# Supplementary material for: Air blast injuries killed the crew of the submarine H.L. Hunley
Source: PLoS One. 2017 Aug 23;12(8):e0182244. doi: 10.1371/journal.pone.0182244 (PMC5568114; doi:10.1371/journal.pone.0182244)
Supplement: S1 File — This file contains all the test data used for the conclusions presented in this publication. (ZIP) [file pone.0182244.s007.zip]

Archive with 36 entries (31 files):
- Lance2017_HunleyData/_READ_ME.txt
- Lance2017_HunleyData/BoatModel_LiveCharge_Pressure_Waveforms/
- Lance2017_HunleyData/BoatModel_LiveCharge_Pressure_Waveforms/Test_1kg_insideboat.txt
- Lance2017_HunleyData/BoatModel_LiveCharge_Pressure_Waveforms/Test_1kg_inwater.txt
- Lance2017_HunleyData/BoatModel_LiveCharge_Pressure_Waveforms/Test_1lb_1_insideboat.txt
- Lance2017_HunleyData/BoatModel_LiveCharge_Pressure_Waveforms/Test_1lb_1_inwater.txt
- Lance2017_HunleyData/BoatModel_LiveCharge_Pressure_Waveforms/Test_1lb_2_insideboat.txt
- Lance2017_HunleyData/BoatModel_LiveCharge_Pressure_Waveforms/Test_1lb_2_inwater.txt
- Lance2017_HunleyData/BoatModel_LiveCharge_Pressure_Waveforms/Test_283g_2_insideboat.txt
- Lance2017_HunleyData/BoatModel_LiveCharge_Pressure_Waveforms/Test_283g_2_inwater.txt
- Lance2017_HunleyData/BoatModel_ShockTube_Pressure_Waveforms/
- Lance2017_HunleyData/BoatModel_ShockTube_Pressure_Waveforms/Test_ShockTube_1_insideboat.txt
- Lance2017_HunleyData/BoatModel_ShockTube_Pressure_Waveforms/Test_ShockTube_1_inwater.txt
- Lance2017_HunleyData/BoatModel_ShockTube_Pressure_Waveforms/Test_ShockTube_2_insideboat.txt
- Lance2017_HunleyData/BoatModel_ShockTube_Pressure_Waveforms/Test_ShockTube_2_inwater.txt
- Lance2017_HunleyData/BoatModel_ShockTube_Pressure_Waveforms/Test_ShockTube_3_insideboat.txt
- Lance2017_HunleyData/BoatModel_ShockTube_Pressure_Waveforms/Test_ShockTube_3_inwater.txt
- Lance2017_HunleyData/HunleyData_MASTER_SHEET.xlsx
- Lance2017_HunleyData/LethalityRiskCalculator_Panzer_Rafaels.xlsx
- Lance2017_HunleyData/LiveCharge_Additional Tests for Time Constant Calculations/
- Lance2017_HunleyData/LiveCharge_Additional Tests for Time Constant Calculations/_READ_ME.txt
- Lance2017_HunleyData/LiveCharge_Additional Tests for Time Constant Calculations/Test_283g_1.txt
- Lance2017_HunleyData/LiveCharge_Additional Tests for Time Constant Calculations/Test_490g.txt
- Lance2017_HunleyData/LiveCharge_ConfinementStrength_Waveforms/
- Lance2017_HunleyData/LiveCharge_ConfinementStrength_Waveforms/confinement_level_2.txt
- Lance2017_HunleyData/LiveCharge_ConfinementStrength_Waveforms/confinement_level_3.txt
- Lance2017_HunleyData/LiveCharge_ConfinementStrength_Waveforms/max_confinement_level_4.txt
- Lance2017_HunleyData/LiveCharge_ConfinementStrength_Waveforms/min_confinement_level_1.txt
- Lance2017_HunleyData/MetalPlates_InAir_ShockTube_Pressure_Transmission/
- Lance2017_HunleyData/MetalPlates_InAir_ShockTube_Pressure_Transmission/PlateBlasts_InAir_140milMembraneThickness_Gauge1.txt
- Lance2017_HunleyData/MetalPlates_InAir_ShockTube_Pressure_Transmission/PlateBlasts_InAir_140milMembraneThickness_Gauge2.txt
- Lance2017_HunleyData/MetalPlates_InAir_ShockTube_Pressure_Transmission/PlateBlasts_InAir_70milMembraneThickness_Gauge1.txt
- Lance2017_HunleyData/MetalPlates_InAir_ShockTube_Pressure_Transmission/PlateBlasts_InAir_70milMembraneThickness_Gauge2.txt
- Lance2017_HunleyData/MetalPlates_InAir_ShockTube_Pressure_Transmission/ShockTubeOutput_140milMembraneThickness.txt
- Lance2017_HunleyData/MetalPlates_InAir_ShockTube_Pressure_Transmission/ShockTubeOutput_70milMembraneThickness.txt
- Lance2017_HunleyData/Torpedo_original_diagram.jpg
