# Supplementary material for: Air blast injuries killed the crew of the submarine H.L. Hunley
Source: PLoS One. 2017 Aug 23;12(8):e0182244. doi: 10.1371/journal.pone.0182244 (PMC5568114; doi:10.1371/journal.pone.0182244)
Supplement: S1 File — This file contains all the test data used for the conclusions presented in this publication. (ZIP) [file pone.0182244.s007.zip › Lance2017_HunleyData/_READ_ME.txt]

DATA FROM LANCE ET AL., 2017, "AIR BLAST INJURIES KILLED THE CREW OF THE SUBMARINE H.L. HUNLEY"

Notes about the data:

- The waveforms have been filtered at 40 kHz, determined by previous research groups
	to optimally preserve the critical features of blast waveforms, and cropped to the relevant time periods.
- The pressure traces in this folder all have a timescale with a sample rate of 1 MHz.
- All pressure units are in kPa
- Note the shock tube output files show both the peak pressure output by the shock tubes
	and the reflection back into the shock tube from the metal plate. Peak pressure
	must be considered the initial peak, not the reflected peak
