# Supplementary material for: Air blast injuries killed the crew of the submarine H.L. Hunley
Source: PLoS One. 2017 Aug 23;12(8):e0182244. doi: 10.1371/journal.pone.0182244 (PMC5568114; doi:10.1371/journal.pone.0182244)
Supplement: S1 File — This file contains all the test data used for the conclusions presented in this publication. (ZIP) [file pone.0182244.s007.zip › Lance2017_HunleyData/BoatModel_LiveCharge_Pressure_Waveforms/Test_1kg_insideboat.txt]

-8.680869e-02
-7.499380e-02
-5.675251e-02
-3.304496e-02
-5.119045e-03
2.555658e-02
5.737362e-02
8.867611e-02
1.178582e-01
1.434619e-01
1.642671e-01
1.793683e-01
1.882303e-01
1.907186e-01
1.871030e-01
1.780337e-01
1.644925e-01
1.477223e-01
1.291407e-01
1.102418e-01
9.249283e-02
7.723285e-02
6.557792e-02
5.834105e-02
5.597158e-02
5.851915e-02
6.562555e-02
7.654614e-02
9.020047e-02
1.052495e-01
1.201945e-01
1.334910e-01
1.436679e-01
1.494438e-01
1.498280e-01
1.441997e-01
1.323580e-01
1.145401e-01
9.140659e-02
6.399820e-02
3.366819e-02
1.995803e-03
-2.931251e-02
-5.852850e-02
-8.400771e-02
-1.042896e-01
-1.181861e-01
-1.248540e-01
-1.238468e-01
-1.151429e-01
-9.914930e-02
-7.667810e-02
-4.889851e-02
-1.726503e-02
1.657353e-02
5.087885e-02
8.393470e-02
1.141576e-01
1.401986e-01
1.610278e-01
1.759965e-01
1.848703e-01
1.878328e-01
1.854587e-01
1.786612e-01
1.686171e-01
1.566765e-01
1.442635e-01
1.327721e-01
1.234656e-01
1.173843e-01
1.152676e-01
1.174959e-01
1.240576e-01
1.345435e-01
1.481709e-01
1.638350e-01
1.801866e-01
1.957293e-01
2.089316e-01
2.183432e-01
2.227098e-01
2.210733e-01
2.128511e-01
1.978860e-01
1.764641e-01
1.492980e-01
1.174804e-01
8.241225e-02
4.571259e-02
9.118833e-03
-2.561626e-02
-5.682430e-02
-8.301271e-02
-1.029441e-01
-1.157004e-01
-1.207308e-01
-1.178794e-01
-1.073932e-01
-8.990910e-02
-6.641880e-02
-3.821416e-02
-6.814278e-03
2.612199e-02
5.889333e-02
8.985719e-02
1.175281e-01
1.406658e-01
1.583467e-01
1.700129e-01
1.754958e-01
1.750124e-01
1.691363e-01
1.587463e-01
1.449574e-01
1.290383e-01
1.123236e-01
9.612396e-02
8.164036e-02
6.988782e-02
6.163202e-02
5.734257e-02
5.716569e-02
6.091750e-02
6.809898e-02
7.793182e-02
8.941367e-02
1.013897e-01
1.126357e-01
1.219477e-01
1.282304e-01
1.305794e-01
1.283498e-01
1.212077e-01
1.091598e-01
9.256110e-02
7.209903e-02
4.875670e-02
2.375731e-02
-1.506778e-03
-2.555623e-02
-4.691434e-02
-6.419940e-02
-7.621504e-02
-8.203314e-02
-8.106379e-02
-7.310666e-02
-5.837877e-02
-3.751488e-02
-1.153809e-02
1.819857e-02
5.009680e-02
8.241787e-02
1.133998e-01
1.413775e-01
1.648969e-01
1.828131e-01
1.943664e-01
1.992297e-01
1.975240e-01
1.898012e-01
1.769962e-01
1.603528e-01
1.413289e-01
1.214888e-01
1.023908e-01
8.547717e-02
7.197381e-02
6.280581e-02
5.853400e-02
5.931647e-02
6.489798e-02
7.462861e-02
8.751119e-02
1.022746e-01
1.174686e-01
1.315726e-01
1.431107e-01
1.507637e-01
1.534679e-01
1.504945e-01
1.415020e-01
1.265603e-01
1.061461e-01
8.110942e-02
5.261827e-02
2.208283e-02
-8.933168e-03
-3.880946e-02
-6.596830e-02
-8.897010e-02
-1.066003e-01
-1.179429e-01
-1.224364e-01
-1.199092e-01
-1.105916e-01
-9.510232e-02
-7.441118e-02
-4.977713e-02
-2.266627e-02
5.345615e-03
3.267911e-02
5.785741e-02
7.960432e-02
9.692597e-02
1.091699e-01
1.160578e-01
1.176906e-01
1.145264e-01
1.073361e-01
9.713882e-02
8.512495e-02
7.257063e-02
6.074926e-02
5.084477e-02
4.387108e-02
4.060173e-02
4.151371e-02
4.674880e-02
5.609596e-02
6.899713e-02
8.457798e-02
1.017036e-01
1.190565e-01
1.352327e-01
1.488476e-01
1.586442e-01
1.635925e-01
1.629725e-01
1.564326e-01
1.440193e-01
1.261774e-01
1.037209e-01
7.777916e-02
4.972339e-02
2.107928e-02
-6.568388e-03
-3.167256e-02
-5.281655e-02
-6.879736e-02
-7.869559e-02
-8.192881e-02
-7.828598e-02
-6.794152e-02
-5.144783e-02
-2.970580e-02
-3.913386e-03
2.450637e-02
5.399474e-02
8.295903e-02
1.098792e-01
1.334106e-01
1.524746e-01
1.663281e-01
1.746078e-01
1.773436e-01
1.749445e-01
1.681556e-01
1.579932e-01
1.456633e-01
1.324689e-01
1.197154e-01
1.086177e-01
1.002169e-01
9.531023e-02
9.439862e-02
9.765382e-02
1.049072e-01
1.156606e-01
1.291185e-01
1.442409e-01
1.598138e-01
1.745333e-01
1.870992e-01
1.963094e-01
2.011505e-01
2.008740e-01
1.950534e-01
1.836172e-01
1.668559e-01
1.454033e-01
1.201957e-01
9.241262e-02
6.340433e-02
3.461143e-02
7.481482e-03
-1.661235e-02
-3.644632e-02
-5.101148e-02
-5.956666e-02
-6.167739e-02
-5.723956e-02
-4.648689e-02
-2.998161e-02
-8.587480e-03
1.657505e-02
4.419127e-02
7.283013e-02
1.010337e-01
1.274120e-01
1.507353e-01
1.700161e-01
1.845722e-01
1.940665e-01
1.985195e-01
1.982948e-01
1.940596e-01
1.867245e-01
1.773687e-01
1.671542e-01
1.572395e-01
1.486945e-01
1.424252e-01
1.391110e-01
1.391583e-01
1.426727e-01
1.494512e-01
1.589952e-01
1.705429e-01
1.831214e-01
1.956147e-01
2.068457e-01
2.156647e-01
2.210387e-01
2.221335e-01
2.183802e-01
2.095223e-01
1.956384e-01
1.771408e-01
1.547518e-01
1.294617e-01
1.024704e-01
7.511885e-02
4.881302e-02
2.494375e-02
4.807351e-03
-1.046986e-02
-1.999892e-02
-2.318409e-02
-1.976402e-02
-9.835909e-03
6.139604e-03
2.735425e-02
5.268963e-02
8.077592e-02
1.100699e-01
1.389487e-01
1.658130e-01
1.891931e-01
2.078491e-01
2.208567e-01
2.276706e-01
2.281616e-01
2.226224e-01
2.117426e-01
1.965552e-01
1.783596e-01
1.586256e-01
1.388875e-01
1.206343e-01
1.052059e-01
9.369976e-02
8.689753e-02
8.521294e-02
8.866654e-02
9.688719e-02
1.091401e-01
1.243795e-01
1.413221e-01
1.585376e-01
1.745485e-01
1.879351e-01
1.974345e-01
2.020291e-01
2.010159e-01
1.940535e-01
1.811824e-01
1.628220e-01
1.397419e-01
1.130149e-01
8.395328e-02
5.403252e-02
2.480799e-02
-2.173110e-03
-2.545943e-02
-4.377908e-02
-5.611478e-02
-6.176623e-02
-6.039581e-02
-5.205386e-02
-3.718128e-02
-1.658784e-02
8.593537e-03
3.697484e-02
6.700004e-02
9.704579e-02
1.255289e-01
1.510121e-01
1.723000e-01
1.885166e-01
1.991576e-01
2.041145e-01
2.036681e-01
1.984537e-01
1.894012e-01
1.776564e-01
1.644886e-01
1.511924e-01
1.389899e-01
1.289397e-01
1.218586e-01
1.182627e-01
1.183309e-01
1.218942e-01
1.284529e-01
1.372187e-01
1.471797e-01
1.571836e-01
1.660314e-01
1.725747e-01
1.758083e-01
1.749503e-01
1.695024e-01
1.592879e-01
1.444636e-01
1.255085e-01
1.031916e-01
7.852231e-02
5.268934e-02
2.699058e-02
2.758862e-03
-1.871392e-02
-3.625129e-02
-4.886228e-02
-5.580360e-02
-5.663025e-02
-5.123055e-02
-3.984254e-02
-2.304881e-02
-1.748925e-03
2.289035e-02
4.950443e-02
7.661599e-02
1.027300e-01
1.264320e-01
1.464834e-01
1.619039e-01
1.720380e-01
1.765963e-01
1.756703e-01
1.697189e-01
1.595278e-01
1.461467e-01
1.308089e-01
1.148405e-01
9.956496e-02
8.620967e-02
7.582002e-02
6.918640e-02
6.678885e-02
6.876322e-02
7.489163e-02
8.461837e-02
9.709064e-02
1.112218e-01
1.257726e-01
1.394456e-01
1.509840e-01
1.592693e-01
1.634079e-01
1.628004e-01
1.571876e-01
1.466690e-01
1.316947e-01
1.130309e-01
9.170485e-02
6.893425e-02
4.604669e-02
2.439588e-02
5.279152e-03
-1.013896e-02
-2.089354e-02
-2.627387e-02
-2.586367e-02
-1.956590e-02
-7.611015e-03
9.452161e-03
3.078358e-02
5.529707e-02
8.172214e-02
1.086794e-01
1.347648e-01
1.586378e-01
1.791062e-01
1.952018e-01
2.062416e-01
2.118696e-01
2.120758e-01
2.071919e-01
1.978642e-01
1.850054e-01
1.697310e-01
1.532820e-01
1.369426e-01
1.219544e-01
1.094346e-01
1.003016e-01
9.521195e-02
9.451317e-02
9.821627e-02
1.059902e-01
1.171801e-01
1.308501e-01
1.458475e-01
1.608859e-01
1.746404e-01
1.858479e-01
1.934037e-01
1.964457e-01
1.944193e-01
1.871166e-01
1.746894e-01
1.576334e-01
1.367500e-01
1.130873e-01
8.786860e-02
6.241191e-02
3.804800e-02
1.604027e-02
-2.488934e-03
-1.662250e-02
-2.570046e-02
-2.935777e-02
-2.754621e-02
-2.053901e-02
-8.917245e-03
6.462983e-03
2.452207e-02
4.402577e-02
6.366801e-02
8.216257e-02
9.833681e-02
1.112199e-01
1.201171e-01
1.246644e-01
1.248561e-01
1.210455e-01
1.139158e-01
1.044256e-01
9.373179e-02
8.309742e-02
7.379099e-02
6.698495e-02
6.366102e-02
6.452905e-02
6.996500e-02
7.997227e-02
9.416957e-02
1.118066e-01
1.318076e-01
1.528408e-01
1.734087e-01
1.919555e-01
2.069814e-01
2.171568e-01
2.214261e-01
2.190922e-01
2.098725e-01
1.939236e-01
1.718313e-01
1.445694e-01
1.134324e-01
7.994817e-02
4.577994e-02
1.262408e-02
-1.788850e-02
-4.428179e-02
-6.531082e-02
-8.002148e-02
-8.779249e-02
-8.835933e-02
-8.182062e-02
-6.862830e-02
-4.956265e-02
-2.569282e-02
1.677225e-03
3.107679e-02
6.094955e-02
8.974431e-02
1.160099e-01
1.384875e-01
1.561921e-01
1.684760e-01
1.750690e-01
1.760908e-01
1.720349e-01
1.637268e-01
1.522581e-01
1.389036e-01
1.250274e-01
1.119843e-01
1.010239e-01
9.320344e-02
8.931312e-02
8.982034e-02
9.483375e-02
1.040904e-01
1.169670e-01
1.325150e-01
1.495200e-01
1.665822e-01
1.822145e-01
1.949511e-01
2.034600e-01
2.066477e-01
2.037479e-01
1.943855e-01
1.786102e-01
1.568972e-01
1.301166e-01
9.947526e-02
6.643668e-02
3.262658e-02
-2.688996e-04
-3.060480e-02
-5.687251e-02
-7.778332e-02
-9.233664e-02
-9.987062e-02
-1.000941e-01
-9.309912e-02
-7.935520e-02
-5.968424e-02
-3.521782e-02
-7.337134e-03
2.240303e-02
5.236342e-02
8.091839e-02
1.065568e-01
1.279785e-01
1.441789e-01
1.545144e-01
1.587432e-01
1.570388e-01
1.499747e-01
1.384812e-01
1.237780e-01
1.072880e-01
9.053636e-02
7.504425e-02
6.222191e-02
5.326951e-02
4.909146e-02
5.023002e-02
5.682295e-02
6.858834e-02
8.483816e-02
1.045203e-01
1.262872e-01
1.485875e-01
1.697746e-01
1.882261e-01
2.024628e-01
2.112608e-01
2.137434e-01
2.094477e-01
1.983591e-01
1.809108e-01
1.579527e-01
1.306900e-01
1.006016e-01
6.934256e-02
3.864022e-02
1.018920e-02
-1.444792e-02
-3.392958e-02
-4.720958e-02
-5.359376e-02
-5.277662e-02
-4.485648e-02
-3.032836e-02
-1.005455e-02
1.478647e-02
4.277104e-02
7.231826e-02
1.017901e-01
1.295973e-01
1.543034e-01
1.747181e-01
1.899742e-01
1.995791e-01
2.034395e-01
2.018574e-01
1.954971e-01
1.853292e-01
1.725539e-01
1.585106e-01
1.445797e-01
1.320823e-01
1.221856e-01
1.158176e-01
1.135995e-01
1.157970e-01
1.222968e-01
1.326092e-01
1.458977e-01
1.610361e-01
1.766892e-01
1.914137e-01
2.037716e-01
2.124470e-01
2.163572e-01
2.147476e-01
2.072603e-01
1.939725e-01
1.753990e-01
1.524609e-01
1.264239e-01
9.881248e-02
7.130721e-02
4.563314e-02
2.344741e-02
6.232459e-03
-4.798517e-03
-8.778717e-03
-5.242894e-03
5.842582e-03
2.407643e-02
4.864586e-02
7.837509e-02
1.117956e-01
1.472339e-01
1.829121e-01
2.170546e-01
2.479963e-01
2.742845e-01
2.947689e-01
3.086730e-01
3.156410e-01
3.157570e-01
3.095336e-01
2.978720e-01
2.819954e-01
2.633631e-01
2.435697e-01
2.242382e-01
2.069127e-01
1.929570e-01
1.834646e-01
1.791850e-01
1.804700e-01
1.872435e-01
1.989986e-01
2.148232e-01
2.334539e-01
2.533589e-01
2.728418e-01
2.901633e-01
3.036688e-01
3.119141e-01
3.137759e-01
3.085403e-01
2.959585e-01
2.762686e-01
2.501792e-01
2.188189e-01
1.836584e-01
1.464100e-01
1.089162e-01
7.303398e-02
4.052240e-02
1.293981e-02
-8.445066e-03
-2.272360e-02
-2.939626e-02
-2.839751e-02
-2.009524e-02
-5.265116e-03
1.495889e-02
3.915461e-02
6.569882e-02
9.286640e-02
1.189364e-01
1.422984e-01
1.615528e-01
1.755975e-01
1.836953e-01
1.855157e-01
1.811498e-01
1.710966e-01
1.562230e-01
1.377016e-01
1.169294e-01
9.543472e-02
7.477539e-02
5.643577e-02
4.172737e-02
3.169987e-02
2.706832e-02
2.816186e-02
3.489799e-02
4.678468e-02
6.295098e-02
8.220465e-02
1.031132e-01
1.241036e-01
1.435729e-01
1.600027e-01
1.720692e-01
1.787389e-01
1.793442e-01
1.736309e-01
1.617766e-01
1.443765e-01
1.224017e-01
9.713121e-02
7.006568e-02
4.282769e-02
1.705642e-02
-5.696847e-03
-2.406639e-02
-3.695730e-02
-4.361380e-02
-4.366673e-02
-3.715746e-02
-2.453622e-02
-6.634560e-03
1.538716e-02
4.011448e-02
6.597143e-02
9.132510e-02
1.145952e-01
1.343609e-01
1.494565e-01
1.590495e-01
1.626946e-01
1.603592e-01
1.524191e-01
1.396255e-01
1.230454e-01
1.039826e-01
8.388387e-02
6.423857e-02
4.647766e-02
3.187833e-02
2.147948e-02
1.601281e-02
1.585347e-02
2.099322e-02
3.103822e-02
4.523240e-02
6.250607e-02
8.154779e-02
1.008956e-01
1.190417e-01
1.345436e-01
1.461320e-01
1.528083e-01
1.539210e-01
1.492185e-01
1.388714e-01
1.234663e-01
1.039714e-01
8.167721e-02
5.811780e-02
3.497635e-02
1.398161e-02
-3.199351e-03
-1.506619e-02
-2.038231e-02
-1.825844e-02
-8.218173e-03
9.758737e-03
3.521860e-02
6.724424e-02
1.044950e-01
1.452762e-01
1.876361e-01
2.294848e-01
2.687275e-01
3.034030e-01
3.318158e-01
3.526505e-01
3.650606e-01
3.687230e-01
3.638545e-01
3.511906e-01
3.319280e-01
3.076359e-01
2.801450e-01
2.514222e-01
2.234392e-01
1.980465e-01
1.768583e-01
1.611563e-01
1.518164e-01
1.492632e-01
1.534521e-01
1.638822e-01
1.796375e-01
1.994561e-01
2.218205e-01
2.450667e-01
2.675014e-01
2.875201e-01
3.037173e-01
3.149801e-01
3.205579e-01
3.201044e-01
3.136905e-01
3.017860e-01
2.852167e-01
2.650974e-01
2.427494e-01
2.196068e-01
1.971203e-01
1.766623e-01
1.594417e-01
1.464322e-01
1.383173e-01
1.354559e-01
1.378678e-01
1.452399e-01
1.569513e-01
1.721174e-01
1.896488e-01
2.083245e-01
2.268735e-01
2.440614e-01
2.587752e-01
2.701009e-01
2.773892e-01
2.803023e-01
2.788408e-01
2.733452e-01
2.644741e-01
2.531581e-01
2.405335e-01
2.278596e-01
2.164269e-01
2.074622e-01
2.020376e-01
2.009912e-01
2.048627e-01
2.138508e-01
2.277927e-01
2.461676e-01
2.681247e-01
2.925323e-01
3.180472e-01
3.431986e-01
3.664827e-01
3.864609e-01
4.018530e-01
4.116209e-01
4.150339e-01
4.117128e-01
4.016504e-01
3.852102e-01
3.631026e-01
3.363441e-01
3.062000e-01
2.741154e-01
2.416363e-01
2.103252e-01
1.816751e-01
1.570265e-01
1.374921e-01
1.238938e-01
1.167168e-01
1.160821e-01
1.217419e-01
1.330969e-01
1.492364e-01
1.689989e-01
1.910498e-01
2.139712e-01
2.363579e-01
2.569124e-01
2.745316e-01
2.883795e-01
2.979390e-01
3.030394e-01
3.038578e-01
3.008945e-01
2.949251e-01
2.869336e-01
2.780324e-01
2.693743e-01
2.620639e-01
2.570738e-01
2.551715e-01
2.568608e-01
2.623413e-01
2.714877e-01
2.838501e-01
2.986751e-01
3.149483e-01
3.314557e-01
3.468624e-01
3.598028e-01
3.689768e-01
3.732440e-01
3.717089e-01
3.637893e-01
3.492640e-01
3.282951e-01
3.014256e-01
2.695524e-01
2.338787e-01
1.958484e-01
1.570665e-01
1.192117e-01
8.394423e-02
5.281394e-02
2.717479e-02
8.109171e-03
-3.632285e-03
-7.671683e-03
-4.022522e-03
6.915274e-03
2.438377e-02
4.731740e-02
7.441262e-02
1.042128e-01
1.352026e-01
1.659053e-01
1.949749e-01
2.212759e-01
2.439447e-01
2.624274e-01
2.764934e-01
2.862243e-01
2.919800e-01
2.943485e-01
2.940810e-01
2.920210e-01
2.890304e-01
2.859192e-01
2.833842e-01
2.819587e-01
2.819782e-01
2.835628e-01
2.866166e-01
2.908439e-01
2.957807e-01
3.008377e-01
3.053521e-01
3.086449e-01
3.100778e-01
3.091080e-01
3.053347e-01
2.985359e-01
2.886908e-01
2.759879e-01
2.608178e-01
2.437525e-01
2.255137e-01
2.069335e-01
1.889087e-01
1.723542e-01
1.581544e-01
1.471182e-01
1.399357e-01
1.371410e-01
1.390814e-01
1.458942e-01
1.574930e-01
1.735654e-01
1.935804e-01
2.168095e-01
2.423581e-01
2.692083e-01
2.962707e-01
3.224436e-01
3.466749e-01
3.680239e-01
3.857170e-01
3.991935e-01
4.081377e-01
4.124925e-01
4.124567e-01
4.084629e-01
4.011407e-01
3.912675e-01
3.797099e-01
3.673631e-01
3.550902e-01
3.436663e-01
3.337325e-01
3.257603e-01
3.200296e-01
3.166216e-01
3.154248e-01
3.161548e-01
3.183846e-01
3.215835e-01
3.251600e-01
3.285066e-01
3.310422e-01
3.322504e-01
3.317101e-01
3.291195e-01
3.243099e-01
3.172526e-01
3.080565e-01
2.969588e-01
2.843088e-01
2.705479e-01
2.561852e-01
2.417722e-01
2.278758e-01
2.150520e-01
2.038196e-01
1.946344e-01
1.878658e-01
1.837748e-01
1.824952e-01
1.840206e-01
1.881963e-01
1.947208e-01
2.031559e-01
2.129477e-01
2.234572e-01
2.339995e-01
2.438877e-01
2.524789e-01
2.592180e-01
2.636744e-01
2.655697e-01
2.647928e-01
2.614024e-01
2.556163e-01
2.477879e-01
2.383740e-01
2.278957e-01
2.168957e-01
2.058970e-01
1.953655e-01
1.856791e-01
1.771051e-01
1.697890e-01
1.637521e-01
1.589005e-01
1.550423e-01
1.519116e-01
1.491975e-01
1.465742e-01
1.437313e-01
1.404012e-01
1.363814e-01
1.315520e-01
1.258868e-01
1.194573e-01
1.124315e-01
1.050659e-01
9.769331e-02
9.070517e-02
8.453114e-02
7.961538e-02
7.639093e-02
7.525294e-02
7.653166e-02
8.046650e-02
8.718284e-02
9.667339e-02
1.087861e-01
1.232198e-01
1.395297e-01
1.571410e-01
1.753731e-01
1.934722e-01
2.106518e-01
2.261398e-01
2.392286e-01
2.493245e-01
2.559909e-01
2.589818e-01
2.582592e-01
2.539952e-01
2.465564e-01
2.364738e-01
2.244017e-01
2.110690e-01
1.972273e-01
1.836015e-01
1.708440e-01
1.594978e-01
1.499683e-01
1.425081e-01
1.372127e-01
1.340292e-01
1.327746e-01
1.331625e-01
1.348345e-01
1.373920e-01
1.404279e-01
1.435526e-01
1.464173e-01
1.487301e-01
1.502693e-01
1.508916e-01
1.505363e-01
1.492274e-01
1.470727e-01
1.442611e-01
1.410570e-01
1.377923e-01
1.348536e-01
1.326634e-01
1.316565e-01
1.322502e-01
1.348122e-01
1.396280e-01
1.468729e-01
1.565907e-01
1.686823e-01
1.829050e-01
1.988842e-01
2.161345e-01
2.340910e-01
2.521464e-01
2.696928e-01
2.861639e-01
3.010742e-01
3.140511e-01
3.248584e-01
3.334076e-01
3.397577e-01
3.441031e-01
3.467514e-01
3.480941e-01
3.485716e-01
3.486360e-01
3.487132e-01
3.491682e-01
3.502745e-01
3.521914e-01
3.549508e-01
3.584543e-01
3.624810e-01
3.667053e-01
3.707220e-01
3.740778e-01
3.763050e-01
3.769560e-01
3.756378e-01
3.720417e-01
3.659713e-01
3.573623e-01
3.462967e-01
3.330068e-01
3.178687e-01
3.013874e-01
2.841716e-01
2.669028e-01
2.503015e-01
2.350908e-01
2.219610e-01
2.115356e-01
2.043402e-01
2.007740e-01
2.010873e-01
2.053636e-01
2.135093e-01
2.252520e-01
2.401470e-01
2.575952e-01
2.768693e-01
2.971493e-01
3.175644e-01
3.372398e-01
3.553440e-01
3.711349e-01
3.839994e-01
3.934855e-01
3.993233e-01
4.014329e-01
3.999218e-01
3.950691e-01
3.873016e-01
3.771612e-01
3.652685e-01
3.522826e-01
3.388611e-01
3.256218e-01
3.131088e-01
3.017644e-01
2.919110e-01
2.837411e-01
2.773173e-01
2.725808e-01
2.693659e-01
2.674194e-01
2.664224e-01
2.660141e-01
2.658167e-01
2.654605e-01
2.646092e-01
2.629840e-01
2.603847e-01
2.567069e-01
2.519524e-01
2.462310e-01
2.397552e-01
2.328260e-01
2.258125e-01
2.191261e-01
2.131920e-01
2.084189e-01
2.051699e-01
2.037367e-01
2.043184e-01
2.070085e-01
2.117896e-01
2.185365e-01
2.270276e-01
2.369613e-01
2.479772e-01
2.596783e-01
2.716529e-01
2.834949e-01
2.948204e-01
3.052822e-01
3.145806e-01
3.224716e-01
3.287721e-01
3.333629e-01
3.361883e-01
3.372526e-01
3.366144e-01
3.343781e-01
3.306842e-01
3.256991e-01
3.196059e-01
3.125959e-01
3.048626e-01
2.965963e-01
2.879807e-01
2.791888e-01
2.703803e-01
2.616981e-01
2.532648e-01
2.451802e-01
2.375184e-01
2.303272e-01
2.236287e-01
2.174238e-01
2.116981e-01
2.064302e-01
2.016014e-01
1.972054e-01
1.932574e-01
1.898010e-01
1.869123e-01
1.847002e-01
1.833021e-01
1.828752e-01
1.835831e-01
1.855779e-01
1.889806e-01
1.938617e-01
2.002231e-01
2.079849e-01
2.169782e-01
2.269443e-01
2.375417e-01
2.483591e-01
2.589345e-01
2.687786e-01
2.774007e-01
2.843367e-01
2.891761e-01
2.915874e-01
2.913383e-01
2.883117e-01
2.825124e-01
2.740681e-01
2.632211e-01
2.503140e-01
2.357690e-01
2.200636e-01
2.037042e-01
1.871983e-01
1.710284e-01
1.556282e-01
1.413626e-01
1.285136e-01
1.172729e-01
1.077426e-01
9.994208e-02
9.381974e-02
8.926857e-02
8.614240e-02
8.427241e-02
8.348295e-02
8.360607e-02
8.449458e-02
8.603316e-02
8.814693e-02
9.080694e-02
9.403174e-02
9.788474e-02
1.024674e-01
1.079086e-01
1.143515e-01
1.219386e-01
1.307956e-01
1.410161e-01
1.526470e-01
1.656755e-01
1.800208e-01
1.955292e-01
2.119757e-01
2.290698e-01
2.464672e-01
2.637837e-01
2.806112e-01
2.965342e-01
3.111447e-01
3.240560e-01
3.349143e-01
3.434101e-01
3.492883e-01
3.523589e-01
3.525058e-01
3.496959e-01
3.439846e-01
3.355192e-01
3.245378e-01
3.113653e-01
2.964048e-01
2.801258e-01
2.630482e-01
2.457232e-01
2.287107e-01
2.125550e-01
1.977601e-01
1.847646e-01
1.739206e-01
1.654756e-01
1.595613e-01
1.561898e-01
1.552575e-01
1.565573e-01
1.597970e-01
1.646245e-01
1.706542e-01
1.774958e-01
1.847802e-01
1.921823e-01
1.994389e-01
2.063598e-01
2.128340e-01
2.188285e-01
2.243824e-01
2.295948e-01
2.346082e-01
2.395877e-01
2.446988e-01
2.500860e-01
2.558536e-01
2.620525e-01
2.686726e-01
2.756413e-01
2.828279e-01
2.900510e-01
2.970884e-01
3.036868e-01
3.095728e-01
3.144620e-01
3.180703e-01
3.201258e-01
3.203825e-01
3.186364e-01
3.147426e-01
3.086328e-01
3.003320e-01
2.899713e-01
2.777968e-01
2.641700e-01
2.495601e-01
2.345258e-01
2.196873e-01
2.056898e-01
1.931611e-01
1.826681e-01
1.746749e-01
1.695087e-01
1.673357e-01
1.681501e-01
1.717766e-01
1.778853e-01
1.860183e-01
1.956246e-01
2.061021e-01
2.168420e-01
2.272748e-01
2.369128e-01
2.453860e-01
2.524682e-01
2.580911e-01
2.623437e-01
2.654581e-01
2.677834e-01
2.697491e-01
2.718230e-01
2.744669e-01
2.780944e-01
2.830325e-01
2.894921e-01
2.975475e-01
3.071262e-01
3.180109e-01
3.298515e-01
3.421863e-01
3.544692e-01
3.661027e-01
3.764712e-01
3.849769e-01
3.910730e-01
3.942958e-01
3.942927e-01
3.908441e-01
3.838789e-01
3.734818e-01
3.598913e-01
3.434893e-01
3.247816e-01
3.043730e-01
2.829356e-01
2.611742e-01
2.397884e-01
2.194359e-01
2.006960e-01
1.840397e-01
1.698055e-01
1.581865e-01
1.492275e-01
1.428336e-01
1.387888e-01
1.367808e-01
1.364315e-01
1.373285e-01
1.390553e-01
1.412193e-01
1.434764e-01
1.455502e-01
1.472461e-01
1.484593e-01
1.491755e-01
1.494653e-01
1.494722e-01
1.493950e-01
1.494669e-01
1.499322e-01
1.510224e-01
1.529349e-01
1.558132e-01
1.597328e-01
1.646913e-01
1.706039e-01
1.773049e-01
1.845534e-01
1.920439e-01
1.994205e-01
2.062925e-01
2.122521e-01
2.168932e-01
2.198316e-01
2.207252e-01
2.192964e-01
2.153530e-01
2.088078e-01
1.996943e-01
1.881758e-01
1.745468e-01
1.592255e-01
1.427375e-01
1.256909e-01
1.087445e-01
9.257054e-02
7.781359e-02
6.504834e-02
5.474024e-02
4.721239e-02
4.262302e-02
4.095661e-02
4.203034e-02
4.551538e-02
5.097040e-02
5.788345e-02
6.571735e-02
7.395431e-02
8.213564e-02
8.989363e-02
9.697346e-02
1.032438e-01
1.086960e-01
1.134333e-01
1.176503e-01
1.216069e-01
1.255982e-01
1.299226e-01
1.348521e-01
1.406068e-01
1.473342e-01
1.550963e-01
1.638643e-01
1.735205e-01
1.838664e-01
1.946367e-01
2.055154e-01
2.161545e-01
2.261928e-01
2.352742e-01
2.430642e-01
2.492650e-01
2.536278e-01
2.559638e-01
2.561537e-01
2.541555e-01
2.500110e-01
2.438507e-01
2.358950e-01
2.264511e-01
2.159053e-01
2.047090e-01
1.933598e-01
1.823772e-01
1.722742e-01
1.635264e-01
1.565405e-01
1.516261e-01
1.489729e-01
1.486370e-01
1.505383e-01
1.544698e-01
1.601177e-01
1.670898e-01
1.749486e-01
1.832476e-01
1.915652e-01
1.995362e-01
2.068765e-01
2.134015e-01
2.190360e-01
2.238149e-01
2.278754e-01
2.314402e-01
2.347949e-01
2.382602e-01
2.421613e-01
2.467981e-01
2.524180e-01
2.591926e-01
2.672008e-01
2.764183e-01
2.867139e-01
2.978528e-01
3.095061e-01
3.212653e-01
3.326618e-01
3.431906e-01
3.523367e-01
3.596033e-01
3.645408e-01
3.667755e-01
3.660349e-01
3.621700e-01
3.551714e-01
3.451795e-01
3.324850e-01
3.175214e-01
3.008478e-01
2.831224e-01
2.650699e-01
2.474416e-01
2.309735e-01
2.163427e-01
2.041271e-01
1.947693e-01
1.885496e-01
1.855698e-01
1.857487e-01
1.888332e-01
1.944210e-01
2.019956e-01
2.109696e-01
2.207314e-01
2.306904e-01
2.403186e-01
2.491816e-01
2.569617e-01
2.634685e-01
2.686401e-01
2.725353e-01
2.753175e-01
2.772329e-01
2.785840e-01
2.797012e-01
2.809128e-01
2.825176e-01
2.847599e-01
2.878106e-01
2.917538e-01
2.965826e-01
3.022005e-01
3.084309e-01
3.150302e-01
3.217037e-01
3.281224e-01
3.339392e-01
3.388036e-01
3.423750e-01
3.443352e-01
3.443996e-01
3.423296e-01
3.379446e-01
3.311369e-01
3.218865e-01
3.102755e-01
2.964993e-01
2.808720e-01
2.638237e-01
2.458863e-01
2.276702e-01
2.098291e-01
1.930199e-01
1.778571e-01
1.648694e-01
1.544620e-01
1.468870e-01
1.422274e-01
1.403941e-01
1.411366e-01
1.440667e-01
1.486921e-01
1.544578e-01
1.607903e-01
1.671409e-01
1.730247e-01
1.780524e-01
1.819519e-01
1.845789e-01
1.859169e-01
1.860664e-01
1.852256e-01
1.836649e-01
1.816971e-01
1.796464e-01
1.778195e-01
1.764806e-01
1.758323e-01
1.760042e-01
1.770476e-01
1.789360e-01
1.815706e-01
1.847879e-01
1.883704e-01
1.920577e-01
1.955588e-01
1.985651e-01
2.007635e-01
2.018502e-01
2.015442e-01
1.996018e-01
1.958312e-01
1.901065e-01
1.823816e-01
1.727000e-01
1.612015e-01
1.481221e-01
1.337864e-01
1.185927e-01
1.029905e-01
8.745417e-02
7.245345e-02
5.842468e-02
4.574555e-02
3.471522e-02
2.554137e-02
1.833473e-02
1.311096e-02
9.799503e-03
8.258545e-03
8.294865e-03
9.686782e-03
1.220788e-02
1.564900e-02
1.983620e-02
2.464296e-02
2.999574e-02
3.587244e-02
4.229460e-02
4.931427e-02
5.699710e-02
6.540362e-02
7.457020e-02
8.449196e-02
9.510923e-02
1.062993e-01
1.178746e-01
1.295880e-01
1.411443e-01
1.522173e-01
1.624703e-01
1.715773e-01
1.792428e-01
1.852186e-01
1.893152e-01
1.914087e-01
1.914431e-01
1.894286e-01
1.854386e-01
1.796051e-01
1.721152e-01
1.632073e-01
1.531690e-01
1.423331e-01
1.310729e-01
1.197933e-01
1.089182e-01
9.887255e-02
9.006025e-02
8.283931e-02
7.749686e-02
7.422727e-02
7.311633e-02
7.413381e-02
7.713532e-02
8.187346e-02
8.801725e-02
9.517810e-02
1.029403e-01
1.108933e-01
1.186639e-01
1.259446e-01
1.325159e-01
1.382605e-01
1.431675e-01
1.473264e-01
1.509120e-01
1.541614e-01
1.573470e-01
1.607457e-01
1.646096e-01
1.691375e-01
1.744524e-01
1.805852e-01
1.874676e-01
1.949347e-01
2.027359e-01
2.105542e-01
2.180292e-01
2.247841e-01
2.304516e-01
2.346983e-01
2.372445e-01
2.378802e-01
2.364753e-01
2.329858e-01
2.274543e-01
2.200074e-01
2.108486e-01
2.002474e-01
1.885267e-01
1.760481e-01
1.631966e-01
1.503658e-01
1.379440e-01
1.263007e-01
1.157743e-01
1.066608e-01
9.920348e-02
9.358448e-02
8.992000e-02
8.825878e-02
8.858485e-02
9.082376e-02
9.485113e-02
1.005022e-01
1.075817e-01
1.158726e-01
1.251455e-01
1.351664e-01
1.457050e-01
1.565420e-01
1.674761e-01
1.783289e-01
1.889492e-01
1.992130e-01
2.090228e-01
2.183021e-01
2.269894e-01
2.350298e-01
2.423666e-01
2.489342e-01
2.546532e-01
2.594302e-01
2.631613e-01
2.657411e-01
2.670747e-01
2.670913e-01
2.657577e-01
2.630886e-01
2.591538e-01
2.540806e-01
2.480514e-01
2.412970e-01
2.340862e-01
2.267118e-01
2.194735e-01
2.126596e-01
2.065278e-01
2.012877e-01
1.970865e-01
1.939990e-01
1.920234e-01
1.910833e-01
1.910338e-01
1.916719e-01
1.927487e-01
1.939836e-01
1.950797e-01
1.957406e-01
1.956890e-01
1.946853e-01
1.925460e-01
1.891586e-01
1.844934e-01
1.786090e-01
1.716516e-01
1.638472e-01
1.554889e-01
1.469194e-01
1.385118e-01
1.306504e-01
1.237122e-01
1.180501e-01
1.139780e-01
1.117567e-01
1.115818e-01
1.135727e-01
1.177633e-01
1.240958e-01
1.324169e-01
1.424782e-01
1.539414e-01
1.663875e-01
1.793317e-01
1.922415e-01
2.045585e-01
2.157223e-01
2.251963e-01
2.324920e-01
2.371937e-01
2.389796e-01
2.376390e-01
2.330862e-01
2.253677e-01
2.146655e-01
2.012932e-01
1.856864e-01
1.683867e-01
1.500186e-01
1.312610e-01
1.128139e-01
9.536212e-02
7.953824e-02
6.588903e-02
5.484617e-02
4.670458e-02
4.160979e-02
3.955546e-02
4.039150e-02
4.384196e-02
4.953090e-02
5.701367e-02
6.581054e-02
7.544017e-02
8.545070e-02
9.544693e-02
1.051122e-01
1.142235e-01
1.226597e-01
1.304006e-01
1.375183e-01
1.441606e-01
1.505286e-01
1.568492e-01
1.633461e-01
1.702113e-01
1.775795e-01
1.855086e-01
1.939675e-01
2.028336e-01
2.118976e-01
2.208774e-01
2.294372e-01
2.372117e-01
2.438319e-01
2.489505e-01
2.522650e-01
2.535367e-01
2.526051e-01
2.493965e-01
2.439273e-01
2.363040e-01
2.267176e-01
2.154371e-01
2.027986e-01
1.891934e-01
1.750525e-01
1.608297e-01
1.469833e-01
1.339557e-01
1.221531e-01
1.119252e-01
1.035462e-01
9.719941e-02
9.296542e-02
9.081693e-02
9.062040e-02
9.214544e-02
9.508166e-02
9.906191e-02
1.036902e-01
1.085722e-01
1.133452e-01
1.177055e-01
1.214310e-01
1.243955e-01
1.265764e-01
1.280520e-01
1.289915e-01
1.296375e-01
1.302822e-01
1.312396e-01
1.328158e-01
1.352797e-01
1.388367e-01
1.436072e-01
1.496128e-01
1.567693e-01
1.648886e-01
1.736872e-01
1.828013e-01
1.918059e-01
2.002384e-01
2.076229e-01
2.134968e-01
2.174361e-01
2.190801e-01
2.181530e-01
2.144819e-01
2.080110e-01
1.988105e-01
1.870805e-01
1.731489e-01
1.574627e-01
1.405729e-01
1.231116e-01
1.057630e-01
8.922788e-02
7.418468e-02
6.124850e-02
5.093209e-02
4.361144e-02
3.949905e-02
3.862767e-02
4.084614e-02
4.582848e-02
5.309561e-02
6.204846e-02
7.200985e-02
8.227186e-02
9.214499e-02
1.010050e-01
1.083344e-01
1.137545e-01
1.170475e-01
1.181660e-01
1.172299e-01
1.145129e-01
1.104171e-01
1.054395e-01
1.001331e-01
9.506310e-02
9.076454e-02
8.770212e-02
8.623657e-02
8.659911e-02
8.887589e-02
9.300310e-02
9.877278e-02
1.058486e-01
1.137904e-01
1.220845e-01
1.301799e-01
1.375248e-01
1.436043e-01
1.479752e-01
1.502964e-01
1.503524e-01
1.480675e-01
1.435110e-01
1.368911e-01
1.285416e-01
1.188994e-01
1.084767e-01
9.782870e-02
8.751749e-02
7.807519e-02
6.996733e-02
6.355958e-02
5.909042e-02
5.665259e-02
5.618527e-02
5.747848e-02
6.018980e-02
6.387222e-02
6.801078e-02
7.206489e-02
7.551270e-02
7.789405e-02
7.884855e-02
7.814600e-02
7.570698e-02
7.161235e-02
6.610135e-02
5.955835e-02
5.248946e-02
4.549011e-02
3.920568e-02
3.428719e-02
3.134462e-02
3.090070e-02
3.334834e-02
3.891497e-02
4.763732e-02
5.934903e-02
7.368324e-02
9.008987e-02
1.078664e-01
1.261991e-01
1.442118e-01
1.610180e-01
1.757736e-01
1.877270e-01
1.962625e-01
2.009356e-01
2.014973e-01
1.979063e-01
1.903299e-01
1.791320e-01
1.648510e-01
1.481696e-01
1.298760e-01
1.108216e-01
9.187347e-02
7.386686e-02
5.755706e-02
4.357496e-02
3.238859e-02
2.427393e-02
1.929776e-02
1.731450e-02
1.797758e-02
2.076487e-02
2.501622e-02
2.998109e-02
3.487324e-02
3.892945e-02
4.146901e-02
4.194987e-02
4.001726e-02
3.554032e-02
2.863263e-02
1.965376e-02
9.190547e-03
-1.980716e-03
-1.294824e-02
-2.272999e-02
-3.034501e-02
-3.488554e-02
-3.558498e-02
-3.187698e-02
-2.344147e-02
-1.023422e-02
7.502363e-03
2.924786e-02
5.423103e-02
8.147325e-02
1.098446e-01
1.381281e-01
1.650883e-01
1.895387e-01
2.104059e-01
2.267863e-01
2.379942e-01
2.435972e-01
2.434399e-01
2.376523e-01
2.266441e-01
2.110842e-01
1.918673e-01
1.700666e-01
1.468775e-01
1.235506e-01
1.013197e-01
8.132653e-02
6.454865e-02
5.173511e-02
4.335647e-02
3.957400e-02
4.023168e-02
4.487250e-02
5.277796e-02
6.302715e-02
7.457009e-02
8.630873e-02
9.717917e-02
1.062290e-01
1.126851e-01
1.160064e-01
1.159209e-01
1.124409e-01
1.058583e-01
9.671971e-02
8.578241e-02
7.395623e-02
6.223539e-02
5.162575e-02
4.307303e-02
3.739709e-02
3.523663e-02
3.700793e-02
4.287983e-02
5.276586e-02
6.633332e-02
8.302735e-02
1.021074e-01
1.226930e-01
1.438152e-01
1.644702e-01
1.836737e-01
2.005115e-01
2.141865e-01
2.240595e-01
2.296828e-01
2.308246e-01
2.274830e-01
2.198888e-01
2.084949e-01
1.939531e-01
1.770780e-01
1.587986e-01
1.401020e-01
1.219707e-01
1.053184e-01
9.092967e-02
7.940762e-02
7.113417e-02
6.624704e-02
6.463560e-02
6.595662e-02
6.966836e-02
7.508009e-02
8.141262e-02
8.786484e-02
9.368126e-02
9.821536e-02
1.009836e-01
1.017058e-01
1.003286e-01
9.702932e-02
9.220047e-02
8.641611e-02
8.038335e-02
7.488340e-02
7.070758e-02
6.859351e-02
6.916663e-02
7.289107e-02
8.003316e-02
9.063944e-02
1.045306e-01
1.213107e-01
1.403919e-01
1.610311e-01
1.823762e-01
2.035188e-01
2.235476e-01
2.416013e-01
2.569154e-01
2.688626e-01
2.769840e-01
2.810109e-01
2.808756e-01
2.767132e-01
2.688533e-01
2.578022e-01
2.442169e-01
2.288704e-01
2.126101e-01
1.963104e-01
1.808224e-01
1.669219e-01
1.552610e-01
1.463249e-01
1.403988e-01
1.375478e-01
1.376128e-01
1.402237e-01
1.448296e-01
1.507448e-01
1.572056e-01
1.634340e-01
1.687023e-01
1.723937e-01
1.740546e-01
1.734343e-01
1.705094e-01
1.654920e-01
1.588193e-01
1.511257e-01
1.431980e-01
1.359163e-01
1.301840e-01
1.268540e-01
1.266544e-01
1.301234e-01
1.375565e-01
1.489718e-01
1.640966e-01
1.823745e-01
2.029946e-01
2.249379e-01
2.470391e-01
2.680582e-01
2.867575e-01
3.019793e-01
3.127180e-01
3.181835e-01
3.178510e-01
3.114942e-01
2.992011e-01
2.813698e-01
2.586881e-01
2.320947e-01
2.027279e-01
1.718626e-01
1.408392e-01
1.109893e-01
8.356120e-02
5.964961e-02
4.013431e-02
2.563168e-02
1.646241e-02
1.263793e-02
1.386701e-02
1.958209e-02
2.898395e-02
4.110122e-02
5.486048e-02
6.916151e-02
8.295254e-02
9.529993e-02
1.054478e-01
1.128636e-01
1.172677e-01
1.186447e-01
1.172366e-01
1.135190e-01
1.081613e-01
1.019739e-01
9.584499e-02
9.067220e-02
8.729220e-02
8.641498e-02
8.856710e-02
9.404862e-02
1.029069e-01
1.149293e-01
1.296545e-01
1.464020e-01
1.643163e-01
1.824232e-01
1.996924e-01
2.151036e-01
2.277107e-01
2.366996e-01
2.414378e-01
2.415111e-01
2.367481e-01
2.272299e-01
2.132873e-01
1.954835e-01
1.745857e-01
1.515244e-01
1.273431e-01
1.031393e-01
7.999978e-02
5.893460e-02
4.081222e-02
2.630333e-02
1.583704e-02
9.573875e-03
7.398121e-03
8.930046e-03
1.355699e-02
2.048043e-02
2.877503e-02
3.745502e-02
4.554330e-02
5.213884e-02
5.647818e-02
5.798784e-02
5.632418e-02
5.139895e-02
4.338867e-02
3.272732e-02
2.008238e-02
6.314773e-03
-7.575686e-03
-2.051696e-02
-3.143996e-02
-3.935715e-02
-4.343810e-02
-4.307547e-02
-3.793496e-02
-2.798477e-02
-1.350207e-02
4.943453e-03
2.652687e-02
5.022231e-02
7.486981e-02
9.924970e-02
1.221597e-01
1.424898e-01
1.592898e-01
1.718246e-01
1.796151e-01
1.824594e-01
1.804362e-01
1.738899e-01
1.633996e-01
1.497358e-01
1.338084e-01
1.166085e-01
9.914884e-02
8.240317e-02
6.724984e-02
5.442082e-02
4.446068e-02
3.769803e-02
3.423194e-02
3.393454e-02
3.646907e-02
4.132187e-02
4.784498e-02
5.530637e-02
6.294424e-02
7.002250e-02
7.588422e-02
8.000022e-02
8.200956e-02
8.174933e-02
7.927107e-02
7.484222e-02
6.893184e-02
6.218108e-02
5.536009e-02
4.931366e-02
4.489886e-02
4.291865e-02
4.405605e-02
4.881438e-02
5.746871e-02
7.003347e-02
8.624931e-02
1.055909e-01
1.272951e-01
1.504059e-01
1.738344e-01
1.964260e-01
2.170331e-01
2.345854e-01
2.481566e-01
2.570210e-01
2.606990e-01
2.589879e-01
2.519760e-01
2.400387e-01
2.238179e-01
2.041845e-01
1.821874e-01
1.589913e-01
1.358078e-01
1.138236e-01
9.413065e-02
7.766286e-02
6.514395e-02
5.704958e-02
5.358645e-02
5.468902e-02
6.003349e-02
6.906706e-02
8.105016e-02
9.510862e-02
1.102924e-01
1.256378e-01
1.402291e-01
1.532567e-01
1.640675e-01
1.722049e-01
1.774345e-01
1.797547e-01
1.793902e-01
1.767705e-01
1.724931e-01
1.672767e-01
1.619065e-01
1.571762e-01
1.538298e-01
1.525064e-01
1.536939e-01
1.576913e-01
1.645868e-01
1.742501e-01
1.863408e-01
2.003309e-01
2.155395e-01
2.311762e-01
2.463894e-01
2.603180e-01
2.721418e-01
2.811305e-01
2.866887e-01
2.883937e-01
2.860257e-01
2.795878e-01
2.693132e-01
2.556590e-01
2.392857e-01
2.210233e-01
2.018232e-01
1.827007e-01
1.646681e-01
1.486660e-01
1.354942e-01
1.257519e-01
1.197897e-01
1.176812e-01
1.192169e-01
1.239216e-01
1.310945e-01
1.398686e-01
1.492833e-01
1.583639e-01
1.662012e-01
1.720234e-01
1.752554e-01
1.755611e-01
1.728659e-01
1.673579e-01
1.594693e-01
1.498391e-01
1.392606e-01
1.286182e-01
1.188190e-01
1.107244e-01
1.050858e-01
1.024906e-01
1.033205e-01
1.077241e-01
1.156062e-01
1.266336e-01
1.402548e-01
1.557352e-01
1.722007e-01
1.886901e-01
2.042109e-01
2.177956e-01
2.285558e-01
2.357315e-01
2.387335e-01
2.371763e-01
2.309025e-01
2.199938e-01
2.047702e-01
1.857768e-01
1.637559e-01
1.396097e-01
1.143512e-01
8.904920e-02
6.476817e-02
4.250727e-02
2.314129e-02
7.368041e-03
-4.334264e-03
-1.173573e-02
-1.486686e-02
-1.401236e-02
-9.686631e-03
-2.592974e-03
6.430011e-03
1.647019e-02
2.660686e-02
3.597414e-02
4.381877e-02
4.954892e-02
5.277115e-02
5.331369e-02
5.123423e-02
4.681164e-02
4.052167e-02
3.299820e-02
2.498291e-02
1.726745e-02
1.063306e-02
5.792294e-03
3.337355e-03
3.698278e-03
7.113325e-03
1.361285e-02
2.301702e-02
3.494681e-02
4.884711e-02
6.401968e-02
7.966364e-02
9.492076e-02
1.089232e-01
1.208420e-01
1.299337e-01
1.355851e-01
1.373516e-01
1.349895e-01
1.284781e-01
1.180303e-01
1.040900e-01
8.731549e-02
6.854850e-02
4.876998e-02
2.904505e-02
1.045981e-02
-5.945733e-03
-1.924447e-02
-2.868384e-02
-3.373727e-02
-3.414080e-02
-2.991091e-02
-2.134143e-02
-8.979455e-03
6.417741e-03
2.394096e-02
4.259728e-02
6.138236e-02
7.935091e-02
9.568000e-02
1.097211e-01
1.210379e-01
1.294281e-01
1.349280e-01
1.378016e-01
1.385125e-01
1.376837e-01
1.360456e-01
1.343787e-01
1.334525e-01
1.339681e-01
1.365062e-01
1.414862e-01
1.491373e-01
1.594842e-01
1.723476e-01
1.873571e-01
2.039772e-01
2.215423e-01
2.392988e-01
2.564508e-01
2.722084e-01
2.858348e-01
2.966918e-01
3.042809e-01
3.082790e-01
3.085653e-01
3.052388e-01
2.986207e-01
2.892429e-01
2.778188e-01
2.651989e-01
2.523125e-01
2.401008e-01
2.294459e-01
2.211026e-01
2.156395e-01
2.133935e-01
2.144430e-01
2.186016e-01
2.254337e-01
2.342898e-01
2.443592e-01
2.547354e-01
2.644893e-01
2.727426e-01
2.787382e-01
2.819005e-01
2.818826e-01
2.785959e-01
2.722222e-01
2.632043e-01
2.522179e-01
2.401236e-01
2.279045e-01
2.165908e-01
2.071800e-01
2.005571e-01
1.974231e-01
1.982374e-01
2.031798e-01
2.121345e-01
2.246977e-01
2.402061e-01
2.577841e-01
2.764041e-01
2.949552e-01
3.123144e-01
3.274156e-01
3.393118e-01
3.472278e-01
3.506003e-01
3.491050e-01
3.426707e-01
3.314803e-01
3.159590e-01
2.967526e-01
2.746947e-01
2.507641e-01
2.260337e-01
2.016118e-01
1.785790e-01
1.579220e-01
1.404722e-01
1.268504e-01
1.174252e-01
1.122867e-01
1.112408e-01
1.138227e-01
1.193309e-01
1.268786e-01
1.354589e-01
1.440193e-01
1.515390e-01
1.571033e-01
1.599691e-01
1.596173e-01
1.557884e-01
1.484988e-01
1.380377e-01
1.249447e-01
1.099702e-01
9.402023e-02
7.809011e-02
6.319073e-02
5.027255e-02
4.015353e-02
3.345710e-02
3.056565e-02
3.159373e-02
3.638296e-02
4.451845e-02
5.536446e-02
6.811510e-02
8.185492e-02
9.562403e-02
1.084828e-01
1.195716e-01
1.281635e-01
1.337058e-01
1.358501e-01
1.344691e-01
1.296590e-01
1.217277e-01
1.111697e-01
9.863028e-02
8.486237e-02
7.067753e-02
5.689517e-02
4.429170e-02
3.355218e-02
2.522693e-02
1.969564e-02
1.714134e-02
1.753673e-02
2.064450e-02
2.603263e-02
3.310425e-02
4.114017e-02
4.935130e-02
5.693740e-02
6.314811e-02
6.734178e-02
6.903775e-02
6.795773e-02
6.405309e-02
5.751558e-02
4.877050e-02
3.845267e-02
2.736636e-02
1.643194e-02
6.622575e-03
-1.104982e-03
-5.880750e-03
-6.988256e-03
-3.922551e-03
3.565260e-03
1.544119e-02
3.138224e-02
5.079214e-02
7.283796e-02
9.650441e-02
1.206608e-01
1.441350e-01
1.657872e-01
1.845791e-01
1.996325e-01
2.102740e-01
2.160652e-01
2.168162e-01
2.125847e-01
2.036604e-01
1.905391e-01
1.738877e-01
1.545033e-01
1.332698e-01
1.111132e-01
8.895868e-02
6.768914e-02
4.810801e-02
3.090562e-02
1.663079e-02
5.668622e-03
-1.774071e-03
-5.674895e-03
-6.193215e-03
-3.659443e-03
1.442365e-03
8.496942e-03
1.678373e-02
2.550508e-02
3.381591e-02
4.085418e-02
4.577145e-02
4.776296e-02
4.609612e-02
4.013671e-02
2.937194e-02
1.342969e-02
-7.906541e-03
-3.468777e-02
-6.679518e-02
-1.039416e-01
-1.456794e-01
-1.914135e-01
-2.404194e-01
-2.918653e-01
-3.448353e-01
-3.983546e-01
-4.514134e-01
-5.029912e-01
-5.520794e-01
-5.977031e-01
-6.389440e-01
-6.749638e-01
-7.050293e-01
-7.285410e-01
-7.450613e-01
-7.543431e-01
-7.563544e-01
-7.512962e-01
-7.396105e-01
-7.219754e-01
-6.992868e-01
-6.726235e-01
-6.431983e-01
-6.122950e-01
-5.811975e-01
-5.511134e-01
-5.231016e-01
-4.980068e-01
-4.764098e-01
-4.585957e-01
-4.445435e-01
-4.339391e-01
-4.262076e-01
-4.205638e-01
-4.160757e-01
-4.117338e-01
-4.065232e-01
-3.994923e-01
-3.898143e-01
-3.768391e-01
-3.601327e-01
-3.395048e-01
-3.150223e-01
-2.870095e-01
-2.560358e-01
-2.228899e-01
-1.885416e-01
-1.540942e-01
-1.207272e-01
-8.963444e-02
-6.196103e-02
-3.874186e-02
-2.084622e-02
-8.931045e-03
-3.404734e-03
-4.403395e-03
-1.178055e-02
-2.511122e-02
-4.371057e-02
-6.666699e-02
-9.288799e-02
-1.211570e-01
-1.501974e-01
-1.787411e-01
-2.055957e-01
-2.297083e-01
-2.502198e-01
-2.665080e-01
-2.782151e-01
-2.852594e-01
-2.878280e-01
-2.863530e-01
-2.814706e-01
-2.739676e-01
-2.647187e-01
-2.546201e-01
-2.445248e-01
-2.351850e-01
-2.272048e-01
-2.210056e-01
-2.168075e-01
-2.146237e-01
-2.142706e-01
-2.153898e-01
-2.174818e-01
-2.199491e-01
-2.221452e-01
-2.234281e-01
-2.232115e-01
-2.210126e-01
-2.164910e-01
-2.094765e-01
-1.999843e-01
-1.882173e-01
-1.745545e-01
-1.595284e-01
-1.437904e-01
-1.280686e-01
-1.131189e-01
-9.967387e-02
-8.839213e-02
-7.981232e-02
-7.431536e-02
-7.209767e-02
-7.315772e-02
-7.729705e-02
-8.413566e-02
-9.314055e-02
-1.036650e-01
-1.149957e-01
-1.264032e-01
-1.371934e-01
-1.467540e-01
-1.545950e-01
-1.603799e-01
-1.639456e-01
-1.653116e-01
-1.646763e-01
-1.624013e-01
-1.589840e-01
-1.550186e-01
-1.511498e-01
-1.480207e-01
-1.462211e-01
-1.462403e-01
-1.484299e-01
-1.529778e-01
-1.598970e-01
-1.690266e-01
-1.800456e-01
-1.924949e-01
-2.058072e-01
-2.193402e-01
-2.324132e-01
-2.443441e-01
-2.544872e-01
-2.622694e-01
-2.672240e-01
-2.690193e-01
-2.674814e-01
-2.626094e-01
-2.545815e-01
-2.437519e-01
-2.306372e-01
-2.158935e-01
-2.002823e-01
-1.846277e-01
-1.697671e-01
-1.564963e-01
-1.455164e-01
-1.373840e-01
-1.324711e-01
-1.309380e-01
-1.327208e-01
-1.375364e-01
-1.449016e-01
-1.541684e-01
-1.645693e-01
-1.752717e-01
-1.854373e-01
-1.942811e-01
-2.011265e-01
-2.054518e-01
-2.069251e-01
-2.054249e-01
-2.010454e-01
-1.940864e-01
-1.850300e-01
-1.745039e-01
-1.632360e-01
-1.520021e-01
-1.415705e-01
-1.326487e-01
-1.258348e-01
-1.215808e-01
-1.201674e-01
-1.216929e-01
-1.260757e-01
-1.330661e-01
-1.422674e-01
-1.531616e-01
-1.651387e-01
-1.775276e-01
-1.896297e-01
-2.007525e-01
-2.102457e-01
-2.175358e-01
-2.221601e-01
-2.237965e-01
-2.222861e-01
-2.176487e-01
-2.100852e-01
-1.999697e-01
-1.878273e-01
-1.743006e-01
-1.601043e-01
-1.459737e-01
-1.326083e-01
-1.206179e-01
-1.104753e-01
-1.024807e-01
-9.674235e-02
-9.317179e-02
-9.149648e-02
-9.128583e-02
-9.198914e-02
-9.298236e-02
-9.362035e-02
-9.329076e-02
-9.146566e-02
-8.774697e-02
-8.190233e-02
-7.388864e-02
-6.386152e-02
-5.217004e-02
-3.933698e-02
-2.602626e-02
-1.299912e-02
-1.061862e-03
8.991897e-03
1.644040e-02
2.068948e-02
2.131984e-02
1.812124e-02
1.111027e-02
5.304761e-04
-1.316463e-02
-2.934284e-02
-4.723490e-02
-6.598218e-02
-8.468637e-02
-1.024582e-01
-1.184633e-01
-1.319629e-01
-1.423496e-01
-1.491760e-01
-1.521762e-01
-1.512786e-01
-1.466106e-01
-1.384936e-01
-1.274290e-01
-1.140753e-01
-9.921503e-02
-8.371412e-02
-6.847212e-02
-5.436717e-02
-4.219797e-02
-3.262756e-02
-2.613400e-02
-2.297289e-02
-2.315546e-02
-2.644461e-02
-3.236919e-02
-4.025569e-02
-4.927526e-02
-5.850333e-02
-6.698808e-02
-7.382314e-02
-7.821883e-02
-7.956577e-02
-7.748559e-02
-7.186412e-02
-6.286469e-02
-5.092024e-02
-3.670457e-02
-2.108494e-02
-5.059228e-03
1.031697e-02
2.400736e-02
3.506938e-02
4.271969e-02
4.638549e-02
4.573812e-02
4.070712e-02
3.147535e-02
1.845734e-02
2.264638e-03
-1.633763e-02
-3.647901e-02
-5.723337e-02
-7.766754e-02
-9.688764e-02
-1.140822e-01
-1.285613e-01
-1.397914e-01
-1.474238e-01
-1.513159e-01
-1.515425e-01
-1.483950e-01
-1.423674e-01
-1.341275e-01
-1.244748e-01
-1.142866e-01
-1.044556e-01
-9.582245e-02
-8.911032e-02
-8.486553e-02
-8.341150e-02
-8.482013e-02
-8.890394e-02
-9.522979e-02
-1.031530e-01
-1.118687e-01
-1.204755e-01
-1.280463e-01
-1.337017e-01
-1.366796e-01
-1.363978e-01
-1.325053e-01
-1.249188e-01
-1.138412e-01
-9.975983e-02
-8.342418e-02
-6.580393e-02
-4.802938e-02
-3.131891e-02
-1.689851e-02
-5.919707e-03
6.179604e-04
1.933993e-03
-2.481072e-03
-1.283200e-02
-2.900504e-02
-5.057378e-02
-7.682296e-02
-1.067876e-01
-1.393044e-01
-1.730712e-01
-2.067123e-01
-2.388452e-01
-2.681468e-01
-2.934164e-01
-3.136342e-01
-3.280127e-01
-3.360396e-01
-3.375086e-01
-3.325365e-01
-3.215624e-01
-3.053283e-01
-2.848409e-01
-2.613150e-01
-2.361025e-01
-2.106113e-01
-1.862171e-01
-1.641770e-01
-1.455488e-01
-1.311242e-01
-1.213801e-01
-1.164536e-01
-1.161404e-01
-1.199206e-01
-1.270052e-01
-1.364046e-01
-1.470096e-01
-1.576811e-01
-1.673410e-01
-1.750587e-01
-1.801258e-01
-1.821157e-01
-1.809215e-01
-1.767687e-01
-1.702007e-01
-1.620364e-01
-1.533028e-01
-1.451481e-01
-1.387427e-01
-1.351790e-01
-1.353772e-01
-1.400077e-01
-1.494346e-01
-1.636840e-01
-1.824374e-01
-2.050492e-01
-2.305847e-01
-2.578742e-01
-2.855804e-01
-3.122732e-01
-3.365090e-01
-3.569106e-01
-3.722444e-01
-3.814908e-01
-3.839047e-01
-3.790632e-01
-3.668962e-01
-3.476978e-01
-3.221164e-01
-2.911235e-01
-2.559615e-01
-2.180736e-01
-1.790200e-01
-1.403843e-01
-1.036781e-01
-7.024811e-02
-4.119297e-02
-1.729599e-02
1.021584e-03
1.372281e-02
2.115044e-02
2.399505e-02
2.323716e-02
2.006682e-02
1.578622e-02
1.170280e-02
9.021393e-03
8.744042e-03
1.158564e-02
1.791214e-02
2.770662e-02
4.056632e-02
5.573173e-02
7.214632e-02
8.854271e-02
1.035489e-01
1.158053e-01
1.240823e-01
1.273871e-01
1.250498e-01
1.167824e-01
1.027039e-01
8.333400e-02
5.955530e-02
3.254993e-02
3.717970e-03
-2.541547e-02
-5.329679e-02
-7.843727e-02
-9.949769e-02
-1.153598e-01
-1.251819e-01
-1.284368e-01
-1.249323e-01
-1.148139e-01
-9.855215e-02
-7.691406e-02
-5.092042e-02
-2.179027e-02
9.125628e-03
4.041972e-02
7.070701e-02
9.870442e-02
1.233046e-01
1.436392e-01
1.591268e-01
1.695020e-01
1.748242e-01
1.754657e-01
1.720803e-01
1.655543e-01
1.569438e-01
1.474014e-01
1.380969e-01
1.301357e-01
1.244810e-01
1.218832e-01
1.228224e-01
1.274669e-01
1.356523e-01
1.468839e-01
1.603623e-01
1.750340e-01
1.896639e-01
2.029248e-01
2.134984e-01
2.201778e-01
2.219644e-01
2.181481e-01
2.083646e-01
1.926265e-01
1.713243e-01
1.452026e-01
1.153124e-01
8.294710e-02
4.956552e-02
1.670843e-02
-1.408825e-02
-4.137854e-02
-6.388608e-02
-8.057442e-02
-9.070471e-02
-9.387810e-02
-9.006069e-02
-7.958944e-02
-6.315785e-02
-4.178058e-02
-1.673737e-02
1.050227e-02
3.836968e-02
6.529742e-02
8.982161e-02
1.106782e-01
1.268853e-01
1.378048e-01
1.431784e-01
1.431368e-01
1.381795e-01
1.291294e-01
1.170648e-01
1.032345e-01
8.896137e-02
7.554166e-02
6.414786e-02
5.574117e-02
5.100034e-02
5.027129e-02
5.354048e-02
6.043363e-02
7.024021e-02
8.196306e-02
9.439096e-02
1.061903e-01
1.160091e-01
1.225857e-01
1.248520e-01
1.220211e-01
1.136531e-01
9.969104e-02
8.046660e-02
5.667639e-02
2.933226e-02
-3.080394e-04
-3.082374e-02
-6.072121e-02
-8.852536e-02
-1.128668e-01
-1.325599e-01
-1.466685e-01
-1.545550e-01
-1.559123e-01
-1.507766e-01
-1.395213e-01
-1.228328e-01
-1.016688e-01
-7.720161e-02
-5.074808e-02
-2.368991e-02
2.611134e-03
2.689752e-02
4.809329e-02
6.536866e-02
7.818676e-02
8.632891e-02
8.989707e-02
8.929399e-02
8.518350e-02
7.843487e-02
7.005547e-02
6.111633e-02
5.267506e-02
4.570010e-02
4.100084e-02
3.916741e-02
4.052445e-02
4.510222e-02
5.262773e-02
6.253745e-02
7.401189e-02
8.603091e-02
9.744700e-02
1.070719e-01
1.137702e-01
1.165517e-01
1.146548e-01
1.076126e-01
9.529655e-02
7.793256e-02
5.609162e-02
3.065481e-02
2.758189e-03
-2.627800e-02
-5.503007e-02
-8.205662e-02
-1.059844e-01
-1.255898e-01
-1.398727e-01
-1.481175e-01
-1.499393e-01
-1.453110e-01
-1.345710e-01
-1.184080e-01
-9.782507e-02
-7.408251e-02
-4.862321e-02
-2.298319e-02
1.306913e-03
2.282323e-02
4.034520e-02
5.293969e-02
6.002521e-02
6.141086e-02
5.730652e-02
4.830419e-02
3.533208e-02
1.958581e-02
2.441970e-03
-1.463977e-02
-3.021942e-02
-4.297813e-02
-5.181235e-02
-5.591498e-02
-5.483830e-02
-4.853378e-02
-3.736478e-02
-2.208996e-02
-3.816931e-03
1.607177e-02
3.601574e-02
5.439000e-02
6.962575e-02
8.032850e-02
8.538347e-02
8.403903e-02
7.596138e-02
6.125677e-02
4.046119e-02
1.450036e-02
-1.537460e-02
-4.766942e-02
-8.073983e-02
-1.128892e-01
-1.424653e-01
-1.679517e-01
-1.880503e-01
-2.017527e-01
-2.083965e-01
-2.077045e-01
-1.998024e-01
-1.852145e-01
-1.648341e-01
-1.398712e-01
-1.117785e-01
-8.215909e-02
-5.266383e-02
-2.488279e-02
-2.403616e-04
2.009866e-02
3.530458e-02
4.493373e-02
4.895086e-02
4.772105e-02
4.197235e-02
3.273260e-02
2.124607e-02
8.876938e-03
-2.993253e-03
-1.306699e-02
-2.022440e-02
-2.360326e-02
-2.266045e-02
-1.721090e-02
-7.441450e-03
6.102026e-03
2.255360e-02
4.079024e-02
5.951443e-02
7.735037e-02
9.294653e-02
1.050761e-01
1.127277e-01
1.151787e-01
1.120468e-01
1.033154e-01
8.933327e-02
7.078864e-02
4.866209e-02
2.416239e-02
-1.348502e-03
-2.643595e-02
-4.967332e-02
-6.971904e-02
-8.538716e-02
-9.570922e-02
-9.998582e-02
-9.782613e-02
-8.917350e-02
-7.431503e-02
-5.387333e-02
-2.877877e-02
-2.216158e-04
3.041496e-02
6.163829e-02
9.194120e-02
1.199018e-01
1.442804e-01
1.641054e-01
1.787401e-01
1.879262e-01
1.917972e-01
1.908640e-01
1.859713e-01
1.782296e-01
1.689288e-01
1.594396e-01
1.511114e-01
1.451717e-01
1.426357e-01
1.442306e-01
1.503400e-01
1.609721e-01
1.757540e-01
1.939530e-01
2.145252e-01
2.361874e-01
2.575096e-01
2.770199e-01
2.933156e-01
3.051681e-01
3.116155e-01
3.120324e-01
3.061733e-01
2.941860e-01
2.765960e-01
2.542656e-01
2.283331e-01
2.001370e-01
1.711328e-01
1.428080e-01
1.165989e-01
9.381397e-02
7.556676e-02
6.271887e-02
5.583655e-02
5.516157e-02
6.059804e-02
7.171637e-02
8.777529e-02
1.077624e-01
1.304528e-01
1.544839e-01
1.784427e-01
2.009601e-01
2.208039e-01
2.369648e-01
2.487264e-01
2.557130e-01
2.579117e-01
2.556659e-01
2.496421e-01
2.407719e-01
2.301747e-01
2.190668e-01
2.086646e-01
2.000876e-01
1.942699e-01
1.918841e-01
1.932848e-01
1.984726e-01
2.070842e-01
2.184086e-01
2.314296e-01
2.448939e-01
2.574010e-01
2.675094e-01
2.738510e-01
2.752448e-01
2.707985e-01
2.599887e-01
2.427119e-01
2.193018e-01
1.905132e-01
1.574738e-01
1.216116e-01
8.456265e-02
4.806683e-02
1.385993e-02
-1.643216e-02
-4.139003e-02
-5.988294e-02
-7.113251e-02
-7.475488e-02
-7.077980e-02
-5.964634e-02
-4.217591e-02
-1.952447e-02
6.884057e-03
3.544008e-02
6.444274e-02
9.220142e-02
1.171381e-01
1.378838e-01
1.533616e-01
1.628505e-01
1.660254e-01
1.629707e-01
1.541671e-01
1.404535e-01
1.229657e-01
1.030581e-01
8.221133e-02
6.193337e-02
4.365917e-02
2.865568e-02
1.793794e-02
1.220145e-02
1.177507e-02
1.659781e-02
2.622139e-02
3.983918e-02
5.634038e-02
7.438670e-02
9.250701e-02
1.092035e-01
1.230615e-01
1.328534e-01
1.376281e-01
1.367779e-01
1.300776e-01
1.176937e-01
1.001639e-01
7.835274e-02
5.338691e-02
2.657839e-02
-6.590089e-04
-2.689393e-02
-5.075845e-02
-7.102221e-02
-8.665724e-02
-9.689100e-02
-1.012458e-01
-9.956328e-02
-9.201220e-02
-7.908042e-02
-6.154949e-02
-4.045244e-02
-1.701537e-02
7.415827e-03
3.146003e-02
5.379174e-02
7.323169e-02
8.882958e-02
9.993201e-02
1.062293e-01
1.077772e-01
1.049919e-01
9.861902e-02
8.967851e-02
7.939050e-02
6.908597e-02
6.010845e-02
5.371281e-02
5.096806e-02
5.267077e-02
5.927549e-02
7.084777e-02
8.704390e-02
1.071200e-01
1.299711e-01
1.541998e-01
1.782099e-01
2.003205e-01
2.188919e-01
2.324523e-01
2.398152e-01
2.401763e-01
2.331802e-01
2.189523e-01
1.980922e-01
1.716328e-01
1.409684e-01
1.077615e-01
7.383501e-02
4.105844e-02
1.123547e-02
-1.400188e-02
-3.328701e-02
-4.559633e-02
-5.030709e-02
-4.723258e-02
-3.663276e-02
-1.919951e-02
3.983162e-03
3.150211e-02
6.169847e-02
9.276714e-02
1.228670e-01
1.502357e-01
1.733010e-01
1.907825e-01
2.017749e-01
2.058076e-01
2.028752e-01
1.934363e-01
1.783805e-01
1.589674e-01
1.367405e-01
1.134226e-01
9.080095e-02
7.060693e-02
5.439852e-02
4.345265e-02
3.867347e-02
4.052312e-02
4.898040e-02
6.353147e-02
8.319523e-02
1.065832e-01
1.319915e-01
1.575196e-01
1.812068e-01
2.011775e-01
2.157817e-01
2.237201e-01
2.241413e-01
2.167050e-01
2.016038e-01
1.795453e-01
1.516965e-01
1.195978e-01
8.505347e-02
5.000892e-02
1.642352e-02
-1.385347e-02
-3.919536e-02
-5.829285e-02
-7.022563e-02
-7.450737e-02
-7.110225e-02
-6.041352e-02
-4.324575e-02
-2.074439e-02
5.683085e-03
3.445928e-02
6.393683e-02
9.250059e-02
1.186667e-01
1.411728e-01
1.590537e-01
1.716980e-01
1.788801e-01
1.807673e-01
1.778994e-01
1.711452e-01
1.616364e-01
1.506864e-01
1.396971e-01
1.300601e-01
1.230588e-01
1.197759e-01
1.210130e-01
1.272269e-01
1.384870e-01
1.544590e-01
1.744142e-01
1.972689e-01
2.216485e-01
2.459769e-01
2.685822e-01
2.878145e-01
3.021638e-01
3.103723e-01
3.115285e-01
3.051385e-01
2.911670e-01
2.700462e-01
2.426522e-01
2.102515e-01
1.744222e-01
1.369579e-01
9.976002e-02
6.472657e-02
3.364411e-02
8.087666e-03
-1.066614e-02
-2.170872e-02
-2.454860e-02
-1.913733e-02
-5.870452e-03
1.443686e-02
4.059858e-02
7.112899e-02
1.043327e-01
1.384081e-01
1.715594e-01
2.021075e-01
2.285957e-01
2.498800e-01
2.651977e-01
2.742103e-01
2.770146e-01
2.741235e-01
2.664169e-01
2.550685e-01
2.414523e-01
2.270386e-01
2.132844e-01
2.015269e-01
1.928855e-01
1.881789e-01
1.878630e-01
1.919931e-01
2.002145e-01
2.117829e-01
2.256144e-01
2.403614e-01
2.545108e-01
2.664954e-01
2.748121e-01
2.781368e-01
2.754276e-01
2.660078e-01
2.496229e-01
2.264680e-01
1.971834e-01
1.628195e-01
1.247752e-01
8.471346e-02
4.446111e-02
5.899763e-03
-2.914531e-02
-5.901171e-02
-8.229631e-02
-9.793667e-02
-1.052734e-01
-1.040902e-01
-9.462875e-02
-7.757687e-02
-5.402917e-02
-2.542161e-02
6.557200e-03
4.007313e-02
7.326503e-02
1.043664e-01
1.318205e-01
1.543810e-01
1.711880e-01
1.818156e-01
1.862861e-01
1.850515e-01
1.789433e-01
1.690971e-01
1.568571e-01
1.436695e-01
1.309717e-01
1.200865e-01
1.121273e-01
1.079191e-01
1.079412e-01
1.122918e-01
1.206795e-01
1.324387e-01
1.465732e-01
1.618223e-01
1.767491e-01
1.898448e-01
1.996425e-01
2.048308e-01
2.043593e-01
1.975264e-01
1.840417e-01
1.640593e-01
1.381795e-01
1.074186e-01
7.315100e-02
3.702700e-02
8.736909e-04
-3.341496e-02
-6.399155e-02
-8.916575e-02
-1.075057e-01
-1.179248e-01
-1.197496e-01
-1.127643e-01
-9.723008e-02
-7.387639e-02
-4.386541e-02
-8.728997e-03
2.971837e-02
6.948702e-02
1.085336e-01
1.448887e-01
1.767823e-01
2.027561e-01
2.217555e-01
2.331925e-01
2.369757e-01
2.335050e-01
2.236315e-01
2.085879e-01
1.898948e-01
1.692503e-01
1.484124e-01
1.290816e-01
1.127909e-01
1.008100e-01
9.406835e-02
9.310013e-02
9.801491e-02
1.084940e-01
1.238138e-01
1.428950e-01
1.643756e-01
1.867037e-01
2.082440e-01
2.273914e-01
2.426830e-01
2.528990e-01
2.571463e-01
2.549171e-01
2.461201e-01
2.310835e-01
2.105297e-01
1.855269e-01
1.574207e-01
1.277495e-01
9.815220e-02
7.026944e-02
4.564778e-02
2.564962e-02
1.137474e-02
3.597304e-03
2.721270e-03
8.756335e-03
2.131577e-02
3.963673e-02
6.262298e-02
8.890922e-02
1.169444e-01
1.450900e-01
1.717269e-01
1.953634e-01
2.147353e-01
2.288921e-01
2.372598e-01
2.396776e-01
2.364052e-01
2.280994e-01
2.157637e-01
2.006728e-01
1.842783e-01
1.681029e-01
1.536280e-01
1.421860e-01
1.348617e-01
1.324117e-01
1.352072e-01
1.432027e-01
1.559351e-01
1.725520e-01
1.918697e-01
2.124570e-01
2.327391e-01
2.511145e-01
2.660748e-01
2.763170e-01
2.808386e-01
2.790083e-01
2.706067e-01
2.558367e-01
2.353046e-01
2.099764e-01
1.811131e-01
1.501909e-01
1.188126e-01
8.861350e-02
6.116906e-02
3.790689e-02
2.002855e-02
8.443847e-03
3.720467e-03
6.051176e-03
1.524024e-02
3.071048e-02
5.153188e-02
7.647189e-02
1.040664e-01
1.327086e-01
1.607502e-01
1.866093e-01
2.088753e-01
2.264035e-01
2.383904e-01
2.444236e-01
2.445041e-01
2.390375e-01
2.287982e-01
2.148683e-01
1.985553e-01
1.812957e-01
1.645487e-01
1.496897e-01
1.379090e-01
1.301246e-01
1.269147e-01
1.284735e-01
1.345954e-01
1.446863e-01
1.578040e-01
1.727230e-01
1.880225e-01
2.021885e-01
2.137259e-01
2.212684e-01
2.236788e-01
2.201319e-01
2.101728e-01
1.937487e-01
1.712124e-01
1.433008e-01
1.110914e-01
7.593980e-02
3.940381e-02
3.157230e-03
-3.110242e-02
-6.174833e-02
-8.731627e-02
-1.065895e-01
-1.186720e-01
-1.230455e-01
-1.196067e-01
-1.086819e-01
-9.101630e-02
-6.773608e-02
-4.028571e-02
-1.034056e-02
2.029947e-02
4.982883e-02
7.655847e-02
9.903109e-02
1.161194e-01
1.270990e-01
1.316896e-01
1.300631e-01
1.228188e-01
1.109280e-01
9.565579e-02
7.846282e-02
6.089650e-02
4.447718e-02
3.058761e-02
2.037276e-02
1.465722e-02
1.388596e-02
1.809293e-02
2.689990e-02
3.954600e-02
5.494617e-02
7.177441e-02
8.856602e-02
1.038310e-01
1.161699e-01
1.243829e-01
1.275619e-01
1.251593e-01
1.170272e-01
1.034259e-01
8.500133e-02
6.273768e-02
3.788750e-02
1.188755e-02
-1.373471e-02
-3.745785e-02
-5.786115e-02
-7.371215e-02
-8.404264e-02
-8.820888e-02
-8.593260e-02
-7.731965e-02
-6.285495e-02
-4.337323e-02
-2.000708e-02
5.884965e-03
3.280616e-02
5.921968e-02
8.365090e-02
1.047867e-01
1.215647e-01
1.332448e-01
1.394585e-01
1.402303e-01
1.359704e-01
1.274404e-01
1.156945e-01
1.020014e-01
8.775405e-02
7.437262e-02
6.320703e-02
5.544506e-02
5.203100e-02
5.359953e-02
6.042905e-02
7.241787e-02
8.908606e-02
1.096038e-01
1.328455e-01
1.574659e-01
1.819940e-01
2.049373e-01
2.248885e-01
2.406267e-01
2.512043e-01
2.560131e-01
2.548236e-01
2.477975e-01
2.354710e-01
2.187152e-01
1.986742e-01
1.766906e-01
1.542193e-01
1.327397e-01
1.136662e-01
9.826656e-02
8.758731e-02
8.239380e-02
8.312515e-02
8.986780e-02
1.023487e-01
1.199491e-01
1.417378e-01
1.665237e-01
1.929235e-01
2.194431e-01
2.445673e-01
2.668533e-01
2.850229e-01
2.980457e-01
3.052098e-01
3.061708e-01
3.009786e-01
2.900755e-01
2.742679e-01
2.546723e-01
2.326393e-01
2.096621e-01
1.872749e-01
1.669497e-01
1.499963e-01
1.374725e-01
1.301101e-01
1.282607e-01
1.318664e-01
1.404580e-01
1.531834e-01
1.688640e-01
1.860780e-01
2.032644e-01
2.188385e-01
2.313105e-01
2.393968e-01
2.421133e-01
2.388468e-01
2.293967e-01
2.139867e-01
1.932465e-01
1.681666e-01
1.400296e-01
1.103254e-01
8.065696e-02
5.264119e-02
2.781388e-02
7.541548e-03
-7.054753e-03
-1.516112e-02
-1.631587e-02
-1.043625e-02
2.174752e-03
2.084306e-02
4.456018e-02
7.204109e-02
1.018005e-01
1.322428e-01
1.617599e-01
1.888294e-01
2.121071e-01
2.305071e-01
2.432638e-01
2.499727e-01
2.506066e-01
2.455062e-01
2.353477e-01
2.210901e-01
2.039055e-01
1.850994e-01
1.660237e-01
1.479895e-01
1.321824e-01
1.195864e-01
1.109196e-01
1.065858e-01
1.066463e-01
1.108133e-01
1.184677e-01
1.287019e-01
1.403842e-01
1.522430e-01
1.629627e-01
1.712848e-01
1.761050e-01
1.765585e-01
1.720867e-01
1.624795e-01
1.478913e-01
1.288308e-01
1.061255e-01
8.086627e-02
5.433733e-02
2.793524e-02
3.083710e-03
-1.885222e-02
-3.664824e-02
-4.929516e-02
-5.606193e-02
-5.654349e-02
-5.069038e-02
-3.881725e-02
-2.158884e-02
1.687956e-05
2.476698e-02
5.124996e-02
7.796533e-02
1.034199e-01
1.262237e-01
1.451781e-01
1.593504e-01
1.681282e-01
1.712524e-01
1.688249e-01
1.612936e-01
1.494143e-01
1.341945e-01
1.168219e-01
9.858304e-02
8.077714e-02
6.463055e-02
5.121603e-02
4.138180e-02
3.569419e-02
3.439789e-02
3.739744e-02
4.426284e-02
5.426057e-02
6.640878e-02
7.955296e-02
9.245563e-02
1.038916e-01
1.127399e-01
1.180645e-01
1.191766e-01
1.156765e-01
1.074723e-01
9.477713e-02
7.808736e-02
5.814516e-02
3.588831e-02
1.239125e-02
-1.119921e-02
-3.373047e-02
-5.410949e-02
-7.136395e-02
-8.469577e-02
-9.352444e-02
-9.751769e-02
-9.660775e-02
-9.099203e-02
-8.111743e-02
-6.764862e-02
-5.142138e-02
-3.338373e-02
-1.452893e-02
4.174220e-03
2.184794e-02
3.776309e-02
5.138338e-02
6.239288e-02
7.070565e-02
7.645772e-02
7.998312e-02
8.177669e-02
8.244676e-02
8.266132e-02
8.309162e-02
8.435667e-02
8.697222e-02
9.130704e-02
9.754899e-02
1.056830e-01
1.154827e-01
1.265168e-01
1.381713e-01
1.496874e-01
1.602128e-01
1.688649e-01
1.747992e-01
1.772793e-01
1.757399e-01
1.698379e-01
1.594881e-01
1.448790e-01
1.264688e-01
1.049631e-01
8.127541e-02
5.647402e-02
3.171980e-02
8.198029e-03
-1.295105e-02
-3.069911e-02
-4.419037e-02
-5.279267e-02
-5.613636e-02
-5.413864e-02
-4.701152e-02
-3.525233e-02
-1.961580e-02
-1.068557e-03
1.927229e-02
4.021287e-02
6.056344e-02
7.922028e-02
9.524185e-02
1.079126e-01
1.167885e-01
1.217213e-01
1.228579e-01
1.206180e-01
1.156513e-01
1.087798e-01
1.009307e-01
9.306525e-02
8.610914e-02
8.088826e-02
7.807372e-02
7.813834e-02
8.132641e-02
8.763793e-02
9.682795e-02
1.084213e-01
1.217427e-01
1.359603e-01
1.501427e-01
1.633237e-01
1.745733e-01
1.830667e-01
1.881477e-01
1.893793e-01
1.865766e-01
1.798209e-01
1.694539e-01
1.560537e-01
1.403965e-01
1.234072e-01
1.061021e-01
8.952826e-02
7.470111e-02
6.254440e-02
5.383574e-02
4.916048e-02
4.887655e-02
5.309221e-02
6.165776e-02
7.417137e-02
8.999905e-02
1.083083e-01
1.281144e-01
1.483384e-01
1.678740e-01
1.856593e-01
2.007490e-01
2.123803e-01
2.200275e-01
2.234382e-01
2.226504e-01
2.179870e-01
2.100299e-01
1.995763e-01
1.875797e-01
1.750826e-01
1.631428e-01
1.527604e-01
1.448083e-01
1.399703e-01
1.386925e-01
1.411481e-01
1.472216e-01
1.565109e-01
1.683505e-01
1.818536e-01
1.959706e-01
2.095609e-01
2.214734e-01
2.306272e-01
2.360889e-01
2.371387e-01
2.333202e-01
2.244708e-01
2.107312e-01
1.925341e-01
1.705752e-01
1.457697e-01
1.191968e-01
9.203817e-02
6.551087e-02
4.079960e-02
1.899043e-02
1.009358e-03
-1.243098e-02
-2.087320e-02
-2.414249e-02
-2.235735e-02
-1.592237e-02
-5.503220e-03
8.014979e-03
2.358372e-02
4.005815e-02
5.627091e-02
7.110808e-02
8.358190e-02
9.289488e-02
9.849037e-02
1.000855e-01
9.768418e-02
9.156985e-02
8.227869e-02
7.055659e-02
5.730317e-02
4.350678e-02
3.017471e-02
1.826237e-02
8.605779e-03
1.861311e-03
-1.542949e-03
-1.440548e-03
2.058119e-03
8.570307e-03
1.746539e-02
2.790821e-02
3.891874e-02
4.944417e-02
5.843794e-02
6.493954e-02
6.814850e-02
6.748619e-02
6.264063e-02
5.359087e-02
4.060963e-02
2.424496e-02
5.283380e-03
-1.530149e-02
-3.641028e-02
-5.688452e-02
-7.557463e-02
-9.140549e-02
-1.034369e-01
-1.109163e-01
-1.133216e-01
-1.103918e-01
-1.021453e-01
-8.888218e-02
-7.117302e-02
-4.983150e-02
-2.587288e-02
-4.587252e-04
2.516977e-02
4.976656e-02
7.215894e-02
9.132361e-02
1.064546e-01
1.170176e-01
1.227851e-01
1.238499e-01
1.206143e-01
1.137568e-01
1.041780e-01
9.293248e-02
8.114935e-02
6.994965e-02
6.036449e-02
5.325967e-02
4.927189e-02
4.876092e-02
5.178189e-02
5.808019e-02
6.711043e-02
7.807846e-02
9.000353e-02
1.017959e-01
1.123433e-01
1.205991e-01
1.256644e-01
1.268579e-01
1.237660e-01
1.162720e-01
1.045604e-01
8.909872e-02
7.059961e-02
4.996771e-02
2.823704e-02
6.504212e-03
-1.413779e-02
-3.266110e-02
-4.815706e-02
-5.988119e-02
-6.728821e-02
-7.005710e-02
-6.810592e-02
-6.159619e-02
-5.092607e-02
-3.671174e-02
-1.975618e-02
-1.005651e-03
1.850525e-02
3.771740e-02
5.561614e-02
7.130043e-02
8.404642e-02
9.335958e-02
9.901020e-02
1.010487e-01
9.979906e-02
9.583105e-02
8.991398e-02
8.295589e-02
7.593322e-02
6.981600e-02
6.549351e-02
6.370503e-02
6.497993e-02
6.959112e-02
7.752556e-02
8.847502e-02
1.018495e-01
1.168139e-01
1.323472e-01
1.473196e-01
1.605818e-01
1.710580e-01
1.778346e-01
1.802342e-01
1.778697e-01
1.706738e-01
1.589019e-01
1.431117e-01
1.241208e-01
1.029506e-01
8.075914e-02
5.877034e-02
3.820285e-02
2.020339e-02
5.786254e-03
-4.218883e-03
-9.209978e-03
-8.845368e-03
-3.064938e-03
7.901964e-03
2.354362e-02
4.308935e-02
6.554954e-02
8.977135e-02
1.145076e-01
1.384944e-01
1.605328e-01
1.795671e-01
1.947550e-01
2.055234e-01
2.116053e-01
2.130564e-01
2.102486e-01
2.038413e-01
1.947333e-01
1.839975e-01
1.728039e-01
1.623342e-01
1.536966e-01
1.478444e-01
1.455060e-01
1.471304e-01
1.528518e-01
1.624760e-01
1.754894e-01
1.910909e-01
2.082443e-01
2.257503e-01
2.423316e-01
2.567270e-01
2.677848e-01
2.745502e-01
2.763359e-01
2.727726e-01
2.638336e-01
2.498337e-01
2.314039e-01
2.094443e-01
1.850612e-01
1.594928e-01
1.340301e-01
1.099379e-01
8.838173e-02
7.036386e-02
5.667166e-02
4.784060e-02
4.413219e-02
4.552703e-02
5.173264e-02
6.220508e-02
7.618381e-02
9.273891e-02
1.108292e-01
1.293691e-01
1.473000e-01
1.636614e-01
1.776569e-01
1.887071e-01
1.964873e-01
2.009452e-01
2.022987e-01
2.010129e-01
1.977607e-01
1.933676e-01
1.887466e-01
1.848266e-01
1.824801e-01
1.824523e-01
1.852998e-01
1.913396e-01
2.006133e-01
2.128707e-01
2.275722e-01
2.439139e-01
2.608730e-01
2.772719e-01
2.918597e-01
3.034033e-01
3.107832e-01
3.130861e-01
3.096831e-01
3.002883e-01
2.849901e-01
2.642541e-01
2.388971e-01
2.100378e-01
1.790267e-01
1.473644e-01
1.166108e-01
8.829327e-02
6.381730e-02
4.438634e-02
3.093344e-02
2.406921e-02
2.404847e-02
3.075732e-02
4.372131e-02
6.213440e-02
8.490711e-02
1.107314e-01
1.381593e-01
1.656899e-01
1.918615e-01
2.153408e-01
2.350046e-01
2.500072e-01
2.598273e-01
2.642935e-01
2.635832e-01
2.581990e-01
2.489227e-01
2.367527e-01
2.228280e-01
2.083451e-01
1.944726e-01
1.822696e-01
1.726120e-01
1.661325e-01
1.631779e-01
1.637855e-01
1.676814e-01
1.742986e-01
1.828171e-01
1.922214e-01
2.013743e-01
2.091021e-01
2.142842e-01
2.159413e-01
2.133130e-01
2.059194e-01
1.936002e-01
1.765290e-01
1.552028e-01
1.304077e-01
1.031654e-01
7.466577e-02
4.618969e-02
1.902822e-02
-5.597435e-03
-2.661041e-02
-4.314242e-02
-5.458380e-02
-6.061618e-02
-6.122589e-02
-5.669780e-02
-4.759040e-02
-3.469430e-02
-1.897706e-02
-1.517891e-03
1.656369e-02
3.418107e-02
5.035113e-02
6.425755e-02
7.530248e-02
8.314211e-02
8.770332e-02
8.917956e-02
8.800666e-02
8.482100e-02
8.040430e-02
7.561990e-02
7.134576e-02
6.840880e-02
6.752447e-02
6.924491e-02
7.391789e-02
8.165844e-02
9.233413e-02
1.055649e-01
1.207376e-01
1.370359e-01
1.534846e-01
1.690078e-01
1.824984e-01
1.928951e-01
1.992627e-01
2.008673e-01
1.972420e-01
1.882352e-01
1.740366e-01
1.551787e-01
1.325132e-01
1.071642e-01
8.046263e-02
5.386665e-02
2.887500e-02
6.937748e-03
-1.062931e-02
-2.272197e-02
-2.851230e-02
-2.749709e-02
-1.952748e-02
-4.818482e-03
1.606208e-02
4.222451e-02
7.250653e-02
1.055387e-01
1.398225e-01
1.738176e-01
2.060326e-01
2.351146e-01
2.599310e-01
2.796378e-01
2.937280e-01
3.020572e-01
3.048433e-01
3.026403e-01
2.962894e-01
2.868527e-01
2.755333e-01
2.635897e-01
2.522492e-01
2.426247e-01
2.356400e-01
2.319679e-01
2.319837e-01
2.357375e-01
2.429480e-01
2.530178e-01
2.650708e-01
2.780098e-01
2.905915e-01
3.015149e-01
3.095162e-01
3.134639e-01
3.124469e-01
3.058468e-01
2.933900e-01
2.751740e-01
2.516675e-01
2.236840e-01
1.923335e-01
1.589545e-01
1.250347e-01
9.212293e-02
6.173933e-02
3.528800e-02
1.397583e-02
-1.257841e-03
-9.797229e-03
-1.138825e-02
-6.156317e-03
5.397786e-03
2.242444e-02
4.377321e-02
6.806043e-02
9.375309e-02
1.192642e-01
1.430541e-01
1.637305e-01
1.801405e-01
1.914475e-01
1.971865e-01
1.972933e-01
1.921051e-01
1.823318e-01
1.690007e-01
1.533786e-01
1.368771e-01
1.209491e-01
1.069818e-01
9.619625e-02
8.955848e-02
8.770886e-02
9.091404e-02
9.904465e-02
1.115807e-01
1.276446e-01
1.460600e-01
1.654330e-01
1.842497e-01
2.009832e-01
2.142027e-01
2.226760e-01
2.254579e-01
2.219571e-01
2.119775e-01
1.957305e-01
1.738201e-01
1.472014e-01
1.171184e-01
8.502616e-02
5.250297e-02
2.115815e-02
-7.459346e-03
-3.194745e-02
-5.112878e-02
-6.411639e-02
-7.036419e-02
-6.969915e-02
-6.233286e-02
-4.885073e-02
-3.017851e-02
-7.527045e-03
1.768176e-02
4.390351e-02
6.956832e-02
9.317964e-02
1.134077e-01
1.291710e-01
1.397000e-01
1.445778e-01
1.437571e-01
1.375499e-01
1.265946e-01
1.118016e-01
9.428294e-02
7.527122e-02
5.603285e-02
3.778120e-02
2.159443e-02
8.343025e-03
-1.368690e-03
-7.242623e-03
-9.305278e-03
-7.902081e-03
-3.667119e-03
2.530223e-03
9.658007e-03
1.660795e-02
2.228756e-02
2.571010e-02
2.607452e-02
2.282883e-02
1.571215e-02
4.772953e-03
-9.636489e-03
-2.688757e-02
-4.612118e-02
-6.630745e-02
-8.631457e-02
-1.049817e-01
-1.211916e-01
-1.339381e-01
-1.423872e-01
-1.459265e-01
-1.442035e-01
-1.371503e-01
-1.249924e-01
-1.082425e-01
-8.767643e-02
-6.429301e-02
-3.925746e-02
-1.383161e-02
1.070564e-02
3.314236e-02
5.241569e-02
6.768549e-02
7.839352e-02
8.430299e-02
8.551490e-02
8.245959e-02
7.586366e-02
6.669488e-02
5.608921e-02
4.526567e-02
3.543551e-02
2.771275e-02
2.303226e-02
2.208104e-02
2.524652e-02
3.258490e-02
4.381093e-02
5.831051e-02
7.517614e-02
9.326477e-02
1.112755e-01
1.278425e-01
1.416370e-01
1.514688e-01
1.563797e-01
1.557201e-01
1.492014e-01
1.369233e-01
1.193717e-01
9.739100e-02
7.213178e-02
4.497998e-02
1.747099e-02
-8.804464e-03
-3.229702e-02
-5.159205e-02
-6.549431e-02
-7.309955e-02
-7.384954e-02
-6.756773e-02
-5.447381e-02
-3.517597e-02
-1.064094e-02
1.785714e-02
4.880690e-02
8.054552e-02
1.113555e-01
1.395672e-01
1.636601e-01
1.823578e-01
1.947085e-01
2.001463e-01
1.985277e-01
1.901415e-01
1.756905e-01
1.562450e-01
1.331740e-01
1.080543e-01
8.256704e-02
5.838646e-02
3.706842e-02
1.994681e-02
8.044135e-03
2.002366e-03
2.039115e-03
7.932384e-03
1.903552e-02
3.432207e-02
5.245827e-02
7.189854e-02
9.099758e-02
1.081303e-01
1.218106e-01
1.307983e-01
1.341883e-01
1.314722e-01
1.225721e-01
1.078427e-01
8.804409e-02
6.428845e-02
3.796547e-02
1.065185e-02
-1.598849e-02
-4.030760e-02
-6.077427e-02
-7.606717e-02
-8.515555e-02
-8.736341e-02
-8.241358e-02
-7.044903e-02
-5.202954e-02
-2.810308e-02
4.772997e-05
3.088200e-02
6.269633e-02
9.373442e-02
1.223033e-01
1.468875e-01
1.662529e-01
1.795306e-01
1.862757e-01
1.864940e-01
1.806374e-01
1.695662e-01
1.544832e-01
1.368437e-01
1.182482e-01
1.003245e-01
8.460921e-02
7.243530e-02
6.483523e-02
6.246641e-02
6.556451e-02
7.392785e-02
8.693358e-02
1.035840e-01
1.225788e-01
1.424091e-01
1.614652e-01
1.781524e-01
1.910058e-01
1.987954e-01
2.006126e-01
1.959328e-01
1.846487e-01
1.670725e-01
1.439111e-01
1.162154e-01
8.531140e-02
5.271710e-02
2.005252e-02
-1.105316e-02
-3.905242e-02
-6.256403e-02
-8.044786e-02
-9.186645e-02
-9.633061e-02
-9.372653e-02
-8.432295e-02
-6.875734e-02
-4.800116e-02
-2.330487e-02
3.875065e-03
3.196433e-02
5.936882e-02
8.457629e-02
1.062541e-01
1.233352e-01
1.350860e-01
1.411499e-01
1.415645e-01
1.367512e-01
1.274783e-01
1.148023e-01
9.999069e-02
8.443316e-02
6.954524e-02
5.667166e-02
4.699441e-02
4.145126e-02
4.066985e-02
4.492186e-02
5.410041e-02
6.772275e-02
8.495844e-02
1.046819e-01
1.255467e-01
1.460775e-01
1.647740e-01
1.802193e-01
1.911838e-01
1.967164e-01
1.962146e-01
1.894679e-01
1.766722e-01
1.584150e-01
1.356360e-01
1.095659e-01
8.165054e-02
5.346452e-02
2.662023e-02
2.675585e-03
-1.695485e-02
-3.108126e-02
-3.880844e-02
-3.958989e-02
-3.326265e-02
-2.005997e-02
-6.003019e-04
2.414756e-02
5.292191e-02
8.424489e-02
1.165142e-01
1.481033e-01
1.774641e-01
2.032229e-01
2.242645e-01
2.397974e-01
2.493965e-01
2.530214e-01
2.510086e-01
2.440402e-01
2.330919e-01
2.193611e-01
2.041829e-01
1.889354e-01
1.749425e-01
1.633797e-01
1.551891e-01
1.510124e-01
1.511447e-01
1.555154e-01
1.636963e-01
1.749376e-01
1.882283e-01
2.023777e-01
2.161111e-01
2.281727e-01
2.374267e-01
2.429471e-01
2.440894e-01
2.405364e-01
2.323178e-01
2.198018e-01
2.036629e-01
1.848294e-01
1.644177e-01
1.436575e-01
1.238135e-01
1.061081e-01
9.164856e-02
8.136112e-02
7.593670e-02
7.578901e-02
8.102853e-02
9.145377e-02
1.065609e-01
1.255715e-01
1.474772e-01
1.710990e-01
1.951571e-01
2.183498e-01
2.394332e-01
2.573005e-01
2.710531e-01
2.800587e-01
2.839917e-01
2.828521e-01
2.769614e-01
2.669363e-01
2.536419e-01
2.381291e-01
2.215581e-01
2.051168e-01
1.899355e-01
1.770063e-01
1.671120e-01
1.607691e-01
1.581903e-01
1.592699e-01
1.635923e-01
1.704656e-01
1.789762e-01
1.880608e-01
1.965910e-01
2.034634e-01
2.076866e-01
2.084614e-01
2.052445e-01
1.977932e-01
1.861871e-01
1.708256e-01
1.524016e-01
1.318559e-01
1.103141e-01
8.901445e-02
6.922861e-02
5.218256e-02
3.898015e-02
3.053351e-02
2.750337e-02
3.025224e-02
3.881365e-02
5.287995e-02
7.181103e-02
9.466470e-02
1.202482e-01
1.471882e-01
1.740154e-01
1.992580e-01
2.215382e-01
2.396639e-01
2.527102e-01
2.600816e-01
2.615535e-01
2.572846e-01
2.478034e-01
2.339664e-01
2.168925e-01
1.978816e-01
1.783205e-01
1.595884e-01
1.429647e-01
1.295471e-01
1.201828e-01
1.154153e-01
1.154506e-01
1.201432e-01
1.290039e-01
1.412293e-01
1.557532e-01
1.713166e-01
1.865538e-01
2.000866e-01
2.106211e-01
2.170382e-01
2.184698e-01
2.143569e-01
2.044843e-01
1.889921e-01
1.683653e-01
1.434026e-01
1.151695e-01
8.493851e-02
5.411994e-02
2.418815e-02
-3.394711e-03
-2.725338e-02
-4.617019e-02
-5.914884e-02
-6.546883e-02
-6.472779e-02
-5.686931e-02
-4.219346e-02
-2.134780e-02
4.702364e-03
3.472420e-02
6.728592e-02
1.008394e-01
1.338114e-01
1.646963e-01
1.921436e-01
2.150335e-01
2.325371e-01
2.441555e-01
2.497381e-01
2.494781e-01
2.438867e-01
2.337478e-01
2.200559e-01
2.039435e-01
1.866013e-01
1.691981e-01
1.528044e-01
1.383247e-01
1.264421e-01
1.175784e-01
1.118726e-01
1.091794e-01
1.090893e-01
1.109692e-01
1.140220e-01
1.173592e-01
1.200816e-01
1.213588e-01
1.205023e-01
1.170227e-01
1.106697e-01
1.014498e-01
8.962244e-02
7.567778e-02
6.029668e-02
4.429939e-02
2.858614e-02
1.407487e-02
1.640466e-03
-7.940718e-03
-1.403853e-02
-1.620742e-02
-1.421468e-02
-8.057863e-03
2.029934e-03
1.558817e-02
3.195139e-02
5.028645e-02
6.964311e-02
8.901505e-02
1.074069e-01
1.239021e-01
1.377248e-01
1.482922e-01
1.552509e-01
1.584976e-01
1.581804e-01
1.546842e-01
1.485984e-01
1.406727e-01
1.317600e-01
1.227537e-01
1.145222e-01
1.078457e-01
1.033592e-01
1.015074e-01
1.025121e-01
1.063556e-01
1.127812e-01
1.213097e-01
1.312716e-01
1.418543e-01
1.521589e-01
1.612667e-01
1.683060e-01
1.725181e-01
1.733132e-01
1.703143e-01
1.633835e-01
1.526300e-01
1.384020e-01
1.212626e-01
1.019556e-01
8.136144e-02
6.044850e-02
4.022141e-02
2.166824e-02
5.708931e-03
-6.853592e-03
-1.537808e-02
-1.942343e-02
-1.877884e-02
-1.348338e-02
-3.832475e-03
9.631022e-03
2.614299e-02
4.476227e-02
6.443153e-02
8.405090e-02
1.025581e-01
1.190077e-01
1.326409e-01
1.429408e-01
1.496663e-01
1.528636e-01
1.528551e-01
1.502069e-01
1.456796e-01
1.401657e-01
1.346187e-01
1.299786e-01
1.270989e-01
1.266789e-01
1.292080e-01
1.349234e-01
1.437869e-01
1.554800e-01
1.694199e-01
1.847946e-01
2.006159e-01
2.157865e-01
2.291781e-01
2.397131e-01
2.464441e-01
2.486253e-01
2.457691e-01
2.376844e-01
2.244937e-01
2.066287e-01
1.848070e-01
1.599905e-01
1.333313e-01
1.061076e-01
7.965290e-02
5.528307e-02
3.422323e-02
1.753891e-02
6.074450e-03
4.018555e-04
7.837848e-04
7.153334e-03
1.911301e-02
3.595409e-02
5.669633e-02
8.014670e-02
1.049742e-01
1.297960e-01
1.532693e-01
1.741810e-01
1.915285e-01
2.045841e-01
2.129381e-01
2.165169e-01
2.155757e-01
2.106675e-01
2.025902e-01
1.923192e-01
1.809276e-01
1.695033e-01
1.590665e-01
1.504948e-01
1.444608e-01
1.413863e-01
1.414156e-01
1.444102e-01
1.499642e-01
1.574401e-01
1.660202e-01
1.747727e-01
1.827233e-01
1.889298e-01
1.925520e-01
1.929115e-01
1.895379e-01
1.821983e-01
1.709085e-01
1.559263e-01
1.377298e-01
1.169827e-01
9.449180e-02
7.115950e-02
4.793544e-02
2.577007e-02
5.571480e-03
-1.183387e-02
-2.573636e-02
-3.557436e-02
-4.096130e-02
-4.170770e-02
-3.783712e-02
-2.959384e-02
-1.744008e-02
-2.040853e-03
1.576521e-02
3.500903e-02
5.464744e-02
7.362948e-02
9.096805e-02
1.058106e-01
1.175016e-01
1.256318e-01
1.300667e-01
1.309547e-01
1.287113e-01
1.239824e-01
1.175898e-01
1.104633e-01
1.035645e-01
9.780863e-02
9.398893e-02
9.271043e-02
9.433706e-02
9.895689e-02
1.063690e-01
1.160939e-01
1.274078e-01
1.393992e-01
1.510422e-01
1.612827e-01
1.691278e-01
1.737315e-01
1.744674e-01
1.709827e-01
1.632293e-01
1.514681e-01
1.362502e-01
1.183753e-01
9.883413e-02
7.873954e-02
5.925293e-02
4.151050e-02
2.655438e-02
1.527190e-02
8.345720e-03
6.216929e-03
9.062004e-03
1.678434e-02
2.902028e-02
4.515949e-02
6.437904e-02
8.569007e-02
1.079951e-01
1.301530e-01
1.510487e-01
1.696621e-01
1.851338e-01
1.968206e-01
2.043379e-01
2.075839e-01
2.067438e-01
2.022728e-01
1.948592e-01
1.853727e-01
1.747994e-01
1.641704e-01
1.544877e-01
1.466506e-01
1.413882e-01
1.392019e-01
1.403219e-01
1.446822e-01
1.519176e-01
1.613821e-01
1.721914e-01
1.832853e-01
1.935072e-01
2.016948e-01
2.067742e-01
2.078494e-01
2.042780e-01
1.957267e-01
1.822000e-01
1.640421e-01
1.419119e-01
1.167348e-01
8.963703e-02
6.187028e-02
3.473160e-02
9.486098e-03
-1.270353e-02
-3.083755e-02
-4.412799e-02
-5.203498e-02
-5.429019e-02
-5.090708e-02
-4.217788e-02
-2.865672e-02
-1.112929e-02
9.430857e-03
3.191764e-02
5.515708e-02
7.797751e-02
9.928084e-02
1.181098e-01
1.337063e-01
1.455558e-01
1.534148e-01
1.573184e-01
1.575673e-01
1.546968e-01
1.494282e-01
1.426102e-01
1.351510e-01
1.279505e-01
1.218324e-01
1.174837e-01
1.154020e-01
1.158558e-01
1.188580e-01
1.241577e-01
1.312498e-01
1.394038e-01
1.477110e-01
1.551485e-01
1.606544e-01
1.632107e-01
1.619260e-01
1.561116e-01
1.453438e-01
1.295078e-01
1.088191e-01
8.382079e-02
5.535744e-02
2.452840e-02
-7.375947e-03
-3.894976e-02
-6.875354e-02
-9.539688e-02
-1.176170e-01
-1.343493e-01
-1.447854e-01
-1.484177e-01
-1.450677e-01
-1.348965e-01
-1.183985e-01
-9.637637e-02
-6.989912e-02
-4.024398e-02
-8.824417e-03
2.289182e-02
5.346966e-02
8.159287e-02
1.061431e-01
1.262660e-01
1.414200e-01
1.514047e-01
1.563657e-01
1.567786e-01
1.534097e-01
1.472578e-01
1.394797e-01
1.313042e-01
1.239400e-01
1.184858e-01
1.158460e-01
1.166619e-01
1.212607e-01
1.296270e-01
1.414000e-01
1.558951e-01
1.721515e-01
1.890010e-01
2.051564e-01
2.193113e-01
2.302455e-01
2.369254e-01
2.385910e-01
2.348210e-01
2.255692e-01
2.111712e-01
1.923194e-01
1.700128e-01
1.454846e-01
1.201165e-01
9.534621e-02
7.257491e-02
5.308128e-02
3.794706e-02
2.799831e-02
2.376475e-02
2.545791e-02
3.296740e-02
4.587405e-02
6.347799e-02
8.484008e-02
1.088349e-01
1.342137e-01
1.596741e-01
1.839347e-01
2.058098e-01
2.242795e-01
2.385496e-01
2.480975e-01
2.526988e-01
2.524349e-01
2.476799e-01
2.390693e-01
2.274524e-01
2.138321e-01
1.992951e-01
1.849373e-01
1.717877e-01
1.607378e-01
1.524788e-01
1.474537e-01
1.458251e-01
1.474630e-01
1.519528e-01
1.586225e-01
1.665910e-01
1.748313e-01
1.822488e-01
1.877666e-01
1.904126e-01
1.894003e-01
1.841973e-01
1.745737e-01
1.606276e-01
1.427850e-01
1.217750e-01
9.858351e-02
7.438905e-02
5.048615e-02
2.820217e-02
8.813059e-03
-6.536474e-03
-1.690361e-02
-2.160507e-02
-2.025880e-02
-1.280787e-02
4.745798e-04
1.899911e-02
4.189175e-02
6.804217e-02
9.616649e-02
1.248823e-01
1.527923e-01
1.785718e-01
2.010543e-01
2.193076e-01
2.326949e-01
2.409135e-01
2.440097e-01
2.423674e-01
2.366719e-01
2.278541e-01
2.170176e-01
2.053561e-01
1.940645e-01
1.842511e-01
1.768561e-01
1.725813e-01
1.718373e-01
1.747099e-01
1.809492e-01
1.899819e-01
2.009454e-01
2.127443e-01
2.241241e-01
2.337595e-01
2.403506e-01
2.427221e-01
2.399158e-01
2.312708e-01
2.164822e-01
1.956353e-01
1.692107e-01
1.380616e-01
1.033663e-01
6.656027e-02
2.925308e-02
-6.863664e-03
-4.011284e-02
-6.892767e-02
-9.194211e-02
-1.080710e-01
-1.165751e-01
-1.171073e-01
-1.097351e-01
-9.494019e-02
-7.359110e-02
-4.689345e-02
-1.631857e-02
1.648499e-02
4.979243e-02
8.191051e-02
1.112852e-01
1.366017e-01
1.568682e-01
1.714770e-01
1.802358e-01
1.833691e-01
1.814867e-01
1.755253e-01
1.666679e-01
1.562481e-01
1.456467e-01
1.361892e-01
1.290494e-01
1.251657e-01
1.251751e-01
1.293674e-01
1.376628e-01
1.496141e-01
1.644332e-01
1.810403e-01
1.981333e-01
2.142738e-01
2.279850e-01
2.378548e-01
2.426386e-01
2.413542e-01
2.333599e-01
2.184112e-01
1.966899e-01
1.688035e-01
1.357555e-01
9.888897e-02
5.980862e-02
2.028698e-02
-1.783865e-02
-5.277209e-02
-8.286102e-02
-1.066911e-01
-1.231665e-01
-1.315721e-01
-1.316150e-01
-1.234411e-01
-1.076279e-01
-8.515153e-02
-5.733026e-02
-2.574781e-02
7.840970e-03
4.161612e-02
7.380428e-02
1.027889e-01
1.272115e-01
1.460556e-01
1.587082e-01
1.649923e-01
1.651687e-01
1.599069e-01
1.502273e-01
1.374207e-01
1.229502e-01
1.083440e-01
9.508614e-02
8.451128e-02
7.771089e-02
7.545608e-02
7.814228e-02
8.575975e-02
9.789274e-02
1.137478e-01
1.322106e-01
1.519266e-01
1.714015e-01
1.891128e-01
2.036241e-01
2.136938e-01
2.183688e-01
2.170562e-01
2.095668e-01
1.961283e-01
1.773683e-01
1.542686e-01
1.280990e-01
1.003333e-01
7.255642e-02
4.636759e-02
2.328433e-02
4.652746e-03
-8.432424e-03
-1.519395e-02
-1.522116e-02
-8.498456e-03
4.589353e-03
2.327654e-02
4.646076e-02
7.277042e-02
1.006516e-01
1.284690e-01
1.546148e-01
1.776160e-01
1.962349e-01
2.095521e-01
2.170272e-01
2.185316e-01
2.143497e-01
2.051504e-01
1.919289e-01
1.759265e-01
1.585344e-01
1.411896e-01
1.252714e-01
1.120048e-01
1.023775e-01
9.707491e-02
9.643623e-02
1.004345e-01
1.086807e-01
1.204526e-01
1.347462e-01
1.503474e-01
1.659193e-01
1.800983e-01
1.915931e-01
1.992785e-01
2.022760e-01
2.000166e-01
1.922794e-01
1.792052e-01
1.612840e-01
1.393193e-01
1.143733e-01
8.769845e-02
6.066164e-02
3.466503e-02
1.106949e-02
-8.877315e-03
-2.410587e-02
-3.378149e-02
-3.735156e-02
-3.458149e-02
-2.557719e-02
-1.079096e-02
8.991584e-03
3.268558e-02
5.896252e-02
8.632580e-02
1.132026e-01
1.380458e-01
1.594387e-01
1.761936e-01
1.874352e-01
1.926634e-01
1.917874e-01
1.851312e-01
1.734072e-01
1.576624e-01
1.392021e-01
1.194954e-01
1.000709e-01
8.240934e-02
6.783977e-02
5.744707e-02
5.199561e-02
5.187485e-02
5.707033e-02
6.716232e-02
8.135292e-02
9.852058e-02
1.172989e-01
1.361746e-01
1.535968e-01
1.680890e-01
1.783553e-01
1.833710e-01
1.824517e-01
1.752979e-01
1.620097e-01
1.430776e-01
1.193474e-01
9.196733e-02
6.231961e-02
3.194223e-02
2.444231e-03
-2.458137e-02
-4.764381e-02
-6.543632e-02
-7.691012e-02
-8.133703e-02
-7.835752e-02
-6.801047e-02
-5.074138e-02
-2.738637e-02
8.694629e-04
3.255850e-02
6.601889e-02
9.949934e-02
1.312730e-01
1.597518e-01
1.835927e-01
2.017867e-01
2.137238e-01
2.192295e-01
2.185692e-01
2.124206e-01
2.018171e-01
1.880659e-01
1.726480e-01
1.571070e-01
1.429342e-01
1.314594e-01
1.237536e-01
1.205505e-01
1.221920e-01
1.286017e-01
1.392875e-01
1.533750e-01
1.696687e-01
1.867396e-01
2.030302e-01
2.169731e-01
2.271103e-01
2.322055e-01
2.313386e-01
2.239763e-01
2.100124e-01
1.897772e-01
1.640172e-01
1.338476e-01
1.006830e-01
6.615083e-02
3.199472e-02
-2.794518e-05
-2.824790e-02
-5.117983e-02
-6.760704e-02
-7.665067e-02
-7.782006e-02
-7.104189e-02
-5.666653e-02
-3.545053e-02
-8.514947e-03
2.271924e-02
5.661578e-02
9.142317e-02
1.253834e-01
1.568421e-01
1.843519e-01
2.067615e-01
2.232840e-01
2.335393e-01
2.375677e-01
2.358152e-01
2.290899e-01
2.184952e-01
2.053433e-01
1.910541e-01
1.770498e-01
1.646496e-01
1.549740e-01
1.488652e-01
1.468284e-01
1.489984e-01
1.551339e-01
1.646383e-01
1.766077e-01
1.899022e-01
2.032363e-01
2.152810e-01
2.247716e-01
2.306093e-01
2.319499e-01
2.282705e-01
2.194098e-01
2.055795e-01
1.873485e-01
1.656015e-01
1.414783e-01
1.162992e-01
9.148182e-02
6.845471e-02
4.857291e-02
3.304010e-02
2.284047e-02
1.868369e-02
2.096470e-02
2.973948e-02
4.471727e-02
6.526913e-02
9.045309e-02
1.190561e-01
1.496532e-01
1.806828e-01
2.105366e-01
2.376595e-01
2.606519e-01
2.783668e-01
2.899915e-01
2.951073e-01
2.937210e-01
2.862653e-01
2.735687e-01
2.567980e-01
2.373756e-01
2.168798e-01
1.969323e-01
1.790815e-01
1.646887e-01
1.548259e-01
1.501925e-01
1.510579e-01
1.572334e-01
1.680784e-01
1.825390e-01
1.992206e-01
2.164869e-01
2.325812e-01
2.457589e-01
2.544205e-01
2.572339e-01
2.532338e-01
2.418926e-01
2.231560e-01
1.974437e-01
1.656172e-01
1.289199e-01
8.889601e-02
4.729521e-02
5.968910e-03
-3.323508e-02
-6.857468e-02
-9.850727e-02
-1.217707e-01
-1.374477e-01
-1.450114e-01
-1.443493e-01
-1.357657e-01
-1.199631e-01
-9.800148e-02
-7.124044e-02
-4.126234e-02
-9.782191e-03
2.145302e-02
5.076928e-02
7.666791e-02
9.791769e-02
1.136294e-01
1.233070e-01
1.268721e-01
1.246593e-01
1.173837e-01
1.060829e-01
9.203632e-02
7.666930e-02
6.144683e-02
4.776540e-02
3.685046e-02
2.966709e-02
2.685018e-02
2.865898e-02
3.495896e-02
4.523197e-02
5.861373e-02
7.395626e-02
8.991120e-02
1.050287e-01
1.178650e-01
1.270908e-01
1.315919e-01
1.305528e-01
1.235188e-01
1.104298e-01
9.162561e-02
6.782332e-02
4.007074e-02
9.680283e-03
-2.185052e-02
-5.292657e-02
-8.194577e-02
-1.073886e-01
-1.279027e-01
-1.423793e-01
-1.500174e-01
-1.503720e-01
-1.433838e-01
-1.293877e-01
-1.090986e-01
-8.357483e-02
-5.415894e-02
-2.239893e-02
1.004643e-02
4.151258e-02
7.043694e-02
9.546153e-02
1.155223e-01
1.299183e-01
1.383542e-01
1.409539e-01
1.382424e-01
1.310991e-01
1.206852e-01
1.083508e-01
9.553005e-02
8.362961e-02
7.392050e-02
6.743914e-02
6.490548e-02
6.666436e-02
7.265530e-02
8.241405e-02
9.510691e-02
1.095960e-01
1.245304e-01
1.384561e-01
1.499355e-01
1.576665e-01
1.605911e-01
1.579827e-01
1.495068e-01
1.352481e-01
1.157043e-01
9.174698e-02
6.455752e-02
3.554233e-02
6.237839e-03
-2.178750e-02
-4.702735e-02
-6.812254e-02
-8.393356e-02
-9.359839e-02
-9.657405e-02
-9.266156e-02
-8.201380e-02
-6.512609e-02
-4.280993e-02
-1.615021e-02
1.355264e-02
4.485358e-02
7.624382e-02
1.062373e-01
1.334572e-01
1.567175e-01
1.750919e-01
1.879670e-01
1.950736e-01
1.964958e-01
1.926557e-01
1.842784e-01
1.723366e-01
1.579836e-01
1.424746e-01
1.270836e-01
1.130196e-01
1.013457e-01
9.290719e-02
8.827194e-02
8.768908e-02
9.106920e-02
9.798931e-02
1.077229e-01
1.192937e-01
1.315504e-01
1.432550e-01
1.531802e-01
1.602054e-01
1.634040e-01
1.621158e-01
1.559967e-01
1.450436e-01
1.295938e-01
1.102978e-01
8.807118e-02
6.402917e-02
3.940909e-02
1.548808e-02
-6.498632e-03
-2.543323e-02
-4.038042e-02
-5.063924e-02
-5.577999e-02
-5.566575e-02
-5.045823e-02
-4.060814e-02
-2.682983e-02
-1.006052e-02
8.594879e-03
2.793119e-02
4.671918e-02
6.378587e-02
7.809339e-02
8.881056e-02
9.537150e-02
9.751636e-02
9.531087e-02
8.914265e-02
7.969447e-02
6.789596e-02
5.485749e-02
4.179071e-02
2.992116e-02
2.039895e-02
1.421304e-02
1.211514e-02
1.455816e-02
2.165369e-02
3.315186e-02
4.844576e-02
6.660173e-02
8.641511e-02
1.064887e-01
1.253292e-01
1.414531e-01
1.534943e-01
1.603037e-01
1.610327e-01
1.551950e-01
1.427023e-01
1.238734e-01
9.941669e-02
7.038870e-02
3.813330e-02
4.204964e-03
-2.971867e-02
-6.193025e-02
-9.078699e-02
-1.148008e-01
-1.327193e-01
-1.435947e-01
-1.468350e-01
-1.422387e-01
-1.300063e-01
-1.107313e-01
-8.536677e-02
-5.517007e-02
-2.162703e-02
1.363936e-02
4.897000e-02
8.277296e-02
1.136213e-01
1.403378e-01
1.620605e-01
1.782841e-01
1.888763e-01
1.940667e-01
1.944123e-01
1.907420e-01
1.840850e-01
1.755888e-01
1.664319e-01
1.577381e-01
1.504959e-01
1.454894e-01
1.432438e-01
1.439894e-01
1.476467e-01
1.538336e-01
1.618952e-01
1.709555e-01
1.799870e-01
1.878938e-01
1.936013e-01
1.961433e-01
1.947416e-01
1.888683e-01
1.782882e-01
1.630789e-01
1.436277e-01
1.206074e-01
9.493470e-02
6.771496e-02
4.017588e-02
1.359590e-02
-1.076997e-02
-3.176282e-02
-4.838738e-02
-5.987117e-02
-6.571187e-02
-6.571044e-02
-5.998739e-02
-4.898087e-02
-3.342525e-02
-1.431061e-02
7.175445e-03
2.972025e-02
5.196802e-02
7.260540e-02
9.044413e-02
1.044945e-01
1.140244e-01
1.185996e-01
1.181040e-01
1.127379e-01
1.029968e-01
8.963219e-02
7.359715e-02
5.598163e-02
3.794060e-02
2.061970e-02
5.082548e-03
-7.756469e-03
-1.718994e-02
-2.276243e-02
-2.429979e-02
-2.192080e-02
-1.602980e-02
-7.289567e-03
3.424720e-03
1.508852e-02
2.660368e-02
3.688091e-02
4.492209e-02
4.989519e-02
5.119592e-02
4.849169e-02
4.174555e-02
3.121993e-02
1.746090e-02
1.264988e-03
-1.636948e-02
-3.430397e-02
-5.133120e-02
-6.625248e-02
-7.795634e-02
-8.549344e-02
-8.814242e-02
-8.546224e-02
-7.732721e-02
-6.394217e-02
-4.583646e-02
-2.383641e-02
9.829581e-04
2.736516e-02
5.395494e-02
7.939121e-02
1.024032e-01
1.219014e-01
1.370556e-01
1.473518e-01
1.526240e-01
1.530577e-01
1.491664e-01
1.417434e-01
1.317952e-01
1.204615e-01
1.089295e-01
9.834675e-02
8.974112e-02
8.394976e-02
8.156371e-02
8.288960e-02
8.793089e-02
9.638945e-02
1.076874e-01
1.210080e-01
1.353537e-01
1.496184e-01
1.626683e-01
1.734273e-01
1.809602e-01
1.845455e-01
1.837324e-01
1.783758e-01
1.686474e-01
1.550230e-01
1.382477e-01
1.192858e-01
9.925823e-02
7.937328e-02
6.085466e-02
4.486949e-02
3.245983e-02
2.448088e-02
2.154904e-02
2.400285e-02
3.187911e-02
4.490583e-02
6.251260e-02
8.385873e-02
1.078785e-01
1.333424e-01
1.589311e-01
1.833199e-01
2.052651e-01
2.236889e-01
2.377522e-01
2.469109e-01
2.509490e-01
2.499878e-01
2.444693e-01
2.351184e-01
2.228850e-01
2.088732e-01
1.942607e-01
1.802157e-01
1.678159e-01
1.579747e-01
1.513801e-01
1.484498e-01
1.493051e-01
1.537650e-01
1.613615e-01
1.713744e-01
1.828833e-01
1.948336e-01
2.061127e-01
2.156292e-01
2.223924e-01
2.255829e-01
2.246112e-01
2.191582e-01
2.091957e-01
1.949863e-01
1.770636e-01
1.561958e-01
1.333371e-01
1.095689e-01
8.603673e-02
6.388445e-02
4.418948e-02
2.790202e-02
1.579071e-02
8.397242e-03
6.002580e-03
8.606697e-03
1.592371e-02
2.739355e-02
4.221084e-02
5.937088e-02
7.773171e-02
9.608926e-02
1.132607e-01
1.281699e-01
1.399261e-01
1.478906e-01
1.517226e-01
1.513998e-01
1.472133e-01
1.397356e-01
1.297656e-01
1.182576e-01
1.062397e-01
9.472913e-02
8.465189e-02
7.677178e-02
7.163391e-02
6.952611e-02
7.046022e-02
7.417407e-02
8.015401e-02
8.767620e-02
9.586380e-02
1.037557e-01
1.103818e-01
1.148394e-01
1.163641e-01
1.143904e-01
1.085970e-01
9.893217e-02
8.561904e-02
6.914006e-02
5.020347e-02
2.969519e-02
8.620909e-03
-1.195651e-02
-3.097978e-02
-4.745639e-02
-6.051191e-02
-6.943597e-02
-7.371978e-02
-7.308429e-02
-6.749755e-02
-5.718018e-02
-4.259768e-02
-2.443882e-02
-3.580077e-03
1.896310e-02
4.209593e-02
6.471169e-02
8.576257e-02
1.043287e-01
1.196799e-01
1.313252e-01
1.390443e-01
1.428995e-01
1.432253e-01
1.405981e-01
1.357880e-01
1.296975e-01
1.232915e-01
1.175254e-01
1.132748e-01
1.112729e-01
1.120574e-01
1.159313e-01
1.229376e-01
1.328496e-01
1.451795e-01
1.592046e-01
1.740113e-01
1.885563e-01
2.017400e-01
2.124890e-01
2.198388e-01
2.230116e-01
2.214806e-01
2.150162e-01
2.037097e-01
1.879733e-01
1.685173e-01
1.463075e-01
1.225068e-01
9.840541e-02
7.534511e-02
5.464236e-02
3.751388e-02
2.500908e-02
1.795194e-02
1.689454e-02
2.208403e-02
3.344406e-02
5.057194e-02
7.275254e-02
9.898954e-02
1.280540e-01
1.585490e-01
1.889875e-01
2.178805e-01
2.438286e-01
2.656126e-01
2.822750e-01
2.931857e-01
2.980858e-01
2.971037e-01
2.907427e-01
2.798408e-01
2.655041e-01
2.490221e-01
2.317697e-01
2.151052e-01
2.002704e-01
1.883017e-01
1.799576e-01
1.756660e-01
1.754978e-01
1.791655e-01
1.860481e-01
1.952417e-01
2.056296e-01
2.159696e-01
2.249904e-01
2.314890e-01
2.344241e-01
2.329946e-01
2.267006e-01
2.153795e-01
1.992167e-01
1.787309e-01
1.547367e-01
1.282889e-01
1.006131e-01
7.302868e-02
4.686786e-02
2.339751e-02
3.746594e-03
-1.115609e-02
-2.063135e-02
-2.428426e-02
-2.202320e-02
-1.406318e-02
-9.135586e-04
1.664903e-02
3.762227e-02
6.083310e-02
8.500422e-02
1.088289e-01
1.310493e-01
1.505329e-01
1.663411e-01
1.777865e-01
1.844728e-01
1.863169e-01
1.835501e-01
1.766984e-01
1.665429e-01
1.540615e-01
1.403565e-01
1.265711e-01
1.138021e-01
1.030146e-01
9.496454e-02
9.013662e-02
8.870049e-02
9.049051e-02
9.501115e-02
1.014690e-01
1.088304e-01
1.159021e-01
1.214276e-01
1.241928e-01
1.231306e-01
1.174160e-01
1.065410e-01
9.036539e-02
6.913645e-02
4.347920e-02
1.435754e-02
-1.698838e-02
-4.912270e-02
-8.050551e-02
-1.095886e-01
-1.349092e-01
-1.551761e-01
-1.693433e-01
-1.766675e-01
-1.767477e-01
-1.695442e-01
-1.553792e-01
-1.349173e-01
-1.091291e-01
-7.923902e-02
-4.665937e-02
-1.291380e-02
2.044652e-02
5.192971e-02
8.018799e-02
1.040951e-01
1.228107e-01
1.358273e-01
1.429964e-01
1.445306e-01
1.409837e-01
1.332087e-01
1.222965e-01
1.095012e-01
9.615394e-02
8.357146e-02
7.296547e-02
6.535708e-02
6.150328e-02
6.184059e-02
6.645077e-02
7.505172e-02
8.701503e-02
1.014094e-01
1.170678e-01
1.326739e-01
1.468626e-01
1.583263e-01
1.659200e-01
1.687536e-01
1.662660e-01
1.582711e-01
1.449755e-01
1.269646e-01
1.051606e-01
8.075881e-02
5.514565e-02
2.980800e-02
6.238457e-03
-1.415672e-02
-3.014157e-02
-4.072178e-02
-4.519960e-02
-4.321014e-02
-3.473815e-02
-2.011536e-02
4.747115e-07
2.466352e-02
5.269306e-02
8.273987e-02
1.133631e-01
1.431143e-01
1.706230e-01
1.946789e-01
2.143043e-01
2.288109e-01
2.378379e-01
2.413681e-01
2.397220e-01
2.335302e-01
2.236856e-01
2.112788e-01
1.975200e-01
1.836529e-01
1.708664e-01
1.602102e-01
1.525210e-01
1.483639e-01
1.479945e-01
1.513425e-01
1.580197e-01
1.673503e-01
1.784240e-01
1.901659e-01
2.014224e-01
2.110538e-01
2.180292e-01
2.215127e-01
2.209355e-01
2.160443e-01
2.069244e-01
1.939930e-01
1.779674e-01
1.598100e-01
1.406577e-01
1.217417e-01
1.043038e-01
8.951579e-02
7.840575e-02
7.179484e-02
7.024779e-02
7.403835e-02
8.313101e-02
9.717944e-02
1.155418e-01
1.373124e-01
1.613697e-01
1.864376e-01
2.111600e-01
2.341822e-01
2.542362e-01
2.702234e-01
2.812891e-01
2.868823e-01
2.867965e-01
2.811865e-01
2.705606e-01
2.557471e-01
2.378381e-01
2.181161e-01
1.979663e-01
1.787832e-01
1.618752e-01
1.483742e-01
1.391556e-01
1.347728e-01
1.354126e-01
1.408728e-01
1.505667e-01
1.635535e-01
1.785953e-01
1.942370e-01
2.089042e-01
2.210143e-01
2.290903e-01
2.318709e-01
2.284066e-01
2.181328e-01
2.009155e-01
1.770642e-01
1.473130e-01
1.127734e-01
7.486192e-02
3.521212e-02
-4.424374e-03
-4.227954e-02
-7.666801e-02
-1.060787e-01
-1.292550e-01
-1.452611e-01
-1.535309e-01
-1.538976e-01
-1.466026e-01
-1.322819e-01
-1.119303e-01
-8.684406e-02
-5.854555e-02
-2.869254e-02
1.021332e-03
2.896913e-02
5.368952e-02
7.397510e-02
8.894394e-02
9.808917e-02
1.013028e-01
9.887193e-02
9.144897e-02
7.999677e-02
6.571488e-02
4.995110e-02
3.410469e-02
1.952719e-02
7.426868e-03
-1.217292e-03
-5.726350e-03
-5.771957e-03
-1.402624e-03
6.956763e-03
1.853297e-02
3.225891e-02
4.685167e-02
6.090880e-02
7.301608e-02
8.185809e-02
8.632272e-02
8.559089e-02
7.920427e-02
6.710588e-02
4.965048e-02
2.758455e-02
1.997963e-03
-2.574786e-02
-5.410942e-02
-8.146112e-02
-1.061987e-01
-1.268393e-01
-1.421132e-01
-1.510406e-01
-1.529924e-01
-1.477300e-01
-1.354226e-01
-1.166414e-01
-9.232904e-02
-6.374638e-02
-3.239868e-02
5.514241e-05
3.190477e-02
6.149613e-02
8.733743e-02
1.081962e-01
1.231802e-01
1.317957e-01
1.339781e-01
1.300928e-01
1.209056e-01
1.075252e-01
9.132279e-02
7.383585e-02
5.666212e-02
4.135232e-02
2.930741e-02
2.168635e-02
1.932931e-02
2.270073e-02
3.185574e-02
4.643279e-02
6.567388e-02
8.847221e-02
1.134446e-01
1.390242e-01
1.635669e-01
1.854638e-01
2.032516e-01
2.157125e-01
2.219575e-01
2.214855e-01
2.142163e-01
2.004948e-01
1.810673e-01
1.570322e-01
1.297707e-01
1.008610e-01
7.198226e-02
4.481488e-02
2.094059e-02
1.749176e-03
-1.164421e-02
-1.846617e-02
-1.833226e-02
-1.127059e-02
2.280623e-03
2.150228e-02
4.524939e-02
7.212854e-02
1.005927e-01
1.290468e-01
1.559555e-01
1.799466e-01
1.999009e-01
2.150232e-01
2.248891e-01
2.294642e-01
2.290950e-01
2.244724e-01
2.165706e-01
2.065675e-01
1.957533e-01
1.854338e-01
1.768348e-01
1.710157e-01
1.687937e-01
1.706862e-01
1.768708e-01
1.871680e-01
2.010479e-01
2.176606e-01
2.358923e-01
2.544426e-01
2.719183e-01
2.869381e-01
2.982370e-01
3.047643e-01
3.057655e-01
3.008421e-01
2.899841e-01
2.735749e-01
2.523668e-01
2.274319e-01
2.000922e-01
1.718343e-01
1.442159e-01
1.187698e-01
9.691209e-02
7.985861e-02
6.855509e-02
6.362341e-02
6.532665e-02
7.355449e-02
8.782966e-02
1.073356e-01
1.309638e-01
1.573795e-01
1.851012e-01
2.125911e-01
2.383506e-01
2.610145e-01
2.794375e-01
2.927664e-01
3.004931e-01
3.024827e-01
2.989768e-01
2.905697e-01
2.781617e-01
2.628911e-01
2.460509e-01
2.289959e-01
2.130460e-01
1.993929e-01
1.890155e-01
1.826088e-01
1.805313e-01
1.827746e-01
1.889566e-01
1.983411e-01
2.098839e-01
2.223020e-01
2.341646e-01
2.439980e-01
2.503975e-01
2.521370e-01
2.482666e-01
2.381901e-01
2.217158e-01
1.990784e-01
1.709305e-01
1.383065e-01
1.025625e-01
6.529788e-02
2.826370e-02
-6.736653e-03
-3.794876e-02
-6.376645e-02
-8.282439e-02
-9.407962e-02
-9.687771e-02
-9.099948e-02
-7.668499e-02
-5.463212e-02
-2.596811e-02
7.806250e-03
4.489836e-02
8.332798e-02
1.210481e-01
1.560747e-01
1.866156e-01
2.111884e-01
2.287171e-01
2.386005e-01
2.407455e-01
2.355631e-01
2.239289e-01
2.071115e-01
1.866733e-01
1.643528e-01
1.419373e-01
1.211333e-01
1.034467e-01
9.007768e-02
8.184048e-02
7.911024e-02
8.180167e-02
8.937976e-02
1.009016e-01
1.150864e-01
1.304087e-01
1.452090e-01
1.578147e-01
1.666622e-01
1.704109e-01
1.680420e-01
1.589328e-01
1.429023e-01
1.202268e-01
9.162392e-02
5.820897e-02
2.142844e-02
-1.702563e-02
-5.531402e-02
-9.155628e-02
-1.239387e-01
-1.508190e-01
-1.708222e-01
-1.829224e-01
-1.865056e-01
-1.814090e-01
-1.679343e-01
-1.468318e-01
-1.192570e-01
-8.670063e-02
-5.089590e-02
-1.370971e-02
2.297619e-02
5.738560e-02
8.796105e-02
1.134613e-01
1.330352e-01
1.462661e-01
1.531838e-01
1.542436e-01
1.502752e-01
1.424060e-01
1.319668e-01
1.203853e-01
1.090776e-01
9.934367e-02
9.227440e-02
8.867667e-02
8.902007e-02
9.340930e-02
1.015830e-01
1.129387e-01
1.265814e-01
1.413926e-01
1.561151e-01
1.694484e-01
1.801469e-01
1.871148e-01
1.894875e-01
1.866957e-01
1.785039e-01
1.650247e-01
1.467075e-01
1.243055e-01
9.882600e-02
7.146769e-02
4.355097e-02
1.644432e-02
-8.509453e-03
-3.006452e-02
-4.713810e-02
-5.886858e-02
-6.466282e-02
-6.423003e-02
-5.759999e-02
-4.512414e-02
-2.745860e-02
-5.529337e-03
1.951948e-02
4.639164e-02
7.371600e-02
1.001296e-01
1.243611e-01
1.453082e-01
1.621024e-01
1.741569e-01
1.811942e-01
1.832509e-01
1.806633e-01
1.740327e-01
1.641750e-01
1.520593e-01
1.387365e-01
1.252646e-01
1.126337e-01
1.016944e-01
9.309492e-02
8.723197e-02
8.421854e-02
8.387340e-02
8.573340e-02
8.908935e-02
9.304312e-02
9.658236e-02
9.866707e-02
9.832071e-02
9.471777e-02
8.725946e-02
7.563046e-02
5.983164e-02
4.018694e-02
1.732506e-02
-7.860531e-03
-3.426839e-02
-6.065722e-02
-8.572019e-02
-1.081606e-01
-1.267652e-01
-1.404723e-01
-1.484312e-01
-1.500526e-01
-1.450462e-01
-1.334446e-01
-1.156121e-01
-9.223656e-02
-6.430306e-02
-3.304953e-02
9.532555e-05
3.359002e-02
6.587045e-02
9.544689e-02
1.210006e-01
1.414722e-01
1.561340e-01
1.646389e-01
1.670417e-01
1.637901e-01
1.556879e-01
1.438319e-01
1.295300e-01
1.142050e-01
9.929231e-02
8.613731e-02
7.589952e-02
6.946996e-02
6.740764e-02
6.989969e-02
7.674895e-02
8.739040e-02
1.009360e-01
1.162448e-01
1.320140e-01
1.468816e-01
1.595348e-01
1.688122e-01
1.737938e-01
1.738697e-01
1.687822e-01
1.586395e-01
1.439012e-01
1.253382e-01
1.039743e-01
8.101563e-02
5.777470e-02
3.559507e-02
1.577990e-02
-4.736781e-04
-1.213361e-02
-1.838484e-02
-1.867323e-02
-1.273966e-02
-6.422468e-04
1.723615e-02
4.019723e-02
6.725511e-02
9.718321e-02
1.285792e-01
1.599453e-01
1.897803e-01
2.166759e-01
2.394127e-01
2.570455e-01
2.689719e-01
2.749761e-01
2.752439e-01
2.703474e-01
2.611993e-01
2.489827e-01
2.350610e-01
2.208753e-01
2.078373e-01
1.972245e-01
1.900853e-01
1.871591e-01
1.888183e-01
1.950355e-01
2.053798e-01
2.190425e-01
2.348921e-01
2.515548e-01
2.675152e-01
2.812302e-01
2.912457e-01
2.963081e-01
2.954606e-01
2.881163e-01
2.741037e-01
2.536799e-01
2.275144e-01
1.966450e-01
1.624122e-01
1.263779e-01
9.023470e-02
5.571198e-02
2.448352e-02
-1.919670e-03
-2.218822e-02
-3.530276e-02
-4.058934e-02
-3.775917e-02
-2.692995e-02
-8.626325e-03
1.624202e-02
4.642513e-02
8.039937e-02
1.164531e-01
1.527869e-01
1.876224e-01
2.193109e-01
2.464343e-01
2.678898e-01
2.829518e-01
2.913068e-01
2.930595e-01
2.887095e-01
2.791028e-01
2.653604e-01
2.487915e-01
2.307965e-01
2.127676e-01
1.959922e-01
1.815673e-01
1.703271e-01
1.627910e-01
1.591332e-01
1.591769e-01
1.624141e-01
1.680497e-01
1.750666e-01
1.823086e-01
1.885719e-01
1.927011e-01
1.936779e-01
1.906990e-01
1.832355e-01
1.710706e-01
1.543162e-01
1.334062e-01
1.090711e-01
8.229406e-02
5.425288e-02
2.625059e-02
-3.610568e-04
-2.426140e-02
-4.423930e-02
-5.926620e-02
-6.855973e-02
-7.163416e-02
-6.833434e-02
-5.884994e-02
-4.370834e-02
-2.374539e-02
-5.537375e-05
2.607692e-02
5.325749e-02
8.007169e-02
1.051734e-01
1.273685e-01
1.456864e-01
1.594358e-01
1.682402e-01
1.720516e-01
1.711425e-01
1.660767e-01
1.576617e-01
1.468871e-01
1.348531e-01
1.226931e-01
1.114948e-01
1.022257e-01
9.566597e-02
9.235349e-02
9.254566e-02
9.620067e-02
1.029808e-01
1.122788e-01
1.232655e-01
1.349577e-01
1.462984e-01
1.562450e-01
1.638557e-01
1.683664e-01
1.692513e-01
1.662625e-01
1.594463e-01
1.491367e-01
1.359278e-01
1.206294e-01
1.042091e-01
8.772653e-02
7.226363e-02
5.885549e-02
4.842592e-02
4.173130e-02
3.931560e-02
4.147862e-02
4.825883e-02
5.943103e-02
7.451891e-02
9.282230e-02
1.134581e-01
1.354134e-01
1.576087e-01
1.789663e-01
1.984800e-01
2.152817e-01
2.286978e-01
2.382935e-01
2.438993e-01
2.456205e-01
2.438256e-01
2.391177e-01
2.322890e-01
2.242623e-01
2.160247e-01
2.085555e-01
2.027562e-01
1.993841e-01
1.989959e-01
2.019052e-01
2.081550e-01
2.175091e-01
2.294639e-01
2.432792e-01
2.580294e-01
2.726701e-01
2.861183e-01
2.973365e-01
3.054162e-01
3.096511e-01
3.095936e-01
3.050904e-01
2.962949e-01
2.836567e-01
2.678914e-01
2.499328e-01
2.308735e-01
2.118966e-01
1.942044e-01
1.789467e-01
1.671529e-01
1.596716e-01
1.571186e-01
1.598371e-01
1.678716e-01
1.809568e-01
1.985227e-01
2.197179e-01
2.434508e-01
2.684474e-01
2.933244e-01
3.166721e-01
3.371428e-01
3.535374e-01
3.648842e-01
3.705025e-01
3.700475e-01
3.635328e-01
3.513296e-01
3.341430e-01
3.129667e-01
2.890199e-01
2.636693e-01
2.383412e-01
2.144282e-01
1.931970e-01
1.757031e-01
1.627183e-01
1.546772e-01
1.516449e-01
1.533117e-01
1.590130e-01
1.677754e-01
1.783857e-01
1.894795e-01
1.996414e-01
2.075116e-01
2.118875e-01
2.118136e-01
2.066516e-01
1.961248e-01
1.803362e-01
1.597580e-01
1.351980e-01
1.077446e-01
7.869614e-02
4.948022e-02
2.156585e-02
-3.625185e-03
-2.480396e-02
-4.089233e-02
-5.108852e-02
-5.491638e-02
-5.225498e-02
-4.334645e-02
-2.878126e-02
-9.461704e-03
1.345506e-02
3.863117e-02
6.463539e-02
9.003784e-02
1.135053e-01
1.338891e-01
1.502989e-01
1.621555e-01
1.692187e-01
1.715899e-01
1.696897e-01
1.642138e-01
1.560729e-01
1.463198e-01
1.360706e-01
1.264232e-01
1.183791e-01
1.127717e-01
1.102052e-01
1.110094e-01
1.152111e-01
1.225268e-01
1.323775e-01
1.439256e-01
1.561330e-01
1.678371e-01
1.778382e-01
1.849939e-01
1.883107e-01
1.870259e-01
1.806728e-01
1.691220e-01
1.525985e-01
1.316712e-01
1.072186e-01
8.037465e-02
5.245763e-02
2.489000e-02
-8.879001e-04
-2.350449e-02
-4.173970e-02
-5.459950e-02
-6.137772e-02
-6.170147e-02
-5.555710e-02
-4.329466e-02
-2.561013e-02
-3.505967e-03
2.176840e-02
4.879312e-02
7.606757e-02
1.021077e-01
1.255443e-01
1.452156e-01
1.602445e-01
1.700954e-01
1.746054e-01
1.739858e-01
1.687976e-01
1.599016e-01
1.483893e-01
1.354999e-01
1.225302e-01
1.107435e-01
1.012825e-01
9.509216e-02
9.285659e-02
9.495353e-02
1.014295e-01
1.119971e-01
1.260552e-01
1.427298e-01
1.609351e-01
1.794480e-01
1.969935e-01
2.123331e-01
2.243515e-01
2.321334e-01
2.350270e-01
2.326877e-01
2.251000e-01
2.125764e-01
1.957347e-01
1.754558e-01
1.528281e-01
1.290806e-01
1.055113e-01
8.341340e-02
6.400354e-02
4.835467e-02
3.733643e-02
3.156588e-02
3.137143e-02
3.677242e-02
4.747631e-02
6.289450e-02
8.217665e-02
1.042624e-01
1.279479e-01
1.519634e-01
1.750570e-01
1.960784e-01
2.140566e-01
2.282637e-01
2.382604e-01
2.439185e-01
2.454191e-01
2.432284e-01
2.380533e-01
2.307836e-01
2.224232e-01
2.140175e-01
2.065801e-01
2.010224e-01
1.980890e-01
1.983037e-01
2.019267e-01
2.089299e-01
2.189906e-01
2.315082e-01
2.456419e-01
2.603695e-01
2.745613e-01
2.870649e-01
2.967928e-01
3.028058e-01
3.043851e-01
3.010877e-01
2.927800e-01
2.796488e-01
2.621905e-01
2.411794e-01
2.176207e-01
1.926900e-01
1.676644e-01
1.438488e-01
1.225010e-01
1.047596e-01
9.157779e-02
8.366658e-02
8.144942e-02
8.503229e-02
9.419083e-02
1.083768e-01
1.267447e-01
1.481989e-01
1.714586e-01
1.951385e-01
2.178389e-01
2.382393e-01
2.551887e-01
2.677855e-01
2.754394e-01
2.779110e-01
2.753254e-01
2.681576e-01
2.571914e-01
2.434549e-01
2.281375e-01
2.124959e-01
1.977550e-01
1.850131e-01
1.751574e-01
1.687963e-01
1.662126e-01
1.673418e-01
1.717766e-01
1.787969e-01
1.874241e-01
1.964957e-01
2.047548e-01
2.109462e-01
2.139135e-01
2.126877e-01
2.065621e-01
1.951474e-01
1.784059e-01
1.566618e-01
1.305878e-01
1.011705e-01
6.965551e-02
3.747715e-02
6.176519e-03
-2.268736e-02
-4.762815e-02
-6.732006e-02
-8.067808e-02
-8.692670e-02
-8.565303e-02
-7.684091e-02
-6.088278e-02
-3.856722e-02
-1.104079e-02
2.025488e-02
5.366810e-02
8.743936e-02
1.198135e-01
1.491532e-01
1.740445e-01
1.933859e-01
2.064537e-01
2.129401e-01
2.129605e-01
2.070331e-01
1.960306e-01
1.811112e-01
1.636327e-01
1.450567e-01
1.268503e-01
1.103903e-01
9.687704e-02
8.726146e-02
8.219012e-02
8.196944e-02
8.655137e-02
9.554067e-02
1.082237e-01
1.236180e-01
1.405398e-01
1.576874e-01
1.737339e-01
1.874238e-01
1.976639e-01
2.036018e-01
2.046843e-01
2.006919e-01
1.917477e-01
1.783012e-01
1.610918e-01
1.410938e-01
1.194514e-01
9.740553e-02
7.621943e-02
5.710536e-02
4.115716e-02
2.929070e-02
2.219462e-02
2.029292e-02
2.372114e-02
3.231718e-02
4.562809e-02
6.293397e-02
8.328953e-02
1.055823e-01
1.286050e-01
1.511380e-01
1.720344e-01
1.903027e-01
2.051783e-01
2.161779e-01
2.231328e-01
2.261965e-01
2.258281e-01
2.227515e-01
2.178948e-01
2.123149e-01
2.071133e-01
2.033478e-01
2.019489e-01
2.036452e-01
2.089036e-01
2.178882e-01
2.304412e-01
2.460863e-01
2.640552e-01
2.833361e-01
3.027416e-01
3.209924e-01
3.368109e-01
3.490165e-01
3.566166e-01
3.588825e-01
3.554049e-01
3.461248e-01
3.313362e-01
3.116649e-01
2.880239e-01
2.615531e-01
2.335469e-01
2.053763e-01
1.784107e-01
1.539421e-01
1.331176e-01
1.168812e-01
1.059281e-01
1.006717e-01
1.012254e-01
1.073984e-01
1.187062e-01
1.343950e-01
1.534806e-01
1.748017e-01
1.970850e-01
2.190217e-01
2.393501e-01
2.569387e-01
2.708650e-01
2.804805e-01
2.854597e-01
2.858247e-01
2.819463e-01
2.745183e-01
2.645080e-01
2.530866e-01
2.415418e-01
2.311813e-01
2.232314e-01
2.187384e-01
2.184804e-01
2.228957e-01
2.320360e-01
2.455467e-01
2.626800e-01
2.823391e-01
3.031527e-01
3.235738e-01
3.419972e-01
3.568838e-01
3.668837e-01
3.709443e-01
3.683952e-01
3.590028e-01
3.429880e-01
3.210098e-01
2.941155e-01
2.636662e-01
2.312425e-01
1.985423e-01
1.672746e-01
1.390599e-01
1.153387e-01
9.729500e-02
8.579612e-02
8.135065e-02
8.408618e-02
9.374642e-02
1.097073e-01
1.310116e-01
1.564208e-01
1.844832e-01
2.136151e-01
2.421928e-01
2.686499e-01
2.915729e-01
3.097900e-01
3.224439e-01
3.290442e-01
3.294934e-01
3.240864e-01
3.134820e-01
2.986502e-01
2.807994e-01
2.612883e-01
2.415299e-01
2.228916e-01
2.065999e-01
1.936530e-01
1.847502e-01
1.802405e-01
1.800956e-01
1.839109e-01
1.909332e-01
2.001153e-01
2.101938e-01
2.197857e-01
2.274953e-01
2.320251e-01
2.322800e-01
2.274561e-01
2.171062e-01
2.011757e-01
1.800068e-01
1.543132e-01
1.251274e-01
9.372999e-02
6.156547e-02
3.015231e-02
9.928029e-04
-2.451330e-02
-4.514746e-02
-5.994045e-02
-6.822719e-02
-6.968574e-02
-6.435835e-02
-5.265291e-02
-3.532379e-02
-1.343223e-02
1.171243e-02
3.862780e-02
6.574611e-02
9.150946e-02
1.144671e-01
1.333685e-01
1.472458e-01
1.554792e-01
1.578398e-01
1.545065e-01
1.460537e-01
1.334109e-01
1.177967e-01
1.006327e-01
8.344098e-02
6.773554e-02
5.491174e-02
4.614350e-02
4.229421e-02
4.384820e-02
5.086811e-02
6.298224e-02
7.940405e-02
9.898339e-02
1.202867e-01
1.417003e-01
1.615498e-01
1.782255e-01
1.903056e-01
1.966652e-01
1.965638e-01
1.897027e-01
1.762475e-01
1.568152e-01
1.324285e-01
1.044419e-01
7.444823e-02
4.417424e-02
1.537309e-02
-1.027862e-02
-3.127413e-02
-4.635649e-02
-5.458308e-02
-5.537311e-02
-4.853696e-02
-3.428610e-02
-1.322249e-02
1.369283e-02
4.519168e-02
7.976923e-02
1.157701e-01
1.514851e-01
1.852531e-01
2.155603e-01
2.411305e-01
2.609995e-01
2.745685e-01
2.816329e-01
2.823859e-01
2.773945e-01
2.675534e-01
2.540168e-01
2.381163e-01
2.212665e-01
2.048678e-01
1.902079e-01
1.783715e-01
1.701614e-01
1.660379e-01
1.660816e-01
1.699832e-01
1.770627e-01
1.863175e-01
1.964981e-01
2.062047e-01
2.139991e-01
2.185221e-01
2.186066e-01
2.133776e-01
2.023295e-01
1.853759e-01
1.628671e-01
1.355751e-01
1.046476e-01
7.153589e-02
3.790243e-02
5.515999e-03
-2.385887e-02
-4.857070e-02
-6.718202e-02
-7.855688e-02
-8.193089e-02
-7.696003e-02
-6.374591e-02
-4.283545e-02
-1.519444e-02
1.784444e-02
5.465681e-02
9.342096e-02
1.322263e-01
1.691888e-01
2.025673e-01
2.308707e-01
2.529518e-01
2.680776e-01
2.759729e-01
2.768325e-01
2.713018e-01
2.604267e-01
2.455769e-01
2.283493e-01
2.104563e-01
1.936078e-01
1.793937e-01
1.691740e-01
1.639838e-01
1.644592e-01
1.707888e-01
1.826956e-01
1.994508e-01
2.199214e-01
2.426467e-01
2.659418e-01
2.880196e-01
3.071224e-01
3.216531e-01
3.302957e-01
3.321145e-01
3.266250e-01
3.138310e-01
2.942255e-01
2.687588e-01
2.387750e-01
2.059255e-01
1.720632e-01
1.391283e-01
1.090301e-01
8.353273e-02
6.415154e-02
5.206412e-02
4.804050e-02
5.239607e-02
6.496971e-02
8.512940e-02
1.118061e-01
1.435554e-01
1.786436e-01
2.151543e-01
2.511078e-01
2.845865e-01
3.138561e-01
3.374758e-01
3.543876e-01
3.639793e-01
3.661170e-01
3.611448e-01
3.498531e-01
3.334168e-01
3.133093e-01
2.911986e-01
2.688317e-01
2.479159e-01
2.300047e-01
2.163942e-01
2.080362e-01
2.054740e-01
2.088038e-01
2.176651e-01
2.312638e-01
2.484244e-01
2.676727e-01
2.873405e-01
3.056875e-01
3.210296e-01
3.318631e-01
3.369754e-01
3.355332e-01
3.271400e-01
3.118629e-01
2.902242e-01
2.631626e-01
2.319678e-01
1.981928e-01
1.635535e-01
1.298200e-01
9.870845e-02
7.177862e-02
5.034316e-02
3.539229e-02
2.753760e-02
2.697737e-02
3.348523e-02
4.642309e-02
6.477844e-02
8.722525e-02
1.122062e-01
1.380325e-01
1.629952e-01
1.854803e-01
2.040796e-01
2.176877e-01
2.255761e-01
2.274409e-01
2.234165e-01
2.140577e-01
2.002898e-01
1.833328e-01
1.646067e-01
1.456246e-01
1.278824e-01
1.127542e-01
1.013978e-01
9.467743e-02
9.310722e-02
9.681749e-02
1.055460e-01
1.186546e-01
1.351704e-01
1.538511e-01
1.732688e-01
1.919106e-01
2.082860e-01
2.210357e-01
2.290311e-01
2.314583e-01
2.278786e-01
2.182620e-01
2.029906e-01
1.828350e-01
1.589027e-01
1.325665e-01
1.053757e-01
7.895636e-02
5.490798e-02
3.470251e-02
1.959226e-02
1.053259e-02
8.124005e-03
1.257676e-02
2.369931e-02
4.091086e-02
6.327684e-02
8.956584e-02
1.183252e-01
1.479719e-01
1.768936e-01
2.035538e-01
2.265936e-01
2.449216e-01
2.577855e-01
2.648189e-01
2.660592e-01
2.619372e-01
2.532377e-01
2.410374e-01
2.266225e-01
2.113942e-01
1.967676e-01
1.840711e-01
1.744538e-01
1.688062e-01
1.676995e-01
1.713489e-01
1.795998e-01
1.919405e-01
2.075378e-01
2.252938e-01
2.439208e-01
2.620290e-01
2.782225e-01
2.911964e-01
2.998286e-01
3.032598e-01
3.009554e-01
2.927452e-01
2.788385e-01
2.598153e-01
2.365936e-01
2.103774e-01
1.825880e-01
1.547822e-01
1.285635e-01
1.054893e-01
8.698030e-02
7.423541e-02
6.815920e-02
6.930434e-02
7.783381e-02
9.350483e-02
1.156760e-01
1.433380e-01
1.751669e-01
2.095986e-01
2.449218e-01
2.793837e-01
3.113028e-01
3.391799e-01
3.617991e-01
3.783087e-01
3.882772e-01
3.917176e-01
3.890805e-01
3.812148e-01
3.693013e-01
3.547626e-01
3.391585e-01
3.240729e-01
3.110001e-01
3.012391e-01
2.958007e-01
2.953348e-01
3.000807e-01
3.098455e-01
3.240111e-01
3.415700e-01
3.611881e-01
3.812899e-01
4.001620e-01
4.160679e-01
4.273658e-01
4.326223e-01
4.307137e-01
4.209075e-01
4.029194e-01
3.769426e-01
3.436486e-01
3.041587e-01
2.599900e-01
2.129769e-01
1.651724e-01
1.187351e-01
7.580633e-02
3.838601e-02
8.214227e-03
-1.333221e-02
-2.532086e-02
-2.731624e-02
-1.940028e-02
-2.159861e-03
2.335692e-02
5.571212e-02
9.317174e-02
1.338160e-01
1.756591e-01
2.167700e-01
2.553877e-01
2.900200e-01
3.195204e-01
3.431367e-01
3.605275e-01
3.717490e-01
3.772139e-01
3.776278e-01
3.739112e-01
3.671117e-01
3.583160e-01
3.485659e-01
3.387839e-01
3.297143e-01
3.218809e-01
3.155636e-01
3.107953e-01
3.073775e-01
3.049120e-01
3.028470e-01
3.005329e-01
2.972827e-01
2.924346e-01
2.854098e-01
2.757634e-01
2.632242e-01
2.477211e-01
2.293944e-01
2.085939e-01
1.858624e-01
1.619093e-01
1.375748e-01
1.137871e-01
9.151580e-02
7.172062e-02
5.529960e-02
4.303588e-02
3.554618e-02
3.323353e-02
3.624789e-02
4.445914e-02
5.744627e-02
7.450605e-02
9.468297e-02
1.168201e-01
1.396285e-01
1.617714e-01
1.819550e-01
1.990215e-01
2.120327e-01
2.203398e-01
2.236313e-01
2.219553e-01
2.157134e-01
2.056280e-01
1.926856e-01
1.780611e-01
1.630298e-01
1.488727e-01
1.367832e-01
1.277797e-01
1.226307e-01
1.217975e-01
1.253981e-01
1.331950e-01
1.446084e-01
1.587531e-01
1.744976e-01
1.905412e-01
2.055050e-01
2.180291e-01
2.268696e-01
2.309888e-01
2.296305e-01
2.223768e-01
2.091815e-01
1.903792e-01
1.666695e-01
1.390781e-01
1.088974e-01
7.761108e-02
4.680687e-02
1.808266e-02
-7.048475e-03
-2.724933e-02
-4.144052e-02
-4.886882e-02
-4.915783e-02
-4.233787e-02
-2.885253e-02
-9.540075e-03
1.441065e-02
4.152906e-02
7.015308e-02
9.853579e-02
1.249610e-01
1.478591e-01
1.659149e-01
1.781571e-01
1.840238e-01
1.833973e-01
1.766057e-01
1.643922e-01
1.478552e-01
1.283648e-01
1.074631e-01
8.675556e-02
6.780097e-02
5.200746e-02
4.054005e-02
3.424590e-02
3.360167e-02
3.868631e-02
4.918128e-02
6.439841e-02
8.333357e-02
1.047423e-01
1.272311e-01
1.493577e-01
1.697315e-01
1.871065e-01
2.004610e-01
2.090586e-01
2.124884e-01
2.106817e-01
2.039088e-01
1.927551e-01
1.780809e-01
1.609681e-01
1.426567e-01
1.244747e-01
1.077637e-01
9.380287e-02
8.373485e-02
7.849641e-02
7.875737e-02
8.487206e-02
9.684707e-02
1.143286e-01
1.366118e-01
1.626744e-01
1.912329e-01
2.208212e-01
2.498853e-01
2.768889e-01
3.004214e-01
3.192993e-01
3.326529e-01
3.399899e-01
3.412316e-01
3.367171e-01
3.271765e-01
3.136748e-01
2.975309e-01
2.802188e-01
2.632587e-01
2.481049e-01
2.360411e-01
2.280881e-01
2.249317e-01
2.268750e-01
2.338169e-01
2.452598e-01
2.603431e-01
2.779042e-01
2.965596e-01
3.148034e-01
3.311145e-01
3.440655e-01
3.524237e-01
3.552370e-01
3.518975e-01
3.421799e-01
3.262526e-01
3.046632e-01
2.783001e-01
2.483362e-01
2.161579e-01
1.832850e-01
1.512863e-01
1.216950e-01
9.592736e-02
7.520857e-02
6.050696e-02
5.248105e-02
5.144136e-02
5.733017e-02
6.972173e-02
8.784433e-02
1.106248e-01
1.367536e-01
1.647668e-01
1.931401e-01
2.203878e-01
2.451591e-01
2.663254e-01
2.830511e-01
2.948423e-01
3.015704e-01
3.034682e-01
3.010982e-01
2.952974e-01
2.871013e-01
2.776541e-01
2.681129e-01
2.595521e-01
2.528769e-01
2.487512e-01
2.475461e-01
2.493115e-01
2.537744e-01
2.603633e-01
2.682564e-01
2.764496e-01
2.838395e-01
2.893133e-01
2.918394e-01
2.905509e-01
2.848153e-01
2.742851e-01
2.589265e-01
2.390254e-01
2.151708e-01
1.882199e-01
1.592477e-01
1.294850e-01
1.002491e-01
7.287106e-02
4.862429e-02
2.865580e-02
1.392507e-02
5.151744e-03
2.774446e-03
6.921922e-03
1.739802e-02
3.368202e-02
5.494607e-02
8.009116e-02
1.078019e-01
1.366188e-01
1.650243e-01
1.915367e-01
2.148057e-01
2.336999e-01
2.473806e-01
2.553533e-01
2.574957e-01
2.540579e-01
2.456377e-01
2.331314e-01
2.176665e-01
2.005184e-01
1.830187e-01
1.664610e-01
1.520089e-01
1.406147e-01
1.329521e-01
1.293695e-01
1.298648e-01
1.340871e-01
1.413614e-01
1.507400e-01
1.610728e-01
1.710954e-01
1.795264e-01
1.851666e-01
1.869924e-01
1.842340e-01
1.764329e-01
1.634741e-01
1.455929e-01
1.233566e-01
9.762674e-02
6.950471e-02
4.026588e-02
1.128658e-02
-1.603254e-02
-4.034319e-02
-6.042244e-02
-7.523897e-02
-8.400931e-02
-8.624174e-02
-8.176577e-02
-7.074561e-02
-5.367620e-02
-3.136066e-02
-4.868865e-03
2.452213e-02
5.540321e-02
8.631968e-02
1.158630e-01
1.427610e-01
1.659583e-01
1.846820e-01
1.984851e-01
2.072664e-01
2.112653e-01
2.110330e-01
2.073828e-01
2.013231e-01
1.939776e-01
1.864985e-01
1.799770e-01
1.753577e-01
1.733642e-01
1.744392e-01
1.787078e-01
1.859641e-01
1.956860e-01
2.070751e-01
2.191213e-01
2.306864e-01
2.406006e-01
2.477639e-01
2.512432e-01
2.503566e-01
2.447357e-01
2.343621e-01
2.195735e-01
2.010414e-01
1.797243e-01
1.568005e-01
1.335882e-01
1.114602e-01
9.175720e-02
7.570752e-02
6.435516e-02
5.850063e-02
5.865640e-02
6.501906e-02
7.745903e-02
9.552818e-02
1.184848e-01
1.453348e-01
1.748871e-01
2.058212e-01
2.367624e-01
2.663627e-01
2.933805e-01
3.167550e-01
3.356699e-01
3.495996e-01
3.583355e-01
3.619890e-01
3.609730e-01
3.559618e-01
3.478366e-01
3.376182e-01
3.263943e-01
3.152435e-01
3.051615e-01
2.969926e-01
2.913704e-01
2.886710e-01
2.889841e-01
2.921031e-01
2.975386e-01
3.045530e-01
3.122170e-01
3.194810e-01
3.252583e-01
3.285128e-01
3.283437e-01
3.240611e-01
3.152451e-01
3.017842e-01
2.838889e-01
2.620805e-01
2.371572e-01
2.101422e-01
1.822185e-01
1.546572e-01
1.287449e-01
1.057133e-01
8.667446e-02
7.256453e-02
6.409630e-02
6.172272e-02
6.561207e-02
7.563606e-02
9.137228e-02
1.121214e-01
1.369396e-01
1.646851e-01
1.940776e-01
2.237685e-01
2.524170e-01
2.787693e-01
3.017339e-01
3.204477e-01
3.343255e-01
3.430911e-01
3.467836e-01
3.457417e-01
3.405656e-01
3.320614e-01
3.211724e-01
3.089021e-01
2.962357e-01
2.840632e-01
2.731117e-01
2.638904e-01
2.566531e-01
2.513816e-01
2.477919e-01
2.453631e-01
2.433878e-01
2.410383e-01
2.374445e-01
2.317768e-01
2.233255e-01
2.115725e-01
1.962460e-01
1.773565e-01
1.552093e-01
1.303941e-01
1.037521e-01
7.632456e-02
4.928651e-02
2.387193e-02
1.295325e-03
-1.732488e-02
-3.103675e-02
-3.911539e-02
-4.111039e-02
-3.687734e-02
-2.659117e-02
-1.074041e-02
9.897773e-03
3.430012e-02
6.125528e-02
8.943359e-02
1.174646e-01
1.440179e-01
1.678812e-01
1.880324e-01
2.036988e-01
2.144008e-01
2.199762e-01
2.205840e-01
2.166863e-01
2.090110e-01
1.984974e-01
1.862288e-01
1.733572e-01
1.610242e-01
1.502839e-01
1.420310e-01
1.369400e-01
1.354180e-01
1.375750e-01
1.432152e-01
1.518487e-01
1.627252e-01
1.748874e-01
1.872402e-01
1.986329e-01
2.079460e-01
2.141786e-01
2.165268e-01
2.144477e-01
2.077041e-01
1.963856e-01
1.809055e-01
1.619747e-01
1.405539e-01
1.177906e-01
9.494434e-02
7.330774e-02
5.412802e-02
3.853418e-02
2.747339e-02
2.165893e-02
2.153126e-02
2.723307e-02
3.859911e-02
5.516114e-02
7.616875e-02
1.006261e-01
1.273442e-01
1.550074e-01
1.822503e-01
2.077408e-01
2.302642e-01
2.488004e-01
2.625908e-01
2.711864e-01
2.744770e-01
2.726952e-01
2.663986e-01
2.564294e-01
2.438544e-01
2.298911e-01
2.158239e-01
2.029166e-01
1.923268e-01
1.850275e-01
1.817395e-01
1.828797e-01
1.885265e-01
1.984059e-01
2.118999e-01
2.280790e-01
2.457575e-01
2.635713e-01
2.800718e-01
2.938308e-01
3.035474e-01
3.081473e-01
3.068664e-01
2.993120e-01
2.854956e-01
2.658366e-01
2.411373e-01
2.125306e-01
1.814077e-01
1.493292e-01
1.179274e-01
8.880608e-02
6.344480e-02
4.311228e-02
2.879465e-02
2.114120e-02
2.043022e-02
2.655591e-02
3.903705e-02
5.704690e-02
7.946362e-02
1.049390e-01
1.319829e-01
1.590572e-01
1.846751e-01
2.074967e-01
2.264143e-01
2.406210e-01
2.496565e-01
2.534285e-01
2.522070e-01
2.465929e-01
2.374655e-01
2.259113e-01
2.131398e-01
2.003938e-01
1.888570e-01
1.795675e-01
1.733406e-01
1.707059e-01
1.718635e-01
1.766625e-01
1.846029e-01
1.948652e-01
2.063631e-01
2.178211e-01
2.278707e-01
2.351591e-01
2.384625e-01
2.367919e-01
2.294838e-01
2.162635e-01
1.972793e-01
1.731022e-01
1.446942e-01
1.133482e-01
8.060540e-02
4.815641e-02
1.773276e-02
-9.003858e-03
-3.056793e-02
-4.574560e-02
-5.367324e-02
-5.389426e-02
-4.639040e-02
-3.158548e-02
-1.032143e-02
1.619187e-02
4.644998e-02
7.874622e-02
1.112777e-01
1.422587e-01
1.700340e-01
1.931842e-01
2.106151e-01
2.216245e-01
2.259400e-01
2.237273e-01
2.155676e-01
2.024077e-01
1.854863e-01
1.662433e-01
1.462176e-01
1.269410e-01
1.098347e-01
9.611535e-02
8.671579e-02
8.222480e-02
8.284952e-02
8.840210e-02
9.831152e-02
1.116597e-01
1.272407e-01
1.436404e-01
1.593326e-01
1.727868e-01
1.825802e-01
1.875053e-01
1.866647e-01
1.795436e-01
1.660557e-01
1.465563e-01
1.218249e-01
9.301822e-02
6.159836e-02
2.924193e-02
-2.263430e-03
-3.112935e-02
-5.567723e-02
-7.444311e-02
-8.627056e-02
-9.038597e-02
-8.645094e-02
-7.458808e-02
-5.537832e-02
-2.982981e-02
6.796074e-04
3.448326e-02
6.972567e-02
1.044765e-01
1.368521e-01
1.651363e-01
1.878929e-01
2.040599e-01
2.130183e-01
2.146284e-01
2.092318e-01
1.976168e-01
1.809532e-01
1.607010e-01
1.385020e-01
1.160626e-01
9.503661e-02
7.691527e-02
6.293047e-02
5.397639e-02
5.055360e-02
5.273865e-02
6.018117e-02
7.212897e-02
8.747982e-02
1.048569e-01
1.227031e-01
1.393883e-01
1.533232e-01
1.630715e-01
1.674531e-01
1.656310e-01
1.571740e-01
1.420914e-01
1.208365e-01
9.428022e-02
6.365845e-02
3.049708e-02
-3.478348e-03
-3.644346e-02
-6.658045e-02
-9.218271e-02
-1.117533e-01
-1.240921e-01
-1.283667e-01
-1.241629e-01
-1.115118e-01
-9.089232e-02
-6.320702e-02
-2.973400e-02
7.944776e-03
4.803484e-02
8.863580e-02
1.278569e-01
1.639343e-01
1.953413e-01
2.208829e-01
2.397676e-01
2.516492e-01
2.566358e-01
2.552660e-01
2.484557e-01
2.374188e-01
2.235709e-01
2.084223e-01
1.934678e-01
1.800814e-01
1.694223e-01
1.623580e-01
1.594101e-01
1.607247e-01
1.660714e-01
1.748687e-01
1.862344e-01
1.990584e-01
2.120901e-01
2.240362e-01
2.336602e-01
2.398762e-01
2.418313e-01
2.389702e-01
2.310767e-01
2.182906e-01
2.010990e-01
1.803035e-01
1.569683e-01
1.323525e-01
1.078317e-01
8.481483e-02
6.465926e-02
4.858998e-02
3.762581e-02
3.251634e-02
3.369288e-02
4.123593e-02
5.486181e-02
7.392991e-02
9.747156e-02
1.242400e-01
1.527796e-01
1.815122e-01
2.088353e-01
2.332268e-01
2.533488e-01
2.681417e-01
2.769000e-01
2.793216e-01
2.755269e-01
2.660442e-01
2.517646e-01
2.338699e-01
2.137400e-01
1.928495e-01
1.726595e-01
1.545144e-01
1.395500e-01
1.286180e-01
1.222326e-01
1.205411e-01
1.233197e-01
1.299957e-01
1.396926e-01
1.512963e-01
1.635378e-01
1.750859e-01
1.846444e-01
1.910455e-01
1.933331e-01
1.908293e-01
1.831809e-01
1.703829e-01
1.527771e-01
1.310292e-01
1.060853e-01
7.911181e-02
5.142410e-02
2.440711e-02
-5.662016e-04
-2.221460e-02
-3.942223e-02
-5.130286e-02
-5.725215e-02
-5.698574e-02
-5.056108e-02
-3.838095e-02
-2.117698e-02
2.784017e-05
2.397722e-02
4.925814e-02
7.439152e-02
9.793106e-02
1.185626e-01
1.351966e-01
1.470446e-01
1.536755e-01
1.550439e-01
1.514902e-01
1.437112e-01
1.327049e-01
1.196930e-01
1.060269e-01
9.308626e-02
8.217534e-02
7.442540e-02
7.070940e-02
7.157395e-02
7.719278e-02
8.734486e-02
1.014193e-01
1.184482e-01
1.371670e-01
1.560993e-01
1.736607e-01
1.882746e-01
1.984894e-01
2.030886e-01
2.011837e-01
1.922827e-01
1.763285e-01
1.537049e-01
1.252124e-01
9.201522e-02
5.556763e-02
1.752428e-02
-2.035825e-02
-5.632198e-02
-8.870436e-02
-1.160263e-01
-1.370673e-01
-1.509258e-01
-1.570618e-01
-1.553219e-01
-1.459456e-01
-1.295519e-01
-1.071071e-01
-7.987230e-02
-4.933353e-02
-1.711706e-02
1.510629e-02
4.572151e-02
7.326789e-02
9.652876e-02
1.146057e-01
1.269714e-01
1.334979e-01
1.344560e-01
1.304881e-01
1.225541e-01
1.118548e-01
9.973870e-02
8.759848e-02
7.676529e-02
6.840933e-02
6.345333e-02
6.250508e-02
6.581346e-02
7.325080e-02
8.432260e-02
9.820391e-02
1.138001e-01
1.298283e-01
1.449135e-01
1.576932e-01
1.669223e-01
1.715688e-01
1.708943e-01
1.645110e-01
1.524137e-01
1.349835e-01
1.129660e-01
8.742546e-02
5.967979e-02
3.122151e-02
3.628774e-03
-2.152751e-02
-4.277583e-02
-5.883048e-02
-6.866763e-02
-7.158676e-02
-6.725430e-02
-5.572720e-02
-3.745487e-02
-1.325892e-02
1.570970e-02
4.803521e-02
8.212075e-02
1.162871e-01
1.488798e-01
1.783773e-01
2.034905e-01
2.232456e-01
2.370436e-01
2.446911e-01
2.464011e-01
2.427640e-01
2.346924e-01
2.233451e-01
2.100351e-01
1.961313e-01
1.829585e-01
1.717057e-01
1.633458e-01
1.585739e-01
1.577651e-01
1.609541e-01
1.678381e-01
1.778008e-01
1.899595e-01
2.032299e-01
2.164077e-01
2.282608e-01
2.376259e-01
2.435002e-01
2.451227e-01
2.420348e-01
2.341172e-01
2.215996e-01
2.050432e-01
1.853007e-01
1.634560e-01
1.407517e-01
1.185085e-01
9.804439e-02
8.059731e-02
6.725568e-02
5.889967e-02
5.615454e-02
5.935715e-02
6.853617e-02
8.340635e-02
1.033773e-01
1.275774e-01
1.548930e-01
1.840231e-01
2.135495e-01
2.420175e-01
2.680254e-01
2.903145e-01
3.078531e-01
3.199064e-01
3.260879e-01
3.263845e-01
3.211575e-01
3.111152e-01
2.972621e-01
2.808270e-01
2.631747e-01
2.457070e-01
2.297612e-01
2.165120e-01
2.068856e-01
2.014905e-01
2.005727e-01
2.039964e-01
2.112523e-01
2.214947e-01
2.336032e-01
2.462671e-01
2.580852e-01
2.676735e-01
2.737730e-01
2.753465e-01
2.716585e-01
2.623303e-01
2.473683e-01
2.271634e-01
2.024650e-01
1.743326e-01
1.440705e-01
1.131515e-01
8.313292e-02
5.557054e-02
3.193255e-02
1.351759e-02
1.380427e-03
-3.730929e-03
-1.422515e-03
8.316805e-03
2.510743e-02
4.819313e-02
7.647750e-02
1.085820e-01
1.429233e-01
1.778068e-01
2.115300e-01
2.424894e-01
2.692815e-01
2.907918e-01
3.062621e-01
3.153331e-01
3.180593e-01
3.148960e-01
3.066622e-01
2.944800e-01
2.796978e-01
2.637992e-01
2.483025e-01
2.346574e-01
2.241433e-01
2.177772e-01
2.162368e-01
2.198055e-01
2.283450e-01
2.412974e-01
2.577203e-01
2.763500e-01
2.956911e-01
3.141250e-01
3.300276e-01
3.418876e-01
3.484161e-01
3.486377e-01
3.419581e-01
3.282033e-01
3.076300e-01
2.809068e-01
2.490727e-01
2.134739e-01
1.756867e-01
1.374307e-01
1.004760e-01
6.655121e-02
3.725370e-02
1.396794e-02
-2.205872e-03
-1.050922e-02
-1.056570e-02
-2.401783e-03
1.355420e-02
3.649600e-02
6.528594e-02
9.852210e-02
1.346223e-01
1.719197e-01
2.087625e-01
2.436124e-01
2.751316e-01
3.022549e-01
3.242403e-01
3.406946e-01
3.515739e-01
3.571599e-01
3.580144e-01
3.549155e-01
3.487829e-01
3.405950e-01
3.313052e-01
3.217621e-01
3.126412e-01
3.043905e-01
2.971983e-01
2.909842e-01
2.854153e-01
2.799477e-01
2.738880e-01
2.664705e-01
2.569431e-01
2.446531e-01
2.291262e-01
2.101293e-01
1.877130e-01
1.622283e-01
1.343172e-01
1.048797e-01
7.501985e-02
4.597849e-02
1.905858e-02
-4.450600e-03
-2.334556e-02
-3.657350e-02
-4.328779e-02
-4.289224e-02
-3.507267e-02
-1.981483e-02
2.591600e-03
3.156237e-02
6.624047e-02
1.055292e-01
1.481360e-01
1.926249e-01
2.374779e-01
2.811620e-01
3.221989e-01
3.592350e-01
3.911049e-01
4.168870e-01
4.359457e-01
4.479577e-01
4.529212e-01
4.511462e-01
4.432285e-01
4.300064e-01
4.125047e-01
3.918683e-01
3.692888e-01
3.459298e-01
3.228557e-01
3.009685e-01
2.809584e-01
2.632728e-01
2.481037e-01
2.353983e-01
2.248885e-01
2.161377e-01
2.086003e-01
2.016876e-01
1.948348e-01
1.875621e-01
1.795252e-01
1.705521e-01
1.606625e-01
1.500694e-01
1.391649e-01
1.284893e-01
1.186906e-01
1.104748e-01
1.045540e-01
1.015956e-01
1.021747e-01
1.067334e-01
1.155480e-01
1.287047e-01
1.460861e-01
1.673666e-01
1.920205e-01
2.193391e-01
2.484592e-01
2.784007e-01
3.081118e-01
3.365202e-01
3.625872e-01
3.853627e-01
4.040364e-01
4.179828e-01
4.267956e-01
4.303098e-01
4.286090e-01
4.220163e-01
4.110720e-01
3.964968e-01
3.791465e-01
3.599607e-01
3.399073e-01
3.199283e-01
3.008875e-01
2.835232e-01
2.684099e-01
2.559295e-01
2.462558e-01
2.393529e-01
2.349898e-01
2.327685e-01
2.321657e-01
2.325826e-01
2.333982e-01
2.340218e-01
2.339397e-01
2.327525e-01
2.302010e-01
2.261807e-01
2.207436e-01
2.140894e-01
2.065478e-01
1.985538e-01
1.906178e-01
1.832928e-01
1.771403e-01
1.726955e-01
1.704342e-01
1.707403e-01
1.738771e-01
1.799625e-01
1.889507e-01
2.006221e-01
2.145857e-01
2.302926e-01
2.470639e-01
2.641288e-01
2.806719e-01
2.958852e-01
3.090213e-01
3.194439e-01
3.266719e-01
3.304152e-01
3.305985e-01
3.273721e-01
3.211062e-01
3.123716e-01
3.019029e-01
2.905508e-01
2.792242e-01
2.688270e-01
2.601960e-01
2.540420e-01
2.509002e-01
2.510936e-01
2.547111e-01
2.616040e-01
2.713990e-01
2.835302e-01
2.972838e-01
3.118548e-01
3.264072e-01
3.401349e-01
3.523152e-01
3.623532e-01
3.698137e-01
3.744386e-01
3.761518e-01
3.750521e-01
3.713963e-01
3.655755e-01
3.580855e-01
3.494955e-01
3.404145e-01
3.314595e-01
3.232244e-01
3.162525e-01
3.110118e-01
3.078745e-01
3.071020e-01
3.088352e-01
3.130920e-01
3.197719e-01
3.286679e-01
3.394842e-01
3.518581e-01
3.653836e-01
3.796350e-01
3.941887e-01
4.086419e-01
4.226276e-01
4.358256e-01
4.479691e-01
4.588486e-01
4.683109e-01
4.762567e-01
4.826352e-01
4.874376e-01
4.906895e-01
4.924435e-01
4.927707e-01
4.917522e-01
4.894708e-01
4.860012e-01
4.814033e-01
4.757163e-01
4.689573e-01
4.611242e-01
4.522024e-01
4.421759e-01
4.310394e-01
4.188114e-01
4.055460e-01
3.913419e-01
3.763480e-01
3.607650e-01
3.448433e-01
3.288789e-01
3.132045e-01
2.981801e-01
2.841809e-01
2.715832e-01
2.607496e-01
2.520138e-01
2.456651e-01
2.419337e-01
2.409783e-01
2.428735e-01
2.475999e-01
2.550360e-01
2.649534e-01
2.770169e-01
2.907908e-01
3.057530e-01
3.213165e-01
3.368570e-01
3.517463e-01
3.653866e-01
3.772437e-01
3.868777e-01
3.939660e-01
3.983189e-01
3.998861e-01
3.987523e-01
3.951243e-01
3.893103e-01
3.816941e-01
3.727059e-01
3.627945e-01
3.524005e-01
3.419329e-01
3.317502e-01
3.221440e-01
3.133280e-01
3.054308e-01
2.984942e-01
2.924769e-01
2.872644e-01
2.826834e-01
2.785196e-01
2.745370e-01
2.704970e-01
2.661753e-01
2.613772e-01
2.559502e-01
2.497957e-01
2.428795e-01
2.352399e-01
2.269938e-01
2.183388e-01
2.095509e-01
2.009767e-01
1.930199e-01
1.861229e-01
1.807432e-01
1.773269e-01
1.762802e-01
1.779403e-01
1.825479e-01
1.902229e-01
2.009456e-01
2.145457e-01
2.307002e-01
2.489422e-01
2.686813e-01
2.892321e-01
3.098519e-01
3.297803e-01
3.482815e-01
3.646823e-01
3.784067e-01
3.890027e-01
3.961609e-01
3.997240e-01
3.996863e-01
3.961847e-01
3.894804e-01
3.799354e-01
3.679853e-01
3.541112e-01
3.388133e-01
3.225882e-01
3.059092e-01
2.892122e-01
2.728841e-01
2.572555e-01
2.425960e-01
2.291124e-01
2.169495e-01
2.061931e-01
1.968747e-01
1.889773e-01
1.824427e-01
1.771807e-01
1.730792e-01
1.700161e-01
1.678710e-01
1.665369e-01
1.659298e-01
1.659949e-01
1.667096e-01
1.680838e-01
1.701569e-01
1.729924e-01
1.766717e-01
1.812850e-01
1.869209e-01
1.936545e-01
2.015350e-01
2.105738e-01
2.207360e-01
2.319359e-01
2.440357e-01
2.568496e-01
2.701495e-01
2.836737e-01
2.971343e-01
3.102254e-01
3.226304e-01
3.340291e-01
3.441061e-01
3.525608e-01
3.591199e-01
3.635507e-01
3.656757e-01
3.653861e-01
3.626535e-01
3.575383e-01
3.501947e-01
3.408699e-01
3.298986e-01
3.176912e-01
3.047154e-01
2.914734e-01
2.784757e-01
2.662120e-01
2.551230e-01
2.455748e-01
2.378364e-01
2.320657e-01
2.283015e-01
2.264651e-01
2.263709e-01
2.277449e-01
2.302500e-01
2.335157e-01
2.371711e-01
2.408757e-01
2.443473e-01
2.473833e-01
2.498737e-01
2.518050e-01
2.532543e-01
2.543760e-01
2.553814e-01
2.565150e-01
2.580288e-01
2.601563e-01
2.630904e-01
2.669648e-01
2.718413e-01
2.777027e-01
2.844515e-01
2.919125e-01
2.998391e-01
3.079223e-01
3.158016e-01
3.230780e-01
3.293298e-01
3.341320e-01
3.370783e-01
3.378060e-01
3.360219e-01
3.315264e-01
3.242337e-01
3.141867e-01
3.015637e-01
2.866767e-01
2.699620e-01
2.519622e-01
2.333019e-01
2.146560e-01
1.967146e-01
1.801437e-01
1.655455e-01
1.534207e-01
1.441356e-01
1.378968e-01
1.347370e-01
1.345121e-01
1.369118e-01
1.414828e-01
1.476642e-01
1.548309e-01
1.623440e-01
1.696026e-01
1.760934e-01
1.814322e-01
1.853934e-01
1.879245e-01
1.891444e-01
1.893260e-01
1.888654e-01
1.882421e-01
1.879743e-01
1.885717e-01
1.904921e-01
1.941033e-01
1.996537e-01
2.072538e-01
2.168700e-01
2.283292e-01
2.413334e-01
2.554827e-01
2.703003e-01
2.852609e-01
2.998163e-01
3.134192e-01
3.255452e-01
3.357117e-01
3.434962e-01
3.485524e-01
3.506254e-01
3.495646e-01
3.453335e-01
3.380162e-01
3.278189e-01
3.150660e-01
3.001892e-01
2.837092e-01
2.662112e-01
2.483135e-01
2.306323e-01
2.137448e-01
1.981554e-01
1.842670e-01
1.723613e-01
1.625895e-01
1.549750e-01
1.494254e-01
1.457554e-01
1.437143e-01
1.430192e-01
1.433874e-01
1.445670e-01
1.463607e-01
1.486430e-01
1.513673e-01
1.545629e-01
1.583238e-01
1.627888e-01
1.681164e-01
1.744571e-01
1.819262e-01
1.905800e-01
2.003976e-01
2.112714e-01
2.230056e-01
2.353247e-01
2.478888e-01
2.603149e-01
2.722013e-01
2.831529e-01
2.928027e-01
3.008299e-01
3.069721e-01
3.110316e-01
3.128782e-01
3.124480e-01
3.097412e-01
3.048196e-01
2.978043e-01
2.888755e-01
2.782718e-01
2.662891e-01
2.532783e-01
2.396388e-01
2.258088e-01
2.122507e-01
1.994314e-01
1.877985e-01
1.777541e-01
1.696273e-01
1.636495e-01
1.599351e-01
1.584716e-01
1.591192e-01
1.616221e-01
1.656294e-01
1.707242e-01
1.764583e-01
1.823894e-01
1.881179e-01
1.933207e-01
1.977782e-01
2.013937e-01
2.042016e-01
2.063638e-01
2.081550e-01
2.099365e-01
2.121217e-01
2.151367e-01
2.193788e-01
2.251778e-01
2.327631e-01
2.422387e-01
2.535696e-01
2.665786e-01
2.809549e-01
2.962722e-01
3.120147e-01
3.276091e-01
3.424584e-01
3.559761e-01
3.676159e-01
3.768973e-01
3.834246e-01
3.869006e-01
3.871360e-01
3.840554e-01
3.777009e-01
3.682330e-01
3.559294e-01
3.411791e-01
3.244736e-01
3.063913e-01
2.875766e-01
2.687132e-01
2.504920e-01
2.335754e-01
2.185614e-01
2.059484e-01
1.961071e-01
1.892597e-01
1.854718e-01
1.846553e-01
1.865834e-01
1.909160e-01
1.972315e-01
2.050623e-01
2.139315e-01
2.233852e-01
2.330212e-01
2.425100e-01
2.516098e-01
2.601724e-01
2.681425e-01
2.755496e-01
2.824924e-01
2.891180e-01
2.955973e-01
3.020992e-01
3.087666e-01
3.156965e-01
3.229264e-01
3.304277e-01
3.381057e-01
3.458067e-01
3.533287e-01
3.604364e-01
3.668772e-01
3.723970e-01
3.767537e-01
3.797286e-01
3.811329e-01
3.808123e-01
3.786490e-01
3.745631e-01
3.685149e-01
3.605089e-01
3.505992e-01
3.388968e-01
3.255765e-01
3.108823e-01
2.951292e-01
2.786997e-01
2.620345e-01
2.456153e-01
2.299430e-01
2.155102e-01
2.027725e-01
1.921204e-01
1.838551e-01
1.781706e-01
1.751436e-01
1.747334e-01
1.767897e-01
1.810697e-01
1.872598e-01
1.950015e-01
2.039187e-01
2.136425e-01
2.238353e-01
2.342082e-01
2.445347e-01
2.546566e-01
2.644840e-01
2.739870e-01
2.831821e-01
2.921134e-01
3.008315e-01
3.093738e-01
3.177475e-01
3.259181e-01
3.338044e-01
3.412789e-01
3.481747e-01
3.542958e-01
3.594309e-01
3.633690e-01
3.659146e-01
3.669017e-01
3.662054e-01
3.637505e-01
3.595163e-01
3.535383e-01
3.459063e-01
3.367616e-01
3.262912e-01
3.147235e-01
3.023212e-01
2.893753e-01
2.761969e-01
2.631072e-01
2.504263e-01
2.384607e-01
2.274896e-01
2.177527e-01
2.094390e-01
2.026790e-01
1.975395e-01
1.940217e-01
1.920644e-01
1.915504e-01
1.923173e-01
1.941719e-01
1.969076e-01
2.003212e-01
2.042299e-01
2.084838e-01
2.129760e-01
2.176463e-01
2.224812e-01
2.275093e-01
2.327932e-01
2.384192e-01
2.444851e-01
2.510877e-01
2.583100e-01
2.662103e-01
2.748122e-01
2.840978e-01
2.940037e-01
3.044207e-01
3.151953e-01
3.261343e-01
3.370106e-01
3.475720e-01
3.575510e-01
3.666764e-01
3.746870e-01
3.813445e-01
3.864473e-01
3.898423e-01
3.914357e-01
3.912002e-01
3.891798e-01
3.854901e-01
3.803160e-01
3.739054e-01
3.665598e-01
3.586210e-01
3.504536e-01
3.424243e-01
3.348793e-01
3.281215e-01
3.223911e-01
3.178508e-01
3.145778e-01
3.125631e-01
3.117166e-01
3.118783e-01
3.128336e-01
3.143326e-01
3.161114e-01
3.179149e-01
3.195192e-01
3.207507e-01
3.215013e-01
3.217372e-01
3.214998e-01
3.209011e-01
3.201116e-01
3.193432e-01
3.188275e-01
3.187919e-01
3.194346e-01
3.209013e-01
3.232661e-01
3.265180e-01
3.305565e-01
3.351943e-01
3.401687e-01
3.451599e-01
3.498124e-01
3.537601e-01
3.566491e-01
3.581599e-01
3.580257e-01
3.560462e-01
3.520975e-01
3.461369e-01
3.382028e-01
3.284098e-01
3.169408e-01
3.040347e-01
2.899737e-01
2.750700e-01
2.596527e-01
2.440565e-01
2.286111e-01
2.136312e-01
1.994067e-01
1.861932e-01
1.742035e-01
1.636014e-01
1.544990e-01
1.469587e-01
1.409990e-01
1.366034e-01
1.337312e-01
1.323278e-01
1.323330e-01
1.336879e-01
1.363392e-01
1.402412e-01
1.453575e-01
1.516600e-01
1.591271e-01
1.677407e-01
1.774799e-01
1.883133e-01
2.001898e-01
2.130287e-01
2.267107e-01
2.410700e-01
2.558889e-01
2.708964e-01
2.857716e-01
3.001517e-01
3.136464e-01
3.258560e-01
3.363922e-01
3.448986e-01
3.510684e-01
3.546583e-01
3.554975e-01
3.534924e-01
3.486289e-01
3.409729e-01
3.306701e-01
3.179465e-01
3.031063e-01
2.865304e-01
2.686706e-01
2.500414e-01
2.312074e-01
2.127659e-01
1.953249e-01
1.794764e-01
1.657663e-01
1.546616e-01
1.465200e-01
1.415633e-01
1.398600e-01
1.413188e-01
1.456949e-01
1.526090e-01
1.615748e-01
1.720332e-01
1.833891e-01
1.950465e-01
2.064410e-01
2.170675e-01
2.265024e-01
2.344200e-01
2.406025e-01
2.449448e-01
2.474526e-01
2.482341e-01
2.474874e-01
2.454819e-01
2.425365e-01
2.389957e-01
2.352044e-01
2.314840e-01
2.281105e-01
2.252971e-01
2.231817e-01
2.218207e-01
2.211894e-01
2.211882e-01
2.216545e-01
2.223773e-01
2.231138e-01
2.236066e-01
2.235998e-01
2.228537e-01
2.211587e-01
2.183472e-01
2.143049e-01
2.089805e-01
2.023937e-01
1.946406e-01
1.858948e-01
1.764042e-01
1.664826e-01
1.564951e-01
1.468378e-01
1.379129e-01
1.300995e-01
1.237246e-01
1.190370e-01
1.161866e-01
1.152128e-01
1.160438e-01
1.185054e-01
1.223385e-01
1.272239e-01
1.328094e-01
1.387396e-01
1.446830e-01
1.503564e-01
1.555444e-01
1.601125e-01
1.640129e-01
1.672819e-01
1.700305e-01
1.724279e-01
1.746804e-01
1.770096e-01
1.796299e-01
1.827292e-01
1.864530e-01
1.908927e-01
1.960788e-01
2.019781e-01
2.084948e-01
2.154744e-01
2.227109e-01
2.299561e-01
2.369305e-01
2.433362e-01
2.488712e-01
2.532449e-01
2.561944e-01
2.575019e-01
2.570112e-01
2.546429e-01
2.504068e-01
2.444096e-01
2.368575e-01
2.280519e-01
2.183775e-01
2.082837e-01
1.982594e-01
1.888031e-01
1.803906e-01
1.734430e-01
1.682973e-01
1.651834e-01
1.642103e-01
1.653622e-01
1.685076e-01
1.734173e-01
1.797921e-01
1.872945e-01
1.955815e-01
2.043350e-01
2.132870e-01
2.222377e-01
2.310647e-01
2.397249e-01
2.482477e-01
2.567217e-01
2.652761e-01
2.740593e-01
2.832155e-01
2.928624e-01
3.030706e-01
3.138487e-01
3.251333e-01
3.367879e-01
3.486091e-01
3.603389e-01
3.716832e-01
3.823316e-01
3.919764e-01
4.003300e-01
4.071367e-01
4.121825e-01
4.153004e-01
4.163742e-01
4.153416e-01
4.121964e-01
4.069920e-01
3.998453e-01
3.909405e-01
3.805318e-01
3.689434e-01
3.565658e-01
3.438457e-01
3.312701e-01
3.193435e-01
3.085599e-01
2.993714e-01
2.921572e-01
2.871934e-01
2.846300e-01
2.844741e-01
2.865848e-01
2.906780e-01
2.963445e-01
3.030779e-01
3.103121e-01
3.174645e-01
3.239813e-01
3.293809e-01
3.332919e-01
3.354816e-01
3.358727e-01
3.345465e-01
3.317329e-01
3.277886e-01
3.231662e-01
3.183760e-01
3.139457e-01
3.103788e-01
3.081177e-01
3.075105e-01
3.087871e-01
3.120436e-01
3.172365e-01
3.241857e-01
3.325853e-01
3.420211e-01
3.519936e-01
3.619446e-01
3.712861e-01
3.794305e-01
3.858192e-01
3.899497e-01
3.913999e-01
3.898476e-01
3.850864e-01
3.770366e-01
3.657528e-01
3.514254e-01
3.343783e-01
3.150595e-01
2.940253e-01
2.719162e-01
2.494271e-01
2.272693e-01
2.061305e-01
1.866330e-01
1.692960e-01
1.545057e-01
1.424958e-01
1.333426e-01
1.269728e-01
1.231847e-01
1.216801e-01
1.221012e-01
1.240712e-01
1.272312e-01
1.312717e-01
1.359551e-01
1.411266e-01
1.467137e-01
1.527155e-01
1.591829e-01
1.661943e-01
1.738282e-01
1.821382e-01
1.911296e-01
2.007432e-01
2.108434e-01
2.212158e-01
2.315701e-01
2.415523e-01
2.507625e-01
2.587780e-01
2.651794e-01
2.695783e-01
2.716424e-01
2.711177e-01
2.678464e-01
2.617781e-01
2.529767e-01
2.416203e-01
2.279979e-01
2.124994e-01
1.956019e-01
1.778522e-01
1.598445e-01
1.421958e-01
1.255188e-01
1.103935e-01
9.733933e-02
8.678869e-02
7.906314e-02
7.435376e-02
7.270713e-02
7.401893e-02
7.803660e-02
8.437212e-02
9.252443e-02
1.019099e-01
1.118985e-01
1.218525e-01
1.311659e-01
1.393022e-01
1.458281e-01
1.504412e-01
1.529905e-01
1.534861e-01
1.520993e-01
1.491508e-01
1.450880e-01
1.404545e-01
1.358514e-01
1.318959e-01
1.291778e-01
1.282188e-01
1.294353e-01
1.331078e-01
1.393585e-01
1.481392e-01
1.592311e-01
1.722568e-01
1.867047e-01
2.019624e-01
2.173570e-01
2.321981e-01
2.458203e-01
2.576211e-01
2.670939e-01
2.738534e-01
2.776537e-01
2.783984e-01
2.761440e-01
2.710962e-01
2.635998e-01
2.541231e-01
2.432370e-01
2.315899e-01
2.198781e-01
2.088126e-01
1.990822e-01
1.913143e-01
1.860352e-01
1.836329e-01
1.843261e-01
1.881427e-01
1.949127e-01
2.042752e-01
2.157017e-01
2.285332e-01
2.420277e-01
2.554142e-01
2.679481e-01
2.789646e-01
2.879251e-01
2.944543e-01
2.983653e-01
2.996711e-01
2.985823e-01
2.954905e-01
2.909402e-01
2.855899e-01
2.801666e-01
2.754157e-01
2.720498e-01
2.706987e-01
2.718630e-01
2.758760e-01
2.828741e-01
2.927816e-01
3.053100e-01
3.199728e-01
3.361152e-01
3.529551e-01
3.696320e-01
3.852600e-01
3.989809e-01
4.100147e-01
4.177053e-01
4.215586e-01
4.212725e-01
4.167574e-01
4.081436e-01
3.957789e-01
3.802106e-01
3.621574e-01
3.424689e-01
3.220764e-01
3.019384e-01
2.829830e-01
2.660514e-01
2.518467e-01
2.408913e-01
2.334969e-01
2.297495e-01
2.295114e-01
2.324400e-01
2.380217e-01
2.456182e-01
2.545205e-01
2.640060e-01
2.733935e-01
2.820924e-01
2.896424e-01
2.957419e-01
3.002632e-01
3.032542e-01
3.049279e-01
3.056384e-01
3.058476e-01
3.060837e-01
3.068945e-01
3.087994e-01
3.122431e-01
3.175534e-01
3.249079e-01
3.343101e-01
3.455798e-01
3.583570e-01
3.721194e-01
3.862129e-01
3.998931e-01
4.123721e-01
4.228690e-01
4.306592e-01
4.351191e-01
4.357646e-01
4.322806e-01
4.245421e-01
4.126251e-01
3.968080e-01
3.775624e-01
3.555334e-01
3.315105e-01
3.063897e-01
2.811284e-01
2.566962e-01
2.340240e-01
2.139534e-01
1.971914e-01
1.842696e-01
1.755137e-01
1.710237e-01
1.706670e-01
1.740866e-01
1.807241e-01
1.898565e-01
2.006447e-01
2.121905e-01
2.235965e-01
2.340258e-01
2.427563e-01
2.492277e-01
2.530767e-01
2.541605e-01
2.525643e-01
2.485947e-01
2.427555e-01
2.357096e-01
2.282269e-01
2.211242e-01
2.151991e-01
2.111654e-01
2.095936e-01
2.108622e-01
2.151226e-01
2.222808e-01
2.319980e-01
2.437088e-01
2.566566e-01
2.699428e-01
2.825873e-01
2.935935e-01
3.020153e-01
3.070197e-01
3.079416e-01
3.043271e-01
2.959648e-01
2.829021e-01
2.654473e-01
2.441581e-01
2.198159e-01
1.933877e-01
1.659776e-01
1.387684e-01
1.129563e-01
8.968310e-02
6.996806e-02
5.464493e-02
4.430851e-02
3.927486e-02
3.955883e-02
4.487114e-02
5.463575e-02
6.802663e-02
8.402129e-02
1.014674e-01
1.191577e-01
1.359094e-01
1.506405e-01
1.624419e-01
1.706361e-01
1.748231e-01
1.749063e-01
1.710989e-01
1.639086e-01
1.541017e-01
1.426489e-01
1.306561e-01
1.192850e-01
1.096699e-01
1.028365e-01
9.962858e-02
1.006485e-01
1.062144e-01
1.163374e-01
1.307199e-01
1.487744e-01
1.696611e-01
1.923419e-01
2.156464e-01
2.383456e-01
2.592293e-01
2.771805e-01
2.912432e-01
3.006800e-01
3.050158e-01
3.040654e-01
2.979448e-01
2.870645e-01
2.721054e-01
2.539785e-01
2.337691e-01
2.126692e-01
1.919009e-01
1.726354e-01
1.559149e-01
1.425819e-01
1.332221e-01
1.281272e-01
1.272785e-01
1.303552e-01
1.367637e-01
1.456875e-01
1.561528e-01
1.671048e-01
1.774891e-01
1.863309e-01
1.928074e-01
1.963065e-01
1.964699e-01
1.932168e-01
1.867478e-01
1.775306e-01
1.662667e-01
1.538440e-01
1.412766e-01
1.296364e-01
1.199809e-01
1.132796e-01
1.103473e-01
1.117838e-01
1.179289e-01
1.288326e-01
1.442433e-01
1.636166e-01
1.861421e-01
2.107884e-01
2.363632e-01
2.615841e-01
2.851571e-01
3.058557e-01
3.225962e-01
3.345040e-01
3.409664e-01
3.416680e-01
3.366081e-01
3.260976e-01
3.107385e-01
2.913861e-01
2.690975e-01
2.450679e-01
2.205599e-01
1.968279e-01
1.750437e-01
1.562270e-01
1.411852e-01
1.304692e-01
1.243442e-01
1.227825e-01
1.254738e-01
1.318557e-01
1.411592e-01
1.524674e-01
1.647817e-01
1.770905e-01
1.884382e-01
1.979868e-01
2.050712e-01
2.092406e-01
2.102889e-01
2.082675e-01
2.034844e-01
1.964843e-01
1.880145e-01
1.789742e-01
1.703515e-01
1.631512e-01
1.583187e-01
1.566647e-01
1.587984e-01
1.650739e-01
1.755541e-01
1.899958e-01
2.078571e-01
2.283248e-01
2.503615e-01
2.727661e-01
2.942463e-01
3.134959e-01
3.292728e-01
3.404743e-01
3.462025e-01
3.458202e-01
3.389906e-01
3.257018e-01
3.062735e-01
2.813459e-01
2.518513e-01
2.189686e-01
1.840632e-01
1.486134e-01
1.141286e-01
8.206206e-02
5.372630e-02
3.021533e-02
1.234113e-02
5.886255e-04
-4.907355e-03
-4.361707e-03
1.684095e-03
1.240568e-02
2.675639e-02
4.354024e-02
6.149240e-02
7.936163e-02
9.598943e-02
1.103807e-01
1.217616e-01
1.296202e-01
1.337293e-01
1.341489e-01
1.312101e-01
1.254808e-01
1.177164e-01
1.087987e-01
9.966522e-02
9.123751e-02
8.434994e-02
7.968734e-02
7.773507e-02
7.874519e-02
8.272078e-02
8.941867e-02
9.836975e-02
1.089149e-01
1.202542e-01
1.315054e-01
1.417686e-01
1.501925e-01
1.560374e-01
1.587306e-01
1.579105e-01
1.534552e-01
1.454948e-01
1.344058e-01
1.207883e-01
1.054281e-01
8.924540e-02
7.323348e-02
5.839023e-02
4.564707e-02
3.580001e-02
2.944866e-02
2.694874e-02
2.838272e-02
3.355185e-02
4.199023e-02
5.299995e-02
6.570373e-02
7.911055e-02
9.218873e-02
1.039412e-01
1.134778e-01
1.200794e-01
1.232510e-01
1.227576e-01
1.186436e-01
1.112300e-01
1.010937e-01
8.902681e-02
7.598110e-02
6.300061e-02
5.114692e-02
4.142286e-02
3.470048e-02
3.165890e-02
3.273701e-02
3.810428e-02
4.765165e-02
6.100231e-02
7.754062e-02
9.645578e-02
1.167960e-01
1.375284e-01
1.576013e-01
1.760039e-01
1.918228e-01
2.042912e-01
2.128298e-01
2.170771e-01
2.169088e-01
2.124441e-01
2.040404e-01
1.922755e-01
1.779183e-01
1.618878e-01
1.452030e-01
1.289241e-01
1.140887e-01
1.016468e-01
9.239910e-02
8.694271e-02
8.563023e-02
8.854458e-02
9.549333e-02
1.060235e-01
1.194558e-01
1.349360e-01
1.514986e-01
1.681385e-01
1.838840e-01
1.978665e-01
2.093827e-01
2.179437e-01
2.233087e-01
2.255019e-01
2.248086e-01
2.217539e-01
2.170621e-01
2.116014e-01
2.063165e-01
2.021550e-01
1.999926e-01
2.005636e-01
2.044026e-01
2.118014e-01
2.227861e-01
2.371142e-01
2.542918e-01
2.736093e-01
2.941897e-01
3.150469e-01
3.351467e-01
3.534684e-01
3.690622e-01
3.811010e-01
3.889255e-01
3.920801e-01
3.903402e-01
3.837285e-01
3.725193e-01
3.572303e-01
3.385992e-01
3.175470e-01
2.951280e-01
2.724692e-01
2.507019e-01
2.308904e-01
2.139632e-01
2.006508e-01
1.914378e-01
1.865316e-01
1.858530e-01
1.890480e-01
1.955220e-01
2.044919e-01
2.150518e-01
2.262465e-01
2.371454e-01
2.469118e-01
2.548616e-01
2.605072e-01
2.635861e-01
2.640699e-01
2.621575e-01
2.582495e-01
2.529098e-01
2.468150e-01
2.406974e-01
2.352857e-01
2.312476e-01
2.291399e-01
2.293675e-01
2.321564e-01
2.375389e-01
2.453544e-01
2.552618e-01
2.667636e-01
2.792389e-01
2.919817e-01
3.042425e-01
3.152701e-01
3.243502e-01
3.308414e-01
3.342056e-01
3.340357e-01
3.300784e-01
3.222540e-01
3.106707e-01
2.956325e-01
2.776360e-01
2.573560e-01
2.356175e-01
2.133535e-01
1.915509e-01
1.711872e-01
1.531635e-01
1.382385e-01
1.269721e-01
1.196811e-01
1.164150e-01
1.169529e-01
1.208235e-01
1.273461e-01
1.356887e-01
1.449387e-01
1.541773e-01
1.625532e-01
1.693474e-01
1.740253e-01
1.762714e-01
1.760062e-01
1.733832e-01
1.687682e-01
1.627018e-01
1.558488e-01
1.489392e-01
1.427054e-01
1.378207e-01
1.348458e-01
1.341857e-01
1.360616e-01
1.404977e-01
1.473246e-01
1.561950e-01
1.666122e-01
1.779660e-01
1.895752e-01
2.007329e-01
2.107506e-01
2.190012e-01
2.249550e-01
2.282100e-01
2.285127e-01
2.257708e-01
2.200565e-01
2.116021e-01
2.007864e-01
1.881144e-01
1.741899e-01
1.596816e-01
1.452846e-01
1.316792e-01
1.194887e-01
1.092398e-01
1.013282e-01
9.599194e-02
9.329461e-02
9.312112e-02
9.518548e-02
9.905124e-02
1.041632e-01
1.098887e-01
1.155647e-01
1.205489e-01
1.242687e-01
1.262661e-01
1.262342e-01
1.240433e-01
1.197545e-01
1.136201e-01
1.060699e-01
9.768459e-02
8.915654e-02
8.124102e-02
7.470086e-02
7.024881e-02
6.849238e-02
6.988633e-02
7.469658e-02
8.297898e-02
9.457399e-02
1.091173e-01
1.260649e-01
1.447290e-01
1.643229e-01
1.840093e-01
2.029498e-01
2.203512e-01
2.355074e-01
2.478336e-01
2.568929e-01
2.624141e-01
2.643008e-01
2.626317e-01
2.576533e-01
2.497647e-01
2.394958e-01
2.274794e-01
2.144174e-01
2.010414e-01
1.880714e-01
1.761722e-01
1.659131e-01
1.577328e-01
1.519128e-01
1.485629e-01
1.476186e-01
1.488508e-01
1.518868e-01
1.562406e-01
1.613499e-01
1.666174e-01
1.714549e-01
1.753264e-01
1.777891e-01
1.785278e-01
1.773821e-01
1.743626e-01
1.696544e-01
1.636085e-01
1.567190e-01
1.495887e-01
1.428844e-01
1.372844e-01
1.334245e-01
1.318440e-01
1.329399e-01
1.369321e-01
1.438431e-01
1.534939e-01
1.655159e-01
1.793759e-01
1.944114e-01
2.098721e-01
2.249652e-01
2.389008e-01
2.509370e-01
2.604221e-01
2.668320e-01
2.698009e-01
2.691426e-01
2.648615e-01
2.571528e-01
2.463909e-01
2.331094e-01
2.179715e-01
2.017325e-01
1.851957e-01
1.691643e-01
1.543894e-01
1.415210e-01
1.310640e-01
1.233439e-01
1.184857e-01
1.164077e-01
1.168310e-01
1.193033e-01
1.232361e-01
1.279512e-01
1.327348e-01
1.368949e-01
1.398186e-01
1.410259e-01
1.402143e-01
1.372909e-01
1.323891e-01
1.258664e-01
1.182844e-01
1.103720e-01
1.029749e-01
9.699360e-02
9.331657e-02
9.275065e-02
9.595526e-02
1.033846e-01
1.152424e-01
1.314544e-01
1.516604e-01
1.752282e-01
2.012885e-01
2.287884e-01
2.565571e-01
2.833812e-01
3.080810e-01
3.295840e-01
3.469906e-01
3.596279e-01
3.670889e-01
3.692535e-01
3.662921e-01
3.586491e-01
3.470098e-01
3.322520e-01
3.153871e-01
2.974951e-01
2.796571e-01
2.628896e-01
2.480845e-01
2.359581e-01
2.270120e-01
2.215088e-01
2.194649e-01
2.206609e-01
2.246681e-01
2.308905e-01
2.386160e-01
2.470744e-01
2.554952e-01
2.631629e-01
2.694658e-01
2.739346e-01
2.762714e-01
2.763660e-01
2.743001e-01
2.703385e-01
2.649099e-01
2.585749e-01
2.519858e-01
2.458389e-01
2.408212e-01
2.375574e-01
2.365582e-01
2.381763e-01
2.425712e-01
2.496889e-01
2.592552e-01
2.707879e-01
2.836234e-01
2.969604e-01
3.099129e-01
3.215717e-01
3.310667e-01
3.376267e-01
3.406326e-01
3.396595e-01
3.345065e-01
3.252124e-01
3.120556e-01
2.955397e-01
2.763653e-01
2.553883e-01
2.335685e-01
2.119107e-01
1.914012e-01
1.729462e-01
1.573129e-01
1.450801e-01
1.365996e-01
1.319718e-01
1.310393e-01
1.333983e-01
1.384294e-01
1.453453e-01
1.532529e-01
1.612230e-01
1.683625e-01
1.738820e-01
1.771534e-01
1.777545e-01
1.754957e-01
1.704308e-01
1.628489e-01
1.532507e-01
1.423099e-01
1.308230e-01
1.196513e-01
1.096597e-01
1.016554e-01
9.633251e-02
9.422503e-02
9.567049e-02
1.007868e-01
1.094632e-01
1.213647e-01
1.359516e-01
1.525112e-01
1.701999e-01
1.880940e-01
2.052434e-01
2.207259e-01
2.336978e-01
2.434375e-01
2.493816e-01
2.511518e-01
2.485721e-01
2.416769e-01
2.307095e-01
2.161097e-01
1.984927e-01
1.786168e-01
1.573433e-01
1.355888e-01
1.142744e-01
9.427322e-02
7.636022e-02
6.116769e-02
4.914856e-02
4.055062e-02
3.540401e-02
3.352356e-02
3.452671e-02
3.786628e-02
4.287631e-02
4.882796e-02
5.499114e-02
6.069665e-02
6.539320e-02
6.869408e-02
7.040941e-02
7.056150e-02
6.938256e-02
6.729535e-02
6.487860e-02
6.281994e-02
6.185952e-02
6.272850e-02
6.608652e-02
7.246293e-02
8.220596e-02
9.544409e-02
1.120623e-01
1.316955e-01
1.537389e-01
1.773761e-01
2.016223e-01
2.253798e-01
2.475031e-01
2.668672e-01
2.824365e-01
2.933276e-01
2.988640e-01
2.986182e-01
2.924396e-01
2.804669e-01
2.631249e-01
2.411056e-01
2.153349e-01
1.869257e-01
1.571196e-01
1.272193e-01
9.851506e-02
7.220980e-02
4.934718e-02
3.074848e-02
1.696250e-02
8.232949e-03
4.486119e-03
5.340123e-03
1.013558e-02
1.798591e-02
2.784379e-02
3.857916e-02
4.906279e-02
5.824904e-02
6.525149e-02
6.940563e-02
7.031420e-02
6.787215e-02
6.226990e-02
5.397542e-02
4.369681e-02
3.232846e-02
2.088443e-02
1.042354e-02
1.971106e-03
-3.557268e-03
-5.424275e-03
-3.126571e-03
3.566987e-03
1.459759e-02
2.962033e-02
4.802875e-02
6.899747e-02
9.153871e-02
1.145680e-01
1.369741e-01
1.576881e-01
1.757478e-01
1.903539e-01
2.009146e-01
2.070767e-01
2.087433e-01
2.060759e-01
1.994831e-01
1.895963e-01
1.772323e-01
1.633460e-01
1.489744e-01
1.351730e-01
1.229491e-01
1.131955e-01
1.066273e-01
1.037282e-01
1.047097e-01
1.094886e-01
1.176836e-01
1.286355e-01
1.414488e-01
1.550534e-01
1.682812e-01
1.799544e-01
1.889751e-01
1.944122e-01
1.955761e-01
1.920772e-01
1.838624e-01
1.712279e-01
1.548075e-01
1.355375e-01
1.146005e-01
9.335198e-02
7.323528e-02
5.568820e-02
4.204861e-02
3.346384e-02
3.081031e-02
3.462929e-02
4.508438e-02
6.194461e-02
8.459495e-02
1.120734e-01
1.431309e-01
1.763097e-01
2.100322e-01
2.426953e-01
2.727626e-01
2.988490e-01
3.197932e-01
3.347143e-01
3.430505e-01
3.445764e-01
3.394023e-01
3.279528e-01
3.109291e-01
2.892574e-01
2.640265e-01
2.364180e-01
2.076348e-01
1.788298e-01
1.510394e-01
1.251273e-01
1.017387e-01
8.127074e-02
6.385844e-02
4.937919e-02
3.747359e-02
2.758157e-02
1.899056e-02
1.089145e-02
2.438171e-03
-7.193491e-03
-1.875186e-02
-3.286349e-02
-4.999823e-02
-7.044685e-02
-9.431179e-02
-1.215102e-01
-1.517876e-01
-1.847401e-01
-2.198424e-01
-2.564790e-01
-2.939778e-01
-3.316412e-01
-3.687775e-01
-4.047265e-01
-4.388826e-01
-4.707105e-01
-4.997554e-01
-5.256473e-01
-5.480995e-01
-5.669025e-01
-5.819159e-01
-5.930570e-01
-6.002901e-01
-6.036160e-01
-6.030641e-01
-5.986888e-01
-5.905695e-01
-5.788166e-01
-5.635806e-01
-5.450651e-01
-5.235400e-01
-4.993541e-01
-4.729428e-01
-4.448303e-01
-4.156222e-01
-3.859888e-01
-3.566402e-01
-3.282946e-01
-3.016432e-01
-2.773165e-01
-2.558534e-01
-2.376773e-01
-2.230807e-01
-2.122182e-01
-2.051076e-01
-2.016378e-01
-2.015813e-01
-2.046084e-01
-2.103038e-01
-2.181835e-01
-2.277128e-01
-2.383258e-01
-2.494460e-01
-2.605083e-01
-2.709818e-01
-2.803926e-01
-2.883450e-01
-2.945414e-01
-2.987973e-01
-3.010523e-01
-3.013729e-01
-2.999491e-01
-2.970803e-01
-2.931537e-01
-2.886139e-01
-2.839260e-01
-2.795348e-01
-2.758244e-01
-2.730818e-01
-2.714686e-01
-2.710045e-01
-2.715632e-01
-2.728821e-01
-2.745845e-01
-2.762104e-01
-2.772555e-01
-2.772132e-01
-2.756174e-01
-2.720827e-01
-2.663387e-01
-2.582560e-01
-2.478616e-01
-2.353427e-01
-2.210367e-01
-2.054097e-01
-1.890239e-01
-1.724979e-01
-1.564633e-01
-1.415223e-01
-1.282103e-01
-1.169671e-01
-1.081185e-01
-1.018692e-01
-9.830551e-02
-9.740565e-02
-9.905485e-02
-1.030621e-01
-1.091765e-01
-1.171009e-01
-1.265036e-01
-1.370260e-01
-1.482891e-01
-1.598995e-01
-1.714552e-01
-1.825543e-01
-1.928061e-01
-2.018451e-01
-2.093472e-01
-2.150470e-01
-2.187530e-01
-2.203602e-01
-2.198578e-01
-2.173297e-01
-2.129484e-01
-2.069618e-01
-1.996734e-01
-1.914186e-01
-1.825397e-01
-1.733613e-01
-1.641704e-01
-1.552021e-01
-1.466327e-01
-1.385798e-01
-1.311090e-01
-1.242472e-01
-1.179986e-01
-1.123642e-01
-1.073604e-01
-1.030352e-01
-9.947949e-02
-9.683111e-02
-9.527103e-02
-9.501182e-02
-9.627928e-02
-9.928922e-02
-1.042218e-01
-1.111967e-01
-1.202512e-01
-1.313252e-01
-1.442528e-01
-1.587630e-01
-1.744875e-01
-1.909755e-01
-2.077121e-01
-2.241413e-01
-2.396895e-01
-2.537901e-01
-2.659073e-01
-2.755580e-01
-2.823315e-01
-2.859061e-01
-2.860618e-01
-2.826897e-01
-2.757966e-01
-2.655062e-01
-2.520556e-01
-2.357871e-01
-2.171364e-01
-1.966158e-01
-1.747939e-01
-1.522724e-01
-1.296608e-01
-1.075510e-01
-8.649182e-02
-6.696614e-02
-4.937067e-02
-3.399979e-02
-2.103448e-02
-1.053736e-02
-2.454670e-03
3.374372e-03
7.201442e-03
9.347061e-03
1.017419e-02
1.005935e-02
9.363350e-03
8.403872e-03
7.431638e-03
6.611982e-03
6.013232e-03
5.603282e-03
5.255344e-03
4.763125e-03
3.864659e-03
2.272839e-03
-2.902596e-04
-4.058795e-03
-9.191843e-03
-1.574839e-02
-2.367089e-02
-3.277854e-02
-4.277067e-02
-5.323967e-02
-6.369234e-02
-7.357789e-02
-8.232071e-02
-8.935552e-02
-9.416292e-02
-9.630350e-02
-9.544876e-02
-9.140713e-02
-8.414340e-02
-7.378993e-02
-6.064839e-02
-4.518090e-02
-2.799015e-02
-9.788728e-03
8.641020e-03
2.649407e-02
4.299300e-02
5.743735e-02
6.924792e-02
7.800267e-02
8.346159e-02
8.557901e-02
8.450282e-02
8.056065e-02
7.423417e-02
6.612292e-02
5.690022e-02
4.726393e-02
3.788565e-02
2.936181e-02
2.217020e-02
1.663494e-02
1.290209e-02
1.092770e-02
1.047911e-02
1.114997e-02
1.238850e-02
1.353797e-02
1.388670e-02
1.272429e-02
9.399359e-03
3.373608e-03
-5.732722e-03
-1.810771e-02
-3.372915e-02
-5.236067e-02
-7.356190e-02
-9.671054e-02
-1.210346e-01
-1.456528e-01
-1.696203e-01
-1.919794e-01
-2.118098e-01
-2.282783e-01
-2.406833e-01
-2.484914e-01
-2.513649e-01
-2.491775e-01
-2.420203e-01
-2.301952e-01
-2.141979e-01
-1.946919e-01
-1.724712e-01
-1.484166e-01
-1.234458e-01
-9.846053e-02
-7.429654e-02
-5.167817e-02
-3.118353e-02
-1.322210e-02
1.973950e-03
1.434469e-02
2.398521e-02
3.111847e-02
3.606126e-02
3.918627e-02
4.088354e-02
4.152414e-02
4.142859e-02
4.084235e-02
3.991978e-02
3.871730e-02
3.719566e-02
3.523026e-02
3.262866e-02
2.915359e-02
2.455033e-02
1.857662e-02
1.103306e-02
1.791411e-03
-9.182027e-03
-2.181034e-02
-3.589856e-02
-5.113470e-02
-6.709837e-02
-8.327520e-02
-9.907617e-02
-1.138610e-01
-1.269656e-01
-1.377338e-01
-1.455516e-01
-1.498835e-01
-1.503081e-01
-1.465499e-01
-1.385069e-01
-1.262695e-01
-1.101310e-01
-9.058708e-02
-6.832285e-02
-4.418680e-02
-1.915078e-02
5.742435e-03
2.944151e-02
5.095411e-02
6.941398e-02
8.414130e-02
9.469008e-02
1.008781e-01
1.027963e-01
1.007980e-01
9.546880e-02
8.758106e-02
7.803625e-02
6.780008e-02
5.783410e-02
4.902856e-02
4.214074e-02
3.774295e-02
3.618354e-02
3.756360e-02
4.173085e-02
4.829122e-02
5.663773e-02
6.599501e-02
7.547679e-02
8.415212e-02
9.111533e-02
9.555393e-02
9.680886e-02
9.442220e-02
8.816865e-02
7.806887e-02
6.438465e-02
4.759785e-02
2.837616e-02
7.529546e-03
-1.403893e-02
-3.538463e-02
-5.557249e-02
-7.372559e-02
-8.906956e-02
-1.009716e-01
-1.089728e-01
-1.128121e-01
-1.124410e-01
-1.080282e-01
-9.995192e-02
-8.878147e-02
-7.524679e-02
-6.019690e-02
-4.454913e-02
-2.923186e-02
-1.512458e-02
-3.000000e-03
6.526515e-03
1.303579e-02
1.632825e-02
1.643002e-02
1.358170e-02
8.211478e-03
8.955212e-04
-7.690740e-03
-1.682660e-02
-2.580189e-02
-3.397152e-02
-4.080554e-02
-4.593174e-02
-4.916722e-02
-5.053578e-02
-5.026867e-02
-4.878738e-02
-4.666881e-02
-4.459518e-02
-4.329263e-02
-4.346402e-02
-4.572240e-02
-5.053196e-02
-5.816244e-02
-6.866173e-02
-8.184875e-02
-9.732637e-02
-1.145117e-01
-1.326799e-01
-1.510152e-01
-1.686662e-01
-1.847984e-01
-1.986420e-01
-2.095326e-01
-2.169437e-01
-2.205108e-01
-2.200486e-01
-2.155604e-01
-2.072395e-01
-1.954644e-01
-1.807848e-01
-1.638986e-01
-1.456198e-01
-1.268362e-01
-1.084595e-01
-9.136951e-02
-7.635607e-02
-6.406300e-02
-5.493969e-02
-4.920466e-02
-4.682537e-02
-4.751648e-02
-5.075732e-02
-5.582744e-02
-6.185758e-02
-6.789257e-02
-7.296148e-02
-7.615044e-02
-7.667318e-02
-7.393453e-02
-6.758248e-02
-5.754484e-02
-4.404708e-02
-2.760932e-02
-9.021349e-03
1.070353e-02
3.039360e-02
4.879859e-02
6.467820e-02
7.689215e-02
8.448395e-02
8.675123e-02
8.329695e-02
7.405774e-02
5.930802e-02
3.964079e-02
1.592784e-02
-1.073618e-02
-3.910069e-02
-6.783176e-02
-9.558517e-02
-1.210761e-01
-1.431419e-01
-1.607968e-01
-1.732760e-01
-1.800697e-01
-1.809463e-01
-1.759625e-01
-1.654614e-01
-1.500560e-01
-1.305988e-01
-1.081370e-01
-8.385549e-02
-5.900831e-02
-3.484360e-02
-1.252591e-02
6.937733e-03
2.276202e-02
3.443204e-02
4.173235e-02
4.475409e-02
4.387994e-02
3.974844e-02
3.320069e-02
2.521399e-02
1.682695e-02
9.061567e-03
2.847152e-03
-1.049240e-03
-2.081944e-03
2.832386e-05
5.267062e-03
1.331945e-02
2.358726e-02
3.523009e-02
4.722949e-02
5.847158e-02
6.784071e-02
7.431522e-02
7.705549e-02
7.547555e-02
6.929206e-02
5.854685e-02
4.360260e-02
2.511356e-02
3.975558e-03
-1.873926e-02
-4.185660e-02
-6.417712e-02
-8.455063e-02
-1.019431e-01
-1.154928e-01
-1.245544e-01
-1.287283e-01
-1.278769e-01
-1.221268e-01
-1.118583e-01
-9.768261e-02
-8.040759e-02
-6.099295e-02
-4.049619e-02
-2.001164e-02
-6.060405e-04
1.674547e-02
3.121854e-02
4.219000e-02
4.927585e-02
5.235458e-02
5.157412e-02
4.734208e-02
4.029943e-02
3.127879e-02
2.124914e-02
1.124987e-02
2.317448e-03
-4.590669e-03
-8.670197e-03
-9.336760e-03
-6.279826e-03
5.010895e-04
1.068191e-02
2.362376e-02
3.840790e-02
5.389441e-02
6.880110e-02
8.179643e-02
9.159872e-02
9.707294e-02
9.731688e-02
9.172967e-02
8.005780e-02
6.241619e-02
3.928440e-02
1.147968e-02
-1.988974e-02
-5.348753e-02
-8.782394e-02
-1.213380e-01
-1.524826e-01
-1.798092e-01
-2.020462e-01
-2.181706e-01
-2.274667e-01
-2.295713e-01
-2.245019e-01
-2.126653e-01
-1.948432e-01
-1.721535e-01
-1.459862e-01
-1.179157e-01
-8.959374e-02
-6.263329e-02
-3.849124e-02
-1.836234e-02
-3.093314e-03
6.875626e-03
1.153738e-02
1.131134e-02
7.004764e-03
-2.545476e-04
-9.109030e-03
-1.807896e-02
-2.567911e-02
-3.053595e-02
-3.149696e-02
-2.772403e-02
-1.876427e-02
-4.592770e-03
1.437599e-02
3.730955e-02
6.301062e-02
8.999898e-02
1.166168e-01
1.411500e-01
1.619564e-01
1.775900e-01
1.869108e-01
1.891713e-01
1.840718e-01
1.717822e-01
1.529296e-01
1.285550e-01
1.000440e-01
6.903698e-02
3.732659e-02
6.747087e-03
-2.093631e-02
-4.413275e-02
-6.151945e-02
-7.211847e-02
-7.535246e-02
-7.107637e-02
-5.958386e-02
-4.158811e-02
-1.817788e-02
9.249081e-03
3.907208e-02
6.954834e-02
9.892254e-02
1.255381e-01
1.479427e-01
1.649798e-01
1.758604e-01
1.802090e-01
1.780803e-01
1.699473e-01
1.566609e-01
1.393850e-01
1.195130e-01
9.857038e-02
7.810900e-02
5.960203e-02
4.434362e-02
3.336110e-02
2.734508e-02
2.660203e-02
3.103263e-02
4.013724e-02
5.304849e-02
6.858915e-02
8.535234e-02
1.017992e-01
1.163681e-01
1.275866e-01
1.341791e-01
1.351596e-01
1.299037e-01
1.181935e-01
1.002325e-01
7.663201e-02
4.836897e-02
1.672260e-02
-1.680688e-02
-5.059039e-02
-8.296759e-02
-1.123442e-01
-1.372844e-01
-1.565919e-01
-1.693774e-01
-1.751070e-01
-1.736285e-01
-1.651771e-01
-1.503577e-01
-1.301063e-01
-1.056330e-01
-7.834791e-02
-4.977525e-02
-2.145830e-02
5.137275e-03
2.871589e-02
4.823282e-02
6.295704e-02
7.251114e-02
7.688576e-02
7.642807e-02
7.180594e-02
6.395110e-02
5.398570e-02
4.313733e-02
3.264801e-02
2.368267e-02
1.724256e-02
1.408881e-02
1.468112e-02
1.913613e-02
2.720924e-02
3.830216e-02
5.149747e-02
6.561923e-02
7.931719e-02
9.116944e-02
9.979603e-02
1.039743e-01
1.027456e-01
9.550277e-02
8.205156e-02
6.263866e-02
3.794554e-02
9.049249e-03
-2.264557e-02
-5.549666e-02
-8.772904e-02
-1.175473e-01
-1.432479e-01
-1.633259e-01
-1.765687e-01
-1.821338e-01
-1.796040e-01
-1.690185e-01
-1.508763e-01
-1.261116e-01
-9.604172e-02
-6.229043e-02
-2.669088e-02
8.825681e-03
4.234862e-02
7.210637e-02
9.657714e-02
1.145841e-01
1.253686e-01
1.286354e-01
1.245676e-01
1.138087e-01
9.741522e-02
7.678273e-02
5.355098e-02
2.949501e-02
6.408982e-03
-1.401046e-02
-3.027474e-02
-4.120138e-02
-4.599373e-02
-4.429672e-02
-3.622424e-02
-2.235518e-02
-3.697277e-03
1.837976e-02
4.223820e-02
6.608705e-02
8.810987e-02
1.065961e-01
1.200656e-01
1.273766e-01
1.278081e-01
1.211096e-01
1.075158e-01
8.772618e-02
6.285163e-02
3.433541e-02
3.854877e-03
-2.678764e-02
-5.577710e-02
-8.139451e-02
-1.021167e-01
-1.167026e-01
-1.242631e-01
-1.243108e-01
-1.167880e-01
-1.020706e-01
-8.094685e-02
-5.457076e-02
-2.439181e-02
7.936641e-03
4.066506e-02
7.206467e-02
1.005454e-01
1.247652e-01
1.437221e-01
1.568203e-01
1.639043e-01
1.652596e-01
1.615778e-01
1.538924e-01
1.434895e-01
1.318043e-01
1.203091e-01
1.104049e-01
1.033203e-01
1.000270e-01
1.011742e-01
1.070463e-01
1.175463e-01
1.322045e-01
1.502135e-01
1.704848e-01
1.917264e-01
2.125337e-01
2.314904e-01
2.472691e-01
2.587265e-01
2.649846e-01
2.654920e-01
2.600620e-01
2.488857e-01
2.325190e-01
2.118481e-01
1.880352e-01
1.624493e-01
1.365872e-01
1.119875e-01
9.014418e-02
7.242126e-02
5.997364e-02
5.367731e-02
5.407244e-02
6.132286e-02
7.519572e-02
9.506424e-02
1.199360e-01
1.485069e-01
1.792399e-01
2.104633e-01
2.404815e-01
2.676916e-01
2.906936e-01
3.083879e-01
3.200517e-01
3.253865e-01
3.245355e-01
3.180680e-01
3.069317e-01
2.923793e-01
2.758721e-01
2.589699e-01
2.432147e-01
2.300158e-01
2.205454e-01
2.156511e-01
2.157912e-01
2.209980e-01
2.308695e-01
2.445935e-01
2.610009e-01
2.786465e-01
2.959118e-01
3.111229e-01
3.226751e-01
3.291525e-01
3.294346e-01
3.227814e-01
3.088889e-01
2.879143e-01
2.604679e-01
2.275764e-01
1.906197e-01
1.512484e-01
1.112865e-01
7.262768e-02
3.712835e-02
6.505507e-03
-1.775759e-02
-3.449306e-02
-4.291387e-02
-4.266015e-02
-3.382369e-02
-1.694857e-02
6.993374e-03
3.665296e-02
7.037873e-02
1.063138e-01
1.425093e-01
1.770470e-01
2.081614e-01
2.343529e-01
2.544813e-01
2.678330e-01
2.741567e-01
2.736654e-01
2.670058e-01
2.551978e-01
2.395502e-01
2.215588e-01
2.027942e-01
1.847887e-01
1.689283e-01
1.563578e-01
1.479042e-01
1.440218e-01
1.447626e-01
1.497732e-01
1.583190e-01
1.693360e-01
1.815073e-01
1.933597e-01
2.033746e-01
2.101040e-01
2.122834e-01
2.089313e-01
1.994276e-01
1.835639e-01
1.615635e-01
1.340695e-01
1.021042e-01
6.700491e-02
3.034110e-02
-6.180147e-03
-4.081466e-02
-7.188188e-02
-9.786060e-02
-1.174749e-01
-1.297665e-01
-1.341506e-01
-1.304520e-01
-1.189215e-01
-1.002296e-01
-7.543834e-02
-4.595016e-02
-1.343370e-02
2.027012e-02
5.325847e-02
8.368634e-02
1.098869e-01
1.304825e-01
1.444774e-01
1.513235e-01
1.509546e-01
1.437864e-01
1.306827e-01
1.128909e-01
9.195156e-02
6.958760e-02
4.758274e-02
2.765564e-02
1.133980e-02
-1.230150e-04
-5.868130e-03
-5.466618e-03
1.046671e-03
1.317731e-02
3.000745e-02
5.026162e-02
7.239811e-02
9.471983e-02
1.154968e-01
1.330907e-01
1.460726e-01
1.533232e-01
1.541092e-01
1.481308e-01
1.355367e-01
1.169098e-01
9.322471e-02
6.578241e-02
3.612877e-02
5.961050e-03
-2.297126e-02
-4.896661e-02
-7.046752e-02
-8.614794e-02
-9.498779e-02
-9.633081e-02
-8.992312e-02
-7.593002e-02
-5.492988e-02
-2.788413e-02
3.916037e-03
3.892471e-02
7.543465e-02
1.116837e-01
1.459672e-01
1.767484e-01
2.027584e-01
2.230765e-01
2.371863e-01
2.450004e-01
2.468536e-01
2.434646e-01
2.358701e-01
2.253375e-01
2.132623e-01
2.010596e-01
1.900552e-01
1.813867e-01
1.759195e-01
1.741840e-01
1.763388e-01
1.821616e-01
1.910690e-01
2.021640e-01
2.143085e-01
2.262160e-01
2.365582e-01
2.440770e-01
2.476921e-01
2.465949e-01
2.403188e-01
2.287805e-01
2.122888e-01
1.915214e-01
1.674738e-01
1.413864e-01
1.146560e-01
8.874164e-02
6.506881e-02
4.494132e-02
2.946344e-02
1.947722e-02
1.551711e-02
1.778337e-02
2.613479e-02
4.009975e-02
5.890464e-02
8.151758e-02
1.067057e-01
1.331035e-01
1.592901e-01
1.838719e-01
2.055658e-01
2.232798e-01
2.361819e-01
2.437549e-01
2.458293e-01
2.425935e-01
2.345792e-01
2.226240e-01
2.078141e-01
1.914125e-01
1.747757e-01
1.592654e-01
1.461588e-01
1.365636e-01
1.313414e-01
1.310448e-01
1.358730e-01
1.456492e-01
1.598225e-01
1.774962e-01
1.974817e-01
2.183751e-01
2.386527e-01
2.567788e-01
2.713173e-01
2.810381e-01
2.850095e-01
2.826690e-01
2.738657e-01
2.588720e-01
2.383644e-01
2.133765e-01
1.852287e-01
1.554425e-01
1.256442e-01
9.746638e-02
7.245109e-02
5.196055e-02
3.709952e-02
2.865256e-02
2.703950e-02
3.229126e-02
4.404802e-02
6.158029e-02
8.383255e-02
1.094870e-01
1.370445e-01
1.649172e-01
1.915285e-01
2.154134e-01
2.353129e-01
2.502554e-01
2.596190e-01
2.631696e-01
2.610712e-01
2.538686e-01
2.424436e-01
2.279500e-01
2.117311e-01
1.952279e-01
1.798818e-01
1.670379e-01
1.578535e-01
1.532175e-01
1.536844e-01
1.594295e-01
1.702285e-01
1.854643e-01
2.041638e-01
2.250615e-01
2.466879e-01
2.674749e-01
2.858713e-01
3.004586e-01
3.100556e-01
3.138064e-01
3.112409e-01
3.023069e-01
2.873693e-01
2.671806e-01
2.428242e-01
2.156384e-01
1.871275e-01
1.588656e-01
1.324021e-01
1.091710e-01
9.041151e-02
7.710076e-02
6.990261e-02
6.913421e-02
7.475149e-02
8.635406e-02
1.032099e-01
1.242987e-01
1.483734e-01
1.740349e-01
1.998189e-01
2.242877e-01
2.461208e-01
2.641999e-01
2.776788e-01
2.860350e-01
2.890958e-01
2.870406e-01
2.803758e-01
2.698892e-01
2.565859e-01
2.416124e-01
2.261740e-01
2.114503e-01
1.985140e-01
1.882556e-01
1.813208e-01
1.780621e-01
1.785104e-01
1.823685e-01
1.890280e-01
1.976099e-01
2.070261e-01
2.160584e-01
2.234485e-01
2.279926e-01
2.286329e-01
2.245392e-01
2.151747e-01
2.003407e-01
1.801988e-01
1.552686e-01
1.264019e-01
9.473556e-02
6.162643e-02
2.857271e-02
-2.873964e-03
-3.119985e-02
-5.501897e-02
-7.315628e-02
-8.471945e-02
-8.915478e-02
-8.628354e-02
-7.631589e-02
-5.984115e-02
-3.779420e-02
-1.139964e-02
1.790293e-02
4.854802e-02
7.894150e-02
1.075597e-01
1.330431e-01
1.542789e-01
1.704661e-01
1.811594e-01
1.862884e-01
1.861518e-01
1.813867e-01
1.729153e-01
1.618744e-01
1.495315e-01
1.371943e-01
1.261174e-01
1.174137e-01
1.119732e-01
1.103967e-01
1.129467e-01
1.195222e-01
1.296592e-01
1.425603e-01
1.571520e-01
1.721674e-01
1.862461e-01
1.980443e-01
2.063424e-01
2.101413e-01
2.087392e-01
2.017823e-01
1.892891e-01
1.716462e-01
1.495805e-01
1.241107e-01
9.648382e-02
6.810074e-02
4.043624e-02
1.495750e-02
-6.955274e-03
-2.408267e-02
-3.543187e-02
-4.029185e-02
-3.827581e-02
-2.934814e-02
-1.383321e-02
7.596162e-03
3.395191e-02
6.398525e-02
9.626045e-02
1.292435e-01
1.613997e-01
1.912925e-01
2.176768e-01
2.395780e-01
2.563517e-01
2.677191e-01
2.737753e-01
2.749708e-01
2.720670e-01
2.660708e-01
2.581510e-01
2.495462e-01
2.414678e-01
2.350084e-01
2.310598e-01
2.302473e-01
2.328834e-01
2.389455e-01
2.480770e-01
2.596136e-01
2.726326e-01
2.860223e-01
2.985666e-01
3.090373e-01
3.162882e-01
3.193419e-01
3.174624e-01
3.102088e-01
2.974674e-01
2.794597e-01
2.567301e-01
2.301142e-01
2.006915e-01
1.697261e-01
1.385978e-01
1.087279e-01
8.150360e-02
5.820271e-02
3.992526e-02
2.753272e-02
2.159890e-02
2.237445e-02
2.976696e-02
4.333827e-02
6.232034e-02
8.565077e-02
1.120281e-01
1.399850e-01
1.679767e-01
1.944767e-01
2.180747e-01
2.375675e-01
2.520362e-01
2.609038e-01
2.639676e-01
2.614059e-01
2.537562e-01
2.418682e-01
2.268349e-01
2.099073e-01
1.924000e-01
1.755949e-01
1.606506e-01
1.485222e-01
1.398985e-01
1.351584e-01
1.343492e-01
1.371891e-01
1.430926e-01
1.512187e-01
1.605385e-01
1.699180e-01
1.782097e-01
1.843455e-01
1.874239e-01
1.867821e-01
1.820480e-01
1.731696e-01
1.604194e-01
1.443754e-01
1.258830e-01
1.059995e-01
8.592758e-02
6.694029e-02
5.030300e-02
3.719524e-02
2.863656e-02
2.541974e-02
2.805506e-02
3.672892e-02
5.128032e-02
7.119787e-02
9.563943e-02
1.234750e-01
1.533521e-01
1.837795e-01
2.132247e-01
2.402182e-01
2.634542e-01
2.818821e-01
2.947789e-01
3.017977e-01
3.029869e-01
2.987809e-01
2.899614e-01
2.775953e-01
2.629528e-01
2.474124e-01
2.323603e-01
2.190905e-01
2.087129e-01
2.020752e-01
1.997052e-01
2.017754e-01
2.080942e-01
2.181234e-01
2.310210e-01
2.457055e-01
2.609390e-01
2.754211e-01
2.878881e-01
2.972086e-01
3.024690e-01
3.030401e-01
2.986198e-01
2.892502e-01
2.753062e-01
2.574622e-01
2.366386e-01
2.139360e-01
1.905612e-01
1.677525e-01
1.467055e-01
1.285057e-01
1.140693e-01
1.040934e-01
9.902052e-02
9.901549e-02
1.039587e-01
1.134544e-01
1.268543e-01
1.432959e-01
1.617539e-01
1.811012e-01
2.001787e-01
2.178664e-01
2.331548e-01
2.452086e-01
2.534198e-01
2.574457e-01
2.572282e-01
2.529933e-01
2.452313e-01
2.346585e-01
2.221632e-01
2.087395e-01
1.954130e-01
1.831639e-01
1.728513e-01
1.651472e-01
1.604825e-01
1.590113e-01
1.605964e-01
1.648160e-01
1.709939e-01
1.782489e-01
1.855620e-01
1.918544e-01
1.960695e-01
1.972533e-01
1.946248e-01
1.876325e-01
1.759921e-01
1.597047e-01
1.390556e-01
1.145950e-01
8.710464e-02
5.755359e-02
2.704727e-02
-3.228210e-03
-3.206385e-02
-5.828651e-02
-8.081685e-02
-9.872476e-02
-1.112796e-01
-1.179928e-01
-1.186488e-01
-1.133238e-01
-1.023865e-01
-8.648450e-02
-6.651067e-02
-4.355479e-02
-1.883916e-02
6.356884e-03
3.077920e-02
5.328116e-02
7.289920e-02
8.891465e-02
1.008960e-01
1.087179e-01
1.125548e-01
1.128521e-01
1.102752e-01
1.056449e-01
9.986242e-02
9.383159e-02
8.838341e-02
8.420914e-02
8.180584e-02
8.143861e-02
8.312189e-02
8.662124e-02
9.147531e-02
9.703597e-02
1.025233e-01
1.070915e-01
1.098996e-01
1.101839e-01
1.073238e-01
1.008983e-01
9.072672e-02
7.689215e-02
5.974401e-02
3.988168e-02
1.812054e-02
-4.555883e-03
-2.705333e-02
-4.822930e-02
-6.695677e-02
-8.218618e-02
-9.300331e-02
-9.868133e-02
-9.872493e-02
-9.290447e-02
-8.127769e-02
-6.419671e-02
-4.229882e-02
-1.648039e-02
1.214572e-02
4.230771e-02
7.264494e-02
1.017869e-01
1.284362e-01
1.514496e-01
1.699119e-01
1.831953e-01
1.910006e-01
1.933758e-01
1.907101e-01
1.837045e-01
1.733202e-01
1.607108e-01
1.471426e-01
1.339100e-01
1.222499e-01
1.132622e-01
1.078367e-01
1.065940e-01
1.098403e-01
1.175428e-01
1.293267e-01
1.444969e-01
1.620826e-01
1.809058e-01
1.996654e-01
2.170333e-01
2.317526e-01
2.427307e-01
2.491185e-01
2.503694e-01
2.462748e-01
2.369726e-01
2.229309e-01
2.049088e-01
1.838982e-01
1.610541e-01
1.376183e-01
1.148426e-01
9.391625e-02
7.590209e-02
6.168314e-02
5.192145e-02
4.702990e-02
4.715704e-02
5.218506e-02
6.174057e-02
7.521803e-02
9.181526e-02
1.105799e-01
1.304653e-01
1.503922e-01
1.693139e-01
1.862799e-01
2.004943e-01
2.113659e-01
2.185449e-01
2.219433e-01
2.217377e-01
2.183520e-01
2.124218e-01
2.047422e-01
1.962041e-01
1.877229e-01
1.801647e-01
1.742768e-01
1.706258e-01
1.695493e-01
1.711236e-01
1.751521e-01
1.811744e-01
1.884983e-01
1.962525e-01
2.034561e-01
2.091006e-01
2.122371e-01
2.120607e-01
2.079843e-01
1.996965e-01
1.871952e-01
1.707972e-01
1.511215e-01
1.290478e-01
1.056556e-01
8.214803e-02
5.976839e-02
3.971512e-02
2.306305e-02
1.069598e-02
3.254897e-03
1.104578e-03
4.318810e-03
1.268346e-02
2.571527e-02
4.269423e-02
6.270732e-02
8.470155e-02
1.075442e-01
1.300874e-01
1.512340e-01
1.700004e-01
1.855730e-01
1.973528e-01
2.049865e-01
2.083802e-01
2.076961e-01
2.033310e-01
1.958812e-01
1.860941e-01
1.748110e-01
1.629069e-01
1.512283e-01
1.405356e-01
1.314527e-01
1.244263e-01
1.196970e-01
1.172844e-01
1.169851e-01
1.183860e-01
1.208905e-01
1.237587e-01
1.261598e-01
1.272338e-01
1.261596e-01
1.222237e-01
1.148841e-01
1.038223e-01
8.897965e-02
7.057309e-02
4.909099e-02
2.526913e-02
4.978063e-05
-2.547285e-02
-5.011714e-02
-7.268448e-02
-9.203152e-02
-1.071399e-01
-1.171793e-01
-1.215615e-01
-1.199808e-01
-1.124406e-01
-9.926307e-02
-8.108136e-02
-5.881205e-02
-3.360887e-02
-6.797905e-03
2.020250e-02
4.597246e-02
6.918519e-02
8.869792e-02
1.036310e-01
1.134280e-01
1.178911e-01
1.171891e-01
1.118361e-01
1.026462e-01
9.066693e-02
7.709753e-02
6.319982e-02
5.020665e-02
3.923496e-02
3.120878e-02
2.679723e-02
2.637111e-02
2.998058e-02
3.735478e-02
4.792291e-02
6.085536e-02
7.512196e-02
8.956417e-02
1.029766e-01
1.141928e-01
1.221698e-01
1.260641e-01
1.252935e-01
1.195792e-01
1.089654e-01
9.381503e-02
7.478450e-02
5.278140e-02
2.890878e-02
4.401192e-03
-1.944381e-02
-4.133547e-02
-6.005792e-02
-7.453383e-02
-8.388110e-02
-8.745998e-02
-8.490858e-02
-7.616468e-02
-6.147288e-02
-4.137614e-02
-1.669132e-02
1.153134e-02
4.206433e-02
7.357295e-02
1.046960e-01
1.341317e-01
1.607230e-01
1.835332e-01
2.019074e-01
2.155118e-01
2.243490e-01
2.287482e-01
2.293317e-01
2.269607e-01
2.226663e-01
2.175683e-01
2.127902e-01
2.093743e-01
2.082036e-01
2.099356e-01
2.149519e-01
2.233280e-01
2.348234e-01
2.488952e-01
2.647331e-01
2.813143e-01
2.974756e-01
3.119981e-01
3.236990e-01
3.315233e-01
3.346288e-01
3.324557e-01
3.247747e-01
3.117087e-01
2.937280e-01
2.716191e-01
2.464322e-01
2.194130e-01
1.919244e-01
1.653630e-01
1.410768e-01
1.202860e-01
1.040121e-01
9.301839e-02
8.776525e-02
8.838217e-02
9.465923e-02
1.060588e-01
1.217475e-01
1.406466e-01
1.614995e-01
1.829507e-01
2.036343e-01
2.222656e-01
2.377288e-01
2.491568e-01
2.559925e-01
2.580287e-01
2.554205e-01
2.486697e-01
2.385829e-01
2.262075e-01
2.127509e-01
1.994896e-01
1.876740e-01
1.784350e-01
1.726987e-01
1.711142e-01
1.739992e-01
1.813080e-01
1.926246e-01
2.071823e-01
2.239089e-01
2.414955e-01
2.584831e-01
2.733629e-01
2.846814e-01
2.911444e-01
2.917128e-01
2.856815e-01
2.727368e-01
2.529872e-01
2.269657e-01
1.956022e-01
1.601706e-01
1.222134e-01
8.345056e-02
4.567867e-02
1.066706e-02
-1.994376e-02
-4.473591e-02
-6.259561e-02
-7.277818e-02
-7.495260e-02
-6.922249e-02
-5.612152e-02
-3.658279e-02
-1.188375e-02
1.643023e-02
4.663893e-02
7.695139e-02
1.056144e-01
1.310186e-01
1.517955e-01
1.668980e-01
1.756597e-01
1.778285e-01
1.735709e-01
1.634499e-01
1.483764e-01
1.295399e-01
1.083235e-01
8.620933e-02
6.468009e-02
4.512183e-02
2.873448e-02
1.645453e-02
8.895089e-03
6.307441e-03
8.567663e-03
1.519019e-02
2.536831e-02
3.803902e-02
5.196719e-02
6.584223e-02
7.837923e-02
8.841648e-02
9.500169e-02
9.746024e-02
9.544062e-02
8.893397e-02
7.826747e-02
6.407341e-02
4.723787e-02
2.883434e-02
1.004811e-02
-7.902887e-03
-2.384551e-02
-3.672299e-02
-4.565727e-02
-4.999974e-02
-4.936849e-02
-4.367062e-02
-3.310868e-02
-1.817046e-02
3.978248e-04
2.163458e-02
4.442064e-02
6.754908e-02
8.980317e-02
1.100370e-01
1.272532e-01
1.406711e-01
1.497809e-01
1.543775e-01
1.545732e-01
1.507862e-01
1.437064e-01
1.342430e-01
1.234566e-01
1.124833e-01
1.024547e-01
9.441897e-02
8.926838e-02
8.767508e-02
9.004064e-02
9.646175e-02
1.067153e-01
1.202649e-01
1.362896e-01
1.537351e-01
1.713829e-01
1.879366e-01
2.021159e-01
2.127529e-01
2.188828e-01
2.198205e-01
2.152171e-01
2.050924e-01
1.898397e-01
1.702047e-01
1.472399e-01
1.222389e-01
9.665647e-02
7.201946e-02
4.983596e-02
3.150735e-02
1.824844e-02
1.101897e-02
1.046913e-02
1.690093e-02
3.024753e-02
5.007179e-02
7.558516e-02
1.056867e-01
1.390216e-01
1.740560e-01
2.091652e-01
2.427298e-01
2.732336e-01
2.993580e-01
3.200644e-01
3.346603e-01
3.428418e-01
3.447107e-01
3.407638e-01
3.318552e-01
3.191336e-01
3.039608e-01
2.878148e-01
2.721855e-01
2.584702e-01
2.478749e-01
2.413282e-01
2.394150e-01
2.423331e-01
2.498765e-01
2.614487e-01
2.761048e-01
2.926203e-01
3.095836e-01
3.255042e-01
3.389292e-01
3.485570e-01
3.533394e-01
3.525629e-01
3.459024e-01
3.334446e-01
3.156789e-01
2.934594e-01
2.679416e-01
2.404997e-01
2.126325e-01
1.858636e-01
1.616452e-01
1.412692e-01
1.257925e-01
1.159792e-01
1.122613e-01
1.147196e-01
1.230842e-01
1.367536e-01
1.548317e-01
1.761803e-01
1.994859e-01
2.233367e-01
2.463081e-01
2.670494e-01
2.843689e-01
2.973108e-01
3.052178e-01
3.077750e-01
3.050308e-01
2.973930e-01
2.855988e-01
2.706620e-01
2.537992e-01
2.363420e-01
2.196387e-01
2.049550e-01
1.933773e-01
1.857284e-01
1.824999e-01
1.838079e-01
1.893744e-01
1.985385e-01
2.102950e-01
2.233611e-01
2.362667e-01
2.474627e-01
2.554391e-01
2.588434e-01
2.565899e-01
2.479474e-01
2.326018e-01
2.106848e-01
1.827713e-01
1.498444e-01
1.132339e-01
7.453262e-02
3.549808e-02
-2.054653e-03
-3.636108e-02
-6.581019e-02
-8.903591e-02
-1.049927e-01
-1.130118e-01
-1.128369e-01
-1.046377e-01
-8.900167e-02
-6.690324e-02
-3.965282e-02
-8.825501e-03
2.382675e-02
5.647576e-02
8.732481e-02
1.147163e-01
1.372316e-01
1.537760e-01
1.636419e-01
1.665470e-01
1.626455e-01
1.525117e-01
1.370988e-01
1.176750e-01
9.573945e-02
7.292488e-02
5.088984e-02
3.120912e-02
1.526833e-02
4.170104e-03
-1.341662e-03
-9.343107e-04
5.288356e-03
1.679032e-02
3.263769e-02
5.156184e-02
7.204776e-02
9.244194e-02
1.110716e-01
1.263662e-01
1.369711e-01
1.418441e-01
1.403285e-01
1.321960e-01
1.176594e-01
9.735501e-02
7.229779e-02
4.381372e-02
1.345450e-02
-1.709939e-02
-4.614118e-02
-7.203974e-02
-9.333492e-02
-1.088212e-01
-1.176150e-01
-1.192031e-01
-1.134682e-01
-1.006930e-01
-8.153989e-02
-5.700996e-02
-2.838090e-02
2.871737e-03
3.516639e-02
6.691479e-02
9.662202e-02
1.229800e-01
1.449471e-01
1.618090e-01
1.732141e-01
1.791844e-01
1.800998e-01
1.766585e-01
1.698174e-01
1.607170e-01
1.505957e-01
1.406991e-01
1.321900e-01
1.260645e-01
1.230799e-01
1.236990e-01
1.280541e-01
1.359351e-01
1.468016e-01
1.598187e-01
1.739156e-01
1.878623e-01
2.003605e-01
2.101415e-01
2.160649e-01
2.172087e-01
2.129439e-01
2.029876e-01
1.874305e-01
1.667369e-01
1.417199e-01
1.134932e-01
8.340509e-02
5.295915e-02
2.372658e-02
-2.745246e-03
-2.502350e-02
-4.187524e-02
-5.234270e-02
-5.580372e-02
-5.201345e-02
-4.112391e-02
-2.368000e-02
-5.913493e-04
2.691885e-02
5.738576e-02
8.919181e-02
1.206678e-01
1.501995e-01
1.763328e-01
1.978678e-01
2.139357e-01
2.240501e-01
2.281304e-01
2.264952e-01
2.198278e-01
2.091176e-01
1.955830e-01
1.805819e-01
1.655155e-01
1.517318e-01
1.404349e-01
1.326036e-01
1.289247e-01
1.297463e-01
1.350513e-01
1.444564e-01
1.572348e-01
1.723630e-01
1.885888e-01
2.045173e-01
2.187080e-01
2.297784e-01
2.365040e-01
2.379094e-01
2.333412e-01
2.225197e-01
2.055643e-01
1.829925e-01
1.556927e-01
1.248734e-01
9.199277e-02
5.867258e-02
2.660309e-02
-2.556926e-03
-2.727898e-02
-4.625711e-02
-5.848840e-02
-6.333717e-02
-6.057843e-02
-5.041736e-02
-3.348236e-02
-1.079058e-02
1.631305e-02
4.624022e-02
7.726184e-02
1.076215e-01
1.356509e-01
1.598795e-01
1.791275e-01
1.925781e-01
1.998217e-01
2.008707e-01
1.961449e-01
1.864285e-01
1.728044e-01
1.565692e-01
1.391361e-01
1.219316e-01
1.062936e-01
9.337574e-02
8.406601e-02
7.892331e-02
7.813754e-02
8.151555e-02
8.849500e-02
9.818558e-02
1.094356e-01
1.209189e-01
1.312364e-01
1.390235e-01
1.430549e-01
1.423390e-01
1.361937e-01
1.242972e-01
1.067133e-01
8.388755e-02
5.661780e-02
2.600275e-02
-6.627365e-03
-3.979197e-02
-7.194799e-02
-1.015793e-01
-1.272829e-01
-1.478483e-01
-1.623254e-01
-1.700783e-01
-1.708222e-01
-1.646406e-01
-1.519816e-01
-1.336330e-01
-1.106768e-01
-8.442431e-02
-5.633616e-02
-2.793149e-02
-6.925497e-04
2.402818e-02
4.509155e-02
6.163931e-02
7.314077e-02
7.941535e-02
8.063031e-02
7.727511e-02
7.011519e-02
6.012957e-02
4.843690e-02
3.621501e-02
2.461865e-02
1.469990e-02
7.335684e-03
3.166173e-03
2.548360e-03
5.528113e-03
1.183378e-02
2.089306e-02
3.187311e-02
4.374192e-02
5.534686e-02
6.550422e-02
7.309278e-02
7.714367e-02
7.691950e-02
7.197693e-02
6.220834e-02
4.785996e-02
2.952554e-02
8.116261e-03
-1.519097e-02
-3.902330e-02
-6.189505e-02
-8.229894e-02
-9.879963e-02
-1.101240e-01
-1.152434e-01
-1.134427e-01
-1.043719e-01
-8.807789e-02
-6.501098e-02
-3.600745e-02
-2.246417e-03
3.481625e-02
7.353365e-02
1.121678e-01
1.489971e-01
1.824236e-01
2.110729e-01
2.338778e-01
2.501409e-01
2.595715e-01
2.622934e-01
2.588258e-01
2.500375e-01
2.370793e-01
2.213002e-01
2.041529e-01
1.870947e-01
1.714915e-01
1.585288e-01
1.491369e-01
1.439333e-01
1.431865e-01
1.468047e-01
1.543491e-01
1.650719e-01
1.779775e-01
1.919009e-01
2.055976e-01
2.178384e-01
2.274995e-01
2.336429e-01
2.355798e-01
2.329149e-01
2.255688e-01
2.137804e-01
1.980894e-01
1.793021e-01
1.584439e-01
1.367002e-01
1.153507e-01
9.569872e-02
7.899891e-02
6.638721e-02
5.881501e-02
5.699126e-02
6.133536e-02
7.194423e-02
8.857616e-02
1.106537e-01
1.372869e-01
1.673171e-01
1.993803e-01
2.319862e-01
2.636093e-01
2.927851e-01
3.182046e-01
3.387999e-01
3.538141e-01
3.628495e-01
3.658906e-01
3.632985e-01
3.557788e-01
3.443229e-01
3.301297e-01
3.145115e-01
2.987925e-01
2.842079e-01
2.718096e-01
2.623883e-01
2.564148e-01
2.540071e-01
2.549247e-01
2.585920e-01
2.641486e-01
2.705230e-01
2.765249e-01
2.809469e-01
2.826669e-01
2.807422e-01
2.744864e-01
2.635238e-01
2.478171e-01
2.276697e-01
2.037035e-01
1.768163e-01
1.481240e-01
1.188917e-01
9.045836e-02
6.415944e-02
4.125075e-02
2.283758e-02
9.812415e-03
2.803954e-03
2.139871e-03
7.825118e-03
1.953726e-02
3.663983e-02
5.821410e-02
8.310857e-02
1.100043e-01
1.374930e-01
1.641626e-01
1.886847e-01
2.098964e-01
2.268705e-01
2.389672e-01
2.458654e-01
2.475698e-01
2.443958e-01
2.369335e-01
2.259945e-01
2.125474e-01
1.976448e-01
1.823489e-01
1.676597e-01
1.544497e-01
1.434092e-01
1.350047e-01
1.294527e-01
1.267108e-01
1.264871e-01
1.282676e-01
1.313614e-01
1.349598e-01
1.382048e-01
1.402613e-01
1.403864e-01
1.379888e-01
1.326741e-01
1.242720e-01
1.128455e-01
9.868187e-02
8.226902e-02
6.425979e-02
4.542824e-02
2.662117e-02
8.707742e-03
-7.470479e-03
-2.114740e-02
-3.167632e-02
-3.856830e-02
-4.152311e-02
-4.045107e-02
-3.548410e-02
-2.697433e-02
-1.547925e-02
-1.732787e-03
1.339729e-02
2.896398e-02
4.400460e-02
5.760858e-02
6.898379e-02
7.751545e-02
8.281215e-02
8.473504e-02
8.340786e-02
7.920714e-02
7.273360e-02
6.476668e-02
5.620551e-02
4.800017e-02
4.107816e-02
3.627134e-02
3.424884e-02
3.546102e-02
4.009923e-02
4.807446e-02
5.901700e-02
7.229718e-02
8.706594e-02
1.023125e-01
1.169351e-01
1.298197e-01
1.399205e-01
1.463362e-01
1.483745e-01
1.456010e-01
1.378674e-01
1.253189e-01
1.083816e-01
8.773224e-02
6.425566e-02
3.899264e-02
1.308294e-02
-1.229402e-02
-3.597847e-02
-5.688750e-02
-7.406834e-02
-8.674581e-02
-9.436209e-02
-9.660721e-02
-9.343836e-02
-8.508634e-02
-7.204763e-02
-5.506075e-02
-3.506683e-02
-1.315505e-02
9.504374e-03
3.173567e-02
5.243553e-02
7.064695e-02
8.562242e-02
9.687082e-02
1.041842e-01
1.076432e-01
1.076011e-01
1.046493e-01
9.956670e-02
9.325707e-02
8.667762e-02
8.076409e-02
7.635699e-02
7.413453e-02
7.455731e-02
7.782947e-02
8.387981e-02
9.236466e-02
1.026926e-01
1.140693e-01
1.255585e-01
1.361555e-01
1.448656e-01
1.507826e-01
1.531603e-01
1.514707e-01
1.454456e-01
1.350974e-01
1.207188e-01
1.028634e-01
8.230856e-02
6.000630e-02
3.702546e-02
1.449041e-02
-6.480913e-03
-2.483691e-02
-3.964849e-02
-5.015928e-02
-5.582786e-02
-5.635932e-02
-5.172423e-02
-4.216323e-02
-2.817648e-02
-1.049788e-02
9.945112e-03
3.208460e-02
5.477585e-02
7.686802e-02
9.727779e-02
1.150604e-01
1.294727e-01
1.400219e-01
1.464964e-01
1.489746e-01
1.478132e-01
1.436142e-01
1.371768e-01
1.294367e-01
1.213965e-01
1.140531e-01
1.083240e-01
1.049786e-01
1.045775e-01
1.074260e-01
1.135438e-01
1.226570e-01
1.342114e-01
1.474088e-01
1.612639e-01
1.746776e-01
1.865214e-01
1.957278e-01
2.013761e-01
2.027694e-01
1.994934e-01
1.914525e-01
1.788802e-01
1.623239e-01
1.426050e-01
1.207611e-01
9.797346e-02
7.548833e-02
5.453678e-02
3.625899e-02
2.163696e-02
1.143864e-02
6.175680e-03
6.075818e-03
1.107115e-02
2.080273e-02
3.464190e-02
5.172788e-02
7.102054e-02
9.136589e-02
1.115709e-01
1.304828e-01
1.470676e-01
1.604814e-01
1.701297e-01
1.757087e-01
1.772251e-01
1.749920e-01
1.696015e-01
1.618757e-01
1.528008e-01
1.434508e-01
1.349059e-01
1.281727e-01
1.241096e-01
1.233638e-01
1.263210e-01
1.330718e-01
1.433980e-01
1.567787e-01
1.724175e-01
1.892913e-01
2.062162e-01
2.219284e-01
2.351739e-01
2.447996e-01
2.498386e-01
2.495838e-01
2.436419e-01
2.319654e-01
2.148600e-01
1.929669e-01
1.672226e-01
1.388000e-01
1.090352e-01
7.934645e-02
5.115069e-02
2.578270e-02
4.421764e-03
-1.197115e-02
-2.270294e-02
-2.738276e-02
-2.594014e-02
-1.862567e-02
-5.994336e-03
1.112853e-02
3.169741e-02
5.451075e-02
7.828561e-02
1.017382e-01
1.236650e-01
1.430188e-01
1.589739e-01
1.709760e-01
1.787716e-01
1.824170e-01
1.822648e-01
1.789295e-01
1.732367e-01
1.661586e-01
1.587404e-01
1.520235e-01
1.469690e-01
1.443857e-01
1.448682e-01
1.487474e-01
1.560584e-01
1.665282e-01
1.795858e-01
1.943951e-01
2.099098e-01
2.249473e-01
2.382773e-01
2.487185e-01
2.552348e-01
2.570235e-01
2.535863e-01
2.447773e-01
2.308234e-01
2.123165e-01
1.901770e-01
1.655944e-01
1.399499e-01
1.147260e-01
9.141147e-02
7.140784e-02
5.594166e-02
4.598947e-02
4.221837e-02
4.494575e-02
5.411993e-02
6.932233e-02
8.979052e-02
1.144610e-01
1.420291e-01
1.710245e-01
1.998969e-01
2.271093e-01
2.512314e-01
2.710280e-01
2.855365e-01
2.941262e-01
2.965360e-01
2.928873e-01
2.836702e-01
2.697052e-01
2.520825e-01
2.320845e-01
2.110976e-01
1.905181e-01
1.716610e-01
1.556750e-01
1.434701e-01
1.356605e-01
1.325263e-01
1.339946e-01
1.396414e-01
1.487149e-01
1.601791e-01
1.727771e-01
1.851123e-01
1.957419e-01
2.032791e-01
2.064944e-01
2.044089e-01
1.963719e-01
1.821151e-01
1.617801e-01
1.359175e-01
1.054580e-01
7.165801e-02
3.602499e-02
2.263416e-04
-3.401144e-02
-6.500707e-02
-9.122594e-02
-1.113725e-01
-1.244686e-01
-1.299130e-01
-1.275191e-01
-1.175290e-01
-1.006006e-01
-7.777091e-02
-5.039231e-02
-2.004881e-02
1.154613e-02
4.266208e-02
7.166682e-02
9.713496e-02
1.179411e-01
1.333299e-01
1.429570e-01
1.468998e-01
1.456354e-01
1.399912e-01
1.310716e-01
1.201662e-01
1.086481e-01
9.786784e-02
8.905026e-02
8.320217e-02
8.103648e-02
8.291849e-02
8.883792e-02
9.840826e-02
1.108930e-01
1.252572e-01
1.402408e-01
1.544497e-01
1.664598e-01
1.749251e-01
1.786832e-01
1.768481e-01
1.688825e-01
1.546421e-01
1.343900e-01
1.087809e-01
7.881717e-02
4.578440e-02
1.117016e-02
-2.342536e-02
-5.638196e-02
-8.614964e-02
-1.113322e-01
-1.307603e-01
-1.435518e-01
-1.491549e-01
-1.473745e-01
-1.383791e-01
-1.226878e-01
-1.011402e-01
-7.484905e-02
-4.513842e-02
-1.347082e-02
1.863441e-02
4.968722e-02
7.831262e-02
1.033308e-01
1.238248e-01
1.391916e-01
1.491706e-01
1.538489e-01
1.536432e-01
1.492593e-01
1.416338e-01
1.318611e-01
1.211123e-01
1.105491e-01
1.012406e-01
9.408525e-02
8.974604e-02
8.860103e-02
9.071464e-02
9.583173e-02
1.033955e-01
1.125885e-01
1.223945e-01
1.316766e-01
1.392660e-01
1.440551e-01
1.450871e-01
1.416335e-01
1.332553e-01
1.198398e-01
1.016129e-01
7.912577e-02
5.321856e-02
2.496625e-02
-4.388768e-03
-3.351126e-02
-6.105014e-02
-8.571382e-02
-1.063409e-01
-1.219633e-01
-1.318604e-01
-1.356004e-01
-1.330688e-01
-1.244803e-01
-1.103726e-01
-9.158206e-02
-6.919846e-02
-4.450227e-02
-1.888580e-02
6.237032e-03
2.952632e-02
4.981010e-02
6.616864e-02
7.800128e-02
8.506948e-02
8.751154e-02
8.582744e-02
8.083505e-02
7.360153e-02
6.535609e-02
5.739125e-02
5.096031e-02
4.717847e-02
4.693460e-02
5.081966e-02
5.907654e-02
7.157472e-02
8.781133e-02
1.069383e-01
1.278139e-01
1.490768e-01
1.692358e-01
1.867740e-01
2.002565e-01
2.084374e-01
2.103564e-01
2.054164e-01
1.934371e-01
1.746780e-01
1.498298e-01
1.199754e-01
8.652569e-02
5.113306e-02
1.559291e-02
-1.826294e-02
-4.867295e-02
-7.404744e-02
-9.305940e-02
-1.047201e-01
-1.084350e-01
-1.040374e-01
-9.179678e-02
-7.240179e-02
-4.691879e-02
-1.672796e-02
1.655886e-02
5.119403e-02
8.539818e-02
1.174666e-01
1.458719e-01
1.693567e-01
1.870096e-01
1.983199e-01
2.032053e-01
2.020102e-01
1.954744e-01
1.846740e-01
1.709380e-01
1.557491e-01
1.406329e-01
1.270466e-01
1.162726e-01
1.093255e-01
1.068781e-01
1.092124e-01
1.161977e-01
1.272996e-01
1.416186e-01
1.579557e-01
1.749014e-01
1.909418e-01
2.045737e-01
2.144203e-01
2.193384e-01
2.185086e-01
2.115002e-01
1.983065e-01
1.793481e-01
1.554433e-01
1.277506e-01
9.768843e-02
6.683956e-02
3.684770e-02
9.314115e-03
-1.429969e-02
-3.275786e-02
-4.512076e-02
-5.079719e-02
-4.957625e-02
-4.163757e-02
-2.753929e-02
-8.184339e-03
1.523391e-02
4.130393e-02
6.848273e-02
9.519180e-02
1.199166e-01
1.413029e-01
1.582435e-01
1.699497e-01
1.760012e-01
1.763718e-01
1.714270e-01
1.618951e-01
1.488121e-01
1.334455e-01
1.172031e-01
1.015324e-01
8.781846e-02
7.728677e-02
7.091756e-02
6.937682e-02
7.296859e-02
8.161173e-02
9.484308e-02
1.118474e-01
1.315126e-01
1.525075e-01
1.733755e-01
1.926387e-01
2.089039e-01
2.209611e-01
2.278691e-01
2.290182e-01
2.241683e-01
2.134596e-01
1.973962e-01
1.768067e-01
1.527861e-01
1.266239e-01
9.972427e-02
7.352385e-02
4.941232e-02
2.865852e-02
1.234541e-02
1.315309e-03
-3.873272e-03
-2.976087e-03
3.920460e-03
1.639867e-02
3.372619e-02
5.489099e-02
7.865464e-02
1.036222e-01
1.283254e-01
1.513146e-01
1.712523e-01
1.870022e-01
1.977065e-01
2.028449e-01
2.022721e-01
1.962286e-01
1.853251e-01
1.705004e-01
1.529556e-01
1.340699e-01
1.153032e-01
9.809386e-02
8.375841e-02
7.339972e-02
6.782977e-02
6.751162e-02
7.252445e-02
8.255456e-02
9.691378e-02
1.145853e-01
1.342946e-01
1.546020e-01
1.740085e-01
1.910690e-01
2.045003e-01
2.132773e-01
2.167073e-01
2.144773e-01
2.066723e-01
1.937631e-01
1.765677e-01
1.561902e-01
1.339437e-01
1.112626e-01
8.961061e-02
7.039130e-02
5.486438e-02
4.407322e-02
3.878579e-02
3.945138e-02
4.617417e-02
5.870434e-02
7.644781e-02
9.849503e-02
1.236695e-01
1.505955e-01
1.777819e-01
2.037193e-01
2.269815e-01
2.463261e-01
2.607842e-01
2.697322e-01
2.729391e-01
2.705849e-01
2.632481e-01
2.518628e-01
2.376496e-01
2.220260e-01
2.065019e-01
1.925699e-01
1.815955e-01
1.747170e-01
1.727601e-01
1.761740e-01
1.849933e-01
1.988289e-01
2.168882e-01
2.380242e-01
2.608126e-01
2.836486e-01
3.048605e-01
3.228302e-01
3.361111e-01
3.435348e-01
3.442967e-01
3.380136e-01
3.247486e-01
3.050041e-01
2.796829e-01
2.500247e-01
2.175229e-01
1.838298e-01
1.506557e-01
1.196689e-01
9.240107e-02
7.016429e-02
5.398138e-02
4.453398e-02
4.212914e-02
4.668549e-02
5.773936e-02
7.447066e-02
9.574816e-02
1.201928e-01
1.462575e-01
1.723189e-01
1.967774e-01
2.181584e-01
2.352076e-01
2.469732e-01
2.528700e-01
2.527186e-01
2.467583e-01
2.356323e-01
2.203454e-01
2.021976e-01
1.826964e-01
1.634535e-01
1.460714e-01
1.320289e-01
1.225704e-01
1.186099e-01
1.206542e-01
1.287538e-01
1.424849e-01
1.609658e-01
1.829093e-01
2.067062e-01
2.305363e-01
2.524984e-01
2.707487e-01
2.836370e-01
2.898283e-01
2.884016e-01
2.789158e-01
2.614411e-01
2.365526e-01
2.052903e-01
1.690898e-01
1.296888e-01
8.901733e-02
4.907773e-02
1.182230e-02
-2.096466e-02
-4.777260e-02
-6.745173e-02
-7.927596e-02
-8.297855e-02
-7.875920e-02
-6.726314e-02
-4.953391e-02
-2.694268e-02
-1.097428e-03
2.626302e-02
5.338392e-02
7.861074e-02
1.004982e-01
1.179039e-01
1.300593e-01
1.366132e-01
1.376443e-01
1.336440e-01
1.254694e-01
1.142733e-01
1.014139e-01
8.835186e-02
7.654183e-02
6.732392e-02
6.182399e-02
6.086837e-02
6.491916e-02
7.403500e-02
8.786043e-02
1.056449e-01
1.262909e-01
1.484275e-01
1.705057e-01
1.909087e-01
2.080689e-01
2.205836e-01
2.273202e-01
2.274997e-01
2.207550e-01
2.071559e-01
1.872038e-01
1.617950e-01
1.321603e-01
9.978482e-02
6.631693e-02
3.346985e-02
2.923478e-03
-2.377019e-02
-4.527367e-02
-6.053886e-02
-6.886627e-02
-6.994506e-02
-6.387079e-02
-5.113889e-02
-3.261359e-02
-9.473120e-03
1.686593e-02
4.484110e-02
7.284765e-02
9.934594e-02
1.229648e-01
1.425925e-01
1.574473e-01
1.671234e-01
1.716065e-01
1.712621e-01
1.667959e-01
1.591937e-01
1.496433e-01
1.394464e-01
1.299251e-01
1.223280e-01
1.177417e-01
1.170119e-01
1.206788e-01
1.289305e-01
1.415794e-01
1.580630e-01
1.774716e-01
1.986015e-01
2.200312e-01
2.402174e-01
2.576033e-01
2.707325e-01
2.783586e-01
2.795426e-01
2.737287e-01
2.607915e-01
2.410523e-01
2.152622e-01
1.845563e-01
1.503823e-01
1.144106e-01
7.843286e-02
4.425428e-02
1.358651e-02
-1.205286e-02
-3.142945e-02
-4.366438e-02
-4.828587e-02
-4.525648e-02
-3.497436e-02
-1.824772e-02
3.755893e-03
2.958303e-02
5.758573e-02
8.602541e-02
1.131824e-01
1.374641e-01
1.575037e-01
1.722436e-01
1.809962e-01
1.834787e-01
1.798190e-01
1.705339e-01
1.564820e-01
1.387954e-01
1.187975e-01
9.791050e-02
7.756151e-02
5.908928e-02
4.365849e-02
3.218485e-02
2.527546e-02
2.318843e-02
2.581499e-02
3.268619e-02
4.300479e-02
5.570125e-02
6.951013e-02
8.306196e-02
9.498346e-02
1.039986e-01
1.090222e-01
1.092398e-01
1.041663e-01
9.368084e-02
7.803560e-02
5.784024e-02
3.402372e-02
7.778341e-03
-1.951029e-02
-4.634291e-02
-7.119203e-02
-9.258920e-02
-1.092103e-01
-1.199547e-01
-1.240144e-01
-1.209282e-01
-1.106181e-01
-9.340288e-02
-6.998932e-02
-4.143763e-02
-9.104099e-03
2.543706e-02
6.048783e-02
9.433038e-02
1.253343e-01
1.520592e-01
1.733461e-01
1.883902e-01
1.967882e-01
1.985601e-01
1.941393e-01
1.843370e-01
1.702813e-01
1.533359e-01
1.350063e-01
1.168380e-01
1.003143e-01
8.675840e-02
7.724672e-02
7.253666e-02
7.301442e-02
7.866678e-02
8.907962e-02
1.034650e-01
1.207155e-01
1.394835e-01
1.582784e-01
1.755758e-01
1.899283e-01
2.000694e-01
2.050034e-01
2.040732e-01
1.970048e-01
1.839250e-01
1.653544e-01
1.421765e-01
1.155852e-01
8.701496e-02
5.805767e-02
3.036956e-02
5.574341e-03
-1.483344e-02
-2.957978e-02
-3.769254e-02
-3.856747e-02
-3.201405e-02
-1.827643e-02
1.973583e-03
2.767266e-02
5.743019e-02
8.961723e-02
1.224745e-01
1.542318e-01
1.832309e-01
2.080401e-01
2.275533e-01
2.410636e-01
2.483051e-01
2.494607e-01
2.451358e-01
2.362997e-01
2.242019e-01
2.102690e-01
1.959922e-01
1.828138e-01
1.720203e-01
1.646493e-01
1.614175e-01
1.626726e-01
1.683721e-01
1.780918e-01
1.910613e-01
2.062255e-01
2.223275e-01
2.380063e-01
2.519022e-01
2.627613e-01
2.695296e-01
2.714309e-01
2.680214e-01
2.592192e-01
2.453059e-01
2.269044e-01
2.049344e-01
1.805502e-01
1.550679e-01
1.298852e-01
1.064000e-01
8.593316e-02
6.965667e-02
5.853249e-02
5.326176e-02
5.424685e-02
6.156686e-02
7.496815e-02
9.387149e-02
1.173970e-01
1.444080e-01
1.735731e-01
2.034444e-01
2.325465e-01
2.594705e-01
2.829656e-01
3.020190e-01
3.159201e-01
3.243008e-01
3.271506e-01
3.248065e-01
3.179177e-01
3.073900e-01
2.943148e-01
2.798857e-01
2.653125e-01
2.517342e-01
2.401391e-01
2.312972e-01
2.257062e-01
2.235585e-01
2.247278e-01
2.287796e-01
2.350041e-01
2.424716e-01
2.501061e-01
2.567725e-01
2.613692e-01
2.629170e-01
2.606368e-01
2.540090e-01
2.428103e-01
2.271282e-01
2.073536e-01
1.841535e-01
1.584294e-01
1.312628e-01
1.038535e-01
7.745410e-02
5.330246e-02
3.255724e-02
1.623640e-02
5.161649e-03
-8.952574e-05
7.778597e-04
7.750493e-03
2.049638e-02
3.837261e-02
6.045319e-02
8.557692e-02
1.124138e-01
1.395457e-01
1.655565e-01
1.891243e-01
2.091080e-01
2.246220e-01
2.350925e-01
2.402903e-01
2.403394e-01
2.357000e-01
2.271278e-01
2.156120e-01
2.022984e-01
1.884008e-01
1.751102e-01
1.635057e-01
1.544753e-01
1.486515e-01
1.463658e-01
1.476252e-01
1.521136e-01
1.592167e-01
1.680704e-01
1.776296e-01
1.867521e-01
1.942906e-01
1.991858e-01
2.005509e-01
1.977404e-01
1.903984e-01
1.784818e-01
1.622603e-01
1.422955e-01
1.194024e-01
9.459849e-02
6.904491e-02
4.398180e-02
2.066161e-02
2.820774e-04
-1.607872e-02
-2.752287e-02
-3.338584e-02
-3.327979e-02
-2.712376e-02
-1.515820e-02
2.058752e-03
2.367484e-02
4.858787e-02
7.550919e-02
1.030430e-01
1.297766e-01
1.543734e-01
1.756632e-01
1.927197e-01
2.049207e-01
2.119849e-01
2.139827e-01
2.113212e-01
2.047047e-01
1.950740e-01
1.835311e-01
1.712523e-01
1.593995e-01
1.490336e-01
1.410371e-01
1.360523e-01
1.344373e-01
1.362440e-01
1.412191e-01
1.488278e-01
1.582980e-01
1.686820e-01
1.789318e-01
1.879798e-01
1.948223e-01
1.985948e-01
1.986374e-01
1.945419e-01
1.861800e-01
1.737100e-01
1.575637e-01
1.384165e-01
1.171439e-01
9.476855e-02
7.240212e-02
5.118430e-02
3.222172e-02
1.652929e-02
4.975686e-03
-1.764647e-03
-3.250664e-03
6.973952e-04
9.983593e-03
2.423704e-02
4.282886e-02
6.490577e-02
8.943948e-02
1.152898e-01
1.412775e-01
1.662625e-01
1.892204e-01
2.093117e-01
2.259363e-01
2.387695e-01
2.477751e-01
2.531962e-01
2.555247e-01
2.554529e-01
2.538111e-01
2.514975e-01
2.494032e-01
2.483395e-01
2.489714e-01
2.517625e-01
2.569356e-01
2.644504e-01
2.740026e-01
2.850414e-01
2.968082e-01
3.083907e-01
3.187920e-01
3.270076e-01
3.321066e-01
3.333079e-01
3.300480e-01
3.220308e-01
3.092580e-01
2.920358e-01
2.709585e-01
2.468727e-01
2.208241e-01
1.939942e-01
1.676322e-01
1.429851e-01
1.212320e-01
1.034235e-01
9.042823e-02
8.288888e-02
8.118872e-02
8.543017e-02
9.542661e-02
1.107080e-01
1.305407e-01
1.539611e-01
1.798226e-01
2.068548e-01
2.337329e-01
2.591534e-01
2.819129e-01
3.009833e-01
3.155774e-01
3.251994e-01
3.296755e-01
3.291608e-01
3.241246e-01
3.153128e-01
3.036925e-01
2.903828e-01
2.765757e-01
2.634532e-01
2.521043e-01
2.434479e-01
2.381654e-01
2.366480e-01
2.389638e-01
2.448472e-01
2.537142e-01
2.647041e-01
2.767443e-01
2.886350e-01
2.991462e-01
3.071179e-01
3.115553e-01
3.117108e-01
3.071444e-01
2.977593e-01
2.838096e-01
2.658808e-01
2.448459e-01
2.218025e-01
1.979954e-01
1.747321e-01
1.532965e-01
1.348673e-01
1.204452e-01
1.107925e-01
1.063879e-01
1.073998e-01
1.136775e-01
1.247626e-01
1.399190e-01
1.581810e-01
1.784151e-01
1.993932e-01
2.198722e-01
2.386748e-01
2.547664e-01
2.673219e-01
2.757788e-01
2.798704e-01
2.796369e-01
2.754131e-01
2.677940e-01
2.575824e-01
2.457226e-01
2.332271e-01
2.211014e-01
2.102722e-01
2.015227e-01
1.954380e-01
1.923629e-01
1.923747e-01
1.952712e-01
2.005788e-01
2.075788e-01
2.153547e-01
2.228561e-01
2.289786e-01
2.326503e-01
2.329210e-01
2.290447e-01
2.205486e-01
2.072820e-01
1.894407e-01
1.675647e-01
1.425096e-01
1.153937e-01
8.752770e-02
6.032995e-02
3.523697e-02
1.361343e-02
-3.331202e-03
-1.461507e-02
-1.954153e-02
-1.774001e-02
-9.189048e-03
5.779323e-03
2.649370e-02
5.197597e-02
8.099166e-02
1.121166e-01
1.438170e-01
1.745402e-01
2.028089e-01
2.273146e-01
2.470018e-01
2.611367e-01
2.693545e-01
2.716814e-01
2.685290e-01
2.606623e-01
2.491435e-01
2.352557e-01
2.204141e-01
2.060678e-01
1.936021e-01
1.842450e-01
1.789841e-01
1.784993e-01
1.831135e-01
1.927652e-01
2.070037e-01
2.250097e-01
2.456401e-01
2.674973e-01
2.890180e-01
3.085787e-01
3.246085e-01
3.357007e-01
3.407152e-01
3.388603e-01
3.297509e-01
3.134353e-01
2.903932e-01
2.615043e-01
2.279908e-01
1.913417e-01
1.532208e-01
1.153682e-01
7.949964e-02
4.721092e-02
1.989291e-02
-1.338777e-03
-1.569667e-02
-2.275559e-02
-2.246803e-02
-1.516062e-02
-1.511875e-03
1.748844e-02
4.059777e-02
6.639495e-02
9.336690e-02
1.200025e-01
1.448872e-01
1.667913e-01
1.847450e-01
1.980946e-01
2.065361e-01
2.101232e-01
2.092498e-01
2.046093e-01
1.971313e-01
1.879040e-01
1.780854e-01
1.688116e-01
1.611087e-01
1.558132e-01
1.535087e-01
1.544807e-01
1.586937e-01
1.657909e-01
1.751182e-01
1.857700e-01
1.966559e-01
2.065820e-01
2.143446e-01
2.188254e-01
2.190828e-01
2.144299e-01
2.044928e-01
1.892441e-01
1.690100e-01
1.444523e-01
1.165273e-01
8.642575e-02
5.550029e-02
2.518338e-02
-3.097564e-03
-2.800389e-02
-4.836358e-02
-6.323914e-02
-7.198205e-02
-7.427087e-02
-7.013112e-02
-5.993574e-02
-4.438541e-02
-2.446906e-02
-1.405680e-03
2.343024e-02
4.859563e-02
7.267283e-02
9.436380e-02
1.125773e-01
1.265017e-01
1.356566e-01
1.399205e-01
1.395302e-01
1.350549e-01
1.273461e-01
1.174683e-01
1.066172e-01
9.603001e-02
8.689628e-02
8.027260e-02
7.700793e-02
7.768284e-02
8.256613e-02
9.159117e-02
1.043533e-01
1.201290e-01
1.379163e-01
1.564952e-01
1.745056e-01
1.905392e-01
2.032378e-01
2.113941e-01
2.140429e-01
2.105377e-01
2.006047e-01
1.843704e-01
1.623602e-01
1.354700e-01
1.049134e-01
7.214762e-02
3.878610e-02
6.501009e-03
-2.307660e-02
-4.845351e-02
-6.836188e-02
-8.183204e-02
-8.824660e-02
-8.737290e-02
-7.937231e-02
-6.478663e-02
-4.450241e-02
-1.969537e-02
8.242397e-03
3.778909e-02
6.738903e-02
9.555217e-02
1.209505e-01
1.425043e-01
1.594508e-01
1.713903e-01
1.783042e-01
1.805451e-01
1.787996e-01
1.740275e-01
1.673823e-01
1.601195e-01
1.534988e-01
1.486876e-01
1.466720e-01
1.481809e-01
1.536297e-01
1.630868e-01
1.762654e-01
1.925401e-01
2.109894e-01
2.304594e-01
2.496469e-01
2.671948e-01
2.817949e-01
2.922898e-01
2.977666e-01
2.976334e-01
2.916711e-01
2.800576e-01
2.633598e-01
2.424971e-01
2.186797e-01
1.933278e-01
1.679788e-01
1.441903e-01
1.234440e-01
1.070563e-01
9.610118e-02
9.134778e-02
9.321610e-02
1.017529e-01
1.166284e-01
1.371540e-01
1.623204e-01
1.908540e-01
2.212890e-01
2.520528e-01
2.815599e-01
3.083093e-01
3.309811e-01
3.485232e-01
3.602229e-01
3.657552e-01
3.652042e-01
3.590541e-01
3.481517e-01
3.336410e-01
3.168779e-01
2.993296e-01
2.824676e-01
2.676602e-01
2.560740e-01
2.485890e-01
2.457341e-01
2.476479e-01
2.540667e-01
2.643426e-01
2.774882e-01
2.922467e-01
3.071805e-01
3.207745e-01
3.315445e-01
3.381458e-01
3.394708e-01
3.347316e-01
3.235177e-01
3.058275e-01
2.820698e-01
2.530371e-01
2.198529e-01
1.839012e-01
1.467415e-01
1.100189e-01
7.537315e-02
4.435225e-02
1.833318e-02
-1.547846e-03
-1.445373e-02
-1.989180e-02
-1.774392e-02
-8.279389e-03
7.851593e-03
2.964535e-02
5.579372e-02
8.475377e-02
1.148359e-01
1.443056e-01
1.714937e-01
1.949053e-01
2.133205e-01
2.258770e-01
2.321265e-01
2.320615e-01
2.261077e-01
2.150859e-01
2.001443e-01
1.826687e-01
1.641767e-01
1.462047e-01
1.301947e-01
1.173891e-01
1.087406e-01
1.048422e-01
1.058840e-01
1.116385e-01
1.214763e-01
1.344128e-01
1.491809e-01
1.643262e-01
1.783168e-01
1.896596e-01
1.970148e-01
1.992971e-01
1.957589e-01
1.860455e-01
1.702216e-01
1.487663e-01
1.225400e-01
9.272631e-02
6.075525e-02
2.821358e-02
-3.251183e-03
-3.202715e-02
-5.662936e-02
-7.578190e-02
-8.848760e-02
-9.408269e-02
-9.227473e-02
-8.316191e-02
-6.723214e-02
-4.534091e-02
-1.866734e-02
1.135054e-02
4.309865e-02
7.488369e-02
1.050380e-01
1.320259e-01
1.545430e-01
1.716025e-01
1.825993e-01
1.873478e-01
1.860897e-01
1.794696e-01
1.684822e-01
1.543947e-01
1.386515e-01
1.227679e-01
1.082230e-01
9.635674e-02
8.827837e-02
8.479182e-02
8.634098e-02
9.297882e-02
1.043623e-01
1.197745e-01
1.381732e-01
1.582646e-01
1.785972e-01
1.976691e-01
2.140411e-01
2.264454e-01
2.338802e-01
2.356818e-01
2.315703e-01
2.216639e-01
2.064651e-01
1.868202e-01
1.638568e-01
1.389078e-01
1.134249e-01
8.889093e-02
6.673423e-02
4.825082e-02
3.453639e-02
2.643096e-02
2.447724e-02
2.889368e-02
3.956322e-02
5.603847e-02
7.756420e-02
1.031175e-01
1.314646e-01
1.612331e-01
1.909951e-01
2.193584e-01
2.450580e-01
2.670435e-01
2.845526e-01
2.971659e-01
3.048366e-01
3.078926e-01
3.070086e-01
3.031522e-01
2.975059e-01
2.913730e-01
2.860732e-01
2.828366e-01
2.827039e-01
2.864389e-01
2.944612e-01
3.068030e-01
3.230935e-01
3.425746e-01
3.641474e-01
3.864470e-01
4.079430e-01
4.270568e-01
4.422863e-01
4.523282e-01
4.561846e-01
4.532461e-01
4.433438e-01
4.267667e-01
4.042442e-01
3.768977e-01
3.461648e-01
3.137037e-01
2.812851e-01
2.506798e-01
2.235484e-01
2.013409e-01
1.852123e-01
1.759578e-01
1.739709e-01
1.792256e-01
1.912830e-01
2.093199e-01
2.321772e-01
2.584274e-01
2.864557e-01
3.145534e-01
3.410179e-01
3.642550e-01
3.828776e-01
3.957930e-01
4.022734e-01
4.020030e-01
3.950989e-01
3.821023e-01
3.639419e-01
3.418708e-01
3.173820e-01
2.921082e-01
2.677126e-01
2.457773e-01
2.276981e-01
2.145911e-01
2.072171e-01
2.059304e-01
2.106525e-01
2.208751e-01
2.356924e-01
2.538608e-01
2.738843e-01
2.941198e-01
3.128947e-01
3.286288e-01
3.399489e-01
3.457878e-01
3.454590e-01
3.387004e-01
3.256867e-01
3.070087e-01
2.836255e-01
2.567935e-01
2.279804e-01
1.987696e-01
1.707627e-01
1.454861e-01
1.243046e-01
1.083485e-01
9.845419e-02
9.512047e-02
9.848271e-02
1.083042e-01
1.239862e-01
1.445968e-01
1.689190e-01
1.955169e-01
2.228181e-01
2.492091e-01
2.731369e-01
2.932109e-01
3.082963e-01
3.175918e-01
3.206839e-01
3.175739e-01
3.086751e-01
2.947804e-01
2.770037e-01
2.566985e-01
2.353618e-01
2.145281e-01
1.956621e-01
1.800574e-01
1.687464e-01
1.624282e-01
1.614189e-01
1.656266e-01
1.745543e-01
1.873304e-01
2.027661e-01
2.194370e-01
2.357842e-01
2.502285e-01
2.612885e-01
2.676926e-01
2.684761e-01
2.630546e-01
2.512685e-01
2.333961e-01
2.101343e-01
1.825518e-01
1.520176e-01
1.201106e-01
8.851887e-02
5.893324e-02
3.294335e-02
1.194203e-02
-2.956155e-03
-1.097763e-02
-1.173044e-02
-5.221275e-03
8.150711e-03
2.762173e-02
5.211028e-02
8.028037e-02
1.106183e-01
1.415196e-01
1.713829e-01
1.987053e-01
2.221736e-01
2.407448e-01
2.537103e-01
2.607366e-01
2.618803e-01
2.575773e-01
2.486048e-01
2.360228e-01
2.210978e-01
2.052136e-01
1.897781e-01
1.761279e-01
1.654392e-01
1.586489e-01
1.563906e-01
1.589511e-01
1.662487e-01
1.778364e-01
1.929322e-01
2.104726e-01
2.291897e-01
2.477043e-01
2.646298e-01
2.786778e-01
2.887559e-01
2.940503e-01
2.940855e-01
2.887574e-01
2.783374e-01
2.634493e-01
2.450217e-01
2.242226e-01
2.023794e-01
1.808923e-01
1.611453e-01
1.444198e-01
1.318158e-01
1.241846e-01
1.220756e-01
1.257016e-01
1.349232e-01
1.492534e-01
1.678838e-01
1.897296e-01
2.134930e-01
2.377427e-01
2.610038e-01
2.818553e-01
2.990274e-01
3.114916e-01
3.185356e-01
3.198161e-01
3.153850e-01
3.056868e-01
2.915276e-01
2.740198e-01
2.545058e-01
2.344675e-01
2.154270e-01
1.988438e-01
1.860150e-01
1.779842e-01
1.754650e-01
1.787846e-01
1.878520e-01
2.021533e-01
2.207758e-01
2.424604e-01
2.656791e-01
2.887341e-01
3.098719e-01
3.274056e-01
3.398342e-01
3.459511e-01
3.449326e-01
3.363988e-01
3.204438e-01
2.976336e-01
2.689739e-01
2.358497e-01
1.999443e-01
1.631400e-01
1.274099e-01
9.470257e-02
6.682877e-02
4.535306e-02
3.149754e-02
2.606305e-02
2.937351e-02
4.124820e-02
6.100495e-02
8.749566e-02
1.191733e-01
1.541872e-01
1.905018e-01
2.260304e-01
2.587752e-01
2.869622e-01
3.091604e-01
3.243752e-01
3.321074e-01
3.323749e-01
3.256939e-01
3.130250e-01
2.956888e-01
2.752590e-01
2.534430e-01
2.319568e-01
2.124045e-01
1.961679e-01
1.843132e-01
1.775214e-01
1.760451e-01
1.796946e-01
1.878557e-01
1.995372e-01
2.134454e-01
2.280824e-01
2.418599e-01
2.532203e-01
2.607562e-01
2.633181e-01
2.601012e-01
2.507064e-01
2.351702e-01
2.139631e-01
1.879584e-01
1.583750e-01
1.266988e-01
9.458917e-02
6.377709e-02
3.595993e-02
1.270002e-02
-4.668425e-03
-1.511882e-02
-1.799393e-02
-1.304606e-02
-4.534221e-04
1.918863e-02
4.490107e-02
7.537770e-02
1.090616e-01
1.442369e-01
1.791318e-01
2.120244e-01
2.413485e-01
2.657886e-01
2.843590e-01
2.964614e-01
3.019148e-01
3.009574e-01
2.942197e-01
2.826721e-01
2.675512e-01
2.502708e-01
2.323238e-01
2.151818e-01
2.001973e-01
1.885153e-01
1.809990e-01
1.781727e-01
1.801880e-01
1.868144e-01
1.974559e-01
2.111940e-01
2.268543e-01
2.430938e-01
2.585012e-01
2.717042e-01
2.814739e-01
2.868187e-01
2.870598e-01
2.818831e-01
2.713629e-01
2.559584e-01
2.364830e-01
2.140488e-01
1.899929e-01
1.657882e-01
1.429466e-01
1.229207e-01
1.070095e-01
9.627574e-02
9.147803e-02
9.302268e-02
1.009370e-01
1.148661e-01
1.340934e-01
1.575840e-01
1.840498e-01
2.120311e-01
2.399921e-01
2.664213e-01
2.899319e-01
3.093537e-01
3.238082e-01
3.327618e-01
3.360528e-01
3.338901e-01
3.268259e-01
3.157046e-01
3.015950e-01
2.857096e-01
2.693188e-01
2.536639e-01
2.398747e-01
2.288948e-01
2.214204e-01
2.178541e-01
2.182774e-01
2.224444e-01
2.297978e-01
2.395071e-01
2.505276e-01
2.616767e-01
2.717220e-01
2.794739e-01
2.838758e-01
2.840836e-01
2.795278e-01
2.699561e-01
2.554516e-01
2.364283e-01
2.136064e-01
1.879690e-01
1.607053e-01
1.331434e-01
1.066778e-01
8.269290e-02
6.248862e-02
4.720832e-02
3.777364e-02
3.482803e-02
3.869189e-02
4.933284e-02
6.635455e-02
8.900742e-02
1.162231e-01
1.466725e-01
1.788452e-01
2.111447e-01
2.419924e-01
2.699329e-01
2.937303e-01
3.124493e-01
3.255124e-01
3.327318e-01
3.343102e-01
3.308142e-01
3.231202e-01
3.123397e-01
2.997275e-01
2.865834e-01
2.741525e-01
2.635332e-01
2.555992e-01
2.509412e-01
2.498315e-01
2.522122e-01
2.577095e-01
2.656695e-01
2.752149e-01
2.853184e-01
2.948860e-01
3.028463e-01
3.082367e-01
3.102795e-01
3.084427e-01
3.024803e-01
2.924503e-01
2.787108e-01
2.618960e-01
2.428752e-01
2.226980e-01
2.025301e-01
1.835827e-01
1.670391e-01
1.539838e-01
1.453357e-01
1.417908e-01
1.437756e-01
1.514157e-01
1.645209e-01
1.825884e-01
2.048257e-01
2.301926e-01
2.574619e-01
2.852965e-01
3.123369e-01
3.372949e-01
3.590422e-01
3.766886e-01
3.896409e-01
3.976375e-01
4.007568e-01
3.993995e-01
3.942479e-01
3.862056e-01
3.763229e-01
3.657146e-01
3.554746e-01
3.465948e-01
3.398931e-01
3.359568e-01
3.351036e-01
3.373636e-01
3.424822e-01
3.499425e-01
3.590044e-01
3.687573e-01
3.781820e-01
3.862208e-01
3.918486e-01
3.941446e-01
3.923570e-01
3.859581e-01
3.746848e-01
3.585622e-01
3.379076e-01
3.133171e-01
2.856354e-01
2.559121e-01
2.253481e-01
1.952348e-01
1.668890e-01
1.415848e-01
1.204878e-01
1.045906e-01
9.465695e-02
9.117422e-02
9.431945e-02
1.039404e-01
1.195546e-01
1.403662e-01
1.653037e-01
1.930743e-01
2.222353e-01
2.512785e-01
2.787211e-01
3.031974e-01
3.235444e-01
3.388739e-01
3.486249e-01
3.525934e-01
3.509369e-01
3.441546e-01
3.330450e-01
3.186447e-01
3.021538e-01
2.848515e-01
2.680091e-01
2.528035e-01
2.402401e-01
2.310868e-01
2.258261e-01
2.246283e-01
2.273456e-01
2.335301e-01
2.424717e-01
2.532551e-01
2.648314e-01
2.760973e-01
2.859781e-01
2.935046e-01
2.978792e-01
2.985261e-01
2.951221e-01
2.876084e-01
2.761849e-01
2.612892e-01
2.435648e-01
2.238211e-01
2.029878e-01
1.820659e-01
1.620760e-01
1.440064e-01
1.287601e-01
1.171058e-01
1.096313e-01
1.067062e-01
1.084545e-01
1.147405e-01
1.251718e-01
1.391199e-01
1.557582e-01
1.741180e-01
1.931575e-01
2.118379e-01
2.292010e-01
2.444405e-01
2.569586e-01
2.664044e-01
2.726906e-01
2.759863e-01
2.766895e-01
2.753825e-01
2.727740e-01
2.696341e-01
2.667256e-01
2.647377e-01
2.642246e-01
2.655553e-01
2.688769e-01
2.740944e-01
2.808704e-01
2.886432e-01
2.966651e-01
3.040568e-01
3.098760e-01
3.131945e-01
3.131783e-01
3.091640e-01
3.007237e-01
2.877126e-01
2.702936e-01
2.489370e-01
2.243962e-01
1.976612e-01
1.698977e-01
1.423741e-01
1.163859e-01
9.317984e-02
7.388417e-02
5.944681e-02
5.058477e-02
4.774630e-02
5.108714e-02
6.046155e-02
7.542836e-02
9.527194e-02
1.190378e-01
1.455820e-01
1.736328e-01
2.018627e-01
2.289663e-01
2.537401e-01
2.751586e-01
2.924393e-01
3.050924e-01
3.129489e-01
3.161658e-01
3.152058e-01
3.107963e-01
3.038676e-01
2.954792e-01
2.867373e-01
2.787111e-01
2.723527e-01
2.684259e-01
2.674483e-01
2.696507e-01
2.749556e-01
2.829775e-01
2.930463e-01
3.042517e-01
3.155085e-01
3.256379e-01
3.334588e-01
3.378839e-01
3.380095e-01
3.331934e-01
3.231119e-01
3.077916e-01
2.876134e-01
2.632897e-01
2.358180e-01
2.064158e-01
1.764451e-01
1.473297e-01
1.204743e-01
9.718775e-02
7.861440e-02
6.567597e-02
5.902568e-02
5.901579e-02
6.567980e-02
7.873028e-02
9.757261e-02
1.213346e-01
1.489107e-01
1.790199e-01
2.102749e-01
2.412595e-01
2.706110e-01
2.971024e-01
3.197181e-01
3.377169e-01
3.506764e-01
3.585142e-01
3.614835e-01
3.601429e-01
3.553044e-01
3.479635e-01
3.392186e-01
3.301844e-01
3.219080e-01
3.152896e-01
3.110164e-01
3.095107e-01
3.108982e-01
3.149969e-01
3.213304e-01
3.291630e-01
3.375570e-01
3.454480e-01
3.517314e-01
3.553541e-01
3.554036e-01
3.511866e-01
3.422906e-01
3.286231e-01
3.104265e-01
2.882668e-01
2.629991e-01
2.357132e-01
2.076643e-01
1.801947e-01
1.546538e-01
1.323185e-01
1.143216e-01
1.015892e-01
9.478998e-02
9.429772e-02
1.001686e-01
1.121335e-01
1.296068e-01
1.517123e-01
1.773252e-01
2.051317e-01
2.337012e-01
2.615690e-01
2.873234e-01
3.096917e-01
3.276189e-01
3.403330e-01
3.473921e-01
3.487109e-01
3.445618e-01
3.355542e-01
3.225905e-01
3.068038e-01
2.894812e-01
2.719778e-01
2.556256e-01
2.416457e-01
2.310651e-01
2.246472e-01
2.228376e-01
2.257305e-01
2.330580e-01
2.442036e-01
2.582402e-01
2.739920e-01
2.901142e-01
3.051883e-01
3.178233e-01
3.267572e-01
3.309483e-01
3.296514e-01
3.224715e-01
3.093906e-01
2.907694e-01
2.673208e-01
2.400616e-01
2.102447e-01
1.792783e-01
1.486374e-01
1.197743e-01
9.403255e-02
7.256988e-02
5.629280e-02
4.580644e-02
4.138108e-02
4.293722e-02
5.005068e-02
6.197816e-02
7.770335e-02
9.600180e-02
1.155213e-01
1.348726e-01
1.527245e-01
1.678950e-01
1.794323e-01
1.866790e-01
1.893137e-01
1.873684e-01
1.812189e-01
1.715516e-01
1.593060e-01
1.456008e-01
1.316474e-01
1.186576e-01
1.077522e-01
9.987794e-02
9.573638e-02
9.573146e-02
9.993759e-02
1.080910e-01
1.196048e-01
1.336076e-01
1.490029e-01
1.645461e-01
1.789351e-01
1.909065e-01
1.993323e-01
2.033075e-01
2.022223e-01
1.958126e-01
1.841835e-01
1.678061e-01
1.474863e-01
1.243119e-01
9.957971e-02
7.471174e-02
5.116423e-02
3.033668e-02
1.348599e-02
1.651014e-03
-4.408273e-03
-4.254019e-03
2.205454e-03
1.471107e-02
3.266730e-02
5.517450e-02
8.107802e-02
1.090328e-01
1.375810e-01
1.652393e-01
1.905905e-01
2.123743e-01
2.295690e-01
2.414589e-01
2.476795e-01
2.482390e-01
2.435120e-01
2.342066e-01
2.213091e-01
2.060095e-01
1.896146e-01
1.734560e-01
1.587965e-01
1.467439e-01
1.381750e-01
1.336756e-01
1.334997e-01
1.375508e-01
1.453866e-01
1.562479e-01
1.691100e-01
1.827547e-01
1.958581e-01
2.070890e-01
2.152084e-01
2.191648e-01
2.181736e-01
2.117767e-01
1.998758e-01
1.827392e-01
1.609824e-01
1.355260e-01
1.075363e-01
7.835265e-02
4.940872e-02
2.215085e-02
-2.041386e-03
-2.192941e-02
-3.648158e-02
-4.492807e-02
-4.680230e-02
-4.196665e-02
-3.062089e-02
-1.329232e-02
9.192589e-03
3.575427e-02
6.512225e-02
9.591078e-02
1.267038e-01
1.561439e-01
1.830189e-01
2.063381e-01
2.253930e-01
2.397952e-01
2.494905e-01
2.547473e-01
2.561214e-01
2.544024e-01
2.505441e-01
2.455871e-01
2.405767e-01
2.364820e-01
2.341226e-01
2.341043e-01
2.367707e-01
2.421730e-01
2.500608e-01
2.598955e-01
2.708863e-01
2.820469e-01
2.922690e-01
3.004092e-01
3.053814e-01
3.062480e-01
3.023025e-01
2.931350e-01
2.786742e-01
2.592022e-01
2.353424e-01
2.080211e-01
1.784094e-01
1.478490e-01
1.177693e-01
8.960058e-02
6.468800e-02
4.421218e-02
2.911948e-02
2.006678e-02
1.738389e-02
2.105566e-02
3.072466e-02
4.571363e-02
6.506613e-02
8.760278e-02
1.119903e-01
1.368202e-01
1.606935e-01
1.823067e-01
2.005346e-01
2.145028e-01
2.236449e-01
2.277391e-01
2.269201e-01
2.216664e-01
2.127639e-01
2.012485e-01
1.883336e-01
1.753267e-01
1.635404e-01
1.542041e-01
1.483781e-01
1.468772e-01
1.502077e-01
1.585207e-01
1.715886e-01
1.888063e-01
2.092180e-01
2.315711e-01
2.543928e-01
2.760867e-01
2.950404e-01
3.097400e-01
3.188786e-01
3.214540e-01
3.168443e-01
3.048576e-01
2.857500e-01
2.602134e-01
2.293327e-01
1.945190e-01
1.574231e-01
1.198358e-01
8.358295e-02
5.042022e-02
2.193360e-02
-5.492486e-04
-1.603275e-02
-2.390865e-02
-2.398975e-02
-1.651960e-02
-2.156903e-03
1.806542e-02
4.280487e-02
7.049445e-02
9.944321e-02
1.279462e-01
1.543958e-01
1.773870e-01
1.958076e-01
2.089069e-01
2.163372e-01
2.181649e-01
2.148517e-01
2.072065e-01
1.963142e-01
1.834468e-01
1.699638e-01
1.572098e-01
1.464148e-01
1.386047e-01
1.345267e-01
1.345938e-01
1.388522e-01
1.469749e-01
1.582811e-01
1.717815e-01
1.862475e-01
2.003006e-01
2.125151e-01
2.215273e-01
2.261433e-01
2.254348e-01
2.188156e-01
2.060923e-01
1.874840e-01
1.636109e-01
1.354550e-01
1.042959e-01
7.163037e-02
3.908114e-02
8.301713e-03
-1.911754e-02
-4.173778e-02
-5.835145e-02
-6.805046e-02
-7.028004e-02
-6.487548e-02
-5.207911e-02
-3.253542e-02
-7.263027e-03
2.239664e-02
5.485269e-02
8.835706e-02
1.211105e-01
1.513759e-01
1.775899e-01
1.984656e-01
2.130774e-01
2.209210e-01
2.219444e-01
2.165455e-01
2.055392e-01
1.900940e-01
1.716465e-01
1.517987e-01
1.322065e-01
1.144672e-01
1.000110e-01
9.000483e-02
8.527249e-02
8.623702e-02
9.288891e-02
1.047837e-01
1.210702e-01
1.405483e-01
1.617543e-01
1.830669e-01
2.028272e-01
2.194632e-01
2.316082e-01
2.382048e-01
2.385838e-01
2.325135e-01
2.202159e-01
2.023479e-01
1.799533e-01
1.543863e-01
1.272166e-01
1.001226e-01
7.478016e-02
5.275623e-02
3.541296e-02
2.382777e-02
1.873276e-02
2.047548e-02
2.900185e-02
4.386155e-02
6.423560e-02
8.898517e-02
1.167197e-01
1.458810e-01
1.748395e-01
2.019967e-01
2.258884e-01
2.452802e-01
2.592496e-01
2.672465e-01
2.691268e-01
2.651575e-01
2.559917e-01
2.426165e-01
2.262778e-01
2.083896e-01
1.904337e-01
1.738574e-01
1.599758e-01
1.498837e-01
1.443826e-01
1.439263e-01
1.485877e-01
1.580503e-01
1.716241e-01
1.882869e-01
2.067478e-01
2.255305e-01
2.430713e-01
2.578249e-01
2.683704e-01
2.735115e-01
2.723605e-01
2.644033e-01
2.495388e-01
2.280913e-01
2.007960e-01
1.687585e-01
1.333924e-01
9.633914e-02
5.937450e-02
2.430796e-02
-7.119948e-03
-3.333699e-02
-5.303000e-02
-6.522224e-02
-6.933279e-02
-6.521397e-02
-5.316381e-02
-3.391154e-02
-8.575613e-03
2.140454e-02
5.435973e-02
8.849967e-02
1.220316e-01
1.532795e-01
1.807951e-01
2.034508e-01
2.205083e-01
2.316577e-01
2.370239e-01
2.371425e-01
2.329050e-01
2.254804e-01
2.162183e-01
2.065412e-01
1.978338e-01
1.913372e-01
1.880545e-01
1.886753e-01
1.935215e-01
2.025204e-01
2.152054e-01
2.307456e-01
2.480040e-01
2.656186e-01
2.821028e-01
2.959573e-01
3.057826e-01
3.103863e-01
3.088738e-01
3.007182e-01
2.858030e-01
2.644372e-01
2.373414e-01
2.056095e-01
1.706472e-01
1.340944e-01
9.773438e-02
6.339573e-02
3.285205e-02
7.724034e-03
-1.061117e-02
-2.109926e-02
-2.307292e-02
-1.629747e-02
-9.950811e-04
2.215493e-02
5.204134e-02
8.717258e-02
1.257539e-01
1.657875e-01
2.051907e-01
2.419257e-01
2.741308e-01
3.002438e-01
3.191076e-01
3.300489e-01
3.329226e-01
3.281181e-01
3.165267e-01
2.994713e-01
2.786050e-01
2.557845e-01
2.329294e-01
2.118778e-01
1.942501e-01
1.813317e-01
1.739822e-01
1.725795e-01
1.769993e-01
1.866334e-01
2.004429e-01
2.170433e-01
2.348141e-01
2.520257e-01
2.669742e-01
2.781116e-01
2.841634e-01
2.842229e-01
2.778156e-01
2.649291e-01
2.460085e-01
2.219185e-01
1.938787e-01
1.633781e-01
1.320765e-01
1.017003e-01
7.393862e-02
5.034583e-02
3.225480e-02
2.070382e-02
1.638037e-02
1.958381e-02
3.020820e-02
4.774617e-02
7.131397e-02
9.969757e-02
1.314186e-01
1.648181e-01
1.981545e-01
2.297097e-01
2.578970e-01
2.813629e-01
2.990738e-01
3.103833e-01
3.150721e-01
3.133601e-01
3.058886e-01
2.936740e-01
2.780360e-01
2.605044e-01
2.427108e-01
2.262706e-01
2.126660e-01
2.031356e-01
1.985804e-01
1.994935e-01
2.059190e-01
2.174428e-01
2.332184e-01
2.520253e-01
2.723550e-01
2.925200e-01
3.107767e-01
3.254533e-01
3.350721e-01
3.384565e-01
3.348145e-01
3.237920e-01
3.054934e-01
2.804698e-01
2.496785e-01
2.144187e-01
1.762494e-01
1.368958e-01
9.815038e-02
6.177392e-02
2.940034e-02
2.450580e-03
-1.794163e-02
-3.098825e-02
-3.628714e-02
-3.384139e-02
-2.405655e-02
-7.715065e-03
1.407148e-02
3.993030e-02
6.831224e-02
9.758879e-02
1.261549e-01
1.525308e-01
1.754541e-01
1.939564e-01
2.074172e-01
2.155915e-01
2.186111e-01
2.169579e-01
2.114146e-01
2.029968e-01
1.928714e-01
1.822679e-01
1.723885e-01
1.643211e-01
1.589618e-01
1.569499e-01
1.586210e-01
1.639811e-01
1.727042e-01
1.841559e-01
1.974401e-01
2.114667e-01
2.250351e-01
2.369267e-01
2.459996e-01
2.512766e-01
2.520206e-01
2.477896e-01
2.384675e-01
2.242696e-01
2.057242e-01
1.836324e-01
1.590133e-01
1.330378e-01
1.069570e-01
8.202875e-02
5.944728e-02
4.027624e-02
2.539007e-02
1.542518e-02
1.074406e-02
1.141480e-02
1.720751e-02
2.760845e-02
4.185141e-02
5.896520e-02
7.783508e-02
9.727505e-02
1.161068e-01
1.332400e-01
1.477483e-01
1.589335e-01
1.663734e-01
1.699483e-01
1.698437e-01
1.665311e-01
1.607266e-01
1.533328e-01
1.453689e-01
1.378917e-01
1.319159e-01
1.283359e-01
1.278542e-01
1.309228e-01
1.376994e-01
1.480249e-01
1.614228e-01
1.771231e-01
1.941101e-01
2.111908e-01
2.270803e-01
2.404970e-01
2.502601e-01
2.553821e-01
2.551468e-01
2.491675e-01
2.374199e-01
2.202466e-01
1.983355e-01
1.726740e-01
1.444846e-01
1.151493e-01
8.612630e-02
5.886789e-02
3.474058e-02
1.495356e-02
4.971763e-04
-7.905755e-03
-9.834151e-03
-5.187083e-03
5.814107e-03
2.264000e-02
4.448301e-02
7.030185e-02
9.887841e-02
1.288844e-01
1.589541e-01
1.877597e-01
2.140851e-01
2.368936e-01
2.553857e-01
2.690425e-01
2.776500e-01
2.813042e-01
2.803943e-01
2.755662e-01
2.676701e-01
2.576945e-01
2.466919e-01
2.357013e-01
2.256713e-01
2.173897e-01
2.114234e-01
2.080744e-01
2.073555e-01
2.089880e-01
2.124239e-01
2.168897e-01
2.214496e-01
2.250820e-01
2.267649e-01
2.255606e-01
2.206951e-01
2.116245e-01
1.980838e-01
1.801149e-01
1.580718e-01
1.326037e-01
1.046186e-01
7.523062e-02
4.569492e-02
1.733645e-02
-8.524984e-03
-3.064855e-02
-4.794210e-02
-5.952492e-02
-6.478068e-02
-6.339802e-02
-5.539599e-02
-4.113199e-02
-2.129043e-02
3.148172e-03
3.095714e-02
6.073039e-02
9.096270e-02
1.201392e-01
1.468287e-01
1.697736e-01
1.879716e-01
2.007406e-01
2.077617e-01
2.090974e-01
2.051809e-01
1.967796e-01
1.849347e-01
1.708821e-01
1.559602e-01
1.415128e-01
1.287930e-01
1.188735e-01
1.125721e-01
1.103924e-01
1.124885e-01
1.186518e-01
1.283256e-01
1.406463e-01
1.545083e-01
1.686506e-01
1.817574e-01
1.925638e-01
1.999586e-01
2.030743e-01
2.013564e-01
1.946057e-01
1.829924e-01
1.670396e-01
1.475812e-01
1.256983e-01
1.026404e-01
7.973907e-02
5.832068e-02
3.962488e-02
2.473283e-02
1.450880e-02
9.556409e-03
1.018983e-02
1.642009e-02
2.795609e-02
4.422071e-02
6.438201e-02
8.739945e-02
1.120841e-01
1.371702e-01
1.613937e-01
1.835732e-01
2.026860e-01
2.179345e-01
2.287957e-01
2.350515e-01
2.367973e-01
2.344286e-01
2.286073e-01
2.202123e-01
2.102756e-01
1.999110e-01
1.902368e-01
1.822991e-01
1.769988e-01
1.750260e-01
1.768074e-01
1.824696e-01
1.918212e-01
2.043584e-01
2.192924e-01
2.356009e-01
2.520989e-01
2.675257e-01
2.806405e-01
2.903181e-01
2.956359e-01
2.959445e-01
2.909155e-01
2.805643e-01
2.652475e-01
2.456360e-01
2.226699e-01
1.974968e-01
1.714005e-01
1.457224e-01
1.217823e-01
1.008017e-01
8.383440e-02
7.170805e-02
6.497899e-02
6.390267e-02
6.842080e-02
7.816572e-02
9.248221e-02
1.104663e-01
1.310200e-01
1.529193e-01
1.748922e-01
1.957016e-01
2.142269e-01
2.295375e-01
2.409528e-01
2.480831e-01
2.508495e-01
2.494809e-01
2.444895e-01
2.366282e-01
2.268324e-01
2.161515e-01
2.056734e-01
1.964480e-01
1.894125e-01
1.853243e-01
1.847047e-01
1.877972e-01
1.945434e-01
2.045780e-01
2.172446e-01
2.316322e-01
2.466314e-01
2.610083e-01
2.734906e-01
2.828599e-01
2.880427e-01
2.881928e-01
2.827565e-01
2.715162e-01
2.546104e-01
2.325283e-01
2.060827e-01
1.763621e-01
1.446690e-01
1.124446e-01
8.118815e-02
5.237125e-02
2.735500e-02
7.311738e-03
-6.843119e-03
-1.450559e-02
-1.542044e-02
-9.698529e-03
2.187600e-03
1.943065e-02
4.093731e-02
6.539664e-02
9.136414e-02
1.173561e-01
1.419470e-01
1.638635e-01
1.820655e-01
1.958091e-01
2.046869e-01
2.086406e-01
2.079495e-01
2.031938e-01
1.951987e-01
1.849630e-01
1.735781e-01
1.621433e-01
1.516833e-01
1.430732e-01
1.369756e-01
1.337956e-01
1.336531e-01
1.363770e-01
1.415202e-01
1.483948e-01
1.561254e-01
1.637180e-01
1.701385e-01
1.743959e-01
1.756219e-01
1.731421e-01
1.665303e-01
1.556428e-01
1.406310e-01
1.219314e-01
1.002373e-01
7.645540e-02
5.165201e-02
2.699141e-02
3.670478e-03
-1.714831e-02
-3.440251e-02
-4.719110e-02
-5.482811e-02
-5.688523e-02
-5.321994e-02
-4.398685e-02
-2.963076e-02
-1.086155e-02
1.138786e-02
3.601777e-02
6.182853e-02
8.759340e-02
1.121328e-01
1.343849e-01
1.534679e-01
1.687299e-01
1.797813e-01
1.865089e-01
1.890707e-01
1.878718e-01
1.835259e-01
1.768046e-01
1.685792e-01
1.597591e-01
1.512291e-01
1.437906e-01
1.381093e-01
1.346723e-01
1.337567e-01
1.354132e-01
1.394644e-01
1.455199e-01
1.530059e-01
1.612087e-01
1.693295e-01
1.765458e-01
1.820766e-01
1.852444e-01
1.855299e-01
1.826139e-01
1.764044e-01
1.670447e-01
1.549061e-01
1.405646e-01
1.247652e-01
1.083769e-01
9.234113e-02
7.761719e-02
6.512561e-02
5.569338e-02
5.000253e-02
4.854512e-02
5.158721e-02
5.914456e-02
7.097217e-02
8.656937e-02
1.052014e-01
1.259372e-01
1.477031e-01
1.693491e-01
1.897255e-01
2.077637e-01
2.225553e-01
2.334227e-01
2.399754e-01
2.421452e-01
2.401981e-01
2.347193e-01
2.265740e-01
2.168442e-01
2.067489e-01
1.975513e-01
1.904615e-01
1.865406e-01
1.866151e-01
1.912055e-01
2.004790e-01
2.142266e-01
2.318714e-01
2.525034e-01
2.749427e-01
2.978228e-01
3.196877e-01
3.390951e-01
3.547148e-01
3.654150e-01
3.703295e-01
3.689018e-01
3.609054e-01
3.464409e-01
3.259153e-01
3.000066e-01
2.696198e-01
2.358386e-01
1.998752e-01
1.630213e-01
1.265992e-01
9.191374e-02
6.020393e-02
3.259448e-02
1.004789e-02
-6.680620e-03
-1.708269e-02
-2.092714e-02
-1.827780e-02
-9.495618e-03
4.776789e-03
2.364876e-02
4.603248e-02
7.070853e-02
9.640178e-02
1.218619e-01
1.459423e-01
1.676702e-01
1.863027e-01
2.013647e-01
2.126653e-01
2.202937e-01
2.245954e-01
2.261312e-01
2.256228e-01
2.238881e-01
2.217709e-01
2.200686e-01
2.194625e-01
2.204562e-01
2.233268e-01
2.280945e-01
2.345132e-01
2.420867e-01
2.501085e-01
2.577238e-01
2.640080e-01
2.680544e-01
2.690620e-01
2.664147e-01
2.597432e-01
2.489646e-01
2.342971e-01
2.162480e-01
1.955788e-01
1.732513e-01
1.503600e-01
1.280571e-01
1.074756e-01
8.965659e-02
7.548362e-02
6.562864e-02
6.051105e-02
6.027180e-02
6.476370e-02
7.355883e-02
8.597338e-02
1.011098e-01
1.179144e-01
1.352486e-01
1.519672e-01
1.669996e-01
1.794260e-01
1.885424e-01
1.939088e-01
1.953782e-01
1.931016e-01
1.875131e-01
1.792925e-01
1.693129e-01
1.585743e-01
1.481307e-01
1.390143e-01
1.321615e-01
1.283466e-01
1.281249e-01
1.317905e-01
1.393495e-01
1.505127e-01
1.647067e-01
1.811063e-01
1.986851e-01
2.162821e-01
2.326812e-01
2.466951e-01
2.572496e-01
2.634594e-01
2.646902e-01
2.606033e-01
2.511787e-01
2.367160e-01
2.178164e-01
1.953448e-01
1.703786e-01
1.441454e-01
1.179539e-01
9.312207e-02
7.090693e-02
5.243821e-02
3.866001e-02
3.028197e-02
2.774177e-02
3.118043e-02
4.043187e-02
5.502786e-02
7.421944e-02
9.701548e-02
1.222375e-01
1.485892e-01
1.747359e-01
1.993908e-01
2.213993e-01
2.398172e-01
2.539751e-01
2.635240e-01
2.684575e-01
2.691085e-01
2.661192e-01
2.603873e-01
2.529912e-01
2.451018e-01
2.378867e-01
2.324152e-01
2.295716e-01
2.299820e-01
2.339626e-01
2.414900e-01
2.521982e-01
2.654013e-01
2.801406e-01
2.952537e-01
3.094594e-01
3.214541e-01
3.300102e-01
3.340705e-01
3.328293e-01
3.257938e-01
3.128220e-01
2.941332e-01
2.702936e-01
2.421787e-01
2.109181e-01
1.778268e-01
1.443281e-01
1.118743e-01
8.186764e-02
5.558669e-02
3.412145e-02
1.831980e-02
8.747803e-03
5.664672e-03
9.012715e-03
1.842194e-02
3.322933e-02
5.251282e-02
7.513972e-02
9.982871e-02
1.252227e-01
1.499686e-01
1.727995e-01
1.926114e-01
2.085304e-01
2.199640e-01
2.266322e-01
2.285780e-01
2.261549e-01
2.199947e-01
2.109547e-01
2.000511e-01
1.883800e-01
1.770328e-01
1.670120e-01
1.591527e-01
1.540574e-01
1.520473e-01
1.531364e-01
1.570283e-01
1.631392e-01
1.706440e-01
1.785444e-01
1.857528e-01
1.911860e-01
1.938597e-01
1.929756e-01
1.879922e-01
1.786743e-01
1.651153e-01
1.477334e-01
1.272437e-01
1.046083e-01
8.097293e-02
5.759325e-02
3.575820e-02
1.671350e-02
1.589633e-03
-8.663070e-03
-1.332984e-02
-1.197535e-02
-4.474021e-03
8.974622e-03
2.784686e-02
5.131258e-02
7.827070e-02
1.074023e-01
1.372411e-01
1.662589e-01
1.929621e-01
2.159926e-01
2.342247e-01
2.468496e-01
2.534389e-01
2.539810e-01
2.488856e-01
2.389577e-01
2.253399e-01
2.094291e-01
1.927728e-01
1.769524e-01
1.634616e-01
1.535894e-01
1.483177e-01
1.482405e-01
1.535130e-01
1.638349e-01
1.784672e-01
1.962829e-01
2.158456e-01
2.355115e-01
2.535477e-01
2.682579e-01
2.781077e-01
2.818390e-01
2.785657e-01
2.678415e-01
2.496956e-01
2.246341e-01
1.936078e-01
1.579508e-01
1.192968e-01
7.947869e-02
4.042040e-02
4.026622e-03
-2.792367e-02
-5.387441e-02
-7.257597e-02
-8.315080e-02
-8.513780e-02
-7.851351e-02
-6.368909e-02
-4.148357e-02
-1.307497e-02
2.006852e-02
5.627407e-02
9.376245e-02
1.307538e-01
1.655752e-01
1.967623e-01
2.231494e-01
2.439393e-01
2.587466e-01
2.676129e-01
2.709891e-01
2.696897e-01
2.648225e-01
2.576983e-01
2.497291e-01
2.423214e-01
2.367712e-01
2.341689e-01
2.353197e-01
2.406840e-01
2.503434e-01
2.639921e-01
2.809580e-01
3.002489e-01
3.206225e-01
3.406758e-01
3.589455e-01
3.740145e-01
3.846159e-01
3.897259e-01
3.886403e-01
3.810266e-01
3.669493e-01
3.468668e-01
3.216003e-01
2.922799e-01
2.602733e-01
2.271035e-01
1.943609e-01
1.636169e-01
1.363406e-01
1.138240e-01
9.711595e-02
8.697049e-02
8.380853e-02
8.769731e-02
9.834783e-02
1.151311e-01
1.371128e-01
1.631057e-01
1.917361e-01
2.215240e-01
2.509701e-01
2.786470e-01
3.032871e-01
3.238613e-01
3.396424e-01
3.502472e-01
3.556546e-01
3.561983e-01
3.525348e-01
3.455907e-01
3.364907e-01
3.264738e-01
3.168010e-01
3.086607e-01
3.030781e-01
3.008331e-01
3.023937e-01
3.078697e-01
3.169908e-01
3.291133e-01
3.432557e-01
3.581629e-01
3.723952e-01
3.844353e-01
3.928058e-01
3.961858e-01
3.935173e-01
3.840909e-01
3.676047e-01
3.441920e-01
3.144159e-01
2.792358e-01
2.399466e-01
1.981010e-01
1.554183e-01
1.136886e-01
7.467667e-02
4.003077e-02
1.119904e-02
-1.064352e-02
-2.465519e-02
-3.037240e-02
-2.773692e-02
-1.710280e-02
7.790146e-04
2.479948e-02
5.355300e-02
8.541910e-02
1.186591e-01
1.515210e-01
1.823458e-01
2.096656e-01
2.322892e-01
2.493670e-01
2.604316e-01
2.654128e-01
2.646250e-01
2.587305e-01
2.486799e-01
2.356363e-01
2.208858e-01
2.057416e-01
1.914474e-01
1.790853e-01
1.694942e-01
1.632066e-01
1.604071e-01
1.609179e-01
1.642150e-01
1.694737e-01
1.756415e-01
1.815323e-01
1.859335e-01
1.877161e-01
1.859382e-01
1.799318e-01
1.693668e-01
1.542864e-01
1.351118e-01
1.126163e-01
8.787323e-02
6.218166e-02
3.697689e-02
1.373347e-02
-6.132951e-03
-2.135797e-02
-3.090978e-02
-3.405482e-02
-3.040451e-02
-1.994075e-02
-3.018893e-03
1.965173e-02
4.704842e-02
7.789431e-02
1.107323e-01
1.440087e-01
1.761630e-01
2.057160e-01
2.313560e-01
2.520138e-01
2.669259e-01
2.756800e-01
2.782395e-01
2.749451e-01
2.664922e-01
2.538852e-01
2.383705e-01
2.213539e-01
2.043064e-01
1.886660e-01
1.757412e-01
1.666216e-01
1.621022e-01
1.626249e-01
1.682424e-01
1.786061e-01
1.929818e-01
2.102916e-01
2.291821e-01
2.481148e-01
2.654732e-01
2.796789e-01
2.893080e-01
2.931986e-01
2.905405e-01
2.809400e-01
2.644554e-01
2.416010e-01
2.133214e-01
1.809369e-01
1.460662e-01
1.105300e-01
7.624261e-02
4.509775e-02
1.885473e-02
-9.680058e-04
-1.318680e-02
-1.702917e-02
-1.218841e-02
1.147430e-03
2.229530e-02
5.010765e-02
8.303399e-02
1.192113e-01
1.565785e-01
1.930077e-01
2.264431e-01
2.550374e-01
2.772753e-01
2.920743e-01
2.988562e-01
2.975820e-01
2.887495e-01
2.733532e-01
2.528094e-01
2.288534e-01
2.034156e-01
1.784852e-01
1.559727e-01
1.375780e-01
1.246743e-01
1.182150e-01
1.186676e-01
1.259811e-01
1.395883e-01
1.584434e-01
1.810949e-01
2.057885e-01
2.305941e-01
2.535486e-01
2.728006e-01
2.867482e-01
2.941561e-01
2.942443e-01
2.867418e-01
2.719017e-01
2.504796e-01
2.236774e-01
1.930574e-01
1.604364e-01
1.277645e-01
9.699956e-02
6.998468e-02
4.833556e-02
3.334489e-02
2.590793e-02
2.647254e-02
3.501563e-02
5.104670e-02
7.363825e-02
1.014819e-01
1.329683e-01
1.662864e-01
1.995385e-01
2.308612e-01
2.585464e-01
2.811520e-01
2.975933e-01
3.072088e-01
3.097942e-01
3.056050e-01
2.953258e-01
2.800139e-01
2.610180e-01
2.398825e-01
2.182404e-01
1.977039e-01
1.797592e-01
1.656710e-01
1.564029e-01
1.525579e-01
1.543420e-01
1.615522e-01
1.735915e-01
1.895091e-01
2.080655e-01
2.278186e-01
2.472250e-01
2.647497e-01
2.789749e-01
2.886997e-01
2.930229e-01
2.914019e-01
2.836850e-01
2.701163e-01
2.513141e-01
2.282266e-01
2.020694e-01
1.742486e-01
1.462760e-01
1.196796e-01
9.591432e-02
7.627851e-02
6.183850e-02
5.336681e-02
5.129637e-02
5.569316e-02
6.624925e-02
8.229727e-02
1.028470e-01
1.266439e-01
1.522469e-01
1.781231e-01
2.027513e-01
2.247284e-01
2.428689e-01
2.562894e-01
2.644705e-01
2.672923e-01
2.650397e-01
2.583782e-01
2.483039e-01
2.360683e-01
2.230863e-01
2.108314e-01
2.007266e-01
1.940368e-01
1.917722e-01
1.946084e-01
2.028310e-01
2.163060e-01
2.344827e-01
2.564242e-01
2.808677e-01
3.063084e-01
3.311027e-01
3.535834e-01
3.721776e-01
3.855193e-01
3.925472e-01
3.925794e-01
3.853610e-01
3.710816e-01
3.503631e-01
3.242198e-01
2.939963e-01
2.612853e-01
2.278337e-01
1.954387e-01
1.658429e-01
1.406318e-01
1.211408e-01
1.083764e-01
1.029575e-01
1.050783e-01
1.144969e-01
1.305483e-01
1.521839e-01
1.780340e-01
2.064916e-01
2.358129e-01
2.642294e-01
2.900632e-01
3.118383e-01
3.283779e-01
3.388814e-01
3.429725e-01
3.407168e-01
3.326079e-01
3.195214e-01
3.026446e-01
2.833836e-01
2.632582e-01
2.437887e-01
2.263857e-01
2.122476e-01
2.022741e-01
1.970014e-01
1.965624e-01
2.006759e-01
2.086647e-01
2.195016e-01
2.318830e-01
2.443222e-01
2.552590e-01
2.631751e-01
2.667092e-01
2.647605e-01
2.565737e-01
2.417984e-01
2.205183e-01
1.932494e-01
1.609094e-01
1.247606e-01
8.633320e-02
4.733524e-02
9.553610e-03
-2.524664e-02
-5.542096e-02
-7.953688e-02
-9.645462e-02
-1.053921e-01
-1.059710e-01
-9.824011e-02
-8.267520e-02
-6.015340e-02
-3.190446e-02
5.597091e-04
3.553334e-02
7.121812e-02
1.058313e-01
1.377132e-01
1.654273e-01
1.878439e-01
2.042026e-01
2.141483e-01
2.177375e-01
2.154169e-01
2.079754e-01
1.964751e-01
1.821663e-01
1.663934e-01
1.504989e-01
1.357308e-01
1.231601e-01
1.136130e-01
1.076218e-01
1.053969e-01
1.068208e-01
1.114657e-01
1.186311e-01
1.274011e-01
1.367156e-01
1.454518e-01
1.525085e-01
1.568879e-01
1.577680e-01
1.545608e-01
1.469538e-01
1.349312e-01
1.187771e-01
9.906048e-02
7.660345e-02
5.243665e-02
2.774328e-02
3.794758e-03
-1.811947e-02
-3.676557e-02
-5.103914e-02
-6.003561e-02
-6.311218e-02
-5.993633e-02
-5.051607e-02
-3.520866e-02
-1.470623e-02
1.000135e-02
3.768452e-02
6.694987e-02
9.632949e-02
1.243779e-01
1.497694e-01
1.713890e-01
1.884078e-01
2.003377e-01
2.070599e-01
2.088243e-01
2.062219e-01
2.001316e-01
1.916479e-01
1.819953e-01
1.724353e-01
1.641744e-01
1.582760e-01
1.555845e-01
1.566636e-01
1.617533e-01
1.707495e-01
1.832077e-01
1.983710e-01
2.152229e-01
2.325595e-01
2.490775e-01
2.634707e-01
2.745281e-01
2.812247e-01
2.827990e-01
2.788110e-01
2.691764e-01
2.541756e-01
2.344390e-01
2.109091e-01
1.847845e-01
1.574490e-01
1.303908e-01
1.051171e-01
8.306677e-02
6.552746e-02
5.355896e-02
4.792773e-02
4.905555e-02
5.698575e-02
7.137038e-02
9.148090e-02
1.162439e-01
1.443013e-01
1.740929e-01
2.039546e-01
2.322275e-01
2.573681e-01
2.780525e-01
2.932652e-01
3.023671e-01
3.051356e-01
3.017735e-01
2.928866e-01
2.794317e-01
2.626393e-01
2.439190e-01
2.247544e-01
2.065959e-01
1.907595e-01
1.783374e-01
1.701256e-01
1.665738e-01
1.677588e-01
1.733841e-01
1.828057e-01
1.950830e-01
2.090501e-01
2.234035e-01
2.367983e-01
2.479457e-01
2.557024e-01
2.591473e-01
2.576382e-01
2.508477e-01
2.387770e-01
2.217491e-01
2.003848e-01
1.755623e-01
1.483669e-01
1.200299e-01
9.186399e-02
6.519412e-02
4.128871e-02
2.129256e-02
6.164216e-03
-3.379249e-03
-6.907098e-03
-4.306120e-03
4.205155e-03
1.808201e-02
3.648062e-02
5.830641e-02
8.228168e-02
1.070279e-01
1.311569e-01
1.533645e-01
1.725192e-01
1.877390e-01
1.984509e-01
2.044271e-01
2.057966e-01
2.030286e-01
1.968916e-01
1.883893e-01
1.786794e-01
1.689820e-01
1.604831e-01
1.542415e-01
1.511056e-01
1.516448e-01
1.561025e-01
1.643721e-01
1.759997e-01
1.902152e-01
2.059891e-01
2.221128e-01
2.372957e-01
2.502698e-01
2.598932e-01
2.652423e-01
2.656842e-01
2.609247e-01
2.510278e-01
2.364083e-01
2.177994e-01
1.961999e-01
1.728049e-01
1.489269e-01
1.259115e-01
1.050526e-01
8.751310e-02
7.425409e-02
6.597650e-02
6.307868e-02
6.563144e-02
7.337224e-02
8.571899e-02
1.018033e-01
1.205227e-01
1.406090e-01
1.607114e-01
1.794864e-01
1.956912e-01
2.082703e-01
2.164288e-01
2.196872e-01
2.179118e-01
2.113211e-01
2.004667e-01
1.861930e-01
1.695784e-01
1.518620e-01
1.343621e-01
1.183927e-01
1.051811e-01
9.579474e-02
9.107936e-02
9.161159e-02
9.766856e-02
1.092149e-01
1.259074e-01
1.471176e-01
1.719704e-01
1.993980e-01
2.282048e-01
2.571409e-01
2.849766e-01
3.105726e-01
3.329414e-01
3.512940e-01
3.650714e-01
3.739590e-01
3.778878e-01
3.770220e-01
3.717373e-01
3.625924e-01
3.502940e-01
3.356596e-01
3.195750e-01
3.029520e-01
2.866829e-01
2.715968e-01
2.584180e-01
2.477281e-01
2.399366e-01
2.352599e-01
2.337123e-01
2.351117e-01
2.390987e-01
2.451706e-01
2.527267e-01
2.611223e-01
2.697241e-01
2.779635e-01
2.853812e-01
2.916599e-01
2.966421e-01
3.003331e-01
3.028904e-01
3.046002e-01
3.058447e-01
3.070620e-01
3.087024e-01
3.111842e-01
3.148519e-01
3.199402e-01
3.265468e-01
3.346150e-01
3.439290e-01
3.541204e-01
3.646878e-01
3.750274e-01
3.844731e-01
3.923420e-01
3.979841e-01
4.008286e-01
4.004255e-01
3.964787e-01
3.888670e-01
3.776540e-01
3.630857e-01
3.455790e-01
3.257012e-01
3.041447e-01
2.816963e-01
2.592054e-01
2.375476e-01
2.175887e-01
2.001471e-01
1.859570e-01
1.756352e-01
1.696519e-01
1.683067e-01
1.717125e-01
1.797868e-01
1.922530e-01
2.086513e-01
2.283612e-01
2.506348e-01
2.746386e-01
2.995021e-01
3.243689e-01
3.484455e-01
3.710427e-01
3.916081e-01
4.097451e-01
4.252195e-01
4.379529e-01
4.480051e-01
4.555472e-01
4.608278e-01
4.641356e-01
4.657621e-01
4.659661e-01
4.649452e-01
4.628138e-01
4.595923e-01
4.552075e-01
4.495039e-01
4.422666e-01
4.332527e-01
4.222294e-01
4.090149e-01
3.935170e-01
3.757654e-01
3.559330e-01
3.343443e-01
3.114688e-01
2.879012e-01
2.643321e-01
2.415102e-01
2.202029e-01
2.011576e-01
1.850662e-01
1.725337e-01
1.640529e-01
1.599824e-01
1.605296e-01
1.657391e-01
1.754849e-01
1.894697e-01
2.072303e-01
2.281500e-01
2.514794e-01
2.763646e-01
3.018832e-01
3.270861e-01
3.510445e-01
3.728976e-01
3.918999e-01
4.074633e-01
4.191917e-01
4.269033e-01
4.306402e-01
4.306614e-01
4.274222e-01
4.215380e-01
4.137385e-01
4.048137e-01
3.955559e-01
3.867038e-01
3.788897e-01
3.725970e-01
3.681287e-01
3.655914e-01
3.648958e-01
3.657728e-01
3.678060e-01
3.704742e-01
3.732034e-01
3.754207e-01
3.766058e-01
3.763374e-01
3.743277e-01
3.704452e-01
3.647238e-01
3.573568e-01
3.486787e-01
3.391362e-01
3.292511e-01
3.195798e-01
3.106729e-01
3.030377e-01
2.971063e-01
2.932098e-01
2.915618e-01
2.922484e-01
2.952276e-01
3.003360e-01
3.073027e-01
3.157681e-01
3.253074e-01
3.354566e-01
3.457391e-01
3.556925e-01
3.648942e-01
3.729846e-01
3.796865e-01
3.848205e-01
3.883143e-01
3.902047e-01
3.906312e-01
3.898224e-01
3.880739e-01
3.857215e-01
3.831106e-01
3.805646e-01
3.783558e-01
3.766800e-01
3.756377e-01
3.752233e-01
3.753227e-01
3.757205e-01
3.761161e-01
3.761484e-01
3.754271e-01
3.735677e-01
3.702274e-01
3.651382e-01
3.581343e-01
3.491711e-01
3.383354e-01
3.258444e-01
3.120374e-01
2.973578e-01
2.823292e-01
2.675262e-01
2.535429e-01
2.409595e-01
2.303109e-01
2.220593e-01
2.165714e-01
2.141033e-01
2.147914e-01
2.186498e-01
2.255722e-01
2.353387e-01
2.476237e-01
2.620081e-01
2.779918e-01
2.950102e-01
3.124530e-01
3.296870e-01
3.460814e-01
3.610364e-01
3.740122e-01
3.845578e-01
3.923361e-01
3.971439e-01
3.989233e-01
3.977643e-01
3.938973e-01
3.876759e-01
3.795511e-01
3.700386e-01
3.596819e-01
3.490145e-01
3.385244e-01
3.286237e-01
3.196271e-01
3.117391e-01
3.050524e-01
2.995549e-01
2.951459e-01
2.916583e-01
2.888842e-01
2.866019e-01
2.846003e-01
2.826991e-01
2.807627e-01
2.787082e-01
2.765053e-01
2.741725e-01
2.717685e-01
2.693813e-01
2.671180e-01
2.650936e-01
2.634230e-01
2.622145e-01
2.615664e-01
2.615664e-01
2.622927e-01
2.638168e-01
2.662058e-01
2.695234e-01
2.738284e-01
2.791714e-01
2.855888e-01
2.930963e-01
3.016820e-01
3.113015e-01
3.218739e-01
3.332810e-01
3.453682e-01
3.579479e-01
3.708051e-01
3.837047e-01
3.964008e-01
4.086473e-01
4.202087e-01
4.308710e-01
4.404505e-01
4.487999e-01
4.558113e-01
4.614143e-01
4.655726e-01
4.682763e-01
4.695341e-01
4.693656e-01
4.677939e-01
4.648419e-01
4.605310e-01
4.548837e-01
4.479300e-01
4.397161e-01
4.303133e-01
4.198258e-01
4.083957e-01
3.962027e-01
3.834610e-01
3.704126e-01
3.573184e-01
3.444504e-01
3.320823e-01
3.204817e-01
3.099021e-01
3.005752e-01
2.927027e-01
2.864487e-01
2.819332e-01
2.792262e-01
2.783450e-01
2.792524e-01
2.818577e-01
2.860205e-01
2.915546e-01
2.982354e-01
3.058078e-01
3.139969e-01
3.225191e-01
3.310947e-01
3.394612e-01
3.473843e-01
3.546687e-01
3.611649e-01
3.667735e-01
3.714449e-01
3.751754e-01
3.779979e-01
3.799713e-01
3.811667e-01
3.816546e-01
3.814924e-01
3.807152e-01
3.793309e-01
3.773200e-01
3.746401e-01
3.712352e-01
3.670470e-01
3.620283e-01
3.561540e-01
3.494313e-01
3.419069e-01
3.336708e-01
3.248571e-01
3.156409e-01
3.062317e-01
2.968628e-01
2.877777e-01
2.792157e-01
2.713977e-01
2.645154e-01
2.587232e-01
2.541355e-01
2.508264e-01
2.488319e-01
2.481542e-01
2.487652e-01
2.506119e-01
2.536215e-01
2.577076e-01
2.627763e-01
2.687313e-01
2.754779e-01
2.829244e-01
2.909810e-01
2.995563e-01
3.085534e-01
3.178656e-01
3.273736e-01
3.369450e-01
3.464354e-01
3.556917e-01
3.645556e-01
3.728683e-01
3.804748e-01
3.872281e-01
3.929923e-01
3.976457e-01
4.010826e-01
4.032135e-01
4.039662e-01
4.032855e-01
4.011339e-01
3.974943e-01
3.923732e-01
3.858066e-01
3.778656e-01
3.686610e-01
3.583457e-01
3.471142e-01
3.351985e-01
3.228617e-01
3.103891e-01
2.980777e-01
2.862245e-01
2.751129e-01
2.649998e-01
2.561024e-01
2.485879e-01
2.425665e-01
2.380892e-01
2.351492e-01
2.336889e-01
2.336083e-01
2.347764e-01
2.370428e-01
2.402489e-01
2.442387e-01
2.488676e-01
2.540086e-01
2.595564e-01
2.654267e-01
2.715534e-01
2.778812e-01
2.843573e-01
2.909212e-01
2.974971e-01
3.039886e-01
3.102777e-01
3.162285e-01
3.216933e-01
3.265220e-01
3.305700e-01
3.337061e-01
3.358177e-01
3.368133e-01
3.366232e-01
3.351993e-01
3.325129e-01
3.285532e-01
3.233261e-01
3.168558e-01
3.091873e-01
3.003933e-01
2.905808e-01
2.799002e-01
2.685515e-01
2.567875e-01
2.449118e-01
2.332704e-01
2.222361e-01
2.121879e-01
2.034863e-01
1.964473e-01
1.913187e-01
1.882604e-01
1.873323e-01
1.884906e-01
1.915932e-01
1.964126e-01
2.026562e-01
2.099908e-01
2.180688e-01
2.265535e-01
2.351420e-01
2.435831e-01
2.516887e-01
2.593399e-01
2.664857e-01
2.731365e-01
2.793518e-01
2.852253e-01
2.908687e-01
2.963951e-01
3.019062e-01
3.074829e-01
3.131795e-01
3.190229e-01
3.250145e-01
3.311342e-01
3.373451e-01
3.435966e-01
3.498267e-01
3.559613e-01
3.619131e-01
3.675802e-01
3.728447e-01
3.775745e-01
3.816252e-01
3.848461e-01
3.870872e-01
3.882093e-01
3.880948e-01
3.866591e-01
3.838611e-01
3.797115e-01
3.742775e-01
3.676824e-01
3.601004e-01
3.517462e-01
3.428612e-01
3.336981e-01
3.245055e-01
3.155145e-01
3.069287e-01
2.989180e-01
2.916167e-01
2.851249e-01
2.795133e-01
2.748310e-01
2.711130e-01
2.683890e-01
2.666887e-01
2.660439e-01
2.664860e-01
2.680385e-01
2.707069e-01
2.744668e-01
2.792526e-01
2.849489e-01
2.913861e-01
2.983408e-01
3.055412e-01
3.126771e-01
3.194140e-01
3.254095e-01
3.303322e-01
3.338800e-01
3.357986e-01
3.358954e-01
3.340502e-01
3.302194e-01
3.244340e-01
3.167926e-01
3.074493e-01
2.965987e-01
2.844609e-01
2.712657e-01
2.572403e-01
2.425993e-01
2.275388e-01
2.122348e-01
1.968458e-01
1.815197e-01
1.664033e-01
1.516523e-01
1.374400e-01
1.239621e-01
1.114366e-01
1.000969e-01
9.018242e-02
8.192405e-02
7.553028e-02
7.117301e-02
6.897547e-02
6.900301e-02
7.125728e-02
7.567421e-02
8.212588e-02
9.042582e-02
1.003372e-01
1.115824e-01
1.238532e-01
1.368207e-01
1.501436e-01
1.634778e-01
1.764845e-01
1.888402e-01
2.002481e-01
2.104498e-01
2.192384e-01
2.264698e-01
2.320718e-01
2.360498e-01
2.384860e-01
2.395342e-01
2.394076e-01
2.383619e-01
2.366746e-01
2.346226e-01
2.324591e-01
2.303930e-01
2.285707e-01
2.270636e-01
2.258625e-01
2.248776e-01
2.239478e-01
2.228539e-01
2.213394e-01
2.191328e-01
2.159734e-01
2.116370e-01
2.059590e-01
1.988541e-01
1.903298e-01
1.804916e-01
1.695403e-01
1.577611e-01
1.455049e-01
1.331655e-01
1.211540e-01
1.098734e-01
9.969685e-02
9.095000e-02
8.390002e-02
7.875067e-02
7.564324e-02
7.466225e-02
7.584463e-02
7.919071e-02
8.467507e-02
9.225499e-02
1.018747e-01
1.134644e-01
1.269336e-01
1.421610e-01
1.589831e-01
1.771834e-01
1.964852e-01
2.165495e-01
2.369786e-01
2.573261e-01
2.771125e-01
2.958455e-01
3.130440e-01
3.282634e-01
3.411197e-01
3.513111e-01
3.586334e-01
3.629890e-01
3.643874e-01
3.629394e-01
3.588442e-01
3.523744e-01
3.438574e-01
3.336588e-01
3.221657e-01
3.097721e-01
2.968671e-01
2.838239e-01
2.709909e-01
2.586843e-01
2.471822e-01
2.367191e-01
2.274820e-01
2.196061e-01
2.131723e-01
2.082060e-01
2.046789e-01
2.025138e-01
2.015935e-01
2.017730e-01
2.028944e-01
2.048020e-01
2.073560e-01
2.104445e-01
2.139905e-01
2.179561e-01
2.223419e-01
2.271829e-01
2.325411e-01
2.384941e-01
2.451222e-01
2.524933e-01
2.606486e-01
2.695901e-01
2.792717e-01
2.895935e-01
3.004020e-01
3.114935e-01
3.226218e-01
3.335090e-01
3.438594e-01
3.533744e-01
3.617695e-01
3.687892e-01
3.742204e-01
3.779018e-01
3.797282e-01
3.796502e-01
3.776705e-01
3.738383e-01
3.682432e-01
3.610104e-01
3.522984e-01
3.422976e-01
3.312306e-01
3.193514e-01
3.069431e-01
2.943128e-01
2.817832e-01
2.696806e-01
2.583215e-01
2.479959e-01
2.389508e-01
2.313734e-01
2.253774e-01
2.209918e-01
2.181576e-01
2.167307e-01
2.164940e-01
2.171766e-01
2.184791e-01
2.201018e-01
2.217729e-01
2.232729e-01
2.244534e-01
2.252488e-01
2.256803e-01
2.258521e-01
2.259397e-01
2.261710e-01
2.268017e-01
2.280863e-01
2.302475e-01
2.334470e-01
2.377619e-01
2.431680e-01
2.495339e-01
2.566243e-01
2.641144e-01
2.716111e-01
2.786820e-01
2.848859e-01
2.898046e-01
2.930711e-01
2.943923e-01
2.935645e-01
2.904811e-01
2.851327e-01
2.776014e-01
2.680498e-01
2.567082e-01
2.438597e-01
2.298272e-01
2.149607e-01
1.996279e-01
1.842054e-01
1.690707e-01
1.545935e-01
1.411250e-01
1.289848e-01
1.184463e-01
1.097213e-01
1.029465e-01
9.817440e-02
9.536926e-02
9.441124e-02
9.510753e-02
9.721058e-02
1.004420e-01
1.045197e-01
1.091866e-01
1.142360e-01
1.195341e-01
1.250333e-01
1.307774e-01
1.368970e-01
1.435947e-01
1.511212e-01
1.597453e-01
1.697188e-01
1.812405e-01
1.944229e-01
2.092641e-01
2.256298e-01
2.432472e-01
2.617104e-01
2.805004e-01
2.990141e-01
3.166020e-01
3.326099e-01
3.464200e-01
3.574906e-01
3.653880e-01
3.698122e-01
3.706113e-01
3.677869e-01
3.614881e-01
3.519980e-01
3.397133e-01
3.251199e-01
3.087675e-01
2.912431e-01
2.731461e-01
2.550642e-01
2.375513e-01
2.211066e-01
2.061563e-01
1.930368e-01
1.819828e-01
1.731188e-01
1.664571e-01
1.619021e-01
1.592607e-01
1.582591e-01
1.585642e-01
1.598079e-01
1.616147e-01
1.636286e-01
1.655401e-01
1.671102e-01
1.681910e-01
1.687396e-01
1.688252e-01
1.686271e-01
1.684230e-01
1.685688e-01
1.694693e-01
1.715434e-01
1.751851e-01
1.807241e-01
1.883895e-01
1.982803e-01
2.103465e-01
2.243823e-01
2.400332e-01
2.568152e-01
2.741447e-01
2.913744e-01
3.078334e-01
3.228668e-01
3.358731e-01
3.463359e-01
3.538506e-01
3.581429e-01
3.590811e-01
3.566801e-01
3.510988e-01
3.426293e-01
3.316798e-01
3.187516e-01
3.044125e-01
2.892667e-01
2.739254e-01
2.589765e-01
2.449560e-01
2.323215e-01
2.214284e-01
2.125119e-01
2.056749e-01
2.008858e-01
1.979859e-01
1.967059e-01
1.966920e-01
1.975364e-01
1.988120e-01
2.001072e-01
2.010587e-01
2.013808e-01
2.008893e-01
1.995195e-01
1.973361e-01
1.945347e-01
1.914326e-01
1.884505e-01
1.860838e-01
1.848660e-01
1.853275e-01
1.879503e-01
1.931246e-01
2.011096e-01
2.120025e-01
2.257177e-01
2.419798e-01
2.603298e-01
2.801455e-01
3.006738e-01
3.210728e-01
3.404595e-01
3.579594e-01
3.727555e-01
3.841337e-01
3.915227e-01
3.945274e-01
3.929543e-01
3.868275e-01
3.763932e-01
3.621129e-01
3.446437e-01
3.248081e-01
3.035523e-01
2.818980e-01
2.608886e-01
2.415329e-01
2.247489e-01
2.113109e-01
2.018035e-01
1.965851e-01
1.957649e-01
1.991961e-01
2.064865e-01
2.170255e-01
2.300284e-01
2.445903e-01
2.597493e-01
2.745518e-01
2.881161e-01
2.996909e-01
3.087036e-01
3.147955e-01
3.178422e-01
3.179557e-01
3.154712e-01
3.109169e-01
3.049712e-01
2.984100e-01
2.920481e-01
2.866797e-01
2.830207e-01
2.816585e-01
2.830104e-01
2.872933e-01
2.945062e-01
3.044268e-01
3.166209e-01
3.304671e-01
3.451919e-01
3.599168e-01
3.737110e-01
3.856487e-01
3.948662e-01
4.006172e-01
4.023211e-01
3.996034e-01
3.923241e-01
3.805923e-01
3.647653e-01
3.454327e-01
3.233854e-01
2.995715e-01
2.750415e-01
2.508865e-01
2.281731e-01
2.078789e-01
1.908346e-01
1.776750e-01
1.688043e-01
1.643777e-01
1.642998e-01
1.682410e-01
1.756690e-01
1.858917e-01
1.981094e-01
2.114706e-01
2.251279e-01
2.382902e-01
2.502686e-01
2.605123e-01
2.686348e-01
2.744283e-01
2.778666e-01
2.790970e-01
2.784226e-01
2.762745e-01
2.731786e-01
2.697156e-01
2.664802e-01
2.640391e-01
2.628916e-01
2.634344e-01
2.659327e-01
2.704983e-01
2.770784e-01
2.854540e-01
2.952496e-01
3.059531e-01
3.169457e-01
3.275378e-01
3.370107e-01
3.446605e-01
3.498428e-01
3.520152e-01
3.507754e-01
3.458923e-01
3.373275e-01
3.252452e-01
3.100097e-01
2.921697e-01
2.724314e-01
2.516199e-01
2.306317e-01
2.103807e-01
1.917406e-01
1.754878e-01
1.622487e-01
1.524565e-01
1.463209e-01
1.438137e-01
1.446736e-01
1.484288e-01
1.544357e-01
1.619310e-01
1.700916e-01
1.780976e-01
1.851936e-01
1.907435e-01
1.942744e-01
1.955080e-01
1.943753e-01
1.910168e-01
1.857649e-01
1.791131e-01
1.716726e-01
1.641214e-01
1.571483e-01
1.513991e-01
1.474266e-01
1.456503e-01
1.463265e-01
1.495313e-01
1.551566e-01
1.629184e-01
1.723778e-01
1.829713e-01
1.940494e-01
2.049197e-01
2.148917e-01
2.233194e-01
2.296401e-01
2.334077e-01
2.343178e-01
2.322261e-01
2.271584e-01
2.193122e-01
2.090492e-01
1.968779e-01
1.834267e-01
1.694083e-01
1.555762e-01
1.426770e-01
1.314016e-01
1.223394e-01
1.159379e-01
1.124723e-01
1.120271e-01
1.144903e-01
1.195626e-01
1.267808e-01
1.355542e-01
1.452111e-01
1.550517e-01
1.644035e-01
1.726728e-01
1.793914e-01
1.842526e-01
1.871357e-01
1.881170e-01
1.874664e-01
1.856301e-01
1.831987e-01
1.808649e-01
1.793709e-01
1.794520e-01
1.817790e-01
1.869049e-01
1.952187e-01
2.069109e-01
2.219524e-01
2.400878e-01
2.608441e-01
2.835533e-01
3.073878e-01
3.314057e-01
3.546036e-01
3.759731e-01
3.945574e-01
4.095059e-01
4.201233e-01
4.259112e-01
4.266006e-01
4.221721e-01
4.128645e-01
3.991680e-01
3.818032e-01
3.616854e-01
3.398743e-01
3.175130e-01
2.957570e-01
2.757014e-01
2.583085e-01
2.443434e-01
2.343230e-01
2.284824e-01
2.267619e-01
2.288170e-01
2.340491e-01
2.416564e-01
2.506998e-01
2.601784e-01
2.691083e-01
2.765980e-01
2.819144e-01
2.845349e-01
2.841820e-01
2.808385e-01
2.747435e-01
2.663699e-01
2.563854e-01
2.456006e-01
2.349068e-01
2.252082e-01
2.173549e-01
2.120785e-01
2.099400e-01
2.112895e-01
2.162445e-01
2.246835e-01
2.362570e-01
2.504116e-01
2.664259e-01
2.834531e-01
3.005703e-01
3.168292e-01
3.313076e-01
3.431579e-01
3.516515e-01
3.562156e-01
3.564627e-01
3.522098e-01
3.434894e-01
3.305504e-01
3.138501e-01
2.940358e-01
2.719176e-01
2.484309e-01
2.245907e-01
2.014381e-01
1.799825e-01
1.611427e-01
1.456910e-01
1.342044e-01
1.270286e-01
1.242570e-01
1.257268e-01
1.310330e-01
1.395594e-01
1.505240e-01
1.630354e-01
1.761575e-01
1.889754e-01
2.006587e-01
2.105173e-01
2.180444e-01
2.229446e-01
2.251451e-01
2.247900e-01
2.222194e-01
2.179350e-01
2.125561e-01
2.067680e-01
2.012677e-01
1.967097e-01
1.936566e-01
1.925378e-01
1.936197e-01
1.969884e-01
2.025463e-01
2.100203e-01
2.189815e-01
2.288731e-01
2.390452e-01
2.487928e-01
2.573976e-01
2.641697e-01
2.684890e-01
2.698437e-01
2.678639e-01
2.623486e-01
2.532838e-01
2.408509e-01
2.254247e-01
2.075602e-01
1.879683e-01
1.674798e-01
1.470001e-01
1.274545e-01
1.097302e-01
9.461708e-02
8.275379e-02
7.458406e-02
7.032630e-02
6.995935e-02
7.322482e-02
7.964536e-02
8.855751e-02
9.915710e-02
1.105545e-01
1.218366e-01
1.321314e-01
1.406702e-01
1.468444e-01
1.502491e-01
1.507131e-01
1.483101e-01
1.433516e-01
1.363621e-01
1.280380e-01
1.191948e-01
1.107050e-01
1.034336e-01
9.817384e-02
9.558942e-02
9.616698e-02
1.001817e-01
1.076780e-01
1.184671e-01
1.321388e-01
1.480876e-01
1.655505e-01
1.836528e-01
2.014600e-01
2.180324e-01
2.324801e-01
2.440148e-01
2.519970e-01
2.559752e-01
2.557151e-01
2.512173e-01
2.427217e-01
2.306973e-01
2.158199e-01
1.989356e-01
1.810136e-01
1.630892e-01
1.461996e-01
1.313168e-01
1.192817e-01
1.107448e-01
1.061203e-01
1.055562e-01
1.089257e-01
1.158387e-01
1.256731e-01
1.376225e-01
1.507566e-01
1.640904e-01
1.766555e-01
1.875706e-01
1.961058e-01
2.017351e-01
2.041739e-01
2.033989e-01
1.996475e-01
1.933972e-01
1.853270e-01
1.762621e-01
1.671081e-01
1.587792e-01
1.521252e-01
1.478650e-01
1.465311e-01
1.484290e-01
1.536167e-01
1.619034e-01
1.728683e-01
1.858959e-01
2.002244e-01
2.150022e-01
2.293483e-01
2.424116e-01
2.534255e-01
2.617544e-01
2.669295e-01
2.686719e-01
2.669032e-01
2.617442e-01
2.535020e-01
2.426477e-01
2.297865e-01
2.156206e-01
2.009083e-01
1.864191e-01
1.728886e-01
1.609741e-01
1.512140e-01
1.439930e-01
1.395178e-01
1.378041e-01
1.386767e-01
1.417854e-01
1.466327e-01
1.526132e-01
1.590609e-01
1.652990e-01
1.706911e-01
1.746888e-01
1.768742e-01
1.769941e-01
1.749855e-01
1.709876e-01
1.653407e-01
1.585705e-01
1.513575e-01
1.444929e-01
1.388233e-01
1.351878e-01
1.343518e-01
1.369423e-01
1.433915e-01
1.538918e-01
1.683680e-01
1.864688e-01
2.075779e-01
2.308455e-01
2.552363e-01
2.795907e-01
3.026940e-01
3.233474e-01
3.404378e-01
3.530004e-01
3.602721e-01
3.617343e-01
3.571427e-01
3.465439e-01
3.302777e-01
3.089644e-01
2.834780e-01
2.549041e-01
2.244853e-01
1.935567e-01
1.634731e-01
1.355336e-01
1.109073e-01
9.056344e-02
7.521372e-02
6.526804e-02
6.081002e-02
6.159426e-02
6.706705e-02
7.640932e-02
8.859885e-02
1.024862e-01
1.168782e-01
1.306226e-01
1.426885e-01
1.522365e-01
1.586766e-01
1.617086e-01
1.613429e-01
1.578984e-01
1.519780e-01
1.444201e-01
1.362315e-01
1.285042e-01
1.223257e-01
1.186890e-01
1.184105e-01
1.220637e-01
1.299328e-01
1.419904e-01
1.578987e-01
1.770339e-01
1.985297e-01
2.213364e-01
2.442910e-01
2.661935e-01
2.858832e-01
3.023123e-01
3.146088e-01
3.221278e-01
3.244858e-01
3.215793e-01
3.135845e-01
3.009414e-01
2.843217e-01
2.645838e-01
2.427173e-01
2.197797e-01
1.968307e-01
1.748675e-01
1.547657e-01
1.372310e-01
1.227642e-01
1.116427e-01
1.039190e-01
9.943580e-02
9.785610e-02
9.870458e-02
1.014170e-01
1.053922e-01
1.100433e-01
1.148415e-01
1.193527e-01
1.232612e-01
1.263841e-01
1.286733e-01
1.302104e-01
1.311923e-01
1.319110e-01
1.327278e-01
1.340438e-01
1.362669e-01
1.397781e-01
1.448978e-01
1.518550e-01
1.607609e-01
1.715899e-01
1.841685e-01
1.981742e-01
2.131454e-01
2.285006e-01
2.435678e-01
2.576217e-01
2.699262e-01
2.797797e-01
2.865588e-01
2.897596e-01
2.890319e-01
2.842047e-01
2.753022e-01
2.625491e-01
2.463638e-01
2.273417e-01
2.062271e-01
1.838758e-01
1.612106e-01
1.391690e-01
1.186490e-01
1.004556e-01
8.525190e-02
7.352066e-02
6.553919e-02
6.136969e-02
6.086581e-02
6.369375e-02
6.936555e-02
7.728102e-02
8.677489e-02
9.716552e-02
1.078022e-01
1.181081e-01
1.276160e-01
1.359957e-01
1.430696e-01
1.488183e-01
1.533745e-01
1.570060e-01
1.600908e-01
1.630834e-01
1.664750e-01
1.707502e-01
1.763415e-01
1.835863e-01
1.926892e-01
2.036947e-01
2.164728e-01
2.307183e-01
2.459649e-01
2.616118e-01
2.769605e-01
2.912588e-01
3.037495e-01
3.137209e-01
3.205549e-01
3.237714e-01
3.230651e-01
3.183321e-01
3.096850e-01
2.974537e-01
2.821736e-01
2.645592e-01
2.454670e-01
2.258463e-01
2.066836e-01
1.889408e-01
1.734926e-01
1.610673e-01
1.521956e-01
1.471724e-01
1.460335e-01
1.485520e-01
1.542517e-01
1.624402e-01
1.722553e-01
1.827246e-01
1.928313e-01
2.015836e-01
2.080822e-01
2.115815e-01
2.115417e-01
2.076666e-01
1.999274e-01
1.885677e-01
1.740919e-01
1.572356e-01
1.389208e-01
1.201971e-01
1.021738e-01
8.594750e-02
7.252870e-02
6.277505e-02
5.733445e-02
5.660355e-02
6.070466e-02
6.948266e-02
8.252140e-02
9.917681e-02
1.186228e-01
1.399053e-01
1.619990e-01
1.838653e-01
2.045060e-01
2.230143e-01
2.386187e-01
2.507216e-01
2.589279e-01
2.630634e-01
2.631804e-01
2.595491e-01
2.526360e-01
2.430680e-01
2.315870e-01
2.189954e-01
2.060983e-01
1.936460e-01
1.822812e-01
1.724962e-01
1.646028e-01
1.587173e-01
1.547620e-01
1.524822e-01
1.514777e-01
1.512466e-01
1.512357e-01
1.508952e-01
1.497324e-01
1.473604e-01
1.435383e-01
1.381997e-01
1.314672e-01
1.236516e-01
1.152343e-01
1.068366e-01
9.917560e-02
9.301216e-02
8.909500e-02
8.810426e-02
9.059901e-02
9.697183e-02
1.074135e-01
1.218905e-01
1.401372e-01
1.616636e-01
1.857790e-01
2.116290e-01
2.382437e-01
2.645910e-01
2.896336e-01
3.123820e-01
3.319432e-01
3.475610e-01
3.586482e-01
3.648099e-01
3.658584e-01
3.618211e-01
3.529389e-01
3.396583e-01
3.226130e-01
3.025972e-01
2.805305e-01
2.574140e-01
2.342806e-01
2.121403e-01
1.919251e-01
1.744356e-01
1.602945e-01
1.499115e-01
1.434635e-01
1.408910e-01
1.419131e-01
1.460575e-01
1.527039e-01
1.611357e-01
1.705961e-01
1.803432e-01
1.897004e-01
1.981004e-01
2.051193e-01
2.105003e-01
2.141645e-01
2.162096e-01
2.168946e-01
2.166135e-01
2.158595e-01
2.151823e-01
2.151420e-01
2.162627e-01
2.189890e-01
2.236478e-01
2.304197e-01
2.393205e-01
2.501962e-01
2.627315e-01
2.764696e-01
2.908433e-01
3.052123e-01
3.189035e-01
3.312526e-01
3.416428e-01
3.495403e-01
3.545253e-01
3.563169e-01
3.547912e-01
3.499918e-01
3.421318e-01
3.315875e-01
3.188830e-01
3.046666e-01
2.896781e-01
2.747095e-01
2.605597e-01
2.479848e-01
2.376497e-01
2.300824e-01
2.256363e-01
2.244651e-01
2.265115e-01
2.315121e-01
2.390189e-01
2.484335e-01
2.590534e-01
2.701240e-01
2.808938e-01
2.906685e-01
2.988596e-01
3.050263e-01
3.089056e-01
3.104296e-01
3.097285e-01
3.071178e-01
3.030721e-01
2.981862e-01
2.931268e-01
2.885794e-01
2.851929e-01
2.835275e-01
2.840088e-01
2.868919e-01
2.922389e-01
2.999107e-01
3.095750e-01
3.207274e-01
3.327254e-01
3.448316e-01
3.562625e-01
3.662393e-01
3.740382e-01
3.790355e-01
3.807476e-01
3.788624e-01
3.732611e-01
3.640300e-01
3.514591e-01
3.360288e-01
3.183830e-01
2.992925e-01
2.796079e-01
2.602082e-01
2.419476e-01
2.256022e-01
2.118222e-01
2.010901e-01
1.936892e-01
1.896837e-01
1.889143e-01
1.910099e-01
1.954156e-01
2.014358e-01
2.082882e-01
2.151653e-01
2.212965e-01
2.260074e-01
2.287716e-01
2.292503e-01
2.273188e-01
2.230763e-01
2.168403e-01
2.091247e-01
2.006023e-01
1.920556e-01
1.843162e-01
1.781993e-01
1.744365e-01
1.736127e-01
1.761139e-01
1.820888e-01
1.914288e-01
2.037684e-01
2.185047e-01
2.348352e-01
2.518105e-01
2.683978e-01
2.835505e-01
2.962777e-01
3.057091e-01
3.111504e-01
3.121260e-01
3.084056e-01
3.000152e-01
2.872321e-01
2.705656e-01
2.507249e-01
2.285778e-01
2.051000e-01
1.813197e-01
1.582592e-01
1.368764e-01
1.180090e-01
1.023260e-01
9.028790e-02
8.211999e-02
7.779956e-02
7.705950e-02
7.940833e-02
8.416613e-02
9.051464e-02
9.755793e-02
1.043897e-01
1.101614e-01
1.141470e-01
1.157980e-01
1.147865e-01
1.110325e-01
1.047136e-01
9.625820e-02
8.631998e-02
7.573632e-02
6.547196e-02
5.655084e-02
4.998009e-02
4.667142e-02
4.736577e-02
5.256730e-02
6.249290e-02
7.704203e-02
9.579059e-02
1.180101e-01
1.427107e-01
1.687052e-01
1.946886e-01
2.193253e-01
2.413396e-01
2.595991e-01
2.731866e-01
2.814554e-01
2.840643e-01
2.809909e-01
2.725249e-01
2.592423e-01
2.419648e-01
2.217074e-01
1.996178e-01
1.769124e-01
1.548102e-01
1.344687e-01
1.169228e-01
1.030311e-01
9.342953e-02
8.849669e-02
8.833280e-02
9.275428e-02
1.013054e-01
1.132867e-01
1.277998e-01
1.438054e-01
1.601921e-01
1.758519e-01
1.897575e-01
2.010360e-01
2.090330e-01
2.133629e-01
2.139389e-01
2.109829e-01
2.050116e-01
1.968011e-01
1.873313e-01
1.777155e-01
1.691176e-01
1.626653e-01
1.593628e-01
1.600116e-01
1.651442e-01
1.749773e-01
1.893882e-01
2.079171e-01
2.297957e-01
2.539986e-01
2.793137e-01
3.044255e-01
3.280044e-01
3.487950e-01
3.656987e-01
3.778444e-01
3.846427e-01
3.858216e-01
3.814397e-01
3.718784e-01
3.578126e-01
3.401635e-01
3.200367e-01
2.986506e-01
2.772596e-01
2.570767e-01
2.392004e-01
2.245479e-01
2.138014e-01
2.073684e-01
2.053605e-01
2.075915e-01
2.135965e-01
2.226693e-01
2.339163e-01
2.463241e-01
2.588343e-01
2.704215e-01
2.801691e-01
2.873361e-01
2.914125e-01
2.921565e-01
2.896124e-01
2.841079e-01
2.762303e-01
2.667840e-01
2.567337e-01
2.471348e-01
2.390579e-01
2.335110e-01
2.313645e-01
2.332839e-01
2.396732e-01
2.506348e-01
2.659482e-01
2.850698e-01
3.071562e-01
3.311082e-01
3.556354e-01
3.793356e-01
4.007834e-01
4.186232e-01
4.316581e-01
4.389306e-01
4.397877e-01
4.339271e-01
4.214198e-01
4.027075e-01
3.785765e-01
3.501080e-01
3.186119e-01
2.855473e-01
2.524368e-01
2.207783e-01
1.919602e-01
1.671832e-01
1.473937e-01
1.332307e-01
1.249925e-01
1.226226e-01
1.257188e-01
1.335645e-01
1.451791e-01
1.593862e-01
1.748918e-01
1.903696e-01
2.045453e-01
2.162756e-01
2.246181e-01
2.288875e-01
2.286962e-01
2.239775e-01
2.149894e-01
2.022987e-01
1.867458e-01
1.693902e-01
1.514418e-01
1.341785e-01
1.188588e-01
1.066316e-01
9.845360e-02
9.501697e-02
9.669589e-02
1.035141e-01
1.151374e-01
1.308914e-01
1.498030e-01
1.706636e-01
1.921081e-01
2.127044e-01
2.310483e-01
2.458552e-01
2.560459e-01
2.608174e-01
2.596970e-01
2.525752e-01
2.397149e-01
2.217367e-01
1.995805e-01
1.744451e-01
1.477100e-01
1.208444e-01
9.530953e-02
7.246129e-02
5.345900e-02
3.918724e-02
3.019573e-02
2.666220e-02
2.838178e-02
3.478448e-02
4.498042e-02
5.782948e-02
7.203027e-02
8.622093e-02
9.908378e-02
1.094453e-01
1.163639e-01
1.191976e-01
1.176493e-01
1.117847e-01
1.020240e-01
8.910839e-02
7.404493e-02
5.803290e-02
4.237762e-02
2.839689e-02
1.732659e-02
1.023186e-02
7.930277e-03
1.093230e-02
1.940321e-02
3.314905e-02
5.162747e-02
7.398252e-02
9.910084e-02
1.256846e-01
1.523359e-01
1.776458e-01
2.002820e-01
2.190704e-01
2.330642e-01
2.415997e-01
2.443341e-01
2.412651e-01
2.327314e-01
2.193929e-01
2.021926e-01
1.823007e-01
1.610430e-01
1.398182e-01
1.200088e-01
1.028904e-01
8.954837e-02
8.080530e-02
7.716699e-02
7.878950e-02
8.547075e-02
9.666737e-02
1.115360e-01
1.289963e-01
1.478105e-01
1.666744e-01
1.843119e-01
1.995663e-01
2.114822e-01
2.193719e-01
2.228625e-01
2.219207e-01
2.168546e-01
2.082930e-01
1.971433e-01
1.845311e-01
1.717261e-01
1.600563e-01
1.508191e-01
1.451918e-01
1.441494e-01
1.483954e-01
1.583086e-01
1.739112e-01
1.948591e-01
2.204551e-01
2.496835e-01
2.812643e-01
3.137230e-01
3.454731e-01
3.749054e-01
4.004810e-01
4.208211e-01
4.347901e-01
4.415651e-01
4.406895e-01
4.321059e-01
4.161661e-01
3.936163e-01
3.655573e-01
3.333802e-01
2.986820e-01
2.631643e-01
2.285235e-01
1.963400e-01
1.679743e-01
1.444784e-01
1.265289e-01
1.143867e-01
1.078854e-01
1.064489e-01
1.091360e-01
1.147078e-01
1.217134e-01
1.285877e-01
1.337538e-01
1.357238e-01
1.331909e-01
1.251062e-01
1.107371e-01
8.970073e-02
6.197452e-02
2.788145e-02
-1.194622e-02
-5.662103e-02
-1.050673e-01
-1.560944e-01
-2.084711e-01
-2.609936e-01
-3.125435e-01
-3.621316e-01
-4.089261e-01
-4.522650e-01
-4.916549e-01
-5.267578e-01
-5.573698e-01
-5.833944e-01
-6.048141e-01
-6.216629e-01
-6.340028e-01
-6.419061e-01
-6.454442e-01
-6.446831e-01
-6.396864e-01
-6.305228e-01
-6.172789e-01
-6.000734e-01
-5.790730e-01
-5.545073e-01
-5.266814e-01
-4.959853e-01
-4.628979e-01
-4.279849e-01
-3.918899e-01
-3.553175e-01
-3.190099e-01
-2.837181e-01
-2.501706e-01
-2.190423e-01
-1.909262e-01
-1.663099e-01
-1.455586e-01
-1.289051e-01
-1.164463e-01
-1.081466e-01
-1.038476e-01
-1.032819e-01
-1.060913e-01
-1.118481e-01
-1.200775e-01
-1.302804e-01
-1.419562e-01
-1.546229e-01
-1.678357e-01
-1.812027e-01
-1.943975e-01
-2.071676e-01
-2.193390e-01
-2.308138e-01
-2.415632e-01
-2.516131e-01
-2.610247e-01
-2.698722e-01
-2.782195e-01
-2.861002e-01
-2.935020e-01
-3.003579e-01
-3.065447e-01
-3.118875e-01
-3.161707e-01
-3.191540e-01
-3.205910e-01
-3.202485e-01
-3.179261e-01
-3.134724e-01
-3.067978e-01
-2.978829e-01
-2.867828e-01
-2.736272e-01
-2.586182e-01
-2.420249e-01
-2.241767e-01
-2.054527e-01
-1.862699e-01
-1.670687e-01
-1.482965e-01
-1.303920e-01
-1.137688e-01
-9.880237e-02
-8.581709e-02
-7.507643e-02
-6.677366e-02
-6.102391e-02
-5.785711e-02
-5.721268e-02
-5.893663e-02
-6.278223e-02
-6.841548e-02
-7.542604e-02
-8.334400e-02
-9.166194e-02
-9.986088e-02
-1.074382e-01
-1.139349e-01
-1.189613e-01
-1.222174e-01
-1.235091e-01
-1.227570e-01
-1.199975e-01
-1.153761e-01
-1.091318e-01
-1.015752e-01
-9.306058e-02
-8.395541e-02
-7.461032e-02
-6.533147e-02
-5.635876e-02
-4.785141e-02
-3.988276e-02
-3.244486e-02
-2.546263e-02
-1.881607e-02
-1.236782e-02
-5.992795e-03
3.943285e-04
6.817073e-03
1.322381e-02
1.948481e-02
2.540012e-02
3.071730e-02
3.515666e-02
3.844104e-02
4.032650e-02
4.063049e-02
3.925443e-02
3.619792e-02
3.156308e-02
2.554830e-02
1.843251e-02
1.055201e-02
2.273254e-03
-6.034896e-03
-1.402578e-02
-2.139390e-02
-2.788649e-02
-3.330757e-02
-3.751495e-02
-4.041227e-02
-4.193808e-02
-4.205479e-02
-4.073980e-02
-3.798073e-02
-3.377530e-02
-2.813546e-02
-2.109419e-02
-1.271270e-02
-3.085990e-03
7.655012e-03
1.934561e-02
3.179351e-02
4.478796e-02
5.811034e-02
7.154444e-02
8.488539e-02
9.794621e-02
1.105617e-01
1.225897e-01
1.339087e-01
1.444147e-01
1.540140e-01
1.626159e-01
1.701250e-01
1.764340e-01
1.814196e-01
1.849421e-01
1.868501e-01
1.869907e-01
1.852243e-01
1.814419e-01
1.755831e-01
1.676512e-01
1.577240e-01
1.459578e-01
1.325846e-01
1.179028e-01
1.022628e-01
8.604899e-02
6.966000e-02
5.349022e-02
3.791349e-02
2.327131e-02
9.866024e-03
-2.041160e-03
-1.222870e-02
-2.051172e-02
-2.673960e-02
-3.079569e-02
-3.259993e-02
-3.211456e-02
-2.935158e-02
-2.438102e-02
-1.733797e-02
-8.427063e-03
2.077231e-03
1.383550e-02
2.645394e-02
3.950033e-02
5.252439e-02
6.508099e-02
7.675440e-02
8.718134e-02
9.607094e-02
1.032193e-01
1.085171e-01
1.119500e-01
1.135910e-01
1.135871e-01
1.121409e-01
1.094895e-01
1.058807e-01
1.015494e-01
9.669456e-02
9.145944e-02
8.591695e-02
8.006266e-02
7.381655e-02
6.703406e-02
5.952556e-02
5.108261e-02
4.150799e-02
3.064660e-02
1.841357e-02
4.816439e-03
-1.003129e-02
-2.590687e-02
-4.248584e-02
-5.935971e-02
-7.606185e-02
-9.209900e-02
-1.069852e-01
-1.202754e-01
-1.315949e-01
-1.406638e-01
-1.473128e-01
-1.514911e-01
-1.532656e-01
-1.528132e-01
-1.504075e-01
-1.464004e-01
-1.412007e-01
-1.352498e-01
-1.289950e-01
-1.228622e-01
-1.172291e-01
-1.123993e-01
-1.085810e-01
-1.058700e-01
-1.042412e-01
-1.035484e-01
-1.035335e-01
-1.038454e-01
-1.040668e-01
-1.037474e-01
-1.024398e-01
-9.973741e-02
-9.530842e-02
-8.892609e-02
-8.049222e-02
-7.005301e-02
-5.780684e-02
-4.410351e-02
-2.943465e-02
-1.441513e-02
2.447872e-04
1.377597e-02
2.539466e-02
3.435198e-02
3.998542e-02
4.176808e-02
3.935106e-02
3.259517e-02
2.158905e-02
6.652191e-03
-1.167740e-02
-3.266964e-02
-5.544120e-02
-7.900377e-02
-1.023184e-01
-1.243521e-01
-1.441326e-01
-1.607983e-01
-1.736399e-01
-1.821330e-01
-1.859596e-01
-1.850189e-01
-1.794276e-01
-1.695090e-01
-1.557723e-01
-1.388828e-01
-1.196231e-01
-9.884736e-02
-7.743001e-02
-5.621290e-02
-3.595394e-02
-1.728215e-02
-6.625127e-04
1.362631e-02
2.550009e-02
3.506277e-02
4.258635e-02
4.847865e-02
5.324112e-02
5.741974e-02
6.155275e-02
6.611900e-02
7.149130e-02
7.789834e-02
8.539803e-02
9.386431e-02
1.029881e-01
1.122927e-01
1.211631e-01
1.288876e-01
1.347106e-01
1.378923e-01
1.377718e-01
1.338285e-01
1.257359e-01
1.134024e-01
9.699453e-02
7.694096e-02
5.391663e-02
2.880924e-02
2.671428e-03
-2.333740e-02
-4.801573e-02
-7.018731e-02
-8.876748e-02
-1.028247e-01
-1.116336e-01
-1.147169e-01
-1.118732e-01
-1.031892e-01
-8.903777e-02
-7.005993e-02
-4.713458e-02
-2.133507e-02
6.124725e-03
3.395367e-02
6.085318e-02
8.559027e-02
1.070696e-01
1.243990e-01
1.369441e-01
1.443658e-01
1.466392e-01
1.440507e-01
1.371750e-01
1.268323e-01
1.140304e-01
9.989541e-02
8.559407e-02
7.225499e-02
6.089199e-02
5.233543e-02
4.717554e-02
4.572170e-02
4.798031e-02
5.365295e-02
6.215535e-02
7.265629e-02
8.413423e-02
9.544841e-02
1.054198e-01
1.129166e-01
1.169376e-01
1.166876e-01
1.116382e-01
1.015689e-01
8.658704e-02
6.712371e-02
4.390958e-02
1.793186e-02
-9.623014e-03
-3.743739e-02
-6.413695e-02
-8.836803e-02
-1.088738e-01
-1.245656e-01
-1.345860e-01
-1.383601e-01
-1.356326e-01
-1.264880e-01
-1.113531e-01
-9.098062e-02
-6.641454e-02
-3.893624e-02
-9.994173e-03
1.888115e-02
4.617188e-02
7.047088e-02
9.057546e-02
1.055688e-01
1.148816e-01
1.183281e-01
1.161134e-01
1.088114e-01
9.731572e-02
8.276886e-02
6.647490e-02
4.980272e-02
3.408685e-02
2.053235e-02
1.013028e-02
3.589259e-03
1.287841e-03
3.251153e-03
9.153403e-03
1.834627e-02
2.991126e-02
4.273240e-02
5.558401e-02
6.722712e-02
7.650709e-02
8.244446e-02
8.431155e-02
8.168805e-02
7.449144e-02
6.298005e-02
4.773006e-02
2.958978e-02
9.616894e-03
-1.099511e-02
-3.099492e-02
-4.915069e-02
-6.432283e-02
-7.552972e-02
-8.200431e-02
-8.323979e-02
-7.902204e-02
-6.944698e-02
-5.492074e-02
-3.614164e-02
-1.406380e-02
1.015653e-02
3.522979e-02
5.981340e-02
8.259880e-02
1.023993e-01
1.182320e-01
1.293867e-01
1.354761e-01
1.364623e-01
1.326573e-01
1.246982e-01
1.134982e-01
1.001785e-01
8.598529e-02
7.219939e-02
6.004308e-02
5.059174e-02
4.469543e-02
4.291590e-02
4.548343e-02
5.227669e-02
6.282764e-02
7.635120e-02
9.179794e-02
1.079261e-01
1.233880e-01
1.368246e-01
1.469618e-01
1.527019e-01
1.532026e-01
1.479396e-01
1.367466e-01
1.198314e-01
9.776751e-02
7.146127e-02
4.209987e-02
1.108258e-02
-2.005909e-02
-4.974756e-02
-7.644730e-02
-9.875052e-02
-1.154565e-01
-1.256409e-01
-1.287108e-01
-1.244426e-01
-1.129996e-01
-9.492625e-02
-7.112042e-02
-4.278247e-02
-1.134565e-02
2.160906e-02
5.444802e-02
8.558410e-02
1.135735e-01
1.372035e-01
1.555655e-01
1.681066e-01
1.746578e-01
1.754345e-01
1.710110e-01
1.622699e-01
1.503309e-01
1.364634e-01
1.219889e-01
1.081811e-01
9.616964e-02
8.685463e-02
8.083853e-02
7.837974e-02
7.937231e-02
8.335390e-02
8.954178e-02
9.689509e-02
1.041987e-01
1.101628e-01
1.135304e-01
1.131841e-01
1.082429e-01
9.814163e-02
8.268470e-02
6.207079e-02
3.688686e-02
8.072991e-03
-2.313784e-02
-5.529902e-02
-8.684174e-02
-1.161714e-01
-1.417626e-01
-1.622475e-01
-1.764935e-01
-1.836667e-01
-1.832809e-01
-1.752283e-01
-1.597927e-01
-1.376418e-01
-1.097992e-01
-7.759458e-02
-4.259571e-02
-6.522411e-03
2.885096e-02
6.179976e-02
9.075297e-02
1.143898e-01
1.317224e-01
1.421582e-01
1.455384e-01
1.421481e-01
1.326972e-01
1.182730e-01
1.002665e-01
8.027795e-02
6.000676e-02
4.113408e-02
2.520486e-02
1.351785e-02
7.030979e-03
6.288986e-03
1.137905e-02
2.191862e-02
3.707754e-02
5.563424e-02
7.606300e-02
9.664660e-02
1.156060e-01
1.312368e-01
1.420410e-01
1.468431e-01
1.448814e-01
1.358672e-01
1.200078e-01
9.799376e-02
7.095096e-02
4.036381e-02
7.975794e-03
-2.432469e-02
-5.462498e-02
-8.110747e-02
-1.021607e-01
-1.164757e-01
-1.231239e-01
-1.216108e-01
-1.119063e-01
-9.444738e-02
-7.011505e-02
-4.018604e-02
-6.260931e-03
2.982729e-02
6.611977e-02
1.006476e-01
1.315507e-01
1.571918e-01
1.762598e-01
1.878530e-01
1.915385e-01
1.873802e-01
1.759349e-01
1.582148e-01
1.356205e-01
1.098475e-01
8.277369e-02
5.633540e-02
3.239817e-02
1.263219e-02
-1.600750e-03
-9.341215e-03
-1.010048e-02
-3.898119e-03
8.734637e-03
2.678749e-02
4.883866e-02
7.315380e-02
9.780978e-02
1.208338e-01
1.403466e-01
1.546980e-01
1.625837e-01
1.631344e-01
1.559710e-01
1.412241e-01
1.195173e-01
9.191831e-02
5.986268e-02
2.505777e-02
-1.062706e-02
-4.527619e-02
-7.704273e-02
-1.042564e-01
-1.255187e-01
-1.397803e-01
-1.463976e-01
-1.451653e-01
-1.363239e-01
-1.205421e-01
-9.887430e-02
-7.269483e-02
-4.361231e-02
-1.336757e-02
1.627877e-02
4.366170e-02
6.732186e-02
8.610155e-02
9.921928e-02
1.063174e-01
1.074801e-01
1.032206e-01
9.443975e-02
8.235855e-02
6.842955e-02
5.423231e-02
4.135937e-02
3.129996e-02
2.532883e-02
2.440813e-02
2.910919e-02
3.956055e-02
5.542649e-02
7.591932e-02
9.984581e-02
1.256863e-01
1.517015e-01
1.760602e-01
1.969759e-01
2.128430e-01
2.223593e-01
2.246246e-01
2.192087e-01
2.061838e-01
1.861198e-01
1.600457e-01
1.293809e-01
9.584264e-02
6.133674e-02
2.783878e-02
-2.725942e-03
-2.859643e-02
-4.827701e-02
-6.062000e-02
-6.488616e-02
-6.078068e-02
-4.846420e-02
-2.853872e-02
-2.009624e-03
2.977501e-02
6.520541e-02
1.025077e-01
1.398531e-01
1.754716e-01
2.077624e-01
2.353932e-01
2.573799e-01
2.731423e-01
2.825304e-01
2.858212e-01
2.836870e-01
2.771372e-01
2.674391e-01
2.560219e-01
2.443707e-01
2.339186e-01
2.259415e-01
2.214649e-01
2.211878e-01
2.254290e-01
2.341005e-01
2.467094e-01
2.623902e-01
2.799650e-01
2.980290e-01
3.150550e-01
3.295109e-01
3.399783e-01
3.452643e-01
3.444940e-01
3.371775e-01
3.232448e-01
3.030480e-01
2.773336e-01
2.471883e-01
2.139675e-01
1.792106e-01
1.445519e-01
1.116313e-01
8.200902e-02
5.708665e-02
3.803723e-02
2.574547e-02
2.076023e-02
2.326166e-02
3.304516e-02
4.952477e-02
7.175754e-02
9.848993e-02
1.282259e-01
1.593144e-01
1.900508e-01
2.187866e-01
2.440376e-01
2.645825e-01
2.795422e-01
2.884342e-01
2.911967e-01
2.881828e-01
2.801242e-01
2.680710e-01
2.533105e-01
2.372717e-01
2.214224e-01
2.071634e-01
1.957280e-01
1.880917e-01
1.848991e-01
1.864130e-01
1.924900e-01
2.025840e-01
2.157806e-01
2.308589e-01
2.463794e-01
2.607897e-01
2.725422e-01
2.802126e-01
2.826099e-01
2.788688e-01
2.685168e-01
2.515126e-01
2.282531e-01
1.995518e-01
1.665896e-01
1.308454e-01
9.400882e-02
5.788311e-02
2.428085e-02
-5.080407e-03
-2.867829e-02
-4.527547e-02
-5.399395e-02
-5.436908e-02
-4.637972e-02
-3.045261e-02
-7.440298e-03
2.142655e-02
5.461039e-02
9.035795e-02
1.268064e-01
1.620977e-01
1.944935e-01
2.224828e-01
2.448743e-01
2.608663e-01
2.700905e-01
2.726253e-01
2.689803e-01
2.600516e-01
2.470533e-01
2.314285e-01
2.147465e-01
1.985909e-01
1.844477e-01
1.735991e-01
1.670305e-01
1.653593e-01
1.687881e-01
1.770883e-01
1.896158e-01
2.053569e-01
2.230026e-01
2.410465e-01
2.578975e-01
2.719996e-01
2.819478e-01
2.865912e-01
2.851147e-01
2.770948e-01
2.625256e-01
2.418159e-01
2.157594e-01
1.854832e-01
1.523784e-01
1.180185e-01
8.407113e-02
5.220604e-02
2.400363e-02
8.663627e-04
-1.606288e-02
-2.597169e-02
-2.843313e-02
-2.344000e-02
-1.141392e-02
6.813659e-03
3.004915e-02
5.681153e-02
8.542951e-02
1.141547e-01
1.412820e-01
1.652685e-01
1.848404e-01
1.990796e-01
2.074821e-01
2.099844e-01
2.069554e-01
1.991561e-01
1.876705e-01
1.738150e-01
1.590329e-01
1.447833e-01
1.324316e-01
1.231502e-01
1.178342e-01
1.170381e-01
1.209359e-01
1.293077e-01
1.415524e-01
1.567273e-01
1.736115e-01
1.907907e-01
2.067570e-01
2.200184e-01
2.292090e-01
2.331925e-01
2.311503e-01
2.226475e-01
2.076708e-01
1.866368e-01
1.603700e-01
1.300532e-01
9.715656e-02
6.334863e-02
3.039795e-02
6.945259e-05
-2.597813e-02
-4.628905e-02
-5.969680e-02
-6.539534e-02
-6.299141e-02
-5.253402e-02
-3.451855e-02
-9.863607e-03
2.013918e-02
5.390054e-02
8.963015e-02
1.254484e-01
1.595061e-01
1.901038e-01
2.158016e-01
2.355119e-01
2.485666e-01
2.547562e-01
2.543338e-01
2.479886e-01
2.367867e-01
2.220874e-01
2.054403e-01
1.884710e-01
1.727637e-01
1.597493e-01
1.506041e-01
1.461683e-01
1.468873e-01
1.527808e-01
1.634424e-01
1.780695e-01
1.955226e-01
2.144098e-01
2.331907e-01
2.502911e-01
2.642192e-01
2.736740e-01
2.776379e-01
2.754458e-01
2.668276e-01
2.519221e-01
2.312630e-01
2.057419e-01
1.765497e-01
1.451056e-01
1.129754e-01
8.178590e-02
5.313872e-02
2.852679e-02
9.256119e-03
-3.624631e-03
-9.383882e-03
-7.653112e-03
1.544388e-03
1.778520e-02
4.026047e-02
6.781504e-02
9.901053e-02
1.322098e-01
1.656783e-01
1.976951e-01
2.266658e-01
2.512284e-01
2.703435e-01
2.833613e-01
2.900601e-01
2.906541e-01
2.857698e-01
2.763932e-01
2.637933e-01
2.494268e-01
2.348321e-01
2.215193e-01
2.108638e-01
2.040099e-01
2.017913e-01
2.046714e-01
2.127107e-01
2.255617e-01
2.424932e-01
2.624437e-01
2.840996e-01
3.059917e-01
3.266039e-01
3.444829e-01
3.583416e-01
3.671463e-01
3.701841e-01
3.671047e-01
3.579369e-01
3.430809e-01
3.232778e-01
2.995608e-01
2.731907e-01
2.455814e-01
2.182176e-01
1.925712e-01
1.700183e-01
1.517632e-01
1.387714e-01
1.317166e-01
1.309437e-01
1.364510e-01
1.478928e-01
1.646034e-01
1.856405e-01
2.098481e-01
2.359331e-01
2.625512e-01
2.883955e-01
3.122801e-01
3.332139e-01
3.504581e-01
3.635631e-01
3.723844e-01
3.770750e-01
3.780574e-01
3.759752e-01
3.716315e-01
3.659159e-01
3.597280e-01
3.539018e-01
3.491369e-01
3.459413e-01
3.445897e-01
3.451001e-01
3.472314e-01
3.505008e-01
3.542238e-01
3.575706e-01
3.596384e-01
3.595322e-01
3.564473e-01
3.497453e-01
3.390173e-01
3.241261e-01
3.052262e-01
2.827586e-01
2.574242e-01
2.301376e-01
2.019676e-01
1.740683e-01
1.476070e-01
1.236921e-01
1.033072e-01
8.725400e-02
7.610638e-02
7.017961e-02
6.951366e-02
7.387200e-02
8.275519e-02
9.542860e-02
1.109633e-01
1.282885e-01
1.462539e-01
1.636981e-01
1.795203e-01
1.927492e-01
2.026052e-01
2.085499e-01
2.103202e-01
2.079435e-01
2.017336e-01
1.922675e-01
1.803449e-01
1.669332e-01
1.531000e-01
1.399388e-01
1.284905e-01
1.196658e-01
1.141753e-01
1.124709e-01
1.147044e-01
1.207065e-01
1.299879e-01
1.417639e-01
1.550008e-01
1.684823e-01
1.808918e-01
1.909047e-01
1.972846e-01
1.989748e-01
1.951769e-01
1.854121e-01
1.695573e-01
1.478582e-01
1.209169e-01
8.965857e-02
5.527959e-02
1.918141e-02
-1.710599e-02
-5.200728e-02
-8.398749e-02
-1.116360e-01
-1.337443e-01
-1.493723e-01
-1.579001e-01
-1.590606e-01
-1.529517e-01
-1.400280e-01
-1.210712e-01
-9.714135e-02
-6.951160e-02
-3.958867e-02
-8.824669e-03
2.137452e-02
4.973707e-02
7.520197e-02
9.697839e-02
1.145834e-01
1.278560e-01
1.369480e-01
1.422940e-01
1.445638e-01
1.446011e-01
1.433528e-01
1.417939e-01
1.408518e-01
1.413346e-01
1.438686e-01
1.488487e-01
1.564045e-01
1.663873e-01
1.783774e-01
1.917146e-01
2.055483e-01
2.189066e-01
2.307778e-01
2.401982e-01
2.463382e-01
2.485780e-01
2.465658e-01
2.402523e-01
2.298988e-01
2.160601e-01
1.995436e-01
1.813523e-01
1.626150e-01
1.445140e-01
1.282113e-01
1.147820e-01
1.051554e-01
1.000662e-01
1.000180e-01
1.052575e-01
1.157635e-01
1.312469e-01
1.511659e-01
1.747526e-01
2.010511e-01
2.289669e-01
2.573247e-01
2.849340e-01
3.106580e-01
3.334841e-01
3.525883e-01
3.673891e-01
3.775865e-01
3.831797e-01
3.844651e-01
3.820119e-01
3.766210e-01
3.692673e-01
3.610324e-01
3.530293e-01
3.463248e-01
3.418628e-01
3.403939e-01
3.424162e-01
3.481316e-01
3.574219e-01
3.698479e-01
3.846734e-01
4.009115e-01
4.173936e-01
4.328537e-01
4.460247e-01
4.557368e-01
4.610102e-01
4.611340e-01
4.557232e-01
4.447495e-01
4.285445e-01
4.077759e-01
3.834006e-01
3.565992e-01
3.286992e-01
3.010906e-01
2.751419e-01
2.521187e-01
2.331111e-01
2.189725e-01
2.102733e-01
2.072723e-01
2.099057e-01
2.177960e-01
2.302783e-01
2.464429e-01
2.651912e-01
2.853023e-01
3.055067e-01
3.245629e-01
3.413336e-01
3.548545e-01
3.643928e-01
3.694887e-01
3.699769e-01
3.659879e-01
3.579274e-01
3.464382e-01
3.323477e-01
3.166054e-01
3.002151e-01
2.841658e-01
2.693653e-01
2.565802e-01
2.463847e-01
2.391225e-01
2.348837e-01
2.334990e-01
2.345529e-01
2.374156e-01
2.412917e-01
2.452828e-01
2.484590e-01
2.499338e-01
2.489362e-01
2.448732e-01
2.373784e-01
2.263418e-01
2.119205e-01
1.945286e-01
1.748113e-01
1.536031e-01
1.318768e-01
1.106855e-01
9.110112e-02
7.415356e-02
6.077188e-02
5.172977e-02
4.759755e-02
4.870285e-02
5.510275e-02
6.657002e-02
8.259594e-02
1.024109e-01
1.250233e-01
1.492747e-01
1.739094e-01
1.976533e-01
2.192969e-01
2.377770e-01
2.522500e-01
2.621509e-01
2.672334e-01
2.675862e-01
2.636252e-01
2.560601e-01
2.458404e-01
2.340836e-01
2.219915e-01
2.107619e-01
2.015006e-01
1.951416e-01
1.923772e-01
1.936063e-01
1.989001e-01
2.079924e-01
2.202925e-01
2.349233e-01
2.507819e-01
2.666186e-01
2.811284e-01
2.930481e-01
3.012511e-01
3.048330e-01
3.031798e-01
2.960158e-01
2.834246e-01
2.658453e-01
2.440424e-01
2.190535e-01
1.921202e-01
1.646074e-01
1.379176e-01
1.134065e-01
9.230499e-02
7.565169e-02
6.423864e-02
5.857259e-02
5.885288e-02
6.496641e-02
7.649982e-02
9.276797e-02
1.128574e-01
1.356831e-01
1.600549e-01
1.847517e-01
2.085964e-01
2.305279e-01
2.496647e-01
2.653541e-01
2.772042e-01
2.850962e-01
2.891774e-01
2.898348e-01
2.876529e-01
2.833597e-01
2.777653e-01
2.716977e-01
2.659406e-01
2.611774e-01
2.579438e-01
2.565916e-01
2.572651e-01
2.598921e-01
2.641889e-01
2.696806e-01
2.757358e-01
2.816147e-01
2.865275e-01
2.896994e-01
2.904374e-01
2.881919e-01
2.826081e-01
2.735618e-01
2.611763e-01
2.458200e-01
2.280851e-01
2.087505e-01
1.887335e-01
1.690333e-01
1.506711e-01
1.346302e-01
1.217987e-01
1.129186e-01
1.085426e-01
1.090010e-01
1.143811e-01
1.245182e-01
1.389992e-01
1.571789e-01
1.782075e-01
2.010705e-01
2.246410e-01
2.477416e-01
2.692149e-01
2.879982e-01
3.031957e-01
3.141428e-01
3.204553e-01
3.220592e-01
3.191976e-01
3.124141e-01
3.025140e-01
2.905053e-01
2.775255e-01
2.647586e-01
2.533477e-01
2.443114e-01
2.384673e-01
2.363702e-01
2.382678e-01
2.440782e-01
2.533902e-01
2.654870e-01
2.793927e-01
2.939386e-01
3.078446e-01
3.198115e-01
3.286162e-01
3.332026e-01
3.327613e-01
3.267909e-01
3.151357e-01
2.979981e-01
2.759250e-01
2.497708e-01
2.206420e-01
1.898269e-01
1.587169e-01
1.287239e-01
1.011990e-01
7.735618e-02
5.820595e-02
4.450170e-02
3.670098e-02
3.494299e-02
3.904301e-02
4.850377e-02
6.254370e-02
8.014151e-02
1.000960e-01
1.210991e-01
1.418179e-01
1.609827e-01
1.774722e-01
1.903910e-01
1.991317e-01
2.034155e-01
2.033076e-01
1.992066e-01
1.918077e-01
1.820452e-01
1.710177e-01
1.599017e-01
1.498620e-01
1.419624e-01
1.370852e-01
1.358616e-01
1.386207e-01
1.453580e-01
1.557263e-01
1.690502e-01
1.843658e-01
2.004812e-01
2.160590e-01
2.297134e-01
2.401161e-01
2.461030e-01
2.467700e-01
2.415513e-01
2.302699e-01
2.131562e-01
1.908340e-01
1.642752e-01
1.347300e-01
1.036385e-01
7.253448e-02
4.294774e-02
1.631290e-02
-6.110829e-03
-2.330500e-02
-3.454057e-02
-3.940896e-02
-3.783569e-02
-3.007722e-02
-1.670247e-02
1.439590e-03
2.326446e-02
4.750774e-02
7.279078e-02
9.769495e-02
1.208422e-01
1.409783e-01
1.570532e-01
1.682925e-01
1.742533e-01
1.748579e-01
1.704027e-01
1.615385e-01
1.492255e-01
1.346649e-01
1.192140e-01
1.042880e-01
9.125847e-02
8.135315e-02
7.556426e-02
7.457262e-02
7.869250e-02
8.784211e-02
1.015423e-01
1.189436e-01
1.388816e-01
1.599543e-01
1.806196e-01
1.993037e-01
2.145131e-01
2.249435e-01
2.295748e-01
2.277463e-01
2.192055e-01
2.041258e-01
1.830940e-01
1.570680e-01
1.273118e-01
9.531256e-02
6.268771e-02
3.108831e-02
2.104119e-03
-2.282459e-02
-4.248431e-02
-5.595102e-02
-6.263550e-02
-6.230924e-02
-5.511011e-02
-4.152810e-02
-2.237202e-02
1.280681e-03
2.814849e-02
5.682141e-02
8.584377e-02
1.137999e-01
1.393981e-01
1.615478e-01
1.794253e-01
1.925232e-01
2.006788e-01
2.040811e-01
2.032528e-01
1.990104e-01
1.924029e-01
1.846335e-01
1.769698e-01
1.706462e-01
1.667670e-01
1.662160e-01
1.695811e-01
1.770992e-01
1.886282e-01
2.036479e-01
2.212917e-01
2.404065e-01
2.596362e-01
2.775237e-01
2.926217e-01
3.036052e-01
3.093749e-01
3.091451e-01
3.025060e-01
2.894586e-01
2.704180e-01
2.461875e-01
2.179057e-01
1.869734e-01
1.549654e-01
1.235354e-01
9.431919e-02
6.884278e-02
4.843898e-02
3.417680e-02
2.680585e-02
2.671790e-02
3.392711e-02
4.806970e-02
6.842322e-02
9.394501e-02
1.233283e-01
1.550737e-01
1.875739e-01
2.192062e-01
2.484301e-01
2.738824e-01
2.944640e-01
3.094107e-01
3.183429e-01
3.212869e-01
3.186691e-01
3.112796e-01
3.002109e-01
2.867754e-01
2.724085e-01
2.585643e-01
2.466099e-01
2.377257e-01
2.328179e-01
2.324475e-01
2.367833e-01
2.455818e-01
2.581982e-01
2.736283e-01
2.905807e-01
3.075743e-01
3.230534e-01
3.355120e-01
3.436150e-01
3.463083e-01
3.429052e-01
3.331437e-01
3.172102e-01
2.957260e-01
2.697023e-01
2.404661e-01
2.095653e-01
1.786620e-01
1.494218e-01
1.234075e-01
1.019826e-01
8.623173e-02
7.689986e-02
7.435382e-02
7.856588e-02
8.911995e-02
1.052393e-01
1.258343e-01
1.495678e-01
1.749352e-01
2.003553e-01
2.242667e-01
2.452243e-01
2.619896e-01
2.736091e-01
2.794733e-01
2.793544e-01
2.734179e-01
2.622085e-01
2.466116e-01
2.277922e-01
2.071168e-01
1.860636e-01
1.661250e-01
1.487099e-01
1.350507e-01
1.261187e-01
1.225563e-01
1.246268e-01
1.321896e-01
1.447017e-01
1.612481e-01
1.806002e-01
2.012986e-01
2.217560e-01
2.403706e-01
2.556438e-01
2.662914e-01
2.713394e-01
2.701973e-01
2.627031e-01
2.491373e-01
2.302040e-01
2.069839e-01
1.808611e-01
1.534318e-01
1.264003e-01
1.014714e-01
8.024484e-02
6.411832e-02
5.420481e-02
5.126730e-02
5.567495e-02
6.738215e-02
8.593129e-02
1.104789e-01
1.398437e-01
1.725748e-01
2.070371e-01
2.415086e-01
2.742861e-01
3.037907e-01
3.286666e-01
3.478660e-01
3.607122e-01
3.669388e-01
3.666995e-01
3.605506e-01
3.494059e-01
3.344683e-01
3.171436e-01
2.989403e-01
2.813643e-01
2.658134e-01
2.534799e-01
2.452670e-01
2.417251e-01
2.430115e-01
2.488780e-01
2.586876e-01
2.714603e-01
2.859456e-01
3.007170e-01
3.142823e-01
3.251987e-01
3.321860e-01
3.342262e-01
3.306419e-01
3.211481e-01
3.058730e-01
2.853485e-01
2.604723e-01
2.324449e-01
2.026894e-01
1.727574e-01
1.442301e-01
1.186198e-01
9.727734e-02
8.131125e-02
7.152272e-02
6.835862e-02
7.188540e-02
8.178472e-02
9.737094e-02
1.176301e-01
1.412790e-01
1.668419e-01
1.927417e-01
2.173991e-01
2.393343e-01
2.572625e-01
2.701772e-01
2.774126e-01
2.786837e-01
2.740979e-01
2.641406e-01
2.496355e-01
2.316832e-01
2.115831e-01
1.907448e-01
1.705940e-01
1.524789e-01
1.375828e-01
1.268473e-01
1.209096e-01
1.200592e-01
1.242133e-01
1.329168e-01
1.453644e-01
1.604472e-01
1.768200e-01
1.929884e-01
2.074082e-01
2.185911e-01
2.252098e-01
2.261925e-01
2.208014e-01
2.086880e-01
1.899223e-01
1.649949e-01
1.347920e-01
1.005460e-01
6.376531e-02
2.614813e-02
-1.051561e-02
-4.444792e-02
-7.398654e-02
-9.768308e-02
-1.143896e-01
-1.233284e-01
-1.241405e-01
-1.169101e-01
-1.021627e-01
-8.083630e-02
-5.422690e-02
-2.390969e-02
8.359221e-03
4.075497e-02
7.150196e-02
9.898894e-02
1.218723e-01
1.391593e-01
1.502651e-01
1.550408e-01
1.537694e-01
1.471340e-01
1.361582e-01
1.221255e-01
1.064815e-01
9.072708e-02
7.630809e-02
6.451062e-02
5.636892e-02
5.259255e-02
5.351773e-02
5.908633e-02
6.885342e-02
8.202328e-02
9.751120e-02
1.140271e-01
1.301753e-01
1.445625e-01
1.559066e-01
1.631356e-01
1.654705e-01
1.624838e-01
1.541304e-01
1.407493e-01
1.230373e-01
1.019992e-01
7.887882e-02
5.507747e-02
3.206402e-02
1.128335e-02
-5.932533e-03
-1.844503e-02
-2.537676e-02
-2.616254e-02
-2.058095e-02
-8.764821e-03
8.809274e-03
3.135135e-02
5.780608e-02
8.691572e-02
1.172949e-01
1.475134e-01
1.761832e-01
2.020442e-01
2.240439e-01
2.414041e-01
2.536693e-01
2.607330e-01
2.628396e-01
2.605619e-01
2.547576e-01
2.465065e-01
2.370348e-01
2.276298e-01
2.195504e-01
2.139394e-01
2.117416e-01
2.136352e-01
2.199800e-01
2.307868e-01
2.457103e-01
2.640665e-01
2.848726e-01
3.069091e-01
3.287989e-01
3.490996e-01
3.664025e-01
3.794314e-01
3.871327e-01
3.887520e-01
3.838881e-01
3.725244e-01
3.550327e-01
3.321527e-01
3.049485e-01
2.747457e-01
2.430551e-01
2.114858e-01
1.816528e-01
1.550839e-01
1.331303e-01
1.168849e-01
1.071152e-01
1.042141e-01
1.081727e-01
1.185783e-01
1.346386e-01
1.552297e-01
1.789670e-01
2.042941e-01
2.295838e-01
2.532442e-01
2.738248e-01
2.901124e-01
3.012107e-01
3.065965e-01
3.061488e-01
3.001473e-01
2.892433e-01
2.744046e-01
2.568393e-01
2.379066e-01
2.190175e-01
2.015338e-01
1.866702e-01
1.754059e-01
1.684119e-01
1.659993e-01
1.680942e-01
1.742399e-01
1.836297e-01
1.951650e-01
2.075377e-01
2.193289e-01
2.291167e-01
2.355846e-01
2.376216e-01
2.344050e-01
2.254608e-01
2.106957e-01
1.904004e-01
1.652276e-01
1.361453e-01
1.043742e-01
7.131255e-02
3.845488e-02
7.308434e-03
-2.068889e-02
-4.424653e-02
-6.229248e-02
-7.403489e-02
-7.901071e-02
-7.711816e-02
-6.863015e-02
-5.418643e-02
-3.476369e-02
-1.162365e-02
1.375892e-02
3.978491e-02
6.483137e-02
8.735711e-02
1.060057e-01
1.196979e-01
1.277052e-01
1.296981e-01
1.257650e-01
1.163989e-01
1.024538e-01
8.507409e-02
6.560447e-02
4.548587e-02
2.614778e-02
8.904025e-03
-5.140386e-03
-1.516523e-02
-2.068902e-02
-2.159783e-02
-1.814725e-02
-1.093796e-02
-8.665361e-04
1.094455e-02
2.323308e-02
3.469286e-02
4.407211e-02
5.026680e-02
5.240173e-02
4.989348e-02
4.249087e-02
3.029085e-02
1.372981e-02
-6.447460e-03
-2.923768e-02
-5.344319e-02
-7.774527e-02
-1.007823e-01
-1.212284e-01
-1.378695e-01
-1.496733e-01
-1.558497e-01
-1.558993e-01
-1.496453e-01
-1.372487e-01
-1.192016e-01
-9.630105e-02
-6.960164e-02
-4.035049e-02
-9.907782e-03
2.034171e-02
4.907965e-02
7.514086e-02
9.758855e-02
1.157720e-01
1.293624e-01
1.383632e-01
1.430969e-01
1.441675e-01
1.424042e-01
1.387903e-01
1.343831e-01
1.302303e-01
1.272884e-01
1.263497e-01
1.279814e-01
1.324815e-01
1.398547e-01
1.498098e-01
1.617802e-01
1.749657e-01
1.883948e-01
2.010015e-01
2.117122e-01
2.195349e-01
2.236417e-01
2.234389e-01
2.186168e-01
2.091768e-01
1.954341e-01
1.779971e-01
1.577267e-01
1.356812e-01
1.130506e-01
9.108758e-02
7.103775e-02
5.407428e-02
4.123871e-02
3.338977e-02
3.116145e-02
3.493106e-02
4.479812e-02
6.057484e-02
8.178905e-02
1.077003e-01
1.373301e-01
1.695052e-01
2.029144e-01
2.361752e-01
2.679085e-01
2.968160e-01
3.217561e-01
3.418130e-01
3.563521e-01
3.650594e-01
3.679584e-01
3.654050e-01
3.580604e-01
3.468438e-01
3.328685e-01
3.173672e-01
3.016092e-01
2.868171e-01
2.740862e-01
2.643111e-01
2.581263e-01
2.558622e-01
2.575226e-01
2.627853e-01
2.710277e-01
2.813762e-01
2.927754e-01
3.040730e-01
3.141114e-01
3.218191e-01
3.262921e-01
3.268610e-01
3.231364e-01
3.150324e-01
3.027667e-01
2.868404e-01
2.679996e-01
2.471833e-01
2.254611e-01
2.039658e-01
1.838250e-01
1.660934e-01
1.516923e-01
1.413554e-01
1.355862e-01
1.346260e-01
1.384372e-01
1.467006e-01
1.588302e-01
1.740049e-01
1.912176e-01
2.093378e-01
2.271857e-01
2.436113e-01
2.575721e-01
2.682032e-01
2.748749e-01
2.772320e-01
2.752135e-01
2.690509e-01
2.592471e-01
2.465362e-01
2.318289e-01
2.161463e-01
2.005464e-01
1.860495e-01
1.735661e-01
1.638335e-01
1.573642e-01
1.544110e-01
1.549494e-01
1.586796e-01
1.650478e-01
1.732867e-01
1.824724e-01
1.915944e-01
1.996325e-01
2.056355e-01
2.087934e-01
2.084962e-01
2.043767e-01
1.963319e-01
1.845247e-01
1.693666e-01
1.514849e-01
1.316782e-01
1.108645e-01
9.002460e-02
7.014525e-02
5.216479e-02
3.692287e-02
2.511663e-02
1.726457e-02
1.367927e-02
1.445017e-02
1.943749e-02
2.827828e-02
4.040539e-02
5.507947e-02
7.143333e-02
8.852687e-02
1.054092e-01
1.211834e-01
1.350681e-01
1.464507e-01
1.549283e-01
1.603310e-01
1.627284e-01
1.624174e-01
1.598937e-01
1.558090e-01
1.509180e-01
1.460179e-01
1.418858e-01
1.392170e-01
1.385706e-01
1.403236e-01
1.446391e-01
1.514495e-01
1.604568e-01
1.711489e-01
1.828328e-01
1.946825e-01
2.057997e-01
2.152821e-01
2.222946e-01
2.261370e-01
2.263020e-01
2.225172e-01
2.147698e-01
2.033105e-01
1.886375e-01
1.714645e-01
1.526731e-01
1.332558e-01
1.142516e-01
9.668098e-02
8.148171e-02
6.945210e-02
6.120332e-02
5.712425e-02
5.736024e-02
6.180642e-02
7.011568e-02
8.172062e-02
9.586832e-02
1.116666e-01
1.281394e-01
1.442889e-01
1.591610e-01
1.719083e-01
1.818493e-01
1.885147e-01
1.916809e-01
1.913844e-01
1.879185e-01
1.818099e-01
1.737795e-01
1.646894e-01
1.554796e-01
1.470990e-01
1.404364e-01
1.362535e-01
1.351274e-01
1.374034e-01
1.431633e-01
1.522107e-01
1.640749e-01
1.780344e-01
1.931592e-01
2.083700e-01
2.225114e-01
2.344345e-01
2.430830e-01
2.475757e-01
2.472774e-01
2.418518e-01
2.312911e-01
2.159202e-01
1.963768e-01
1.735692e-01
1.486182e-01
1.227881e-01
9.741217e-02
7.381622e-02
5.324626e-02
3.680111e-02
2.537377e-02
1.960331e-02
1.983924e-02
2.612015e-02
3.816814e-02
5.540020e-02
7.695695e-02
1.017484e-01
1.285151e-01
1.559016e-01
1.825385e-01
2.071268e-01
2.285187e-01
2.457884e-01
2.582870e-01
2.656777e-01
2.679485e-01
2.654038e-01
2.586348e-01
2.484739e-01
2.359351e-01
2.221450e-01
2.082682e-01
1.954313e-01
1.846482e-01
1.767534e-01
1.723446e-01
1.717399e-01
1.749528e-01
1.816874e-01
1.913555e-01
2.031165e-01
2.159369e-01
2.286671e-01
2.401292e-01
2.492090e-01
2.549435e-01
2.565968e-01
2.537177e-01
2.461737e-01
2.341600e-01
2.181837e-01
1.990261e-01
1.776867e-01
1.553148e-01
1.331333e-01
1.123607e-01
9.413569e-02
7.944917e-02
6.908700e-02
6.358582e-02
6.320430e-02
6.791046e-02
7.738548e-02
9.104359e-02
1.080669e-01
1.274534e-01
1.480769e-01
1.687542e-01
1.883192e-01
2.056955e-01
2.199667e-01
2.304352e-01
2.366664e-01
2.385145e-01
2.361255e-01
2.299211e-01
2.205610e-01
2.088907e-01
1.958770e-01
1.825365e-01
1.698623e-01
1.587534e-01
1.499509e-01
1.439860e-01
1.411416e-01
1.414321e-01
1.446012e-01
1.501402e-01
1.573248e-01
1.652675e-01
1.729848e-01
1.794714e-01
1.837776e-01
1.850835e-01
1.827631e-01
1.764344e-01
1.659904e-01
1.516100e-01
1.337493e-01
1.131146e-01
9.062041e-02
6.733614e-02
4.442489e-02
2.307787e-02
4.446875e-03
-1.042191e-02
-2.064983e-02
-2.557977e-02
-2.481871e-02
-1.826598e-02
-6.124548e-03
1.110579e-02
3.265390e-02
5.752058e-02
8.453746e-02
1.124381e-01
1.399368e-01
1.658097e-01
1.889729e-01
2.085524e-01
2.239389e-01
2.348250e-01
2.412198e-01
2.434406e-01
2.420819e-01
2.379641e-01
2.320661e-01
2.254468e-01
2.191627e-01
2.141856e-01
2.113280e-01
2.111795e-01
2.140592e-01
2.199869e-01
2.286762e-01
2.395516e-01
2.517890e-01
2.643791e-01
2.762084e-01
2.861528e-01
2.931731e-01
2.964053e-01
2.952358e-01
2.893550e-01
2.787851e-01
2.638807e-01
2.453023e-01
2.239679e-01
2.009868e-01
1.775817e-01
1.550075e-01
1.344718e-01
1.170635e-01
1.036936e-01
9.505028e-02
9.156914e-02
9.341828e-02
1.004973e-01
1.124488e-01
1.286819e-01
1.484059e-01
1.706748e-01
1.944396e-01
2.186071e-01
2.421026e-01
2.639315e-01
2.832368e-01
2.993488e-01
3.118220e-01
3.204579e-01
3.253109e-01
3.266776e-01
3.250694e-01
3.211701e-01
3.157827e-01
3.097665e-01
3.039713e-01
2.991724e-01
2.960106e-01
2.949415e-01
2.961981e-01
2.997693e-01
3.053947e-01
3.125796e-01
3.206258e-01
3.286813e-01
3.358017e-01
3.410235e-01
3.434403e-01
3.422765e-01
3.369521e-01
3.271319e-01
3.127548e-01
2.940423e-01
2.714870e-01
2.458222e-01
2.179796e-01
1.890360e-01
1.601563e-01
1.325329e-01
1.073263e-01
8.560820e-02
6.830859e-02
5.616807e-02
4.969803e-02
4.914952e-02
5.449274e-02
6.540922e-02
8.129832e-02
1.013000e-01
1.243348e-01
1.491605e-01
1.744449e-01
1.988493e-01
2.211181e-01
2.401665e-01
2.551585e-01
2.655681e-01
2.712170e-01
2.722858e-01
2.692972e-01
2.630721e-01
2.546629e-01
2.452688e-01
2.361389e-01
2.284727e-01
2.233238e-01
2.215152e-01
2.235712e-01
2.296717e-01
2.396316e-01
2.529059e-01
2.686223e-01
2.856377e-01
3.026168e-01
3.181269e-01
3.307434e-01
3.391565e-01
3.422723e-01
3.392984e-01
3.298073e-01
3.137717e-01
2.915701e-01
2.639632e-01
2.320438e-01
1.971671e-01
1.608672e-01
1.247660e-01
9.048182e-02
5.954064e-02
3.329570e-02
1.285716e-02
-9.650140e-04
-7.703233e-03
-7.258014e-03
9.395590e-05
1.371022e-02
3.261226e-02
5.553489e-02
8.099508e-02
1.073782e-01
1.330381e-01
1.564044e-01
1.760894e-01
1.909856e-01
2.003437e-01
2.038252e-01
2.015232e-01
1.939511e-01
1.819992e-01
1.668641e-01
1.499564e-01
1.327927e-01
1.168815e-01
1.036089e-01
9.413472e-02
8.930382e-02
8.958142e-02
9.501584e-02
1.052325e-01
1.194597e-01
1.365859e-01
1.552426e-01
1.739096e-01
1.910323e-01
2.051429e-01
2.149754e-01
2.195638e-01
2.183152e-01
2.110519e-01
1.980179e-01
1.798534e-01
1.575382e-01
1.323144e-01
1.055947e-01
7.886547e-02
5.359222e-02
3.113264e-02
1.266188e-02
-8.870814e-04
-8.866555e-03
-1.093980e-02
-7.089679e-03
2.388770e-03
1.691053e-02
3.563597e-02
5.751812e-02
8.136062e-02
1.058849e-01
1.298045e-01
1.519034e-01
1.711137e-01
1.865871e-01
1.977538e-01
2.043630e-01
2.065001e-01
2.045793e-01
1.993110e-01
1.916470e-01
1.827089e-01
1.737048e-01
1.658407e-01
1.602311e-01
1.578166e-01
1.592905e-01
1.650408e-01
1.751113e-01
1.891848e-01
2.065907e-01
2.263380e-01
2.471723e-01
2.676550e-01
2.862602e-01
3.014830e-01
3.119514e-01
3.165346e-01
3.144349e-01
3.052583e-01
2.890546e-01
2.663241e-01
2.379905e-01
2.053429e-01
1.699534e-01
1.335774e-01
9.804566e-02
6.515523e-02
3.656584e-02
1.370740e-02
-2.297003e-03
-1.068927e-02
-1.111331e-02
-3.629570e-03
1.129296e-02
3.280616e-02
5.973172e-02
9.062685e-02
1.238640e-01
1.577212e-01
1.904792e-01
2.205210e-01
2.464264e-01
2.670574e-01
2.816255e-01
2.897359e-01
2.914043e-01
2.870449e-01
2.774297e-01
2.636236e-01
2.469012e-01
2.286505e-01
2.102721e-01
1.930794e-01
1.782075e-01
1.665345e-01
1.586211e-01
1.546717e-01
1.545201e-01
1.576416e-01
1.631917e-01
1.700694e-01
1.770030e-01
1.826508e-01
1.857112e-01
1.850318e-01
1.797084e-01
1.691657e-01
1.532108e-01
1.320558e-01
1.063087e-01
7.693278e-02
4.518086e-02
1.250918e-02
-1.952046e-02
-4.934294e-02
-7.548876e-02
-9.667300e-02
-1.118690e-01
-1.203633e-01
-1.217894e-01
-1.161402e-01
-1.037608e-01
-8.532153e-02
-6.177609e-02
-3.430528e-02
-4.250083e-03
2.696352e-02
5.790437e-02
8.721705e-02
1.136995e-01
1.363727e-01
1.545377e-01
1.678149e-01
1.761629e-01
1.798728e-01
1.795399e-01
1.760133e-01
1.703291e-01
1.636302e-01
1.570817e-01
1.517847e-01
1.486960e-01
1.485564e-01
1.518334e-01
1.586814e-01
1.689221e-01
1.820485e-01
1.972541e-01
2.134836e-01
2.295064e-01
2.440048e-01
2.556727e-01
2.633162e-01
2.659495e-01
2.628774e-01
2.537565e-01
2.386312e-01
2.179404e-01
1.924942e-01
1.634246e-01
1.321135e-01
1.001053e-01
6.901012e-02
4.040544e-02
1.574233e-02
-3.738889e-03
-1.707867e-02
-2.365103e-02
-2.319703e-02
-1.583789e-02
-2.067197e-03
1.727767e-02
4.106388e-02
6.792943e-02
9.636437e-02
1.248026e-01
1.517190e-01
1.757257e-01
1.956604e-01
2.106605e-01
2.202168e-01
2.242032e-01
2.228780e-01
2.168587e-01
2.070710e-01
1.946769e-01
1.809873e-01
1.673666e-01
1.551356e-01
1.454801e-01
1.393714e-01
1.375013e-01
1.402362e-01
1.475911e-01
1.592258e-01
1.744631e-01
1.923287e-01
2.116131e-01
2.309503e-01
2.489104e-01
2.640995e-01
2.752587e-01
2.813560e-01
2.816633e-01
2.758121e-01
2.638248e-01
2.461187e-01
2.234849e-01
1.970416e-01
1.681675e-01
1.384192e-01
1.094375e-01
8.284822e-02
6.016407e-02
4.269289e-02
3.145721e-02
2.713059e-02
2.999436e-02
3.991807e-02
5.636512e-02
7.842395e-02
1.048631e-01
1.342072e-01
1.648294e-01
1.950542e-01
2.232649e-01
2.480066e-01
2.680797e-01
2.826158e-01
2.911311e-01
2.935527e-01
2.902160e-01
2.818344e-01
2.694426e-01
2.543192e-01
2.378936e-01
2.216443e-01
2.069965e-01
1.952237e-01
1.873622e-01
1.841414e-01
1.859363e-01
1.927430e-01
2.041792e-01
2.195092e-01
2.376917e-01
2.574484e-01
2.773494e-01
2.959103e-01
3.116947e-01
3.234146e-01
3.300204e-01
3.307756e-01
3.253081e-01
3.136378e-01
2.961774e-01
2.737084e-01
2.473345e-01
2.184158e-01
1.884875e-01
1.591683e-01
1.320639e-01
1.086713e-01
9.028799e-02
7.793400e-02
7.228818e-02
7.364486e-02
8.189274e-02
9.651815e-02
1.166335e-01
1.410304e-01
1.682554e-01
1.967045e-01
2.247304e-01
2.507546e-01
2.733760e-01
2.914664e-01
3.042450e-01
3.113268e-01
3.127406e-01
3.089156e-01
3.006389e-01
2.889869e-01
2.752384e-01
2.607745e-01
2.469738e-01
2.351110e-01
2.262636e-01
2.212350e-01
2.204967e-01
2.241546e-01
2.319401e-01
2.432283e-01
2.570808e-01
2.723120e-01
2.875744e-01
3.014586e-01
3.125991e-01
3.197791e-01
3.220246e-01
3.186794e-01
3.094548e-01
2.944514e-01
2.741511e-01
2.493840e-01
2.212738e-01
1.911682e-01
1.605592e-01
1.309982e-01
1.040108e-01
8.101283e-02
6.323326e-02
5.164434e-02
4.690442e-02
4.931550e-02
5.879819e-02
7.488646e-02
9.674363e-02
1.232008e-01
1.528173e-01
1.839624e-01
2.149127e-01
2.439612e-01
2.695293e-01
2.902725e-01
3.051714e-01
3.135992e-01
3.153595e-01
3.106914e-01
3.002431e-01
2.850146e-01
2.662788e-01
2.454835e-01
2.241462e-01
2.037454e-01
1.856201e-01
1.708814e-01
1.603433e-01
1.544769e-01
1.533903e-01
1.568335e-01
1.642285e-01
1.747192e-01
1.872401e-01
2.005962e-01
2.135512e-01
2.249167e-01
2.336367e-01
2.388618e-01
2.400060e-01
2.367833e-01
2.292214e-01
2.176517e-01
2.026800e-01
1.851389e-01
1.660298e-01
1.464555e-01
1.275520e-01
1.104185e-01
9.605294e-02
8.529278e-02
7.876474e-02
7.684629e-02
7.964047e-02
8.696617e-02
9.836463e-02
1.131227e-01
1.303124e-01
1.488455e-01
1.675412e-01
1.852032e-01
2.007015e-01
2.130529e-01
2.214938e-01
2.255371e-01
2.250099e-01
2.200651e-01
2.111693e-01
1.990663e-01
1.847197e-01
1.692422e-01
1.538133e-01
1.395949e-01
1.276486e-01
1.188605e-01
1.138789e-01
1.130679e-01
1.164811e-01
1.238552e-01
1.346258e-01
1.479635e-01
1.628283e-01
1.780393e-01
1.923557e-01
2.045625e-01
2.135575e-01
2.184307e-01
2.185325e-01
2.135236e-01
2.034024e-01
1.885094e-01
1.695074e-01
1.473409e-01
1.231782e-01
9.834202e-02
7.423165e-02
5.224160e-02
3.368080e-02
1.969544e-02
1.119939e-02
8.815726e-03
1.283304e-02
2.317957e-02
3.941770e-02
6.076009e-02
8.610762e-02
1.141080e-01
1.432329e-01
1.718687e-01
1.984172e-01
2.213985e-01
2.395485e-01
2.519053e-01
2.578744e-01
2.572702e-01
2.503274e-01
2.376838e-01
2.203342e-01
1.995605e-01
1.768416e-01
1.537508e-01
1.318470e-01
1.125667e-01
9.712547e-02
8.643387e-02
8.103619e-02
8.107494e-02
8.628434e-02
9.601296e-02
1.092736e-01
1.248173e-01
1.412251e-01
1.570128e-01
1.707392e-01
1.811109e-01
1.870750e-01
1.878936e-01
1.831938e-01
1.729917e-01
1.576888e-01
1.380429e-01
1.151182e-01
9.021804e-02
6.480570e-02
4.041866e-02
1.857993e-02
7.106802e-04
-1.195237e-02
-1.843116e-02
-1.806821e-02
-1.057224e-02
3.956102e-03
2.502123e-02
5.175397e-02
8.295708e-02
1.171732e-01
1.527714e-01
1.880482e-01
2.213347e-01
2.511048e-01
2.760742e-01
2.952837e-01
3.081608e-01
3.145525e-01
3.147289e-01
3.093560e-01
2.994406e-01
2.862519e-01
2.712250e-01
2.558542e-01
2.415831e-01
2.296983e-01
2.212363e-01
2.169084e-01
2.170517e-01
2.216073e-01
2.301300e-01
2.418264e-01
2.556192e-01
2.702332e-01
2.842955e-01
2.964430e-01
3.054285e-01
3.102165e-01
3.100623e-01
3.045668e-01
2.937053e-01
2.778266e-01
2.576265e-01
2.340968e-01
2.084581e-01
1.820800e-01
1.563967e-01
1.328230e-01
1.126747e-01
9.709663e-02
8.700155e-02
8.302051e-02
8.546724e-02
9.431756e-02
1.092054e-01
1.294369e-01
1.540222e-01
1.817266e-01
2.111382e-01
2.407492e-01
2.690478e-01
2.946133e-01
3.162091e-01
3.328649e-01
3.439430e-01
3.491828e-01
3.487188e-01
3.430710e-01
3.331083e-01
3.199867e-01
3.050679e-01
2.898242e-01
2.757359e-01
2.641884e-01
2.563751e-01
2.532137e-01
2.552795e-01
2.627618e-01
2.754464e-01
2.927257e-01
3.136373e-01
3.369285e-01
3.611437e-01
3.847261e-01
4.061290e-01
4.239230e-01
4.368951e-01
4.441275e-01
4.450532e-01
4.394853e-01
4.276181e-01
4.100035e-01
3.875069e-01
3.612459e-01
3.325183e-01
3.027242e-01
2.732871e-01
2.455778e-01
2.208441e-01
2.001496e-01
1.843222e-01
1.739159e-01
1.691860e-01
1.700800e-01
1.762454e-01
1.870538e-01
2.016417e-01
2.189660e-01
2.378714e-01
2.571650e-01
2.756937e-01
2.924170e-01
3.064718e-01
3.172230e-01
3.242969e-01
3.275955e-01
3.272905e-01
3.237983e-01
3.177382e-01
3.098775e-01
3.010660e-01
2.921659e-01
2.839808e-01
2.771887e-01
2.722830e-01
2.695284e-01
2.689328e-01
2.702423e-01
2.729586e-01
2.763809e-01
2.796678e-01
2.819160e-01
2.822471e-01
2.798944e-01
2.742803e-01
2.650770e-01
2.522439e-01
2.360403e-01
2.170116e-01
1.959527e-01
1.738522e-01
1.518246e-01
1.310351e-01
1.126240e-01
9.763543e-02
8.695481e-02
8.125644e-02
8.096430e-02
8.622657e-02
9.690490e-02
1.125783e-01
1.325621e-01
1.559396e-01
1.816080e-01
2.083334e-01
2.348168e-01
2.597652e-01
2.819662e-01
3.003615e-01
3.141132e-01
3.226586e-01
3.257482e-01
3.234624e-01
3.162077e-01
3.046888e-01
2.898619e-01
2.728697e-01
2.549649e-01
2.374262e-01
2.214720e-01
2.081788e-01
1.984073e-01
1.927430e-01
1.914540e-01
1.944707e-01
2.013884e-01
2.114933e-01
2.238122e-01
2.371800e-01
2.503240e-01
2.619570e-01
2.708727e-01
2.760368e-01
2.766643e-01
2.722781e-01
2.627431e-01
2.482746e-01
2.294216e-01
2.070273e-01
1.821728e-01
1.561077e-01
1.301741e-01
1.057277e-01
8.406152e-02
6.633464e-02
5.351005e-02
4.630275e-02
4.514068e-02
5.013952e-02
6.109283e-02
7.747848e-02
9.848205e-02
1.230373e-01
1.498824e-01
1.776306e-01
2.048507e-01
2.301530e-01
2.522751e-01
2.701600e-01
2.830208e-01
2.903874e-01
2.921310e-01
2.884654e-01
2.799260e-01
2.673274e-01
2.517023e-01
2.342273e-01
2.161388e-01
1.986458e-01
1.828461e-01
1.696501e-01
1.597187e-01
1.534200e-01
1.508065e-01
1.516157e-01
1.552944e-01
1.610452e-01
1.678924e-01
1.747624e-01
1.805731e-01
1.843239e-01
1.851792e-01
1.825376e-01
1.760798e-01
1.657929e-01
1.519693e-01
1.351818e-01
1.162403e-01
9.613302e-02
7.595922e-02
5.685694e-02
3.993108e-02
2.618516e-02
1.646031e-02
1.138447e-02
1.133459e-02
1.641391e-02
2.644580e-02
4.098411e-02
5.933946e-02
8.061991e-02
1.037842e-01
1.277054e-01
1.512413e-01
1.733072e-01
1.929473e-01
2.093963e-01
2.221283e-01
2.308880e-01
2.357012e-01
2.368660e-01
2.349249e-01
2.306219e-01
2.248466e-01
2.185696e-01
2.127729e-01
2.083794e-01
2.061845e-01
2.067959e-01
2.105838e-01
2.176476e-01
2.277988e-01
2.405655e-01
2.552159e-01
2.708028e-01
2.862254e-01
3.003056e-01
3.118734e-01
3.198554e-01
3.233580e-01
3.217392e-01
3.146617e-01
3.021235e-01
2.844634e-01
2.623414e-01
2.366979e-01
2.086939e-01
1.796392e-01
1.509131e-01
1.238844e-01
9.983407e-02
7.988592e-02
6.494784e-02
5.566616e-02
5.239456e-02
5.517862e-02
6.375622e-02
7.757392e-02
9.581907e-02
1.174670e-01
1.413420e-01
1.661899e-01
1.907582e-01
2.138780e-01
2.345416e-01
2.519678e-01
2.656492e-01
2.753775e-01
2.812438e-01
2.836164e-01
2.830981e-01
2.804678e-01
2.766134e-01
2.724592e-01
2.688944e-01
2.667054e-01
2.665182e-01
2.687506e-01
2.735802e-01
2.809276e-01
2.904572e-01
3.015960e-01
3.135709e-01
3.254599e-01
3.362572e-01
3.449457e-01
3.505732e-01
3.523255e-01
3.495908e-01
3.420105e-01
3.295110e-01
3.123157e-01
2.909363e-01
2.661445e-01
2.389283e-01
2.104350e-01
1.819066e-01
1.546125e-01
1.297808e-01
1.085343e-01
9.183182e-02
8.041791e-02
7.478273e-02
7.513459e-02
8.138671e-02
9.315933e-02
1.097978e-01
1.304062e-01
1.538950e-01
1.790415e-01
2.045605e-01
2.291808e-01
2.517237e-01
2.711773e-01
2.867593e-01
2.979636e-01
3.045853e-01
3.067223e-01
3.047549e-01
2.993042e-01
2.911762e-01
2.812938e-01
2.706252e-01
2.601103e-01
2.505923e-01
2.427572e-01
2.370848e-01
2.338145e-01
2.329288e-01
2.341557e-01
2.369909e-01
2.407388e-01
2.445700e-01
2.475898e-01
2.489141e-01
2.477442e-01
2.434342e-01
2.355461e-01
2.238886e-01
2.085357e-01
1.898272e-01
1.683499e-01
1.449038e-01
1.204547e-01
9.607885e-02
7.290179e-02
5.203528e-02
3.451544e-02
2.124396e-02
1.293487e-02
1.006910e-02
1.285992e-02
2.123186e-02
3.481597e-02
5.296298e-02
7.477485e-02
9.915355e-02
1.248644e-01
1.506102e-01
1.751120e-01
1.971890e-01
2.158346e-01
2.302787e-01
2.400351e-01
2.449263e-01
2.450869e-01
2.409441e-01
2.331774e-01
2.226628e-01
2.104048e-01
1.974618e-01
1.848711e-01
1.735763e-01
1.643624e-01
1.578015e-01
1.542133e-01
1.536413e-01
1.558493e-01
1.603360e-01
1.663701e-01
1.730424e-01
1.793323e-01
1.841838e-01
1.865860e-01
1.856518e-01
1.806879e-01
1.712513e-01
1.571877e-01
1.386503e-01
1.160957e-01
9.026104e-02
6.212204e-02
3.283673e-02
3.678873e-03
-2.403476e-02
-4.901883e-02
-7.009136e-02
-8.623992e-02
-9.667919e-02
-1.008979e-01
-9.869275e-02
-9.018798e-02
-7.583696e-02
-5.640525e-02
-3.293327e-02
-6.678647e-03
2.095959e-02
4.853123e-02
7.463292e-02
9.800615e-02
1.176265e-01
1.327756e-01
1.430904e-01
1.485836e-01
1.496352e-01
1.469553e-01
1.415211e-01
1.344942e-01
1.271251e-01
1.206524e-01
1.162059e-01
1.147199e-01
1.168632e-01
1.229905e-01
1.331177e-01
1.469226e-01
1.637710e-01
1.827646e-01
2.028098e-01
2.226994e-01
2.412045e-01
2.571654e-01
2.695781e-01
2.776653e-01
2.809289e-01
2.791803e-01
2.725455e-01
2.614503e-01
2.465847e-01
2.288542e-01
2.093198e-01
1.891338e-01
1.694736e-01
1.514788e-01
1.361921e-01
1.245091e-01
1.171347e-01
1.145491e-01
1.169830e-01
1.244034e-01
1.365102e-01
1.527462e-01
1.723224e-01
1.942585e-01
2.174391e-01
2.406847e-01
2.628304e-01
2.828096e-01
2.997331e-01
3.129560e-01
3.221270e-01
3.272134e-01
3.284998e-01
3.265602e-01
3.222056e-01
3.164127e-01
3.102381e-01
3.047286e-01
3.008320e-01
2.993179e-01
3.007135e-01
3.052596e-01
3.128879e-01
3.232227e-01
3.356034e-01
3.491291e-01
3.627203e-01
3.751967e-01
3.853641e-01
3.921055e-01
3.944685e-01
3.917423e-01
3.835162e-01
3.697160e-01
3.506137e-01
3.268123e-01
2.992073e-01
2.689285e-01
2.372691e-01
2.056061e-01
1.753187e-01
1.477098e-01
1.239333e-01
1.049340e-01
9.140012e-02
8.373201e-02
8.202715e-02
8.608082e-02
9.540179e-02
1.092417e-01
1.266366e-01
1.464596e-01
1.674820e-01
1.884419e-01
2.081162e-01
2.253924e-01
2.393349e-01
2.492422e-01
2.546876e-01
2.555422e-01
2.519776e-01
2.444476e-01
2.336514e-01
2.204811e-01
2.059576e-01
1.911579e-01
1.771392e-01
1.648637e-01
1.551288e-01
1.485072e-01
1.453024e-01
1.455206e-01
1.488635e-01
1.547420e-01
1.623107e-01
1.705222e-01
1.781988e-01
1.841177e-01
1.871043e-01
1.861266e-01
1.803821e-01
1.693700e-01
1.529411e-01
1.313209e-01
1.051048e-01
7.522583e-02
4.289901e-02
9.546864e-03
-2.328801e-02
-5.403754e-02
-8.120400e-02
-1.034511e-01
-1.196853e-01
-1.291216e-01
-1.313309e-01
-1.262651e-01
-1.142588e-01
-9.600800e-02
-7.252788e-02
-4.509137e-02
-1.515323e-02
1.573732e-02
4.603049e-02
7.427081e-02
9.918682e-02
1.197689e-01
1.353292e-01
1.455392e-01
1.504411e-01
1.504340e-01
1.462349e-01
1.388184e-01
1.293397e-01
1.190460e-01
1.091833e-01
1.009038e-01
9.518068e-02
9.273536e-02
9.398157e-02
9.899062e-02
1.074799e-01
1.188264e-01
1.321055e-01
1.461539e-01
1.596538e-01
1.712340e-01
1.795805e-01
1.835478e-01
1.822612e-01
1.751997e-01
1.622517e-01
1.437379e-01
1.203996e-01
9.335437e-02
6.402486e-02
3.404657e-02
5.162991e-03
-2.088474e-02
-4.246634e-02
-5.816250e-02
-6.685104e-02
-6.777451e-02
-6.058603e-02
-4.537108e-02
-2.264402e-02
6.680297e-03
4.133802e-02
7.978780e-02
1.202979e-01
1.610442e-01
2.002136e-01
2.361076e-01
2.672400e-01
2.924237e-01
3.108398e-01
3.220846e-01
3.261911e-01
3.236219e-01
3.152338e-01
3.022174e-01
2.860144e-01
2.682208e-01
2.504799e-01
2.343737e-01
2.213198e-01
2.124774e-01
2.086710e-01
2.103349e-01
2.174834e-01
2.297093e-01
2.462120e-01
2.658548e-01
2.872470e-01
3.088459e-01
3.290706e-01
3.464201e-01
3.595838e-01
3.675379e-01
3.696172e-01
3.655587e-01
3.555137e-01
3.400292e-01
3.200029e-01
2.966160e-01
2.712522e-01
2.454085e-01
2.206039e-01
1.982911e-01
1.797754e-01
1.661446e-01
1.582106e-01
1.564667e-01
1.610607e-01
1.717867e-01
1.880948e-01
2.091213e-01
2.337362e-01
2.606079e-01
2.882819e-01
3.152681e-01
3.401324e-01
3.615862e-01
3.785685e-01
3.903121e-01
3.963915e-01
3.967473e-01
3.916847e-01
3.818477e-01
3.681710e-01
3.518120e-01
3.340705e-01
3.162987e-01
2.998093e-01
2.857852e-01
2.751974e-01
2.687360e-01
2.667574e-01
2.692546e-01
2.758510e-01
2.858211e-01
2.981385e-01
3.115480e-01
3.246584e-01
3.360485e-01
3.443778e-01
3.484927e-01
3.475201e-01
3.409370e-01
3.286142e-01
3.108271e-01
2.882354e-01
2.618338e-01
2.328787e-01
2.027993e-01
1.730995e-01
1.452583e-01
1.206365e-01
1.003938e-01
8.542214e-02
7.629713e-02
7.325075e-02
7.616472e-02
8.458458e-02
9.775278e-02
1.146587e-01
1.341030e-01
1.547726e-01
1.753230e-01
1.944626e-01
2.110337e-01
2.240867e-01
2.329393e-01
2.372201e-01
2.368892e-01
2.322375e-01
2.238603e-01
2.126109e-01
1.995343e-01
1.857884e-01
1.725589e-01
1.609720e-01
1.520129e-01
1.464529e-01
1.447901e-01
1.472071e-01
1.535497e-01
1.633269e-01
1.757359e-01
1.897106e-01
2.039914e-01
2.172139e-01
2.280088e-01
2.351062e-01
2.374350e-01
2.342098e-01
2.249961e-01
2.097502e-01
1.888312e-01
1.629830e-01
1.332908e-01
1.011144e-01
6.800392e-02
3.560387e-02
5.553003e-03
-2.061463e-02
-4.156063e-02
-5.622015e-02
-6.386261e-02
-6.413242e-02
-5.706801e-02
-4.309850e-02
-2.301842e-02
2.058250e-03
3.076272e-02
6.155146e-02
9.279762e-02
1.228886e-01
1.503237e-01
1.738049e-01
1.923147e-01
2.051752e-01
2.120837e-01
2.131232e-01
2.087469e-01
1.997388e-01
1.871522e-01
1.722338e-01
1.563354e-01
1.408216e-01
1.269787e-01
1.159301e-01
1.085628e-01
1.054696e-01
1.069093e-01
1.127882e-01
1.226634e-01
1.357705e-01
1.510730e-01
1.673334e-01
1.832007e-01
1.973083e-01
2.083761e-01
2.153065e-01
2.172677e-01
2.137570e-01
2.046407e-01
1.901670e-01
1.709553e-01
1.479592e-01
1.224109e-01
9.574616e-02
6.951872e-02
4.530559e-02
2.461123e-02
8.774936e-03
-1.113172e-03
-4.282337e-03
-3.333138e-04
1.073121e-02
2.850039e-02
5.217442e-02
8.060877e-02
1.123816e-01
1.458807e-01
1.794053e-01
2.112755e-01
2.399437e-01
2.640973e-01
2.827463e-01
2.952877e-01
3.015406e-01
3.017510e-01
2.965638e-01
2.869669e-01
2.742114e-01
2.597148e-01
2.449540e-01
2.313580e-01
2.202063e-01
2.125412e-01
2.090974e-01
2.102542e-01
2.160118e-01
2.259932e-01
2.394712e-01
2.554187e-01
2.725793e-01
2.895554e-01
3.049071e-01
3.172559e-01
3.253859e-01
3.283351e-01
3.254673e-01
3.165220e-01
3.016362e-01
2.813390e-01
2.565194e-01
2.283707e-01
1.983171e-01
1.679255e-01
1.388116e-01
1.125429e-01
9.054672e-02
7.402691e-02
6.389328e-02
6.070771e-02
6.464903e-02
7.549871e-02
9.264864e-02
1.151316e-01
1.416742e-01
1.707705e-01
2.007734e-01
2.299985e-01
2.568326e-01
2.798393e-01
2.978528e-01
3.100521e-01
3.160114e-01
3.157209e-01
3.095793e-01
2.983571e-01
2.831358e-01
2.652266e-01
2.460759e-01
2.271626e-01
2.098958e-01
1.955183e-01
1.850226e-01
1.790836e-01
1.780130e-01
1.817376e-01
1.898030e-01
2.014040e-01
2.154379e-01
2.305816e-01
2.453843e-01
2.583721e-01
2.681563e-01
2.735371e-01
2.735933e-01
2.677525e-01
2.558341e-01
2.380645e-01
2.150640e-01
1.878085e-01
1.575702e-01
1.258418e-01
9.424980e-02
6.446068e-02
3.808544e-02
1.658617e-02
1.189778e-03
-7.186671e-03
-7.994568e-03
-1.092135e-03
1.324048e-02
3.431110e-02
6.105046e-02
9.207103e-02
1.257468e-01
1.603105e-01
1.939620e-01
2.249813e-01
2.518385e-01
2.732918e-01
2.884661e-01
2.969066e-01
2.986027e-01
2.939801e-01
2.838628e-01
2.694086e-01
2.520209e-01
2.332464e-01
2.146625e-01
1.977641e-01
1.838573e-01
1.739666e-01
1.687632e-01
1.685186e-01
1.730872e-01
1.819179e-01
1.940955e-01
2.084071e-01
2.234321e-01
2.376466e-01
2.495380e-01
2.577178e-01
2.610269e-01
2.586215e-01
2.500353e-01
2.352117e-01
2.145061e-01
1.886602e-01
1.587517e-01
1.261250e-01
9.231000e-02
5.893237e-02
2.762191e-02
-7.731729e-05
-2.279109e-02
-3.938995e-02
-4.905132e-02
-5.130576e-02
-4.606442e-02
-3.362618e-02
-1.466325e-02
9.814316e-03
3.851436e-02
6.993657e-02
1.024612e-01
1.344483e-01
1.643395e-01
1.907576e-01
2.125920e-01
2.290668e-01
2.397840e-01
2.447395e-01
2.443120e-01
2.392264e-01
2.304950e-01
2.193405e-01
2.071058e-01
1.951566e-01
1.847822e-01
1.771008e-01
1.729772e-01
1.729576e-01
1.772282e-01
1.855993e-01
1.975180e-01
2.121079e-01
2.282339e-01
2.445875e-01
2.597850e-01
2.724727e-01
2.814285e-01
2.856542e-01
2.844498e-01
2.774648e-01
2.647241e-01
2.466280e-01
2.239278e-01
1.976809e-01
1.691886e-01
1.399224e-01
1.114418e-01
8.530777e-02
6.299515e-02
4.580654e-02
3.479221e-02
3.067995e-02
3.382017e-02
4.415153e-02
6.119127e-02
8.405309e-02
1.114934e-01
1.419846e-01
1.738108e-01
2.051816e-01
2.343540e-01
2.597546e-01
2.800902e-01
2.944388e-01
3.023110e-01
3.036779e-01
2.989619e-01
2.889943e-01
2.749419e-01
2.582116e-01
2.403392e-01
2.228728e-01
2.072579e-01
1.947322e-01
1.862376e-01
1.823530e-01
1.832541e-01
1.887018e-01
1.980610e-01
2.103488e-01
2.243090e-01
2.385080e-01
2.514444e-01
2.616639e-01
2.678707e-01
2.690256e-01
2.644235e-01
2.537450e-01
2.370776e-01
2.149081e-01
1.880864e-01
1.577675e-01
1.253362e-01
9.232207e-02
6.030978e-02
3.085069e-02
5.379186e-03
-1.486285e-02
-2.889099e-02
-3.603057e-02
-3.595423e-02
-2.870253e-02
-1.468600e-02
5.333164e-03
3.027998e-02
5.882569e-02
8.946447e-02
1.206039e-01
1.506639e-01
1.781760e-01
2.018774e-01
2.207895e-01
2.342762e-01
2.420766e-01
2.443102e-01
2.414545e-01
2.342974e-01
2.238700e-01
2.113637e-01
1.980387e-01
1.851314e-01
1.737660e-01
1.648764e-01
1.591423e-01
1.569450e-01
1.583433e-01
1.630724e-01
1.705661e-01
1.800006e-01
1.903585e-01
2.005072e-01
2.092869e-01
2.156004e-01
2.184989e-01
2.172565e-01
2.114283e-01
2.008883e-01
1.858441e-01
1.668281e-01
1.446666e-01
1.204290e-01
9.536249e-02
7.081536e-02
4.815634e-02
2.869303e-02
1.359464e-02
3.822629e-03
7.213198e-05
2.726389e-03
1.182638e-02
2.705767e-02
4.775656e-02
7.293739e-02
1.013414e-01
1.315060e-01
1.618512e-01
1.907773e-01
2.167673e-01
2.384864e-01
2.548701e-01
2.651946e-01
2.691241e-01
2.667300e-01
2.584825e-01
2.452139e-01
2.280569e-01
2.083636e-01
1.876103e-01
1.672955e-01
1.488383e-01
1.334831e-01
1.222178e-01
1.157089e-01
1.142574e-01
1.177794e-01
1.258121e-01
1.375466e-01
1.518858e-01
1.675257e-01
1.830523e-01
1.970491e-01
2.082044e-01
2.154101e-01
2.178433e-01
2.150246e-01
2.068499e-01
1.935942e-01
1.758896e-01
1.546810e-01
1.311628e-01
1.067029e-01
8.275867e-02
6.079023e-02
4.217529e-02
2.813029e-02
1.964054e-02
1.740284e-02
2.178294e-02
3.279060e-02
5.007369e-02
7.293305e-02
1.003583e-01
1.310840e-01
1.636644e-01
1.965622e-01
2.282453e-01
2.572843e-01
2.824429e-01
3.027532e-01
3.175712e-01
3.266082e-01
3.299375e-01
3.279766e-01
3.214472e-01
3.113167e-01
2.987248e-01
2.849005e-01
2.710755e-01
2.583983e-01
2.478554e-01
2.402038e-01
2.359193e-01
2.351625e-01
2.377675e-01
2.432522e-01
2.508527e-01
2.595803e-01
2.682990e-01
2.758174e-01
2.809884e-01
2.828079e-01
2.805022e-01
2.735965e-01
2.619595e-01
2.458191e-01
2.257517e-01
2.026453e-01
1.776416e-01
1.520617e-01
1.273211e-01
1.048399e-01
8.595329e-02
7.182843e-02
6.339170e-02
6.127064e-02
6.575306e-02
7.676527e-02
9.387040e-02
1.162870e-01
1.429279e-01
1.724575e-01
2.033667e-01
2.340607e-01
2.629563e-01
2.885804e-01
3.096643e-01
3.252235e-01
3.346182e-01
3.375892e-01
3.342670e-01
3.251537e-01
3.110820e-01
2.931527e-01
2.726559e-01
2.509831e-01
2.295324e-01
2.096170e-01
1.923791e-01
1.787162e-01
1.692241e-01
1.641595e-01
1.634248e-01
1.665775e-01
1.728641e-01
1.812772e-01
1.906329e-01
1.996627e-01
2.071148e-01
2.118535e-01
2.129511e-01
2.097605e-01
2.019650e-01
1.895985e-01
1.730389e-01
1.529750e-01
1.303520e-01
1.063033e-01
8.207265e-02
5.893253e-02
3.810487e-02
2.068673e-02
7.585435e-03
-5.342299e-04
-3.287957e-03
-5.932923e-04
7.326535e-03
1.995636e-02
3.651973e-02
5.602526e-02
7.732665e-02
9.919361e-02
1.203898e-01
1.397529e-01
1.562705e-01
1.691472e-01
1.778557e-01
1.821679e-01
1.821653e-01
1.782250e-01
1.709865e-01
1.613004e-01
1.501633e-01
1.386459e-01
1.278164e-01
1.186662e-01
1.120415e-01
1.085844e-01
1.086869e-01
1.124626e-01
1.197352e-01
1.300480e-01
1.426924e-01
1.567553e-01
1.711823e-01
1.848529e-01
1.966616e-01
2.055995e-01
2.108278e-01
2.117381e-01
2.079952e-01
1.995585e-01
1.866834e-01
1.699035e-01
1.499953e-01
1.279308e-01
1.048201e-01
8.184970e-02
6.021797e-02
4.107271e-02
2.545169e-02
1.422870e-02
8.066703e-03
7.379927e-03
1.230685e-02
2.269626e-02
3.810856e-02
5.783436e-02
8.093104e-02
1.062769e-01
1.326400e-01
1.587581e-01
1.834220e-01
2.055566e-01
2.242910e-01
2.390114e-01
2.493942e-01
2.554141e-01
2.573316e-01
2.556600e-01
2.511167e-01
2.445638e-01
2.369429e-01
2.292064e-01
2.222504e-01
2.168514e-01
2.136100e-01
2.129038e-01
2.148547e-01
2.193119e-01
2.258543e-01
2.338134e-01
2.423173e-01
2.503540e-01
2.568501e-01
2.607590e-01
2.611512e-01
2.572991e-01
2.487462e-01
2.353569e-01
2.173397e-01
1.952433e-01
1.699261e-01
1.425031e-01
1.142755e-01
8.664884e-02
6.104628e-02
3.882266e-02
2.118364e-02
9.113898e-03
3.318010e-03
4.176864e-03
1.172250e-02
2.563321e-02
4.524971e-02
6.961218e-02
9.751638e-02
1.275858e-01
1.583554e-01
1.883618e-01
2.162330e-01
2.407710e-01
2.610220e-01
2.763272e-01
2.863519e-01
2.910902e-01
2.908473e-01
2.862004e-01
2.779455e-01
2.670325e-01
2.544956e-01
2.413829e-01
2.286885e-01
2.172915e-01
2.079034e-01
2.010267e-01
1.969269e-01
1.956204e-01
1.968775e-01
2.002432e-01
2.050746e-01
2.105925e-01
2.159453e-01
2.202790e-01
2.228092e-01
2.228863e-01
2.200506e-01
2.140708e-01
2.049636e-01
1.929940e-01
1.786567e-01
1.626412e-01
1.457843e-01
1.290146e-01
1.132937e-01
9.955730e-02
8.865965e-02
8.132319e-02
7.809486e-02
7.931023e-02
8.506724e-02
9.521147e-02
1.093353e-01
1.267926e-01
1.467297e-01
1.681325e-01
1.898876e-01
2.108537e-01
2.299388e-01
2.461773e-01
2.587995e-01
2.672877e-01
2.714133e-01
2.712503e-01
2.671648e-01
2.597814e-01
2.499286e-01
2.385716e-01
2.267356e-01
2.154273e-01
2.055609e-01
1.978919e-01
1.929639e-01
1.910720e-01
1.922424e-01
1.962322e-01
2.025462e-01
2.104730e-01
2.191354e-01
2.275555e-01
2.347275e-01
2.396956e-01
2.416282e-01
2.398846e-01
2.340661e-01
2.240494e-01
2.099986e-01
1.923570e-01
1.718190e-01
1.492864e-01
1.258132e-01
1.025414e-01
8.063353e-02
6.120479e-02
4.525813e-02
3.362615e-02
2.692239e-02
2.550439e-02
2.945055e-02
3.855197e-02
5.231974e-02
7.000807e-02
9.065236e-02
1.131213e-01
1.361808e-01
1.585664e-01
1.790609e-01
1.965715e-01
2.102009e-01
2.193079e-01
2.235506e-01
2.229104e-01
2.176924e-01
2.085029e-01
1.962060e-01
1.818603e-01
1.666426e-01
1.517629e-01
1.383777e-01
1.275082e-01
1.199689e-01
1.163111e-01
1.167850e-01
1.213218e-01
1.295371e-01
1.407552e-01
1.540531e-01
1.683226e-01
1.823459e-01
1.948811e-01
2.047510e-01
2.109294e-01
2.126164e-01
2.092983e-01
2.007863e-01
1.872317e-01
1.691180e-01
1.472310e-01
1.226106e-01
9.648833e-02
7.021475e-02
4.518211e-02
2.274547e-02
4.146233e-03
-9.558369e-03
-1.755683e-02
-1.933237e-02
-1.469637e-02
-3.803490e-03
1.285336e-02
3.446902e-02
5.997235e-02
8.809092e-02
1.174302e-01
1.465624e-01
1.741179e-01
1.988732e-01
2.198278e-01
2.362646e-01
2.477888e-01
2.543427e-01
2.561954e-01
2.539095e-01
2.482868e-01
2.403001e-01
2.310144e-01
2.215046e-01
2.127751e-01
2.056864e-01
2.008932e-01
1.987988e-01
1.995271e-01
2.029158e-01
2.085296e-01
2.156940e-01
2.235473e-01
2.311076e-01
2.373507e-01
2.412931e-01
2.420722e-01
2.390186e-01
2.317114e-01
2.200139e-01
2.040852e-01
1.843705e-01
1.615698e-01
1.365917e-01
1.104962e-01
8.443109e-02
5.956768e-02
3.703853e-02
1.788050e-02
2.985177e-03
-6.941912e-03
-1.141245e-02
-1.017658e-02
-3.233933e-03
9.165642e-03
2.653212e-02
4.815668e-02
7.314480e-02
1.004611e-01
1.289845e-01
1.575714e-01
1.851228e-01
2.106508e-01
2.333382e-01
2.525874e-01
2.680530e-01
2.796566e-01
2.875821e-01
2.922526e-01
2.942911e-01
2.944668e-01
2.936324e-01
2.926539e-01
2.923403e-01
2.933756e-01
2.962605e-01
3.012665e-01
3.084071e-01
3.174294e-01
3.278268e-01
3.388725e-01
3.496729e-01
3.592377e-01
3.665600e-01
3.707020e-01
3.708777e-01
3.665246e-01
3.573578e-01
3.434026e-01
3.250019e-01
3.028008e-01
2.777095e-01
2.508500e-01
2.234896e-01
1.969675e-01
1.726184e-01
1.516961e-01
1.353013e-01
1.243166e-01
1.193507e-01
1.206964e-01
1.283037e-01
1.417716e-01
1.603604e-01
1.830254e-01
2.084709e-01
2.352245e-01
2.617256e-01
2.864265e-01
3.078959e-01
3.249188e-01
3.365841e-01
3.423507e-01
3.420866e-01
3.360768e-01
3.249991e-01
3.098705e-01
2.919680e-01
2.727330e-01
2.536632e-01
2.362042e-01
2.216455e-01
2.110299e-01
2.050806e-01
2.041510e-01
2.081994e-01
2.167899e-01
2.291192e-01
2.440686e-01
2.602783e-01
2.762399e-01
2.904018e-01
3.012809e-01
3.075723e-01
3.082471e-01
3.026331e-01
2.904665e-01
2.719152e-01
2.475682e-01
2.183973e-01
1.856924e-01
1.509809e-01
1.159340e-01
8.226935e-02
5.165397e-02
2.561147e-02
5.438589e-03
-7.866317e-03
-1.365952e-02
-1.169008e-02
-2.117574e-03
1.449231e-02
3.719501e-02
6.471688e-02
9.552588e-02
1.279204e-01
1.601314e-01
1.904327e-01
2.172515e-01
2.392717e-01
2.555213e-01
2.654365e-01
2.688965e-01
2.662252e-01
2.581599e-01
2.457891e-01
2.304659e-01
2.137029e-01
1.970582e-01
1.820194e-01
1.698953e-01
1.617210e-01
1.581830e-01
1.595697e-01
1.657492e-01
1.761775e-01
1.899361e-01
2.057967e-01
2.223095e-01
2.379090e-01
2.510299e-01
2.602241e-01
2.642713e-01
2.622714e-01
2.537143e-01
2.385179e-01
2.170348e-01
1.900266e-01
1.586094e-01
1.241780e-01
8.831343e-02
5.268327e-02
1.894029e-02
-1.137426e-02
-3.691763e-02
-5.661895e-02
-6.973579e-02
-7.589178e-02
-7.509401e-02
-6.772963e-02
-5.454187e-02
-3.658625e-02
-1.516862e-02
8.232248e-03
3.205385e-02
5.474610e-02
7.486873e-02
9.118349e-02
1.027345e-01
1.089103e-01
1.094828e-01
1.046191e-01
9.486559e-02
8.110467e-02
6.448864e-02
4.635523e-02
2.813142e-02
1.123212e-02
-3.039733e-03
-1.358532e-02
-1.958824e-02
-2.057341e-02
-1.644209e-02
-7.479932e-03
5.662947e-03
2.201885e-02
4.037321e-02
5.935417e-02
7.753455e-02
9.353861e-02
1.061452e-01
1.143790e-01
1.175820e-01
1.154600e-01
1.080996e-01
9.595642e-02
7.981749e-02
6.074190e-02
3.998726e-02
1.892795e-02
-1.029045e-03
-1.852579e-02
-3.232957e-02
-4.140107e-02
-4.495288e-02
-4.249671e-02
-3.387709e-02
-1.928905e-02
7.229592e-04
2.528710e-02
5.324800e-02
8.323145e-02
1.137268e-01
1.431819e-01
1.701040e-01
1.931593e-01
2.112633e-01
2.236559e-01
2.299543e-01
2.301807e-01
2.247619e-01
2.145006e-01
2.005204e-01
1.841875e-01
1.670162e-01
1.505621e-01
1.363124e-01
1.255792e-01
1.194034e-01
1.184754e-01
1.230788e-01
1.330611e-01
1.478344e-01
1.664078e-01
1.874507e-01
2.093835e-01
2.304903e-01
2.490447e-01
2.634400e-01
2.723109e-01
2.746391e-01
2.698322e-01
2.577713e-01
2.388232e-01
2.138184e-01
1.839971e-01
1.509281e-01
1.164090e-01
8.235262e-02
5.066998e-02
2.315515e-02
1.379653e-03
-1.339859e-02
-2.030729e-02
-1.890952e-02
-9.229100e-03
8.249647e-03
3.260795e-02
6.254370e-02
9.644563e-02
1.324873e-01
1.687364e-01
2.032719e-01
2.343042e-01
2.602868e-01
2.800156e-01
2.927053e-01
2.980392e-01
2.961882e-01
2.877959e-01
2.739329e-01
2.560201e-01
2.357298e-01
2.148684e-01
1.952512e-01
1.785755e-01
1.663021e-01
1.595513e-01
1.590210e-01
1.649330e-01
1.770125e-01
1.945022e-01
2.162132e-01
2.406077e-01
2.659102e-01
2.902380e-01
3.117412e-01
3.287415e-01
3.398566e-01
3.441022e-01
3.409604e-01
3.304135e-01
3.129394e-01
2.894733e-01
2.613377e-01
2.301503e-01
1.977135e-01
1.658960e-01
1.365136e-01
1.112155e-01
9.138562e-02
7.806167e-02
7.187816e-02
7.303386e-02
8.128517e-02
9.596508e-02
1.160266e-01
1.401092e-01
1.666248e-01
1.938592e-01
2.200829e-01
2.436639e-01
2.631747e-01
2.774852e-01
2.858355e-01
2.878819e-01
2.837137e-01
2.738386e-01
2.591406e-01
2.408108e-01
2.202601e-01
1.990177e-01
1.786237e-01
1.605236e-01
1.459705e-01
1.359418e-01
1.310749e-01
1.316247e-01
1.374453e-01
1.479976e-01
1.623815e-01
1.793927e-01
1.976018e-01
2.154501e-01
2.313583e-01
2.438387e-01
2.516037e-01
2.536604e-01
2.493858e-01
2.385726e-01
2.214470e-01
1.986532e-01
1.712116e-01
1.404508e-01
1.079223e-01
7.530189e-02
4.428516e-02
1.648398e-02
-6.671082e-03
-2.401621e-02
-3.472323e-02
-3.834809e-02
-3.485608e-02
-2.462220e-02
-8.406249e-03
1.269649e-02
3.732660e-02
6.395000e-02
9.096019e-02
1.167861e-01
1.399980e-01
1.594026e-01
1.741203e-01
1.836390e-01
1.878383e-01
1.869858e-01
1.817042e-01
1.729151e-01
1.617639e-01
1.495317e-01
1.375416e-01
1.270635e-01
1.192238e-01
1.149251e-01
1.147794e-01
1.190605e-01
1.276762e-01
1.401661e-01
1.557228e-01
1.732385e-01
1.913741e-01
2.086485e-01
2.235410e-01
2.346025e-01
2.405650e-01
2.404409e-01
2.336035e-01
2.198422e-01
1.993865e-01
1.728989e-01
1.414381e-01
1.063959e-01
6.941531e-02
3.229498e-02
-3.112954e-03
-3.500641e-02
-6.173274e-02
-8.187949e-02
-9.435217e-02
-9.843524e-02
-9.383349e-02
-8.069138e-02
-5.958917e-02
-3.151534e-02
2.184239e-03
3.987894e-02
7.974471e-02
1.198698e-01
1.583684e-01
1.934955e-01
2.237529e-01
2.479800e-01
2.654208e-01
2.757621e-01
2.791413e-01
2.761232e-01
2.676492e-01
2.549636e-01
2.395212e-01
2.228860e-01
2.066230e-01
1.921949e-01
1.808659e-01
1.736203e-01
1.711009e-01
1.735691e-01
1.808908e-01
1.925475e-01
2.076737e-01
2.251177e-01
2.435227e-01
2.614246e-01
2.773570e-01
2.899585e-01
2.980718e-01
3.008270e-01
2.977032e-01
2.885643e-01
2.736675e-01
2.536460e-01
2.294690e-01
2.023834e-01
1.738397e-01
1.454083e-01
1.186889e-01
9.521781e-02
7.637778e-02
6.331440e-02
5.686467e-02
5.750172e-02
6.530002e-02
7.992455e-02
1.006457e-01
1.263802e-01
1.557572e-01
1.872051e-01
2.190545e-01
2.496493e-01
2.774586e-01
3.011779e-01
3.198140e-01
3.327432e-01
3.397410e-01
3.409802e-01
3.370011e-01
3.286557e-01
3.170337e-01
3.033764e-01
2.889829e-01
2.751166e-01
2.629162e-01
2.533171e-01
2.469876e-01
2.442842e-01
2.452284e-01
2.495076e-01
2.564995e-01
2.653188e-01
2.748845e-01
2.840018e-01
2.914548e-01
2.961025e-01
2.969705e-01
2.933316e-01
2.847678e-01
2.712096e-01
2.529497e-01
2.306314e-01
2.052134e-01
1.779146e-01
1.501435e-01
1.234148e-01
9.926016e-02
7.913507e-02
6.432933e-02
5.588459e-02
5.452446e-02
6.060152e-02
7.406516e-02
9.445309e-02
1.209080e-01
1.522194e-01
1.868891e-01
2.232169e-01
2.594026e-01
2.936576e-01
3.243189e-01
3.499565e-01
3.694660e-01
3.821386e-01
3.877027e-01
3.863344e-01
3.786367e-01
3.655897e-01
3.484771e-01
3.287947e-01
3.081472e-01
2.881406e-01
2.702764e-01
2.558531e-01
2.458811e-01
2.410158e-01
2.415121e-01
2.472048e-01
2.575160e-01
2.714915e-01
2.878641e-01
3.051415e-01
3.217115e-01
3.359590e-01
3.463827e-01
3.517061e-01
3.509712e-01
3.436099e-01
3.294871e-01
3.089132e-01
2.826257e-01
2.517431e-01
2.176934e-01
1.821250e-01
1.468046e-01
1.135082e-01
8.391376e-02
5.949861e-02
4.145035e-02
3.059400e-02
2.734097e-02
3.166300e-02
4.309372e-02
6.075850e-02
8.343122e-02
1.096144e-01
1.376373e-01
1.657656e-01
1.923156e-01
2.157638e-01
2.348457e-01
2.486348e-01
2.565964e-01
2.586128e-01
2.549769e-01
2.463567e-01
2.337331e-01
2.183187e-01
2.014619e-01
1.845460e-01
1.688896e-01
1.556544e-01
1.457673e-01
1.398589e-01
1.382248e-01
1.408084e-01
1.472098e-01
1.567180e-01
1.683659e-01
1.810043e-01
1.933895e-01
2.042777e-01
2.125197e-01
2.171471e-01
2.174445e-01
2.130016e-01
2.037423e-01
1.899295e-01
1.721466e-01
1.512575e-01
1.283498e-01
1.046656e-01
8.152443e-02
6.024382e-02
4.206159e-02
2.806310e-02
1.911696e-02
1.582162e-02
1.846552e-02
2.700315e-02
4.104931e-02
5.989334e-02
8.253435e-02
1.077369e-01
1.341051e-01
1.601711e-01
1.844920e-01
2.057480e-01
2.228341e-01
2.349385e-01
2.415998e-01
2.427400e-01
2.386690e-01
2.300611e-01
2.179045e-01
2.034283e-01
1.880139e-01
1.730956e-01
1.600581e-01
1.501389e-01
1.443392e-01
1.433506e-01
1.475023e-01
1.567307e-01
1.705760e-01
1.882044e-01
2.084583e-01
2.299298e-01
2.510543e-01
2.702186e-01
2.858737e-01
2.966455e-01
3.014337e-01
2.994917e-01
2.904800e-01
2.744931e-01
2.520546e-01
2.240861e-01
1.918506e-01
1.568762e-01
1.208650e-01
8.559244e-02
5.280502e-02
2.411921e-02
9.286171e-04
-1.567703e-02
-2.497640e-02
-2.666079e-02
-2.085470e-02
-8.110531e-03
1.062375e-02
3.406324e-02
6.066820e-02
8.874480e-02
1.165573e-01
1.424437e-01
1.649250e-01
1.828008e-01
1.952215e-01
2.017342e-01
2.022980e-01
1.972685e-01
1.873565e-01
1.735621e-01
1.570940e-01
1.392776e-01
1.214616e-01
1.049265e-01
9.080303e-02
8.000232e-02
7.316331e-02
7.061843e-02
7.238000e-02
7.814797e-02
8.733842e-02
9.913141e-02
1.125351e-01
1.264621e-01
1.398117e-01
1.515518e-01
1.607928e-01
1.668474e-01
1.692717e-01
1.678856e-01
1.627723e-01
1.542605e-01
1.428915e-01
1.293762e-01
1.145454e-01
9.929737e-02
8.454362e-02
7.115780e-02
5.992730e-02
5.151051e-02
4.640067e-02
4.489784e-02
4.709029e-02
5.284668e-02
6.182033e-02
7.346679e-02
8.707524e-02
1.018137e-01
1.167863e-01
1.310986e-01
1.439268e-01
1.545835e-01
1.625742e-01
1.676394e-01
1.697779e-01
1.692479e-01
1.665486e-01
1.623801e-01
1.575882e-01
1.530954e-01
1.498256e-01
1.486262e-01
1.501942e-01
1.550126e-01
1.633002e-01
1.749818e-01
1.896789e-01
2.067247e-01
2.252017e-01
2.440006e-01
2.618956e-01
2.776323e-01
2.900214e-01
2.980296e-01
3.008615e-01
2.980226e-01
2.893595e-01
2.750718e-01
2.556988e-01
2.320818e-01
2.053080e-01
1.766427e-01
1.474543e-01
1.191384e-01
9.304393e-02
7.040495e-02
5.228041e-02
3.950340e-02
3.264152e-02
3.196960e-02
3.745552e-02
4.876004e-02
6.525103e-02
8.603235e-02
1.099876e-01
1.358382e-01
1.622144e-01
1.877363e-01
2.110986e-01
2.311550e-01
2.469913e-01
2.579845e-01
2.638392e-01
2.646007e-01
2.606419e-01
2.526285e-01
2.414628e-01
2.282128e-01
2.140299e-01
2.000622e-01
1.873695e-01
1.768445e-01
1.691482e-01
1.646634e-01
1.634688e-01
1.653385e-01
1.697637e-01
1.759981e-01
1.831210e-01
1.901141e-01
1.959458e-01
1.996558e-01
2.004324e-01
1.976767e-01
1.910473e-01
1.804830e-01
1.662021e-01
1.486815e-01
1.286179e-01
1.068785e-01
8.444447e-02
6.235355e-02
4.164356e-02
2.329992e-02
8.208001e-03
-2.888486e-03
-9.422102e-03
-1.102846e-02
-7.564559e-03
8.817796e-04
1.399185e-02
3.122601e-02
5.184440e-02
7.493920e-02
9.947856e-02
1.243612e-01
1.484794e-01
1.707863e-01
1.903625e-01
2.064757e-01
2.186282e-01
2.265869e-01
2.303956e-01
2.303657e-01
2.270493e-01
2.211962e-01
2.136973e-01
2.055186e-01
1.976291e-01
1.909283e-01
1.861764e-01
1.839349e-01
1.845206e-01
1.879785e-01
1.940761e-01
2.023205e-01
2.119966e-01
2.222251e-01
2.320341e-01
2.404402e-01
2.465299e-01
2.495360e-01
2.489006e-01
2.443201e-01
2.357683e-01
2.234957e-01
2.080081e-01
1.900277e-01
1.704415e-01
1.502428e-01
1.304695e-01
1.121455e-01
9.622460e-02
8.354087e-02
7.476593e-02
7.037381e-02
7.061475e-02
7.549903e-02
8.479214e-02
9.802218e-02
1.145007e-01
1.333571e-01
1.535865e-01
1.741090e-01
1.938381e-01
2.117530e-01
2.269696e-01
2.388037e-01
2.468196e-01
2.508608e-01
2.510591e-01
2.478215e-01
2.417975e-01
2.338284e-01
2.248847e-01
2.159947e-01
2.081693e-01
2.023281e-01
1.992288e-01
1.994065e-01
2.031247e-01
2.103444e-01
2.207135e-01
2.335806e-01
2.480332e-01
2.629598e-01
2.771311e-01
2.892946e-01
2.982738e-01
3.030632e-01
3.029090e-01
2.973708e-01
2.863559e-01
2.701278e-01
2.492861e-01
2.247234e-01
1.975629e-01
1.690843e-01
1.406432e-01
1.135914e-01
8.920248e-02
6.860645e-02
5.273533e-02
4.228117e-02
3.766649e-02
3.902742e-02
4.620933e-02
5.877557e-02
7.602953e-02
9.705024e-02
1.207409e-01
1.458888e-01
1.712347e-01
1.955462e-01
2.176934e-01
2.367184e-01
2.518961e-01
2.627783e-01
2.692196e-01
2.713807e-01
2.697099e-01
2.649032e-01
2.578483e-01
2.495545e-01
2.410768e-01
2.334360e-01
2.275423e-01
2.241259e-01
2.236772e-01
2.264038e-01
2.322056e-01
2.406726e-01
2.511088e-01
2.625799e-01
2.739859e-01
2.841507e-01
2.919226e-01
2.962771e-01
2.964104e-01
2.918164e-01
2.823378e-01
2.681895e-01
2.499493e-01
2.285208e-01
2.050703e-01
1.809447e-01
1.575783e-01
1.363949e-01
1.187140e-01
1.056655e-01
9.811903e-02
9.663036e-02
1.014075e-01
1.122974e-01
1.287945e-01
1.500691e-01
1.750158e-01
2.023180e-01
2.305255e-01
2.581394e-01
2.837012e-01
3.058785e-01
3.235444e-01
3.358445e-01
3.422491e-01
3.425845e-01
3.370434e-01
3.261720e-01
3.108332e-01
2.921509e-01
2.714361e-01
2.501017e-01
2.295716e-01
2.111890e-01
1.961300e-01
1.853277e-01
1.794104e-01
1.786579e-01
1.829786e-01
1.919096e-01
2.046421e-01
2.200703e-01
2.368642e-01
2.535603e-01
2.686665e-01
2.807708e-01
2.886474e-01
2.913486e-01
2.882775e-01
2.792322e-01
2.644223e-01
2.444528e-01
2.202823e-01
1.931561e-01
1.645225e-01
1.359390e-01
1.089728e-01
8.510566e-02
6.564622e-02
5.165550e-02
4.388931e-02
4.275920e-02
4.831308e-02
6.023558e-02
7.786814e-02
1.002480e-01
1.261648e-01
1.542325e-01
1.829724e-01
2.109040e-01
2.366349e-01
2.589464e-01
2.768666e-01
2.897258e-01
2.971917e-01
2.992805e-01
2.963442e-01
2.890371e-01
2.782615e-01
2.650992e-01
2.507322e-01
2.363573e-01
2.231020e-01
2.119456e-01
2.036521e-01
1.987182e-01
1.973406e-01
1.994035e-01
2.044876e-01
2.119007e-01
2.207274e-01
2.298962e-01
2.382609e-01
2.446896e-01
2.481541e-01
2.478146e-01
2.430891e-01
2.337033e-01
2.197167e-01
2.015227e-01
1.798247e-01
1.555908e-01
1.299910e-01
1.043233e-01
7.993278e-02
5.813035e-02
4.011445e-02
2.690132e-02
1.926649e-02
1.770008e-02
2.237775e-02
3.314852e-02
4.954000e-02
7.078144e-02
9.584429e-02
1.234990e-01
1.523861e-01
1.810971e-01
2.082609e-01
2.326285e-01
2.531504e-01
2.690405e-01
2.798207e-01
2.853456e-01
2.858043e-01
2.817011e-01
2.738174e-01
2.631558e-01
2.508717e-01
2.381947e-01
2.263438e-01
2.164421e-01
2.094362e-01
2.060246e-01
2.066021e-01
2.112227e-01
2.195864e-01
2.310525e-01
2.446785e-01
2.592856e-01
2.735473e-01
2.860930e-01
2.956208e-01
3.010073e-01
3.014052e-01
2.963192e-01
2.856535e-01
2.697264e-01
2.492532e-01
2.252983e-01
1.992037e-01
1.724977e-01
1.467947e-01
1.236900e-01
1.046589e-01
9.096472e-02
8.358086e-02
8.313058e-02
8.984685e-02
1.035541e-01
1.236727e-01
1.492468e-01
1.789945e-01
2.113799e-01
2.447044e-01
2.772112e-01
3.071995e-01
3.331380e-01
3.537694e-01
3.681966e-01
3.759437e-01
3.769837e-01
3.717326e-01
3.610111e-01
3.459765e-01
3.280334e-01
3.087293e-01
2.896442e-01
2.722800e-01
2.579580e-01
2.477295e-01
2.423059e-01
2.420118e-01
2.467650e-01
2.560835e-01
2.691205e-01
2.847227e-01
3.015102e-01
3.179715e-01
3.325695e-01
3.438504e-01
3.505483e-01
3.516788e-01
3.466120e-01
3.351206e-01
3.173989e-01
2.940519e-01
2.660556e-01
2.346938e-01
2.014757e-01
1.680418e-01
1.360636e-01
1.071443e-01
8.272602e-02
6.400695e-02
5.187540e-02
4.686180e-02
4.911284e-02
5.838831e-02
7.408044e-02
9.525381e-02
1.207035e-01
1.490278e-01
1.787125e-01
2.082215e-01
2.360900e-01
2.610141e-01
2.819302e-01
2.980798e-01
3.090523e-01
3.148024e-01
3.156412e-01
3.122002e-01
3.053739e-01
2.962447e-01
2.859969e-01
2.758259e-01
2.668468e-01
2.600110e-01
2.560328e-01
2.553326e-01
2.580014e-01
2.637885e-01
2.721134e-01
2.821033e-01
2.926523e-01
3.024995e-01
3.103215e-01
3.148332e-01
3.148883e-01
3.095739e-01
2.982893e-01
2.808033e-01
2.572851e-01
2.283062e-01
1.948130e-01
1.580745e-01
1.196082e-01
8.109070e-02
4.425921e-02
1.080919e-02
-1.770562e-02
-3.996592e-02
-5.496697e-02
-6.208157e-02
-6.110167e-02
-5.225555e-02
-3.619895e-02
-1.398023e-02
1.301838e-02
4.316026e-02
7.464997e-02
1.056397e-01
1.343402e-01
1.591297e-01
1.786537e-01
1.919085e-01
1.983028e-01
1.976920e-01
1.903831e-01
1.771091e-01
1.589759e-01
1.373830e-01
1.139267e-01
9.028931e-02
6.812463e-02
4.894500e-02
3.401893e-02
2.428485e-02
2.028712e-02
2.213852e-02
2.951243e-02
4.166572e-02
5.749182e-02
7.560068e-02
9.442041e-02
1.123134e-01
1.276978e-01
1.391657e-01
1.455875e-01
1.461946e-01
1.406348e-01
1.289946e-01
1.117901e-01
8.992751e-02
6.463737e-02
3.739064e-02
9.801919e-03
-1.647222e-02
-3.983351e-02
-5.883554e-02
-7.226607e-02
-7.921497e-02
-7.912492e-02
-7.182335e-02
-5.753416e-02
-3.686894e-02
-1.079765e-02
1.940068e-02
5.220562e-02
8.593907e-02
1.188610e-01
1.492722e-01
1.756172e-01
1.965797e-01
2.111632e-01
2.187499e-01
2.191326e-01
2.125192e-01
1.995090e-01
1.810451e-01
1.583475e-01
1.328323e-01
1.060231e-01
7.945955e-02
5.460698e-02
3.277153e-02
1.502357e-02
2.133474e-03
-5.475899e-03
-7.755201e-03
-5.028721e-03
2.034152e-03
1.247611e-02
2.513431e-02
3.874134e-02
5.203534e-02
6.386893e-02
7.330650e-02
7.970081e-02
8.274283e-02
8.248134e-02
7.931232e-02
7.394084e-02
6.731980e-02
6.057171e-02
5.489999e-02
5.149662e-02
5.145245e-02
5.567566e-02
6.482255e-02
7.924379e-02
9.894862e-02
1.235888e-01
1.524644e-01
1.845516e-01
2.185544e-01
2.529773e-01
2.862167e-01
3.166663e-01
3.428287e-01
3.634247e-01
3.774913e-01
3.844588e-01
3.842009e-01
3.770504e-01
3.637809e-01
3.455531e-01
3.238317e-01
3.002788e-01
2.766333e-01
2.545859e-01
2.356617e-01
2.211168e-01
2.118586e-01
2.083935e-01
2.108032e-01
2.187518e-01
2.315181e-01
2.480531e-01
2.670559e-01
2.870643e-01
3.065545e-01
3.240433e-01
3.381871e-01
3.478689e-01
3.522699e-01
3.509186e-01
3.437159e-01
3.309364e-01
3.132057e-01
2.914584e-01
2.668791e-01
2.408303e-01
2.147734e-01
1.901850e-01
1.684742e-01
1.509036e-01
1.385200e-01
1.320945e-01
1.320780e-01
1.385726e-01
1.513203e-01
1.697120e-01
1.928162e-01
2.194288e-01
2.481419e-01
2.774295e-01
3.057455e-01
3.316250e-01
3.537845e-01
3.712092e-01
3.832217e-01
3.895257e-01
3.902212e-01
3.857900e-01
3.770544e-01
3.651104e-01
3.512427e-01
3.368272e-01
3.232283e-01
3.116997e-01
3.032935e-01
2.987851e-01
2.986181e-01
3.028727e-01
3.112593e-01
3.231374e-01
3.375608e-01
3.533445e-01
3.691503e-01
3.835852e-01
3.953050e-01
4.031144e-01
4.060567e-01
4.034842e-01
3.951056e-01
3.810065e-01
3.616433e-01
3.378125e-01
3.106007e-01
2.813186e-01
2.514259e-01
2.224495e-01
1.959011e-01
1.731947e-01
1.555704e-01
1.440238e-01
1.392485e-01
1.415909e-01
1.510234e-01
1.671364e-01
1.891528e-01
2.159638e-01
2.461878e-01
2.782482e-01
3.104678e-01
3.411726e-01
3.687987e-01
3.919921e-01
4.096948e-01
4.212092e-01
4.262349e-01
4.248766e-01
4.176232e-01
4.053015e-01
3.890074e-01
3.700236e-01
3.497256e-01
3.294861e-01
3.105809e-01
2.941042e-01
2.808979e-01
2.714986e-01
2.661060e-01
2.645735e-01
2.664221e-01
2.708754e-01
2.769162e-01
2.833592e-01
2.889385e-01
2.924017e-01
2.926053e-01
2.886029e-01
2.797195e-01
2.656047e-01
2.462623e-01
2.220546e-01
1.936821e-01
1.621422e-01
1.286689e-01
9.465974e-02
6.159412e-02
3.094708e-02
4.103990e-03
-1.771959e-02
-3.354830e-02
-4.270382e-02
-4.484516e-02
-3.999041e-02
-2.851903e-02
-1.115423e-02
1.107457e-02
3.688830e-02
6.483178e-02
9.336096e-02
1.209383e-01
1.461299e-01
1.676973e-01
1.846753e-01
1.964316e-01
2.027011e-01
2.035938e-01
1.995761e-01
1.914265e-01
1.801703e-01
1.669980e-01
1.531736e-01
1.399393e-01
1.284238e-01
1.195596e-01
1.140150e-01
1.121463e-01
1.139716e-01
1.191691e-01
1.271005e-01
1.368579e-01
1.473321e-01
1.572981e-01
1.655118e-01
1.708102e-01
1.722078e-01
1.689798e-01
1.607258e-01
1.474091e-01
1.293677e-01
1.072975e-01
8.221059e-02
5.537260e-02
2.822422e-02
2.292736e-03
-2.090125e-02
-3.993683e-02
-5.358054e-02
-6.086397e-02
-6.114689e-02
-5.416207e-02
-4.003885e-02
-1.930399e-02
7.140785e-03
3.806361e-02
7.196802e-02
1.071762e-01
1.419258e-01
1.744758e-01
2.032143e-01
2.267604e-01
2.440532e-01
2.544209e-01
2.576233e-01
2.538665e-01
2.437867e-01
2.284065e-01
2.090657e-01
1.873321e-01
1.648983e-01
1.434705e-01
1.246567e-01
1.098616e-01
1.001935e-01
9.639155e-02
9.877802e-02
1.072378e-01
1.212283e-01
1.398183e-01
1.617538e-01
1.855455e-01
2.095742e-01
2.322035e-01
2.518942e-01
2.673102e-01
2.774089e-01
2.815085e-01
2.793295e-01
2.710071e-01
2.570751e-01
2.384247e-01
2.162421e-01
1.919308e-01
1.670244e-01
1.430937e-01
1.216556e-01
1.040855e-01
9.153899e-02
8.488633e-02
8.466246e-02
9.103579e-02
1.037974e-01
1.223718e-01
1.458489e-01
1.730375e-01
2.025365e-01
2.328218e-01
2.623435e-01
2.896263e-01
3.133668e-01
3.325188e-01
3.463600e-01
3.545342e-01
3.570655e-01
3.543443e-01
3.470872e-01
3.362743e-01
3.230711e-01
3.087396e-01
2.945464e-01
2.816721e-01
2.711286e-01
2.636885e-01
2.598311e-01
2.597096e-01
2.631414e-01
2.696238e-01
2.783759e-01
2.884024e-01
2.985758e-01
3.077302e-01
3.147572e-01
3.186958e-01
3.188093e-01
3.146425e-01
3.060546e-01
2.932275e-01
2.766498e-01
2.570789e-01
2.354870e-01
2.129953e-01
1.908022e-01
1.701110e-01
1.520598e-01
1.376581e-01
1.277305e-01
1.228699e-01
1.234003e-01
1.293515e-01
1.404475e-01
1.561105e-01
1.754828e-01
1.974669e-01
2.207848e-01
2.440535e-01
2.658730e-01
2.849220e-01
3.000527e-01
3.103778e-01
3.153401e-01
3.147599e-01
3.088532e-01
2.982214e-01
2.838102e-01
2.668448e-01
2.487428e-01
2.310149e-01
2.151579e-01
2.025492e-01
1.943463e-01
1.914012e-01
1.941916e-01
2.027766e-01
2.167805e-01
2.354075e-01
2.574879e-01
2.815540e-01
3.059407e-01
3.289049e-01
3.487521e-01
3.639610e-01
3.732963e-01
3.758987e-01
3.713466e-01
3.596846e-01
3.414180e-01
3.174743e-01
2.891364e-01
2.579543e-01
2.256424e-01
1.939702e-01
1.646547e-01
1.392601e-01
1.191116e-01
1.052241e-01
9.825230e-02
9.845931e-02
1.057082e-01
1.194742e-01
1.388786e-01
1.627428e-01
1.896597e-01
2.180802e-01
2.464085e-01
2.731009e-01
2.967605e-01
3.162229e-01
3.306238e-01
3.394470e-01
3.425459e-01
3.401401e-01
3.327871e-01
3.213310e-01
3.068330e-01
2.904897e-01
2.735446e-01
2.571997e-01
2.425343e-01
2.304337e-01
2.215335e-01
2.161800e-01
2.144099e-01
2.159497e-01
2.202358e-01
2.264565e-01
2.336124e-01
2.405938e-01
2.462690e-01
2.495753e-01
2.496067e-01
2.456895e-01
2.374396e-01
2.247979e-01
2.080400e-01
1.877618e-01
1.648417e-01
1.403836e-01
1.156449e-01
9.195464e-02
7.062875e-02
5.288551e-02
3.976839e-02
3.207958e-02
3.032797e-02
3.469436e-02
4.501605e-02
6.079166e-02
8.120654e-02
1.051777e-01
1.314166e-01
1.585059e-01
1.849872e-01
2.094526e-01
2.306346e-01
2.474876e-01
2.592550e-01
2.655162e-01
2.662110e-01
2.616384e-01
2.524319e-01
2.395129e-01
2.240246e-01
2.072533e-01
1.905403e-01
1.751919e-01
1.623915e-01
1.531208e-01
1.480936e-01
1.477064e-01
1.520094e-01
1.606991e-01
1.731342e-01
1.883767e-01
2.052536e-01
2.224395e-01
2.385524e-01
2.522563e-01
2.623620e-01
2.679167e-01
2.682751e-01
2.631458e-01
2.526113e-01
2.371201e-01
2.174551e-01
1.946800e-01
1.700700e-01
1.450304e-01
1.210097e-01
9.941191e-02
8.151284e-02
6.838586e-02
6.083989e-02
5.937353e-02
6.414731e-02
7.497549e-02
9.133803e-02
1.124124e-01
1.371242e-01
1.642145e-01
1.923201e-01
2.200619e-01
2.461354e-01
2.693950e-01
2.889270e-01
3.041036e-01
3.146149e-01
3.204773e-01
3.220177e-01
3.198374e-01
3.147585e-01
3.077573e-01
2.998894e-01
2.922124e-01
2.857096e-01
2.812204e-01
2.793810e-01
2.805789e-01
2.849229e-01
2.922318e-01
3.020420e-01
3.136344e-01
3.260809e-01
3.383079e-01
3.491737e-01
3.575554e-01
3.624371e-01
3.629944e-01
3.586649e-01
3.491993e-01
3.346885e-01
3.155638e-01
2.925730e-01
2.667352e-01
2.392789e-01
2.115686e-01
1.850255e-01
1.610459e-01
1.409220e-01
1.257695e-01
1.164636e-01
1.135890e-01
1.174043e-01
1.278240e-01
1.444195e-01
1.664387e-01
1.928450e-01
2.223729e-01
2.535998e-01
2.850299e-01
3.151850e-01
3.426960e-01
3.663882e-01
3.853516e-01
3.989927e-01
4.070616e-01
4.096560e-01
4.071998e-01
4.004021e-01
3.901970e-01
3.776714e-01
3.639842e-01
3.502821e-01
3.376186e-01
3.268802e-01
3.187251e-01
3.135402e-01
3.114157e-01
3.121430e-01
3.152321e-01
3.199496e-01
3.253736e-01
3.304636e-01
3.341385e-01
3.353606e-01
3.332153e-01
3.269837e-01
3.161989e-01
3.006839e-01
2.805679e-01
2.562801e-01
2.285246e-01
1.982389e-01
1.665400e-01
1.346628e-01
1.038943e-01
7.550565e-02
5.068616e-02
3.048083e-02
1.573420e-02
7.043353e-03
4.722682e-03
8.782612e-03
1.892433e-02
3.455154e-02
5.479959e-02
7.858146e-02
1.046489e-01
1.316657e-01
1.582887e-01
1.832510e-01
2.054410e-01
2.239709e-01
2.382277e-01
2.479040e-01
2.530045e-01
2.538292e-01
2.509364e-01
2.450882e-01
2.371850e-01
2.281936e-01
2.190739e-01
2.107095e-01
2.038456e-01
1.990390e-01
1.966207e-01
1.966760e-01
1.990396e-01
2.033096e-01
2.088764e-01
2.149677e-01
2.207057e-01
2.251731e-01
2.274840e-01
2.268537e-01
2.226631e-01
2.145118e-01
2.022556e-01
1.860280e-01
1.662411e-01
1.435705e-01
1.189217e-01
9.338477e-02
6.817556e-02
4.456958e-02
2.382940e-02
7.129439e-03
-4.518131e-03
-1.033196e-02
-9.819427e-03
-2.818746e-03
1.047920e-02
2.953254e-02
5.347495e-02
8.116644e-02
1.112656e-01
1.423186e-01
1.728579e-01
2.015033e-01
2.270555e-01
2.485756e-01
2.654423e-01
2.773839e-01
2.844816e-01
2.871476e-01
2.860778e-01
2.821869e-01
2.765295e-01
2.702145e-01
2.643181e-01
2.598010e-01
2.574349e-01
2.577425e-01
2.609553e-01
2.669916e-01
2.754580e-01
2.856748e-01
2.967246e-01
3.075218e-01
3.168975e-01
3.236946e-01
3.268634e-01
3.255518e-01
3.191805e-01
3.074990e-01
2.906165e-01
2.690070e-01
2.434878e-01
2.151753e-01
1.854216e-01
1.557367e-01
1.277033e-01
1.028879e-01
8.275420e-02
6.858273e-02
6.140030e-02
6.192268e-02
7.051321e-02
8.715921e-02
1.114676e-01
1.426799e-01
1.797067e-01
2.211798e-01
2.655200e-01
3.110179e-01
3.559228e-01
3.985352e-01
4.372959e-01
4.708674e-01
4.981998e-01
5.185792e-01
5.316531e-01
5.374330e-01
5.362743e-01
5.288350e-01
5.160185e-01
4.989032e-01
4.786655e-01
4.565006e-01
4.335462e-01
4.108150e-01
3.891386e-01
3.691275e-01
3.511512e-01
3.353367e-01
3.215900e-01
3.096339e-01
2.990620e-01
2.894016e-01
2.801792e-01
2.709821e-01
2.615106e-01
2.516135e-01
2.413084e-01
2.307815e-01
2.203721e-01
2.105429e-01
2.018406e-01
1.948516e-01
1.901562e-01
1.882859e-01
1.896847e-01
1.946783e-01
2.034484e-01
2.160164e-01
2.322315e-01
2.517675e-01
2.741255e-01
2.986463e-01
3.245304e-01
3.508694e-01
3.766859e-01
4.009825e-01
4.227968e-01
4.412583e-01
4.556428e-01
4.654197e-01
4.702872e-01
4.701935e-01
4.653407e-01
4.561706e-01
4.433351e-01
4.276505e-01
4.100426e-01
3.914846e-01
3.729347e-01
3.552779e-01
3.392755e-01
3.255241e-01
3.144285e-01
3.061864e-01
3.007875e-01
2.980255e-01
2.975229e-01
2.987668e-01
3.011544e-01
3.040444e-01
3.068120e-01
3.089007e-01
3.098675e-01
3.094160e-01
3.074144e-01
3.038985e-01
2.990600e-01
2.932225e-01
2.868090e-01
2.803036e-01
2.742122e-01
2.690238e-01
2.651771e-01
2.630322e-01
2.628501e-01
2.647797e-01
2.688508e-01
2.749734e-01
2.829412e-01
2.924398e-01
3.030585e-01
3.143077e-01
3.256402e-01
3.364784e-01
3.462453e-01
3.544000e-01
3.604734e-01
3.641038e-01
3.650674e-01
3.633019e-01
3.589196e-01
3.522095e-01
3.436265e-01
3.337676e-01
3.233374e-01
3.131048e-01
3.038523e-01
2.963238e-01
2.911716e-01
2.889097e-01
2.898736e-01
2.941924e-01
3.017735e-01
3.123030e-01
3.252613e-01
3.399537e-01
3.555541e-01
3.711594e-01
3.858501e-01
3.987527e-01
4.090976e-01
4.162688e-01
4.198401e-01
4.195960e-01
4.155379e-01
4.078758e-01
3.970095e-01
3.835001e-01
3.680367e-01
3.513981e-01
3.344124e-01
3.179160e-01
3.027122e-01
2.895327e-01
2.790014e-01
2.716030e-01
2.676571e-01
2.673004e-01
2.704756e-01
2.769319e-01
2.862367e-01
2.977995e-01
3.109094e-01
3.247832e-01
3.386223e-01
3.516731e-01
3.632850e-01
3.729608e-01
3.803938e-01
3.854879e-01
3.883588e-01
3.893173e-01
3.888359e-01
3.875029e-01
3.859677e-01
3.848820e-01
3.848420e-01
3.863352e-01
3.896972e-01
3.950800e-01
4.024363e-01
4.115194e-01
4.218996e-01
4.329966e-01
4.441233e-01
4.545396e-01
4.635097e-01
4.703600e-01
4.745292e-01
4.756094e-01
4.733724e-01
4.677807e-01
4.589834e-01
4.472991e-01
4.331894e-01
4.172274e-01
4.000639e-01
3.823951e-01
3.649324e-01
3.483763e-01
3.333911e-01
3.205838e-01
3.104819e-01
3.035130e-01
2.999843e-01
3.000628e-01
3.037589e-01
3.109149e-01
3.212013e-01
3.341239e-01
3.490434e-01
3.652076e-01
3.817955e-01
3.979689e-01
4.129287e-01
4.259688e-01
4.365226e-01
4.441989e-01
4.488027e-01
4.503408e-01
4.490118e-01
4.451826e-01
4.393526e-01
4.321082e-01
4.240716e-01
4.158467e-01
4.079661e-01
4.008449e-01
3.947436e-01
3.897450e-01
3.857475e-01
3.824744e-01
3.794998e-01
3.762884e-01
3.722452e-01
3.667718e-01
3.593235e-01
3.494634e-01
3.369069e-01
3.215549e-01
3.035105e-01
2.830805e-01
2.607610e-01
2.372103e-01
2.132124e-01
1.896339e-01
1.673770e-01
1.473320e-01
1.303305e-01
1.171019e-01
1.082331e-01
1.041364e-01
1.050244e-01
1.108960e-01
1.215331e-01
1.365101e-01
1.552147e-01
1.768803e-01
2.006271e-01
2.255099e-01
2.505703e-01
2.748888e-01
2.976343e-01
3.181060e-01
3.357675e-01
3.502682e-01
3.614532e-01
3.693610e-01
3.742096e-01
3.763729e-01
3.763480e-01
3.747162e-01
3.720995e-01
3.691139e-01
3.663230e-01
3.641951e-01
3.630649e-01
3.631060e-01
3.643151e-01
3.665104e-01
3.693470e-01
3.723461e-01
3.749376e-01
3.765107e-01
3.764683e-01
3.742813e-01
3.695367e-01
3.619767e-01
3.515249e-01
3.382979e-01
3.226027e-01
3.049198e-01
2.858767e-01
2.662112e-01
2.467307e-01
2.282682e-01
2.116381e-01
1.975951e-01
1.867955e-01
1.797657e-01
1.768767e-01
1.783261e-01
1.841290e-01
1.941176e-01
2.079494e-01
2.251227e-01
2.450004e-01
2.668399e-01
2.898276e-01
3.131185e-01
3.358771e-01
3.573178e-01
3.767431e-01
3.935755e-01
4.073816e-01
4.178860e-01
4.249752e-01
4.286896e-01
4.292084e-01
4.268264e-01
4.219266e-01
4.149500e-01
4.063638e-01
3.966291e-01
3.861708e-01
3.753511e-01
3.644499e-01
3.536547e-01
3.430599e-01
3.326775e-01
3.224554e-01
3.123016e-01
3.021101e-01
2.917867e-01
2.812698e-01
2.705473e-01
2.596664e-01
2.487376e-01
2.379325e-01
2.274773e-01
2.176424e-01
2.087292e-01
2.010555e-01
1.949392e-01
1.906814e-01
1.885483e-01
1.887538e-01
1.914431e-01
1.966767e-01
2.044185e-01
2.145275e-01
2.267553e-01
2.407506e-01
2.560692e-01
2.721928e-01
2.885515e-01
3.045527e-01
3.196119e-01
3.331847e-01
3.447975e-01
3.540739e-01
3.607567e-01
3.647223e-01
3.659868e-01
3.647042e-01
3.611546e-01
3.557241e-01
3.488788e-01
3.411332e-01
3.330165e-01
3.250378e-01
3.176524e-01
3.112312e-01
3.060348e-01
3.021958e-01
2.997088e-01
2.984328e-01
2.981046e-01
2.983626e-01
2.987799e-01
2.989017e-01
2.982847e-01
2.965332e-01
2.933308e-01
2.884650e-01
2.818434e-01
2.735023e-01
2.636064e-01
2.524405e-01
2.403920e-01
2.279279e-01
2.155650e-01
2.038390e-01
1.932719e-01
1.843427e-01
1.774610e-01
1.729464e-01
1.710117e-01
1.717525e-01
1.751406e-01
1.810244e-01
1.891344e-01
1.990969e-01
2.104534e-01
2.226859e-01
2.352460e-01
2.475849e-01
2.591826e-01
2.695748e-01
2.783744e-01
2.852894e-01
2.901345e-01
2.928365e-01
2.934340e-01
2.920700e-01
2.889794e-01
2.844706e-01
2.789041e-01
2.726694e-01
2.661604e-01
2.597517e-01
2.537764e-01
2.485060e-01
2.441334e-01
2.407617e-01
2.383989e-01
2.369610e-01
2.362828e-01
2.361362e-01
2.362525e-01
2.363481e-01
2.361489e-01
2.354132e-01
2.339503e-01
2.316363e-01
2.284242e-01
2.243518e-01
2.195432e-01
2.142067e-01
2.086263e-01
2.031483e-01
1.981617e-01
1.940759e-01
1.912946e-01
1.901892e-01
1.910741e-01
1.941828e-01
1.996492e-01
2.074929e-01
2.176109e-01
2.297759e-01
2.436418e-01
2.587579e-01
2.745890e-01
2.905432e-01
3.060036e-01
3.203625e-01
3.330552e-01
3.435919e-01
3.515837e-01
3.567636e-01
3.589987e-01
3.582956e-01
3.547961e-01
3.487657e-01
3.405744e-01
3.306715e-01
3.195566e-01
3.077484e-01
2.957532e-01
2.840352e-01
2.729910e-01
2.629288e-01
2.540549e-01
2.464678e-01
2.401605e-01
2.350295e-01
2.308915e-01
2.275039e-01
2.245891e-01
2.218606e-01
2.190477e-01
2.159191e-01
2.123018e-01
2.080968e-01
2.032896e-01
1.979556e-01
1.922595e-01
1.864488e-01
1.808396e-01
1.757985e-01
1.717174e-01
1.689878e-01
1.679728e-01
1.689816e-01
1.722473e-01
1.779087e-01
1.859969e-01
1.964279e-01
2.090010e-01
2.234046e-01
2.392284e-01
2.559831e-01
2.731268e-01
2.900944e-01
3.063291e-01
3.213126e-01
3.345908e-01
3.457961e-01
3.546615e-01
3.610294e-01
3.648531e-01
3.661926e-01
3.652044e-01
3.621275e-01
3.572658e-01
3.509676e-01
3.436049e-01
3.355521e-01
3.271665e-01
3.187707e-01
3.106387e-01
3.029844e-01
2.959545e-01
2.896247e-01
2.839989e-01
2.790138e-01
2.745463e-01
2.704266e-01
2.664544e-01
2.624182e-01
2.581167e-01
2.533798e-01
2.480886e-01
2.421919e-01
2.357190e-01
2.287866e-01
2.215996e-01
2.144454e-01
2.076817e-01
2.017187e-01
1.969957e-01
1.939551e-01
1.930125e-01
1.945291e-01
1.987834e-01
2.059478e-01
2.160695e-01
2.290566e-01
2.446723e-01
2.625370e-01
2.821389e-01
3.028532e-01
3.239695e-01
3.447241e-01
3.643366e-01
3.820480e-01
3.971578e-01
4.090594e-01
4.172699e-01
4.214545e-01
4.214429e-01
4.172367e-01
4.090070e-01
3.970839e-01
3.819360e-01
3.641460e-01
3.443805e-01
3.233584e-01
3.018175e-01
2.804809e-01
2.600247e-01
2.410472e-01
2.240424e-01
2.093785e-01
1.972844e-01
1.878442e-01
1.810012e-01
1.765724e-01
1.742697e-01
1.737297e-01
1.745449e-01
1.762977e-01
1.785901e-01
1.810708e-01
1.834545e-01
1.855359e-01
1.871956e-01
1.884011e-01
1.892006e-01
1.897130e-01
1.901137e-01
1.906167e-01
1.914554e-01
1.928611e-01
1.950429e-01
1.981680e-01
2.023453e-01
2.076120e-01
2.139273e-01
2.211723e-01
2.291575e-01
2.376378e-01
2.463316e-01
2.549424e-01
2.631786e-01
2.707704e-01
2.774806e-01
2.831107e-01
2.875018e-01
2.905309e-01
2.921061e-01
2.921596e-01
2.906425e-01
2.875225e-01
2.827846e-01
2.764371e-01
2.685212e-01
2.591226e-01
2.483831e-01
2.365089e-01
2.237725e-01
2.105071e-01
1.970920e-01
1.839324e-01
1.714342e-01
1.599780e-01
1.498951e-01
1.414478e-01
1.348169e-01
1.300963e-01
1.272961e-01
1.263537e-01
1.271514e-01
1.295385e-01
1.333550e-01
1.384540e-01
1.447195e-01
1.520779e-01
1.605009e-01
1.700012e-01
1.806199e-01
1.924088e-01
2.054094e-01
2.196288e-01
2.350175e-01
2.514493e-01
2.687067e-01
2.864741e-01
3.043407e-01
3.218140e-01
3.383433e-01
3.533519e-01
3.662733e-01
3.765891e-01
3.838635e-01
3.877715e-01
3.881200e-01
3.848585e-01
3.780834e-01
3.680327e-01
3.550750e-01
3.396914e-01
3.224546e-01
3.040036e-01
2.850178e-01
2.661914e-01
2.482069e-01
2.317105e-01
2.172873e-01
2.054374e-01
1.965529e-01
1.908967e-01
1.885852e-01
1.895767e-01
1.936686e-01
2.005039e-01
2.095895e-01
2.203248e-01
2.320390e-01
2.440354e-01
2.556387e-01
2.662414e-01
2.753470e-01
2.826048e-01
2.878349e-01
2.910390e-01
2.923979e-01
2.922525e-01
2.910721e-01
2.894116e-01
2.878632e-01
2.870049e-01
2.873526e-01
2.893176e-01
2.931728e-01
2.990308e-01
3.068329e-01
3.163520e-01
3.272068e-01
3.388868e-01
3.507862e-01
3.622433e-01
3.725829e-01
3.811580e-01
3.873879e-01
3.907914e-01
3.910137e-01
3.878462e-01
3.812387e-01
3.713056e-01
3.583226e-01
3.427169e-01
3.250483e-01
3.059843e-01
2.862681e-01
2.666825e-01
2.480112e-01
2.309986e-01
2.163106e-01
2.044980e-01
1.959651e-01
1.909454e-01
1.894877e-01
1.914541e-01
1.965303e-01
2.042484e-01
2.140206e-01
2.251807e-01
2.370305e-01
2.488883e-01
2.601356e-01
2.702591e-01
2.788846e-01
2.858013e-01
2.909728e-01
2.945357e-01
2.967843e-01
2.981444e-01
2.991359e-01
3.003300e-01
3.023027e-01
3.055882e-01
3.106362e-01
3.177749e-01
3.271819e-01
3.388659e-01
3.526593e-01
3.682225e-01
3.850595e-01
4.025428e-01
4.199470e-01
4.364876e-01
4.513634e-01
4.638000e-01
4.730915e-01
4.786399e-01
4.799898e-01
4.768569e-01
4.691493e-01
4.569792e-01
4.406640e-01
4.207165e-01
3.978232e-01
3.728133e-01
3.466174e-01
3.202211e-01
2.946129e-01
2.707315e-01
2.494144e-01
2.313522e-01
2.170502e-01
2.068016e-01
2.006746e-01
1.985152e-01
1.999660e-01
2.045006e-01
2.114704e-01
2.201604e-01
2.298477e-01
2.398581e-01
2.496156e-01
2.586812e-01
2.667773e-01
2.737985e-01
2.798063e-01
2.850102e-01
2.897377e-01
2.943941e-01
2.994177e-01
3.052326e-01
3.122033e-01
3.205952e-01
3.305429e-01
3.420294e-01
3.548777e-01
3.687545e-01
3.831858e-01
3.975823e-01
4.112749e-01
4.235543e-01
4.337159e-01
4.411039e-01
4.451536e-01
4.454286e-01
4.416509e-01
4.337237e-01
4.217442e-01
4.060071e-01
3.869982e-01
3.653770e-01
3.419504e-01
3.176363e-01
2.934200e-01
2.703046e-01
2.492581e-01
2.311599e-01
2.167510e-01
2.065896e-01
2.010176e-01
2.001382e-01
2.038096e-01
2.116544e-01
2.230853e-01
2.373448e-01
2.535568e-01
2.707847e-01
2.880919e-01
3.045993e-01
3.195373e-01
3.322872e-01
3.424122e-01
3.496748e-01
3.540420e-01
3.556775e-01
3.549219e-01
3.522626e-01
3.482948e-01
3.436756e-01
3.390746e-01
3.351241e-01
3.323720e-01
3.312406e-01
3.319964e-01
3.347298e-01
3.393507e-01
3.455966e-01
3.530547e-01
3.611944e-01
3.694078e-01
3.770543e-01
3.835051e-01
3.881846e-01
3.906055e-01
3.903961e-01
3.873189e-01
3.812790e-01
3.723263e-01
3.606500e-01
3.465670e-01
3.305070e-01
3.129913e-01
2.946085e-01
2.759858e-01
2.577585e-01
2.405369e-01
2.248751e-01
2.112408e-01
1.999910e-01
1.913523e-01
1.854108e-01
1.821098e-01
1.812589e-01
1.825508e-01
1.855871e-01
1.899096e-01
1.950357e-01
2.004938e-01
2.058583e-01
2.107802e-01
2.150116e-01
2.184229e-01
2.210114e-01
2.229006e-01
2.243285e-01
2.256281e-01
2.271981e-01
2.294668e-01
2.328529e-01
2.377232e-01
2.443536e-01
2.528961e-01
2.633550e-01
2.755760e-01
2.892488e-01
3.039233e-01
3.190374e-01
3.339545e-01
3.480066e-01
3.605397e-01
3.709581e-01
3.787628e-01
3.835819e-01
3.851904e-01
3.835186e-01
3.786509e-01
3.708143e-01
3.603607e-01
3.477443e-01
3.334953e-01
3.181919e-01
3.024325e-01
2.868082e-01
2.718756e-01
2.581335e-01
2.460011e-01
2.358011e-01
2.277475e-01
2.219392e-01
2.183610e-01
2.168902e-01
2.173108e-01
2.193335e-01
2.226212e-01
2.268165e-01
2.315716e-01
2.365747e-01
2.415740e-01
2.463949e-01
2.509507e-01
2.552456e-01
2.593703e-01
2.634907e-01
2.678291e-01
2.726415e-01
2.781906e-01
2.847169e-01
2.924117e-01
3.013934e-01
3.116886e-01
3.232219e-01
3.358127e-01
3.491816e-01
3.629642e-01
3.767310e-01
3.900115e-01
4.023204e-01
4.131835e-01
4.221623e-01
4.288764e-01
4.330239e-01
4.343973e-01
4.328978e-01
4.285437e-01
4.214753e-01
4.119535e-01
4.003536e-01
3.871526e-01
3.729115e-01
3.582507e-01
3.438205e-01
3.302669e-01
3.181944e-01
3.081279e-01
3.004786e-01
2.955152e-01
2.933443e-01
2.939024e-01
2.969594e-01
3.021359e-01
3.089299e-01
3.167545e-01
3.249813e-01
3.329867e-01
3.401978e-01
3.461332e-01
3.504365e-01
3.528998e-01
3.534757e-01
3.522779e-01
3.495704e-01
3.457475e-01
3.413042e-01
3.368003e-01
3.328187e-01
3.299213e-01
3.286045e-01
3.292577e-01
3.321286e-01
3.372983e-01
3.446685e-01
3.539630e-01
3.647419e-01
3.764296e-01
3.883505e-01
3.997726e-01
4.099516e-01
4.181752e-01
4.238039e-01
4.263058e-01
4.252858e-01
4.205073e-01
4.119051e-01
3.995915e-01
3.838534e-01
3.651422e-01
3.440568e-01
3.213199e-01
2.977485e-01
2.742186e-01
2.516249e-01
2.308357e-01
2.126476e-01
1.977394e-01
1.866327e-01
1.796605e-01
1.769472e-01
1.784014e-01
1.837220e-01
1.924157e-01
2.038277e-01
2.171811e-01
2.316258e-01
2.462920e-01
2.603459e-01
2.730429e-01
2.837743e-01
2.921040e-01
2.977920e-01
3.008040e-01
3.013060e-01
2.996452e-01
2.963179e-01
2.919275e-01
2.871347e-01
2.826030e-01
2.789446e-01
2.766705e-01
2.761491e-01
2.775773e-01
2.809653e-01
2.861359e-01
2.927380e-01
3.002710e-01
3.081193e-01
3.155937e-01
3.219778e-01
3.265762e-01
3.287631e-01
3.280270e-01
3.240091e-01
3.165326e-01
3.056205e-01
2.914992e-01
2.745889e-01
2.554802e-01
2.348971e-01
2.136513e-01
1.925884e-01
1.725314e-01
1.542246e-01
1.382843e-01
1.251599e-01
1.151090e-01
1.081894e-01
1.042684e-01
1.030459e-01
1.040907e-01
1.068828e-01
1.108593e-01
1.154593e-01
1.201653e-01
1.245391e-01
1.282503e-01
1.310967e-01
1.330153e-01
1.340837e-01
1.345112e-01
1.346220e-01
1.348290e-01
1.356016e-01
1.374287e-01
1.407796e-01
1.460645e-01
1.535986e-01
1.635701e-01
1.760177e-01
1.908163e-01
2.076759e-01
2.261512e-01
2.456622e-01
2.655241e-01
2.849838e-01
3.032600e-01
3.195852e-01
3.332474e-01
3.436289e-01
3.502415e-01
3.527568e-01
3.510282e-01
3.451051e-01
3.352367e-01
3.218653e-01
3.056086e-01
2.872319e-01
2.676096e-01
2.476798e-01
2.283921e-01
2.106531e-01
1.952725e-01
1.829149e-01
1.740609e-01
1.689813e-01
1.677274e-01
1.701381e-01
1.758617e-01
1.843924e-01
1.951155e-01
2.073588e-01
2.204445e-01
2.337384e-01
2.466935e-01
2.588838e-01
2.700287e-01
2.800059e-01
2.888519e-01
2.967506e-01
3.040102e-01
3.110305e-01
3.182635e-01
3.261692e-01
3.351715e-01
3.456152e-01
3.577290e-01
3.715953e-01
3.871303e-01
4.040757e-01
4.220027e-01
4.403287e-01
4.583457e-01
4.752579e-01
4.902277e-01
5.024252e-01
5.110795e-01
5.155283e-01
5.152622e-01
5.099630e-01
4.995330e-01
4.841116e-01
4.640806e-01
4.400535e-01
4.128518e-01
3.834674e-01
3.530127e-01
3.226636e-01
2.935950e-01
2.669177e-01
2.436163e-01
2.244952e-01
2.101351e-01
2.008629e-01
1.967378e-01
1.975555e-01
2.028677e-01
2.120181e-01
2.241893e-01
2.384597e-01
2.538640e-01
2.694546e-01
2.843592e-01
2.978321e-01
3.092942e-01
3.183617e-01
3.248595e-01
3.288211e-01
3.304735e-01
3.302089e-01
3.285470e-01
3.260884e-01
3.234646e-01
3.212875e-01
3.201033e-01
3.203523e-01
3.223393e-01
3.262139e-01
3.319626e-01
3.394099e-01
3.482295e-01
3.579626e-01
3.680433e-01
3.778290e-01
3.866338e-01
3.937655e-01
3.985642e-01
4.004408e-01
3.989151e-01
3.936501e-01
3.844813e-01
3.714365e-01
3.547446e-01
3.348311e-01
3.122991e-01
2.878969e-01
2.624733e-01
2.369239e-01
2.121336e-01
1.889183e-01
1.679720e-01
1.498227e-01
1.348022e-01
1.230317e-01
1.144252e-01
1.087104e-01
1.054632e-01
1.041545e-01
1.042018e-01
1.050227e-01
1.060854e-01
1.069512e-01
1.073078e-01
1.069906e-01
1.059922e-01
1.044583e-01
1.026720e-01
1.010278e-01
9.999482e-02
1.000748e-01
1.017551e-01
1.054618e-01
1.115179e-01
1.201085e-01
1.312580e-01
1.448191e-01
1.604766e-01
1.777610e-01
1.960741e-01
2.147211e-01
2.329492e-01
2.499887e-01
2.650949e-01
2.775895e-01
2.868965e-01
2.925743e-01
2.943401e-01
2.920876e-01
2.858962e-01
2.760321e-01
2.629413e-01
2.472332e-01
2.296556e-01
2.110606e-01
1.923616e-01
1.744839e-01
1.583123e-01
1.446381e-01
1.341116e-01
1.272034e-01
1.241774e-01
1.250781e-01
1.297335e-01
1.377719e-01
1.486536e-01
1.617127e-01
1.762073e-01
1.913737e-01
2.064809e-01
2.208814e-01
2.340529e-01
2.456290e-01
2.554167e-01
2.633982e-01
2.697194e-01
2.746659e-01
2.786284e-01
2.820624e-01
2.854453e-01
2.892337e-01
2.938275e-01
2.995396e-01
3.065762e-01
3.150262e-01
3.248597e-01
3.359338e-01
3.480056e-01
3.607491e-01
3.737749e-01
3.866520e-01
3.989299e-01
4.101601e-01
4.199183e-01
4.278249e-01
4.335650e-01
4.369063e-01
4.377148e-01
4.359667e-01
4.317563e-01
4.252972e-01
4.169171e-01
4.070440e-01
3.961842e-01
3.848929e-01
3.737384e-01
3.632623e-01
3.539417e-01
3.461535e-01
3.401485e-01
3.360350e-01
3.337740e-01
3.331868e-01
3.339728e-01
3.357378e-01
3.380287e-01
3.403735e-01
3.423239e-01
3.434957e-01
3.436045e-01
3.424938e-01
3.401504e-01
3.367083e-01
3.324374e-01
3.277219e-01
3.230266e-01
3.188568e-01
3.157147e-01
3.140542e-01
3.142405e-01
3.165160e-01
3.209761e-01
3.275580e-01
3.360425e-01
3.460689e-01
3.571611e-01
3.687606e-01
3.802654e-01
3.910675e-01
4.005896e-01
4.083158e-01
4.138173e-01
4.167723e-01
4.169789e-01
4.143630e-01
4.089796e-01
4.010082e-01
3.907424e-01
3.785752e-01
3.649794e-01
3.504861e-01
3.356593e-01
3.210707e-01
3.072715e-01
2.947659e-01
2.839850e-01
2.752628e-01
2.688174e-01
2.647376e-01
2.629764e-01
2.633532e-01
2.655638e-01
2.691993e-01
2.737717e-01
2.787469e-01
2.835813e-01
2.877607e-01
2.908393e-01
2.924738e-01
2.924523e-01
2.907127e-01
2.873500e-01
2.826117e-01
2.768789e-01
2.706379e-01
2.644416e-01
2.588657e-01
2.544626e-01
2.517167e-01
2.510038e-01
2.525587e-01
2.564535e-01
2.625866e-01
2.706858e-01
2.803228e-01
2.909386e-01
3.018773e-01
3.124257e-01
3.218564e-01
3.294717e-01
3.346460e-01
3.368636e-01
3.357525e-01
3.311088e-01
3.229134e-01
3.113374e-01
2.967374e-01
2.796391e-01
2.607111e-01
2.407286e-01
2.205302e-01
2.009696e-01
1.828642e-01
1.669460e-01
1.538157e-01
1.439052e-01
1.374508e-01
1.344792e-01
1.348079e-01
1.380596e-01
1.436913e-01
1.510337e-01
1.593407e-01
1.678443e-01
1.758109e-01
1.825962e-01
1.876929e-01
1.907688e-01
1.916901e-01
1.905296e-01
1.875578e-01
1.832175e-01
1.780849e-01
1.728191e-01
1.681066e-01
1.646018e-01
1.628722e-01
1.633493e-01
1.662910e-01
1.717586e-01
1.796089e-01
1.895029e-01
2.009301e-01
2.132459e-01
2.257181e-01
2.375797e-01
2.480823e-01
2.565454e-01
2.624004e-01
2.652241e-01
2.647634e-01
2.609478e-01
2.538926e-01
2.438912e-01
2.313981e-01
2.170039e-01
2.014029e-01
1.853553e-01
1.696455e-01
1.550373e-01
1.422295e-01
1.318132e-01
1.242344e-01
1.197644e-01
1.184815e-01
1.202654e-01
1.248056e-01
1.316233e-01
1.401051e-01
1.495465e-01
1.592011e-01
1.683326e-01
1.762666e-01
1.824381e-01
1.864324e-01
1.880174e-01
1.871633e-01
1.840505e-01
1.790613e-01
1.727573e-01
1.658407e-01
1.591031e-01
1.533648e-01
1.494083e-01
1.479132e-01
1.493967e-01
1.541665e-01
1.622889e-01
1.735766e-01
1.875970e-01
2.037009e-01
2.210685e-01
2.387693e-01
2.558289e-01
2.712976e-01
2.843133e-01
2.941558e-01
3.002874e-01
3.023805e-01
3.003309e-01
2.942585e-01
2.844970e-01
2.715727e-01
2.561757e-01
2.391219e-01
2.213088e-01
2.036649e-01
1.870967e-01
1.724346e-01
1.603835e-01
1.514801e-01
1.460598e-01
1.442382e-01
1.459063e-01
1.507418e-01
1.582352e-01
1.677293e-01
1.784680e-01
1.896512e-01
2.004907e-01
2.102638e-01
2.183605e-01
2.243224e-01
2.278716e-01
2.289274e-01
2.276124e-01
2.242443e-01
2.193164e-01
2.134653e-01
2.074289e-01
2.019957e-01
1.979490e-01
1.960097e-01
1.967815e-01
2.007029e-01
2.080105e-01
2.187161e-01
2.326009e-01
2.492266e-01
2.679619e-01
2.880233e-01
3.085262e-01
3.285423e-01
3.471584e-01
3.635339e-01
3.769521e-01
3.868625e-01
3.929117e-01
3.949618e-01
3.930947e-01
3.876031e-01
3.789688e-01
3.678292e-01
3.549344e-01
3.410973e-01
3.271386e-01
3.138304e-01
3.018436e-01
2.917011e-01
2.837420e-01
2.781013e-01
2.747038e-01
2.732761e-01
2.733729e-01
2.744168e-01
2.757479e-01
2.766797e-01
2.765580e-01
2.748173e-01
2.710317e-01
2.649550e-01
2.565477e-01
2.459885e-01
2.336679e-01
2.201663e-01
2.062165e-01
1.926533e-01
1.803553e-01
1.701808e-01
1.629044e-01
1.591570e-01
1.593753e-01
1.637647e-01
1.722779e-01
1.846121e-01
2.002236e-01
2.183594e-01
2.381013e-01
2.584207e-01
2.782387e-01
2.964880e-01
3.121738e-01
3.244301e-01
3.325688e-01
3.361188e-01
3.348545e-01
3.288091e-01
3.182735e-01
3.037790e-01
2.860661e-01
2.660394e-01
2.447129e-01
2.231480e-01
2.023870e-01
1.833879e-01
1.669639e-01
1.537319e-01
1.440758e-01
1.381274e-01
1.357655e-01
1.366357e-01
1.401863e-01
1.457191e-01
1.524487e-01
1.595664e-01
1.663025e-01
1.719834e-01
1.760795e-01
1.782411e-01
1.783204e-01
1.763784e-01
1.726766e-01
1.676540e-01
1.618922e-01
1.560706e-01
1.509150e-01
1.471435e-01
1.454130e-01
1.462675e-01
1.500934e-01
1.570832e-01
1.672109e-01
1.802215e-01
1.956371e-01
2.127781e-01
2.307999e-01
2.487423e-01
2.655865e-01
2.803165e-01
2.919806e-01
2.997486e-01
3.029626e-01
3.011786e-01
2.941969e-01
2.820793e-01
2.651527e-01
2.439978e-01
2.194238e-01
1.924292e-01
1.641518e-01
1.358085e-01
1.086295e-01
8.378869e-02
6.233524e-02
4.512966e-02
3.278921e-02
2.564700e-02
2.372881e-02
2.675019e-02
3.413485e-02
4.505342e-02
5.848005e-02
7.326291e-02
8.820374e-02
1.021411e-01
1.140319e-01
1.230245e-01
1.285198e-01
1.302129e-01
1.281150e-01
1.225508e-01
1.141334e-01
1.037175e-01
9.233549e-02
8.111989e-02
7.121989e-02
6.371670e-02
5.954467e-02
5.942358e-02
6.380738e-02
7.285319e-02
8.641295e-02
1.040479e-01
1.250636e-01
1.485626e-01
1.735072e-01
1.987896e-01
2.233011e-01
2.459972e-01
2.659553e-01
2.824218e-01
2.948479e-01
3.029130e-01
3.065364e-01
3.058752e-01
3.013111e-01
2.934250e-01
2.829607e-01
2.707795e-01
2.578077e-01
2.449789e-01
2.331748e-01
2.231683e-01
2.155706e-01
2.107880e-01
2.089917e-01
2.101033e-01
2.137995e-01
2.195365e-01
2.265929e-01
2.341286e-01
2.412542e-01
2.471067e-01
2.509236e-01
2.521105e-01
2.502962e-01
2.453704e-01
2.375027e-01
2.271389e-01
2.149769e-01
2.019220e-01
1.890259e-01
1.774115e-01
1.681912e-01
1.623831e-01
1.608313e-01
1.641383e-01
1.726120e-01
1.862353e-01
2.046575e-01
2.272120e-01
2.529562e-01
2.807328e-01
3.092461e-01
3.371470e-01
3.631194e-01
3.859605e-01
4.046488e-01
4.183966e-01
4.266854e-01
4.292832e-01
4.262467e-01
4.179082e-01
4.048508e-01
3.878713e-01
3.679343e-01
3.461178e-01
3.235528e-01
3.013598e-01
2.805855e-01
2.621415e-01
2.467495e-01
2.348958e-01
2.267985e-01
2.223908e-01
2.213245e-01
2.229935e-01
2.265787e-01
2.311102e-01
2.355435e-01
2.388421e-01
2.400613e-01
2.384253e-01
2.333924e-01
2.247030e-01
2.124066e-01
1.968674e-01
1.787464e-01
1.589626e-01
1.386339e-01
1.190033e-01
1.013528e-01
8.691285e-02
7.677213e-02
7.179581e-02
7.255766e-02
7.929225e-02
9.187077e-02
1.098029e-01
1.322647e-01
1.581498e-01
1.861400e-01
2.147901e-01
2.426180e-01
2.681959e-01
2.902335e-01
3.076497e-01
3.196278e-01
3.256540e-01
3.255362e-01
3.194063e-01
3.077047e-01
2.911509e-01
2.707001e-01
2.474888e-01
2.227717e-01
1.978511e-01
1.740043e-01
1.524112e-01
1.340865e-01
1.198215e-01
1.101388e-01
1.052635e-01
1.051127e-01
1.093049e-01
1.171885e-01
1.278892e-01
1.403703e-01
1.535060e-01
1.661590e-01
1.772597e-01
1.858802e-01
1.912989e-01
1.930519e-01
1.909673e-01
1.851804e-01
1.761279e-01
1.645217e-01
1.513021e-01
1.375727e-01
1.245214e-01
1.133329e-01
1.050987e-01
1.007321e-01
1.008955e-01
1.059452e-01
1.158984e-01
1.304252e-01
1.488666e-01
1.702752e-01
1.934772e-01
2.171499e-01
2.399090e-01
2.604001e-01
2.773862e-01
2.898278e-01
2.969477e-01
2.982794e-01
2.936951e-01
2.834126e-01
2.679819e-01
2.482517e-01
2.253188e-01
2.004633e-01
1.750719e-01
1.505551e-01
1.282606e-01
1.093909e-01
9.492715e-02
8.556602e-02
8.167391e-02
8.326114e-02
8.997946e-02
1.011437e-01
1.157767e-01
1.326752e-01
1.504919e-01
1.678289e-01
1.833341e-01
1.957963e-01
2.042296e-01
2.079425e-01
2.065881e-01
2.001900e-01
1.891442e-01
1.741956e-01
1.563893e-01
1.370009e-01
1.174477e-01
9.918854e-02
8.361840e-02
7.196580e-02
6.520114e-02
6.396301e-02
6.850843e-02
7.869078e-02
9.396678e-02
1.134314e-01
1.358773e-01
1.598742e-01
1.838623e-01
2.062527e-01
2.255296e-01
2.403466e-01
2.496114e-01
2.525545e-01
2.487766e-01
2.382738e-01
2.214370e-01
1.990287e-01
1.721364e-01
1.421068e-01
1.104636e-01
7.881456e-02
4.875179e-02
2.175343e-02
-9.078017e-04
-1.824249e-02
-2.960340e-02
-3.472154e-02
-3.371691e-02
-2.708364e-02
-1.565037e-02
-5.188551e-04
1.701521e-02
3.555353e-02
5.369252e-02
7.011985e-02
8.370372e-02
9.356854e-02
9.915236e-02
1.002421e-01
9.698491e-02
8.987572e-02
7.972113e-02
6.758281e-02
5.470288e-02
4.241595e-02
3.205352e-02
2.484716e-02
2.183794e-02
2.379886e-02
3.117630e-02
4.405458e-02
6.214574e-02
8.480470e-02
1.110680e-01
1.397129e-01
1.693335e-01
1.984282e-01
2.254940e-01
2.491222e-01
2.680883e-01
2.814308e-01
2.885130e-01
2.890636e-01
2.831927e-01
2.713824e-01
2.544532e-01
2.335079e-01
2.098579e-01
1.849372e-01
1.602087e-01
1.370703e-01
1.167660e-01
1.003069e-01
8.840964e-02
8.145425e-02
7.946583e-02
8.212136e-02
8.878084e-02
9.854033e-02
1.103028e-01
1.228617e-01
1.349908e-01
1.455351e-01
1.534955e-01
1.581034e-01
1.588779e-01
1.556639e-01
1.486462e-01
1.383398e-01
1.255559e-01
1.113470e-01
9.693333e-02
8.361639e-02
7.268548e-02
6.532312e-02
6.251614e-02
6.497907e-02
7.309560e-02
8.688281e-02
1.059814e-01
1.296729e-01
1.569218e-01
1.864407e-01
2.167709e-01
2.463751e-01
2.737331e-01
2.974367e-01
3.162767e-01
3.293179e-01
3.359561e-01
3.359559e-01
3.294634e-01
3.169965e-01
2.994103e-01
2.778431e-01
2.536440e-01
2.282877e-01
2.032835e-01
1.800813e-01
1.599830e-01
1.440638e-01
1.331075e-01
1.275616e-01
1.275133e-01
1.326880e-01
1.424725e-01
1.559587e-01
1.720071e-01
1.893258e-01
2.065590e-01
2.223785e-01
2.355739e-01
2.451325e-01
2.503068e-01
2.506627e-01
2.461076e-01
2.368961e-01
2.236129e-01
2.071368e-01
1.885842e-01
1.692399e-01
1.504755e-01
1.336628e-01
1.200848e-01
1.108515e-01
1.068253e-01
1.085605e-01
1.162628e-01
1.297698e-01
1.485558e-01
1.717588e-01
1.982268e-01
2.265816e-01
2.552921e-01
2.827556e-01
3.073796e-01
3.276624e-01
3.422673e-01
3.500880e-01
3.503019e-01
3.424079e-01
3.262473e-01
3.020061e-01
2.701985e-01
2.316330e-01
1.873631e-01
1.386258e-01
8.677122e-02
3.318769e-02
-2.077295e-02
-7.386450e-02
-1.250055e-01
-1.733235e-01
-2.181824e-01
-2.591895e-01
-2.961849e-01
-3.292128e-01
-3.584811e-01
-3.843124e-01
-4.070927e-01
-4.272216e-01
-4.450692e-01
-4.609422e-01
-4.750614e-01
-4.875513e-01
-4.984429e-01
-5.076870e-01
-5.151760e-01
-5.207716e-01
-5.243335e-01
-5.257466e-01
-5.249422e-01
-5.219125e-01
-5.167169e-01
-5.094808e-01
-5.003868e-01
-4.896616e-01
-4.775582e-01
-4.643367e-01
-4.502451e-01
-4.355022e-01
-4.202851e-01
-4.047211e-01
-3.888871e-01
-3.728144e-01
-3.564995e-01
-3.399197e-01
-3.230519e-01
-3.058928e-01
-2.884788e-01
-2.709034e-01
-2.533301e-01
-2.359987e-01
-2.192232e-01
-2.033812e-01
-1.888943e-01
-1.762018e-01
-1.657294e-01
-1.578569e-01
-1.528876e-01
-1.510228e-01
-1.523442e-01
-1.568042e-01
-1.642246e-01
-1.743040e-01
-1.866310e-01
-2.007025e-01
-2.159463e-01
-2.317466e-01
-2.474708e-01
-2.624977e-01
-2.762440e-01
-2.881901e-01
-2.979022e-01
-3.050511e-01
-3.094253e-01
-3.109381e-01
-3.096294e-01
-3.056593e-01
-2.992953e-01
-2.908940e-01
-2.808760e-01
-2.696981e-01
-2.578229e-01
-2.456895e-01
-2.336870e-01
-2.221327e-01
-2.112584e-01
-2.012040e-01
-1.920210e-01
-1.836828e-01
-1.761036e-01
-1.691622e-01
-1.627286e-01
-1.566909e-01
-1.509795e-01
-1.455862e-01
-1.405754e-01
-1.360867e-01
-1.323287e-01
-1.295630e-01
-1.280808e-01
-1.281735e-01
-1.300989e-01
-1.340480e-01
-1.401139e-01
-1.482669e-01
-1.583408e-01
-1.700298e-01
-1.828991e-01
-1.964076e-01
-2.099391e-01
-2.228416e-01
-2.344674e-01
-2.442137e-01
-2.515569e-01
-2.560814e-01
-2.574979e-01
-2.556532e-01
-2.505302e-01
-2.422388e-01
-2.310019e-01
-2.171359e-01
-2.010302e-01
-1.831270e-01
-1.639032e-01
-1.438535e-01
-1.234771e-01
-1.032643e-01
-8.368470e-02
-6.517348e-02
-4.811854e-02
-3.284651e-02
-1.960997e-02
-8.577041e-03
1.752489e-04
6.662991e-03
1.099254e-02
1.335302e-02
1.400447e-02
1.326185e-02
1.147520e-02
9.006741e-03
6.205915e-03
3.383878e-03
7.892832e-04
-1.412804e-03
-3.157047e-03
-4.487347e-03
-5.558217e-03
-6.626837e-03
-8.035082e-03
-1.018171e-02
-1.348601e-02
-1.834563e-02
-2.509270e-02
-3.395320e-02
-4.501450e-02
-5.820510e-02
-7.328873e-02
-8.987339e-02
-1.074338e-01
-1.253445e-01
-1.429202e-01
-1.594579e-01
-1.742796e-01
-1.867690e-01
-1.964039e-01
-2.027793e-01
-2.056244e-01
-2.048096e-01
-2.003484e-01
-1.923921e-01
-1.812216e-01
-1.672365e-01
-1.509411e-01
-1.329284e-01
-1.138605e-01
-9.444373e-02
-7.539916e-02
-5.742892e-02
-4.117932e-02
-2.720427e-02
-1.593205e-02
-7.638765e-03
-2.431302e-03
-2.413057e-04
-8.309808e-04
-3.810553e-03
-8.666688e-03
-1.480040e-02
-2.157211e-02
-2.835068e-02
-3.456249e-02
-3.973649e-02
-4.354137e-02
-4.581171e-02
-4.656116e-02
-4.598171e-02
-4.442900e-02
-4.239481e-02
-4.046823e-02
-3.928817e-02
-3.949037e-02
-4.165320e-02
-4.624688e-02
-5.359094e-02
-6.382395e-02
-7.688813e-02
-9.252978e-02
-1.103145e-01
-1.296549e-01
-1.498480e-01
-1.701185e-01
-1.896663e-01
-2.077135e-01
-2.235504e-01
-2.365750e-01
-2.463269e-01
-2.525103e-01
-2.550077e-01
-2.538827e-01
-2.493722e-01
-2.418702e-01
-2.319039e-01
-2.201031e-01
-2.071656e-01
-1.938180e-01
-1.807740e-01
-1.686933e-01
-1.581421e-01
-1.495594e-01
-1.432318e-01
-1.392786e-01
-1.376488e-01
-1.381299e-01
-1.403676e-01
-1.438958e-01
-1.481731e-01
-1.526263e-01
-1.566967e-01
-1.598867e-01
-1.618035e-01
-1.621952e-01
-1.609767e-01
-1.582421e-01
-1.542614e-01
-1.494625e-01
-1.443988e-01
-1.397045e-01
-1.360408e-01
-1.340373e-01
-1.342336e-01
-1.370252e-01
-1.426208e-01
-1.510135e-01
-1.619703e-01
-1.750405e-01
-1.895818e-01
-2.048020e-01
-2.198117e-01
-2.336825e-01
-2.455078e-01
-2.544587e-01
-2.598342e-01
-2.611030e-01
-2.579334e-01
-2.502125e-01
-2.380532e-01
-2.217880e-01
-2.019530e-01
-1.792600e-01
-1.545615e-01
-1.288077e-01
-1.029988e-01
-7.813407e-02
-5.515851e-02
-3.491096e-02
-1.807540e-02
-5.139215e-03
3.637866e-03
8.240891e-03
8.900429e-03
6.076105e-03
4.239366e-04
-7.249795e-03
-1.604428e-02
-2.502540e-02
-3.328864e-02
-4.002015e-02
-4.455261e-02
-4.641231e-02
-4.535408e-02
-4.138142e-02
-3.474999e-02
-2.595352e-02
-1.569263e-02
-4.827727e-03
5.681349e-03
1.484491e-02
2.171739e-02
2.546997e-02
2.545604e-02
2.126408e-02
1.275355e-02
7.088784e-05
-1.635558e-02
-3.584103e-02
-5.748757e-02
-8.024224e-02
-1.029651e-01
-1.245025e-01
-1.437608e-01
-1.597750e-01
-1.717699e-01
-1.792081e-01
-1.818242e-01
-1.796419e-01
-1.729733e-01
-1.623990e-01
-1.487314e-01
-1.329629e-01
-1.162014e-01
-9.959771e-02
-8.426936e-02
-7.122400e-02
-6.128936e-02
-5.505372e-02
-5.282223e-02
-5.459264e-02
-6.005300e-02
-6.860201e-02
-7.939074e-02
-9.138307e-02
-1.034306e-01
-1.143567e-01
-1.230431e-01
-1.285144e-01
-1.300135e-01
-1.270637e-01
-1.195132e-01
-1.075590e-01
-9.174727e-02
-7.294903e-02
-5.231198e-02
-3.118891e-02
-1.104740e-02
6.633075e-03
2.046866e-02
2.927388e-02
3.215091e-02
2.855755e-02
1.834833e-02
1.785739e-03
-2.047855e-02
-4.744968e-02
-7.785783e-02
-1.102422e-01
-1.430431e-01
-1.746960e-01
-2.037202e-01
-2.287992e-01
-2.488481e-01
-2.630664e-01
-2.709751e-01
-2.724358e-01
-2.676527e-01
-2.571562e-01
-2.417695e-01
-2.225600e-01
-2.007755e-01
-1.777713e-01
-1.549283e-01
-1.335694e-01
-1.148778e-01
-9.982298e-02
-8.909981e-02
-8.308495e-02
-8.181429e-02
-8.498350e-02
-9.197206e-02
-1.018896e-01
-1.136412e-01
-1.260065e-01
-1.377273e-01
-1.475975e-01
-1.545485e-01
-1.577266e-01
-1.565566e-01
-1.507873e-01
-1.405185e-01
-1.262046e-01
-1.086354e-01
-8.889303e-02
-6.828705e-02
-4.826953e-02
-3.033591e-02
-1.591816e-02
-6.278601e-03
-2.413182e-03
-4.972317e-03
-1.420583e-02
-2.993619e-02
-5.156153e-02
-7.808788e-02
-1.081876e-01
-1.402800e-01
-1.726287e-01
-2.034489e-01
-2.310182e-01
-2.537829e-01
-2.704526e-01
-2.800789e-01
-2.821106e-01
-2.764247e-01
-2.633311e-01
-2.435502e-01
-2.181668e-01
-1.885609e-01
-1.563210e-01
-1.231429e-01
-9.072161e-02
-6.064334e-02
-3.428517e-02
-1.272987e-02
3.298330e-03
1.347284e-02
1.787660e-02
1.698665e-02
1.163322e-02
2.936266e-03
-7.776103e-03
-1.906240e-02
-2.947003e-02
-3.763887e-02
-4.239960e-02
-4.286032e-02
-3.847522e-02
-2.909027e-02
-1.496190e-02
3.252980e-03
2.453616e-02
4.757431e-02
7.084858e-02
9.274177e-02
1.116551e-01
1.261252e-01
1.349325e-01
1.371912e-01
1.324148e-01
1.205533e-01
1.019998e-01
7.756907e-02
4.844901e-02
1.613099e-02
-1.767761e-02
-5.115250e-02
-8.245765e-02
-1.098507e-01
-1.317831e-01
-1.469895e-01
-1.545617e-01
-1.540047e-01
-1.452693e-01
-1.287604e-01
-1.053198e-01
-7.618134e-02
-4.290183e-02
-7.268868e-03
2.880816e-02
6.341806e-02
9.477021e-02
1.213101e-01
1.418193e-01
1.554918e-01
1.619822e-01
1.614211e-01
1.543987e-01
1.419177e-01
1.253188e-01
1.061845e-01
8.622703e-02
6.716868e-02
5.062112e-02
3.797253e-02
3.028968e-02
2.824143e-02
3.204869e-02
4.146477e-02
5.578813e-02
7.390776e-02
9.437925e-02
1.155271e-01
1.355664e-01
1.527344e-01
1.654226e-01
1.722961e-01
1.723933e-01
1.651953e-01
1.506625e-01
1.292368e-01
1.018115e-01
6.967329e-02
3.442199e-02
-2.126434e-03
-3.804807e-02
-7.142500e-02
-1.004595e-01
-1.235828e-01
-1.395525e-01
-1.475326e-01
-1.471516e-01
-1.385329e-01
-1.222954e-01
-9.952452e-02
-7.171139e-02
-4.066563e-02
-8.403900e-03
2.297884e-02
5.144732e-02
7.516327e-02
9.261137e-02
1.027034e-01
1.048520e-01
9.900742e-02
8.565521e-02
6.577524e-02
4.076619e-02
1.234219e-02
-1.759028e-02
-4.706629e-02
-7.419793e-02
-9.730221e-02
-1.150130e-01
-1.263697e-01
-1.308773e-01
-1.285334e-01
-1.198222e-01
-1.056742e-01
-8.739636e-02
-6.657591e-02
-4.496494e-02
-2.435310e-02
-6.438546e-03
7.293006e-03
1.567112e-02
1.791742e-02
1.369111e-02
3.101604e-03
-1.331022e-02
-3.461802e-02
-5.957759e-02
-8.671005e-02
-1.143946e-01
-1.409653e-01
-1.648082e-01
-1.844535e-01
-1.986601e-01
-2.064879e-01
-2.073546e-01
-2.010728e-01
-1.878644e-01
-1.683521e-01
-1.435250e-01
-1.146818e-01
-8.335293e-02
-5.120494e-02
-1.993469e-02
8.841384e-03
3.369350e-02
5.347223e-02
6.738208e-02
7.502914e-02
7.643983e-02
7.205011e-02
6.266718e-02
4.940732e-02
3.361499e-02
1.676849e-02
3.780156e-04
-1.411797e-02
-2.545209e-02
-3.261699e-02
-3.493777e-02
-3.212229e-02
-2.428499e-02
-1.194151e-02
4.026207e-03
2.243267e-02
4.187505e-02
6.083676e-02
7.780059e-02
9.136233e-02
1.003358e-01
1.038407e-01
1.013657e-01
9.280367e-02
7.845700e-02
5.901406e-02
3.550184e-02
9.219030e-03
-1.834432e-02
-4.559510e-02
-7.092844e-02
-9.281774e-02
-1.098996e-01
-1.210505e-01
-1.254507e-01
-1.226339e-01
-1.125168e-01
-9.540927e-02
-7.200104e-02
-4.332608e-02
-1.070504e-02
2.433198e-02
6.013838e-02
9.505429e-02
1.275135e-01
1.561458e-01
1.798683e-01
1.979562e-01
2.100889e-01
2.163676e-01
2.173006e-01
2.137603e-01
2.069135e-01
1.981303e-01
1.888795e-01
1.806157e-01
1.746671e-01
1.721296e-01
1.737771e-01
1.799931e-01
1.907321e-01
2.055127e-01
2.234466e-01
2.433002e-01
2.635867e-01
2.826803e-01
2.989453e-01
3.108679e-01
3.171811e-01
3.169693e-01
3.097457e-01
2.954945e-01
2.746753e-01
2.481913e-01
2.173257e-01
1.836525e-01
1.489319e-01
1.149964e-01
8.363847e-02
5.650457e-02
3.500154e-02
2.021990e-02
1.287672e-02
1.327999e-02
2.131537e-02
3.645515e-02
5.778889e-02
8.407438e-02
1.138072e-01
1.453059e-01
1.768097e-01
2.065824e-01
2.330179e-01
2.547390e-01
2.706830e-01
2.801668e-01
2.829266e-01
2.791282e-01
2.693486e-01
2.545291e-01
2.359050e-01
2.149182e-01
1.931171e-01
1.720515e-01
1.531688e-01
1.377165e-01
1.266571e-01
1.206008e-01
1.197605e-01
1.239338e-01
1.325144e-01
1.445337e-01
1.587302e-01
1.736430e-01
1.877207e-01
1.994393e-01
2.074160e-01
2.105142e-01
2.079264e-01
1.992333e-01
1.844326e-01
1.639376e-01
1.385471e-01
1.093910e-01
7.785594e-02
4.549756e-02
1.394549e-02
-1.519371e-02
-4.043047e-02
-6.047889e-02
-7.433189e-02
-8.132127e-02
-8.115915e-02
-7.395784e-02
-6.022622e-02
-4.084189e-02
-1.699999e-02
9.859035e-03
3.813876e-02
6.618793e-02
9.240673e-02
1.153508e-01
1.338247e-01
1.469584e-01
1.542588e-01
1.556351e-01
1.513943e-01
1.422084e-01
1.290578e-01
1.131543e-01
9.585118e-02
7.854661e-02
6.258671e-02
4.917430e-02
3.928787e-02
3.361517e-02
3.250526e-02
3.594231e-02
4.354376e-02
5.458407e-02
6.804385e-02
8.268179e-02
9.712490e-02
1.099707e-01
1.198931e-01
1.257439e-01
1.266399e-01
1.220301e-01
1.117358e-01
9.596261e-02
7.528591e-02
5.061100e-02
2.311447e-02
-5.828780e-03
-3.472735e-02
-6.205907e-02
-8.635645e-02
-1.062879e-01
-1.207314e-01
-1.288377e-01
-1.300798e-01
-1.242874e-01
-1.116627e-01
-9.277660e-02
-6.854322e-02
-4.017312e-02
-9.105460e-03
2.307775e-02
5.475037e-02
8.434701e-02
1.104659e-01
1.319612e-01
1.480172e-01
1.581985e-01
1.624721e-01
1.612000e-01
1.551044e-01
1.452070e-01
1.327493e-01
1.190996e-01
1.056526e-01
9.373048e-02
8.448973e-02
7.884061e-02
7.738339e-02
8.036547e-02
8.766202e-02
9.878231e-02
1.129022e-01
1.289220e-01
1.455463e-01
1.613808e-01
1.750374e-01
1.852413e-01
1.909275e-01
1.913219e-01
1.859989e-01
1.749136e-01
1.584065e-01
1.371836e-01
1.122733e-01
8.496442e-02
5.672924e-02
2.913606e-02
3.756291e-03
-1.792855e-02
-3.461490e-02
-4.525523e-02
-4.912201e-02
-4.585399e-02
-3.548196e-02
-1.843208e-02
4.494494e-03
3.216555e-02
6.318420e-02
9.597440e-02
1.288807e-01
1.602749e-01
1.886621e-01
2.127768e-01
2.316619e-01
2.447261e-01
2.517741e-01
2.530099e-01
2.490133e-01
2.406907e-01
2.292056e-01
2.158922e-01
2.021589e-01
1.893876e-01
1.788345e-01
1.715414e-01
1.682592e-01
1.693934e-01
1.749714e-01
1.846381e-01
1.976775e-01
2.130628e-01
2.295303e-01
2.456734e-01
2.600493e-01
2.712897e-01
2.782052e-01
2.798757e-01
2.757187e-01
2.655309e-01
2.495018e-01
2.281999e-01
2.025345e-01
1.736977e-01
1.430896e-01
1.122340e-01
8.268688e-02
5.594498e-02
3.335780e-02
1.604924e-02
4.852218e-03
2.599530e-04
2.396483e-03
1.100823e-02
2.547797e-02
4.486181e-02
6.794830e-02
9.333711e-02
1.195323e-01
1.450435e-01
1.684865e-01
1.886748e-01
2.046954e-01
2.159599e-01
2.222310e-01
2.236207e-01
2.205644e-01
2.137732e-01
2.041706e-01
1.928188e-01
1.808401e-01
1.693382e-01
1.593227e-01
1.516424e-01
1.469286e-01
1.455527e-01
1.475999e-01
1.528604e-01
1.608412e-01
1.707959e-01
1.817736e-01
1.926838e-01
2.023744e-01
2.097160e-01
2.136884e-01
2.134593e-01
2.084502e-01
1.983832e-01
1.833055e-01
1.635910e-01
1.399202e-01
1.132411e-01
8.471557e-02
5.565398e-02
2.744310e-02
1.470019e-03
-2.095448e-02
-3.866989e-02
-5.073382e-02
-5.648009e-02
-5.556324e-02
-4.798621e-02
-3.410815e-02
-1.463057e-02
9.438547e-03
3.684187e-02
6.614838e-02
9.584307e-02
1.244246e-01
1.505032e-01
1.728915e-01
1.906791e-01
2.032872e-01
2.104965e-01
2.124491e-01
2.096235e-01
2.027882e-01
1.929368e-01
1.812102e-01
1.688122e-01
1.569228e-01
1.466160e-01
1.387863e-01
1.340901e-01
1.329038e-01
1.353026e-01
1.410592e-01
1.496626e-01
1.603563e-01
1.721906e-01
1.840902e-01
1.949296e-01
2.036139e-01
2.091593e-01
2.107666e-01
2.078825e-01
2.002444e-01
1.879049e-01
1.712348e-01
1.509056e-01
1.278534e-01
1.032276e-01
7.832752e-02
5.453108e-02
3.321653e-02
1.568187e-02
3.064364e-03
-3.735083e-03
-4.117554e-03
2.163841e-03
1.497464e-02
3.379425e-02
5.773780e-02
8.560466e-02
1.159514e-01
1.471847e-01
1.776676e-01
2.058308e-01
2.302806e-01
2.498928e-01
2.638878e-01
2.718773e-01
2.738829e-01
2.703227e-01
2.619715e-01
2.498955e-01
2.353688e-01
2.197778e-01
2.045190e-01
1.908982e-01
1.800363e-01
1.727904e-01
1.696931e-01
1.709173e-01
1.762677e-01
1.851999e-01
1.968665e-01
2.101864e-01
2.239318e-01
2.368267e-01
2.476488e-01
2.553261e-01
2.590220e-01
2.581992e-01
2.526599e-01
2.425569e-01
2.283787e-01
2.109086e-01
1.911653e-01
1.703289e-01
1.496607e-01
1.304214e-01
1.137926e-01
1.008061e-01
9.228352e-02
8.878800e-02
9.059114e-02
9.765592e-02
1.096370e-01
1.258993e-01
1.455540e-01
1.675115e-01
1.905487e-01
2.133862e-01
2.347722e-01
2.535667e-01
2.688200e-01
2.798388e-01
2.862363e-01
2.879584e-01
2.852866e-01
2.788156e-01
2.694066e-01
2.581218e-01
2.461434e-01
2.346846e-01
2.248986e-01
2.177911e-01
2.141427e-01
2.144460e-01
2.188629e-01
2.272039e-01
2.389342e-01
2.532048e-01
2.689085e-01
2.847569e-01
2.993735e-01
3.113938e-01
3.195685e-01
3.228565e-01
3.205045e-01
3.121039e-01
2.976219e-01
2.774044e-01
2.521523e-01
2.228726e-01
1.908121e-01
1.573782e-01
1.240544e-01
9.231587e-02
6.355119e-02
3.899165e-02
1.965183e-02
6.281906e-03
-6.671816e-04
-1.065206e-03
4.890337e-03
1.668270e-02
3.350088e-02
5.428155e-02
7.776707e-02
1.025775e-01
1.272924e-01
1.505378e-01
1.710715e-01
1.878607e-01
2.001460e-01
2.074857e-01
2.097779e-01
2.072584e-01
2.004755e-01
1.902444e-01
1.775855e-01
1.636501e-01
1.496398e-01
1.367224e-01
1.259514e-01
1.181915e-01
1.140556e-01
1.138571e-01
1.175812e-01
1.248790e-01
1.350844e-01
1.472572e-01
1.602487e-01
1.727871e-01
1.835766e-01
1.914007e-01
1.952208e-01
1.942605e-01
1.880687e-01
1.765556e-01
1.599996e-01
1.390271e-01
1.145680e-01
8.779181e-02
6.003137e-02
3.269967e-02
7.205581e-03
-1.512656e-02
-3.312986e-02
-4.585759e-02
-5.263376e-02
-5.309006e-02
-4.718754e-02
-3.522154e-02
-1.780834e-02
4.146960e-03
2.950179e-02
5.694486e-02
8.507940e-02
1.125153e-01
1.379630e-01
1.603218e-01
1.787538e-01
1.927381e-01
2.021006e-01
2.070162e-01
2.079848e-01
2.057834e-01
2.013974e-01
1.959369e-01
1.905450e-01
1.863045e-01
1.841507e-01
1.847966e-01
1.886771e-01
1.959135e-01
2.063028e-01
2.193302e-01
2.342047e-01
2.499146e-01
2.653007e-01
2.791416e-01
2.902454e-01
2.975417e-01
3.001643e-01
2.975206e-01
2.893387e-01
2.756899e-01
2.569863e-01
2.339531e-01
2.075815e-01
1.790650e-01
1.497255e-01
1.209346e-01
9.403609e-02
7.027262e-02
5.072190e-02
3.624373e-02
2.743975e-02
2.462630e-02
2.782085e-02
3.674205e-02
5.082398e-02
6.924467e-02
9.096905e-02
1.148055e-01
1.394739e-01
1.636828e-01
1.862094e-01
2.059792e-01
2.221374e-01
2.341062e-01
2.416229e-01
2.447556e-01
2.438934e-01
2.397131e-01
2.331233e-01
2.251914e-01
2.170563e-01
2.098344e-01
2.045250e-01
2.019225e-01
2.025420e-01
2.065648e-01
2.138083e-01
2.237237e-01
2.354228e-01
2.477341e-01
2.592844e-01
2.686016e-01
2.742312e-01
2.748562e-01
2.694111e-01
2.571793e-01
2.378640e-01
2.116278e-01
1.790952e-01
1.413200e-01
9.971953e-02
5.598272e-02
1.196069e-02
-3.045127e-02
-6.943053e-02
-1.033352e-01
-1.307971e-01
-1.507940e-01
-1.627005e-01
-1.663136e-01
-1.618545e-01
-1.499482e-01
-1.315805e-01
-1.080381e-01
-8.083286e-02
-5.161486e-02
-2.207752e-02
6.139874e-03
3.154757e-02
5.289254e-02
6.923153e-02
7.998438e-02
8.496308e-02
8.437403e-02
7.879326e-02
6.911703e-02
5.649209e-02
4.223132e-02
2.772062e-02
1.432310e-02
3.285989e-03
-4.343903e-03
-7.791279e-03
-6.605290e-03
-6.909896e-04
9.682630e-03
2.389841e-02
4.102957e-02
5.989866e-02
7.915372e-02
9.735714e-02
1.130821e-01
1.250103e-01
1.320241e-01
1.332864e-01
1.283001e-01
1.169457e-01
9.949157e-02
7.657920e-02
4.918556e-02
1.856603e-02
-1.381736e-02
-4.637828e-02
-7.749433e-02
-1.055969e-01
-1.292581e-01
-1.472699e-01
-1.587108e-01
-1.629978e-01
-1.599172e-01
-1.496356e-01
-1.326877e-01
-1.099433e-01
-8.255376e-02
-5.188195e-02
-1.942000e-02
1.330113e-02
4.480398e-02
7.375321e-02
9.903445e-02
1.198181e-01
1.356030e-01
1.462379e-01
1.519175e-01
1.531564e-01
1.507404e-01
1.456608e-01
1.390353e-01
1.320213e-01
1.257277e-01
1.211311e-01
1.190018e-01
1.198455e-01
1.238633e-01
1.309340e-01
1.406206e-01
1.522007e-01
1.647202e-01
1.770671e-01
1.880601e-01
1.965475e-01
2.015064e-01
2.021341e-01
1.979234e-01
1.887135e-01
1.747117e-01
1.564848e-01
1.349205e-01
1.111658e-01
8.654616e-02
6.247575e-02
4.036377e-02
2.152393e-02
7.091827e-03
-2.045366e-03
-5.303702e-03
-2.438931e-03
6.437283e-03
2.086259e-02
4.005089e-02
6.294002e-02
8.825774e-02
1.146022e-01
1.405319e-01
1.646586e-01
1.857384e-01
2.027533e-01
2.149786e-01
2.220306e-01
2.238899e-01
2.208993e-01
2.137344e-01
2.033491e-01
1.909022e-01
1.776686e-01
1.649453e-01
1.539573e-01
1.457717e-01
1.412237e-01
1.408601e-01
1.449016e-01
1.532291e-01
1.653903e-01
1.806308e-01
1.979436e-01
2.161376e-01
2.339166e-01
2.499680e-01
2.630508e-01
2.720811e-01
2.762054e-01
2.748596e-01
2.678075e-01
2.551564e-01
2.373508e-01
2.151435e-01
1.895501e-01
1.617891e-01
1.332135e-01
1.052366e-01
7.925673e-02
5.658248e-02
3.836304e-02
2.552464e-02
1.871698e-02
1.827216e-02
2.417939e-02
3.607821e-02
5.327203e-02
7.476291e-02
9.930666e-02
1.254858e-01
1.517964e-01
1.767436e-01
1.989387e-01
2.171912e-01
2.305874e-01
2.385506e-01
2.408763e-01
2.377406e-01
2.296810e-01
2.175515e-01
2.024568e-01
1.856691e-01
1.685370e-01
1.523899e-01
1.384465e-01
1.277309e-01
1.210012e-01
1.186960e-01
1.208999e-01
1.273333e-01
1.373665e-01
1.500591e-01
1.642236e-01
1.785092e-01
1.914995e-01
2.018186e-01
2.082355e-01
2.097592e-01
2.057169e-01
1.958079e-01
1.801309e-01
1.591823e-01
1.338251e-01
1.052347e-01
7.482315e-02
4.414980e-02
1.482445e-02
-1.159134e-02
-3.367878e-02
-5.024750e-02
-6.040823e-02
-6.362901e-02
-5.977174e-02
-4.910656e-02
-3.230214e-02
-1.039118e-02
1.528754e-02
4.316789e-02
7.155129e-02
9.871205e-02
1.230065e-01
1.429789e-01
1.574562e-01
1.656266e-01
1.670933e-01
1.619012e-01
1.505326e-01
1.338716e-01
1.131407e-01
8.981360e-02
6.551127e-02
4.188916e-02
2.052357e-02
2.804899e-03
-1.015542e-02
-1.759831e-02
-1.916660e-02
-1.492747e-02
-5.366023e-03
8.650014e-03
2.593283e-02
4.506027e-02
6.447886e-02
8.261607e-02
9.799301e-02
1.093284e-01
1.156257e-01
1.162377e-01
1.109044e-01
9.976400e-02
8.333753e-02
6.249078e-02
3.837682e-02
1.236420e-02
-1.404484e-02
-3.930121e-02
-6.189676e-02
-8.044848e-02
-9.377580e-02
-1.009675e-01
-1.014351e-01
-9.495080e-02
-8.166499e-02
-6.210406e-02
-3.714497e-02
-7.967803e-03
2.401235e-02
5.723086e-02
9.007139e-02
1.209694e-01
1.485136e-01
1.715376e-01
1.891944e-01
2.010077e-01
2.068971e-01
2.071751e-01
2.025168e-01
1.939043e-01
1.825514e-01
1.698116e-01
1.570786e-01
1.456841e-01
1.368016e-01
1.313618e-01
1.299870e-01
1.329464e-01
1.401376e-01
1.510945e-01
1.650218e-01
1.808536e-01
1.973336e-01
2.131098e-01
2.268376e-01
2.372817e-01
2.434090e-01
2.444652e-01
2.400289e-01
2.300409e-01
2.148076e-01
1.949816e-01
1.715204e-01
1.456287e-01
1.186861e-01
9.216627e-02
6.755003e-02
4.623893e-02
2.947340e-02
1.826031e-02
1.331347e-02
1.500973e-02
2.336285e-02
3.801669e-02
5.825900e-02
8.305672e-02
1.111123e-01
1.409396e-01
1.709560e-01
1.995853e-01
2.253638e-01
2.470416e-01
2.636695e-01
2.746643e-01
2.798458e-01
2.794435e-01
2.740721e-01
2.646775e-01
2.524600e-01
2.387794e-01
2.250505e-01
2.126361e-01
2.027458e-01
1.963475e-01
1.940967e-01
1.962896e-01
2.028409e-01
2.132899e-01
2.268336e-01
2.423851e-01
2.586549e-01
2.742489e-01
2.877754e-01
2.979536e-01
3.037130e-01
3.042763e-01
2.992172e-01
2.884904e-01
2.724309e-01
2.517248e-01
2.273565e-01
2.005371e-01
1.726225e-01
1.450270e-01
1.191385e-01
9.624102e-02
7.744758e-02
6.364647e-02
5.546092e-02
5.322283e-02
5.695945e-02
6.639241e-02
8.094865e-02
9.978391e-02
1.218198e-01
1.457953e-01
1.703336e-01
1.940210e-01
2.154950e-01
2.335350e-01
2.471481e-01
2.556414e-01
2.586757e-01
2.562927e-01
2.489152e-01
2.373183e-01
2.225741e-01
2.059740e-01
1.889332e-01
1.728859e-01
1.591773e-01
1.489612e-01
1.431103e-01
1.421451e-01
1.461879e-01
1.549441e-01
1.677136e-01
1.834328e-01
2.007431e-01
2.180857e-01
2.338123e-01
2.463071e-01
2.541081e-01
2.560177e-01
2.511949e-01
2.392185e-01
2.201207e-01
1.943867e-01
1.629244e-01
1.270076e-01
8.819782e-02
4.825081e-02
9.013080e-03
-2.768545e-02
-6.013745e-02
-8.685697e-02
-1.066653e-01
-1.187586e-01
-1.227526e-01
-1.187020e-01
-1.070930e-01
-8.880962e-02
-6.507638e-02
-3.738084e-02
-7.380259e-03
2.320150e-02
5.268070e-02
7.951700e-02
1.024061e-01
1.203554e-01
1.327375e-01
1.393179e-01
1.402559e-01
1.360800e-01
1.276408e-01
1.160435e-01
1.025685e-01
8.858094e-02
7.543780e-02
6.439606e-02
5.652731e-02
5.264359e-02
5.323854e-02
5.844767e-02
6.803098e-02
8.138041e-02
9.755347e-02
1.153324e-01
1.333061e-01
1.499688e-01
1.638292e-01
1.735196e-01
1.778969e-01
1.761267e-01
1.677446e-01
1.526899e-01
1.313115e-01
1.043469e-01
7.287724e-02
3.826286e-02
2.064027e-03
-3.404783e-02
-6.838344e-02
-9.932860e-02
-1.254319e-01
-1.454832e-01
-1.585780e-01
-1.641658e-01
-1.620786e-01
-1.525389e-01
-1.361462e-01
-1.138420e-01
-8.685512e-02
-5.662850e-02
-2.473245e-02
7.231186e-03
3.772729e-02
6.538120e-02
8.906100e-02
1.079421e-01
1.215498e-01
1.297772e-01
1.328774e-01
1.314330e-01
1.263028e-01
1.185523e-01
1.093701e-01
9.997595e-02
9.152639e-02
8.502390e-02
8.123608e-02
8.063169e-02
8.333969e-02
8.913600e-02
9.746059e-02
1.074640e-01
1.180798e-01
1.281157e-01
1.363566e-01
1.416679e-01
1.430925e-01
1.399314e-01
1.318014e-01
1.186665e-01
1.008422e-01
7.897221e-02
5.398432e-02
2.702773e-02
-6.000600e-04
-2.753210e-02
-5.241139e-02
-7.396683e-02
-9.108296e-02
-1.028608e-01
-1.086678e-01
-1.081740e-01
-1.013737e-01
-8.858844e-02
-7.045269e-02
-4.787938e-02
-2.200793e-02
5.863158e-03
3.435491e-02
6.209242e-02
8.778929e-02
1.103258e-01
1.288153e-01
1.426533e-01
1.515474e-01
1.555246e-01
1.549185e-01
1.503359e-01
1.426076e-01
1.327269e-01
1.217794e-01
1.108695e-01
1.010462e-01
9.323277e-02
8.816347e-02
8.633092e-02
8.794784e-02
9.292652e-02
1.008790e-01
1.111393e-01
1.228081e-01
1.348174e-01
1.460089e-01
1.552232e-01
1.613883e-01
1.636030e-01
1.612073e-01
1.538345e-01
1.414415e-01
1.243168e-01
1.030655e-01
7.857287e-02
5.195190e-02
2.447629e-02
-2.494626e-03
-2.759557e-02
-4.953498e-02
-6.717092e-02
-7.957937e-02
-8.611153e-02
-8.643677e-02
-8.056819e-02
-6.886832e-02
-5.203318e-02
-3.105430e-02
-7.159805e-03
1.826221e-02
4.375322e-02
6.788040e-02
8.933229e-02
1.070065e-01
1.200827e-01
1.280749e-01
1.308597e-01
1.286777e-01
1.221105e-01
1.120330e-01
9.954648e-02
8.589668e-02
7.238225e-02
6.026011e-02
5.065385e-02
4.447126e-02
4.233614e-02
4.453912e-02
5.101098e-02
6.132090e-02
7.470049e-02
9.009307e-02
1.062254e-01
1.216974e-01
1.350829e-01
1.450350e-01
1.503852e-01
1.502322e-01
1.440096e-01
1.315313e-01
1.130099e-01
8.904808e-02
6.060537e-02
2.894252e-02
-4.452080e-03
-3.794876e-02
-6.987035e-02
-9.858778e-02
-1.226119e-01
-1.406767e-01
-1.518108e-01
-1.553923e-01
-1.511873e-01
-1.393664e-01
-1.205016e-01
-9.553833e-02
-6.574584e-02
-3.264551e-02
2.078497e-03
3.668095e-02
6.946269e-02
9.887545e-02
1.236164e-01
1.427059e-01
1.555423e-01
1.619308e-01
1.620852e-01
1.566014e-01
1.464074e-01
1.326917e-01
1.168170e-01
1.002226e-01
8.432427e-02
7.041606e-02
5.958044e-02
5.261341e-02
4.996907e-02
5.172813e-02
5.759320e-02
6.691225e-02
7.872927e-02
9.185907e-02
1.049806e-01
1.167412e-01
1.258624e-01
1.312389e-01
1.320225e-01
1.276846e-01
1.180543e-01
1.033304e-01
8.406793e-02
6.114152e-02
3.568846e-02
9.035535e-03
-1.738588e-02
-4.213136e-02
-6.383594e-02
-8.130159e-02
-9.357426e-02
-1.000052e-01
-1.002931e-01
-9.450435e-02
-8.306988e-02
-6.675926e-02
-4.663191e-02
-2.396854e-02
-1.866535e-04
2.325451e-02
4.495264e-02
6.365716e-02
7.835296e-02
8.832639e-02
9.320914e-02
9.299673e-02
8.804125e-02
7.901918e-02
6.687717e-02
5.275982e-02
3.792449e-02
2.364897e-02
1.113832e-02
1.437477e-03
-4.644470e-03
-6.592934e-03
-4.225214e-03
2.296301e-03
1.247648e-02
2.552490e-02
4.041590e-02
5.596679e-02
7.092791e-02
8.407717e-02
9.431093e-02
1.007238e-01
1.026706e-01
9.980680e-02
9.210473e-02
7.984769e-02
6.360370e-02
4.418295e-02
2.258273e-02
-7.649254e-05
-2.262005e-02
-4.388932e-02
-6.280917e-02
-7.844885e-02
-9.007299e-02
-9.718010e-02
-9.952736e-02
-9.714099e-02
-9.031202e-02
-7.957772e-02
-6.568862e-02
-4.956223e-02
-3.222492e-02
-1.474504e-02
1.838489e-03
1.658709e-02
2.872716e-02
3.770314e-02
4.321436e-02
4.523251e-02
4.399861e-02
3.999955e-02
3.392652e-02
2.661838e-02
1.899429e-02
1.198064e-02
6.437684e-03
3.091315e-03
2.474846e-03
4.884845e-03
1.035378e-02
1.864126e-02
2.924457e-02
4.142848e-02
5.427305e-02
6.673713e-02
7.773354e-02
8.621082e-02
9.123515e-02
9.206565e-02
8.821614e-02
7.949774e-02
6.603818e-02
4.827679e-02
2.693654e-02
2.977156e-03
-2.246561e-02
-4.814868e-02
-7.279317e-02
-9.515446e-02
-1.140877e-01
-1.286068e-01
-1.379352e-01
-1.415465e-01
-1.391946e-01
-1.309302e-01
-1.171038e-01
-9.835325e-02
-7.557483e-02
-4.987957e-02
-2.253431e-02
5.109368e-03
3.169488e-02
5.594409e-02
7.673826e-02
9.319003e-02
1.047001e-01
1.109939e-01
1.121345e-01
1.085127e-01
1.008130e-01
8.996156e-02
7.705780e-02
6.329645e-02
4.988383e-02
3.795429e-02
2.849199e-02
2.226341e-02
1.976537e-02
2.119243e-02
2.642596e-02
3.504576e-02
4.636345e-02
5.947538e-02
7.333135e-02
8.681419e-02
9.882426e-02
1.083623e-01
1.146042e-01
1.169605e-01
1.151180e-01
1.090585e-01
9.905640e-02
8.565624e-02
6.963395e-02
5.194527e-02
3.366551e-02
1.592415e-02
-1.626232e-04
-1.355830e-02
-2.336866e-02
-2.889748e-02
-2.969250e-02
-2.557824e-02
-1.667288e-02
-3.387041e-03
1.359709e-02
3.336605e-02
5.483326e-02
7.681147e-02
9.809440e-02
1.175412e-01
1.341566e-01
1.471605e-01
1.560397e-01
1.605788e-01
1.608664e-01
1.572774e-01
1.504340e-01
1.411503e-01
1.303643e-01
1.190660e-01
1.082240e-01
9.871725e-02
9.127464e-02
8.642505e-02
8.446117e-02
8.541879e-02
8.907310e-02
9.495299e-02
1.023729e-01
1.104811e-01
1.183218e-01
1.249065e-01
1.292909e-01
1.306491e-01
1.283405e-01
1.219628e-01
1.113862e-01
9.676751e-02
7.854084e-02
5.738979e-02
3.420225e-02
1.001381e-02
-1.405540e-02
-3.686568e-02
-5.732047e-02
-7.442401e-02
-8.733196e-02
-9.539407e-02
-9.818798e-02
-9.554367e-02
-8.755721e-02
-7.459255e-02
-5.726987e-02
-3.643958e-02
-1.314158e-02
1.144920e-02
3.608899e-02
5.953950e-02
8.064546e-02
9.840946e-02
1.120580e-01
1.210925e-01
1.253215e-01
1.248697e-01
1.201645e-01
1.119016e-01
1.009921e-01
8.849631e-02
7.554952e-02
6.328348e-02
5.274941e-02
4.484605e-02
4.025715e-02
3.940196e-02
4.240271e-02
4.907187e-02
5.892174e-02
7.119661e-02
8.492644e-02
9.899816e-02
1.122392e-01
1.235066e-01
1.317733e-01
1.362064e-01
1.362291e-01
1.315629e-01
1.222469e-01
1.086330e-01
9.135956e-02
7.130513e-02
4.952811e-02
2.719769e-02
5.521307e-03
-1.432627e-02
-3.126835e-02
-4.438329e-02
-5.295110e-02
-5.648859e-02
-5.477254e-02
-4.785011e-02
-3.603590e-02
-1.989513e-02
-2.125490e-04
2.205224e-02
4.582163e-02
6.996589e-02
9.337403e-02
1.150243e-01
1.340487e-01
1.497866e-01
1.618229e-01
1.700073e-01
1.744550e-01
1.755276e-01
1.737972e-01
1.699968e-01
1.649605e-01
1.595590e-01
1.546331e-01
1.509312e-01
1.490533e-01
1.494051e-01
1.521665e-01
1.572756e-01
1.644306e-01
1.731116e-01
1.826201e-01
1.921340e-01
2.007759e-01
2.076858e-01
2.120939e-01
2.133858e-01
2.111525e-01
2.052233e-01
1.956770e-01
1.828328e-01
1.672235e-01
1.495550e-01
1.306554e-01
1.114207e-01
9.275895e-02
7.553843e-02
6.054023e-02
4.841811e-02
3.966584e-02
3.459257e-02
3.330648e-02
3.570768e-02
4.149114e-02
5.016096e-02
6.105629e-02
7.338886e-02
8.629050e-02
9.886827e-02
1.102636e-01
1.197118e-01
1.265968e-01
1.304977e-01
1.312227e-01
1.288274e-01
1.236155e-01
1.161209e-01
1.070722e-01
9.734145e-02
8.788220e-02
7.965855e-02
7.357255e-02
7.039374e-02
7.069604e-02
7.480644e-02
8.276908e-02
9.432764e-02
1.089282e-01
1.257437e-01
1.437199e-01
1.616412e-01
1.782121e-01
1.921493e-01
2.022768e-01
2.076143e-01
2.074536e-01
2.014132e-01
1.894697e-01
1.719613e-01
1.495673e-01
1.232643e-01
9.426381e-02
6.393849e-02
3.373924e-02
5.111013e-03
-2.058927e-02
-4.216778e-02
-5.865797e-02
-6.937071e-02
-7.392815e-02
-7.227998e-02
-6.470186e-02
-5.177610e-02
-3.435545e-02
-1.351138e-02
9.531136e-03
3.346903e-02
5.700214e-02
7.891427e-02
9.814817e-02
1.138685e-01
1.255083e-01
1.327949e-01
1.357564e-01
1.347065e-01
1.302135e-01
1.230533e-01
1.141523e-01
1.045225e-01
9.519285e-02
8.713976e-02
8.122054e-02
7.811308e-02
7.826545e-02
8.185887e-02
8.878721e-02
9.865548e-02
1.107991e-01
1.243248e-01
1.381711e-01
1.511867e-01
1.622194e-01
1.702101e-01
1.742811e-01
1.738119e-01
1.684942e-01
1.583617e-01
1.437935e-01
1.254905e-01
1.044296e-01
8.179921e-02
5.892153e-02
3.716765e-02
1.786980e-02
2.236632e-03
-8.724210e-03
-1.427141e-02
-1.397917e-02
-7.766806e-03
4.093649e-03
2.099278e-02
4.202165e-02
6.603024e-02
9.170302e-02
1.176468e-01
1.424848e-01
1.649498e-01
1.839696e-01
1.987374e-01
2.087623e-01
2.138944e-01
2.143244e-01
2.105573e-01
2.033647e-01
1.937190e-01
1.827166e-01
1.714958e-01
1.611540e-01
1.526713e-01
1.468434e-01
1.442279e-01
1.451072e-01
1.494687e-01
1.570047e-01
1.671318e-01
1.790289e-01
1.916925e-01
2.040065e-01
2.148211e-01
2.230378e-01
2.276919e-01
2.280276e-01
2.235580e-01
2.141062e-01
1.998224e-01
1.811777e-01
1.589343e-01
1.340954e-01
1.078412e-01
8.145448e-02
5.624304e-02
3.346212e-02
1.424231e-02
-4.747469e-04
-9.989500e-03
-1.388425e-02
-1.204747e-02
-4.681665e-03
7.705795e-03
2.432861e-02
4.416368e-02
6.600832e-02
8.855032e-02
1.104479e-01
1.304151e-01
1.473064e-01
1.601952e-01
1.684385e-01
1.717219e-01
1.700809e-01
1.638964e-01
1.538641e-01
1.409412e-01
1.262762e-01
1.111251e-01
9.676321e-02
8.439693e-02
7.508062e-02
6.964453e-02
6.863711e-02
7.228557e-02
8.047721e-02
9.276300e-02
1.083834e-01
1.263151e-01
1.453362e-01
1.641054e-01
1.812516e-01
1.954666e-01
2.055962e-01
2.107207e-01
2.102214e-01
2.038252e-01
1.916260e-01
1.740817e-01
1.519870e-01
1.264264e-01
9.871009e-02
7.029879e-02
4.272075e-02
1.748657e-02
-3.995246e-03
-2.049828e-02
-3.105003e-02
-3.499180e-02
-3.202267e-02
-2.222405e-02
-6.062148e-03
1.563293e-02
4.171128e-02
7.076889e-02
1.012320e-01
1.314553e-01
1.598290e-01
1.848851e-01
2.053969e-01
2.204623e-01
2.295640e-01
2.326014e-01
2.298922e-01
2.221429e-01
2.103917e-01
1.959279e-01
1.801931e-01
1.646735e-01
1.507879e-01
1.397823e-01
1.326354e-01
1.299841e-01
1.320734e-01
1.387350e-01
1.493962e-01
1.631204e-01
1.786746e-01
1.946218e-01
2.094294e-01
2.215881e-01
2.297295e-01
2.327351e-01
2.298264e-01
2.206289e-01
2.052057e-01
1.840575e-01
1.580913e-01
1.285595e-01
9.697767e-02
6.502572e-02
3.444333e-02
6.924582e-03
-1.598072e-02
-3.295489e-02
-4.298605e-02
-4.542522e-02
-4.002495e-02
-2.695753e-02
-6.811209e-03
1.943662e-02
5.046960e-02
8.470436e-02
1.203812e-01
1.556686e-01
1.887745e-01
2.180583e-01
2.421342e-01
2.599593e-01
2.708993e-01
2.747671e-01
2.718291e-01
2.627806e-01
2.486907e-01
2.309219e-01
2.110310e-01
1.906583e-01
1.714143e-01
1.547699e-01
1.419582e-01
1.338929e-01
1.311090e-01
1.337291e-01
1.414581e-01
1.536077e-01
1.691475e-01
1.867825e-01
2.050489e-01
2.224226e-01
2.374320e-01
2.487658e-01
2.553676e-01
2.565091e-01
2.518378e-01
2.413956e-01
2.256090e-01
2.052531e-01
1.813940e-01
1.553161e-01
1.284383e-01
1.022273e-01
7.811060e-02
5.739545e-02
4.119506e-02
3.036610e-02
2.545918e-02
2.668507e-02
3.389882e-02
4.660392e-02
6.397766e-02
8.491749e-02
1.081064e-01
1.320934e-01
1.553848e-01
1.765396e-01
1.942626e-01
2.074903e-01
2.154615e-01
2.177692e-01
2.143887e-01
2.056799e-01
1.923637e-01
1.754728e-01
1.562808e-01
1.362136e-01
1.167495e-01
9.931326e-02
8.517317e-02
7.534673e-02
7.052232e-02
7.100253e-02
7.667374e-02
8.700539e-02
1.010806e-01
1.176573e-01
1.352574e-01
1.522763e-01
1.671060e-01
1.782595e-01
1.844870e-01
1.848722e-01
1.789018e-01
1.665026e-01
1.480447e-01
1.243125e-01
9.644754e-02
6.586972e-02
3.418311e-02
3.074011e-03
-2.579223e-02
-5.086950e-02
-7.081953e-02
-8.458697e-02
-9.145809e-02
-9.110112e-02
-8.358667e-02
-6.938713e-02
-4.935445e-02
-2.467601e-02
3.190358e-03
3.259982e-02
6.181841e-02
8.912962e-02
1.129428e-01
1.318953e-01
1.449415e-01
1.514213e-01
1.511025e-01
1.441952e-01
1.313360e-01
1.135432e-01
9.214611e-02
6.869422e-02
4.485020e-02
2.227593e-02
2.517940e-03
-1.309985e-02
-2.356899e-02
-2.826849e-02
-2.701066e-02
-2.005679e-02
-8.100905e-03
7.778144e-03
2.619367e-02
4.555217e-02
6.417098e-02
8.040335e-02
9.276060e-02
1.000210e-01
1.013173e-01
9.619544e-02
8.464369e-02
6.708925e-02
4.436651e-02
1.765982e-02
-1.157427e-02
-4.169962e-02
-7.100202e-02
-9.779332e-02
-1.205120e-01
-1.378149e-01
-1.486547e-01
-1.523406e-01
-1.485782e-01
-1.374869e-01
-1.195946e-01
-9.580755e-02
-6.735846e-02
-3.573280e-02
-2.578020e-03
3.040003e-02
6.154676e-02
8.936702e-02
1.126234e-01
1.304167e-01
1.422427e-01
1.480198e-01
1.480876e-01
1.431753e-01
1.343436e-01
1.229039e-01
1.103209e-01
9.810420e-02
8.769720e-02
8.036976e-02
7.712298e-02
7.861254e-02
8.509663e-02
9.641236e-02
1.119828e-01
1.308550e-01
1.517668e-01
1.732385e-01
1.936843e-01
2.115333e-01
2.253516e-01
2.339549e-01
2.365009e-01
2.325540e-01
2.221180e-01
2.056341e-01
1.839474e-01
1.582461e-01
1.299802e-01
1.007667e-01
7.228814e-02
4.619149e-02
2.399223e-02
6.989185e-03
-3.806267e-03
-7.723518e-03
-4.466937e-03
5.869777e-03
2.280892e-02
4.551320e-02
7.282842e-02
1.033438e-01
1.354684e-01
1.675221e-01
1.978357e-01
2.248566e-01
2.472497e-01
2.639878e-01
2.744215e-01
2.783235e-01
2.759028e-01
2.677879e-01
2.549801e-01
2.387816e-01
2.207021e-01
2.023533e-01
1.853350e-01
1.711240e-01
1.609695e-01
1.558058e-01
1.561848e-01
1.622351e-01
1.736495e-01
1.897027e-01
2.092982e-01
2.310421e-01
2.533404e-01
2.745113e-01
2.929072e-01
3.070336e-01
3.156579e-01
3.178987e-01
3.132881e-01
3.018034e-01
2.838674e-01
[truncated: 1,064,054 more chars]
