# Supplementary material for: Air blast injuries killed the crew of the submarine H.L. Hunley
Source: PLoS One. 2017 Aug 23;12(8):e0182244. doi: 10.1371/journal.pone.0182244 (PMC5568114; doi:10.1371/journal.pone.0182244)
Supplement: S1 File — This file contains all the test data used for the conclusions presented in this publication. (ZIP) [file pone.0182244.s007.zip › Lance2017_HunleyData/BoatModel_LiveCharge_Pressure_Waveforms/Test_1kg_inwater.txt]

-5.756832e+00
-5.485837e+00
-5.236779e+00
-5.022028e+00
-4.851813e+00
-4.733658e+00
-4.672052e+00
-4.668361e+00
-4.720991e+00
-4.825766e+00
-4.976454e+00
-5.165379e+00
-5.384041e+00
-5.623671e+00
-5.875688e+00
-6.132009e+00
-6.385243e+00
-6.628752e+00
-6.856651e+00
-7.063766e+00
-7.245590e+00
-7.398270e+00
-7.518638e+00
-7.604270e+00
-7.653584e+00
-7.665934e+00
-7.641711e+00
-7.582404e+00
-7.490622e+00
-7.370061e+00
-7.225397e+00
-7.062127e+00
-6.886336e+00
-6.704437e+00
-6.522882e+00
-6.347872e+00
-6.185099e+00
-6.039525e+00
-5.915221e+00
-5.815269e+00
-5.741737e+00
-5.695719e+00
-5.677429e+00
-5.686352e+00
-5.721410e+00
-5.781137e+00
-5.863832e+00
-5.967669e+00
-6.090758e+00
-6.231145e+00
-6.386792e+00
-6.555538e+00
-6.735091e+00
-6.923050e+00
-7.116984e+00
-7.314533e+00
-7.513514e+00
-7.711993e+00
-7.908297e+00
-8.100947e+00
-8.288519e+00
-8.469448e+00
-8.641830e+00
-8.803249e+00
-8.950696e+00
-9.080600e+00
-9.188993e+00
-9.271793e+00
-9.325177e+00
-9.345990e+00
-9.332128e+00
-9.282839e+00
-9.198897e+00
-9.082635e+00
-8.937818e+00
-8.769403e+00
-8.583198e+00
-8.385475e+00
-8.182565e+00
-7.980471e+00
-7.784528e+00
-7.599123e+00
-7.427496e+00
-7.271625e+00
-7.132211e+00
-7.008742e+00
-6.899642e+00
-6.802491e+00
-6.714282e+00
-6.631714e+00
-6.551490e+00
-6.470610e+00
-6.386636e+00
-6.297905e+00
-6.203690e+00
-6.104273e+00
-6.000939e+00
-5.895890e+00
-5.792073e+00
-5.692952e+00
-5.602236e+00
-5.523578e+00
-5.460280e+00
-5.415015e+00
-5.389581e+00
-5.384708e+00
-5.399923e+00
-5.433486e+00
-5.482404e+00
-5.542532e+00
-5.608740e+00
-5.675169e+00
-5.735527e+00
-5.783434e+00
-5.812757e+00
-5.817946e+00
-5.794323e+00
-5.738337e+00
-5.647766e+00
-5.521886e+00
-5.361606e+00
-5.169555e+00
-4.950142e+00
-4.709527e+00
-4.455513e+00
-4.197315e+00
-3.945197e+00
-3.709976e+00
-3.502412e+00
-3.332525e+00
-3.208898e+00
-3.138027e+00
-3.123784e+00
-3.167071e+00
-3.265685e+00
-3.414448e+00
-3.605569e+00
-3.829219e+00
-4.074260e+00
-4.329056e+00
-4.582282e+00
-4.823675e+00
-5.044672e+00
-5.238888e+00
-5.402422e+00
-5.533974e+00
-5.634782e+00
-5.708382e+00
-5.760199e+00
-5.797025e+00
-5.826390e+00
-5.855913e+00
-5.892654e+00
-5.942544e+00
-6.009933e+00
-6.097291e+00
-6.205086e+00
-6.331848e+00
-6.474389e+00
-6.628168e+00
-6.787728e+00
-6.947171e+00
-7.100597e+00
-7.242467e+00
-7.367867e+00
-7.472638e+00
-7.553415e+00
-7.607584e+00
-7.633198e+00
-7.628915e+00
-7.593969e+00
-7.528196e+00
-7.432117e+00
-7.307030e+00
-7.155081e+00
-6.979272e+00
-6.783370e+00
-6.571716e+00
-6.348962e+00
-6.119778e+00
-5.888581e+00
-5.659342e+00
-5.435502e+00
-5.220005e+00
-5.015428e+00
-4.824169e+00
-4.648651e+00
-4.491469e+00
-4.355464e+00
-4.243685e+00
-4.159249e+00
-4.105108e+00
-4.083778e+00
-4.097048e+00
-4.145723e+00
-4.229425e+00
-4.346468e+00
-4.493824e+00
-4.667179e+00
-4.861076e+00
-5.069140e+00
-5.284369e+00
-5.499470e+00
-5.707234e+00
-5.900905e+00
-6.074527e+00
-6.223229e+00
-6.343443e+00
-6.433035e+00
-6.491352e+00
-6.519201e+00
-6.518772e+00
-6.493504e+00
-6.447898e+00
-6.387278e+00
-6.317494e+00
-6.244567e+00
-6.174315e+00
-6.111966e+00
-6.061830e+00
-6.027032e+00
-6.009365e+00
-6.009252e+00
-6.025812e+00
-6.057016e+00
-6.099880e+00
-6.150684e+00
-6.205170e+00
-6.258720e+00
-6.306508e+00
-6.343643e+00
-6.365318e+00
-6.366986e+00
-6.344571e+00
-6.294702e+00
-6.214981e+00
-6.104246e+00
-5.962817e+00
-5.792691e+00
-5.597658e+00
-5.383313e+00
-5.156922e+00
-4.927162e+00
-4.703709e+00
-4.496722e+00
-4.316242e+00
-4.171568e+00
-4.070644e+00
-4.019531e+00
-4.021987e+00
-4.079212e+00
-4.189782e+00
-4.349764e+00
-4.553025e+00
-4.791686e+00
-5.056688e+00
-5.338416e+00
-5.627316e+00
-5.914473e+00
-6.192083e+00
-6.453801e+00
-6.694934e+00
-6.912468e+00
-7.104936e+00
-7.272144e+00
-7.414785e+00
-7.533987e+00
-7.630847e+00
-7.706014e+00
-7.759362e+00
-7.789804e+00
-7.795262e+00
-7.772815e+00
-7.718985e+00
-7.630159e+00
-7.503089e+00
-7.335400e+00
-7.126070e+00
-6.875795e+00
-6.587200e+00
-6.264860e+00
-5.915120e+00
-5.545734e+00
-5.165354e+00
-4.782932e+00
-4.407102e+00
-4.045616e+00
-3.704912e+00
-3.389855e+00
-3.103691e+00
-2.848211e+00
-2.624080e+00
-2.431277e+00
-2.269581e+00
-2.138992e+00
-2.040057e+00
-1.974020e+00
-1.942794e+00
-1.948752e+00
-1.994395e+00
-2.081945e+00
-2.212942e+00
-2.387908e+00
-2.606121e+00
-2.865513e+00
-3.162695e+00
-3.493066e+00
-3.851001e+00
-4.230049e+00
-4.623135e+00
-5.022732e+00
-5.420994e+00
-5.809852e+00
-6.181092e+00
-6.526418e+00
-6.837551e+00
-7.106372e+00
-7.325138e+00
-7.486796e+00
-7.585367e+00
-7.616405e+00
-7.577475e+00
-7.468600e+00
-7.292625e+00
-7.055439e+00
-6.765998e+00
-6.436120e+00
-6.080041e+00
-5.713731e+00
-5.354027e+00
-5.017653e+00
-4.720194e+00
-4.475156e+00
-4.293155e+00
-4.181337e+00
-4.143060e+00
-4.177848e+00
-4.281614e+00
-4.447094e+00
-4.664462e+00
-4.922020e+00
-5.206916e+00
-5.505819e+00
-5.805508e+00
-6.093345e+00
-6.357637e+00
-6.587898e+00
-6.775043e+00
-6.911536e+00
-6.991538e+00
-7.011066e+00
-6.968163e+00
-6.863069e+00
-6.698363e+00
-6.479031e+00
-6.212431e+00
-5.908114e+00
-5.577512e+00
-5.233474e+00
-4.889689e+00
-4.560040e+00
-4.257893e+00
-3.995411e+00
-3.782898e+00
-3.628246e+00
-3.536534e+00
-3.509798e+00
-3.547023e+00
-3.644342e+00
-3.795430e+00
-3.992045e+00
-4.224673e+00
-4.483205e+00
-4.757594e+00
-5.038460e+00
-5.317579e+00
-5.588264e+00
-5.845595e+00
-6.086516e+00
-6.309789e+00
-6.515825e+00
-6.706398e+00
-6.884270e+00
-7.052746e+00
-7.215171e+00
-7.374425e+00
-7.532419e+00
-7.689683e+00
-7.845062e+00
-7.995610e+00
-8.136699e+00
-8.262375e+00
-8.365930e+00
-8.440640e+00
-8.480582e+00
-8.481421e+00
-8.441069e+00
-8.360128e+00
-8.242063e+00
-8.093071e+00
-7.921661e+00
-7.737995e+00
-7.553035e+00
-7.377606e+00
-7.221463e+00
-7.092464e+00
-6.995925e+00
-6.934235e+00
-6.906741e+00
-6.909914e+00
-6.937752e+00
-6.982362e+00
-7.034655e+00
-7.085073e+00
-7.124296e+00
-7.143862e+00
-7.136685e+00
-7.097442e+00
-7.022822e+00
-6.911654e+00
-6.764903e+00
-6.585556e+00
-6.378411e+00
-6.149769e+00
-5.907073e+00
-5.658482e+00
-5.412425e+00
-5.177160e+00
-4.960340e+00
-4.768626e+00
-4.607360e+00
-4.480307e+00
-4.389480e+00
-4.335059e+00
-4.315397e+00
-4.327116e+00
-4.365293e+00
-4.423721e+00
-4.495241e+00
-4.572149e+00
-4.646641e+00
-4.711301e+00
-4.759596e+00
-4.786351e+00
-4.788167e+00
-4.763737e+00
-4.714026e+00
-4.642279e+00
-4.553832e+00
-4.455750e+00
-4.356288e+00
-4.264242e+00
-4.188239e+00
-4.136032e+00
-4.113856e+00
-4.125926e+00
-4.174091e+00
-4.257686e+00
-4.373585e+00
-4.516440e+00
-4.679089e+00
-4.853074e+00
-5.029246e+00
-5.198387e+00
-5.351807e+00
-5.481874e+00
-5.582449e+00
-5.649199e+00
-5.679789e+00
-5.673943e+00
-5.633403e+00
-5.561774e+00
-5.464278e+00
-5.347425e+00
-5.218603e+00
-5.085614e+00
-4.956174e+00
-4.837429e+00
-4.735517e+00
-4.655234e+00
-4.599846e+00
-4.571057e+00
-4.569143e+00
-4.593232e+00
-4.641662e+00
-4.712369e+00
-4.803226e+00
-4.912279e+00
-5.037841e+00
-5.178444e+00
-5.332660e+00
-5.498842e+00
-5.674840e+00
-5.857748e+00
-6.043730e+00
-6.227973e+00
-6.404793e+00
-6.567896e+00
-6.710785e+00
-6.827268e+00
-6.912023e+00
-6.961128e+00
-6.972512e+00
-6.946225e+00
-6.884524e+00
-6.791738e+00
-6.673929e+00
-6.538408e+00
-6.393139e+00
-6.246100e+00
-6.104675e+00
-5.975111e+00
-5.862104e+00
-5.768550e+00
-5.695461e+00
-5.642057e+00
-5.606021e+00
-5.583858e+00
-5.571331e+00
-5.563932e+00
-5.557315e+00
-5.547685e+00
-5.532084e+00
-5.508567e+00
-5.476267e+00
-5.435335e+00
-5.386795e+00
-5.332335e+00
-5.274064e+00
-5.214268e+00
-5.155208e+00
-5.098964e+00
-5.047339e+00
-5.001842e+00
-4.963711e+00
-4.933981e+00
-4.913574e+00
-4.903375e+00
-4.904291e+00
-4.917269e+00
-4.943272e+00
-4.983208e+00
-5.037829e+00
-5.107599e+00
-5.192554e+00
-5.292165e+00
-5.405221e+00
-5.529748e+00
-5.662970e+00
-5.801344e+00
-5.940646e+00
-6.076147e+00
-6.202844e+00
-6.315766e+00
-6.410300e+00
-6.482540e+00
-6.529592e+00
-6.549819e+00
-6.542981e+00
-6.510253e+00
-6.454126e+00
-6.378182e+00
-6.286790e+00
-6.184749e+00
-6.076924e+00
-5.967912e+00
-5.861772e+00
-5.761836e+00
-5.670595e+00
-5.589675e+00
-5.519856e+00
-5.461140e+00
-5.412837e+00
-5.373678e+00
-5.341940e+00
-5.315605e+00
-5.292552e+00
-5.270759e+00
-5.248532e+00
-5.224714e+00
-5.198858e+00
-5.171341e+00
-5.143389e+00
-5.117007e+00
-5.094812e+00
-5.079787e+00
-5.074989e+00
-5.083252e+00
-5.106926e+00
-5.147686e+00
-5.206411e+00
-5.283151e+00
-5.377163e+00
-5.486979e+00
-5.610514e+00
-5.745168e+00
-5.887938e+00
-6.035523e+00
-6.184419e+00
-6.331020e+00
-6.471696e+00
-6.602864e+00
-6.721016e+00
-6.822731e+00
-6.904635e+00
-6.963372e+00
-6.995563e+00
-6.997819e+00
-6.966803e+00
-6.899370e+00
-6.792771e+00
-6.644932e+00
-6.454764e+00
-6.222508e+00
-5.950061e+00
-5.641269e+00
-5.302139e+00
-4.940924e+00
-4.568057e+00
-4.195880e+00
-3.838188e+00
-3.509581e+00
-3.224665e+00
-2.997171e+00
-2.839058e+00
-2.759671e+00
-2.765037e+00
-2.857340e+00
-3.034641e+00
-3.290846e+00
-3.615960e+00
-3.996593e+00
-4.416706e+00
-4.858539e+00
-5.303655e+00
-5.734024e+00
-6.133068e+00
-6.486602e+00
-6.783602e+00
-7.016761e+00
-7.182811e+00
-7.282595e+00
-7.320888e+00
-7.305997e+00
-7.249146e+00
-7.163694e+00
-7.064214e+00
-6.965494e+00
-6.881509e+00
-6.824429e+00
-6.803733e+00
-6.825477e+00
-6.891796e+00
-7.000655e+00
-7.145899e+00
-7.317589e+00
-7.502613e+00
-7.685553e+00
-7.849730e+00
-7.978388e+00
-8.055911e+00
-8.069006e+00
-8.007756e+00
-7.866477e+00
-7.644290e+00
-7.345401e+00
-6.979019e+00
-6.558965e+00
-6.102958e+00
-5.631659e+00
-5.167525e+00
-4.733566e+00
-4.352058e+00
-4.043308e+00
-3.824511e+00
-3.708777e+00
-3.704345e+00
-3.814053e+00
-4.035081e+00
-4.359000e+00
-4.772152e+00
-5.256368e+00
-5.789989e+00
-6.349153e+00
-6.909268e+00
-7.446565e+00
-7.939612e+00
-8.370664e+00
-8.726744e+00
-9.000346e+00
-9.189713e+00
-9.298644e+00
-9.335860e+00
-9.313981e+00
-9.248209e+00
-9.154850e+00
-9.049828e+00
-8.947312e+00
-8.858619e+00
-8.791458e+00
-8.749584e+00
-8.732859e+00
-8.737679e+00
-8.757685e+00
-8.784665e+00
-8.809537e+00
-8.823312e+00
-8.817956e+00
-8.787084e+00
-8.726460e+00
-8.634284e+00
-8.511266e+00
-8.360509e+00
-8.187229e+00
-7.998324e+00
-7.801854e+00
-7.606458e+00
-7.420768e+00
-7.252876e+00
-7.109908e+00
-6.997736e+00
-6.920847e+00
-6.882347e+00
-6.884060e+00
-6.926658e+00
-7.009767e+00
-7.131989e+00
-7.290836e+00
-7.482569e+00
-7.702010e+00
-7.942367e+00
-8.195153e+00
-8.450258e+00
-8.696198e+00
-8.920566e+00
-9.110644e+00
-9.254153e+00
-9.340064e+00
-9.359399e+00
-9.305965e+00
-9.176936e+00
-8.973239e+00
-8.699692e+00
-8.364866e+00
-7.980666e+00
-7.561637e+00
-7.124069e+00
-6.684951e+00
-6.260886e+00
-5.867068e+00
-5.516403e+00
-5.218863e+00
-4.981100e+00
-4.806347e+00
-4.694578e+00
-4.642893e+00
-4.646067e+00
-4.697204e+00
-4.788417e+00
-4.911468e+00
-5.058299e+00
-5.221430e+00
-5.394185e+00
-5.570765e+00
-5.746206e+00
-5.916257e+00
-6.077219e+00
-6.225804e+00
-6.359011e+00
-6.474070e+00
-6.568430e+00
-6.639800e+00
-6.686246e+00
-6.706310e+00
-6.699143e+00
-6.664629e+00
-6.603469e+00
-6.517219e+00
-6.408265e+00
-6.279743e+00
-6.135414e+00
-5.979518e+00
-5.816621e+00
-5.651470e+00
-5.488868e+00
-5.333554e+00
-5.190088e+00
-5.062717e+00
-4.955230e+00
-4.870788e+00
-4.811746e+00
-4.779485e+00
-4.774261e+00
-4.795095e+00
-4.839714e+00
-4.904550e+00
-4.984814e+00
-5.074643e+00
-5.167357e+00
-5.255802e+00
-5.332795e+00
-5.391637e+00
-5.426654e+00
-5.433723e+00
-5.410726e+00
-5.357871e+00
-5.277865e+00
-5.175893e+00
-5.059396e+00
-4.937657e+00
-4.821215e+00
-4.721134e+00
-4.648192e+00
-4.612059e+00
-4.620532e+00
-4.678924e+00
-4.789642e+00
-4.952022e+00
-5.162405e+00
-5.414441e+00
-5.699564e+00
-6.007580e+00
-6.327300e+00
-6.647163e+00
-6.955814e+00
-7.242599e+00
-7.497987e+00
-7.713881e+00
-7.883843e+00
-8.003223e+00
-8.069218e+00
-8.080865e+00
-8.038986e+00
-7.946120e+00
-7.806431e+00
-7.625599e+00
-7.410692e+00
-7.169987e+00
-6.912743e+00
-6.648890e+00
-6.388658e+00
-6.142138e+00
-5.918796e+00
-5.726996e+00
-5.573546e+00
-5.463321e+00
-5.399003e+00
-5.380946e+00
-5.407198e+00
-5.473668e+00
-5.574421e+00
-5.702080e+00
-5.848284e+00
-6.004184e+00
-6.160900e+00
-6.309939e+00
-6.443529e+00
-6.554867e+00
-6.638297e+00
-6.689435e+00
-6.705265e+00
-6.684237e+00
-6.626367e+00
-6.533330e+00
-6.408528e+00
-6.257087e+00
-6.085779e+00
-5.902813e+00
-5.717524e+00
-5.539945e+00
-5.380296e+00
-5.248418e+00
-5.153200e+00
-5.102022e+00
-5.100274e+00
-5.150977e+00
-5.254538e+00
-5.408680e+00
-5.608537e+00
-5.846931e+00
-6.114809e+00
-6.401796e+00
-6.696838e+00
-6.988877e+00
-7.267499e+00
-7.523530e+00
-7.749519e+00
-7.940094e+00
-8.092171e+00
-8.205001e+00
-8.280076e+00
-8.320890e+00
-8.332599e+00
-8.321584e+00
-8.294961e+00
-8.260070e+00
-8.223968e+00
-8.192965e+00
-8.172222e+00
-8.165439e+00
-8.174642e+00
-8.200073e+00
-8.240198e+00
-8.291803e+00
-8.350200e+00
-8.409506e+00
-8.462985e+00
-8.503435e+00
-8.523597e+00
-8.516560e+00
-8.476151e+00
-8.397287e+00
-8.276275e+00
-8.111051e+00
-7.901344e+00
-7.648764e+00
-7.356798e+00
-7.030723e+00
-6.677443e+00
-6.305248e+00
-5.923515e+00
-5.542361e+00
-5.172278e+00
-4.823744e+00
-4.506855e+00
-4.230986e+00
-4.004490e+00
-3.834454e+00
-3.726503e+00
-3.684658e+00
-3.711236e+00
-3.806768e+00
-3.969949e+00
-4.197603e+00
-4.484675e+00
-4.824285e+00
-5.207853e+00
-5.625330e+00
-6.065542e+00
-6.516643e+00
-6.966643e+00
-7.403972e+00
-7.818022e+00
-8.199594e+00
-8.541224e+00
-8.837351e+00
-9.084319e+00
-9.280243e+00
-9.424783e+00
-9.518847e+00
-9.564317e+00
-9.563794e+00
-9.520444e+00
-9.437930e+00
-9.320444e+00
-9.172817e+00
-9.000648e+00
-8.810413e+00
-8.609481e+00
-8.405986e+00
-8.208544e+00
-8.025804e+00
-7.865879e+00
-7.735721e+00
-7.640520e+00
-7.583200e+00
-7.564097e+00
-7.580829e+00
-7.628399e+00
-7.699482e+00
-7.784875e+00
-7.874049e+00
-7.955780e+00
-8.018794e+00
-8.052411e+00
-8.047165e+00
-7.995370e+00
-7.891607e+00
-7.733119e+00
-7.520080e+00
-7.255712e+00
-6.946240e+00
-6.600658e+00
-6.230298e+00
-5.848217e+00
-5.468421e+00
-5.104972e+00
-4.771033e+00
-4.477940e+00
-4.234388e+00
-4.045802e+00
-3.913980e+00
-3.837043e+00
-3.809701e+00
-3.823825e+00
-3.869257e+00
-3.934782e+00
-4.009175e+00
-4.082212e+00
-4.145576e+00
-4.193565e+00
-4.223558e+00
-4.236192e+00
-4.235239e+00
-4.227184e+00
-4.220542e+00
-4.224964e+00
-4.250223e+00
-4.305159e+00
-4.396697e+00
-4.529028e+00
-4.703029e+00
-4.915973e+00
-5.161562e+00
-5.430263e+00
-5.709921e+00
-5.986595e+00
-6.245546e+00
-6.472285e+00
-6.653618e+00
-6.778584e+00
-6.839218e+00
-6.831098e+00
-6.753623e+00
-6.610022e+00
-6.407103e+00
-6.154778e+00
-5.865409e+00
-5.553031e+00
-5.232501e+00
-4.918652e+00
-4.625461e+00
-4.365319e+00
-4.148404e+00
-3.982214e+00
-3.871271e+00
-3.817033e+00
-3.818005e+00
-3.870059e+00
-3.966913e+00
-4.100749e+00
-4.262893e+00
-4.444484e+00
-4.637094e+00
-4.833219e+00
-5.026631e+00
-5.212571e+00
-5.387790e+00
-5.550483e+00
-5.700124e+00
-5.837258e+00
-5.963270e+00
-6.080155e+00
-6.190284e+00
-6.296191e+00
-6.400358e+00
-6.505006e+00
-6.611894e+00
-6.722156e+00
-6.836169e+00
-6.953511e+00
-7.073001e+00
-7.192837e+00
-7.310824e+00
-7.424649e+00
-7.532176e+00
-7.631695e+00
-7.722102e+00
-7.802960e+00
-7.874467e+00
-7.937305e+00
-7.992437e+00
-8.040863e+00
-8.083406e+00
-8.120543e+00
-8.152333e+00
-8.178443e+00
-8.198270e+00
-8.211144e+00
-8.216575e+00
-8.214509e+00
-8.205536e+00
-8.191030e+00
-8.173151e+00
-8.154715e+00
-8.138921e+00
-8.128955e+00
-8.127523e+00
-8.136380e+00
-8.155914e+00
-8.184860e+00
-8.220184e+00
-8.257181e+00
-8.289778e+00
-8.311017e+00
-8.313680e+00
-8.290960e+00
-8.237126e+00
-8.148086e+00
-8.021790e+00
-7.858433e+00
-7.660445e+00
-7.432272e+00
-7.180011e+00
-6.910930e+00
-6.632981e+00
-6.354342e+00
-6.083069e+00
-5.826870e+00
-5.592996e+00
-5.388229e+00
-5.218894e+00
-5.090844e+00
-5.009364e+00
-4.978972e+00
-5.003105e+00
-5.083749e+00
-5.221029e+00
-5.412867e+00
-5.654758e+00
-5.939727e+00
-6.258518e+00
-6.599998e+00
-6.951762e+00
-7.300863e+00
-7.634608e+00
-7.941329e+00
-8.211062e+00
-8.436092e+00
-8.611331e+00
-8.734526e+00
-8.806301e+00
-8.830057e+00
-8.811729e+00
-8.759433e+00
-8.682986e+00
-8.593315e+00
-8.501771e+00
-8.419377e+00
-8.356062e+00
-8.319938e+00
-8.316718e+00
-8.349301e+00
-8.417598e+00
-8.518576e+00
-8.646523e+00
-8.793473e+00
-8.949749e+00
-9.104576e+00
-9.246719e+00
-9.365116e+00
-9.449490e+00
-9.490909e+00
-9.482279e+00
-9.418740e+00
-9.297946e+00
-9.120216e+00
-8.888550e+00
-8.608509e+00
-8.287979e+00
-7.936827e+00
-7.566465e+00
-7.189331e+00
-6.818306e+00
-6.466074e+00
-6.144462e+00
-5.863790e+00
-5.632278e+00
-5.455556e+00
-5.336331e+00
-5.274242e+00
-5.265912e+00
-5.305219e+00
-5.383748e+00
-5.491396e+00
-5.617103e+00
-5.749634e+00
-5.878383e+00
-5.994122e+00
-6.089649e+00
-6.160276e+00
-6.204112e+00
-6.222104e+00
-6.217816e+00
-6.196976e+00
-6.166820e+00
-6.135315e+00
-6.110347e+00
-6.098962e+00
-6.106749e+00
-6.137419e+00
-6.192604e+00
-6.271877e+00
-6.372944e+00
-6.491970e+00
-6.623972e+00
-6.763234e+00
-6.903713e+00
-7.039405e+00
-7.164663e+00
-7.274467e+00
-7.364646e+00
-7.432034e+00
-7.474598e+00
-7.491498e+00
-7.483109e+00
-7.450983e+00
-7.397761e+00
-7.327018e+00
-7.243046e+00
-7.150582e+00
-7.054494e+00
-6.959451e+00
-6.869617e+00
-6.788410e+00
-6.718345e+00
-6.660994e+00
-6.617061e+00
-6.586550e+00
-6.569012e+00
-6.563809e+00
-6.570376e+00
-6.588420e+00
-6.618036e+00
-6.659715e+00
-6.714245e+00
-6.782507e+00
-6.865214e+00
-6.962632e+00
-7.074323e+00
-7.198969e+00
-7.334310e+00
-7.477198e+00
-7.623772e+00
-7.769724e+00
-7.910623e+00
-8.042246e+00
-8.160890e+00
-8.263624e+00
-8.348462e+00
-8.414436e+00
-8.461572e+00
-8.490761e+00
-8.503533e+00
-8.501775e+00
-8.487403e+00
-8.462038e+00
-8.426723e+00
-8.381715e+00
-8.326389e+00
-8.259256e+00
-8.178098e+00
-8.080216e+00
-7.962744e+00
-7.823031e+00
-7.659026e+00
-7.469665e+00
-7.255208e+00
-7.017521e+00
-6.760263e+00
-6.488976e+00
-6.211035e+00
-5.935465e+00
-5.672600e+00
-5.433598e+00
-5.229823e+00
-5.072123e+00
-4.970070e+00
-4.931209e+00
-4.960393e+00
-5.059269e+00
-5.225973e+00
-5.455061e+00
-5.737688e+00
-6.062030e+00
-6.413901e+00
-6.777542e+00
-7.136506e+00
-7.474607e+00
-7.776849e+00
-8.030306e+00
-8.224876e+00
-8.353872e+00
-8.414402e+00
-8.407511e+00
-8.338064e+00
-8.214374e+00
-8.047604e+00
-7.850987e+00
-7.638911e+00
-7.425950e+00
-7.225899e+00
-7.050887e+00
-6.910624e+00
-6.811820e+00
-6.757828e+00
-6.748505e+00
-6.780329e+00
-6.846736e+00
-6.938682e+00
-7.045389e+00
-7.155230e+00
-7.256694e+00
-7.339368e+00
-7.394850e+00
-7.417517e+00
-7.405079e+00
-7.358840e+00
-7.283657e+00
-7.187564e+00
-7.081107e+00
-6.976444e+00
-6.886289e+00
-6.822797e+00
-6.796490e+00
-6.815313e+00
-6.883904e+00
-7.003145e+00
-7.170012e+00
-7.377759e+00
-7.616401e+00
-7.873444e+00
-8.134812e+00
-8.385882e+00
-8.612538e+00
-8.802163e+00
-8.944498e+00
-9.032300e+00
-9.061760e+00
-9.032648e+00
-8.948197e+00
-8.814726e+00
-8.641046e+00
-8.437705e+00
-8.216140e+00
-7.987813e+00
-7.763409e+00
-7.552159e+00
-7.361352e+00
-7.196056e+00
-7.059059e+00
-6.951016e+00
-6.870748e+00
-6.815657e+00
-6.782187e+00
-6.766284e+00
-6.763800e+00
-6.770815e+00
-6.783856e+00
-6.800005e+00
-6.816922e+00
-6.832797e+00
-6.846267e+00
-6.856336e+00
-6.862317e+00
-6.863818e+00
-6.860770e+00
-6.853494e+00
-6.842769e+00
-6.829894e+00
-6.816707e+00
-6.805551e+00
-6.799185e+00
-6.800635e+00
-6.813007e+00
-6.839276e+00
-6.882083e+00
-6.943539e+00
-7.025070e+00
-7.127297e+00
-7.249955e+00
-7.391876e+00
-7.551004e+00
-7.724480e+00
-7.908744e+00
-8.099687e+00
-8.292799e+00
-8.483328e+00
-8.666416e+00
-8.837225e+00
-8.991037e+00
-9.123338e+00
-9.229911e+00
-9.306940e+00
-9.351137e+00
-9.359905e+00
-9.331527e+00
-9.265367e+00
-9.162063e+00
-9.023692e+00
-8.853883e+00
-8.657863e+00
-8.442416e+00
-8.215752e+00
-7.987257e+00
-7.767143e+00
-7.565974e+00
-7.394102e+00
-7.261038e+00
-7.174794e+00
-7.141280e+00
-7.163797e+00
-7.242694e+00
-7.375222e+00
-7.555619e+00
-7.775396e+00
-8.023822e+00
-8.288540e+00
-8.556274e+00
-8.813553e+00
-9.047427e+00
-9.246101e+00
-9.399484e+00
-9.499612e+00
-9.540943e+00
-9.520514e+00
-9.437956e+00
-9.295381e+00
-9.097140e+00
-8.849480e+00
-8.560124e+00
-8.237804e+00
-7.891784e+00
-7.531416e+00
-7.165754e+00
-6.803257e+00
-6.451579e+00
-6.117474e+00
-5.806759e+00
-5.524346e+00
-5.274277e+00
-5.059762e+00
-4.883187e+00
-4.746086e+00
-4.649099e+00
-4.591909e+00
-4.573199e+00
-4.590640e+00
-4.640926e+00
-4.719870e+00
-4.822560e+00
-4.943558e+00
-5.077130e+00
-5.217476e+00
-5.358946e+00
-5.496219e+00
-5.624464e+00
-5.739469e+00
-5.837769e+00
-5.916777e+00
-5.974920e+00
-6.011764e+00
-6.028123e+00
-6.026100e+00
-6.009044e+00
-5.981397e+00
-5.948423e+00
-5.915843e+00
-5.889413e+00
-5.874469e+00
-5.875515e+00
-5.895860e+00
-5.937348e+00
-6.000197e+00
-6.082934e+00
-6.182450e+00
-6.294160e+00
-6.412257e+00
-6.530060e+00
-6.640439e+00
-6.736292e+00
-6.811043e+00
-6.859139e+00
-6.876514e+00
-6.860984e+00
-6.812561e+00
-6.733662e+00
-6.629184e+00
-6.506436e+00
-6.374893e+00
-6.245775e+00
-6.131425e+00
-6.044522e+00
-5.997160e+00
-5.999856e+00
-6.060568e+00
-6.183822e+00
-6.370032e+00
-6.615113e+00
-6.910439e+00
-7.243191e+00
-7.597092e+00
-7.953486e+00
-8.292664e+00
-8.595347e+00
-8.844160e+00
-9.024974e+00
-9.128000e+00
-9.148519e+00
-9.087214e+00
-8.950076e+00
-8.747913e+00
-8.495509e+00
-8.210533e+00
-7.912270e+00
-7.620292e+00
-7.353162e+00
-7.127265e+00
-6.955848e+00
-6.848332e+00
-6.809946e+00
-6.841674e+00
-6.940527e+00
-7.100050e+00
-7.311021e+00
-7.562229e+00
-7.841254e+00
-8.135184e+00
-8.431207e+00
-8.717090e+00
-8.981533e+00
-9.214436e+00
-9.407121e+00
-9.552529e+00
-9.645412e+00
-9.682537e+00
-9.662861e+00
-9.587673e+00
-9.460668e+00
-9.287904e+00
-9.077631e+00
-8.839959e+00
-8.586353e+00
-8.328996e+00
-8.080019e+00
-7.850707e+00
-7.650722e+00
-7.487452e+00
-7.365548e+00
-7.286683e+00
-7.249566e+00
-7.250172e+00
-7.282160e+00
-7.337431e+00
-7.406765e+00
-7.480514e+00
-7.549280e+00
-7.604572e+00
-7.639365e+00
-7.648556e+00
-7.629239e+00
-7.580803e+00
-7.504812e+00
-7.404706e+00
-7.285322e+00
-7.152337e+00
-7.011665e+00
-6.868907e+00
-6.728911e+00
-6.595487e+00
-6.471288e+00
-6.357856e+00
-6.255791e+00
-6.164999e+00
-6.084965e+00
-6.015006e+00
-5.954461e+00
-5.902817e+00
-5.859768e+00
-5.825221e+00
-5.799277e+00
-5.782228e+00
-5.774558e+00
-5.776982e+00
-5.790492e+00
-5.816391e+00
-5.856288e+00
-5.912022e+00
-5.985520e+00
-6.078590e+00
-6.192689e+00
-6.328694e+00
-6.486731e+00
-6.666076e+00
-6.865132e+00
-7.081475e+00
-7.311948e+00
-7.552757e+00
-7.799574e+00
-8.047609e+00
-8.291684e+00
-8.526312e+00
-8.745809e+00
-8.944465e+00
-9.116790e+00
-9.257827e+00
-9.363521e+00
-9.431109e+00
-9.459484e+00
-9.449471e+00
-9.403978e+00
-9.327974e+00
-9.228268e+00
-9.113097e+00
-8.991552e+00
-8.872902e+00
-8.765878e+00
-8.678006e+00
-8.615066e+00
-8.580721e+00
-8.576357e+00
-8.601134e+00
-8.652220e+00
-8.725172e+00
-8.814400e+00
-8.913664e+00
-9.016541e+00
-9.116840e+00
-9.208919e+00
-9.287938e+00
-9.350020e+00
-9.392364e+00
-9.413305e+00
-9.412330e+00
-9.390034e+00
-9.348013e+00
-9.288678e+00
-9.214990e+00
-9.130139e+00
-9.037200e+00
-8.938816e+00
-8.836942e+00
-8.732721e+00
-8.626484e+00
-8.517904e+00
-8.406262e+00
-8.290793e+00
-8.171039e+00
-8.047160e+00
-7.920128e+00
-7.791787e+00
-7.664761e+00
-7.542230e+00
-7.427634e+00
-7.324331e+00
-7.235287e+00
-7.162824e+00
-7.108456e+00
-7.072818e+00
-7.055676e+00
-7.056010e+00
-7.072131e+00
-7.101821e+00
-7.142464e+00
-7.191159e+00
-7.244795e+00
-7.300119e+00
-7.353781e+00
-7.402408e+00
-7.442713e+00
-7.471650e+00
-7.486616e+00
-7.485664e+00
-7.467710e+00
-7.432667e+00
-7.381508e+00
-7.316217e+00
-7.239659e+00
-7.155376e+00
-7.067357e+00
-6.979811e+00
-6.896967e+00
-6.822916e+00
-6.761498e+00
-6.716203e+00
-6.690098e+00
-6.685731e+00
-6.705039e+00
-6.749236e+00
-6.818714e+00
-6.912965e+00
-7.030551e+00
-7.169122e+00
-7.325487e+00
-7.495720e+00
-7.675285e+00
-7.859162e+00
-8.041966e+00
-8.218066e+00
-8.381712e+00
-8.527190e+00
-8.649021e+00
-8.742195e+00
-8.802450e+00
-8.826553e+00
-8.812575e+00
-8.760110e+00
-8.670435e+00
-8.546552e+00
-8.393131e+00
-8.216321e+00
-8.023461e+00
-7.822701e+00
-7.622590e+00
-7.431655e+00
-7.258022e+00
-7.109094e+00
-6.991282e+00
-6.909802e+00
-6.868498e+00
-6.869701e+00
-6.914109e+00
-7.000704e+00
-7.126725e+00
-7.287715e+00
-7.477665e+00
-7.689262e+00
-7.914225e+00
-8.143737e+00
-8.368927e+00
-8.581374e+00
-8.773608e+00
-8.939548e+00
-9.074859e+00
-9.177178e+00
-9.246211e+00
-9.283680e+00
-9.293128e+00
-9.279617e+00
-9.249321e+00
-9.209061e+00
-9.165809e+00
-9.126175e+00
-9.095940e+00
-9.079632e+00
-9.080208e+00
-9.098838e+00
-9.134833e+00
-9.185718e+00
-9.247438e+00
-9.314700e+00
-9.381403e+00
-9.441153e+00
-9.487798e+00
-9.515958e+00
-9.521501e+00
-9.501928e+00
-9.456633e+00
-9.387006e+00
-9.296369e+00
-9.189741e+00
-9.073430e+00
-8.954503e+00
-8.840143e+00
-8.736976e+00
-8.650412e+00
-8.584066e+00
-8.539332e+00
-8.515132e+00
-8.507896e+00
-8.511764e+00
-8.519013e+00
-8.520663e+00
-8.507213e+00
-8.469431e+00
-8.399135e+00
-8.289875e+00
-8.137469e+00
-7.940356e+00
-7.699736e+00
-7.419517e+00
-7.106081e+00
-6.767909e+00
-6.415104e+00
-6.058836e+00
-5.710767e+00
-5.382441e+00
-5.084695e+00
-4.827106e+00
-4.617483e+00
-4.461471e+00
-4.362268e+00
-4.320495e+00
-4.334236e+00
-4.399235e+00
-4.509241e+00
-4.656481e+00
-4.832197e+00
-5.027229e+00
-5.232574e+00
-5.439894e+00
-5.641927e+00
-5.832796e+00
-6.008181e+00
-6.165381e+00
-6.303258e+00
-6.422104e+00
-6.523442e+00
-6.609797e+00
-6.684446e+00
-6.751152e+00
-6.813887e+00
-6.876518e+00
-6.942473e+00
-7.014371e+00
-7.093653e+00
-7.180261e+00
-7.272397e+00
-7.366444e+00
-7.457070e+00
-7.537553e+00
-7.600319e+00
-7.637661e+00
-7.642558e+00
-7.609534e+00
-7.535438e+00
-7.420058e+00
-7.266500e+00
-7.081260e+00
-6.873975e+00
-6.656857e+00
-6.443855e+00
-6.249609e+00
-6.088304e+00
-5.972526e+00
-5.912234e+00
-5.913951e+00
-5.980240e+00
-6.109512e+00
-6.296171e+00
-6.531057e+00
-6.802147e+00
-7.095416e+00
-7.395804e+00
-7.688185e+00
-7.958279e+00
-8.193446e+00
-8.383324e+00
-8.520284e+00
-8.599693e+00
-8.620005e+00
-8.582674e+00
-8.491923e+00
-8.354384e+00
-8.178630e+00
-7.974629e+00
-7.753151e+00
-7.525153e+00
-7.301198e+00
-7.090934e+00
-6.902678e+00
-6.743098e+00
-6.617030e+00
-6.527380e+00
-6.475114e+00
-6.459313e+00
-6.477261e+00
-6.524577e+00
-6.595394e+00
-6.682585e+00
-6.778064e+00
-6.873159e+00
-6.959055e+00
-7.027291e+00
-7.070275e+00
-7.081775e+00
-7.057333e+00
-6.994569e+00
-6.893336e+00
-6.755727e+00
-6.585926e+00
-6.389931e+00
-6.175183e+00
-5.950121e+00
-5.723716e+00
-5.505017e+00
-5.302732e+00
-5.124890e+00
-4.978582e+00
-4.869796e+00
-4.803315e+00
-4.782670e+00
-4.810114e+00
-4.886586e+00
-5.011672e+00
-5.183546e+00
-5.398904e+00
-5.652923e+00
-5.939255e+00
-6.250092e+00
-6.576326e+00
-6.907808e+00
-7.233733e+00
-7.543109e+00
-7.825318e+00
-8.070694e+00
-8.271088e+00
-8.420345e+00
-8.514652e+00
-8.552732e+00
-8.535844e+00
-8.467619e+00
-8.353744e+00
-8.201540e+00
-8.019472e+00
-7.816637e+00
-7.602282e+00
-7.385364e+00
-7.174191e+00
-6.976129e+00
-6.797389e+00
-6.642879e+00
-6.516102e+00
-6.419115e+00
-6.352529e+00
-6.315569e+00
-6.306189e+00
-6.321233e+00
-6.356653e+00
-6.407745e+00
-6.469401e+00
-6.536354e+00
-6.603403e+00
-6.665614e+00
-6.718500e+00
-6.758167e+00
-6.781461e+00
-6.786102e+00
-6.770812e+00
-6.735434e+00
-6.681024e+00
-6.609883e+00
-6.525532e+00
-6.432588e+00
-6.336565e+00
-6.243590e+00
-6.160075e+00
-6.092348e+00
-6.046302e+00
-6.027059e+00
-6.038682e+00
-6.083945e+00
-6.164154e+00
-6.279039e+00
-6.426698e+00
-6.603616e+00
-6.804753e+00
-7.023721e+00
-7.253056e+00
-7.484581e+00
-7.709866e+00
-7.920749e+00
-8.109894e+00
-8.271326e+00
-8.400898e+00
-8.496616e+00
-8.558792e+00
-8.589980e+00
-8.594716e+00
-8.579058e+00
-8.550003e+00
-8.514818e+00
-8.480363e+00
-8.452463e+00
-8.435395e+00
-8.431514e+00
-8.441056e+00
-8.462136e+00
-8.490923e+00
-8.521980e+00
-8.548743e+00
-8.564090e+00
-8.560947e+00
-8.532889e+00
-8.474679e+00
-8.382705e+00
-8.255291e+00
-8.092866e+00
-7.897975e+00
-7.675167e+00
-7.430741e+00
-7.172421e+00
-6.908954e+00
-6.649684e+00
-6.404129e+00
-6.181569e+00
-5.990662e+00
-5.839101e+00
-5.733312e+00
-5.678193e+00
-5.676913e+00
-5.730767e+00
-5.839099e+00
-5.999300e+00
-6.206877e+00
-6.455601e+00
-6.737719e+00
-7.044235e+00
-7.365227e+00
-7.690215e+00
-8.008527e+00
-8.309676e+00
-8.583716e+00
-8.821572e+00
-9.015345e+00
-9.158574e+00
-9.246473e+00
-9.276117e+00
-9.246587e+00
-9.159039e+00
-9.016703e+00
-8.824768e+00
-8.590172e+00
-8.321277e+00
-8.027460e+00
-7.718648e+00
-7.404843e+00
-7.095672e+00
-6.800017e+00
-6.525738e+00
-6.279507e+00
-6.066751e+00
-5.891690e+00
-5.757439e+00
-5.666160e+00
-5.619223e+00
-5.617351e+00
-5.660731e+00
-5.749069e+00
-5.881579e+00
-6.056909e+00
-6.273025e+00
-6.527071e+00
-6.815228e+00
-7.132618e+00
-7.473258e+00
-7.830096e+00
-8.195135e+00
-8.559649e+00
-8.914475e+00
-9.250360e+00
-9.558355e+00
-9.830200e+00
-1.005871e+01
-1.023812e+01
-1.036440e+01
-1.043549e+01
-1.045153e+01
-1.041501e+01
-1.033078e+01
-1.020602e+01
-1.005002e+01
-9.873811e+00
-9.689657e+00
-9.510347e+00
-9.348439e+00
-9.215474e+00
-9.121245e+00
-9.073209e+00
-9.076099e+00
-9.131754e+00
-9.239169e+00
-9.394719e+00
-9.592512e+00
-9.824792e+00
-1.008234e+01
-1.035487e+01
-1.063130e+01
-1.090010e+01
-1.114948e+01
-1.136772e+01
-1.154347e+01
-1.166608e+01
-1.172606e+01
-1.171552e+01
-1.162865e+01
-1.146221e+01
-1.121592e+01
-1.089277e+01
-1.049917e+01
-1.004489e+01
-9.542787e+00
-9.008312e+00
-8.458746e+00
-7.912296e+00
-7.387051e+00
-6.899908e+00
-6.465548e+00
-6.095560e+00
-5.797778e+00
-5.575899e+00
-5.429408e+00
-5.353805e+00
-5.341118e+00
-5.380637e+00
-5.459805e+00
-5.565190e+00
-5.683452e+00
-5.802236e+00
-5.910942e+00
-6.001318e+00
-6.067875e+00
-6.108092e+00
-6.122453e+00
-6.114295e+00
-6.089499e+00
-6.056039e+00
-6.023379e+00
-6.001777e+00
-6.001485e+00
-6.031924e+00
-6.100870e+00
-6.213726e+00
-6.372941e+00
-6.577621e+00
-6.823377e+00
-7.102415e+00
-7.403856e+00
-7.714277e+00
-8.018430e+00
-8.300084e+00
-8.542951e+00
-8.731621e+00
-8.852451e+00
-8.894356e+00
-8.849454e+00
-8.713530e+00
-8.486317e+00
-8.171568e+00
-7.776939e+00
-7.313669e+00
-6.796092e+00
-6.240961e+00
-5.666653e+00
-5.092275e+00
-4.536727e+00
-4.017807e+00
-3.551392e+00
-3.150775e+00
-2.826184e+00
-2.584513e+00
-2.429262e+00
-2.360666e+00
-2.375982e+00
-2.469873e+00
-2.634850e+00
-2.861719e+00
-3.140006e+00
-3.458350e+00
-3.804855e+00
-4.167424e+00
-4.534066e+00
-4.893212e+00
-5.234026e+00
-5.546714e+00
-5.822847e+00
-6.055657e+00
-6.240319e+00
-6.374164e+00
-6.456831e+00
-6.490300e+00
-6.478802e+00
-6.428594e+00
-6.347602e+00
-6.244957e+00
-6.130462e+00
-6.014030e+00
-5.905171e+00
-5.812535e+00
-5.743579e+00
-5.704334e+00
-5.699278e+00
-5.731292e+00
-5.801655e+00
-5.910074e+00
-6.054718e+00
-6.232273e+00
-6.438009e+00
-6.665890e+00
-6.908735e+00
-7.158431e+00
-7.406221e+00
-7.643029e+00
-7.859827e+00
-8.048025e+00
-8.199850e+00
-8.308711e+00
-8.369541e+00
-8.379084e+00
-8.336126e+00
-8.241636e+00
-8.098799e+00
-7.912921e+00
-7.691188e+00
-7.442309e+00
-7.176039e+00
-6.902650e+00
-6.632373e+00
-6.374878e+00
-6.138820e+00
-5.931488e+00
-5.758563e+00
-5.623990e+00
-5.529946e+00
-5.476880e+00
-5.463601e+00
-5.487409e+00
-5.544244e+00
-5.628875e+00
-5.735115e+00
-5.856092e+00
-5.984553e+00
-6.113202e+00
-6.235035e+00
-6.343667e+00
-6.433583e+00
-6.500330e+00
-6.540607e+00
-6.552279e+00
-6.534311e+00
-6.486666e+00
-6.410174e+00
-6.306435e+00
-6.177741e+00
-6.027067e+00
-5.858103e+00
-5.675322e+00
-5.484049e+00
-5.290495e+00
-5.101708e+00
-4.925420e+00
-4.769773e+00
-4.642931e+00
-4.552606e+00
-4.505547e+00
-4.507044e+00
-4.560494e+00
-4.667064e+00
-4.825489e+00
-5.032006e+00
-5.280436e+00
-5.562412e+00
-5.867732e+00
-6.184858e+00
-6.501503e+00
-6.805315e+00
-7.084599e+00
-7.329016e+00
-7.530236e+00
-7.682443e+00
-7.782684e+00
-7.831006e+00
-7.830379e+00
-7.786415e+00
-7.706909e+00
-7.601253e+00
-7.479763e+00
-7.352985e+00
-7.231039e+00
-7.123037e+00
-7.036617e+00
-6.977622e+00
-6.949908e+00
-6.955279e+00
-6.993513e+00
-7.062475e+00
-7.158265e+00
-7.275434e+00
-7.407237e+00
-7.545954e+00
-7.683263e+00
-7.810667e+00
-7.919961e+00
-8.003704e+00
-8.055672e+00
-8.071263e+00
-8.047812e+00
-7.984814e+00
-7.884014e+00
-7.749384e+00
-7.586953e+00
-7.404513e+00
-7.211208e+00
-7.017031e+00
-6.832250e+00
-6.666813e+00
-6.529762e+00
-6.428693e+00
-6.369310e+00
-6.355088e+00
-6.387078e+00
-6.463874e+00
-6.581733e+00
-6.734844e+00
-6.915729e+00
-7.115742e+00
-7.325618e+00
-7.536042e+00
-7.738189e+00
-7.924201e+00
-8.087576e+00
-8.223450e+00
-8.328766e+00
-8.402342e+00
-8.444826e+00
-8.458568e+00
-8.447399e+00
-8.416326e+00
-8.371141e+00
-8.317930e+00
-8.262517e+00
-8.209830e+00
-8.163271e+00
-8.124129e+00
-8.091151e+00
-8.060342e+00
-8.025086e+00
-7.976619e+00
-7.904857e+00
-7.799512e+00
-7.651357e+00
-7.453502e+00
-7.202491e+00
-6.899078e+00
-6.548575e+00
-6.160732e+00
-5.749164e+00
-5.330396e+00
-4.922645e+00
-4.544423e+00
-4.213123e+00
-3.943664e+00
-3.747331e+00
-3.630904e+00
-3.596150e+00
-3.639763e+00
-3.753742e+00
-3.926198e+00
-4.142517e+00
-4.386724e+00
-4.642924e+00
-4.896629e+00
-5.135841e+00
-5.351778e+00
-5.539186e+00
-5.696252e+00
-5.824139e+00
-5.926261e+00
-6.007378e+00
-6.072634e+00
-6.126660e+00
-6.172845e+00
-6.212845e+00
-6.246392e+00
-6.271411e+00
-6.284399e+00
-6.281025e+00
-6.256821e+00
-6.207900e+00
-6.131574e+00
-6.026828e+00
-5.894600e+00
-5.737866e+00
-5.561555e+00
-5.372321e+00
-5.178231e+00
-4.988384e+00
-4.812513e+00
-4.660550e+00
-4.542186e+00
-4.466399e+00
-4.440979e+00
-4.472049e+00
-4.563620e+00
-4.717229e+00
-4.931712e+00
-5.203163e+00
-5.525097e+00
-5.888853e+00
-6.284176e+00
-6.699945e+00
-7.124949e+00
-7.548644e+00
-7.961768e+00
-8.356784e+00
-8.728069e+00
-9.071866e+00
-9.386015e+00
-9.669520e+00
-9.922033e+00
-1.014334e+01
-1.033295e+01
-1.048976e+01
-1.061200e+01
-1.069725e+01
-1.074269e+01
-1.074542e+01
-1.070288e+01
-1.061325e+01
-1.047582e+01
-1.029133e+01
-1.006220e+01
-9.792668e+00
-9.488855e+00
-9.158675e+00
-8.811647e+00
-8.458553e+00
-8.110958e+00
-7.780592e+00
-7.478636e+00
-7.214940e+00
-6.997253e+00
-6.830524e+00
-6.716344e+00
-6.652600e+00
-6.633400e+00
-6.649292e+00
-6.687809e+00
-6.734307e+00
-6.773052e+00
-6.788464e+00
-6.766410e+00
-6.695424e+00
-6.567721e+00
-6.379933e+00
-6.133482e+00
-5.834561e+00
-5.493743e+00
-5.125243e+00
-4.745919e+00
-4.374074e+00
-4.028193e+00
-3.725684e+00
-3.481744e+00
-3.308427e+00
-3.213959e+00
-3.202355e+00
-3.273323e+00
-3.422436e+00
-3.641531e+00
-3.919284e+00
-4.241900e+00
-4.593900e+00
-4.958949e+00
-5.320722e+00
-5.663767e+00
-5.974352e+00
-6.241237e+00
-6.456329e+00
-6.615167e+00
-6.717169e+00
-6.765619e+00
-6.767371e+00
-6.732281e+00
-6.672427e+00
-6.601154e+00
-6.532046e+00
-6.477889e+00
-6.449710e+00
-6.455958e+00
-6.501885e+00
-6.589171e+00
-6.715828e+00
-6.876389e+00
-7.062376e+00
-7.263017e+00
-7.466139e+00
-7.659171e+00
-7.830166e+00
-7.968737e+00
-8.066836e+00
-8.119314e+00
-8.124213e+00
-8.082804e+00
-7.999372e+00
-7.880804e+00
-7.736030e+00
-7.575349e+00
-7.409704e+00
-7.249914e+00
-7.105927e+00
-6.986106e+00
-6.896604e+00
-6.840872e+00
-6.819350e+00
-6.829380e+00
-6.865357e+00
-6.919147e+00
-6.980719e+00
-7.038964e+00
-7.082628e+00
-7.101264e+00
-7.086141e+00
-7.031011e+00
-6.932686e+00
-6.791384e+00
-6.610815e+00
-6.398021e+00
-6.162966e+00
-5.917917e+00
-5.676643e+00
-5.453486e+00
-5.262356e+00
-5.115718e+00
-5.023659e+00
-4.993089e+00
-5.027174e+00
-5.125036e+00
-5.281753e+00
-5.488663e+00
-5.733955e+00
-6.003461e+00
-6.281622e+00
-6.552510e+00
-6.800846e+00
-7.012937e+00
-7.177471e+00
-7.286128e+00
-7.333977e+00
-7.319661e+00
-7.245342e+00
-7.116458e+00
-6.941286e+00
-6.730361e+00
-6.495789e+00
-6.250510e+00
-6.007564e+00
-5.779397e+00
-5.577267e+00
-5.410758e+00
-5.287428e+00
-5.212588e+00
-5.189203e+00
-5.217907e+00
-5.297110e+00
-5.423178e+00
-5.590669e+00
-5.792633e+00
-6.020947e+00
-6.266697e+00
-6.520595e+00
-6.773396e+00
-7.016313e+00
-7.241384e+00
-7.441771e+00
-7.611970e+00
-7.747922e+00
-7.847023e+00
-7.908047e+00
-7.930988e+00
-7.916851e+00
-7.867407e+00
-7.784956e+00
-7.672111e+00
-7.531648e+00
-7.366424e+00
-7.179380e+00
-6.973598e+00
-6.752408e+00
-6.519493e+00
-6.278960e+00
-6.035365e+00
-5.793658e+00
-5.559057e+00
-5.336870e+00
-5.132277e+00
-4.950100e+00
-4.794588e+00
-4.669228e+00
-4.576609e+00
-4.518332e+00
-4.494974e+00
-4.506098e+00
-4.550294e+00
-4.625242e+00
-4.727781e+00
-4.853979e+00
-4.999211e+00
-5.158249e+00
-5.325373e+00
-5.494530e+00
-5.659555e+00
-5.814464e+00
-5.953827e+00
-6.073210e+00
-6.169626e+00
-6.241957e+00
-6.291248e+00
-6.320821e+00
-6.336136e+00
-6.344392e+00
-6.353880e+00
-6.373154e+00
-6.410126e+00
-6.471180e+00
-6.560432e+00
-6.679199e+00
-6.825750e+00
-6.995346e+00
-7.180566e+00
-7.371881e+00
-7.558419e+00
-7.728851e+00
-7.872321e+00
-7.979331e+00
-8.042504e+00
-8.057157e+00
-8.021651e+00
-7.937488e+00
-7.809170e+00
-7.643856e+00
-7.450853e+00
-7.240995e+00
-7.025966e+00
-6.817599e+00
-6.627204e+00
-6.464939e+00
-6.339254e+00
-6.256440e+00
-6.220278e+00
-6.231829e+00
-6.289367e+00
-6.388462e+00
-6.522221e+00
-6.681680e+00
-6.856327e+00
-7.034728e+00
-7.205241e+00
-7.356745e+00
-7.479361e+00
-7.565100e+00
-7.608389e+00
-7.606451e+00
-7.559478e+00
-7.470595e+00
-7.345612e+00
-7.192554e+00
-7.021030e+00
-6.841477e+00
-6.664359e+00
-6.499393e+00
-6.354888e+00
-6.237247e+00
-6.150696e+00
-6.097227e+00
-6.076759e+00
-6.087473e+00
-6.126244e+00
-6.189124e+00
-6.271791e+00
-6.369911e+00
-6.479385e+00
-6.596461e+00
-6.717739e+00
-6.840081e+00
-6.960493e+00
-7.075992e+00
-7.183512e+00
-7.279857e+00
-7.361709e+00
-7.425687e+00
-7.468460e+00
-7.486885e+00
-7.478179e+00
-7.440106e+00
-7.371176e+00
-7.270835e+00
-7.139624e+00
-6.979308e+00
-6.792935e+00
-6.584841e+00
-6.360584e+00
-6.126826e+00
-5.891151e+00
-5.661832e+00
-5.447535e+00
-5.256958e+00
-5.098403e+00
-4.979314e+00
-4.905787e+00
-4.882139e+00
-4.910554e+00
-4.990878e+00
-5.120590e+00
-5.294950e+00
-5.507314e+00
-5.749569e+00
-6.012632e+00
-6.286946e+00
-6.562934e+00
-6.831362e+00
-7.083606e+00
-7.311831e+00
-7.509102e+00
-7.669465e+00
-7.788019e+00
-7.861019e+00
-7.886014e+00
-7.862017e+00
-7.789700e+00
-7.671581e+00
-7.512156e+00
-7.317939e+00
-7.097382e+00
-6.860632e+00
-6.619126e+00
-6.385043e+00
-6.170626e+00
-5.987453e+00
-5.845689e+00
-5.753417e+00
-5.716100e+00
-5.736222e+00
-5.813153e+00
-5.943245e+00
-6.120135e+00
-6.335249e+00
-6.578443e+00
-6.838724e+00
-7.105009e+00
-7.366829e+00
-7.614947e+00
-7.841820e+00
-8.041872e+00
-8.211557e+00
-8.349223e+00
-8.454790e+00
-8.529308e+00
-8.574472e+00
-8.592146e+00
-8.584001e+00
-8.551290e+00
-8.494804e+00
-8.414999e+00
-8.312268e+00
-8.187306e+00
-8.041513e+00
-7.877362e+00
-7.698689e+00
-7.510838e+00
-7.320631e+00
-7.136148e+00
-6.966310e+00
-6.820300e+00
-6.706867e+00
-6.633579e+00
-6.606115e+00
-6.627655e+00
-6.698446e+00
-6.815602e+00
-6.973141e+00
-7.162296e+00
-7.372054e+00
-7.589899e+00
-7.802679e+00
-7.997530e+00
-8.162765e+00
-8.288646e+00
-8.367982e+00
-8.396494e+00
-8.372930e+00
-8.298931e+00
-8.178689e+00
-8.018428e+00
-7.825797e+00
-7.609211e+00
-7.377227e+00
-7.137993e+00
-6.898819e+00
-6.665902e+00
-6.444209e+00
-6.237515e+00
-6.048578e+00
-5.879404e+00
-5.731542e+00
-5.606360e+00
-5.505240e+00
-5.429662e+00
-5.381174e+00
-5.361240e+00
-5.371028e+00
-5.411164e+00
-5.481495e+00
-5.580913e+00
-5.707254e+00
-5.857267e+00
-6.026683e+00
-6.210341e+00
-6.402369e+00
-6.596400e+00
-6.785800e+00
-6.963887e+00
-7.124141e+00
-7.260381e+00
-7.366940e+00
-7.438832e+00
-7.471948e+00
-7.463279e+00
-7.411181e+00
-7.315647e+00
-7.178561e+00
-7.003875e+00
-6.797659e+00
-6.567975e+00
-6.324564e+00
-6.078336e+00
-5.840720e+00
-5.622906e+00
-5.435082e+00
-5.285704e+00
-5.180899e+00
-5.124020e+00
-5.115422e+00
-5.152457e+00
-5.229708e+00
-5.339446e+00
-5.472291e+00
-5.618013e+00
-5.766410e+00
-5.908170e+00
-6.035632e+00
-6.143355e+00
-6.228440e+00
-6.290585e+00
-6.331857e+00
-6.356247e+00
-6.369055e+00
-6.376186e+00
-6.383444e+00
-6.395888e+00
-6.417308e+00
-6.449860e+00
-6.493869e+00
-6.547804e+00
-6.608419e+00
-6.671042e+00
-6.729988e+00
-6.779080e+00
-6.812224e+00
-6.824013e+00
-6.810304e+00
-6.768708e+00
-6.698959e+00
-6.603096e+00
-6.485441e+00
-6.352362e+00
-6.211814e+00
-6.072727e+00
-5.944269e+00
-5.835085e+00
-5.752585e+00
-5.702348e+00
-5.687717e+00
-5.709604e+00
-5.766501e+00
-5.854686e+00
-5.968569e+00
-6.101113e+00
-6.244299e+00
-6.389573e+00
-6.528255e+00
-6.651897e+00
-6.752593e+00
-6.823246e+00
-6.857808e+00
-6.851505e+00
-6.801062e+00
-6.704920e+00
-6.563430e+00
-6.379022e+00
-6.156287e+00
-5.901958e+00
-5.624743e+00
-5.334990e+00
-5.044183e+00
-4.764294e+00
-4.507031e+00
-4.283069e+00
-4.101331e+00
-3.968405e+00
-3.888163e+00
-3.861600e+00
-3.886924e+00
-3.959841e+00
-4.074006e+00
-4.221572e+00
-4.393780e+00
-4.581534e+00
-4.775927e+00
-4.968681e+00
-5.152491e+00
-5.321260e+00
-5.470244e+00
-5.596107e+00
-5.696911e+00
-5.772050e+00
-5.822154e+00
-5.848958e+00
-5.855165e+00
-5.844289e+00
-5.820498e+00
-5.788431e+00
-5.753012e+00
-5.719244e+00
-5.691980e+00
-5.675687e+00
-5.674200e+00
-5.690470e+00
-5.726331e+00
-5.782296e+00
-5.857402e+00
-5.949138e+00
-6.053462e+00
-6.164940e+00
-6.277009e+00
-6.382359e+00
-6.473419e+00
-6.542899e+00
-6.584360e+00
-6.592725e+00
-6.564700e+00
-6.499043e+00
-6.396667e+00
-6.260554e+00
-6.095518e+00
-5.907815e+00
-5.704668e+00
-5.493728e+00
-5.282524e+00
-5.077937e+00
-4.885753e+00
-4.710320e+00
-4.554369e+00
-4.418999e+00
-4.303861e+00
-4.207494e+00
-4.127797e+00
-4.062563e+00
-4.010025e+00
-3.969330e+00
-3.940897e+00
-3.926608e+00
-3.929808e+00
-3.955106e+00
-4.007998e+00
-4.094331e+00
-4.219683e+00
-4.388687e+00
-4.604389e+00
-4.867685e+00
-5.176888e+00
-5.527476e+00
-5.912029e+00
-6.320369e+00
-6.739905e+00
-7.156162e+00
-7.553472e+00
-7.915801e+00
-8.227647e+00
-8.474971e+00
-8.646073e+00
-8.732337e+00
-8.728784e+00
-8.634354e+00
-8.451930e+00
-8.188076e+00
-7.852562e+00
-7.457720e+00
-7.017721e+00
-6.547809e+00
-6.063574e+00
-5.580264e+00
-5.112180e+00
-4.672146e+00
-4.271071e+00
-3.917607e+00
-3.617904e+00
-3.375488e+00
-3.191263e+00
-3.063639e+00
-2.988797e+00
-2.961066e+00
-2.973392e+00
-3.017882e+00
-3.086356e+00
-3.170897e+00
-3.264337e+00
-3.360644e+00
-3.455190e+00
-3.544878e+00
-3.628124e+00
-3.704740e+00
-3.775708e+00
-3.842925e+00
-3.908917e+00
-3.976563e+00
-4.048856e+00
-4.128681e+00
-4.218643e+00
-4.320921e+00
-4.437150e+00
-4.568330e+00
-4.714737e+00
-4.875860e+00
-5.050343e+00
-5.235959e+00
-5.429619e+00
-5.627439e+00
-5.824863e+00
-6.016859e+00
-6.198172e+00
-6.363632e+00
-6.508480e+00
-6.628700e+00
-6.721317e+00
-6.784651e+00
-6.818497e+00
-6.824208e+00
-6.804673e+00
-6.764178e+00
-6.708135e+00
-6.642706e+00
-6.574329e+00
-6.509191e+00
-6.452700e+00
-6.409004e+00
-6.380631e+00
-6.368277e+00
-6.370781e+00
-6.385297e+00
-6.407645e+00
-6.432807e+00
-6.455521e+00
-6.470894e+00
-6.474980e+00
-6.465249e+00
-6.440893e+00
-6.402940e+00
-6.354158e+00
-6.298771e+00
-6.242004e+00
-6.189506e+00
-6.146717e+00
-6.118225e+00
-6.107183e+00
-6.114861e+00
-6.140370e+00
-6.180629e+00
-6.230574e+00
-6.283621e+00
-6.332323e+00
-6.369162e+00
-6.387371e+00
-6.381688e+00
-6.348950e+00
-6.288457e+00
-6.202088e+00
-6.094150e+00
-5.971019e+00
-5.840601e+00
-5.711682e+00
-5.593228e+00
-5.493682e+00
-5.420310e+00
-5.378640e+00
-5.372034e+00
-5.401422e+00
-5.465220e+00
-5.559448e+00
-5.678034e+00
-5.813302e+00
-5.956582e+00
-6.098911e+00
-6.231745e+00
-6.347629e+00
-6.440752e+00
-6.507341e+00
-6.545870e+00
-6.557048e+00
-6.543627e+00
-6.510027e+00
-6.461840e+00
-6.405256e+00
-6.346479e+00
-6.291184e+00
-6.244089e+00
-6.208661e+00
-6.187018e+00
-6.179991e+00
-6.187337e+00
-6.208038e+00
-6.240614e+00
-6.283392e+00
-6.334675e+00
-6.392794e+00
-6.456068e+00
-6.522703e+00
-6.590682e+00
-6.657705e+00
-6.721205e+00
-6.778444e+00
-6.826698e+00
-6.863472e+00
-6.886744e+00
-6.895155e+00
-6.888161e+00
-6.866083e+00
-6.830086e+00
-6.782070e+00
-6.724514e+00
-6.660277e+00
-6.592402e+00
-6.523930e+00
-6.457745e+00
-6.396454e+00
-6.342303e+00
-6.297128e+00
-6.262331e+00
-6.238883e+00
-6.227338e+00
-6.227877e+00
-6.240361e+00
-6.264392e+00
-6.299375e+00
-6.344560e+00
-6.399038e+00
-6.461710e+00
-6.531195e+00
-6.605721e+00
-6.683014e+00
-6.760223e+00
-6.833927e+00
-6.900245e+00
-6.955063e+00
-6.994367e+00
-7.014636e+00
-7.013232e+00
-6.988721e+00
-6.941043e+00
-6.871513e+00
-6.782634e+00
-6.677762e+00
-6.560689e+00
-6.435228e+00
-6.304874e+00
-6.172590e+00
-6.040747e+00
-5.911195e+00
-5.785425e+00
-5.664773e+00
-5.550605e+00
-5.444451e+00
-5.348064e+00
-5.263401e+00
-5.192540e+00
-5.137529e+00
-5.100218e+00
-5.082062e+00
-5.083938e+00
-5.106004e+00
-5.147600e+00
-5.207226e+00
-5.282595e+00
-5.370746e+00
-5.468230e+00
-5.571322e+00
-5.676268e+00
-5.779523e+00
-5.877961e+00
-5.969020e+00
-6.050772e+00
-6.121884e+00
-6.181503e+00
-6.229082e+00
-6.264199e+00
-6.286413e+00
-6.295205e+00
-6.290008e+00
-6.270333e+00
-6.235958e+00
-6.187143e+00
-6.124833e+00
-6.050818e+00
-5.967810e+00
-5.879431e+00
-5.790093e+00
-5.704769e+00
-5.628679e+00
-5.566907e+00
-5.523985e+00
-5.503496e+00
-5.507718e+00
-5.537368e+00
-5.591463e+00
-5.667309e+00
-5.760643e+00
-5.865903e+00
-5.976624e+00
-6.085911e+00
-6.186968e+00
-6.273626e+00
-6.340821e+00
-6.384991e+00
-6.404363e+00
-6.399104e+00
-6.371346e+00
-6.325093e+00
-6.265988e+00
-6.200987e+00
-6.137909e+00
-6.084907e+00
-6.049869e+00
-6.039790e+00
-6.060169e+00
-6.114484e+00
-6.203805e+00
-6.326591e+00
-6.478705e+00
-6.653658e+00
-6.843059e+00
-7.037249e+00
-7.226019e+00
-7.399374e+00
-7.548226e+00
-7.664975e+00
-7.743925e+00
-7.781519e+00
-7.776413e+00
-7.729395e+00
-7.643216e+00
-7.522350e+00
-7.372722e+00
-7.201432e+00
-7.016461e+00
-6.826382e+00
-6.640036e+00
-6.466181e+00
-6.313080e+00
-6.188049e+00
-6.096965e+00
-6.043772e+00
-6.030038e+00
-6.054618e+00
-6.113485e+00
-6.199795e+00
-6.304192e+00
-6.415385e+00
-6.520931e+00
-6.608182e+00
-6.665293e+00
-6.682190e+00
-6.651387e+00
-6.568585e+00
-6.432978e+00
-6.247259e+00
-6.017336e+00
-5.751820e+00
-5.461341e+00
-5.157775e+00
-4.853469e+00
-4.560504e+00
-4.290065e+00
-4.051926e+00
-3.854068e+00
-3.702439e+00
-3.600822e+00
-3.550834e+00
-3.552009e+00
-3.601989e+00
-3.696776e+00
-3.831049e+00
-3.998521e+00
-4.192308e+00
-4.405285e+00
-4.630422e+00
-4.861055e+00
-5.091105e+00
-5.315206e+00
-5.528776e+00
-5.728018e+00
-5.909888e+00
-6.072053e+00
-6.212849e+00
-6.331277e+00
-6.427015e+00
-6.500443e+00
-6.552664e+00
-6.585482e+00
-6.601323e+00
-6.603090e+00
-6.593953e+00
-6.577115e+00
-6.555583e+00
-6.531980e+00
-6.508439e+00
-6.486583e+00
-6.467585e+00
-6.452277e+00
-6.441280e+00
-6.435101e+00
-6.434183e+00
-6.438882e+00
-6.449371e+00
-6.465504e+00
-6.486646e+00
-6.511526e+00
-6.538127e+00
-6.563657e+00
-6.584621e+00
-6.596985e+00
-6.596449e+00
-6.578773e+00
-6.540134e+00
-6.477453e+00
-6.388651e+00
-6.272804e+00
-6.130179e+00
-5.962169e+00
-5.771140e+00
-5.560240e+00
-5.333185e+00
-5.094064e+00
-4.847183e+00
-4.596954e+00
-4.347837e+00
-4.104327e+00
-3.870968e+00
-3.652396e+00
-3.453351e+00
-3.278674e+00
-3.133249e+00
-3.021872e+00
-2.949069e+00
-2.918843e+00
-2.934387e+00
-2.997781e+00
-3.109698e+00
-3.269166e+00
-3.473384e+00
-3.717645e+00
-3.995355e+00
-4.298174e+00
-4.616283e+00
-4.938770e+00
-5.254122e+00
-5.550793e+00
-5.817815e+00
-6.045401e+00
-6.225497e+00
-6.352239e+00
-6.422264e+00
-6.434876e+00
-6.392031e+00
-6.298172e+00
-6.159939e+00
-5.985777e+00
-5.785508e+00
-5.569885e+00
-5.350166e+00
-5.137697e+00
-4.943507e+00
-4.777903e+00
-4.650046e+00
-4.567511e+00
-4.535852e+00
-4.558207e+00
-4.634982e+00
-4.763668e+00
-4.938831e+00
-5.152308e+00
-5.393628e+00
-5.650642e+00
-5.910353e+00
-6.159861e+00
-6.387374e+00
-6.583160e+00
-6.740338e+00
-6.855418e+00
-6.928505e+00
-6.963140e+00
-6.965809e+00
-6.945169e+00
-6.911100e+00
-6.873706e+00
-6.842364e+00
-6.824939e+00
-6.827200e+00
-6.852484e+00
-6.901597e+00
-6.972912e+00
-7.062634e+00
-7.165169e+00
-7.273572e+00
-7.380019e+00
-7.476285e+00
-7.554222e+00
-7.606201e+00
-7.625531e+00
-7.606828e+00
-7.546313e+00
-7.442045e+00
-7.294058e+00
-7.104411e+00
-6.877158e+00
-6.618240e+00
-6.335325e+00
-6.037592e+00
-5.735478e+00
-5.440366e+00
-5.164217e+00
-4.919126e+00
-4.716807e+00
-4.568007e+00
-4.481889e+00
-4.465404e+00
-4.522717e+00
-4.654730e+00
-4.858762e+00
-5.128437e+00
-5.453808e+00
-5.821753e+00
-6.216620e+00
-6.621111e+00
-7.017314e+00
-7.387834e+00
-7.716886e+00
-7.991273e+00
-8.201141e+00
-8.340450e+00
-8.407111e+00
-8.402804e+00
-8.332504e+00
-8.203801e+00
-8.026096e+00
-7.809790e+00
-7.565533e+00
-7.303615e+00
-7.033518e+00
-6.763645e+00
-6.501183e+00
-6.252091e+00
-6.021148e+00
-5.812037e+00
-5.627433e+00
-5.469068e+00
-5.337768e+00
-5.233472e+00
-5.155249e+00
-5.101330e+00
-5.069197e+00
-5.055737e+00
-5.057470e+00
-5.070830e+00
-5.092488e+00
-5.119668e+00
-5.150432e+00
-5.183895e+00
-5.220349e+00
-5.261282e+00
-5.309269e+00
-5.367733e+00
-5.440579e+00
-5.531724e+00
-5.644536e+00
-5.781249e+00
-5.942393e+00
-6.126324e+00
-6.328899e+00
-6.543376e+00
-6.760558e+00
-6.969216e+00
-7.156759e+00
-7.310113e+00
-7.416722e+00
-7.465566e+00
-7.448098e+00
-7.358995e+00
-7.196659e+00
-6.963433e+00
-6.665536e+00
-6.312738e+00
-5.917840e+00
-5.496003e+00
-5.063977e+00
-4.639273e+00
-4.239304e+00
-3.880532e+00
-3.577650e+00
-3.342838e+00
-3.185149e+00
-3.110066e+00
-3.119265e+00
-3.210615e+00
-3.378407e+00
-3.613791e+00
-3.905385e+00
-4.240000e+00
-4.603418e+00
-4.981184e+00
-5.359343e+00
-5.725095e+00
-6.067347e+00
-6.377123e+00
-6.647845e+00
-6.875477e+00
-7.058525e+00
-7.197909e+00
-7.296697e+00
-7.359736e+00
-7.393168e+00
-7.403891e+00
-7.398980e+00
-7.385134e+00
-7.368180e+00
-7.352696e+00
-7.341768e+00
-7.336925e+00
-7.338213e+00
-7.344427e+00
-7.353426e+00
-7.362514e+00
-7.368821e+00
-7.369651e+00
-7.362764e+00
-7.346572e+00
-7.320249e+00
-7.283750e+00
-7.237744e+00
-7.183481e+00
-7.122596e+00
-7.056882e+00
-6.988042e+00
-6.917453e+00
-6.845961e+00
-6.773724e+00
-6.700142e+00
-6.623861e+00
-6.542894e+00
-6.454818e+00
-6.357068e+00
-6.247268e+00
-6.123571e+00
-5.984966e+00
-5.831480e+00
-5.664281e+00
-5.485628e+00
-5.298710e+00
-5.107397e+00
-4.915956e+00
-4.728796e+00
-4.550273e+00
-4.384588e+00
-4.235751e+00
-4.107593e+00
-4.003764e+00
-3.927688e+00
-3.882446e+00
-3.870583e+00
-3.893893e+00
-3.953190e+00
-4.048138e+00
-4.177158e+00
-4.337420e+00
-4.524931e+00
-4.734693e+00
-4.960909e+00
-5.197236e+00
-5.437069e+00
-5.673850e+00
-5.901395e+00
-6.114224e+00
-6.307876e+00
-6.479162e+00
-6.626348e+00
-6.749223e+00
-6.849051e+00
-6.928385e+00
-6.990775e+00
-7.040366e+00
-7.081451e+00
-7.117994e+00
-7.153216e+00
-7.189261e+00
-7.227011e+00
-7.266053e+00
-7.304802e+00
-7.340752e+00
-7.370819e+00
-7.391725e+00
-7.400385e+00
-7.394266e+00
-7.371677e+00
-7.331994e+00
-7.275777e+00
-7.204798e+00
-7.121960e+00
-7.031139e+00
-6.936953e+00
-6.844509e+00
-6.759133e+00
-6.686119e+00
-6.630497e+00
-6.596808e+00
-6.588902e+00
-6.609729e+00
-6.661142e+00
-6.743711e+00
-6.856588e+00
-6.997427e+00
-7.162380e+00
-7.346191e+00
-7.542353e+00
-7.743342e+00
-7.940902e+00
-8.126366e+00
-8.291014e+00
-8.426446e+00
-8.524968e+00
-8.579974e+00
-8.586313e+00
-8.540608e+00
-8.441528e+00
-8.289969e+00
-8.089148e+00
-7.844584e+00
-7.563953e+00
-7.256833e+00
-6.934312e+00
-6.608483e+00
-6.291827e+00
-5.996508e+00
-5.733633e+00
-5.512525e+00
-5.340088e+00
-5.220351e+00
-5.154223e+00
-5.139537e+00
-5.171354e+00
-5.242517e+00
-5.344395e+00
-5.467728e+00
-5.603493e+00
-5.743690e+00
-5.881977e+00
-6.014083e+00
-6.137967e+00
-6.253717e+00
-6.363194e+00
-6.469489e+00
-6.576266e+00
-6.687066e+00
-6.804665e+00
-6.930562e+00
-7.064631e+00
-7.204976e+00
-7.347977e+00
-7.488517e+00
-7.620356e+00
-7.736610e+00
-7.830289e+00
-7.894850e+00
-7.924712e+00
-7.915707e+00
-7.865431e+00
-7.773480e+00
-7.641576e+00
-7.473550e+00
-7.275215e+00
-7.054092e+00
-6.819005e+00
-6.579566e+00
-6.345558e+00
-6.126303e+00
-5.930050e+00
-5.763470e+00
-5.631297e+00
-5.536163e+00
-5.478607e+00
-5.457245e+00
-5.469058e+00
-5.509730e+00
-5.574011e+00
-5.656045e+00
-5.749653e+00
-5.848560e+00
-5.946584e+00
-6.037788e+00
-6.116633e+00
-6.178135e+00
-6.218039e+00
-6.233019e+00
-6.220896e+00
-6.180836e+00
-6.113533e+00
-6.021313e+00
-5.908158e+00
-5.779628e+00
-5.642671e+00
-5.505346e+00
-5.376456e+00
-5.265123e+00
-5.180295e+00
-5.130231e+00
-5.121938e+00
-5.160620e+00
-5.249144e+00
-5.387569e+00
-5.572813e+00
-5.798493e+00
-6.055005e+00
-6.329877e+00
-6.608415e+00
-6.874616e+00
-7.112302e+00
-7.306394e+00
-7.444206e+00
-7.516645e+00
-7.519175e+00
-7.452438e+00
-7.322445e+00
-7.140287e+00
-6.921400e+00
-6.684413e+00
-6.449731e+00
-6.237938e+00
-6.068213e+00
-5.956863e+00
-5.916115e+00
-5.953249e+00
-6.070125e+00
-6.263129e+00
-6.523506e+00
-6.838053e+00
-7.190094e+00
-7.560648e+00
-7.929718e+00
-8.277588e+00
-8.586054e+00
-8.839506e+00
-9.025797e+00
-9.136856e+00
-9.169017e+00
-9.123047e+00
-9.003895e+00
-8.820179e+00
-8.583468e+00
-8.307400e+00
-8.006722e+00
-7.696309e+00
-7.390242e+00
-7.101003e+00
-6.838826e+00
-6.611249e+00
-6.422876e+00
-6.275345e+00
-6.167494e+00
-6.095705e+00
-6.054385e+00
-6.036552e+00
-6.034483e+00
-6.040373e+00
-6.046971e+00
-6.048129e+00
-6.039234e+00
-6.017496e+00
-5.982050e+00
-5.933891e+00
-5.875657e+00
-5.811299e+00
-5.745677e+00
-5.684147e+00
-5.632148e+00
-5.594813e+00
-5.576595e+00
-5.580901e+00
-5.609732e+00
-5.663343e+00
-5.739970e+00
-5.835669e+00
-5.944339e+00
-6.057957e+00
-6.167064e+00
-6.261464e+00
-6.331078e+00
-6.366870e+00
-6.361744e+00
-6.311298e+00
-6.214362e+00
-6.073258e+00
-5.893759e+00
-5.684753e+00
-5.457632e+00
-5.225473e+00
-5.002084e+00
-4.800985e+00
-4.634439e+00
-4.512596e+00
-4.442836e+00
-4.429346e+00
-4.472960e+00
-4.571258e+00
-4.718874e+00
-4.907994e+00
-5.128970e+00
-5.371005e+00
-5.622866e+00
-5.873577e+00
-6.113072e+00
-6.332761e+00
-6.526000e+00
-6.688432e+00
-6.818181e+00
-6.915889e+00
-6.984579e+00
-7.029367e+00
-7.057017e+00
-7.075403e+00
-7.092901e+00
-7.117771e+00
-7.157578e+00
-7.218680e+00
-7.305818e+00
-7.421811e+00
-7.567357e+00
-7.740961e+00
-7.938972e+00
-8.155747e+00
-8.383932e+00
-8.614850e+00
-8.838989e+00
-9.046538e+00
-9.227951e+00
-9.374495e+00
-9.478724e+00
-9.534859e+00
-9.539033e+00
-9.489400e+00
-9.386089e+00
-9.231038e+00
-9.027724e+00
-8.780828e+00
-8.495879e+00
-8.178918e+00
-7.836219e+00
-7.474080e+00
-7.098703e+00
-6.716143e+00
-6.332317e+00
-5.953036e+00
-5.584040e+00
-5.230995e+00
-4.899449e+00
-4.594724e+00
-4.321778e+00
-4.085033e+00
-3.888219e+00
-3.734247e+00
-3.625117e+00
-3.561864e+00
-3.544526e+00
-3.572108e+00
-3.642550e+00
-3.752697e+00
-3.898286e+00
-4.073974e+00
-4.273420e+00
-4.489435e+00
-4.714179e+00
-4.939396e+00
-5.156669e+00
-5.357674e+00
-5.534442e+00
-5.679621e+00
-5.786776e+00
-5.850707e+00
-5.867812e+00
-5.836437e+00
-5.757199e+00
-5.633192e+00
-5.470039e+00
-5.275727e+00
-5.060204e+00
-4.834767e+00
-4.611289e+00
-4.401364e+00
-4.215494e+00
-4.062393e+00
-3.948505e+00
-3.877772e+00
-3.851638e+00
-3.869274e+00
-3.927933e+00
-4.023385e+00
-4.150357e+00
-4.302939e+00
-4.474940e+00
-4.660196e+00
-4.852826e+00
-5.047467e+00
-5.239477e+00
-5.425103e+00
-5.601599e+00
-5.767275e+00
-5.921452e+00
-6.064321e+00
-6.196707e+00
-6.319756e+00
-6.434597e+00
-6.542023e+00
-6.642236e+00
-6.734708e+00
-6.818182e+00
-6.890796e+00
-6.950331e+00
-6.994511e+00
-7.021326e+00
-7.029315e+00
-7.017773e+00
-6.986865e+00
-6.937645e+00
-6.871982e+00
-6.792441e+00
-6.702120e+00
-6.604486e+00
-6.503212e+00
-6.402014e+00
-6.304494e+00
-6.213959e+00
-6.133240e+00
-6.064503e+00
-6.009099e+00
-5.967473e+00
-5.939165e+00
-5.922942e+00
-5.917027e+00
-5.919427e+00
-5.928288e+00
-5.942222e+00
-5.960546e+00
-5.983387e+00
-6.011623e+00
-6.046688e+00
-6.090253e+00
-6.143840e+00
-6.208433e+00
-6.284136e+00
-6.369932e+00
-6.463580e+00
-6.561661e+00
-6.659784e+00
-6.752925e+00
-6.835867e+00
-6.903701e+00
-6.952318e+00
-6.978848e+00
-6.981996e+00
-6.962243e+00
-6.921881e+00
-6.864900e+00
-6.796733e+00
-6.723881e+00
-6.653468e+00
-6.592739e+00
-6.548546e+00
-6.526852e+00
-6.532274e+00
-6.567720e+00
-6.634135e+00
-6.730405e+00
-6.853419e+00
-6.998301e+00
-7.158777e+00
-7.327628e+00
-7.497166e+00
-7.659681e+00
-7.807798e+00
-7.934732e+00
-8.034438e+00
-8.101691e+00
-8.132117e+00
-8.122239e+00
-8.069562e+00
-7.972712e+00
-7.831637e+00
-7.647860e+00
-7.424742e+00
-7.167728e+00
-6.884497e+00
-6.584978e+00
-6.281169e+00
-5.986728e+00
-5.716331e+00
-5.484848e+00
-5.306375e+00
-5.193231e+00
-5.155004e+00
-5.197734e+00
-5.323328e+00
-5.529236e+00
-5.808434e+00
-6.149716e+00
-6.538268e+00
-6.956482e+00
-7.384951e+00
-7.803564e+00
-8.192633e+00
-8.533967e+00
-8.811837e+00
-9.013769e+00
-9.131127e+00
-9.159445e+00
-9.098501e+00
-8.952137e+00
-8.727841e+00
-8.436154e+00
-8.089939e+00
-7.703586e+00
-7.292210e+00
-6.870890e+00
-6.453988e+00
-6.054588e+00
-5.684044e+00
-5.351685e+00
-5.064628e+00
-4.827735e+00
-4.643665e+00
-4.513027e+00
-4.434609e+00
-4.405644e+00
-4.422112e+00
-4.479038e+00
-4.570766e+00
-4.691209e+00
-4.834063e+00
-4.992990e+00
-5.161777e+00
-5.334479e+00
-5.505554e+00
-5.669980e+00
-5.823358e+00
-5.961990e+00
-6.082933e+00
-6.184009e+00
-6.263798e+00
-6.321603e+00
-6.357418e+00
-6.371897e+00
-6.366353e+00
-6.342782e+00
-6.303915e+00
-6.253282e+00
-6.195247e+00
-6.135000e+00
-6.078447e+00
-6.031992e+00
-6.002185e+00
-5.995255e+00
-6.016570e+00
-6.070088e+00
-6.157868e+00
-6.279704e+00
-6.432963e+00
-6.612625e+00
-6.811560e+00
-7.020988e+00
-7.231094e+00
-7.431717e+00
-7.613050e+00
-7.766275e+00
-7.884086e+00
-7.961074e+00
-7.993945e+00
-7.981600e+00
-7.925090e+00
-7.827469e+00
-7.693566e+00
-7.529704e+00
-7.343355e+00
-7.142761e+00
-6.936500e+00
-6.733035e+00
-6.540251e+00
-6.365012e+00
-6.212765e+00
-6.087240e+00
-5.990262e+00
-5.921711e+00
-5.879632e+00
-5.860509e+00
-5.859671e+00
-5.871802e+00
-5.891504e+00
-5.913856e+00
-5.934904e+00
-5.952027e+00
-5.964139e+00
-5.971695e+00
-5.976523e+00
-5.981499e+00
-5.990119e+00
-6.006038e+00
-6.032633e+00
-6.072639e+00
-6.127909e+00
-6.199290e+00
-6.286607e+00
-6.388736e+00
-6.503710e+00
-6.628846e+00
-6.760856e+00
-6.895946e+00
-7.029911e+00
-7.158240e+00
-7.276259e+00
-7.379310e+00
-7.462986e+00
-7.523389e+00
-7.557396e+00
-7.562916e+00
-7.539083e+00
-7.486390e+00
-7.406715e+00
-7.303244e+00
-7.180278e+00
-7.042944e+00
-6.896815e+00
-6.747494e+00
-6.600179e+00
-6.459274e+00
-6.328071e+00
-6.208533e+00
-6.101213e+00
-6.005307e+00
-5.918850e+00
-5.839035e+00
-5.762644e+00
-5.686517e+00
-5.608045e+00
-5.525600e+00
-5.438859e+00
-5.348997e+00
-5.258710e+00
-5.172097e+00
-5.094412e+00
-5.031722e+00
-4.990519e+00
-4.977285e+00
-4.998059e+00
-5.057984e+00
-5.160868e+00
-5.308760e+00
-5.501575e+00
-5.736801e+00
-6.009314e+00
-6.311357e+00
-6.632681e+00
-6.960877e+00
-7.281892e+00
-7.580698e+00
-7.842097e+00
-8.051598e+00
-8.196307e+00
-8.265776e+00
-8.252727e+00
-8.153605e+00
-7.968910e+00
-7.703280e+00
-7.365327e+00
-6.967236e+00
-6.524158e+00
-6.053442e+00
-5.573766e+00
-5.104220e+00
-4.663400e+00
-4.268572e+00
-3.934939e+00
-3.675037e+00
-3.498281e+00
-3.410651e+00
-3.414534e+00
-3.508698e+00
-3.688402e+00
-3.945634e+00
-4.269462e+00
-4.646494e+00
-5.061431e+00
-5.497706e+00
-5.938166e+00
-6.365814e+00
-6.764540e+00
-7.119841e+00
-7.419482e+00
-7.654043e+00
-7.817336e+00
-7.906638e+00
-7.922735e+00
-7.869759e+00
-7.754841e+00
-7.587578e+00
-7.379381e+00
-7.142715e+00
-6.890316e+00
-6.634423e+00
-6.386111e+00
-6.154758e+00
-5.947691e+00
-5.770026e+00
-5.624687e+00
-5.512584e+00
-5.432891e+00
-5.383411e+00
-5.360954e+00
-5.361728e+00
-5.381683e+00
-5.416822e+00
-5.463436e+00
-5.518274e+00
-5.578638e+00
-5.642398e+00
-5.707953e+00
-5.774138e+00
-5.840098e+00
-5.905158e+00
-5.968680e+00
-6.029953e+00
-6.088101e+00
-6.142032e+00
-6.190432e+00
-6.231816e+00
-6.264638e+00
-6.287467e+00
-6.299216e+00
-6.299409e+00
-6.288444e+00
-6.267836e+00
-6.240382e+00
-6.210224e+00
-6.182766e+00
-6.164441e+00
-6.162306e+00
-6.183495e+00
-6.234556e+00
-6.320742e+00
-6.445313e+00
-6.608950e+00
-6.809354e+00
-7.041101e+00
-7.295802e+00
-7.562569e+00
-7.828782e+00
-8.081064e+00
-8.306392e+00
-8.493223e+00
-8.632525e+00
-8.718595e+00
-8.749592e+00
-8.727710e+00
-8.658991e+00
-8.552771e+00
-8.420832e+00
-8.276345e+00
-8.132698e+00
-8.002344e+00
-7.895783e+00
-7.820773e+00
-7.781852e+00
-7.780185e+00
-7.813753e+00
-7.877809e+00
-7.965543e+00
-8.068852e+00
-8.179133e+00
-8.287998e+00
-8.387888e+00
-8.472512e+00
-8.537149e+00
-8.578789e+00
-8.596156e+00
-8.589631e+00
-8.561106e+00
-8.513768e+00
-8.451846e+00
-8.380295e+00
-8.304459e+00
-8.229689e+00
-8.160962e+00
-8.102519e+00
-8.057549e+00
-8.027956e+00
-8.014238e+00
-8.015483e+00
-8.029499e+00
-8.053055e+00
-8.082227e+00
-8.112795e+00
-8.140667e+00
-8.162266e+00
-8.174845e+00
-8.176684e+00
-8.167144e+00
-8.146601e+00
-8.116256e+00
-8.077894e+00
-8.033628e+00
-7.985674e+00
-7.936194e+00
-7.887223e+00
-7.840665e+00
-7.798344e+00
-7.762082e+00
-7.733767e+00
-7.715394e+00
-7.709040e+00
-7.716773e+00
-7.740479e+00
-7.781624e+00
-7.840970e+00
-7.918291e+00
-8.012132e+00
-8.119660e+00
-8.236649e+00
-8.357615e+00
-8.476107e+00
-8.585127e+00
-8.677673e+00
-8.747336e+00
-8.788920e+00
-8.799034e+00
-8.776572e+00
-8.723045e+00
-8.642686e+00
-8.542308e+00
-8.430911e+00
-8.319048e+00
-8.218020e+00
-8.138971e+00
-8.091963e+00
-8.085115e+00
-8.123885e+00
-8.210537e+00
-8.343853e+00
-8.519077e+00
-8.728124e+00
-8.959995e+00
-9.201382e+00
-9.437411e+00
-9.652476e+00
-9.831113e+00
-9.958887e+00
-1.002324e+01
-1.001425e+01
-9.925297e+00
-9.753537e+00
-9.500171e+00
-9.170491e+00
-8.773666e+00
-8.322304e+00
-7.831807e+00
-7.319580e+00
-6.804139e+00
-6.304178e+00
-5.837637e+00
-5.420822e+00
-5.067605e+00
-4.788751e+00
-4.591417e+00
-4.478841e+00
-4.450270e+00
-4.501128e+00
-4.623419e+00
-4.806343e+00
-5.037078e+00
-5.301646e+00
-5.585806e+00
-5.875881e+00
-6.159447e+00
-6.425854e+00
-6.666531e+00
-6.875097e+00
-7.047307e+00
-7.180859e+00
-7.275137e+00
-7.330909e+00
-7.350031e+00
-7.335176e+00
-7.289601e+00
-7.216952e+00
-7.121118e+00
-7.006114e+00
-6.876002e+00
-6.734827e+00
-6.586569e+00
-6.435090e+00
-6.284077e+00
-6.136973e+00
-5.996915e+00
-5.866680e+00
-5.748654e+00
-5.644834e+00
-5.556856e+00
-5.486051e+00
-5.433497e+00
-5.400082e+00
-5.386540e+00
-5.393468e+00
-5.421310e+00
-5.470305e+00
-5.540384e+00
-5.631025e+00
-5.741045e+00
-5.868380e+00
-6.009852e+00
-6.160995e+00
-6.315975e+00
-6.467656e+00
-6.607831e+00
-6.727633e+00
-6.818093e+00
-6.870812e+00
-6.878679e+00
-6.836582e+00
-6.742022e+00
-6.595594e+00
-6.401252e+00
-6.166333e+00
-5.901314e+00
-5.619294e+00
-5.335227e+00
-5.064965e+00
-4.824180e+00
-4.627255e+00
-4.486244e+00
-4.409980e+00
-4.403407e+00
-4.467188e+00
-4.597598e+00
-4.786726e+00
-5.022964e+00
-5.291744e+00
-5.576469e+00
-5.859581e+00
-6.123671e+00
-6.352564e+00
-6.532310e+00
-6.652011e+00
-6.704465e+00
-6.686575e+00
-6.599534e+00
-6.448752e+00
-6.243535e+00
-5.996525e+00
-5.722921e+00
-5.439524e+00
-5.163686e+00
-4.912226e+00
-4.700400e+00
-4.541012e+00
-4.443694e+00
-4.414434e+00
-4.455328e+00
-4.564608e+00
-4.736901e+00
-4.963717e+00
-5.234136e+00
-5.535620e+00
-5.854908e+00
-6.178910e+00
-6.495529e+00
-6.794354e+00
-7.067186e+00
-7.308375e+00
-7.514945e+00
-7.686537e+00
-7.825148e+00
-7.934711e+00
-8.020523e+00
-8.088569e+00
-8.144794e+00
-8.194387e+00
-8.241131e+00
-8.286916e+00
-8.331442e+00
-8.372179e+00
-8.404581e+00
-8.422551e+00
-8.419113e+00
-8.387224e+00
-8.320640e+00
-8.214752e+00
-8.067289e+00
-7.878817e+00
-7.652980e+00
-7.396438e+00
-7.118521e+00
-6.830612e+00
-6.545357e+00
-6.275753e+00
-6.034245e+00
-5.831894e+00
-5.677712e+00
-5.578195e+00
-5.537075e+00
-5.555274e+00
-5.631042e+00
-5.760218e+00
-5.936592e+00
-6.152317e+00
-6.398346e+00
-6.664873e+00
-6.941764e+00
-7.218958e+00
-7.486834e+00
-7.736535e+00
-7.960252e+00
-8.151457e+00
-8.305115e+00
-8.417837e+00
-8.487998e+00
-8.515783e+00
-8.503140e+00
-8.453629e+00
-8.372139e+00
-8.264485e+00
-8.136917e+00
-7.995572e+00
-7.845954e+00
-7.692488e+00
-7.538209e+00
-7.384626e+00
-7.231767e+00
-7.078396e+00
-6.922374e+00
-6.761125e+00
-6.592156e+00
-6.413581e+00
-6.224607e+00
-6.025907e+00
-5.819863e+00
-5.610613e+00
-5.403898e+00
-5.206692e+00
-5.026646e+00
-4.871403e+00
-4.747834e+00
-4.661302e+00
-4.615020e+00
-4.609598e+00
-4.642830e+00
-4.709748e+00
-4.802947e+00
-4.913153e+00
-5.029970e+00
-5.142742e+00
-5.241431e+00
-5.317439e+00
-5.364298e+00
-5.378159e+00
-5.358048e+00
-5.305876e+00
-5.226198e+00
-5.125758e+00
-5.012868e+00
-4.896680e+00
-4.786413e+00
-4.690614e+00
-4.616505e+00
-4.569459e+00
-4.552651e+00
-4.566902e+00
-4.610713e+00
-4.680503e+00
-4.770997e+00
-4.875750e+00
-4.987742e+00
-5.099996e+00
-5.206161e+00
-5.301020e+00
-5.380890e+00
-5.443895e+00
-5.490089e+00
-5.521434e+00
-5.541604e+00
-5.555647e+00
-5.569494e+00
-5.589360e+00
-5.621078e+00
-5.669440e+00
-5.737601e+00
-5.826627e+00
-5.935255e+00
-6.059898e+00
-6.194913e+00
-6.333125e+00
-6.466533e+00
-6.587148e+00
-6.687839e+00
-6.763095e+00
-6.809618e+00
-6.826681e+00
-6.816213e+00
-6.782650e+00
-6.732549e+00
-6.674049e+00
-6.616209e+00
-6.568290e+00
-6.539018e+00
-6.535869e+00
-6.564418e+00
-6.627808e+00
-6.726387e+00
-6.857572e+00
-7.015967e+00
-7.193755e+00
-7.381314e+00
-7.568005e+00
-7.743037e+00
-7.896308e+00
-8.019135e+00
-8.104810e+00
-8.148958e+00
-8.149689e+00
-8.107571e+00
-8.025462e+00
-7.908232e+00
-7.762400e+00
-7.595715e+00
-7.416682e+00
-7.234054e+00
-7.056299e+00
-6.891075e+00
-6.744751e+00
-6.622016e+00
-6.525623e+00
-6.456294e+00
-6.412789e+00
-6.392131e+00
-6.389945e+00
-6.400865e+00
-6.418969e+00
-6.438210e+00
-6.452804e+00
-6.457583e+00
-6.448290e+00
-6.421826e+00
-6.376426e+00
-6.311772e+00
-6.229047e+00
-6.130906e+00
-6.021390e+00
-5.905771e+00
-5.790329e+00
-5.682061e+00
-5.588312e+00
-5.516351e+00
-5.472897e+00
-5.463653e+00
-5.492883e+00
-5.563088e+00
-5.674836e+00
-5.826753e+00
-6.015672e+00
-6.236918e+00
-6.484677e+00
-6.752388e+00
-7.033126e+00
-7.319931e+00
-7.606076e+00
-7.885274e+00
-8.151827e+00
-8.400736e+00
-8.627774e+00
-8.829526e+00
-9.003407e+00
-9.147645e+00
-9.261233e+00
-9.343859e+00
-9.395816e+00
-9.417897e+00
-9.411303e+00
-9.377562e+00
-9.318471e+00
-9.236072e+00
-9.132641e+00
-9.010705e+00
-8.873062e+00
-8.722801e+00
-8.563319e+00
-8.398320e+00
-8.231789e+00
-8.067934e+00
-7.911084e+00
-7.765545e+00
-7.635414e+00
-7.524367e+00
-7.435446e+00
-7.370862e+00
-7.331839e+00
-7.318518e+00
-7.329931e+00
-7.364044e+00
-7.417879e+00
-7.487695e+00
-7.569221e+00
-7.657929e+00
-7.749308e+00
-7.839134e+00
-7.923686e+00
-7.999899e+00
-8.065427e+00
-8.118618e+00
-8.158398e+00
-8.184097e+00
-8.195258e+00
-8.191443e+00
-8.172105e+00
-8.136523e+00
-8.083835e+00
-8.013140e+00
-7.923688e+00
-7.815104e+00
-7.687642e+00
-7.542434e+00
-7.381700e+00
-7.208888e+00
-7.028720e+00
-6.847105e+00
-6.670928e+00
-6.507710e+00
-6.365169e+00
-6.250720e+00
-6.170963e+00
-6.131201e+00
-6.135021e+00
-6.183995e+00
-6.277496e+00
-6.412671e+00
-6.584573e+00
-6.786442e+00
-7.010123e+00
-7.246581e+00
-7.486462e+00
-7.720648e+00
-7.940739e+00
-8.139440e+00
-8.310833e+00
-8.450516e+00
-8.555661e+00
-8.624987e+00
-8.658686e+00
-8.658301e+00
-8.626572e+00
-8.567242e+00
-8.484811e+00
-8.384251e+00
-8.270698e+00
-8.149120e+00
-8.024030e+00
-7.899235e+00
-7.777676e+00
-7.661355e+00
-7.551362e+00
-7.447986e+00
-7.350904e+00
-7.259416e+00
-7.172724e+00
-7.090202e+00
-7.011667e+00
-6.937584e+00
-6.869210e+00
-6.808632e+00
-6.758692e+00
-6.722792e+00
-6.704602e+00
-6.707678e+00
-6.735061e+00
-6.788872e+00
-6.869966e+00
-6.977669e+00
-7.109645e+00
-7.261894e+00
-7.428893e+00
-7.603871e+00
-7.779195e+00
-7.946830e+00
-8.098844e+00
-8.227896e+00
-8.327670e+00
-8.393229e+00
-8.421246e+00
-8.410111e+00
-8.359928e+00
-8.272413e+00
-8.150727e+00
-7.999272e+00
-7.823479e+00
-7.629590e+00
-7.424441e+00
-7.215245e+00
-7.009354e+00
-6.814012e+00
-6.636102e+00
-6.481898e+00
-6.356857e+00
-6.265449e+00
-6.211041e+00
-6.195845e+00
-6.220903e+00
-6.286108e+00
-6.390234e+00
-6.530975e+00
-6.704981e+00
-6.907896e+00
-7.134413e+00
-7.378355e+00
-7.632797e+00
-7.890227e+00
-8.142744e+00
-8.382285e+00
-8.600854e+00
-8.790751e+00
-8.944785e+00
-9.056483e+00
-9.120279e+00
-9.131712e+00
-9.087614e+00
-8.986304e+00
-8.827757e+00
-8.613754e+00
-8.347983e+00
-8.036066e+00
-7.685511e+00
-7.305538e+00
-6.906796e+00
-6.500951e+00
-6.100179e+00
-5.716580e+00
-5.361589e+00
-5.045417e+00
-4.776587e+00
-4.561587e+00
-4.404671e+00
-4.307803e+00
-4.270733e+00
-4.291197e+00
-4.365196e+00
-4.487335e+00
-4.651180e+00
-4.849592e+00
-5.075006e+00
-5.319645e+00
-5.575660e+00
-5.835219e+00
-6.090575e+00
-6.334153e+00
-6.558683e+00
-6.757414e+00
-6.924396e+00
-7.054837e+00
-7.145483e+00
-7.194996e+00
-7.204256e+00
-7.176540e+00
-7.117524e+00
-7.035086e+00
-6.938896e+00
-6.839822e+00
-6.749208e+00
-6.678076e+00
-6.636323e+00
-6.631991e+00
-6.670653e+00
-6.754962e+00
-6.884401e+00
-7.055244e+00
-7.260735e+00
-7.491488e+00
-7.736064e+00
-7.981701e+00
-8.215139e+00
-8.423464e+00
-8.594920e+00
-8.719605e+00
-8.790028e+00
-8.801459e+00
-8.752082e+00
-8.642942e+00
-8.477716e+00
-8.262335e+00
-8.004513e+00
-7.713225e+00
-7.398171e+00
-7.069263e+00
-6.736174e+00
-6.407947e+00
-6.092707e+00
-5.797470e+00
-5.528077e+00
-5.289222e+00
-5.084588e+00
-4.917043e+00
-4.788872e+00
-4.701994e+00
-4.658116e+00
-4.658792e+00
-4.705367e+00
-4.798786e+00
-4.939318e+00
-5.126211e+00
-5.357346e+00
-5.628954e+00
-5.935453e+00
-6.269442e+00
-6.621888e+00
-6.982486e+00
-7.340162e+00
-7.683673e+00
-8.002240e+00
-8.286159e+00
-8.527341e+00
-8.719747e+00
-8.859708e+00
-8.946104e+00
-8.980424e+00
-8.966678e+00
-8.911180e+00
-8.822187e+00
-8.709401e+00
-8.583367e+00
-8.454776e+00
-8.333740e+00
-8.229087e+00
-8.147724e+00
-8.094129e+00
-8.070026e+00
-8.074266e+00
-8.102943e+00
-8.149755e+00
-8.206570e+00
-8.264176e+00
-8.313126e+00
-8.344605e+00
-8.351216e+00
-8.327604e+00
-8.270843e+00
-8.180567e+00
-8.058817e+00
-7.909666e+00
-7.738665e+00
-7.552190e+00
-7.356766e+00
-7.158433e+00
-6.962217e+00
-6.771747e+00
-6.589034e+00
-6.414443e+00
-6.246839e+00
-6.083893e+00
-5.922504e+00
-5.759293e+00
-5.591119e+00
-5.415567e+00
-5.231364e+00
-5.038711e+00
-4.839492e+00
-4.637371e+00
-4.437750e+00
-4.247595e+00
-4.075128e+00
-3.929393e+00
-3.819716e+00
-3.755099e+00
-3.743587e+00
-3.791665e+00
-3.903741e+00
-4.081730e+00
-4.324794e+00
-4.629209e+00
-4.988389e+00
-5.393034e+00
-5.831424e+00
-6.289827e+00
-6.753031e+00
-7.204981e+00
-7.629478e+00
-8.010909e+00
-8.334956e+00
-8.589241e+00
-8.763874e+00
-8.851878e+00
-8.849496e+00
-8.756375e+00
-8.575620e+00
-8.313726e+00
-7.980381e+00
-7.588116e+00
-7.151835e+00
-6.688203e+00
-6.214942e+00
-5.750048e+00
-5.310988e+00
-4.913899e+00
-4.572866e+00
-4.299291e+00
-4.101423e+00
-3.984067e+00
-3.948498e+00
-3.992585e+00
-4.111090e+00
-4.296115e+00
-4.537644e+00
-4.824117e+00
-5.142994e+00
-5.481288e+00
-5.826031e+00
-6.164686e+00
-6.485509e+00
-6.777880e+00
-7.032612e+00
-7.242251e+00
-7.401353e+00
-7.506726e+00
-7.557580e+00
-7.555569e+00
-7.504669e+00
-7.410880e+00
-7.281760e+00
-7.125825e+00
-6.951884e+00
-6.768371e+00
-6.582769e+00
-6.401191e+00
-6.228154e+00
-6.066576e+00
-5.917966e+00
-5.782782e+00
-5.660888e+00
-5.552043e+00
-5.456347e+00
-5.374604e+00
-5.308529e+00
-5.260806e+00
-5.234988e+00
-5.235253e+00
-5.266086e+00
-5.331892e+00
-5.436615e+00
-5.583387e+00
-5.774222e+00
-6.009794e+00
-6.289278e+00
-6.610278e+00
-6.968833e+00
-7.359488e+00
-7.775440e+00
-8.208730e+00
-8.650473e+00
-9.091116e+00
-9.520688e+00
-9.929056e+00
-1.030616e+01
-1.064226e+01
-1.092816e+01
-1.115548e+01
-1.131695e+01
-1.140673e+01
-1.142069e+01
-1.135677e+01
-1.121515e+01
-1.099842e+01
-1.071154e+01
-1.036171e+01
-9.958119e+00
-9.511492e+00
-9.033636e+00
-8.536877e+00
-8.033500e+00
-7.535210e+00
-7.052674e+00
-6.595174e+00
-6.170401e+00
-5.784415e+00
-5.441744e+00
-5.145595e+00
-4.898130e+00
-4.700752e+00
-4.554329e+00
-4.459348e+00
-4.415941e+00
-4.423809e+00
-4.482040e+00
-4.588855e+00
-4.741321e+00
-4.935083e+00
-5.164159e+00
-5.420858e+00
-5.695861e+00
-5.978478e+00
-6.257112e+00
-6.519873e+00
-6.755326e+00
-6.953285e+00
-7.105589e+00
-7.206763e+00
-7.254507e+00
-7.249943e+00
-7.197594e+00
-7.105078e+00
-6.982552e+00
-6.841944e+00
-6.696070e+00
-6.557696e+00
-6.438681e+00
-6.349253e+00
-6.297499e+00
-6.289085e+00
-6.327205e+00
-6.412698e+00
-6.544302e+00
-6.718954e+00
-6.932100e+00
-7.177958e+00
-7.449731e+00
-7.739751e+00
-8.039603e+00
-8.340235e+00
-8.632125e+00
-8.905522e+00
-9.150775e+00
-9.358759e+00
-9.521344e+00
-9.631883e+00
-9.685664e+00
-9.680272e+00
-9.615818e+00
-9.495031e+00
-9.323155e+00
-9.107697e+00
-8.858003e+00
-8.584722e+00
-8.299190e+00
-8.012791e+00
-7.736352e+00
-7.479607e+00
-7.250776e+00
-7.056252e+00
-6.900430e+00
-6.785638e+00
-6.712184e+00
-6.678490e+00
-6.681300e+00
-6.715956e+00
-6.776727e+00
-6.857187e+00
-6.950628e+00
-7.050478e+00
-7.150715e+00
-7.246244e+00
-7.333196e+00
-7.409157e+00
-7.473262e+00
-7.526187e+00
-7.569995e+00
-7.607862e+00
-7.643702e+00
-7.681699e+00
-7.725820e+00
-7.779326e+00
-7.844365e+00
-7.921667e+00
-8.010408e+00
-8.108239e+00
-8.211502e+00
-8.315597e+00
-8.415454e+00
-8.506048e+00
-8.582890e+00
-8.642424e+00
-8.682302e+00
-8.701501e+00
-8.700307e+00
-8.680179e+00
-8.643549e+00
-8.593564e+00
-8.533824e+00
-8.468113e+00
-8.400129e+00
-8.333228e+00
-8.270188e+00
-8.213005e+00
-8.162750e+00
-8.119496e+00
-8.082333e+00
-8.049467e+00
-8.018384e+00
-7.986069e+00
-7.949254e+00
-7.904661e+00
-7.849240e+00
-7.780380e+00
-7.696089e+00
-7.595137e+00
-7.477163e+00
-7.342726e+00
-7.193309e+00
-7.031252e+00
-6.859627e+00
-6.682040e+00
-6.502389e+00
-6.324567e+00
-6.152160e+00
-5.988129e+00
-5.834531e+00
-5.692288e+00
-5.561029e+00
-5.439034e+00
-5.323297e+00
-5.209717e+00
-5.093415e+00
-4.969176e+00
-4.831961e+00
-4.677456e+00
-4.502599e+00
-4.306023e+00
-4.088378e+00
-3.852486e+00
-3.603325e+00
-3.347831e+00
-3.094540e+00
-2.853107e+00
-2.633738e+00
-2.446593e+00
-2.301207e+00
-2.205968e+00
-2.167696e+00
-2.191316e+00
-2.279665e+00
-2.433400e+00
-2.651019e+00
-2.928968e+00
-3.261819e+00
-3.642492e+00
-4.062498e+00
-4.512197e+00
-4.981037e+00
-5.457802e+00
-5.930845e+00
-6.388357e+00
-6.818649e+00
-7.210498e+00
-7.553526e+00
-7.838643e+00
-8.058506e+00
-8.207975e+00
-8.284540e+00
-8.288654e+00
-8.223948e+00
-8.097292e+00
-7.918658e+00
-7.700792e+00
-7.458678e+00
-7.208800e+00
-6.968240e+00
-6.753638e+00
-6.580100e+00
-6.460113e+00
-6.402584e+00
-6.412078e+00
-6.488363e+00
-6.626288e+00
-6.816057e+00
-7.043860e+00
-7.292842e+00
-7.544325e+00
-7.779200e+00
-7.979369e+00
-8.129124e+00
-8.216346e+00
-8.233421e+00
-8.177794e+00
-8.052123e+00
-7.864019e+00
-7.625418e+00
-7.351641e+00
-7.060237e+00
-6.769711e+00
-6.498234e+00
-6.262451e+00
-6.076456e+00
-5.951014e+00
-5.893077e+00
-5.905607e+00
-5.987696e+00
-6.134942e+00
-6.340017e+00
-6.593360e+00
-6.883913e+00
-7.199831e+00
-7.529117e+00
-7.860134e+00
-8.181980e+00
-8.484713e+00
-8.759472e+00
-8.998493e+00
-9.195084e+00
-9.343577e+00
-9.439298e+00
-9.478563e+00
-9.458716e+00
-9.378224e+00
-9.236819e+00
-9.035703e+00
-8.777800e+00
-8.468026e+00
-8.113540e+00
-7.723897e+00
-7.311058e+00
-6.889194e+00
-6.474246e+00
-6.083260e+00
-5.733526e+00
-5.441593e+00
-5.222240e+00
-5.087501e+00
-5.045831e+00
-5.101473e+00
-5.254094e+00
-5.498709e+00
-5.825916e+00
-6.222417e+00
-6.671793e+00
-7.155458e+00
-7.653726e+00
-8.146878e+00
-8.616164e+00
-9.044661e+00
-9.417945e+00
-9.724559e+00
-9.956275e+00
-1.010817e+01
-1.017855e+01
-1.016871e+01
-1.008264e+01
-9.926594e+00
-9.708740e+00
-9.438665e+00
-9.126980e+00
-8.784919e+00
-8.423962e+00
-8.055490e+00
-7.690461e+00
-7.339126e+00
-7.010777e+00
-6.713550e+00
-6.454282e+00
-6.238428e+00
-6.070025e+00
-5.951692e+00
-5.884649e+00
-5.868745e+00
-5.902485e+00
-5.983071e+00
-6.106445e+00
-6.267368e+00
-6.459517e+00
-6.675622e+00
-6.907635e+00
-7.146933e+00
-7.384565e+00
-7.611532e+00
-7.819107e+00
-7.999180e+00
-8.144618e+00
-8.249620e+00
-8.310039e+00
-8.323644e+00
-8.290294e+00
-8.211998e+00
-8.092850e+00
-7.938840e+00
-7.757543e+00
-7.557721e+00
-7.348859e+00
-7.140668e+00
-6.942580e+00
-6.763259e+00
-6.610145e+00
-6.489048e+00
-6.403815e+00
-6.356086e+00
-6.345178e+00
-6.368091e+00
-6.419684e+00
-6.492998e+00
-6.579725e+00
-6.670811e+00
-6.757121e+00
-6.830142e+00
-6.882643e+00
-6.909233e+00
-6.906773e+00
-6.874582e+00
-6.814446e+00
-6.730413e+00
-6.628413e+00
-6.515758e+00
-6.400580e+00
-6.291252e+00
-6.195877e+00
-6.121832e+00
-6.075411e+00
-6.061539e+00
-6.083548e+00
-6.143000e+00
-6.239556e+00
-6.370900e+00
-6.532749e+00
-6.718971e+00
-6.921841e+00
-7.132443e+00
-7.341206e+00
-7.538538e+00
-7.715508e+00
-7.864488e+00
-7.979709e+00
-8.057646e+00
-8.097199e+00
-8.099659e+00
-8.068441e+00
-8.008652e+00
-7.926515e+00
-7.828735e+00
-7.721867e+00
-7.611771e+00
-7.503177e+00
-7.399423e+00
-7.302362e+00
-7.212435e+00
-7.128879e+00
-7.050038e+00
-6.973721e+00
-6.897566e+00
-6.819377e+00
-6.737382e+00
-6.650405e+00
-6.557932e+00
-6.460077e+00
-6.357462e+00
-6.251049e+00
-6.141971e+00
-6.031395e+00
-5.920461e+00
-5.810307e+00
-5.702182e+00
-5.597612e+00
-5.498595e+00
-5.407755e+00
-5.328421e+00
-5.264591e+00
-5.220746e+00
-5.201532e+00
-5.211340e+00
-5.253811e+00
-5.331363e+00
-5.444769e+00
-5.592860e+00
-5.772395e+00
-5.978105e+00
-6.202925e+00
-6.438386e+00
-6.675126e+00
-6.903454e+00
-7.113925e+00
-7.297848e+00
-7.447714e+00
-7.557493e+00
-7.622838e+00
-7.641199e+00
-7.611877e+00
-7.536068e+00
-7.416880e+00
-7.259335e+00
-7.070305e+00
-6.858351e+00
-6.633401e+00
-6.406259e+00
-6.187962e+00
-5.989018e+00
-5.818628e+00
-5.683989e+00
-5.589766e+00
-5.537808e+00
-5.527151e+00
-5.554301e+00
-5.613758e+00
-5.698727e+00
-5.801914e+00
-5.916340e+00
-6.036056e+00
-6.156683e+00
-6.275734e+00
-6.392659e+00
-6.508637e+00
-6.626145e+00
-6.748365e+00
-6.878509e+00
-7.019145e+00
-7.171592e+00
-7.335458e+00
-7.508357e+00
-7.685839e+00
-7.861541e+00
-8.027550e+00
-8.174952e+00
-8.294522e+00
-8.377512e+00
-8.416453e+00
-8.405908e+00
-8.343107e+00
-8.228386e+00
-8.065389e+00
-7.860996e+00
-7.624983e+00
-7.369444e+00
-7.108023e+00
-6.855040e+00
-6.624574e+00
-6.429590e+00
-6.281147e+00
-6.187765e+00
-6.154956e+00
-6.184976e+00
-6.276776e+00
-6.426189e+00
-6.626297e+00
-6.867977e+00
-7.140559e+00
-7.432530e+00
-7.732248e+00
-8.028570e+00
-8.311374e+00
-8.571932e+00
-8.803113e+00
-8.999450e+00
-9.157062e+00
-9.273503e+00
-9.347547e+00
-9.378982e+00
-9.368440e+00
-9.317295e+00
-9.227647e+00
-9.102391e+00
-8.945363e+00
-8.761520e+00
-8.557122e+00
-8.339860e+00
-8.118877e+00
-7.904630e+00
-7.708572e+00
-7.542622e+00
-7.418458e+00
-7.346636e+00
-7.335640e+00
-7.390927e+00
-7.514089e+00
-7.702260e+00
-7.947843e+00
-8.238638e+00
-8.558377e+00
-8.887653e+00
-9.205149e+00
-9.489073e+00
-9.718682e+00
-9.875744e+00
-9.945836e+00
-9.919350e+00
-9.792150e+00
-9.565803e+00
-9.247394e+00
-8.848953e+00
-8.386540e+00
-7.879100e+00
-7.347171e+00
-6.811563e+00
-6.292104e+00
-5.806543e+00
-5.369678e+00
-4.992756e+00
-4.683168e+00
-4.444426e+00
-4.276400e+00
-4.175755e+00
-4.136542e+00
-4.150850e+00
-4.209487e+00
-4.302615e+00
-4.420297e+00
-4.552942e+00
-4.691632e+00
-4.828327e+00
-4.955993e+00
-5.068664e+00
-5.161508e+00
-5.230902e+00
-5.274564e+00
-5.291713e+00
-5.283239e+00
-5.251822e+00
-5.201939e+00
-5.139708e+00
-5.072548e+00
-5.008653e+00
-4.956343e+00
-4.923354e+00
-4.916148e+00
-4.939343e+00
-4.995302e+00
-5.083937e+00
-5.202726e+00
-5.346929e+00
-5.509987e+00
-5.684043e+00
-5.860565e+00
-6.030995e+00
-6.187399e+00
-6.323050e+00
-6.432904e+00
-6.513934e+00
-6.565290e+00
-6.588272e+00
-6.586114e+00
-6.563608e+00
-6.526597e+00
-6.481386e+00
-6.434151e+00
-6.390381e+00
-6.354432e+00
-6.329228e+00
-6.316117e+00
-6.314897e+00
-6.323975e+00
-6.340627e+00
-6.361314e+00
-6.382006e+00
-6.398485e+00
-6.406599e+00
-6.402453e+00
-6.382551e+00
-6.343880e+00
-6.283967e+00
-6.200920e+00
-6.093457e+00
-5.960949e+00
-5.803456e+00
-5.621784e+00
-5.417528e+00
-5.193116e+00
-4.951830e+00
-4.697804e+00
-4.435995e+00
-4.172109e+00
-3.912496e+00
-3.663994e+00
-3.433747e+00
-3.228974e+00
-3.056712e+00
-2.923531e+00
-2.835220e+00
-2.796487e+00
-2.810658e+00
-2.879430e+00
-3.002687e+00
-3.178404e+00
-3.402655e+00
-3.669722e+00
-3.972315e+00
-4.301879e+00
-4.648983e+00
-5.003757e+00
-5.356352e+00
-5.697402e+00
-6.018443e+00
-6.312281e+00
-6.573257e+00
-6.797426e+00
-6.982624e+00
-7.128433e+00
-7.236057e+00
-7.308119e+00
-7.348412e+00
-7.361617e+00
-7.352999e+00
-7.328116e+00
-7.292529e+00
-7.251530e+00
-7.209891e+00
-7.171647e+00
-7.139920e+00
-7.116810e+00
-7.103354e+00
-7.099568e+00
-7.104547e+00
-7.116631e+00
-7.133578e+00
-7.152753e+00
-7.171291e+00
-7.186253e+00
-7.194758e+00
-7.194125e+00
-7.182026e+00
-7.156674e+00
-7.117026e+00
-7.062995e+00
-6.995643e+00
-6.917318e+00
-6.831688e+00
-6.743660e+00
-6.659133e+00
-6.584609e+00
-6.526654e+00
-6.491272e+00
-6.483231e+00
-6.505438e+00
-6.558447e+00
-6.640160e+00
-6.745791e+00
-6.868109e+00
-6.997931e+00
-7.124835e+00
-7.238004e+00
-7.327108e+00
-7.383152e+00
-7.399201e+00
-7.370938e+00
-7.297014e+00
-7.179183e+00
-7.022223e+00
-6.833663e+00
-6.623344e+00
-6.402831e+00
-6.184731e+00
-5.981942e+00
-5.806857e+00
-5.670586e+00
-5.582201e+00
-5.548075e+00
-5.571339e+00
-5.651521e+00
-5.784421e+00
-5.962238e+00
-6.173983e+00
-6.406156e+00
-6.643648e+00
-6.870796e+00
-7.072504e+00
-7.235346e+00
-7.348530e+00
-7.404665e+00
-7.400249e+00
-7.335845e+00
-7.215931e+00
-7.048446e+00
-6.844068e+00
-6.615299e+00
-6.375428e+00
-6.137481e+00
-5.913235e+00
-5.712404e+00
-5.542040e+00
-5.406202e+00
-5.305879e+00
-5.239160e+00
-5.201608e+00
-5.186787e+00
-5.186907e+00
-5.193527e+00
-5.198275e+00
-5.193538e+00
-5.173061e+00
-5.132431e+00
-5.069379e+00
-4.983915e+00
-4.878265e+00
-4.756658e+00
-4.624960e+00
-4.490229e+00
-4.360198e+00
-4.242758e+00
-4.145441e+00
-4.074950e+00
-4.036754e+00
-4.034770e+00
-4.071146e+00
-4.146160e+00
-4.258251e+00
-4.404154e+00
-4.579156e+00
-4.777423e+00
-4.992380e+00
-5.217112e+00
-5.444745e+00
-5.668779e+00
-5.883367e+00
-6.083519e+00
-6.265226e+00
-6.425519e+00
-6.562443e+00
-6.674981e+00
-6.762895e+00
-6.826532e+00
-6.866572e+00
-6.883779e+00
-6.878766e+00
-6.851827e+00
-6.802872e+00
-6.731495e+00
-6.637177e+00
-6.519608e+00
-6.379086e+00
-6.216925e+00
-6.035809e+00
-5.840043e+00
-5.635632e+00
-5.430192e+00
-5.232681e+00
-5.052964e+00
-4.901258e+00
-4.787488e+00
-4.720613e+00
-4.707958e+00
-4.754628e+00
-4.863026e+00
-5.032540e+00
-5.259404e+00
-5.536770e+00
-5.854974e+00
-6.201976e+00
-6.563942e+00
-6.925925e+00
-7.272596e+00
-7.588993e+00
-7.861230e+00
-8.077162e+00
-8.226958e+00
-8.303574e+00
-8.303113e+00
-8.225046e+00
-8.072279e+00
-7.851066e+00
-7.570748e+00
-7.243335e+00
-6.882953e+00
-6.505198e+00
-6.126419e+00
-5.762998e+00
-5.430621e+00
-5.143587e+00
-4.914157e+00
-4.751957e+00
-4.663450e+00
-4.651516e+00
-4.715190e+00
-4.849581e+00
-5.046043e+00
-5.292596e+00
-5.574602e+00
-5.875639e+00
-6.178533e+00
-6.466426e+00
-6.723826e+00
-6.937516e+00
-7.097279e+00
-7.196382e+00
-7.231797e+00
-7.204163e+00
-7.117521e+00
-6.978848e+00
-6.797446e+00
-6.584255e+00
-6.351132e+00
-6.110169e+00
-5.873086e+00
-5.650722e+00
-5.452641e+00
-5.286843e+00
-5.159575e+00
-5.075220e+00
-5.036261e+00
-5.043315e+00
-5.095237e+00
-5.189284e+00
-5.321334e+00
-5.486145e+00
-5.677639e+00
-5.889180e+00
-6.113857e+00
-6.344739e+00
-6.575126e+00
-6.798770e+00
-7.010084e+00
-7.204312e+00
-7.377666e+00
-7.527401e+00
-7.651838e+00
-7.750310e+00
-7.823074e+00
-7.871157e+00
-7.896197e+00
-7.900270e+00
-7.885719e+00
-7.855017e+00
-7.810634e+00
-7.754945e+00
-7.690148e+00
-7.618201e+00
-7.540775e+00
-7.459222e+00
-7.374560e+00
-7.287473e+00
-7.198348e+00
-7.107332e+00
-7.014416e+00
-6.919539e+00
-6.822694e+00
-6.724008e+00
-6.623801e+00
-6.522591e+00
-6.421077e+00
-6.320077e+00
-6.220469e+00
-6.123117e+00
-6.028808e+00
-5.938182e+00
-5.851672e+00
-5.769427e+00
-5.691248e+00
-5.616518e+00
-5.544174e+00
-5.472708e+00
-5.400226e+00
-5.324564e+00
-5.243443e+00
-5.154670e+00
-5.056329e+00
-4.946977e+00
-4.825808e+00
-4.692781e+00
-4.548711e+00
-4.395307e+00
-4.235175e+00
-4.071778e+00
-3.909356e+00
-3.752822e+00
-3.607634e+00
-3.479625e+00
-3.374812e+00
-3.299141e+00
-3.258176e+00
-3.256733e+00
-3.298465e+00
-3.385452e+00
-3.517812e+00
-3.693409e+00
-3.907699e+00
-4.153738e+00
-4.422410e+00
-4.702845e+00
-4.983043e+00
-5.250650e+00
-5.493837e+00
-5.702207e+00
-5.867644e+00
-5.985019e+00
-6.052680e+00
-6.072674e+00
-6.050664e+00
-5.995561e+00
-5.918885e+00
-5.833902e+00
-5.754626e+00
-5.694724e+00
-5.666452e+00
-5.679681e+00
-5.741108e+00
-5.853732e+00
-6.016629e+00
-6.225065e+00
-6.470915e+00
-6.743359e+00
-7.029777e+00
-7.316752e+00
-7.591088e+00
-7.840747e+00
-8.055622e+00
-8.228088e+00
-8.353298e+00
-8.429226e+00
-8.456479e+00
-8.437934e+00
-8.378276e+00
-8.283485e+00
-8.160352e+00
-8.016069e+00
-7.857908e+00
-7.692990e+00
-7.528144e+00
-7.369786e+00
-7.223818e+00
-7.095476e+00
-6.989120e+00
-6.907976e+00
-6.853833e+00
-6.826763e+00
-6.824910e+00
-6.844406e+00
-6.879469e+00
-6.922687e+00
-6.965503e+00
-6.998857e+00
-7.013923e+00
-7.002877e+00
-6.959600e+00
-6.880248e+00
-6.763624e+00
-6.611319e+00
-6.427613e+00
-6.219148e+00
-5.994423e+00
-5.763157e+00
-5.535583e+00
-5.321737e+00
-5.130792e+00
-4.970482e+00
-4.846647e+00
-4.762912e+00
-4.720532e+00
-4.718375e+00
-4.753071e+00
-4.819292e+00
-4.910157e+00
-5.017719e+00
-5.133496e+00
-5.249012e+00
-5.356294e+00
-5.448310e+00
-5.519313e+00
-5.565098e+00
-5.583161e+00
-5.572772e+00
-5.534978e+00
-5.472509e+00
-5.389623e+00
-5.291851e+00
-5.185663e+00
-5.078046e+00
-4.976026e+00
-4.886158e+00
-4.814031e+00
-4.763858e+00
-4.738177e+00
-4.737735e+00
-4.761541e+00
-4.807113e+00
-4.870878e+00
-4.948667e+00
-5.036253e+00
-5.129865e+00
-5.226594e+00
-5.324663e+00
-5.423523e+00
-5.523774e+00
-5.626932e+00
-5.735072e+00
-5.850401e+00
-5.974795e+00
-6.109360e+00
-6.254033e+00
-6.407276e+00
-6.565866e+00
-6.724834e+00
-6.877543e+00
-7.015940e+00
-7.130962e+00
-7.213091e+00
-7.253021e+00
-7.242384e+00
-7.174484e+00
-7.044966e+00
-6.852376e+00
-6.598562e+00
-6.288886e+00
-5.932220e+00
-5.540751e+00
-5.129569e+00
-4.716070e+00
-4.319197e+00
-3.958524e+00
-3.653243e+00
-3.421078e+00
-3.277213e+00
-3.233284e+00
-3.296539e+00
-3.469223e+00
-3.748268e+00
-4.125323e+00
-4.587143e+00
-5.116306e+00
-5.692210e+00
-6.292267e+00
-6.893188e+00
-7.472273e+00
-8.008611e+00
-8.484106e+00
-8.884288e+00
-9.198860e+00
-9.421972e+00
-9.552211e+00
-9.592337e+00
-9.548797e+00
-9.431057e+00
-9.250825e+00
-9.021221e+00
-8.755956e+00
-8.468577e+00
-8.171820e+00
-7.877110e+00
-7.594209e+00
-7.331014e+00
-7.093505e+00
-6.885783e+00
-6.710203e+00
-6.567541e+00
-6.457196e+00
-6.377398e+00
-6.325420e+00
-6.297818e+00
-6.290691e+00
-6.299965e+00
-6.321697e+00
-6.352377e+00
-6.389177e+00
-6.430126e+00
-6.474182e+00
-6.521176e+00
-6.571656e+00
-6.626640e+00
-6.687313e+00
-6.754719e+00
-6.829469e+00
-6.911506e+00
-6.999941e+00
-7.092986e+00
-7.187988e+00
-7.281545e+00
-7.369713e+00
-7.448248e+00
-7.512879e+00
-7.559560e+00
-7.584697e+00
-7.585326e+00
-7.559254e+00
-7.505166e+00
-7.422707e+00
-7.312531e+00
-7.176318e+00
-7.016732e+00
-6.837323e+00
-6.642352e+00
-6.436555e+00
-6.224869e+00
-6.012144e+00
-5.802892e+00
-5.601086e+00
-5.410045e+00
-5.232407e+00
-5.070183e+00
-4.924863e+00
-4.797566e+00
-4.689181e+00
-4.600498e+00
-4.532300e+00
-4.485411e+00
-4.460699e+00
-4.459040e+00
-4.481234e+00
-4.527899e+00
-4.599317e+00
-4.695269e+00
-4.814849e+00
-4.956297e+00
-5.116865e+00
-5.292768e+00
-5.479245e+00
-5.670750e+00
-5.861273e+00
-6.044768e+00
-6.215613e+00
-6.369056e+00
-6.501550e+00
-6.610932e+00
-6.696404e+00
-6.758327e+00
-6.797858e+00
-6.816511e+00
-6.815716e+00
-6.796463e+00
-6.759097e+00
-6.703293e+00
-6.628223e+00
-6.532874e+00
-6.416455e+00
-6.278826e+00
-6.120878e+00
-5.944796e+00
-5.754177e+00
-5.553982e+00
-5.350325e+00
-5.150125e+00
-4.960648e+00
-4.789000e+00
-4.641612e+00
-4.523793e+00
-4.439398e+00
-4.390644e+00
-4.378110e+00
-4.400877e+00
-4.456800e+00
-4.542828e+00
-4.655341e+00
-4.790444e+00
-4.944196e+00
-5.112771e+00
-5.292553e+00
-5.480195e+00
-5.672639e+00
-5.867128e+00
-6.061194e+00
-6.252632e+00
-6.439450e+00
-6.619804e+00
-6.791933e+00
-6.954098e+00
-7.104561e+00
-7.241596e+00
-7.363549e+00
-7.468922e+00
-7.556473e+00
-7.625298e+00
-7.674892e+00
-7.705174e+00
-7.716476e+00
-7.709512e+00
-7.685335e+00
-7.645291e+00
-7.590986e+00
-7.524255e+00
-7.447147e+00
-7.361902e+00
-7.270932e+00
-7.176791e+00
-7.082137e+00
-6.989682e+00
-6.902149e+00
-6.822225e+00
-6.752515e+00
-6.695510e+00
-6.653533e+00
-6.628679e+00
-6.622726e+00
-6.637007e+00
-6.672263e+00
-6.728481e+00
-6.804750e+00
-6.899162e+00
-7.008794e+00
-7.129770e+00
-7.257432e+00
-7.386596e+00
-7.511865e+00
-7.627977e+00
-7.730145e+00
-7.814350e+00
-7.877565e+00
-7.917879e+00
-7.934503e+00
-7.927674e+00
-7.898455e+00
-7.848464e+00
-7.779581e+00
-7.693675e+00
-7.592403e+00
-7.477124e+00
-7.348945e+00
-7.208898e+00
-7.058212e+00
-6.898645e+00
-6.732781e+00
-6.564260e+00
-6.397834e+00
-6.239253e+00
-6.094933e+00
-5.971463e+00
-5.874990e+00
-5.810581e+00
-5.781664e+00
-5.789632e+00
-5.833683e+00
-5.910940e+00
-6.016810e+00
-6.145560e+00
-6.291008e+00
-6.447227e+00
-6.609171e+00
-6.773138e+00
-6.936997e+00
-7.100189e+00
-7.263480e+00
-7.428552e+00
-7.597460e+00
-7.772076e+00
-7.953556e+00
-8.141922e+00
-8.335793e+00
-8.532287e+00
-8.727100e+00
-8.914739e+00
-9.088886e+00
-9.242839e+00
-9.370002e+00
-9.464364e+00
-9.520924e+00
-9.536029e+00
-9.507596e+00
-9.435206e+00
-9.320075e+00
-9.164917e+00
-8.973722e+00
-8.751480e+00
-8.503864e+00
-8.236910e+00
-7.956709e+00
-7.669145e+00
-7.379695e+00
-7.093315e+00
-6.814427e+00
-6.546986e+00
-6.294619e+00
-6.060782e+00
-5.848903e+00
-5.662455e+00
-5.504942e+00
-5.379784e+00
-5.290105e+00
-5.238481e+00
-5.226664e+00
-5.255361e+00
-5.324085e+00
-5.431124e+00
-5.573613e+00
-5.747726e+00
-5.948921e+00
-6.172231e+00
-6.412547e+00
-6.664872e+00
-6.924518e+00
-7.187237e+00
-7.449276e+00
-7.707351e+00
-7.958555e+00
-8.200197e+00
-8.429613e+00
-8.643975e+00
-8.840134e+00
-9.014550e+00
-9.163303e+00
-9.282206e+00
-9.366998e+00
-9.413586e+00
-9.418304e+00
-9.378153e+00
-9.291000e+00
-9.155724e+00
-8.972297e+00
-8.741804e+00
-8.466413e+00
-8.149301e+00
-7.794567e+00
-7.407135e+00
-6.992692e+00
-6.557646e+00
-6.109121e+00
-5.654976e+00
-5.203815e+00
-4.764968e+00
-4.348395e+00
-3.964498e+00
-3.623821e+00
-3.336633e+00
-3.112414e+00
-2.959287e+00
-2.883417e+00
-2.888464e+00
-2.975112e+00
-3.140761e+00
-3.379405e+00
-3.681738e+00
-4.035502e+00
-4.426050e+00
-4.837114e+00
-5.251699e+00
-5.653049e+00
-6.025594e+00
-6.355808e+00
-6.632897e+00
-6.849277e+00
-7.000808e+00
-7.086787e+00
-7.109716e+00
-7.074906e+00
-6.989938e+00
-6.864066e+00
-6.707595e+00
-6.531280e+00
-6.345773e+00
-6.161137e+00
-5.986438e+00
-5.829418e+00
-5.696256e+00
-5.591415e+00
-5.517570e+00
-5.475619e+00
-5.464773e+00
-5.482709e+00
-5.525769e+00
-5.589206e+00
-5.667445e+00
-5.754363e+00
-5.843567e+00
-5.928689e+00
-6.003667e+00
-6.063026e+00
-6.102148e+00
-6.117511e+00
-6.106899e+00
-6.069556e+00
-6.006261e+00
-5.919332e+00
-5.812506e+00
-5.690721e+00
-5.559773e+00
-5.425892e+00
-5.295263e+00
-5.173557e+00
-5.065530e+00
-4.974748e+00
-4.903478e+00
-4.852746e+00
-4.822565e+00
-4.812256e+00
-4.820823e+00
-4.847294e+00
-4.890961e+00
-4.951483e+00
-5.028813e+00
-5.122979e+00
-5.233751e+00
-5.360254e+00
-5.500619e+00
-5.651740e+00
-5.809193e+00
-5.967359e+00
-6.119730e+00
-6.259377e+00
-6.379512e+00
-6.474067e+00
-6.538224e+00
-6.568811e+00
-6.564534e+00
-6.526017e+00
-6.455658e+00
-6.357324e+00
-6.235949e+00
-6.097076e+00
-5.946407e+00
-5.789400e+00
-5.630954e+00
-5.475189e+00
-5.325330e+00
-5.183702e+00
-5.051815e+00
-4.930531e+00
-4.820295e+00
-4.721406e+00
-4.634301e+00
-4.559815e+00
-4.499386e+00
-4.455162e+00
-4.430000e+00
-4.427316e+00
-4.450821e+00
-4.504142e+00
-4.590383e+00
-4.711670e+00
-4.868733e+00
-5.060594e+00
-5.284379e+00
-5.535303e+00
-5.806828e+00
-6.090992e+00
-6.378875e+00
-6.661167e+00
-6.928790e+00
-7.173502e+00
-7.388453e+00
-7.568617e+00
-7.711089e+00
-7.815207e+00
-7.882516e+00
-7.916566e+00
-7.922572e+00
-7.906964e+00
-7.876862e+00
-7.839506e+00
-7.801707e+00
-7.769352e+00
-7.747004e+00
-7.737638e+00
-7.742523e+00
-7.761248e+00
-7.791892e+00
-7.831302e+00
-7.875450e+00
-7.919856e+00
-7.960012e+00
-7.991796e+00
-8.011824e+00
-8.017715e+00
-8.008240e+00
-7.983348e+00
-7.944079e+00
-7.892363e+00
-7.830760e+00
-7.762157e+00
-7.689477e+00
-7.615429e+00
-7.542333e+00
-7.472025e+00
-7.405855e+00
-7.344755e+00
-7.289362e+00
-7.240171e+00
-7.197678e+00
-7.162497e+00
-7.135421e+00
-7.117406e+00
-7.109484e+00
-7.112604e+00
-7.127439e+00
-7.154181e+00
-7.192376e+00
-7.240835e+00
-7.297631e+00
-7.360202e+00
-7.425532e+00
-7.490366e+00
-7.551440e+00
-7.605662e+00
-7.650253e+00
-7.682811e+00
-7.701348e+00
-7.704293e+00
-7.690504e+00
-7.659280e+00
-7.610392e+00
-7.544115e+00
-7.461238e+00
-7.363055e+00
-7.251319e+00
-7.128165e+00
-6.996022e+00
-6.857513e+00
-6.715386e+00
-6.572463e+00
-6.431638e+00
-6.295890e+00
-6.168319e+00
-6.052171e+00
-5.950845e+00
-5.867864e+00
-5.806795e+00
-5.771125e+00
-5.764086e+00
-5.788433e+00
-5.846194e+00
-5.938415e+00
-6.064907e+00
-6.224037e+00
-6.412578e+00
-6.625648e+00
-6.856727e+00
-7.097792e+00
-7.339527e+00
-7.571634e+00
-7.783222e+00
-7.963291e+00
-8.101275e+00
-8.187659e+00
-8.214607e+00
-8.176575e+00
-8.070839e+00
-7.897882e+00
-7.661606e+00
-7.369327e+00
-7.031567e+00
-6.661627e+00
-6.274999e+00
-5.888613e+00
-5.519984e+00
-5.186274e+00
-4.903345e+00
-4.684838e+00
-4.541360e+00
-4.479845e+00
-4.503145e+00
-4.609900e+00
-4.794695e+00
-5.048494e+00
-5.359309e+00
-5.713026e+00
-6.094326e+00
-6.487624e+00
-6.877934e+00
-7.251629e+00
-7.597027e+00
-7.904777e+00
-8.168057e+00
-8.382560e+00
-8.546318e+00
-8.659379e+00
-8.723399e+00
-8.741197e+00
-8.716317e+00
-8.652660e+00
-8.554205e+00
-8.424838e+00
-8.268292e+00
-8.088165e+00
-7.888008e+00
-7.671430e+00
-7.442202e+00
-7.204334e+00
-6.962097e+00
-6.719995e+00
-6.482666e+00
-6.254725e+00
-6.040562e+00
-5.844123e+00
-5.668701e+00
-5.516775e+00
-5.389929e+00
-5.288845e+00
-5.213371e+00
-5.162636e+00
-5.135184e+00
-5.129093e+00
-5.142095e+00
-5.171668e+00
-5.215137e+00
-5.269767e+00
-5.332873e+00
-5.401907e+00
-5.474529e+00
-5.548629e+00
-5.622298e+00
-5.693760e+00
-5.761267e+00
-5.822994e+00
-5.876955e+00
-5.920963e+00
-5.952650e+00
-5.969548e+00
-5.969245e+00
-5.949600e+00
-5.909001e+00
-5.846652e+00
-5.762846e+00
-5.659205e+00
-5.538838e+00
-5.406403e+00
-5.268042e+00
-5.131191e+00
-5.004261e+00
-4.896226e+00
-4.816114e+00
-4.772471e+00
-4.772813e+00
-4.823120e+00
-4.927409e+00
-5.087411e+00
-5.302385e+00
-5.569061e+00
-5.881720e+00
-6.232389e+00
-6.611153e+00
-7.006550e+00
-7.406054e+00
-7.796617e+00
-8.165261e+00
-8.499687e+00
-8.788867e+00
-9.023589e+00
-9.196909e+00
-9.304487e+00
-9.344792e+00
-9.319164e+00
-9.231729e+00
-9.089191e+00
-8.900500e+00
-8.676407e+00
-8.428942e+00
-8.170799e+00
-7.914678e+00
-7.672598e+00
-7.455208e+00
-7.271172e+00
-7.126652e+00
-7.024951e+00
-6.966360e+00
-6.948220e+00
-6.965191e+00
-7.009696e+00
-7.072496e+00
-7.143318e+00
-7.211484e+00
-7.266498e+00
-7.298556e+00
-7.298970e+00
-7.260512e+00
-7.177697e+00
-7.046983e+00
-6.866930e+00
-6.638264e+00
-6.363873e+00
-6.048701e+00
-5.699531e+00
-5.324691e+00
-4.933667e+00
-4.536697e+00
-4.144342e+00
-3.767104e+00
-3.415089e+00
-3.097728e+00
-2.823551e+00
-2.599988e+00
-2.433190e+00
-2.327824e+00
-2.286877e+00
-2.311442e+00
-2.400519e+00
-2.550862e+00
-2.756893e+00
-3.010715e+00
-3.302252e+00
-3.619533e+00
-3.949110e+00
-4.276623e+00
-4.587472e+00
-4.867560e+00
-5.104070e+00
-5.286224e+00
-5.405958e+00
-5.458489e+00
-5.442712e+00
-5.361407e+00
-5.221241e+00
-5.032542e+00
-4.808866e+00
-4.566339e+00
-4.322832e+00
-4.096964e+00
-3.907030e+00
-3.769882e+00
-3.699862e+00
-3.707857e+00
-3.800545e+00
-3.979879e+00
-4.242853e+00
-4.581568e+00
-4.983588e+00
-5.432572e+00
-5.909158e+00
-6.392036e+00
-6.859160e+00
-7.289018e+00
-7.661888e+00
-7.960988e+00
-8.173444e+00
-8.290999e+00
-8.310399e+00
-8.233441e+00
-8.066664e+00
-7.820730e+00
-7.509558e+00
-7.149308e+00
-6.757295e+00
-6.350939e+00
-5.946823e+00
-5.559914e+00
-5.202969e+00
-4.886159e+00
-4.616880e+00
-4.399756e+00
-4.236807e+00
-4.127725e+00
-4.070247e+00
-4.060565e+00
-4.093740e+00
-4.164089e+00
-4.265529e+00
-4.391856e+00
-4.536957e+00
-4.694964e+00
-4.860340e+00
-5.027927e+00
-5.192961e+00
-5.351071e+00
-5.498290e+00
-5.631074e+00
-5.746349e+00
-5.841578e+00
-5.914854e+00
-5.964994e+00
-5.991640e+00
-5.995334e+00
-5.977572e+00
-5.940798e+00
-5.888354e+00
-5.824355e+00
-5.753512e+00
-5.680904e+00
-5.611722e+00
-5.551020e+00
-5.503485e+00
-5.473266e+00
-5.463861e+00
-5.478071e+00
-5.517990e+00
-5.585017e+00
-5.679849e+00
-5.802420e+00
-5.951783e+00
-6.125922e+00
-6.321538e+00
-6.533832e+00
-6.756371e+00
-6.981058e+00
-7.198285e+00
-7.397281e+00
-7.566651e+00
-7.695085e+00
-7.772173e+00
-7.789250e+00
-7.740171e+00
-7.621952e+00
-7.435182e+00
-7.184182e+00
-6.876887e+00
-6.524451e+00
-6.140632e+00
-5.740992e+00
-5.341983e+00
-4.959997e+00
-4.610428e+00
-4.306819e+00
-4.060134e+00
-3.878199e+00
-3.765334e+00
-3.722217e+00
-3.745960e+00
-3.830429e+00
-3.966755e+00
-4.144031e+00
-4.350115e+00
-4.572491e+00
-4.799112e+00
-5.019150e+00
-5.223605e+00
-5.405733e+00
-5.561262e+00
-5.688419e+00
-5.787772e+00
-5.861921e+00
-5.915067e+00
-5.952517e+00
-5.980139e+00
-6.003832e+00
-6.029033e+00
-6.060297e+00
-6.100974e+00
-6.152997e+00
-6.216791e+00
-6.291299e+00
-6.374116e+00
-6.461721e+00
-6.549778e+00
-6.633475e+00
-6.707890e+00
-6.768338e+00
-6.810697e+00
-6.831686e+00
-6.829080e+00
-6.801869e+00
-6.750327e+00
-6.676010e+00
-6.581686e+00
-6.471195e+00
-6.349263e+00
-6.221272e+00
-6.093000e+00
-5.970316e+00
-5.858855e+00
-5.763649e+00
-5.688766e+00
-5.636954e+00
-5.609360e+00
-5.605350e+00
-5.622481e+00
-5.656646e+00
-5.702389e+00
-5.753374e+00
-5.802950e+00
-5.844757e+00
-5.873298e+00
-5.884422e+00
-5.875672e+00
-5.846474e+00
-5.798162e+00
-5.733860e+00
-5.658253e+00
-5.577258e+00
-5.497635e+00
-5.426556e+00
-5.371137e+00
-5.337970e+00
-5.332656e+00
-5.359363e+00
-5.420450e+00
-5.516158e+00
-5.644434e+00
-5.800881e+00
-5.978888e+00
-6.169926e+00
-6.364006e+00
-6.550285e+00
-6.717757e+00
-6.855998e+00
-6.955878e+00
-7.010209e+00
-7.014252e+00
-6.966058e+00
-6.866608e+00
-6.719763e+00
-6.532016e+00
-6.312078e+00
-6.070336e+00
-5.818201e+00
-5.567409e+00
-5.329296e+00
-5.114110e+00
-4.930384e+00
-4.784428e+00
-4.679971e+00
-4.617996e+00
-4.596778e+00
-4.612147e+00
-4.657943e+00
-4.726645e+00
-4.810106e+00
-4.900324e+00
-4.990183e+00
-5.074078e+00
-5.148369e+00
-5.211610e+00
-5.264525e+00
-5.309745e+00
-5.351318e+00
-5.394071e+00
-5.442896e+00
-5.502061e+00
-5.574622e+00
-5.662018e+00
-5.763883e+00
-5.878072e+00
-6.000896e+00
-6.127509e+00
-6.252388e+00
-6.369869e+00
-6.474666e+00
-6.562349e+00
-6.629743e+00
-6.675214e+00
-6.698828e+00
-6.702365e+00
-6.689175e+00
-6.663900e+00
-6.632066e+00
-6.599593e+00
-6.572281e+00
-6.555290e+00
-6.552703e+00
-6.567180e+00
-6.599730e+00
-6.649617e+00
-6.714407e+00
-6.790131e+00
-6.871579e+00
-6.952702e+00
-7.027119e+00
-7.088679e+00
-7.132066e+00
-7.153357e+00
-7.150503e+00
-7.123638e+00
-7.075186e+00
-7.009725e+00
-6.933612e+00
-6.854402e+00
-6.780123e+00
-6.718489e+00
-6.676149e+00
-6.658054e+00
-6.667005e+00
-6.703443e+00
-6.765476e+00
-6.849126e+00
-6.948762e+00
-7.057640e+00
-7.168494e+00
-7.274110e+00
-7.367818e+00
-7.443889e+00
-7.497797e+00
-7.526369e+00
-7.527847e+00
-7.501869e+00
-7.449423e+00
-7.372770e+00
-7.275350e+00
-7.161651e+00
-7.037023e+00
-6.907417e+00
-6.779031e+00
-6.657886e+00
-6.549347e+00
-6.457645e+00
-6.385456e+00
-6.333584e+00
-6.300794e+00
-6.283837e+00
-6.277675e+00
-6.275907e+00
-6.271386e+00
-6.256964e+00
-6.226321e+00
-6.174767e+00
-6.099950e+00
-6.002356e+00
-5.885543e+00
-5.756052e+00
-5.623011e+00
-5.497434e+00
-5.391305e+00
-5.316518e+00
-5.283793e+00
-5.301656e+00
-5.375597e+00
-5.507485e+00
-5.695287e+00
-5.933115e+00
-6.211602e+00
-6.518552e+00
-6.839801e+00
-7.160222e+00
-7.464778e+00
-7.739538e+00
-7.972587e+00
-8.154762e+00
-8.280150e+00
-8.346345e+00
-8.354424e+00
-8.308679e+00
-8.216114e+00
-8.085788e+00
-7.928040e+00
-7.753667e+00
-7.573131e+00
-7.395836e+00
-7.229523e+00
-7.079821e+00
-6.949963e+00
-6.840700e+00
-6.750380e+00
-6.675208e+00
-6.609664e+00
-6.547048e+00
-6.480119e+00
-6.401797e+00
-6.305857e+00
-6.187572e+00
-6.044230e+00
-5.875481e+00
-5.683472e+00
-5.472754e+00
-5.249981e+00
-5.023424e+00
-4.802357e+00
-4.596360e+00
-4.414613e+00
-4.265213e+00
-4.154575e+00
-4.086938e+00
-4.064018e+00
-4.084824e+00
-4.145648e+00
-4.240246e+00
-4.360203e+00
-4.495455e+00
-4.634952e+00
-4.767394e+00
-4.881984e+00
-4.969150e+00
-5.021149e+00
-5.032541e+00
-5.000476e+00
-4.924798e+00
-4.807962e+00
-4.654805e+00
-4.472168e+00
-4.268435e+00
-4.053019e+00
-3.835824e+00
-3.626728e+00
-3.435129e+00
-3.269555e+00
-3.137370e+00
-3.044583e+00
-2.995752e+00
-2.993965e+00
-3.040896e+00
-3.136888e+00
-3.281043e+00
-3.471285e+00
-3.704372e+00
-3.975856e+00
-4.280002e+00
-4.609713e+00
-4.956506e+00
-5.310596e+00
-5.661149e+00
-5.996699e+00
-6.305745e+00
-6.577448e+00
-6.802387e+00
-6.973265e+00
-7.085489e+00
-7.137561e+00
-7.131227e+00
-7.071379e+00
-6.965710e+00
-6.824154e+00
-6.658175e+00
-6.479959e+00
-6.301603e+00
-6.134365e+00
-5.988076e+00
-5.870745e+00
-5.788375e+00
-5.744998e+00
-5.742858e+00
-5.782689e+00
-5.864028e+00
-5.985511e+00
-6.145114e+00
-6.340335e+00
-6.568328e+00
-6.825981e+00
-7.109947e+00
-7.416625e+00
-7.742072e+00
-8.081852e+00
-8.430828e+00
-8.782925e+00
-9.130913e+00
-9.466262e+00
-9.779119e+00
-1.005847e+01
-1.029251e+01
-1.046916e+01
-1.057685e+01
-1.060532e+01
-1.054657e+01
-1.039565e+01
-1.015141e+01
-9.816987e+00
-9.399982e+00
-8.912356e+00
-8.369928e+00
-7.791593e+00
-7.198265e+00
-6.611665e+00
-6.053048e+00
-5.541991e+00
-5.095326e+00
-4.726312e+00
-4.444081e+00
-4.253357e+00
-4.154449e+00
-4.143456e+00
-4.212656e+00
-4.351032e+00
-4.544904e+00
-4.778658e+00
-5.035536e+00
-5.298486e+00
-5.551032e+00
-5.778123e+00
-5.966925e+00
-6.107485e+00
-6.193234e+00
-6.221272e+00
-6.192417e+00
-6.111002e+00
-5.984427e+00
-5.822510e+00
-5.636675e+00
-5.439054e+00
-5.241577e+00
-5.055121e+00
-4.888800e+00
-4.749437e+00
-4.641273e+00
-4.565907e+00
-4.522461e+00
-4.507950e+00
-4.517784e+00
-4.546362e+00
-4.587681e+00
-4.635907e+00
-4.685847e+00
-4.733317e+00
-4.775356e+00
-4.810328e+00
-4.837897e+00
-4.858932e+00
-4.875336e+00
-4.889856e+00
-4.905864e+00
-4.927151e+00
-4.957717e+00
-5.001574e+00
-5.062554e+00
-5.144103e+00
-5.249081e+00
-5.379535e+00
-5.536488e+00
-5.719727e+00
-5.927643e+00
-6.157128e+00
-6.403558e+00
-6.660882e+00
-6.921813e+00
-7.178128e+00
-7.421057e+00
-7.641731e+00
-7.831657e+00
-7.983184e+00
-8.089929e+00
-8.147118e+00
-8.151841e+00
-8.103187e+00
-8.002282e+00
-7.852226e+00
-7.657965e+00
-7.426095e+00
-7.164628e+00
-6.882714e+00
-6.590319e+00
-6.297839e+00
-6.015672e+00
-5.753743e+00
-5.521029e+00
-5.325121e+00
-5.171875e+00
-5.065176e+00
-5.006848e+00
-4.996694e+00
-5.032646e+00
-5.110998e+00
-5.226673e+00
-5.373503e+00
-5.544478e+00
-5.731969e+00
-5.927918e+00
-6.124011e+00
-6.311864e+00
-6.483247e+00
-6.630370e+00
-6.746230e+00
-6.825015e+00
-6.862526e+00
-6.856563e+00
-6.807215e+00
-6.717013e+00
-6.590896e+00
-6.435983e+00
-6.261149e+00
-6.076454e+00
-5.892449e+00
-5.719437e+00
-5.566727e+00
-5.441965e+00
-5.350566e+00
-5.295317e+00
-5.276169e+00
-5.290266e+00
-5.332187e+00
-5.394424e+00
-5.468043e+00
-5.543471e+00
-5.611355e+00
-5.663388e+00
-5.693042e+00
-5.696125e+00
-5.671128e+00
-5.619323e+00
-5.544627e+00
-5.453240e+00
-5.353109e+00
-5.253274e+00
-5.163154e+00
-5.091835e+00
-5.047427e+00
-5.036524e+00
-5.063813e+00
-5.131820e+00
-5.240821e+00
-5.388901e+00
-5.572134e+00
-5.784889e+00
-6.020204e+00
-6.270218e+00
-6.526609e+00
-6.780996e+00
-7.025287e+00
-7.251936e+00
-7.454126e+00
-7.625879e+00
-7.762134e+00
-7.858815e+00
-7.912920e+00
-7.922628e+00
-7.887441e+00
-7.808318e+00
-7.687795e+00
-7.530055e+00
-7.340918e+00
-7.127736e+00
-6.899173e+00
-6.664882e+00
-6.435074e+00
-6.220011e+00
-6.029460e+00
-5.872132e+00
-5.755166e+00
-5.683681e+00
-5.660451e+00
-5.685718e+00
-5.757173e+00
-5.870101e+00
-6.017701e+00
-6.191543e+00
-6.382139e+00
-6.579584e+00
-6.774202e+00
-6.957164e+00
-7.121006e+00
-7.260025e+00
-7.370521e+00
-7.450880e+00
-7.501490e+00
-7.524518e+00
-7.523560e+00
-7.503216e+00
-7.468613e+00
-7.424949e+00
-7.377071e+00
-7.329157e+00
-7.284507e+00
-7.245467e+00
-7.213498e+00
-7.189342e+00
-7.173282e+00
-7.165433e+00
-7.166021e+00
-7.175612e+00
-7.195239e+00
-7.226426e+00
-7.271085e+00
-7.331315e+00
-7.409138e+00
-7.506203e+00
-7.623511e+00
-7.761189e+00
-7.918336e+00
-8.092936e+00
-8.281839e+00
-8.480786e+00
-8.684474e+00
-8.886649e+00
-9.080238e+00
-9.257542e+00
-9.410494e+00
-9.531011e+00
-9.611421e+00
-9.644952e+00
-9.626255e+00
-9.551888e+00
-9.420727e+00
-9.234252e+00
-8.996650e+00
-8.714734e+00
-8.397643e+00
-8.056371e+00
-7.703123e+00
-7.350588e+00
-7.011178e+00
-6.696304e+00
-6.415764e+00
-6.177275e+00
-5.986190e+00
-5.845391e+00
-5.755356e+00
-5.714361e+00
-5.718783e+00
-5.763467e+00
-5.842115e+00
-5.947677e+00
-6.072715e+00
-6.209742e+00
-6.351511e+00
-6.491285e+00
-6.623053e+00
-6.741719e+00
-6.843259e+00
-6.924816e+00
-6.984763e+00
-7.022684e+00
-7.039303e+00
-7.036337e+00
-7.016290e+00
-6.982207e+00
-6.937405e+00
-6.885210e+00
-6.828716e+00
-6.770606e+00
-6.713022e+00
-6.657519e+00
-6.605082e+00
-6.556204e+00
-6.511018e+00
-6.469469e+00
-6.431514e+00
-6.397322e+00
-6.367469e+00
-6.343076e+00
-6.325871e+00
-6.318151e+00
-6.322601e+00
-6.341999e+00
-6.378818e+00
-6.434769e+00
-6.510374e+00
-6.604618e+00
-6.714756e+00
-6.836320e+00
-6.963328e+00
-7.088676e+00
-7.204684e+00
-7.303695e+00
-7.378688e+00
-7.423804e+00
-7.434755e+00
-7.409067e+00
-7.346157e+00
-7.247270e+00
-7.115301e+00
-6.954555e+00
-6.770485e+00
-6.569441e+00
-6.358450e+00
-6.145018e+00
-5.936958e+00
-5.742189e+00
-5.568498e+00
-5.423239e+00
-5.312956e+00
-5.242970e+00
-5.216944e+00
-5.236509e+00
-5.300973e+00
-5.407185e+00
-5.549573e+00
-5.720360e+00
-5.909955e+00
-6.107492e+00
-6.301465e+00
-6.480437e+00
-6.633749e+00
-6.752215e+00
-6.828731e+00
-6.858771e+00
-6.840737e+00
-6.776118e+00
-6.669455e+00
-6.528087e+00
-6.361717e+00
-6.181806e+00
-6.000861e+00
-5.831667e+00
-5.686528e+00
-5.576564e+00
-5.511116e+00
-5.497288e+00
-5.539655e+00
-5.640134e+00
-5.798020e+00
-6.010174e+00
-6.271314e+00
-6.574401e+00
-6.911046e+00
-7.271934e+00
-7.647205e+00
-8.026795e+00
-8.400705e+00
-8.759216e+00
-9.093041e+00
-9.393451e+00
-9.652377e+00
-9.862532e+00
-1.001755e+01
-1.011217e+01
-1.014245e+01
-1.010598e+01
-1.000210e+01
-9.832100e+00
-9.599340e+00
-9.309278e+00
-8.969415e+00
-8.589120e+00
-8.179328e+00
-7.752124e+00
-7.320211e+00
-6.896286e+00
-6.492367e+00
-6.119101e+00
-5.785128e+00
-5.496536e+00
-5.256483e+00
-5.065000e+00
-4.919040e+00
-4.812753e+00
-4.738003e+00
-4.685076e+00
-4.643553e+00
-4.603254e+00
-4.555209e+00
-4.492545e+00
-4.411222e+00
-4.310545e+00
-4.193387e+00
-4.066098e+00
-3.938091e+00
-3.821115e+00
-3.728266e+00
-3.672812e+00
-3.666928e+00
-3.720468e+00
-3.839898e+00
-4.027505e+00
-4.280994e+00
-4.593511e+00
-4.954110e+00
-5.348625e+00
-5.760835e+00
-6.173817e+00
-6.571309e+00
-6.938954e+00
-7.265281e+00
-7.542334e+00
-7.765905e+00
-7.935381e+00
-8.053257e+00
-8.124396e+00
-8.155158e+00
-8.152498e+00
-8.123137e+00
-8.072910e+00
-8.006317e+00
-7.926331e+00
-7.834444e+00
-7.730937e+00
-7.615316e+00
-7.486861e+00
-7.345193e+00
-7.190816e+00
-7.025533e+00
-6.852695e+00
-6.677255e+00
-6.505600e+00
-6.345200e+00
-6.204099e+00
-6.090313e+00
-6.011204e+00
-5.972908e+00
-5.979863e+00
-6.034506e+00
-6.137153e+00
-6.286052e+00
-6.477602e+00
-6.706673e+00
-6.966983e+00
-7.251476e+00
-7.552649e+00
-7.862793e+00
-8.174151e+00
-8.478992e+00
-8.769647e+00
-9.038528e+00
-9.278193e+00
-9.481482e+00
-9.641732e+00
-9.753050e+00
-9.810635e+00
-9.811073e+00
-9.752587e+00
-9.635204e+00
-9.460820e+00
-9.233192e+00
-8.957849e+00
-8.641955e+00
-8.294124e+00
-7.924189e+00
-7.542913e+00
-7.161633e+00
-6.791836e+00
-6.444667e+00
-6.130412e+00
-5.857965e+00
-5.634353e+00
-5.464342e+00
-5.350176e+00
-5.291472e+00
-5.285277e+00
-5.326302e+00
-5.407298e+00
-5.519561e+00
-5.653514e+00
-5.799322e+00
-5.947490e+00
-6.089388e+00
-6.217672e+00
-6.326568e+00
-6.412017e+00
-6.471694e+00
-6.504919e+00
-6.512491e+00
-6.496483e+00
-6.459997e+00
-6.406908e+00
-6.341593e+00
-6.268646e+00
-6.192591e+00
-6.117596e+00
-6.047214e+00
-5.984163e+00
-5.930173e+00
-5.885895e+00
-5.850900e+00
-5.823769e+00
-5.802262e+00
-5.783570e+00
-5.764629e+00
-5.742456e+00
-5.714497e+00
-5.678928e+00
-5.634895e+00
-5.582663e+00
-5.523651e+00
-5.460365e+00
-5.396216e+00
-5.335254e+00
-5.281836e+00
-5.240254e+00
-5.214370e+00
-5.207278e+00
-5.221043e+00
-5.256521e+00
-5.313296e+00
-5.389723e+00
-5.483087e+00
-5.589854e+00
-5.705996e+00
-5.827363e+00
-5.950073e+00
-6.070869e+00
-6.187429e+00
-6.298579e+00
-6.404399e+00
-6.506192e+00
-6.606330e+00
-6.707965e+00
-6.814625e+00
-6.929732e+00
-7.056064e+00
-7.195217e+00
-7.347131e+00
-7.509733e+00
-7.678766e+00
-7.847841e+00
-8.008739e+00
-8.151947e+00
-8.267375e+00
-8.345203e+00
-8.376746e+00
-8.355259e+00
-8.276593e+00
-8.139637e+00
-7.946500e+00
-7.702418e+00
-7.415395e+00
-7.095631e+00
-6.754782e+00
-6.405142e+00
-6.058834e+00
-5.727090e+00
-5.419701e+00
-5.144669e+00
-4.908093e+00
-4.714268e+00
-4.565941e+00
-4.464661e+00
-4.411153e+00
-4.405624e+00
-4.447957e+00
-4.537753e+00
-4.674215e+00
-4.855898e+00
-5.080359e+00
-5.343783e+00
-5.640649e+00
-5.963503e+00
-6.302894e+00
-6.647531e+00
-6.984656e+00
-7.300642e+00
-7.581775e+00
-7.815157e+00
-7.989665e+00
-8.096849e+00
-8.131708e+00
-8.093226e+00
-7.984631e+00
-7.813322e+00
-7.590488e+00
-7.330434e+00
-7.049693e+00
-6.765987e+00
-6.497121e+00
-6.259878e+00
-6.068984e+00
-5.936193e+00
-5.869557e+00
-5.872914e+00
-5.945644e+00
-6.082720e+00
-6.275073e+00
-6.510227e+00
-6.773189e+00
-7.047498e+00
-7.316362e+00
-7.563781e+00
-7.775583e+00
-7.940274e+00
-8.049670e+00
-8.099262e+00
-8.088307e+00
-8.019659e+00
-7.899372e+00
-7.736120e+00
-7.540484e+00
-7.324155e+00
-7.099109e+00
-6.876804e+00
-6.667449e+00
-6.479382e+00
-6.318610e+00
-6.188533e+00
-6.089878e+00
-6.020839e+00
-5.977424e+00
-5.953958e+00
-5.943712e+00
-5.939585e+00
-5.934792e+00
-5.923475e+00
-5.901193e+00
-5.865244e+00
-5.814808e+00
-5.750909e+00
-5.676236e+00
-5.594844e+00
-5.511795e+00
-5.432784e+00
-5.363772e+00
-5.310651e+00
-5.278958e+00
-5.273610e+00
-5.298685e+00
-5.357226e+00
-5.451064e+00
-5.580683e+00
-5.745114e+00
-5.941869e+00
-6.166916e+00
-6.414712e+00
-6.678271e+00
-6.949303e+00
-7.218414e+00
-7.475380e+00
-7.709507e+00
-7.910075e+00
-8.066846e+00
-8.170630e+00
-8.213862e+00
-8.191136e+00
-8.099666e+00
-7.939605e+00
-7.714194e+00
-7.429711e+00
-7.095213e+00
-6.722076e+00
-6.323366e+00
-5.913097e+00
-5.505440e+00
-5.113961e+00
-4.750949e+00
-4.426926e+00
-4.150338e+00
-3.927468e+00
-3.762536e+00
-3.657955e+00
-3.614672e+00
-3.632530e+00
-3.710583e+00
-3.847306e+00
-4.040663e+00
-4.288025e+00
-4.585968e+00
-4.929994e+00
-5.314235e+00
-5.731212e+00
-6.171696e+00
-6.624725e+00
-7.077787e+00
-7.517179e+00
-7.928532e+00
-8.297471e+00
-8.610372e+00
-8.855163e+00
-9.022113e+00
-9.104534e+00
-9.099338e+00
-9.007395e+00
-8.833633e+00
-8.586869e+00
-8.279352e+00
-7.926055e+00
-7.543755e+00
-7.149973e+00
-6.761854e+00
-6.395096e+00
-6.063018e+00
-5.775829e+00
-5.540185e+00
-5.359030e+00
-5.231736e+00
-5.154505e+00
-5.120974e+00
-5.122968e+00
-5.151315e+00
-5.196639e+00
-5.250073e+00
-5.303815e+00
-5.351492e+00
-5.388333e+00
-5.411150e+00
-5.418186e+00
-5.408878e+00
-5.383607e+00
-5.343465e+00
-5.290094e+00
-5.225591e+00
-5.152475e+00
-5.073684e+00
-4.992572e+00
-4.912876e+00
-4.838630e+00
-4.774015e+00
-4.723159e+00
-4.689911e+00
-4.677615e+00
-4.688911e+00
-4.725585e+00
-4.788474e+00
-4.877422e+00
-4.991277e+00
-5.127929e+00
-5.284373e+00
-5.456801e+00
-5.640720e+00
-5.831080e+00
-6.022427e+00
-6.209075e+00
-6.385272e+00
-6.545401e+00
-6.684169e+00
-6.796818e+00
-6.879324e+00
-6.928579e+00
-6.942543e+00
-6.920333e+00
-6.862247e+00
-6.769716e+00
-6.645199e+00
-6.492049e+00
-6.314377e+00
-6.116939e+00
-5.905069e+00
-5.684648e+00
-5.462103e+00
-5.244407e+00
-5.039033e+00
-4.853856e+00
-4.696942e+00
-4.576235e+00
-4.499143e+00
-4.472043e+00
-4.499755e+00
-4.585050e+00
-4.728253e+00
-4.926997e+00
-5.176180e+00
-5.468128e+00
-5.792954e+00
-6.139061e+00
-6.493737e+00
-6.843780e+00
-7.176101e+00
-7.478287e+00
-7.739089e+00
-7.948870e+00
-8.099970e+00
-8.187023e+00
-8.207188e+00
-8.160290e+00
-8.048854e+00
-7.878019e+00
-7.655338e+00
-7.390459e+00
-7.094705e+00
-6.780574e+00
-6.461172e+00
-6.149604e+00
-5.858363e+00
-5.598753e+00
-5.380387e+00
-5.210809e+00
-5.095260e+00
-5.036598e+00
-5.035376e+00
-5.090031e+00
-5.197151e+00
-5.351783e+00
-5.547730e+00
-5.777836e+00
-6.034233e+00
-6.308554e+00
-6.592137e+00
-6.876216e+00
-7.152125e+00
-7.411511e+00
-7.646580e+00
-7.850357e+00
-8.016956e+00
-8.141848e+00
-8.222110e+00
-8.256620e+00
-8.246186e+00
-8.193579e+00
-8.103462e+00
-7.982183e+00
-7.837456e+00
-7.677905e+00
-7.512517e+00
-7.350025e+00
-7.198292e+00
-7.063737e+00
-6.950891e+00
-6.862114e+00
-6.797523e+00
-6.755129e+00
-6.731175e+00
-6.720621e+00
-6.717715e+00
-6.716587e+00
-6.711775e+00
-6.698642e+00
-6.673640e+00
-6.634406e+00
-6.579691e+00
-6.509175e+00
-6.423193e+00
-6.322443e+00
-6.207711e+00
-6.079669e+00
-5.938750e+00
-5.785146e+00
-5.618886e+00
-5.440018e+00
-5.248858e+00
-5.046273e+00
-4.833972e+00
-4.614743e+00
-4.392599e+00
-4.172776e+00
-3.961557e+00
-3.765910e+00
-3.592962e+00
-3.449365e+00
-3.340635e+00
-3.270555e+00
-3.240722e+00
-3.250313e+00
-3.296091e+00
-3.372643e+00
-3.472820e+00
-3.588328e+00
-3.710394e+00
-3.830463e+00
-3.940852e+00
-4.035329e+00
-4.109571e+00
-4.161466e+00
-4.191254e+00
-4.201488e+00
-4.196820e+00
-4.183635e+00
-4.169537e+00
-4.162739e+00
-4.171363e+00
-4.202715e+00
-4.262572e+00
-4.354548e+00
-4.479596e+00
-4.635709e+00
-4.817876e+00
-5.018300e+00
-5.226894e+00
-5.431988e+00
-5.621195e+00
-5.782348e+00
-5.904416e+00
-5.978335e+00
-5.997702e+00
-5.959290e+00
-5.863374e+00
-5.713852e+00
-5.518153e+00
-5.286915e+00
-5.033454e+00
-4.773010e+00
-4.521810e+00
-4.296006e+00
-4.110561e+00
-3.978164e+00
-3.908289e+00
-3.906480e+00
-3.973923e+00
-4.107374e+00
-4.299420e+00
-4.539074e+00
-4.812623e+00
-5.104670e+00
-5.399249e+00
-5.680943e+00
-5.935888e+00
-6.152605e+00
-6.322612e+00
-6.440767e+00
-6.505369e+00
-6.518015e+00
-6.483252e+00
-6.408088e+00
-6.301396e+00
-6.173270e+00
-6.034394e+00
-5.895433e+00
-5.766487e+00
-5.656611e+00
-5.573415e+00
-5.522742e+00
-5.508434e+00
-5.532199e+00
-5.593571e+00
-5.689995e+00
-5.817004e+00
-5.968510e+00
-6.137168e+00
-6.314821e+00
-6.492979e+00
-6.663320e+00
-6.818190e+00
-6.951067e+00
-7.056953e+00
-7.132675e+00
-7.177054e+00
-7.190924e+00
-7.177006e+00
-7.139639e+00
-7.084406e+00
-7.017697e+00
-6.946245e+00
-6.876680e+00
-6.815128e+00
-6.766874e+00
-6.736077e+00
-6.725553e+00
-6.736601e+00
-6.768874e+00
-6.820315e+00
-6.887149e+00
-6.963992e+00
-7.044067e+00
-7.119569e+00
-7.182152e+00
-7.223536e+00
-7.236169e+00
-7.213878e+00
-7.152454e+00
-7.050067e+00
-6.907482e+00
-6.728041e+00
-6.517395e+00
-6.283050e+00
-6.033745e+00
-5.778770e+00
-5.527272e+00
-5.287623e+00
-5.066905e+00
-4.870541e+00
-4.702075e+00
-4.563103e+00
-4.453338e+00
-4.370797e+00
-4.312086e+00
-4.272762e+00
-4.247752e+00
-4.231799e+00
-4.219894e+00
-4.207672e+00
-4.191735e+00
-4.169879e+00
-4.141233e+00
-4.106283e+00
-4.066818e+00
-4.025791e+00
-3.987122e+00
-3.955452e+00
-3.935873e+00
-3.933635e+00
-3.953861e+00
-4.001263e+00
-4.079863e+00
-4.192731e+00
-4.341732e+00
-4.527295e+00
-4.748229e+00
-5.001598e+00
-5.282698e+00
-5.585149e+00
-5.901125e+00
-6.221723e+00
-6.537450e+00
-6.838802e+00
-7.116885e+00
-7.364037e+00
-7.574377e+00
-7.744252e+00
-7.872499e+00
-7.960505e+00
-8.012017e+00
-8.032710e+00
-8.029541e+00
-8.009951e+00
-7.981018e+00
-7.948666e+00
-7.917033e+00
-7.888106e+00
-7.861646e+00
-7.835423e+00
-7.805714e+00
-7.767981e+00
-7.717648e+00
-7.650870e+00
-7.565205e+00
-7.460118e+00
-7.337276e+00
-7.200607e+00
-7.056132e+00
-6.911596e+00
-6.775938e+00
-6.658664e+00
-6.569155e+00
-6.515989e+00
-6.506289e+00
-6.545148e+00
-6.635154e+00
-6.776018e+00
-6.964356e+00
-7.193628e+00
-7.454256e+00
-7.733957e+00
-8.018267e+00
-8.291256e+00
-8.536395e+00
-8.737525e+00
-8.879844e+00
-8.950856e+00
-8.941195e+00
-8.845263e+00
-8.661635e+00
-8.393214e+00
-8.047114e+00
-7.634303e+00
-7.169026e+00
-6.668055e+00
-6.149809e+00
-5.633392e+00
-5.137615e+00
-4.680034e+00
-4.276071e+00
-3.938256e+00
-3.675640e+00
-3.493421e+00
-3.392808e+00
-3.371149e+00
-3.422307e+00
-3.537262e+00
-3.704894e+00
-3.912869e+00
-4.148547e+00
-4.399828e+00
-4.655869e+00
-4.907604e+00
-5.148048e+00
-5.372390e+00
-5.577884e+00
-5.763601e+00
-5.930076e+00
-6.078909e+00
-6.212363e+00
-6.332965e+00
-6.443150e+00
-6.544938e+00
-6.639657e+00
-6.727723e+00
-6.808496e+00
-6.880234e+00
-6.940161e+00
-6.984680e+00
-7.009726e+00
-7.011248e+00
-6.985771e+00
-6.930995e+00
-6.846341e+00
-6.733364e+00
-6.595977e+00
-6.440411e+00
-6.274922e+00
-6.109242e+00
-5.953831e+00
-5.819026e+00
-5.714165e+00
-5.646798e+00
-5.622050e+00
-5.642229e+00
-5.706667e+00
-5.811846e+00
-5.951731e+00
-6.118296e+00
-6.302156e+00
-6.493239e+00
-6.681425e+00
-6.857110e+00
-7.011662e+00
-7.137755e+00
-7.229584e+00
-7.282981e+00
-7.295459e+00
-7.266181e+00
-7.195897e+00
-7.086838e+00
-6.942569e+00
-6.767816e+00
-6.568251e+00
-6.350238e+00
-6.120557e+00
-5.886105e+00
-5.653603e+00
-5.429316e+00
-5.218833e+00
-5.026900e+00
-4.857345e+00
-4.713084e+00
-4.596203e+00
-4.508106e+00
-4.449678e+00
-4.421458e+00
-4.423763e+00
-4.456774e+00
-4.520534e+00
-4.614902e+00
-4.739449e+00
-4.893338e+00
-5.075208e+00
-5.283097e+00
-5.514418e+00
-5.765996e+00
-6.034164e+00
-6.314900e+00
-6.603973e+00
-6.897079e+00
-7.189935e+00
-7.478330e+00
-7.758120e+00
-8.025191e+00
-8.275404e+00
-8.504550e+00
-8.708335e+00
-8.882420e+00
-9.022528e+00
-9.124616e+00
-9.185127e+00
-9.201273e+00
-9.171352e+00
-9.095041e+00
-8.973636e+00
-8.810189e+00
-8.609528e+00
-8.378133e+00
-8.123879e+00
-7.855685e+00
-7.583080e+00
-7.315752e+00
-7.063094e+00
-6.833783e+00
-6.635395e+00
-6.474082e+00
-6.354280e+00
-6.278506e+00
-6.247210e+00
-6.258740e+00
-6.309411e+00
-6.393704e+00
-6.504569e+00
-6.633813e+00
-6.772542e+00
-6.911601e+00
-7.041987e+00
-7.155223e+00
-7.243659e+00
-7.300739e+00
-7.321213e+00
-7.301316e+00
-7.238928e+00
-7.133691e+00
-6.987099e+00
-6.802530e+00
-6.585227e+00
-6.342182e+00
-6.081944e+00
-5.814330e+00
-5.550039e+00
-5.300190e+00
-5.075792e+00
-4.887171e+00
-4.743388e+00
-4.651687e+00
-4.616996e+00
-4.641534e+00
-4.724555e+00
-4.862259e+00
-5.047916e+00
-5.272190e+00
-5.523674e+00
-5.789590e+00
-6.056600e+00
-6.311662e+00
-6.542850e+00
-6.740072e+00
-6.895638e+00
-7.004642e+00
-7.065159e+00
-7.078249e+00
-7.047790e+00
-6.980158e+00
-6.883767e+00
-6.768503e+00
-6.645060e+00
-6.524240e+00
-6.416234e+00
-6.329954e+00
-6.272452e+00
-6.248472e+00
-6.260172e+00
-6.307026e+00
-6.385923e+00
-6.491448e+00
-6.616326e+00
-6.751993e+00
-6.889241e+00
-7.018887e+00
-7.132398e+00
-7.222440e+00
-7.283290e+00
-7.311115e+00
-7.304115e+00
-7.262546e+00
-7.188651e+00
-7.086529e+00
-6.961942e+00
-6.822071e+00
-6.675193e+00
-6.530273e+00
-6.396462e+00
-6.282515e+00
-6.196164e+00
-6.143520e+00
-6.128546e+00
-6.152700e+00
-6.214763e+00
-6.310908e+00
-6.434976e+00
-6.578948e+00
-6.733547e+00
-6.888919e+00
-7.035330e+00
-7.163822e+00
-7.266793e+00
-7.338450e+00
-7.375114e+00
-7.375361e+00
-7.339980e+00
-7.271761e+00
-7.175135e+00
-7.055705e+00
-6.919706e+00
-6.773461e+00
-6.622887e+00
-6.473100e+00
-6.328153e+00
-6.190959e+00
-6.063373e+00
-5.946443e+00
-5.840788e+00
-5.747037e+00
-5.666265e+00
-5.600345e+00
-5.552131e+00
-5.525436e+00
-5.524759e+00
-5.554799e+00
-5.619798e+00
-5.722812e+00
-5.865020e+00
-6.045182e+00
-6.259339e+00
-6.500807e+00
-6.760493e+00
-7.027492e+00
-7.289919e+00
-7.535876e+00
-7.754451e+00
-7.936652e+00
-8.076165e+00
-8.169858e+00
-8.217996e+00
-8.224114e+00
-8.194603e+00
-8.138026e+00
-8.064263e+00
-7.983572e+00
-7.905650e+00
-7.838806e+00
-7.789295e+00
-7.760871e+00
-7.754573e+00
-7.768749e+00
-7.799277e+00
-7.839965e+00
-7.883069e+00
-7.919889e+00
-7.941401e+00
-7.938906e+00
-7.904650e+00
-7.832417e+00
-7.718055e+00
-7.559901e+00
-7.359075e+00
-7.119595e+00
-6.848270e+00
-6.554370e+00
-6.249056e+00
-5.944623e+00
-5.653618e+00
-5.387904e+00
-5.157779e+00
-4.971249e+00
-4.833510e+00
-4.746721e+00
-4.710069e+00
-4.720100e+00
-4.771281e+00
-4.856682e+00
-4.968703e+00
-5.099731e+00
-5.242671e+00
-5.391269e+00
-5.540248e+00
-5.685255e+00
-5.822676e+00
-5.949412e+00
-6.062651e+00
-6.159732e+00
-6.238119e+00
-6.295490e+00
-6.329939e+00
-6.340221e+00
-6.326017e+00
-6.288139e+00
-6.228656e+00
-6.150909e+00
-6.059405e+00
-5.959615e+00
-5.857686e+00
-5.760093e+00
-5.673265e+00
-5.603197e+00
-5.555083e+00
-5.532985e+00
-5.539584e+00
-5.576022e+00
-5.641864e+00
-5.735189e+00
-5.852786e+00
-5.990443e+00
-6.143280e+00
-6.306082e+00
-6.473595e+00
-6.640772e+00
-6.802932e+00
-6.955870e+00
-7.095915e+00
-7.219972e+00
-7.325555e+00
-7.410829e+00
-7.474655e+00
-7.516624e+00
-7.537065e+00
-7.537022e+00
-7.518184e+00
-7.482768e+00
-7.433373e+00
-7.372812e+00
-7.303919e+00
-7.229370e+00
-7.151488e+00
-7.072080e+00
-6.992284e+00
-6.912470e+00
-6.832214e+00
-6.750354e+00
-6.665141e+00
-6.574489e+00
-6.476279e+00
-6.368703e+00
-6.250598e+00
-6.121719e+00
-5.982940e+00
-5.836333e+00
-5.685125e+00
-5.533531e+00
-5.386457e+00
-5.249122e+00
-5.126618e+00
-5.023464e+00
-4.943215e+00
-4.888168e+00
-4.859193e+00
-4.855706e+00
-4.875765e+00
-4.916269e+00
-4.973226e+00
-5.042051e+00
-5.117878e+00
-5.195863e+00
-5.271474e+00
-5.340759e+00
-5.400591e+00
-5.448877e+00
-5.484724e+00
-5.508557e+00
-5.522152e+00
-5.528599e+00
-5.532153e+00
-5.537993e+00
-5.551862e+00
-5.579634e+00
-5.626806e+00
-5.697958e+00
-5.796228e+00
-5.922839e+00
-6.076746e+00
-6.254427e+00
-6.449875e+00
-6.654797e+00
-6.859026e+00
-7.051116e+00
-7.219078e+00
-7.351193e+00
-7.436826e+00
-7.467182e+00
-7.435941e+00
-7.339730e+00
-7.178438e+00
-6.955339e+00
-6.677053e+00
-6.353323e+00
-5.996633e+00
-5.621645e+00
-5.244464e+00
-4.881768e+00
-4.549833e+00
-4.263518e+00
-4.035307e+00
-3.874467e+00
-3.786426e+00
-3.772408e+00
-3.829365e+00
-3.950214e+00
-4.124355e+00
-4.338423e+00
-4.577220e+00
-4.824752e+00
-5.065292e+00
-5.284392e+00
-5.469767e+00
-5.611999e+00
-5.705004e+00
-5.746259e+00
-5.736769e+00
-5.680825e+00
-5.585565e+00
-5.460418e+00
-5.316451e+00
-5.165686e+00
-5.020413e+00
-4.892511e+00
-4.792824e+00
-4.730583e+00
-4.712905e+00
-4.744408e+00
-4.826946e+00
-4.959513e+00
-5.138303e+00
-5.356956e+00
-5.606950e+00
-5.878119e+00
-6.159268e+00
-6.438832e+00
-6.705544e+00
-6.949088e+00
-7.160684e+00
-7.333592e+00
-7.463500e+00
-7.548765e+00
-7.590483e+00
-7.592372e+00
-7.560476e+00
-7.502690e+00
-7.428154e+00
-7.346556e+00
-7.267397e+00
-7.199291e+00
-7.149329e+00
-7.122577e+00
-7.121730e+00
-7.146937e+00
-7.195830e+00
-7.263728e+00
-7.344022e+00
-7.428695e+00
-7.508949e+00
-7.575882e+00
-7.621170e+00
-7.637692e+00
-7.620077e+00
-7.565108e+00
-7.471992e+00
-7.342466e+00
-7.180728e+00
-6.993207e+00
-6.788178e+00
-6.575229e+00
-6.364649e+00
-6.166749e+00
-5.991196e+00
-5.846408e+00
-5.739047e+00
-5.673649e+00
-5.652404e+00
-5.675088e+00
-5.739138e+00
-5.839860e+00
-5.970756e+00
-6.123952e+00
-6.290711e+00
-6.461984e+00
-6.628983e+00
-6.783719e+00
-6.919473e+00
-7.031164e+00
-7.115591e+00
-7.171533e+00
-7.199717e+00
-7.202644e+00
-7.184314e+00
-7.149867e+00
-7.105182e+00
-7.056481e+00
-7.009972e+00
-6.971569e+00
-6.946691e+00
-6.940127e+00
-6.955952e+00
-6.997433e+00
-7.066913e+00
-7.165636e+00
-7.293546e+00
-7.449057e+00
-7.628864e+00
-7.827832e+00
-8.039006e+00
-8.253793e+00
-8.462304e+00
-8.653885e+00
-8.817761e+00
-8.943789e+00
-9.023224e+00
-9.049449e+00
-9.018596e+00
-8.930010e+00
-8.786494e+00
-8.594313e+00
-8.362924e+00
-8.104455e+00
-7.832953e+00
-7.563461e+00
-7.311007e+00
-7.089589e+00
-6.911237e+00
-6.785233e+00
-6.717528e+00
-6.710419e+00
-6.762467e+00
-6.868689e+00
-7.020984e+00
-7.208766e+00
-7.419741e+00
-7.640775e+00
-7.858754e+00
-8.061388e+00
-8.237877e+00
-8.379410e+00
-8.479461e+00
-8.533906e+00
-8.540980e+00
-8.501117e+00
-8.416720e+00
-8.291884e+00
-8.132106e+00
-7.943987e+00
-7.734920e+00
-7.512770e+00
-7.285557e+00
-7.061143e+00
-6.846957e+00
-6.649763e+00
-6.475486e+00
-6.329091e+00
-6.214499e+00
-6.134514e+00
-6.090752e+00
-6.083570e+00
-6.111988e+00
-6.173641e+00
-6.264783e+00
-6.380366e+00
-6.514208e+00
-6.659258e+00
-6.807931e+00
-6.952508e+00
-7.085560e+00
-7.200373e+00
-7.291345e+00
-7.354336e+00
-7.386963e+00
-7.388811e+00
-7.361557e+00
-7.308979e+00
-7.236819e+00
-7.152490e+00
-7.064602e+00
-6.982333e+00
-6.914695e+00
-6.869754e+00
-6.853903e+00
-6.871262e+00
-6.923270e+00
-7.008514e+00
-7.122788e+00
-7.259372e+00
-7.409483e+00
-7.562872e+00
-7.708505e+00
-7.835311e+00
-7.932936e+00
-7.992478e+00
-8.007144e+00
-7.972784e+00
-7.888239e+00
-7.755462e+00
-7.579394e+00
-7.367588e+00
-7.129620e+00
-6.876353e+00
-6.619121e+00
-6.368937e+00
-6.135792e+00
-5.928102e+00
-5.752350e+00
-5.612921e+00
-5.512111e+00
-5.450305e+00
-5.426258e+00
-5.437463e+00
-5.480548e+00
-5.551669e+00
-5.646870e+00
-5.762377e+00
-5.894813e+00
-6.041319e+00
-6.199587e+00
-6.367802e+00
-6.544509e+00
-6.728441e+00
-6.918316e+00
-7.112655e+00
-7.309625e+00
-7.506916e+00
-7.701663e+00
-7.890384e+00
-8.068958e+00
-8.232620e+00
-8.376022e+00
-8.493375e+00
-8.578690e+00
-8.626142e+00
-8.630521e+00
-8.587742e+00
-8.495344e+00
-8.352912e+00
-8.162370e+00
-7.928091e+00
-7.656800e+00
-7.357276e+00
-7.039867e+00
-6.715851e+00
-6.396711e+00
-6.093381e+00
-5.815549e+00
-5.571079e+00
-5.365630e+00
-5.202477e+00
-5.082555e+00
-5.004686e+00
-4.965933e+00
-4.962011e+00
-4.987701e+00
-5.037218e+00
-5.104511e+00
-5.183511e+00
-5.268325e+00
-5.353432e+00
-5.433869e+00
-5.505447e+00
-5.564956e+00
-5.610373e+00
-5.641008e+00
-5.657583e+00
-5.662202e+00
-5.658213e+00
-5.649965e+00
-5.642481e+00
-5.641077e+00
-5.650971e+00
-5.676901e+00
-5.722813e+00
-5.791614e+00
-5.885026e+00
-6.003526e+00
-6.146369e+00
-6.311659e+00
-6.496454e+00
-6.696871e+00
-6.908179e+00
-7.124899e+00
-7.340903e+00
-7.549556e+00
-7.743910e+00
-7.916968e+00
-8.062000e+00
-8.172909e+00
-8.244607e+00
-8.273372e+00
-8.257155e+00
-8.195819e+00
-8.091281e+00
-7.947557e+00
-7.770685e+00
-7.568520e+00
-7.350409e+00
-7.126729e+00
-6.908338e+00
-6.705936e+00
-6.529408e+00
-6.387174e+00
-6.285606e+00
-6.228567e+00
-6.217097e+00
-6.249303e+00
-6.320454e+00
-6.423314e+00
-6.548685e+00
-6.686130e+00
-6.824825e+00
-6.954442e+00
-7.065979e+00
-7.152446e+00
-7.209334e+00
-7.234835e+00
-7.229794e+00
-7.197436e+00
-7.142900e+00
-7.072671e+00
-6.993942e+00
-6.914006e+00
-6.839690e+00
-6.776887e+00
-6.730184e+00
-6.702602e+00
-6.695450e+00
-6.708276e+00
-6.738921e+00
-6.783680e+00
-6.837540e+00
-6.894519e+00
-6.948054e+00
-6.991447e+00
-7.018319e+00
-7.023048e+00
-7.001161e+00
-6.949633e+00
-6.867085e+00
-6.753851e+00
-6.611921e+00
-6.444763e+00
-6.257069e+00
-6.054448e+00
-5.843111e+00
-5.629589e+00
-5.420497e+00
-5.222361e+00
-5.041486e+00
-4.883861e+00
-4.755053e+00
-4.660099e+00
-4.603349e+00
-4.588300e+00
-4.617388e+00
-4.691797e+00
-4.811259e+00
-4.973899e+00
-5.176123e+00
-5.412580e+00
-5.676220e+00
-5.958481e+00
-6.249618e+00
-6.539173e+00
-6.816568e+00
-7.071765e+00
-7.295938e+00
-7.482063e+00
-7.625375e+00
-7.723641e+00
-7.777218e+00
-7.788910e+00
-7.763647e+00
-7.708018e+00
-7.629716e+00
-7.536943e+00
-7.437820e+00
-7.339862e+00
-7.249537e+00
-7.171953e+00
-7.110681e+00
-7.067699e+00
-7.043465e+00
-7.037075e+00
-7.046478e+00
-7.068742e+00
-7.100329e+00
-7.137397e+00
-7.176110e+00
-7.212953e+00
-7.245036e+00
-7.270375e+00
-7.288107e+00
-7.298632e+00
-7.303628e+00
-7.305964e+00
-7.309477e+00
-7.318660e+00
-7.338270e+00
-7.372894e+00
-7.426514e+00
-7.502107e+00
-7.601307e+00
-7.724158e+00
-7.868977e+00
-8.032337e+00
-8.209185e+00
-8.393078e+00
-8.576545e+00
-8.751534e+00
-8.909924e+00
-9.044075e+00
-9.147368e+00
-9.214701e+00
-9.242891e+00
-9.230942e+00
-9.180129e+00
-9.093887e+00
-8.977486e+00
-8.837536e+00
-8.681369e+00
-8.516369e+00
-8.349346e+00
-8.186013e+00
-8.030635e+00
-7.885868e+00
-7.752789e+00
-7.631097e+00
-7.519413e+00
-7.415661e+00
-7.317442e+00
-7.222387e+00
-7.128441e+00
-7.034065e+00
-6.938357e+00
-6.841089e+00
-6.742678e+00
-6.644105e+00
-6.546797e+00
-6.452492e+00
-6.363087e+00
-6.280498e+00
-6.206524e+00
-6.142736e+00
-6.090387e+00
-6.050345e+00
-6.023045e+00
-6.008467e+00
-6.006123e+00
-6.015068e+00
-6.033914e+00
-6.060881e+00
-6.093850e+00
-6.130457e+00
-6.168209e+00
-6.204636e+00
-6.237463e+00
-6.264785e+00
-6.285243e+00
-6.298160e+00
-6.303640e+00
-6.302587e+00
-6.296657e+00
-6.288131e+00
-6.279709e+00
-6.274263e+00
-6.274538e+00
-6.282876e+00
-6.300951e+00
-6.329586e+00
-6.368656e+00
-6.417099e+00
-6.473038e+00
-6.533985e+00
-6.597113e+00
-6.659541e+00
-6.718600e+00
-6.772050e+00
-6.818212e+00
-6.856028e+00
-6.885031e+00
-6.905275e+00
-6.917221e+00
-6.921634e+00
-6.919507e+00
-6.912029e+00
-6.900601e+00
-6.886883e+00
-6.872854e+00
-6.860848e+00
-6.853548e+00
-6.853906e+00
-6.864993e+00
-6.889793e+00
-6.930952e+00
-6.990515e+00
-7.069677e+00
-7.168573e+00
-7.286117e+00
-7.419912e+00
-7.566235e+00
-7.720104e+00
-7.875445e+00
-8.025350e+00
-8.162438e+00
-8.279303e+00
-8.369024e+00
-8.425694e+00
-8.444918e+00
-8.424216e+00
-8.363272e+00
-8.263993e+00
-8.130365e+00
-7.968108e+00
-7.784188e+00
-7.586228e+00
-7.381890e+00
-7.178286e+00
-6.981471e+00
-6.796061e+00
-6.624992e+00
-6.469452e+00
-6.328978e+00
-6.201709e+00
-6.084777e+00
-5.974778e+00
-5.868296e+00
-5.762409e+00
-5.655128e+00
-5.545741e+00
-5.435017e+00
-5.325254e+00
-5.220164e+00
-5.124590e+00
-5.044092e+00
-4.984412e+00
-4.950906e+00
-4.947990e+00
-4.978687e+00
-5.044335e+00
-5.144496e+00
-5.277058e+00
-5.438521e+00
-5.624386e+00
-5.829606e+00
-6.049004e+00
-6.277631e+00
-6.511012e+00
-6.745274e+00
-6.977169e+00
-7.203987e+00
-7.423416e+00
-7.633347e+00
-7.831668e+00
-8.016072e+00
-8.183899e+00
-8.332052e+00
-8.456989e+00
-8.554823e+00
-8.621511e+00
-8.653126e+00
-8.646189e+00
-8.598006e+00
-8.507001e+00
-8.372985e+00
-8.197359e+00
-7.983219e+00
-7.735364e+00
-7.460210e+00
-7.165603e+00
-6.860542e+00
-6.554833e+00
-6.258677e+00
-5.982213e+00
-5.735047e+00
-5.525793e+00
-5.361630e+00
-5.247930e+00
-5.187945e+00
-5.182616e+00
-5.230482e+00
-5.327750e+00
-5.468501e+00
-5.645040e+00
-5.848367e+00
-6.068730e+00
-6.296219e+00
-6.521363e+00
-6.735675e+00
-6.932125e+00
-7.105498e+00
-7.252614e+00
-7.372399e+00
-7.465789e+00
-7.535478e+00
-7.585527e+00
-7.620875e+00
-7.646798e+00
-7.668377e+00
-7.690022e+00
-7.715104e+00
-7.745728e+00
-7.782650e+00
-7.825361e+00
-7.872299e+00
-7.921171e+00
-7.969337e+00
-8.014191e+00
-8.053498e+00
-8.085627e+00
-8.109663e+00
-8.125374e+00
-8.133059e+00
-8.133304e+00
-8.126704e+00
-8.113588e+00
-8.093822e+00
-8.066713e+00
-8.031039e+00
-7.985215e+00
-7.927552e+00
-7.856592e+00
-7.771448e+00
-7.672112e+00
-7.559663e+00
-7.436365e+00
-7.305616e+00
-7.171774e+00
-7.039871e+00
-6.915256e+00
-6.803218e+00
-6.708607e+00
-6.635524e+00
-6.587077e+00
-6.565236e+00
-6.570812e+00
-6.603529e+00
-6.662208e+00
-6.745029e+00
-6.849816e+00
-6.974319e+00
-7.116412e+00
-7.274186e+00
-7.445898e+00
-7.629805e+00
-7.823912e+00
-8.025699e+00
-8.231890e+00
-8.438329e+00
-8.639981e+00
-8.831071e+00
-9.005337e+00
-9.156351e+00
-9.277874e+00
-9.364194e+00
-9.410424e+00
-9.412742e+00
-9.368571e+00
-9.276682e+00
-9.137236e+00
-8.951755e+00
-8.723040e+00
-8.455036e+00
-8.152689e+00
-7.821801e+00
-7.468911e+00
-7.101208e+00
-6.726464e+00
-6.352962e+00
-5.989390e+00
-5.644664e+00
-5.327676e+00
-5.046958e+00
-4.810283e+00
-4.624248e+00
-4.493860e+00
-4.422179e+00
-4.410054e+00
-4.455963e+00
-4.556001e+00
-4.703993e+00
-4.891763e+00
-5.109519e+00
-5.346360e+00
-5.590837e+00
-5.831555e+00
-6.057744e+00
-6.259771e+00
-6.429552e+00
-6.560848e+00
-6.649449e+00
-6.693263e+00
-6.692319e+00
-6.648733e+00
-6.566625e+00
-6.452012e+00
-6.312649e+00
-6.157802e+00
-5.997934e+00
-5.844269e+00
-5.708255e+00
-5.600928e+00
-5.532227e+00
-5.510334e+00
-5.541080e+00
-5.627511e+00
-5.769644e+00
-5.964461e+00
-6.206127e+00
-6.486434e+00
-6.795419e+00
-7.122089e+00
-7.455207e+00
-7.784042e+00
-8.099032e+00
-8.392306e+00
-8.658022e+00
-8.892514e+00
-9.094250e+00
-9.263620e+00
-9.402604e+00
-9.514335e+00
-9.602630e+00
-9.671505e+00
-9.724733e+00
-9.765469e+00
-9.795985e+00
-9.817524e+00
-9.830303e+00
-9.833655e+00
-9.826288e+00
-9.806638e+00
-9.773254e+00
-9.725180e+00
-9.662258e+00
-9.585315e+00
-9.496205e+00
-9.397691e+00
-9.293173e+00
-9.186317e+00
-9.080619e+00
-8.978980e+00
-8.883342e+00
-8.794439e+00
-8.711690e+00
-8.633240e+00
-8.556144e+00
-8.476659e+00
-8.390613e+00
-8.293818e+00
-8.182463e+00
-8.053487e+00
-7.904863e+00
-7.735791e+00
-7.546779e+00
-7.339593e+00
-7.117100e+00
-6.883027e+00
-6.641668e+00
-6.397595e+00
-6.155406e+00
-5.919561e+00
-5.694300e+00
-5.483671e+00
-5.291601e+00
-5.122008e+00
-4.978873e+00
-4.866264e+00
-4.788256e+00
-4.748763e+00
-4.751273e+00
-4.798534e+00
-4.892208e+00
-5.032542e+00
-5.218090e+00
-5.445517e+00
-5.709494e+00
-6.002718e+00
-6.316049e+00
-6.638775e+00
-6.959004e+00
-7.264182e+00
-7.541702e+00
-7.779598e+00
-7.967263e+00
-8.096142e+00
-8.160334e+00
-8.157016e+00
-8.086673e+00
-7.953052e+00
-7.762891e+00
-7.525420e+00
-7.251703e+00
-6.953891e+00
-6.644454e+00
-6.335457e+00
-6.037930e+00
-5.761363e+00
-5.513368e+00
-5.299490e+00
-5.123195e+00
-4.986008e+00
-4.887766e+00
-4.826970e+00
-4.801149e+00
-4.807206e+00
-4.841690e+00
-4.900945e+00
-4.981142e+00
-5.078200e+00
-5.187648e+00
-5.304491e+00
-5.423150e+00
-5.537523e+00
-5.641207e+00
-5.727865e+00
-5.791713e+00
-5.828055e+00
-5.833809e+00
-5.807936e+00
-5.751718e+00
-5.668849e+00
-5.565308e+00
-5.449019e+00
-5.329329e+00
-5.216332e+00
-5.120093e+00
-5.049849e+00
-5.013247e+00
-5.015709e+00
-5.059977e+00
-5.145906e+00
-5.270511e+00
-5.428283e+00
-5.611728e+00
-5.812056e+00
-6.019955e+00
-6.226337e+00
-6.423001e+00
-6.603143e+00
-6.761680e+00
-6.895388e+00
-7.002866e+00
-7.084356e+00
-7.141453e+00
-7.176756e+00
-7.193480e+00
-7.195099e+00
-7.185021e+00
-7.166357e+00
-7.141794e+00
-7.113566e+00
-7.083539e+00
-7.053343e+00
-7.024532e+00
-6.998720e+00
-6.977629e+00
-6.963051e+00
-6.956691e+00
-6.959929e+00
-6.973528e+00
-6.997346e+00
-7.030111e+00
-7.069317e+00
-7.111276e+00
-7.151345e+00
-7.184304e+00
-7.204859e+00
-7.208190e+00
-7.190474e+00
-7.149315e+00
-7.084020e+00
-6.995685e+00
-6.887083e+00
-6.762377e+00
-6.626682e+00
-6.485564e+00
-6.344503e+00
-6.208419e+00
-6.081301e+00
-5.965990e+00
-5.864142e+00
-5.776360e+00
-5.702482e+00
-5.641958e+00
-5.594264e+00
-5.559273e+00
-5.537514e+00
-5.530299e+00
-5.539675e+00
-5.568238e+00
-5.618809e+00
-5.694038e+00
-5.795969e+00
-5.925617e+00
-6.082594e+00
-6.264847e+00
-6.468520e+00
-6.687991e+00
-6.916069e+00
-7.144369e+00
-7.363816e+00
-7.565239e+00
-7.740008e+00
-7.880650e+00
-7.981397e+00
-8.038630e+00
-8.051177e+00
-8.020453e+00
-7.950423e+00
-7.847379e+00
-7.719536e+00
-7.576463e+00
-7.428369e+00
-7.285317e+00
-7.156409e+00
-7.049031e+00
-6.968238e+00
-6.916333e+00
-6.892707e+00
-6.893945e+00
-6.914206e+00
-6.945823e+00
-6.980070e+00
-7.008012e+00
-7.021340e+00
-7.013130e+00
-6.978440e+00
-6.914719e+00
-6.821997e+00
-6.702855e+00
-6.562200e+00
-6.406862e+00
-6.245075e+00
-6.085881e+00
-5.938516e+00
-5.811834e+00
-5.713810e+00
-5.651135e+00
-5.628930e+00
-5.650549e+00
-5.717484e+00
-5.829321e+00
-5.983764e+00
-6.176700e+00
-6.402306e+00
-6.653207e+00
-6.920671e+00
-7.194869e+00
-7.465188e+00
-7.720607e+00
-7.950133e+00
-8.143300e+00
-8.290698e+00
-8.384507e+00
-8.418999e+00
-8.390953e+00
-8.299945e+00
-8.148482e+00
-7.941937e+00
-7.688313e+00
-7.397830e+00
-7.082378e+00
-6.754887e+00
-6.428663e+00
-6.116736e+00
-5.831271e+00
-5.583060e+00
-5.381108e+00
-5.232324e+00
-5.141297e+00
-5.110176e+00
-5.138630e+00
-5.223912e+00
-5.361035e+00
-5.543044e+00
-5.761417e+00
-6.006543e+00
-6.268275e+00
-6.536496e+00
-6.801658e+00
-7.055234e+00
-7.290052e+00
-7.500480e+00
-7.682456e+00
-7.833392e+00
-7.951975e+00
-8.037921e+00
-8.091712e+00
-8.114364e+00
-8.107247e+00
-8.071946e+00
-8.010176e+00
-7.923727e+00
-7.814436e+00
-7.684168e+00
-7.534819e+00
-7.368327e+00
-7.186715e+00
-6.992147e+00
-6.787024e+00
-6.574095e+00
-6.356583e+00
-6.138302e+00
-5.923752e+00
-5.718154e+00
-5.527418e+00
-5.358022e+00
-5.216787e+00
-5.110561e+00
-5.045818e+00
-5.028204e+00
-5.062061e+00
-5.149986e+00
-5.292459e+00
-5.487610e+00
-5.731138e+00
-6.016417e+00
-6.334778e+00
-6.675958e+00
-7.028655e+00
-7.381167e+00
-7.722043e+00
-8.040705e+00
-8.328000e+00
-8.576640e+00
-8.781511e+00
-8.939840e+00
-9.051208e+00
-9.117434e+00
-9.142318e+00
-9.131287e+00
-9.090964e+00
-9.028677e+00
-8.951963e+00
-8.868082e+00
-8.783586e+00
-8.703968e+00
-8.633409e+00
-8.574656e+00
-8.529010e+00
-8.496450e+00
-8.475836e+00
-8.465192e+00
-8.462009e+00
-8.463543e+00
-8.467071e+00
-8.470072e+00
-8.470324e+00
-8.465913e+00
-8.455157e+00
-8.436466e+00
-8.408184e+00
-8.368433e+00
-8.315009e+00
-8.245375e+00
-8.156745e+00
-8.046272e+00
-7.911326e+00
-7.749814e+00
-7.560522e+00
-7.343429e+00
-7.099970e+00
-6.833216e+00
-6.547948e+00
-6.250616e+00
-5.949176e+00
-5.652797e+00
-5.371463e+00
-5.115480e+00
-4.894929e+00
-4.719085e+00
-4.595866e+00
-4.531328e+00
-4.529258e+00
-4.590892e+00
-4.714779e+00
-4.896808e+00
-5.130391e+00
-5.406811e+00
-5.715695e+00
-6.045596e+00
-6.384638e+00
-6.721175e+00
-7.044416e+00
-7.344966e+00
-7.615244e+00
-7.849734e+00
-8.045073e+00
-8.199965e+00
-8.314945e+00
-8.392027e+00
-8.434277e+00
-8.445379e+00
-8.429219e+00
-8.389560e+00
-8.329814e+00
-8.252955e+00
-8.161539e+00
-8.057841e+00
-7.944043e+00
-7.822454e+00
-7.695680e+00
-7.566728e+00
-7.439003e+00
-7.316208e+00
-7.202169e+00
-7.100621e+00
-7.014993e+00
-6.948235e+00
-6.902686e+00
-6.880013e+00
-6.881175e+00
-6.906432e+00
-6.955356e+00
-7.026843e+00
-7.119119e+00
-7.229749e+00
-7.355631e+00
-7.493007e+00
-7.637490e+00
-7.784119e+00
-7.927464e+00
-8.061795e+00
-8.181326e+00
-8.280536e+00
-8.354541e+00
-8.399508e+00
-8.413027e+00
-8.394423e+00
-8.344920e+00
-8.267648e+00
-8.167449e+00
-8.050513e+00
-7.923871e+00
-7.794804e+00
-7.670232e+00
-7.556167e+00
-7.457261e+00
-7.376516e+00
-7.315154e+00
-7.272664e+00
-7.246993e+00
-7.234860e+00
-7.232159e+00
-7.234412e+00
-7.237217e+00
-7.236664e+00
-7.229658e+00
-7.214135e+00
-7.189141e+00
-7.154781e+00
-7.112055e+00
-7.062605e+00
-7.008422e+00
-6.951553e+00
-6.893844e+00
-6.836747e+00
-6.781218e+00
-6.727707e+00
-6.676228e+00
-6.626501e+00
-6.578144e+00
-6.530884e+00
-6.484775e+00
-6.440369e+00
-6.398829e+00
-6.361957e+00
-6.332119e+00
-6.312066e+00
-6.304674e+00
-6.312603e+00
-6.337931e+00
-6.381776e+00
-6.443977e+00
-6.522860e+00
-6.615149e+00
-6.716055e+00
-6.819546e+00
-6.918797e+00
-7.006762e+00
-7.076793e+00
-7.123246e+00
-7.141968e+00
-7.130623e+00
-7.088821e+00
-7.018032e+00
-6.921341e+00
-6.803055e+00
-6.668264e+00
-6.522393e+00
-6.370821e+00
-6.218594e+00
-6.070265e+00
-5.929837e+00
-5.800794e+00
-5.686178e+00
-5.588666e+00
-5.510629e+00
-5.454155e+00
-5.421013e+00
-5.412570e+00
-5.429674e+00
-5.472498e+00
-5.540392e+00
-5.631745e+00
-5.743907e+00
-5.873176e+00
-6.014877e+00
-6.163532e+00
-6.313135e+00
-6.457489e+00
-6.590618e+00
-6.707198e+00
-6.803000e+00
-6.875281e+00
-6.923105e+00
-6.947540e+00
-6.951700e+00
-6.940608e+00
-6.920865e+00
-6.900148e+00
-6.886558e+00
-6.887879e+00
-6.910815e+00
-6.960283e+00
-7.038839e+00
-7.146303e+00
-7.279619e+00
-7.432975e+00
-7.598168e+00
-7.765172e+00
-7.922870e+00
-8.059868e+00
-8.165332e+00
-8.229776e+00
-8.245736e+00
-8.208275e+00
-8.115305e+00
-7.967687e+00
-7.769130e+00
-7.525903e+00
-7.246397e+00
-6.940579e+00
-6.619383e+00
-6.294100e+00
-5.975786e+00
-5.674749e+00
-5.400128e+00
-5.159582e+00
-4.959096e+00
-4.802904e+00
-4.693509e+00
-4.631797e+00
-4.617202e+00
-4.647911e+00
-4.721074e+00
-4.833015e+00
-4.979406e+00
-5.155422e+00
-5.355864e+00
-5.575252e+00
-5.807910e+00
-6.048048e+00
-6.289862e+00
-6.527667e+00
-6.756058e+00
-6.970111e+00
-7.165575e+00
-7.339056e+00
-7.488162e+00
-7.611575e+00
-7.709074e+00
-7.781476e+00
-7.830527e+00
-7.858746e+00
-7.869240e+00
-7.865509e+00
-7.851235e+00
-7.830092e+00
-7.805552e+00
-7.780704e+00
-7.758077e+00
-7.739477e+00
-7.725819e+00
-7.716980e+00
-7.711681e+00
-7.707418e+00
-7.700474e+00
-7.686046e+00
-7.658510e+00
-7.611827e+00
-7.540100e+00
-7.438227e+00
-7.302609e+00
-7.131822e+00
-6.927170e+00
-6.693020e+00
-6.436870e+00
-6.169084e+00
-5.902306e+00
-5.650582e+00
-5.428266e+00
-5.248805e+00
-5.123539e+00
-5.060637e+00
-5.064280e+00
-5.134181e+00
-5.265492e+00
-5.449087e+00
-5.672208e+00
-5.919390e+00
-6.173591e+00
-6.417422e+00
-6.634381e+00
-6.809989e+00
-6.932724e+00
-6.994700e+00
-6.992022e+00
-6.924829e+00
-6.797038e+00
-6.615849e+00
-6.391095e+00
-6.134482e+00
-5.858800e+00
-5.577128e+00
-5.302088e+00
-5.045147e+00
-4.816022e+00
-4.622208e+00
-4.468646e+00
-4.357574e+00
-4.288545e+00
-4.258613e+00
-4.262668e+00
-4.293869e+00
-4.344166e+00
-4.404862e+00
-4.467212e+00
-4.523015e+00
-4.565170e+00
-4.588168e+00
-4.588455e+00
-4.564636e+00
-4.517487e+00
-4.449784e+00
-4.365947e+00
-4.271578e+00
-4.172934e+00
-4.076401e+00
-3.988041e+00
-3.913229e+00
-3.856419e+00
-3.821008e+00
-3.809302e+00
-3.822545e+00
-3.860984e+00
-3.923948e+00
-4.009945e+00
-4.116741e+00
-4.241462e+00
-4.380708e+00
-4.530684e+00
-4.687363e+00
-4.846664e+00
-5.004647e+00
-5.157696e+00
-5.302685e+00
-5.437122e+00
-5.559237e+00
-5.668034e+00
-5.763270e+00
-5.845378e+00
-5.915320e+00
-5.974375e+00
-6.023898e+00
-6.065059e+00
-6.098620e+00
-6.124775e+00
-6.143088e+00
-6.152540e+00
-6.151687e+00
-6.138879e+00
-6.112536e+00
-6.071405e+00
-6.014793e+00
-5.942729e+00
-5.856074e+00
-5.756552e+00
-5.646743e+00
-5.530013e+00
-5.410406e+00
-5.292477e+00
-5.181069e+00
-5.081032e+00
-4.996894e+00
-4.932511e+00
-4.890715e+00
-4.873016e+00
-4.879381e+00
-4.908133e+00
-4.955991e+00
-5.018269e+00
-5.089227e+00
-5.162566e+00
-5.232017e+00
-5.291962e+00
-5.338028e+00
-5.367562e+00
-5.379934e+00
-5.376633e+00
-5.361150e+00
-5.338647e+00
-5.315486e+00
-5.298635e+00
-5.295041e+00
-5.311004e+00
-5.351622e+00
-5.420338e+00
-5.518641e+00
-5.645935e+00
-5.799593e+00
-5.975187e+00
-6.166864e+00
-6.367842e+00
-6.570953e+00
-6.769202e+00
-6.956266e+00
-7.126909e+00
-7.277261e+00
-7.404944e+00
-7.509048e+00
-7.589959e+00
-7.649069e+00
-7.688408e+00
-7.710253e+00
-7.716749e+00
-7.709599e+00
-7.689863e+00
-7.657873e+00
-7.613278e+00
-7.555217e+00
-7.482561e+00
-7.394221e+00
-7.289439e+00
-7.168052e+00
-7.030673e+00
-6.878778e+00
-6.714704e+00
-6.541553e+00
-6.363030e+00
-6.183234e+00
-6.006419e+00
-5.836743e+00
-5.678026e+00
-5.533527e+00
-5.405768e+00
-5.296424e+00
-5.206299e+00
-5.135412e+00
-5.083173e+00
-5.048652e+00
-5.030876e+00
-5.029122e+00
-5.043134e+00
-5.073241e+00
-5.120333e+00
-5.185709e+00
-5.270828e+00
-5.376994e+00
-5.505036e+00
-5.655032e+00
-5.826101e+00
-6.016290e+00
-6.222541e+00
-6.440745e+00
-6.665836e+00
-6.891941e+00
-7.112551e+00
-7.320734e+00
-7.509382e+00
-7.671500e+00
-7.800554e+00
-7.890844e+00
-7.937921e+00
-7.938995e+00
-7.893295e+00
-7.802353e+00
-7.670153e+00
-7.503103e+00
-7.309834e+00
-7.100798e+00
-6.887695e+00
-6.682764e+00
-6.497985e+00
-6.344243e+00
-6.230526e+00
-6.163219e+00
-6.145549e+00
-6.177249e+00
-6.254489e+00
-6.370075e+00
-6.513946e+00
-6.673914e+00
-6.836602e+00
-6.988503e+00
-7.117067e+00
-7.211732e+00
-7.264818e+00
-7.272202e+00
-7.233730e+00
-7.153315e+00
-7.038701e+00
-6.900897e+00
-6.753310e+00
-6.610633e+00
-6.487593e+00
-6.397648e+00
-6.351783e+00
-6.357498e+00
-6.418100e+00
-6.532372e+00
-6.694636e+00
-6.895211e+00
-7.121209e+00
-7.357578e+00
-7.588300e+00
-7.797603e+00
-7.971094e+00
-8.096715e+00
-8.165452e+00
-8.171799e+00
-8.113944e+00
-7.993736e+00
-7.816450e+00
-7.590377e+00
-7.326291e+00
-7.036797e+00
-6.735609e+00
-6.436770e+00
-6.153883e+00
-5.899364e+00
-5.683787e+00
-5.515346e+00
-5.399474e+00
-5.338623e+00
-5.332237e+00
-5.376892e+00
-5.466594e+00
-5.593213e+00
-5.747004e+00
-5.917177e+00
-6.092472e+00
-6.261698e+00
-6.414205e+00
-6.540283e+00
-6.631481e+00
-6.680844e+00
-6.683090e+00
-6.634742e+00
-6.534206e+00
-6.381825e+00
-6.179893e+00
-5.932635e+00
-5.646141e+00
-5.328244e+00
-4.988352e+00
-4.637210e+00
-4.286597e+00
-3.948964e+00
-3.636999e+00
-3.363138e+00
-3.139010e+00
-2.974859e+00
-2.878940e+00
-2.856950e+00
-2.911536e+00
-3.041931e+00
-3.243780e+00
-3.509205e+00
-3.827138e+00
-4.183916e+00
-4.564112e+00
-4.951529e+00
-5.330275e+00
-5.685807e+00
-6.005864e+00
-6.281179e+00
-6.505941e+00
-6.677946e+00
-6.798466e+00
-6.871841e+00
-6.904873e+00
-6.906084e+00
-6.884920e+00
-6.850977e+00
-6.813313e+00
-6.779885e+00
-6.757138e+00
-6.749735e+00
-6.760456e+00
-6.790224e+00
-6.838264e+00
-6.902367e+00
-6.979237e+00
-7.064887e+00
-7.155057e+00
-7.245603e+00
-7.332845e+00
-7.413835e+00
-7.486532e+00
-7.549874e+00
-7.603742e+00
-7.648831e+00
-7.686431e+00
-7.718161e+00
-7.745670e+00
-7.770360e+00
-7.793161e+00
-7.814379e+00
-7.833648e+00
-7.849976e+00
-7.861882e+00
-7.867596e+00
-7.865307e+00
-7.853425e+00
-7.830817e+00
-7.797015e+00
-7.752337e+00
-7.697930e+00
-7.635709e+00
-7.568197e+00
-7.498283e+00
-7.428921e+00
-7.362822e+00
-7.302164e+00
-7.248378e+00
-7.202023e+00
-7.162779e+00
-7.129532e+00
-7.100554e+00
-7.073737e+00
-7.046848e+00
-7.017780e+00
-6.984789e+00
-6.946683e+00
-6.902984e+00
-6.854046e+00
-6.801132e+00
-6.746442e+00
-6.693081e+00
-6.644971e+00
-6.606684e+00
-6.583202e+00
-6.579618e+00
-6.600784e+00
-6.650931e+00
-6.733307e+00
-6.849850e+00
-7.000955e+00
-7.185351e+00
-7.400103e+00
-7.640765e+00
-7.901634e+00
-8.176095e+00
-8.457004e+00
-8.737062e+00
-9.009145e+00
-9.266554e+00
-9.503189e+00
-9.713624e+00
-9.893113e+00
-1.003752e+01
-1.014322e+01
-1.020699e+01
-1.022587e+01
-1.019715e+01
-1.011835e+01
-9.987345e+00
-9.802583e+00
-9.563363e+00
-9.270173e+00
-8.925006e+00
-8.531596e+00
-8.095535e+00
-7.624242e+00
-7.126775e+00
-6.613523e+00
-6.095808e+00
-5.585442e+00
-5.094275e+00
-4.633757e+00
-4.214527e+00
-3.846039e+00
-3.536224e+00
-3.291210e+00
-3.115101e+00
-3.009850e+00
-2.975224e+00
-3.008885e+00
-3.106568e+00
-3.262342e+00
-3.468939e+00
-3.718102e+00
-4.000930e+00
-4.308202e+00
-4.630652e+00
-4.959191e+00
-5.285090e+00
-5.600119e+00
-5.896677e+00
-6.167909e+00
-6.407835e+00
-6.611492e+00
-6.775074e+00
-6.896059e+00
-6.973303e+00
-7.007070e+00
-6.998999e+00
-6.952001e+00
-6.870085e+00
-6.758151e+00
-6.621745e+00
-6.466808e+00
-6.299432e+00
-6.125632e+00
-5.951150e+00
-5.781305e+00
-5.620891e+00
-5.474129e+00
-5.344657e+00
-5.235549e+00
-5.149336e+00
-5.088019e+00
-5.053059e+00
-5.045340e+00
-5.065115e+00
-5.111946e+00
-5.184640e+00
-5.281207e+00
-5.398846e+00
-5.533993e+00
-5.682416e+00
-5.839400e+00
-5.999985e+00
-6.159268e+00
-6.312731e+00
-6.456569e+00
-6.587972e+00
-6.705319e+00
-6.808251e+00
-6.897606e+00
-6.975202e+00
-7.043516e+00
-7.105274e+00
-7.163040e+00
-7.218835e+00
-7.273851e+00
-7.328289e+00
-7.381322e+00
-7.431183e+00
-7.475353e+00
-7.510812e+00
-7.534324e+00
-7.542722e+00
-7.533163e+00
-7.503348e+00
-7.451675e+00
-7.377357e+00
-7.280480e+00
-7.162036e+00
-7.023929e+00
-6.868980e+00
-6.700922e+00
-6.524394e+00
-6.344923e+00
-6.168868e+00
-6.003299e+00
-5.855805e+00
-5.734222e+00
-5.646273e+00
-5.599155e+00
-5.599086e+00
-5.650834e+00
-5.757268e+00
-5.918946e+00
-6.133802e+00
-6.396947e+00
-6.700642e+00
-7.034466e+00
-7.385683e+00
-7.739818e+00
-8.081395e+00
-8.394797e+00
-8.665196e+00
-8.879477e+00
-9.027108e+00
-9.100879e+00
-9.097462e+00
-9.017737e+00
-8.866842e+00
-8.653937e+00
-8.391676e+00
-8.095412e+00
-7.782200e+00
-7.469658e+00
-7.174782e+00
-6.912803e+00
-6.696172e+00
-6.533765e+00
-6.430358e+00
-6.386420e+00
-6.398246e+00
-6.458383e+00
-6.556344e+00
-6.679501e+00
-6.814091e+00
-6.946252e+00
-7.062994e+00
-7.153062e+00
-7.207636e+00
-7.220847e+00
-7.190094e+00
-7.116146e+00
-7.003051e+00
-6.857827e+00
-6.689970e+00
-6.510812e+00
-6.332742e+00
-6.168367e+00
-6.029639e+00
-5.927025e+00
-5.868761e+00
-5.860238e+00
-5.903586e+00
-5.997465e+00
-6.137106e+00
-6.314613e+00
-6.519503e+00
-6.739453e+00
-6.961211e+00
-7.171587e+00
-7.358445e+00
-7.511599e+00
-7.623532e+00
-7.689862e+00
-7.709496e+00
-7.684463e+00
-7.619444e+00
-7.521051e+00
-7.396959e+00
-7.254999e+00
-7.102328e+00
-6.944775e+00
-6.786440e+00
-6.629554e+00
-6.474603e+00
-6.320660e+00
-6.165850e+00
-6.007886e+00
-5.844591e+00
-5.674367e+00
-5.496571e+00
-5.311805e+00
-5.122105e+00
-4.931043e+00
-4.743743e+00
-4.566786e+00
-4.407996e+00
-4.276082e+00
-4.180121e+00
-4.128905e+00
-4.130183e+00
-4.189875e+00
-4.311332e+00
-4.494752e+00
-4.736821e+00
-5.030636e+00
-5.365940e+00
-5.729651e+00
-6.106644e+00
-6.480700e+00
-6.835556e+00
-7.155948e+00
-7.428576e+00
-7.642914e+00
-7.791812e+00
-7.871859e+00
-7.883483e+00
-7.830779e+00
-7.721083e+00
-7.564331e+00
-7.372243e+00
-7.157425e+00
-6.932461e+00
-6.709089e+00
-6.497538e+00
-6.306077e+00
-6.140806e+00
-6.005673e+00
-5.902706e+00
-5.832373e+00
-5.794034e+00
-5.786393e+00
-5.807895e+00
-5.857019e+00
-5.932440e+00
-6.033040e+00
-6.157800e+00
-6.305582e+00
-6.474861e+00
-6.663451e+00
-6.868277e+00
-7.085235e+00
-7.309177e+00
-7.534030e+00
-7.753052e+00
-7.959205e+00
-8.145603e+00
-8.305994e+00
-8.435207e+00
-8.529514e+00
-8.586855e+00
-8.606906e+00
-8.590988e+00
-8.541829e+00
-8.463240e+00
-8.359741e+00
-8.236192e+00
-8.097471e+00
-7.948209e+00
-7.792597e+00
-7.634251e+00
-7.476134e+00
-7.320535e+00
-7.169076e+00
-7.022775e+00
-6.882130e+00
-6.747211e+00
-6.617763e+00
-6.493269e+00
-6.372996e+00
-6.255999e+00
-6.141115e+00
-6.026946e+00
-5.911871e+00
-5.794101e+00
-5.671782e+00
-5.543141e+00
-5.406672e+00
-5.261334e+00
-5.106735e+00
-4.943283e+00
-4.772292e+00
-4.596015e+00
-4.417631e+00
-4.241183e+00
-4.071479e+00
-3.913975e+00
-3.774640e+00
-3.659799e+00
-3.575925e+00
-3.529383e+00
-3.526099e+00
-3.571175e+00
-3.668466e+00
-3.820157e+00
-4.026407e+00
-4.285079e+00
-4.591612e+00
-4.939051e+00
-5.318231e+00
-5.718113e+00
-6.126238e+00
-6.529293e+00
-6.913740e+00
-7.266496e+00
-7.575613e+00
-7.830942e+00
-8.024717e+00
-8.152021e+00
-8.211090e+00
-8.203418e+00
-8.133641e+00
-8.009213e+00
-7.839882e+00
-7.637025e+00
-7.412892e+00
-7.179822e+00
-6.949510e+00
-6.732361e+00
-6.537009e+00
-6.370010e+00
-6.235737e+00
-6.136472e+00
-6.072665e+00
-6.043325e+00
-6.046475e+00
-6.079609e+00
-6.140091e+00
-6.225437e+00
-6.333451e+00
-6.462210e+00
-6.609911e+00
-6.774626e+00
-6.954016e+00
-7.145067e+00
-7.343905e+00
-7.545716e+00
-7.744802e+00
-7.934745e+00
-8.108666e+00
-8.259519e+00
-8.380410e+00
-8.464891e+00
-8.507231e+00
-8.502687e+00
-8.447772e+00
-8.340553e+00
-8.180976e+00
-7.971193e+00
-7.715863e+00
-7.422363e+00
-7.100841e+00
-6.764072e+00
-6.427060e+00
-6.106394e+00
-5.819377e+00
-5.582990e+00
-5.412791e+00
-5.321830e+00
-5.319702e+00
-5.411799e+00
-5.598822e+00
-5.876577e+00
-6.236054e+00
-6.663757e+00
-7.142279e+00
-7.651077e+00
-8.167423e+00
-8.667492e+00
-9.127551e+00
-9.525184e+00
-9.840505e+00
-1.005727e+01
-1.016385e+01
-1.015393e+01
-1.002695e+01
-9.788216e+00
-9.448643e+00
-9.024132e+00
-8.534641e+00
-8.002978e+00
-7.453425e+00
-6.910299e+00
-6.396558e+00
-5.932573e+00
-5.535141e+00
-5.216791e+00
-4.985413e+00
-4.844187e+00
-4.791784e+00
-4.822791e+00
-4.928298e+00
-5.096596e+00
-5.313938e+00
-5.565300e+00
-5.835143e+00
-6.108131e+00
-6.369815e+00
-6.607278e+00
-6.809721e+00
-6.968997e+00
-7.080025e+00
-7.141088e+00
-7.153936e+00
-7.123685e+00
-7.058490e+00
-6.968989e+00
-6.867545e+00
-6.767333e+00
-6.681334e+00
-6.621309e+00
-6.596843e+00
-6.614544e+00
-6.677473e+00
-6.784862e+00
-6.932155e+00
-7.111348e+00
-7.311622e+00
-7.520171e+00
-7.723180e+00
-7.906859e+00
-8.058456e+00
-8.167183e+00
-8.224994e+00
-8.227164e+00
-8.172631e+00
-8.064075e+00
-7.907732e+00
-7.712956e+00
-7.491578e+00
-7.257102e+00
-7.023807e+00
-6.805820e+00
-6.616212e+00
-6.466186e+00
-6.364386e+00
-6.316386e+00
-6.324371e+00
-6.387047e+00
-6.499773e+00
-6.654926e+00
-6.842456e+00
-7.050598e+00
-7.266691e+00
-7.478020e+00
-7.672651e+00
-7.840158e+00
-7.972233e+00
-8.063112e+00
-8.109803e+00
-8.112111e+00
-8.072468e+00
-7.995579e+00
-7.887955e+00
-7.757347e+00
-7.612162e+00
-7.460895e+00
-7.311616e+00
-7.171532e+00
-7.046634e+00
-6.941442e+00
-6.858839e+00
-6.800000e+00
-6.764428e+00
-6.750091e+00
-6.753653e+00
-6.770806e+00
-6.796665e+00
-6.826192e+00
-6.854628e+00
-6.877854e+00
-6.892688e+00
-6.897058e+00
-6.890068e+00
-6.871946e+00
-6.843904e+00
-6.807915e+00
-6.766447e+00
-6.722173e+00
-6.677693e+00
-6.635276e+00
-6.596673e+00
-6.562989e+00
-6.534656e+00
-6.511482e+00
-6.492781e+00
-6.477561e+00
-6.464730e+00
-6.453305e+00
-6.442583e+00
-6.432248e+00
-6.422410e+00
-6.413582e+00
-6.406599e+00
-6.402525e+00
-6.402556e+00
-6.407946e+00
-6.419970e+00
-6.439902e+00
-6.469014e+00
-6.508572e+00
-6.559798e+00
-6.623821e+00
-6.701574e+00
-6.793678e+00
-6.900295e+00
-7.020978e+00
-7.154534e+00
-7.298909e+00
-7.451127e+00
-7.607290e+00
-7.762668e+00
-7.911867e+00
-8.049087e+00
-8.168444e+00
-8.264339e+00
-8.331843e+00
-8.367048e+00
-8.367368e+00
-8.331740e+00
-8.260709e+00
-8.156399e+00
-8.022346e+00
-7.863238e+00
-7.684582e+00
-7.492326e+00
-7.292488e+00
-7.090829e+00
-6.892587e+00
-6.702303e+00
-6.523735e+00
-6.359857e+00
-6.212925e+00
-6.084580e+00
-5.975960e+00
-5.887796e+00
-5.820461e+00
-5.773971e+00
-5.747947e+00
-5.741546e+00
-5.753412e+00
-5.781662e+00
-5.823943e+00
-5.877565e+00
-5.939681e+00
-6.007510e+00
-6.078554e+00
-6.150790e+00
-6.222818e+00
-6.293955e+00
-6.364261e+00
-6.434520e+00
-6.506140e+00
-6.581013e+00
-6.661321e+00
-6.749306e+00
-6.847044e+00
-6.956220e+00
-7.077933e+00
-7.212546e+00
-7.359575e+00
-7.517620e+00
-7.684344e+00
-7.856497e+00
-8.030008e+00
-8.200136e+00
-8.361716e+00
-8.509466e+00
-8.638381e+00
-8.744147e+00
-8.823568e+00
-8.874925e+00
-8.898253e+00
-8.895450e+00
-8.870231e+00
-8.827879e+00
-8.774836e+00
-8.718156e+00
-8.664870e+00
-8.621335e+00
-8.592629e+00
-8.582049e+00
-8.590771e+00
-8.617694e+00
-8.659486e+00
-8.710825e+00
-8.764798e+00
-8.813440e+00
-8.848338e+00
-8.861257e+00
-8.844733e+00
-8.792574e+00
-8.700250e+00
-8.565147e+00
-8.386688e+00
-8.166338e+00
-7.907514e+00
-7.615407e+00
-7.296759e+00
-6.959590e+00
-6.612896e+00
-6.266313e+00
-5.929760e+00
-5.613043e+00
-5.325442e+00
-5.075286e+00
-4.869548e+00
-4.713483e+00
-4.610352e+00
-4.561260e+00
-4.565121e+00
-4.618762e+00
-4.717165e+00
-4.853825e+00
-5.021208e+00
-5.211270e+00
-5.416014e+00
-5.628019e+00
-5.840914e+00
-6.049732e+00
-6.251119e+00
-6.443363e+00
-6.626241e+00
-6.800700e+00
-6.968421e+00
-7.131309e+00
-7.290983e+00
-7.448333e+00
-7.603195e+00
-7.754170e+00
-7.898609e+00
-8.032738e+00
-8.151907e+00
-8.250933e+00
-8.324483e+00
-8.367489e+00
-8.375545e+00
-8.345274e+00
-8.274632e+00
-8.163128e+00
-8.011939e+00
-7.823894e+00
-7.603338e+00
-7.355867e+00
-7.087967e+00
-6.806592e+00
-6.518740e+00
-6.231058e+00
-5.949535e+00
-5.679286e+00
-5.424461e+00
-5.188254e+00
-4.973002e+00
-4.780354e+00
-4.611465e+00
-4.467206e+00
-4.348354e+00
-4.255734e+00
-4.190321e+00
-4.153256e+00
-4.145807e+00
-4.169252e+00
-4.224716e+00
-4.312958e+00
-4.434156e+00
-4.587700e+00
-4.772029e+00
-4.984531e+00
-5.221530e+00
-5.478352e+00
-5.749465e+00
-6.028695e+00
-6.309471e+00
-6.585096e+00
-6.849026e+00
-7.095141e+00
-7.317990e+00
-7.513018e+00
-7.676752e+00
-7.806940e+00
-7.902643e+00
-7.964262e+00
-7.993497e+00
-7.993239e+00
-7.967382e+00
-7.920580e+00
-7.857940e+00
-7.784689e+00
-7.705822e+00
-7.625774e+00
-7.548142e+00
-7.475488e+00
-7.409244e+00
-7.349727e+00
-7.296260e+00
-7.247373e+00
-7.201063e+00
-7.155066e+00
-7.107137e+00
-7.055283e+00
-6.997970e+00
-6.934270e+00
-6.863961e+00
-6.787579e+00
-6.706410e+00
-6.622435e+00
-6.538224e+00
-6.456787e+00
-6.381395e+00
-6.315384e+00
-6.261951e+00
-6.223952e+00
-6.203707e+00
-6.202822e+00
-6.222032e+00
-6.261088e+00
-6.318675e+00
-6.392411e+00
-6.478898e+00
-6.573859e+00
-6.672336e+00
-6.768940e+00
-6.858126e+00
-6.934481e+00
-6.992995e+00
-7.029311e+00
-7.039929e+00
-7.022383e+00
-6.975349e+00
-6.898715e+00
-6.793560e+00
-6.662070e+00
-6.507364e+00
-6.333259e+00
-6.143988e+00
-5.943906e+00
-5.737230e+00
-5.527833e+00
-5.319117e+00
-5.113969e+00
-4.914806e+00
-4.723663e+00
-4.542320e+00
-4.372430e+00
-4.215622e+00
-4.073572e+00
-3.948019e+00
-3.840741e+00
-3.753496e+00
-3.687953e+00
-3.645617e+00
-3.627779e+00
-3.635482e+00
-3.669516e+00
-3.730416e+00
-3.818470e+00
-3.933703e+00
-4.075831e+00
-4.244187e+00
-4.437606e+00
-4.654281e+00
-4.891614e+00
-5.146084e+00
-5.413160e+00
-5.687297e+00
-5.962037e+00
-6.230232e+00
-6.484395e+00
-6.717156e+00
-6.921784e+00
-7.092726e+00
-7.226089e+00
-7.320004e+00
-7.374820e+00
-7.393090e+00
-7.379364e+00
-7.339791e+00
-7.281587e+00
-7.212417e+00
-7.139763e+00
-7.070328e+00
-7.009549e+00
-6.961266e+00
-6.927576e+00
-6.908900e+00
-6.904232e+00
-6.911543e+00
-6.928286e+00
-6.951912e+00
-6.980349e+00
-7.012366e+00
-7.047782e+00
-7.087509e+00
-7.133420e+00
-7.188069e+00
-7.254305e+00
-7.334812e+00
-7.431640e+00
-7.545771e+00
-7.676786e+00
-7.822673e+00
-7.979815e+00
-8.143179e+00
-8.306675e+00
-8.463656e+00
-8.607474e+00
-8.732033e+00
-8.832243e+00
-8.904327e+00
-8.945952e+00
-8.956199e+00
-8.935391e+00
-8.884858e+00
-8.806688e+00
-8.703513e+00
-8.578377e+00
-8.434668e+00
-8.276115e+00
-8.106793e+00
-7.931107e+00
-7.753706e+00
-7.579316e+00
-7.412494e+00
-7.257323e+00
-7.117103e+00
-6.994058e+00
-6.889129e+00
-6.801858e+00
-6.730413e+00
-6.671729e+00
-6.621791e+00
-6.576006e+00
-6.529668e+00
-6.478455e+00
-6.418926e+00
-6.348967e+00
-6.268129e+00
-6.177812e+00
-6.081248e+00
-5.983265e+00
-5.889844e+00
-5.807503e+00
-5.742588e+00
-5.700530e+00
-5.685181e+00
-5.698271e+00
-5.739060e+00
-5.804209e+00
-5.887893e+00
-5.982145e+00
-6.077426e+00
-6.163381e+00
-6.229737e+00
-6.267256e+00
-6.268670e+00
-6.229490e+00
-6.148601e+00
-6.028580e+00
-5.875674e+00
-5.699450e+00
-5.512129e+00
-5.327671e+00
-5.160678e+00
-5.025222e+00
-4.933704e+00
-4.895840e+00
-4.917880e+00
-5.002119e+00
-5.146749e+00
-5.346038e+00
-5.590817e+00
-5.869199e+00
-6.167456e+00
-6.470967e+00
-6.765161e+00
-7.036386e+00
-7.272663e+00
-7.464275e+00
-7.604187e+00
-7.688283e+00
-7.715419e+00
-7.687334e+00
-7.608419e+00
-7.485402e+00
-7.326956e+00
-7.143258e+00
-6.945512e+00
-6.745436e+00
-6.554713e+00
-6.384410e+00
-6.244379e+00
-6.142670e+00
-6.084980e+00
-6.074217e+00
-6.110208e+00
-6.189615e+00
-6.306099e+00
-6.450718e+00
-6.612555e+00
-6.779503e+00
-6.939135e+00
-7.079579e+00
-7.190300e+00
-7.262745e+00
-7.290796e+00
-7.271017e+00
-7.202688e+00
-7.087665e+00
-6.930064e+00
-6.735827e+00
-6.512199e+00
-6.267163e+00
-6.008896e+00
-5.745293e+00
-5.483622e+00
-5.230325e+00
-4.990976e+00
-4.770377e+00
-4.572727e+00
-4.401804e+00
-4.261098e+00
-4.153853e+00
-4.082983e+00
-4.050882e+00
-4.059149e+00
-4.108273e+00
-4.197342e+00
-4.323815e+00
-4.483404e+00
-4.670105e+00
-4.876387e+00
-5.093529e+00
-5.312099e+00
-5.522521e+00
-5.715691e+00
-5.883579e+00
-6.019766e+00
-6.119860e+00
-6.181756e+00
-6.205709e+00
-6.194218e+00
-6.151743e+00
-6.084256e+00
-5.998698e+00
-5.902371e+00
-5.802331e+00
-5.704828e+00
-5.614846e+00
-5.535795e+00
-5.469365e+00
-5.415567e+00
-5.372942e+00
-5.338907e+00
-5.310187e+00
-5.283277e+00
-5.254879e+00
-5.222263e+00
-5.183520e+00
-5.137704e+00
-5.084858e+00
-5.025946e+00
-4.962709e+00
-4.897470e+00
-4.832912e+00
-4.771842e+00
-4.716973e+00
-4.670733e+00
-4.635137e+00
-4.611724e+00
-4.601561e+00
-4.605337e+00
-4.623491e+00
-4.656376e+00
-4.704407e+00
-4.768168e+00
-4.848471e+00
-4.946330e+00
-5.062892e+00
-5.199313e+00
-5.356628e+00
-5.535620e+00
-5.736717e+00
-5.959908e+00
-6.204685e+00
-6.469973e+00
-6.754046e+00
-7.054415e+00
-7.367686e+00
-7.689421e+00
-8.014035e+00
-8.334769e+00
-8.643779e+00
-8.932365e+00
-9.191342e+00
-9.411528e+00
-9.584312e+00
-9.702252e+00
-9.759638e+00
-9.752962e+00
-9.681267e+00
-9.546320e+00
-9.352613e+00
-9.107204e+00
-8.819394e+00
-8.500307e+00
-8.162381e+00
-7.818816e+00
-7.482995e+00
-7.167892e+00
-6.885491e+00
-6.646216e+00
-6.458414e+00
-6.327927e+00
-6.257776e+00
-6.248002e+00
-6.295676e+00
-6.395069e+00
-6.537983e+00
-6.714206e+00
-6.912062e+00
-7.119014e+00
-7.322296e+00
-7.509503e+00
-7.669140e+00
-7.791070e+00
-7.866870e+00
-7.890098e+00
-7.856485e+00
-7.764072e+00
-7.613292e+00
-7.407006e+00
-7.150454e+00
-6.851103e+00
-6.518365e+00
-6.163186e+00
-5.797517e+00
-5.433720e+00
-5.083965e+00
-4.759679e+00
-4.471099e+00
-4.226944e+00
-4.034219e+00
-3.898131e+00
-3.822075e+00
-3.807664e+00
-3.854781e+00
-3.961616e+00
-4.124688e+00
-4.338852e+00
-4.597297e+00
-4.891564e+00
-5.211620e+00
-5.546010e+00
-5.882137e+00
-6.206676e+00
-6.506132e+00
-6.767504e+00
-6.979035e+00
-7.130966e+00
-7.216239e+00
-7.231066e+00
-7.175321e+00
-7.052672e+00
-6.870449e+00
-6.639219e+00
-6.372106e+00
-6.083910e+00
-5.790097e+00
-5.505775e+00
-5.244757e+00
-5.018783e+00
-4.836999e+00
-4.705697e+00
-4.628328e+00
-4.605740e+00
-4.636585e+00
-4.717824e+00
-4.845257e+00
-5.014006e+00
-5.218922e+00
-5.454864e+00
-5.716838e+00
-6.000008e+00
-6.299568e+00
-6.610531e+00
-6.927458e+00
-7.244195e+00
-7.553668e+00
-7.847799e+00
-8.117588e+00
-8.353370e+00
-8.545273e+00
-8.683805e+00
-8.760557e+00
-8.768907e+00
-8.704675e+00
-8.566641e+00
-8.356855e+00
-8.080705e+00
-7.746716e+00
-7.366095e+00
-6.952065e+00
-6.519049e+00
-6.081815e+00
-5.654637e+00
-5.250579e+00
-4.880949e+00
-4.554927e+00
-4.279389e+00
-4.058877e+00
-3.895687e+00
-3.790027e+00
-3.740232e+00
-3.742997e+00
-3.793643e+00
-3.886399e+00
-4.014702e+00
-4.171520e+00
-4.349657e+00
-4.542052e+00
-4.742029e+00
-4.943491e+00
-5.141053e+00
-5.330096e+00
-5.506757e+00
-5.667866e+00
-5.810845e+00
-5.933585e+00
-6.034340e+00
-6.111642e+00
-6.164275e+00
-6.191310e+00
-6.192205e+00
-6.166949e+00
-6.116225e+00
-6.041549e+00
-5.945355e+00
-5.831015e+00
-5.702750e+00
-5.565473e+00
-5.424540e+00
-5.285455e+00
-5.153547e+00
-5.033650e+00
-4.929818e+00
-4.845095e+00
-4.781369e+00
-4.739303e+00
-4.718359e+00
-4.716890e+00
-4.732282e+00
-4.761141e+00
-4.799488e+00
-4.842988e+00
-4.887173e+00
-4.927695e+00
-4.960579e+00
-4.982480e+00
-4.990922e+00
-4.984478e+00
-4.962892e+00
-4.927100e+00
-4.879163e+00
-4.822110e+00
-4.759730e+00
-4.696322e+00
-4.636447e+00
-4.584683e+00
-4.545399e+00
-4.522557e+00
-4.519532e+00
-4.538966e+00
-4.582654e+00
-4.651469e+00
-4.745316e+00
-4.863125e+00
-5.002861e+00
-5.161558e+00
-5.335364e+00
-5.519620e+00
-5.708973e+00
-5.897533e+00
-6.079086e+00
-6.247360e+00
-6.396319e+00
-6.520482e+00
-6.615237e+00
-6.677121e+00
-6.704048e+00
-6.695473e+00
-6.652477e+00
-6.577760e+00
-6.475560e+00
-6.351483e+00
-6.212274e+00
-6.065531e+00
-5.919391e+00
-5.782196e+00
-5.662144e+00
-5.566946e+00
-5.503469e+00
-5.477394e+00
-5.492879e+00
-5.552268e+00
-5.655866e+00
-5.801822e+00
-5.986140e+00
-6.202858e+00
-6.444366e+00
-6.701867e+00
-6.965917e+00
-7.227007e+00
-7.476129e+00
-7.705278e+00
-7.907858e+00
-8.078954e+00
-8.215476e+00
-8.316143e+00
-8.381329e+00
-8.412767e+00
-8.413164e+00
-8.385758e+00
-8.333885e+00
-8.260617e+00
-8.168526e+00
-8.059614e+00
-7.935395e+00
-7.797126e+00
-7.646113e+00
-7.484034e+00
-7.313204e+00
-7.136720e+00
-6.958465e+00
-6.782962e+00
-6.615098e+00
-6.459773e+00
-6.321519e+00
-6.204137e+00
-6.110417e+00
-6.041962e+00
-5.999131e+00
-5.981119e+00
-5.986148e+00
-6.011742e+00
-6.055049e+00
-6.113153e+00
-6.183341e+00
-6.263289e+00
-6.351126e+00
-6.445398e+00
-6.544927e+00
-6.648606e+00
-6.755185e+00
-6.863078e+00
-6.970254e+00
-7.074231e+00
-7.172167e+00
-7.261053e+00
-7.337960e+00
-7.400320e+00
-7.446196e+00
-7.474504e+00
-7.485189e+00
-7.479302e+00
-7.459005e+00
-7.427469e+00
-7.388691e+00
-7.347209e+00
-7.307758e+00
-7.274874e+00
-7.252484e+00
-7.243530e+00
-7.249654e+00
-7.271002e+00
-7.306141e+00
-7.352126e+00
-7.404683e+00
-7.458494e+00
-7.507559e+00
-7.545591e+00
-7.566445e+00
-7.564528e+00
-7.535203e+00
-7.475158e+00
-7.382713e+00
-7.258052e+00
-7.103340e+00
-6.922709e+00
-6.722101e+00
-6.508987e+00
-6.291972e+00
-6.080336e+00
-5.883547e+00
-5.710772e+00
-5.570416e+00
-5.469696e+00
-5.414264e+00
-5.407899e+00
-5.452276e+00
-5.546849e+00
-5.688863e+00
-5.873525e+00
-6.094305e+00
-6.343366e+00
-6.612054e+00
-6.891407e+00
-7.172621e+00
-7.447425e+00
-7.708350e+00
-7.948880e+00
-8.163485e+00
-8.347587e+00
-8.497464e+00
-8.610136e+00
-8.683272e+00
-8.715141e+00
-8.704620e+00
-8.651274e+00
-8.555478e+00
-8.418566e+00
-8.242956e+00
-8.032215e+00
-7.791050e+00
-7.525204e+00
-7.241281e+00
-6.946524e+00
-6.648577e+00
-6.355251e+00
-6.074320e+00
-5.813342e+00
-5.579500e+00
-5.379454e+00
-5.219190e+00
-5.103858e+00
-5.037595e+00
-5.023334e+00
-5.062628e+00
-5.155481e+00
-5.300218e+00
-5.493409e+00
-5.729855e+00
-6.002665e+00
-6.303410e+00
-6.622371e+00
-6.948857e+00
-7.271598e+00
-7.579173e+00
-7.860487e+00
-8.105256e+00
-8.304499e+00
-8.451016e+00
-8.539822e+00
-8.568494e+00
-8.537412e+00
-8.449833e+00
-8.311770e+00
-8.131682e+00
-7.919941e+00
-7.688140e+00
-7.448281e+00
-7.211920e+00
-6.989364e+00
-6.789002e+00
-6.616851e+00
-6.476356e+00
-6.368450e+00
-6.291852e+00
-6.243543e+00
-6.219334e+00
-6.214442e+00
-6.224003e+00
-6.243470e+00
-6.268870e+00
-6.296923e+00
-6.325076e+00
-6.351452e+00
-6.374803e+00
-6.394446e+00
-6.410232e+00
-6.422518e+00
-6.432135e+00
-6.440323e+00
-6.448629e+00
-6.458745e+00
-6.472302e+00
-6.490640e+00
-6.514573e+00
-6.544194e+00
-6.578744e+00
-6.616590e+00
-6.655320e+00
-6.691969e+00
-6.723350e+00
-6.746461e+00
-6.758901e+00
-6.759240e+00
-6.747274e+00
-6.724119e+00
-6.692135e+00
-6.654666e+00
-6.615640e+00
-6.579087e+00
-6.548629e+00
-6.527024e+00
-6.515834e+00
-6.515250e+00
-6.524116e+00
-6.540131e+00
-6.560201e+00
-6.580870e+00
-6.598767e+00
-6.610984e+00
-6.615348e+00
-6.610539e+00
-6.596067e+00
-6.572129e+00
-6.539385e+00
-6.498715e+00
-6.450994e+00
-6.396923e+00
-6.336955e+00
-6.271292e+00
-6.199966e+00
-6.122962e+00
-6.040353e+00
-5.952433e+00
-5.859814e+00
-5.763491e+00
-5.664896e+00
-5.565925e+00
-5.468980e+00
-5.376985e+00
-5.293399e+00
-5.222163e+00
-5.167593e+00
-5.134182e+00
-5.126318e+00
-5.147948e+00
-5.202198e+00
-5.291009e+00
-5.414811e+00
-5.572282e+00
-5.760223e+00
-5.973558e+00
-6.205500e+00
-6.447852e+00
-6.691461e+00
-6.926786e+00
-7.144546e+00
-7.336384e+00
-7.495503e+00
-7.617198e+00
-7.699243e+00
-7.742082e+00
-7.748806e+00
-7.724903e+00
-7.677807e+00
-7.616281e+00
-7.549674e+00
-7.487146e+00
-7.436904e+00
-7.405542e+00
-7.397537e+00
-7.414941e+00
-7.457297e+00
-7.521770e+00
-7.603466e+00
-7.695903e+00
-7.791582e+00
-7.882609e+00
-7.961321e+00
-8.020875e+00
-8.055761e+00
-8.062222e+00
-8.038524e+00
-7.985083e+00
-7.904408e+00
-7.800884e+00
-7.680386e+00
-7.549781e+00
-7.416341e+00
-7.287143e+00
-7.168490e+00
-7.065417e+00
-6.981303e+00
-6.917624e+00
-6.873857e+00
-6.847530e+00
-6.834429e+00
-6.828934e+00
-6.824491e+00
-6.814169e+00
-6.791290e+00
-6.750071e+00
-6.686225e+00
-6.597462e+00
-6.483827e+00
-6.347831e+00
-6.194352e+00
-6.030327e+00
-5.864239e+00
-5.705480e+00
-5.563624e+00
-5.447693e+00
-5.365448e+00
-5.322765e+00
-5.323129e+00
-5.367263e+00
-5.452942e+00
-5.574978e+00
-5.725429e+00
-5.894016e+00
-6.068775e+00
-6.236895e+00
-6.385715e+00
-6.503786e+00
-6.581887e+00
-6.613896e+00
-6.597392e+00
-6.533917e+00
-6.428857e+00
-6.290956e+00
-6.131523e+00
-5.963422e+00
-5.799974e+00
-5.653886e+00
-5.536313e+00
-5.456148e+00
-5.419560e+00
-5.429813e+00
-5.487322e+00
-5.589907e+00
-5.733181e+00
-5.911016e+00
-6.116028e+00
-6.340050e+00
-6.574565e+00
-6.811084e+00
-7.041489e+00
-7.258317e+00
-7.455023e+00
-7.626200e+00
-7.767771e+00
-7.877149e+00
-7.953357e+00
-7.997095e+00
-8.010742e+00
-7.998285e+00
-7.965145e+00
-7.917930e+00
-7.864094e+00
-7.811533e+00
-7.768144e+00
-7.741359e+00
-7.737705e+00
-7.762402e+00
-7.819034e+00
-7.909309e+00
-8.032925e+00
-8.187539e+00
-8.368864e+00
-8.570856e+00
-8.786018e+00
-9.005774e+00
-9.220913e+00
-9.422056e+00
-9.600130e+00
-9.746813e+00
-9.854908e+00
-9.918651e+00
-9.933907e+00
-9.898289e+00
-9.811166e+00
-9.673612e+00
-9.488273e+00
-9.259204e+00
-8.991670e+00
-8.691943e+00
-8.367102e+00
-8.024844e+00
-7.673301e+00
-7.320868e+00
-6.976031e+00
-6.647194e+00
-6.342496e+00
-6.069624e+00
-5.835610e+00
-5.646605e+00
-5.507637e+00
-5.422353e+00
-5.392766e+00
-5.419031e+00
-5.499278e+00
-5.629532e+00
-5.803751e+00
-6.013982e+00
-6.250649e+00
-6.502949e+00
-6.759345e+00
-7.008107e+00
-7.237895e+00
-7.438333e+00
-7.600546e+00
-7.717646e+00
-7.785125e+00
-7.801140e+00
-7.766662e+00
-7.685463e+00
-7.563948e+00
-7.410808e+00
-7.236546e+00
-7.052876e+00
-6.872062e+00
-6.706236e+00
-6.566739e+00
-6.463531e+00
-6.404680e+00
-6.395967e+00
-6.440596e+00
-6.539033e+00
-6.688948e+00
-6.885281e+00
-7.120419e+00
-7.384476e+00
-7.665686e+00
-7.950883e+00
-8.226076e+00
-8.477082e+00
-8.690220e+00
-8.853036e+00
-8.955025e+00
-8.988306e+00
-8.948210e+00
-8.833698e+00
-8.647578e+00
-8.396459e+00
-8.090444e+00
-7.742549e+00
-7.367915e+00
-6.982855e+00
-6.603830e+00
-6.246433e+00
-5.924466e+00
-5.649162e+00
-5.428606e+00
-5.267388e+00
-5.166493e+00
-5.123429e+00
-5.132581e+00
-5.185756e+00
-5.272889e+00
-5.382839e+00
-5.504240e+00
-5.626314e+00
-5.739605e+00
-5.836562e+00
-5.911931e+00
-5.962925e+00
-5.989172e+00
-5.992444e+00
-5.976225e+00
-5.945160e+00
-5.904467e+00
-5.859371e+00
-5.814625e+00
-5.774164e+00
-5.740902e+00
-5.716690e+00
-5.702395e+00
-5.698080e+00
-5.703238e+00
-5.717031e+00
-5.738509e+00
-5.766776e+00
-5.801091e+00
-5.840915e+00
-5.885898e+00
-5.935839e+00
-5.990634e+00
-6.050242e+00
-6.114677e+00
-6.184034e+00
-6.258551e+00
-6.338672e+00
-6.425099e+00
-6.518794e+00
-6.620923e+00
-6.732723e+00
-6.855306e+00
-6.989425e+00
-7.135236e+00
-7.292099e+00
-7.458452e+00
-7.631795e+00
-7.808784e+00
-7.985437e+00
-8.157419e+00
-8.320380e+00
-8.470280e+00
-8.603691e+00
-8.718025e+00
-8.811679e+00
-8.884086e+00
-8.935675e+00
-8.967746e+00
-8.982285e+00
-8.981716e+00
-8.968633e+00
-8.945526e+00
-8.914536e+00
-8.877277e+00
-8.834734e+00
-8.787276e+00
-8.734778e+00
-8.676837e+00
-8.613079e+00
-8.543484e+00
-8.468700e+00
-8.390261e+00
-8.310677e+00
-8.233343e+00
-8.162264e+00
-8.101631e+00
-8.055283e+00
-8.026155e+00
-8.015763e+00
-8.023823e+00
-8.048049e+00
-8.084160e+00
-8.126108e+00
-8.166505e+00
-8.197204e+00
-8.209982e+00
-8.197259e+00
-8.152772e+00
-8.072166e+00
-7.953412e+00
-7.797054e+00
-7.606234e+00
-7.386517e+00
-7.145524e+00
-6.892422e+00
-6.637307e+00
-6.390548e+00
-6.162138e+00
-5.961110e+00
-5.795040e+00
-5.669685e+00
-5.588752e+00
-5.553800e+00
-5.564262e+00
-5.617572e+00
-5.709345e+00
-5.833601e+00
-5.983014e+00
-6.149155e+00
-6.322767e+00
-6.494053e+00
-6.653012e+00
-6.789815e+00
-6.895235e+00
-6.961108e+00
-6.980805e+00
-6.949697e+00
-6.865576e+00
-6.728996e+00
-6.543505e+00
-6.315719e+00
-6.055206e+00
-5.774155e+00
-5.486819e+00
-5.208749e+00
-4.955872e+00
-4.743465e+00
-4.585111e+00
-4.491728e+00
-4.470751e+00
-4.525529e+00
-4.655004e+00
-4.853700e+00
-5.111999e+00
-5.416721e+00
-5.751916e+00
-6.099849e+00
-6.442075e+00
-6.760549e+00
-7.038695e+00
-7.262373e+00
-7.420685e+00
-7.506585e+00
-7.517253e+00
-7.454225e+00
-7.323270e+00
-7.134031e+00
-6.899462e+00
-6.635089e+00
-6.358157e+00
-6.086689e+00
-5.838507e+00
-5.630255e+00
-5.476459e+00
-5.388674e+00
-5.374772e+00
-5.438434e+00
-5.578884e+00
-5.790915e+00
-6.065222e+00
-6.389012e+00
-6.746869e+00
-7.121789e+00
-7.496298e+00
-7.853567e+00
-8.178409e+00
-8.458111e+00
-8.683025e+00
-8.846912e+00
-8.947040e+00
-8.984055e+00
-8.961678e+00
-8.886254e+00
-8.766204e+00
-8.611408e+00
-8.432543e+00
-8.240411e+00
-8.045274e+00
-7.856243e+00
-7.680737e+00
-7.524084e+00
-7.389286e+00
-7.277000e+00
-7.185731e+00
-7.112260e+00
-7.052239e+00
-7.000926e+00
-6.953947e+00
-6.908017e+00
-6.861516e+00
-6.814850e+00
-6.770532e+00
-6.732990e+00
-6.708108e+00
-6.702566e+00
-6.723067e+00
-6.775543e+00
-6.864436e+00
-6.992117e+00
-7.158508e+00
-7.360917e+00
-7.594082e+00
-7.850406e+00
-8.120342e+00
-8.392879e+00
-8.656105e+00
-8.897790e+00
-9.105962e+00
-9.269449e+00
-9.378358e+00
-9.424503e+00
-9.401761e+00
-9.306376e+00
-9.137215e+00
-8.895959e+00
-8.587232e+00
-8.218618e+00
-7.800561e+00
-7.346099e+00
-6.870416e+00
-6.390226e+00
-5.923004e+00
-5.486105e+00
-5.095847e+00
-4.766616e+00
-4.510060e+00
-4.334447e+00
-4.244207e+00
-4.239718e+00
-4.317331e+00
-4.469664e+00
-4.686123e+00
-4.953640e+00
-5.257567e+00
-5.582625e+00
-5.913848e+00
-6.237413e+00
-6.541310e+00
-6.815789e+00
-7.053594e+00
-7.249998e+00
-7.402662e+00
-7.511378e+00
-7.577740e+00
-7.604787e+00
-7.596655e+00
-7.558282e+00
-7.495153e+00
-7.413122e+00
-7.318265e+00
-7.216774e+00
-7.114842e+00
-7.018526e+00
-6.933572e+00
-6.865182e+00
-6.817756e+00
-6.794614e+00
-6.797749e+00
-6.827640e+00
-6.883161e+00
-6.961601e+00
-7.058807e+00
-7.169421e+00
-7.287214e+00
-7.405454e+00
-7.517313e+00
-7.616253e+00
-7.696387e+00
-7.752783e+00
-7.781708e+00
-7.780788e+00
-7.749101e+00
-7.687194e+00
-7.597039e+00
-7.481943e+00
-7.346412e+00
-7.195984e+00
-7.037018e+00
-6.876459e+00
-6.721556e+00
-6.579554e+00
-6.457356e+00
-6.361187e+00
-6.296278e+00
-6.266592e+00
-6.274632e+00
-6.321334e+00
-6.406065e+00
-6.526725e+00
-6.679947e+00
-6.861369e+00
-7.065953e+00
-7.288314e+00
-7.523007e+00
-7.764753e+00
-8.008556e+00
-8.249727e+00
-8.483802e+00
-8.706415e+00
-8.913152e+00
-9.099444e+00
-9.260543e+00
-9.391588e+00
-9.487794e+00
-9.544721e+00
-9.558616e+00
-9.526787e+00
-9.447953e+00
-9.322527e+00
-9.152799e+00
-8.942963e+00
-8.698994e+00
-8.428373e+00
-8.139682e+00
-7.842132e+00
-7.545056e+00
-7.257434e+00
-6.987492e+00
-6.742399e+00
-6.528068e+00
-6.349082e+00
-6.208697e+00
-6.108917e+00
-6.050623e+00
-6.033712e+00
-6.057249e+00
-6.119616e+00
-6.218639e+00
-6.351704e+00
-6.515842e+00
-6.707775e+00
-6.923933e+00
-7.160422e+00
-7.412956e+00
-7.676772e+00
-7.946538e+00
-8.216295e+00
-8.479429e+00
-8.728719e+00
-8.956454e+00
-9.154621e+00
-9.315172e+00
-9.430353e+00
-9.493077e+00
-9.497333e+00
-9.438584e+00
-9.314139e+00
-9.123454e+00
-8.868328e+00
-8.552979e+00
-8.183977e+00
-7.770035e+00
-7.321687e+00
-6.850854e+00
-6.370363e+00
-5.893411e+00
-5.433029e+00
-5.001556e+00
-4.610154e+00
-4.268387e+00
-3.983892e+00
-3.762157e+00
-3.606442e+00
-3.517821e+00
-3.495359e+00
-3.536390e+00
-3.636860e+00
-3.791695e+00
-3.995158e+00
-4.241155e+00
-4.523475e+00
-4.835967e+00
-5.172652e+00
-5.527791e+00
-5.895925e+00
-6.271892e+00
-6.650832e+00
-7.028177e+00
-7.399617e+00
-7.761063e+00
-8.108585e+00
-8.438370e+00
-8.746686e+00
-9.029891e+00
-9.284478e+00
-9.507162e+00
-9.694997e+00
-9.845509e+00
-9.956831e+00
-1.002782e+01
-1.005815e+01
-1.004831e+01
-9.999632e+00
-9.914163e+00
-9.794579e+00
-9.644037e+00
-9.466055e+00
-9.264411e+00
-9.043094e+00
-8.806294e+00
-8.558429e+00
-8.304175e+00
-8.048494e+00
-7.796614e+00
-7.553969e+00
-7.326070e+00
-7.118325e+00
-6.935796e+00
-6.782930e+00
-6.663263e+00
-6.579142e+00
-6.531484e+00
-6.519627e+00
-6.541286e+00
-6.592664e+00
-6.668716e+00
-6.763536e+00
-6.870848e+00
-6.984526e+00
-7.099068e+00
-7.209969e+00
-7.313922e+00
-7.408833e+00
-7.493659e+00
-7.568104e+00
-7.632252e+00
-7.686206e+00
-7.729810e+00
-7.762506e+00
-7.783340e+00
-7.791113e+00
-7.784635e+00
-7.763045e+00
-7.726111e+00
-7.674490e+00
-7.609888e+00
-7.535103e+00
-7.453939e+00
-7.370994e+00
-7.291345e+00
-7.220146e+00
-7.162170e+00
-7.121350e+00
-7.100342e+00
-7.100174e+00
-7.120005e+00
-7.157040e+00
-7.206609e+00
-7.262428e+00
-7.317006e+00
-7.362185e+00
-7.389757e+00
-7.392100e+00
-7.362781e+00
-7.297071e+00
-7.192330e+00
-7.048233e+00
-6.866840e+00
-6.652497e+00
-6.411600e+00
-6.152256e+00
-5.883854e+00
-5.616594e+00
-5.360989e+00
-5.127355e+00
-4.925309e+00
-4.763273e+00
-4.648012e+00
-4.584219e+00
-4.574185e+00
-4.617581e+00
-4.711398e+00
-4.850047e+00
-5.025645e+00
-5.228435e+00
-5.447343e+00
-5.670584e+00
-5.886304e+00
-6.083206e+00
-6.251140e+00
-6.381647e+00
-6.468453e+00
-6.507887e+00
-6.499225e+00
-6.444891e+00
-6.350505e+00
-6.224716e+00
-6.078806e+00
-5.926047e+00
-5.780854e+00
-5.657775e+00
-5.570407e+00
-5.530331e+00
-5.546166e+00
-5.622824e+00
-5.761042e+00
-5.957233e+00
-6.203664e+00
-6.488964e+00
-6.798910e+00
-7.117432e+00
-7.427741e+00
-7.713483e+00
-7.959813e+00
-8.154304e+00
-8.287617e+00
-8.353922e+00
-8.351056e+00
-8.280467e+00
-8.146975e+00
-7.958406e+00
-7.725121e+00
-7.459471e+00
-7.175180e+00
-6.886664e+00
-6.608304e+00
-6.353677e+00
-6.134801e+00
-5.961411e+00
-5.840346e+00
-5.775078e+00
-5.765442e+00
-5.807593e+00
-5.894219e+00
-6.014981e+00
-6.157176e+00
-6.306558e+00
-6.448274e+00
-6.567848e+00
-6.652153e+00
-6.690321e+00
-6.674531e+00
-6.600627e+00
-6.468519e+00
-6.282311e+00
-6.050141e+00
-5.783691e+00
-5.497407e+00
-5.207459e+00
-4.930540e+00
-4.682593e+00
-4.477619e+00
-4.326667e+00
-4.237109e+00
-4.212274e+00
-4.251448e+00
-4.350223e+00
-4.501122e+00
-4.694422e+00
-4.919060e+00
-5.163533e+00
-5.416698e+00
-5.668427e+00
-5.910077e+00
-6.134768e+00
-6.337502e+00
-6.515128e+00
-6.666206e+00
-6.790774e+00
-6.890073e+00
-6.966229e+00
-7.021921e+00
-7.060062e+00
-7.083495e+00
-7.094732e+00
-7.095740e+00
-7.087792e+00
-7.071391e+00
-7.046266e+00
-7.011465e+00
-6.965524e+00
-6.906721e+00
-6.833385e+00
-6.744253e+00
-6.638812e+00
-6.517615e+00
-6.382493e+00
-6.236666e+00
-6.084694e+00
-5.932301e+00
-5.786061e+00
-5.653001e+00
-5.540146e+00
-5.454070e+00
-5.400486e+00
-5.383903e+00
-5.407381e+00
-5.472379e+00
-5.578689e+00
-5.724457e+00
-5.906254e+00
-6.119203e+00
-6.357134e+00
-6.612778e+00
-6.877977e+00
-7.143932e+00
-7.401461e+00
-7.641292e+00
-7.854361e+00
-8.032125e+00
-8.166890e+00
-8.252136e+00
-8.282836e+00
-8.255762e+00
-8.169743e+00
-8.025863e+00
-7.827572e+00
-7.580692e+00
-7.293309e+00
-6.975548e+00
-6.639230e+00
-6.297429e+00
-5.963924e+00
-5.652569e+00
-5.376605e+00
-5.147941e+00
-4.976445e+00
-4.869310e+00
-4.830535e+00
-4.860593e+00
-4.956309e+00
-5.110998e+00
-5.314824e+00
-5.555392e+00
-5.818501e+00
-6.089007e+00
-6.351719e+00
-6.592264e+00
-6.797846e+00
-6.957868e+00
-7.064395e+00
-7.112436e+00
-7.100090e+00
-7.028546e+00
-6.901972e+00
-6.727290e+00
-6.513844e+00
-6.272961e+00
-6.017395e+00
-5.760675e+00
-5.516385e+00
-5.297414e+00
-5.115231e+00
-4.979260e+00
-4.896382e+00
-4.870616e+00
-4.902991e+00
-4.991592e+00
-5.131792e+00
-5.316609e+00
-5.537192e+00
-5.783388e+00
-6.044366e+00
-6.309258e+00
-6.567779e+00
-6.810783e+00
-7.030729e+00
-7.222009e+00
-7.381138e+00
-7.506792e+00
-7.599691e+00
-7.662363e+00
-7.698777e+00
-7.713913e+00
-7.713265e+00
-7.702340e+00
-7.686192e+00
-7.669019e+00
-7.653887e+00
-7.642579e+00
-7.635601e+00
-7.632306e+00
-7.631120e+00
-7.629831e+00
-7.625884e+00
-7.616684e+00
-7.599854e+00
-7.573478e+00
-7.536292e+00
-7.487840e+00
-7.428578e+00
-7.359905e+00
-7.284119e+00
-7.204283e+00
-7.124011e+00
-7.047188e+00
-6.977659e+00
-6.918919e+00
-6.873836e+00
-6.844453e+00
-6.831864e+00
-6.836198e+00
-6.856679e+00
-6.891758e+00
-6.939271e+00
-6.996614e+00
-7.060871e+00
-7.128927e+00
-7.197530e+00
-7.263346e+00
-7.323032e+00
-7.373344e+00
-7.411309e+00
-7.434436e+00
-7.440950e+00
-7.429997e+00
-7.401777e+00
-7.357571e+00
-7.299649e+00
-7.231054e+00
-7.155323e+00
-7.076162e+00
-6.997144e+00
-6.921456e+00
-6.851740e+00
-6.790022e+00
-6.737726e+00
-6.695773e+00
-6.664710e+00
-6.644864e+00
-6.636470e+00
-6.639758e+00
-6.654995e+00
-6.682467e+00
-6.722432e+00
-6.775039e+00
-6.840226e+00
-6.917608e+00
-7.006343e+00
-7.104976e+00
-7.211277e+00
-7.322094e+00
-7.433245e+00
-7.539522e+00
-7.634804e+00
-7.712339e+00
-7.765171e+00
-7.786699e+00
-7.771320e+00
-7.715086e+00
-7.616302e+00
-7.475992e+00
-7.298160e+00
-7.089794e+00
-6.860593e+00
-6.622418e+00
-6.388503e+00
-6.172493e+00
-5.987380e+00
-5.844460e+00
-5.752365e+00
-5.716306e+00
-5.737565e+00
-5.813307e+00
-5.936734e+00
-6.097562e+00
-6.282786e+00
-6.477657e+00
-6.666792e+00
-6.835302e+00
-6.969862e+00
-7.059631e+00
-7.096958e+00
-7.077844e+00
-7.002152e+00
-6.873570e+00
-6.699362e+00
-6.489918e+00
-6.258160e+00
-6.018799e+00
-5.787501e+00
-5.579964e+00
-5.410960e+00
-5.293398e+00
-5.237451e+00
-5.249827e+00
-5.333234e+00
-5.486091e+00
-5.702507e+00
-5.972541e+00
-6.282747e+00
-6.616948e+00
-6.957219e+00
-7.285008e+00
-7.582306e+00
-7.832804e+00
-8.022929e+00
-8.142694e+00
-8.186297e+00
-8.152420e+00
-8.044233e+00
-7.869107e+00
-7.638085e+00
-7.365150e+00
-7.066359e+00
-6.758911e+00
-6.460200e+00
-6.186910e+00
-5.954198e+00
-5.774982e+00
-5.659385e+00
-5.614309e+00
-5.643179e+00
-5.745851e+00
-5.918674e+00
-6.154712e+00
-6.444113e+00
-6.774619e+00
-7.132178e+00
-7.501653e+00
-7.867579e+00
-8.214931e+00
-8.529861e+00
-8.800357e+00
-9.016790e+00
-9.172305e+00
-9.263051e+00
-9.288231e+00
-9.249990e+00
-9.153150e+00
-9.004816e+00
-8.813879e+00
-8.590445e+00
-8.345211e+00
-8.088842e+00
-7.831374e+00
-7.581677e+00
-7.347026e+00
-7.132770e+00
-6.942133e+00
-6.776136e+00
-6.633640e+00
-6.511498e+00
-6.404819e+00
-6.307335e+00
-6.211859e+00
-6.110825e+00
-5.996898e+00
-5.863605e+00
-5.705964e+00
-5.521055e+00
-5.308473e+00
-5.070615e+00
-4.812747e+00
-4.542831e+00
-4.271096e+00
-4.009391e+00
-3.770362e+00
-3.566543e+00
-3.409435e+00
-3.308681e+00
-3.271396e+00
-3.301735e+00
-3.400706e+00
-3.566243e+00
-3.793495e+00
-4.075283e+00
-4.402650e+00
-4.765431e+00
-5.152792e+00
-5.553697e+00
-5.957280e+00
-6.353119e+00
-6.731419e+00
-7.083119e+00
-7.399930e+00
-7.674348e+00
-7.899657e+00
-8.069963e+00
-8.180274e+00
-8.226660e+00
-8.206482e+00
-8.118677e+00
-7.964073e+00
-7.745697e+00
-7.469008e+00
-7.142025e+00
-6.775300e+00
-6.381705e+00
-5.976024e+00
-5.574358e+00
-5.193374e+00
-4.849444e+00
-4.557733e+00
-4.331307e+00
-4.180340e+00
-4.111453e+00
-4.127268e+00
-4.226176e+00
-4.402354e+00
-4.646027e+00
-4.943944e+00
-5.280063e+00
-5.636380e+00
-5.993883e+00
-6.333556e+00
-6.637402e+00
-6.889431e+00
-7.076559e+00
-7.189369e+00
-7.222678e+00
-7.175881e+00
-7.053008e+00
-6.862491e+00
-6.616626e+00
-6.330766e+00
-6.022290e+00
-5.709432e+00
-5.410067e+00
-5.140569e+00
-4.914825e+00
-4.743500e+00
-4.633582e+00
-4.588236e+00
-4.606928e+00
-4.685774e+00
-4.818047e+00
-4.994783e+00
-5.205424e+00
-5.438468e+00
-5.682087e+00
-5.924724e+00
-6.155639e+00
-6.365418e+00
-6.546406e+00
-6.693069e+00
-6.802225e+00
-6.873131e+00
-6.907398e+00
-6.908715e+00
-6.882422e+00
-6.834934e+00
-6.773103e+00
-6.703568e+00
-6.632162e+00
-6.563451e+00
-6.500446e+00
-6.444526e+00
-6.395577e+00
-6.352331e+00
-6.312863e+00
-6.275178e+00
-6.237816e+00
-6.200383e+00
-6.163937e+00
-6.131178e+00
-6.106398e+00
-6.095199e+00
-6.104003e+00
-6.139396e+00
-6.207389e+00
-6.312657e+00
-6.457849e+00
-6.643035e+00
-6.865358e+00
-7.118936e+00
-7.395041e+00
-7.682540e+00
-7.968566e+00
-8.239363e+00
-8.481222e+00
-8.681416e+00
-8.829055e+00
-8.915799e+00
-8.936374e+00
-8.888865e+00
-8.774787e+00
-8.598930e+00
-8.369008e+00
-8.095126e+00
-7.789111e+00
-7.463748e+00
-7.131986e+00
-6.806161e+00
-6.497319e+00
-6.214662e+00
-5.965179e+00
-5.753453e+00
-5.581661e+00
-5.449724e+00
-5.355588e+00
-5.295580e+00
-5.264807e+00
-5.257543e+00
-5.267592e+00
-5.288588e+00
-5.314227e+00
-5.338437e+00
-5.355492e+00
-5.360105e+00
-5.347512e+00
-5.313587e+00
-5.255006e+00
-5.169446e+00
-5.055818e+00
-4.914486e+00
-4.747428e+00
-4.558297e+00
-4.352339e+00
-4.136154e+00
-3.917325e+00
-3.703935e+00
-3.504040e+00
-3.325152e+00
-3.173788e+00
-3.055127e+00
-2.972796e+00
-2.928790e+00
-2.923511e+00
-2.955900e+00
-3.023649e+00
-3.123442e+00
-3.251231e+00
-3.402512e+00
-3.572584e+00
-3.756783e+00
-3.950678e+00
-4.150207e+00
-4.351766e+00
-4.552255e+00
-4.749106e+00
-4.940304e+00
-5.124422e+00
-5.300667e+00
-5.468931e+00
-5.629802e+00
-5.784539e+00
-5.934958e+00
-6.083239e+00
-6.231660e+00
-6.382267e+00
-6.536535e+00
-6.695042e+00
-6.857204e+00
-7.021112e+00
-7.183484e+00
-7.339767e+00
-7.484370e+00
-7.611035e+00
-7.713300e+00
-7.785015e+00
-7.820888e+00
-7.816978e+00
-7.771131e+00
-7.683288e+00
-7.555663e+00
-7.392756e+00
-7.201211e+00
-6.989517e+00
-6.767575e+00
-6.546171e+00
-6.336373e+00
-6.148888e+00
-5.993435e+00
-5.878150e+00
-5.809075e+00
-5.789752e+00
-5.820975e+00
-5.900686e+00
-6.024065e+00
-6.183773e+00
-6.370370e+00
-6.572853e+00
-6.779307e+00
-6.977625e+00
-7.156272e+00
-7.305037e+00
-7.415732e+00
-7.482789e+00
-7.503688e+00
-7.479176e+00
-7.413252e+00
-7.312890e+00
-7.187530e+00
-7.048380e+00
-6.907578e+00
-6.777312e+00
-6.668963e+00
-6.592357e+00
-6.555162e+00
-6.562484e+00
-6.616652e+00
-6.717182e+00
-6.860903e+00
-7.042205e+00
-7.253400e+00
-7.485156e+00
-7.727027e+00
-7.968031e+00
-8.197295e+00
-8.404723e+00
-8.581645e+00
-8.721397e+00
-8.819755e+00
-8.875177e+00
-8.888800e+00
-8.864193e+00
-8.806890e+00
-8.723755e+00
-8.622262e+00
-8.509771e+00
-8.392883e+00
-8.276933e+00
-8.165681e+00
-8.061207e+00
-7.964022e+00
-7.873360e+00
-7.787613e+00
-7.704832e+00
-7.623228e+00
-7.541592e+00
-7.459586e+00
-7.377856e+00
-7.297964e+00
-7.222159e+00
-7.153011e+00
-7.092978e+00
-7.043963e+00
-7.006914e+00
-6.981532e+00
-6.966125e+00
-6.957634e+00
-6.951840e+00
-6.943735e+00
-6.928026e+00
-6.899702e+00
-6.854605e+00
-6.789925e+00
-6.704546e+00
-6.599193e+00
-6.476359e+00
-6.339999e+00
-6.195041e+00
-6.046781e+00
-5.900239e+00
-5.759581e+00
-5.627699e+00
-5.506001e+00
-5.394448e+00
-5.291836e+00
-5.196247e+00
-5.105620e+00
-5.018320e+00
-4.933637e+00
-4.852122e+00
-4.775740e+00
-4.707809e+00
-4.652757e+00
-4.615733e+00
-4.602123e+00
-4.617041e+00
-4.664843e+00
-4.748708e+00
-4.870321e+00
-5.029680e+00
-5.225005e+00
-5.452764e+00
-5.707776e+00
-5.983386e+00
-6.271695e+00
-6.563848e+00
-6.850390e+00
-7.121682e+00
-7.368396e+00
-7.582050e+00
-7.755557e+00
-7.883741e+00
-7.963753e+00
-7.995339e+00
-7.980932e+00
-7.925519e+00
-7.836321e+00
-7.722282e+00
-7.593423e+00
-7.460108e+00
-7.332297e+00
-7.218832e+00
-7.126830e+00
-7.061202e+00
-7.024340e+00
-7.015973e+00
-7.033193e+00
-7.070664e+00
-7.120999e+00
-7.175305e+00
-7.223864e+00
-7.256927e+00
-7.265553e+00
-7.242419e+00
-7.182505e+00
-7.083591e+00
-6.946499e+00
-6.775050e+00
-6.575754e+00
-6.357282e+00
-6.129776e+00
-5.904081e+00
-5.690980e+00
-5.500476e+00
-5.341189e+00
-5.219865e+00
-5.141030e+00
-5.106794e+00
-5.116798e+00
-5.168312e+00
-5.256488e+00
-5.374742e+00
-5.515266e+00
-5.669628e+00
-5.829421e+00
-5.986901e+00
-6.135559e+00
-6.270570e+00
-6.389063e+00
-6.490187e+00
-6.574974e+00
-6.646000e+00
-6.706906e+00
-6.761808e+00
-6.814692e+00
-6.868821e+00
-6.926244e+00
-6.987425e+00
-7.051056e+00
-7.114053e+00
-7.171760e+00
-7.218347e+00
-7.247382e+00
-7.252516e+00
-7.228233e+00
-7.170566e+00
-7.077719e+00
-6.950499e+00
-6.792524e+00
-6.610167e+00
-6.412251e+00
-6.209535e+00
-6.014043e+00
-5.838308e+00
-5.694603e+00
-5.594193e+00
-5.546669e+00
-5.559362e+00
-5.636870e+00
-5.780700e+00
-5.989033e+00
-6.256651e+00
-6.575032e+00
-6.932641e+00
-7.315438e+00
-7.707564e+00
-8.092216e+00
-8.452612e+00
-8.773018e+00
-9.039741e+00
-9.242009e+00
-9.372697e+00
-9.428801e+00
-9.411656e+00
-9.326833e+00
-9.183736e+00
-8.994905e+00
-8.775063e+00
-8.540010e+00
-8.305435e+00
-8.085787e+00
-7.893291e+00
-7.737198e+00
-7.623334e+00
-7.553924e+00
-7.527709e+00
-7.540286e+00
-7.584640e+00
-7.651817e+00
-7.731687e+00
-7.813781e+00
-7.888126e+00
-7.946039e+00
-7.980812e+00
-7.988208e+00
-7.966725e+00
-7.917602e+00
-7.844559e+00
-7.753328e+00
-7.651009e+00
-7.545354e+00
-7.444025e+00
-7.353920e+00
-7.280603e+00
-7.227898e+00
-7.197668e+00
-7.189784e+00
-7.202285e+00
-7.231686e+00
-7.273395e+00
-7.322184e+00
-7.372652e+00
-7.419649e+00
-7.458609e+00
-7.485785e+00
-7.498380e+00
-7.494577e+00
-7.473488e+00
-7.435041e+00
-7.379819e+00
-7.308891e+00
-7.223649e+00
-7.125680e+00
-7.016703e+00
-6.898565e+00
-6.773326e+00
-6.643398e+00
-6.511742e+00
-6.382071e+00
-6.259035e+00
-6.148334e+00
-6.056716e+00
-5.991822e+00
-5.961851e+00
-5.975044e+00
-6.039000e+00
-6.159877e+00
-6.341559e+00
-6.584864e+00
-6.886923e+00
-7.240810e+00
-7.635517e+00
-8.056312e+00
-8.485479e+00
-8.903390e+00
-9.289818e+00
-9.625349e+00
-9.892769e+00
-1.007829e+01
-1.017249e+01
-1.017093e+01
-1.007437e+01
-9.888557e+00
-9.623703e+00
-9.293670e+00
-8.914929e+00
-8.505443e+00
-8.083543e+00
-7.666896e+00
-7.271620e+00
-6.911575e+00
-6.597862e+00
-6.338501e+00
-6.138298e+00
-5.998873e+00
-5.918843e+00
-5.894132e+00
-5.918400e+00
-5.983562e+00
-6.080361e+00
-6.198980e+00
-6.329633e+00
-6.463116e+00
-6.591284e+00
-6.707423e+00
-6.806518e+00
-6.885409e+00
-6.942833e+00
-6.979370e+00
-6.997277e+00
-7.000240e+00
-6.993028e+00
-6.981088e+00
-6.970087e+00
-6.965454e+00
-6.971937e+00
-6.993222e+00
-7.031640e+00
-7.087979e+00
-7.161410e+00
-7.249519e+00
-7.348460e+00
-7.453195e+00
-7.557830e+00
-7.656025e+00
-7.741458e+00
-7.808315e+00
-7.851788e+00
-7.868510e+00
-7.856915e+00
-7.817445e+00
-7.752595e+00
-7.666767e+00
-7.565936e+00
-7.457155e+00
-7.347937e+00
-7.245584e+00
-7.156518e+00
-7.085696e+00
-7.036168e+00
-7.008820e+00
-7.002342e+00
-7.013398e+00
-7.036998e+00
-7.067006e+00
-7.096740e+00
-7.119585e+00
-7.129570e+00
-7.121843e+00
-7.093019e+00
-7.041388e+00
-6.966976e+00
-6.871493e+00
-6.758172e+00
-6.631542e+00
-6.497139e+00
-6.361160e+00
-6.230075e+00
-6.110199e+00
-6.007235e+00
-5.925825e+00
-5.869149e+00
-5.838612e+00
-5.833683e+00
-5.851891e+00
-5.889013e+00
-5.939400e+00
-5.996429e+00
-6.052992e+00
-6.101991e+00
-6.136787e+00
-6.151567e+00
-6.141644e+00
-6.103685e+00
-6.035859e+00
-5.937949e+00
-5.811394e+00
-5.659285e+00
-5.486308e+00
-5.298624e+00
-5.103691e+00
-4.910009e+00
-4.726785e+00
-4.563529e+00
-4.429555e+00
-4.333445e+00
-4.282476e+00
-4.282076e+00
-4.335339e+00
-4.442666e+00
-4.601560e+00
-4.806607e+00
-5.049654e+00
-5.320195e+00
-5.605925e+00
-5.893447e+00
-6.169079e+00
-6.419705e+00
-6.633631e+00
-6.801348e+00
-6.916174e+00
-6.974699e+00
-6.976998e+00
-6.926582e+00
-6.830109e+00
-6.696861e+00
-6.538055e+00
-6.366037e+00
-6.193441e+00
-6.032361e+00
-5.893613e+00
-5.786124e+00
-5.716482e+00
-5.688668e+00
-5.703978e+00
-5.761113e+00
-5.856427e+00
-5.984304e+00
-6.137609e+00
-6.308194e+00
-6.487403e+00
-6.666554e+00
-6.837368e+00
-6.992319e+00
-7.124931e+00
-7.229987e+00
-7.303672e+00
-7.343664e+00
-7.349145e+00
-7.320766e+00
-7.260544e+00
-7.171707e+00
-7.058480e+00
-6.925824e+00
-6.779136e+00
-6.623924e+00
-6.465498e+00
-6.308673e+00
-6.157551e+00
-6.015376e+00
-5.884487e+00
-5.766363e+00
-5.661746e+00
-5.570815e+00
-5.493388e+00
-5.429128e+00
-5.377722e+00
-5.339035e+00
-5.313207e+00
-5.300706e+00
-5.302334e+00
-5.319180e+00
-5.352540e+00
-5.403803e+00
-5.474314e+00
-5.565210e+00
-5.677247e+00
-5.810612e+00
-5.964724e+00
-6.138049e+00
-6.327936e+00
-6.530506e+00
-6.740615e+00
-6.951921e+00
-7.157075e+00
-7.348033e+00
-7.516499e+00
-7.654465e+00
-7.754818e+00
-7.811958e+00
-7.822363e+00
-7.785049e+00
-7.701852e+00
-7.577505e+00
-7.419483e+00
-7.237617e+00
-7.043507e+00
-6.849775e+00
-6.669203e+00
-6.513844e+00
-6.394144e+00
-6.318162e+00
-6.290938e+00
-6.314061e+00
-6.385479e+00
-6.499575e+00
-6.647506e+00
-6.817811e+00
-6.997219e+00
-7.171624e+00
-7.327128e+00
-7.451075e+00
-7.532977e+00
-7.565273e+00
-7.543842e+00
-7.468257e+00
-7.341752e+00
-7.170930e+00
-6.965231e+00
-6.736222e+00
-6.496750e+00
-6.260041e+00
-6.038800e+00
-5.844383e+00
-5.686113e+00
-5.570767e+00
-5.502288e+00
-5.481721e+00
-5.507368e+00
-5.575131e+00
-5.678991e+00
-5.811584e+00
-5.964802e+00
-6.130377e+00
-6.300401e+00
-6.467760e+00
-6.626445e+00
-6.771742e+00
-6.900293e+00
-7.010039e+00
-7.100062e+00
-7.170362e+00
-7.221607e+00
-7.254876e+00
-7.271454e+00
-7.272665e+00
-7.259790e+00
-7.234051e+00
-7.196659e+00
-7.148917e+00
-7.092340e+00
-7.028781e+00
-6.960515e+00
-6.890255e+00
-6.821095e+00
-6.756363e+00
-6.699412e+00
-6.653369e+00
-6.620879e+00
-6.603894e+00
-6.603515e+00
-6.619922e+00
-6.652372e+00
-6.699270e+00
-6.758276e+00
-6.826430e+00
-6.900294e+00
-6.976074e+00
-7.049778e+00
-7.117367e+00
-7.174948e+00
-7.218987e+00
-7.246514e+00
-7.255326e+00
-7.244114e+00
-7.212523e+00
-7.161110e+00
-7.091222e+00
-7.004804e+00
-6.904204e+00
-6.792009e+00
-6.670949e+00
-6.543907e+00
-6.414019e+00
-6.284827e+00
-6.160452e+00
-6.045713e+00
-5.946138e+00
-5.867830e+00
-5.817184e+00
-5.800448e+00
-5.823191e+00
-5.889736e+00
-6.002622e+00
-6.162178e+00
-6.366274e+00
-6.610262e+00
-6.887148e+00
-7.187951e+00
-7.502220e+00
-7.818653e+00
-8.125747e+00
-8.412435e+00
-8.668644e+00
-8.885764e+00
-9.056999e+00
-9.177603e+00
-9.245012e+00
-9.258864e+00
-9.220928e+00
-9.134929e+00
-9.006287e+00
-8.841787e+00
-8.649176e+00
-8.436738e+00
-8.212850e+00
-7.985558e+00
-7.762187e+00
-7.549022e+00
-7.351084e+00
-7.172009e+00
-7.014064e+00
-6.878272e+00
-6.764641e+00
-6.672444e+00
-6.600499e+00
-6.547398e+00
-6.511649e+00
-6.491739e+00
-6.486114e+00
-6.493139e+00
-6.511062e+00
-6.538039e+00
-6.572222e+00
-6.611913e+00
-6.655752e+00
-6.702909e+00
-6.753217e+00
-6.807232e+00
-6.866191e+00
-6.931860e+00
-7.006300e+00
-7.091557e+00
-7.189326e+00
-7.300624e+00
-7.425504e+00
-7.562849e+00
-7.710264e+00
-7.864070e+00
-8.019406e+00
-8.170400e+00
-8.310411e+00
-8.432305e+00
-8.528755e+00
-8.592561e+00
-8.616984e+00
-8.596078e+00
-8.525038e+00
-8.400521e+00
-8.220942e+00
-7.986699e+00
-7.700322e+00
-7.366498e+00
-6.991987e+00
-6.585389e+00
-6.156793e+00
-5.717309e+00
-5.278523e+00
-4.851921e+00
-4.448330e+00
-4.077428e+00
-3.747372e+00
-3.464557e+00
-3.233515e+00
-3.056939e+00
-2.935807e+00
-2.869557e+00
-2.856302e+00
-2.893037e+00
-2.975827e+00
-3.099951e+00
-3.260009e+00
-3.449981e+00
-3.663270e+00
-3.892742e+00
-4.130807e+00
-4.369562e+00
-4.601030e+00
-4.817488e+00
-5.011886e+00
-5.178321e+00
-5.312506e+00
-5.412199e+00
-5.477493e+00
-5.510943e+00
-5.517445e+00
-5.503890e+00
-5.478561e+00
-5.450358e+00
-5.427900e+00
-5.418640e+00
-5.428085e+00
-5.459246e+00
-5.512392e+00
-5.585150e+00
-5.672933e+00
-5.769631e+00
-5.868468e+00
-5.962903e+00
-6.047456e+00
-6.118355e+00
-6.173943e+00
-6.214796e+00
-6.243571e+00
-6.264599e+00
-6.283299e+00
-6.305465e+00
-6.336532e+00
-6.380878e+00
-6.441270e+00
-6.518485e+00
-6.611179e+00
-6.715983e+00
-6.827846e+00
-6.940539e+00
-7.047291e+00
-7.141442e+00
-7.217077e+00
-7.269531e+00
-7.295760e+00
-7.294521e+00
-7.266377e+00
-7.213538e+00
-7.139567e+00
-7.048982e+00
-6.946807e+00
-6.838112e+00
-6.727581e+00
-6.619158e+00
-6.515799e+00
-6.419352e+00
-6.330576e+00
-6.249278e+00
-6.174544e+00
-6.105016e+00
-6.039168e+00
-5.975538e+00
-5.912894e+00
-5.850320e+00
-5.787234e+00
-5.723364e+00
-5.658711e+00
-5.593520e+00
-5.528271e+00
-5.463684e+00
-5.400737e+00
-5.340659e+00
-5.284905e+00
-5.235101e+00
-5.192972e+00
-5.160269e+00
-5.138716e+00
-5.129976e+00
-5.135640e+00
-5.157198e+00
-5.195983e+00
-5.253042e+00
-5.328932e+00
-5.423458e+00
-5.535390e+00
-5.662221e+00
-5.800024e+00
-5.943462e+00
-6.085977e+00
-6.220171e+00
-6.338327e+00
-6.433052e+00
-6.497952e+00
-6.528274e+00
-6.521438e+00
-6.477401e+00
-6.398772e+00
-6.290692e+00
-6.160445e+00
-6.016867e+00
-5.869611e+00
-5.728364e+00
-5.602105e+00
-5.498483e+00
-5.423369e+00
-5.380610e+00
-5.371974e+00
-5.397251e+00
-5.454493e+00
-5.540311e+00
-5.650226e+00
-5.779017e+00
-5.921069e+00
-6.070699e+00
-6.222471e+00
-6.371478e+00
-6.513616e+00
-6.645803e+00
-6.766164e+00
-6.874140e+00
-6.970517e+00
-7.057359e+00
-7.137827e+00
-7.215896e+00
-7.295967e+00
-7.382413e+00
-7.479090e+00
-7.588871e+00
-7.713237e+00
-7.851986e+00
-8.003070e+00
-8.162585e+00
-8.324906e+00
-8.482970e+00
-8.628678e+00
-8.753423e+00
-8.848695e+00
-8.906739e+00
-8.921208e+00
-8.887757e+00
-8.804495e+00
-8.672268e+00
-8.494727e+00
-8.278177e+00
-8.031219e+00
-7.764234e+00
-7.488722e+00
-7.216586e+00
-6.959373e+00
-6.727568e+00
-6.529958e+00
-6.373146e+00
-6.261216e+00
-6.195598e+00
-6.175114e+00
-6.196195e+00
-6.253238e+00
-6.339060e+00
-6.445400e+00
-6.563441e+00
-6.684286e+00
-6.799393e+00
-6.900922e+00
-6.982009e+00
-7.036963e+00
-7.061420e+00
-7.052469e+00
-7.008779e+00
-6.930730e+00
-6.820560e+00
-6.682473e+00
-6.522692e+00
-6.349408e+00
-6.172584e+00
-6.003603e+00
-5.854755e+00
-5.738590e+00
-5.667164e+00
-5.651245e+00
-5.699532e+00
-5.817958e+00
-6.009116e+00
-6.271872e+00
-6.601189e+00
-6.988167e+00
-7.420323e+00
-7.882087e+00
-8.355503e+00
-8.821087e+00
-9.258798e+00
-9.649061e+00
-9.973759e+00
-1.021715e+01
-1.036665e+01
-1.041337e+01
-1.035255e+01
-1.018368e+01
-9.910438e+00
-9.540467e+00
-9.084959e+00
-8.558132e+00
-7.976624e+00
-7.358824e+00
-6.724184e+00
-6.092504e+00
-5.483217e+00
-4.914679e+00
-4.403473e+00
-3.963757e+00
-3.606672e+00
-3.339866e+00
-3.167161e+00
-3.088423e+00
-3.099644e+00
-3.193275e+00
-3.358760e+00
-3.583255e+00
-3.852446e+00
-4.151400e+00
-4.465382e+00
-4.780569e+00
-5.084647e+00
-5.367247e+00
-5.620237e+00
-5.837881e+00
-6.016871e+00
-6.156251e+00
-6.257248e+00
-6.323014e+00
-6.358289e+00
-6.368983e+00
-6.361694e+00
-6.343185e+00
-6.319841e+00
-6.297169e+00
-6.279368e+00
-6.269022e+00
-6.266946e+00
-6.272202e+00
-6.282284e+00
-6.293469e+00
-6.301296e+00
-6.301145e+00
-6.288862e+00
-6.261375e+00
-6.217243e+00
-6.157058e+00
-6.083655e+00
-6.002090e+00
-5.919370e+00
-5.843964e+00
-5.785139e+00
-5.752210e+00
-5.753775e+00
-5.797006e+00
-5.887074e+00
-6.026728e+00
-6.216053e+00
-6.452411e+00
-6.730552e+00
-7.042890e+00
-7.379911e+00
-7.730692e+00
-8.083505e+00
-8.426432e+00
-8.747987e+00
-9.037659e+00
-9.286380e+00
-9.486879e+00
-9.633911e+00
-9.724384e+00
-9.757368e+00
-9.734011e+00
-9.657380e+00
-9.532223e+00
-9.364700e+00
-9.162075e+00
-8.932395e+00
-8.684179e+00
-8.426104e+00
-8.166717e+00
-7.914158e+00
-7.675904e+00
-7.458527e+00
-7.267469e+00
-7.106839e+00
-6.979228e+00
-6.885564e+00
-6.825017e+00
-6.794980e+00
-6.791138e+00
-6.807643e+00
-6.837401e+00
-6.872447e+00
-6.904396e+00
-6.924929e+00
-6.926278e+00
-6.901675e+00
-6.845747e+00
-6.754834e+00
-6.627229e+00
-6.463328e+00
-6.265674e+00
-6.038897e+00
-5.789534e+00
-5.525728e+00
-5.256817e+00
-4.992840e+00
-4.743992e+00
-4.520073e+00
-4.329972e+00
-4.181219e+00
-4.079619e+00
-4.028986e+00
-4.030964e+00
-4.084927e+00
-4.187953e+00
-4.334877e+00
-4.518430e+00
-4.729475e+00
-4.957370e+00
-5.190450e+00
-5.416631e+00
-5.624104e+00
-5.802064e+00
-5.941425e+00
-6.035446e+00
-6.080203e+00
-6.074860e+00
-6.021725e+00
-5.926063e+00
-5.795718e+00
-5.640549e+00
-5.471756e+00
-5.301136e+00
-5.140335e+00
-5.000152e+00
-4.889936e+00
-4.817117e+00
-4.786894e+00
-4.802085e+00
-4.863137e+00
-4.968270e+00
-5.113737e+00
-5.294149e+00
-5.502842e+00
-5.732249e+00
-5.974260e+00
-6.220553e+00
-6.462898e+00
-6.693427e+00
-6.904891e+00
-7.090902e+00
-7.246175e+00
-7.366778e+00
-7.450398e+00
-7.496601e+00
-7.507080e+00
-7.485840e+00
-7.439266e+00
-7.376024e+00
-7.306742e+00
-7.243436e+00
-7.198706e+00
-7.184728e+00
-7.212144e+00
-7.288960e+00
-7.419575e+00
-7.604084e+00
-7.837930e+00
-8.111979e+00
-8.413014e+00
-8.724600e+00
-9.028229e+00
-9.304625e+00
-9.535099e+00
-9.702817e+00
-9.793915e+00
-9.798361e+00
-9.710548e+00
-9.529581e+00
-9.259261e+00
-8.907799e+00
-8.487284e+00
-8.012963e+00
-7.502390e+00
-6.974504e+00
-6.448685e+00
-5.943830e+00
-5.477494e+00
-5.065107e+00
-4.719308e+00
-4.449411e+00
-4.261037e+00
-4.155939e+00
-4.132030e+00
-4.183631e+00
-4.301930e+00
-4.475600e+00
-4.691560e+00
-4.935787e+00
-5.194152e+00
-5.453206e+00
-5.700877e+00
-5.927048e+00
-6.123964e+00
-6.286474e+00
-6.412081e+00
-6.500794e+00
-6.554817e+00
-6.578092e+00
-6.575753e+00
-6.553552e+00
-6.517307e+00
-6.472432e+00
-6.423580e+00
-6.374403e+00
-6.327445e+00
-6.284137e+00
-6.244898e+00
-6.209296e+00
-6.176283e+00
-6.144460e+00
-6.112360e+00
-6.078717e+00
-6.042685e+00
-6.003977e+00
-5.962899e+00
-5.920275e+00
-5.877280e+00
-5.835208e+00
-5.795239e+00
-5.758248e+00
-5.724706e+00
-5.694703e+00
-5.668107e+00
-5.644813e+00
-5.625050e+00
-5.609666e+00
-5.600327e+00
-5.599562e+00
-5.610645e+00
-5.637293e+00
-5.683246e+00
-5.751769e+00
-5.845186e+00
-5.964491e+00
-6.109116e+00
-6.276896e+00
-6.464215e+00
-6.666328e+00
-6.877796e+00
-7.092959e+00
-7.306382e+00
-7.513190e+00
-7.709270e+00
-7.891294e+00
-8.056615e+00
-8.203068e+00
-8.328748e+00
-8.431832e+00
-8.510506e+00
-8.563010e+00
-8.587804e+00
-8.583795e+00
-8.550569e+00
-8.488548e+00
-8.399011e+00
-8.283954e+00
-8.145790e+00
-7.986962e+00
-7.809536e+00
-7.614868e+00
-7.403439e+00
-7.174887e+00
-6.928259e+00
-6.662444e+00
-6.376715e+00
-6.071302e+00
-5.747884e+00
-5.409942e+00
-5.062888e+00
-4.713982e+00
-4.372017e+00
-4.046828e+00
-3.748665e+00
-3.487503e+00
-3.272331e+00
-3.110493e+00
-3.007130e+00
-2.964760e+00
-2.983050e+00
-3.058782e+00
-3.186043e+00
-3.356595e+00
-3.560408e+00
-3.786307e+00
-4.022656e+00
-4.258050e+00
-4.481942e+00
-4.685178e+00
-4.860410e+00
-5.002371e+00
-5.108009e+00
-5.176477e+00
-5.209006e+00
-5.208676e+00
-5.180096e+00
-5.129040e+00
-5.062048e+00
-4.986015e+00
-4.907794e+00
-4.833816e+00
-4.769754e+00
-4.720238e+00
-4.688647e+00
-4.676981e+00
-4.685834e+00
-4.714454e+00
-4.760863e+00
-4.822044e+00
-4.894120e+00
-4.972547e+00
-5.052281e+00
-5.127945e+00
-5.194010e+00
-5.245012e+00
-5.275837e+00
-5.282048e+00
-5.260256e+00
-5.208474e+00
-5.126402e+00
-5.015605e+00
-4.879528e+00
-4.723365e+00
-4.553763e+00
-4.378419e+00
-4.205588e+00
-4.043557e+00
-3.900137e+00
-3.782191e+00
-3.695248e+00
-3.643233e+00
-3.628310e+00
-3.650868e+00
-3.709627e+00
-3.801855e+00
-3.923667e+00
-4.070369e+00
-4.236811e+00
-4.417711e+00
-4.607935e+00
-4.802699e+00
-4.997703e+00
-5.189188e+00
-5.373938e+00
-5.549228e+00
-5.712744e+00
-5.862500e+00
-5.996756e+00
-6.113971e+00
-6.212782e+00
-6.292032e+00
-6.350828e+00
-6.388627e+00
-6.405337e+00
-6.401419e+00
-6.377971e+00
-6.336795e+00
-6.280428e+00
-6.212141e+00
-6.135900e+00
-6.056295e+00
-5.978425e+00
-5.907738e+00
-5.849817e+00
-5.810100e+00
-5.793543e+00
-5.804244e+00
-5.845057e+00
-5.917257e+00
-6.020303e+00
-6.151760e+00
-6.307399e+00
-6.481477e+00
-6.667171e+00
-6.857092e+00
-7.043831e+00
-7.220470e+00
-7.381002e+00
-7.520648e+00
-7.636056e+00
-7.725397e+00
-7.788366e+00
-7.826113e+00
-7.841093e+00
-7.836861e+00
-7.817778e+00
-7.788658e+00
-7.754335e+00
-7.719204e+00
-7.686752e+00
-7.659134e+00
-7.636847e+00
-7.618550e+00
-7.601049e+00
-7.579485e+00
-7.547706e+00
-7.498817e+00
-7.425849e+00
-7.322523e+00
-7.183999e+00
-7.007578e+00
-6.793236e+00
-6.543953e+00
-6.265766e+00
-5.967532e+00
-5.660394e+00
-5.357017e+00
-5.070631e+00
-4.813995e+00
-4.598374e+00
-4.432628e+00
-4.322513e+00
-4.270261e+00
-4.274484e+00
-4.330411e+00
-4.430419e+00
-4.564795e+00
-4.722635e+00
-4.892772e+00
-5.064638e+00
-5.228980e+00
-5.378369e+00
-5.507488e+00
-5.613189e+00
-5.694363e+00
-5.751635e+00
-5.786977e+00
-5.803253e+00
-5.803801e+00
-5.792054e+00
-5.771278e+00
-5.744401e+00
-5.713964e+00
-5.682136e+00
-5.650772e+00
-5.621485e+00
-5.595690e+00
-5.574623e+00
-5.559341e+00
-5.550710e+00
-5.549418e+00
-5.556011e+00
-5.570968e+00
-5.594812e+00
-5.628212e+00
-5.672079e+00
-5.727593e+00
-5.796155e+00
-5.879256e+00
-5.978245e+00
-6.094060e+00
-6.226922e+00
-6.376065e+00
-6.539522e+00
-6.714003e+00
-6.894881e+00
-7.076286e+00
-7.251302e+00
-7.412253e+00
-7.551079e+00
-7.659766e+00
-7.730829e+00
-7.757812e+00
-7.735767e+00
-7.661672e+00
-7.534760e+00
-7.356716e+00
-7.131737e+00
-6.866425e+00
-6.569539e+00
-6.251595e+00
-5.924341e+00
-5.600150e+00
-5.291359e+00
-5.009605e+00
-4.765218e+00
-4.566695e+00
-4.420305e+00
-4.329835e+00
-4.296486e+00
-4.318916e+00
-4.393409e+00
-4.514163e+00
-4.673656e+00
-4.863088e+00
-5.072861e+00
-5.293092e+00
-5.514114e+00
-5.726963e+00
-5.923816e+00
-6.098362e+00
-6.246096e+00
-6.364508e+00
-6.453185e+00
-6.513795e+00
-6.549968e+00
-6.567071e+00
-6.571879e+00
-6.572153e+00
-6.576136e+00
-6.591981e+00
-6.627135e+00
-6.687710e+00
-6.777890e+00
-6.899427e+00
-7.051278e+00
-7.229447e+00
-7.427067e+00
-7.634736e+00
-7.841099e+00
-8.033639e+00
-8.199608e+00
-8.327032e+00
-8.405705e+00
-8.428086e+00
-8.390039e+00
-8.291343e+00
-8.135930e+00
-7.931810e+00
-7.690679e+00
-7.427224e+00
-7.158164e+00
-6.901098e+00
-6.673254e+00
-6.490241e+00
-6.364918e+00
-6.306470e+00
-6.319772e+00
-6.405078e+00
-6.558047e+00
-6.770076e+00
-7.028906e+00
-7.319435e+00
-7.624656e+00
-7.926688e+00
-8.207797e+00
-8.451380e+00
-8.642853e+00
-8.770407e+00
-8.825601e+00
-8.803775e+00
-8.704258e+00
-8.530376e+00
-8.289236e+00
-7.991313e+00
-7.649829e+00
-7.279964e+00
-6.897926e+00
-6.519949e+00
-6.161266e+00
-5.835159e+00
-5.552135e+00
-5.319321e+00
-5.140133e+00
-5.014265e+00
-4.938016e+00
-4.904950e+00
-4.906832e+00
-4.934741e+00
-4.980252e+00
-5.036533e+00
-5.099226e+00
-5.166998e+00
-5.241696e+00
-5.328086e+00
-5.433214e+00
-5.565472e+00
-5.733469e+00
-5.944838e+00
-6.205104e+00
-6.516703e+00
-6.878262e+00
-7.284176e+00
-7.724529e+00
-8.185369e+00
-8.649327e+00
-9.096550e+00
-9.505905e+00
-9.856366e+00
-1.012850e+01
-1.030594e+01
-1.037667e+01
-1.033411e+01
-1.017777e+01
-9.913483e+00
-9.553201e+00
-9.114268e+00
-8.618329e+00
-8.089918e+00
-7.554866e+00
-7.038630e+00
-6.564705e+00
-6.153209e+00
-5.819738e+00
-5.574579e+00
-5.422292e+00
-5.361701e+00
-5.386241e+00
-5.484656e+00
-5.641949e+00
-5.840529e+00
-6.061477e+00
-6.285819e+00
-6.495754e+00
-6.675741e+00
-6.813392e+00
-6.900117e+00
-6.931494e+00
-6.907358e+00
-6.831603e+00
-6.711738e+00
-6.558220e+00
-6.383607e+00
-6.201602e+00
-6.026034e+00
-5.869851e+00
-5.744195e+00
-5.657610e+00
-5.615464e+00
-5.619600e+00
-5.668260e+00
-5.756274e+00
-5.875503e+00
-6.015493e+00
-6.164291e+00
-6.309362e+00
-6.438550e+00
-6.541000e+00
-6.608016e+00
-6.633758e+00
-6.615765e+00
-6.555239e+00
-6.457082e+00
-6.329657e+00
-6.184305e+00
-6.034630e+00
-5.895604e+00
-5.782568e+00
-5.710178e+00
-5.691380e+00
-5.736477e+00
-5.852329e+00
-6.041751e+00
-6.303141e+00
-6.630363e+00
-7.012905e+00
-7.436320e+00
-7.882921e+00
-8.332717e+00
-8.764513e+00
-9.157137e+00
-9.490698e+00
-9.747786e+00
-9.914540e+00
-9.981495e+00
-9.944128e+00
-9.803072e+00
-9.563974e+00
-9.237019e+00
-8.836157e+00
-8.378125e+00
-7.881329e+00
-7.364685e+00
-6.846526e+00
-6.343615e+00
-5.870365e+00
-5.438268e+00
-5.055577e+00
-4.727229e+00
-4.454998e+00
-4.237868e+00
-4.072562e+00
-3.954203e+00
-3.877029e+00
-3.835096e+00
-3.822899e+00
-3.835841e+00
-3.870528e+00
-3.924853e+00
-3.997903e+00
-4.089722e+00
-4.200977e+00
-4.332584e+00
-4.485333e+00
-4.659559e+00
-4.854865e+00
-5.069927e+00
-5.302368e+00
-5.548707e+00
-5.804368e+00
-6.063754e+00
-6.320371e+00
-6.566998e+00
-6.795910e+00
-6.999143e+00
-7.168790e+00
-7.297331e+00
-7.377968e+00
-7.404969e+00
-7.374003e+00
-7.282450e+00
-7.129690e+00
-6.917338e+00
-6.649424e+00
-6.332480e+00
-5.975511e+00
-5.589837e+00
-5.188769e+00
-4.787139e+00
-4.400678e+00
-4.045277e+00
-3.736170e+00
-3.487086e+00
-3.309433e+00
-3.211574e+00
-3.198246e+00
-3.270182e+00
-3.423965e+00
-3.652142e+00
-3.943598e+00
-4.284158e+00
-4.657390e+00
-5.045543e+00
-5.430555e+00
-5.795070e+00
-6.123396e+00
-6.402356e+00
-6.621978e+00
-6.776003e+00
-6.862160e+00
-6.882212e+00
-6.841759e+00
-6.749812e+00
-6.618153e+00
-6.460530e+00
-6.291732e+00
-6.126592e+00
-5.978997e+00
-5.860953e+00
-5.781789e+00
-5.747538e+00
-5.760558e+00
-5.819419e+00
-5.919066e+00
-6.051245e+00
-6.205169e+00
-6.368365e+00
-6.527642e+00
-6.670116e+00
-6.784192e+00
-6.860445e+00
-6.892299e+00
-6.876443e+00
-6.812941e+00
-6.705016e+00
-6.558534e+00
-6.381272e+00
-6.182049e+00
-5.969859e+00
-5.753099e+00
-5.538973e+00
-5.333138e+00
-5.139577e+00
-4.960716e+00
-4.797708e+00
-4.650867e+00
-4.520151e+00
-4.405659e+00
-4.308056e+00
-4.228874e+00
-4.170652e+00
-4.136886e+00
-4.131807e+00
-4.160006e+00
-4.225964e+00
-4.333554e+00
-4.485564e+00
-4.683316e+00
-4.926401e+00
-5.212553e+00
-5.537646e+00
-5.895814e+00
-6.279631e+00
-6.680369e+00
-7.088277e+00
-7.492915e+00
-7.883519e+00
-8.249412e+00
-8.580459e+00
-8.867550e+00
-9.103077e+00
-9.281373e+00
-9.399063e+00
-9.455297e+00
-9.451828e+00
-9.392933e+00
-9.285166e+00
-9.136985e+00
-8.958256e+00
-8.759693e+00
-8.552266e+00
-8.346612e+00
-8.152495e+00
-7.978333e+00
-7.830821e+00
-7.714671e+00
-7.632473e+00
-7.584675e+00
-7.569689e+00
-7.584104e+00
-7.622985e+00
-7.680241e+00
-7.749039e+00
-7.822229e+00
-7.892757e+00
-7.954041e+00
-8.000284e+00
-8.026715e+00
-8.029757e+00
-8.007107e+00
-7.957765e+00
-7.881993e+00
-7.781245e+00
-7.658065e+00
-7.515964e+00
-7.359291e+00
-7.193106e+00
-7.023044e+00
-6.855170e+00
-6.695828e+00
-6.551449e+00
-6.428333e+00
-6.332390e+00
-6.268849e+00
-6.241958e+00
-6.254703e+00
-6.308565e+00
-6.403360e+00
-6.537159e+00
-6.706304e+00
-6.905506e+00
-7.128022e+00
-7.365894e+00
-7.610244e+00
-7.851613e+00
-8.080344e+00
-8.286983e+00
-8.462688e+00
-8.599607e+00
-8.691213e+00
-8.732541e+00
-8.720344e+00
-8.653134e+00
-8.531132e+00
-8.356132e+00
-8.131321e+00
-7.861065e+00
-7.550703e+00
-7.206370e+00
-6.834875e+00
-6.443632e+00
-6.040650e+00
-5.634569e+00
-5.234703e+00
-4.851060e+00
-4.494294e+00
-4.175562e+00
-3.906246e+00
-3.697553e+00
-3.559991e+00
-3.502771e+00
-3.533167e+00
-3.655898e+00
-3.872566e+00
-4.181210e+00
-4.575995e+00
-5.047087e+00
-5.580734e+00
-6.159597e+00
-6.763326e+00
-7.369394e+00
-7.954148e+00
-8.494020e+00
-8.966826e+00
-9.353048e+00
-9.637006e+00
-9.807828e+00
-9.860124e+00
-9.794315e+00
-9.616570e+00
-9.338359e+00
-8.975637e+00
-8.547749e+00
-8.076115e+00
-7.582841e+00
-7.089337e+00
-6.615077e+00
-6.176577e+00
-5.786662e+00
-5.454053e+00
-5.183287e+00
-4.974919e+00
-4.825966e+00
-4.730532e+00
-4.680526e+00
-4.666441e+00
-4.678108e+00
-4.705424e+00
-4.738988e+00
-4.770645e+00
-4.793908e+00
-4.804236e+00
-4.799171e+00
-4.778296e+00
-4.743041e+00
-4.696323e+00
-4.642074e+00
-4.584677e+00
-4.528395e+00
-4.476850e+00
-4.432620e+00
-4.397006e+00
-4.369990e+00
-4.350388e+00
-4.336155e+00
-4.324809e+00
-4.313902e+00
-4.301485e+00
-4.286515e+00
-4.269150e+00
-4.250902e+00
-4.234617e+00
-4.224274e+00
-4.224603e+00
-4.240564e+00
-4.276707e+00
-4.336502e+00
-4.421703e+00
-4.531839e+00
-4.663903e+00
-4.812317e+00
-4.969189e+00
-5.124878e+00
-5.268804e+00
-5.390445e+00
-5.480405e+00
-5.531437e+00
-5.539312e+00
-5.503419e+00
-5.427035e+00
-5.317238e+00
-5.184462e+00
-5.041769e+00
-4.903893e+00
-4.786172e+00
-4.703452e+00
-4.669049e+00
-4.693838e+00
-4.785495e+00
-4.947952e+00
-5.181064e+00
-5.480512e+00
-5.837956e+00
-6.241426e+00
-6.675944e+00
-7.124345e+00
-7.568238e+00
-7.989063e+00
-8.369174e+00
-8.692877e+00
-8.947373e+00
-9.123532e+00
-9.216456e+00
-9.225773e+00
-9.155644e+00
-9.014463e+00
-8.814266e+00
-8.569887e+00
-8.297935e+00
-8.015653e+00
-7.739776e+00
-7.485460e+00
-7.265370e+00
-7.089000e+00
-6.962254e+00
-6.887310e+00
-6.862768e+00
-6.884038e+00
-6.943936e+00
-7.033414e+00
-7.142362e+00
-7.260420e+00
-7.377720e+00
-7.485513e+00
-7.576630e+00
-7.645760e+00
-7.689546e+00
-7.706530e+00
-7.696968e+00
-7.662595e+00
-7.606347e+00
-7.532101e+00
-7.444426e+00
-7.348356e+00
-7.249176e+00
-7.152199e+00
-7.062541e+00
-6.984884e+00
-6.923254e+00
-6.880817e+00
-6.859723e+00
-6.861010e+00
-6.884545e+00
-6.929033e+00
-6.992053e+00
-7.070130e+00
-7.158854e+00
-7.253021e+00
-7.346841e+00
-7.434170e+00
-7.508806e+00
-7.564801e+00
-7.596797e+00
-7.600358e+00
-7.572279e+00
-7.510847e+00
-7.416035e+00
-7.289603e+00
-7.135087e+00
-6.957654e+00
-6.763826e+00
-6.561082e+00
-6.357357e+00
-6.160496e+00
-5.977703e+00
-5.815072e+00
-5.677232e+00
-5.567172e+00
-5.486250e+00
-5.434388e+00
-5.410424e+00
-5.412556e+00
-5.438818e+00
-5.487505e+00
-5.557484e+00
-5.648348e+00
-5.760383e+00
-5.894360e+00
-6.051187e+00
-6.231464e+00
-6.435025e+00
-6.660516e+00
-6.905074e+00
-7.164151e+00
-7.431495e+00
-7.699292e+00
-7.958448e+00
-8.198983e+00
-8.410499e+00
-8.582681e+00
-8.705814e+00
-8.771269e+00
-8.771953e+00
-8.702703e+00
-8.560618e+00
-8.345326e+00
-8.059154e+00
-7.707219e+00
-7.297393e+00
-6.840146e+00
-6.348245e+00
-5.836315e+00
-5.320271e+00
-4.816640e+00
-4.341825e+00
-3.911344e+00
-3.539109e+00
-3.236775e+00
-3.013222e+00
-2.874194e+00
-2.822115e+00
-2.856089e+00
-2.972082e+00
-3.163260e+00
-3.420445e+00
-3.732650e+00
-4.087640e+00
-4.472482e+00
-4.874032e+00
-5.279376e+00
-5.676189e+00
-6.053071e+00
-6.399834e+00
-6.707789e+00
-6.970002e+00
-7.181526e+00
-7.339560e+00
-7.443536e+00
-7.495084e+00
-7.497888e+00
-7.457422e+00
-7.380590e+00
-7.275300e+00
-7.149998e+00
-7.013205e+00
-6.873086e+00
-6.737081e+00
-6.611606e+00
-6.501836e+00
-6.411569e+00
-6.343162e+00
-6.297532e+00
-6.274223e+00
-6.271513e+00
-6.286571e+00
-6.315664e+00
-6.354385e+00
-6.397915e+00
-6.441301e+00
-6.479719e+00
-6.508727e+00
-6.524484e+00
-6.523930e+00
-6.504911e+00
-6.466270e+00
-6.407874e+00
-6.330606e+00
-6.236314e+00
-6.127737e+00
-6.008405e+00
-5.882528e+00
-5.754872e+00
-5.630615e+00
-5.515178e+00
-5.414021e+00
-5.332411e+00
-5.275163e+00
-5.246368e+00
-5.249125e+00
-5.285293e+00
-5.355287e+00
-5.457918e+00
-5.590306e+00
-5.747851e+00
-5.924284e+00
-6.111792e+00
-6.301218e+00
-6.482343e+00
-6.644259e+00
-6.775819e+00
-6.866172e+00
-6.905370e+00
-6.885011e+00
-6.798893e+00
-6.643616e+00
-6.419077e+00
-6.128792e+00
-5.779994e+00
-5.383477e+00
-4.953169e+00
-4.505479e+00
-4.058450e+00
-3.630796e+00
-3.240917e+00
-2.905948e+00
-2.640935e+00
-2.458168e+00
-2.366709e+00
-2.372114e+00
-2.476333e+00
-2.677777e+00
-2.971505e+00
-3.349521e+00
-3.801138e+00
-4.313407e+00
-4.871588e+00
-5.459646e+00
-6.060776e+00
-6.657947e+00
-7.234449e+00
-7.774444e+00
-8.263509e+00
-8.689141e+00
-9.041220e+00
-9.312394e+00
-9.498382e+00
-9.598152e+00
-9.613986e+00
-9.551390e+00
-9.418862e+00
-9.227490e+00
-8.990408e+00
-8.722103e+00
-8.437643e+00
-8.151854e+00
-7.878517e+00
-7.629657e+00
-7.414954e+00
-7.241325e+00
-7.112685e+00
-7.029876e+00
-6.990759e+00
-6.990424e+00
-7.021520e+00
-7.074660e+00
-7.138917e+00
-7.202373e+00
-7.252726e+00
-7.277942e+00
-7.266923e+00
-7.210182e+00
-7.100490e+00
-6.933475e+00
-6.708129e+00
-6.427194e+00
-6.097374e+00
-5.729351e+00
-5.337545e+00
-4.939606e+00
-4.555633e+00
-4.207119e+00
-3.915689e+00
-3.701673e+00
-3.582643e+00
-3.572002e+00
-3.677772e+00
-3.901685e+00
-4.238695e+00
-4.676975e+00
-5.198416e+00
-5.779612e+00
-6.393257e+00
-7.009844e+00
-7.599530e+00
-8.134024e+00
-8.588369e+00
-8.942473e+00
-9.182318e+00
-9.300759e+00
-9.297881e+00
-9.180908e+00
-8.963666e+00
-8.665654e+00
-8.310763e+00
-7.925750e+00
-7.538536e+00
-7.176456e+00
-6.864566e+00
-6.624134e+00
-6.471411e+00
-6.416780e+00
-6.464313e+00
-6.611768e+00
-6.850972e+00
-7.168541e+00
-7.546846e+00
-7.965141e+00
-8.400766e+00
-8.830390e+00
-9.231215e+00
-9.582130e+00
-9.864773e+00
-1.006445e+01
-1.017090e+01
-1.017876e+01
-1.008788e+01
-9.903178e+00
-9.634288e+00
-9.294822e+00
-8.901382e+00
-8.472377e+00
-8.026734e+00
-7.582640e+00
-7.156405e+00
-6.761564e+00
-6.408288e+00
-6.103119e+00
-5.849042e+00
-5.645841e+00
-5.490661e+00
-5.378709e+00
-5.303984e+00
-5.259989e+00
-5.240343e+00
-5.239254e+00
-5.251845e+00
-5.274313e+00
-5.303936e+00
-5.338962e+00
-5.378412e+00
-5.421833e+00
-5.469046e+00
-5.519920e+00
-5.574192e+00
-5.631326e+00
-5.690434e+00
-5.750232e+00
-5.809045e+00
-5.864855e+00
-5.915400e+00
-5.958318e+00
-5.991320e+00
-6.012384e+00
-6.019937e+00
-6.012991e+00
-5.991220e+00
-5.954974e+00
-5.905209e+00
-5.843370e+00
-5.771226e+00
-5.690687e+00
-5.603614e+00
-5.511634e+00
-5.415991e+00
-5.317437e+00
-5.216194e+00
-5.112004e+00
-5.004276e+00
-4.892330e+00
-4.775697e+00
-4.654452e+00
-4.529502e+00
-4.402773e+00
-4.277250e+00
-4.156832e+00
-4.046016e+00
-3.949438e+00
-3.871344e+00
-3.815062e+00
-3.782570e+00
-3.774199e+00
-3.788545e+00
-3.822566e+00
-3.871872e+00
-3.931155e+00
-3.994730e+00
-4.057116e+00
-4.113619e+00
-4.160849e+00
-4.197120e+00
-4.222689e+00
-4.239802e+00
-4.252544e+00
-4.266499e+00
-4.288253e+00
-4.324801e+00
-4.382896e+00
-4.468404e+00
-4.585708e+00
-4.737204e+00
-4.922936e+00
-5.140395e+00
-5.384503e+00
-5.647789e+00
-5.920753e+00
-6.192380e+00
-6.450793e+00
-6.683980e+00
-6.880571e+00
-7.030600e+00
-7.126213e+00
-7.162271e+00
-7.136792e+00
-7.051197e+00
-6.910327e+00
-6.722207e+00
-6.497572e+00
-6.249164e+00
-5.990862e+00
-5.736708e+00
-5.499910e+00
-5.291913e+00
-5.121627e+00
-4.994892e+00
-4.914203e+00
-4.878743e+00
-4.884671e+00
-4.925652e+00
-4.993530e+00
-5.079097e+00
-5.172867e+00
-5.265805e+00
-5.349960e+00
-5.418979e+00
-5.468480e+00
-5.496279e+00
-5.502465e+00
-5.489316e+00
-5.461069e+00
-5.423550e+00
-5.383699e+00
-5.349030e+00
-5.327070e+00
-5.324830e+00
-5.348352e+00
-5.402359e+00
-5.490008e+00
-5.612758e+00
-5.770303e+00
-5.960573e+00
-6.179760e+00
-6.422369e+00
-6.681320e+00
-6.948087e+00
-7.212925e+00
-7.465188e+00
-7.693752e+00
-7.887531e+00
-8.036061e+00
-8.130125e+00
-8.162356e+00
-8.127783e+00
-8.024258e+00
-7.852726e+00
-7.617304e+00
-7.325162e+00
-6.986196e+00
-6.612533e+00
-6.217875e+00
-5.816751e+00
-5.423698e+00
-5.052444e+00
-4.715118e+00
-4.421572e+00
-4.178835e+00
-3.990771e+00
-3.857971e+00
-3.777888e+00
-3.745227e+00
-3.752536e+00
-3.790951e+00
-3.851014e+00
-3.923495e+00
-4.000119e+00
-4.074154e+00
-4.140803e+00
-4.197368e+00
-4.243206e+00
-4.279467e+00
-4.308698e+00
-4.334328e+00
-4.360140e+00
-4.389772e+00
-4.426309e+00
-4.471987e+00
-4.528030e+00
-4.594592e+00
-4.670782e+00
-4.754746e+00
-4.843785e+00
-4.934499e+00
-5.022963e+00
-5.104929e+00
-5.176085e+00
-5.232345e+00
-5.270170e+00
-5.286904e+00
-5.281082e+00
-5.252707e+00
-5.203445e+00
-5.136727e+00
-5.057743e+00
-4.973310e+00
-4.891613e+00
-4.821816e+00
-4.773557e+00
-4.756365e+00
-4.779008e+00
-4.848842e+00
-4.971185e+00
-5.148764e+00
-5.381292e+00
-5.665186e+00
-5.993481e+00
-6.355956e+00
-6.739488e+00
-7.128625e+00
-7.506367e+00
-7.855089e+00
-8.157563e+00
-8.397988e+00
-8.562961e+00
-8.642327e+00
-8.629869e+00
-8.523793e+00
-8.327001e+00
-8.047131e+00
-7.696344e+00
-7.290864e+00
-6.850249e+00
-6.396428e+00
-5.952514e+00
-5.541491e+00
-5.184830e+00
-4.901168e+00
-4.705130e+00
-4.606424e+00
-4.609254e+00
-4.712115e+00
-4.907977e+00
-5.184824e+00
-5.526508e+00
-5.913840e+00
-6.325833e+00
-6.740997e+00
-7.138609e+00
-7.499863e+00
-7.808831e+00
-8.053184e+00
-8.224642e+00
-8.319125e+00
-8.336630e+00
-8.280853e+00
-8.158614e+00
-7.979145e+00
-7.753307e+00
-7.492801e+00
-7.209439e+00
-6.914496e+00
-6.618210e+00
-6.329428e+00
-6.055416e+00
-5.801840e+00
-5.572879e+00
-5.371457e+00
-5.199527e+00
-5.058363e+00
-4.948811e+00
-4.871459e+00
-4.826711e+00
-4.814740e+00
-4.835365e+00
-4.887848e+00
-4.970670e+00
-5.081329e+00
-5.216200e+00
-5.370484e+00
-5.538275e+00
-5.712741e+00
-5.886399e+00
-6.051479e+00
-6.200328e+00
-6.325844e+00
-6.421886e+00
-6.483649e+00
-6.507962e+00
-6.493488e+00
-6.440803e+00
-6.352341e+00
-6.232220e+00
-6.085949e+00
-5.920069e+00
-5.741758e+00
-5.558438e+00
-5.377422e+00
-5.205611e+00
-5.049253e+00
-4.913756e+00
-4.803544e+00
-4.721961e+00
-4.671214e+00
-4.652373e+00
-4.665427e+00
-4.709405e+00
-4.782564e+00
-4.882603e+00
-5.006897e+00
-5.152705e+00
-5.317326e+00
-5.498187e+00
-5.692864e+00
-5.899061e+00
-6.114555e+00
-6.337142e+00
-6.564612e+00
-6.794731e+00
-7.025263e+00
-7.253982e+00
-7.478684e+00
-7.697163e+00
-7.907149e+00
-8.106209e+00
-8.291611e+00
-8.460195e+00
-8.608272e+00
-8.731597e+00
-8.825449e+00
-8.884845e+00
-8.904884e+00
-8.881207e+00
-8.810533e+00
-8.691194e+00
-8.523618e+00
-8.310700e+00
-8.057990e+00
-7.773690e+00
-7.468428e+00
-7.154827e+00
-6.846865e+00
-6.559094e+00
-6.305727e+00
-6.099683e+00
-5.951638e+00
-5.869173e+00
-5.856085e+00
-5.911949e+00
-6.031994e+00
-6.207310e+00
-6.425417e+00
-6.671124e+00
-6.927612e+00
-7.177634e+00
-7.404694e+00
-7.594107e+00
-7.733836e+00
-7.815055e+00
-7.832415e+00
-7.784040e+00
-7.671274e+00
-7.498266e+00
-7.271437e+00
-6.998900e+00
-6.689892e+00
-6.354266e+00
-6.002074e+00
-5.643272e+00
-5.287547e+00
-4.944247e+00
-4.622399e+00
-4.330762e+00
-4.077875e+00
-3.872055e+00
-3.721298e+00
-3.633056e+00
-3.613883e+00
-3.668973e+00
-3.801636e+00
-4.012768e+00
-4.300415e+00
-4.659497e+00
-5.081752e+00
-5.555928e+00
-6.068221e+00
-6.602905e+00
-7.143106e+00
-7.671637e+00
-8.171834e+00
-8.628334e+00
-9.027745e+00
-9.359173e+00
-9.614588e+00
-9.789016e+00
-9.880554e+00
-9.890221e+00
-9.821683e+00
-9.680864e+00
-9.475510e+00
-9.214718e+00
-8.908494e+00
-8.567356e+00
-8.201994e+00
-7.822998e+00
-7.440643e+00
-7.064698e+00
-6.704233e+00
-6.367405e+00
-6.061211e+00
-5.791217e+00
-5.561295e+00
-5.373415e+00
-5.227540e+00
-5.121665e+00
-5.052015e+00
-5.013395e+00
-4.999664e+00
-5.004286e+00
-5.020888e+00
-5.043774e+00
-5.068345e+00
-5.091393e+00
-5.111255e+00
-5.127832e+00
-5.142493e+00
-5.157869e+00
-5.177578e+00
-5.205876e+00
-5.247274e+00
-5.306125e+00
-5.386224e+00
-5.490432e+00
-5.620366e+00
-5.776161e+00
-5.956325e+00
-6.157692e+00
-6.375472e+00
-6.603410e+00
-6.834064e+00
-7.059191e+00
-7.270234e+00
-7.458883e+00
-7.617659e+00
-7.740475e+00
-7.823104e+00
-7.863519e+00
-7.862070e+00
-7.821479e+00
-7.746652e+00
-7.644342e+00
-7.522668e+00
-7.390540e+00
-7.257026e+00
-7.130722e+00
-7.019176e+00
-6.928422e+00
-6.862669e+00
-6.824169e+00
-6.813287e+00
-6.828720e+00
-6.867865e+00
-6.927240e+00
-7.002923e+00
-7.090938e+00
-7.187546e+00
-7.289435e+00
-7.393787e+00
-7.498267e+00
-7.600940e+00
-7.700163e+00
-7.794476e+00
-7.882503e+00
-7.962886e+00
-8.034232e+00
-8.095081e+00
-8.143889e+00
-8.179013e+00
-8.198724e+00
-8.201233e+00
-8.184763e+00
-8.147659e+00
-8.088545e+00
-8.006495e+00
-7.901217e+00
-7.773205e+00
-7.623841e+00
-7.455419e+00
-7.271098e+00
-7.074765e+00
-6.870841e+00
-6.664047e+00
-6.459158e+00
-6.260770e+00
-6.073110e+00
-5.899904e+00
-5.744306e+00
-5.608912e+00
-5.495830e+00
-5.406817e+00
-5.343437e+00
-5.307225e+00
-5.299806e+00
-5.322932e+00
-5.378419e+00
-5.467953e+00
-5.592791e+00
-5.753367e+00
-5.948855e+00
-6.176746e+00
-6.432505e+00
-6.709360e+00
-6.998286e+00
-7.288212e+00
-7.566450e+00
-7.819347e+00
-8.033098e+00
-8.194683e+00
-8.292826e+00
-8.318919e+00
-8.267806e+00
-8.138358e+00
-7.933772e+00
-7.661575e+00
-7.333301e+00
-6.963889e+00
-6.570819e+00
-6.173073e+00
-5.789985e+00
-5.440046e+00
-5.139774e+00
-4.902696e+00
-4.738543e+00
-4.652709e+00
-4.646030e+00
-4.714891e+00
-4.851676e+00
-5.045508e+00
-5.283213e+00
-5.550416e+00
-5.832666e+00
-6.116468e+00
-6.390151e+00
-6.644475e+00
-6.872965e+00
-7.071954e+00
-7.240368e+00
-7.379311e+00
-7.491512e+00
-7.580712e+00
-7.651069e+00
-7.706629e+00
-7.750927e+00
-7.786730e+00
-7.815932e+00
-7.839597e+00
-7.858105e+00
-7.871377e+00
-7.879129e+00
-7.881111e+00
-7.877315e+00
-7.868106e+00
-7.854294e+00
-7.837132e+00
-7.818250e+00
-7.799542e+00
-7.783025e+00
-7.770665e+00
-7.764214e+00
-7.765050e+00
-7.774062e+00
-7.791565e+00
-7.817276e+00
-7.850311e+00
-7.889224e+00
-7.932038e+00
-7.976283e+00
-8.019016e+00
-8.056841e+00
-8.085937e+00
-8.102118e+00
-8.100948e+00
-8.077919e+00
-8.028712e+00
-7.949511e+00
-7.837360e+00
-7.690516e+00
-7.508749e+00
-7.293552e+00
-7.048209e+00
-6.777713e+00
-6.488527e+00
-6.188217e+00
-5.884995e+00
-5.587234e+00
-5.303016e+00
-5.039756e+00
-4.803957e+00
-4.601082e+00
-4.435554e+00
-4.310810e+00
-4.229395e+00
-4.193012e+00
-4.202517e+00
-4.257826e+00
-4.357762e+00
-4.499865e+00
-4.680215e+00
-4.893308e+00
-5.132031e+00
-5.387757e+00
-5.650580e+00
-5.909696e+00
-6.153916e+00
-6.372288e+00
-6.554778e+00
-6.692961e+00
-6.780642e+00
-6.814350e+00
-6.793639e+00
-6.721167e+00
-6.602540e+00
-6.445933e+00
-6.261535e+00
-6.060873e+00
-5.856067e+00
-5.659098e+00
-5.481104e+00
-5.331782e+00
-5.218876e+00
-5.147818e+00
-5.121486e+00
-5.140122e+00
-5.201384e+00
-5.300536e+00
-5.430766e+00
-5.583592e+00
-5.749363e+00
-5.917793e+00
-6.078531e+00
-6.221730e+00
-6.338586e+00
-6.421829e+00
-6.466138e+00
-6.468463e+00
-6.428216e+00
-6.347351e+00
-6.230288e+00
-6.083722e+00
-5.916289e+00
-5.738118e+00
-5.560279e+00
-5.394135e+00
-5.250638e+00
-5.139600e+00
-5.068976e+00
-5.044236e+00
-5.067855e+00
-5.139000e+00
-5.253448e+00
-5.403767e+00
-5.579764e+00
-5.769172e+00
-5.958548e+00
-6.134284e+00
-6.283673e+00
-6.395908e+00
-6.462949e+00
-6.480175e+00
-6.446766e+00
-6.365810e+00
-6.244125e+00
-6.091810e+00
-5.921591e+00
-5.747971e+00
-5.586272e+00
-5.451612e+00
-5.357883e+00
-5.316803e+00
-5.337109e+00
-5.423959e+00
-5.578573e+00
-5.798174e+00
-6.076183e+00
-6.402667e+00
-6.764970e+00
-7.148467e+00
-7.537376e+00
-7.915577e+00
-8.267398e+00
-8.578345e+00
-8.835751e+00
-9.029337e+00
-9.151661e+00
-9.198452e+00
-9.168786e+00
-9.065105e+00
-8.893067e+00
-8.661205e+00
-8.380445e+00
-8.063468e+00
-7.723991e+00
-7.375999e+00
-7.032993e+00
-6.707313e+00
-6.409582e+00
-6.148320e+00
-5.929724e+00
-5.757619e+00
-5.633533e+00
-5.556864e+00
-5.525067e+00
-5.533855e+00
-5.577380e+00
-5.648433e+00
-5.738683e+00
-5.839008e+00
-5.939939e+00
-6.032214e+00
-6.107410e+00
-6.158595e+00
-6.180912e+00
-6.172022e+00
-6.132361e+00
-6.065151e+00
-5.976181e+00
-5.873369e+00
-5.766161e+00
-5.664804e+00
-5.579575e+00
-5.520016e+00
-5.494236e+00
-5.508315e+00
-5.565859e+00
-5.667731e+00
-5.811967e+00
-5.993880e+00
-6.206360e+00
-6.440324e+00
-6.685312e+00
-6.930170e+00
-7.163795e+00
-7.375881e+00
-7.557614e+00
-7.702266e+00
-7.805622e+00
-7.866214e+00
-7.885297e+00
-7.866601e+00
-7.815846e+00
-7.740101e+00
-7.647050e+00
-7.544256e+00
-7.438523e+00
-7.335404e+00
-7.238929e+00
-7.151541e+00
-7.074246e+00
-7.006936e+00
-6.948823e+00
-6.898920e+00
-6.856495e+00
-6.821426e+00
-6.794414e+00
-6.777014e+00
-6.771490e+00
-6.780515e+00
-6.806766e+00
-6.852473e+00
-6.918974e+00
-7.006345e+00
-7.113149e+00
-7.236332e+00
-7.371309e+00
-7.512207e+00
-7.652286e+00
-7.784457e+00
-7.901868e+00
-7.998470e+00
-8.069510e+00
-8.111897e+00
-8.124402e+00
-8.107682e+00
-8.064146e+00
-7.997659e+00
-7.913153e+00
-7.816160e+00
-7.712317e+00
-7.606911e+00
-7.504484e+00
-7.408548e+00
-7.321445e+00
-7.244335e+00
-7.177312e+00
-7.119616e+00
-7.069892e+00
-7.026464e+00
-6.987581e+00
-6.951624e+00
-6.917239e+00
-6.883416e+00
-6.849489e+00
-6.815078e+00
-6.779986e+00
-6.744066e+00
-6.707088e+00
-6.668661e+00
-6.628217e+00
-6.585092e+00
-6.538717e+00
-6.488864e+00
-6.435941e+00
-6.381247e+00
-6.327151e+00
-6.277119e+00
-6.235585e+00
-6.207630e+00
-6.198516e+00
-6.213113e+00
-6.255278e+00
-6.327286e+00
-6.429363e+00
-6.559406e+00
-6.712917e+00
-6.883166e+00
-7.061584e+00
-7.238333e+00
-7.403008e+00
-7.545408e+00
-7.656314e+00
-7.728201e+00
-7.755835e+00
-7.736709e+00
-7.671278e+00
-7.562986e+00
-7.418074e+00
-7.245200e+00
-7.054877e+00
-6.858794e+00
-6.669046e+00
-6.497329e+00
-6.354151e+00
-6.248121e+00
-6.185352e+00
-6.169052e+00
-6.199322e+00
-6.273202e+00
-6.384957e+00
-6.526587e+00
-6.688517e+00
-6.860395e+00
-7.031928e+00
-7.193678e+00
-7.337740e+00
-7.458249e+00
-7.551687e+00
-7.616959e+00
-7.655263e+00
-7.669770e+00
-7.665157e+00
-7.647052e+00
-7.621448e+00
-7.594152e+00
-7.570308e+00
-7.554035e+00
-7.548193e+00
-7.554264e+00
-7.572351e+00
-7.601253e+00
-7.638615e+00
-7.681124e+00
-7.724762e+00
-7.765092e+00
-7.797591e+00
-7.817993e+00
-7.822626e+00
-7.808688e+00
-7.774441e+00
-7.719291e+00
-7.643755e+00
-7.549334e+00
-7.438343e+00
-7.313713e+00
-7.178832e+00
-7.037407e+00
-6.893375e+00
-6.750828e+00
-6.613926e+00
-6.486788e+00
-6.373327e+00
-6.277057e+00
-6.200868e+00
-6.146810e+00
-6.115918e+00
-6.108091e+00
-6.122066e+00
-6.155470e+00
-6.204971e+00
-6.266486e+00
-6.335445e+00
-6.407063e+00
-6.476601e+00
-6.539596e+00
-6.592058e+00
-6.630637e+00
-6.652757e+00
-6.656756e+00
-6.641980e+00
-6.608858e+00
-6.558908e+00
-6.494672e+00
-6.419561e+00
-6.337626e+00
-6.253269e+00
-6.170935e+00
-6.094805e+00
-6.028533e+00
-5.975053e+00
-5.936447e+00
-5.913892e+00
-5.907669e+00
-5.917222e+00
-5.941254e+00
-5.977849e+00
-6.024604e+00
-6.078777e+00
-6.137434e+00
-6.197601e+00
-6.256424e+00
-6.311328e+00
-6.360189e+00
-6.401487e+00
-6.434455e+00
-6.459178e+00
-6.476640e+00
-6.488680e+00
-6.497854e+00
-6.507186e+00
-6.519837e+00
-6.538710e+00
-6.566041e+00
-6.603031e+00
-6.649579e+00
-6.704147e+00
-6.763800e+00
-6.824413e+00
-6.881029e+00
-6.928324e+00
-6.961114e+00
-6.974863e+00
-6.966109e+00
-6.932790e+00
-6.874429e+00
-6.792171e+00
-6.688698e+00
-6.568015e+00
-6.435159e+00
-6.295848e+00
-6.156110e+00
-6.021914e+00
-5.898836e+00
-5.791787e+00
-5.704826e+00
-5.641059e+00
-5.602637e+00
-5.590820e+00
-5.606088e+00
-5.648269e+00
-5.716634e+00
-5.809977e+00
-5.926636e+00
-6.064503e+00
-6.221006e+00
-6.393119e+00
-6.577381e+00
-6.769963e+00
-6.966763e+00
-7.163543e+00
-7.356079e+00
-7.540328e+00
-7.712585e+00
-7.869623e+00
-8.008798e+00
-8.128104e+00
-8.226181e+00
-8.302266e+00
-8.356099e+00
-8.387784e+00
-8.397642e+00
-8.386053e+00
-8.353323e+00
-8.299589e+00
-8.224772e+00
-8.128591e+00
-8.010638e+00
-7.870508e+00
-7.707976e+00
-7.523222e+00
-7.317070e+00
-7.091233e+00
-6.848524e+00
-6.593016e+00
-6.330105e+00
-6.066464e+00
-5.809860e+00
-5.568839e+00
-5.352274e+00
-5.168799e+00
-5.026175e+00
-4.930618e+00
-4.886177e+00
-4.894224e+00
-4.953140e+00
-5.058255e+00
-5.202087e+00
-5.374875e+00
-5.565364e+00
-5.761771e+00
-5.952803e+00
-6.128628e+00
-6.281677e+00
-6.407219e+00
-6.503639e+00
-6.572443e+00
-6.617986e+00
-6.646988e+00
-6.667864e+00
-6.689948e+00
-6.722657e+00
-6.774672e+00
-6.853198e+00
-6.963359e+00
-7.107766e+00
-7.286292e+00
-7.496036e+00
-7.731472e+00
-7.984747e+00
-8.246107e+00
-8.504415e+00
-8.747756e+00
-8.964075e+00
-9.141856e+00
-9.270782e+00
-9.342350e+00
-9.350404e+00
-9.291551e+00
-9.165419e+00
-8.974756e+00
-8.725337e+00
-8.425700e+00
-8.086712e+00
-7.721015e+00
-7.342374e+00
-6.965007e+00
-6.602920e+00
-6.269315e+00
-5.976071e+00
-5.733328e+00
-5.549150e+00
-5.429266e+00
-5.376869e+00
-5.392498e+00
-5.473979e+00
-5.616476e+00
-5.812656e+00
-6.052984e+00
-6.326161e+00
-6.619686e+00
-6.920503e+00
-7.215709e+00
-7.493236e+00
-7.742473e+00
-7.954759e+00
-8.123709e+00
-8.245372e+00
-8.318202e+00
-8.342894e+00
-8.322107e+00
-8.260129e+00
-8.162527e+00
-8.035797e+00
-7.887049e+00
-7.723721e+00
-7.553309e+00
-7.383114e+00
-7.220000e+00
-7.070136e+00
-6.938760e+00
-6.829931e+00
-6.746311e+00
-6.688970e+00
-6.657233e+00
-6.648603e+00
-6.658763e+00
-6.681716e+00
-6.710063e+00
-6.735449e+00
-6.749158e+00
-6.742823e+00
-6.709199e+00
-6.642921e+00
-6.541153e+00
-6.404063e+00
-6.235065e+00
-6.040775e+00
-5.830692e+00
-5.616615e+00
-5.411835e+00
-5.230165e+00
-5.084891e+00
-4.987721e+00
-4.947823e+00
-4.971053e+00
-5.059439e+00
-5.210979e+00
-5.419770e+00
-5.676455e+00
-5.968928e+00
-6.283229e+00
-6.604519e+00
-6.918068e+00
-7.210153e+00
-7.468804e+00
-7.684380e+00
-7.849917e+00
-7.961288e+00
-8.017154e+00
-8.018755e+00
-7.969564e+00
-7.874846e+00
-7.741163e+00
-7.575884e+00
-7.386730e+00
-7.181413e+00
-6.967381e+00
-6.751683e+00
-6.540945e+00
-6.341405e+00
-6.158976e+00
-5.999284e+00
-5.867639e+00
-5.768921e+00
-5.707380e+00
-5.686354e+00
-5.707962e+00
-5.772787e+00
-5.879622e+00
-6.025305e+00
-6.204679e+00
-6.410704e+00
-6.634721e+00
-6.866860e+00
-7.096571e+00
-7.313230e+00
-7.506784e+00
-7.668361e+00
-7.790805e+00
-7.869071e+00
-7.900471e+00
-7.884714e+00
-7.823782e+00
-7.721626e+00
-7.583738e+00
-7.416643e+00
-7.227349e+00
-7.022829e+00
-6.809569e+00
-6.593232e+00
-6.378467e+00
-6.168864e+00
-5.967060e+00
-5.774968e+00
-5.594071e+00
-5.425754e+00
-5.271606e+00
-5.133633e+00
-5.014376e+00
-4.916881e+00
-4.844536e+00
-4.800778e+00
-4.788701e+00
-4.810603e+00
-4.867529e+00
-4.958864e+00
-5.082056e+00
-5.232512e+00
-5.403707e+00
-5.587522e+00
-5.774770e+00
-5.955860e+00
-6.121523e+00
-6.263503e+00
-6.375144e+00
-6.451822e+00
-6.491179e+00
-6.493170e+00
-6.459927e+00
-6.395481e+00
-6.305376e+00
-6.196213e+00
-6.075171e+00
-5.949533e+00
-5.826267e+00
-5.711663e+00
-5.611060e+00
-5.528669e+00
-5.467480e+00
-5.429259e+00
-5.414620e+00
-5.423161e+00
-5.453649e+00
-5.504243e+00
-5.572730e+00
-5.656761e+00
-5.754060e+00
-5.862583e+00
-5.980611e+00
-6.106774e+00
-6.239988e+00
-6.379326e+00
-6.523854e+00
-6.672445e+00
-6.823633e+00
-6.975524e+00
-7.125799e+00
-7.271808e+00
-7.410755e+00
-7.539943e+00
-7.657052e+00
-7.760410e+00
-7.849216e+00
-7.923676e+00
-7.985012e+00
-8.035346e+00
-8.077435e+00
-8.114318e+00
-8.148896e+00
-8.183536e+00
-8.219758e+00
-8.258064e+00
-8.297944e+00
-8.338047e+00
-8.376494e+00
-8.411268e+00
-8.440602e+00
-8.463326e+00
-8.479091e+00
-8.488470e+00
-8.492918e+00
-8.494610e+00
-8.496193e+00
-8.500479e+00
-8.510123e+00
-8.527286e+00
-8.553343e+00
-8.588605e+00
-8.632112e+00
-8.681497e+00
-8.732935e+00
-8.781224e+00
-8.819981e+00
-8.841987e+00
-8.839643e+00
-8.805532e+00
-8.733042e+00
-8.616992e+00
-8.454223e+00
-8.244088e+00
-7.988794e+00
-7.693572e+00
-7.366637e+00
-7.018939e+00
-6.663707e+00
-6.315798e+00
-5.990872e+00
-5.704440e+00
-5.470833e+00
-5.302147e+00
-5.207280e+00
-5.191113e+00
-5.253974e+00
-5.391424e+00
-5.594439e+00
-5.849974e+00
-6.141873e+00
-6.452038e+00
-6.761748e+00
-7.053010e+00
-7.309832e+00
-7.519319e+00
-7.672501e+00
-7.764861e+00
-7.796501e+00
-7.771960e+00
-7.699681e+00
-7.591186e+00
-7.460022e+00
-7.320575e+00
-7.186850e+00
-7.071341e+00
-6.984056e+00
-6.931797e+00
-6.917737e+00
-6.941309e+00
-6.998424e+00
-7.081996e+00
-7.182714e+00
-7.290021e+00
-7.393189e+00
-7.482397e+00
-7.549702e+00
-7.589803e+00
-7.600502e+00
-7.582838e+00
-7.540858e+00
-7.481060e+00
-7.411581e+00
-7.341212e+00
-7.278365e+00
-7.230097e+00
-7.201330e+00
-7.194324e+00
-7.208479e+00
-7.240467e+00
-7.284668e+00
-7.333838e+00
-7.379920e+00
-7.414881e+00
-7.431501e+00
-7.424009e+00
-7.388536e+00
-7.323354e+00
-7.228906e+00
-7.107655e+00
-6.963786e+00
-6.802800e+00
-6.631046e+00
-6.455229e+00
-6.281924e+00
-6.117135e+00
-5.965922e+00
-5.832129e+00
-5.718224e+00
-5.625273e+00
-5.553015e+00
-5.500059e+00
-5.464130e+00
-5.442382e+00
-5.431709e+00
-5.429076e+00
-5.431828e+00
-5.437970e+00
-5.446406e+00
-5.457107e+00
-5.471170e+00
-5.490748e+00
-5.518837e+00
-5.558910e+00
-5.614444e+00
-5.688386e+00
-5.782631e+00
-5.897591e+00
-6.031913e+00
-6.182390e+00
-6.344090e+00
-6.510674e+00
-6.674863e+00
-6.829001e+00
-6.965635e+00
-7.078050e+00
-7.160718e+00
-7.209621e+00
-7.222443e+00
-7.198630e+00
-7.139337e+00
-7.047267e+00
-6.926427e+00
-6.781824e+00
-6.619118e+00
-6.444262e+00
-6.263158e+00
-6.081358e+00
-5.903833e+00
-5.734827e+00
-5.577807e+00
-5.435494e+00
-5.309979e+00
-5.202875e+00
-5.115493e+00
-5.049011e+00
-5.004588e+00
-4.983434e+00
-4.986787e+00
-5.015819e+00
-5.071464e+00
-5.154200e+00
-5.263793e+00
-5.399066e+00
-5.557698e+00
-5.736105e+00
-5.929415e+00
-6.131549e+00
-6.335410e+00
-6.533175e+00
-6.716697e+00
-6.877979e+00
-7.009713e+00
-7.105842e+00
-7.162091e+00
-7.176422e+00
-7.149353e+00
-7.084101e+00
-6.986513e+00
-6.864775e+00
-6.728914e+00
-6.590114e+00
-6.459906e+00
-6.349287e+00
-6.267849e+00
-6.222991e+00
-6.219296e+00
-6.258125e+00
-6.337475e+00
-6.452126e+00
-6.594059e+00
-6.753125e+00
-6.917898e+00
-7.076646e+00
-7.218314e+00
-7.333439e+00
-7.414900e+00
-7.458424e+00
-7.462822e+00
-7.429915e+00
-7.364202e+00
-7.272305e+00
-7.162258e+00
-7.042744e+00
-6.922325e+00
-6.808772e+00
-6.708539e+00
-6.626421e+00
-6.565437e+00
-6.526919e+00
-6.510787e+00
-6.515949e+00
-6.540746e+00
-6.583367e+00
-6.642153e+00
-6.715748e+00
-6.803076e+00
-6.903182e+00
-7.014984e+00
-7.137003e+00
-7.267149e+00
-7.402603e+00
-7.539834e+00
-7.674746e+00
-7.802932e+00
-7.919988e+00
-8.021847e+00
-8.105061e+00
-8.167031e+00
-8.206119e+00
-8.221686e+00
-8.214034e+00
-8.184306e+00
-8.134349e+00
-8.066576e+00
-7.983835e+00
-7.889290e+00
-7.786312e+00
-7.678372e+00
-7.568937e+00
-7.461360e+00
-7.358769e+00
-7.263956e+00
-7.179271e+00
-7.106525e+00
-7.046893e+00
-7.000835e+00
-6.968026e+00
-6.947311e+00
-6.936693e+00
-6.933367e+00
-6.933812e+00
-6.933940e+00
-6.929306e+00
-6.915359e+00
-6.887704e+00
-6.842368e+00
-6.776031e+00
-6.686199e+00
-6.571328e+00
-6.430862e+00
-6.265214e+00
-6.075680e+00
-5.864312e+00
-5.633766e+00
-5.387168e+00
-5.128002e+00
-4.860057e+00
-4.587436e+00
-4.314625e+00
-4.046606e+00
-3.788980e+00
-3.548071e+00
-3.330949e+00
-3.145352e+00
-2.999450e+00
-2.901450e+00
-2.859038e+00
-2.878694e+00
-2.964923e+00
-3.119507e+00
-3.340853e+00
-3.623543e+00
-3.958175e+00
-4.331543e+00
-4.727174e+00
-5.126196e+00
-5.508471e+00
-5.853891e+00
-6.143715e+00
-6.361831e+00
-6.495817e+00
-6.537732e+00
-6.484562e+00
-6.338311e+00
-6.105755e+00
-5.797911e+00
-5.429268e+00
-5.016883e+00
-4.579379e+00
-4.135932e+00
-3.705281e+00
-3.304821e+00
-2.949802e+00
-2.652676e+00
-2.422620e+00
-2.265264e+00
-2.182631e+00
-2.173301e+00
-2.232778e+00
-2.354039e+00
-2.528189e+00
-2.745190e+00
-2.994558e+00
-3.265992e+00
-3.549878e+00
-3.837643e+00
-4.121956e+00
-4.396805e+00
-4.657479e+00
-4.900487e+00
-5.123471e+00
-5.325129e+00
-5.505153e+00
-5.664198e+00
-5.803836e+00
-5.926491e+00
-6.035313e+00
-6.133980e+00
-6.226427e+00
-6.316503e+00
-6.407595e+00
-6.502241e+00
-6.601797e+00
-6.706183e+00
-6.813765e+00
-6.921383e+00
-7.024555e+00
-7.117821e+00
-7.195214e+00
-7.250779e+00
-7.279101e+00
-7.275762e+00
-7.237677e+00
-7.163283e+00
-7.052571e+00
-6.906981e+00
-6.729204e+00
-6.522944e+00
-6.292686e+00
-6.043521e+00
-5.781033e+00
-5.511282e+00
-5.240828e+00
-4.976788e+00
-4.726864e+00
-4.499293e+00
-4.302685e+00
-4.145710e+00
-4.036659e+00
-3.982870e+00
-3.990104e+00
-4.061914e+00
-4.199117e+00
-4.399426e+00
-4.657326e+00
-4.964223e+00
-5.308862e+00
-5.677997e+00
-6.057228e+00
-6.431941e+00
-6.788245e+00
-7.113835e+00
-7.398714e+00
-7.635709e+00
-7.820768e+00
-7.953033e+00
-8.034685e+00
-8.070600e+00
-8.067841e+00
-8.035026e+00
-7.981632e+00
-7.917272e+00
-7.851005e+00
-7.790728e+00
-7.742678e+00
-7.711072e+00
-7.697903e+00
-7.702879e+00
-7.723510e+00
-7.755337e+00
-7.792303e+00
-7.827242e+00
-7.852480e+00
-7.860507e+00
-7.844677e+00
-7.799873e+00
-7.723085e+00
-7.613841e+00
-7.474449e+00
-7.310016e+00
-7.128243e+00
-6.938983e+00
-6.753605e+00
-6.584185e+00
-6.442592e+00
-6.339528e+00
-6.283602e+00
-6.280504e+00
-6.332384e+00
-6.437475e+00
-6.590027e+00
-6.780559e+00
-6.996434e+00
-7.222694e+00
-7.443106e+00
-7.641329e+00
-7.802112e+00
-7.912435e+00
-7.962505e+00
-7.946544e+00
-7.863299e+00
-7.716228e+00
-7.513334e+00
-7.266648e+00
-6.991391e+00
-6.704862e+00
-6.425174e+00
-6.169918e+00
-5.954889e+00
-5.792987e+00
-5.693356e+00
-5.660847e+00
-5.695794e+00
-5.794109e+00
-5.947668e+00
-6.144917e+00
-6.371678e+00
-6.612062e+00
-6.849467e+00
-7.067583e+00
-7.251366e+00
-7.387924e+00
-7.467274e+00
-7.482914e+00
-7.432202e+00
-7.316488e+00
-7.141028e+00
-6.914657e+00
-6.649273e+00
-6.359129e+00
-6.060011e+00
-5.768312e+00
-5.500076e+00
-5.270052e+00
-5.090824e+00
-4.972081e+00
-4.920088e+00
-4.937390e+00
-5.022796e+00
-5.171610e+00
-5.376107e+00
-5.626194e+00
-5.910197e+00
-6.215711e+00
-6.530442e+00
-6.842961e+00
-7.143331e+00
-7.423526e+00
-7.677645e+00
-7.901887e+00
-8.094332e+00
-8.254576e+00
-8.383275e+00
-8.481687e+00
-8.551266e+00
-8.593365e+00
-8.609069e+00
-8.599149e+00
-8.564136e+00
-8.504464e+00
-8.420659e+00
-8.313549e+00
-8.184457e+00
-8.035382e+00
-7.869142e+00
-7.689484e+00
-7.501148e+00
-7.309870e+00
-7.122298e+00
-6.945811e+00
-6.788211e+00
-6.657290e+00
-6.560285e+00
-6.503262e+00
-6.490502e+00
-6.523945e+00
-6.602780e+00
-6.723231e+00
-6.878569e+00
-7.059346e+00
-7.253844e+00
-7.448680e+00
-7.629541e+00
-7.781985e+00
-7.892268e+00
-7.948149e+00
-7.939623e+00
-7.859548e+00
-7.704111e+00
-7.473121e+00
-7.170096e+00
-6.802156e+00
-6.379728e+00
-5.916083e+00
-5.426732e+00
-4.928713e+00
-4.439790e+00
-3.977599e+00
-3.558770e+00
-3.198070e+00
-2.907633e+00
-2.696315e+00
-2.569268e+00
-2.527757e+00
-2.569249e+00
-2.687764e+00
-2.874445e+00
-3.118258e+00
-3.406757e+00
-3.726831e+00
-4.065359e+00
-4.409765e+00
-4.748442e+00
-5.071053e+00
-5.368738e+00
-5.634251e+00
-5.862034e+00
-6.048272e+00
-6.190918e+00
-6.289698e+00
-6.346093e+00
-6.363266e+00
-6.345933e+00
-6.300158e+00
-6.233066e+00
-6.152469e+00
-6.066439e+00
-5.982837e+00
-5.908838e+00
-5.850488e+00
-5.812323e+00
-5.797104e+00
-5.805676e+00
-5.836997e+00
-5.888321e+00
-5.955531e+00
-6.033580e+00
-6.116989e+00
-6.200344e+00
-6.278722e+00
-6.348036e+00
-6.405243e+00
-6.448432e+00
-6.476804e+00
-6.490548e+00
-6.490662e+00
-6.478737e+00
-6.456749e+00
-6.426888e+00
-6.391441e+00
-6.352754e+00
-6.313269e+00
-6.275602e+00
-6.242656e+00
-6.217706e+00
-6.204417e+00
-6.206765e+00
-6.228826e+00
-6.274452e+00
-6.346848e+00
-6.448110e+00
-6.578784e+00
-6.737502e+00
-6.920765e+00
-7.122893e+00
-7.336179e+00
-7.551240e+00
-7.757535e+00
-7.944036e+00
-8.099970e+00
-8.215594e+00
-8.282917e+00
-8.296325e+00
-8.253052e+00
-8.153452e+00
-8.001071e+00
-7.802474e+00
-7.566864e+00
-7.305487e+00
-7.030871e+00
-6.755939e+00
-6.493091e+00
-6.253307e+00
-6.045377e+00
-5.875319e+00
-5.746029e+00
-5.657209e+00
-5.605542e+00
-5.585119e+00
-5.588046e+00
-5.605195e+00
-5.627006e+00
-5.644304e+00
-5.649037e+00
-5.634902e+00
-5.597824e+00
-5.536241e+00
-5.451211e+00
-5.346316e+00
-5.227382e+00
-5.102043e+00
-4.979186e+00
-4.868320e+00
-4.778935e+00
-4.719880e+00
-4.698805e+00
-4.721665e+00
-4.792321e+00
-4.912212e+00
-5.080134e+00
-5.292126e+00
-5.541513e+00
-5.819110e+00
-6.113631e+00
-6.412296e+00
-6.701611e+00
-6.968277e+00
-7.200162e+00
-7.387233e+00
-7.522361e+00
-7.601918e+00
-7.626095e+00
-7.598913e+00
-7.527902e+00
-7.423513e+00
-7.298278e+00
-7.165830e+00
-7.039843e+00
-6.933002e+00
-6.856085e+00
-6.817225e+00
-6.821417e+00
-6.870307e+00
-6.962263e+00
-7.092723e+00
-7.254773e+00
-7.439887e+00
-7.638756e+00
-7.842117e+00
-8.041499e+00
-8.229822e+00
-8.401786e+00
-8.554045e+00
-8.685140e+00
-8.795238e+00
-8.885714e+00
-8.958622e+00
-9.016148e+00
-9.060093e+00
-9.091463e+00
-9.110212e+00
-9.115162e+00
-9.104107e+00
-9.074072e+00
-9.021682e+00
-8.943583e+00
-8.836859e+00
-8.699387e+00
-8.530109e+00
-8.329193e+00
-8.098096e+00
-7.839539e+00
-7.557408e+00
-7.256617e+00
-6.942928e+00
-6.622737e+00
-6.302832e+00
-5.990128e+00
-5.691372e+00
-5.412850e+00
-5.160100e+00
-4.937673e+00
-4.748944e+00
-4.596008e+00
-4.479642e+00
-4.399348e+00
-4.353436e+00
-4.339148e+00
-4.352801e+00
-4.389932e+00
-4.445454e+00
-4.513818e+00
-4.589182e+00
-4.665608e+00
-4.737284e+00
-4.798780e+00
-4.845332e+00
-4.873136e+00
-4.879642e+00
-4.863814e+00
-4.826325e+00
-4.769674e+00
-4.698192e+00
-4.617938e+00
-4.536466e+00
-4.462473e+00
-4.405335e+00
-4.374538e+00
-4.379035e+00
-4.426561e+00
-4.522945e+00
-4.671482e+00
-4.872418e+00
-5.122604e+00
-5.415361e+00
-5.740593e+00
-6.085154e+00
-6.433473e+00
-6.768409e+00
-7.072286e+00
-7.328038e+00
-7.520381e+00
-7.636912e+00
-7.669047e+00
-7.612708e+00
-7.468712e+00
-7.242824e+00
-6.945473e+00
-6.591172e+00
-6.197670e+00
-5.784898e+00
-5.373784e+00
-4.985005e+00
-4.637746e+00
-4.348546e+00
-4.130301e+00
-3.991491e+00
-3.935678e+00
-3.961327e+00
-4.061959e+00
-4.226646e+00
-4.440825e+00
-4.687382e+00
-4.947931e+00
-5.204186e+00
-5.439323e+00
-5.639194e+00
-5.793301e+00
-5.895435e+00
-5.943928e+00
-5.941505e+00
-5.894765e+00
-5.813370e+00
-5.709019e+00
-5.594341e+00
-5.481800e+00
-5.382725e+00
-5.306523e+00
-5.260132e+00
-5.247726e+00
-5.270668e+00
-5.327691e+00
-5.415259e+00
-5.528074e+00
-5.659676e+00
-5.803064e+00
-5.951309e+00
-6.098095e+00
-6.238150e+00
-6.367550e+00
-6.483879e+00
-6.586254e+00
-6.675221e+00
-6.752554e+00
-6.820963e+00
-6.883753e+00
-6.944444e+00
-7.006394e+00
-7.072456e+00
-7.144696e+00
-7.224213e+00
-7.311060e+00
-7.404289e+00
-7.502103e+00
-7.602082e+00
-7.701487e+00
-7.797571e+00
-7.887888e+00
-7.970559e+00
-8.044449e+00
-8.109244e+00
-8.165400e+00
-8.213969e+00
-8.256330e+00
-8.293849e+00
-8.327543e+00
-8.357778e+00
-8.384075e+00
-8.405044e+00
-8.418464e+00
-8.421486e+00
-8.410946e+00
-8.383721e+00
-8.337098e+00
-8.269096e+00
-8.178726e+00
-8.066151e+00
-7.932763e+00
-7.781157e+00
-7.615026e+00
-7.438976e+00
-7.258261e+00
-7.078454e+00
-6.905076e+00
-6.743190e+00
-6.597034e+00
-6.469713e+00
-6.363027e+00
-6.277450e+00
-6.212281e+00
-6.165940e+00
-6.136364e+00
-6.121431e+00
-6.119340e+00
-6.128876e+00
-6.149525e+00
-6.181400e+00
-6.225013e+00
-6.280903e+00
-6.349199e+00
-6.429184e+00
-6.518927e+00
-6.615070e+00
-6.712799e+00
-6.806038e+00
-6.887848e+00
-6.950984e+00
-6.988556e+00
-6.994702e+00
-6.965196e+00
-6.897921e+00
-6.793149e+00
-6.653605e+00
-6.484313e+00
-6.292259e+00
-6.085908e+00
-5.874645e+00
-5.668183e+00
-5.476011e+00
-5.306905e+00
-5.168535e+00
-5.067190e+00
-5.007598e+00
-4.992846e+00
-5.024355e+00
-5.101892e+00
-5.223586e+00
-5.385931e+00
-5.583794e+00
-5.810416e+00
-6.057479e+00
-6.315243e+00
-6.572802e+00
-6.818484e+00
-7.040382e+00
-7.227021e+00
-7.368101e+00
-7.455269e+00
-7.482838e+00
-7.448376e+00
-7.353081e+00
-7.201892e+00
-7.003308e+00
-6.768916e+00
-6.512682e+00
-6.250064e+00
-5.997025e+00
-5.769035e+00
-5.580118e+00
-5.442031e+00
-5.363606e+00
-5.350310e+00
-5.404049e+00
-5.523227e+00
-5.703059e+00
-5.936085e+00
-6.212850e+00
-6.522671e+00
-6.854412e+00
-7.197206e+00
-7.541071e+00
-7.877372e+00
-8.199113e+00
-8.501058e+00
-8.779678e+00
-9.032934e+00
-9.259928e+00
-9.460455e+00
-9.634499e+00
-9.781747e+00
-9.901165e+00
-9.990707e+00
-1.004721e+01
-1.006645e+01
-1.004345e+01
-9.972922e+00
-9.849843e+00
-9.670136e+00
-9.431365e+00
-9.133377e+00
-8.778840e+00
-8.373592e+00
-7.926758e+00
-7.450568e+00
-6.959898e+00
-6.471523e+00
-6.003160e+00
-5.572374e+00
-5.195457e+00
-4.886362e+00
-4.655792e+00
-4.510502e+00
-4.452860e+00
-4.480693e+00
-4.587413e+00
-4.762431e+00
-4.991801e+00
-5.259076e+00
-5.546285e+00
-5.834974e+00
-6.107230e+00
-6.346624e+00
-6.539014e+00
-6.673176e+00
-6.741238e+00
-6.738920e+00
-6.665582e+00
-6.524106e+00
-6.320640e+00
-6.064231e+00
-5.766400e+00
-5.440658e+00
-5.102010e+00
-4.766424e+00
-4.450284e+00
-4.169810e+00
-3.940437e+00
-3.776167e+00
-3.688891e+00
-3.687737e+00
-3.778472e+00
-3.963023e+00
-4.239177e+00
-4.600508e+00
-5.036543e+00
-5.533196e+00
-6.073415e+00
-6.638014e+00
-7.206622e+00
-7.758675e+00
-8.274400e+00
-8.735720e+00
-9.127052e+00
-9.435952e+00
-9.653607e+00
-9.775135e+00
-9.799710e+00
-9.730482e+00
-9.574307e+00
-9.341286e+00
-9.044130e+00
-8.697387e+00
-8.316586e+00
-7.917354e+00
-7.514582e+00
-7.121707e+00
-6.750152e+00
-6.408976e+00
-6.104721e+00
-5.841475e+00
-5.621108e+00
-5.443649e+00
-5.307773e+00
-5.211323e+00
-5.151824e+00
-5.126919e+00
-5.134684e+00
-5.173766e+00
-5.243343e+00
-5.342899e+00
-5.471863e+00
-5.629168e+00
-5.812790e+00
-6.019344e+00
-6.243803e+00
-6.479369e+00
-6.717531e+00
-6.948321e+00
-7.160743e+00
-7.343356e+00
-7.484971e+00
-7.575405e+00
-7.606244e+00
-7.571542e+00
-7.468420e+00
-7.297489e+00
-7.063081e+00
-6.773231e+00
-6.439406e+00
-6.075971e+00
-5.699435e+00
-5.327508e+00
-4.978066e+00
-4.668110e+00
-4.412798e+00
-4.224637e+00
-4.112887e+00
-4.083186e+00
-4.137433e+00
-4.273870e+00
-4.487388e+00
-4.769982e+00
-5.111343e+00
-5.499515e+00
-5.921589e+00
-6.364363e+00
-6.814919e+00
-7.261093e+00
-7.691801e+00
-8.097230e+00
-8.468903e+00
-8.799644e+00
-9.083491e+00
-9.315581e+00
-9.492063e+00
-9.610063e+00
-9.667719e+00
-9.664298e+00
-9.600356e+00
-9.477930e+00
-9.300710e+00
-9.074133e+00
-8.805393e+00
-8.503296e+00
-8.177987e+00
-7.840521e+00
-7.502326e+00
-7.174578e+00
-6.867556e+00
-6.590024e+00
-6.348726e+00
-6.148017e+00
-5.989713e+00
-5.873146e+00
-5.795460e+00
-5.752087e+00
-5.737393e+00
-5.745375e+00
-5.770366e+00
-5.807614e+00
-5.853701e+00
-5.906729e+00
-5.966269e+00
-6.033123e+00
-6.108919e+00
-6.195647e+00
-6.295184e+00
-6.408858e+00
-6.537107e+00
-6.679221e+00
-6.833200e+00
-6.995697e+00
-7.162088e+00
-7.326630e+00
-7.482744e+00
-7.623381e+00
-7.741471e+00
-7.830404e+00
-7.884516e+00
-7.899534e+00
-7.872957e+00
-7.804345e+00
-7.695516e+00
-7.550622e+00
-7.376107e+00
-7.180528e+00
-6.974213e+00
-6.768772e+00
-6.576452e+00
-6.409366e+00
-6.278668e+00
-6.193720e+00
-6.161350e+00
-6.185269e+00
-6.265715e+00
-6.399361e+00
-6.579493e+00
-6.796452e+00
-7.038280e+00
-7.291513e+00
-7.542057e+00
-7.776067e+00
-7.980781e+00
-8.145238e+00
-8.260856e+00
-8.321819e+00
-8.325282e+00
-8.271370e+00
-8.163015e+00
-8.005646e+00
-7.806767e+00
-7.575486e+00
-7.321998e+00
-7.057087e+00
-6.791646e+00
-6.536228e+00
-6.300653e+00
-6.093662e+00
-5.922627e+00
-5.793321e+00
-5.709746e+00
-5.674031e+00
-5.686394e+00
-5.745174e+00
-5.846933e+00
-5.986609e+00
-6.157733e+00
-6.352682e+00
-6.562967e+00
-6.779542e+00
-6.993120e+00
-7.194518e+00
-7.375010e+00
-7.526715e+00
-7.643003e+00
-7.718919e+00
-7.751585e+00
-7.740538e+00
-7.687943e+00
-7.598633e+00
-7.479944e+00
-7.341325e+00
-7.193764e+00
-7.049063e+00
-6.919056e+00
-6.814815e+00
-6.745927e+00
-6.719880e+00
-6.741590e+00
-6.813083e+00
-6.933346e+00
-7.098360e+00
-7.301311e+00
-7.532978e+00
-7.782298e+00
-8.037058e+00
-8.284673e+00
-8.513000e+00
-8.711098e+00
-8.869888e+00
-8.982654e+00
-9.045348e+00
-9.056677e+00
-9.017990e+00
-8.932966e+00
-8.807164e+00
-8.647465e+00
-8.461471e+00
-8.256924e+00
-8.041185e+00
-7.820820e+00
-7.601322e+00
-7.386969e+00
-7.180826e+00
-6.984875e+00
-6.800233e+00
-6.627441e+00
-6.466772e+00
-6.318515e+00
-6.183213e+00
-6.061815e+00
-5.955745e+00
-5.866865e+00
-5.797364e+00
-5.749573e+00
-5.725750e+00
-5.727843e+00
-5.757292e+00
-5.814854e+00
-5.900504e+00
-6.013386e+00
-6.151831e+00
-6.313422e+00
-6.495097e+00
-6.693284e+00
-6.904038e+00
-7.123188e+00
-7.346465e+00
-7.569608e+00
-7.788451e+00
-7.998985e+00
-8.197414e+00
-8.380203e+00
-8.544143e+00
-8.686421e+00
-8.804698e+00
-8.897191e+00
-8.962738e+00
-9.000867e+00
-9.011845e+00
-8.996734e+00
-8.957441e+00
-8.896767e+00
-8.818419e+00
-8.726969e+00
-8.627722e+00
-8.526457e+00
-8.429060e+00
-8.341046e+00
-8.267041e+00
-8.210285e+00
-8.172235e+00
-8.152342e+00
-8.148047e+00
-8.155013e+00
-8.167590e+00
-8.179443e+00
-8.184299e+00
-8.176701e+00
-8.152685e+00
-8.110294e+00
-8.049843e+00
-7.973915e+00
-7.887075e+00
-7.795341e+00
-7.705497e+00
-7.624334e+00
-7.557942e+00
-7.511134e+00
-7.487074e+00
-7.487131e+00
-7.510952e+00
-7.556696e+00
-7.621372e+00
-7.701220e+00
-7.792073e+00
-7.889664e+00
-7.989856e+00
-8.088791e+00
-8.182963e+00
-8.269230e+00
-8.344776e+00
-8.407059e+00
-8.453743e+00
-8.482627e+00
-8.491614e+00
-8.478699e+00
-8.442025e+00
-8.379997e+00
-8.291477e+00
-8.176037e+00
-8.034255e+00
-7.867995e+00
-7.680639e+00
-7.477192e+00
-7.264225e+00
-7.049620e+00
-6.842119e+00
-6.650717e+00
-6.483946e+00
-6.349143e+00
-6.251795e+00
-6.195027e+00
-6.179306e+00
-6.202377e+00
-6.259446e+00
-6.343555e+00
-6.446124e+00
-6.557584e+00
-6.668064e+00
-6.768060e+00
-6.849069e+00
-6.904121e+00
-6.928198e+00
-6.918510e+00
-6.874595e+00
-6.798272e+00
-6.693432e+00
-6.565726e+00
-6.422167e+00
-6.270705e+00
-6.119798e+00
-5.978011e+00
-5.853654e+00
-5.754467e+00
-5.687344e+00
-5.658089e+00
-5.671202e+00
-5.729682e+00
-5.834839e+00
-5.986141e+00
-6.181084e+00
-6.415131e+00
-6.681745e+00
-6.972553e+00
-7.277671e+00
-7.586186e+00
-7.886781e+00
-8.168450e+00
-8.421214e+00
-8.636788e+00
-8.809089e+00
-8.934568e+00
-9.012324e+00
-9.044013e+00
-9.033570e+00
-8.986802e+00
-8.910877e+00
-8.813768e+00
-8.703692e+00
-8.588576e+00
-8.475576e+00
-8.370686e+00
-8.278445e+00
-8.201770e+00
-8.141900e+00
-8.098475e+00
-8.069723e+00
-8.052742e+00
-8.043858e+00
-8.039029e+00
-8.034255e+00
-8.025979e+00
-8.011432e+00
-7.988918e+00
-7.958001e+00
-7.919610e+00
-7.876036e+00
-7.830839e+00
-7.788658e+00
-7.754939e+00
-7.735588e+00
-7.736559e+00
-7.763393e+00
-7.820726e+00
-7.911790e+00
-8.037927e+00
-8.198178e+00
-8.388973e+00
-8.603980e+00
-8.834156e+00
-9.068030e+00
-9.292209e+00
-9.492115e+00
-9.652878e+00
-9.760325e+00
-9.801991e+00
-9.768059e+00
-9.652149e+00
-9.451915e+00
-9.169382e+00
-8.811027e+00
-8.387575e+00
-7.913535e+00
-7.406479e+00
-6.886120e+00
-6.373229e+00
-5.888453e+00
-5.451115e+00
-5.078080e+00
-4.782761e+00
-4.574351e+00
-4.457319e+00
-4.431240e+00
-4.490943e+00
-4.626991e+00
-4.826439e+00
-5.073825e+00
-5.352293e+00
-5.644774e+00
-5.935124e+00
-6.209127e+00
-6.455302e+00
-6.665467e+00
-6.835023e+00
-6.962966e+00
-7.051633e+00
-7.106212e+00
-7.134072e+00
-7.143969e+00
-7.145199e+00
-7.146775e+00
-7.156697e+00
-7.181366e+00
-7.225202e+00
-7.290465e+00
-7.377297e+00
-7.483956e+00
-7.607181e+00
-7.742664e+00
-7.885529e+00
-8.030786e+00
-8.173716e+00
-8.310162e+00
-8.436737e+00
-8.550954e+00
-8.651310e+00
-8.737326e+00
-8.809565e+00
-8.869603e+00
-8.919956e+00
-8.963931e+00
-9.005387e+00
-9.048416e+00
-9.096942e+00
-9.154294e+00
-9.222792e+00
-9.303401e+00
-9.395506e+00
-9.496839e+00
-9.603581e+00
-9.710618e+00
-9.811942e+00
-9.901140e+00
-9.971936e+00
-1.001872e+01
-1.003699e+01
-1.002371e+01
-9.977515e+00
-9.898687e+00
-9.789052e+00
-9.651668e+00
-9.490432e+00
-9.309637e+00
-9.113520e+00
-8.905891e+00
-8.689837e+00
-8.467562e+00
-8.240356e+00
-8.008680e+00
-7.772364e+00
-7.530886e+00
-7.283706e+00
-7.030625e+00
-6.772132e+00
-6.509707e+00
-6.246039e+00
-5.985135e+00
-5.732295e+00
-5.493953e+00
-5.277387e+00
-5.090338e+00
-4.940545e+00
-4.835263e+00
-4.780772e+00
-4.781942e+00
-4.841846e+00
-4.961485e+00
-5.139600e+00
-5.372611e+00
-5.654661e+00
-5.977770e+00
-6.332075e+00
-6.706139e+00
-7.087332e+00
-7.462256e+00
-7.817233e+00
-8.138851e+00
-8.414569e+00
-8.633362e+00
-8.786371e+00
-8.867512e+00
-8.873968e+00
-8.806526e+00
-8.669692e+00
-8.471577e+00
-8.223532e+00
-7.939573e+00
-7.635620e+00
-7.328614e+00
-7.035582e+00
-6.772699e+00
-6.554437e+00
-6.392836e+00
-6.296933e+00
-6.272383e+00
-6.321260e+00
-6.442022e+00
-6.629634e+00
-6.875825e+00
-7.169456e+00
-7.497002e+00
-7.843140e+00
-8.191424e+00
-8.525050e+00
-8.827659e+00
-9.084155e+00
-9.281474e+00
-9.409256e+00
-9.460370e+00
-9.431259e+00
-9.322081e+00
-9.136658e+00
-8.882225e+00
-8.569033e+00
-8.209815e+00
-7.819158e+00
-7.412813e+00
-7.006991e+00
-6.617650e+00
-6.259830e+00
-5.947056e+00
-5.690833e+00
-5.500250e+00
-5.381706e+00
-5.338739e+00
-5.371969e+00
-5.479136e+00
-5.655240e+00
-5.892781e+00
-6.182111e+00
-6.511877e+00
-6.869562e+00
-7.242088e+00
-7.616439e+00
-7.980281e+00
-8.322520e+00
-8.633764e+00
-8.906672e+00
-9.136145e+00
-9.319370e+00
-9.455700e+00
-9.546419e+00
-9.594390e+00
-9.603660e+00
-9.579041e+00
-9.525718e+00
-9.448904e+00
-9.353555e+00
-9.244149e+00
-9.124529e+00
-8.997812e+00
-8.866353e+00
-8.731771e+00
-8.595049e+00
-8.456662e+00
-8.316764e+00
-8.175370e+00
-8.032537e+00
-7.888523e+00
-7.743887e+00
-7.599560e+00
-7.456852e+00
-7.317428e+00
-7.183230e+00
-7.056375e+00
-6.939001e+00
-6.833086e+00
-6.740225e+00
-6.661397e+00
-6.596747e+00
-6.545410e+00
-6.505424e+00
-6.473763e+00
-6.446506e+00
-6.419137e+00
-6.386949e+00
-6.345518e+00
-6.291182e+00
-6.221487e+00
-6.135534e+00
-6.034206e+00
-5.920237e+00
-5.798122e+00
-5.673875e+00
-5.554658e+00
-5.448317e+00
-5.362870e+00
-5.305967e+00
-5.284381e+00
-5.303538e+00
-5.367128e+00
-5.476788e+00
-5.631905e+00
-5.829517e+00
-6.064361e+00
-6.329038e+00
-6.614332e+00
-6.909645e+00
-7.203538e+00
-7.484336e+00
-7.740750e+00
-7.962471e+00
-8.140682e+00
-8.268475e+00
-8.341132e+00
-8.356283e+00
-8.313943e+00
-8.216438e+00
-8.068233e+00
-7.875662e+00
-7.646599e+00
-7.390051e+00
-7.115730e+00
-6.833602e+00
-6.553470e+00
-6.284581e+00
-6.035310e+00
-5.812911e+00
-5.623329e+00
-5.471086e+00
-5.359201e+00
-5.289140e+00
-5.260795e+00
-5.272473e+00
-5.320928e+00
-5.401441e+00
-5.507969e+00
-5.633398e+00
-5.769873e+00
-5.909233e+00
-6.043485e+00
-6.165304e+00
-6.268512e+00
-6.348475e+00
-6.402411e+00
-6.429551e+00
-6.431154e+00
-6.410378e+00
-6.372000e+00
-6.322027e+00
-6.267228e+00
-6.214636e+00
-6.171068e+00
-6.142708e+00
-6.134790e+00
-6.151401e+00
-6.195381e+00
-6.268315e+00
-6.370576e+00
-6.501379e+00
-6.658827e+00
-6.839934e+00
-7.040632e+00
-7.255776e+00
-7.479188e+00
-7.703763e+00
-7.921667e+00
-8.124651e+00
-8.304472e+00
-8.453395e+00
-8.564739e+00
-8.633413e+00
-8.656369e+00
-8.632931e+00
-8.564957e+00
-8.456792e+00
-8.315031e+00
-8.148093e+00
-7.965654e+00
-7.777999e+00
-7.595328e+00
-7.427099e+00
-7.281440e+00
-7.164665e+00
-7.080928e+00
-7.032039e+00
-7.017418e+00
-7.034222e+00
-7.077594e+00
-7.141024e+00
-7.216791e+00
-7.296462e+00
-7.371407e+00
-7.433322e+00
-7.474721e+00
-7.489385e+00
-7.472736e+00
-7.422125e+00
-7.336993e+00
-7.218917e+00
-7.071520e+00
-6.900276e+00
-6.712207e+00
-6.515533e+00
-6.319281e+00
-6.132890e+00
-5.965807e+00
-5.827099e+00
-5.725048e+00
-5.666742e+00
-5.657654e+00
-5.701231e+00
-5.798525e+00
-5.947903e+00
-6.144887e+00
-6.382161e+00
-6.649774e+00
-6.935557e+00
-7.225725e+00
-7.505656e+00
-7.760771e+00
-7.977465e+00
-8.143996e+00
-8.251264e+00
-8.293388e+00
-8.268029e+00
-8.176434e+00
-8.023191e+00
-7.815730e+00
-7.563651e+00
-7.277948e+00
-6.970231e+00
-6.652001e+00
-6.334052e+00
-6.026018e+00
-5.736058e+00
-5.470700e+00
-5.234793e+00
-5.031582e+00
-4.862862e+00
-4.729213e+00
-4.630266e+00
-4.564984e+00
-4.531918e+00
-4.529405e+00
-4.555702e+00
-4.609057e+00
-4.687723e+00
-4.789936e+00
-4.913877e+00
-5.057601e+00
-5.218966e+00
-5.395529e+00
-5.584435e+00
-5.782313e+00
-5.985188e+00
-6.188464e+00
-6.386970e+00
-6.575110e+00
-6.747097e+00
-6.897270e+00
-7.020460e+00
-7.112375e+00
-7.169986e+00
-7.191870e+00
-7.178474e+00
-7.132286e+00
-7.057864e+00
-6.961715e+00
-6.852009e+00
-6.738143e+00
-6.630177e+00
-6.538205e+00
-6.471697e+00
-6.438893e+00
-6.446288e+00
-6.498263e+00
-6.596867e+00
-6.741782e+00
-6.930432e+00
-7.158230e+00
-7.418917e+00
-7.704962e+00
-8.007976e+00
-8.319118e+00
-8.629474e+00
-8.930389e+00
-9.213763e+00
-9.472283e+00
-9.699617e+00
-9.890544e+00
-1.004104e+01
-1.014830e+01
-1.021074e+01
-1.022795e+01
-1.020060e+01
-1.013043e+01
-1.002014e+01
-9.873301e+00
-9.694335e+00
-9.488408e+00
-9.261399e+00
-9.019834e+00
-8.770824e+00
-8.521962e+00
-8.281159e+00
-8.056398e+00
-7.855403e+00
-7.685233e+00
-7.551842e+00
-7.459660e+00
-7.411239e+00
-7.407030e+00
-7.445290e+00
-7.522155e+00
-7.631840e+00
-7.766962e+00
-7.918935e+00
-8.078419e+00
-8.235787e+00
-8.381596e+00
-8.507034e+00
-8.604341e+00
-8.667179e+00
-8.690940e+00
-8.672980e+00
-8.612749e+00
-8.511823e+00
-8.373820e+00
-8.204212e+00
-8.010036e+00
-7.799535e+00
-7.581735e+00
-7.366010e+00
-7.161648e+00
-6.977436e+00
-6.821298e+00
-6.699973e+00
-6.618755e+00
-6.581277e+00
-6.589360e+00
-6.642925e+00
-6.739975e+00
-6.876653e+00
-7.047401e+00
-7.245183e+00
-7.461794e+00
-7.688225e+00
-7.915065e+00
-8.132953e+00
-8.333034e+00
-8.507432e+00
-8.649702e+00
-8.755217e+00
-8.821469e+00
-8.848206e+00
-8.837397e+00
-8.793012e+00
-8.720608e+00
-8.626796e+00
-8.518615e+00
-8.402904e+00
-8.285743e+00
-8.172006e+00
-8.065090e+00
-7.966819e+00
-7.877530e+00
-7.796305e+00
-7.721307e+00
-7.650171e+00
-7.580395e+00
-7.509702e+00
-7.436331e+00
-7.359270e+00
-7.278405e+00
-7.194603e+00
-7.109722e+00
-7.026548e+00
-6.948655e+00
-6.880186e+00
-6.825558e+00
-6.789120e+00
-6.774790e+00
-6.785706e+00
-6.823940e+00
-6.890295e+00
-6.984211e+00
-7.103771e+00
-7.245804e+00
-7.406069e+00
-7.579486e+00
-7.760419e+00
-7.942975e+00
-8.121312e+00
-8.289940e+00
-8.444008e+00
-8.579533e+00
-8.693581e+00
-8.784363e+00
-8.851241e+00
-8.894638e+00
-8.915865e+00
-8.916884e+00
-8.900036e+00
-8.867769e+00
-8.822399e+00
-8.765921e+00
-8.699881e+00
-8.625327e+00
-8.542819e+00
-8.452521e+00
-8.354352e+00
-8.248196e+00
-8.134164e+00
-8.012864e+00
-7.885661e+00
-7.754865e+00
-7.623824e+00
-7.496883e+00
-7.379200e+00
-7.276433e+00
-7.194332e+00
-7.138266e+00
-7.112755e+00
-7.121049e+00
-7.164804e+00
-7.243900e+00
-7.356426e+00
-7.498828e+00
-7.666214e+00
-7.852759e+00
-8.052169e+00
-8.258130e+00
-8.464690e+00
-8.666543e+00
-8.859181e+00
-9.038945e+00
-9.202979e+00
-9.349129e+00
-9.475835e+00
-9.582025e+00
-9.667045e+00
-9.730618e+00
-9.772836e+00
-9.794155e+00
-9.795387e+00
-9.777667e+00
-9.742393e+00
-9.691143e+00
-9.625573e+00
-9.547321e+00
-9.457927e+00
-9.358785e+00
-9.251130e+00
-9.136053e+00
-9.014537e+00
-8.887492e+00
-8.755777e+00
-8.620202e+00
-8.481524e+00
-8.340434e+00
-8.197570e+00
-8.053557e+00
-7.909090e+00
-7.765037e+00
-7.622567e+00
-7.483260e+00
-7.349181e+00
-7.222901e+00
-7.107444e+00
-7.006161e+00
-6.922538e+00
-6.859946e+00
-6.821367e+00
-6.809097e+00
-6.824479e+00
-6.867660e+00
-6.937422e+00
-7.031088e+00
-7.144539e+00
-7.272341e+00
-7.407995e+00
-7.544293e+00
-7.673766e+00
-7.789188e+00
-7.884101e+00
-7.953313e+00
-7.993337e+00
-8.002706e+00
-7.982153e+00
-7.934598e+00
-7.864947e+00
-7.779692e+00
-7.686355e+00
-7.592818e+00
-7.506621e+00
-7.434275e+00
-7.380690e+00
-7.348745e+00
-7.339050e+00
-7.349918e+00
-7.377546e+00
-7.416374e+00
-7.459616e+00
-7.499896e+00
-7.529941e+00
-7.543278e+00
-7.534847e+00
-7.501478e+00
-7.442192e+00
-7.358275e+00
-7.253155e+00
-7.132077e+00
-7.001641e+00
-6.869245e+00
-6.742495e+00
-6.628650e+00
-6.534141e+00
-6.464190e+00
-6.422569e+00
-6.411476e+00
-6.431541e+00
-6.481926e+00
-6.560501e+00
-6.664057e+00
-6.788542e+00
-6.929292e+00
-7.081270e+00
-7.239299e+00
-7.398306e+00
-7.553579e+00
-7.701034e+00
-7.837461e+00
-7.960743e+00
-8.069999e+00
-8.165643e+00
-8.249322e+00
-8.323752e+00
-8.392444e+00
-8.459363e+00
-8.528535e+00
-8.603652e+00
-8.687692e+00
-8.782606e+00
-8.889078e+00
-9.006398e+00
-9.132444e+00
-9.263801e+00
-9.395992e+00
-9.523808e+00
-9.641718e+00
-9.744301e+00
-9.826671e+00
-9.884860e+00
-9.916110e+00
-9.919070e+00
-9.893891e+00
-9.842202e+00
-9.766987e+00
-9.672368e+00
-9.563299e+00
-9.445190e+00
-9.323482e+00
-9.203201e+00
-9.088534e+00
-8.982463e+00
-8.886503e+00
-8.800573e+00
-8.723023e+00
-8.650797e+00
-8.579722e+00
-8.504876e+00
-8.420977e+00
-8.322766e+00
-8.205343e+00
-8.064452e+00
-7.896696e+00
-7.699722e+00
-7.472352e+00
-7.214699e+00
-6.928245e+00
-6.615886e+00
-6.281938e+00
-5.932088e+00
-5.573283e+00
-5.213566e+00
-4.861824e+00
-4.527482e+00
-4.220114e+00
-3.948994e+00
-3.722612e+00
-3.548165e+00
-3.431076e+00
-3.374583e+00
-3.379421e+00
-3.443666e+00
-3.562748e+00
-3.729661e+00
-3.935367e+00
-4.169355e+00
-4.420321e+00
-4.676886e+00
-4.928294e+00
-5.165009e+00
-5.379176e+00
-5.564892e+00
-5.718324e+00
-5.837650e+00
-5.922902e+00
-5.975714e+00
-5.999047e+00
-5.996893e+00
-5.973997e+00
-5.935590e+00
-5.887128e+00
-5.834045e+00
-5.781483e+00
-5.734022e+00
-5.695406e+00
-5.668273e+00
-5.653945e+00
-5.652287e+00
-5.661693e+00
-5.679218e+00
-5.700869e+00
-5.722042e+00
-5.738064e+00
-5.744786e+00
-5.739143e+00
-5.719628e+00
-5.686609e+00
-5.642441e+00
-5.591372e+00
-5.539227e+00
-5.492906e+00
-5.459751e+00
-5.446824e+00
-5.460181e+00
-5.504212e+00
-5.581107e+00
-5.690502e+00
-5.829355e+00
-5.992054e+00
-6.170770e+00
-6.356010e+00
-6.537340e+00
-6.704203e+00
-6.846764e+00
-6.956698e+00
-7.027838e+00
-7.056624e+00
-7.042300e+00
-6.986853e+00
-6.894707e+00
-6.772216e+00
-6.627030e+00
-6.467393e+00
-6.301468e+00
-6.136732e+00
-5.979510e+00
-5.834671e+00
-5.705514e+00
-5.593825e+00
-5.500109e+00
-5.423941e+00
-5.364384e+00
-5.320432e+00
-5.291384e+00
-5.277111e+00
-5.278167e+00
-5.295722e+00
-5.331334e+00
-5.386572e+00
-5.462577e+00
-5.559587e+00
-5.676528e+00
-5.810715e+00
-5.957724e+00
-6.111457e+00
-6.264429e+00
-6.408236e+00
-6.534184e+00
-6.633999e+00
-6.700544e+00
-6.728460e+00
-6.714659e+00
-6.658615e+00
-6.562435e+00
-6.430692e+00
-6.270060e+00
-6.088789e+00
-5.896064e+00
-5.701318e+00
-5.513558e+00
-5.340758e+00
-5.189393e+00
-5.064129e+00
-4.967720e+00
-4.901096e+00
-4.863618e+00
-4.853458e+00
-4.868033e+00
-4.904422e+00
-4.959714e+00
-5.031246e+00
-5.116701e+00
-5.214094e+00
-5.321666e+00
-5.437724e+00
-5.560466e+00
-5.687834e+00
-5.817409e+00
-5.946378e+00
-6.071569e+00
-6.189558e+00
-6.296840e+00
-6.390042e+00
-6.466178e+00
-6.522900e+00
-6.558755e+00
-6.573399e+00
-6.567760e+00
-6.544123e+00
-6.506110e+00
-6.458556e+00
-6.407276e+00
-6.358730e+00
-6.319621e+00
-6.296438e+00
-6.294996e+00
-6.320007e+00
-6.374721e+00
-6.460664e+00
-6.577501e+00
-6.723042e+00
-6.893386e+00
-7.083182e+00
-7.286001e+00
-7.494763e+00
-7.702185e+00
-7.901198e+00
-8.085307e+00
-8.248847e+00
-8.387145e+00
-8.496579e+00
-8.574581e+00
-8.619588e+00
-8.631007e+00
-8.609171e+00
-8.555323e+00
-8.471605e+00
-8.361019e+00
-8.227368e+00
-8.075127e+00
-7.909261e+00
-7.734974e+00
-7.557426e+00
-7.381422e+00
-7.211145e+00
-7.049935e+00
-6.900177e+00
-6.763294e+00
-6.639861e+00
-6.529818e+00
-6.432749e+00
-6.348191e+00
-6.275913e+00
-6.216124e+00
-6.169580e+00
-6.137547e+00
-6.121640e+00
-6.123554e+00
-6.144721e+00
-6.185959e+00
-6.247173e+00
-6.327155e+00
-6.423529e+00
-6.532852e+00
-6.650859e+00
-6.772820e+00
-6.893950e+00
-7.009830e+00
-7.116763e+00
-7.212055e+00
-7.294170e+00
-7.362767e+00
-7.418624e+00
-7.463464e+00
-7.499721e+00
-7.530273e+00
-7.558163e+00
-7.586359e+00
-7.617540e+00
-7.653943e+00
-7.697272e+00
-7.748653e+00
-7.808658e+00
-7.877360e+00
-7.954432e+00
-8.039244e+00
-8.130976e+00
-8.228693e+00
-8.331409e+00
-8.438112e+00
-8.547765e+00
-8.659281e+00
-8.771486e+00
-8.883066e+00
-8.992512e+00
-9.098080e+00
-9.197776e+00
-9.289381e+00
-9.370527e+00
-9.438830e+00
-9.492065e+00
-9.528360e+00
-9.546380e+00
-9.545472e+00
-9.525731e+00
-9.487992e+00
-9.433720e+00
-9.364849e+00
-9.283560e+00
-9.192067e+00
-9.092417e+00
-8.986331e+00
-8.875101e+00
-8.759549e+00
-8.640040e+00
-8.516558e+00
-8.388831e+00
-8.256516e+00
-8.119409e+00
-7.977694e+00
-7.832162e+00
-7.684408e+00
-7.536927e+00
-7.393111e+00
-7.257103e+00
-7.133522e+00
-7.027075e+00
-6.942091e+00
-6.882042e+00
-6.849112e+00
-6.843876e+00
-6.865140e+00
-6.909964e+00
-6.973877e+00
-7.051243e+00
-7.135756e+00
-7.220989e+00
-7.300953e+00
-7.370613e+00
-7.426301e+00
-7.466011e+00
-7.489537e+00
-7.498455e+00
-7.495958e+00
-7.486549e+00
-7.475633e+00
-7.469033e+00
-7.472468e+00
-7.491024e+00
-7.528665e+00
-7.587808e+00
-7.669016e+00
-7.770839e+00
-7.889833e+00
-8.020767e+00
-8.157010e+00
-8.291051e+00
-8.415110e+00
-8.521761e+00
-8.604509e+00
-8.658278e+00
-8.679765e+00
-8.667655e+00
-8.622682e+00
-8.547557e+00
-8.446761e+00
-8.326238e+00
-8.192987e+00
-8.054589e+00
-7.918693e+00
-7.792485e+00
-7.682191e+00
-7.592631e+00
-7.526888e+00
-7.486102e+00
-7.469430e+00
-7.474153e+00
-7.495946e+00
-7.529243e+00
-7.567686e+00
-7.604585e+00
-7.633366e+00
-7.647973e+00
-7.643207e+00
-7.615009e+00
-7.560670e+00
-7.478975e+00
-7.370281e+00
-7.236511e+00
-7.081074e+00
-6.908703e+00
-6.725238e+00
-6.537359e+00
-6.352293e+00
-6.177527e+00
-6.020522e+00
-5.888445e+00
-5.787909e+00
-5.724724e+00
-5.703638e+00
-5.728089e+00
-5.799967e+00
-5.919399e+00
-6.084585e+00
-6.291713e+00
-6.534970e+00
-6.806674e+00
-7.097533e+00
-7.397052e+00
-7.694044e+00
-7.977245e+00
-8.235974e+00
-8.460791e+00
-8.644094e+00
-8.780607e+00
-8.867698e+00
-8.905509e+00
-8.896870e+00
-8.847026e+00
-8.763177e+00
-8.653898e+00
-8.528458e+00
-8.396128e+00
-8.265493e+00
-8.143847e+00
-8.036696e+00
-7.947401e+00
-7.876987e+00
-7.824117e+00
-7.785258e+00
-7.755004e+00
-7.726568e+00
-7.692404e+00
-7.644908e+00
-7.577161e+00
-7.483637e+00
-7.360803e+00
-7.207570e+00
-7.025534e+00
-6.818987e+00
-6.594713e+00
-6.361579e+00
-6.129969e+00
-5.911106e+00
-5.716318e+00
-5.556285e+00
-5.440320e+00
-5.375716e+00
-5.367195e+00
-5.416502e+00
-5.522164e+00
-5.679464e+00
-5.880618e+00
-6.115186e+00
-6.370679e+00
-6.633347e+00
-6.889064e+00
-7.124272e+00
-7.326865e+00
-7.486958e+00
-7.597453e+00
-7.654359e+00
-7.656843e+00
-7.607024e+00
-7.509541e+00
-7.370970e+00
-7.199134e+00
-7.002410e+00
-6.789064e+00
-6.566695e+00
-6.341805e+00
-6.119526e+00
-5.903513e+00
-5.695999e+00
-5.498000e+00
-5.309646e+00
-5.130614e+00
-4.960607e+00
-4.799853e+00
-4.649547e+00
-4.512194e+00
-4.391790e+00
-4.293813e+00
-4.224997e+00
-4.192888e+00
-4.205236e+00
-4.269254e+00
-4.390838e+00
-4.573808e+00
-4.819254e+00
-5.125060e+00
-5.485640e+00
-5.891938e+00
-6.331697e+00
-6.789990e+00
-7.249980e+00
-7.693860e+00
-8.103891e+00
-8.463463e+00
-8.758097e+00
-8.976311e+00
-9.110292e+00
-9.156349e+00
-9.115113e+00
-8.991481e+00
-8.794314e+00
-8.535892e+00
-8.231169e+00
-7.896853e+00
-7.550386e+00
-7.208889e+00
-6.888160e+00
-6.601808e+00
-6.360600e+00
-6.172064e+00
-6.040366e+00
-5.966453e+00
-5.948400e+00
-5.981898e+00
-6.060803e+00
-6.177669e+00
-6.324219e+00
-6.491720e+00
-6.671276e+00
-6.854049e+00
-7.031471e+00
-7.195470e+00
-7.338732e+00
-7.455005e+00
-7.539407e+00
-7.588703e+00
-7.601499e+00
-7.578307e+00
-7.521456e+00
-7.434862e+00
-7.323671e+00
-7.193822e+00
-7.051601e+00
-6.903208e+00
-6.754402e+00
-6.610232e+00
-6.474858e+00
-6.351473e+00
-6.242291e+00
-6.148602e+00
-6.070860e+00
-6.008800e+00
-5.961555e+00
-5.927775e+00
-5.905726e+00
-5.893394e+00
-5.888576e+00
-5.888987e+00
-5.892375e+00
-5.896665e+00
-5.900099e+00
-5.901383e+00
-5.899801e+00
-5.895284e+00
-5.888412e+00
-5.880329e+00
-5.872588e+00
-5.866918e+00
-5.864956e+00
-5.867968e+00
-5.876598e+00
-5.890694e+00
-5.909231e+00
-5.930358e+00
-5.951572e+00
-5.969997e+00
-5.982758e+00
-5.987387e+00
-5.982220e+00
-5.966731e+00
-5.941751e+00
-5.909537e+00
-5.873665e+00
-5.838758e+00
-5.810061e+00
-5.792900e+00
-5.792093e+00
-5.811358e+00
-5.852802e+00
-5.916552e+00
-6.000592e+00
-6.100835e+00
-6.211443e+00
-6.325369e+00
-6.435049e+00
-6.533172e+00
-6.613419e+00
-6.671074e+00
-6.703446e+00
-6.710051e+00
-6.692558e+00
-6.654520e+00
-6.600936e+00
-6.537706e+00
-6.471047e+00
-6.406916e+00
-6.350511e+00
-6.305873e+00
-6.275624e+00
-6.260864e+00
-6.261210e+00
-6.274970e+00
-6.299441e+00
-6.331285e+00
-6.366957e+00
-6.403154e+00
-6.437223e+00
-6.467506e+00
-6.493568e+00
-6.516288e+00
-6.537793e+00
-6.561245e+00
-6.590502e+00
-6.629700e+00
-6.682797e+00
-6.753124e+00
-6.842988e+00
-6.953361e+00
-7.083662e+00
-7.231673e+00
-7.393568e+00
-7.564068e+00
-7.736707e+00
-7.904172e+00
-8.058688e+00
-8.192419e+00
-8.297828e+00
-8.367993e+00
-8.396854e+00
-8.379408e+00
-8.311861e+00
-8.191770e+00
-8.018193e+00
-7.791849e+00
-7.515312e+00
-7.193176e+00
-6.832204e+00
-6.441367e+00
-6.031751e+00
-5.616273e+00
-5.209186e+00
-4.825362e+00
-4.479428e+00
-4.184797e+00
-3.952733e+00
-3.791540e+00
-3.705986e+00
-3.697016e+00
-3.761790e+00
-3.894004e+00
-4.084450e+00
-4.321741e+00
-4.593112e+00
-4.885231e+00
-5.184966e+00
-5.480044e+00
-5.759603e+00
-6.014592e+00
-6.238031e+00
-6.425137e+00
-6.573310e+00
-6.682024e+00
-6.752641e+00
-6.788171e+00
-6.793013e+00
-6.772680e+00
-6.733510e+00
-6.682352e+00
-6.626216e+00
-6.571870e+00
-6.525424e+00
-6.491901e+00
-6.474864e+00
-6.476147e+00
-6.495751e+00
-6.531934e+00
-6.581505e+00
-6.640294e+00
-6.703741e+00
-6.767512e+00
-6.828063e+00
-6.883064e+00
-6.931634e+00
-6.974335e+00
-7.012955e+00
-7.050096e+00
-7.088619e+00
-7.131055e+00
-7.179021e+00
-7.232768e+00
-7.290886e+00
-7.350245e+00
-7.406147e+00
-7.452703e+00
-7.483359e+00
-7.491511e+00
-7.471135e+00
-7.417368e+00
-7.326981e+00
-7.198725e+00
-7.033538e+00
-6.834638e+00
-6.607519e+00
-6.359867e+00
-6.101412e+00
-5.843703e+00
-5.599782e+00
-5.383728e+00
-5.210037e+00
-5.092841e+00
-5.044977e+00
-5.076965e+00
-5.196000e+00
-5.405040e+00
-5.702134e+00
-6.080078e+00
-6.526463e+00
-7.024157e+00
-7.552190e+00
-8.086975e+00
-8.603759e+00
-9.078168e+00
-9.487715e+00
-9.813145e+00
-1.003950e+01
-1.015690e+01
-1.016092e+01
-1.005265e+01
-9.838475e+00
-9.529541e+00
-9.141012e+00
-8.691190e+00
-8.200513e+00
-7.690517e+00
-7.182809e+00
-6.698106e+00
-6.255377e+00
-5.871130e+00
-5.558858e+00
-5.328650e+00
-5.186968e+00
-5.136573e+00
-5.176583e+00
-5.302660e+00
-5.507290e+00
-5.780167e+00
-6.108653e+00
-6.478305e+00
-6.873441e+00
-7.277729e+00
-7.674773e+00
-8.048677e+00
-8.384583e+00
-8.669188e+00
-8.891209e+00
-9.041821e+00
-9.115010e+00
-9.107839e+00
-9.020574e+00
-8.856644e+00
-8.622432e+00
-8.326908e+00
-7.981141e+00
-7.597748e+00
-7.190333e+00
-6.772957e+00
-6.359665e+00
-5.964066e+00
-5.598970e+00
-5.276045e+00
-5.005481e+00
-4.795651e+00
-4.652785e+00
-4.580649e+00
-4.580283e+00
-4.649823e+00
-4.784436e+00
-4.976414e+00
-5.215450e+00
-5.489092e+00
-5.783383e+00
-6.083630e+00
-6.375262e+00
-6.644684e+00
-6.880062e+00
-7.071967e+00
-7.213821e+00
-7.302126e+00
-7.336478e+00
-7.319387e+00
-7.255949e+00
-7.153405e+00
-7.020648e+00
-6.867682e+00
-6.705100e+00
-6.543552e+00
-6.393266e+00
-6.263594e+00
-6.162624e+00
-6.096854e+00
-6.070964e+00
-6.087662e+00
-6.147641e+00
-6.249617e+00
-6.390455e+00
-6.565350e+00
-6.768053e+00
-6.991125e+00
-7.226205e+00
-7.464270e+00
-7.695916e+00
-7.911636e+00
-8.102113e+00
-8.258537e+00
-8.372955e+00
-8.438631e+00
-8.450428e+00
-8.405179e+00
-8.302012e+00
-8.142602e+00
-7.931297e+00
-7.675098e+00
-7.383459e+00
-7.067914e+00
-6.741547e+00
-6.418358e+00
-6.112564e+00
-5.837914e+00
-5.607047e+00
-5.430961e+00
-5.318576e+00
-5.276423e+00
-5.308427e+00
-5.415776e+00
-5.596863e+00
-5.847293e+00
-6.159964e+00
-6.525240e+00
-6.931215e+00
-7.364106e+00
-7.808751e+00
-8.249229e+00
-8.669573e+00
-9.054530e+00
-9.390326e+00
-9.665368e+00
-9.870820e+00
-1.000100e+01
-1.005356e+01
-1.002943e+01
-9.932592e+00
-9.769638e+00
-9.549245e+00
-9.281580e+00
-8.977685e+00
-8.648888e+00
-8.306266e+00
-7.960174e+00
-7.619868e+00
-7.293231e+00
-6.986599e+00
-6.704715e+00
-6.450764e+00
-6.226505e+00
-6.032443e+00
-5.868038e+00
-5.731905e+00
-5.622012e+00
-5.535861e+00
-5.470654e+00
-5.423446e+00
-5.391286e+00
-5.371336e+00
-5.360960e+00
-5.357777e+00
-5.359673e+00
-5.364790e+00
-5.371500e+00
-5.378383e+00
-5.384221e+00
-5.388015e+00
-5.389019e+00
-5.386795e+00
-5.381268e+00
-5.372786e+00
-5.362159e+00
-5.350689e+00
-5.340147e+00
-5.332718e+00
-5.330892e+00
-5.337303e+00
-5.354553e+00
-5.385019e+00
-5.430683e+00
-5.493018e+00
-5.572924e+00
-5.670728e+00
-5.786229e+00
-5.918761e+00
-6.067244e+00
-6.230198e+00
-6.405707e+00
-6.591341e+00
-6.784058e+00
-6.980122e+00
-7.175071e+00
-7.363765e+00
-7.540529e+00
-7.699394e+00
-7.834402e+00
-7.939961e+00
-8.011199e+00
-8.044282e+00
-8.036668e+00
-7.987266e+00
-7.896479e+00
-7.766152e+00
-7.599399e+00
-7.400370e+00
-7.173980e+00
-6.925646e+00
-6.661080e+00
-6.386165e+00
-6.106918e+00
-5.829516e+00
-5.560355e+00
-5.306070e+00
-5.073486e+00
-4.869456e+00
-4.700586e+00
-4.572867e+00
-4.491250e+00
-4.459231e+00
-4.478473e+00
-4.548530e+00
-4.666691e+00
-4.827967e+00
-5.025224e+00
-5.249473e+00
-5.490289e+00
-5.736355e+00
-5.976075e+00
-6.198242e+00
-6.392682e+00
-6.550833e+00
-6.666215e+00
-6.734744e+00
-6.754881e+00
-6.727612e+00
-6.656275e+00
-6.546269e+00
-6.404677e+00
-6.239844e+00
-6.060919e+00
-5.877394e+00
-5.698637e+00
-5.533423e+00
-5.389480e+00
-5.273081e+00
-5.188698e+00
-5.138768e+00
-5.123606e+00
-5.141468e+00
-5.188782e+00
-5.260516e+00
-5.350639e+00
-5.452642e+00
-5.560043e+00
-5.666844e+00
-5.767902e+00
-5.859184e+00
-5.937901e+00
-6.002521e+00
-6.052667e+00
-6.088930e+00
-6.112624e+00
-6.125500e+00
-6.129474e+00
-6.126373e+00
-6.117740e+00
-6.104699e+00
-6.087886e+00
-6.067459e+00
-6.043158e+00
-6.014421e+00
-5.980529e+00
-5.940781e+00
-5.894661e+00
-5.841996e+00
-5.783076e+00
-5.718739e+00
-5.650397e+00
-5.580014e+00
-5.510035e+00
-5.443273e+00
-5.382745e+00
-5.331472e+00
-5.292233e+00
-5.267290e+00
-5.258093e+00
-5.265004e+00
-5.287074e+00
-5.321916e+00
-5.365715e+00
-5.413397e+00
-5.458963e+00
-5.495970e+00
-5.518129e+00
-5.519947e+00
-5.497377e+00
-5.448389e+00
-5.373431e+00
-5.275706e+00
-5.161254e+00
-5.038796e+00
-4.919343e+00
-4.815574e+00
-4.741012e+00
-4.709056e+00
-4.731920e+00
-4.819573e+00
-4.978770e+00
-5.212261e+00
-5.518255e+00
-5.890200e+00
-6.316904e+00
-6.783015e+00
-7.269822e+00
-7.756338e+00
-8.220585e+00
-8.640990e+00
-8.997794e+00
-9.274346e+00
-9.458200e+00
-9.541906e+00
-9.523448e+00
-9.406292e+00
-9.199056e+00
-8.914842e+00
-8.570298e+00
-8.184494e+00
-7.777706e+00
-7.370197e+00
-6.981091e+00
-6.627402e+00
-6.323261e+00
-6.079382e+00
-5.902754e+00
-5.796554e+00
-5.760248e+00
-5.789866e+00
-5.878392e+00
-6.016276e+00
-6.192012e+00
-6.392786e+00
-6.605161e+00
-6.815791e+00
-7.012119e+00
-7.183053e+00
-7.319553e+00
-7.415125e+00
-7.466161e+00
-7.472118e+00
-7.435510e+00
-7.361704e+00
-7.258546e+00
-7.135831e+00
-7.004654e+00
-6.876686e+00
-6.763428e+00
-6.675481e+00
-6.621875e+00
-6.609507e+00
-6.642711e+00
-6.722984e+00
-6.848906e+00
-7.016243e+00
-7.218239e+00
-7.446075e+00
-7.689444e+00
-7.937218e+00
-8.178118e+00
-8.401348e+00
-8.597141e+00
-8.757168e+00
-8.874822e+00
-8.945352e+00
-8.965910e+00
-8.935509e+00
-8.854959e+00
-8.726774e+00
-8.555093e+00
-8.345577e+00
-8.105303e+00
-7.842604e+00
-7.566868e+00
-7.288258e+00
-7.017357e+00
-6.764742e+00
-6.540499e+00
-6.353714e+00
-6.211978e+00
-6.120955e+00
-6.084059e+00
-6.102286e+00
-6.174209e+00
-6.296129e+00
-6.462379e+00
-6.665710e+00
-6.897753e+00
-7.149489e+00
-7.411712e+00
-7.675455e+00
-7.932367e+00
-8.175028e+00
-8.397212e+00
-8.594065e+00
-8.762222e+00
-8.899845e+00
-9.006575e+00
-9.083410e+00
-9.132505e+00
-9.156901e+00
-9.160213e+00
-9.146286e+00
-9.118851e+00
-9.081204e+00
-9.035943e+00
-8.984773e+00
-8.928416e+00
-8.866631e+00
-8.798345e+00
-8.721891e+00
-8.635312e+00
-8.536706e+00
-8.424543e+00
-8.297939e+00
-8.156827e+00
-8.002038e+00
-7.835280e+00
-7.659052e+00
-7.476509e+00
-7.291312e+00
-7.107484e+00
-6.929275e+00
-6.761045e+00
-6.607135e+00
-6.471727e+00
-6.358675e+00
-6.271303e+00
-6.212188e+00
-6.182933e+00
-6.183978e+00
-6.214463e+00
-6.272174e+00
-6.353606e+00
-6.454118e+00
-6.568202e+00
-6.689812e+00
-6.812731e+00
-6.930919e+00
-7.038811e+00
-7.131512e+00
-7.204884e+00
-7.255520e+00
-7.280619e+00
-7.277831e+00
-7.245091e+00
-7.180538e+00
-7.082543e+00
-6.949886e+00
-6.782070e+00
-6.579740e+00
-6.345117e+00
-6.082392e+00
-5.797953e+00
-5.500411e+00
-5.200346e+00
-4.909804e+00
-4.641552e+00
-4.408171e+00
-4.221088e+00
-4.089625e+00
-4.020197e+00
-4.015712e+00
-4.075253e+00
-4.194061e+00
-4.363817e+00
-4.573206e+00
-4.808689e+00
-5.055439e+00
-5.298334e+00
-5.522952e+00
-5.716466e+00
-5.868404e+00
-5.971190e+00
-6.020476e+00
-6.015224e+00
-5.957566e+00
-5.852464e+00
-5.707201e+00
-5.530778e+00
-5.333257e+00
-5.125116e+00
-4.916661e+00
-4.717532e+00
-4.536312e+00
-4.380250e+00
-4.255083e+00
-4.164936e+00
-4.112298e+00
-4.098046e+00
-4.121529e+00
-4.180690e+00
-4.272218e+00
-4.391735e+00
-4.533991e+00
-4.693064e+00
-4.862570e+00
-5.035876e+00
-5.206329e+00
-5.367510e+00
-5.513502e+00
-5.639172e+00
-5.740447e+00
-5.814546e+00
-5.860146e+00
-5.877444e+00
-5.868099e+00
-5.835045e+00
-5.782191e+00
-5.714037e+00
-5.635264e+00
-5.550347e+00
-5.463262e+00
-5.377302e+00
-5.295030e+00
-5.218341e+00
-5.148595e+00
-5.086768e+00
-5.033561e+00
-4.989444e+00
-4.954606e+00
-4.928849e+00
-4.911433e+00
-4.900945e+00
-4.895230e+00
-4.891407e+00
-4.886029e+00
-4.875342e+00
-4.855661e+00
-4.823803e+00
-4.777524e+00
-4.715915e+00
-4.639695e+00
-4.551366e+00
-4.455201e+00
-4.357079e+00
-4.264161e+00
-4.184461e+00
-4.126331e+00
-4.097923e+00
-4.106658e+00
-4.158736e+00
-4.258727e+00
-4.409247e+00
-4.610752e+00
-4.861447e+00
-5.157332e+00
-5.492384e+00
-5.858875e+00
-6.247807e+00
-6.649436e+00
-7.053845e+00
-7.451497e+00
-7.833730e+00
-8.193137e+00
-8.523796e+00
-8.821350e+00
-9.082940e+00
-9.307036e+00
-9.493203e+00
-9.641857e+00
-9.754041e+00
-9.831259e+00
-9.875375e+00
-9.888577e+00
-9.873400e+00
-9.832780e+00
-9.770106e+00
-9.689251e+00
-9.594529e+00
-9.490582e+00
-9.382165e+00
-9.273854e+00
-9.169693e+00
-9.072830e+00
-8.985192e+00
-8.907237e+00
-8.837850e+00
-8.774399e+00
-8.712964e+00
-8.648731e+00
-8.576508e+00
-8.491313e+00
-8.388961e+00
-8.266593e+00
-8.123089e+00
-7.959327e+00
-7.778267e+00
-7.584840e+00
-7.385667e+00
-7.188610e+00
-7.002206e+00
-6.835005e+00
-6.694890e+00
-6.588439e+00
-6.520377e+00
-6.493200e+00
-6.506980e+00
-6.559376e+00
-6.645844e+00
-6.759988e+00
-6.894019e+00
-7.039249e+00
-7.186580e+00
-7.326941e+00
-7.451667e+00
-7.552792e+00
-7.623302e+00
-7.657313e+00
-7.650221e+00
-7.598804e+00
-7.501285e+00
-7.357352e+00
-7.168136e+00
-6.936157e+00
-6.665238e+00
-6.360391e+00
-6.027700e+00
-5.674177e+00
-5.307619e+00
-4.936458e+00
-4.569605e+00
-4.216279e+00
-3.885823e+00
-3.587475e+00
-3.330093e+00
-3.121808e+00
-2.969621e+00
-2.878960e+00
-2.853230e+00
-2.893430e+00
-2.997879e+00
-3.162097e+00
-3.378888e+00
-3.638633e+00
-3.929762e+00
-4.239408e+00
-4.554159e+00
-4.860884e+00
-5.147537e+00
-5.403915e+00
-5.622270e+00
-5.797755e+00
-5.928640e+00
-6.016295e+00
-6.064920e+00
-6.081071e+00
-6.073011e+00
-6.049970e+00
-6.021375e+00
-5.996141e+00
-5.982064e+00
-5.985359e+00
-6.010355e+00
-6.059336e+00
-6.132527e+00
-6.228187e+00
-6.342815e+00
-6.471436e+00
-6.607954e+00
-6.745565e+00
-6.877191e+00
-6.995931e+00
-7.095482e+00
-7.170521e+00
-7.217009e+00
-7.232411e+00
-7.215827e+00
-7.168018e+00
-7.091348e+00
-6.989637e+00
-6.867934e+00
-6.732225e+00
-6.589099e+00
-6.445360e+00
-6.307644e+00
-6.182033e+00
-6.073710e+00
-5.986686e+00
-5.923611e+00
-5.885688e+00
-5.872698e+00
-5.883122e+00
-5.914333e+00
-5.962860e+00
-6.024671e+00
-6.095468e+00
-6.170967e+00
-6.247151e+00
-6.320475e+00
-6.388037e+00
-6.447684e+00
-6.498096e+00
-6.538825e+00
-6.570314e+00
-6.593891e+00
-6.611732e+00
-6.626777e+00
-6.642588e+00
-6.663135e+00
-6.692521e+00
-6.734641e+00
-6.792827e+00
-6.869478e+00
-6.965736e+00
-7.081211e+00
-7.213796e+00
-7.359592e+00
-7.512952e+00
-7.666659e+00
-7.812253e+00
-7.940483e+00
-8.041866e+00
-8.107326e+00
-8.128832e+00
-8.100003e+00
-8.016610e+00
-7.876937e+00
-7.681971e+00
-7.435424e+00
-7.143593e+00
-6.815081e+00
-6.460412e+00
-6.091552e+00
-5.721379e+00
-5.363095e+00
-5.029620e+00
-4.732982e+00
-4.483722e+00
-4.290362e+00
-4.158956e+00
-4.092758e+00
-4.092038e+00
-4.154056e+00
-4.273208e+00
-4.441334e+00
-4.648172e+00
-4.881930e+00
-5.129933e+00
-5.379314e+00
-5.617698e+00
-5.833841e+00
-6.018196e+00
-6.163371e+00
-6.264466e+00
-6.319255e+00
-6.328225e+00
-6.294435e+00
-6.223231e+00
-6.121810e+00
-5.998664e+00
-5.862955e+00
-5.723856e+00
-5.589925e+00
-5.468560e+00
-5.365579e+00
-5.284973e+00
-5.228821e+00
-5.197393e+00
-5.189390e+00
-5.202311e+00
-5.232892e+00
-5.277581e+00
-5.332995e+00
-5.396315e+00
-5.465585e+00
-5.539875e+00
-5.619304e+00
-5.704917e+00
-5.798440e+00
-5.901957e+00
-6.017527e+00
-6.146815e+00
-6.290753e+00
-6.449273e+00
-6.621130e+00
-6.803841e+00
-6.993730e+00
-7.186098e+00
-7.375487e+00
-7.556033e+00
-7.721858e+00
-7.867476e+00
-7.988170e+00
-8.080309e+00
-8.141575e+00
-8.171102e+00
-8.169495e+00
-8.138774e+00
-8.082232e+00
-8.004239e+00
-7.910015e+00
-7.805384e+00
-7.696515e+00
-7.589657e+00
-7.490861e+00
-7.405692e+00
-7.338929e+00
-7.294267e+00
-7.274032e+00
-7.278941e+00
-7.307932e+00
-7.358087e+00
-7.424681e+00
-7.501350e+00
-7.580391e+00
-7.653160e+00
-7.710565e+00
-7.743605e+00
-7.743951e+00
-7.704510e+00
-7.619958e+00
-7.487189e+00
-7.305633e+00
-7.077418e+00
-6.807335e+00
-6.502615e+00
-6.172506e+00
-5.827724e+00
-5.479802e+00
-5.140417e+00
-4.820762e+00
-4.531000e+00
-4.279862e+00
-4.074387e+00
-3.919817e+00
-3.819616e+00
-3.775590e+00
-3.788055e+00
-3.856019e+00
-3.977336e+00
-4.148810e+00
-4.366231e+00
-4.624369e+00
-4.916918e+00
-5.236444e+00
-5.574369e+00
-5.921021e+00
-6.265787e+00
-6.597393e+00
-6.904308e+00
-7.175252e+00
-7.399780e+00
-7.568888e+00
-7.675597e+00
-7.715462e+00
-7.686954e+00
-7.591690e+00
-7.434474e+00
-7.223135e+00
-6.968168e+00
-6.682193e+00
-6.379260e+00
-6.074060e+00
-5.781090e+00
-5.513840e+00
-5.284051e+00
-5.101116e+00
-4.971629e+00
-4.899133e+00
-4.884043e+00
-4.923742e+00
-5.012843e+00
-5.143561e+00
-5.306198e+00
-5.489706e+00
-5.682302e+00
-5.872126e+00
-6.047908e+00
-6.199620e+00
-6.319085e+00
-6.400495e+00
-6.440806e+00
-6.439965e+00
-6.400928e+00
-6.329466e+00
-6.233732e+00
-6.123636e+00
-6.010054e+00
-5.903952e+00
-5.815516e+00
-5.753350e+00
-5.723852e+00
-5.730795e+00
-5.775171e+00
-5.855273e+00
-5.967022e+00
-6.104471e+00
-6.260441e+00
-6.427208e+00
-6.597180e+00
-6.763498e+00
-6.920493e+00
-7.063991e+00
-7.191434e+00
-7.301838e+00
-7.395621e+00
-7.474332e+00
-7.540346e+00
-7.596542e+00
-7.646005e+00
-7.691752e+00
-7.736507e+00
-7.782493e+00
-7.831279e+00
-7.883648e+00
-7.939521e+00
-7.997930e+00
-8.057045e+00
-8.114268e+00
-8.166385e+00
-8.209774e+00
-8.240645e+00
-8.255290e+00
-8.250321e+00
-8.222854e+00
-8.170636e+00
-8.092101e+00
-7.986368e+00
-7.853194e+00
-7.692923e+00
-7.506448e+00
-7.295229e+00
-7.061363e+00
-6.807715e+00
-6.538091e+00
-6.257413e+00
-5.971862e+00
-5.688938e+00
-5.417403e+00
-5.167075e+00
-4.948459e+00
-4.772238e+00
-4.648655e+00
-4.586836e+00
-4.594113e+00
-4.675424e+00
-4.832828e+00
-5.065194e+00
-5.368085e+00
-5.733855e+00
-6.151957e+00
-6.609437e+00
-7.091584e+00
-7.582684e+00
-8.066837e+00
-8.528762e+00
-8.954548e+00
-9.332295e+00
-9.652613e+00
-9.908949e+00
-1.009772e+01
-1.021832e+01
-1.027287e+01
-1.026597e+01
-1.020427e+01
-1.009600e+01
-9.950464e+00
-9.777538e+00
-9.587163e+00
-9.388866e+00
-9.191321e+00
-9.001975e+00
-8.826743e+00
-8.669795e+00
-8.533434e+00
-8.418064e+00
-8.322244e+00
-8.242816e+00
-8.175095e+00
-8.113114e+00
-8.049915e+00
-7.977898e+00
-7.889209e+00
-7.776179e+00
-7.631800e+00
-7.450224e+00
-7.227265e+00
-6.960871e+00
-6.651525e+00
-6.302544e+00
-5.920221e+00
-5.513783e+00
-5.095129e+00
-4.678358e+00
-4.279075e+00
-3.913541e+00
-3.597714e+00
-3.346261e+00
-3.171636e+00
-3.083285e+00
-3.087062e+00
-3.184874e+00
-3.374586e+00
-3.650167e+00
-4.002053e+00
-4.417668e+00
-4.882063e+00
-5.378616e+00
-5.889777e+00
-6.397819e+00
-6.885580e+00
-7.337181e+00
-7.738691e+00
-8.078689e+00
-8.348703e+00
-8.543475e+00
-8.661042e+00
-8.702620e+00
-8.672307e+00
-8.576650e+00
-8.424099e+00
-8.224409e+00
-7.988043e+00
-7.725610e+00
-7.447377e+00
-7.162885e+00
-6.880669e+00
-6.608093e+00
-6.351285e+00
-6.115155e+00
-5.903475e+00
-5.718989e+00
-5.563547e+00
-5.438221e+00
-5.343428e+00
-5.279025e+00
-5.244413e+00
-5.238621e+00
-5.260380e+00
-5.308173e+00
-5.380237e+00
-5.474531e+00
-5.588661e+00
-5.719774e+00
-5.864464e+00
-6.018698e+00
-6.177801e+00
-6.336521e+00
-6.489164e+00
-6.629815e+00
-6.752615e+00
-6.852065e+00
-6.923345e+00
-6.962611e+00
-6.967245e+00
-6.936043e+00
-6.869313e+00
-6.768893e+00
-6.638062e+00
-6.481375e+00
-6.304424e+00
-6.113543e+00
-5.915485e+00
-5.717092e+00
-5.524985e+00
-5.345288e+00
-5.183406e+00
-5.043860e+00
-4.930186e+00
-4.844875e+00
-4.789367e+00
-4.764071e+00
-4.768418e+00
-4.800932e+00
-4.859316e+00
-4.940545e+00
-5.040978e+00
-5.156455e+00
-5.282412e+00
-5.413985e+00
-5.546115e+00
-5.673673e+00
-5.791584e+00
-5.894993e+00
-5.979445e+00
-6.041103e+00
-6.076978e+00
-6.085167e+00
-6.065065e+00
-6.017531e+00
-5.944985e+00
-5.851405e+00
-5.742213e+00
-5.624035e+00
-5.504351e+00
-5.391039e+00
-5.291852e+00
-5.213877e+00
-5.163018e+00
-5.143555e+00
-5.157832e+00
-5.206098e+00
-5.286531e+00
-5.395446e+00
-5.527667e+00
-5.677044e+00
-5.837042e+00
-6.001361e+00
-6.164491e+00
-6.322160e+00
-6.471599e+00
-6.611612e+00
-6.742452e+00
-6.865514e+00
-6.982932e+00
-7.097119e+00
-7.210325e+00
-7.324285e+00
-7.439961e+00
-7.557435e+00
-7.675909e+00
-7.793831e+00
-7.909087e+00
-8.019251e+00
-8.121837e+00
-8.214529e+00
-8.295359e+00
-8.362801e+00
-8.415790e+00
-8.453661e+00
-8.476039e+00
-8.482701e+00
-8.473452e+00
-8.448038e+00
-8.406108e+00
-8.347246e+00
-8.271061e+00
-8.177326e+00
-8.066146e+00
-7.938142e+00
-7.794604e+00
-7.637612e+00
-7.470083e+00
-7.295755e+00
-7.119074e+00
-6.945019e+00
-6.778852e+00
-6.625842e+00
-6.490952e+00
-6.378562e+00
-6.292224e+00
-6.234493e+00
-6.206832e+00
-6.209599e+00
-6.242092e+00
-6.302635e+00
-6.388669e+00
-6.496845e+00
-6.623095e+00
-6.762703e+00
-6.910381e+00
-7.060368e+00
-7.206578e+00
-7.342786e+00
-7.462857e+00
-7.561003e+00
-7.632050e+00
-7.671708e+00
-7.676813e+00
-7.645539e+00
-7.577570e+00
-7.474208e+00
-7.338417e+00
-7.174770e+00
-6.989305e+00
-6.789251e+00
-6.582670e+00
-6.378003e+00
-6.183591e+00
-6.007212e+00
-5.855696e+00
-5.734662e+00
-5.648393e+00
-5.599845e+00
-5.590742e+00
-5.621733e+00
-5.692535e+00
-5.802037e+00
-5.948352e+00
-6.128820e+00
-6.339976e+00
-6.577525e+00
-6.836316e+00
-7.110339e+00
-7.392747e+00
-7.675896e+00
-7.951427e+00
-8.210389e+00
-8.443432e+00
-8.641084e+00
-8.794112e+00
-8.893964e+00
-8.933274e+00
-8.906385e+00
-8.809860e+00
-8.642925e+00
-8.407785e+00
-8.109786e+00
-7.757379e+00
-7.361872e+00
-6.936993e+00
-6.498273e+00
-6.062304e+00
-5.645912e+00
-5.265307e+00
-4.935234e+00
-4.668196e+00
-4.473763e+00
-4.358030e+00
-4.323248e+00
-4.367672e+00
-4.485656e+00
-4.667991e+00
-4.902479e+00
-5.174711e+00
-5.468980e+00
-5.769281e+00
-6.060301e+00
-6.328333e+00
-6.562047e+00
-6.753047e+00
-6.896177e+00
-6.989553e+00
-7.034321e+00
-7.034185e+00
-6.994750e+00
-6.922766e+00
-6.825352e+00
-6.709285e+00
-6.580423e+00
-6.443327e+00
-6.301096e+00
-6.155429e+00
-6.006878e+00
-5.855250e+00
-5.700091e+00
-5.541191e+00
-5.379031e+00
-5.215156e+00
-5.052386e+00
-4.894892e+00
-4.748081e+00
-4.618320e+00
-4.512510e+00
-4.437537e+00
-4.399646e+00
-4.403796e+00
-4.453066e+00
-4.548153e+00
-4.687040e+00
-4.864863e+00
-5.073998e+00
-5.304393e+00
-5.544103e+00
-5.780021e+00
-5.998746e+00
-6.187511e+00
-6.335128e+00
-6.432834e+00
-6.474998e+00
-6.459600e+00
-6.388464e+00
-6.267199e+00
-6.104880e+00
-5.913477e+00
-5.707088e+00
-5.501024e+00
-5.310811e+00
-5.151176e+00
-5.035081e+00
-4.972862e+00
-4.971550e+00
-5.034407e+00
-5.160725e+00
-5.345907e+00
-5.581812e+00
-5.857354e+00
-6.159281e+00
-6.473079e+00
-6.783927e+00
-7.077628e+00
-7.341459e+00
-7.564897e+00
-7.740175e+00
-7.862672e+00
-7.931090e+00
-7.947455e+00
-7.916917e+00
-7.847373e+00
-7.748932e+00
-7.633237e+00
-7.512695e+00
-7.399637e+00
-7.305483e+00
-7.239946e+00
-7.210342e+00
-7.221057e+00
-7.273226e+00
-7.364621e+00
-7.489797e+00
-7.640455e+00
-7.806002e+00
-7.974278e+00
-8.132384e+00
-8.267560e+00
-8.368061e+00
-8.423970e+00
-8.427899e+00
-8.375521e+00
-8.265914e+00
-8.101665e+00
-7.888733e+00
-7.636092e+00
-7.355174e+00
-7.059166e+00
-6.762227e+00
-6.478689e+00
-6.222273e+00
-6.005394e+00
-5.838552e+00
-5.729843e+00
-5.684593e+00
-5.705123e+00
-5.790637e+00
-5.937262e+00
-6.138224e+00
-6.384192e+00
-6.663753e+00
-6.964019e+00
-7.271314e+00
-7.571896e+00
-7.852643e+00
-8.101666e+00
-8.308799e+00
-8.465960e+00
-8.567380e+00
-8.609720e+00
-8.592107e+00
-8.516088e+00
-8.385532e+00
-8.206456e+00
-7.986790e+00
-7.736064e+00
-7.465020e+00
-7.185159e+00
-6.908251e+00
-6.645815e+00
-6.408605e+00
-6.206139e+00
-6.046261e+00
-5.934790e+00
-5.875239e+00
-5.868648e+00
-5.913517e+00
-6.005878e+00
-6.139503e+00
-6.306251e+00
-6.496547e+00
-6.699966e+00
-6.905874e+00
-7.104096e+00
-7.285538e+00
-7.442722e+00
-7.570179e+00
-7.664671e+00
-7.725217e+00
-7.752918e+00
-7.750605e+00
-7.722351e+00
-7.672904e+00
-7.607115e+00
-7.529444e+00
-7.443587e+00
-7.352285e+00
-7.257300e+00
-7.159553e+00
-7.059376e+00
-6.956826e+00
-6.852006e+00
-6.745353e+00
-6.637836e+00
-6.531070e+00
-6.427308e+00
-6.329348e+00
-6.240356e+00
-6.163649e+00
-6.102461e+00
-6.059739e+00
-6.037965e+00
-6.039038e+00
-6.064213e+00
-6.114065e+00
-6.188492e+00
-6.286717e+00
-6.407270e+00
-6.547962e+00
-6.705818e+00
-6.877009e+00
-7.056774e+00
-7.239377e+00
-7.418128e+00
-7.585485e+00
-7.733276e+00
-7.853051e+00
-7.936553e+00
-7.976284e+00
-7.966144e+00
-7.902051e+00
-7.782505e+00
-7.609000e+00
-7.386233e+00
-7.122058e+00
-6.827164e+00
-6.514505e+00
-6.198519e+00
-5.894232e+00
-5.616330e+00
-5.378293e+00
-5.191678e+00
-5.065590e+00
-5.006352e+00
-5.017382e+00
-5.099218e+00
-5.249668e+00
-5.464040e+00
-5.735429e+00
-6.055050e+00
-6.412615e+00
-6.796731e+00
-7.195335e+00
-7.596131e+00
-7.987020e+00
-8.356500e+00
-8.694032e+00
-8.990342e+00
-9.237665e+00
-9.429919e+00
-9.562808e+00
-9.633851e+00
-9.642347e+00
-9.589279e+00
-9.477196e+00
-9.310055e+00
-9.093076e+00
-8.832591e+00
-8.535886e+00
-8.211038e+00
-7.866721e+00
-7.511971e+00
-7.155925e+00
-6.807521e+00
-6.475199e+00
-6.166602e+00
-5.888310e+00
-5.645622e+00
-5.442389e+00
-5.280914e+00
-5.161927e+00
-5.084627e+00
-5.046797e+00
-5.044969e+00
-5.074648e+00
-5.130562e+00
-5.206943e+00
-5.297826e+00
-5.397350e+00
-5.500076e+00
-5.601277e+00
-5.697214e+00
-5.785352e+00
-5.864506e+00
-5.934877e+00
-5.997969e+00
-6.056385e+00
-6.113502e+00
-6.173075e+00
-6.238800e+00
-6.313887e+00
-6.400695e+00
-6.500461e+00
-6.613157e+00
-6.737473e+00
-6.870936e+00
-7.010131e+00
-7.151012e+00
-7.289254e+00
-7.420627e+00
-7.541356e+00
-7.648435e+00
-7.739882e+00
-7.814917e+00
-7.874047e+00
-7.919064e+00
-7.952951e+00
-7.979700e+00
-8.004062e+00
-8.031221e+00
-8.066435e+00
-8.114638e+00
-8.180038e+00
-8.265756e+00
-8.373507e+00
-8.503381e+00
-8.653743e+00
-8.821258e+00
-9.001055e+00
-9.186999e+00
-9.372051e+00
-9.548666e+00
-9.709182e+00
-9.846183e+00
-9.952797e+00
-1.002295e+01
-1.005158e+01
-1.003478e+01
-9.970017e+00
-9.856263e+00
-9.694141e+00
-9.486050e+00
-9.236200e+00
-8.950564e+00
-8.636702e+00
-8.303455e+00
-7.960520e+00
-7.617940e+00
-7.285556e+00
-6.972473e+00
-6.686591e+00
-6.434247e+00
-6.219983e+00
-6.046449e+00
-5.914430e+00
-5.822988e+00
-5.769685e+00
-5.750880e+00
-5.762080e+00
-5.798312e+00
-5.854496e+00
-5.925808e+00
-6.007990e+00
-6.097601e+00
-6.192187e+00
-6.290356e+00
-6.391766e+00
-6.497013e+00
-6.607428e+00
-6.724806e+00
-6.851077e+00
-6.987951e+00
-7.136559e+00
-7.297128e+00
-7.468730e+00
-7.649127e+00
-7.834743e+00
-8.020791e+00
-8.201537e+00
-8.370696e+00
-8.521928e+00
-8.649364e+00
-8.748118e+00
-8.814716e+00
-8.847395e+00
-8.846252e+00
-8.813238e+00
-8.751993e+00
-8.667581e+00
-8.566128e+00
-8.454419e+00
-8.339478e+00
-8.228158e+00
-8.126762e+00
-8.040696e+00
-7.974188e+00
-7.930048e+00
-7.909514e+00
-7.912166e+00
-7.935922e+00
-7.977111e+00
-8.030639e+00
-8.090216e+00
-8.148674e+00
-8.198332e+00
-8.231429e+00
-8.240587e+00
-8.219292e+00
-8.162367e+00
-8.066396e+00
-7.930082e+00
-7.754498e+00
-7.543196e+00
-7.302169e+00
-7.039640e+00
-6.765681e+00
-6.491692e+00
-6.229753e+00
-5.991914e+00
-5.789455e+00
-5.632190e+00
-5.527851e+00
-5.481619e+00
-5.495809e+00
-5.569751e+00
-5.699842e+00
-5.879770e+00
-6.100866e+00
-6.352556e+00
-6.622860e+00
-6.898925e+00
-7.167555e+00
-7.415736e+00
-7.631160e+00
-7.802737e+00
-7.921106e+00
-7.979126e+00
-7.972309e+00
-7.899174e+00
-7.761444e+00
-7.564078e+00
-7.315078e+00
-7.025091e+00
-6.706803e+00
-6.374182e+00
-6.041612e+00
-5.722979e+00
-5.430783e+00
-5.175340e+00
-4.964138e+00
-4.801410e+00
-4.687980e+00
-4.621391e+00
-4.596337e+00
-4.605328e+00
-4.639533e+00
-4.689692e+00
-4.746975e+00
-4.803711e+00
-4.853907e+00
-4.893524e+00
-4.920532e+00
-4.934764e+00
-4.937627e+00
-4.931729e+00
-4.920453e+00
-4.907540e+00
-4.896703e+00
-4.891323e+00
-4.894222e+00
-4.907575e+00
-4.932918e+00
-4.971270e+00
-5.023306e+00
-5.089554e+00
-5.170538e+00
-5.266848e+00
-5.379112e+00
-5.507857e+00
-5.653323e+00
-5.815243e+00
-5.992642e+00
-6.183715e+00
-6.385786e+00
-6.595362e+00
-6.808291e+00
-7.019972e+00
-7.225605e+00
-7.420430e+00
-7.599944e+00
-7.760051e+00
-7.897153e+00
-8.008186e+00
-8.090607e+00
-8.142370e+00
-8.161904e+00
-8.148125e+00
-8.100463e+00
-8.018926e+00
-7.904165e+00
-7.757521e+00
-7.581052e+00
-7.377506e+00
-7.150258e+00
-6.903207e+00
-6.640646e+00
-6.367127e+00
-6.087330e+00
-5.805951e+00
-5.527616e+00
-5.256839e+00
-4.998011e+00
-4.755424e+00
-4.533301e+00
-4.335832e+00
-4.167156e+00
-4.031297e+00
-3.932013e+00
-3.872575e+00
-3.855480e+00
-3.882130e+00
-3.952524e+00
-4.065000e+00
-4.216084e+00
-4.400487e+00
-4.611273e+00
-4.840194e+00
-5.078170e+00
-5.315878e+00
-5.544373e+00
-5.755720e+00
-5.943546e+00
-6.103519e+00
-6.233691e+00
-6.334702e+00
-6.409817e+00
-6.464793e+00
-6.507551e+00
-6.547665e+00
-6.595673e+00
-6.662252e+00
-6.757299e+00
-6.889002e+00
-7.062980e+00
-7.281598e+00
-7.543526e+00
-7.843619e+00
-8.173120e+00
-8.520202e+00
-8.870776e+00
-9.209498e+00
-9.520873e+00
-9.790354e+00
-1.000535e+01
-1.015608e+01
-1.023616e+01
-1.024299e+01
-1.017790e+01
-1.004597e+01
-9.855711e+00
-9.618518e+00
-9.347965e+00
-9.058976e+00
-8.766921e+00
-8.486684e+00
-8.231766e+00
-8.013472e+00
-7.840266e+00
-7.717330e+00
-7.646362e+00
-7.625643e+00
-7.650358e+00
-7.713150e+00
-7.804848e+00
-7.915333e+00
-8.034426e+00
-8.152744e+00
-8.262407e+00
-8.357547e+00
-8.434543e+00
-8.491988e+00
-8.530393e+00
-8.551685e+00
-8.558590e+00
-8.553979e+00
-8.540286e+00
-8.519055e+00
-8.490685e+00
-8.454380e+00
-8.408298e+00
-8.349865e+00
-8.276216e+00
-8.184688e+00
-8.073327e+00
-7.941342e+00
-7.789460e+00
-7.620131e+00
-7.437555e+00
-7.247511e+00
-7.056988e+00
-6.873663e+00
-6.705257e+00
-6.558862e+00
-6.440293e+00
-6.353557e+00
-6.300498e+00
-6.280664e+00
-6.291420e+00
-6.328286e+00
-6.385467e+00
-6.456498e+00
-6.534932e+00
-6.614974e+00
-6.691991e+00
-6.762834e+00
-6.825941e+00
-6.881231e+00
-6.929804e+00
-6.973529e+00
-7.014576e+00
-7.054997e+00
-7.096402e+00
-7.139784e+00
-7.185494e+00
-7.233363e+00
-7.282914e+00
-7.333621e+00
-7.385149e+00
-7.437531e+00
-7.491254e+00
-7.547230e+00
-7.606669e+00
-7.670880e+00
-7.741031e+00
-7.817918e+00
-7.901771e+00
-7.992125e+00
-8.087767e+00
-8.186739e+00
-8.286391e+00
-8.383470e+00
-8.474205e+00
-8.554410e+00
-8.619588e+00
-8.665053e+00
-8.686076e+00
-8.678061e+00
-8.636743e+00
-8.558404e+00
-8.440077e+00
-8.279738e+00
-8.076477e+00
-7.830644e+00
-7.543993e+00
-7.219815e+00
-6.863063e+00
-6.480459e+00
-6.080550e+00
-5.673658e+00
-5.271684e+00
-4.887731e+00
-4.535515e+00
-4.228614e+00
-3.979596e+00
-3.799123e+00
-3.695142e+00
-3.672248e+00
-3.731310e+00
-3.869380e+00
-4.079899e+00
-4.353158e+00
-4.676949e+00
-5.037336e+00
-5.419461e+00
-5.808334e+00
-6.189537e+00
-6.549819e+00
-6.877568e+00
-7.163148e+00
-7.399118e+00
-7.580339e+00
-7.703985e+00
-7.769474e+00
-7.778321e+00
-7.733943e+00
-7.641401e+00
-7.507117e+00
-7.338557e+00
-7.143921e+00
-6.931846e+00
-6.711150e+00
-6.490630e+00
-6.278896e+00
-6.084242e+00
-5.914497e+00
-5.776838e+00
-5.677519e+00
-5.621530e+00
-5.612185e+00
-5.650697e+00
-5.735798e+00
-5.863478e+00
-6.026928e+00
-6.216716e+00
-6.421237e+00
-6.627419e+00
-6.821628e+00
-6.990709e+00
-7.123040e+00
-7.209506e+00
-7.244274e+00
-7.225284e+00
-7.154405e+00
-7.037231e+00
-6.882557e+00
-6.701571e+00
-6.506870e+00
-6.311402e+00
-6.127447e+00
-5.965731e+00
-5.834775e+00
-5.740507e+00
-5.686166e+00
-5.672460e+00
-5.697927e+00
-5.759437e+00
-5.852740e+00
-5.973002e+00
-6.115272e+00
-6.274821e+00
-6.447355e+00
-6.629084e+00
-6.816669e+00
-7.007076e+00
-7.197369e+00
-7.384490e+00
-7.565055e+00
-7.735224e+00
-7.890649e+00
-8.026539e+00
-8.137830e+00
-8.219453e+00
-8.266661e+00
-8.275395e+00
-8.242651e+00
-8.166822e+00
-8.048001e+00
-7.888225e+00
-7.691656e+00
-7.464664e+00
-7.215799e+00
-6.955622e+00
-6.696353e+00
-6.451347e+00
-6.234381e+00
-6.058816e+00
-5.936671e+00
-5.877704e+00
-5.888577e+00
-5.972177e+00
-6.127165e+00
-6.347773e+00
-6.623892e+00
-6.941421e+00
-7.282882e+00
-7.628259e+00
-7.956040e+00
-8.244398e+00
-8.472471e+00
-8.621671e+00
-8.676928e+00
-8.627788e+00
-8.469285e+00
-8.202489e+00
-7.834691e+00
-7.379186e+00
-6.854665e+00
-6.284250e+00
-5.694240e+00
-5.112653e+00
-4.567661e+00
-4.086002e+00
-3.691476e+00
-3.403594e+00
-3.236467e+00
-3.198008e+00
-3.289486e+00
-3.505478e+00
-3.834220e+00
-4.258332e+00
-4.755863e+00
-5.301595e+00
-5.868507e+00
-6.429302e+00
-6.957904e+00
-7.430849e+00
-7.828468e+00
-8.135826e+00
-8.343368e+00
-8.447231e+00
-8.449226e+00
-8.356498e+00
-8.180888e+00
-7.938042e+00
-7.646347e+00
-7.325752e+00
-6.996569e+00
-6.678335e+00
-6.388792e+00
-6.143043e+00
-5.952911e+00
-5.826520e+00
-5.768099e+00
-5.777995e+00
-5.852902e+00
-5.986260e+00
-6.168829e+00
-6.389364e+00
-6.635374e+00
-6.893888e+00
-7.152175e+00
-7.398378e+00
-7.622009e+00
-7.814303e+00
-7.968425e+00
-8.079547e+00
-8.144821e+00
-8.163288e+00
-8.135731e+00
-8.064524e+00
-7.953464e+00
-7.807620e+00
-7.633174e+00
-7.437259e+00
-7.227761e+00
-7.013076e+00
-6.801817e+00
-6.602448e+00
-6.422885e+00
-6.270085e+00
-6.149658e+00
-6.065558e+00
-6.019885e+00
-6.012823e+00
-6.042729e+00
-6.106344e+00
-6.199108e+00
-6.315524e+00
-6.449543e+00
-6.594925e+00
-6.745555e+00
-6.895706e+00
-7.040228e+00
-7.174689e+00
-7.295449e+00
-7.399683e+00
-7.485366e+00
-7.551221e+00
-7.596651e+00
-7.621665e+00
-7.626802e+00
-7.613075e+00
-7.581919e+00
-7.535145e+00
-7.474893e+00
-7.403565e+00
-7.323747e+00
-7.238114e+00
-7.149328e+00
-7.059942e+00
-6.972327e+00
-6.888621e+00
-6.810716e+00
-6.740270e+00
-6.678742e+00
-6.627421e+00
-6.587463e+00
-6.559901e+00
-6.545635e+00
-6.545396e+00
-6.559680e+00
-6.588659e+00
-6.632070e+00
-6.689090e+00
-6.758221e+00
-6.837203e+00
-6.922973e+00
-7.011685e+00
-7.098809e+00
-7.179300e+00
-7.247830e+00
-7.299080e+00
-7.328053e+00
-7.330421e+00
-7.302855e+00
-7.243331e+00
-7.151378e+00
-7.028235e+00
-6.876903e+00
-6.702064e+00
-6.509872e+00
-6.307625e+00
-6.103339e+00
-5.905265e+00
-5.721378e+00
-5.558901e+00
-5.423884e+00
-5.320888e+00
-5.252794e+00
-5.220745e+00
-5.224226e+00
-5.261258e+00
-5.328696e+00
-5.422577e+00
-5.538488e+00
-5.671925e+00
-5.818589e+00
-5.974611e+00
-6.136690e+00
-6.302128e+00
-6.468789e+00
-6.634974e+00
-6.799259e+00
-6.960312e+00
-7.116725e+00
-7.266880e+00
-7.408874e+00
-7.540506e+00
-7.659329e+00
-7.762754e+00
-7.848200e+00
-7.913256e+00
-7.955863e+00
-7.974477e+00
-7.968221e+00
-7.937005e+00
-7.881606e+00
-7.803695e+00
-7.705802e+00
-7.591217e+00
-7.463834e+00
-7.327943e+00
-7.188001e+00
-7.048387e+00
-6.913173e+00
-6.785909e+00
-6.669443e+00
-6.565783e+00
-6.475997e+00
-6.400164e+00
-6.337392e+00
-6.285886e+00
-6.243093e+00
-6.205928e+00
-6.171048e+00
-6.135192e+00
-6.095528e+00
-6.049995e+00
-5.997581e+00
-5.938518e+00
-5.874356e+00
-5.807909e+00
-5.743064e+00
-5.684472e+00
-5.637153e+00
-5.606042e+00
-5.595542e+00
-5.609121e+00
-5.648992e+00
-5.715921e+00
-5.809155e+00
-5.926472e+00
-6.064337e+00
-6.218133e+00
-6.382439e+00
-6.551344e+00
-6.718766e+00
-6.878769e+00
-7.025879e+00
-7.155382e+00
-7.263591e+00
-7.348061e+00
-7.407733e+00
-7.442990e+00
-7.455594e+00
-7.448525e+00
-7.425727e+00
-7.391787e+00
-7.351598e+00
-7.310026e+00
-7.271620e+00
-7.240363e+00
-7.219476e+00
-7.211254e+00
-7.216925e+00
-7.236533e+00
-7.268858e+00
-7.311398e+00
-7.360430e+00
-7.411171e+00
-7.458047e+00
-7.495041e+00
-7.516112e+00
-7.515641e+00
-7.488869e+00
-7.432295e+00
-7.344010e+00
-7.223922e+00
-7.073878e+00
-6.897654e+00
-6.700817e+00
-6.490448e+00
-6.274760e+00
-6.062604e+00
-5.862912e+00
-5.684106e+00
-5.533509e+00
-5.416810e+00
-5.337613e+00
-5.297116e+00
-5.293931e+00
-5.324088e+00
-5.381208e+00
-5.456865e+00
-5.541113e+00
-5.623170e+00
-5.692195e+00
-5.738118e+00
-5.752445e+00
-5.728957e+00
-5.664236e+00
-5.557974e+00
-5.413022e+00
-5.235189e+00
-5.032831e+00
-4.816249e+00
-4.596984e+00
-4.387038e+00
-4.198098e+00
-4.040799e+00
-3.924091e+00
-3.854735e+00
-3.836977e+00
-3.872422e+00
-3.960109e+00
-4.096777e+00
-4.277286e+00
-4.495141e+00
-4.743054e+00
-5.013484e+00
-5.299094e+00
-5.593097e+00
-5.889463e+00
-6.182991e+00
-6.469270e+00
-6.744548e+00
-7.005552e+00
-7.249300e+00
-7.472933e+00
-7.673603e+00
-7.848434e+00
-7.994571e+00
-8.109307e+00
-8.190289e+00
-8.235771e+00
-8.244887e+00
-8.217906e+00
-8.156444e+00
-8.063593e+00
-7.943954e+00
-7.803550e+00
-7.649626e+00
-7.490308e+00
-7.334167e+00
-7.189678e+00
-7.064628e+00
-6.965522e+00
-6.897026e+00
-6.861525e+00
-6.858838e+00
-6.886131e+00
-6.938069e+00
-7.007203e+00
-7.084578e+00
-7.160530e+00
-7.225584e+00
-7.271384e+00
-7.291547e+00
-7.282344e+00
-7.243126e+00
-7.176446e+00
-7.087847e+00
-6.985350e+00
-6.878677e+00
-6.778317e+00
-6.694516e+00
-6.636296e+00
-6.610605e+00
-6.621660e+00
-6.670539e+00
-6.755046e+00
-6.869857e+00
-7.006922e+00
-7.156108e+00
-7.306013e+00
-7.444907e+00
-7.561724e+00
-7.647001e+00
-7.693708e+00
-7.697877e+00
-7.658979e+00
-7.580032e+00
-7.467431e+00
-7.330521e+00
-7.180951e+00
-7.031867e+00
-6.896980e+00
-6.789591e+00
-6.721611e+00
-6.702680e+00
-6.739409e+00
-6.834838e+00
-6.988120e+00
-7.194482e+00
-7.445438e+00
-7.729265e+00
-8.031705e+00
-8.336857e+00
-8.628216e+00
-8.889774e+00
-9.107130e+00
-9.268491e+00
-9.365489e+00
-9.393743e+00
-9.353089e+00
-9.247484e+00
-9.084590e+00
-8.875093e+00
-8.631826e+00
-8.368808e+00
-8.100264e+00
-7.839724e+00
-7.599249e+00
-7.388839e+00
-7.216033e+00
-7.085696e+00
-7.000001e+00
-6.958546e+00
-6.958600e+00
-6.995416e+00
-7.062601e+00
-7.152499e+00
-7.256583e+00
-7.365852e+00
-7.471225e+00
-7.563956e+00
-7.636050e+00
-7.680675e+00
-7.692545e+00
-7.668229e+00
-7.606357e+00
-7.507688e+00
-7.375040e+00
-7.213092e+00
-7.028079e+00
-6.827429e+00
-6.619374e+00
-6.412564e+00
-6.215705e+00
-6.037230e+00
-5.885003e+00
-5.766059e+00
-5.686361e+00
-5.650576e+00
-5.661869e+00
-5.721706e+00
-5.829682e+00
-5.983400e+00
-6.178416e+00
-6.408298e+00
-6.664806e+00
-6.938214e+00
-7.217759e+00
-7.492185e+00
-7.750337e+00
-7.981768e+00
-8.177285e+00
-8.329413e+00
-8.432734e+00
-8.484074e+00
-8.482544e+00
-8.429432e+00
-8.327980e+00
-8.183072e+00
-8.000876e+00
-7.788484e+00
-7.553564e+00
-7.304072e+00
-7.048004e+00
-6.793214e+00
-6.547276e+00
-6.317386e+00
-6.110287e+00
-5.932184e+00
-5.788647e+00
-5.684469e+00
-5.623473e+00
-5.608277e+00
-5.640046e+00
-5.718261e+00
-5.840559e+00
-6.002693e+00
-6.198638e+00
-6.420856e+00
-6.660711e+00
-6.908970e+00
-7.156359e+00
-7.394073e+00
-7.614215e+00
-7.810103e+00
-7.976432e+00
-8.109318e+00
-8.206231e+00
-8.265859e+00
-8.287950e+00
-8.273147e+00
-8.222862e+00
-8.139188e+00
-8.024843e+00
-7.883163e+00
-7.718086e+00
-7.534145e+00
-7.336432e+00
-7.130524e+00
-6.922378e+00
-6.718182e+00
-6.524181e+00
-6.346466e+00
-6.190734e+00
-6.062030e+00
-5.964476e+00
-5.900999e+00
-5.873102e+00
-5.880679e+00
-5.921923e+00
-5.993328e+00
-6.089816e+00
-6.204976e+00
-6.331412e+00
-6.461187e+00
-6.586323e+00
-6.699339e+00
-6.793767e+00
-6.864612e+00
-6.908710e+00
-6.924946e+00
-6.914316e+00
-6.879823e+00
-6.826226e+00
-6.759655e+00
-6.687141e+00
-6.616099e+00
-6.553803e+00
-6.506899e+00
-6.480987e+00
-6.480290e+00
-6.507430e+00
-6.563292e+00
-6.646986e+00
-6.755884e+00
-6.885737e+00
-7.030874e+00
-7.184478e+00
-7.338945e+00
-7.486323e+00
-7.618792e+00
-7.729170e+00
-7.811401e+00
-7.860979e+00
-7.875285e+00
-7.853782e+00
-7.798074e+00
-7.711795e+00
-7.600343e+00
-7.470478e+00
-7.329818e+00
-7.186281e+00
-7.047522e+00
-6.920420e+00
-6.810660e+00
-6.722420e+00
-6.658200e+00
-6.618759e+00
-6.603175e+00
-6.608984e+00
-6.632404e+00
-6.668606e+00
-6.712037e+00
-6.756757e+00
-6.796799e+00
-6.826512e+00
-6.840876e+00
-6.835763e+00
-6.808141e+00
-6.756199e+00
-6.679417e+00
-6.578569e+00
-6.455681e+00
-6.313946e+00
-6.157595e+00
-5.991726e+00
-5.822082e+00
-5.654799e+00
-5.496109e+00
-5.352030e+00
-5.228047e+00
-5.128806e+00
-5.057840e+00
-5.017355e+00
-5.008068e+00
-5.029146e+00
-5.078228e+00
-5.151553e+00
-5.244179e+00
-5.350274e+00
-5.463473e+00
-5.577238e+00
-5.685236e+00
-5.781688e+00
-5.861694e+00
-5.921515e+00
-5.958812e+00
-5.972828e+00
-5.964485e+00
-5.936385e+00
-5.892684e+00
-5.838825e+00
-5.781129e+00
-5.726268e+00
-5.680652e+00
-5.649805e+00
-5.637791e+00
-5.646775e+00
-5.676784e+00
-5.725684e+00
-5.789408e+00
-5.862396e+00
-5.938194e+00
-6.010152e+00
-6.072129e+00
-6.119134e+00
-6.147831e+00
-6.156860e+00
-6.146969e+00
-6.120935e+00
-6.083310e+00
-6.040023e+00
-5.997872e+00
-5.963939e+00
-5.944978e+00
-5.946798e+00
-5.973687e+00
-6.027900e+00
-6.109278e+00
-6.215011e+00
-6.339616e+00
-6.475136e+00
-6.611594e+00
-6.737684e+00
-6.841670e+00
-6.912423e+00
-6.940524e+00
-6.919304e+00
-6.845718e+00
-6.720926e+00
-6.550504e+00
-6.344232e+00
-6.115464e+00
-5.880134e+00
-5.655498e+00
-5.458748e+00
-5.305611e+00
-5.209098e+00
-5.178482e+00
-5.218597e+00
-5.329515e+00
-5.506592e+00
-5.740884e+00
-6.019870e+00
-6.328423e+00
-6.649913e+00
-6.967370e+00
-7.264593e+00
-7.527136e+00
-7.743098e+00
-7.903701e+00
-8.003624e+00
-8.041102e+00
-8.017813e+00
-7.938568e+00
-7.810849e+00
-7.644231e+00
-7.449735e+00
-7.239152e+00
-7.024383e+00
-6.816833e+00
-6.626878e+00
-6.463434e+00
-6.333632e+00
-6.242603e+00
-6.193369e+00
-6.186828e+00
-6.221816e+00
-6.295242e+00
-6.402264e+00
-6.536505e+00
-6.690305e+00
-6.855009e+00
-7.021287e+00
-7.179508e+00
-7.320147e+00
-7.434230e+00
-7.513804e+00
-7.552403e+00
-7.545490e+00
-7.490833e+00
-7.388788e+00
-7.242450e+00
-7.057637e+00
-6.842688e+00
-6.608074e+00
-6.365821e+00
-6.128803e+00
-5.909933e+00
-5.721353e+00
-5.573674e+00
-5.475345e+00
-5.432187e+00
-5.447115e+00
-5.520061e+00
-5.648054e+00
-5.825459e+00
-6.044340e+00
-6.294913e+00
-6.566089e+00
-6.846070e+00
-7.122974e+00
-7.385464e+00
-7.623342e+00
-7.828069e+00
-7.993163e+00
-8.114445e+00
-8.190115e+00
-8.220648e+00
-8.208542e+00
-8.157948e+00
-8.074232e+00
-7.963528e+00
-7.832317e+00
-7.687063e+00
-7.533928e+00
-7.378554e+00
-7.225922e+00
-7.080254e+00
-6.944966e+00
-6.822661e+00
-6.715142e+00
-6.623456e+00
-6.547967e+00
-6.488453e+00
-6.444236e+00
-6.414337e+00
-6.397656e+00
-6.393149e+00
-6.399978e+00
-6.417616e+00
-6.445876e+00
-6.484863e+00
-6.534868e+00
-6.596217e+00
-6.669129e+00
-6.753599e+00
-6.849325e+00
-6.955688e+00
-7.071753e+00
-7.196286e+00
-7.327752e+00
-7.464289e+00
-7.603658e+00
-7.743177e+00
-7.879662e+00
-8.009408e+00
-8.128211e+00
-8.231461e+00
-8.314307e+00
-8.371893e+00
-8.399650e+00
-8.393632e+00
-8.350873e+00
-8.269721e+00
-8.150136e+00
-7.993898e+00
-7.804722e+00
-7.588245e+00
-7.351877e+00
-7.104525e+00
-6.856192e+00
-6.617488e+00
-6.399071e+00
-6.211086e+00
-6.062622e+00
-5.961246e+00
-5.912618e+00
-5.920207e+00
-5.985104e+00
-6.105902e+00
-6.278659e+00
-6.496924e+00
-6.751855e+00
-7.032460e+00
-7.325976e+00
-7.618417e+00
-7.895278e+00
-8.142351e+00
-8.346611e+00
-8.497063e+00
-8.585500e+00
-8.607061e+00
-8.560560e+00
-8.448524e+00
-8.276961e+00
-8.054855e+00
-7.793456e+00
-7.505430e+00
-7.203958e+00
-6.901858e+00
-6.610823e+00
-6.340809e+00
-6.099624e+00
-5.892686e+00
-5.722959e+00
-5.591028e+00
-5.495265e+00
-5.432082e+00
-5.396235e+00
-5.381172e+00
-5.379424e+00
-5.383032e+00
-5.383995e+00
-5.374751e+00
-5.348645e+00
-5.300383e+00
-5.226438e+00
-5.125357e+00
-4.997956e+00
-4.847362e+00
-4.678881e+00
-4.499704e+00
-4.318441e+00
-4.144536e+00
-3.987603e+00
-3.856734e+00
-3.759841e+00
-3.703086e+00
-3.690440e+00
-3.723406e+00
-3.800928e+00
-3.919478e+00
-4.073329e+00
-4.254970e+00
-4.455650e+00
-4.666000e+00
-4.876684e+00
-5.079049e+00
-5.265708e+00
-5.431036e+00
-5.571530e+00
-5.686016e+00
-5.775680e+00
-5.843912e+00
-5.895971e+00
-5.938487e+00
-5.978824e+00
-6.024374e+00
-6.081831e+00
-6.156521e+00
-6.251866e+00
-6.369029e+00
-6.506779e+00
-6.661595e+00
-6.827975e+00
-6.998935e+00
-7.166621e+00
-7.322986e+00
-7.460443e+00
-7.572436e+00
-7.653867e+00
-7.701350e+00
-7.713285e+00
-7.689757e+00
-7.632328e+00
-7.543753e+00
-7.427681e+00
-7.288374e+00
-7.130469e+00
-6.958784e+00
-6.778152e+00
-6.593286e+00
-6.408644e+00
-6.228319e+00
-6.055941e+00
-5.894610e+00
-5.746879e+00
-5.614777e+00
-5.499891e+00
-5.403465e+00
-5.326520e+00
-5.269947e+00
-5.234563e+00
-5.221098e+00
-5.230128e+00
-5.261945e+00
-5.316398e+00
-5.392741e+00
-5.489509e+00
-5.604450e+00
-5.734541e+00
-5.876080e+00
-6.024851e+00
-6.176358e+00
-6.326090e+00
-6.469819e+00
-6.603887e+00
-6.725467e+00
-6.832785e+00
-6.925255e+00
-7.003527e+00
-7.069408e+00
-7.125642e+00
-7.175570e+00
-7.222687e+00
-7.270146e+00
-7.320271e+00
-7.374156e+00
-7.431393e+00
-7.489972e+00
-7.546375e+00
-7.595841e+00
-7.632784e+00
-7.651323e+00
-7.645872e+00
-7.611743e+00
-7.545721e+00
-7.446536e+00
-7.315213e+00
-7.155222e+00
-6.972418e+00
-6.774751e+00
-6.571755e+00
-6.373880e+00
-6.191708e+00
-6.035153e+00
-5.912698e+00
-5.830769e+00
-5.793271e+00
-5.801343e+00
-5.853344e+00
-5.945053e+00
-6.070065e+00
-6.220320e+00
-6.386712e+00
-6.559708e+00
-6.729921e+00
-6.888619e+00
-7.028124e+00
-7.142154e+00
-7.226073e+00
-7.277108e+00
-7.294506e+00
-7.279635e+00
-7.236005e+00
-7.169189e+00
-7.086619e+00
-6.997241e+00
-6.911048e+00
-6.838500e+00
-6.789867e+00
-6.774544e+00
-6.800372e+00
-6.873028e+00
-6.995499e+00
-7.167700e+00
-7.386257e+00
-7.644488e+00
-7.932606e+00
-8.238160e+00
-8.546712e+00
-8.842705e+00
-9.110479e+00
-9.335338e+00
-9.504580e+00
-9.608376e+00
-9.640430e+00
-9.598348e+00
-9.483710e+00
-9.301840e+00
-9.061336e+00
-8.773406e+00
-8.451088e+00
-8.108423e+00
-7.759634e+00
-7.418372e+00
-7.097059e+00
-6.806369e+00
-6.554864e+00
-6.348802e+00
-6.192103e+00
-6.086467e+00
-6.031596e+00
-6.025495e+00
-6.064793e+00
-6.145046e+00
-6.260999e+00
-6.406789e+00
-6.576087e+00
-6.762204e+00
-6.958187e+00
-7.156935e+00
-7.351364e+00
-7.534642e+00
-7.700491e+00
-7.843548e+00
-7.959731e+00
-8.046579e+00
-8.103468e+00
-8.131666e+00
-8.134178e+00
-8.115368e+00
-8.080414e+00
-8.034632e+00
-7.982797e+00
-7.928529e+00
-7.873838e+00
-7.818879e+00
-7.761937e+00
-7.699648e+00
-7.627413e+00
-7.539970e+00
-7.432052e+00
-7.299067e+00
-7.137713e+00
-6.946492e+00
-6.726038e+00
-6.479252e+00
-6.211221e+00
-5.928937e+00
-5.640860e+00
-5.356369e+00
-5.085176e+00
-4.836751e+00
-4.619822e+00
-4.441968e+00
-4.309318e+00
-4.226355e+00
-4.195779e+00
-4.218449e+00
-4.293348e+00
-4.417598e+00
-4.586521e+00
-4.793747e+00
-5.031388e+00
-5.290282e+00
-5.560306e+00
-5.830747e+00
-6.090722e+00
-6.329634e+00
-6.537627e+00
-6.706033e+00
-6.827787e+00
-6.897771e+00
-6.913093e+00
-6.873259e+00
-6.780245e+00
-6.638457e+00
-6.454573e+00
-6.237278e+00
-5.996908e+00
-5.744995e+00
-5.493750e+00
-5.255499e+00
-5.042084e+00
-4.864290e+00
-4.731307e+00
-4.650286e+00
-4.626017e+00
-4.660749e+00
-4.754156e+00
-4.903443e+00
-5.103557e+00
-5.347490e+00
-5.626638e+00
-5.931196e+00
-6.250587e+00
-6.573909e+00
-6.890402e+00
-7.189920e+00
-7.463401e+00
-7.703313e+00
-7.904048e+00
-8.062219e+00
-8.176852e+00
-8.249438e+00
-8.283823e+00
-8.285968e+00
-8.263563e+00
-8.225530e+00
-8.181445e+00
-8.140917e+00
-8.112957e+00
-8.105381e+00
-8.124290e+00
-8.173653e+00
-8.255026e+00
-8.367419e+00
-8.507315e+00
-8.668848e+00
-8.844113e+00
-9.023597e+00
-9.196698e+00
-9.352316e+00
-9.479466e+00
-9.567906e+00
-9.608713e+00
-9.594797e+00
-9.521312e+00
-9.385946e+00
-9.189090e+00
-8.933875e+00
-8.626092e+00
-8.273985e+00
-7.887926e+00
-7.479970e+00
-7.063306e+00
-6.651612e+00
-6.258360e+00
-5.896108e+00
-5.575827e+00
-5.306312e+00
-5.093722e+00
-4.941281e+00
-4.849154e+00
-4.814520e+00
-4.831819e+00
-4.893173e+00
-4.988926e+00
-5.108292e+00
-5.240043e+00
-5.373211e+00
-5.497750e+00
-5.605131e+00
-5.688833e+00
-5.744695e+00
-5.771126e+00
-5.769142e+00
-5.742233e+00
-5.696072e+00
-5.638072e+00
-5.576842e+00
-5.521570e+00
-5.481391e+00
-5.464790e+00
-5.479065e+00
-5.529899e+00
-5.621037e+00
-5.754076e+00
-5.928364e+00
-6.140995e+00
-6.386891e+00
-6.658960e+00
-6.948343e+00
-7.244729e+00
-7.536758e+00
-7.812483e+00
-8.059906e+00
-8.267549e+00
-8.425053e+00
-8.523769e+00
-8.557306e+00
-8.522003e+00
-8.417274e+00
-8.245803e+00
-8.013552e+00
-7.729578e+00
-7.405653e+00
-7.055713e+00
-6.695151e+00
-6.340008e+00
-6.006103e+00
-5.708156e+00
-5.458959e+00
-5.268650e+00
-5.144132e+00
-5.088683e+00
-5.101787e+00
-5.179193e+00
-5.313223e+00
-5.493299e+00
-5.706661e+00
-5.939251e+00
-6.176672e+00
-6.405182e+00
-6.612636e+00
-6.789280e+00
-6.928362e+00
-7.026471e+00
-7.083598e+00
-7.102917e+00
-7.090335e+00
-7.053857e+00
-7.002858e+00
-6.947336e+00
-6.897205e+00
-6.861685e+00
-6.848806e+00
-6.865031e+00
-6.915003e+00
-7.001381e+00
-7.124763e+00
-7.283691e+00
-7.474718e+00
-7.692561e+00
-7.930320e+00
-8.179784e+00
-8.431800e+00
-8.676690e+00
-8.904691e+00
-9.106383e+00
-9.273078e+00
-9.397156e+00
-9.472335e+00
-9.493891e+00
-9.458817e+00
-9.365949e+00
-9.216060e+00
-9.011897e+00
-8.758172e+00
-8.461478e+00
-8.130134e+00
-7.773933e+00
-7.403824e+00
-7.031515e+00
-6.669033e+00
-6.328234e+00
-6.020317e+00
-5.755330e+00
-5.541714e+00
-5.385889e+00
-5.291920e+00
-5.261275e+00
-5.292710e+00
-5.382285e+00
-5.523536e+00
-5.707784e+00
-5.924581e+00
-6.162261e+00
-6.408562e+00
-6.651295e+00
-6.879007e+00
-7.081607e+00
-7.250912e+00
-7.381076e+00
-7.468857e+00
-7.513715e+00
-7.517705e+00
-7.485177e+00
-7.422305e+00
-7.336485e+00
-7.235648e+00
-7.127566e+00
-7.019198e+00
-6.916143e+00
-6.822258e+00
-6.739461e+00
-6.667755e+00
-6.605461e+00
-6.549630e+00
-6.496611e+00
-6.442691e+00
-6.384733e+00
-6.320762e+00
-6.250399e+00
-6.175111e+00
-6.098236e+00
-6.024783e+00
-5.961023e+00
-5.913913e+00
-5.890404e+00
-5.896691e+00
-5.937492e+00
-6.015421e+00
-6.130512e+00
-6.279982e+00
-6.458242e+00
-6.657183e+00
-6.866719e+00
-7.075542e+00
-7.272025e+00
-7.445200e+00
-7.585712e+00
-7.686682e+00
-7.744380e+00
-7.758649e+00
-7.733017e+00
-7.674483e+00
-7.592974e+00
-7.500520e+00
-7.410221e+00
-7.335104e+00
-7.286989e+00
-7.275481e+00
-7.307178e+00
-7.385180e+00
-7.508898e+00
-7.674184e+00
-7.873708e+00
-8.097535e+00
-8.333830e+00
-8.569629e+00
-8.791628e+00
-8.986967e+00
-9.143964e+00
-9.252790e+00
-9.306045e+00
-9.299202e+00
-9.230895e+00
-9.103002e+00
-8.920532e+00
-8.691296e+00
-8.425390e+00
-8.134537e+00
-7.831327e+00
-7.528434e+00
-7.237859e+00
-6.970274e+00
-6.734512e+00
-6.537212e+00
-6.382659e+00
-6.272770e+00
-6.207229e+00
-6.183715e+00
-6.198197e+00
-6.245263e+00
-6.318461e+00
-6.410641e+00
-6.514283e+00
-6.621828e+00
-6.725998e+00
-6.820113e+00
-6.898400e+00
-6.956258e+00
-6.990484e+00
-6.999394e+00
-6.982831e+00
-6.942042e+00
-6.879432e+00
-6.798212e+00
-6.702020e+00
-6.594545e+00
-6.479242e+00
-6.359164e+00
-6.236936e+00
-6.114859e+00
-5.995107e+00
-5.879961e+00
-5.772042e+00
-5.674456e+00
-5.590856e+00
-5.525366e+00
-5.482400e+00
-5.466372e+00
-5.481358e+00
-5.530741e+00
-5.616885e+00
-5.740876e+00
-5.902345e+00
-6.099380e+00
-6.328523e+00
-6.584856e+00
-6.862138e+00
-7.153014e+00
-7.449243e+00
-7.741973e+00
-8.022018e+00
-8.280160e+00
-8.507450e+00
-8.695535e+00
-8.836983e+00
-8.925620e+00
-8.956860e+00
-8.927990e+00
-8.838399e+00
-8.689709e+00
-8.485800e+00
-8.232695e+00
-7.938321e+00
-7.612144e+00
-7.264700e+00
-6.907073e+00
-6.550336e+00
-6.205042e+00
-5.880789e+00
-5.585910e+00
-5.327305e+00
-5.110418e+00
-4.939325e+00
-4.816890e+00
-4.744937e+00
-4.724373e+00
-4.755224e+00
-4.836563e+00
-4.966334e+00
-5.141124e+00
-5.355921e+00
-5.603940e+00
-5.876569e+00
-6.163494e+00
-6.453011e+00
-6.732533e+00
-6.989264e+00
-7.210980e+00
-7.386858e+00
-7.508278e+00
-7.569518e+00
-7.568283e+00
-7.506002e+00
-7.387875e+00
-7.222622e+00
-7.021968e+00
-6.799866e+00
-6.571523e+00
-6.352292e+00
-6.156526e+00
-5.996467e+00
-5.881301e+00
-5.816434e+00
-5.803071e+00
-5.838137e+00
-5.914542e+00
-6.021774e+00
-6.146763e+00
-6.274956e+00
-6.391513e+00
-6.482538e+00
-6.536244e+00
-6.543978e+00
-6.501003e+00
-6.406973e+00
-6.266060e+00
-6.086695e+00
-5.880954e+00
-5.663651e+00
-5.451202e+00
-5.260398e+00
-5.107174e+00
-5.005496e+00
-4.966430e+00
-4.997455e+00
-5.102049e+00
-5.279527e+00
-5.525131e+00
-5.830322e+00
-6.183261e+00
-6.569427e+00
-6.972360e+00
-7.374502e+00
-7.758106e+00
-8.106180e+00
-8.403417e+00
-8.637051e+00
-8.797574e+00
-8.879254e+00
-8.880396e+00
-8.803334e+00
-8.654157e+00
-8.442192e+00
-8.179306e+00
-7.879089e+00
-7.555977e+00
-7.224377e+00
-6.897845e+00
-6.588369e+00
-6.305789e+00
-6.057395e+00
-5.847734e+00
-5.678626e+00
-5.549395e+00
-5.457280e+00
-5.397977e+00
-5.366259e+00
-5.356603e+00
-5.363758e+00
-5.383186e+00
-5.411353e+00
-5.445830e+00
-5.485216e+00
-5.528909e+00
-5.576790e+00
-5.628864e+00
-5.684938e+00
-5.744385e+00
-5.806027e+00
-5.868146e+00
-5.928605e+00
-5.985042e+00
-6.035095e+00
-6.076625e+00
-6.107883e+00
-6.127642e+00
-6.135251e+00
-6.130659e+00
-6.114404e+00
-6.087583e+00
-6.051802e+00
-6.009114e+00
-5.961926e+00
-5.912879e+00
-5.864713e+00
-5.820107e+00
-5.781550e+00
-5.751213e+00
-5.730873e+00
-5.721852e+00
-5.724989e+00
-5.740610e+00
-5.768515e+00
-5.807955e+00
-5.857637e+00
-5.915745e+00
-5.980007e+00
-6.047799e+00
-6.116286e+00
-6.182586e+00
-6.243934e+00
-6.297845e+00
-6.342250e+00
-6.375606e+00
-6.396974e+00
-6.406062e+00
-6.403234e+00
-6.389476e+00
-6.366336e+00
-6.335838e+00
-6.300381e+00
-6.262647e+00
-6.225515e+00
-6.191998e+00
-6.165179e+00
-6.148137e+00
-6.143832e+00
-6.154949e+00
-6.183688e+00
-6.231523e+00
-6.298985e+00
-6.385493e+00
-6.489294e+00
-6.607530e+00
-6.736429e+00
-6.871605e+00
-7.008418e+00
-7.142346e+00
-7.269316e+00
-7.385948e+00
-7.489689e+00
-7.578822e+00
-7.652373e+00
-7.709954e+00
-7.751566e+00
-7.777443e+00
-7.787941e+00
-7.783509e+00
-7.764734e+00
-7.732435e+00
-7.687750e+00
-7.632198e+00
-7.567647e+00
-7.496178e+00
-7.419853e+00
-7.340410e+00
-7.258939e+00
-7.175622e+00
-7.089585e+00
-6.998925e+00
-6.900940e+00
-6.792532e+00
-6.670746e+00
-6.533368e+00
-6.379489e+00
-6.209961e+00
-6.027686e+00
-5.837682e+00
-5.646936e+00
-5.464024e+00
-5.298545e+00
-5.160392e+00
-5.058924e+00
-5.002123e+00
-4.995810e+00
-5.043017e+00
-5.143601e+00
-5.294144e+00
-5.488177e+00
-5.716692e+00
-5.968889e+00
-6.233071e+00
-6.497570e+00
-6.751601e+00
-6.985965e+00
-7.193532e+00
-7.369489e+00
-7.511357e+00
-7.618824e+00
-7.693421e+00
-7.738115e+00
-7.756866e+00
-7.754191e+00
-7.734761e+00
-7.703064e+00
-7.663125e+00
-7.618290e+00
-7.571070e+00
-7.523041e+00
-7.474822e+00
-7.426137e+00
-7.375983e+00
-7.322886e+00
-7.265256e+00
-7.201774e+00
-7.131781e+00
-7.055618e+00
-6.974848e+00
-6.892358e+00
-6.812305e+00
-6.739934e+00
-6.681275e+00
-6.642759e+00
-6.630760e+00
-6.651121e+00
-6.708648e+00
-6.806642e+00
-6.946474e+00
-7.127253e+00
-7.345622e+00
-7.595727e+00
-7.869357e+00
-8.156280e+00
-8.444761e+00
-8.722216e+00
-8.975965e+00
-9.194038e+00
-9.365951e+00
-9.483401e+00
-9.540829e+00
-9.535785e+00
-9.469087e+00
-9.344751e+00
-9.169708e+00
-8.953355e+00
-8.706964e+00
-8.443023e+00
-8.174537e+00
-7.914353e+00
-7.674519e+00
-7.465718e+00
-7.296787e+00
-7.174322e+00
-7.102401e+00
-7.082414e+00
-7.113031e+00
-7.190303e+00
-7.307904e+00
-7.457492e+00
-7.629167e+00
-7.811995e+00
-7.994558e+00
-8.165494e+00
-8.314017e+00
-8.430396e+00
-8.506383e+00
-8.535581e+00
-8.513755e+00
-8.439040e+00
-8.312067e+00
-8.135953e+00
-7.916174e+00
-7.660303e+00
-7.377630e+00
-7.078690e+00
-6.774721e+00
-6.477093e+00
-6.196747e+00
-5.943662e+00
-5.726396e+00
-5.551713e+00
-5.424323e+00
-5.346733e+00
-5.319243e+00
-5.340048e+00
-5.405458e+00
-5.510199e+00
-5.647786e+00
-5.810914e+00
-5.991875e+00
-6.182942e+00
-6.376735e+00
-6.566519e+00
-6.746442e+00
-6.911670e+00
-7.058428e+00
-7.183931e+00
-7.286230e+00
-7.364009e+00
-7.416383e+00
-7.442739e+00
-7.442676e+00
-7.416048e+00
-7.363114e+00
-7.284752e+00
-7.182689e+00
-7.059691e+00
-6.919660e+00
-6.767608e+00
-6.609505e+00
-6.452011e+00
-6.302135e+00
-6.166852e+00
-6.052729e+00
-5.965579e+00
-5.910157e+00
-5.889926e+00
-5.906865e+00
-5.961335e+00
-6.052003e+00
-6.175828e+00
-6.328121e+00
-6.502692e+00
-6.692092e+00
-6.887946e+00
-7.081381e+00
-7.263511e+00
-7.425973e+00
-7.561453e+00
-7.664188e+00
-7.730385e+00
-7.758532e+00
-7.749570e+00
-7.706888e+00
-7.636156e+00
-7.544959e+00
-7.442281e+00
-7.337841e+00
-7.241346e+00
-7.161722e+00
-7.106385e+00
-7.080648e+00
-7.087301e+00
-7.126418e+00
-7.195406e+00
-7.289278e+00
-7.401121e+00
-7.522698e+00
-7.645135e+00
-7.759610e+00
-7.858005e+00
-7.933459e+00
-7.980793e+00
-7.996773e+00
-7.980212e+00
-7.931897e+00
-7.854373e+00
-7.751600e+00
-7.628515e+00
-7.490555e+00
-7.343178e+00
-7.191424e+00
-7.039564e+00
-6.890859e+00
-6.747460e+00
-6.610439e+00
-6.479953e+00
-6.355508e+00
-6.236288e+00
-6.121478e+00
-6.010552e+00
-5.903447e+00
-5.800617e+00
-5.702942e+00
-5.611528e+00
-5.527445e+00
-5.451453e+00
-5.383792e+00
-5.324066e+00
-5.271271e+00
-5.223945e+00
-5.180435e+00
-5.139248e+00
-5.099422e+00
-5.060887e+00
-5.024745e+00
-4.993429e+00
-4.970709e+00
-4.961523e+00
-4.971637e+00
-5.007173e+00
-5.074041e+00
-5.177346e+00
-5.320822e+00
-5.506367e+00
-5.733704e+00
-6.000207e+00
-6.300887e+00
-6.628535e+00
-6.973992e+00
-7.326529e+00
-7.674294e+00
-8.004817e+00
-8.305549e+00
-8.564414e+00
-8.770364e+00
-8.913909e+00
-8.987615e+00
-8.986531e+00
-8.908532e+00
-8.754555e+00
-8.528698e+00
-8.238176e+00
-7.893107e+00
-7.506125e+00
-7.091820e+00
-6.666027e+00
-6.244987e+00
-5.844459e+00
-5.478837e+00
-5.160368e+00
-4.898538e+00
-4.699684e+00
-4.566853e+00
-4.499903e+00
-4.495792e+00
-4.549016e+00
-4.652115e+00
-4.796223e+00
-4.971596e+00
-5.168141e+00
-5.375915e+00
-5.585611e+00
-5.789024e+00
-5.979472e+00
-6.152144e+00
-6.304337e+00
-6.435547e+00
-6.547391e+00
-6.643366e+00
-6.728447e+00
-6.808568e+00
-6.890026e+00
-6.978855e+00
-7.080223e+00
-7.197896e+00
-7.333818e+00
-7.487839e+00
-7.657623e+00
-7.838749e+00
-8.025013e+00
-8.208897e+00
-8.382178e+00
-8.536615e+00
-8.664645e+00
-8.760023e+00
-8.818338e+00
-8.837345e+00
-8.817113e+00
-8.759943e+00
-8.670108e+00
-8.553430e+00
-8.416744e+00
-8.267310e+00
-8.112226e+00
-7.957885e+00
-7.809537e+00
-7.670968e+00
-7.544321e+00
-7.430064e+00
-7.327092e+00
-7.232957e+00
-7.144194e+00
-7.056735e+00
-6.966348e+00
-6.869093e+00
-6.761734e+00
-6.642080e+00
-6.509213e+00
-6.363600e+00
-6.207063e+00
-6.042624e+00
-5.874242e+00
-5.706464e+00
-5.544021e+00
-5.391415e+00
-5.252523e+00
-5.130270e+00
-5.026400e+00
-4.941370e+00
-4.874378e+00
-4.823523e+00
-4.786062e+00
-4.758755e+00
-4.738232e+00
-4.721366e+00
-4.705618e+00
-4.689320e+00
-4.671906e+00
-4.654062e+00
-4.637794e+00
-4.626411e+00
-4.624412e+00
-4.637277e+00
-4.671161e+00
-4.732511e+00
-4.827628e+00
-4.962192e+00
-5.140808e+00
-5.366578e+00
-5.640772e+00
-5.962601e+00
-6.329129e+00
-6.735340e+00
-7.174335e+00
-7.637642e+00
-8.115597e+00
-8.597751e+00
-9.073265e+00
-9.531259e+00
-9.961109e+00
-1.035270e+01
-1.069665e+01
-1.098449e+01
-1.120890e+01
-1.136389e+01
-1.144503e+01
-1.144966e+01
-1.137701e+01
-1.122836e+01
-1.100705e+01
-1.071845e+01
-1.036979e+01
-9.969999e+00
-9.529366e+00
-9.059243e+00
-8.571656e+00
-8.078918e+00
-7.593244e+00
-7.126365e+00
-6.689170e+00
-6.291380e+00
-5.941253e+00
-5.645342e+00
-5.408310e+00
-5.232813e+00
-5.119466e+00
-5.066892e+00
-5.071852e+00
-5.129466e+00
-5.233490e+00
-5.376661e+00
-5.551049e+00
-5.748429e+00
-5.960607e+00
-6.179698e+00
-6.398330e+00
-6.609757e+00
-6.807892e+00
-6.987274e+00
-7.143000e+00
-7.270654e+00
-7.366277e+00
-7.426404e+00
-7.448196e+00
-7.429640e+00
-7.369822e+00
-7.269205e+00
-7.129859e+00
-6.955593e+00
-6.751933e+00
-6.525929e+00
-6.285802e+00
-6.040474e+00
-5.799020e+00
-5.570127e+00
-5.361574e+00
-5.179810e+00
-5.029628e+00
-4.913955e+00
-4.833768e+00
-4.788135e+00
-4.774378e+00
-4.788359e+00
-4.824864e+00
-4.878078e+00
-4.942088e+00
-5.011400e+00
-5.081390e+00
-5.148657e+00
-5.211239e+00
-5.268666e+00
-5.321862e+00
-5.372910e+00
-5.424726e+00
-5.480677e+00
-5.544185e+00
-5.618349e+00
-5.705607e+00
-5.807460e+00
-5.924270e+00
-6.055158e+00
-6.198007e+00
-6.349573e+00
-6.505715e+00
-6.661703e+00
-6.812602e+00
-6.953672e+00
-7.080754e+00
-7.190591e+00
-7.281068e+00
-7.351313e+00
-7.401688e+00
-7.433633e+00
-7.449408e+00
-7.451762e+00
-7.443576e+00
-7.427526e+00
-7.405828e+00
-7.380063e+00
-7.351132e+00
-7.319288e+00
-7.284260e+00
-7.245418e+00
-7.201946e+00
-7.153012e+00
-7.097904e+00
-7.036129e+00
-6.967479e+00
-6.892056e+00
-6.810286e+00
-6.722906e+00
-6.630958e+00
-6.535789e+00
-6.439059e+00
-6.342759e+00
-6.249232e+00
-6.161174e+00
-6.081603e+00
-6.013774e+00
-5.961029e+00
-5.926585e+00
-5.913268e+00
-5.923216e+00
-5.957582e+00
-6.016283e+00
-6.097810e+00
-6.199156e+00
-6.315851e+00
-6.442133e+00
-6.571233e+00
-6.695760e+00
-6.808172e+00
-6.901282e+00
-6.968802e+00
-7.005873e+00
-7.009566e+00
-6.979304e+00
-6.917171e+00
-6.828049e+00
-6.719534e+00
-6.601600e+00
-6.486002e+00
-6.385437e+00
-6.312524e+00
-6.278688e+00
-6.293050e+00
-6.361423e+00
-6.485526e+00
-6.662477e+00
-6.884639e+00
-7.139831e+00
-7.411914e+00
-7.681735e+00
-7.928360e+00
-8.130527e+00
-8.268217e+00
-8.324218e+00
-8.285546e+00
-8.144595e+00
-7.899909e+00
-7.556480e+00
-7.125557e+00
-6.623965e+00
-6.073001e+00
-5.496994e+00
-4.921670e+00
-4.372452e+00
-3.872827e+00
-3.442911e+00
-3.098298e+00
-2.849272e+00
-2.700412e+00
-2.650597e+00
-2.693399e+00
-2.817803e+00
-3.009208e+00
-3.250632e+00
-3.524046e+00
-3.811751e+00
-4.097704e+00
-4.368693e+00
-4.615281e+00
-4.832407e+00
-5.019605e+00
-5.180816e+00
-5.323810e+00
-5.459282e+00
-5.599721e+00
-5.758167e+00
-5.946959e+00
-6.176586e+00
-6.454729e+00
-6.785519e+00
-7.169066e+00
-7.601248e+00
-8.073768e+00
-8.574444e+00
-9.087744e+00
-9.595509e+00
-1.007785e+01
-1.051420e+01
-1.088435e+01
-1.116965e+01
-1.135401e+01
-1.142485e+01
-1.137395e+01
-1.119801e+01
-1.089903e+01
-1.048446e+01
-9.967063e+00
-9.364574e+00
-8.699012e+00
-7.995800e+00
-7.282617e+00
-6.588082e+00
-5.940313e+00
-5.365486e+00
-4.886479e+00
-4.521717e+00
-4.284297e+00
-4.181452e+00
-4.214386e+00
-4.378460e+00
-4.663700e+00
-5.055552e+00
-5.535794e+00
-6.083524e+00
-6.676143e+00
-7.290285e+00
-7.902668e+00
-8.490866e+00
-9.034010e+00
-9.513432e+00
-9.913246e+00
-1.022085e+01
-1.042732e+01
-1.052760e+01
-1.052064e+01
-1.040916e+01
-1.019943e+01
-9.900754e+00
-9.524963e+00
-9.085772e+00
-8.598188e+00
-8.077933e+00
-7.540922e+00
-7.002805e+00
-6.478556e+00
-5.982105e+00
-5.525981e+00
-5.120976e+00
-4.775827e+00
-4.496938e+00
-4.288176e+00
-4.150790e+00
-4.083460e+00
-4.082514e+00
-4.142292e+00
-4.255622e+00
-4.414371e+00
-4.609984e+00
-4.833979e+00
-5.078315e+00
-5.335628e+00
-5.599301e+00
-5.863397e+00
-6.122495e+00
-6.371482e+00
-6.605356e+00
-6.819125e+00
-7.007818e+00
-7.166664e+00
-7.291385e+00
-7.378603e+00
-7.426266e+00
-7.434023e+00
-7.403475e+00
-7.338250e+00
-7.243854e+00
-7.127325e+00
-6.996705e+00
-6.860423e+00
-6.726653e+00
-6.602740e+00
-6.494761e+00
-6.407278e+00
-6.343263e+00
-6.304214e+00
-6.290372e+00
-6.301023e+00
-6.334790e+00
-6.389896e+00
-6.464350e+00
-6.556037e+00
-6.662736e+00
-6.782076e+00
-6.911458e+00
-7.047986e+00
-7.188434e+00
-7.329269e+00
-7.466737e+00
-7.597020e+00
-7.716427e+00
-7.821622e+00
-7.909830e+00
-7.979023e+00
-8.028032e+00
-8.056602e+00
-8.065373e+00
-8.055808e+00
-8.030092e+00
-7.991004e+00
-7.941802e+00
-7.886101e+00
-7.827761e+00
-7.770764e+00
-7.719093e+00
-7.676591e+00
-7.646839e+00
-7.633024e+00
-7.637829e+00
-7.663339e+00
-7.710947e+00
-7.781288e+00
-7.874164e+00
-7.988483e+00
-8.122216e+00
-8.272366e+00
-8.434978e+00
-8.605176e+00
-8.777247e+00
-8.944768e+00
-9.100769e+00
-9.237949e+00
-9.348924e+00
-9.426525e+00
-9.464122e+00
-9.455982e+00
-9.397632e+00
-9.286227e+00
-9.120874e+00
-8.902920e+00
-8.636126e+00
-8.326724e+00
-7.983315e+00
-7.616586e+00
-7.238848e+00
-6.863424e+00
-6.503915e+00
-6.173415e+00
-5.883724e+00
-5.644642e+00
-5.463391e+00
-5.344223e+00
-5.288221e+00
-5.293325e+00
-5.354546e+00
-5.464357e+00
-5.613203e+00
-5.790104e+00
-5.983290e+00
-6.180846e+00
-6.371330e+00
-6.544345e+00
-6.691040e+00
-6.804537e+00
-6.880242e+00
-6.916031e+00
-6.912287e+00
-6.871781e+00
-6.799380e+00
-6.701628e+00
-6.586207e+00
-6.461340e+00
-6.335183e+00
-6.215261e+00
-6.107998e+00
-6.018351e+00
-5.949596e+00
-5.903243e+00
-5.879095e+00
-5.875424e+00
-5.889237e+00
-5.916610e+00
-5.953045e+00
-5.993823e+00
-6.034322e+00
-6.070281e+00
-6.097987e+00
-6.114398e+00
-6.117186e+00
-6.104711e+00
-6.075948e+00
-6.030372e+00
-5.967831e+00
-5.888442e+00
-5.792517e+00
-5.680558e+00
-5.553312e+00
-5.411879e+00
-5.257847e+00
-5.093416e+00
-4.921491e+00
-4.745713e+00
-4.570431e+00
-4.400607e+00
-4.241675e+00
-4.099360e+00
-3.979459e+00
-3.887597e+00
-3.828961e+00
-3.808011e+00
-3.828194e+00
-3.891681e+00
-3.999163e+00
-4.149711e+00
-4.340732e+00
-4.568010e+00
-4.825832e+00
-5.107169e+00
-5.403925e+00
-5.707217e+00
-6.007693e+00
-6.295871e+00
-6.562517e+00
-6.799030e+00
-6.997856e+00
-7.152902e+00
-7.259945e+00
-7.317000e+00
-7.324631e+00
-7.286151e+00
-7.207692e+00
-7.098088e+00
-6.968583e+00
-6.832330e+00
-6.703721e+00
-6.597563e+00
-6.528166e+00
-6.508381e+00
-6.548683e+00
-6.656353e+00
-6.834820e+00
-7.083234e+00
-7.396291e+00
-7.764329e+00
-8.173706e+00
-8.607430e+00
-9.046030e+00
-9.468599e+00
-9.853971e+00
-1.018196e+01
-1.043454e+01
-1.059698e+01
-1.065873e+01
-1.061404e+01
-1.046239e+01
-1.020845e+01
-9.861817e+00
-9.436436e+00
-8.949776e+00
-8.421823e+00
-7.873975e+00
-7.327895e+00
-6.804405e+00
-6.322456e+00
-5.898226e+00
-5.544391e+00
-5.269589e+00
-5.078110e+00
-4.969839e+00
-4.940449e+00
-4.981848e+00
-5.082831e+00
-5.229911e+00
-5.408261e+00
-5.602691e+00
-5.798625e+00
-5.982979e+00
-6.144912e+00
-6.276371e+00
-6.372408e+00
-6.431233e+00
-6.454004e+00
-6.444389e+00
-6.407940e+00
-6.351371e+00
-6.281801e+00
-6.206059e+00
-6.130101e+00
-6.058601e+00
-5.994732e+00
-5.940151e+00
-5.895163e+00
-5.859040e+00
-5.830438e+00
-5.807860e+00
-5.790090e+00
-5.776552e+00
-5.767533e+00
-5.764240e+00
-5.768697e+00
-5.783487e+00
-5.811395e+00
-5.854997e+00
-5.916258e+00
-5.996200e+00
-6.094667e+00
-6.210234e+00
-6.340261e+00
-6.481078e+00
-6.628299e+00
-6.777207e+00
-6.923160e+00
-7.061978e+00
-7.190231e+00
-7.305413e+00
-7.405979e+00
-7.491257e+00
-7.561263e+00
-7.616489e+00
-7.657690e+00
-7.685733e+00
-7.701524e+00
-7.706013e+00
-7.700265e+00
-7.685556e+00
-7.663458e+00
-7.635870e+00
-7.604965e+00
-7.573054e+00
-7.542369e+00
-7.514804e+00
-7.491670e+00
-7.473506e+00
-7.460008e+00
-7.450079e+00
-7.442027e+00
-7.433866e+00
-7.423682e+00
-7.410004e+00
-7.392112e+00
-7.370251e+00
-7.345691e+00
-7.320653e+00
-7.298099e+00
-7.281417e+00
-7.274061e+00
-7.279163e+00
-7.299174e+00
-7.335556e+00
-7.388536e+00
-7.456945e+00
-7.538150e+00
-7.628081e+00
-7.721356e+00
-7.811517e+00
-7.891366e+00
-7.953379e+00
-7.990189e+00
-7.995097e+00
-7.962586e+00
-7.888777e+00
-7.771810e+00
-7.612101e+00
-7.412456e+00
-7.178034e+00
-6.916146e+00
-6.635928e+00
-6.347874e+00
-6.063297e+00
-5.793707e+00
-5.550168e+00
-5.342649e+00
-5.179404e+00
-5.066423e+00
-5.006995e+00
-5.001419e+00
-5.046920e+00
-5.137787e+00
-5.265751e+00
-5.420592e+00
-5.590929e+00
-5.765128e+00
-5.932266e+00
-6.083047e+00
-6.210599e+00
-6.311078e+00
-6.383988e+00
-6.432198e+00
-6.461614e+00
-6.480523e+00
-6.498678e+00
-6.526205e+00
-6.572468e+00
-6.645022e+00
-6.748786e+00
-6.885510e+00
-7.053595e+00
-7.248251e+00
-7.461947e+00
-7.685092e+00
-7.906854e+00
-8.116028e+00
-8.301896e+00
-8.454998e+00
-8.567771e+00
-8.635031e+00
-8.654254e+00
-8.625676e+00
-8.552192e+00
-8.439077e+00
-8.293568e+00
-8.124336e+00
-7.940901e+00
-7.753049e+00
-7.570290e+00
-7.401405e+00
-7.254089e+00
-7.134697e+00
-7.048077e+00
-6.997461e+00
-6.984399e+00
-7.008718e+00
-7.068503e+00
-7.160117e+00
-7.278257e+00
-7.416100e+00
-7.565523e+00
-7.717430e+00
-7.862174e+00
-7.990038e+00
-8.091757e+00
-8.159011e+00
-8.184876e+00
-8.164160e+00
-8.093626e+00
-7.972090e+00
-7.800394e+00
-7.581304e+00
-7.319343e+00
-7.020604e+00
-6.692564e+00
-6.343895e+00
-5.984278e+00
-5.624178e+00
-5.274585e+00
-4.946681e+00
-4.651447e+00
-4.399224e+00
-4.199259e+00
-4.059276e+00
-3.985120e+00
-3.980501e+00
-4.046875e+00
-4.183437e+00
-4.387237e+00
-4.653384e+00
-4.975290e+00
-5.344949e+00
-5.753202e+00
-6.189991e+00
-6.644581e+00
-7.105775e+00
-7.562111e+00
-8.002092e+00
-8.414420e+00
-8.788283e+00
-9.113662e+00
-9.381654e+00
-9.584801e+00
-9.717401e+00
-9.775777e+00
-9.758511e+00
-9.666596e+00
-9.503523e+00
-9.275252e+00
-8.990068e+00
-8.658321e+00
-8.292026e+00
-7.904371e+00
-7.509135e+00
-7.120066e+00
-6.750250e+00
-6.411515e+00
-6.113906e+00
-5.865247e+00
-5.670834e+00
-5.533240e+00
-5.452273e+00
-5.425067e+00
-5.446310e+00
-5.508617e+00
-5.603017e+00
-5.719549e+00
-5.847917e+00
-5.978182e+00
-6.101424e+00
-6.210333e+00
-6.299679e+00
-6.366613e+00
-6.410762e+00
-6.434115e+00
-6.440691e+00
-6.436034e+00
-6.426572e+00
-6.418914e+00
-6.419168e+00
-6.432331e+00
-6.461839e+00
-6.509281e+00
-6.574309e+00
-6.654727e+00
-6.746733e+00
-6.845268e+00
-6.944462e+00
-7.038117e+00
-7.120213e+00
-7.185400e+00
-7.229444e+00
-7.249590e+00
-7.244805e+00
-7.215872e+00
-7.165316e+00
-7.097178e+00
-7.016642e+00
-6.929580e+00
-6.842052e+00
-6.759810e+00
-6.687857e+00
-6.630098e+00
-6.589088e+00
-6.565925e+00
-6.560268e+00
-6.570498e+00
-6.593995e+00
-6.627509e+00
-6.667580e+00
-6.710953e+00
-6.754956e+00
-6.797768e+00
-6.838583e+00
-6.877639e+00
-6.916136e+00
-6.956035e+00
-6.999790e+00
-7.050000e+00
-7.109028e+00
-7.178588e+00
-7.259353e+00
-7.350604e+00
-7.449988e+00
-7.553414e+00
-7.655135e+00
-7.748022e+00
-7.824024e+00
-7.874784e+00
-7.892325e+00
-7.869770e+00
-7.801978e+00
-7.686058e+00
-7.521693e+00
-7.311251e+00
-7.059682e+00
-6.774224e+00
-6.463964e+00
-6.139288e+00
-5.811294e+00
-5.491195e+00
-5.189777e+00
-4.916923e+00
-4.681233e+00
-4.489730e+00
-4.347672e+00
-4.258416e+00
-4.223359e+00
-4.241921e+00
-4.311563e+00
-4.427874e+00
-4.584697e+00
-4.774352e+00
-4.987923e+00
-5.215654e+00
-5.447413e+00
-5.673224e+00
-5.883817e+00
-6.071170e+00
-6.228984e+00
-6.353043e+00
-6.441447e+00
-6.494665e+00
-6.515439e+00
-6.508522e+00
-6.480303e+00
-6.438339e+00
-6.390831e+00
-6.346098e+00
-6.312050e+00
-6.295717e+00
-6.302823e+00
-6.337442e+00
-6.401748e+00
-6.495859e+00
-6.617800e+00
-6.763590e+00
-6.927459e+00
-7.102195e+00
-7.279596e+00
-7.451015e+00
-7.607950e+00
-7.742643e+00
-7.848633e+00
-7.921232e+00
-7.957867e+00
-7.958286e+00
-7.924601e+00
-7.861166e+00
-7.774305e+00
-7.671913e+00
-7.562944e+00
-7.456832e+00
-7.362873e+00
-7.289614e+00
-7.244282e+00
-7.232293e+00
-7.256888e+00
-7.318908e+00
-7.416739e+00
-7.546423e+00
-7.701909e+00
-7.875431e+00
-8.057947e+00
-8.239631e+00
-8.410369e+00
-8.560254e+00
-8.680073e+00
-8.761783e+00
-8.798962e+00
-8.787224e+00
-8.724573e+00
-8.611646e+00
-8.451822e+00
-8.251162e+00
-8.018148e+00
-7.763240e+00
-7.498245e+00
-7.235548e+00
-6.987270e+00
-6.764407e+00
-6.576059e+00
-6.428801e+00
-6.326268e+00
-6.268999e+00
-6.254541e+00
-6.277801e+00
-6.331595e+00
-6.407337e+00
-6.495792e+00
-6.587817e+00
-6.675046e+00
-6.750468e+00
-6.808879e+00
-6.847186e+00
-6.864549e+00
-6.862366e+00
-6.844083e+00
-6.814837e+00
-6.780959e+00
-6.749363e+00
-6.726884e+00
-6.719613e+00
-6.732306e+00
-6.767915e+00
-6.827285e+00
-6.909049e+00
-7.009728e+00
-7.124020e+00
-7.245241e+00
-7.365878e+00
-7.478192e+00
-7.574803e+00
-7.649219e+00
-7.696252e+00
-7.712300e+00
-7.695489e+00
-7.645678e+00
-7.564342e+00
-7.454358e+00
-7.319724e+00
-7.165248e+00
-6.996228e+00
-6.818175e+00
-6.636575e+00
-6.456715e+00
-6.283563e+00
-6.121685e+00
-5.975181e+00
-5.847622e+00
-5.741970e+00
-5.660492e+00
-5.604650e+00
-5.575006e+00
-5.571129e+00
-5.591544e+00
-5.633727e+00
-5.694146e+00
-5.768366e+00
-5.851197e+00
-5.936900e+00
-6.019440e+00
-6.092787e+00
-6.151253e+00
-6.189859e+00
-6.204706e+00
-6.193308e+00
-6.154874e+00
-6.090478e+00
-6.003101e+00
-5.897531e+00
-5.780094e+00
-5.658234e+00
-5.539972e+00
-5.433262e+00
-5.345319e+00
-5.281960e+00
-5.247045e+00
-5.242071e+00
-5.265979e+00
-5.315195e+00
-5.383893e+00
-5.464465e+00
-5.548115e+00
-5.625547e+00
-5.687656e+00
-5.726203e+00
-5.734415e+00
-5.707497e+00
-5.643020e+00
-5.541166e+00
-5.404807e+00
-5.239389e+00
-5.052635e+00
-4.854061e+00
-4.654352e+00
-4.464637e+00
-4.295730e+00
-4.157385e+00
-4.057645e+00
-4.002323e+00
-3.994664e+00
-4.035228e+00
-4.121978e+00
-4.250577e+00
-4.414850e+00
-4.607344e+00
-4.819941e+00
-5.044453e+00
-5.273137e+00
-5.499117e+00
-5.716663e+00
-5.921357e+00
-6.110118e+00
-6.281131e+00
-6.433683e+00
-6.567938e+00
-6.684677e+00
-6.785046e+00
-6.870310e+00
-6.941669e+00
-7.000114e+00
-7.046336e+00
-7.080683e+00
-7.103145e+00
-7.113358e+00
-7.110656e+00
-7.094160e+00
-7.062945e+00
-7.016279e+00
-6.953937e+00
-6.876540e+00
-6.785881e+00
-6.685147e+00
-6.579011e+00
-6.473512e+00
-6.375753e+00
-6.293406e+00
-6.234113e+00
-6.204817e+00
-6.211138e+00
-6.256826e+00
-6.343374e+00
-6.469785e+00
-6.632535e+00
-6.825694e+00
-7.041201e+00
-7.269275e+00
-7.498937e+00
-7.718625e+00
-7.916874e+00
-8.083028e+00
-8.207944e+00
-8.284613e+00
-8.308665e+00
-8.278692e+00
-8.196354e+00
-8.066257e+00
-7.895600e+00
-7.693652e+00
-7.471084e+00
-7.239247e+00
-7.009447e+00
-6.792280e+00
-6.597067e+00
-6.431408e+00
-6.300872e+00
-6.208825e+00
-6.156373e+00
-6.142443e+00
-6.163959e+00
-6.216137e+00
-6.292851e+00
-6.387073e+00
-6.491343e+00
-6.598252e+00
-6.700885e+00
-6.793220e+00
-6.870449e+00
-6.929199e+00
-6.967672e+00
-6.985669e+00
-6.984542e+00
-6.967051e+00
-6.937184e+00
-6.899917e+00
-6.860971e+00
-6.826547e+00
-6.803053e+00
-6.796819e+00
-6.813783e+00
-6.859165e+00
-6.937117e+00
-7.050391e+00
-7.200033e+00
-7.385147e+00
-7.602747e+00
-7.847725e+00
-8.112944e+00
-8.389469e+00
-8.666930e+00
-8.934005e+00
-9.179009e+00
-9.390543e+00
-9.558168e+00
-9.673036e+00
-9.728431e+00
-9.720165e+00
-9.646801e+00
-9.509692e+00
-9.312840e+00
-9.062602e+00
-8.767279e+00
-8.436634e+00
-8.081393e+00
-7.712766e+00
-7.342044e+00
-6.980274e+00
-6.638031e+00
-6.325241e+00
-6.051014e+00
-5.823449e+00
-5.649345e+00
-5.533838e+00
-5.479954e+00
-5.488161e+00
-5.555976e+00
-5.677728e+00
-5.844536e+00
-6.044557e+00
-6.263524e+00
-6.485539e+00
-6.694069e+00
-6.873061e+00
-7.008071e+00
-7.087309e+00
-7.102493e+00
-7.049456e+00
-6.928443e+00
-6.744090e+00
-6.505092e+00
-6.223597e+00
-5.914368e+00
-5.593798e+00
-5.278822e+00
-4.985813e+00
-4.729536e+00
-4.522213e+00
-4.372763e+00
-4.286282e+00
-4.263786e+00
-4.302244e+00
-4.394919e+00
-4.531977e+00
-4.701337e+00
-4.889682e+00
-5.083544e+00
-5.270366e+00
-5.439453e+00
-5.582717e+00
-5.695179e+00
-5.775177e+00
-5.824299e+00
-5.847061e+00
-5.850375e+00
-5.842875e+00
-5.834160e+00
-5.834016e+00
-5.851682e+00
-5.895195e+00
-5.970870e+00
-6.082917e+00
-6.233236e+00
-6.421362e+00
-6.644578e+00
-6.898157e+00
-7.175736e+00
-7.469770e+00
-7.772052e+00
-8.074260e+00
-8.368482e+00
-8.647689e+00
-8.906120e+00
-9.139552e+00
-9.345419e+00
-9.522792e+00
-9.672205e+00
-9.795371e+00
-9.894819e+00
-9.973507e+00
-1.003446e+01
-1.008049e+01
-1.011398e+01
-1.013680e+01
-1.015032e+01
-1.015542e+01
-1.015259e+01
-1.014205e+01
-1.012378e+01
-1.009759e+01
-1.006316e+01
-1.002006e+01
-9.967789e+00
-9.905797e+00
-9.833513e+00
-9.750386e+00
-9.655912e+00
-9.549656e+00
-9.431256e+00
-9.300439e+00
-9.157023e+00
-9.000957e+00
-8.832364e+00
-8.651613e+00
-8.459409e+00
-8.256882e+00
-8.045677e+00
-7.828035e+00
-7.606851e+00
-7.385720e+00
-7.168934e+00
-6.961445e+00
-6.768740e+00
-6.596639e+00
-6.450980e+00
-6.337227e+00
-6.260004e+00
-6.222616e+00
-6.226607e+00
-6.271419e+00
-6.354186e+00
-6.469723e+00
-6.610696e+00
-6.767995e+00
-6.931263e+00
-7.089547e+00
-7.232015e+00
-7.348665e+00
-7.430979e+00
-7.472470e+00
-7.469065e+00
-7.419304e+00
-7.324356e+00
-7.187823e+00
-7.015392e+00
-6.814344e+00
-6.592989e+00
-6.360071e+00
-6.124219e+00
-5.893497e+00
-5.675095e+00
-5.475176e+00
-5.298888e+00
-5.150503e+00
-5.033643e+00
-4.951546e+00
-4.907310e+00
-4.904063e+00
-4.945033e+00
-5.033472e+00
-5.172436e+00
-5.364427e+00
-5.610926e+00
-5.911869e+00
-6.265138e+00
-6.666146e+00
-7.107585e+00
-7.579394e+00
-8.068976e+00
-8.561664e+00
-9.041386e+00
-9.491498e+00
-9.895693e+00
-1.023893e+01
-1.050830e+01
-1.069379e+01
-1.078884e+01
-1.079076e+01
-1.070081e+01
-1.052416e+01
-1.026953e+01
-9.948656e+00
-9.575587e+00
-9.165878e+00
-8.735707e+00
-8.301012e+00
-7.876698e+00
-7.475971e+00
-7.109832e+00
-6.786766e+00
-6.512604e+00
-6.290560e+00
-6.121389e+00
-6.003633e+00
-5.933921e+00
-5.907291e+00
-5.917529e+00
-5.957523e+00
-6.019647e+00
-6.096161e+00
-6.179634e+00
-6.263356e+00
-6.341703e+00
-6.410421e+00
-6.466775e+00
-6.509562e+00
-6.538946e+00
-6.556159e+00
-6.563073e+00
-6.561702e+00
-6.553703e+00
-6.539934e+00
-6.520143e+00
-6.492849e+00
-6.455427e+00
-6.404411e+00
-6.335991e+00
-6.246619e+00
-6.133687e+00
-5.996158e+00
-5.835100e+00
-5.654027e+00
-5.459010e+00
-5.258514e+00
-5.062964e+00
-4.884051e+00
-4.733836e+00
-4.623743e+00
-4.563529e+00
-4.560357e+00
-4.618083e+00
-4.736834e+00
-4.912950e+00
-5.139295e+00
-5.405897e+00
-5.700851e+00
-6.011367e+00
-6.324839e+00
-6.629827e+00
-6.916841e+00
-7.178871e+00
-7.411647e+00
-7.613630e+00
-7.785778e+00
-7.931141e+00
-8.054345e+00
-8.160986e+00
-8.257001e+00
-8.348033e+00
-8.438824e+00
-8.532694e+00
-8.631136e+00
-8.733595e+00
-8.837444e+00
-8.938201e+00
-9.029962e+00
-9.106029e+00
-9.159670e+00
-9.184949e+00
-9.177519e+00
-9.135294e+00
-9.058906e+00
-8.951875e+00
-8.820457e+00
-8.673178e+00
-8.520104e+00
-8.371931e+00
-8.239009e+00
-8.130378e+00
-8.052933e+00
-8.010779e+00
-8.004810e+00
-8.032562e+00
-8.088338e+00
-8.163608e+00
-8.247661e+00
-8.328470e+00
-8.393695e+00
-8.431753e+00
-8.432839e+00
-8.389802e+00
-8.298791e+00
-8.159610e+00
-7.975747e+00
-7.754104e+00
-7.504453e+00
-7.238674e+00
-6.969863e+00
-6.711360e+00
-6.475778e+00
-6.274102e+00
-6.114901e+00
-6.003711e+00
-5.942630e+00
-5.930165e+00
-5.961354e+00
-6.028174e+00
-6.120218e+00
-6.225601e+00
-6.331996e+00
-6.427722e+00
-6.502728e+00
-6.549409e+00
-6.563126e+00
-6.542442e+00
-6.489048e+00
-6.407439e+00
-6.304409e+00
-6.188413e+00
-6.068879e+00
-5.955487e+00
-5.857472e+00
-5.782961e+00
-5.738382e+00
-5.727966e+00
-5.753377e+00
-5.813515e+00
-5.904507e+00
-6.019909e+00
-6.151133e+00
-6.288078e+00
-6.419931e+00
-6.536072e+00
-6.627014e+00
-6.685273e+00
-6.706069e+00
-6.687785e+00
-6.632103e+00
-6.543808e+00
-6.430257e+00
-6.300594e+00
-6.164797e+00
-6.032674e+00
-5.912922e+00
-5.812359e+00
-5.735386e+00
-5.683724e+00
-5.656426e+00
-5.650132e+00
-5.659534e+00
-5.677977e+00
-5.698148e+00
-5.712784e+00
-5.715350e+00
-5.700624e+00
-5.665144e+00
-5.607477e+00
-5.528288e+00
-5.430201e+00
-5.317467e+00
-5.195488e+00
-5.070246e+00
-4.947690e+00
-4.833175e+00
-4.730985e+00
-4.643994e+00
-4.573499e+00
-4.519227e+00
-4.479494e+00
-4.451502e+00
-4.431707e+00
-4.416228e+00
-4.401242e+00
-4.383337e+00
-4.359812e+00
-4.328914e+00
-4.290027e+00
-4.243816e+00
-4.192325e+00
-4.139009e+00
-4.088689e+00
-4.047390e+00
-4.022049e+00
-4.020095e+00
-4.048899e+00
-4.115138e+00
-4.224120e+00
-4.379143e+00
-4.580933e+00
-4.827257e+00
-5.112748e+00
-5.428996e+00
-5.764901e+00
-6.107292e+00
-6.441750e+00
-6.753571e+00
-7.028789e+00
-7.255162e+00
-7.423058e+00
-7.526150e+00
-7.561891e+00
-7.531706e+00
-7.440916e+00
-7.298368e+00
-7.115810e+00
-6.907069e+00
-6.687071e+00
-6.470816e+00
-6.272387e+00
-6.104061e+00
-5.975618e+00
-5.893874e+00
-5.862463e+00
-5.881870e+00
-5.949672e+00
-6.060945e+00
-6.208774e+00
-6.384801e+00
-6.579786e+00
-6.784114e+00
-6.988255e+00
-7.183164e+00
-7.360613e+00
-7.513473e+00
-7.635919e+00
-7.723569e+00
-7.773551e+00
-7.784472e+00
-7.756325e+00
-7.690334e+00
-7.588758e+00
-7.454685e+00
-7.291848e+00
-7.104481e+00
-6.897246e+00
-6.675232e+00
-6.444014e+00
-6.209743e+00
-5.979207e+00
-5.759817e+00
-5.559465e+00
-5.386220e+00
-5.247884e+00
-5.151420e+00
-5.102318e+00
-5.103970e+00
-5.157118e+00
-5.259461e+00
-5.405457e+00
-5.586392e+00
-5.790715e+00
-6.004656e+00
-6.213083e+00
-6.400562e+00
-6.552515e+00
-6.656402e+00
-6.702781e+00
-6.686181e+00
-6.605665e+00
-6.465066e+00
-6.272851e+00
-6.041645e+00
-5.787446e+00
-5.528589e+00
-5.284528e+00
-5.074507e+00
-4.916198e+00
-4.824406e+00
-4.809906e+00
-4.878520e+00
-5.030506e+00
-5.260313e+00
-5.556763e+00
-5.903653e+00
-6.280765e+00
-6.665212e+00
-7.033027e+00
-7.360865e+00
-7.627674e+00
-7.816192e+00
-7.914152e+00
-7.915089e+00
-7.818707e+00
-7.630794e+00
-7.362706e+00
-7.030506e+00
-6.653828e+00
-6.254572e+00
-5.855527e+00
-5.479004e+00
-5.145563e+00
-4.872892e+00
-4.674885e+00
-4.560950e+00
-4.535593e+00
-4.598268e+00
-4.743532e+00
-4.961481e+00
-5.238461e+00
-5.558013e+00
-5.902001e+00
-6.251841e+00
-6.589748e+00
-6.899894e+00
-7.169393e+00
-7.389016e+00
-7.553598e+00
-7.662092e+00
-7.717289e+00
-7.725245e+00
-7.694472e+00
-7.634984e+00
-7.557302e+00
-7.471502e+00
-7.386403e+00
-7.308969e+00
-7.243961e+00
-7.193867e+00
-7.159082e+00
-7.138307e+00
-7.129092e+00
-7.128446e+00
-7.133423e+00
-7.141610e+00
-7.151451e+00
-7.162376e+00
-7.174737e+00
-7.189578e+00
-7.208305e+00
-7.232310e+00
-7.262616e+00
-7.299591e+00
-7.342754e+00
-7.390677e+00
-7.440993e+00
-7.490464e+00
-7.535122e+00
-7.570448e+00
-7.591596e+00
-7.593649e+00
-7.571918e+00
-7.522264e+00
-7.441452e+00
-7.327500e+00
-7.180003e+00
-7.000391e+00
-6.792072e+00
-6.560437e+00
-6.312690e+00
-6.057498e+00
-5.804484e+00
-5.563597e+00
-5.344428e+00
-5.155533e+00
-5.003850e+00
-4.894241e+00
-4.829235e+00
-4.808961e+00
-4.831284e+00
-4.892114e+00
-4.985830e+00
-5.105778e+00
-5.244792e+00
-5.395664e+00
-5.551558e+00
-5.706327e+00
-5.854735e+00
-5.992594e+00
-6.116815e+00
-6.225403e+00
-6.317383e+00
-6.392674e+00
-6.451897e+00
-6.496145e+00
-6.526695e+00
-6.544731e+00
-6.551074e+00
-6.545990e+00
-6.529088e+00
-6.499342e+00
-6.455236e+00
-6.395022e+00
-6.317043e+00
-6.220098e+00
-6.103776e+00
-5.968737e+00
-5.816890e+00
-5.651453e+00
-5.476887e+00
-5.298697e+00
-5.123114e+00
-4.956681e+00
-4.805762e+00
-4.676027e+00
-4.571950e+00
-4.496375e+00
-4.450210e+00
-4.432290e+00
-4.439430e+00
-4.466678e+00
-4.507740e+00
-4.555533e+00
-4.602797e+00
-4.642712e+00
-4.669432e+00
-4.678505e+00
-4.667129e+00
-4.634235e+00
-4.580412e+00
-4.507686e+00
-4.419217e+00
-4.318943e+00
-4.211234e+00
-4.100589e+00
-3.991410e+00
-3.887864e+00
-3.793835e+00
-3.712951e+00
-3.648660e+00
-3.604325e+00
-3.583312e+00
-3.589026e+00
-3.624893e+00
-3.694230e+00
-3.800036e+00
-3.944668e+00
-4.129460e+00
-4.354303e+00
-4.617251e+00
-4.914233e+00
-5.238905e+00
-5.582722e+00
-5.935232e+00
-6.284595e+00
-6.618290e+00
-6.923958e+00
-7.190285e+00
-7.407857e+00
-7.569892e+00
-7.672770e+00
-7.716307e+00
-7.703746e+00
-7.641450e+00
-7.538355e+00
-7.405224e+00
-7.253799e+00
-7.095908e+00
-6.942628e+00
-6.803539e+00
-6.686110e+00
-6.595264e+00
-6.533101e+00
-6.498818e+00
-6.488811e+00
-6.496969e+00
-6.515148e+00
-6.533811e+00
-6.542797e+00
-6.532179e+00
-6.493117e+00
-6.418663e+00
-6.304407e+00
-6.148913e+00
-5.953901e+00
-5.724145e+00
-5.467124e+00
-5.192445e+00
-4.911137e+00
-4.634858e+00
-4.375124e+00
-4.142601e+00
-3.946525e+00
-3.794281e+00
-3.691159e+00
-3.640274e+00
-3.642658e+00
-3.697465e+00
-3.802272e+00
-3.953425e+00
-4.146379e+00
-4.376025e+00
-4.636946e+00
-4.923622e+00
-5.230574e+00
-5.552451e+00
-5.884064e+00
-6.220392e+00
-6.556550e+00
-6.887737e+00
-7.209163e+00
-7.515976e+00
-7.803213e+00
-8.065785e+00
-8.298543e+00
-8.496426e+00
-8.654695e+00
-8.769240e+00
-8.836917e+00
-8.855896e+00
-8.825971e+00
-8.748810e+00
-8.628100e+00
-8.469578e+00
-8.280908e+00
-8.071393e+00
-7.851536e+00
-7.632451e+00
-7.425181e+00
-7.239964e+00
-7.085524e+00
-6.968446e+00
-6.892710e+00
-6.859417e+00
-6.866737e+00
-6.910091e+00
-6.982530e+00
-7.075288e+00
-7.178452e+00
-7.281682e+00
-7.374946e+00
-7.449202e+00
-7.496980e+00
-7.512854e+00
-7.493753e+00
-7.439125e+00
-7.350922e+00
-7.233437e+00
-7.092995e+00
-6.937514e+00
-6.775990e+00
-6.617922e+00
-6.472740e+00
-6.349258e+00
-6.255193e+00
-6.196751e+00
-6.178308e+00
-6.202175e+00
-6.268448e+00
-6.374947e+00
-6.517244e+00
-6.688777e+00
-6.881063e+00
-7.084008e+00
-7.286324e+00
-7.476043e+00
-7.641123e+00
-7.770121e+00
-7.852889e+00
-7.881260e+00
-7.849655e+00
-7.755560e+00
-7.599825e+00
-7.386738e+00
-7.123856e+00
-6.821602e+00
-6.492644e+00
-6.151131e+00
-5.811831e+00
-5.489276e+00
-5.196967e+00
-4.946700e+00
-4.748050e+00
-4.608035e+00
-4.530936e+00
-4.518279e+00
-4.568940e+00
-4.679372e+00
-4.843907e+00
-5.055126e+00
-5.304278e+00
-5.581698e+00
-5.877216e+00
-6.180529e+00
-6.481529e+00
-6.770587e+00
-7.038811e+00
-7.278294e+00
-7.482368e+00
-7.645851e+00
-7.765280e+00
-7.839098e+00
-7.867736e+00
-7.853577e+00
-7.800770e+00
-7.714895e+00
-7.602520e+00
-7.470697e+00
-7.326464e+00
-7.176404e+00
-7.026328e+00
-6.881081e+00
-6.744484e+00
-6.619398e+00
-6.507862e+00
-6.411291e+00
-6.330682e+00
-6.266827e+00
-6.220499e+00
-6.192613e+00
-6.184334e+00
-6.197133e+00
-6.232772e+00
-6.293219e+00
-6.380487e+00
-6.496434e+00
-6.642514e+00
-6.819529e+00
-7.027386e+00
-7.264888e+00
-7.529571e+00
-7.817600e+00
-8.123736e+00
-8.441379e+00
-8.762688e+00
-9.078793e+00
-9.380083e+00
-9.656598e+00
-9.898491e+00
-1.009655e+01
-1.024277e+01
-1.033085e+01
-1.035665e+01
-1.031849e+01
-1.021733e+01
-1.005671e+01
-9.842584e+00
-9.582991e+00
-9.287600e+00
-8.967180e+00
-8.633010e+00
-8.296255e+00
-7.967377e+00
-7.655596e+00
-7.368487e+00
-7.111726e+00
-6.889017e+00
-6.702200e+00
-6.551491e+00
-6.435824e+00
-6.353214e+00
-6.301122e+00
-6.276748e+00
-6.277251e+00
-6.299866e+00
-6.341919e+00
-6.400757e+00
-6.473611e+00
-6.557430e+00
-6.648715e+00
-6.743397e+00
-6.836791e+00
-6.923642e+00
-6.998283e+00
-7.054894e+00
-7.087863e+00
-7.092226e+00
-7.064140e+00
-7.001362e+00
-6.903660e+00
-6.773094e+00
-6.614109e+00
-6.433388e+00
-6.239464e+00
-6.042096e+00
-5.851487e+00
-5.677413e+00
-5.528381e+00
-5.410886e+00
-5.328857e+00
-5.283319e+00
-5.272323e+00
-5.291098e+00
-5.332452e+00
-5.387340e+00
-5.445587e+00
-5.496693e+00
-5.530666e+00
-5.538842e+00
-5.514609e+00
-5.454013e+00
-5.356187e+00
-5.223567e+00
-5.061874e+00
-4.879844e+00
-4.688719e+00
-4.501527e+00
-4.332187e+00
-4.194497e+00
-4.101096e+00
-4.062448e+00
-4.085963e+00
-4.175302e+00
-4.329971e+00
-4.545225e+00
-4.812324e+00
-5.119128e+00
-5.450982e+00
-5.791821e+00
-6.125392e+00
-6.436493e+00
-6.712103e+00
-6.942328e+00
-7.121072e+00
-7.246399e+00
-7.320563e+00
-7.349738e+00
-7.343455e+00
-7.313834e+00
-7.274640e+00
-7.240261e+00
-7.224646e+00
-7.240285e+00
-7.297280e+00
-7.402556e+00
-7.559254e+00
-7.766354e+00
-8.018537e+00
-8.306336e+00
-8.616574e+00
-8.933093e+00
-9.237752e+00
-9.511640e+00
-9.736408e+00
-9.895636e+00
-9.976094e+00
-9.968789e+00
-9.869704e+00
-9.680149e+00
-9.406699e+00
-9.060728e+00
-8.657570e+00
-8.215409e+00
-7.753980e+00
-7.293217e+00
-6.851952e+00
-6.446782e+00
-6.091180e+00
-5.794897e+00
-5.563683e+00
-5.399301e+00
-5.299821e+00
-5.260121e+00
-5.272558e+00
-5.327741e+00
-5.415332e+00
-5.524837e+00
-5.646313e+00
-5.770964e+00
-5.891577e+00
-6.002795e+00
-6.101211e+00
-6.185304e+00
-6.255245e+00
-6.312598e+00
-6.359966e+00
-6.400606e+00
-6.438053e+00
-6.475768e+00
-6.516830e+00
-6.563689e+00
-6.617962e+00
-6.680294e+00
-6.750268e+00
-6.826354e+00
-6.905913e+00
-6.985249e+00
-7.059741e+00
-7.124047e+00
-7.172427e+00
-7.199155e+00
-7.199040e+00
-7.167993e+00
-7.103619e+00
-7.005724e+00
-6.876704e+00
-6.721708e+00
-6.548550e+00
-6.367351e+00
-6.189922e+00
-6.028946e+00
-5.897039e+00
-5.805769e+00
-5.764728e+00
-5.780725e+00
-5.857189e+00
-5.993802e+00
-6.186412e+00
-6.427238e+00
-6.705340e+00
-7.007337e+00
-7.318299e+00
-7.622748e+00
-7.905693e+00
-8.153595e+00
-8.355221e+00
-8.502306e+00
-8.590002e+00
-8.617096e+00
-8.585985e+00
-8.502433e+00
-8.375120e+00
-8.215025e+00
-8.034679e+00
-7.847350e+00
-7.666207e+00
-7.503525e+00
-7.369985e+00
-7.274116e+00
-7.221884e+00
-7.216471e+00
-7.258220e+00
-7.344750e+00
-7.471227e+00
-7.630759e+00
-7.814900e+00
-8.014234e+00
-8.218994e+00
-8.419677e+00
-8.607618e+00
-8.775465e+00
-8.917532e+00
-9.029998e+00
-9.110941e+00
-9.160212e+00
-9.179166e+00
-9.170285e+00
-9.136741e+00
-9.081940e+00
-9.009109e+00
-8.920961e+00
-8.819497e+00
-8.705934e+00
-8.580789e+00
-8.444071e+00
-8.295557e+00
-8.135107e+00
-7.962966e+00
-7.780015e+00
-7.587946e+00
-7.389337e+00
-7.187612e+00
-6.986910e+00
-6.791846e+00
-6.607204e+00
-6.437586e+00
-6.287055e+00
-6.158810e+00
-6.054932e+00
-5.976217e+00
-5.922119e+00
-5.890789e+00
-5.879193e+00
-5.883310e+00
-5.898363e+00
-5.919088e+00
-5.940012e+00
-5.955751e+00
-5.961304e+00
-5.952343e+00
-5.925480e+00
-5.878495e+00
-5.810501e+00
-5.722033e+00
-5.615047e+00
-5.492829e+00
-5.359814e+00
-5.221332e+00
-5.083303e+00
-4.951892e+00
-4.833164e+00
-4.732767e+00
-4.655677e+00
-4.606010e+00
-4.586935e+00
-4.600663e+00
-4.648499e+00
-4.730934e+00
-4.847750e+00
-4.998104e+00
-5.180600e+00
-5.393310e+00
-5.633774e+00
-5.898954e+00
-6.185172e+00
-6.488024e+00
-6.802316e+00
-7.122025e+00
-7.440334e+00
-7.749753e+00
-8.042343e+00
-8.310040e+00
-8.545049e+00
-8.740281e+00
-8.889779e+00
-8.989095e+00
-9.035575e+00
-9.028524e+00
-8.969237e+00
-8.860891e+00
-8.708315e+00
-8.517660e+00
-8.296008e+00
-8.050963e+00
-7.790256e+00
-7.521399e+00
-7.251428e+00
-6.986706e+00
-6.732836e+00
-6.494627e+00
-6.276132e+00
-6.080733e+00
-5.911253e+00
-5.770087e+00
-5.659326e+00
-5.580848e+00
-5.536375e+00
-5.527448e+00
-5.555341e+00
-5.620898e+00
-5.724315e+00
-5.864879e+00
-6.040721e+00
-6.248601e+00
-6.483791e+00
-6.740074e+00
-7.009899e+00
-7.284687e+00
-7.555283e+00
-7.812500e+00
-8.047726e+00
-8.253526e+00
-8.424175e+00
-8.556094e+00
-8.648111e+00
-8.701544e+00
-8.720069e+00
-8.709380e+00
-8.676663e+00
-8.629942e+00
-8.577342e+00
-8.526364e+00
-8.483240e+00
-8.452437e+00
-8.436352e+00
-8.435221e+00
-8.447234e+00
-8.468831e+00
-8.495136e+00
-8.520469e+00
-8.538894e+00
-8.544734e+00
-8.533009e+00
-8.499769e+00
-8.442295e+00
-8.359178e+00
-8.250292e+00
-8.116689e+00
-7.960456e+00
-7.784574e+00
-7.592786e+00
-7.389488e+00
-7.179628e+00
-6.968601e+00
-6.762094e+00
-6.565894e+00
-6.385622e+00
-6.226430e+00
-6.092670e+00
-5.987593e+00
-5.913105e+00
-5.869620e+00
-5.856030e+00
-5.869779e+00
-5.907045e+00
-5.962987e+00
-6.032058e+00
-6.108325e+00
-6.185811e+00
-6.258810e+00
-6.322176e+00
-6.371554e+00
-6.403535e+00
-6.415739e+00
-6.406814e+00
-6.376386e+00
-6.324967e+00
-6.253879e+00
-6.165211e+00
-6.061832e+00
-5.947453e+00
-5.826709e+00
-5.705235e+00
-5.589653e+00
-5.487464e+00
-5.406779e+00
-5.355913e+00
-5.342849e+00
-5.374628e+00
-5.456730e+00
-5.592515e+00
-5.782790e+00
-6.025544e+00
-6.315891e+00
-6.646212e+00
-7.006496e+00
-7.384836e+00
-7.768050e+00
-8.142350e+00
-8.494039e+00
-8.810168e+00
-9.079144e+00
-9.291250e+00
-9.439071e+00
-9.517808e+00
-9.525457e+00
-9.462842e+00
-9.333502e+00
-9.143425e+00
-8.900665e+00
-8.614868e+00
-8.296746e+00
-7.957552e+00
-7.608579e+00
-7.260730e+00
-6.924156e+00
-6.607986e+00
-6.320122e+00
-6.067102e+00
-5.854005e+00
-5.684399e+00
-5.560307e+00
-5.482212e+00
-5.449083e+00
-5.458443e+00
-5.506499e+00
-5.588319e+00
-5.698083e+00
-5.829387e+00
-5.975581e+00
-6.130126e+00
-6.286915e+00
-6.440551e+00
-6.586544e+00
-6.721421e+00
-6.842764e+00
-6.949179e+00
-7.040233e+00
-7.116380e+00
-7.178870e+00
-7.229658e+00
-7.271287e+00
-7.306732e+00
-7.339203e+00
-7.371898e+00
-7.407735e+00
-7.449067e+00
-7.497437e+00
-7.553388e+00
-7.616362e+00
-7.684709e+00
-7.755794e+00
-7.826216e+00
-7.892101e+00
-7.949456e+00
-7.994548e+00
-8.024284e+00
-8.036541e+00
-8.030420e+00
-8.006365e+00
-7.966146e+00
-7.912676e+00
-7.849682e+00
-7.781276e+00
-7.711462e+00
-7.643660e+00
-7.580289e+00
-7.522458e+00
-7.469807e+00
-7.420500e+00
-7.371372e+00
-7.318222e+00
-7.256196e+00
-7.180251e+00
-7.085610e+00
-6.968195e+00
-6.824968e+00
-6.654171e+00
-6.455459e+00
-6.229925e+00
-5.980057e+00
-5.709654e+00
-5.423720e+00
-5.128366e+00
-4.830715e+00
-4.538794e+00
-4.261404e+00
-4.007920e+00
-3.788006e+00
-3.611224e+00
-3.486530e+00
-3.421693e+00
-3.422668e+00
-3.492978e+00
-3.633196e+00
-3.840581e+00
-4.108950e+00
-4.428811e+00
-4.787785e+00
-5.171267e+00
-5.563291e+00
-5.947502e+00
-6.308156e+00
-6.631060e+00
-6.904406e+00
-7.119436e+00
-7.270927e+00
-7.357477e+00
-7.381566e+00
-7.349408e+00
-7.270567e+00
-7.157346e+00
-7.023980e+00
-6.885658e+00
-6.757438e+00
-6.653138e+00
-6.584287e+00
-6.559223e+00
-6.582436e+00
-6.654198e+00
-6.770540e+00
-6.923561e+00
-7.102044e+00
-7.292324e+00
-7.479322e+00
-7.647649e+00
-7.782700e+00
-7.871638e+00
-7.904228e+00
-7.873457e+00
-7.775945e+00
-7.612130e+00
-7.386258e+00
-7.106187e+00
-6.783023e+00
-6.430611e+00
-6.064878e+00
-5.703049e+00
-5.362748e+00
-5.061019e+00
-4.813326e+00
-4.632597e+00
-4.528391e+00
-4.506256e+00
-4.567340e+00
-4.708292e+00
-4.921454e+00
-5.195345e+00
-5.515377e+00
-5.864768e+00
-6.225587e+00
-6.579848e+00
-6.910604e+00
-7.202946e+00
-7.444862e+00
-7.627884e+00
-7.747489e+00
-7.803238e+00
-7.798646e+00
-7.740804e+00
-7.639776e+00
-7.507815e+00
-7.358447e+00
-7.205491e+00
-7.062077e+00
-6.939770e+00
-6.847837e+00
-6.792763e+00
-6.778006e+00
-6.804006e+00
-6.868412e+00
-6.966452e+00
-7.091381e+00
-7.234959e+00
-7.387913e+00
-7.540366e+00
-7.682268e+00
-7.803820e+00
-7.895941e+00
-7.950766e+00
-7.962170e+00
-7.926283e+00
-7.841935e+00
-7.710960e+00
-7.538282e+00
-7.331750e+00
-7.101687e+00
-6.860192e+00
-6.620241e+00
-6.394693e+00
-6.195286e+00
-6.031738e+00
-5.911029e+00
-5.836933e+00
-5.809828e+00
-5.826784e+00
-5.881911e+00
-5.966905e+00
-6.071745e+00
-6.185453e+00
-6.296881e+00
-6.395436e+00
-6.471739e+00
-6.518164e+00
-6.529259e+00
-6.502024e+00
-6.436063e+00
-6.333579e+00
-6.199242e+00
-6.039916e+00
-5.864262e+00
-5.682234e+00
-5.504497e+00
-5.341780e+00
-5.204213e+00
-5.100677e+00
-5.038220e+00
-5.021560e+00
-5.052744e+00
-5.130964e+00
-5.252585e+00
-5.411355e+00
-5.598823e+00
-5.804906e+00
-6.018570e+00
-6.228572e+00
-6.424202e+00
-6.595949e+00
-6.736062e+00
-6.838947e+00
-6.901364e+00
-6.922443e+00
-6.903504e+00
-6.847756e+00
-6.759896e+00
-6.645710e+00
-6.511698e+00
-6.364783e+00
-6.212091e+00
-6.060811e+00
-5.918071e+00
-5.790816e+00
-5.685630e+00
-5.608487e+00
-5.564423e+00
-5.557155e+00
-5.588668e+00
-5.658846e+00
-5.765194e+00
-5.902718e+00
-6.064005e+00
-6.239542e+00
-6.418279e+00
-6.588409e+00
-6.738309e+00
-6.857549e+00
-6.937859e+00
-6.973943e+00
-6.964024e+00
-6.910055e+00
-6.817559e+00
-6.695111e+00
-6.553513e+00
-6.404779e+00
-6.261018e+00
-6.133365e+00
-6.031060e+00
-5.960777e+00
-5.926242e+00
-5.928180e+00
-5.964559e+00
-6.031068e+00
-6.121774e+00
-6.229834e+00
-6.348203e+00
-6.470247e+00
-6.590214e+00
-6.703539e+00
-6.806970e+00
-6.898548e+00
-6.977448e+00
-7.043735e+00
-7.098064e+00
-7.141378e+00
-7.174619e+00
-7.198498e+00
-7.213320e+00
-7.218884e+00
-7.214429e+00
-7.198648e+00
-7.169735e+00
-7.125493e+00
-7.063479e+00
-6.981218e+00
-6.876477e+00
-6.747592e+00
-6.593839e+00
-6.415795e+00
-6.215647e+00
-5.997386e+00
-5.766837e+00
-5.531488e+00
-5.300117e+00
-5.082251e+00
-4.887510e+00
-4.724911e+00
-4.602236e+00
-4.525511e+00
-4.498670e+00
-4.523410e+00
-4.599230e+00
-4.723620e+00
-4.892349e+00
-5.099807e+00
-5.339342e+00
-5.603577e+00
-5.884680e+00
-6.174595e+00
-6.465250e+00
-6.748754e+00
-7.017602e+00
-7.264901e+00
-7.484602e+00
-7.671746e+00
-7.822671e+00
-7.935191e+00
-8.008694e+00
-8.044167e+00
-8.044130e+00
-8.012470e+00
-7.954202e+00
-7.875132e+00
-7.781462e+00
-7.679349e+00
-7.574444e+00
-7.471478e+00
-7.373908e+00
-7.283684e+00
-7.201158e+00
-7.125153e+00
-7.053185e+00
-6.981824e+00
-6.907175e+00
-6.825417e+00
-6.733356e+00
-6.628927e+00
-6.511577e+00
-6.382479e+00
-6.244536e+00
-6.102163e+00
-5.960880e+00
-5.826730e+00
-5.705632e+00
-5.602705e+00
-5.521695e+00
-5.464546e+00
-5.431193e+00
-5.419599e+00
-5.426031e+00
-5.445522e+00
-5.472462e+00
-5.501217e+00
-5.526709e+00
-5.544888e+00
-5.553050e+00
-5.550010e+00
-5.536120e+00
-5.513170e+00
-5.484192e+00
-5.453193e+00
-5.424836e+00
-5.404079e+00
-5.395784e+00
-5.404309e+00
-5.433099e+00
-5.484295e+00
-5.558386e+00
-5.653939e+00
-5.767432e+00
-5.893232e+00
-6.023749e+00
-6.149774e+00
-6.261022e+00
-6.346846e+00
-6.397071e+00
-6.402882e+00
-6.357677e+00
-6.257777e+00
-6.102931e+00
-5.896531e+00
-5.645520e+00
-5.359988e+00
-5.052493e+00
-4.737185e+00
-4.428820e+00
-4.141753e+00
-3.889017e+00
-3.681546e+00
-3.527582e+00
-3.432310e+00
-3.397697e+00
-3.422533e+00
-3.502645e+00
-3.631259e+00
-3.799479e+00
-3.996842e+00
-4.211942e+00
-4.433086e+00
-4.648952e+00
-4.849227e+00
-5.025186e+00
-5.170192e+00
-5.280075e+00
-5.353364e+00
-5.391370e+00
-5.398090e+00
-5.379945e+00
-5.345357e+00
-5.304178e+00
-5.267007e+00
-5.244446e+00
-5.246335e+00
-5.281043e+00
-5.354870e+00
-5.471600e+00
-5.632247e+00
-5.834979e+00
-6.075243e+00
-6.346031e+00
-6.638293e+00
-6.941444e+00
-7.243949e+00
-7.533938e+00
-7.799842e+00
-8.030970e+00
-8.218029e+00
-8.353521e+00
-8.432027e+00
-8.450359e+00
-8.407605e+00
-8.305093e+00
-8.146302e+00
-7.936730e+00
-7.683752e+00
-7.396439e+00
-7.085336e+00
-6.762162e+00
-6.439408e+00
-6.129834e+00
-5.845846e+00
-5.598813e+00
-5.398360e+00
-5.251699e+00
-5.163088e+00
-5.133462e+00
-5.160299e+00
-5.237745e+00
-5.356985e+00
-5.506855e+00
-5.674611e+00
-5.846813e+00
-6.010229e+00
-6.152709e+00
-6.263943e+00
-6.336072e+00
-6.364117e+00
-6.346220e+00
-6.283682e+00
-6.180827e+00
-6.044690e+00
-5.884570e+00
-5.711453e+00
-5.537364e+00
-5.374647e+00
-5.235236e+00
-5.129927e+00
-5.067710e+00
-5.055199e+00
-5.096199e+00
-5.191486e+00
-5.338791e+00
-5.533033e+00
-5.766750e+00
-6.030688e+00
-6.314489e+00
-6.607386e+00
-6.898870e+00
-7.179254e+00
-7.440125e+00
-7.674655e+00
-7.877751e+00
-8.046069e+00
-8.177885e+00
-8.272852e+00
-8.331692e+00
-8.355864e+00
-8.347265e+00
-8.307997e+00
-8.240228e+00
-8.146142e+00
-8.027955e+00
-7.887980e+00
-7.728701e+00
-7.552843e+00
-7.363430e+00
-7.163831e+00
-6.957798e+00
-6.749496e+00
-6.543526e+00
-6.344933e+00
-6.159170e+00
-5.992006e+00
-5.849351e+00
-5.737008e+00
-5.660344e+00
-5.623917e+00
-5.631102e+00
-5.683762e+00
-5.781994e+00
-5.924001e+00
-6.106077e+00
-6.322725e+00
-6.566876e+00
-6.830195e+00
-7.103454e+00
-7.376929e+00
-7.640829e+00
-7.885703e+00
-8.102826e+00
-8.284541e+00
-8.424543e+00
-8.518101e+00
-8.562222e+00
-8.555749e+00
-8.499403e+00
-8.395751e+00
-8.249097e+00
-8.065297e+00
-7.851483e+00
-7.615718e+00
-7.366598e+00
-7.112824e+00
-6.862774e+00
-6.624103e+00
-6.403388e+00
-6.205853e+00
-6.035173e+00
-5.893364e+00
-5.780779e+00
-5.696190e+00
-5.636961e+00
-5.599304e+00
-5.578588e+00
-5.569682e+00
-5.567309e+00
-5.566374e+00
-5.562235e+00
-5.550930e+00
-5.529308e+00
-5.495116e+00
-5.447005e+00
-5.384505e+00
-5.307971e+00
-5.218523e+00
-5.117989e+00
-5.008851e+00
-4.894193e+00
-4.777630e+00
-4.663209e+00
-4.555273e+00
-4.458294e+00
-4.376693e+00
-4.314645e+00
-4.275915e+00
-4.263692e+00
-4.280459e+00
-4.327865e+00
-4.406603e+00
-4.516302e+00
-4.655415e+00
-4.821143e+00
-5.009387e+00
-5.214778e+00
-5.430792e+00
-5.649957e+00
-5.864163e+00
-6.065062e+00
-6.244527e+00
-6.395148e+00
-6.510720e+00
-6.586680e+00
-6.620449e+00
-6.611637e+00
-6.562105e+00
-6.475844e+00
-6.358719e+00
-6.218087e+00
-6.062333e+00
-5.900378e+00
-5.741188e+00
-5.593331e+00
-5.464587e+00
-5.361645e+00
-5.289866e+00
-5.253142e+00
-5.253837e+00
-5.292810e+00
-5.369521e+00
-5.482201e+00
-5.628067e+00
-5.803560e+00
-6.004582e+00
-6.226701e+00
-6.465307e+00
-6.715714e+00
-6.973197e+00
-7.232982e+00
-7.490209e+00
-7.739884e+00
-7.976849e+00
-8.195786e+00
-8.391282e+00
-8.557944e+00
-8.690581e+00
-8.784443e+00
-8.835483e+00
-8.840639e+00
-8.798079e+00
-8.707396e+00
-8.569702e+00
-8.387626e+00
-8.165194e+00
-7.907643e+00
-7.621183e+00
-7.312762e+00
-6.989869e+00
-6.660372e+00
-6.332392e+00
-6.014177e+00
-5.713924e+00
-5.439536e+00
-5.198287e+00
-4.996434e+00
-4.838786e+00
-4.728312e+00
-4.665835e+00
-4.649851e+00
-4.676517e+00
-4.739819e+00
-4.831903e+00
-4.943554e+00
-5.064772e+00
-5.185419e+00
-5.295873e+00
-5.387652e+00
-5.453977e+00
-5.490228e+00
-5.494272e+00
-5.466627e+00
-5.410453e+00
-5.331351e+00
-5.236988e+00
-5.136554e+00
-5.040099e+00
-4.957793e+00
-4.899153e+00
-4.872309e+00
-4.883336e+00
-4.935728e+00
-5.030038e+00
-5.163717e+00
-5.331185e+00
-5.524104e+00
-5.731862e+00
-5.942217e+00
-6.142062e+00
-6.318270e+00
-6.458564e+00
-6.552371e+00
-6.591619e+00
-6.571422e+00
-6.490602e+00
-6.352005e+00
-6.162543e+00
-5.932957e+00
-5.677261e+00
-5.411905e+00
-5.154695e+00
-4.923554e+00
-4.735218e+00
-4.603998e+00
-4.540715e+00
-4.551918e+00
-4.639455e+00
-4.800432e+00
-5.027548e+00
-5.309746e+00
-5.633101e+00
-5.981837e+00
-6.339367e+00
-6.689254e+00
-7.016043e+00
-7.305892e+00
-7.547013e+00
-7.729922e+00
-7.847525e+00
-7.895101e+00
-7.870208e+00
-7.772566e+00
-7.603931e+00
-7.367978e+00
-7.070174e+00
-6.717646e+00
-6.319002e+00
-5.884109e+00
-5.423826e+00
-4.949682e+00
-4.473542e+00
-4.007247e+00
-3.562281e+00
-3.149452e+00
-2.778620e+00
-2.458462e+00
-2.196302e+00
-1.997983e+00
-1.867805e+00
-1.808512e+00
-1.821322e+00
-1.905997e+00
-2.060928e+00
-2.283214e+00
-2.568724e+00
-2.912125e+00
-3.306878e+00
-3.745226e+00
-4.218198e+00
-4.715676e+00
-5.226563e+00
-5.739075e+00
-6.241152e+00
-6.720982e+00
-7.167558e+00
-7.571227e+00
-7.924142e+00
-8.220557e+00
-8.456935e+00
-8.631855e+00
-8.745746e+00
-8.800487e+00
-8.798957e+00
-8.744594e+00
-8.641050e+00
-8.491971e+00
-8.300952e+00
-8.071640e+00
-7.807966e+00
-7.514432e+00
-7.196404e+00
-6.860327e+00
-6.513831e+00
-6.165690e+00
-5.825621e+00
-5.503959e+00
-5.211203e+00
-4.957501e+00
-4.752088e+00
-4.602727e+00
-4.515200e+00
-4.492879e+00
-4.536421e+00
-4.643616e+00
-4.809419e+00
-5.026159e+00
-5.283938e+00
-5.571173e+00
-5.875259e+00
-6.183277e+00
-6.482704e+00
-6.762043e+00
-7.011352e+00
-7.222614e+00
-7.389940e+00
-7.509612e+00
-7.579979e+00
-7.601244e+00
-7.575168e+00
-7.504739e+00
-7.393842e+00
-7.246947e+00
-7.068847e+00
-6.864452e+00
-6.638641e+00
-6.396157e+00
-6.141548e+00
-5.879135e+00
-5.612998e+00
-5.346978e+00
-5.084698e+00
-4.829593e+00
-4.584966e+00
-4.354053e+00
-4.140099e+00
-3.946426e+00
-3.776476e+00
-3.633795e+00
-3.521953e+00
-3.444396e+00
-3.404227e+00
-3.403959e+00
-3.445273e+00
-3.528810e+00
-3.654029e+00
-3.819151e+00
-4.021162e+00
-4.255893e+00
-4.518125e+00
-4.801729e+00
-5.099807e+00
-5.404855e+00
-5.708929e+00
-6.003846e+00
-6.281406e+00
-6.533657e+00
-6.753195e+00
-6.933506e+00
-7.069312e+00
-7.156936e+00
-7.194625e+00
-7.182814e+00
-7.124281e+00
-7.024178e+00
-6.889888e+00
-6.730719e+00
-6.557455e+00
-6.381770e+00
-6.215589e+00
-6.070417e+00
-5.956735e+00
-5.883462e+00
-5.857557e+00
-5.883736e+00
-5.964310e+00
-6.099127e+00
-6.285579e+00
-6.518681e+00
-6.791198e+00
-7.093837e+00
-7.415526e+00
-7.743783e+00
-8.065204e+00
-8.366064e+00
-8.633020e+00
-8.853874e+00
-9.018368e+00
-9.118937e+00
-9.151366e+00
-9.115280e+00
-9.014411e+00
-8.856586e+00
-8.653414e+00
-8.419665e+00
-8.172363e+00
-7.929668e+00
-7.709608e+00
-7.528783e+00
-7.401144e+00
-7.336946e+00
-7.341985e+00
-7.417168e+00
-7.558469e+00
-7.757269e+00
-8.001044e+00
-8.274342e+00
-8.559946e+00
-8.840126e+00
-9.097856e+00
-9.317905e+00
-9.487724e+00
-9.598075e+00
-9.643391e+00
-9.621855e+00
-9.535259e+00
-9.388635e+00
-9.189754e+00
-8.948500e+00
-8.676189e+00
-8.384873e+00
-8.086652e+00
-7.793053e+00
-7.514478e+00
-7.259754e+00
-7.035791e+00
-6.847349e+00
-6.696922e+00
-6.584731e+00
-6.508827e+00
-6.465287e+00
-6.448507e+00
-6.451579e+00
-6.466728e+00
-6.485824e+00
-6.500931e+00
-6.504885e+00
-6.491873e+00
-6.457961e+00
-6.401532e+00
-6.323554e+00
-6.227648e+00
-6.119894e+00
-6.008379e+00
-5.902496e+00
-5.812061e+00
-5.746330e+00
-5.713031e+00
-5.717506e+00
-5.762069e+00
-5.845650e+00
-5.963761e+00
-6.108793e+00
-6.270622e+00
-6.437466e+00
-6.596922e+00
-6.737064e+00
-6.847512e+00
-6.920356e+00
-6.950832e+00
-6.937709e+00
-6.883337e+00
-6.793365e+00
-6.676184e+00
-6.542144e+00
-6.402645e+00
-6.269197e+00
-6.152525e+00
-6.061800e+00
-6.004062e+00
-5.983859e+00
-6.003120e+00
-6.061243e+00
-6.155379e+00
-6.280836e+00
-6.431569e+00
-6.600662e+00
-6.780773e+00
-6.964470e+00
-7.144486e+00
-7.313858e+00
-7.466030e+00
-7.594929e+00
-7.695078e+00
-7.761765e+00
-7.791285e+00
-7.781223e+00
-7.730747e+00
-7.640855e+00
-7.514526e+00
-7.356730e+00
-7.174269e+00
-6.975469e+00
-6.769724e+00
-6.566942e+00
-6.376951e+00
-6.208906e+00
-6.070752e+00
-5.968778e+00
-5.907288e+00
-5.888403e+00
-5.912005e+00
-5.975823e+00
-6.075661e+00
-6.205760e+00
-6.359252e+00
-6.528699e+00
-6.706639e+00
-6.886117e+00
-7.061130e+00
-7.226964e+00
-7.380390e+00
-7.519707e+00
-7.644644e+00
-7.756135e+00
-7.856013e+00
-7.946645e+00
-8.030550e+00
-8.110051e+00
-8.186968e+00
-8.262401e+00
-8.336605e+00
-8.408972e+00
-8.478112e+00
-8.542028e+00
-8.598351e+00
-8.644619e+00
-8.678554e+00
-8.698319e+00
-8.702711e+00
-8.691275e+00
-8.664323e+00
-8.622847e+00
-8.568353e+00
-8.502620e+00
-8.427439e+00
-8.344348e+00
-8.254425e+00
-8.158143e+00
-8.055310e+00
-7.945089e+00
-7.826075e+00
-7.696405e+00
-7.553883e+00
-7.396100e+00
-7.220575e+00
-7.024909e+00
-6.807007e+00
-6.565347e+00
-6.299324e+00
-6.009622e+00
-5.698585e+00
-5.370522e+00
-5.031908e+00
-4.691412e+00
-4.359738e+00
-4.049235e+00
-3.773291e+00
-3.545515e+00
-3.378744e+00
-3.283952e+00
-3.269140e+00
-3.338330e+00
-3.490783e+00
-3.720571e+00
-4.016573e+00
-4.362954e+00
-4.740106e+00
-5.125987e+00
-5.497744e+00
-5.833472e+00
-6.113944e+00
-6.324173e+00
-6.454642e+00
-6.502102e+00
-6.469856e+00
-6.367483e+00
-6.210039e+00
-6.016782e+00
-5.809551e+00
-5.610951e+00
-5.442513e+00
-5.323000e+00
-5.267000e+00
-5.283933e+00
-5.377502e+00
-5.545622e+00
-5.780775e+00
-6.070720e+00
-6.399462e+00
-6.748380e+00
-7.097428e+00
-7.426323e+00
-7.715675e+00
-7.948028e+00
-8.108788e+00
-8.187009e+00
-8.176035e+00
-8.073943e+00
-7.883764e+00
-7.613438e+00
-7.275482e+00
-6.886357e+00
-6.465547e+00
-6.034403e+00
-5.614813e+00
-5.227807e+00
-4.892213e+00
-4.623475e+00
-4.432746e+00
-4.326320e+00
-4.305456e+00
-4.366589e+00
-4.501883e+00
-4.700079e+00
-4.947519e+00
-5.229272e+00
-5.530235e+00
-5.836127e+00
-6.134296e+00
-6.414280e+00
-6.668115e+00
-6.890396e+00
-7.078136e+00
-7.230477e+00
-7.348324e+00
-7.433933e+00
-7.490505e+00
-7.521807e+00
-7.531828e+00
-7.524478e+00
-7.503341e+00
-7.471475e+00
-7.431287e+00
-7.384467e+00
-7.331996e+00
-7.274231e+00
-7.211041e+00
-7.142003e+00
-7.066627e+00
-6.984594e+00
-6.895969e+00
-6.801373e+00
-6.702072e+00
-6.599969e+00
-6.497494e+00
-6.397396e+00
-6.302479e+00
-6.215314e+00
-6.137972e+00
-6.071826e+00
-6.017442e+00
-5.974587e+00
-5.942335e+00
-5.919269e+00
-5.903739e+00
-5.894153e+00
-5.889258e+00
-5.888376e+00
-5.891580e+00
-5.899761e+00
-5.914608e+00
-5.938470e+00
-5.974133e+00
-6.024517e+00
-6.092338e+00
-6.179757e+00
-6.288059e+00
-6.417402e+00
-6.566653e+00
-6.733352e+00
-6.913794e+00
-7.103246e+00
-7.296248e+00
-7.486988e+00
-7.669696e+00
-7.839014e+00
-7.990319e+00
-8.119966e+00
-8.225438e+00
-8.305410e+00
-8.359707e+00
-8.389190e+00
-8.395559e+00
-8.381102e+00
-8.348407e+00
-8.300068e+00
-8.238396e+00
-8.165195e+00
-8.081596e+00
-7.987989e+00
-7.884056e+00
-7.768894e+00
-7.641230e+00
-7.499708e+00
-7.343210e+00
-7.171192e+00
-6.984000e+00
-6.783125e+00
-6.571367e+00
-6.352884e+00
-6.133112e+00
-5.918559e+00
-5.716477e+00
-5.534427e+00
-5.379764e+00
-5.259070e+00
-5.177578e+00
-5.138638e+00
-5.143299e+00
-5.190037e+00
-5.274699e+00
-5.390673e+00
-5.529276e+00
-5.680347e+00
-5.832972e+00
-5.976278e+00
-6.100217e+00
-6.196269e+00
-6.257998e+00
-6.281425e+00
-6.265205e+00
-6.210606e+00
-6.121312e+00
-6.003084e+00
-5.863304e+00
-5.710452e+00
-5.553524e+00
-5.401445e+00
-5.262514e+00
-5.143912e+00
-5.051322e+00
-4.988702e+00
-4.958227e+00
-4.960400e+00
-4.994306e+00
-5.057974e+00
-5.148779e+00
-5.263827e+00
-5.400281e+00
-5.555590e+00
-5.727605e+00
-5.914569e+00
-6.115014e+00
-6.327563e+00
-6.550686e+00
-6.782453e+00
-7.020320e+00
-7.261003e+00
-7.500453e+00
-7.733962e+00
-7.956370e+00
-8.162380e+00
-8.346919e+00
-8.505514e+00
-8.634640e+00
-8.731998e+00
-8.796679e+00
-8.829222e+00
-8.831525e+00
-8.806660e+00
-8.758584e+00
-8.691820e+00
-8.611110e+00
-8.521119e+00
-8.426191e+00
-8.330179e+00
-8.236356e+00
-8.147374e+00
-8.065275e+00
-7.991500e+00
-7.926898e+00
-7.871721e+00
-7.825607e+00
-7.787575e+00
-7.756057e+00
-7.728992e+00
-7.703991e+00
-7.678582e+00
-7.650510e+00
-7.618051e+00
-7.580300e+00
-7.537376e+00
-7.490516e+00
-7.442034e+00
-7.395157e+00
-7.353778e+00
-7.322155e+00
-7.304617e+00
-7.305295e+00
-7.327907e+00
-7.375582e+00
-7.450722e+00
-7.554880e+00
-7.688645e+00
-7.851521e+00
-8.041830e+00
-8.256626e+00
-8.491666e+00
-8.741424e+00
-8.999179e+00
-9.257177e+00
-9.506870e+00
-9.739231e+00
-9.945140e+00
-1.011582e+01
-1.024328e+01
-1.032079e+01
-1.034326e+01
-1.030756e+01
-1.021269e+01
-1.005989e+01
-9.852512e+00
-9.595862e+00
-9.296875e+00
-8.963751e+00
-8.605562e+00
-8.231875e+00
-7.852402e+00
-7.476700e+00
-7.113915e+00
-6.772551e+00
-6.460270e+00
-6.183717e+00
-5.948378e+00
-5.758478e+00
-5.616927e+00
-5.525316e+00
-5.483938e+00
-5.491831e+00
-5.546820e+00
-5.645562e+00
-5.783577e+00
-5.955285e+00
-6.154050e+00
-6.372250e+00
-6.601385e+00
-6.832242e+00
-7.055139e+00
-7.260251e+00
-7.438020e+00
-7.579617e+00
-7.677443e+00
-7.725587e+00
-7.720222e+00
-7.659889e+00
-7.545620e+00
-7.380927e+00
-7.171611e+00
-6.925455e+00
-6.651792e+00
-6.361017e+00
-6.064067e+00
-5.771932e+00
-5.495210e+00
-5.243738e+00
-5.026296e+00
-4.850367e+00
-4.721946e+00
-4.645368e+00
-4.623154e+00
-4.655895e+00
-4.742158e+00
-4.878485e+00
-5.059478e+00
-5.277999e+00
-5.525498e+00
-5.792458e+00
-6.068906e+00
-6.344984e+00
-6.611499e+00
-6.860407e+00
-7.085193e+00
-7.281113e+00
-7.445288e+00
-7.576661e+00
-7.675843e+00
-7.744875e+00
-7.786937e+00
-7.806051e+00
-7.806773e+00
-7.793911e+00
-7.772261e+00
-7.746373e+00
-7.720333e+00
-7.697587e+00
-7.680793e+00
-7.671736e+00
-7.671302e+00
-7.679526e+00
-7.695720e+00
-7.718655e+00
-7.746795e+00
-7.778528e+00
-7.812380e+00
-7.847156e+00
-7.881997e+00
-7.916332e+00
-7.949750e+00
-7.981811e+00
-8.011851e+00
-8.038826e+00
-8.061233e+00
-8.077132e+00
-8.084284e+00
-8.080369e+00
-8.063279e+00
-8.031415e+00
-7.983975e+00
-7.921171e+00
-7.844355e+00
-7.756047e+00
-7.659847e+00
-7.560254e+00
-7.462411e+00
-7.371792e+00
-7.293858e+00
-7.233695e+00
-7.195656e+00
-7.183011e+00
-7.197641e+00
-7.239783e+00
-7.307873e+00
-7.398491e+00
-7.506453e+00
-7.625039e+00
-7.746365e+00
-7.861883e+00
-7.962980e+00
-8.041617e+00
-8.090965e+00
-8.105969e+00
-8.083797e+00
-8.024121e+00
-7.929212e+00
-7.803839e+00
-7.654982e+00
-7.491380e+00
-7.322965e+00
-7.160202e+00
-7.013412e+00
-6.892100e+00
-6.804350e+00
-6.756318e+00
-6.751845e+00
-6.792215e+00
-6.876077e+00
-6.999515e+00
-7.156295e+00
-7.338241e+00
-7.535742e+00
-7.738340e+00
-7.935352e+00
-8.116494e+00
-8.272445e+00
-8.395350e+00
-8.479215e+00
-8.520193e+00
-8.516751e+00
-8.469712e+00
-8.382147e+00
-8.259143e+00
-8.107416e+00
-7.934819e+00
-7.749757e+00
-7.560547e+00
-7.374799e+00
-7.198861e+00
-7.037400e+00
-6.893165e+00
-6.766966e+00
-6.657847e+00
-6.563448e+00
-6.480477e+00
-6.405235e+00
-6.334134e+00
-6.264147e+00
-6.193154e+00
-6.120150e+00
-6.045319e+00
-5.969954e+00
-5.896264e+00
-5.827067e+00
-5.765432e+00
-5.714300e+00
-5.676138e+00
-5.652668e+00
-5.644695e+00
-5.652059e+00
-5.673683e+00
-5.707717e+00
-5.751747e+00
-5.803029e+00
-5.858746e+00
-5.916247e+00
-5.973259e+00
-6.028067e+00
-6.079623e+00
-6.127585e+00
-6.172277e+00
-6.214561e+00
-6.255634e+00
-6.296784e+00
-6.339118e+00
-6.383305e+00
-6.429366e+00
-6.476517e+00
-6.523096e+00
-6.566575e+00
-6.603666e+00
-6.630526e+00
-6.643053e+00
-6.637252e+00
-6.609659e+00
-6.557774e+00
-6.480460e+00
-6.378275e+00
-6.253687e+00
-6.111140e+00
-5.956967e+00
-5.799133e+00
-5.646846e+00
-5.510031e+00
-5.398744e+00
-5.322515e+00
-5.289703e+00
-5.306876e+00
-5.378270e+00
-5.505351e+00
-5.686531e+00
-5.917044e+00
-6.189012e+00
-6.491694e+00
-6.811923e+00
-7.134687e+00
-7.443858e+00
-7.723002e+00
-7.956260e+00
-8.129237e+00
-8.229864e+00
-8.249179e+00
-8.181966e+00
-8.027206e+00
-7.788303e+00
-7.473030e+00
-7.093214e+00
-6.664137e+00
-6.203706e+00
-5.731436e+00
-5.267313e+00
-4.830625e+00
-4.438855e+00
-4.106709e+00
-3.845364e+00
-3.661984e+00
-3.559531e+00
-3.536866e+00
-3.589103e+00
-3.708165e+00
-3.883477e+00
-4.102720e+00
-4.352600e+00
-4.619581e+00
-4.890560e+00
-5.153477e+00
-5.397837e+00
-5.615161e+00
-5.799322e+00
-5.946765e+00
-6.056577e+00
-6.130387e+00
-6.172102e+00
-6.187491e+00
-6.183659e+00
-6.168460e+00
-6.149893e+00
-6.135547e+00
-6.132116e+00
-6.145026e+00
-6.178181e+00
-6.233840e+00
-6.312620e+00
-6.413625e+00
-6.534673e+00
-6.672606e+00
-6.823640e+00
-6.983711e+00
-7.148786e+00
-7.315095e+00
-7.479265e+00
-7.638365e+00
-7.789857e+00
-7.931489e+00
-8.061168e+00
-8.176837e+00
-8.276394e+00
-8.357671e+00
-8.418472e+00
-8.456673e+00
-8.470366e+00
-8.458035e+00
-8.418739e+00
-8.352289e+00
-8.259399e+00
-8.141782e+00
-8.002178e+00
-7.844291e+00
-7.672644e+00
-7.492335e+00
-7.308745e+00
-7.127218e+00
-6.952743e+00
-6.789696e+00
-6.641659e+00
-6.511332e+00
-6.400538e+00
-6.310313e+00
-6.241043e+00
-6.192631e+00
-6.164652e+00
-6.156486e+00
-6.167404e+00
-6.196610e+00
-6.243243e+00
-6.306336e+00
-6.384743e+00
-6.477038e+00
-6.581390e+00
-6.695436e+00
-6.816156e+00
-6.939810e+00
-7.061934e+00
-7.177456e+00
-7.280930e+00
-7.366881e+00
-7.430240e+00
-7.466813e+00
-7.473705e+00
-7.449666e+00
-7.395273e+00
-7.312936e+00
-7.206709e+00
-7.081938e+00
-6.944771e+00
-6.801607e+00
-6.658530e+00
-6.520804e+00
-6.392468e+00
-6.276080e+00
-6.172623e+00
-6.081574e+00
-6.001123e+00
-5.928496e+00
-5.860370e+00
-5.793300e+00
-5.724144e+00
-5.650435e+00
-5.570660e+00
-5.484437e+00
-5.392566e+00
-5.296957e+00
-5.200449e+00
-5.106550e+00
-5.019122e+00
-4.942063e+00
-4.879007e+00
-4.833079e+00
-4.806713e+00
-4.801556e+00
-4.818447e+00
-4.857458e+00
-4.917989e+00
-4.998893e+00
-5.098602e+00
-5.215256e+00
-5.346785e+00
-5.490960e+00
-5.645389e+00
-5.807477e+00
-5.974359e+00
-6.142839e+00
-6.309345e+00
-6.469927e+00
-6.620305e+00
-6.755973e+00
-6.872350e+00
-6.964981e+00
-7.029774e+00
-7.063285e+00
-7.063018e+00
-7.027757e+00
-6.957868e+00
-6.855560e+00
-6.725055e+00
-6.572609e+00
-6.406365e+00
-6.236007e+00
-6.072218e+00
-5.925976e+00
-5.807737e+00
-5.726607e+00
-5.689573e+00
-5.700897e+00
-5.761736e+00
-5.870038e+00
-6.020704e+00
-6.205987e+00
-6.416084e+00
-6.639837e+00
-6.865484e+00
-7.081401e+00
-7.276790e+00
-7.442277e+00
-7.570399e+00
-7.655969e+00
-7.696307e+00
-7.691328e+00
-7.643501e+00
-7.557660e+00
-7.440705e+00
-7.301183e+00
-7.148793e+00
-6.993832e+00
-6.846612e+00
-6.716882e+00
-6.613285e+00
-6.542872e+00
-6.510702e+00
-6.519549e+00
-6.569724e+00
-6.659038e+00
-6.782913e+00
-6.934627e+00
-7.105706e+00
-7.286427e+00
-7.466408e+00
-7.635238e+00
-7.783111e+00
-7.901414e+00
-7.983224e+00
-8.023686e+00
-8.020254e+00
-7.972766e+00
-7.883374e+00
-7.756315e+00
-7.597558e+00
-7.414346e+00
-7.214679e+00
-7.006788e+00
-6.798629e+00
-6.597456e+00
-6.409488e+00
-6.239678e+00
-6.091598e+00
-5.967418e+00
-5.867968e+00
-5.792883e+00
-5.740783e+00
-5.709499e+00
-5.696309e+00
-5.698173e+00
-5.711949e+00
-5.734601e+00
-5.763376e+00
-5.795987e+00
-5.830785e+00
-5.866919e+00
-5.904480e+00
-5.944581e+00
-5.989347e+00
-6.041771e+00
-6.105419e+00
-6.183974e+00
-6.280662e+00
-6.397621e+00
-6.535290e+00
-6.691915e+00
-6.863266e+00
-7.042600e+00
-7.220919e+00
-7.387496e+00
-7.530631e+00
-7.638572e+00
-7.700505e+00
-7.707559e+00
-7.653695e+00
-7.536440e+00
-7.357362e+00
-7.122256e+00
-6.840999e+00
-6.527076e+00
-6.196811e+00
-5.868350e+00
-5.560484e+00
-5.291403e+00
-5.077486e+00
-4.932221e+00
-4.865349e+00
-4.882282e+00
-4.983851e+00
-5.166383e+00
-5.422089e+00
-5.739710e+00
-6.105350e+00
-6.503411e+00
-6.917539e+00
-7.331526e+00
-7.730099e+00
-8.099573e+00
-8.428342e+00
-8.707201e+00
-8.929518e+00
-9.091259e+00
-9.190905e+00
-9.229280e+00
-9.209325e+00
-9.135841e+00
-9.015215e+00
-8.855152e+00
-8.664389e+00
-8.452419e+00
-8.229177e+00
-8.004701e+00
-7.788756e+00
-7.590424e+00
-7.417690e+00
-7.277040e+00
-7.173124e+00
-7.108498e+00
-7.083487e+00
-7.096167e+00
-7.142489e+00
-7.216522e+00
-7.310813e+00
-7.416854e+00
-7.525622e+00
-7.628178e+00
-7.716281e+00
-7.782985e+00
-7.823161e+00
-7.833899e+00
-7.814756e+00
-7.767784e+00
-7.697356e+00
-7.609772e+00
-7.512694e+00
-7.414445e+00
-7.323260e+00
-7.246539e+00
-7.190195e+00
-7.158140e+00
-7.151955e+00
-7.170763e+00
-7.211299e+00
-7.268161e+00
-7.334200e+00
-7.401022e+00
-7.459558e+00
-7.500670e+00
-7.515751e+00
-7.497313e+00
-7.439513e+00
-7.338606e+00
-7.193302e+00
-7.004994e+00
-6.777842e+00
-6.518684e+00
-6.236765e+00
-5.943280e+00
-5.650753e+00
-5.372288e+00
-5.120749e+00
-4.907937e+00
-4.743844e+00
-4.636043e+00
-4.589275e+00
-4.605244e+00
-4.682634e+00
-4.817321e+00
-5.002735e+00
-5.230336e+00
-5.490144e+00
-5.771297e+00
-6.062586e+00
-6.352955e+00
-6.631954e+00
-6.890114e+00
-7.119259e+00
-7.312715e+00
-7.465446e+00
-7.574078e+00
-7.636857e+00
-7.653521e+00
-7.625135e+00
-7.553891e+00
-7.442902e+00
-7.296007e+00
-7.117606e+00
-6.912530e+00
-6.685959e+00
-6.443380e+00
-6.190589e+00
-5.933720e+00
-5.679251e+00
-5.433992e+00
-5.204971e+00
-4.999221e+00
-4.823435e+00
-4.683499e+00
-4.583954e+00
-4.527425e+00
-4.514118e+00
-4.541463e+00
-4.603975e+00
-4.693396e+00
-4.799129e+00
-4.908965e+00
-5.010030e+00
-5.089889e+00
-5.137679e+00
-5.145172e+00
-5.107649e+00
-5.024496e+00
-4.899459e+00
-4.740536e+00
-4.559488e+00
-4.371034e+00
-4.191772e+00
-4.038922e+00
-3.929000e+00
-3.876545e+00
-3.892989e+00
-3.985795e+00
-4.157905e+00
-4.407549e+00
-4.728398e+00
-5.110010e+00
-5.538527e+00
-5.997524e+00
-6.468962e+00
-6.934171e+00
-7.374827e+00
-7.773886e+00
-8.116436e+00
-8.390454e+00
-8.587409e+00
-8.702692e+00
-8.735819e+00
-8.690398e+00
-8.573840e+00
-8.396834e+00
-8.172624e+00
-7.916145e+00
-7.643087e+00
-7.368962e+00
-7.108227e+00
-6.873523e+00
-6.675079e+00
-6.520295e+00
-6.413536e+00
-6.356132e+00
-6.346577e+00
-6.380899e+00
-6.453157e+00
-6.556031e+00
-6.681429e+00
-6.821094e+00
-6.967160e+00
-7.112631e+00
-7.251773e+00
-7.380392e+00
-7.495998e+00
-7.597822e+00
-7.686703e+00
-7.764819e+00
-7.835311e+00
-7.901812e+00
-7.967950e+00
-8.036862e+00
-8.110784e+00
-8.190740e+00
-8.276375e+00
-8.365918e+00
-8.456295e+00
-8.543345e+00
-8.622151e+00
-8.687419e+00
-8.733900e+00
-8.756791e+00
-8.752098e+00
-8.716913e+00
-8.649588e+00
-8.549798e+00
-8.418504e+00
-8.257830e+00
-8.070892e+00
-7.861611e+00
-7.634538e+00
-7.394709e+00
-7.147530e+00
-6.898695e+00
-6.654112e+00
-6.419808e+00
-6.201818e+00
-6.006004e+00
-5.837825e+00
-5.702057e+00
-5.602481e+00
-5.541579e+00
-5.520288e+00
-5.537834e+00
-5.591690e+00
-5.677683e+00
-5.790233e+00
-5.922718e+00
-6.067947e+00
-6.218674e+00
-6.368124e+00
-6.510482e+00
-6.641286e+00
-6.757689e+00
-6.858567e+00
-6.944452e+00
-7.017314e+00
-7.080195e+00
-7.136765e+00
-7.190831e+00
-7.245871e+00
-7.304633e+00
-7.368859e+00
-7.439131e+00
-7.514867e+00
-7.594444e+00
-7.675410e+00
-7.754767e+00
-7.829269e+00
-7.895704e+00
-7.951138e+00
-7.993088e+00
-8.019630e+00
-8.029430e+00
-8.021733e+00
-7.996296e+00
-7.953313e+00
-7.893328e+00
-7.817158e+00
-7.725818e+00
-7.620451e+00
-7.502260e+00
-7.372447e+00
-7.232156e+00
-7.082434e+00
-6.924208e+00
-6.758290e+00
-6.585406e+00
-6.406262e+00
-6.221624e+00
-6.032434e+00
-5.839946e+00
-5.645865e+00
-5.452497e+00
-5.262884e+00
-5.080907e+00
-4.911343e+00
-4.759848e+00
-4.632859e+00
-4.537379e+00
-4.480649e+00
-4.469695e+00
-4.510770e+00
-4.608721e+00
-4.766351e+00
-4.983828e+00
-5.258247e+00
-5.583402e+00
-5.949837e+00
-6.345200e+00
-6.754890e+00
-7.162935e+00
-7.553030e+00
-7.909602e+00
-8.218809e+00
-8.469350e+00
-8.653033e+00
-8.765062e+00
-8.804041e+00
-8.771750e+00
-8.672734e+00
-8.513783e+00
-8.303365e+00
-8.051049e+00
-7.766964e+00
-7.461313e+00
-7.143939e+00
-6.823957e+00
-6.509462e+00
-6.207303e+00
-5.922952e+00
-5.660465e+00
-5.422541e+00
-5.210657e+00
-5.025289e+00
-4.866164e+00
-4.732534e+00
-4.623445e+00
-4.537961e+00
-4.475347e+00
-4.435175e+00
-4.417363e+00
-4.422137e+00
-4.449930e+00
-4.501231e+00
-4.576401e+00
-4.675482e+00
-4.798038e+00
-4.943027e+00
-5.108731e+00
-5.292741e+00
-5.492000e+00
-5.702898e+00
-5.921410e+00
-6.143290e+00
-6.364297e+00
-6.580452e+00
-6.788308e+00
-6.985194e+00
-7.169412e+00
-7.340350e+00
-7.498483e+00
-7.645248e+00
-7.782796e+00
-7.913626e+00
-8.040142e+00
-8.164172e+00
-8.286506e+00
-8.406521e+00
-8.521930e+00
-8.628710e+00
-8.721223e+00
-8.792522e+00
-8.834839e+00
-8.840194e+00
-8.801089e+00
-8.711228e+00
-8.566203e+00
-8.364091e+00
-8.105922e+00
-7.795952e+00
-7.441724e+00
-7.053870e+00
-6.645658e+00
-6.232285e+00
-5.829973e+00
-5.454910e+00
-5.122163e+00
-4.844638e+00
-4.632203e+00
-4.491057e+00
-4.423384e+00
-4.427321e+00
-4.497210e+00
-4.624084e+00
-4.796328e+00
-5.000450e+00
-5.221895e+00
-5.445868e+00
-5.658121e+00
-5.845685e+00
-5.997527e+00
-6.105108e+00
-6.162817e+00
-6.168272e+00
-6.122457e+00
-6.029691e+00
-5.897410e+00
-5.735779e+00
-5.557131e+00
-5.375259e+00
-5.204600e+00
-5.059338e+00
-4.952503e+00
-4.895104e+00
-4.895384e+00
-4.958240e+00
-5.084863e+00
-5.272637e+00
-5.515278e+00
-5.803224e+00
-6.124226e+00
-6.464091e+00
-6.807538e+00
-7.139093e+00
-7.443974e+00
-7.708903e+00
-7.922807e+00
-8.077357e+00
-8.167344e+00
-8.190861e+00
-8.149313e+00
-8.047266e+00
-7.892127e+00
-7.693699e+00
-7.463610e+00
-7.214663e+00
-6.960130e+00
-6.713052e+00
-6.485574e+00
-6.288369e+00
-6.130164e+00
-6.017408e+00
-5.954066e+00
-5.941553e+00
-5.978781e+00
-6.062316e+00
-6.186630e+00
-6.344421e+00
-6.527003e+00
-6.724736e+00
-6.927479e+00
-7.125051e+00
-7.307669e+00
-7.466340e+00
-7.593209e+00
-7.681832e+00
-7.727387e+00
-7.726826e+00
-7.678980e+00
-7.584606e+00
-7.446398e+00
-7.268928e+00
-7.058527e+00
-6.823055e+00
-6.571583e+00
-6.313944e+00
-6.060200e+00
-5.820044e+00
-5.602193e+00
-5.413817e+00
-5.260094e+00
-5.143893e+00
-5.065662e+00
-5.023501e+00
-5.013413e+00
-5.029718e+00
-5.065581e+00
-5.113614e+00
-5.166503e+00
-5.217632e+00
-5.261628e+00
-5.294816e+00
-5.315526e+00
-5.324242e+00
-5.323566e+00
-5.318011e+00
-5.313637e+00
-5.317556e+00
-5.337357e+00
-5.380479e+00
-5.453602e+00
-5.562093e+00
-5.709550e+00
-5.897494e+00
-6.125215e+00
-6.389778e+00
-6.686174e+00
-7.007591e+00
-7.345747e+00
-7.691273e+00
-8.034098e+00
-8.363829e+00
-8.670118e+00
-8.943018e+00
-9.173333e+00
-9.352962e+00
-9.475244e+00
-9.535291e+00
-9.530279e+00
-9.459698e+00
-9.325498e+00
-9.132145e+00
-8.886529e+00
-8.597737e+00
-8.276681e+00
-7.935599e+00
-7.587452e+00
-7.245271e+00
-6.921498e+00
-6.627375e+00
-6.372421e+00
-6.164044e+00
-6.007285e+00
-5.904720e+00
-5.856505e+00
-5.860540e+00
-5.912757e+00
-6.007471e+00
-6.137795e+00
-6.296061e+00
-6.474235e+00
-6.664297e+00
-6.858562e+00
-7.049939e+00
-7.232124e+00
-7.399713e+00
-7.548265e+00
-7.674295e+00
-7.775236e+00
-7.849366e+00
-7.895732e+00
-7.914076e+00
-7.904786e+00
-7.868851e+00
-7.807838e+00
-7.723855e+00
-7.619488e+00
-7.497716e+00
-7.361776e+00
-7.214999e+00
-7.060647e+00
-6.901745e+00
-6.740976e+00
-6.580639e+00
-6.422699e+00
-6.268930e+00
-6.121130e+00
-5.981386e+00
-5.852337e+00
-5.737387e+00
-5.640817e+00
-5.567761e+00
-5.524016e+00
-5.515677e+00
-5.548635e+00
-5.627953e+00
-5.757192e+00
-5.937738e+00
-6.168206e+00
-6.443987e+00
-6.757020e+00
-7.095836e+00
-7.445921e+00
-7.790401e+00
-8.111036e+00
-8.389426e+00
-8.608348e+00
-8.753084e+00
-8.812597e+00
-8.780443e+00
-8.655320e+00
-8.441211e+00
-8.147114e+00
-7.786417e+00
-7.375980e+00
-6.935047e+00
-6.484057e+00
-6.043455e+00
-5.632574e+00
-5.268628e+00
-4.965857e+00
-4.734856e+00
-4.582122e+00
-4.509836e+00
-4.515915e+00
-4.594325e+00
-4.735637e+00
-4.927786e+00
-5.156944e+00
-5.408434e+00
-5.667610e+00
-5.920624e+00
-6.155064e+00
-6.360432e+00
-6.528477e+00
-6.653395e+00
-6.731903e+00
-6.763193e+00
-6.748779e+00
-6.692218e+00
-6.598722e+00
-6.474695e+00
-6.327201e+00
-6.163435e+00
-5.990253e+00
-5.813784e+00
-5.639188e+00
-5.470548e+00
-5.310904e+00
-5.162379e+00
-5.026365e+00
-4.903725e+00
-4.794963e+00
-4.700334e+00
-4.619901e+00
-4.553522e+00
-4.500800e+00
-4.461019e+00
-4.433082e+00
-4.415483e+00
-4.406316e+00
-4.403350e+00
-4.404142e+00
-4.406206e+00
-4.407213e+00
-4.405201e+00
-4.398769e+00
-4.387220e+00
-4.370630e+00
-4.349823e+00
-4.326263e+00
-4.301865e+00
-4.278774e+00
-4.259142e+00
-4.244939e+00
-4.237830e+00
-4.239114e+00
-4.249734e+00
-4.270313e+00
-4.301198e+00
-4.342480e+00
-4.393962e+00
-4.455092e+00
-4.524871e+00
-4.601772e+00
-4.683709e+00
-4.768077e+00
-4.851885e+00
-4.931963e+00
-5.005239e+00
-5.069039e+00
-5.121380e+00
-5.161231e+00
-5.188704e+00
-5.205173e+00
-5.213311e+00
-5.217041e+00
-5.221401e+00
-5.232320e+00
-5.256307e+00
-5.300074e+00
-5.370101e+00
-5.472191e+00
-5.611035e+00
-5.789840e+00
-6.010026e+00
-6.271020e+00
-6.570164e+00
-6.902711e+00
-7.261936e+00
-7.639340e+00
-8.024937e+00
-8.407637e+00
-8.775692e+00
-9.117219e+00
-9.420771e+00
-9.675946e+00
-9.873998e+00
-1.000842e+01
-1.007546e+01
-1.007447e+01
-1.000813e+01
-9.882373e+00
-9.706176e+00
-9.490965e+00
-9.249888e+00
-8.996875e+00
-8.745614e+00
-8.508530e+00
-8.295852e+00
-8.114887e+00
-7.969552e+00
-7.860226e+00
-7.783940e+00
-7.734878e+00
-7.705144e+00
-7.685713e+00
-7.667461e+00
-7.642159e+00
-7.603338e+00
-7.546922e+00
-7.471581e+00
-7.378769e+00
-7.272474e+00
-7.158717e+00
-7.044881e+00
-6.938945e+00
-6.848715e+00
-6.781112e+00
-6.741574e+00
-6.733621e+00
-6.758582e+00
-6.815521e+00
-6.901338e+00
-7.011044e+00
-7.138184e+00
-7.275361e+00
-7.414828e+00
-7.549084e+00
-7.671430e+00
-7.776427e+00
-7.860227e+00
-7.920746e+00
-7.957668e+00
-7.972304e+00
-7.967312e+00
-7.946333e+00
-7.913591e+00
-7.873488e+00
-7.830247e+00
-7.787622e+00
-7.748680e+00
-7.715664e+00
-7.689919e+00
-7.671886e+00
-7.661153e+00
-7.656553e+00
-7.656311e+00
-7.658229e+00
-7.659892e+00
-7.658892e+00
-7.653041e+00
-7.640581e+00
-7.620363e+00
-7.592004e+00
-7.556023e+00
-7.513931e+00
-7.468282e+00
-7.422666e+00
-7.381611e+00
-7.350383e+00
-7.334660e+00
-7.340091e+00
-7.371749e+00
-7.433530e+00
-7.527572e+00
-7.653764e+00
-7.809434e+00
-7.989272e+00
-8.185530e+00
-8.388490e+00
-8.587172e+00
-8.770212e+00
-8.926822e+00
-9.047719e+00
-9.125955e+00
-9.157533e+00
-9.141782e+00
-9.081435e+00
-8.982431e+00
-8.853449e+00
-8.705243e+00
-8.549811e+00
-8.399501e+00
-8.266094e+00
-8.159962e+00
-8.089350e+00
-8.059840e+00
-8.074043e+00
-8.131527e+00
-8.228981e+00
-8.360584e+00
-8.518534e+00
-8.693690e+00
-8.876265e+00
-9.056524e+00
-9.225431e+00
-9.375211e+00
-9.499784e+00
-9.595052e+00
-9.659016e+00
-9.691735e+00
-9.695113e+00
-9.672557e+00
-9.628516e+00
-9.567937e+00
-9.495690e+00
-9.415998e+00
-9.331934e+00
-9.245026e+00
-9.155026e+00
-9.059887e+00
-8.955953e+00
-8.838383e+00
-8.701757e+00
-8.540810e+00
-8.351225e+00
-8.130368e+00
-7.877898e+00
-7.596158e+00
-7.290318e+00
-6.968233e+00
-6.640060e+00
-6.317656e+00
-6.013842e+00
-5.741604e+00
-5.513292e+00
-5.339901e+00
-5.230460e+00
-5.191573e+00
-5.227112e+00
-5.338073e+00
-5.522569e+00
-5.775936e+00
-6.090947e+00
-6.458094e+00
-6.865939e+00
-7.301504e+00
-7.750715e+00
-8.198890e+00
-8.631274e+00
-9.033627e+00
-9.392845e+00
-9.697590e+00
-9.938878e+00
-1.011057e+01
-1.020973e+01
-1.023671e+01
-1.019512e+01
-1.009148e+01
-9.934726e+00
-9.735523e+00
-9.505580e+00
-9.256892e+00
-9.001065e+00
-8.748737e+00
-8.509132e+00
-8.289730e+00
-8.096072e+00
-7.931660e+00
-7.797957e+00
-7.694464e+00
-7.618869e+00
-7.567262e+00
-7.534406e+00
-7.514052e+00
-7.499294e+00
-7.482936e+00
-7.457882e+00
-7.417521e+00
-7.356109e+00
-7.269134e+00
-7.153638e+00
-7.008491e+00
-6.834573e+00
-6.634848e+00
-6.414326e+00
-6.179894e+00
-5.940038e+00
-5.704469e+00
-5.483674e+00
-5.288410e+00
-5.129171e+00
-5.015621e+00
-4.956019e+00
-4.956648e+00
-5.021267e+00
-5.150643e+00
-5.342194e+00
-5.589818e+00
-5.883957e+00
-6.211937e+00
-6.558580e+00
-6.907069e+00
-7.239990e+00
-7.540466e+00
-7.793277e+00
-7.985878e+00
-8.109214e+00
-8.158288e+00
-8.132433e+00
-8.035282e+00
-7.874452e+00
-7.660969e+00
-7.408481e+00
-7.132331e+00
-6.848561e+00
-6.572918e+00
-6.319943e+00
-6.102206e+00
-5.929723e+00
-5.809596e+00
-5.745859e+00
-5.739544e+00
-5.788910e+00
-5.889828e+00
-6.036249e+00
-6.220731e+00
-6.434963e+00
-6.670237e+00
-6.917861e+00
-7.169457e+00
-7.417178e+00
-7.653813e+00
-7.872836e+00
-8.068398e+00
-8.235309e+00
-8.369022e+00
-8.465649e+00
-8.521998e+00
-8.535646e+00
-8.505023e+00
-8.429505e+00
-8.309503e+00
-8.146535e+00
-7.943277e+00
-7.703595e+00
-7.432531e+00
-7.136252e+00
-6.821938e+00
-6.497593e+00
-6.171787e+00
-5.853313e+00
-5.550772e+00
-5.272118e+00
-5.024200e+00
-4.812341e+00
-4.640015e+00
-4.508662e+00
-4.417656e+00
-4.364448e+00
-4.344848e+00
-4.353418e+00
-4.383920e+00
-4.429777e+00
-4.484488e+00
-4.541971e+00
-4.596800e+00
-4.644348e+00
-4.680834e+00
-4.703300e+00
-4.709555e+00
-4.698115e+00
-4.668179e+00
-4.619655e+00
-4.553244e+00
-4.470566e+00
-4.374287e+00
-4.268209e+00
-4.157271e+00
-4.047444e+00
-3.945486e+00
-3.858595e+00
-3.793961e+00
-3.758281e+00
-3.757272e+00
-3.795240e+00
-3.874738e+00
-3.996358e+00
-4.158663e+00
-4.358281e+00
-4.590147e+00
-4.847855e+00
-5.124107e+00
-5.411182e+00
-5.701398e+00
-5.987507e+00
-6.262999e+00
-6.522304e+00
-6.760887e+00
-6.975270e+00
-7.162988e+00
-7.322519e+00
-7.453199e+00
-7.555121e+00
-7.629045e+00
-7.676289e+00
-7.698622e+00
-7.698154e+00
-7.677233e+00
-7.638354e+00
-7.584070e+00
-7.516915e+00
-7.439314e+00
-7.353492e+00
-7.261375e+00
-7.164511e+00
-7.064005e+00
-6.960508e+00
-6.854254e+00
-6.745141e+00
-6.632858e+00
-6.517028e+00
-6.397362e+00
-6.273806e+00
-6.146672e+00
-6.016756e+00
-5.885439e+00
-5.754745e+00
-5.627358e+00
-5.506572e+00
-5.396170e+00
-5.300218e+00
-5.222806e+00
-5.167720e+00
-5.138115e+00
-5.136188e+00
-5.162912e+00
-5.217848e+00
-5.299081e+00
-5.403275e+00
-5.525860e+00
-5.661322e+00
-5.803566e+00
-5.946322e+00
-6.083539e+00
-6.209744e+00
-6.320344e+00
-6.411837e+00
-6.481943e+00
-6.529644e+00
-6.555149e+00
-6.559779e+00
-6.545801e+00
-6.516221e+00
-6.474555e+00
-6.424605e+00
-6.370250e+00
-6.315265e+00
-6.263181e+00
-6.217172e+00
-6.179969e+00
-6.153781e+00
-6.140224e+00
-6.140248e+00
-6.154057e+00
-6.181051e+00
-6.219770e+00
-6.267892e+00
-6.322257e+00
-6.378949e+00
-6.433420e+00
-6.480649e+00
-6.515341e+00
-6.532145e+00
-6.525896e+00
-6.491876e+00
-6.426083e+00
-6.325510e+00
-6.188418e+00
-6.014588e+00
-5.805527e+00
-5.564611e+00
-5.297145e+00
-5.010316e+00
-4.713042e+00
-4.415707e+00
-4.129800e+00
-3.867452e+00
-3.640909e+00
-3.461933e+00
-3.341171e+00
-3.287511e+00
-3.307455e+00
-3.404559e+00
-3.578991e+00
-3.827258e+00
-4.142153e+00
-4.512956e+00
-4.925884e+00
-5.364785e+00
-5.812006e+00
-6.249385e+00
-6.659279e+00
-7.025559e+00
-7.334504e+00
-7.575538e+00
-7.741768e+00
-7.830309e+00
-7.842356e+00
-7.783031e+00
-7.660998e+00
-7.487891e+00
-7.277586e+00
-7.045378e+00
-6.807105e+00
-6.578285e+00
-6.373304e+00
-6.204703e+00
-6.082587e+00
-6.014190e+00
-6.003599e+00
-6.051660e+00
-6.156060e+00
-6.311574e+00
-6.510479e+00
-6.743080e+00
-6.998336e+00
-7.264517e+00
-7.529867e+00
-7.783212e+00
-8.014481e+00
-8.215127e+00
-8.378410e+00
-8.499558e+00
-8.575814e+00
-8.606378e+00
-8.592270e+00
-8.536142e+00
-8.442041e+00
-8.315138e+00
-8.161453e+00
-7.987554e+00
-7.800280e+00
-7.606480e+00
-7.412783e+00
-7.225427e+00
-7.050126e+00
-6.891987e+00
-6.755460e+00
-6.644305e+00
-6.561558e+00
-6.509482e+00
-6.489502e+00
-6.502122e+00
-6.546832e+00
-6.622028e+00
-6.724964e+00
-6.851748e+00
-6.997393e+00
-7.155947e+00
-7.320668e+00
-7.484262e+00
-7.639151e+00
-7.777746e+00
-7.892716e+00
-7.977243e+00
-8.025255e+00
-8.031661e+00
-7.992586e+00
-7.905618e+00
-7.770041e+00
-7.587055e+00
-7.359913e+00
-7.093972e+00
-6.796616e+00
-6.477040e+00
-6.145902e+00
-5.814852e+00
-5.495975e+00
-5.201170e+00
-4.941517e+00
-4.726663e+00
-4.564295e+00
-4.459711e+00
-4.415547e+00
-4.431656e+00
-4.505161e+00
-4.630658e+00
-4.800549e+00
-5.005502e+00
-5.234982e+00
-5.477828e+00
-5.722841e+00
-5.959341e+00
-6.177656e+00
-6.369518e+00
-6.528364e+00
-6.649534e+00
-6.730384e+00
-6.770340e+00
-6.770890e+00
-6.735516e+00
-6.669566e+00
-6.580034e+00
-6.475226e+00
-6.364315e+00
-6.256769e+00
-6.161701e+00
-6.087176e+00
-6.039550e+00
-6.022911e+00
-6.038683e+00
-6.085454e+00
-6.159047e+00
-6.252836e+00
-6.358275e+00
-6.465600e+00
-6.564625e+00
-6.645580e+00
-6.699893e+00
-6.720879e+00
-6.704259e+00
-6.648481e+00
-6.554838e+00
-6.427368e+00
-6.272579e+00
-6.099012e+00
-5.916685e+00
-5.736435e+00
-5.569201e+00
-5.425277e+00
-5.313571e+00
-5.240934e+00
-5.211617e+00
-5.226904e+00
-5.284976e+00
-5.381024e+00
-5.507600e+00
-5.655192e+00
-5.812953e+00
-5.969530e+00
-6.113915e+00
-6.236260e+00
-6.328574e+00
-6.385283e+00
-6.403584e+00
-6.383605e+00
-6.328352e+00
-6.243443e+00
-6.136677e+00
-6.017442e+00
-5.896038e+00
-5.782950e+00
-5.688140e+00
-5.620409e+00
-5.586880e+00
-5.592628e+00
-5.640482e+00
-5.730979e+00
-5.862478e+00
-6.031369e+00
-6.232386e+00
-6.458954e+00
-6.703565e+00
-6.958162e+00
-7.214503e+00
-7.464494e+00
-7.700488e+00
-7.915526e+00
-8.103539e+00
-8.259499e+00
-8.379547e+00
-8.461118e+00
-8.503053e+00
-8.505707e+00
-8.471028e+00
-8.402577e+00
-8.305430e+00
-8.185970e+00
-8.051518e+00
-7.909858e+00
-7.768682e+00
-7.635030e+00
-7.514789e+00
-7.412297e+00
-7.330107e+00
-7.268899e+00
-7.227545e+00
-7.203293e+00
-7.192043e+00
-7.188690e+00
-7.187494e+00
-7.182477e+00
-7.167816e+00
-7.138218e+00
-7.089287e+00
-7.017826e+00
-6.922104e+00
-6.802039e+00
-6.659304e+00
-6.497351e+00
-6.321332e+00
-6.137947e+00
-5.955185e+00
-5.781984e+00
-5.627788e+00
-5.502021e+00
-5.413503e+00
-5.369818e+00
-5.376719e+00
-5.437615e+00
-5.553209e+00
-5.721340e+00
-5.937063e+00
-6.192975e+00
-6.479732e+00
-6.786713e+00
-7.102741e+00
-7.416760e+00
-7.718403e+00
-7.998389e+00
-8.248739e+00
-8.462820e+00
-8.635271e+00
-8.761869e+00
-8.839401e+00
-8.865601e+00
-8.839188e+00
-8.760011e+00
-8.629290e+00
-8.449905e+00
-8.226667e+00
-7.966522e+00
-7.678590e+00
-7.374018e+00
-7.065600e+00
-6.767180e+00
-6.492847e+00
-6.256016e+00
-6.068435e+00
-5.939252e+00
-5.874209e+00
-5.875066e+00
-5.939314e+00
-6.060222e+00
-6.227216e+00
-6.426558e+00
-6.642284e+00
-6.857295e+00
-7.054541e+00
-7.218173e+00
-7.334585e+00
-7.393250e+00
-7.387296e+00
-7.313786e+00
-7.173694e+00
-6.971619e+00
-6.715277e+00
-6.414861e+00
-6.082317e+00
-5.730622e+00
-5.373100e+00
-5.022818e+00
-4.692087e+00
-4.392051e+00
-4.132390e+00
-3.921092e+00
-3.764302e+00
-3.666210e+00
-3.628986e+00
-3.652731e+00
-3.735468e+00
-3.873177e+00
-4.059898e+00
-4.287918e+00
-4.548053e+00
-4.830039e+00
-5.123008e+00
-5.416026e+00
-5.698655e+00
-5.961477e+00
-6.196542e+00
-6.397688e+00
-6.560713e+00
-6.683370e+00
-6.765222e+00
-6.807363e+00
-6.812065e+00
-6.782403e+00
-6.721911e+00
-6.634299e+00
-6.523262e+00
-6.392376e+00
-6.245063e+00
-6.084597e+00
-5.914134e+00
-5.736717e+00
-5.555261e+00
-5.372505e+00
-5.190935e+00
-5.012702e+00
-4.839553e+00
-4.672801e+00
-4.513358e+00
-4.361821e+00
-4.218629e+00
-4.084256e+00
-3.959438e+00
-3.845389e+00
-3.743994e+00
-3.657949e+00
-3.590818e+00
-3.546988e+00
-3.531504e+00
-3.549784e+00
-3.607227e+00
-3.708727e+00
-3.858155e+00
-4.057839e+00
-4.308108e+00
-4.606939e+00
-4.949738e+00
-5.329285e+00
-5.735826e+00
-6.157333e+00
-6.579908e+00
-6.988316e+00
-7.366650e+00
-7.699093e+00
-7.970768e+00
-8.168623e+00
-8.282312e+00
-8.305003e+00
-8.234042e+00
-8.071410e+00
-7.823893e+00
-7.502951e+00
-7.124236e+00
-6.706785e+00
-6.271931e+00
-5.841995e+00
-5.438850e+00
-5.082486e+00
-4.789693e+00
-4.572980e+00
-4.439855e+00
-4.392519e+00
-4.428014e+00
-4.538782e+00
-4.713574e+00
-4.938577e+00
-5.198639e+00
-5.478462e+00
-5.763661e+00
-6.041618e+00
-6.302100e+00
-6.537630e+00
-6.743632e+00
-6.918365e+00
-7.062689e+00
-7.179682e+00
-7.274146e+00
-7.352040e+00
-7.419890e+00
-7.484198e+00
-7.550923e+00
-7.625028e+00
-7.710150e+00
-7.808377e+00
-7.920137e+00
-8.044199e+00
-8.177766e+00
-8.316659e+00
-8.455578e+00
-8.588441e+00
-8.708781e+00
-8.810197e+00
-8.886822e+00
-8.933771e+00
-8.947521e+00
-8.926179e+00
-8.869618e+00
-8.779448e+00
-8.658851e+00
-8.512301e+00
-8.345207e+00
-8.163521e+00
-7.973354e+00
-7.780616e+00
-7.590700e+00
-7.408215e+00
-7.236771e+00
-7.078814e+00
-6.935524e+00
-6.806771e+00
-6.691165e+00
-6.586187e+00
-6.488421e+00
-6.393872e+00
-6.298347e+00
-6.197875e+00
-6.089122e+00
-5.969754e+00
-5.838723e+00
-5.696454e+00
-5.544907e+00
-5.387542e+00
-5.229165e+00
-5.075682e+00
-4.933770e+00
-4.810465e+00
-4.712703e+00
-4.646817e+00
-4.618050e+00
-4.630105e+00
-4.684798e+00
-4.781851e+00
-4.918856e+00
-5.091426e+00
-5.293513e+00
-5.517869e+00
-5.756578e+00
-6.001617e+00
-6.245368e+00
-6.481040e+00
-6.702971e+00
-6.906778e+00
-7.089387e+00
-7.248940e+00
-7.384635e+00
-7.496510e+00
-7.585233e+00
-7.651904e+00
-7.697903e+00
-7.724787e+00
-7.734218e+00
-7.727919e+00
-7.707638e+00
-7.675091e+00
-7.631906e+00
-7.579553e+00
-7.519286e+00
-7.452099e+00
-7.378724e+00
-7.299654e+00
-7.215193e+00
-7.125525e+00
-7.030776e+00
-6.931057e+00
-6.826487e+00
-6.717186e+00
-6.603258e+00
-6.484759e+00
-6.361689e+00
-6.233993e+00
-6.101605e+00
-5.964500e+00
-5.822765e+00
-5.676663e+00
-5.526681e+00
-5.373543e+00
-5.218201e+00
-5.061797e+00
-4.905630e+00
-4.751112e+00
-4.599754e+00
-4.453172e+00
-4.313130e+00
-4.181597e+00
-4.060833e+00
-3.953464e+00
-3.862534e+00
-3.791495e+00
-3.744125e+00
-3.724340e+00
-3.735932e+00
-3.782226e+00
-3.865730e+00
-3.987803e+00
-4.148410e+00
-4.346008e+00
-4.577563e+00
-4.838722e+00
-5.124086e+00
-5.427546e+00
-5.742621e+00
-6.062744e+00
-6.381470e+00
-6.692600e+00
-6.990217e+00
-7.268701e+00
-7.522729e+00
-7.747323e+00
-7.937958e+00
-8.090741e+00
-8.202631e+00
-8.271699e+00
-8.297362e+00
-8.280560e+00
-8.223859e+00
-8.131438e+00
-8.008951e+00
-7.863279e+00
-7.702152e+00
-7.533684e+00
-7.365836e+00
-7.205861e+00
-7.059770e+00
-6.931897e+00
-6.824604e+00
-6.738168e+00
-6.670871e+00
-6.619290e+00
-6.578745e+00
-6.543860e+00
-6.509184e+00
-6.469796e+00
-6.421843e+00
-6.362947e+00
-6.292470e+00
-6.211579e+00
-6.123141e+00
-6.031429e+00
-5.941693e+00
-5.859616e+00
-5.790716e+00
-5.739760e+00
-5.710229e+00
-5.703921e+00
-5.720709e+00
-5.758505e+00
-5.813424e+00
-5.880140e+00
-5.952390e+00
-6.023569e+00
-6.087356e+00
-6.138290e+00
-6.172250e+00
-6.186795e+00
[truncated: 1,094,914 more chars]
