# Supplementary material for: Air blast injuries killed the crew of the submarine H.L. Hunley
Source: PLoS One. 2017 Aug 23;12(8):e0182244. doi: 10.1371/journal.pone.0182244 (PMC5568114; doi:10.1371/journal.pone.0182244)
Supplement: S1 File — This file contains all the test data used for the conclusions presented in this publication. (ZIP) [file pone.0182244.s007.zip › Lance2017_HunleyData/BoatModel_LiveCharge_Pressure_Waveforms/Test_1lb_1_insideboat.txt]

-1.255896e-01
-1.323848e-01
-1.336319e-01
-1.292698e-01
-1.195308e-01
-1.049359e-01
-8.627265e-02
-6.455628e-02
-4.097448e-02
-1.681872e-02
6.593622e-03
2.800119e-02
4.627838e-02
6.050678e-02
7.003272e-02
7.450668e-02
7.390152e-02
6.850849e-02
5.891111e-02
4.593863e-02
3.060266e-02
1.402149e-02
-2.662017e-03
-1.836266e-02
-3.212957e-02
-4.321172e-02
-5.110830e-02
-5.560094e-02
-5.676607e-02
-5.496671e-02
-5.082404e-02
-4.517017e-02
-3.898454e-02
-3.331777e-02
-2.920836e-02
-2.759829e-02
-2.925479e-02
-3.470508e-02
-4.418991e-02
-5.763983e-02
-7.467568e-02
-9.463231e-02
-1.166026e-01
-1.394980e-01
-1.621200e-01
-1.832382e-01
-2.016694e-01
-2.163529e-01
-2.264187e-01
-2.312429e-01
-2.304902e-01
-2.241378e-01
-2.124816e-01
-1.961228e-01
-1.759352e-01
-1.530159e-01
-1.286196e-01
-1.040822e-01
-8.073680e-02
-5.982819e-02
-4.243155e-02
-2.938180e-02
-2.121837e-02
-1.814994e-02
-2.004209e-02
-2.642904e-02
-3.654889e-02
-4.939956e-02
-6.381097e-02
-7.852749e-02
-9.229461e-02
-1.039435e-01
-1.124680e-01
-1.170898e-01
-1.173078e-01
-1.129299e-01
-1.040860e-01
-9.121992e-02
-7.506296e-02
-5.658799e-02
-3.694833e-02
-1.740426e-02
7.583568e-04
1.631219e-02
2.816968e-02
3.545560e-02
3.756519e-02
3.420342e-02
2.540229e-02
1.151581e-02
-6.806087e-03
-2.866150e-02
-5.295438e-02
-7.846171e-02
-1.039057e-01
-1.280263e-01
-1.496506e-01
-1.677547e-01
-1.815156e-01
-1.903511e-01
-1.939466e-01
-1.922671e-01
-1.855550e-01
-1.743121e-01
-1.592687e-01
-1.413385e-01
-1.215631e-01
-1.010471e-01
-8.088916e-02
-6.211282e-02
-4.560203e-02
-3.204725e-02
-2.190602e-02
-1.538110e-02
-1.241808e-02
-1.272203e-02
-1.579171e-02
-2.096808e-02
-2.749297e-02
-3.457315e-02
-4.144489e-02
-4.743437e-02
-5.200988e-02
-5.482252e-02
-5.573277e-02
-5.482130e-02
-5.238304e-02
-4.890471e-02
-4.502689e-02
-4.149291e-02
-3.908773e-02
-3.857132e-02
-4.061215e-02
-4.572671e-02
-5.423109e-02
-6.620921e-02
-8.150039e-02
-9.970666e-02
-1.202176e-01
-1.422497e-01
-1.648953e-01
-1.871777e-01
-2.081079e-01
-2.267396e-01
-2.422209e-01
-2.538387e-01
-2.610566e-01
-2.635436e-01
-2.611936e-01
-2.541331e-01
-2.427192e-01
-2.275239e-01
-2.093073e-01
-1.889803e-01
-1.675554e-01
-1.460918e-01
-1.256337e-01
-1.071482e-01
-9.146559e-02
-7.922721e-02
-7.084572e-02
-6.648022e-02
-6.602867e-02
-6.913764e-02
-7.522832e-02
-8.353686e-02
-9.316624e-02
-1.031463e-01
-1.124986e-01
-1.203009e-01
-1.257493e-01
-1.282125e-01
-1.272770e-01
-1.227795e-01
-1.148248e-01
-1.037862e-01
-9.028622e-02
-7.515799e-02
-5.938772e-02
-4.404275e-02
-3.019055e-02
-1.881616e-02
-1.074556e-02
-6.582236e-03
-6.662506e-03
-1.103343e-02
-1.945432e-02
-3.142059e-02
-4.620621e-02
-6.291976e-02
-8.056816e-02
-9.812256e-02
-1.145817e-01
-1.290294e-01
-1.406831e-01
-1.489333e-01
-1.533711e-01
-1.538052e-01
-1.502676e-01
-1.430086e-01
-1.324815e-01
-1.193168e-01
-1.042885e-01
-8.826954e-02
-7.218185e-02
-5.693928e-02
-4.338915e-02
-3.225479e-02
-2.408415e-02
-1.920861e-02
-1.771613e-02
-1.944151e-02
-2.397558e-02
-3.069277e-02
-3.879564e-02
-4.737304e-02
-5.546801e-02
-6.215083e-02
-6.659221e-02
-6.813114e-02
-6.633244e-02
-6.102898e-02
-5.234503e-02
-4.069803e-02
-2.677802e-02
-1.150545e-02
4.030054e-03
1.864611e-02
3.115361e-02
4.044606e-02
4.558507e-02
4.587475e-02
4.091820e-02
3.065123e-02
1.535031e-02
-4.384927e-03
-2.767202e-02
-5.340425e-02
-8.032176e-02
-1.070894e-01
-1.323755e-01
-1.549275e-01
-1.736389e-01
-1.876064e-01
-1.961744e-01
-1.989660e-01
-1.958990e-01
-1.871873e-01
-1.733267e-01
-1.550656e-01
-1.333628e-01
-1.093327e-01
-8.418225e-02
-5.914227e-02
-3.539670e-02
-1.401418e-02
4.113977e-03
1.832505e-02
2.822171e-02
3.369147e-02
3.490730e-02
3.230921e-02
2.656834e-02
1.853593e-02
9.180916e-03
-4.796059e-04
-9.452491e-03
-1.683845e-02
-2.189527e-02
-2.409008e-02
-2.313729e-02
-1.901931e-02
-1.198852e-02
-2.549673e-03
8.576535e-03
2.050667e-02
3.226110e-02
4.283879e-02
5.129441e-02
5.681131e-02
5.876415e-02
5.676617e-02
5.069777e-02
4.071473e-02
2.723671e-02
1.091795e-02
-7.396288e-03
-2.672353e-02
-4.600406e-02
-6.416311e-02
-8.017190e-02
-9.310442e-02
-1.021875e-01
-1.068422e-01
-1.067143e-01
-1.016941e-01
-9.192314e-02
-7.778869e-02
-5.990572e-02
-3.908645e-02
-1.629851e-02
7.387025e-03
3.085589e-02
5.301653e-02
7.286811e-02
8.956605e-02
1.024800e-01
1.112389e-01
1.157581e-01
1.162462e-01
1.131884e-01
1.073089e-01
9.951413e-02
9.082140e-02
8.227892e-02
7.488323e-02
6.950032e-02
6.679611e-02
6.718160e-02
7.077669e-02
7.739589e-02
8.655772e-02
9.751781e-02
1.093243e-01
1.208912e-01
1.310846e-01
1.388133e-01
1.431168e-01
1.432434e-01
1.387097e-01
1.293406e-01
1.152840e-01
9.700301e-02
7.524479e-02
5.099173e-02
2.539792e-02
-2.831395e-04
-2.477439e-02
-4.684951e-02
-6.540127e-02
-7.950077e-02
-8.844524e-02
-9.179305e-02
-8.938529e-02
-8.135368e-02
-6.811475e-02
-5.035073e-02
-2.897749e-02
-5.100270e-03
2.004158e-02
4.513923e-02
6.888573e-02
9.005050e-02
1.075523e-01
1.205257e-01
1.283753e-01
1.308134e-01
1.278773e-01
1.199238e-01
1.076025e-01
9.180752e-02
7.361436e-02
5.420444e-02
3.478420e-02
1.650363e-02
3.793363e-04
-1.277332e-02
-2.239509e-02
-2.822133e-02
-3.030157e-02
-2.899803e-02
-2.496227e-02
-1.909046e-02
-1.245911e-02
-6.245296e-03
-1.636924e-03
2.598199e-04
-1.491783e-03
-7.583330e-03
-1.840378e-02
-3.400433e-02
-5.408795e-02
-7.802400e-02
-1.048864e-01
-1.335123e-01
-1.625775e-01
-1.906814e-01
-2.164367e-01
-2.385573e-01
-2.559378e-01
-2.677210e-01
-2.733486e-01
-2.725933e-01
-2.655701e-01
-2.527269e-01
-2.348167e-01
-2.128512e-01
-1.880407e-01
-1.617228e-01
-1.352841e-01
-1.100788e-01
-8.734966e-02
-6.815363e-02
-5.329943e-02
-4.329934e-02
-3.834012e-02
-3.827516e-02
-4.263898e-02
-5.068320e-02
-6.143130e-02
-7.374814e-02
-8.641904e-02
-9.823329e-02
-1.080666e-01
-1.149580e-01
-1.181766e-01
-1.172740e-01
-1.121198e-01
-1.029151e-01
-9.018474e-02
-7.474458e-02
-5.764724e-02
-4.010769e-02
-2.341475e-02
-8.835284e-03
2.480762e-03
9.586609e-03
1.180915e-02
8.798578e-03
5.538435e-04
-1.257703e-02
-2.992103e-02
-5.052582e-02
-7.322281e-02
-9.670277e-02
-1.195984e-01
-1.405689e-01
-1.583808e-01
-1.719806e-01
-1.805550e-01
-1.835754e-01
-1.808241e-01
-1.724025e-01
-1.587195e-01
-1.404633e-01
-1.185563e-01
-9.409806e-02
-6.829659e-02
-4.239487e-02
-1.759553e-02
5.009984e-03
2.450318e-02
4.018671e-02
5.161648e-02
5.861615e-02
6.127454e-02
5.992735e-02
5.512551e-02
4.759295e-02
3.817644e-02
2.779000e-02
1.735670e-02
7.750186e-03
-2.607735e-04
-6.061884e-03
-9.233668e-03
-9.579777e-03
-7.140813e-03
-2.191826e-03
4.777490e-03
1.309961e-02
2.198100e-02
3.056502e-02
3.800083e-02
4.351173e-02
4.645687e-02
4.638078e-02
4.304714e-02
3.645500e-02
2.683785e-02
1.464696e-02
5.213645e-04
-1.475295e-02
-3.029194e-02
-4.516771e-02
-5.846495e-02
-6.933656e-02
-7.705542e-02
-8.105952e-02
-8.098825e-02
-7.670749e-02
-6.832203e-02
-5.617364e-02
-4.082430e-02
-2.302478e-02
-3.669881e-03
1.625714e-02
3.574755e-02
5.383330e-02
6.965133e-02
8.250097e-02
9.188958e-02
9.756277e-02
9.951726e-02
9.799560e-02
9.346385e-02
8.657394e-02
7.811360e-02
6.894723e-02
5.995179e-02
5.195170e-02
4.565702e-02
4.160870e-02
4.013504e-02
4.132218e-02
4.500168e-02
5.075646e-02
5.794592e-02
6.574942e-02
7.322593e-02
7.938587e-02
8.327000e-02
8.402873e-02
8.099479e-02
7.374261e-02
6.212893e-02
4.631117e-02
2.674279e-02
4.146611e-03
-2.053028e-02
-4.617607e-02
-7.158315e-02
-9.552182e-02
-1.168141e-01
-1.344035e-01
-1.474164e-01
-1.552124e-01
-1.574205e-01
-1.539593e-01
-1.450418e-01
-1.311636e-01
-1.130768e-01
-9.175065e-02
-6.832043e-02
-4.402620e-02
-2.014422e-02
2.086101e-03
2.153514e-02
3.725093e-02
4.851664e-02
5.489292e-02
5.624185e-02
5.273079e-02
4.481652e-02
3.321134e-02
1.883394e-02
2.748550e-03
-1.390388e-02
-2.997805e-02
-4.439617e-02
-5.621524e-02
-6.468628e-02
-6.930268e-02
-6.983475e-02
-6.634820e-02
-5.920466e-02
-4.904320e-02
-3.674313e-02
-2.336960e-02
-1.010508e-02
1.828855e-03
1.125391e-02
1.711535e-02
1.855385e-02
1.496349e-02
6.031576e-03
-8.241669e-03
-2.754401e-02
-5.127122e-02
-7.856380e-02
-1.083573e-01
-1.394430e-01
-1.705356e-01
-2.003439e-01
-2.276421e-01
-2.513359e-01
-2.705208e-01
-2.845306e-01
-2.929708e-01
-2.957387e-01
-2.930267e-01
-2.853092e-01
-2.733131e-01
-2.579725e-01
-2.403693e-01
-2.216641e-01
-2.030220e-01
-1.855396e-01
-1.701778e-01
-1.577065e-01
-1.486637e-01
-1.433320e-01
-1.417320e-01
-1.436346e-01
-1.485891e-01
-1.559646e-01
-1.650034e-01
-1.748807e-01
-1.847678e-01
-1.938940e-01
-2.016033e-01
-2.074017e-01
-2.109920e-01
-2.122941e-01
-2.114490e-01
-2.088063e-01
-2.048941e-01
-2.003759e-01
-1.959954e-01
-1.925138e-01
-1.906472e-01
-1.910064e-01
-1.940475e-01
-2.000345e-01
-2.090177e-01
-2.208263e-01
-2.350763e-01
-2.511900e-01
-2.684274e-01
-2.859257e-01
-3.027471e-01
-3.179319e-01
-3.305545e-01
-3.397806e-01
-3.449215e-01
-3.454817e-01
-3.411977e-01
-3.320625e-01
-3.183356e-01
-3.005349e-01
-2.794106e-01
-2.559029e-01
-2.310842e-01
-2.060898e-01
-1.820435e-01
-1.599809e-01
-1.407794e-01
-1.250982e-01
-1.133361e-01
-1.056081e-01
-1.017451e-01
-1.013146e-01
-1.036621e-01
-1.079668e-01
-1.133088e-01
-1.187414e-01
-1.233620e-01
-1.263783e-01
-1.271651e-01
-1.253077e-01
-1.206317e-01
-1.132142e-01
-1.033788e-01
-9.167238e-02
-7.882468e-02
-6.569536e-02
-5.321048e-02
-4.229442e-02
-3.380194e-02
-2.845564e-02
-2.679302e-02
-2.912705e-02
-3.552250e-02
-4.578898e-02
-5.949019e-02
-7.596780e-02
-9.437737e-02
-1.137335e-01
-1.329617e-01
-1.509537e-01
-1.666246e-01
-1.789709e-01
-1.871241e-01
-1.904016e-01
-1.883476e-01
-1.807653e-01
-1.677346e-01
-1.496159e-01
-1.270373e-01
-1.008650e-01
-7.215786e-02
-4.210744e-02
-1.196645e-02
1.703010e-02
4.374536e-02
6.721605e-02
8.671539e-02
1.017973e-01
1.123172e-01
1.184272e-01
1.205477e-01
1.193169e-01
1.155263e-01
1.100451e-01
1.037436e-01
9.741866e-02
9.172864e-02
8.714174e-02
8.390124e-02
8.201052e-02
8.123895e-02
8.114838e-02
8.113805e-02
8.050403e-02
7.850774e-02
7.444734e-02
6.772529e-02
5.790596e-02
4.475855e-02
2.828196e-02
8.710750e-03
-1.349723e-02
-3.768880e-02
-6.305545e-02
-8.868097e-02
-1.135928e-01
-1.368135e-01
-1.574101e-01
-1.745395e-01
-1.874889e-01
-1.957108e-01
-1.988519e-01
-1.967759e-01
-1.895783e-01
-1.775925e-01
-1.613844e-01
-1.417344e-01
-1.196051e-01
-9.609545e-02
-7.238193e-02
-4.965185e-02
-2.903148e-02
-1.151566e-02
2.096044e-03
1.125115e-02
1.567962e-02
1.540982e-02
1.076374e-02
2.331873e-03
-9.070384e-03
-2.246136e-02
-3.676253e-02
-5.087397e-02
-6.375066e-02
-7.447490e-02
-8.231995e-02
-8.680062e-02
-8.770727e-02
-8.512028e-02
-7.940344e-02
-7.117603e-02
-6.126542e-02
-5.064346e-02
-4.035186e-02
-3.142272e-02
-2.480086e-02
-2.127438e-02
-2.141904e-02
-2.556041e-02
-3.375581e-02
-4.579606e-02
-6.122496e-02
-7.937325e-02
-9.940331e-02
-1.203606e-01
-1.412287e-01
-1.609861e-01
-1.786607e-01
-1.933830e-01
-2.044326e-01
-2.112788e-01
-2.136115e-01
-2.113613e-01
-2.047067e-01
-1.940674e-01
-1.800839e-01
-1.635817e-01
-1.455233e-01
-1.269494e-01
-1.089125e-01
-9.240802e-02
-7.830802e-02
-6.730130e-02
-5.984604e-02
-5.613803e-02
-5.609726e-02
-5.937419e-02
-6.537556e-02
-7.330795e-02
-8.223610e-02
-9.115164e-02
-9.904724e-02
-1.049910e-01
-1.081963e-01
-1.080818e-01
-1.043181e-01
-9.685737e-02
-8.594175e-02
-7.209174e-02
-5.607245e-02
-3.884036e-02
-2.147420e-02
-5.095198e-03
9.216340e-03
2.050089e-02
2.798897e-02
3.115420e-02
2.974619e-02
2.380202e-02
1.363679e-02
-1.839663e-04
-1.688655e-02
-3.554163e-02
-5.512294e-02
-7.456801e-02
-9.283752e-02
-1.089705e-01
-1.221330e-01
-1.316592e-01
-1.370834e-01
-1.381624e-01
-1.348879e-01
-1.274880e-01
-1.164163e-01
-1.023293e-01
-8.604983e-02
-6.851758e-02
-5.072961e-02
-3.367335e-02
-1.825796e-02
-5.249930e-03
4.781263e-03
1.150234e-02
1.483690e-02
1.496590e-02
1.230822e-02
7.483048e-03
1.257594e-03
-5.515747e-03
-1.196785e-02
-1.728208e-02
-2.075969e-02
-2.187695e-02
-2.033038e-02
-1.606645e-02
-9.293137e-03
-4.715923e-04
9.712536e-03
2.039665e-02
3.060449e-02
3.932037e-02
4.556824e-02
4.848901e-02
4.740953e-02
4.189721e-02
3.179568e-02
1.723882e-02
-1.357105e-03
-2.332105e-02
-4.777075e-02
-7.366727e-02
-9.987590e-02
-1.252287e-01
-1.485858e-01
-1.688919e-01
-1.852279e-01
-1.968540e-01
-2.032459e-01
-2.041201e-01
-1.994494e-01
-1.894676e-01
-1.746610e-01
-1.557489e-01
-1.336495e-01
-1.094341e-01
-8.426946e-02
-5.935121e-02
-3.583347e-02
-1.475911e-02
3.003163e-03
1.681011e-02
2.627969e-02
3.130852e-02
3.207019e-02
2.899477e-02
2.273123e-02
1.409555e-02
4.008128e-03
-6.575236e-03
-1.673381e-02
-2.564883e-02
-3.266205e-02
-3.732172e-02
-3.941298e-02
-3.897033e-02
-3.627142e-02
-3.181232e-02
-2.626585e-02
-2.042547e-02
-1.513900e-02
-1.123765e-02
-9.466945e-03
-1.042617e-02
-1.452208e-02
-2.194051e-02
-3.263736e-02
-4.634772e-02
-6.261022e-02
-8.080255e-02
-1.001837e-01
-1.199391e-01
-1.392254e-01
-1.572129e-01
-1.731244e-01
-1.862690e-01
-1.960714e-01
-2.020952e-01
-2.040610e-01
-2.018581e-01
-1.955492e-01
-1.853670e-01
-1.717027e-01
-1.550868e-01
-1.361619e-01
-1.156490e-01
-9.430995e-02
-7.290632e-02
-5.215883e-02
-3.270968e-02
-1.509084e-02
2.990520e-04
1.320774e-02
2.353199e-02
3.131038e-02
3.670737e-02
3.998994e-02
4.149820e-02
4.161167e-02
4.071352e-02
3.915519e-02
3.722423e-02
3.511798e-02
3.292582e-02
3.062185e-02
2.806915e-02
2.503587e-02
2.122202e-02
1.629506e-02
9.931006e-03
1.857152e-03
-8.108160e-03
-2.002324e-02
-3.380187e-02
-4.920534e-02
-6.584829e-02
-8.321689e-02
-1.006972e-01
-1.176105e-01
-1.332523e-01
-1.469322e-01
-1.580129e-01
-1.659448e-01
-1.702971e-01
-1.707825e-01
-1.672754e-01
-1.598229e-01
-1.486477e-01
-1.341446e-01
-1.168678e-01
-9.751154e-02
-7.688140e-02
-5.585881e-02
-3.535735e-02
-1.627374e-02
5.644045e-04
1.445022e-02
2.484450e-02
3.141353e-02
3.405401e-02
3.290245e-02
2.832790e-02
2.090844e-02
1.139313e-02
6.520402e-04
-1.038260e-02
-2.078045e-02
-2.967864e-02
-3.634469e-02
-4.023222e-02
-4.102517e-02
-3.866626e-02
-3.336687e-02
-2.559673e-02
-1.605347e-02
-5.613477e-03
4.732679e-03
1.395571e-02
2.106821e-02
2.520364e-02
2.568704e-02
2.209073e-02
1.426986e-02
2.374432e-03
-1.316280e-02
-3.166067e-02
-5.224174e-02
-7.389657e-02
-9.555387e-02
-1.161506e-01
-1.346971e-01
-1.503337e-01
-1.623772e-01
-1.703549e-01
-1.740275e-01
-1.733990e-01
-1.687144e-01
-1.604444e-01
-1.492579e-01
-1.359810e-01
-1.215472e-01
-1.069375e-01
-9.311745e-02
-8.097308e-02
-7.125138e-02
-6.450982e-02
-6.107889e-02
-6.104105e-02
-6.422801e-02
-7.023633e-02
-7.845989e-02
-8.813596e-02
-9.840064e-02
-1.083495e-01
-1.170989e-01
-1.238448e-01
-1.279160e-01
-1.288189e-01
-1.262727e-01
-1.202319e-01
-1.108956e-01
-9.870049e-02
-8.429975e-02
-6.852540e-02
-5.233762e-02
-3.676308e-02
-2.282646e-02
-1.148033e-02
-3.538891e-03
3.788443e-04
-1.085361e-04
-5.120122e-03
-1.450709e-02
-2.786560e-02
-4.456591e-02
-6.379393e-02
-8.460132e-02
-1.059599e-01
-1.268172e-01
-1.461506e-01
-1.630178e-01
-1.766031e-01
-1.862572e-01
-1.915307e-01
-1.921978e-01
-1.882697e-01
-1.799965e-01
-1.678542e-01
-1.525194e-01
-1.348298e-01
-1.157341e-01
-9.623262e-02
-7.731430e-02
-5.989309e-02
-4.475027e-02
-3.248634e-02
-2.348649e-02
-1.790202e-02
-1.564867e-02
-1.642182e-02
-1.972679e-02
-2.492193e-02
-3.127082e-02
-3.799987e-02
-4.435722e-02
-4.966920e-02
-5.339084e-02
-5.514730e-02
-5.476372e-02
-5.228093e-02
-4.795557e-02
-4.224355e-02
-3.576743e-02
-2.926967e-02
-2.355540e-02
-1.942912e-02
-1.763121e-02
-1.877959e-02
-2.332162e-02
-3.149993e-02
-4.333441e-02
-5.862054e-02
-7.694291e-02
-9.770146e-02
-1.201474e-01
-1.434261e-01
-1.666234e-01
-1.888134e-01
-2.091056e-01
-2.266895e-01
-2.408747e-01
-2.511270e-01
-2.570971e-01
-2.586406e-01
-2.558274e-01
-2.489391e-01
-2.384540e-01
-2.250196e-01
-2.094143e-01
-1.924995e-01
-1.751662e-01
-1.582780e-01
-1.426166e-01
-1.288333e-01
-1.174105e-01
-1.086368e-01
-1.025958e-01
-9.917023e-02
-9.805935e-02
-9.880867e-02
-1.008495e-01
-1.035457e-01
-1.062455e-01
-1.083334e-01
-1.092816e-01
-1.086957e-01
-1.063527e-01
-1.022285e-01
-9.651041e-02
-8.959469e-02
-8.206588e-02
-7.465891e-02
-6.820541e-02
-6.356747e-02
-6.156446e-02
-6.289894e-02
-6.808919e-02
-7.741465e-02
-9.087965e-02
-1.081987e-01
-1.288042e-01
-1.518755e-01
-1.763868e-01
-2.011693e-01
-2.249832e-01
-2.465941e-01
-2.648501e-01
-2.787536e-01
-2.875237e-01
-2.906465e-01
-2.879092e-01
-2.794160e-01
-2.655850e-01
-2.471248e-01
-2.249935e-01
-2.003391e-01
-1.744274e-01
-1.485589e-01
-1.239831e-01
-1.018148e-01
-8.295987e-02
-6.805730e-02
-5.744102e-02
-5.112608e-02
-4.881944e-02
-4.995413e-02
-5.374368e-02
-5.925150e-02
-6.546939e-02
-7.139846e-02
-7.612653e-02
-7.889654e-02
-7.916164e-02
-7.662388e-02
-7.125422e-02
-6.329321e-02
-5.323247e-02
-4.177907e-02
-2.980549e-02
-1.828899e-02
-8.244612e-03
-6.561865e-04
3.590016e-03
3.764808e-03
-6.549812e-04
-9.950820e-03
-2.414145e-02
-4.297687e-02
-6.594682e-02
-9.230270e-02
-1.210914e-01
-1.511992e-01
-1.814045e-01
-2.104355e-01
-2.370336e-01
-2.600172e-01
-2.783449e-01
-2.911753e-01
-2.979191e-01
-2.982802e-01
-2.922823e-01
-2.802784e-01
-2.629402e-01
-2.412277e-01
-2.163396e-01
-1.896458e-01
-1.626055e-01
-1.366768e-01
-1.132228e-01
-9.342185e-02
-7.818909e-02
-6.811630e-02
-6.343510e-02
-6.400682e-02
-6.933954e-02
-7.863032e-02
-9.082869e-02
-1.047161e-01
-1.189955e-01
-1.323846e-01
-1.437061e-01
-1.519699e-01
-1.564403e-01
-1.566862e-01
-1.526089e-01
-1.444482e-01
-1.327634e-01
-1.183923e-01
-1.023891e-01
-8.594535e-02
-7.030084e-02
-5.664955e-02
-4.605021e-02
-3.934814e-02
-3.711495e-02
-3.961028e-02
-4.676735e-02
-5.820146e-02
-7.323915e-02
-9.096395e-02
-1.102751e-01
-1.299550e-01
-1.487416e-01
-1.654026e-01
-1.788077e-01
-1.879950e-01
-1.922298e-01
-1.910496e-01
-1.842958e-01
-1.721270e-01
-1.550142e-01
-1.337165e-01
-1.092385e-01
-8.277117e-02
-5.561820e-02
-2.911394e-02
-4.537279e-03
1.697133e-02
3.448314e-02
4.733880e-02
5.518615e-02
5.799563e-02
5.605322e-02
4.993227e-02
4.044712e-02
2.859209e-02
1.547024e-02
2.216258e-03
-1.008173e-02
-2.045667e-02
-2.812832e-02
-3.255584e-02
-3.347319e-02
-3.090495e-02
-2.516159e-02
-1.681441e-02
-6.652155e-03
4.377862e-03
1.524016e-02
2.488803e-02
3.234150e-02
3.675994e-02
3.750357e-02
3.417864e-02
2.666305e-02
1.511141e-02
-5.937295e-05
-1.820127e-02
-3.847932e-02
-5.992513e-02
-8.149603e-02
-1.021370e-01
-1.208425e-01
-1.367156e-01
-1.490212e-01
-1.572307e-01
-1.610559e-01
-1.604677e-01
-1.557006e-01
-1.472399e-01
-1.357935e-01
-1.222484e-01
-1.076147e-01
-9.295882e-02
-7.933052e-02
-6.768800e-02
-5.882648e-02
-5.331608e-02
-5.145441e-02
-5.323882e-02
-5.836145e-02
-6.622868e-02
-7.600394e-02
-8.667101e-02
-9.711266e-02
-1.061982e-01
-1.128722e-01
-1.162376e-01
-1.156264e-01
-1.106527e-01
-1.012459e-01
-8.766165e-02
-7.046954e-02
-5.051959e-02
-2.888859e-02
-6.809720e-03
1.441000e-02
3.347888e-02
4.920979e-02
6.060276e-02
6.691437e-02
6.770852e-02
6.288465e-02
5.268151e-02
3.765726e-02
1.864847e-02
-3.287092e-03
-2.693863e-02
-5.101582e-02
-7.422273e-02
-9.532809e-02
-1.132289e-01
-1.270051e-01
-1.359645e-01
-1.396756e-01
-1.379877e-01
-1.310370e-01
-1.192381e-01
-1.032604e-01
-8.399028e-02
-6.248079e-02
-3.989051e-02
-1.741464e-02
3.788497e-03
2.267092e-02
3.836333e-02
5.023298e-02
5.792580e-02
6.138896e-02
6.087111e-02
5.689989e-02
5.023824e-02
4.182297e-02
3.269082e-02
2.389782e-02
1.643804e-02
1.116787e-02
8.740884e-03
9.557821e-03
1.373465e-02
2.109069e-02
3.115745e-02
4.320796e-02
5.630509e-02
6.936638e-02
8.124121e-02
9.079535e-02
9.699656e-02
9.899478e-02
9.618995e-02
8.828192e-02
7.529777e-02
5.759437e-02
3.583644e-02
1.095268e-02
-1.592575e-02
-4.353858e-02
-7.057553e-02
-9.575510e-02
-1.178982e-01
-1.359925e-01
-1.492456e-01
-1.571243e-01
-1.593807e-01
-1.560636e-01
-1.475155e-01
-1.343552e-01
-1.174462e-01
-9.785155e-02
-7.677651e-02
-5.550175e-02
-3.530901e-02
-1.740383e-02
-2.839517e-03
7.552386e-03
1.321970e-02
1.393006e-02
9.789968e-03
1.239939e-03
-1.097472e-02
-2.585598e-02
-4.222444e-02
-5.880469e-02
-7.431835e-02
-8.757779e-02
-9.757382e-02
-1.035514e-01
-1.050682e-01
-1.020323e-01
-9.471546e-02
-8.374195e-02
-7.005144e-02
-5.483817e-02
-3.946920e-02
-2.538703e-02
-1.400345e-02
-6.592708e-03
-4.193033e-03
-7.524777e-03
-1.693215e-02
-3.235327e-02
-5.332051e-02
-7.899036e-02
-1.081993e-01
-1.395408e-01
-1.714559e-01
-2.023314e-01
-2.305975e-01
-2.548203e-01
-2.737816e-01
-2.865443e-01
-2.924993e-01
-2.913935e-01
-2.833380e-01
-2.687975e-01
-2.485612e-01
-2.236965e-01
-1.954880e-01
-1.653632e-01
-1.348101e-01
-1.052886e-01
-7.814326e-02
-5.452232e-02
-3.530900e-02
-2.107086e-02
-1.203103e-02
-8.063511e-03
-8.712499e-03
-1.323402e-02
-2.065666e-02
-2.985684e-02
-3.964353e-02
-4.884645e-02
-5.640222e-02
-6.143260e-02
-6.331020e-02
-6.170711e-02
-5.662327e-02
-4.839184e-02
-3.766015e-02
-2.534636e-02
-1.257360e-02
-5.856454e-04
9.349840e-03
1.604296e-02
1.847928e-02
1.590498e-02
7.891805e-03
-5.623797e-03
-2.433032e-02
-4.755973e-02
-7.433231e-02
-1.034229e-01
-1.334424e-01
-1.629281e-01
-1.904350e-01
-2.146234e-01
-2.343362e-01
-2.486626e-01
-2.569856e-01
-2.590118e-01
-2.547829e-01
-2.446699e-01
-2.293490e-01
-2.097632e-01
-1.870676e-01
-1.625643e-01
-1.376265e-01
-1.136179e-01
-9.181088e-02
-7.330910e-02
-5.897982e-02
-4.940102e-02
-4.482723e-02
-4.517633e-02
-5.003807e-02
-5.870348e-02
-7.021316e-02
-8.342111e-02
-9.707068e-02
-1.098781e-01
-1.206189e-01
-1.282126e-01
-1.317993e-01
-1.308041e-01
-1.249834e-01
-1.144507e-01
-9.967770e-02
-8.147208e-02
-6.092925e-02
-3.936219e-02
-1.821218e-02
1.053470e-03
1.704875e-02
2.857237e-02
3.469821e-02
3.484483e-02
2.881863e-02
1.682769e-02
-5.335336e-04
-2.232601e-02
-4.732986e-02
-7.412399e-02
-1.011753e-01
-1.269309e-01
-1.499081e-01
-1.687771e-01
-1.824326e-01
-1.900521e-01
-1.911377e-01
-1.855423e-01
-1.734768e-01
-1.555004e-01
-1.324934e-01
-1.056113e-01
-7.622397e-02
-4.583932e-02
-1.601549e-02
1.173307e-02
3.603013e-02
5.572512e-02
6.996664e-02
7.825577e-02
8.047473e-02
7.688888e-02
6.812230e-02
5.510941e-02
3.902657e-02
2.120847e-02
3.055259e-03
-1.406362e-02
-2.890233e-02
-4.042233e-02
-4.786163e-02
-5.078543e-02
-4.911473e-02
-4.313084e-02
-3.345464e-02
-2.100133e-02
-6.913014e-03
7.526348e-03
2.098763e-02
3.219709e-02
4.003259e-02
4.360756e-02
4.233593e-02
3.597351e-02
2.463355e-02
8.776553e-03
-1.082352e-02
-3.313314e-02
-5.692849e-02
-8.087488e-02
-1.036109e-01
-1.238317e-01
-1.403672e-01
-1.522494e-01
-1.587672e-01
-1.595058e-01
-1.543694e-01
-1.435876e-01
-1.277046e-01
-1.075518e-01
-8.420378e-02
-5.891888e-02
-3.306696e-02
-8.048011e-03
1.479318e-02
3.425026e-02
4.933002e-02
5.931296e-02
6.379542e-02
6.271032e-02
5.632551e-02
4.521961e-02
3.023738e-02
1.242785e-02
-7.030410e-03
-2.691181e-02
-4.602878e-02
-6.331426e-02
-7.789667e-02
-8.916216e-02
-9.679969e-02
-1.008247e-01
-1.015787e-01
-9.970337e-02
-9.609087e-02
-9.181322e-02
-8.803643e-02
-8.592643e-02
-8.655437e-02
-9.080948e-02
-9.932655e-02
-1.124335e-01
-1.301226e-01
-1.520469e-01
-1.775402e-01
-2.056591e-01
-2.352429e-01
-2.649862e-01
-2.935200e-01
-3.194963e-01
-3.416703e-01
-3.589754e-01
-3.705874e-01
-3.759735e-01
-3.749230e-01
-3.675594e-01
-3.543326e-01
-3.359911e-01
-3.135381e-01
-2.881712e-01
-2.612111e-01
-2.340236e-01
-2.079387e-01
-1.841725e-01
-1.637579e-01
-1.474870e-01
-1.358704e-01
-1.291160e-01
-1.271271e-01
-1.295205e-01
-1.356625e-01
-1.447181e-01
-1.557123e-01
-1.675970e-01
-1.793204e-01
-1.898955e-01
-1.984633e-01
-2.043475e-01
-2.070973e-01
-2.065165e-01
-2.026749e-01
-1.959026e-01
-1.867650e-01
-1.760203e-01
-1.645625e-01
-1.533517e-01
-1.433397e-01
-1.353939e-01
-1.302296e-01
-1.283535e-01
-1.300273e-01
-1.352503e-01
-1.437650e-01
-1.550810e-01
-1.685159e-01
-1.832475e-01
-1.983727e-01
-2.129694e-01
-2.261574e-01
-2.371544e-01
-2.453254e-01
-2.502219e-01
-2.516091e-01
-2.494784e-01
-2.440457e-01
-2.357341e-01
-2.251435e-01
-2.130076e-01
-2.001432e-01
-1.873923e-01
-1.755628e-01
-1.653714e-01
-1.573915e-01
-1.520123e-01
-1.494108e-01
-1.495395e-01
-1.521310e-01
-1.567191e-01
-1.626746e-01
-1.692524e-01
-1.756462e-01
-1.810473e-01
-1.847027e-01
-1.859709e-01
-1.843704e-01
-1.796201e-01
-1.716674e-01
-1.607038e-01
-1.471647e-01
-1.317137e-01
-1.152108e-01
-9.866495e-02
-8.317368e-02
-6.985131e-02
-5.975181e-02
-5.379082e-02
-5.267366e-02
-5.683569e-02
-6.640072e-02
-8.116125e-02
-1.005824e-01
-1.238288e-01
-1.498123e-01
-1.772563e-01
-2.047718e-01
-2.309400e-01
-2.543955e-01
-2.739055e-01
-2.884405e-01
-2.972331e-01
-2.998221e-01
-2.960790e-01
-2.862167e-01
-2.707785e-01
-2.506089e-01
-2.268057e-01
-2.006576e-01
-1.735682e-01
-1.469725e-01
-1.222500e-01
-1.006399e-01
-8.316454e-02
-7.056538e-02
-6.325798e-02
-6.130785e-02
-6.443011e-02
-7.201276e-02
-8.316189e-02
-9.676534e-02
-1.115702e-01
-1.262685e-01
-1.395868e-01
-1.503717e-01
-1.576687e-01
-1.607864e-01
-1.593432e-01
-1.532925e-01
-1.429247e-01
-1.288467e-01
-1.119386e-01
-9.329319e-02
-7.414010e-02
-5.576117e-02
-3.940303e-02
-2.619310e-02
-1.706547e-02
-1.270199e-02
-1.349228e-02
-1.951443e-02
-3.053597e-02
-4.603335e-02
-6.522698e-02
-8.712865e-02
-1.105980e-01
-1.344054e-01
-1.572982e-01
-1.780685e-01
-1.956191e-01
-2.090257e-01
-2.175911e-01
-2.208889e-01
-2.187934e-01
-2.114916e-01
-1.994767e-01
-1.835219e-01
-1.646333e-01
-1.439855e-01
-1.228430e-01
-1.024724e-01
-8.405266e-02
-6.859071e-02
-5.684916e-02
-4.929264e-02
-4.605718e-02
-4.694521e-02
-5.144627e-02
-5.878143e-02
-6.796722e-02
-7.789343e-02
-8.740854e-02
-9.540634e-02
-1.009079e-01
-1.031339e-01
-1.015632e-01
-9.597347e-02
-8.646186e-02
-7.344346e-02
-5.762700e-02
-3.996917e-02
-2.161029e-02
-3.795516e-03
1.221260e-02
2.522367e-02
3.420407e-02
3.834986e-02
3.714236e-02
3.038256e-02
1.820264e-02
1.055109e-03
-2.031798e-02
-4.493206e-02
-7.161926e-02
-9.909568e-02
-1.260330e-01
-1.511307e-01
-1.731860e-01
-1.911578e-01
-2.042232e-01
-2.118216e-01
-2.136868e-01
-2.098615e-01
-2.006962e-01
-1.868290e-01
-1.691489e-01
-1.487433e-01
-1.268321e-01
-1.046933e-01
-8.358267e-02
-6.465588e-02
-4.889609e-02
-3.705436e-02
-2.960656e-02
-2.672990e-02
-2.830022e-02
-3.390976e-02
-4.290339e-02
-5.443056e-02
-6.750907e-02
-8.109654e-02
-9.416523e-02
-1.057753e-01
-1.151420e-01
-1.216921e-01
-1.251056e-01
-1.253397e-01
-1.226326e-01
-1.174869e-01
-1.106323e-01
-1.029700e-01
-9.550387e-02
-8.926148e-02
-8.521398e-02
-8.420012e-02
-8.686115e-02
-9.359159e-02
-1.045090e-01
-1.194445e-01
-1.379527e-01
-1.593409e-01
-1.827124e-01
-2.070205e-01
-2.311305e-01
-2.538836e-01
-2.741608e-01
-2.909438e-01
-3.033704e-01
-3.107824e-01
-3.127638e-01
-3.091673e-01
-3.001259e-01
-2.860488e-01
-2.675995e-01
-2.456556e-01
-2.212534e-01
-1.955192e-01
-1.695942e-01
-1.445584e-01
-1.213603e-01
-1.007592e-01
-8.328403e-02
-6.921183e-02
-5.856703e-02
-5.114010e-02
-4.652268e-02
-4.415559e-02
-4.338468e-02
-4.352026e-02
-4.389542e-02
-4.391967e-02
-4.312492e-02
-4.120129e-02
-3.802114e-02
-3.364969e-02
-2.834149e-02
-2.252225e-02
-1.675657e-02
-1.170309e-02
-8.059780e-03
-6.503913e-03
-7.631880e-03
-1.190492e-02
-1.960600e-02
-3.081195e-02
-4.538283e-02
-6.296823e-02
-8.302850e-02
-1.048672e-01
-1.276708e-01
-1.505530e-01
-1.725991e-01
-1.929115e-01
-2.106513e-01
-2.250787e-01
-2.355877e-01
-2.417354e-01
-2.432650e-01
-2.401208e-01
-2.324541e-01
-2.206208e-01
-2.051686e-01
-1.868140e-01
-1.664104e-01
-1.449053e-01
-1.232915e-01
-1.025513e-01
-8.360016e-02
-6.723160e-02
-5.406909e-02
-4.452829e-02
-3.879282e-02
-3.680543e-02
-3.827563e-02
-4.270309e-02
-4.941547e-02
-5.761828e-02
-6.645329e-02
-7.506173e-02
-8.264772e-02
-8.853733e-02
-9.222880e-02
-9.343012e-02
-9.208134e-02
-8.835959e-02
-8.266655e-02
-7.559854e-02
-6.790112e-02
-6.041128e-02
-5.399182e-02
-4.946345e-02
-4.754053e-02
-4.877597e-02
-5.351951e-02
-6.189213e-02
-7.377733e-02
-8.882860e-02
-1.064912e-01
-1.260359e-01
-1.466016e-01
-1.672441e-01
-1.869873e-01
-2.048746e-01
-2.200177e-01
-2.316403e-01
-2.391167e-01
-2.420032e-01
-2.400609e-01
-2.332704e-01
-2.218362e-01
-2.061803e-01
-1.869242e-01
-1.648588e-01
-1.409031e-01
-1.160528e-01
-9.132086e-02
-6.767515e-02
-4.597692e-02
-2.692549e-02
-1.101429e-02
1.497874e-03
1.059784e-02
1.651028e-02
1.967174e-02
2.068870e-02
2.028296e-02
1.922901e-02
1.828850e-02
1.814696e-02
1.935758e-02
2.229598e-02
2.712922e-02
3.380108e-02
4.203514e-02
5.135566e-02
6.112549e-02
7.059854e-02
7.898278e-02
8.550837e-02
8.949435e-02
9.040771e-02
8.790901e-02
8.188097e-02
7.243790e-02
5.991648e-02
4.484986e-02
2.792862e-02
9.953237e-03
-8.217443e-03
-2.571720e-02
-4.171974e-02
-5.548000e-02
-6.636868e-02
-7.389968e-02
-7.775083e-02
-7.777836e-02
-7.402495e-02
-6.672100e-02
-5.627797e-02
-4.327235e-02
-2.841916e-02
-1.253452e-02
3.511638e-03
1.884998e-02
3.266955e-02
4.427406e-02
5.313172e-02
5.891369e-02
6.151761e-02
6.107354e-02
5.793181e-02
5.263359e-02
4.586677e-02
3.841075e-02
3.107462e-02
2.463352e-02
1.976789e-02
1.700993e-02
1.670084e-02
1.896170e-02
2.367985e-02
3.051176e-02
3.890277e-02
4.812298e-02
5.731790e-02
6.557099e-02
7.197367e-02
7.569722e-02
7.606012e-02
7.258413e-02
6.503389e-02
5.343641e-02
3.807931e-02
1.948914e-02
-1.606646e-03
-2.432923e-02
-4.770414e-02
-7.071859e-02
-9.237684e-02
-1.117512e-01
-1.280268e-01
-1.405387e-01
-1.488004e-01
-1.525242e-01
-1.516320e-01
-1.462581e-01
-1.367433e-01
-1.236208e-01
-1.075936e-01
-8.950321e-02
-7.029058e-02
-5.094914e-02
-3.247163e-02
-1.579325e-02
-1.735303e-03
9.046217e-03
1.610196e-02
1.921661e-02
1.841977e-02
1.397962e-02
6.380194e-03
-3.715677e-03
-1.551535e-02
-2.815412e-02
-4.075839e-02
-5.251016e-02
-6.270839e-02
-7.082261e-02
-7.653450e-02
-7.976356e-02
-8.067446e-02
-7.966452e-02
-7.733184e-02
-7.442544e-02
-7.178091e-02
-7.024622e-02
-7.060413e-02
-7.349840e-02
-7.937113e-02
-8.841785e-02
-1.005644e-01
-1.154679e-01
-1.325396e-01
-1.509882e-01
-1.698771e-01
-1.881909e-01
-2.049053e-01
-2.190558e-01
-2.297987e-01
-2.364646e-01
-2.385973e-01
-2.359798e-01
-2.286449e-01
-2.168712e-01
-2.011658e-01
-1.822359e-01
-1.609498e-01
-1.382908e-01
-1.153047e-01
-9.304329e-02
-7.250656e-02
-5.458600e-02
-4.001331e-02
-2.931788e-02
-2.279648e-02
-2.049801e-02
-2.222435e-02
-2.754755e-02
-3.584162e-02
-4.632650e-02
-5.812099e-02
-7.030099e-02
-8.196003e-02
-9.226890e-02
-1.005314e-01
-1.062332e-01
-1.090799e-01
-1.090219e-01
-1.062622e-01
-1.012454e-01
-9.462705e-02
-8.722486e-02
-7.995406e-02
-7.375297e-02
-6.950514e-02
-6.796545e-02
-6.969724e-02
-7.502570e-02
-8.401134e-02
-9.644494e-02
-1.118632e-01
-1.295831e-01
-1.487501e-01
-1.683975e-01
-1.875088e-01
-2.050812e-01
-2.201841e-01
-2.320108e-01
-2.399200e-01
-2.434673e-01
-2.424250e-01
-2.367921e-01
-2.267919e-01
-2.128608e-01
-1.956266e-01
-1.758767e-01
-1.545187e-01
-1.325321e-01
-1.109146e-01
-9.062453e-02
-7.252277e-02
-5.731877e-02
-4.552447e-02
-3.742082e-02
-3.304040e-02
-3.216791e-02
-3.435888e-02
-3.897473e-02
-4.523133e-02
-5.225711e-02
-5.915651e-02
-6.507511e-02
-6.926258e-02
-7.112992e-02
-7.029741e-02
-6.662932e-02
-6.025183e-02
-5.155140e-02
-4.115236e-02
-2.987388e-02
-1.866871e-02
-8.547805e-03
-4.967281e-04
4.608767e-03
6.080319e-03
3.480312e-03
-3.334929e-03
-1.419604e-02
-2.862702e-02
-4.587611e-02
-6.496757e-02
-8.476934e-02
-1.040703e-01
-1.216609e-01
-1.364115e-01
-1.473437e-01
-1.536897e-01
-1.549388e-01
-1.508670e-01
-1.415494e-01
-1.273551e-01
-1.089251e-01
-8.713409e-02
-6.303870e-02
-3.781455e-02
-1.268528e-02
1.115254e-02
3.260375e-02
5.074334e-02
6.487451e-02
7.457175e-02
7.970550e-02
8.044624e-02
7.724769e-02
7.081041e-02
6.202874e-02
5.192541e-02
4.157870e-02
3.204748e-02
2.429879e-02
1.914259e-02
1.717690e-02
1.874631e-02
2.391555e-02
3.245990e-02
4.387373e-02
5.739786e-02
7.206546e-02
8.676487e-02
1.003157e-01
1.115531e-01
1.194141e-01
1.230179e-01
1.217349e-01
1.152367e-01
1.035243e-01
8.693124e-02
6.610243e-02
4.195068e-02
1.559499e-02
-1.171460e-02
-3.867966e-02
-6.403768e-02
-8.664191e-02
-1.055312e-01
-1.199851e-01
-1.295614e-01
-1.341144e-01
-1.337939e-01
-1.290266e-01
-1.204810e-01
-1.090190e-01
-9.563632e-02
-8.139562e-02
-6.735601e-02
-5.450330e-02
-4.368606e-02
-3.556161e-02
-3.055632e-02
-2.884294e-02
-3.033684e-02
-3.471123e-02
-4.142970e-02
-4.979340e-02
-5.899872e-02
-6.820090e-02
-7.657867e-02
-8.339512e-02
-8.805081e-02
-9.012600e-02
-8.940969e-02
-8.591417e-02
-7.987463e-02
-7.173384e-02
-6.211308e-02
-5.177078e-02
-4.155157e-02
-3.232844e-02
-2.494200e-02
-2.014086e-02
-1.852800e-02
-2.051714e-02
-2.630310e-02
-3.584805e-02
-4.888455e-02
-6.493437e-02
-8.334079e-02
-1.033110e-01
-1.239647e-01
-1.443860e-01
-1.636742e-01
-1.809921e-01
-1.956095e-01
-2.069400e-01
-2.145702e-01
-2.182802e-01
-2.180543e-01
-2.140809e-01
-2.067430e-01
-1.965963e-01
-1.843386e-01
-1.707682e-01
-1.567353e-01
-1.430890e-01
-1.306212e-01
-1.200145e-01
-1.117953e-01
-1.062995e-01
-1.036508e-01
-1.037554e-01
-1.063130e-01
-1.108417e-01
-1.167172e-01
-1.232197e-01
-1.295869e-01
-1.350696e-01
-1.389845e-01
-1.407645e-01
-1.400007e-01
-1.364766e-01
-1.301906e-01
-1.213667e-01
-1.104518e-01
-9.809861e-02
-8.513507e-02
-7.251864e-02
-6.127848e-02
-5.244721e-02
-4.698681e-02
-4.571436e-02
-4.923425e-02
-5.788329e-02
-7.169420e-02
-9.038088e-02
-1.133467e-01
-1.397142e-01
-1.683742e-01
-1.980484e-01
-2.273627e-01
-2.549251e-01
-2.794054e-01
-2.996121e-01
-3.145622e-01
-3.235410e-01
-3.261474e-01
-3.223223e-01
-3.123557e-01
-2.968732e-01
-2.767994e-01
-2.533021e-01
-2.277182e-01
-2.014676e-01
-1.759604e-01
-1.525054e-01
-1.322247e-01
-1.159835e-01
-1.043371e-01
-9.750225e-02
-9.535118e-02
-9.743083e-02
-1.030037e-01
-1.111076e-01
-1.206296e-01
-1.303889e-01
-1.392229e-01
-1.460709e-01
-1.500494e-01
-1.505150e-01
-1.471088e-01
-1.397822e-01
-1.288002e-01
-1.147237e-01
-9.837164e-02
-8.076543e-02
-6.305856e-02
-4.645692e-02
-3.213434e-02
-2.114960e-02
-1.437116e-02
-1.241534e-02
-1.560268e-02
-2.393535e-02
-3.709654e-02
-5.447116e-02
-7.518531e-02
-9.816104e-02
-1.221821e-01
-1.459665e-01
-1.682408e-01
-1.878125e-01
-2.036368e-01
-2.148728e-01
-2.209294e-01
-2.214952e-01
-2.165542e-01
-2.063844e-01
-1.915402e-01
-1.728190e-01
-1.512136e-01
-1.278520e-01
-1.039282e-01
-8.062714e-02
-5.904979e-02
-4.014303e-02
-2.464011e-02
-1.301640e-02
-5.463687e-03
-1.885032e-03
-1.910125e-03
-4.929857e-03
-1.014727e-02
-1.664113e-02
-2.343788e-02
-2.958700e-02
-3.423516e-02
-3.669406e-02
-3.649761e-02
-3.344422e-02
-2.762057e-02
-1.940416e-02
-9.443211e-03
1.385966e-03
1.204156e-02
2.139480e-02
2.831842e-02
3.177783e-02
3.091715e-02
2.513230e-02
1.412444e-02
-2.070828e-03
-2.308046e-02
-4.821625e-02
-7.651869e-02
-1.068174e-01
-1.378017e-01
-1.680963e-01
-1.963355e-01
-2.212338e-01
-2.416498e-01
-2.566412e-01
-2.655106e-01
-2.678406e-01
-2.635163e-01
-2.527343e-01
-2.359974e-01
-2.140943e-01
-1.880634e-01
-1.591435e-01
-1.287105e-01
-9.820362e-02
-6.904449e-02
-4.255346e-02
-1.986959e-02
-1.880159e-03
1.083396e-02
1.803224e-02
1.982463e-02
1.665670e-02
9.271515e-03
-1.348626e-03
-1.405567e-02
-2.761897e-02
-4.081219e-02
-5.249799e-02
-6.170506e-02
-6.769254e-02
-6.999792e-02
-6.846570e-02
-6.325480e-02
-5.482435e-02
-4.389844e-02
-3.141199e-02
-1.844145e-02
-6.125040e-03
4.421595e-03
1.218802e-02
1.634368e-02
1.629900e-02
1.174847e-02
2.693074e-03
-1.055876e-02
-2.741098e-02
-4.701831e-02
-6.833984e-02
-9.020375e-02
-1.113784e-01
-1.306457e-01
-1.468722e-01
-1.590751e-01
-1.664806e-01
-1.685704e-01
-1.651173e-01
-1.562039e-01
-1.422271e-01
-1.238832e-01
-1.021360e-01
-7.816591e-02
-5.330292e-02
-2.894622e-02
-6.475360e-03
1.284111e-02
2.793252e-02
3.800139e-02
4.258054e-02
4.156643e-02
3.522555e-02
2.417341e-02
9.328094e-03
-8.157027e-03
-2.697599e-02
-4.576195e-02
-6.318193e-02
-7.802854e-02
-8.930336e-02
-9.628624e-02
-9.858595e-02
-9.616782e-02
-8.935597e-02
-7.880892e-02
-6.547007e-02
-5.049620e-02
-3.516927e-02
-2.079841e-02
-8.619995e-03
2.958318e-04
5.124166e-03
5.343342e-03
7.675446e-04
-8.447510e-03
-2.182465e-02
-3.860751e-02
-5.781973e-02
-7.833516e-02
-9.895296e-02
-1.184727e-01
-1.357653e-01
-1.498372e-01
-1.598850e-01
-1.653396e-01
-1.658978e-01
-1.615395e-01
-1.525299e-01
-1.394054e-01
-1.229425e-01
-1.041106e-01
-8.401143e-02
-6.380755e-02
-4.464524e-02
-2.757746e-02
-1.349250e-02
-3.054566e-03
3.339091e-03
5.580806e-03
3.853470e-03
-1.389740e-03
-9.464593e-03
-1.951036e-02
-3.055511e-02
-4.158683e-02
-5.162576e-02
-5.979340e-02
-6.537474e-02
-6.786990e-02
-6.703254e-02
-6.289199e-02
-5.575723e-02
-4.620126e-02
-3.502590e-02
-2.320863e-02
-1.183456e-02
-2.018486e-03
5.176836e-03
8.819586e-03
8.178280e-03
2.776304e-03
-7.572324e-03
-2.274787e-02
-4.233048e-02
-6.562480e-02
-9.170045e-02
-1.194448e-01
-1.476239e-01
-1.749477e-01
-2.001370e-01
-2.219885e-01
-2.394362e-01
-2.516078e-01
-2.578734e-01
-2.578850e-01
-2.516047e-01
-2.393182e-01
-2.216316e-01
-1.994486e-01
-1.739273e-01
-1.464172e-01
-1.183786e-01
-9.129087e-02
-6.655519e-02
-4.539964e-02
-2.879492e-02
-1.738718e-02
-1.145383e-02
-1.088615e-02
-1.520060e-02
-2.357858e-02
-3.493158e-02
-4.798654e-02
-6.138453e-02
-7.378463e-02
-8.396505e-02
-9.091377e-02
-9.390234e-02
-9.253764e-02
-8.678820e-02
-7.698317e-02
-6.378408e-02
-4.813114e-02
-3.116840e-02
-1.415334e-02
1.641306e-03
1.502548e-02
2.498095e-02
3.073445e-02
3.180939e-02
2.805270e-02
1.963636e-02
7.035638e-03
-9.012024e-03
-2.756202e-02
-4.752568e-02
-6.773632e-02
-8.701417e-02
-1.042274e-01
-1.183478e-01
-1.284991e-01
-1.339985e-01
-1.343890e-01
-1.294632e-01
-1.192772e-01
-1.041534e-01
-8.467164e-02
-6.164628e-02
-3.608922e-02
-9.158208e-03
1.790760e-02
4.386140e-02
6.752668e-02
8.787313e-02
1.040838e-01
1.156077e-01
1.221937e-01
1.239025e-01
1.210961e-01
1.144061e-01
1.046828e-01
9.292887e-02
8.022409e-02
6.764486e-02
5.618616e-02
4.669070e-02
3.979018e-02
3.586265e-02
3.500847e-02
3.704637e-02
4.152964e-02
4.778137e-02
5.494637e-02
6.205630e-02
6.810317e-02
7.211587e-02
7.323347e-02
7.076984e-02
6.426455e-02
5.351690e-02
3.860142e-02
1.986492e-02
-2.093271e-03
-2.645555e-02
-5.223162e-02
-7.831246e-02
-1.035297e-01
-1.267179e-01
-1.467765e-01
-1.627305e-01
-1.737855e-01
-1.793763e-01
-1.792051e-01
-1.732670e-01
-1.618609e-01
-1.455818e-01
-1.252947e-01
-1.020901e-01
-7.722195e-02
-5.203242e-02
-2.786826e-02
-5.995035e-03
1.248392e-02
2.669756e-02
3.606066e-02
4.030715e-02
3.950076e-02
3.402257e-02
2.453648e-02
1.193524e-02
-2.728743e-03
-1.832269e-02
-3.371668e-02
-4.786465e-02
-5.987733e-02
-6.908219e-02
-7.506649e-02
-7.770106e-02
-7.714335e-02
-7.381980e-02
-6.838842e-02
-6.168403e-02
-5.464993e-02
-4.826144e-02
-4.344779e-02
-4.101912e-02
-4.160484e-02
-4.560818e-02
-5.317958e-02
-6.420972e-02
-7.834100e-02
-9.499463e-02
-1.134101e-01
-1.326930e-01
-1.518689e-01
-1.699387e-01
-1.859355e-01
-1.989783e-01
-2.083219e-01
-2.134002e-01
-2.138624e-01
-2.095989e-01
-2.007565e-01
-1.877412e-01
-1.712063e-01
-1.520250e-01
-1.312473e-01
-1.100415e-01
-8.962341e-02
-7.117732e-02
-5.577522e-02
-4.430101e-02
-3.738673e-02
-3.536636e-02
-3.825110e-02
-4.572795e-02
-5.718152e-02
-7.173727e-02
-8.832315e-02
-1.057452e-01
-1.227722e-01
-1.382232e-01
-1.510527e-01
-1.604263e-01
-1.657827e-01
-1.668761e-01
-1.637970e-01
-1.569671e-01
-1.471113e-01
-1.352054e-01
-1.224047e-01
-1.099576e-01
-9.911154e-02
-9.101804e-02
-8.664596e-02
-8.670909e-02
-9.161424e-02
-1.014328e-01
-1.158973e-01
-1.344206e-01
-1.561372e-01
-1.799598e-01
-2.046490e-01
-2.288895e-01
-2.513693e-01
-2.708562e-01
-2.862689e-01
-2.967380e-01
-3.016548e-01
-3.007050e-01
-2.938867e-01
-2.815110e-01
-2.641857e-01
-2.427815e-01
-2.183822e-01
-1.922211e-01
-1.656072e-01
-1.398448e-01
-1.161529e-01
-9.559019e-02
-7.899088e-02
-6.691659e-02
-5.962736e-02
-5.707365e-02
-5.890896e-02
-6.452148e-02
-7.308172e-02
-8.360281e-02
-9.500938e-02
-1.062114e-01
-1.161787e-01
-1.240120e-01
-1.290058e-01
-1.306994e-01
-1.289114e-01
-1.237552e-01
-1.156341e-01
-1.052145e-01
-9.337954e-02
-8.116395e-02
-6.967675e-02
-6.001627e-02
-5.318562e-02
-5.001523e-02
-5.109876e-02
-5.674678e-02
-6.696095e-02
-8.142981e-02
-9.954557e-02
-1.204405e-01
-1.430400e-01
-1.661284e-01
-1.884239e-01
-2.086568e-01
-2.256470e-01
-2.383760e-01
-2.460484e-01
-2.481392e-01
-2.444253e-01
-2.349988e-01
-2.202614e-01
-2.009016e-01
-1.778543e-01
-1.522456e-01
-1.253251e-01
-9.839066e-02
-7.270866e-02
-4.943702e-02
-2.955497e-02
-1.380574e-02
-2.656188e-03
3.724072e-03
5.463038e-03
2.967104e-03
-3.115636e-03
-1.194641e-02
-2.255735e-02
-3.391955e-02
-4.501332e-02
-5.489655e-02
-6.276706e-02
-6.801545e-02
-7.026520e-02
-6.939738e-02
-6.555794e-02
-5.914647e-02
-5.078620e-02
-4.127684e-02
-3.153337e-02
-2.251578e-02
-1.515588e-02
-1.028766e-02
-8.586896e-03
-1.052445e-02
-1.633600e-02
-2.600884e-02
-3.928498e-02
-5.567858e-02
-7.450525e-02
-9.492098e-02
-1.159687e-01
-1.366306e-01
-1.558840e-01
-1.727582e-01
-1.863894e-01
-1.960705e-01
-2.012930e-01
-2.017768e-01
-1.974891e-01
-1.886478e-01
-1.757101e-01
-1.593477e-01
-1.404063e-01
-1.198553e-01
-9.872619e-02
-7.804738e-02
-5.877724e-02
-4.174222e-02
-2.758449e-02
-1.672365e-02
-9.335532e-03
-5.349315e-03
-4.462748e-03
-6.173719e-03
-9.825454e-03
-1.466184e-02
-1.988892e-02
-2.473814e-02
-2.852695e-02
-3.071266e-02
-3.093551e-02
-2.904810e-02
-2.512861e-02
-1.947646e-02
-1.259024e-02
-5.128817e-03
2.141738e-03
8.411639e-03
1.289570e-02
1.490042e-02
1.388340e-02
9.499838e-03
1.631812e-03
-9.601348e-03
-2.385160e-02
-4.056740e-02
-5.903191e-02
-7.841007e-02
-9.780007e-02
-1.162860e-01
-1.329888e-01
-1.471142e-01
-1.579951e-01
-1.651294e-01
-1.682096e-01
-1.671438e-01
-1.620661e-01
-1.533345e-01
-1.415143e-01
-1.273480e-01
-1.117109e-01
-9.555606e-02
-7.985111e-02
-6.551308e-02
-5.334511e-02
-4.398072e-02
-3.783993e-02
-3.510061e-02
-3.568742e-02
-3.927945e-02
-4.533534e-02
-5.313405e-02
-6.182748e-02
-7.050145e-02
-7.824061e-02
-8.419341e-02
-8.763351e-02
-8.801422e-02
-8.501291e-02
-7.856240e-02
-6.886649e-02
-5.639692e-02
-4.187052e-02
-2.620639e-02
-1.046481e-02
4.228120e-03
1.676459e-02
2.614051e-02
3.153464e-02
3.237410e-02
2.838046e-02
1.959307e-02
6.368418e-03
-1.064302e-02
-3.053973e-02
-5.222759e-02
-7.448903e-02
-9.605769e-02
-1.156937e-01
-1.322547e-01
-1.447604e-01
-1.524456e-01
-1.548027e-01
-1.516095e-01
-1.429415e-01
-1.291688e-01
-1.109357e-01
-8.912484e-02
-6.480724e-02
-3.918086e-02
-1.350155e-02
1.098956e-02
3.313768e-02
5.194051e-02
6.660481e-02
7.658963e-02
8.163337e-02
8.176288e-02
7.728426e-02
6.875656e-02
5.695041e-02
4.279500e-02
2.731656e-02
1.157232e-02
-3.416645e-03
-1.672970e-02
-2.760470e-02
-3.548630e-02
-4.006142e-02
-4.127917e-02
-3.935289e-02
-3.474348e-02
-2.812395e-02
-2.032735e-02
-1.228182e-02
-4.938116e-03
8.038056e-04
4.162864e-03
4.533716e-03
1.528419e-03
-4.999287e-03
-1.494742e-02
-2.797578e-02
-4.353066e-02
-6.088169e-02
-7.916824e-02
-9.745253e-02
-1.147767e-01
-1.302206e-01
-1.429585e-01
-1.523103e-01
-1.577857e-01
-1.591177e-01
-1.562832e-01
-1.495081e-01
-1.392552e-01
-1.261960e-01
-1.111653e-01
-9.510418e-02
-7.899216e-02
-6.377703e-02
-5.030632e-02
-3.926710e-02
-3.113946e-02
-2.616749e-02
-2.435019e-02
-2.545207e-02
-2.903180e-02
-3.448548e-02
-4.110054e-02
-4.811575e-02
-5.478290e-02
-6.042598e-02
-6.449379e-02
-6.660318e-02
-6.657005e-02
-6.442672e-02
-6.042444e-02
-5.502063e-02
-4.885113e-02
-4.268816e-02
-3.738589e-02
-3.381665e-02
-3.280225e-02
-3.504617e-02
-4.107263e-02
-5.117870e-02
-6.540383e-02
-8.351935e-02
-1.050383e-01
-1.292440e-01
-1.552333e-01
-1.819721e-01
-2.083556e-01
-2.332713e-01
-2.556589e-01
-2.745653e-01
-2.891923e-01
-2.989363e-01
-3.034181e-01
-3.025045e-01
-2.963178e-01
-2.852348e-01
-2.698721e-01
-2.510582e-01
-2.297905e-01
-2.071805e-01
-1.843870e-01
-1.625447e-01
-1.426909e-01
-1.257000e-01
-1.122279e-01
-1.026758e-01
-9.717109e-02
-9.557068e-02
-9.748129e-02
-1.022964e-01
-1.092453e-01
-1.174507e-01
-1.259906e-01
-1.339626e-01
-1.405447e-01
-1.450515e-01
-1.469809e-01
-1.460499e-01
-1.422159e-01
-1.356818e-01
-1.268843e-01
-1.164649e-01
-1.052240e-01
-9.406213e-02
-8.391038e-02
-7.565718e-02
-7.007645e-02
-6.776460e-02
-6.909230e-02
-7.417530e-02
-8.286634e-02
-9.476759e-02
-1.092608e-01
-1.255518e-01
-1.427238e-01
-1.597975e-01
-1.757911e-01
-1.897793e-01
-2.009462e-01
-2.086304e-01
-2.123598e-01
-2.118750e-01
-2.071410e-01
-1.983463e-01
-1.858906e-01
-1.703609e-01
-1.524972e-01
-1.331487e-01
-1.132224e-01
-9.362510e-02
-7.520553e-02
-5.869786e-02
-4.467435e-02
-3.351017e-02
-2.536378e-02
-2.017396e-02
-1.767331e-02
-1.741639e-02
-1.881984e-02
-2.121124e-02
-2.388279e-02
-2.614613e-02
-2.738463e-02
-2.709973e-02
-2.494834e-02
-2.076907e-02
-1.459583e-02
-6.658271e-03
2.630954e-03
1.270154e-02
2.286247e-02
3.234891e-02
4.037623e-02
4.619776e-02
4.916187e-02
4.876358e-02
4.468621e-02
3.682943e-02
2.532167e-02
1.051636e-02
-7.026666e-03
-2.657233e-02
-4.725103e-02
-6.810593e-02
-8.814402e-02
-1.063885e-01
-1.219302e-01
-1.339756e-01
-1.418901e-01
-1.452326e-01
-1.437821e-01
-1.375525e-01
-1.267970e-01
-1.119989e-01
-9.385054e-02
-7.321850e-02
-5.109722e-02
-2.855160e-02
-6.651927e-03
1.359492e-02
3.131259e-02
4.581478e-02
5.665156e-02
6.363782e-02
6.686115e-02
6.666837e-02
6.363212e-02
5.850061e-02
5.213483e-02
4.543863e-02
3.928692e-02
3.445730e-02
3.156982e-02
3.103876e-02
3.303959e-02
3.749343e-02
4.407017e-02
5.221019e-02
6.116344e-02
7.004338e-02
7.789238e-02
8.375377e-02
8.674533e-02
8.612819e-02
8.136542e-02
7.216589e-02
5.850976e-02
4.065437e-02
1.912053e-02
-5.338609e-03
-3.178279e-02
-5.913955e-02
-8.626440e-02
-1.120026e-01
-1.352495e-01
-1.550069e-01
-1.704343e-01
-1.808925e-01
-1.859782e-01
-1.855475e-01
-1.797267e-01
-1.689082e-01
-1.537323e-01
-1.350528e-01
-1.138901e-01
-9.137181e-02
-6.866533e-02
-4.690632e-02
-2.712724e-02
-1.019208e-02
3.257700e-03
1.284083e-02
1.845407e-02
2.026827e-02
1.870327e-02
1.438404e-02
8.082212e-03
6.484307e-04
-7.059006e-03
-1.424342e-02
-2.023192e-02
-2.452601e-02
-2.683757e-02
-2.710818e-02
-2.551105e-02
-2.243600e-02
-1.845865e-02
-1.429592e-02
-1.075079e-02
-8.649853e-03
-8.778191e-03
-1.181613e-02
-1.828286e-02
-2.849133e-02
-4.251811e-02
-6.019055e-02
-8.109186e-02
-1.045832e-01
-1.298405e-01
-1.559017e-01
-1.817220e-01
-2.062320e-01
-2.283969e-01
-2.472731e-01
-2.620602e-01
-2.721451e-01
-2.771389e-01
-2.769017e-01
-2.715573e-01
-2.614939e-01
-2.473517e-01
-2.299951e-01
-2.104704e-01
-1.899498e-01
-1.696622e-01
-1.508173e-01
-1.345244e-01
-1.217161e-01
-1.130820e-01
-1.090187e-01
-1.096024e-01
-1.145861e-01
-1.234210e-01
-1.353023e-01
-1.492317e-01
-1.640939e-01
-1.787402e-01
-1.920713e-01
-2.031153e-01
-2.110947e-01
-2.154773e-01
-2.160102e-01
-2.127312e-01
-2.059612e-01
-1.962749e-01
-1.844538e-01
-1.714248e-01
-1.581882e-01
-1.457424e-01
-1.350103e-01
-1.267738e-01
-1.216221e-01
-1.199166e-01
-1.217754e-01
-1.270750e-01
-1.354705e-01
-1.464275e-01
-1.592655e-01
-1.732045e-01
-1.874149e-01
-2.010637e-01
-2.133574e-01
-2.235792e-01
-2.311216e-01
-2.355122e-01
-2.364355e-01
-2.337479e-01
-2.274862e-01
-2.178684e-01
-2.052850e-01
-1.902818e-01
-1.735316e-01
-1.557974e-01
-1.378870e-01
-1.206019e-01
-1.046838e-01
-9.076243e-02
-7.931009e-02
-7.060562e-02
-6.471280e-02
-6.147531e-02
-6.052944e-02
-6.133437e-02
-6.321773e-02
-6.543327e-02
-6.722586e-02
-6.789850e-02
-6.687609e-02
-6.376050e-02
-5.837229e-02
-5.077564e-02
-4.128412e-02
-3.044641e-02
-1.901223e-02
-7.880266e-03
1.969023e-03
9.550803e-03
1.395727e-02
1.443565e-02
1.045529e-02
1.757131e-03
-1.161912e-02
-2.933222e-02
-5.076033e-02
-7.504238e-02
-1.011349e-01
-1.278787e-01
-1.540690e-01
-1.785245e-01
-2.001509e-01
-2.179949e-01
-2.312882e-01
-2.394798e-01
-2.422573e-01
-2.395569e-01
-2.315645e-01
-2.187064e-01
-2.016316e-01
-1.811846e-01
-1.583685e-01
-1.342980e-01
-1.101432e-01
-8.706590e-02
-6.615205e-02
-4.834459e-02
-3.438197e-02
-2.474759e-02
-1.963500e-02
-1.893250e-02
-2.222952e-02
-2.884545e-02
-3.787970e-02
-4.827959e-02
-5.892113e-02
-6.869671e-02
-7.660276e-02
-8.182038e-02
-8.378226e-02
-8.222010e-02
-7.718879e-02
-6.906539e-02
-5.852318e-02
-4.648285e-02
-3.404418e-02
-2.240307e-02
-1.276004e-02
-6.227083e-03
-3.740485e-03
-5.986888e-03
-1.334893e-02
-2.587490e-02
-4.327444e-02
-6.493953e-02
-8.998772e-02
-1.173227e-01
-1.457063e-01
-1.738359e-01
-2.004207e-01
-2.242532e-01
-2.442706e-01
-2.596053e-01
-2.696223e-01
-2.739428e-01
-2.724557e-01
-2.653160e-01
-2.529323e-01
-2.359435e-01
-2.151860e-01
-1.916515e-01
-1.664368e-01
-1.406870e-01
-1.155351e-01
-9.203992e-02
-7.112704e-02
-5.353606e-02
-3.977836e-02
-3.010870e-02
-2.451337e-02
-2.271611e-02
-2.420203e-02
-2.825776e-02
-3.402535e-02
-4.056645e-02
-4.693243e-02
-5.223593e-02
-5.571837e-02
-5.680845e-02
-5.516677e-02
-5.071267e-02
-4.363102e-02
-3.435811e-02
-2.354743e-02
-1.201770e-02
-6.866198e-04
9.504662e-03
1.767044e-02
2.305564e-02
2.510026e-02
2.348682e-02
1.816654e-02
9.362278e-03
-2.451097e-03
-1.658573e-02
-3.219472e-02
-4.833524e-02
-6.403509e-02
-7.835736e-02
-9.045880e-02
-9.963900e-02
-1.053781e-01
-1.073623e-01
-1.054973e-01
-9.990922e-02
-9.093593e-02
-7.910747e-02
-6.511855e-02
-4.979344e-02
-3.404402e-02
-1.882215e-02
-5.067098e-03
6.349856e-03
1.468078e-02
1.935248e-02
2.000982e-02
1.654692e-02
9.123263e-03
-1.837520e-03
-1.566686e-02
-3.148789e-02
-4.826761e-02
-6.488151e-02
-8.018663e-02
-9.309800e-02
-1.026633e-01
-1.081306e-01
-1.090037e-01
-1.050827e-01
-9.648462e-02
-8.364444e-02
-6.729437e-02
-4.842226e-02
-2.821069e-02
-7.959517e-03
1.100320e-02
2.741553e-02
4.017370e-02
4.841359e-02
5.157442e-02
4.943894e-02
4.214685e-02
3.018104e-02
1.432896e-02
-4.376421e-03
-2.473030e-02
-4.543812e-02
-6.520019e-02
-8.279350e-02
-9.714631e-02
-1.074016e-01
-1.129665e-01
-1.135451e-01
-1.091540e-01
-1.001188e-01
-8.705298e-02
-7.081967e-02
-5.247743e-02
-3.321309e-02
-1.426432e-02
3.163496e-03
1.798069e-02
2.929079e-02
3.645541e-02
3.914073e-02
3.734090e-02
3.137632e-02
2.186686e-02
9.682767e-03
-4.122182e-03
-1.838931e-02
-3.193954e-02
-4.365793e-02
-5.257353e-02
-5.792986e-02
-5.924237e-02
-5.633897e-02
-4.938078e-02
-3.886088e-02
-2.557985e-02
-1.059876e-02
4.828573e-03
1.933971e-02
3.155869e-02
4.019505e-02
4.413919e-02
4.254655e-02
3.490355e-02
2.107008e-02
1.295458e-03
-2.379269e-02
-5.322473e-02
-8.574664e-02
-1.198940e-01
-1.540769e-01
-1.866696e-01
-2.161019e-01
-2.409455e-01
-2.599924e-01
-2.723207e-01
-2.773444e-01
-2.748440e-01
-2.649767e-01
-2.482650e-01
-2.255655e-01
-1.980183e-01
-1.669803e-01
-1.339463e-01
-1.004628e-01
-6.803914e-02
-3.806263e-02
-1.172307e-02
1.004871e-02
2.662413e-02
3.769996e-02
4.330073e-02
4.376094e-02
3.968930e-02
3.191754e-02
2.143766e-02
9.331333e-03
-3.303987e-03
-1.542823e-02
-2.612705e-02
-3.467160e-02
-4.056621e-02
-4.358064e-02
-4.376417e-02
-4.143953e-02
-3.717593e-02
-3.174219e-02
-2.604262e-02
-2.104050e-02
-1.767516e-02
-1.677996e-02
-1.900835e-02
-2.477468e-02
-3.421488e-02
-4.717023e-02
-6.319518e-02
-8.158778e-02
-1.014397e-01
-1.217006e-01
-1.412515e-01
-1.589806e-01
-1.738557e-01
-1.849897e-01
-1.916930e-01
-1.935141e-01
-1.902633e-01
-1.820218e-01
-1.691353e-01
-1.521932e-01
-1.319953e-01
-1.095065e-01
-8.580271e-02
-6.201000e-02
-3.923911e-02
-1.851987e-02
-7.387752e-04
1.341594e-02
2.349769e-02
2.932978e-02
3.101587e-02
2.893142e-02
2.369612e-02
1.612937e-02
7.191729e-03
-2.083690e-03
-1.066520e-02
-1.759724e-02
-2.207070e-02
-2.348430e-02
-2.149222e-02
-1.603422e-02
-7.345332e-03
4.056221e-03
1.740234e-02
3.172756e-02
4.593722e-02
5.888641e-02
6.946377e-02
7.667383e-02
7.971106e-02
7.801980e-02
7.133544e-02
5.970380e-02
4.347835e-02
2.329662e-02
3.947271e-05
-2.522263e-02
-5.129157e-02
-7.690746e-02
-1.008146e-01
-1.218248e-01
-1.388761e-01
-1.510849e-01
-1.577920e-01
-1.586000e-01
-1.534009e-01
-1.423922e-01
-1.260768e-01
-1.052458e-01
-8.094111e-02
-5.439936e-02
-2.697889e-02
-7.520702e-05
2.496922e-02
4.695348e-02
6.489771e-02
7.810646e-02
8.621086e-02
8.918585e-02
8.734182e-02
8.129179e-02
7.189751e-02
6.019903e-02
4.733369e-02
3.445013e-02
2.262361e-02
1.277779e-02
5.618204e-03
1.581404e-03
8.034172e-04
3.109741e-03
8.028249e-03
1.482504e-02
2.256161e-02
3.016961e-02
3.653744e-02
4.060121e-02
4.143211e-02
3.831225e-02
3.079251e-02
1.872799e-02
2.289182e-03
-1.805024e-02
-4.154617e-02
-6.723336e-02
-9.398646e-02
-1.205887e-01
-1.458043e-01
-1.684506e-01
-1.874676e-01
-2.019793e-01
-2.113462e-01
-2.152032e-01
-2.134826e-01
-2.064195e-01
-1.945403e-01
-1.786327e-01
-1.597012e-01
-1.389078e-01
-1.175023e-01
-9.674631e-02
-7.783469e-02
-6.182086e-02
-4.955025e-02
-4.160719e-02
-3.827872e-02
-3.953799e-02
-4.504846e-02
-5.418854e-02
-6.609491e-02
-7.972138e-02
-9.390950e-02
-1.074663e-01
-1.192443e-01
-1.282191e-01
-1.335594e-01
-1.346853e-01
-1.313115e-01
-1.234714e-01
-1.115214e-01
-9.612381e-02
-7.820909e-02
-5.891797e-02
-3.952762e-02
-2.136534e-02
-5.716337e-03
6.267637e-03
1.365086e-02
1.578063e-02
1.233327e-02
3.336096e-03
-1.083554e-02
-2.948470e-02
-5.164030e-02
-7.612123e-02
-1.016125e-01
-1.267478e-01
-1.501937e-01
-1.707298e-01
-1.873202e-01
-1.991735e-01
-2.057861e-01
-2.069681e-01
-2.028499e-01
-1.938683e-01
-1.807347e-01
-1.643855e-01
-1.459191e-01
-1.265220e-01
-1.073912e-01
-8.965538e-02
-7.430337e-02
-6.212218e-02
-5.365073e-02
-4.915119e-02
-4.860015e-02
-5.169957e-02
-5.790622e-02
-6.647719e-02
-7.652774e-02
-8.709764e-02
-9.722148e-02
-1.059988e-01
-1.126597e-01
-1.166218e-01
-1.175351e-01
-1.153119e-01
-1.101400e-01
-1.024778e-01
-9.302995e-02
-8.270503e-02
-7.255635e-02
-6.370848e-02
-5.727450e-02
-5.426997e-02
-5.553040e-02
-6.163974e-02
-7.287626e-02
-8.918060e-02
-1.101482e-01
-1.350468e-01
-1.628559e-01
-1.923266e-01
-2.220553e-01
-2.505669e-01
-2.764013e-01
-2.981984e-01
-3.147765e-01
-3.252001e-01
-3.288333e-01
-3.253779e-01
-3.148922e-01
-2.977926e-01
-2.748337e-01
-2.470707e-01
-2.158035e-01
-1.825050e-01
-1.487381e-01
-1.160657e-01
-8.595920e-02
-5.971240e-02
-3.836652e-02
-2.265244e-02
-1.295429e-02
-9.296904e-03
-1.135743e-02
-1.849916e-02
-2.982436e-02
-4.424151e-02
-6.054222e-02
-7.748290e-02
-9.386644e-02
-1.086192e-01
-1.208594e-01
-1.299516e-01
-1.355456e-01
-1.375943e-01
-1.363513e-01
-1.323446e-01
-1.263313e-01
-1.192325e-01
-1.120555e-01
-1.058102e-01
-1.014248e-01
-9.967067e-02
-1.011024e-01
-1.060173e-01
-1.144370e-01
-1.261118e-01
-1.405446e-01
-1.570294e-01
-1.747023e-01
-1.925969e-01
-2.097039e-01
-2.250295e-01
-2.376521e-01
-2.467747e-01
-2.517719e-01
-2.522288e-01
-2.479701e-01
-2.390772e-01
-2.258924e-01
-2.090077e-01
-1.892375e-01
-1.675760e-01
-1.451396e-01
-1.230971e-01
-1.025929e-01
-8.466867e-02
-7.018931e-02
-5.978101e-02
-5.378682e-02
-5.224380e-02
-5.488338e-02
-6.115448e-02
-7.026662e-02
-8.124925e-02
-9.302241e-02
-1.044738e-01
-1.145368e-01
-1.222650e-01
-1.268975e-01
-1.279118e-01
-1.250607e-01
-1.183906e-01
-1.082413e-01
-9.522570e-02
-8.019078e-02
-6.416204e-02
-4.827352e-02
-3.368824e-02
-2.151423e-02
-1.272283e-02
-8.075906e-03
-8.068363e-03
-1.289056e-02
-2.241348e-02
-3.619689e-02
-5.351881e-02
-7.342284e-02
-9.477946e-02
-1.163567e-01
-1.368955e-01
-1.551860e-01
-1.701393e-01
-1.808511e-01
-1.866547e-01
-1.871592e-01
-1.822715e-01
-1.722013e-01
-1.574490e-01
-1.387760e-01
-1.171597e-01
-9.373448e-02
-6.972187e-02
-4.635329e-02
-2.479096e-02
-6.051945e-03
9.058309e-03
1.999723e-02
2.651681e-02
2.867304e-02
2.681305e-02
2.154143e-02
1.366913e-02
4.149173e-03
-5.996149e-03
-1.575120e-02
-2.418096e-02
-3.049792e-02
-3.411734e-02
-3.469746e-02
-3.216252e-02
-2.670739e-02
-1.878390e-02
-9.069644e-03
1.579231e-03
1.218867e-02
2.173730e-02
2.923209e-02
3.378343e-02
3.467326e-02
3.141046e-02
2.376877e-02
1.180459e-02
-4.146017e-03
-2.348951e-02
-4.541339e-02
-6.893702e-02
-9.297054e-02
-1.163777e-01
-1.380389e-01
-1.569114e-01
-1.720840e-01
-1.828243e-01
-1.886161e-01
-1.891871e-01
-1.845232e-01
-1.748715e-01
-1.607305e-01
-1.428261e-01
-1.220764e-01
-9.954185e-02
-7.636708e-02
-5.371352e-02
-3.268921e-02
-1.427997e-02
7.126052e-04
1.172056e-02
1.844206e-02
2.085372e-02
1.920221e-02
1.397623e-02
5.862353e-03
-4.311236e-03
-1.563830e-02
-2.720102e-02
-3.813513e-02
-4.768974e-02
-5.527817e-02
-6.051650e-02
-6.324722e-02
-6.354628e-02
-6.171323e-02
-5.824495e-02
-5.379518e-02
-4.912259e-02
-4.503145e-02
-4.230915e-02
-4.166564e-02
-4.367891e-02
-4.875094e-02
-5.707652e-02
-6.862716e-02
-8.315010e-02
-1.001817e-01
-1.190728e-01
-1.390245e-01
-1.591301e-01
-1.784227e-01
-1.959249e-01
-2.106993e-01
-2.218991e-01
-2.288143e-01
-2.309147e-01
-2.278847e-01
-2.196497e-01
-2.063913e-01
-1.885494e-01
-1.668092e-01
-1.420734e-01
-1.154186e-01
-8.803783e-02
-6.117251e-02
-3.603776e-02
-1.374748e-02
4.754732e-03
1.875286e-02
2.779922e-02
3.173585e-02
3.069556e-02
2.508404e-02
1.554551e-02
2.915470e-03
-1.183591e-02
-2.766645e-02
-4.352794e-02
-5.843271e-02
-7.151791e-02
-8.210424e-02
-8.974507e-02
-9.426135e-02
-9.575808e-02
-9.461927e-02
-9.148041e-02
-8.717956e-02
-8.269059e-02
-7.904395e-02
-7.724174e-02
-7.817467e-02
-8.254797e-02
-9.082270e-02
-1.031767e-01
-1.194878e-01
-1.393396e-01
-1.620488e-01
-1.867105e-01
-2.122590e-01
-2.375369e-01
-2.613696e-01
-2.826388e-01
-3.003512e-01
-3.136980e-01
-3.221025e-01
-3.252529e-01
-3.231205e-01
-3.159601e-01
-3.042949e-01
-2.888859e-01
-2.706864e-01
-2.507854e-01
-2.303422e-01
-2.105155e-01
-1.923920e-01
-1.769185e-01
-1.648428e-01
-1.566684e-01
-1.526265e-01
-1.526660e-01
-1.564648e-01
-1.634588e-01
-1.728868e-01
-1.838487e-01
-1.953717e-01
-2.064806e-01
-2.162675e-01
-2.239565e-01
-2.289598e-01
-2.309209e-01
-2.297422e-01
-2.255941e-01
-2.189039e-01
-2.103258e-01
-2.006918e-01
-1.909486e-01
-1.820829e-01
-1.750430e-01
-1.706616e-01
-1.695866e-01
-1.722260e-01
-1.787114e-01
-1.888816e-01
-2.022882e-01
-2.182207e-01
-2.357498e-01
-2.537836e-01
-2.711347e-01
-2.865917e-01
-2.989913e-01
-3.072873e-01
-3.106122e-01
-3.083302e-01
-3.000768e-01
-2.857865e-01
-2.657033e-01
-2.403755e-01
-2.106330e-01
-1.775476e-01
-1.423778e-01
-1.065000e-01
-7.133149e-02
-3.824822e-02
-8.504023e-03
1.684350e-02
3.699495e-02
5.145449e-02
6.005520e-02
6.296257e-02
6.065576e-02
5.388810e-02
4.362987e-02
3.099774e-02
1.717619e-02
3.336176e-03
-9.443369e-03
-2.024613e-02
-2.837637e-02
-3.340032e-02
-3.516810e-02
-3.381449e-02
-2.973839e-02
-2.356253e-02
-1.607668e-02
-8.169174e-03
-7.528802e-04
5.308098e-03
9.264796e-03
1.053784e-02
8.756383e-03
3.779590e-03
-4.299296e-03
-1.516496e-02
-2.830557e-02
-4.304889e-02
-5.860610e-02
-7.412047e-02
-8.871850e-02
-1.015610e-01
-1.118921e-01
-1.190836e-01
-1.226735e-01
-1.223953e-01
-1.181980e-01
-1.102536e-01
-9.895136e-02
-8.487798e-02
-6.878367e-02
-5.153510e-02
-3.405790e-02
-1.727306e-02
-2.032274e-03
1.094190e-02
2.110609e-02
2.813200e-02
3.192573e-02
3.262908e-02
3.060345e-02
2.639768e-02
2.070267e-02
1.429619e-02
7.982326e-03
2.529727e-03
-1.386797e-03
-3.237685e-03
-2.679748e-03
4.155865e-04
5.948857e-03
1.359528e-02
2.282402e-02
3.293351e-02
4.310095e-02
5.244264e-02
6.008058e-02
6.520926e-02
6.715678e-02
6.543494e-02
5.977438e-02
5.014292e-02
3.674660e-02
2.001478e-02
5.717263e-04
-2.080210e-02
-4.321587e-02
-6.571792e-02
-8.734635e-02
-1.071782e-01
-1.243758e-01
-1.382283e-01
-1.481878e-01
-1.538988e-01
-1.552191e-01
-1.522320e-01
-1.452468e-01
-1.347874e-01
-1.215674e-01
-1.064509e-01
-9.040196e-02
-7.442318e-02
-5.948976e-02
-4.648297e-02
-3.612936e-02
-2.895100e-02
-2.523079e-02
-2.499577e-02
-2.801943e-02
-3.384268e-02
-4.181168e-02
-5.112999e-02
-6.092163e-02
-7.030060e-02
-7.844211e-02
-8.464997e-02
-8.841492e-02
-8.945918e-02
-8.776342e-02
-8.357379e-02
-7.738817e-02
-6.992182e-02
-6.205448e-02
-5.476234e-02
-4.904018e-02
-4.582050e-02
-4.589699e-02
-4.985928e-02
-5.804469e-02
-7.051034e-02
-8.702659e-02
-1.070905e-01
-1.299569e-01
-1.546829e-01
-1.801821e-01
-2.052847e-01
-2.287997e-01
-2.495752e-01
-2.665550e-01
-2.788296e-01
-2.856780e-01
-2.866015e-01
-2.813467e-01
-2.699167e-01
-2.525716e-01
-2.298160e-01
-2.023742e-01
-1.711534e-01
-1.371966e-01
-1.016257e-01
-6.558145e-02
-3.016211e-02
3.632582e-03
3.494796e-02
6.310789e-02
8.763295e-02
1.082429e-01
1.248446e-01
1.375078e-01
1.464321e-01
1.519093e-01
1.542842e-01
1.539173e-01
1.511519e-01
1.462882e-01
1.395654e-01
1.311535e-01
1.211540e-01
1.096091e-01
9.651854e-02
8.186123e-02
6.562123e-02
4.781569e-02
2.852283e-02
7.907151e-03
-1.376100e-02
-3.609498e-02
-5.859265e-02
-8.064981e-02
-1.015852e-01
-1.206753e-01
-1.371946e-01
-1.504576e-01
-1.598576e-01
-1.648993e-01
-1.652235e-01
-1.606229e-01
-1.510506e-01
-1.366215e-01
-1.176093e-01
-9.443941e-02
-6.767852e-02
-3.802204e-02
-6.278059e-03
2.665220e-02
5.979854e-02
9.215129e-02
1.226965e-01
1.504561e-01
1.745318e-01
1.941492e-01
2.087003e-01
2.177787e-01
2.212069e-01
2.190502e-01
2.116185e-01
1.994533e-01
1.833016e-01
1.640772e-01
1.428111e-01
1.205933e-01
9.850967e-02
7.757702e-02
5.868377e-02
4.253873e-02
2.963343e-02
2.022069e-02
1.431086e-02
1.168575e-02
1.192892e-02
1.446926e-02
1.863417e-02
2.370746e-02
2.898724e-02
3.383919e-02
3.774073e-02
4.031311e-02
4.133900e-02
4.076534e-02
3.869238e-02
3.535151e-02
3.107514e-02
2.626207e-02
2.134172e-02
1.673961e-02
1.284610e-02
9.989760e-03
8.416213e-03
8.273278e-03
9.602857e-03
1.233970e-02
1.631672e-02
2.127645e-02
2.688803e-02
3.276917e-02
3.851237e-02
4.371380e-02
4.800320e-02
5.107198e-02
5.269705e-02
5.275802e-02
5.124612e-02
4.826408e-02
4.401732e-02
3.879763e-02
3.296083e-02
2.690087e-02
2.102191e-02
1.571067e-02
1.131047e-02
8.098440e-03
6.267181e-03
5.911718e-03
7.022386e-03
9.484104e-03
1.308240e-02
1.751643e-02
2.241884e-02
2.738168e-02
3.198672e-02
3.583760e-02
3.859101e-02
3.998368e-02
3.985259e-02
3.814667e-02
3.492903e-02
3.037031e-02
2.473414e-02
1.835682e-02
1.162328e-02
4.941779e-03
-1.280591e-03
-6.660215e-03
-1.085597e-02
-1.358466e-02
-1.463288e-02
-1.386527e-02
-1.122949e-02
-6.757939e-03
-5.663931e-04
7.150293e-03
1.612535e-02
2.603016e-02
3.648736e-02
4.708698e-02
5.740560e-02
6.702849e-02
7.557414e-02
8.271980e-02
8.822608e-02
9.195762e-02
9.389691e-02
9.414895e-02
9.293567e-02
9.058032e-02
8.748326e-02
8.409107e-02
8.086140e-02
7.822637e-02
7.655717e-02
7.613279e-02
7.711521e-02
7.953333e-02
8.327727e-02
8.810409e-02
9.365455e-02
9.948011e-02
1.050777e-01
1.099292e-01
1.135424e-01
1.154895e-01
1.154399e-01
1.131856e-01
1.086562e-01
1.019247e-01
9.320281e-02
8.282701e-02
7.123686e-02
5.894699e-02
4.651512e-02
3.450838e-02
2.347063e-02
1.389310e-02
6.189790e-03
6.788098e-04
-2.430067e-03
-3.041767e-03
-1.176454e-03
3.035366e-03
9.362824e-03
1.748934e-02
2.703144e-02
3.756099e-02
4.862985e-02
5.979566e-02
7.064720e-02
8.082770e-02
9.005472e-02
9.813508e-02
1.049737e-01
1.105756e-01
1.150397e-01
1.185457e-01
1.213339e-01
1.236805e-01
1.258692e-01
1.281627e-01
1.307758e-01
1.338516e-01
1.374440e-01
1.415065e-01
1.458889e-01
1.503423e-01
1.545319e-01
1.580585e-01
1.604876e-01
1.613829e-01
1.603435e-01
1.570399e-01
1.512451e-01
1.428594e-01
1.319252e-01
1.186316e-01
1.033077e-01
8.640646e-02
6.847939e-02
5.014399e-02
3.204769e-02
1.483039e-02
-9.110128e-04
-1.465369e-02
-2.597369e-02
-3.456327e-02
-4.024037e-02
-4.295023e-02
-4.275998e-02
-3.984687e-02
-3.448168e-02
-2.700867e-02
-1.782353e-02
-7.351072e-03
3.976342e-03
1.573839e-02
2.754392e-02
3.904501e-02
4.994746e-02
6.001753e-02
6.908448e-02
7.703905e-02
8.382793e-02
8.944498e-02
9.391994e-02
9.730579e-02
9.966632e-02
1.010648e-01
1.015551e-01
1.011749e-01
9.994203e-02
9.785285e-02
9.488203e-02
9.098415e-02
8.609635e-02
8.014249e-02
7.303946e-02
6.470572e-02
5.507229e-02
4.409535e-02
3.176969e-02
1.814123e-02
3.317450e-03
-1.252574e-02
-2.914144e-02
-4.621393e-02
-6.336609e-02
-8.017183e-02
-9.617386e-02
-1.109059e-01
-1.239186e-01
-1.348063e-01
-1.432340e-01
-1.489607e-01
-1.518562e-01
-1.519125e-01
-1.492448e-01
-1.440865e-01
-1.367758e-01
-1.277362e-01
-1.174534e-01
-1.064487e-01
-9.525069e-02
-8.436778e-02
-7.426270e-02
-6.533045e-02
-5.788116e-02
-5.212866e-02
-4.818496e-02
-4.606091e-02
-4.567248e-02
-4.685198e-02
-4.936344e-02
-5.292092e-02
-5.720874e-02
-6.190247e-02
-6.668992e-02
-7.129146e-02
-7.547892e-02
-7.909224e-02
-8.205265e-02
-8.437107e-02
-8.615042e-02
-8.758036e-02
-8.892391e-02
-9.049598e-02
-9.263511e-02
-9.567078e-02
-9.988950e-02
-1.055031e-01
-1.126225e-01
-1.212394e-01
-1.312170e-01
-1.422919e-01
-1.540843e-01
-1.661184e-01
-1.778487e-01
-1.886929e-01
-1.980664e-01
-2.054187e-01
-2.102670e-01
-2.122264e-01
-2.110339e-01
-2.065654e-01
-1.988433e-01
-1.880362e-01
-1.744484e-01
-1.585025e-01
-1.407134e-01
-1.216588e-01
-1.019464e-01
-8.218193e-02
-6.293930e-02
-4.473641e-02
-2.801654e-02
-1.313667e-02
-3.618416e-04
1.013500e-02
1.826895e-02
2.403602e-02
2.750378e-02
2.880079e-02
2.810532e-02
2.563392e-02
2.163030e-02
1.635472e-02
1.007424e-02
3.053580e-03
-4.453339e-03
-1.221150e-02
-2.001268e-02
-2.768273e-02
-3.508776e-02
-4.213831e-02
-4.879045e-02
-5.504304e-02
-6.093046e-02
-6.651087e-02
-7.185105e-02
-7.700941e-02
-8.201927e-02
-8.687476e-02
-9.152116e-02
-9.585094e-02
-9.970610e-02
-1.028865e-01
-1.051637e-01
-1.062988e-01
-1.060639e-01
-1.042638e-01
-1.007579e-01
-9.547792e-02
-8.844241e-02
-7.976346e-02
-6.964646e-02
-5.838116e-02
-4.632474e-02
-3.387802e-02
-2.145674e-02
-9.460873e-03
1.755368e-03
1.190969e-02
2.081160e-02
2.837426e-02
3.461757e-02
3.966241e-02
4.371701e-02
4.705659e-02
4.999815e-02
5.287226e-02
5.599407e-02
5.963573e-02
6.400206e-02
6.921129e-02
7.528234e-02
8.212967e-02
8.956643e-02
9.731601e-02
1.050315e-01
1.123213e-01
1.187798e-01
1.240185e-01
1.276961e-01
1.295442e-01
1.293868e-01
1.271509e-01
1.228698e-01
1.166770e-01
1.087943e-01
9.951387e-02
8.917815e-02
7.815971e-02
6.684226e-02
5.560432e-02
4.480568e-02
3.477655e-02
2.580898e-02
1.814998e-02
1.199568e-02
7.486454e-03
4.702714e-03
3.661947e-03
4.317308e-03
6.558276e-03
1.021379e-02
1.505818e-02
2.082005e-02
2.719406e-02
3.385500e-02
4.047356e-02
4.673271e-02
5.234343e-02
5.705879e-02
6.068501e-02
6.308881e-02
6.420047e-02
6.401229e-02
6.257264e-02
5.997630e-02
5.635180e-02
5.184710e-02
4.661485e-02
4.079835e-02
3.451958e-02
2.787027e-02
2.090707e-02
1.365097e-02
6.091050e-03
-1.808164e-03
-1.009665e-02
-1.882734e-02
-2.804427e-02
-3.777179e-02
-4.800578e-02
-5.870754e-02
-6.980078e-02
-8.117176e-02
-9.267242e-02
-1.041261e-01
-1.153349e-01
-1.260878e-01
-1.361682e-01
-1.453613e-01
-1.534589e-01
-1.602642e-01
-1.655959e-01
-1.692930e-01
-1.712221e-01
-1.712863e-01
-1.694355e-01
-1.656769e-01
-1.600825e-01
-1.527937e-01
-1.440214e-01
-1.340411e-01
-1.231827e-01
-1.118178e-01
-1.003426e-01
-8.916013e-02
-7.866142e-02
-6.920615e-02
-6.110454e-02
-5.460060e-02
-4.985838e-02
-4.695238e-02
-4.586344e-02
-4.648068e-02
-4.860954e-02
-5.198586e-02
-5.629469e-02
-6.119277e-02
-6.633265e-02
-7.138603e-02
-7.606415e-02
-8.013308e-02
-8.342277e-02
-8.582983e-02
-8.731497e-02
-8.789653e-02
-8.764209e-02
-8.665941e-02
-8.508798e-02
-8.309150e-02
-8.085141e-02
-7.856098e-02
-7.641929e-02
-7.462437e-02
-7.336489e-02
-7.281041e-02
-7.310040e-02
-7.433313e-02
-7.655527e-02
-7.975337e-02
-8.384836e-02
-8.869356e-02
-9.407711e-02
-9.972930e-02
-1.053352e-01
-1.105529e-01
-1.150366e-01
-1.184631e-01
-1.205593e-01
-1.211278e-01
-1.200669e-01
-1.173830e-01
-1.131922e-01
-1.077113e-01
-1.012393e-01
-9.413040e-02
-8.676175e-02
-7.950011e-02
-7.267035e-02
-6.652983e-02
-6.125176e-02
-5.691884e-02
-5.352772e-02
-5.100288e-02
-4.921753e-02
-4.801854e-02
-4.725198e-02
-4.678611e-02
-4.652936e-02
-4.644142e-02
-4.653666e-02
-4.687996e-02
-4.757607e-02
-4.875425e-02
-5.055038e-02
-5.308886e-02
-5.646647e-02
-6.073980e-02
-6.591704e-02
-7.195447e-02
-7.875701e-02
-8.618200e-02
-9.404508e-02
-1.021272e-01
-1.101822e-01
-1.179447e-01
-1.251390e-01
-1.314882e-01
-1.367255e-01
-1.406050e-01
-1.429122e-01
-1.434731e-01
-1.421618e-01
-1.389042e-01
-1.336813e-01
-1.265290e-01
-1.175374e-01
-1.068484e-01
-9.465225e-02
-8.118205e-02
-6.670754e-02
-5.152664e-02
-3.595581e-02
-2.031970e-02
-4.940655e-03
9.871405e-03
2.382808e-02
3.667016e-02
4.817323e-02
5.815072e-02
6.645441e-02
7.297270e-02
7.762725e-02
8.036919e-02
8.117571e-02
8.004817e-02
7.701218e-02
7.211977e-02
6.545335e-02
5.713069e-02
4.730993e-02
3.619390e-02
2.403259e-02
1.112287e-02
-2.195897e-03
-1.555131e-02
-2.855290e-02
-4.081214e-02
-5.196560e-02
-6.169871e-02
-6.976703e-02
-7.601206e-02
-8.036965e-02
-8.286989e-02
-8.362896e-02
-8.283414e-02
-8.072416e-02
-7.756737e-02
-7.363982e-02
-6.920546e-02
-6.449974e-02
-5.971761e-02
-5.500648e-02
-5.046372e-02
-4.613822e-02
-4.203508e-02
-3.812259e-02
-3.434076e-02
-3.061062e-02
-2.684341e-02
-2.294919e-02
-1.884456e-02
-1.445958e-02
-9.744233e-03
-4.674613e-03
7.414382e-04
6.459492e-03
1.239512e-02
1.842239e-02
2.437472e-02
3.004797e-02
3.520578e-02
3.958675e-02
4.291348e-02
4.490372e-02
4.528382e-02
4.380482e-02
4.026044e-02
3.450607e-02
2.647678e-02
1.620264e-02
3.818974e-03
-1.043004e-02
-2.619615e-02
-4.304093e-02
-6.045853e-02
-7.790577e-02
-9.483680e-02
-1.107388e-01
-1.251646e-01
-1.377588e-01
-1.482741e-01
-1.565774e-01
-1.626457e-01
-1.665520e-01
-1.684457e-01
-1.685282e-01
-1.670267e-01
-1.641681e-01
-1.601551e-01
-1.551464e-01
-1.492423e-01
-1.424781e-01
-1.348249e-01
-1.261998e-01
-1.164842e-01
-1.055503e-01
-9.329178e-02
-7.965682e-02
-6.467801e-02
-4.849548e-02
-3.137017e-02
-1.368498e-02
4.066605e-03
2.130393e-02
3.739245e-02
5.168382e-02
6.355901e-02
7.247003e-02
7.797661e-02
7.977476e-02
7.771544e-02
7.181279e-02
6.224239e-02
4.933070e-02
3.353733e-02
1.543168e-02
-4.334331e-03
-2.505578e-02
-4.600531e-02
-6.646355e-02
-8.574827e-02
-1.032417e-01
-1.184151e-01
-1.308503e-01
-1.402573e-01
-1.464872e-01
-1.495384e-01
-1.495571e-01
-1.468277e-01
-1.417562e-01
-1.348444e-01
-1.266586e-01
-1.177926e-01
-1.088294e-01
-1.003024e-01
-9.265983e-02
-8.623369e-02
-8.121729e-02
-7.765179e-02
-7.542427e-02
-7.427790e-02
-7.383401e-02
-7.362501e-02
-7.313605e-02
-7.185237e-02
-6.930859e-02
-6.513550e-02
-5.910012e-02
-5.113493e-02
-4.135303e-02
-3.004731e-02
-1.767368e-02
-4.819506e-03
7.839543e-03
1.959054e-02
2.973743e-02
3.765323e-02
4.282559e-02
4.489164e-02
4.365954e-02
3.911618e-02
3.142152e-02
2.089179e-02
7.974187e-03
-6.783826e-03
-2.276766e-02
-3.932868e-02
-5.581548e-02
-7.160256e-02
-8.611635e-02
-9.885883e-02
-1.094288e-01
-1.175400e-01
-1.230356e-01
-1.258965e-01
-1.262421e-01
-1.243237e-01
-1.205070e-01
-1.152467e-01
-1.090532e-01
-1.024548e-01
-9.595771e-02
-9.000886e-02
-8.496451e-02
-8.106693e-02
-7.843103e-02
-7.704138e-02
-7.675925e-02
-7.733864e-02
-7.844970e-02
-7.970742e-02
-8.070353e-02
-8.103941e-02
-8.035829e-02
-7.837442e-02
-7.489743e-02
-6.984993e-02
-6.327682e-02
-5.534554e-02
-4.633741e-02
-3.663092e-02
-2.667866e-02
-1.697991e-02
-8.051111e-03
-3.959620e-04
5.523098e-03
9.310619e-03
1.065979e-02
9.368968e-03
5.352422e-03
-1.354929e-03
-1.059863e-02
-2.211123e-02
-3.552390e-02
-5.038246e-02
-6.616748e-02
-8.231786e-02
-9.825721e-02
-1.134221e-01
-1.272910e-01
-1.394119e-01
-1.494273e-01
-1.570934e-01
-1.622925e-01
-1.650371e-01
-1.654640e-01
-1.638201e-01
-1.604398e-01
-1.557166e-01
-1.500709e-01
-1.439166e-01
-1.376293e-01
-1.315183e-01
-1.258048e-01
-1.206083e-01
-1.159418e-01
-1.117174e-01
-1.077598e-01
-1.038291e-01
-9.964803e-02
-9.493401e-02
-8.943037e-02
-8.293572e-02
-7.532799e-02
-6.658149e-02
-5.677585e-02
-4.609593e-02
-3.482292e-02
-2.331726e-02
-1.199515e-02
-1.300947e-03
8.321694e-03
1.645709e-02
2.274103e-02
2.687892e-02
2.865813e-02
2.795474e-02
2.473570e-02
1.905711e-02
1.105987e-02
9.633785e-04
-1.094185e-02
-2.430236e-02
-3.871101e-02
-5.371800e-02
-6.884472e-02
-8.360073e-02
-9.750396e-02
-1.101028e-01
-1.209988e-01
-1.298672e-01
-1.364737e-01
-1.406852e-01
-1.424731e-01
-1.419092e-01
-1.391541e-01
-1.344398e-01
-1.280487e-01
-1.202902e-01
-1.114785e-01
-1.019126e-01
-9.186075e-02
-8.154889e-02
-7.115488e-02
-6.080691e-02
-5.058599e-02
-4.053139e-02
-3.064850e-02
-2.091856e-02
-1.130977e-02
-1.789468e-03
7.663185e-03
1.704458e-02
2.631520e-02
3.539066e-02
4.413685e-02
5.237046e-02
5.986565e-02
6.636662e-02
7.160513e-02
7.532109e-02
7.728405e-02
7.731385e-02
7.529862e-02
7.120878e-02
6.510619e-02
5.714741e-02
4.758057e-02
3.673598e-02
2.501098e-02
1.285032e-02
7.239723e-04
-1.089610e-02
-2.155866e-02
-3.085451e-02
-3.843558e-02
-4.403146e-02
-4.746277e-02
-4.865115e-02
-4.762511e-02
-4.452151e-02
-3.958186e-02
-3.314345e-02
-2.562478e-02
-1.750586e-02
-9.303725e-03
-1.544255e-03
5.268070e-03
1.068097e-02
1.432391e-02
1.593459e-02
1.538083e-02
1.267582e-02
7.985398e-03
1.625641e-03
-5.949763e-03
-1.417257e-02
-2.239251e-02
-2.991750e-02
-3.605905e-02
-4.017995e-02
-4.174070e-02
-4.034163e-02
-3.575710e-02
-2.795896e-02
-1.712714e-02
-3.646159e-03
1.191221e-02
2.881890e-02
4.622817e-02
6.322620e-02
7.888461e-02
9.231556e-02
1.027247e-01
1.094586e-01
1.120434e-01
1.102128e-01
1.039236e-01
9.335762e-02
7.891158e-02
6.117519e-02
4.089912e-02
1.895494e-02
-3.711438e-03
-2.613080e-02
-4.736382e-02
-6.655336e-02
-8.297251e-02
-9.606468e-02
-1.054728e-01
-1.110550e-01
-1.128862e-01
-1.112442e-01
-1.065826e-01
-9.949253e-02
-9.065490e-02
-8.078967e-02
-7.060397e-02
-6.074408e-02
-5.175418e-02
-4.404425e-02
-3.786871e-02
-3.331682e-02
-3.031498e-02
-2.864069e-02
-2.794716e-02
-2.779684e-02
-2.770174e-02
-2.716735e-02
-2.573689e-02
-2.303205e-02
-1.878675e-02
-1.287092e-02
-5.302471e-03
3.752995e-03
1.399420e-02
2.500594e-02
3.628814e-02
4.728968e-02
5.744424e-02
6.620585e-02
7.308220e-02
7.766397e-02
7.964916e-02
7.886135e-02
7.526120e-02
6.895045e-02
6.016792e-02
4.927784e-02
3.675095e-02
2.313927e-02
9.045793e-03
-4.909496e-03
-1.812564e-02
-3.005668e-02
-4.024524e-02
-4.835139e-02
-5.417429e-02
-5.766474e-02
-5.892707e-02
-5.821021e-02
-5.588823e-02
-5.243240e-02
-4.837681e-02
-4.428052e-02
-4.068894e-02
-3.809664e-02
-3.691372e-02
-3.743718e-02
-3.982875e-02
-4.410041e-02
-5.010887e-02
-5.755990e-02
-6.602326e-02
-7.495804e-02
-8.374756e-02
-9.174222e-02
-9.830729e-02
-1.028726e-01
-1.049797e-01
-1.043221e-01
-1.007752e-01
-9.441219e-02
-8.550438e-02
-7.450694e-02
-6.203094e-02
-4.880507e-02
-3.563052e-02
-2.333228e-02
-1.271001e-02
-4.490953e-03
7.128797e-04
2.441595e-03
4.166455e-04
-5.439288e-03
-1.499331e-02
-2.790546e-02
-4.364466e-02
-6.151724e-02
-8.070683e-02
-1.003234e-01
-1.194579e-01
-1.372396e-01
-1.528900e-01
-1.657711e-01
-1.754228e-01
-1.815875e-01
-1.842188e-01
-1.834744e-01
-1.796928e-01
-1.733579e-01
-1.650527e-01
-1.554085e-01
-1.450537e-01
-1.345669e-01
-1.244387e-01
-1.150431e-01
-1.066219e-01
-9.927929e-02
-9.298645e-02
-8.759535e-02
-8.285912e-02
-7.845811e-02
-7.403009e-02
-6.920317e-02
-6.362963e-02
-5.701879e-02
-4.916661e-02
-3.997964e-02
-2.949131e-02
-1.786864e-02
-5.408719e-03
7.475106e-03
2.027608e-02
3.242418e-02
4.332158e-02
5.238132e-02
5.906714e-02
6.293185e-02
6.365147e-02
6.105222e-02
5.512772e-02
4.604491e-02
3.413804e-02
1.989150e-02
3.912651e-03
-1.310314e-02
-3.041312e-02
-4.727059e-02
-6.296871e-02
-7.688184e-02
-8.850200e-02
-9.746835e-02
-1.035877e-01
-1.068446e-01
-1.074005e-01
-1.055812e-01
-1.018536e-01
-9.679276e-02
-9.104160e-02
-8.526557e-02
-8.010614e-02
-7.613629e-02
-7.382140e-02
-7.348778e-02
-7.530067e-02
-7.925256e-02
-8.516186e-02
-9.268181e-02
-1.013193e-01
-1.104632e-01
-1.194213e-01
-1.274644e-01
-1.338746e-01
-1.379950e-01
-1.392771e-01
-1.373217e-01
-1.319098e-01
-1.230218e-01
-1.108426e-01
-9.575390e-02
-7.831303e-02
-5.922300e-02
-3.929457e-02
-1.940424e-02
-4.500407e-04
1.669241e-02
3.121209e-02
4.240145e-02
4.969096e-02
5.267821e-02
5.115085e-02
4.510242e-02
3.473982e-02
2.048123e-02
2.943263e-03
-1.708378e-02
-3.867268e-02
-6.080736e-02
-8.244023e-02
-1.025554e-01
-1.202331e-01
-1.347104e-01
-1.454323e-01
-1.520879e-01
-1.546290e-01
-1.532681e-01
-1.484554e-01
-1.408379e-01
-1.312035e-01
-1.204156e-01
-1.093437e-01
-9.879722e-02
-8.946641e-02
-8.187616e-02
-7.635381e-02
-7.301271e-02
-7.175124e-02
-7.226623e-02
-7.407931e-02
-7.657448e-02
-7.904491e-02
-8.074609e-02
-8.095245e-02
-7.901353e-02
-7.440577e-02
-6.677599e-02
-5.597317e-02
-4.206638e-02
-2.534778e-02
-6.320755e-03
1.432553e-02
3.575320e-02
5.702192e-02
7.714171e-02
9.512930e-02
1.100652e-01
1.211484e-01
1.277451e-01
1.294302e-01
1.260172e-01
1.175766e-01
1.044393e-01
8.718549e-02
6.661823e-02
4.372247e-02
1.961113e-02
-4.538870e-03
-2.755681e-02
-4.834979e-02
-6.597046e-02
-7.967534e-02
-8.896919e-02
-9.363149e-02
-9.372303e-02
-8.957203e-02
-8.174138e-02
-7.097979e-02
-5.816120e-02
-4.421756e-02
-3.007039e-02
-1.656643e-02
-4.421929e-03
5.820959e-03
1.382315e-02
1.946174e-02
2.282697e-02
2.420381e-02
2.403992e-02
2.290257e-02
2.142803e-02
2.026751e-02
2.003398e-02
2.125413e-02
2.432901e-02
2.950578e-02
3.686186e-02
4.630149e-02
5.756360e-02
7.023915e-02
8.379585e-02
9.760832e-02
1.109920e-01
1.232394e-01
1.336566e-01
1.415997e-01
1.465086e-01
1.479383e-01
1.455856e-01
1.393104e-01
1.291503e-01
1.153280e-01
9.824750e-02
7.848090e-02
5.674259e-02
3.385245e-02
1.068959e-02
-1.186037e-02
-3.296027e-02
-5.187368e-02
-6.800972e-02
-8.095626e-02
-9.049876e-02
-9.662378e-02
-9.950772e-02
-9.949291e-02
-9.705351e-02
-9.275448e-02
-8.720699e-02
-8.102344e-02
-7.477538e-02
-6.895652e-02
-6.395314e-02
-6.002311e-02
-5.728457e-02
-5.571453e-02
-5.515740e-02
-5.534267e-02
-5.591087e-02
-5.644611e-02
-5.651301e-02
-5.569534e-02
-5.363331e-02
-5.005658e-02
-4.481033e-02
-3.787238e-02
-2.936040e-02
-1.952904e-02
-8.757927e-03
2.467877e-03
1.358324e-02
2.397237e-02
3.300097e-02
4.005026e-02
4.455177e-02
4.602187e-02
4.409460e-02
3.855068e-02
2.934042e-02
1.659834e-02
6.475324e-04
-1.800762e-02
-3.870095e-02
-6.063638e-02
-8.293103e-02
-1.046678e-01
-1.249541e-01
-1.429831e-01
-1.580917e-01
-1.698094e-01
-1.778931e-01
-1.823430e-01
-1.833981e-01
-1.815117e-01
-1.773088e-01
-1.715310e-01
-1.649730e-01
-1.584170e-01
-1.525691e-01
-1.480039e-01
-1.451197e-01
-1.441089e-01
-1.449450e-01
-1.473870e-01
-1.510009e-01
-1.551961e-01
-1.592747e-01
-1.624892e-01
-1.641046e-01
-1.634607e-01
-1.600286e-01
-1.534571e-01
-1.436049e-01
-1.305556e-01
-1.146148e-01
-9.628982e-02
-7.625574e-02
-5.530991e-02
-3.432072e-02
-1.417439e-02
4.276274e-03
2.025797e-02
3.311566e-02
4.234263e-02
4.760135e-02
4.873511e-02
4.577093e-02
3.891440e-02
2.853729e-02
1.515883e-02
-5.783278e-04
-1.793670e-02
-3.611651e-02
-5.429195e-02
-7.165040e-02
-8.743351e-02
-1.009780e-01
-1.117533e-01
-1.193926e-01
-1.237145e-01
-1.247318e-01
-1.226476e-01
-1.178371e-01
-1.108181e-01
-1.022114e-01
-9.269567e-02
-8.295895e-02
-7.365082e-02
-6.533740e-02
-5.846268e-02
-5.331867e-02
-5.002684e-02
-4.853285e-02
-4.861521e-02
-4.990740e-02
-5.193124e-02
-5.413845e-02
-5.595650e-02
-5.683509e-02
-5.628958e-02
-5.393843e-02
-4.953221e-02
-4.297259e-02
-3.432019e-02
-2.379121e-02
-1.174322e-02
1.348468e-03
1.492149e-02
2.836168e-02
4.103998e-02
5.234850e-02
6.173391e-02
6.872694e-02
7.296737e-02
7.422381e-02
7.240755e-02
6.757932e-02
5.994799e-02
4.986071e-02
3.778444e-02
2.427985e-02
9.968764e-03
-4.503011e-03
-1.850497e-02
-3.146082e-02
-4.288380e-02
-5.240568e-02
-5.979688e-02
-6.497619e-02
-6.800939e-02
-6.909716e-02
-6.855357e-02
-6.677717e-02
-6.421711e-02
-6.133689e-02
-5.857826e-02
-5.632743e-02
-5.488597e-02
-5.444810e-02
-5.508615e-02
-5.674536e-02
-5.924884e-02
-6.231290e-02
-6.557187e-02
-6.861072e-02
-7.100270e-02
-7.234872e-02
-7.231477e-02
-7.066400e-02
-6.728057e-02
-6.218309e-02
-5.552692e-02
-4.759516e-02
-3.877941e-02
-2.955223e-02
-2.043386e-02
-1.195622e-02
-4.627373e-03
1.100904e-03
4.860353e-03
6.387070e-03
5.535312e-03
2.284218e-03
-3.262339e-03
-1.088238e-02
-2.024850e-02
-3.094623e-02
-4.249716e-02
-5.438601e-02
-6.608987e-02
-7.710762e-02
-8.698749e-02
-9.535086e-02
-1.019107e-01
-1.064834e-01
-1.089945e-01
-1.094764e-01
-1.080605e-01
-1.049632e-01
-1.004674e-01
-9.490130e-02
-8.861608e-02
-8.196314e-02
-7.527282e-02
-6.883435e-02
-6.287777e-02
-5.755817e-02
-5.294342e-02
-4.900689e-02
-4.562669e-02
-4.259289e-02
-3.962300e-02
-3.638546e-02
-3.253008e-02
-2.772293e-02
-2.168305e-02
-1.421688e-02
-5.246978e-03
5.168544e-03
1.682801e-02
2.939090e-02
4.239508e-02
5.528555e-02
6.745199e-02
7.827213e-02
8.715684e-02
9.359337e-02
9.718326e-02
9.767233e-02
9.497061e-02
8.916110e-02
8.049646e-02
6.938427e-02
5.636185e-02
4.206260e-02
2.717607e-02
1.240439e-02
-1.582319e-03
-1.418832e-02
-2.492953e-02
-3.346273e-02
-3.960437e-02
-4.333732e-02
-4.480498e-02
-4.429332e-02
-4.220264e-02
-3.901156e-02
-3.523604e-02
-3.138700e-02
-2.792957e-02
-2.524757e-02
-2.361618e-02
-2.318491e-02
-2.397200e-02
-2.586959e-02
-2.865829e-02
-3.202872e-02
-3.560767e-02
-3.898654e-02
-4.175062e-02
-4.350791e-02
-4.391648e-02
-4.270948e-02
-3.971627e-02
-3.487822e-02
-2.825772e-02
-2.003945e-02
-1.052321e-02
-1.086090e-04
1.072755e-02
2.145964e-02
3.154506e-02
4.045718e-02
4.771709e-02
5.292197e-02
5.576875e-02
5.607157e-02
5.377234e-02
4.894392e-02
4.178582e-02
3.261283e-02
2.183711e-02
9.944715e-03
-2.532119e-03
-1.504542e-02
-2.706305e-02
-3.809982e-02
-4.774612e-02
-5.569239e-02
-6.174738e-02
-6.584873e-02
-6.806458e-02
-6.858594e-02
-6.771020e-02
-6.581700e-02
-6.333873e-02
-6.072773e-02
-5.842305e-02
-5.681894e-02
-5.623722e-02
-5.690505e-02
-5.893960e-02
-6.234014e-02
-6.698787e-02
-7.265318e-02
-7.900929e-02
-8.565140e-02
-9.212009e-02
-9.792826e-02
-1.025906e-01
-1.056552e-01
-1.067355e-01
-1.055419e-01
-1.019088e-01
-9.581660e-02
-8.740244e-02
-7.696056e-02
-6.492930e-02
-5.186639e-02
-3.841465e-02
-2.526127e-02
-1.309444e-02
-2.560471e-03
5.775580e-03
1.146357e-02
1.419453e-02
1.381829e-02
1.035186e-02
3.978255e-03
-4.964447e-03
-1.600322e-02
-2.855856e-02
-4.197965e-02
-5.558440e-02
-6.870174e-02
-8.071373e-02
-9.109449e-02
-9.944358e-02
-1.055113e-01
-1.092137e-01
-1.106367e-01
-1.100260e-01
-1.077660e-01
-1.043457e-01
-1.003166e-01
-9.624413e-02
-9.265911e-02
-9.001199e-02
-8.863467e-02
-8.871264e-02
-9.026940e-02
-9.316392e-02
-9.710101e-02
-1.016536e-01
-1.062953e-01
-1.104408e-01
-1.134918e-01
-1.148852e-01
-1.141414e-01
-1.109073e-01
-1.049935e-01
-9.639935e-02
-8.532318e-02
-7.215718e-02
-5.746502e-02
-4.194500e-02
-2.638215e-02
-1.159429e-02
1.622961e-03
1.254724e-02
2.057315e-02
2.524617e-02
2.628592e-02
2.359882e-02
1.728061e-02
7.609426e-03
-4.969721e-03
-1.986813e-02
-3.638307e-02
-5.373253e-02
-7.109368e-02
-8.764368e-02
-1.026012e-01
-1.152671e-01
-1.250625e-01
-1.315621e-01
-1.345198e-01
-1.338864e-01
-1.298146e-01
-1.226526e-01
-1.129242e-01
-1.012976e-01
-8.854211e-02
-7.547924e-02
-6.292794e-02
-5.165036e-02
-4.230041e-02
-3.537912e-02
-3.119958e-02
-2.986424e-02
-3.125603e-02
-3.504457e-02
-4.070732e-02
-4.756448e-02
-5.482559e-02
-6.164460e-02
-6.717967e-02
-7.065333e-02
-7.140854e-02
-6.895644e-02
-6.301213e-02
-5.351608e-02
-4.063985e-02
-2.477613e-02
-6.514470e-03
1.339521e-02
3.408818e-02
5.463631e-02
7.410191e-02
9.159076e-02
1.063017e-01
1.175703e-01
1.249053e-01
1.280151e-01
1.268250e-01
1.214823e-01
1.123507e-01
9.999216e-02
8.513739e-02
6.864602e-02
5.145744e-02
3.453522e-02
1.880797e-02
5.110102e-03
-5.873639e-03
-1.365544e-02
-1.797919e-02
-1.883917e-02
-1.648045e-02
-1.138030e-02
-4.211963e-03
4.206383e-03
1.297325e-02
2.117100e-02
2.793335e-02
3.250837e-02
3.431274e-02
3.297382e-02
2.835705e-02
2.057666e-02
9.988992e-03
-2.831464e-03
-1.713184e-02
-3.203332e-02
-4.659230e-02
-5.986541e-02
-7.097413e-02
-7.916444e-02
-8.385800e-02
-8.469109e-02
-8.153887e-02
-7.452287e-02
-6.400111e-02
-5.054193e-02
-3.488404e-02
-1.788652e-02
-4.732282e-04
1.642402e-02
3.191956e-02
4.522214e-02
5.567507e-02
6.278666e-02
6.625021e-02
6.595320e-02
6.197608e-02
5.458126e-02
4.419311e-02
3.137023e-02
1.677129e-02
1.116076e-03
-1.485631e-02
-3.043015e-02
-4.495487e-02
-5.788367e-02
-6.880689e-02
-7.747747e-02
-8.382574e-02
-8.796132e-02
-9.016053e-02
-9.083951e-02
-9.051485e-02
-8.975493e-02
-8.912653e-02
-8.914173e-02
-9.021028e-02
-9.260180e-02
-9.642139e-02
-1.016003e-01
-1.079023e-01
-1.149435e-01
-1.222258e-01
-1.291776e-01
-1.352023e-01
-1.397270e-01
-1.422500e-01
-1.423818e-01
-1.398774e-01
-1.346561e-01
-1.268094e-01
-1.165958e-01
-1.044250e-01
-9.083202e-02
-7.644444e-02
-6.194536e-02
-4.803377e-02
-3.538553e-02
-2.461680e-02
-1.625187e-02
-1.069652e-02
-8.217704e-03
-8.929795e-03
-1.278756e-02
-1.958624e-02
-2.896915e-02
-4.044326e-02
-5.340289e-02
-6.716088e-02
-8.098630e-02
-9.414638e-02
-1.059506e-01
-1.157945e-01
-1.231996e-01
-1.278482e-01
-1.296085e-01
-1.285496e-01
-1.249416e-01
-1.192426e-01
-1.120704e-01
-1.041600e-01
-9.631181e-02
-8.933141e-02
-8.396826e-02
-8.085696e-02
-8.046639e-02
-8.306038e-02
-8.867259e-02
-9.709761e-02
-1.078991e-01
-1.204352e-01
-1.338991e-01
-1.473740e-01
-1.598970e-01
-1.705298e-01
-1.784300e-01
-1.829171e-01
-1.835295e-01
-1.800647e-01
-1.726009e-01
-1.614957e-01
-1.473633e-01
-1.310307e-01
-1.134790e-01
-9.577334e-02
-7.898948e-02
-6.414248e-02
-5.212355e-02
-4.364876e-02
-3.922204e-02
-3.911320e-02
-4.335077e-02
-5.172837e-02
-6.382317e-02
-7.902444e-02
-9.656999e-02
-1.155886e-01
-1.351461e-01
-1.542943e-01
-1.721203e-01
-1.877951e-01
-2.006205e-01
-2.100705e-01
-2.158262e-01
-2.177985e-01
-2.161384e-01
-2.112316e-01
-2.036756e-01
-1.942421e-01
-1.838235e-01
-1.733688e-01
-1.638121e-01
-1.559998e-01
-1.506220e-01
-1.481543e-01
-1.488141e-01
-1.525357e-01
-1.589658e-01
-1.674802e-01
-1.772214e-01
-1.871559e-01
-1.961473e-01
-2.030412e-01
-2.067568e-01
-2.063758e-01
-2.012234e-01
-1.909317e-01
-1.754820e-01
-1.552192e-01
-1.308380e-01
-1.033415e-01
-7.397491e-02
-4.414064e-02
-1.530102e-02
1.112260e-02
3.384675e-02
5.181095e-02
6.424453e-02
7.071072e-02
7.112585e-02
6.575393e-02
5.517903e-02
4.025935e-02
2.206736e-02
1.820625e-03
-1.919224e-02
-3.968641e-02
-5.845266e-02
-7.442296e-02
-8.672666e-02
-9.473483e-02
-9.809029e-02
-9.672175e-02
-9.084089e-02
-8.092214e-02
-6.766594e-02
-5.194748e-02
-3.475411e-02
-1.711565e-02
-3.264972e-05
1.559234e-02
2.901529e-02
3.969836e-02
4.734114e-02
5.189320e-02
5.354750e-02
5.271591e-02
4.998935e-02
4.608589e-02
4.179083e-02
3.789274e-02
3.511983e-02
3.408114e-02
3.521681e-02
3.876154e-02
4.472397e-02
5.288353e-02
6.280462e-02
7.386673e-02
8.530791e-02
9.627843e-02
1.059003e-01
1.133289e-01
1.178116e-01
1.187398e-01
1.156918e-01
1.084620e-01
9.707753e-02
8.179975e-02
6.311234e-02
4.169640e-02
1.839479e-02
-5.832329e-03
-2.995814e-02
-5.294377e-02
-7.379417e-02
-9.161307e-02
-1.056540e-01
-1.153652e-01
-1.204246e-01
-1.207630e-01
-1.165725e-01
-1.082986e-01
-9.661615e-02
-8.239004e-02
-6.662328e-02
-5.039576e-02
-3.479792e-02
-2.086352e-02
-9.505525e-03
-1.458842e-03
2.767106e-03
2.923429e-03
-9.575206e-04
-8.557312e-03
-1.928363e-02
-3.230015e-02
-4.657381e-02
-6.093806e-02
-7.416894e-02
-8.506915e-02
-9.255439e-02
-9.573501e-02
-9.398614e-02
-8.700023e-02
-7.481683e-02
-5.782681e-02
-3.675014e-02
-1.258938e-02
1.343732e-02
3.997757e-02
6.563401e-02
8.905435e-02
1.090161e-01
1.245003e-01
1.347508e-01
1.393153e-01
1.380669e-01
1.312048e-01
1.192357e-01
1.029367e-01
8.330235e-02
6.148126e-02
3.870451e-02
1.621162e-02
-4.822218e-03
-2.335354e-02
-3.852905e-02
-4.973195e-02
-5.661357e-02
-5.910829e-02
-5.743060e-02
-5.205421e-02
-4.367429e-02
-3.315535e-02
-2.146836e-02
-9.621443e-03
1.410879e-03
1.075514e-02
1.769872e-02
2.173822e-02
2.261374e-02
2.032717e-02
1.514379e-02
7.577238e-03
-1.641207e-03
-1.160739e-02
-2.130100e-02
-2.965159e-02
-3.561065e-02
-3.822595e-02
-3.671358e-02
-3.052252e-02
-1.938666e-02
-3.359157e-03
1.717461e-02
4.150770e-02
6.864579e-02
9.736290e-02
1.262745e-01
1.539228e-01
1.788675e-01
1.997768e-01
2.155118e-01
2.251994e-01
2.282896e-01
2.245935e-01
2.142982e-01
1.979578e-01
1.764601e-01
1.509715e-01
1.228629e-01
9.362368e-02
6.476784e-02
3.773884e-02
1.381943e-02
-5.948355e-03
-2.082734e-02
-3.042868e-02
-3.473072e-02
-3.407116e-02
-2.911259e-02
-2.078409e-02
-1.020386e-02
1.410614e-03
1.283771e-02
2.294475e-02
3.077196e-02
3.560109e-02
3.700358e-02
3.486518e-02
2.938567e-02
2.105469e-02
1.060643e-02
-1.042651e-03
-1.286751e-02
-2.381405e-02
-3.287871e-02
-3.918314e-02
-4.203939e-02
-4.100171e-02
-3.590175e-02
-2.686480e-02
-1.430603e-02
1.093126e-03
1.842668e-02
3.662115e-02
5.450388e-02
7.087788e-02
8.459862e-02
9.464774e-02
1.001993e-01
1.006750e-01
9.578376e-02
8.554542e-02
7.029413e-02
5.066266e-02
2.754726e-02
2.054887e-03
-2.456419e-02
-5.099435e-02
-7.593829e-02
-9.820105e-02
-1.167685e-01
-1.308752e-01
-1.400558e-01
-1.441776e-01
-1.434490e-01
-1.384044e-01
-1.298650e-01
-1.188772e-01
-1.066356e-01
-9.439309e-02
-8.336919e-02
-7.466068e-02
-6.916361e-02
-6.751151e-02
-7.003399e-02
-7.673765e-02
-8.730910e-02
-1.011387e-01
-1.173623e-01
-1.349180e-01
-1.526147e-01
-1.692071e-01
-1.834754e-01
-1.943031e-01
-2.007501e-01
-2.021173e-01
-1.979987e-01
-1.883173e-01
-1.733424e-01
-1.536848e-01
-1.302708e-01
-1.042930e-01
-7.714299e-02
-5.032806e-02
-2.537895e-02
-3.754029e-03
1.325270e-02
2.459384e-02
2.953552e-02
2.770483e-02
1.911487e-02
4.166299e-03
-1.637491e-02
-4.142184e-02
-6.963072e-02
-9.948108e-02
-1.293671e-01
-1.576952e-01
-1.829811e-01
-2.039418e-01
-2.195748e-01
-2.292200e-01
-2.325998e-01
-2.298336e-01
-2.214256e-01
-2.082267e-01
-1.913732e-01
-1.722061e-01
-1.521776e-01
-1.327513e-01
-1.153027e-01
-1.010275e-01
-9.086415e-02
-8.543566e-02
-8.501398e-02
-8.950926e-02
-9.848393e-02
-1.111897e-01
-1.266243e-01
-1.436037e-01
-1.608446e-01
-1.770517e-01
-1.910050e-01
-2.016404e-01
-2.081196e-01
-2.098840e-01
-2.066898e-01
-1.986210e-01
-1.860813e-01
-1.697658e-01
-1.506139e-01
-1.297491e-01
-1.084081e-01
-8.786502e-02
-6.935424e-02
-5.399678e-02
-4.273379e-02
-3.627130e-02
-3.503900e-02
-3.916527e-02
-4.846927e-02
-6.247017e-02
-8.041276e-02
-1.013081e-01
-1.239874e-01
-1.471670e-01
-1.695206e-01
-1.897564e-01
-2.066932e-01
-2.193328e-01
-2.269227e-01
-2.290059e-01
-2.254529e-01
-2.164756e-01
-2.026186e-01
-1.847307e-01
-1.639175e-01
-1.414784e-01
-1.188336e-01
-9.744527e-02
-7.874012e-02
-6.403532e-02
-5.447374e-02
-5.097025e-02
-5.417127e-02
-6.442916e-02
-8.179202e-02
-1.060092e-01
-1.365519e-01
-1.726480e-01
-2.133286e-01
-2.574840e-01
-3.039249e-01
-3.514443e-01
-3.988773e-01
-4.451530e-01
-4.893360e-01
-5.306552e-01
-5.685173e-01
-6.025056e-01
-6.323653e-01
-6.579786e-01
-6.793336e-01
-6.964923e-01
-7.095608e-01
-7.186663e-01
-7.239412e-01
-7.255149e-01
-7.235137e-01
-7.180658e-01
-7.093117e-01
-6.974161e-01
-6.825806e-01
-6.650548e-01
-6.451421e-01
-6.231998e-01
-5.996310e-01
-5.748694e-01
-5.493574e-01
-5.235205e-01
-4.977422e-01
-4.723418e-01
-4.475589e-01
-4.235464e-01
-4.003722e-01
-3.780300e-01
-3.564565e-01
-3.355523e-01
-3.152051e-01
-2.953115e-01
-2.757971e-01
-2.566316e-01
-2.378405e-01
-2.195111e-01
-2.017938e-01
-1.848982e-01
-1.690859e-01
-1.546583e-01
-1.419426e-01
-1.312742e-01
-1.229786e-01
-1.173518e-01
-1.146403e-01
-1.150228e-01
-1.185940e-01
-1.253511e-01
-1.351852e-01
-1.478773e-01
-1.630992e-01
-1.804211e-01
-1.993238e-01
-2.192161e-01
-2.394572e-01
-2.593822e-01
-2.783314e-01
-2.956807e-01
-3.108721e-01
-3.234422e-01
-3.330464e-01
-3.394774e-01
-3.426755e-01
-3.427301e-01
-3.398720e-01
-3.344569e-01
-3.269402e-01
-3.178470e-01
-3.077366e-01
-2.971683e-01
-2.866683e-01
-2.767033e-01
-2.676615e-01
-2.598414e-01
-2.534499e-01
-2.486057e-01
-2.453485e-01
-2.436502e-01
-2.434278e-01
-2.445550e-01
-2.468740e-01
-2.502055e-01
-2.543566e-01
-2.591287e-01
-2.643233e-01
-2.697485e-01
-2.752241e-01
-2.805884e-01
-2.857041e-01
-2.904641e-01
-2.947968e-01
-2.986692e-01
-3.020882e-01
-3.050989e-01
-3.077808e-01
-3.102401e-01
-3.125998e-01
-3.149870e-01
-3.175179e-01
-3.202841e-01
-3.233398e-01
-3.266938e-01
-3.303047e-01
-3.340837e-01
-3.379002e-01
-3.415945e-01
-3.449914e-01
-3.479174e-01
-3.502166e-01
-3.517654e-01
-3.524845e-01
-3.523480e-01
-3.513885e-01
-3.496979e-01
-3.474235e-01
-3.447599e-01
-3.419354e-01
-3.391969e-01
-3.367927e-01
-3.349568e-01
-3.338964e-01
-3.337826e-01
-3.347450e-01
-3.368682e-01
-3.401905e-01
-3.447029e-01
-3.503479e-01
-3.570179e-01
-3.645540e-01
-3.727455e-01
-3.813329e-01
-3.900133e-01
-3.984519e-01
-4.062964e-01
-4.131956e-01
-4.188198e-01
-4.228814e-01
-4.251540e-01
-4.254898e-01
-4.238334e-01
-4.202301e-01
-4.148280e-01
-4.078731e-01
-3.996951e-01
-3.906859e-01
-3.812723e-01
-3.718836e-01
-3.629190e-01
-3.547167e-01
-3.475289e-01
-3.415036e-01
-3.366761e-01
-3.329699e-01
-3.302072e-01
-3.281287e-01
-3.264209e-01
-3.247487e-01
-3.227906e-01
-3.202725e-01
-3.169964e-01
-3.128607e-01
-3.078699e-01
-3.021340e-01
-2.958562e-01
-2.893126e-01
-2.828247e-01
-2.767296e-01
-2.713500e-01
-2.669677e-01
-2.638026e-01
-2.619983e-01
-2.616149e-01
-2.626272e-01
-2.649291e-01
-2.683409e-01
-2.726210e-01
-2.774787e-01
-2.825902e-01
-2.876135e-01
-2.922041e-01
-2.960307e-01
-2.987892e-01
-3.002170e-01
-3.001059e-01
-2.983137e-01
-2.947735e-01
-2.895001e-01
-2.825924e-01
-2.742314e-01
-2.646723e-01
-2.542318e-01
-2.432702e-01
-2.321694e-01
-2.213088e-01
-2.110398e-01
-2.016628e-01
-1.934077e-01
-1.864197e-01
-1.807528e-01
-1.763714e-01
-1.731593e-01
-1.709358e-01
-1.694774e-01
-1.685431e-01
-1.679007e-01
-1.673538e-01
-1.667655e-01
-1.660776e-01
-1.653226e-01
-1.646265e-01
-1.642029e-01
-1.643370e-01
-1.653622e-01
-1.676308e-01
-1.714808e-01
-1.772028e-01
-1.850086e-01
-1.950054e-01
-2.071754e-01
-2.213652e-01
-2.372828e-01
-2.545041e-01
-2.724887e-01
-2.906036e-01
-3.081547e-01
-3.244221e-01
-3.387003e-01
-3.503371e-01
-3.587720e-01
-3.635697e-01
-3.644462e-01
-3.612880e-01
-3.541598e-01
-3.433033e-01
-3.291250e-01
-3.121748e-01
-2.931156e-01
-2.726862e-01
-2.516606e-01
-2.308051e-01
-2.108366e-01
-1.923851e-01
-1.759612e-01
-1.619318e-01
-1.505047e-01
-1.417232e-01
-1.354707e-01
-1.314862e-01
-1.293874e-01
-1.287027e-01
-1.289077e-01
-1.294643e-01
-1.298603e-01
-1.296462e-01
-1.284670e-01
-1.260886e-01
-1.224150e-01
-1.174975e-01
-1.115319e-01
-1.048462e-01
-9.787560e-02
-9.112877e-02
-8.514669e-02
-8.045730e-02
-7.753054e-02
-7.673734e-02
-7.831634e-02
-8.235098e-02
-8.875891e-02
-9.729450e-02
-1.075640e-01
-1.190522e-01
-1.311575e-01
-1.432327e-01
-1.546285e-01
-1.647347e-01
-1.730180e-01
-1.790525e-01
-1.825419e-01
-1.833325e-01
-1.814161e-01
-1.769254e-01
-1.701203e-01
-1.613687e-01
-1.511211e-01
-1.398812e-01
-1.281730e-01
-1.165072e-01
-1.053493e-01
-9.509061e-02
-8.602564e-02
-7.833664e-02
-7.208620e-02
-6.721869e-02
-6.357010e-02
-6.088591e-02
-5.884545e-02
-5.709111e-02
-5.526056e-02
-5.301970e-02
-5.009415e-02
-4.629738e-02
-4.155342e-02
-3.591288e-02
-2.956108e-02
-2.281750e-02
-1.612560e-02
-1.003287e-02
-5.160759e-03
-2.165590e-03
-1.692010e-03
-4.321921e-03
-1.052273e-02
-2.059956e-02
-3.465632e-02
-5.256996e-02
-7.398108e-02
-9.830217e-02
-1.247428e-01
-1.523492e-01
-1.800557e-01
-2.067422e-01
-2.312958e-01
-2.526721e-01
-2.699523e-01
-2.823947e-01
-2.894770e-01
-2.909275e-01
-2.867434e-01
-2.771961e-01
-2.628207e-01
-2.443931e-01
-2.228915e-01
-1.994468e-01
-1.752821e-01
-1.516433e-01
-1.297273e-01
-1.106087e-01
-9.517430e-02
-8.406727e-02
-7.764910e-02
-7.598057e-02
-7.882449e-02
-8.566903e-02
-9.576974e-02
-1.082066e-01
-1.219519e-01
-1.359435e-01
-1.491595e-01
-1.606882e-01
-1.697897e-01
-1.759441e-01
-1.788850e-01
-1.786155e-01
-1.754056e-01
-1.697732e-01
-1.624485e-01
-1.543234e-01
-1.463899e-01
-1.396684e-01
-1.351327e-01
-1.336353e-01
-1.358412e-01
-1.421745e-01
-1.527845e-01
-1.675315e-01
-1.859969e-01
-2.075118e-01
-2.312038e-01
-2.560548e-01
-2.809665e-01
-3.048272e-01
-3.265769e-01
-3.452667e-01
-3.601099e-01
-3.705224e-01
-3.761519e-01
-3.768937e-01
-3.728938e-01
-3.645408e-01
-3.524441e-01
-3.374022e-01
-3.203600e-01
-3.023559e-01
-2.844621e-01
-2.677197e-01
-2.530731e-01
-2.413096e-01
-2.330079e-01
-2.285018e-01
-2.278615e-01
-2.308938e-01
-2.371610e-01
-2.460161e-01
-2.566526e-01
-2.681637e-01
-2.796082e-01
-2.900784e-01
-2.987661e-01
-3.050218e-01
-3.084039e-01
-3.087136e-01
-3.060136e-01
-3.006286e-01
-2.931268e-01
-2.842828e-01
-2.750241e-01
-2.663629e-01
-2.593191e-01
-2.548397e-01
-2.537202e-01
-2.565371e-01
-2.635954e-01
-2.748978e-01
-2.901369e-01
-3.087103e-01
-3.297572e-01
-3.522122e-01
-3.748721e-01
-3.964708e-01
-4.157566e-01
-4.315691e-01
-4.429092e-01
-4.490005e-01
-4.493379e-01
-4.437218e-01
-4.322750e-01
-4.154418e-01
-3.939686e-01
-3.688665e-01
-3.413562e-01
-3.127974e-01
-2.846072e-01
-2.581702e-01
-2.347482e-01
-2.153965e-01
-2.008937e-01
-1.916917e-01
-1.878917e-01
-1.892455e-01
-1.951846e-01
-2.048705e-01
-2.172633e-01
-2.312009e-01
-2.454842e-01
-2.589609e-01
-2.706036e-01
-2.795757e-01
-2.852840e-01
-2.874117e-01
-2.859336e-01
-2.811118e-01
-2.734721e-01
-2.637650e-01
-2.529107e-01
-2.419342e-01
-2.318912e-01
-2.237917e-01
-2.185236e-01
-2.167844e-01
-2.190240e-01
-2.254061e-01
-2.357889e-01
-2.497286e-01
-2.665038e-01
-2.851579e-01
-3.045568e-01
-3.234556e-01
-3.405725e-01
-3.546630e-01
-3.645940e-01
-3.694122e-01
-3.684046e-01
-3.611479e-01
-3.475429e-01
-3.278329e-01
-3.026032e-01
-2.727595e-01
-2.394873e-01
-2.041901e-01
-1.684118e-01
-1.337448e-01
-1.017315e-01
-7.376429e-02
-5.099380e-02
-3.425072e-02
-2.398954e-02
-2.025815e-02
-2.269608e-02
-3.056174e-02
-4.278617e-02
-5.804919e-02
-7.487169e-02
-9.171716e-02
-1.070953e-01
-1.196608e-01
-1.283017e-01
-1.322111e-01
-1.309396e-01
-1.244244e-01
-1.129937e-01
-9.734600e-02
-7.850560e-02
-5.775462e-02
-3.654644e-02
-1.640504e-02
1.182678e-03
1.487335e-02
2.356376e-02
2.646958e-02
2.317999e-02
1.368389e-02
-1.633101e-03
-2.201969e-02
-4.641365e-02
-7.351479e-02
-1.018697e-01
-1.299619e-01
-1.563012e-01
-1.795086e-01
-1.983913e-01
-2.120070e-01
-2.197135e-01
-2.212032e-01
-2.165197e-01
-2.060560e-01
-1.905344e-01
-1.709652e-01
-1.485893e-01
-1.248031e-01
-1.010710e-01
-7.882988e-02
-5.939169e-02
-4.385087e-02
-3.300487e-02
-2.729469e-02
-2.677152e-02
-3.109319e-02
-3.955143e-02
-5.112818e-02
-6.457619e-02
-7.851779e-02
-9.155392e-02
-1.023754e-01
-1.098683e-01
-1.132048e-01
-1.119137e-01
-1.059249e-01
-9.558340e-02
-8.163197e-02
-6.516350e-02
-4.754511e-02
-3.031990e-02
-1.509319e-02
-3.411610e-03
3.355159e-03
4.120458e-03
-1.834383e-03
-1.480306e-02
-3.462946e-02
-6.071618e-02
-9.206406e-02
-1.273382e-01
-1.649534e-01
-2.031721e-01
-2.402062e-01
-2.743185e-01
-3.039162e-01
-3.276336e-01
-3.444011e-01
-3.534975e-01
-3.545859e-01
-3.477298e-01
-3.333909e-01
-3.124076e-01
-2.859535e-01
-2.554795e-01
-2.226392e-01
-1.892009e-01
-1.569515e-01
-1.275948e-01
-1.026520e-01
-8.337152e-02
-7.065246e-02
-6.499061e-02
-6.644957e-02
-7.466077e-02
-8.885259e-02
-1.079067e-01
-1.304376e-01
-1.548898e-01
-1.796447e-01
-2.031311e-01
-2.239306e-01
-2.408703e-01
-2.530982e-01
-2.601356e-01
-2.619033e-01
-2.587211e-01
-2.512799e-01
-2.405879e-01
-2.278944e-01
-2.145957e-01
-2.021298e-01
-1.918685e-01
-1.850141e-01
-1.825112e-01
-1.849789e-01
-1.926698e-01
-2.054555e-01
-2.228405e-01
-2.440002e-01
-2.678384e-01
-2.930610e-01
-3.182592e-01
-3.419981e-01
-3.629048e-01
-3.797519e-01
-3.915325e-01
-3.975224e-01
-3.973256e-01
-3.909026e-01
-3.785774e-01
-3.610221e-01
-3.392200e-01
-3.144076e-01
-2.879973e-01
-2.614874e-01
-2.363635e-01
-2.139980e-01
-1.955562e-01
-1.819159e-01
-1.736052e-01
-1.707671e-01
-1.731495e-01
-1.801253e-01
-1.907384e-01
-2.037733e-01
-2.178445e-01
-2.314965e-01
-2.433096e-01
-2.520022e-01
-2.565242e-01
-2.561329e-01
-2.504489e-01
-2.394859e-01
-2.236539e-01
-2.037331e-01
-1.808208e-01
-1.562530e-01
-1.315061e-01
-1.080864e-01
-8.741502e-02
-7.072003e-02
-5.894396e-02
-5.267499e-02
-5.210720e-02
-5.703187e-02
-6.685904e-02
-8.066575e-02
-9.726553e-02
-1.152932e-01
-1.332985e-01
-1.498412e-01
-1.635841e-01
-1.733752e-01
-1.783170e-01
-1.778183e-01
-1.716264e-01
-1.598385e-01
-1.428928e-01
-1.215400e-01
-9.679623e-02
-6.988023e-02
-4.213775e-02
-1.495644e-02
1.032298e-02
3.249369e-02
5.056148e-02
6.380908e-02
7.184116e-02
7.460644e-02
7.239566e-02
6.581614e-02
5.574565e-02
4.326990e-02
2.960853e-02
1.603522e-02
3.796654e-03
-5.965325e-03
-1.228499e-02
-1.443448e-02
-1.197325e-02
-4.782357e-03
6.919264e-03
2.257895e-02
4.133638e-02
6.207161e-02
8.347370e-02
1.041264e-01
1.226053e-01
1.375797e-01
1.479096e-01
1.527304e-01
1.515169e-01
1.441215e-01
1.307846e-01
1.121178e-01
8.906212e-02
6.282712e-02
3.481609e-02
6.542204e-03
-2.045854e-02
-4.471303e-02
-6.489137e-02
-7.987808e-02
-8.883128e-02
-9.122736e-02
-8.688948e-02
-7.599841e-02
-5.908471e-02
-3.700173e-02
-1.087978e-02
1.793709e-02
4.796861e-02
7.768615e-02
1.056052e-01
1.303759e-01
1.508653e-01
1.662242e-01
1.759356e-01
1.798390e-01
1.781317e-01
1.713468e-01
1.603093e-01
1.460756e-01
1.298593e-01
1.129476e-01
9.661453e-02
8.203376e-02
7.019811e-02
6.184883e-02
5.742050e-02
5.700528e-02
6.034044e-02
6.682126e-02
7.554008e-02
8.534986e-02
9.494836e-02
1.029767e-01
1.081247e-01
1.092333e-01
1.053864e-01
9.598356e-02
8.078838e-02
5.994879e-02
3.398954e-02
3.778409e-03
-2.952995e-02
-6.456769e-02
-9.983970e-02
-1.338165e-01
-1.650280e-01
-1.921540e-01
-2.141034e-01
-2.300808e-01
-2.396331e-01
-2.426759e-01
-2.394958e-01
-2.307303e-01
-2.173243e-01
-2.004674e-01
-1.815156e-01
-1.619003e-01
-1.430338e-01
-1.262148e-01
-1.125430e-01
-1.028488e-01
-9.764367e-02
-9.709462e-02
-1.010240e-01
-1.089345e-01
-1.200551e-01
-1.334055e-01
-1.478733e-01
-1.622971e-01
-1.755522e-01
-1.866308e-01
-1.947138e-01
-1.992277e-01
-1.998862e-01
-1.967102e-01
-1.900288e-01
-1.804575e-01
-1.688563e-01
-1.562710e-01
-1.438582e-01
-1.328028e-01
-1.242314e-01
-1.191293e-01
-1.182681e-01
-1.221482e-01
-1.309628e-01
-1.445834e-01
-1.625688e-01
-1.841932e-01
-2.084934e-01
-2.343277e-01
-2.604446e-01
-2.855560e-01
-3.084108e-01
-3.278643e-01
-3.429419e-01
-3.528929e-01
-3.572319e-01
-3.557668e-01
-3.486121e-01
-3.361853e-01
-3.191867e-01
-2.985635e-01
-2.754571e-01
-2.511368e-01
-2.269233e-01
-2.041064e-01
-1.838625e-01
-1.671797e-01
-1.547948e-01
-1.471486e-01
-1.443624e-01
-1.462367e-01
-1.522717e-01
-1.617077e-01
-1.735812e-01
-1.867931e-01
-2.001847e-01
-2.126165e-01
-2.230448e-01
-2.305925e-01
-2.346082e-01
-2.347131e-01
-2.308285e-01
-2.231856e-01
-2.123129e-01
-1.990032e-01
-1.842599e-01
-1.692263e-01
-1.551021e-01
-1.430535e-01
-1.341234e-01
-1.291502e-01
-1.287025e-01
-1.330342e-01
-1.420637e-01
-1.553799e-01
-1.722696e-01
-1.917670e-01
-2.127172e-01
-2.338505e-01
-2.538609e-01
-2.714859e-01
-2.855819e-01
-2.951922e-01
-2.996043e-01
-2.983934e-01
-2.914500e-01
-2.789900e-01
-2.615468e-01
-2.399452e-01
-2.152573e-01
-1.887411e-01
-1.617657e-01
-1.357251e-01
-1.119470e-01
-9.160287e-02
-7.562673e-02
-6.464925e-02
-5.895400e-02
-5.845908e-02
-6.272551e-02
-7.099130e-02
-8.222770e-02
-9.521281e-02
-1.086169e-01
-1.210934e-01
-1.313693e-01
-1.383302e-01
-1.410939e-01
-1.390694e-01
-1.319962e-01
-1.199634e-01
-1.034054e-01
-8.307488e-02
-5.999520e-02
-3.539230e-02
-1.061259e-02
1.296839e-02
3.403932e-02
5.144095e-02
6.424186e-02
7.179686e-02
7.378508e-02
7.022692e-02
6.148071e-02
4.822096e-02
3.140053e-02
1.219859e-02
-8.043124e-03
-2.789374e-02
-4.591363e-02
-6.073862e-02
-7.116397e-02
-7.622303e-02
-7.525478e-02
-6.795475e-02
-5.440452e-02
-3.507647e-02
-1.081258e-02
1.722249e-02
4.761144e-02
7.877325e-02
1.090650e-01
1.368898e-01
1.608022e-01
1.796050e-01
1.924274e-01
1.987810e-01
1.985870e-01
1.921751e-01
1.802533e-01
1.638530e-01
1.442530e-01
1.228874e-01
1.012450e-01
8.076418e-02
6.273339e-02
4.820139e-02
3.790583e-02
3.222516e-02
3.115803e-02
3.433194e-02
4.104031e-02
5.030492e-02
6.095831e-02
7.173951e-02
8.139483e-02
8.877561e-02
9.292479e-02
9.314590e-02
8.904986e-02
8.057746e-02
6.799737e-02
5.188136e-02
3.305977e-02
1.256094e-02
-8.460803e-03
-2.880364e-02
-4.729809e-02
-6.288322e-02
-7.467460e-02
-8.201994e-02
-8.453950e-02
-8.214945e-02
-7.506751e-02
-6.380086e-02
-4.911707e-02
-3.199930e-02
-1.358740e-02
4.892068e-03
2.220313e-02
3.718023e-02
4.880504e-02
5.627466e-02
5.905547e-02
5.691847e-02
4.995315e-02
3.855917e-02
2.341734e-02
5.442474e-03
-1.427807e-02
-3.455607e-02
-5.417985e-02
-7.199293e-02
-8.696915e-02
-9.827965e-02
-1.053475e-01
-1.078860e-01
-1.059181e-01
-9.977484e-02
-9.007329e-02
-7.767438e-02
-6.362482e-02
-4.908638e-02
-3.525815e-02
-2.329704e-02
-1.424233e-02
-8.949104e-03
-8.034715e-03
-1.184124e-02
-2.041547e-02
-3.350697e-02
-5.058337e-02
-7.086157e-02
-9.335270e-02
-1.169185e-01
-1.403361e-01
-1.623687e-01
-1.818373e-01
-1.976916e-01
-2.090748e-01
-2.153794e-01
-2.162894e-01
-2.118067e-01
-2.022559e-01
-1.882690e-01
-1.707468e-01
-1.508007e-01
-1.296770e-01
-1.086705e-01
-8.903359e-02
-7.188734e-02
-5.814323e-02
-4.844088e-02
-4.310698e-02
-4.213834e-02
-4.520965e-02
-5.170491e-02
-6.076952e-02
-7.137895e-02
-8.241884e-02
-9.277072e-02
-1.013974e-01
-1.074221e-01
-1.101954e-01
-1.093468e-01
-1.048150e-01
-9.685683e-02
-8.603209e-02
-7.316477e-02
-5.928257e-02
-4.553904e-02
-3.312441e-02
-2.317312e-02
-1.667642e-02
-1.440799e-02
-1.686863e-02
-2.425402e-02
-3.644656e-02
-5.302986e-02
-7.332274e-02
-9.642778e-02
-1.212894e-01
-1.467566e-01
-1.716456e-01
-1.948002e-01
-2.151465e-01
-2.317416e-01
-2.438155e-01
-2.508056e-01
-2.523831e-01
-2.484704e-01
-2.392489e-01
-2.251550e-01
-2.068632e-01
-1.852550e-01
-1.613734e-01
-1.363649e-01
-1.114108e-01
-8.765424e-02
-6.612678e-02
-4.768211e-02
-3.294232e-02
-2.226147e-02
-1.570997e-02
-1.308083e-02
-1.391703e-02
-1.755723e-02
-2.319574e-02
-2.995154e-02
-3.694096e-02
-4.334844e-02
-4.849038e-02
-5.186759e-02
-5.320276e-02
-5.246014e-02
-4.984588e-02
-4.578825e-02
-4.089887e-02
-3.591737e-02
-3.164373e-02
-2.886446e-02
-2.827962e-02
-3.043813e-02
-3.568787e-02
-4.414468e-02
-5.568210e-02
-6.994089e-02
-8.635519e-02
-1.041917e-01
-1.225978e-01
-1.406542e-01
-1.574301e-01
-1.720370e-01
-1.836796e-01
-1.917011e-01
-1.956214e-01
-1.951660e-01
-1.902843e-01
-1.811572e-01
-1.681924e-01
-1.520082e-01
-1.334055e-01
-1.133283e-01
-9.281388e-02
-7.293379e-02
-5.472906e-02
-3.914337e-02
-2.695932e-02
-1.874304e-02
-1.480209e-02
-1.516053e-02
-1.955347e-02
-2.744184e-02
-3.804665e-02
-5.040057e-02
-6.341343e-02
-7.594721e-02
-8.689563e-02
-9.526275e-02
-1.002349e-01
-1.012408e-01
-9.799567e-02
-9.052559e-02
-7.917123e-02
-6.456907e-02
-4.761130e-02
-2.938586e-02
-1.110036e-02
6.005240e-03
2.075028e-02
3.210166e-02
3.925086e-02
4.167278e-02
3.916161e-02
3.184145e-02
2.015188e-02
4.811057e-03
-1.323964e-02
-3.290389e-02
-5.300584e-02
-7.236674e-02
-8.987745e-02
-1.045628e-01
-1.156344e-01
-1.225312e-01
-1.249451e-01
-1.228332e-01
-1.164155e-01
-1.061593e-01
-9.275044e-02
-7.705381e-02
-6.006287e-02
-4.284125e-02
-2.645826e-02
-1.192218e-02
-1.154749e-04
8.262714e-03
1.274209e-02
1.311042e-02
9.423970e-03
1.998663e-03
-8.616720e-03
-2.168241e-02
-3.632099e-02
-5.157826e-02
-6.648775e-02
-8.013517e-02
-9.171920e-02
-1.006054e-01
-1.063698e-01
-1.088295e-01
-1.080580e-01
-1.043836e-01
-9.837022e-02
-9.078155e-02
-8.252948e-02
-7.461061e-02
-6.803471e-02
-6.375059e-02
-6.257550e-02
-6.513409e-02
-7.181209e-02
-8.272834e-02
-9.772622e-02
-1.163841e-01
-1.380425e-01
-1.618442e-01
-1.867857e-01
-2.117735e-01
-2.356856e-01
-2.574321e-01
-2.760127e-01
-2.905701e-01
-3.004340e-01
-3.051566e-01
-3.045363e-01
-2.986296e-01
-2.877499e-01
-2.724522e-01
-2.535055e-01
-2.318512e-01
-2.085518e-01
-1.847299e-01
-1.615033e-01
-1.399190e-01
-1.208924e-01
-1.051538e-01
-9.320890e-02
-8.531442e-02
-8.147042e-02
-8.143072e-02
-8.472959e-02
-9.072275e-02
-9.863940e-02
-1.076413e-01
-1.168852e-01
-1.255838e-01
-1.330629e-01
-1.388091e-01
-1.425062e-01
-1.440564e-01
-1.435850e-01
-1.414270e-01
-1.380971e-01
-1.342437e-01
-1.305922e-01
-1.278805e-01
-1.267941e-01
-1.279053e-01
-1.316227e-01
-1.381552e-01
-1.474932e-01
-1.594082e-01
-1.734696e-01
-1.890754e-01
-2.054937e-01
-2.219103e-01
-2.374781e-01
-2.513664e-01
-2.628068e-01
-2.711343e-01
-2.758228e-01
-2.765150e-01
-2.730433e-01
-2.654442e-01
-2.539605e-01
-2.390335e-01
-2.212829e-01
-2.014749e-01
-1.804800e-01
-1.592221e-01
-1.386227e-01
-1.195429e-01
-1.027285e-01
-8.876195e-02
-7.802576e-02
-7.068064e-02
-6.665998e-02
-6.568112e-02
-6.727225e-02
-7.081254e-02
-7.558250e-02
-8.082057e-02
-8.578220e-02
-8.979722e-02
-9.232195e-02
-9.298246e-02
-9.160593e-02
-8.823762e-02
-8.314171e-02
-7.678527e-02
-6.980557e-02
-6.296236e-02
-5.707810e-02
-5.297012e-02
-5.138008e-02
-5.290675e-02
-5.794822e-02
-6.665929e-02
-7.892815e-02
-9.437461e-02
-1.123699e-01
-1.320761e-01
-1.525002e-01
-1.725602e-01
-1.911547e-01
-2.072328e-01
-2.198595e-01
-2.282713e-01
-2.319199e-01
-2.305015e-01
-2.239712e-01
-2.125417e-01
-1.966677e-01
-1.770181e-01
-1.544368e-01
-1.298967e-01
-1.044464e-01
-7.915477e-02
-5.505378e-02
-3.308365e-02
-1.404228e-02
1.457411e-03
1.301924e-02
2.048167e-02
2.391997e-02
2.363206e-02
2.010922e-02
1.399430e-02
6.031060e-03
-2.991195e-03
-1.229405e-02
-2.116381e-02
-2.899975e-02
-3.535416e-02
-3.996189e-02
-4.275769e-02
-4.387979e-02
-4.365897e-02
-4.259298e-02
-4.130695e-02
-4.050182e-02
-4.089387e-02
-4.315011e-02
-4.782496e-02
-5.530409e-02
-6.576092e-02
-7.913009e-02
-9.510028e-02
-1.131269e-01
-1.324635e-01
-1.522081e-01
-1.713618e-01
-1.888937e-01
-2.038071e-01
-2.152035e-01
-2.223391e-01
-2.246713e-01
-2.218950e-01
-2.139649e-01
-2.011054e-01
-1.838066e-01
-1.628037e-01
-1.390420e-01
-1.136265e-01
-8.775903e-02
-6.266611e-02
-3.952220e-02
-1.937392e-02
-3.070696e-03
8.792255e-03
1.591389e-02
1.830625e-02
1.629024e-02
1.046831e-02
1.676339e-03
-9.080855e-03
-2.070473e-02
-3.208267e-02
-4.216613e-02
-5.004202e-02
-5.499292e-02
-5.654309e-02
-5.448784e-02
-4.890519e-02
-4.014969e-02
-2.882876e-02
-1.576316e-02
-1.933437e-03
1.158471e-02
2.369271e-02
3.334425e-02
3.961790e-02
4.178127e-02
3.934139e-02
3.207729e-02
2.005265e-02
3.608431e-03
-1.666264e-02
-3.995633e-02
-6.530775e-02
-9.164824e-02
-1.178644e-01
-1.428562e-01
-1.655911e-01
-1.851535e-01
-2.007880e-01
-2.119355e-01
-2.182608e-01
-2.196724e-01
-2.163304e-01
-2.086442e-01
-1.972553e-01
-1.830063e-01
-1.668955e-01
-1.500175e-01
-1.334947e-01
-1.184021e-01
-1.056941e-01
-9.613682e-02
-9.025497e-02
-8.829639e-02
-9.021808e-02
-9.569493e-02
-1.041504e-01
-1.148067e-01
-1.267498e-01
-1.390038e-01
-1.506082e-01
-1.606913e-01
-1.685343e-01
-1.736215e-01
-1.756744e-01
-1.746666e-01
-1.708212e-01
-1.645903e-01
-1.566190e-01
-1.476953e-01
-1.386889e-01
-1.304821e-01
-1.238980e-01
-1.196303e-01
-1.181829e-01
-1.198246e-01
-1.245628e-01
-1.321406e-01
-1.420549e-01
-1.535947e-01
-1.658935e-01
-1.779909e-01
-1.888972e-01
-1.976554e-01
-2.033976e-01
-2.053931e-01
-2.030862e-01
-1.961262e-01
-1.843858e-01
-1.679719e-01
-1.472254e-01
-1.227115e-01
-9.519893e-02
-6.562737e-02
-3.506357e-02
-4.645959e-03
2.447971e-02
5.123065e-02
7.465831e-02
9.401491e-02
1.088086e-01
1.188413e-01
1.242240e-01
1.253680e-01
1.229522e-01
1.178690e-01
1.111555e-01
1.039144e-01
9.723247e-02
9.210053e-02
8.934207e-02
8.955427e-02
9.306534e-02
9.991125e-02
1.098328e-01
1.222938e-01
1.365182e-01
1.515442e-01
1.662923e-01
1.796415e-01
1.905094e-01
1.979308e-01
2.011277e-01
1.995665e-01
1.929980e-01
1.814766e-01
1.653583e-01
1.452791e-01
1.221162e-01
9.693621e-02
7.093505e-02
4.537210e-02
2.150281e-02
5.121608e-04
-1.654826e-02
-2.881661e-02
-3.566804e-02
-3.675038e-02
-3.200631e-02
-2.168065e-02
-6.311844e-03
1.329280e-02
3.609805e-02
6.089707e-02
8.638102e-02
1.112185e-01
1.341395e-01
1.540178e-01
1.699442e-01
1.812854e-01
1.877234e-01
1.892721e-01
1.862712e-01
1.793571e-01
1.694140e-01
1.575089e-01
1.448131e-01
1.325178e-01
1.217478e-01
1.134792e-01
1.084681e-01
1.071945e-01
1.098259e-01
1.162027e-01
1.258476e-01
1.379963e-01
1.516498e-01
1.656422e-01
1.787230e-01
1.896458e-01
1.972582e-01
2.005869e-01
1.989090e-01
1.918052e-01
1.791899e-01
1.613171e-01
1.387630e-01
1.123882e-01
8.328457e-02
5.270987e-02
2.201572e-02
-7.427180e-03
-3.430279e-02
-5.741913e-02
-7.577042e-02
-8.858968e-02
-9.538968e-02
-9.599031e-02
-9.053120e-02
-7.946791e-02
-6.355116e-02
-4.378832e-02
-2.138822e-02
2.308818e-03
2.591215e-02
4.806809e-02
6.754707e-02
8.332369e-02
9.464287e-02
1.010665e-01
1.024962e-01
9.917135e-02
9.164103e-02
8.071474e-02
6.739419e-02
5.279291e-02
3.804968e-02
2.424234e-02
1.230764e-02
2.972190e-03
-3.301302e-03
-6.348993e-03
-6.319365e-03
-3.663572e-03
8.976188e-04
6.429130e-03
1.185606e-02
1.605225e-02
1.793567e-02
1.656211e-02
1.120816e-02
1.435625e-03
-1.286828e-02
-3.147779e-02
-5.384242e-02
-7.912472e-02
-1.062572e-01
-1.340124e-01
-1.610797e-01
-1.861445e-01
-2.079636e-01
-2.254348e-01
-2.376567e-01
-2.439773e-01
-2.440292e-01
-2.377503e-01
-2.253903e-01
-2.075010e-01
-1.849121e-01
-1.586918e-01
-1.300936e-01
-1.004905e-01
-7.129916e-02
-4.389758e-02
-1.954153e-02
7.148118e-04
1.608759e-02
2.611550e-02
3.069092e-02
3.006685e-02
2.483881e-02
1.590271e-02
4.391600e-03
-8.404227e-03
-2.112833e-02
-3.245410e-02
-4.117918e-02
-4.631183e-02
-4.714333e-02
-4.330133e-02
-3.477996e-02
-2.194411e-02
-5.507059e-03
1.351779e-02
3.388782e-02
5.421993e-02
7.309055e-02
8.913905e-02
1.011663e-01
1.082202e-01
1.096604e-01
1.051995e-01
9.491622e-02
7.924300e-02
5.893084e-02
3.499521e-02
8.649317e-03
-1.877031e-02
-4.588122e-02
-7.133144e-02
-9.387167e-02
-1.124203e-01
-1.261187e-01
-1.343737e-01
-1.368863e-01
-1.336644e-01
-1.250191e-01
-1.115451e-01
-9.408480e-02
-7.367808e-02
-5.149988e-02
-2.878811e-02
-6.765867e-03
1.343701e-02
3.085753e-02
4.476229e-02
5.469388e-02
6.049695e-02
6.232168e-02
6.060464e-02
5.602886e-02
4.946679e-02
4.191026e-02
3.439238e-02
2.790642e-02
2.332656e-02
2.133573e-02
2.236561e-02
2.655388e-02
3.372301e-02
4.338387e-02
5.476562e-02
6.687091e-02
7.855311e-02
8.860967e-02
9.588405e-02
9.936677e-02
9.828632e-02
9.218089e-02
8.094378e-02
6.483838e-02
4.448207e-02
2.080205e-02
-5.031402e-03
-3.168675e-02
-5.776063e-02
-8.186763e-02
-1.027243e-01
-1.192228e-01
-1.304898e-01
-1.359302e-01
-1.352532e-01
-1.284823e-01
-1.159496e-01
-9.827452e-02
-7.633018e-02
-5.119751e-02
-2.410930e-02
3.613406e-03
3.063048e-02
5.565453e-02
7.752214e-02
9.526092e-02
1.081480e-01
1.157558e-01
1.179799e-01
1.150476e-01
1.075036e-01
9.617470e-02
8.211472e-02
6.653400e-02
5.071775e-02
3.593907e-02
2.337175e-02
1.400842e-02
8.588629e-03
7.541942e-03
1.095032e-02
1.853370e-02
2.966129e-02
4.338946e-02
5.852491e-02
7.370947e-02
8.752059e-02
9.857960e-02
1.056590e-01
1.077796e-01
1.042895e-01
9.491828e-02
7.980227e-02
5.947883e-02
3.485157e-02
7.129542e-03
-2.225409e-02
-5.173699e-02
-7.972877e-02
-1.047110e-01
-1.253295e-01
-1.404742e-01
-1.493416e-01
-1.514792e-01
-1.468082e-01
-1.356262e-01
-1.185889e-01
-9.667169e-02
-7.111407e-02
-4.334841e-02
-1.491693e-02
1.261849e-02
3.776862e-02
5.920540e-02
7.584081e-02
8.689032e-02
9.191621e-02
9.084744e-02
8.397464e-02
7.192101e-02
5.559161e-02
3.610573e-02
1.471781e-02
-7.266821e-03
-2.857578e-02
-4.804785e-02
-6.470150e-02
-7.779025e-02
-8.684221e-02
-9.168202e-02
-9.243435e-02
-8.950896e-02
-8.356818e-02
-7.547838e-02
-6.624821e-02
-5.695712e-02
-4.867911e-02
-4.240710e-02
-3.898329e-02
-3.904060e-02
-4.295923e-02
-5.084121e-02
-6.250453e-02
-7.749644e-02
-9.512438e-02
-1.145016e-01
-1.346041e-01
-1.543351e-01
-1.725932e-01
-1.883413e-01
-2.006708e-01
-2.088601e-01
-2.124215e-01
-2.111351e-01
-2.050655e-01
-1.945615e-01
-1.802362e-01
-1.629292e-01
-1.436533e-01
-1.235280e-01
-1.037044e-01
-8.528744e-02
-6.926055e-02
-5.641874e-02
-4.731618e-02
-4.223235e-02
-4.115952e-02
-4.381231e-02
-4.965762e-02
-5.796185e-02
-6.785079e-02
-7.837722e-02
-8.859132e-02
-9.760892e-02
-1.046737e-01
-1.092100e-01
-1.108636e-01
-1.095296e-01
-1.053641e-01
-9.877988e-02
-9.042447e-02
-8.114070e-02
-7.191062e-02
-6.378595e-02
-5.780937e-02
-5.493255e-02
-5.593768e-02
-6.136942e-02
-7.148368e-02
-8.621784e-02
-1.051849e-01
-1.276912e-01
-1.527753e-01
-1.792647e-01
-2.058445e-01
-2.311350e-01
-2.537713e-01
-2.724820e-01
-2.861625e-01
-2.939370e-01
-2.952090e-01
-2.896953e-01
-2.774432e-01
-2.588298e-01
-2.345439e-01
-2.055497e-01
-1.730352e-01
-1.383460e-01
-1.029092e-01
-6.815061e-02
-3.541075e-02
-5.866467e-03
1.953677e-02
4.013551e-02
5.557820e-02
6.583253e-02
7.117034e-02
7.213268e-02
6.947829e-02
6.412049e-02
5.705718e-02
4.929927e-02
4.180206e-02
3.540380e-02
3.077496e-02
2.838061e-02
2.845749e-02
3.100651e-02
3.580045e-02
4.240660e-02
5.022293e-02
5.852621e-02
6.652886e-02
7.344107e-02
7.853316e-02
8.119322e-02
8.097528e-02
7.763445e-02
7.114689e-02
6.171411e-02
4.975247e-02
3.586947e-02
2.082884e-02
5.506343e-03
-9.161727e-03
-2.223498e-02
-3.282749e-02
-4.016498e-02
-4.363712e-02
-4.284114e-02
-3.761370e-02
-2.804836e-02
-1.449677e-02
2.447335e-03
2.198107e-02
4.314077e-02
6.486282e-02
8.605307e-02
1.056598e-01
1.227451e-01
1.365477e-01
1.465334e-01
1.524278e-01
1.542295e-01
1.522032e-01
1.468539e-01
1.388858e-01
1.291484e-01
1.185746e-01
1.081143e-01
9.866846e-02
9.102608e-02
8.580943e-02
8.342976e-02
8.405643e-02
8.760107e-02
9.371803e-02
1.018215e-01
1.111191e-01
1.206604e-01
1.293988e-01
1.362607e-01
1.402211e-01
1.403759e-01
1.360086e-01
1.266453e-01
1.120935e-01
9.246332e-02
6.816918e-02
3.991374e-02
8.654647e-03
-2.444327e-02
-5.806815e-02
-9.083091e-02
-1.213415e-01
-1.482877e-01
-1.705117e-01
-1.870805e-01
-1.973451e-01
-2.009843e-01
-1.980308e-01
-1.888766e-01
-1.742554e-01
-1.552034e-01
-1.329984e-01
-1.090816e-01
-8.496546e-02
-6.213519e-02
-4.195089e-02
-2.555874e-02
-1.381851e-02
-7.253384e-03
-6.025631e-03
-9.938622e-03
-1.846363e-02
-3.078775e-02
-4.587864e-02
-6.256084e-02
-7.959902e-02
-9.578256e-02
-1.100068e-01
-1.213459e-01
-1.291132e-01
-1.329051e-01
-1.326275e-01
-1.285005e-01
-1.210437e-01
-1.110396e-01
-9.947902e-02
-8.749050e-02
-7.625856e-02
-6.693667e-02
-6.056136e-02
-5.797447e-02
-5.975966e-02
-6.619849e-02
-7.724891e-02
-9.254712e-02
-1.114315e-01
-1.329856e-01
-1.560963e-01
-1.795231e-01
-2.019739e-01
-2.221831e-01
-2.389890e-01
-2.514052e-01
-2.586821e-01
-2.603561e-01
-2.562802e-01
-2.466371e-01
-2.319313e-01
-2.129611e-01
-1.907711e-01
-1.665887e-01
-1.417467e-01
-1.175977e-01
-9.542523e-02
-7.635897e-02
-6.130005e-02
-5.086242e-02
-4.533531e-02
-4.466926e-02
-4.848638e-02
-5.611317e-02
-6.663293e-02
-7.895366e-02
-9.188684e-02
-1.042319e-01
-1.148610e-01
-1.227988e-01
-1.272912e-01
-1.278605e-01
-1.243407e-01
-1.168921e-01
-1.059925e-01
-9.240465e-02
-7.712305e-02
-6.130147e-02
-4.616810e-02
-3.293394e-02
-2.270237e-02
-1.638717e-02
-1.464574e-02
-1.783222e-02
-2.597341e-02
-3.876814e-02
-5.560896e-02
-7.562331e-02
-9.773022e-02
-1.207079e-01
-1.432674e-01
-1.641279e-01
-1.820886e-01
-1.960955e-01
-2.052967e-01
-2.090875e-01
-2.071411e-01
-1.994247e-01
-1.862004e-01
-1.680106e-01
-1.456476e-01
-1.201097e-01
-9.254337e-02
-6.417591e-02
-3.624093e-02
-9.902183e-03
1.381876e-02
3.410504e-02
5.039189e-02
6.239478e-02
7.011582e-02
7.382783e-02
7.403800e-02
7.143487e-02
6.682419e-02
6.105996e-02
5.497632e-02
4.932563e-02
4.472662e-02
4.162528e-02
4.027055e-02
4.070537e-02
4.277303e-02
4.613771e-02
5.031718e-02
5.472510e-02
5.871976e-02
6.165581e-02
6.293543e-02
6.205541e-02
5.864714e-02
5.250705e-02
4.361576e-02
3.214487e-02
1.845145e-02
3.060833e-03
-1.336048e-02
-3.003972e-02
-4.613840e-02
-6.079658e-02
-7.317916e-02
-8.252271e-02
-8.818117e-02
-8.966834e-02
-8.669507e-02
-7.919840e-02
-6.736023e-02
-5.161284e-02
-3.262950e-02
-1.129883e-02
1.131721e-02
3.404081e-02
5.564824e-02
7.494782e-02
9.085984e-02
1.024921e-01
1.092042e-01
1.106550e-01
1.068279e-01
9.803117e-02
8.487366e-02
6.821667e-02
4.910754e-02
2.870041e-02
8.170690e-03
-1.136987e-02
-2.895160e-02
-4.381321e-02
-5.545193e-02
-6.365416e-02
-6.850482e-02
-7.037445e-02
-6.988473e-02
-6.785458e-02
-6.523121e-02
-6.301185e-02
-6.216300e-02
-6.354400e-02
-6.784118e-02
-7.551749e-02
-8.678055e-02
-1.015703e-01
-1.195652e-01
-1.402050e-01
-1.627260e-01
-1.862065e-01
-2.096180e-01
-2.318808e-01
-2.519201e-01
-2.687226e-01
-2.813901e-01
-2.891908e-01
-2.916033e-01
-2.883546e-01
-2.794471e-01
-2.651745e-01
-2.461217e-01
-2.231485e-01
-1.973538e-01
-1.700211e-01
-1.425473e-01
-1.163582e-01
-9.281712e-02
-7.313397e-02
-5.828211e-02
-4.893011e-02
-4.539472e-02
-4.761893e-02
-5.517731e-02
-6.730814e-02
-8.296980e-02
-1.009171e-01
-1.197914e-01
-1.382185e-01
-1.549051e-01
-1.687290e-01
-1.788160e-01
-1.845970e-01
-1.858440e-01
-1.826801e-01
-1.755629e-01
-1.652441e-01
-1.527051e-01
-1.390762e-01
-1.255451e-01
-1.132624e-01
-1.032535e-01
-9.634352e-02
-9.310088e-02
-9.380436e-02
-9.843304e-02
-1.066782e-01
-1.179737e-01
-1.315410e-01
-1.464442e-01
-1.616513e-01
-1.760968e-01
-1.887431e-01
-1.986369e-01
-2.049597e-01
-2.070694e-01
-2.045330e-01
-1.971503e-01
-1.849663e-01
-1.682717e-01
-1.475916e-01
-1.236603e-01
-9.738324e-02
-6.978719e-02
-4.196001e-02
-1.498458e-02
1.012906e-02
3.250797e-02
5.147150e-02
6.657275e-02
7.762286e-02
8.469611e-02
8.811573e-02
8.842167e-02
8.632309e-02
8.263923e-02
7.823292e-02
7.394175e-02
7.051201e-02
6.854019e-02
6.842638e-02
7.034282e-02
7.421987e-02
7.975098e-02
8.641647e-02
9.352524e-02
1.002715e-01
1.058023e-01
1.092909e-01
1.100082e-01
1.073868e-01
1.010706e-01
9.094650e-02
7.715625e-02
6.008858e-02
4.035464e-02
1.874982e-02
-3.793952e-03
-2.626201e-02
-4.761362e-02
-6.683887e-02
-8.301346e-02
-9.534913e-02
-1.032375e-01
-1.062856e-01
-1.043401e-01
-9.750109e-02
-8.612124e-02
-7.079285e-02
-5.232006e-02
-3.167777e-02
-9.957931e-03
1.169423e-02
3.215010e-02
5.036880e-02
6.546361e-02
7.675811e-02
8.382687e-02
8.651747e-02
8.495255e-02
7.951247e-02
7.080106e-02
5.959753e-02
4.679825e-02
3.335218e-02
2.019389e-02
8.178294e-03
-1.978859e-03
-9.750784e-03
-1.483639e-02
-1.718129e-02
-1.698129e-02
-1.466773e-02
-1.087505e-02
-6.392497e-03
-2.102932e-03
1.086757e-03
2.317932e-03
8.488725e-04
-3.886390e-03
-1.223419e-02
-2.429547e-02
-3.991928e-02
-5.871430e-02
-8.007615e-02
-1.032267e-01
-1.272616e-01
-1.512035e-01
-1.740559e-01
-1.948575e-01
-2.127340e-01
-2.269449e-01
-2.369244e-01
-2.423133e-01
-2.429815e-01
-2.390370e-01
-2.308235e-01
-2.189029e-01
-2.040249e-01
-1.870835e-01
-1.690636e-01
-1.509792e-01
-1.338095e-01
-1.184358e-01
-1.055842e-01
-9.578021e-02
-8.931663e-02
-8.623972e-02
-8.635251e-02
-8.923573e-02
-9.428407e-02
-1.007547e-01
-1.078244e-01
-1.146526e-01
-1.204448e-01
-1.245139e-01
-1.263358e-01
-1.255935e-01
-1.222084e-01
-1.163549e-01
-1.084561e-01
-9.916117e-02
-8.930356e-02
-7.984282e-02
-7.179279e-02
-6.614106e-02
-6.376570e-02
-6.535702e-02
-7.135189e-02
-8.188787e-02
-9.678193e-02
-1.155358e-01
-1.373671e-01
-1.612612e-01
-1.860403e-01
-2.104403e-01
-2.331915e-01
-2.530962e-01
-2.690998e-01
-2.803489e-01
-2.862368e-01
-2.864316e-01
-2.808867e-01
-2.698354e-01
-2.537696e-01
-2.334058e-01
-2.096412e-01
-1.835023e-01
-1.560895e-01
-1.285201e-01
-1.018713e-01
-7.712610e-02
-5.512378e-02
-3.651705e-02
-2.173921e-02
-1.098369e-02
-4.198048e-03
-1.093644e-03
-1.170615e-03
-3.756768e-03
-8.057928e-03
-1.321649e-02
-1.837436e-02
-2.273599e-02
-2.562710e-02
-2.654489e-02
-2.519555e-02
-2.151624e-02
-1.567930e-02
-8.078162e-03
7.041172e-04
9.941746e-03
1.882491e-02
2.652588e-02
3.226714e-02
3.538570e-02
3.538807e-02
3.199146e-02
2.514813e-02
1.505177e-02
2.126363e-03
-1.300085e-02
-2.953933e-02
-4.658491e-02
-6.317537e-02
-7.834832e-02
-9.119786e-02
-1.009270e-01
-1.068935e-01
-1.086468e-01
-1.059542e-01
-9.881583e-02
-8.746690e-02
-7.236676e-02
-5.417542e-02
-3.371773e-02
-1.193683e-02
1.016089e-02
3.156643e-02
5.133044e-02
6.862280e-02
8.278498e-02
9.337071e-02
1.001717e-01
1.032261e-01
1.028095e-01
9.940926e-02
9.368576e-02
8.642368e-02
7.847848e-02
7.072150e-02
6.398685e-02
5.902186e-02
5.644241e-02
5.669440e-02
6.002279e-02
6.645041e-02
7.576868e-02
8.754206e-02
1.011274e-01
1.157083e-01
1.303432e-01
1.440251e-01
1.557489e-01
1.645815e-01
1.697285e-01
1.705929e-01
1.668195e-01
1.583237e-01
1.453008e-01
1.282184e-01
1.077910e-01
8.494130e-02
6.074945e-02
3.639384e-02
1.308656e-02
-7.994012e-03
-2.577038e-02
-3.932995e-02
-4.798258e-02
-5.130779e-02
-4.918782e-02
-4.182308e-02
-2.972737e-02
-1.370170e-02
5.213037e-03
2.580231e-02
4.675928e-02
6.677529e-02
8.463227e-02
9.928888e-02
1.099526e-01
1.161310e-01
1.176577e-01
1.146913e-01
1.076888e-01
9.735566e-02
8.457969e-02
7.035392e-02
5.569529e-02
4.156568e-02
2.880052e-02
1.804950e-02
9.732783e-03
4.014809e-03
7.970898e-04
-2.698564e-04
2.437977e-04
1.593976e-03
2.922949e-03
3.328878e-03
1.939539e-03
-2.015497e-03
-9.140004e-03
-1.981895e-02
-3.418334e-02
-5.209470e-02
-7.314977e-02
-9.670423e-02
-1.219125e-01
-1.477796e-01
-1.732221e-01
-1.971317e-01
-2.184406e-01
-2.361833e-01
-2.495521e-01
-2.579455e-01
-2.610041e-01
-2.586347e-01
-2.510188e-01
-2.386055e-01
-2.220883e-01
-2.023663e-01
-1.804922e-01
-1.576092e-01
-1.348807e-01
-1.134174e-01
-9.420596e-02
-7.804611e-02
-6.549946e-02
-5.685618e-02
-5.212182e-02
-5.102573e-02
-5.305039e-02
-5.747897e-02
-6.345709e-02
-7.006371e-02
-7.638524e-02
-8.158709e-02
-8.497730e-02
-8.605773e-02
-8.455972e-02
-8.046251e-02
-7.399404e-02
-6.561468e-02
-5.598523e-02
-4.592105e-02
-3.633504e-02
-2.817284e-02
-2.234451e-02
-1.965754e-02
-2.075595e-02
-2.607024e-02
-3.578174e-02
-4.980402e-02
-6.778275e-02
-8.911319e-02
-1.129738e-01
-1.383732e-01
-1.642065e-01
-1.893187e-01
-2.125709e-01
-2.329054e-01
-2.494077e-01
-2.613594e-01
-2.682811e-01
-2.699619e-01
-2.664727e-01
-2.581637e-01
-2.456451e-01
-2.297519e-01
-2.114936e-01
-1.919938e-01
-1.724197e-01
-1.539090e-01
-1.374966e-01
-1.240473e-01
-1.141991e-01
-1.083232e-01
-1.065014e-01
-1.085272e-01
-1.139268e-01
-1.220014e-01
-1.318847e-01
-1.426118e-01
-1.531928e-01
-1.626867e-01
-1.702699e-01
-1.752946e-01
-1.773351e-01
-1.762172e-01
-1.720314e-01
-1.651272e-01
-1.560887e-01
-1.456941e-01
-1.348588e-01
-1.245684e-01
-1.158029e-01
-1.094604e-01
-1.062853e-01
-1.068068e-01
-1.112952e-01
-1.197380e-01
-1.318400e-01
-1.470451e-01
-1.645779e-01
-1.835009e-01
-2.027801e-01
-2.213544e-01
-2.382028e-01
-2.524052e-01
-2.631929e-01
-2.699873e-01
-2.724269e-01
-2.703807e-01
-2.639515e-01
-2.534678e-01
-2.394642e-01
-2.226528e-01
-2.038832e-01
-1.840938e-01
-1.642554e-01
-1.453098e-01
-1.281068e-01
-1.133458e-01
-1.015253e-01
-9.290702e-02
-8.749925e-02
-8.506037e-02
-8.512483e-02
-8.704856e-02
-9.006953e-02
-9.337748e-02
-9.618594e-02
-9.779987e-02
-9.767345e-02
-9.545376e-02
-9.100767e-02
-8.443082e-02
-7.603875e-02
-6.634173e-02
-5.600581e-02
-4.580324e-02
-3.655586e-02
-2.907518e-02
-2.410288e-02
-2.225542e-02
-2.397612e-02
-2.949823e-02
-3.882135e-02
-5.170358e-02
-6.766998e-02
-8.603717e-02
-1.059520e-01
-1.264412e-01
-1.464677e-01
-1.649891e-01
-1.810144e-01
-1.936548e-01
-2.021671e-01
-2.059886e-01
-2.047612e-01
-1.983476e-01
-1.868386e-01
-1.705525e-01
-1.500262e-01
-1.259993e-01
-9.938889e-02
-7.125488e-02
-4.275610e-02
-1.509678e-02
1.053517e-02
3.303520e-02
5.145061e-02
6.504458e-02
7.334971e-02
7.620501e-02
7.377183e-02
6.652654e-02
5.522991e-02
4.087528e-02
2.461973e-02
7.703451e-03
-8.636734e-03
-2.325331e-02
-3.516774e-02
-4.363837e-02
-4.821212e-02
-4.875632e-02
-4.546844e-02
-3.886282e-02
-2.973480e-02
-1.910427e-02
-8.141876e-03
1.917431e-03
9.867552e-03
1.462382e-02
1.530737e-02
1.131380e-02
2.359764e-03
-1.149622e-02
-2.986004e-02
-5.203303e-02
-7.706379e-02
-1.038150e-01
-1.310394e-01
-1.574593e-01
-1.818443e-01
-2.030823e-01
-2.202401e-01
-2.326109e-01
-2.397472e-01
-2.414781e-01
-2.379116e-01
-2.294238e-01
-2.166349e-01
-2.003745e-01
-1.816362e-01
-1.615236e-01
-1.411889e-01
-1.217660e-01
-1.043020e-01
-8.969141e-02
-7.861771e-02
-7.150837e-02
-6.850656e-02
-6.946330e-02
-7.395064e-02
-8.129521e-02
-9.062936e-02
-1.009559e-01
-1.112214e-01
-1.203937e-01
-1.275366e-01
-1.318800e-01
-1.328773e-01
-1.302499e-01
-1.240123e-01
-1.144773e-01
-1.022392e-01
-8.813645e-02
-7.319396e-02
-5.855063e-02
-4.537530e-02
-3.477795e-02
-2.772320e-02
-2.495367e-02
-2.693044e-02
-3.379642e-02
-4.536569e-02
-6.113886e-02
-8.034158e-02
-1.019808e-01
-1.249127e-01
-1.479158e-01
-1.697643e-01
-1.892965e-01
-2.054761e-01
-2.174428e-01
-2.245533e-01
-2.264092e-01
-2.228744e-01
-2.140804e-01
-2.004197e-01
-1.825281e-01
-1.612544e-01
-1.376196e-01
-1.127645e-01
-8.788956e-02
-6.418688e-02
-4.276945e-02
-2.460145e-02
-1.043533e-02
-7.612294e-04
4.226047e-03
4.639356e-03
8.892846e-04
-6.347236e-03
-1.617735e-02
-2.755786e-02
-3.937105e-02
-5.050528e-02
-5.993468e-02
-6.679251e-02
-7.043336e-02
-7.048012e-02
-6.685272e-02
-5.977639e-02
-4.976840e-02
-3.760329e-02
-2.425804e-02
-1.084004e-02
1.497137e-03
1.164401e-02
1.862369e-02
2.167120e-02
2.029625e-02
1.432422e-02
3.911868e-03
-1.046279e-02
-2.803425e-02
-4.780272e-02
-6.860117e-02
-8.917050e-02
-1.082374e-01
-1.245905e-01
-1.371508e-01
-1.450334e-01
-1.475971e-01
-1.444820e-01
-1.356305e-01
-1.212945e-01
-1.020258e-01
-7.865141e-02
-5.223310e-02
-2.401223e-02
4.657960e-03
3.239023e-02
5.784665e-02
7.982214e-02
9.732198e-02
1.096273e-01
1.163434e-01
1.174256e-01
1.131818e-01
1.042486e-01
9.154533e-02
7.620651e-02
5.950037e-02
4.273751e-02
2.717685e-02
1.393514e-02
3.906113e-03
-2.304918e-03
-4.426272e-03
-2.541117e-03
2.917375e-03
1.119716e-02
2.128294e-02
3.197267e-02
4.196936e-02
4.998188e-02
5.482682e-02
5.552381e-02
5.137648e-02
4.203253e-02
2.751796e-02
8.242768e-03
-1.502225e-02
-4.119510e-02
-6.895428e-02
-9.682629e-02
-1.232820e-01
-1.468347e-01
-1.661330e-01
-1.800429e-01
-1.877147e-01
-1.886315e-01
-1.826364e-01
-1.699386e-01
-1.510983e-01
-1.269916e-01
-9.875873e-02
-6.773896e-02
-3.539464e-02
-3.229708e-03
2.729429e-02
5.484012e-02
7.827043e-02
9.671238e-02
1.096069e-01
1.167388e-01
1.182441e-01
1.145944e-01
1.065583e-01
9.514220e-02
8.151603e-02
6.692783e-02
5.261393e-02
3.971067e-02
2.917346e-02
2.170916e-02
1.772634e-02
1.730728e-02
2.020425e-02
2.586067e-02
3.345613e-02
4.197213e-02
5.027378e-02
5.720117e-02
6.166347e-02
6.272791e-02
5.969632e-02
5.216223e-02
4.004398e-02
2.359165e-02
3.368228e-03
-1.979148e-02
-4.483953e-02
-7.058507e-02
-9.576990e-02
-1.191438e-01
-1.395347e-01
-1.559112e-01
-1.674345e-01
-1.734990e-01
-1.737612e-01
-1.681563e-01
-1.569017e-01
-1.404874e-01
-1.196527e-01
-9.534953e-02
-6.869259e-02
-4.089958e-02
-1.322283e-02
1.312244e-02
3.702909e-02
5.756282e-02
7.401585e-02
8.594559e-02
9.319548e-02
9.589679e-02
9.445158e-02
8.949821e-02
8.186229e-02
7.249649e-02
6.241357e-02
5.261659e-02
4.403021e-02
3.743683e-02
3.342104e-02
3.232557e-02
3.422181e-02
3.889768e-02
4.586498e-02
5.438738e-02
6.352857e-02
7.221834e-02
7.933245e-02
8.378072e-02
8.459635e-02
8.101898e-02
7.256400e-02
5.907172e-02
4.073190e-02
1.808138e-02
-8.024978e-03
-3.646717e-02
-6.593240e-02
-9.500054e-02
-1.222361e-01
-1.462797e-01
-1.659331e-01
-1.802330e-01
-1.885079e-01
-1.904177e-01
-1.859724e-01
-1.755307e-01
-1.597778e-01
-1.396858e-01
-1.164568e-01
-9.145385e-02
-6.612102e-02
-4.189963e-02
-2.014349e-02
-2.039374e-03
1.146239e-02
1.970247e-02
2.234864e-02
1.941097e-02
1.123545e-02
-1.523291e-03
-1.794819e-02
-3.692185e-02
-5.720084e-02
-7.749749e-02
-9.656464e-02
-1.132780e-01
-1.267107e-01
-1.361962e-01
-1.413733e-01
-1.422115e-01
-1.390121e-01
-1.323861e-01
-1.232073e-01
-1.125445e-01
-1.015782e-01
-9.150753e-02
-8.345594e-02
-7.838414e-02
-7.701800e-02
-7.979756e-02
-8.685062e-02
-9.799162e-02
-1.127437e-01
-1.303804e-01
-1.499809e-01
-1.704958e-01
-1.908160e-01
-2.098420e-01
-2.265494e-01
-2.400467e-01
-2.496242e-01
-2.547912e-01
-2.553004e-01
-2.511596e-01
-2.426294e-01
-2.302071e-01
-2.145974e-01
-1.966708e-01
-1.774120e-01
-1.578600e-01
-1.390438e-01
-1.219175e-01
-1.072986e-01
-9.581475e-02
-8.786196e-02
-8.357857e-02
-8.283607e-02
-8.524807e-02
-9.019665e-02
-9.687457e-02
-1.043411e-01
-1.115881e-01
-1.176126e-01
-1.214909e-01
-1.224495e-01
-1.199273e-01
-1.136258e-01
-1.035415e-01
-8.997987e-02
-7.354741e-02
-5.512219e-02
-3.580268e-02
-1.683781e-02
4.574573e-04
1.479501e-02
2.500718e-02
3.013341e-02
2.949273e-02
2.273662e-02
9.878784e-03
-8.699361e-03
-3.226719e-02
-5.978525e-02
-8.996466e-02
-1.213416e-01
-1.523625e-01
-1.814747e-01
-2.072171e-01
-2.283054e-01
-2.437060e-01
-2.526958e-01
-2.549034e-01
-2.503297e-01
-2.393463e-01
-2.226717e-01
-2.013259e-01
-1.765657e-01
-1.498036e-01
-1.225157e-01
-9.614503e-02
-7.200631e-02
-5.120158e-02
-3.455230e-02
-2.255404e-02
-1.535692e-02
-1.277265e-02
-1.430630e-02
-1.920894e-02
-2.654573e-02
-3.527375e-02
-4.432324e-02
-5.267702e-02
-5.944284e-02
-6.391470e-02
-6.561968e-02
-6.434774e-02
-6.016311e-02
-5.339696e-02
-4.462186e-02
-3.461021e-02
-2.427907e-02
-1.462543e-02
-6.655992e-03
-1.316061e-03
5.775078e-04
-1.604994e-03
-8.259756e-03
-1.951805e-02
-3.523127e-02
-5.497254e-02
-7.805425e-02
-1.035602e-01
-1.303903e-01
-1.573163e-01
-1.830448e-01
-2.062876e-01
-2.258325e-01
-2.406150e-01
-2.497832e-01
-2.527533e-01
-2.492506e-01
-2.393327e-01
-2.233930e-01
-2.021432e-01
-1.765754e-01
-1.479058e-01
-1.175031e-01
-8.680578e-02
-5.723344e-02
-3.009895e-02
-6.527360e-03
1.261206e-02
2.675515e-02
3.566992e-02
3.945998e-02
3.854482e-02
3.361956e-02
2.559739e-02
1.553917e-02
4.574969e-03
-6.177257e-03
-1.569083e-02
-2.310239e-02
-2.777238e-02
-2.932994e-02
-2.769883e-02
-2.310214e-02
-1.604470e-02
-7.273739e-03
2.280128e-03
1.157741e-02
1.955404e-02
2.520835e-02
2.768354e-02
2.633849e-02
2.080120e-02
1.100050e-02
-2.825993e-03
-2.014732e-02
-4.017550e-02
-6.191863e-02
-8.424593e-02
-1.059596e-01
-1.258687e-01
-1.428605e-01
-1.559661e-01
-1.644159e-01
-1.676842e-01
-1.655199e-01
-1.579630e-01
-1.453462e-01
-1.282804e-01
-1.076262e-01
-8.444918e-02
-5.996246e-02
-3.545650e-02
-1.222065e-02
8.539115e-03
2.578020e-02
3.869413e-02
4.676161e-02
4.978691e-02
4.790838e-02
4.158445e-02
3.155659e-02
1.879268e-02
4.415359e-03
-1.037904e-02
-2.440542e-02
-3.657302e-02
-4.596157e-02
-5.188561e-02
-5.394270e-02
-5.204207e-02
-4.641141e-02
-3.758080e-02
-2.634470e-02
-1.370457e-02
-7.958347e-04
1.119530e-02
2.111950e-02
2.794971e-02
3.085771e-02
2.927576e-02
2.293834e-02
1.190108e-02
-3.464117e-03
-2.249631e-02
-4.429164e-02
-6.776378e-02
-9.171343e-02
-1.149017e-01
-1.361231e-01
-1.542738e-01
-1.684128e-01
-1.778138e-01
-1.820045e-01
-1.807926e-01
-1.742769e-01
-1.628417e-01
-1.471356e-01
-1.280345e-01
-1.065901e-01
-8.396715e-02
-6.137163e-02
-3.997448e-02
-2.083668e-02
-4.841174e-03
7.362871e-03
1.539854e-02
1.917934e-02
1.890557e-02
1.503948e-02
8.261590e-03
-5.879306e-04
-1.057787e-02
-2.075911e-02
-3.023718e-02
-3.823954e-02
-4.417340e-02
-4.767060e-02
-4.861613e-02
-4.715770e-02
-4.369507e-02
-3.884921e-02
-3.341297e-02
-2.828686e-02
-2.440455e-02
-2.265446e-02
-2.380409e-02
-2.843413e-02
-3.688848e-02
-4.924469e-02
-6.530694e-02
-8.462092e-02
-1.065077e-01
-1.301119e-01
-1.544581e-01
-1.785114e-01
-2.012363e-01
-2.216507e-01
-2.388743e-01
-2.521677e-01
-2.609646e-01
-2.648950e-01
-2.638002e-01
-2.577398e-01
-2.469905e-01
-2.320360e-01
-2.135484e-01
-1.923589e-01
-1.694194e-01
-1.457551e-01
-1.224092e-01
-1.003830e-01
-8.057631e-02
-6.373045e-02
-5.038095e-02
-4.082258e-02
-3.509084e-02
-3.296204e-02
-3.397237e-02
-3.745521e-02
-4.259384e-02
-4.848584e-02
-5.421405e-02
-5.891880e-02
-6.186599e-02
-6.250547e-02
-6.051534e-02
-5.582834e-02
-4.863811e-02
-3.938453e-02
-2.871907e-02
-1.745271e-02
-6.490858e-03
3.239298e-03
1.086252e-02
1.562401e-02
1.694677e-02
1.447331e-02
8.089032e-03
-2.073356e-03
-1.564699e-02
-3.205870e-02
-5.056759e-02
-7.031031e-02
-9.034945e-02
-1.097221e-01
-1.274871e-01
-1.427690e-01
-1.547994e-01
-1.629531e-01
-1.667805e-01
-1.660335e-01
-1.606844e-01
-1.509346e-01
-1.372115e-01
-1.201515e-01
-1.005690e-01
-7.941129e-02
-5.770258e-02
-3.648036e-02
-1.672897e-02
6.841482e-04
1.506430e-02
2.593327e-02
3.305751e-02
3.645889e-02
3.640709e-02
3.339445e-02
2.809506e-02
2.131148e-02
1.391279e-02
6.768596e-03
6.833287e-04
-3.664570e-03
-5.774370e-03
-5.361907e-03
-2.382785e-03
2.961802e-03
1.023719e-02
1.880470e-02
2.786675e-02
3.652449e-02
4.384426e-02
4.892776e-02
5.098070e-02
4.937425e-02
4.369453e-02
3.377635e-02
1.971932e-02
1.886324e-03
-1.911416e-02
-4.245956e-02
-6.715590e-02
-9.208896e-02
-1.160815e-01
-1.379536e-01
-1.565843e-01
-1.709712e-01
-1.802847e-01
-1.839159e-01
-1.815138e-01
-1.730103e-01
-1.586326e-01
-1.388991e-01
-1.146005e-01
-8.676458e-02
-5.660539e-02
-2.545931e-02
5.289917e-03
3.429202e-02
6.031170e-02
8.230450e-02
9.948127e-02
1.113557e-01
1.177715e-01
1.189055e-01
1.152490e-01
1.075650e-01
9.682749e-02
8.414611e-02
7.068187e-02
5.756082e-02
4.579169e-02
3.619352e-02
2.933850e-02
2.551394e-02
2.470632e-02
2.660873e-02
3.065157e-02
3.605448e-02
4.189522e-02
4.718959e-02
5.097505e-02
5.239078e-02
5.074692e-02
4.557746e-02
3.667295e-02
2.409144e-02
8.148514e-03
-1.061110e-02
-3.145645e-02
-5.352319e-02
-7.587160e-02
-9.754503e-02
-1.176253e-01
-1.352826e-01
-1.498181e-01
-1.606987e-01
-1.675840e-01
-1.703438e-01
-1.690653e-01
-1.640502e-01
-1.557977e-01
-1.449758e-01
-1.323804e-01
-1.188826e-01
-1.053710e-01
-9.268955e-02
-8.158011e-02
-7.263176e-02
-6.624329e-02
-6.260085e-02
-6.167253e-02
-6.321960e-02
-6.682308e-02
-7.192319e-02
-7.786828e-02
-8.396991e-02
-8.956013e-02
-9.404722e-02
-9.696619e-02
-9.802065e-02
-9.711327e-02
-9.436252e-02
-9.010399e-02
-8.487534e-02
-7.938457e-02
-7.446239e-02
-7.100094e-02
-6.988247e-02
-7.190364e-02
-7.770238e-02
-8.769459e-02
-1.020272e-01
-1.205520e-01
-1.428231e-01
-1.681168e-01
-1.954725e-01
-2.237495e-01
-2.516949e-01
-2.780182e-01
-3.014663e-01
-3.208959e-01
-3.353385e-01
-3.440548e-01
-3.465760e-01
-3.427295e-01
-3.326487e-01
-3.167663e-01
-2.957925e-01
-2.706786e-01
-2.425677e-01
-2.127348e-01
-1.825174e-01
-1.532418e-01
-1.261477e-01
-1.023171e-01
-8.261310e-02
-6.763205e-02
-5.767478e-02
-5.273746e-02
-5.252272e-02
-5.646951e-02
-6.379891e-02
-7.357225e-02
-8.475775e-02
-9.630153e-02
-1.071987e-01
-1.165608e-01
-1.236745e-01
-1.280496e-01
-1.294502e-01
-1.279093e-01
-1.237235e-01
-1.174285e-01
-1.097571e-01
-1.015824e-01
-9.384859e-02
-8.749722e-02
-8.339124e-02
-8.224510e-02
-8.456562e-02
-9.060887e-02
-1.003566e-01
-1.135139e-01
-1.295268e-01
-1.476185e-01
-1.668403e-01
-1.861311e-01
-2.043841e-01
-2.205131e-01
-2.335162e-01
-2.425343e-01
-2.469005e-01
-2.461806e-01
-2.402008e-01
-2.290631e-01
-2.131456e-01
-1.930881e-01
-1.697626e-01
-1.442286e-01
-1.176759e-01
-9.135585e-02
-6.650511e-02
-4.426709e-02
-2.561611e-02
-1.129140e-02
-1.746787e-03
2.879210e-03
2.770019e-03
-1.585968e-03
-9.434319e-03
-1.981192e-02
-3.161802e-02
-4.369343e-02
-5.490223e-02
-6.421023e-02
-7.075498e-02
-7.390270e-02
-7.328841e-02
-6.883685e-02
-6.076313e-02
-4.955357e-02
-3.592800e-02
-2.078631e-02
-5.142298e-03
9.950820e-03
2.347820e-02
3.453883e-02
4.241246e-02
4.661236e-02
4.691931e-02
4.339405e-02
3.636770e-02
2.641192e-02
1.429276e-02
9.133703e-04
-1.274885e-02
-2.570563e-02
-3.701788e-02
-4.584977e-02
-5.151513e-02
-5.351495e-02
-5.156460e-02
-4.560984e-02
-3.583044e-02
-2.263082e-02
-6.617537e-03
1.143555e-02
3.063306e-02
5.001252e-02
6.860454e-02
8.549524e-02
9.988687e-02
1.111518e-01
1.188756e-01
1.228850e-01
1.232577e-01
1.203138e-01
1.145885e-01
1.067894e-01
9.774199e-02
8.832744e-02
7.941798e-02
7.181342e-02
6.618321e-02
6.301745e-02
6.258982e-02
6.493501e-02
6.984268e-02
7.686890e-02
8.536545e-02
9.452552e-02
1.034433e-01
1.111832e-01
1.168534e-01
1.196783e-01
1.190628e-01
1.146438e-01
1.063236e-01
9.428266e-02
7.897090e-02
6.107838e-02
4.148859e-02
2.121868e-02
1.351337e-03
-1.703648e-02
-3.294329e-02
-4.550701e-02
-5.405936e-02
-5.816744e-02
-5.766031e-02
-5.263883e-02
-4.346877e-02
-3.075758e-02
-1.531684e-02
1.887444e-03
1.979376e-02
3.730973e-02
5.337891e-02
6.704574e-02
7.751459e-02
8.419878e-02
8.675597e-02
8.510677e-02
7.943468e-02
7.016735e-02
5.794070e-02
4.354937e-02
2.788814e-02
1.188899e-02
-3.541435e-03
-1.758019e-02
-2.953928e-02
-3.890771e-02
-4.538294e-02
-4.889059e-02
-4.959154e-02
-4.787577e-02
-4.434208e-02
-3.976398e-02
-3.504214e-02
-3.114512e-02
-2.904154e-02
-2.962796e-02
-3.365827e-02
-4.168062e-02
-5.398810e-02
-7.058794e-02
-9.119202e-02
-1.152294e-01
-1.418793e-01
-1.701205e-01
-1.987933e-01
-2.266696e-01
-2.525243e-01
-2.752067e-01
-2.937054e-01
-3.072046e-01
-3.151290e-01
-3.171743e-01
-3.133232e-01
-3.038458e-01
-2.892844e-01
-2.704240e-01
-2.482487e-01
-2.238865e-01
-1.985450e-01
-1.734408e-01
-1.497280e-01
-1.284293e-01
-1.103762e-01
-9.616264e-02
-8.611547e-02
-8.028452e-02
-7.845194e-02
-8.015890e-02
-8.474663e-02
-9.140786e-02
-9.924504e-02
-1.073311e-01
-1.147690e-01
-1.207476e-01
-1.245894e-01
-1.257910e-01
-1.240511e-01
-1.192893e-01
-1.116508e-01
-1.014991e-01
-8.939540e-02
-7.606381e-02
-6.234564e-02
-4.914283e-02
-3.735541e-02
-2.781700e-02
-2.123343e-02
-1.812931e-02
-1.880649e-02
-2.331759e-02
-3.145627e-02
-4.276475e-02
-5.655805e-02
-7.196319e-02
-8.797106e-02
-1.034977e-01
-1.174513e-01
-1.288011e-01
-1.366431e-01
-1.402601e-01
-1.391710e-01
-1.331669e-01
-1.223308e-01
-1.070396e-01
-8.794750e-02
-6.594947e-02
-4.212811e-02
-1.768471e-02
6.140388e-03
2.815284e-02
4.728815e-02
6.268712e-02
7.375635e-02
8.020792e-02
8.207474e-02
7.970055e-02
7.370610e-02
6.493523e-02
5.438607e-02
4.313294e-02
3.224491e-02
2.270664e-02
1.534704e-02
1.078040e-02
9.364021e-03
1.117495e-02
1.600759e-02
2.339226e-02
3.263337e-02
4.286462e-02
5.311700e-02
6.239449e-02
6.975144e-02
7.436562e-02
7.560085e-02
7.305451e-02
6.658637e-02
5.632760e-02
4.267035e-02
2.624031e-02
7.855523e-03
-1.152452e-02
-3.085590e-02
-4.906995e-02
-6.513312e-02
-7.810489e-02
-8.719169e-02
-9.179491e-02
-9.155007e-02
-8.635479e-02
-7.638280e-02
-6.208195e-02
-4.415525e-02
-2.352489e-02
-1.280554e-03
2.138525e-02
4.325124e-02
6.314595e-02
8.002519e-02
9.304276e-02
1.016082e-01
1.054266e-01
1.045163e-01
9.920278e-02
9.008774e-02
7.799769e-02
6.391514e-02
4.889937e-02
3.400346e-02
2.019436e-02
8.282384e-03
-1.134849e-03
-7.710433e-03
-1.136623e-02
-1.229072e-02
-1.091782e-02
-7.889121e-03
-4.002522e-03
-1.508006e-04
2.745766e-03
3.808298e-03
2.264990e-03
-2.491049e-03
-1.085591e-02
-2.298420e-02
-3.877560e-02
-5.787887e-02
-7.971220e-02
-1.034973e-01
-1.283041e-01
-1.531022e-01
-1.768168e-01
-1.983854e-01
-2.168127e-01
-2.312231e-01
-2.409077e-01
-2.453647e-01
-2.443326e-01
-2.378123e-01
-2.260785e-01
-2.096763e-01
-1.894027e-01
-1.662725e-01
-1.414676e-01
-1.162732e-01
-9.200192e-02
-6.991290e-02
-5.112934e-02
-3.656256e-02
-2.684848e-02
-2.230244e-02
-2.289645e-02
-2.826117e-02
-3.771264e-02
-5.030205e-02
-6.488472e-02
-8.020316e-02
-9.497807e-02
-1.080005e-01
-1.182185e-01
-1.248122e-01
-1.272513e-01
-1.253324e-01
-1.191911e-01
-1.092901e-01
-9.638297e-02
-8.145598e-02
-6.565366e-02
-5.019256e-02
-3.627058e-02
-2.497882e-02
-1.722315e-02
-1.366187e-02
-1.466385e-02
-2.029004e-02
-3.029809e-02
-4.416829e-02
-6.114666e-02
-8.030062e-02
-1.005819e-01
-1.208922e-01
-1.401477e-01
-1.573388e-01
-1.715841e-01
-1.821762e-01
-1.886184e-01
-1.906525e-01
-1.882741e-01
-1.817371e-01
-1.715434e-01
-1.584179e-01
-1.432686e-01
-1.271311e-01
-1.111003e-01
-9.625372e-02
-8.357061e-02
-7.385520e-02
-6.767011e-02
-6.528695e-02
-6.665951e-02
-7.142286e-02
-7.891942e-02
-8.825012e-02
-9.834632e-02
-1.080559e-01
-1.162357e-01
-1.218435e-01
-1.240212e-01
-1.221643e-01
-1.159736e-01
-1.054844e-01
-9.107170e-02
-7.343168e-02
-5.353859e-02
-3.258106e-02
-1.188153e-02
7.195803e-03
2.334193e-02
3.539802e-02
4.244101e-02
4.385299e-02
3.936845e-02
2.909553e-02
1.350982e-02
-6.577591e-03
-3.007416e-02
-5.567670e-02
-8.195298e-02
-1.074284e-01
-1.306721e-01
-1.503779e-01
-1.654363e-01
-1.749940e-01
-1.784989e-01
-1.757290e-01
-1.668041e-01
-1.521794e-01
-1.326227e-01
-1.091746e-01
-8.309288e-02
-5.578264e-02
-2.871481e-02
-3.336338e-03
1.902208e-02
3.723426e-02
5.045525e-02
5.817930e-02
6.027359e-02
5.698426e-02
4.891447e-02
3.697622e-02
2.232037e-02
6.250779e-03
-9.870529e-03
-2.471977e-02
-3.710264e-02
-4.603446e-02
-5.080473e-02
-5.102250e-02
-4.664049e-02
-3.795678e-02
-2.559434e-02
-1.045942e-02
6.318764e-03
2.346382e-02
3.963917e-02
5.354089e-02
6.399010e-02
7.001838e-02
7.093921e-02
6.639964e-02
5.640767e-02
4.133334e-02
2.188390e-02
-9.439742e-04
-2.593042e-02
-5.171057e-02
-7.685841e-02
-9.997025e-02
-1.197430e-01
-1.350439e-01
-1.449697e-01
-1.488928e-01
-1.464935e-01
-1.377765e-01
-1.230712e-01
-1.030153e-01
-7.852184e-02
-5.073137e-02
-2.095002e-02
9.422716e-03
3.897396e-02
6.636047e-02
9.038948e-02
1.100911e-01
1.247764e-01
1.340761e-01
1.379567e-01
1.367119e-01
1.309314e-01
1.214486e-01
1.092723e-01
9.550776e-02
8.127335e-02
6.761940e-02
5.545404e-02
4.548125e-02
3.815446e-02
3.364854e-02
3.185202e-02
3.238009e-02
3.460808e-02
3.772334e-02
4.079230e-02
4.283794e-02
4.292179e-02
4.022381e-02
3.411342e-02
2.420564e-02
1.039759e-02
-7.117044e-03
-2.785610e-02
-5.107743e-02
-7.582434e-02
-1.009839e-01
-1.253532e-01
-1.477106e-01
-1.668866e-01
-1.818326e-01
-1.916838e-01
-1.958121e-01
-1.938684e-01
-1.858098e-01
-1.719094e-01
-1.527492e-01
-1.291936e-01
-1.023455e-01
-7.348666e-02
-4.400474e-02
-1.531141e-02
1.124397e-02
3.445954e-02
5.335876e-02
6.725474e-02
7.579507e-02
7.898265e-02
7.716958e-02
7.102434e-02
6.147477e-02
4.963214e-02
3.670314e-02
2.389709e-02
1.233567e-02
2.971347e-03
-3.480435e-03
-6.591259e-03
-6.249116e-03
-2.665223e-03
3.642371e-03
1.188776e-02
2.107659e-02
3.008231e-02
3.773391e-02
4.290882e-02
4.462346e-02
4.211396e-02
3.490010e-02
2.282675e-02
6.079524e-03
-1.482608e-02
-3.907998e-02
-6.563326e-02
-9.326880e-02
-1.206803e-01
-1.465535e-01
-1.696425e-01
-1.888390e-01
-2.032292e-01
-2.121387e-01
-2.151643e-01
-2.121934e-01
-2.034106e-01
-1.892914e-01
-1.705823e-01
-1.482672e-01
-1.235198e-01
-9.764366e-02
-7.200152e-02
-4.793756e-02
-2.669683e-02
-9.346897e-03
3.292488e-03
1.070614e-02
1.272122e-02
9.521932e-03
1.638653e-03
-1.008855e-02
-2.456975e-02
-4.054389e-02
-5.667042e-02
-7.162674e-02
-8.420416e-02
-9.339531e-02
-9.846701e-02
-9.901349e-02
-9.498640e-02
-8.669939e-02
-7.480644e-02
-6.025506e-02
-4.421716e-02
-2.800259e-02
-1.296154e-02
-3.836241e-04
8.598395e-03
1.309220e-02
1.251019e-02
6.609663e-03
-4.493546e-03
-2.033761e-02
-4.015100e-02
-6.290825e-02
-8.739952e-02
-1.123081e-01
-1.362901e-01
-1.580514e-01
-1.764185e-01
-1.904002e-01
-1.992387e-01
-2.024478e-01
-1.998380e-01
-1.915273e-01
-1.779358e-01
-1.597667e-01
-1.379694e-01
-1.136900e-01
-8.820732e-02
-6.285963e-02
-3.896529e-02
-1.774305e-02
-2.375274e-04
1.274449e-02
2.068216e-02
2.336982e-02
2.092561e-02
1.377931e-02
2.640582e-03
-1.155019e-02
-2.768538e-02
-4.456417e-02
-6.097290e-02
-7.576726e-02
-8.795112e-02
-9.674705e-02
-1.016531e-01
-1.024816e-01
-9.937531e-02
-9.280055e-02
-8.351493e-02
-7.251258e-02
-6.094993e-02
-5.005742e-02
-4.104399e-02
-3.500218e-02
-3.282177e-02
-3.511907e-02
-4.218742e-02
-5.397241e-02
-7.007296e-02
-8.976743e-02
-1.120617e-01
-1.357546e-01
-1.595162e-01
-1.819718e-01
-2.017881e-01
-2.177545e-01
-2.288559e-01
-2.343336e-01
-2.337293e-01
-2.269122e-01
-2.140883e-01
-1.957901e-01
-1.728496e-01
-1.463545e-01
-1.175901e-01
-8.796900e-02
-5.895213e-02
-3.196442e-02
-8.310534e-03
1.090410e-02
2.484129e-02
3.298175e-02
3.515649e-02
3.155511e-02
2.271034e-02
9.459745e-03
-7.112489e-03
-2.574938e-02
-4.510525e-02
-6.383458e-02
-8.068027e-02
-9.455617e-02
-1.046193e-01
-1.103272e-01
-1.114762e-01
-1.082182e-01
-1.010527e-01
-9.079368e-02
-7.851238e-02
-6.545910e-02
-5.296901e-02
-4.235943e-02
-3.482710e-02
-3.135391e-02
-3.262915e-02
-3.899442e-02
-5.041531e-02
-6.648146e-02
-8.643385e-02
-1.092165e-01
-1.335474e-01
-1.580041e-01
-1.811159e-01
-2.014586e-01
-2.177444e-01
-2.289025e-01
-2.341461e-01
-2.330206e-01
-2.254327e-01
-2.116565e-01
-1.923185e-01
-1.683600e-01
-1.409803e-01
-1.115632e-01
-8.159068e-02
-5.255013e-02
-2.583970e-02
-2.680003e-03
1.596217e-02
2.943235e-02
3.742489e-02
3.999522e-02
3.754722e-02
3.079738e-02
2.071849e-02
8.467141e-03
-4.699873e-03
-1.751463e-02
-2.878663e-02
-3.748504e-02
-4.280947e-02
-4.424464e-02
-4.159553e-02
-3.500103e-02
-2.492527e-02
-1.212721e-02
2.390034e-03
1.744763e-02
3.177371e-02
4.409526e-02
5.323278e-02
5.819038e-02
5.823335e-02
5.294637e-02
4.226708e-02
2.649266e-02
6.259871e-03
-1.749864e-02
-4.361691e-02
-7.077143e-02
-9.756382e-02
-1.226044e-01
-1.445917e-01
-1.623830e-01
-1.750549e-01
-1.819498e-01
-1.827091e-01
-1.772926e-01
-1.659817e-01
-1.493685e-01
-1.283287e-01
-1.039790e-01
-7.761878e-02
-5.065960e-02
-2.454379e-02
-6.581637e-04
1.975208e-02
3.566244e-02
4.633479e-02
5.136439e-02
5.070430e-02
4.466591e-02
3.389560e-02
1.932972e-02
2.130617e-03
-1.639214e-02
-3.487107e-02
-5.197522e-02
-6.650375e-02
-7.747231e-02
-8.418572e-02
-8.629137e-02
-8.380882e-02
-7.713276e-02
-6.700858e-02
-5.448130e-02
-4.082136e-02
-2.743193e-02
-1.574487e-02
-7.113494e-03
-2.710821e-03
-3.441874e-03
-9.877062e-03
-2.221165e-02
-4.025368e-02
-6.343989e-02
-9.087688e-02
-1.214027e-01
-1.536636e-01
-1.861995e-01
-2.175336e-01
-2.462612e-01
-2.711311e-01
-2.911172e-01
-3.054750e-01
-3.137798e-01
-3.159449e-01
-3.122193e-01
-3.031650e-01
-2.896168e-01
-2.726248e-01
-2.533865e-01
-2.331691e-01
-2.132298e-01
-1.947367e-01
-1.786967e-01
-1.658961e-01
-1.568560e-01
-1.518087e-01
-1.506936e-01
-1.531745e-01
-1.586738e-01
-1.664229e-01
-1.755220e-01
-1.850069e-01
-1.939178e-01
-2.013664e-01
-2.065974e-01
-2.090413e-01
-2.083546e-01
-2.044465e-01
-1.974880e-01
-1.879060e-01
-1.763587e-01
-1.636969e-01
-1.509099e-01
-1.390607e-01
-1.292141e-01
-1.223616e-01
-1.193499e-01
-1.208177e-01
-1.271468e-01
-1.384307e-01
-1.544625e-01
-1.747415e-01
-1.984988e-01
-2.247368e-01
-2.522822e-01
-2.798487e-01
-3.061055e-01
-3.297502e-01
-3.495800e-01
-3.645585e-01
-3.738743e-01
-3.769875e-01
-3.736623e-01
-3.639823e-01
-3.483482e-01
-3.274570e-01
-3.022623e-01
-2.739189e-01
-2.437129e-01
-2.129833e-01
-1.830397e-01
-1.550830e-01
-1.301345e-01
-1.089792e-01
-9.212730e-02
-7.979514e-02
-7.190723e-02
-6.811745e-02
-6.784735e-02
-7.033859e-02
-7.471556e-02
-8.005434e-02
-8.545318e-02
-9.010019e-02
-9.333325e-02
-9.468810e-02
-9.393117e-02
-9.107453e-02
-8.637175e-02
-8.029424e-02
-7.348963e-02
-6.672486e-02
-6.081886e-02
-5.657040e-02
-5.468780e-02
-5.572662e-02
-6.004073e-02
-6.775023e-02
-7.872810e-02
-9.260533e-02
-1.087930e-01
-1.265184e-01
-1.448715e-01
-1.628581e-01
-1.794564e-01
-1.936742e-01
-2.046039e-01
-2.114736e-01
-2.136928e-01
-2.108903e-01
-2.029421e-01
-1.899874e-01
-1.724302e-01
-1.509249e-01
-1.263445e-01
-9.973314e-02
-7.224277e-02
-4.506086e-02
-1.933249e-02
3.915318e-03
2.384090e-02
3.984077e-02
5.158376e-02
5.902421e-02
6.239383e-02
6.217410e-02
5.905208e-02
5.386366e-02
4.752840e-02
4.098045e-02
3.509976e-02
3.064754e-02
2.821009e-02
2.815421e-02
3.059773e-02
3.539739e-02
4.215570e-02
5.024678e-02
5.886018e-02
6.705995e-02
7.385537e-02
7.827811e-02
7.945990e-02
7.670401e-02
6.954453e-02
5.778837e-02
4.153712e-02
2.118744e-02
-2.589103e-03
-2.888445e-02
-5.660725e-02
-8.454666e-02
-1.114420e-01
-1.360543e-01
-1.572349e-01
-1.739884e-01
-1.855268e-01
-1.913125e-01
-1.910882e-01
-1.848922e-01
-1.730581e-01
-1.561977e-01
-1.351678e-01
-1.110209e-01
-8.494360e-02
-5.818491e-02
-3.197955e-02
-7.472288e-03
1.435153e-02
3.272337e-02
4.713236e-02
5.734647e-02
6.341323e-02
6.564049e-02
6.455986e-02
6.087618e-02
5.540754e-02
4.902044e-02
4.256488e-02
3.681345e-02
3.240815e-02
2.981768e-02
2.930752e-02
3.092411e-02
3.449378e-02
3.963631e-02
4.579229e-02
5.226268e-02
5.825828e-02
6.295584e-02
6.555702e-02
6.534623e-02
6.174317e-02
5.434644e-02
4.296511e-02
2.763671e-02
8.630732e-03
-1.356155e-02
-3.824978e-02
-6.457788e-02
-9.156633e-02
-1.181610e-01
-1.432869e-01
-1.659038e-01
-1.850622e-01
-1.999565e-01
-2.099724e-01
-2.147272e-01
-2.140983e-01
-2.082394e-01
-1.975791e-01
-1.828032e-01
-1.648171e-01
-1.446919e-01
-1.235948e-01
-1.027101e-01
-8.315640e-02
-6.590837e-02
-5.172876e-02
-4.111841e-02
-3.428776e-02
-3.115195e-02
-3.134948e-02
-3.428177e-02
-3.917013e-02
-4.512483e-02
-5.122044e-02
-5.657125e-02
-6.040062e-02
-6.209921e-02
-6.126828e-02
-5.774574e-02
-5.161393e-02
-4.318949e-02
-3.299681e-02
-2.172706e-02
-1.018612e-02
7.648128e-04
1.027134e-02
1.754618e-02
2.192308e-02
2.290086e-02
2.017491e-02
1.365490e-02
3.468888e-03
-1.004548e-02
-2.636074e-02
-4.478869e-02
-6.451703e-02
-8.465194e-02
-1.042654e-01
-1.224455e-01
-1.383473e-01
-1.512431e-01
-1.605664e-01
-1.659489e-01
-1.672459e-01
-1.645481e-01
-1.581791e-01
-1.486759e-01
-1.367551e-01
-1.232638e-01
-1.091196e-01
-9.524323e-02
-8.248907e-02
-7.157998e-02
-6.305229e-02
-5.721630e-02
-5.413596e-02
-5.362952e-02
-5.529080e-02
-5.852903e-02
-6.262330e-02
-6.678708e-02
-7.023703e-02
-7.226068e-02
-7.227765e-02
-6.988996e-02
-6.491758e-02
-5.741717e-02
-4.768242e-02
-3.622640e-02
-2.374717e-02
-1.107914e-02
8.660603e-04
1.116533e-02
1.895131e-02
2.347628e-02
2.416739e-02
2.066905e-02
1.286910e-02
9.075933e-04
-1.483135e-02
-3.374265e-02
-5.503525e-02
-7.777581e-02
-1.009377e-01
-1.234528e-01
-1.442642e-01
-1.623774e-01
-1.769086e-01
-1.871286e-01
-1.925010e-01
-1.927126e-01
-1.876962e-01
-1.776420e-01
-1.629978e-01
-1.444539e-01
-1.229123e-01
-9.943992e-02
-7.520712e-02
-5.141471e-02
-2.921511e-02
-9.633317e-03
6.505206e-03
1.863311e-02
2.648050e-02
3.009099e-02
2.981257e-02
2.626389e-02
2.027884e-02
1.283422e-02
4.966793e-03
-2.313638e-03
-8.107936e-03
-1.170181e-02
-1.262457e-02
-1.068800e-02
-6.002315e-03
1.031601e-03
9.753074e-03
1.929299e-02
2.864191e-02
3.672985e-02
4.251173e-02
4.505167e-02
4.359906e-02
3.765027e-02
2.699077e-02
1.171463e-02
-7.779764e-03
-3.081638e-02
-5.648721e-02
-8.371201e-02
-1.113062e-01
-1.380515e-01
-1.627633e-01
-1.843522e-01
-2.018749e-01
-2.145744e-01
-2.219094e-01
-2.235723e-01
-2.194979e-01
-2.098635e-01
-1.950814e-01
-1.757828e-01
-1.527943e-01
-1.271049e-01
-9.982383e-02
-7.212993e-02
-4.521346e-02
-2.021360e-02
1.844431e-03
2.010781e-02
3.394554e-02
4.298458e-02
4.712961e-02
4.656491e-02
4.173789e-02
3.332551e-02
2.218570e-02
9.296778e-03
-4.311179e-03
-1.762860e-02
-2.973758e-02
-3.987677e-02
-4.749541e-02
-5.229204e-02
-5.423445e-02
-5.355848e-02
-5.074483e-02
-4.647506e-02
-4.156989e-02
-3.691509e-02
-3.338151e-02
-3.174699e-02
-3.262753e-02
-3.642466e-02
-4.329350e-02
-5.313365e-02
-6.560218e-02
-8.014543e-02
-9.604493e-02
-1.124719e-01
-1.285454e-01
-1.433891e-01
-1.561840e-01
-1.662139e-01
-1.729025e-01
-1.758413e-01
-1.748076e-01
-1.697742e-01
-1.609088e-01
-1.485647e-01
-1.332631e-01
-1.156655e-01
-9.653857e-02
-7.671182e-02
-5.702962e-02
-3.830133e-02
-2.125203e-02
-6.477980e-03
5.589674e-03
1.470971e-02
2.084204e-02
2.414458e-02
2.495617e-02
2.376715e-02
2.117974e-02
1.786099e-02
1.449104e-02
1.171007e-02
1.006736e-02
9.975950e-03
1.167640e-02
1.521268e-02
2.042242e-02
2.694316e-02
3.423515e-02
4.162021e-02
4.833435e-02
5.359063e-02
5.664664e-02
5.687052e-02
5.379855e-02
4.717862e-02
3.699513e-02
2.347356e-02
7.065215e-03
-1.158503e-02
-3.168355e-02
-5.234033e-02
-7.262366e-02
-9.161290e-02
-1.084464e-01
-1.223630e-01
-1.327370e-01
-1.391065e-01
-1.411955e-01
-1.389287e-01
-1.324394e-01
-1.220671e-01
-1.083453e-01
-9.197779e-02
-7.380395e-02
-5.475379e-02
-3.579539e-02
-1.787712e-02
-1.868708e-03
1.149453e-02
2.165994e-02
2.829387e-02
3.130274e-02
3.083663e-02
2.727444e-02
2.119167e-02
1.331322e-02
4.454977e-03
-4.540919e-03
-1.287234e-02
-1.983995e-02
-2.490225e-02
-2.771906e-02
-2.818056e-02
-2.641970e-02
-2.280681e-02
-1.792615e-02
-1.253541e-02
-7.510349e-03
-3.778191e-03
-2.244317e-03
-3.717860e-03
-8.842304e-03
-1.803739e-02
-3.145792e-02
-4.897336e-02
-7.016984e-02
-9.437361e-02
-1.206929e-01
-1.480741e-01
-1.753666e-01
-2.013916e-01
-2.250106e-01
-2.451887e-01
-2.610502e-01
-2.719244e-01
-2.773798e-01
-2.772458e-01
-2.716205e-01
-2.608658e-01
-2.455892e-01
-2.266120e-01
-2.049271e-01
-1.816460e-01
-1.579377e-01
-1.349617e-01
-1.137997e-01
-9.538845e-02
-8.045940e-02
-6.949139e-02
-6.267957e-02
-5.992470e-02
-6.084407e-02
-6.480368e-02
-7.096923e-02
-7.837205e-02
-8.598504e-02
-9.280262e-02
-9.791885e-02
-1.005978e-01
-1.003309e-01
-9.687785e-02
-9.028694e-02
-8.089536e-02
-6.930776e-02
-5.635539e-02
-4.303781e-02
-3.045107e-02
-1.970713e-02
-1.185012e-02
-7.775863e-03
-8.160962e-03
-1.340737e-02
-2.360730e-02
-3.853146e-02
-5.764163e-02
-8.012591e-02
-1.049529e-01
-1.309391e-01
-1.568239e-01
-1.813453e-01
-2.033113e-01
-2.216640e-01
-2.355326e-01
-2.442752e-01
-2.475074e-01
-2.451189e-01
-2.372765e-01
-2.244159e-01
-2.072192e-01
-1.865814e-01
-1.635641e-01
-1.393387e-01
-1.151209e-01
-9.210020e-02
-7.136760e-02
-5.384726e-02
-4.023716e-02
-3.096340e-02
-2.615238e-02
-2.562333e-02
-2.890205e-02
-3.525516e-02
-4.374252e-02
-5.328419e-02
-6.273720e-02
-7.097698e-02
-7.697816e-02
-7.988975e-02
-7.910001e-02
-7.428702e-02
-6.545079e-02
-5.292400e-02
-3.735913e-02
-1.969143e-02
-1.078573e-03
1.717975e-02
3.373759e-02
4.730641e-02
5.675808e-02
6.121762e-02
6.013666e-02
5.334056e-02
4.104479e-02
2.383978e-02
2.646586e-03
-2.135157e-02
-4.679503e-02
-7.224318e-02
-9.627207e-02
-1.175667e-01
-1.350016e-01
-1.477053e-01
-1.551050e-01
-1.569503e-01
-1.533156e-01
-1.445835e-01
-1.314105e-01
-1.146776e-01
-9.543051e-02
-7.481203e-02
-5.399079e-02
-3.409101e-02
-1.612697e-02
-9.460075e-04
1.081631e-02
1.876634e-02
2.276619e-02
2.293110e-02
1.961114e-02
1.335929e-02
4.888593e-03
-4.978477e-03
-1.536499e-02
-2.539571e-02
-3.425180e-02
-4.122175e-02
-4.574674e-02
-4.745855e-02
-4.620843e-02
-4.208474e-02
-3.541727e-02
-2.676605e-02
-1.689341e-02
-6.719160e-03
2.739252e-03
1.043795e-02
1.538395e-02
1.671229e-02
1.375604e-02
6.103038e-03
-6.365732e-03
-2.345947e-02
-4.468338e-02
-6.926615e-02
-9.620616e-02
-1.243328e-01
-1.523780e-01
-1.790539e-01
-2.031303e-01
-2.235079e-01
-2.392829e-01
-2.497990e-01
-2.546845e-01
-2.538735e-01
-2.476103e-01
-2.364368e-01
-2.211634e-01
-2.028231e-01
-1.826104e-01
-1.618085e-01
-1.417070e-01
-1.235182e-01
-1.082971e-01
-9.687252e-02
-8.979399e-02
-8.730048e-02
-8.931129e-02
-9.544037e-02
-1.050316e-01
-1.172116e-01
-1.309561e-01
-1.451633e-01
-1.587304e-01
-1.706280e-01
-1.799677e-01
-1.860600e-01
-1.884592e-01
-1.869926e-01
-1.817734e-01
-1.731957e-01
-1.619122e-01
-1.487954e-01
-1.348830e-01
-1.213109e-01
-1.092374e-01
-9.976250e-02
-9.385116e-02
-9.226393e-02
-9.550213e-02
-1.037708e-01
-1.169616e-01
-1.346568e-01
-1.561525e-01
-1.804998e-01
-2.065601e-01
-2.330709e-01
-2.587181e-01
-2.822113e-01
-3.023565e-01
-3.181245e-01
-3.287096e-01
-3.335767e-01
-3.324919e-01
-3.255382e-01
-3.131106e-01
-2.958929e-01
-2.748152e-01
-2.509939e-01
-2.256578e-01
-2.000649e-01
-1.754165e-01
-1.527752e-01
-1.329936e-01
-1.166595e-01
-1.040623e-01
-9.518308e-02
-8.970789e-02
-8.706437e-02
-8.647670e-02
-8.703501e-02
-8.777303e-02
-8.774788e-02
-8.611596e-02
-8.219941e-02
-7.553926e-02
-6.593214e-02
-5.344886e-02
-3.843399e-02
-2.148628e-02
-3.420892e-03
1.478494e-02
3.205980e-02
4.731575e-02
5.953046e-02
6.782774e-02
7.155002e-02
7.031605e-02
6.405857e-02
5.303826e-02
3.783272e-02
1.930201e-02
-1.465863e-03
-2.322413e-02
-4.464554e-02
-6.440380e-02
-8.125327e-02
-9.410244e-02
-1.020779e-01
-1.045759e-01
-1.012989e-01
-9.227596e-02
-7.786575e-02
-5.874195e-02
-3.586131e-02
-1.041563e-02
1.623142e-02
4.262013e-02
6.728025e-02
8.882156e-02
1.060235e-01
1.179176e-01
1.238557e-01
1.235580e-01
1.171374e-01
1.050965e-01
8.829837e-02
6.791261e-02
4.534076e-02
2.212564e-02
-1.490458e-04
-1.996248e-02
-3.595728e-02
-4.703023e-02
-5.240735e-02
-5.169806e-02
-4.492471e-02
-3.252537e-02
-1.532910e-02
5.494957e-03
2.851214e-02
5.211601e-02
7.463542e-02
9.444783e-02
1.100908e-01
1.203634e-01
1.244095e-01
1.217771e-01
1.124484e-01
9.684101e-02
7.577889e-02
5.043768e-02
2.226787e-02
-7.098907e-03
-3.595437e-02
-6.262243e-02
-8.556557e-02
-1.034819e-01
-1.153865e-01
-1.206730e-01
-1.191495e-01
-1.110487e-01
-9.701108e-02
-7.804115e-02
-5.544110e-02
-3.072451e-02
-5.515810e-03
1.855799e-02
3.997596e-02
5.742421e-02
6.988134e-02
7.668205e-02
7.755392e-02
7.262559e-02
6.240624e-02
4.773890e-02
2.973191e-02
9.673882e-03
-1.106130e-02
-3.111289e-02
-4.922837e-02
-6.434924e-02
-7.568188e-02
-8.274914e-02
-8.541950e-02
-8.391187e-02
-7.877578e-02
-7.084804e-02
-6.118882e-02
-5.100129e-02
-4.154111e-02
-3.402244e-02
-2.952805e-02
-2.893034e-02
-3.282906e-02
-4.150955e-02
-5.492382e-02
-7.269457e-02
-9.414089e-02
-1.183228e-01
-1.441007e-01
-1.702057e-01
-1.953158e-01
-2.181335e-01
-2.374609e-01
-2.522687e-01
-2.617551e-01
-2.653926e-01
-2.629593e-01
-2.545534e-01
-2.405892e-01
-2.217749e-01
-1.990720e-01
-1.736401e-01
-1.467678e-01
-1.197949e-01
-9.403001e-02
-7.066986e-02
-5.072554e-02
-3.496215e-02
-2.385649e-02
-1.757584e-02
-1.597957e-02
-1.864255e-02
-2.489780e-02
-3.389413e-02
-4.466349e-02
-5.619249e-02
-6.749324e-02
-7.766927e-02
-8.597326e-02
-9.185391e-02
-9.498953e-02
-9.530670e-02
-9.298249e-02
-8.842970e-02
-8.226539e-02
-7.526437e-02
-6.830010e-02
-6.227684e-02
-5.805771e-02
-5.639421e-02
-5.786300e-02
-6.281558e-02
-7.134518e-02
-8.327349e-02
-9.815755e-02
-1.153153e-01
-1.338671e-01
-1.527894e-01
-1.709767e-01
-1.873085e-01
-2.007163e-01
-2.102477e-01
-2.151242e-01
-2.147888e-01
-2.089419e-01
-1.975643e-01
-1.809243e-01
-1.595707e-01
-1.343095e-01
-1.061666e-01
-7.633562e-02
-4.611534e-02
-1.683815e-02
1.020600e-02
3.384557e-02
5.309862e-02
6.723381e-02
7.581631e-02
7.873457e-02
7.620541e-02
6.875683e-02
5.719024e-02
4.252501e-02
2.592970e-02
8.644643e-03
-8.099334e-03
-2.316104e-02
-3.556297e-02
-4.455459e-02
-4.966083e-02
-5.071225e-02
-4.785505e-02
-4.153978e-02
-3.248891e-02
-2.164486e-02
-1.010122e-02
9.781638e-04
1.044657e-02
1.726125e-02
2.056290e-02
1.974135e-02
1.448222e-02
4.791104e-03
-9.006334e-03
-2.628779e-02
-4.617856e-02
-6.761252e-02
-8.940437e-02
-1.103278e-01
-1.291946e-01
-1.449291e-01
-1.566358e-01
-1.636547e-01
-1.656027e-01
-1.623988e-01
-1.542707e-01
-1.417433e-01
-1.256088e-01
-1.068781e-01
-8.671833e-02
-6.637743e-02
-4.710150e-02
-3.005004e-02
-1.621488e-02
-6.348846e-03
-9.101378e-04
-2.730388e-05
-3.488384e-03
-1.075551e-02
-2.100394e-02
-3.318219e-02
-4.608862e-02
-5.845869e-02
-6.905696e-02
-7.676791e-02
-8.067941e-02
-8.015327e-02
-7.487760e-02
-6.489699e-02
-5.061783e-02
-3.278801e-02
-1.245178e-02
9.117265e-03
3.050084e-02
5.023202e-02
6.689539e-02
7.922336e-02
8.618106e-02
8.703398e-02
8.139420e-02
6.924367e-02
5.093520e-02
2.717304e-02
-1.023446e-03
-3.236994e-02
-6.537751e-02
-9.842020e-02
-1.298073e-01
-1.578586e-01
-1.809801e-01
-1.977402e-01
-2.069423e-01
-2.076920e-01
-1.994542e-01
-1.820970e-01
-1.559177e-01
-1.216466e-01
-8.042966e-02
-3.378524e-02
1.646016e-02
6.825702e-02
1.194330e-01
1.678030e-01
2.112827e-01
2.479991e-01
2.763915e-01
2.952977e-01
3.040203e-01
3.023692e-01
2.906765e-01
2.697813e-01
2.409848e-01
2.059764e-01
1.667350e-01
1.254121e-01
8.420326e-02
4.521595e-02
1.034247e-02
-1.885489e-02
-4.123741e-02
-5.615479e-02
-6.347515e-02
-6.357630e-02
-5.729843e-02
-4.586200e-02
-3.075894e-02
-1.362763e-02
3.876221e-03
2.020192e-02
3.401003e-02
4.425646e-02
5.025075e-02
5.168701e-02
4.864754e-02
4.158036e-02
3.125283e-02
1.868504e-02
5.067642e-03
-8.330310e-03
-2.025730e-02
-2.957280e-02
-3.533206e-02
-3.685657e-02
-3.378530e-02
-2.610282e-02
-1.414151e-02
1.443130e-03
1.972286e-02
3.956952e-02
5.974435e-02
7.899624e-02
9.616025e-02
1.102478e-01
1.205211e-01
1.265466e-01
1.282243e-01
1.257912e-01
1.198016e-01
1.110852e-01
1.006874e-01
8.979603e-02
7.965905e-02
7.149774e-02
6.642062e-02
6.534299e-02
6.891704e-02
7.747742e-02
9.100648e-02
1.091224e-01
1.310916e-01
1.558659e-01
1.821416e-01
2.084354e-01
2.331728e-01
2.547792e-01
2.717692e-01
2.828262e-01
2.868702e-01
2.831112e-01
2.710890e-01
2.506987e-01
2.222057e-01
1.862472e-01
1.438214e-01
9.626136e-02
4.519357e-02
-7.520805e-03
-5.986029e-02
-1.097313e-01
-1.550662e-01
-1.939267e-01
-2.246079e-01
-2.457364e-01
-2.563580e-01
-2.560072e-01
-2.447537e-01
-2.232190e-01
-1.925589e-01
-1.544119e-01
-1.108144e-01
-6.408814e-02
-1.670856e-02
2.883593e-02
7.018452e-02
1.052350e-01
1.322580e-01
1.499890e-01
1.576928e-01
1.551986e-01
1.429003e-01
1.217245e-01
9.306459e-02
5.868771e-02
2.061883e-02
-1.898824e-02
-5.798492e-02
-9.435807e-02
-1.263480e-01
-1.525472e-01
-1.719742e-01
-1.841173e-01
-1.889476e-01
-1.868995e-01
-1.788234e-01
-1.659128e-01
-1.496147e-01
-1.315276e-01
-1.132960e-01
-9.650599e-02
-8.258853e-02
-7.273316e-02
-6.781648e-02
-6.834808e-02
-7.443667e-02
-8.577909e-02
-1.016740e-01
-1.210608e-01
-1.425827e-01
-1.646711e-01
-1.856455e-01
-2.038242e-01
-2.176389e-01
-2.257440e-01
-2.271170e-01
-2.211386e-01
-2.076485e-01
-1.869700e-01
-1.599009e-01
-1.276703e-01
-9.186346e-02
-5.432239e-02
-1.702803e-02
1.802524e-02
4.895491e-02
7.410684e-02
9.215603e-02
1.021852e-01
1.037366e-01
9.683311e-02
8.196754e-02
6.006087e-02
3.239174e-02
5.033611e-04
-3.390496e-02
-6.909272e-02
-1.033907e-01
-1.353026e-01
-1.635899e-01
-1.873345e-01
-2.059769e-01
-2.193300e-01
-2.275681e-01
-2.311955e-01
-2.309965e-01
-2.279726e-01
-2.232704e-01
-2.181064e-01
-2.136906e-01
-2.111528e-01
-2.114735e-01
-2.154214e-01
-2.234997e-01
-2.359053e-01
-2.525040e-01
-2.728256e-01
-2.960810e-01
-3.212022e-01
-3.469046e-01
-3.717677e-01
-3.943289e-01
-4.131851e-01
-4.270929e-01
-4.350614e-01
-4.364291e-01
-4.309201e-01
-4.186727e-01
-4.002407e-01
-3.765639e-01
-3.489132e-01
-3.188122e-01
-2.879430e-01
-2.580422e-01
-2.307944e-01
-2.077305e-01
-1.901354e-01
-1.789709e-01
-1.748188e-01
-1.778472e-01
-1.878031e-01
-2.040339e-01
-2.255356e-01
-2.510244e-01
-2.790268e-01
-3.079793e-01
-3.363304e-01
-3.626364e-01
-3.856452e-01
-4.043637e-01
-4.181048e-01
-4.265154e-01
-4.295830e-01
-4.276241e-01
-4.212548e-01
-4.113474e-01
-3.989743e-01
-3.853440e-01
-3.717316e-01
-3.594045e-01
-3.495501e-01
-3.432037e-01
-3.411838e-01
-3.440371e-01
-3.519981e-01
-3.649667e-01
-3.825076e-01
-4.038715e-01
-4.280378e-01
-4.537766e-01
-4.797242e-01
-5.044669e-01
-5.266277e-01
-5.449491e-01
-5.583675e-01
-5.660754e-01
-5.675676e-01
-5.626682e-01
-5.515388e-01
-5.346662e-01
-5.128332e-01
-4.870730e-01
-4.586118e-01
-4.288032e-01
-3.990561e-01
-3.707616e-01
-3.452205e-01
-3.235746e-01
-3.067475e-01
-2.953963e-01
-2.898800e-01
-2.902455e-01
-2.962331e-01
-3.073002e-01
-3.226593e-01
-3.413285e-01
-3.621881e-01
-3.840408e-01
-4.056737e-01
-4.259182e-01
-4.437088e-01
-4.581373e-01
-4.685012e-01
-4.743431e-01
-4.754787e-01
-4.720094e-01
-4.643187e-01
-4.530502e-01
-4.390684e-01
-4.234030e-01
-4.071798e-01
-3.915438e-01
-3.775768e-01
-3.662188e-01
-3.581970e-01
-3.539702e-01
-3.536945e-01
-3.572115e-01
-3.640624e-01
-3.735237e-01
-3.846637e-01
-3.964120e-01
-4.076379e-01
-4.172304e-01
-4.241753e-01
-4.276229e-01
-4.269438e-01
-4.217692e-01
-4.120125e-01
-3.978727e-01
-3.798188e-01
-3.585565e-01
-3.349808e-01
-3.101168e-01
-2.850546e-01
-2.608811e-01
-2.386136e-01
-2.191397e-01
-2.031660e-01
-1.911801e-01
-1.834272e-01
-1.799046e-01
-1.803712e-01
-1.843726e-01
-1.912771e-01
-2.003198e-01
-2.106508e-01
-2.213846e-01
-2.316492e-01
-2.406334e-01
-2.476307e-01
-2.520790e-01
-2.535937e-01
-2.519915e-01
-2.473028e-01
-2.397707e-01
-2.298364e-01
-2.181098e-01
-2.053279e-01
-1.923028e-01
-1.798616e-01
-1.687829e-01
-1.597346e-01
-1.532172e-01
-1.495186e-01
-1.486854e-01
-1.505122e-01
-1.545515e-01
-1.601421e-01
-1.664533e-01
-1.725421e-01
-1.774172e-01
-1.801070e-01
-1.797270e-01
-1.755417e-01
-1.670183e-01
-1.538687e-01
-1.360757e-01
-1.139029e-01
-8.788594e-02
-5.880723e-02
-2.765535e-02
4.426868e-03
3.620236e-02
6.640422e-02
9.380145e-02
1.172634e-01
1.358198e-01
1.487142e-01
1.554463e-01
1.558027e-01
1.498718e-01
1.380440e-01
1.209964e-01
9.966387e-02
7.519748e-02
4.891220e-02
2.222521e-02
-3.413814e-03
-2.659811e-02
-4.604124e-02
-6.065181e-02
-6.959960e-02
-7.236731e-02
-6.878324e-02
-5.903148e-02
-4.363861e-02
-2.343784e-02
4.867165e-04
2.687153e-02
5.435602e-02
8.157056e-02
1.072243e-01
1.301867e-01
1.495579e-01
1.647219e-01
1.753813e-01
1.815701e-01
1.836469e-01
1.822691e-01
1.783503e-01
1.730034e-01
1.674718e-01
1.630516e-01
1.610085e-01
1.624929e-01
1.684596e-01
1.795970e-01
1.962718e-01
2.184938e-01
2.459033e-01
2.777823e-01
3.130897e-01
3.505164e-01
3.885585e-01
4.256024e-01
4.600174e-01
4.902506e-01
5.149168e-01
5.328803e-01
5.433220e-01
5.457895e-01
5.402276e-01
5.269888e-01
5.068217e-01
4.808407e-01
4.504743e-01
4.173940e-01
3.834258e-01
3.504466e-01
3.202738e-01
2.945533e-01
2.746576e-01
2.616018e-01
2.559861e-01
2.579675e-01
2.672641e-01
2.831900e-01
3.047165e-01
3.305555e-01
3.592569e-01
3.893135e-01
4.192654e-01
4.477957e-01
4.738114e-01
4.965027e-01
5.153787e-01
5.302781e-01
5.413563e-01
5.490524e-01
5.540392e-01
5.571622e-01
5.593690e-01
5.616358e-01
5.648935e-01
5.699579e-01
5.774689e-01
5.878418e-01
6.012345e-01
6.175301e-01
6.363372e-01
6.570054e-01
6.786555e-01
7.002237e-01
7.205174e-01
7.382824e-01
7.522772e-01
7.613518e-01
7.645250e-01
7.610552e-01
7.504999e-01
7.327583e-01
7.080963e-01
6.771505e-01
6.409102e-01
6.006786e-01
5.580107e-01
5.146331e-01
4.723468e-01
4.329208e-01
3.979829e-01
3.689192e-01
3.467877e-01
3.322561e-01
3.255660e-01
3.265253e-01
3.345286e-01
3.486012e-01
3.674631e-01
3.896099e-01
4.134022e-01
4.371623e-01
4.592699e-01
4.782534e-01
4.928713e-01
5.021807e-01
5.055898e-01
5.028908e-01
4.942740e-01
4.803182e-01
4.619596e-01
4.404366e-01
4.172125e-01
3.938791e-01
3.720461e-01
3.532250e-01
3.387156e-01
3.295053e-01
3.261883e-01
3.289131e-01
3.373596e-01
3.507497e-01
3.678893e-01
3.872392e-01
4.070123e-01
4.252885e-01
4.401432e-01
4.497794e-01
4.526541e-01
4.475914e-01
4.338722e-01
4.112961e-01
3.802094e-01
3.414969e-01
2.965386e-01
2.471312e-01
1.953802e-01
1.435685e-01
9.401074e-02
4.890285e-02
1.017892e-02
-2.061432e-02
-4.241587e-02
-5.471488e-02
-5.757747e-02
-5.163540e-02
-3.803901e-02
-1.837872e-02
5.419000e-03
3.121470e-02
5.679089e-02
7.999114e-02
9.885515e-02
1.117412e-01
1.174283e-01
1.151920e-01
1.048493e-01
8.677028e-02
6.185578e-02
3.148228e-02
-2.584470e-03
-3.830317e-02
-7.349251e-02
-1.059808e-01
-1.337597e-01
-1.551303e-01
-1.688303e-01
-1.741317e-01
-1.709007e-01
-1.596169e-01
-1.413499e-01
-1.176971e-01
-9.068633e-02
-6.265077e-02
-3.608342e-02
-1.347941e-02
2.824463e-03
1.080309e-02
8.879402e-03
-3.965632e-03
-2.811718e-02
-6.329039e-02
-1.085367e-01
-1.622925e-01
-2.224667e-01
-2.865619e-01
-3.518215e-01
-4.153935e-01
-4.745002e-01
-5.266052e-01
-5.695635e-01
-6.017492e-01
-6.221490e-01
-6.304181e-01
-6.268946e-01
-6.125722e-01
-5.890352e-01
-5.583588e-01
-5.229825e-01
-4.855630e-01
-4.488152e-01
-4.153500e-01
-3.875179e-01
-3.672682e-01
-3.560324e-01
-3.546393e-01
-3.632659e-01
-3.814296e-01
-4.080210e-01
-4.413757e-01
-4.793838e-01
-5.196272e-01
-5.595406e-01
-5.965823e-01
-6.284055e-01
-6.530168e-01
-6.689107e-01
-6.751703e-01
-6.715278e-01
-6.583812e-01
-6.367673e-01
-6.082942e-01
-5.750368e-01
-5.394034e-01
-5.039792e-01
-4.713588e-01
-4.439749e-01
-4.239380e-01
-4.128945e-01
-4.119153e-01
-4.214214e-01
-4.411525e-01
-4.701796e-01
-5.069619e-01
-5.494424e-01
-5.951792e-01
-6.415009e-01
-6.856787e-01
-7.251024e-01
-7.574504e-01
-7.808392e-01
-7.939444e-01
-7.960837e-01
-7.872569e-01
-7.681420e-01
-7.400488e-01
-7.048342e-01
-6.647851e-01
-6.224754e-01
-5.806055e-01
-5.418330e-01
-5.086037e-01
-4.829946e-01
-4.665771e-01
-4.603122e-01
-4.644838e-01
-4.786758e-01
-5.017965e-01
-5.321466e-01
-5.675298e-01
-6.053970e-01
-6.430171e-01
-6.776625e-01
-7.067976e-01
-7.282579e-01
-7.404041e-01
-7.422421e-01
-7.334968e-01
-7.146358e-01
-6.868419e-01
-6.519359e-01
-6.122581e-01
-5.705146e-01
-5.296004e-01
-4.924087e-01
-4.616397e-01
-4.396195e-01
-4.281424e-01
-4.283468e-01
-4.406335e-01
-4.646334e-01
-4.992264e-01
-5.426103e-01
-5.924147e-01
-6.458511e-01
-6.998887e-01
-7.514430e-01
-7.975663e-01
-8.356264e-01
-8.634654e-01
-8.795271e-01
-8.829486e-01
-8.736100e-01
-8.521407e-01
-8.198819e-01
-7.788091e-01
-7.314183e-01
-6.805818e-01
-6.293819e-01
-5.809300e-01
-5.381802e-01
-5.037498e-01
-4.797562e-01
-4.676820e-01
-4.682788e-01
-4.815164e-01
-5.065820e-01
-5.419304e-01
-5.853807e-01
-6.342551e-01
-6.855491e-01
-7.361236e-01
-7.829067e-01
-8.230916e-01
-8.543198e-01
-8.748347e-01
-8.835986e-01
-8.803629e-01
-8.656882e-01
-8.409129e-01
-8.080712e-01
-7.697668e-01
-7.290072e-01
-6.890100e-01
-6.529920e-01
-6.239544e-01
-6.044798e-01
-5.965537e-01
-6.014269e-01
-6.195264e-01
-6.504244e-01
-6.928652e-01
-7.448485e-01
-8.037603e-01
-8.665424e-01
-9.298867e-01
-9.904417e-01
-1.045019e+00
-1.090789e+00
-1.125447e+00
-1.147356e+00
-1.155639e+00
-1.150231e+00
-1.131880e+00
-1.102099e+00
-1.063076e+00
-1.017541e+00
-9.685990e-01
-9.195467e-01
-8.736667e-01
-8.340241e-01
-8.032714e-01
-7.834769e-01
-7.759873e-01
-7.813376e-01
-7.992136e-01
-8.284719e-01
-8.672168e-01
-9.129271e-01
-9.626272e-01
-1.013089e+00
-1.061050e+00
-1.103441e+00
-1.137593e+00
-1.161420e+00
-1.173565e+00
-1.173487e+00
-1.161496e+00
-1.138731e+00
-1.107071e+00
-1.069013e+00
-1.027493e+00
-9.856875e-01
-9.467979e-01
-9.138312e-01
-8.893968e-01
-8.755296e-01
-8.735530e-01
-8.839912e-01
-9.065370e-01
-9.400752e-01
-9.827593e-01
-1.032134e+00
-1.085297e+00
-1.139081e+00
-1.190254e+00
-1.235723e+00
-1.272718e+00
-1.298962e+00
-1.312813e+00
-1.313354e+00
-1.300457e+00
-1.274786e+00
-1.237762e+00
-1.191484e+00
-1.138604e+00
-1.082181e+00
-1.025490e+00
-9.718303e-01
-9.243160e-01
-8.856727e-01
-8.580569e-01
-8.429061e-01
-8.408368e-01
-8.515960e-01
-8.740729e-01
-9.063698e-01
-9.459275e-01
-9.896960e-01
-1.034341e+00
-1.076469e+00
-1.112862e+00
-1.140694e+00
-1.157725e+00
-1.162458e+00
-1.154234e+00
-1.133283e+00
-1.100706e+00
-1.058403e+00
-1.008950e+00
-9.554380e-01
-9.012698e-01
-8.499451e-01
-8.048322e-01
-7.689465e-01
-7.447499e-01
-7.339843e-01
-7.375516e-01
-7.554494e-01
-7.867650e-01
-8.297290e-01
-8.818218e-01
-9.399260e-01
-1.000515e+00
-1.059868e+00
-1.114290e+00
-1.160343e+00
-1.195052e+00
-1.216089e+00
-1.221919e+00
-1.211899e+00
-1.186317e+00
-1.146387e+00
-1.094171e+00
-1.032461e+00
-9.646100e-01
-8.943280e-01
-8.254493e-01
-7.616920e-01
-7.064196e-01
-6.624227e-01
-6.317368e-01
-6.155108e-01
-6.139351e-01
-6.262361e-01
-6.507363e-01
-6.849757e-01
-7.258840e-01
-7.699928e-01
-8.136723e-01
-8.533779e-01
-8.858902e-01
-9.085335e-01
-9.193574e-01
-9.172688e-01
-9.021053e-01
-8.746432e-01
-8.365411e-01
-7.902227e-01
-7.387068e-01
-6.853974e-01
-6.338486e-01
-5.875195e-01
-5.495371e-01
-5.224833e-01
-5.082201e-01
-5.077663e-01
-5.212319e-01
-5.478151e-01
-5.858591e-01
-6.329624e-01
-6.861358e-01
-7.419915e-01
-7.969549e-01
-8.474851e-01
-8.902913e-01
-9.225343e-01
-9.420003e-01
-9.472381e-01
-9.376497e-01
-9.135305e-01
-8.760541e-01
-8.272023e-01
-7.696450e-01
-7.065750e-01
-6.415078e-01
-5.780588e-01
-5.197095e-01
-4.695797e-01
-4.302209e-01
-4.034457e-01
-3.902058e-01
-3.905284e-01
-4.035158e-01
-4.274078e-01
-4.597016e-01
-4.973210e-01
-5.368234e-01
-5.746296e-01
-6.072637e-01
-6.315875e-01
-6.450147e-01
-6.456937e-01
-6.326430e-01
-6.058333e-01
-5.662063e-01
-5.156295e-01
-4.567869e-01
-3.930134e-01
-3.280825e-01
-2.659604e-01
-2.105427e-01
-1.653902e-01
-1.334802e-01
-1.169912e-01
-1.171335e-01
-1.340378e-01
-1.667092e-01
-2.130498e-01
-2.699487e-01
-3.334331e-01
-3.988732e-01
-4.612283e-01
-5.153241e-01
-5.561465e-01
-5.791379e-01
-5.804828e-01
-5.573663e-01
-5.081906e-01
-4.327353e-01
-3.322488e-01
-2.094601e-01
-6.850530e-02
8.523323e-02
2.453742e-01
4.048619e-01
5.563561e-01
6.926664e-01
8.072075e-01
8.944423e-01
9.502807e-01
9.723968e-01
9.604331e-01
9.160658e-01
8.429175e-01
7.463164e-01
6.329190e-01
5.102269e-01
3.860393e-01
2.678933e-01
1.625418e-01
7.551321e-02
1.078970e-02
-2.937868e-02
-4.451635e-02
-3.583061e-02
-6.004142e-03
4.110241e-02
1.008085e-01
1.680019e-01
2.375279e-01
3.045525e-01
3.648762e-01
4.151814e-01
4.532009e-01
4.778016e-01
4.889844e-01
4.878071e-01
4.762416e-01
4.569808e-01
4.332130e-01
4.083787e-01
3.859286e-01
3.690924e-01
3.606728e-01
3.628704e-01
3.771493e-01
4.041474e-01
4.436368e-01
4.945365e-01
5.549764e-01
6.224112e-01
6.937769e-01
7.656799e-01
8.346096e-01
8.971589e-01
9.502398e-01
9.912801e-01
1.018388e+00
1.030474e+00
1.027322e+00
1.009601e+00
9.788218e-01
9.372412e-01
8.877156e-01
8.335215e-01
7.781513e-01
7.250989e-01
6.776496e-01
6.386848e-01
6.105156e-01
5.947528e-01
5.922239e-01
6.029391e-01
6.261108e-01
6.602220e-01
7.031412e-01
7.522716e-01
8.047270e-01
8.575189e-01
9.077426e-01
9.527508e-01
9.903040e-01
1.018689e+00
1.036806e+00
1.044207e+00
1.041110e+00
1.028361e+00
1.007371e+00
9.800148e-01
9.485169e-01
9.153087e-01
8.828823e-01
8.536390e-01
8.297422e-01
8.129824e-01
8.046619e-01
8.055063e-01
8.156100e-01
8.344207e-01
8.607652e-01
8.929175e-01
9.287053e-01
9.656489e-01
1.001125e+00
1.032541e+00
1.057515e+00
1.074043e+00
1.080641e+00
1.076459e+00
1.061348e+00
1.035879e+00
1.001317e+00
9.595376e-01
9.129088e-01
8.641373e-01
8.160903e-01
7.716072e-01
7.333124e-01
7.034398e-01
6.836829e-01
6.750776e-01
6.779289e-01
6.917853e-01
7.154647e-01
7.471295e-01
7.844058e-01
8.245377e-01
8.645660e-01
9.015174e-01
9.325921e-01
9.553379e-01
9.677995e-01
9.686365e-01
9.572027e-01
9.335848e-01
8.985973e-01
8.537360e-01
8.010908e-01
7.432242e-01
6.830224e-01
6.235265e-01
5.677548e-01
5.185257e-01
4.782911e-01
4.489896e-01
4.319302e-01
4.277120e-01
4.361874e-01
4.564726e-01
4.870041e-01
5.256393e-01
5.697930e-01
6.166014e-01
6.631022e-01
7.064192e-01
7.439401e-01
7.734747e-01
7.933854e-01
8.026786e-01
8.010534e-01
7.889037e-01
7.672755e-01
7.377826e-01
7.024891e-01
6.637659e-01
6.241321e-01
5.860892e-01
5.519591e-01
5.237342e-01
5.029500e-01
4.905871e-01
4.870104e-01
4.919506e-01
5.045274e-01
5.233156e-01
5.464456e-01
5.717336e-01
5.968292e-01
6.193724e-01
6.371500e-01
6.482407e-01
6.511425e-01
6.448735e-01
6.290403e-01
6.038699e-01
5.702016e-01
5.294405e-01
4.834743e-01
4.345608e-01
3.851911e-01
3.379392e-01
2.953058e-01
2.595660e-01
2.326310e-01
2.159309e-01
2.103275e-01
2.160624e-01
2.327446e-01
2.593768e-01
2.944207e-01
3.358934e-01
3.814892e-01
4.287175e-01
4.750481e-01
5.180552e-01
5.555527e-01
5.857129e-01
6.071634e-01
6.190560e-01
6.211052e-01
6.135924e-01
5.973372e-01
5.736362e-01
5.441739e-01
5.109108e-01
4.759558e-01
4.414305e-01
4.093342e-01
3.814171e-01
3.590710e-01
3.432446e-01
3.343884e-01
3.324346e-01
3.368117e-01
3.464930e-01
3.600741e-01
3.758736e-01
3.920495e-01
4.067234e-01
4.181066e-01
4.246206e-01
4.250067e-01
4.184171e-01
4.044822e-01
3.833484e-01
3.556828e-01
3.226435e-01
2.858166e-01
2.471245e-01
2.087103e-01
1.728061e-01
1.415924e-01
1.170567e-01
1.008599e-01
9.421983e-02
9.781828e-02
1.117412e-01
1.354561e-01
1.678304e-01
2.071899e-01
2.514146e-01
2.980650e-01
3.445309e-01
3.881929e-01
4.265864e-01
4.575572e-01
4.793972e-01
4.909535e-01
4.916995e-01
4.817656e-01
4.619256e-01
4.335397e-01
3.984592e-01
3.588988e-01
3.172876e-01
2.761075e-01
2.377313e-01
2.042703e-01
1.774406e-01
1.584575e-01
1.479637e-01
1.459960e-01
1.519936e-01
1.648453e-01
1.829733e-01
2.044456e-01
2.271094e-01
2.487360e-01
2.671684e-01
2.804643e-01
2.870244e-01
2.857011e-01
2.758788e-01
2.575214e-01
2.311816e-01
1.979716e-01
1.594966e-01
1.177549e-01
7.501249e-02
3.365903e-02
-3.944799e-03
-3.561947e-02
-5.950893e-02
-7.420426e-02
-7.884047e-02
-7.315977e-02
-5.753637e-02
-3.296045e-02
-9.817829e-04
3.638364e-02
7.677777e-02
1.176473e-01
1.564036e-01
1.905852e-01
2.180135e-01
2.369314e-01
2.461155e-01
2.449553e-01
2.334926e-01
2.124191e-01
1.830306e-01
1.471416e-01
1.069667e-01
6.497632e-02
2.373798e-02
-1.424636e-02
-4.669662e-02
-7.169490e-02
-8.780164e-02
-9.414075e-02
-9.044879e-02
-7.708510e-02
-5.500309e-02
-2.568518e-02
8.952783e-03
4.668084e-02
8.508988e-02
1.217348e-01
1.542789e-01
1.806318e-01
1.990747e-01
2.083651e-01
2.078143e-01
1.973330e-01
1.774397e-01
1.492327e-01
1.143258e-01
7.475375e-02
3.285107e-02
-8.886940e-03
-4.795438e-02
-8.198758e-02
-1.089116e-01
-1.270712e-01
-1.353379e-01
-1.331839e-01
-1.207190e-01
-9.868570e-02
-6.841458e-02
-3.174136e-02
9.107132e-03
5.165091e-02
9.330967e-02
1.315614e-01
1.640976e-01
1.889663e-01
2.046949e-01
2.103837e-01
2.057646e-01
1.912196e-01
1.677581e-01
1.369533e-01
1.008434e-01
6.180327e-02
2.239491e-02
-1.479379e-02
-4.731235e-02
-7.300303e-02
-9.013860e-02
-9.753347e-02
-9.462064e-02
-8.148863e-02
-5.887564e-02
-2.812088e-02
8.923293e-03
5.001259e-02
9.265716e-02
1.342840e-01
1.724049e-01
2.047803e-01
2.295667e-01
2.454390e-01
2.516787e-01
2.482203e-01
2.356544e-01
2.151865e-01
1.885544e-01
1.579130e-01
1.256925e-01
9.444057e-02
6.665860e-02
4.464147e-02
3.033001e-02
2.518539e-02
3.009311e-02
4.530309e-02
7.040972e-02
1.043732e-01
1.455804e-01
1.919401e-01
2.410072e-01
2.901272e-01
3.365934e-01
3.778096e-01
4.114479e-01
4.355934e-01
4.488665e-01
4.505138e-01
4.404600e-01
4.193177e-01
3.883523e-01
3.494055e-01
3.047817e-01
2.571054e-01
2.091597e-01
1.637139e-01
1.233526e-01
9.031477e-02
6.635411e-02
5.262862e-02
4.962852e-02
5.714763e-02
7.430106e-02
9.958791e-02
1.309943e-01
1.661296e-01
2.023860e-01
2.371115e-01
2.677854e-01
2.921839e-01
3.085261e-01
3.155898e-01
3.127883e-01
3.002045e-01
2.785783e-01
2.492503e-01
2.140673e-01
1.752560e-01
1.352756e-01
9.665830e-02
6.184750e-02
3.304376e-02
1.206686e-02
2.420449e-04
-1.682776e-03
6.415801e-03
2.402768e-02
5.003842e-02
8.279407e-02
1.201970e-01
1.598268e-01
1.990797e-01
2.353196e-01
2.660338e-01
2.889853e-01
3.023542e-01
3.048578e-01
2.958399e-01
2.753227e-01
2.440148e-01
2.032740e-01
1.550280e-01
1.016567e-01
4.584526e-02
-9.583564e-03
-6.184639e-02
-1.083753e-01
-1.469812e-01
-1.759939e-01
-1.943680e-01
-2.017465e-01
-1.984773e-01
-1.855807e-01
-1.646711e-01
-1.378397e-01
-1.075068e-01
-7.625495e-02
-4.665378e-02
-2.108856e-02
-1.602883e-03
1.023431e-02
1.342857e-02
7.620032e-03
-6.900692e-03
-2.922153e-02
-5.788038e-02
-9.097310e-02
-1.262896e-01
-1.614684e-01
-1.941584e-01
-2.221781e-01
-2.436614e-01
-2.571806e-01
-2.618392e-01
-2.573282e-01
-2.439423e-01
-2.225570e-01
-1.945679e-01
-1.617986e-01
-1.263843e-01
-9.063856e-02
-5.691147e-02
-2.744766e-02
-4.250453e-03
1.104008e-02
1.724859e-02
1.373918e-02
4.581122e-04
-2.205862e-02
-5.271382e-02
-8.991203e-02
-1.316528e-01
-1.756484e-01
-2.194592e-01
-2.606389e-01
-2.968820e-01
-3.261658e-01
-3.468773e-01
-3.579182e-01
-3.587778e-01
-3.495694e-01
-3.310243e-01
-3.044444e-01
-2.716165e-01
-2.346939e-01
-1.960544e-01
-1.581443e-01
-1.233188e-01
-9.368886e-02
-7.098504e-02
-5.644694e-02
-5.074569e-02
-5.394512e-02
-6.550397e-02
-8.431844e-02
-1.088012e-01
-1.369899e-01
-1.666785e-01
-1.955602e-01
-2.213766e-01
-2.420623e-01
-2.558784e-01
-2.615259e-01
-2.582340e-01
-2.458156e-01
-2.246869e-01
-1.958496e-01
-1.608365e-01
-1.216251e-01
-8.052338e-02
-4.003636e-02
-2.718383e-03
2.897914e-02
5.285743e-02
6.710868e-02
7.043456e-02
6.213669e-02
4.217194e-02
1.116748e-02
-2.960629e-02
-7.830400e-02
-1.326106e-01
-1.898775e-01
-2.472806e-01
-3.019920e-01
-3.513519e-01
-3.930333e-01
-4.251840e-01
-4.465398e-01
-4.564976e-01
-4.551444e-01
-4.432411e-01
-4.221619e-01
-3.937952e-01
-3.604137e-01
-3.245233e-01
-2.886994e-01
-2.554222e-01
-2.269195e-01
-2.050279e-01
-1.910802e-01
-1.858263e-01
-1.893943e-01
-2.012928e-01
-2.204553e-01
-2.453219e-01
-2.739528e-01
-3.041661e-01
-3.336879e-01
-3.603085e-01
-3.820320e-01
-3.972127e-01
-4.046678e-01
-4.037614e-01
-3.944520e-01
-3.773018e-01
-3.534472e-01
-3.245311e-01
-2.926031e-01
-2.599919e-01
-2.291597e-01
-2.025445e-01
-1.824012e-01
-1.706499e-01
-1.687416e-01
-1.775492e-01
-1.972943e-01
-2.275141e-01
-2.670727e-01
-3.142185e-01
-3.666822e-01
-4.218113e-01
-4.767325e-01
-5.285306e-01
-5.744337e-01
-6.119921e-01
-6.392378e-01
-6.548139e-01
-6.580628e-01
-6.490666e-01
-6.286373e-01
-5.982558e-01
-5.599678e-01
-5.162432e-01
-4.698122e-01
-4.234898e-01
-3.799997e-01
-3.418112e-01
-3.109956e-01
-2.891115e-01
-2.771242e-01
-2.753633e-01
-2.835190e-01
-3.006785e-01
-3.253969e-01
-3.557984e-01
-3.897001e-01
-4.247501e-01
-4.585734e-01
-4.889158e-01
-5.137796e-01
-5.315440e-01
-5.410648e-01
-5.417452e-01
-5.335757e-01
-5.171400e-01
-4.935841e-01
-4.645517e-01
-4.320882e-01
-3.985169e-01
-3.662956e-01
-3.378596e-01
-3.154615e-01
-3.010174e-01
-2.959701e-01
-3.011813e-01
-3.168591e-01
-3.425308e-01
-3.770619e-01
-4.187215e-01
-4.652900e-01
-5.142016e-01
-5.627104e-01
-6.080683e-01
-6.477024e-01
-6.793802e-01
-7.013507e-01
-7.124524e-01
-7.121823e-01
-7.007201e-01
-6.789085e-01
-6.481901e-01
-6.105080e-01
-5.681759e-01
-5.237288e-01
-4.797643e-01
-4.387826e-01
-4.030369e-01
-3.744017e-01
-3.542660e-01
-3.434584e-01
-3.422076e-01
-3.501411e-01
-3.663199e-01
-3.893071e-01
-4.172657e-01
-4.480783e-01
-4.794814e-01
-5.092080e-01
-5.351296e-01
-5.553905e-01
-5.685271e-01
-5.735644e-01
-5.700831e-01
-5.582518e-01
-5.388224e-01
-5.130870e-01
-4.827998e-01
-4.500684e-01
-4.172205e-01
-3.866552e-01
-3.606855e-01
-3.413840e-01
-3.304394e-01
-3.290356e-01
-3.377621e-01
-3.565634e-01
-3.847328e-01
-4.209518e-01
-4.633717e-01
-5.097322e-01
-5.575069e-01
-6.040663e-01
-6.468458e-01
-6.835089e-01
-7.120937e-01
-7.311345e-01
-7.397494e-01
-7.376882e-01
-7.253389e-01
-7.036906e-01
-6.742593e-01
-6.389805e-01
-6.000781e-01
-5.599198e-01
-5.208658e-01
-4.851240e-01
-4.546156e-01
-4.308633e-01
-4.149049e-01
-4.072414e-01
-4.078180e-01
-4.160428e-01
-4.308368e-01
-4.507133e-01
-4.738790e-01
-4.983510e-01
-5.220827e-01
-5.430922e-01
-5.595863e-01
-5.700740e-01
-5.734629e-01
-5.691301e-01
-5.569637e-01
-5.373684e-01
-5.112354e-01
-4.798772e-01
-4.449327e-01
-4.082499e-01
-3.717534e-01
-3.373087e-01
-3.065902e-01
-2.809639e-01
-2.613942e-01
-2.483797e-01
-2.419271e-01
-2.415632e-01
-2.463842e-01
-2.551389e-01
-2.663359e-01
-2.783642e-01
-2.896180e-01
-2.986129e-01
-3.040875e-01
-3.050812e-01
-3.009880e-01
-2.915804e-01
-2.770090e-01
-2.577772e-01
-2.346965e-01
-2.088270e-01
-1.814082e-01
-1.537838e-01
-1.273242e-01
-1.033499e-01
-8.305714e-02
-6.744969e-02
-5.727834e-02
-5.299275e-02
-5.470850e-02
-6.219293e-02
-7.487175e-02
-9.185690e-02
-1.119941e-01
-1.339272e-01
-1.561746e-01
-1.772136e-01
-1.955672e-01
-2.098913e-01
-2.190558e-01
-2.222186e-01
-2.188865e-01
-2.089586e-01
-1.927491e-01
-1.709842e-01
-1.447729e-01
-1.155525e-01
-8.500927e-02
-5.498163e-02
-2.734782e-02
-3.906076e-03
1.374704e-02
2.433198e-02
2.698655e-02
2.134255e-02
7.571068e-03
-1.360879e-02
-4.095983e-02
-7.279393e-02
-1.070716e-01
-1.415265e-01
-1.738059e-01
-2.016173e-01
-2.228732e-01
-2.358223e-01
-2.391623e-01
-2.321244e-01
-2.145252e-01
-1.867812e-01
-1.498861e-01
-1.053511e-01
-5.511415e-02
-1.423274e-03
5.329727e-02
1.065897e-01
1.561056e-01
1.997403e-01
2.357518e-01
2.628568e-01
2.802981e-01
2.878810e-01
2.859746e-01
2.754788e-01
2.577609e-01
2.345637e-01
2.078936e-01
1.798940e-01
1.527124e-01
1.283685e-01
1.086310e-01
9.491038e-02
8.817482e-02
8.889456e-02
9.701862e-02
1.119857e-01
1.327677e-01
1.579428e-01
1.857925e-01
2.144157e-01
2.418534e-01
2.662167e-01
2.858111e-01
2.992486e-01
3.055402e-01
3.041627e-01
2.950933e-01
2.788104e-01
2.562623e-01
2.288048e-01
1.981169e-01
1.660968e-01
1.347484e-01
1.060617e-01
8.189592e-02
6.386821e-02
5.325697e-02
5.092358e-02
5.725906e-02
7.215966e-02
9.503341e-02
1.248375e-01
1.601434e-01
1.992253e-01
2.401655e-01
2.809701e-01
3.196881e-01
3.545268e-01
3.839575e-01
4.068039e-01
4.223086e-01
4.301729e-01
4.305671e-01
4.241106e-01
4.118254e-01
3.950632e-01
3.754135e-01
3.545979e-01
3.343551e-01
3.163258e-01
3.019426e-01
2.923333e-01
2.882447e-01
2.899918e-01
2.974388e-01
3.100102e-01
3.267331e-01
3.463061e-01
3.671899e-01
3.877123e-01
4.061829e-01
4.210093e-01
4.308072e-01
4.344995e-01
4.313948e-01
4.212424e-01
4.042576e-01
3.811158e-01
3.529176e-01
3.211251e-01
2.874762e-01
2.538817e-01
2.223111e-01
1.946741e-01
1.727040e-01
1.578498e-01
1.511830e-01
1.533272e-01
1.644148e-01
1.840736e-01
2.114457e-01
2.452369e-01
2.837925e-01
3.251956e-01
3.673808e-01
4.082561e-01
4.458261e-01
4.783096e-01
5.042429e-01
5.225649e-01
5.326766e-01
5.344724e-01
5.283407e-01
5.151345e-01
4.961133e-01
4.728618e-01
4.471883e-01
4.210107e-01
3.962341e-01
3.746302e-01
3.577220e-01
3.466848e-01
3.422684e-01
3.447475e-01
3.539051e-01
3.690496e-01
3.890650e-01
4.124891e-01
4.376149e-01
4.626059e-01
4.856192e-01
5.049277e-01
5.190330e-01
5.267633e-01
5.273489e-01
5.204711e-01
5.062822e-01
4.853955e-01
4.588482e-01
4.280408e-01
3.946560e-01
3.605635e-01
3.277131e-01
2.980219e-01
2.732607e-01
2.549450e-01
2.442398e-01
2.418831e-01
2.481356e-01
2.627616e-01
2.850408e-01
3.138133e-01
3.475506e-01
3.844514e-01
4.225518e-01
4.598454e-01
4.944057e-01
5.245021e-01
5.487047e-01
5.659691e-01
5.756968e-01
5.777656e-01
5.725285e-01
5.607814e-01
5.437024e-01
5.227672e-01
4.996483e-01
4.761013e-01
4.538496e-01
4.344699e-01
4.192891e-01
4.092962e-01
4.050781e-01
4.067816e-01
4.141051e-01
4.263216e-01
4.423288e-01
4.607242e-01
4.798981e-01
4.981399e-01
5.137491e-01
5.251462e-01
5.309759e-01
5.301964e-01
5.221493e-01
5.066071e-01
4.837946e-01
4.543839e-01
4.194641e-01
3.804868e-01
3.391909e-01
2.975095e-01
2.574626e-01
2.210419e-01
1.900919e-01
1.661960e-01
1.505748e-01
1.440060e-01
1.467697e-01
1.586255e-01
1.788218e-01
2.061367e-01
2.389469e-01
2.753211e-01
3.131321e-01
3.501814e-01
3.843305e-01
4.136290e-01
4.364330e-01
4.515041e-01
4.580820e-01
4.559252e-01
4.453179e-01
4.270422e-01
4.023185e-01
3.727195e-01
3.400615e-01
3.062813e-01
2.733073e-01
2.429317e-01
2.166935e-01
1.957806e-01
1.809571e-01
1.725213e-01
1.702964e-01
1.736546e-01
1.815698e-01
1.926961e-01
2.054651e-01
2.181959e-01
2.292111e-01
2.369523e-01
2.400889e-01
2.376125e-01
2.289130e-01
2.138285e-01
1.926678e-01
1.662016e-01
1.356230e-01
1.024801e-01
6.858371e-02
3.589603e-02
6.405906e-03
-1.800103e-02
-3.566930e-02
-4.528886e-02
-4.598988e-02
-3.740985e-02
-1.972767e-02
6.337497e-03
3.956214e-02
7.828583e-02
1.205055e-01
1.639911e-01
2.064147e-01
2.454884e-01
2.790996e-01
3.054385e-01
3.231081e-01
3.312082e-01
3.293902e-01
3.178762e-01
2.974427e-01
2.693701e-01
2.353614e-01
1.974353e-01
1.578003e-01
1.187179e-01
8.236242e-02
5.068780e-02
2.530795e-02
7.400238e-03
-2.362788e-03
-3.849063e-03
2.531457e-03
1.585862e-02
3.476445e-02
5.752173e-02
8.215328e-02
1.065561e-01
1.286334e-01
1.464283e-01
1.582511e-01
1.627927e-01
1.592168e-01
1.472228e-01
1.270754e-01
9.959689e-02
6.612223e-02
2.842065e-02
-1.141271e-02
-5.108763e-02
-8.826419e-02
-1.207034e-01
-1.464130e-01
-1.637792e-01
-1.716733e-01
-1.695273e-01
-1.573717e-01
-1.358353e-01
-1.061050e-01
-6.985230e-02
-2.912822e-02
1.376369e-02
5.641068e-02
9.644078e-02
1.316702e-01
1.602384e-01
1.807213e-01
1.922151e-01
1.943846e-01
1.874734e-01
1.722766e-01
1.500805e-01
1.225719e-01
9.172602e-02
5.967862e-02
2.858955e-02
5.058829e-04
-2.276756e-02
-3.978242e-02
-4.953817e-02
-5.154462e-02
-4.585122e-02
-3.304166e-02
-1.419436e-02
9.187905e-03
3.527468e-02
6.202528e-02
8.732055e-02
1.091020e-01
1.255099e-01
1.350122e-01
1.365143e-01
1.294409e-01
1.137841e-01
9.011178e-02
5.953590e-02
2.364386e-02
-1.560225e-02
-5.599075e-02
-9.520128e-02
-1.309522e-01
-1.611451e-01
-1.839971e-01
-1.981529e-01
-2.027697e-01
-1.975692e-01
-1.828551e-01
-1.594951e-01
-1.288694e-01
-9.278976e-02
-5.339319e-02
-1.301586e-02
2.594569e-02
6.117906e-02
9.059719e-02
1.124669e-01
1.255162e-01
1.290114e-01
1.228002e-01
1.073158e-01
8.354312e-02
5.295090e-02
1.739304e-02
-2.101209e-02
-6.001754e-02
-9.739006e-02
-1.310501e-01
-1.592009e-01
-1.804382e-01
-1.938340e-01
-1.989891e-01
-1.960515e-01
-1.857012e-01
-1.691032e-01
-1.478318e-01
-1.237714e-01
-9.899802e-02
-7.564854e-02
-5.578358e-02
-4.125209e-02
-3.356643e-02
-3.379651e-02
-4.249145e-02
-5.963465e-02
-8.463616e-02
-1.163629e-01
-1.532043e-01
-1.931701e-01
-2.340119e-01
-2.733646e-01
-3.088962e-01
-3.384596e-01
-3.602343e-01
-3.728505e-01
-3.754853e-01
-3.679230e-01
-3.505775e-01
-3.244724e-01
-2.911815e-01
-2.527344e-01
-2.114910e-01
-1.699951e-01
-1.308142e-01
-9.637808e-02
-6.882568e-02
-4.987215e-02
-4.070596e-02
-4.192294e-02
-5.350108e-02
-7.481594e-02
-1.046936e-01
-1.414950e-01
-1.832254e-01
-2.276603e-01
-2.724808e-01
-3.154103e-01
-3.543453e-01
-3.874728e-01
-4.133691e-01
-4.310744e-01
-4.401395e-01
-4.406445e-01
-4.331880e-01
-4.188479e-01
-3.991171e-01
-3.758151e-01
-3.509804e-01
-3.267474e-01
-3.052143e-01
-2.883078e-01
-2.776552e-01
-2.744710e-01
-2.794676e-01
-2.927981e-01
-3.140335e-01
-3.421794e-01
-3.757281e-01
-4.127468e-01
-4.509931e-01
-4.880553e-01
-5.215062e-01
-5.490633e-01
-5.687438e-01
-5.790036e-01
-5.788495e-01
-5.679163e-01
-5.465027e-01
-5.155627e-01
-4.766534e-01
-4.318423e-01
-3.835798e-01
-3.345449e-01
-2.874745e-01
-2.449872e-01
-2.094151e-01
-1.826552e-01
-1.660522e-01
-1.603185e-01
-1.654982e-01
-1.809742e-01
-2.055159e-01
-2.373634e-01
-2.743410e-01
-3.139929e-01
-3.537338e-01
-3.910048e-01
-4.234277e-01
-4.489479e-01
-4.659576e-01
-4.733921e-01
-4.707940e-01
-4.583408e-01
-4.368342e-01
-4.076524e-01
-3.726661e-01
-3.341217e-01
-2.944990e-01
-2.563490e-01
-2.221244e-01
-1.940113e-01
-1.737764e-01
-1.626400e-01
-1.611836e-01
-1.693001e-01
-1.861899e-01
-2.104035e-01
-2.399290e-01
-2.723191e-01
-3.048511e-01
-3.347082e-01
-3.591730e-01
-3.758173e-01
-3.826763e-01
-3.783944e-01
-3.623292e-01
-3.346082e-01
-2.961307e-01
-2.485166e-01
-1.940048e-01
-1.353098e-01
-7.544627e-02
-1.753271e-02
3.541031e-02
8.065596e-02
1.159464e-01
1.396360e-01
1.507925e-01
1.492499e-01
1.356099e-01
1.111942e-01
7.795134e-02
3.832742e-02
-4.891963e-03
-4.875745e-02
-9.033922e-02
-1.269070e-01
-1.560959e-01
-1.760490e-01
-1.855259e-01
-1.839731e-01
-1.715501e-01
-1.491116e-01
-1.181455e-01
-8.067211e-02
-3.910956e-02
3.886987e-03
4.560173e-02
8.343978e-02
1.151018e-01
1.387398e-01
1.530831e-01
1.575252e-01
1.521647e-01
1.377989e-01
1.158692e-01
8.836435e-02
5.768660e-02
2.649108e-02
-2.492857e-03
-2.664671e-02
-4.364297e-02
-5.160828e-02
-4.925831e-02
-3.599434e-02
-1.195408e-02
2.198744e-02
6.426747e-02
1.127324e-01
1.647748e-01
2.175012e-01
2.679185e-01
3.131261e-01
3.505020e-01
3.778678e-01
3.936258e-01
3.968556e-01
3.873677e-01
3.657096e-01
3.331269e-01
2.914828e-01
2.431426e-01
1.908317e-01
1.374757e-01
8.603078e-02
3.931258e-02
-1.668022e-04
-3.034647e-02
-4.973905e-02
-5.752007e-02
-5.357755e-02
-3.851786e-02
-1.362688e-02
1.921135e-02
5.763352e-02
9.894640e-02
1.402979e-01
1.788594e-01
2.120092e-01
2.375036e-01
2.536251e-01
2.592972e-01
2.541567e-01
2.385785e-01
2.136529e-01
1.811149e-01
1.432327e-01
1.026623e-01
6.227651e-02
2.497918e-02
-6.484689e-03
-2.971203e-02
-4.280542e-02
-4.450620e-02
-3.428665e-02
-1.239394e-02
2.015792e-02
6.164753e-02
1.097527e-01
1.616968e-01
2.144239e-01
2.647935e-01
3.097794e-01
3.466627e-01
3.732057e-01
3.877943e-01
3.895408e-01
3.783393e-01
3.548717e-01
3.205624e-01
2.774883e-01
2.282478e-01
1.757995e-01
1.232803e-01
7.381174e-02
3.030826e-02
-4.702905e-03
-2.923822e-02
-4.198028e-02
-4.235774e-02
-3.057710e-02
-7.603976e-03
2.490440e-02
6.471101e-02
1.091475e-01
1.552898e-01
2.001492e-01
2.408685e-01
2.749088e-01
3.002172e-01
3.153619e-01
3.196284e-01
3.130657e-01
2.964845e-01
2.714020e-01
2.399424e-01
2.046958e-01
1.685471e-01
1.344835e-01
1.053939e-01
8.387119e-02
7.203103e-02
7.136005e-02
8.260454e-02
1.057087e-01
1.398077e-01
1.832774e-01
2.338357e-01
2.886896e-01
3.447162e-01
3.986655e-01
4.473700e-01
4.879497e-01
5.179968e-01
5.357301e-01
5.401092e-01
5.309017e-01
5.086991e-01
4.748806e-01
4.315296e-01
3.813054e-01
3.272825e-01
2.727645e-01
2.210855e-01
1.754097e-01
1.385412e-01
1.127538e-01
9.965250e-02
1.000754e-01
1.140420e-01
1.407532e-01
1.786416e-01
2.254712e-01
2.784766e-01
3.345368e-01
3.903702e-01
4.427401e-01
4.886601e-01
5.255831e-01
5.515664e-01
5.653973e-01
5.666746e-01
5.558373e-01
5.341397e-01
5.035731e-01
4.667392e-01
4.266843e-01
3.867016e-01
3.501162e-01
3.200642e-01
2.992814e-01
2.899164e-01
2.933808e-01
3.102507e-01
3.402253e-01
3.821461e-01
4.340748e-01
4.934223e-01
5.571186e-01
6.218123e-01
6.840850e-01
7.406687e-01
7.886524e-01
8.256648e-01
8.500229e-01
8.608353e-01
8.580549e-01
8.424767e-01
8.156829e-01
7.799363e-01
7.380334e-01
6.931233e-01
6.485056e-01
6.074199e-01
5.728380e-01
5.472738e-01
5.326220e-01
5.300377e-01
5.398648e-01
5.616196e-01
5.940304e-01
6.351293e-01
6.823901e-01
7.329012e-01
7.835627e-01
8.312935e-01
8.732370e-01
9.069510e-01
9.305702e-01
9.429317e-01
9.436534e-01
9.331602e-01
9.126576e-01
8.840517e-01
8.498240e-01
8.128669e-01
7.762934e-01
7.432306e-01
7.166124e-01
6.989823e-01
6.923208e-01
6.979082e-01
7.162350e-01
7.469641e-01
7.889503e-01
8.403127e-01
8.985558e-01
9.607284e-01
1.023611e+00
1.083917e+00
1.138499e+00
1.184539e+00
1.219728e+00
1.242406e+00
1.251664e+00
1.247404e+00
1.230342e+00
1.201967e+00
1.164445e+00
1.120490e+00
1.073195e+00
1.025836e+00
9.816773e-01
9.437590e-01
9.147104e-01
8.965815e-01
8.907126e-01
8.976495e-01
9.171123e-01
9.480196e-01
9.885665e-01
1.036351e+00
1.088539e+00
1.142056e+00
1.193790e+00
1.240800e+00
1.280503e+00
1.310846e+00
1.330436e+00
1.338625e+00
1.335546e+00
1.322096e+00
1.299872e+00
1.271048e+00
1.238233e+00
1.204286e+00
1.172129e+00
1.144547e+00
1.124008e+00
1.112492e+00
1.111368e+00
1.121292e+00
1.142168e+00
1.173147e+00
1.212687e+00
1.258645e+00
1.308418e+00
1.359104e+00
1.407689e+00
1.451231e+00
1.487047e+00
1.512878e+00
1.527041e+00
1.528532e+00
1.517103e+00
1.493281e+00
1.458348e+00
1.414262e+00
1.363544e+00
1.309121e+00
1.254147e+00
1.201811e+00
1.155136e+00
1.116796e+00
1.088948e+00
1.073100e+00
1.070024e+00
1.079711e+00
1.101382e+00
1.133553e+00
1.174135e+00
1.220581e+00
1.270057e+00
1.319622e+00
1.366421e+00
1.407862e+00
1.441778e+00
1.466561e+00
1.481264e+00
1.485658e+00
1.480243e+00
1.466213e+00
1.445371e+00
1.420005e+00
1.392731e+00
1.366312e+00
1.343465e+00
1.326672e+00
1.318002e+00
1.318958e+00
1.330359e+00
1.352271e+00
1.383978e+00
1.424017e+00
1.470255e+00
1.520015e+00
1.570247e+00
1.617714e+00
1.659213e+00
1.691781e+00
1.712913e+00
1.720737e+00
1.714175e+00
1.693042e+00
1.658104e+00
1.611064e+00
1.554497e+00
1.491711e+00
1.426562e+00
1.363218e+00
1.305901e+00
1.258601e+00
1.224807e+00
1.207251e+00
1.207700e+00
1.226795e+00
1.263976e+00
1.317482e+00
1.384441e+00
1.461047e+00
1.542813e+00
1.624880e+00
1.702351e+00
1.770634e+00
1.825753e+00
1.864610e+00
1.885166e+00
1.886552e+00
1.869082e+00
1.834194e+00
1.784316e+00
1.722681e+00
1.653093e+00
1.579680e+00
1.506636e+00
1.437970e+00
1.377287e+00
1.327592e+00
1.291143e+00
1.269352e+00
1.262734e+00
1.270911e+00
1.292667e+00
1.326040e+00
1.368464e+00
1.416928e+00
1.468163e+00
1.518838e+00
1.565754e+00
1.606030e+00
1.637262e+00
1.657664e+00
1.666159e+00
1.662439e+00
1.646969e+00
1.620951e+00
1.586233e+00
1.545185e+00
1.500534e+00
1.455187e+00
1.412035e+00
1.373770e+00
1.342713e+00
1.320671e+00
1.308835e+00
1.307714e+00
1.317120e+00
1.336203e+00
1.363518e+00
1.397144e+00
1.434822e+00
1.474107e+00
1.512537e+00
1.547785e+00
1.577810e+00
1.600973e+00
1.616137e+00
1.622724e+00
1.620738e+00
1.610756e+00
1.593874e+00
1.571626e+00
1.545875e+00
1.518685e+00
1.492185e+00
1.468432e+00
1.449277e+00
1.436254e+00
1.430484e+00
1.432599e+00
1.442705e+00
1.460367e+00
1.484632e+00
1.514082e+00
1.546915e+00
1.581056e+00
1.614279e+00
1.644352e+00
1.669173e+00
1.686910e+00
1.696126e+00
1.695879e+00
1.685801e+00
1.666131e+00
1.637717e+00
1.601970e+00
1.560785e+00
1.516421e+00
1.471358e+00
1.428141e+00
1.389218e+00
1.356784e+00
1.332644e+00
1.318103e+00
1.313878e+00
1.320063e+00
1.336123e+00
1.360933e+00
1.392853e+00
1.429842e+00
1.469585e+00
1.509642e+00
1.547599e+00
1.581217e+00
1.608561e+00
1.628117e+00
1.638877e+00
1.640393e+00
1.632802e+00
1.616800e+00
1.593591e+00
1.564799e+00
1.532358e+00
1.498378e+00
1.465008e+00
1.434302e+00
1.408094e+00
1.387881e+00
1.374738e+00
1.369253e+00
1.371491e+00
1.380993e+00
1.396808e+00
1.417556e+00
1.441519e+00
1.466756e+00
1.491231e+00
1.512946e+00
1.530075e+00
1.541081e+00
1.544815e+00
1.540596e+00
1.528254e+00
1.508138e+00
1.481094e+00
1.448401e+00
1.411682e+00
1.372793e+00
1.333689e+00
1.296301e+00
1.262408e+00
1.233527e+00
1.210828e+00
1.195069e+00
1.186569e+00
1.185205e+00
1.190448e+00
1.201415e+00
1.216961e+00
1.235775e+00
1.256490e+00
1.277793e+00
1.298525e+00
1.317764e+00
1.334888e+00
1.349612e+00
1.361988e+00
1.372388e+00
1.381440e+00
1.389959e+00
1.398844e+00
1.408975e+00
1.421110e+00
1.435791e+00
1.453276e+00
1.473499e+00
1.496059e+00
1.520245e+00
1.545080e+00
1.569402e+00
1.591943e+00
1.611425e+00
1.626650e+00
1.636583e+00
1.640420e+00
1.637636e+00
1.628023e+00
1.611696e+00
1.589092e+00
1.560949e+00
1.528267e+00
1.492263e+00
1.454303e+00
1.415837e+00
1.378316e+00
1.343116e+00
1.311460e+00
1.284353e+00
1.262521e+00
1.246378e+00
1.236000e+00
1.231130e+00
1.231194e+00
1.235338e+00
1.242488e+00
1.251410e+00
1.260791e+00
1.269313e+00
1.275737e+00
1.278965e+00
1.278106e+00
1.272516e+00
1.261830e+00
1.245975e+00
1.225166e+00
1.199886e+00
1.170860e+00
1.139004e+00
1.105380e+00
1.071139e+00
1.037461e+00
1.005503e+00
9.763443e-01
9.509500e-01
9.301290e-01
9.145058e-01
9.044945e-01
9.002775e-01
9.017873e-01
9.086951e-01
9.204082e-01
9.360807e-01
9.546400e-01
9.748299e-01
9.952700e-01
1.014527e+00
1.031198e+00
1.043986e+00
1.051792e+00
1.053775e+00
1.049421e+00
1.038576e+00
1.021469e+00
9.987060e-01
9.712357e-01
9.403018e-01
9.073692e-01
8.740404e-01
8.419637e-01
8.127402e-01
7.878336e-01
7.684882e-01
7.556578e-01
7.499501e-01
7.515891e-01
7.603997e-01
7.758155e-01
7.969113e-01
8.224571e-01
8.509926e-01
8.809154e-01
9.105779e-01
9.383861e-01
9.628936e-01
9.828850e-01
9.974434e-01
1.005997e+00
1.008345e+00
1.004656e+00
9.954443e-01
9.815303e-01
9.639789e-01
9.440297e-01
9.230201e-01
9.023053e-01
8.831784e-01
8.667945e-01
8.541004e-01
8.457750e-01
8.421840e-01
8.433528e-01
8.489619e-01
8.583652e-01
8.706314e-01
8.846069e-01
8.989936e-01
9.124387e-01
9.236279e-01
9.313772e-01
9.347148e-01
9.329492e-01
9.257159e-01
9.130018e-01
8.951431e-01
8.727995e-01
8.469064e-01
8.186100e-01
7.891912e-01
7.599830e-01
7.322885e-01
7.073023e-01
6.860409e-01
6.692842e-01
6.575317e-01
6.509765e-01
6.494978e-01
6.526740e-01
6.598141e-01
6.700067e-01
6.821804e-01
6.951723e-01
7.077985e-01
7.189232e-01
7.275223e-01
7.327380e-01
7.339228e-01
7.306702e-01
7.228321e-01
7.105209e-01
6.940983e-01
6.741512e-01
6.514567e-01
6.269386e-01
6.016171e-01
5.765534e-01
5.527914e-01
5.312977e-01
5.129030e-01
4.982481e-01
4.877388e-01
4.815119e-01
4.794173e-01
4.810171e-01
4.856029e-01
4.922319e-01
4.997785e-01
5.070011e-01
5.126181e-01
5.153897e-01
5.141996e-01
5.081309e-01
4.965303e-01
4.790574e-01
4.557133e-01
4.268489e-01
3.931505e-01
3.556055e-01
3.154499e-01
2.741009e-01
2.330790e-01
1.939228e-01
1.581012e-01
1.269270e-01
1.014787e-01
8.253467e-02
7.052646e-02
6.551299e-02
6.717906e-02
7.485657e-02
8.756662e-02
1.040788e-01
1.229836e-01
1.427746e-01
1.619347e-01
1.790241e-01
1.927644e-01
2.021147e-01
2.063339e-01
2.050245e-01
1.981550e-01
1.860570e-01
1.693995e-01
1.491394e-01
1.264554e-01
1.026659e-01
7.913856e-02
5.719573e-02
3.802239e-02
2.258283e-02
1.155309e-02
5.274540e-03
3.732501e-03
6.561129e-03
1.307350e-02
2.231380e-02
3.312711e-02
4.424178e-02
5.435860e-02
6.224112e-02
6.680126e-02
6.717488e-02
6.278248e-02
5.337113e-02
3.903518e-02
2.021443e-02
-2.329636e-03
-2.755798e-02
-5.421535e-02
-8.090534e-02
-1.061750e-01
-1.286043e-01
-1.468958e-01
-1.599581e-01
-1.669769e-01
-1.674687e-01
-1.613133e-01
-1.487623e-01
-1.304237e-01
-1.072258e-01
-8.036320e-02
-5.122910e-02
-2.133819e-02
7.755586e-03
3.454327e-02
5.764316e-02
7.587711e-02
8.833651e-02
9.443382e-02
9.393610e-02
8.697778e-02
7.405165e-02
5.597828e-02
3.385519e-02
8.988580e-03
-1.718868e-02
-4.320768e-02
-6.765700e-02
-8.927248e-02
-1.070169e-01
-1.201434e-01
-1.282385e-01
-1.312414e-01
-1.294395e-01
-1.234431e-01
-1.141401e-01
-1.026373e-01
-9.019070e-02
-7.812846e-02
-6.777098e-02
-6.035005e-02
-5.693148e-02
-5.834514e-02
-6.512685e-02
-7.747629e-02
-9.523422e-02
-1.178809e-01
-1.445562e-01
-1.741014e-01
-2.051202e-01
-2.360570e-01
-2.652882e-01
-2.912225e-01
-3.124009e-01
-3.275931e-01
-3.358791e-01
-3.367132e-01
-3.299648e-01
-3.159341e-01
-2.953422e-01
-2.692971e-01
-2.392379e-01
-2.068596e-01
-1.740205e-01
-1.426382e-01
-1.145769e-01
-9.153377e-02
-7.493068e-02
-6.582092e-02
-6.481767e-02
-7.205074e-02
-8.715502e-02
-1.092917e-01
-1.372007e-01
-1.692806e-01
-2.036919e-01
-2.384750e-01
-2.716773e-01
-3.014785e-01
-3.263067e-01
-3.449353e-01
-3.565567e-01
-3.608264e-01
-3.578781e-01
-3.483084e-01
-3.331350e-01
-3.137311e-01
-2.917392e-01
-2.689682e-01
-2.472801e-01
-2.284702e-01
-2.141506e-01
-2.056426e-01
-2.038883e-01
-2.093871e-01
-2.221612e-01
-2.417541e-01
-2.672604e-01
-2.973871e-01
-3.305428e-01
-3.649484e-01
-3.987642e-01
-4.302240e-01
-4.577657e-01
-4.801488e-01
-4.965496e-01
-5.066261e-01
-5.105493e-01
-5.089978e-01
-5.031173e-01
-4.944455e-01
-4.848096e-01
-4.762006e-01
-4.706325e-01
-4.699961e-01
-4.759179e-01
-4.896334e-01
-5.118849e-01
-5.428523e-01
-5.821220e-01
-6.286972e-01
-6.810491e-01
-7.372073e-01
-7.948814e-01
-8.516085e-01
-9.049154e-01
-9.524854e-01
-9.923182e-01
-1.022870e+00
-1.043163e+00
-1.052856e+00
-1.052270e+00
-1.042365e+00
-1.024677e+00
-1.001208e+00
-9.742890e-01
-9.464208e-01
-9.200988e-01
-8.976429e-01
-8.810394e-01
-8.718076e-01
-8.709019e-01
-8.786543e-01
-8.947603e-01
-9.183081e-01
-9.478463e-01
-9.814844e-01
-1.017019e+00
-1.052075e+00
-1.084261e+00
-1.111318e+00
-1.131270e+00
-1.142550e+00
-1.144110e+00
-1.135499e+00
-1.116902e+00
-1.089148e+00
-1.053670e+00
-1.012427e+00
-9.677990e-01
-9.224437e-01
-8.791377e-01
-8.406042e-01
-8.093394e-01
-7.874488e-01
-7.765053e-01
-7.774398e-01
-7.904736e-01
-8.150986e-01
-8.501064e-01
-8.936649e-01
-9.434354e-01
-9.967222e-01
-1.050644e+00
-1.102316e+00
-1.149031e+00
-1.188430e+00
-1.218647e+00
-1.238427e+00
-1.247200e+00
-1.245111e+00
-1.233002e+00
-1.212351e+00
-1.185168e+00
-1.153854e+00
-1.121038e+00
-1.089406e+00
-1.061516e+00
-1.039634e+00
-1.025589e+00
-1.020654e+00
-1.025469e+00
-1.040008e+00
-1.063586e+00
-1.094904e+00
-1.132143e+00
-1.173077e+00
-1.215208e+00
-1.255929e+00
-1.292677e+00
-1.323094e+00
-1.345176e+00
-1.357403e+00
-1.358836e+00
-1.349190e+00
-1.328856e+00
-1.298886e+00
-1.260938e+00
-1.217179e+00
-1.170156e+00
-1.122643e+00
-1.077472e+00
-1.037353e+00
-1.004705e+00
-9.815026e-01
-9.691415e-01
-9.683530e-01
-9.791539e-01
-1.000847e+00
-1.032068e+00
-1.070877e+00
-1.114888e+00
-1.161425e+00
-1.207691e+00
-1.250959e+00
-1.288737e+00
-1.318931e+00
-1.339980e+00
-1.350949e+00
-1.351584e+00
-1.342323e+00
-1.324253e+00
-1.299035e+00
-1.268784e+00
-1.235928e+00
-1.203044e+00
-1.172692e+00
-1.147249e+00
-1.128756e+00
-1.118789e+00
-1.118359e+00
-1.127847e+00
-1.146983e+00
-1.174865e+00
-1.210022e+00
-1.250510e+00
-1.294037e+00
-1.338115e+00
-1.380210e+00
-1.417905e+00
-1.449048e+00
-1.471885e+00
-1.485168e+00
-1.488231e+00
-1.481023e+00
-1.464111e+00
-1.438623e+00
-1.406169e+00
-1.368720e+00
-1.328460e+00
-1.287635e+00
-1.248387e+00
-1.212606e+00
-1.181801e+00
-1.156995e+00
-1.138668e+00
-1.126733e+00
-1.120562e+00
-1.119053e+00
-1.120740e+00
-1.123924e+00
-1.126827e+00
-1.127747e+00
-1.125208e+00
-1.118086e+00
-1.105705e+00
-1.087896e+00
-1.065017e+00
-1.037922e+00
-1.007897e+00
-9.765616e-01
-9.457461e-01
-9.173633e-01
-8.932778e-01
-8.751870e-01
-8.645194e-01
-8.623519e-01
-8.693486e-01
-8.857198e-01
-9.112029e-01
-9.450630e-01
-9.861168e-01
-1.032777e+00
-1.083120e+00
-1.134970e+00
-1.186003e+00
-1.233855e+00
-1.276243e+00
-1.311080e+00
-1.336586e+00
-1.351388e+00
-1.354606e+00
-1.345912e+00
-1.325560e+00
-1.294396e+00
-1.253814e+00
-1.205696e+00
-1.152304e+00
-1.096163e+00
-1.039916e+00
-9.861715e-01
-9.373533e-01
-8.955598e-01
-8.624375e-01
-8.390826e-01
-8.259741e-01
-8.229455e-01
-8.291988e-01
-8.433594e-01
-8.635694e-01
-8.876126e-01
-9.130633e-01
-9.374476e-01
-9.584073e-01
-9.738570e-01
-9.821215e-01
-9.820476e-01
-9.730786e-01
-9.552876e-01
-9.293661e-01
-8.965693e-01
-8.586235e-01
-8.176041e-01
-7.757946e-01
-7.355370e-01
-6.990835e-01
-6.684577e-01
-6.453328e-01
-6.309319e-01
-6.259557e-01
-6.305413e-01
-6.442530e-01
-6.661069e-01
-6.946258e-01
-7.279228e-01
-7.638071e-01
-7.999079e-01
-8.338091e-01
-8.631886e-01
-8.859560e-01
-9.003809e-01
-9.052030e-01
-8.997177e-01
-8.838295e-01
-8.580680e-01
-8.235649e-01
-7.819916e-01
-7.354611e-01
-6.864005e-01
-6.374004e-01
-5.910529e-01
-5.497860e-01
-5.157070e-01
-4.904637e-01
-4.751347e-01
-4.701569e-01
-4.752954e-01
-4.896604e-01
-5.117677e-01
-5.396401e-01
-5.709407e-01
-6.031309e-01
-6.336405e-01
-6.600418e-01
-6.802138e-01
-6.924863e-01
-6.957530e-01
-6.895437e-01
-6.740505e-01
-6.501074e-01
-6.191230e-01
-5.829760e-01
-5.438801e-01
-5.042307e-01
-4.664440e-01
-4.327985e-01
-4.052885e-01
-3.854968e-01
-3.744943e-01
-3.727710e-01
-3.802047e-01
-3.960666e-01
-4.190662e-01
-4.474310e-01
-4.790164e-01
-5.114390e-01
-5.422247e-01
-5.689637e-01
-5.894620e-01
-6.018820e-01
-6.048618e-01
-5.976067e-01
-5.799443e-01
-5.523393e-01
-5.158664e-01
-4.721423e-01
-4.232216e-01
-3.714662e-01
-3.193961e-01
-2.695331e-01
-2.242456e-01
-1.856057e-01
-1.552643e-01
-1.343531e-01
-1.234192e-01
-1.223980e-01
-1.306257e-01
-1.468912e-01
-1.695222e-01
-1.965013e-01
-2.255997e-01
-2.545232e-01
-2.810569e-01
-3.032028e-01
-3.192991e-01
-3.281166e-01
-3.289247e-01
-3.215239e-01
-3.062440e-01
-2.839076e-01
-2.557651e-01
-2.234048e-01
-1.886463e-01
-1.534238e-01
-1.196655e-01
-8.917699e-02
-6.353150e-02
-4.397519e-02
-3.135074e-02
-2.604509e-02
-2.796501e-02
-3.654293e-02
-5.077341e-02
-6.927790e-02
-9.039379e-02
-1.122818e-01
-1.330451e-01
-1.508521e-01
-1.640569e-01
-1.713075e-01
-1.716361e-01
-1.645242e-01
-1.499357e-01
-1.283175e-01
-1.005660e-01
-6.796247e-02
-3.208532e-02
5.296302e-03
4.233771e-02
7.723623e-02
1.083442e-01
1.342715e-01
1.539714e-01
1.668054e-01
1.725815e-01
1.715635e-01
1.644490e-01
1.523182e-01
1.365558e-01
1.187535e-01
1.005979e-01
8.375499e-02
6.975519e-02
5.989019e-02
5.512645e-02
5.604286e-02
6.279672e-02
7.512045e-02
9.234840e-02
1.134703e-01
1.372059e-01
1.620940e-01
1.865904e-01
2.091672e-01
2.284108e-01
2.431130e-01
2.523504e-01
2.555502e-01
2.525345e-01
2.435426e-01
2.292257e-01
2.106150e-01
1.890630e-01
1.661629e-01
1.436513e-01
1.233005e-01
1.068077e-01
9.568788e-02
9.117657e-02
9.414852e-02
1.050576e-01
1.239025e-01
1.502216e-01
1.831177e-01
2.213111e-01
2.632176e-01
3.070436e-01
3.508934e-01
3.928785e-01
4.312254e-01
4.643739e-01
4.910629e-01
5.103972e-01
5.218939e-01
5.255041e-01
5.216068e-01
5.109782e-01
4.947350e-01
4.742574e-01
4.510985e-01
4.268841e-01
4.032123e-01
3.815576e-01
3.631852e-01
3.490814e-01
3.399026e-01
3.359455e-01
3.371405e-01
3.430677e-01
3.529936e-01
3.659259e-01
3.806839e-01
3.959789e-01
4.105013e-01
4.230102e-01
4.324189e-01
4.378733e-01
4.388170e-01
4.350390e-01
4.266987e-01
4.143254e-01
3.987908e-01
3.812544e-01
3.630873e-01
3.457783e-01
3.308321e-01
3.196649e-01
3.135065e-01
3.133150e-01
3.197101e-01
3.329286e-01
3.528047e-01
3.787775e-01
4.099221e-01
4.450036e-01
4.825483e-01
5.209273e-01
5.584469e-01
5.934429e-01
6.243716e-01
6.498969e-01
6.689667e-01
6.808750e-01
6.853052e-01
6.823508e-01
6.725096e-01
6.566536e-01
6.359732e-01
6.119024e-01
5.860285e-01
5.599946e-01
5.353997e-01
5.137034e-01
4.961390e-01
4.836413e-01
4.767919e-01
4.757867e-01
4.804280e-01
4.901424e-01
5.040248e-01
5.209035e-01
5.394248e-01
5.581477e-01
5.756454e-01
5.906052e-01
6.019208e-01
6.087715e-01
6.106829e-01
6.075631e-01
5.997116e-01
5.877993e-01
5.728210e-01
5.560230e-01
5.388134e-01
5.226632e-01
5.090039e-01
4.991316e-01
4.941222e-01
4.947627e-01
5.015026e-01
5.144276e-01
5.332567e-01
5.573611e-01
5.858040e-01
6.173980e-01
6.507751e-01
6.844660e-01
7.169830e-01
7.469021e-01
7.729413e-01
7.940288e-01
8.093607e-01
8.184430e-01
8.211145e-01
8.175503e-01
8.082444e-01
7.939732e-01
7.757427e-01
7.547256e-01
7.321928e-01
7.094432e-01
6.877374e-01
6.682354e-01
6.519415e-01
6.396562e-01
6.319372e-01
6.290715e-01
6.310609e-01
6.376226e-01
6.482063e-01
6.620275e-01
6.781167e-01
6.953810e-01
7.126747e-01
7.288758e-01
7.429610e-01
7.540758e-01
7.615918e-01
7.651477e-01
7.646705e-01
7.603734e-01
7.527337e-01
7.424507e-01
7.303905e-01
7.175221e-01
7.048503e-01
6.933506e-01
6.839107e-01
6.772785e-01
6.740223e-01
6.745003e-01
6.788441e-01
6.869544e-01
6.985100e-01
7.129882e-01
7.296953e-01
7.478043e-01
7.663983e-01
7.845168e-01
8.012033e-01
8.155535e-01
8.267638e-01
8.341752e-01
8.373134e-01
8.359198e-01
8.299720e-01
8.196911e-01
8.055370e-01
7.881904e-01
7.685244e-01
7.475652e-01
7.264419e-01
7.063282e-01
6.883755e-01
6.736420e-01
6.630222e-01
6.571838e-01
6.565171e-01
6.611035e-01
6.707042e-01
6.847739e-01
7.024958e-01
7.228371e-01
7.446208e-01
7.666080e-01
7.875853e-01
8.064501e-01
8.222861e-01
8.344248e-01
8.424847e-01
8.463886e-01
8.463569e-01
8.428807e-01
8.366783e-01
8.286401e-01
8.197664e-01
8.111021e-01
8.036706e-01
7.984106e-01
7.961171e-01
7.973902e-01
8.025953e-01
8.118359e-01
8.249426e-01
8.414780e-01
8.607573e-01
8.818836e-01
9.037959e-01
9.253262e-01
9.452646e-01
9.624275e-01
9.757259e-01
9.842287e-01
9.872180e-01
9.842334e-01
9.751012e-01
9.599511e-01
9.392172e-01
9.136256e-01
8.841674e-01
8.520586e-01
8.186838e-01
7.855268e-01
7.540864e-01
7.257856e-01
7.018785e-01
6.833647e-01
6.709201e-01
6.648500e-01
6.650694e-01
6.711115e-01
6.821640e-01
6.971287e-01
7.147005e-01
7.334601e-01
7.519746e-01
7.688974e-01
7.830610e-01
7.935550e-01
7.997848e-01
8.015053e-01
7.988315e-01
7.922227e-01
7.824475e-01
7.705280e-01
7.576707e-01
7.451853e-01
7.343976e-01
7.265591e-01
7.227604e-01
7.238532e-01
7.303859e-01
7.425585e-01
7.601990e-01
7.827621e-01
8.093521e-01
8.387655e-01
8.695538e-01
9.001013e-01
9.287160e-01
9.537281e-01
9.735903e-01
9.869740e-01
9.928546e-01
9.905817e-01
9.799274e-01
9.611135e-01
9.348118e-01
9.021192e-01
8.645072e-01
8.237452e-01
7.818024e-01
7.407313e-01
7.025424e-01
6.690769e-01
6.418900e-01
6.221539e-01
6.105872e-01
6.074169e-01
6.123729e-01
6.247155e-01
6.432918e-01
6.666168e-01
6.929730e-01
7.205227e-01
7.474239e-01
7.719440e-01
7.925626e-01
8.080589e-01
8.175766e-01
8.206680e-01
8.173119e-01
8.079106e-01
7.932625e-01
7.745145e-01
7.530935e-01
7.306200e-01
7.088070e-01
6.893486e-01
6.738064e-01
6.635001e-01
6.594125e-01
6.621134e-01
6.717120e-01
6.878366e-01
7.096476e-01
7.358796e-01
7.649130e-01
7.948699e-01
8.237302e-01
8.494602e-01
8.701458e-01
8.841206e-01
8.900819e-01
8.871846e-01
8.751093e-01
8.540974e-01
8.249521e-01
7.890020e-01
7.480286e-01
7.041596e-01
6.597345e-01
6.171505e-01
5.787018e-01
5.464250e-01
5.219626e-01
5.064568e-01
5.004815e-01
5.040153e-01
5.164570e-01
5.366796e-01
5.631183e-01
5.938842e-01
6.268966e-01
6.600239e-01
6.912231e-01
7.186699e-01
7.408696e-01
7.567438e-01
7.656875e-01
7.675941e-01
7.628511e-01
7.523044e-01
7.371980e-01
7.190884e-01
6.997417e-01
6.810150e-01
6.647309e-01
6.525529e-01
6.458684e-01
6.456902e-01
6.525816e-01
6.666120e-01
6.873437e-01
7.138520e-01
7.447748e-01
7.783893e-01
8.127103e-01
8.456062e-01
8.749264e-01
8.986342e-01
9.149383e-01
9.224150e-01
9.201125e-01
9.076304e-01
8.851676e-01
8.535336e-01
8.141197e-01
7.688311e-01
7.199805e-01
6.701493e-01
6.220250e-01
5.782259e-01
5.411273e-01
5.127029e-01
4.943940e-01
4.870180e-01
4.907197e-01
5.049699e-01
5.286075e-01
5.599215e-01
5.967663e-01
6.367028e-01
6.771552e-01
7.155753e-01
7.496032e-01
7.772135e-01
7.968404e-01
8.074712e-01
8.087045e-01
8.007702e-01
7.845081e-01
7.613098e-01
7.330248e-01
7.018359e-01
6.701128e-01
6.402501e-01
6.145032e-01
5.948306e-01
5.827569e-01
5.792650e-01
5.847247e-01
5.988631e-01
6.207786e-01
6.489942e-01
6.815493e-01
7.161216e-01
7.501722e-01
7.811077e-01
8.064477e-01
8.239904e-01
8.319634e-01
8.291512e-01
8.149880e-01
7.896100e-01
7.538612e-01
7.092526e-01
6.578757e-01
6.022764e-01
5.452960e-01
4.898894e-01
4.389350e-01
3.950468e-01
3.604057e-01
3.366206e-01
3.246293e-01
3.246464e-01
3.361597e-01
3.579727e-01
3.882909e-01
4.248419e-01
4.650228e-01
5.060637e-01
5.451996e-01
5.798394e-01
6.077228e-01
6.270576e-01
6.366270e-01
6.358627e-01
6.248772e-01
6.044554e-01
5.760042e-01
5.414635e-01
5.031832e-01
4.637716e-01
4.259257e-01
3.922521e-01
3.650912e-01
3.463571e-01
3.374050e-01
3.389355e-01
3.509439e-01
3.727155e-01
4.028689e-01
4.394406e-01
4.800067e-01
5.218325e-01
5.620408e-01
5.977910e-01
6.264569e-01
6.457948e-01
6.540893e-01
6.502696e-01
6.339858e-01
6.056409e-01
5.663740e-01
5.179965e-01
4.628828e-01
4.038248e-01
3.438579e-01
2.860705e-01
2.334104e-01
1.885005e-01
1.534770e-01
1.298594e-01
1.184627e-01
1.193549e-01
1.318612e-01
1.546143e-01
1.856449e-01
2.225069e-01
2.624298e-01
3.024900e-01
3.397915e-01
3.716467e-01
3.957451e-01
4.103009e-01
4.141675e-01
4.069128e-01
3.888479e-01
3.610076e-01
3.250833e-01
2.833109e-01
2.383225e-01
1.929705e-01
1.501346e-01
1.125267e-01
8.250534e-02
6.191302e-02
5.194877e-02
5.308392e-02
6.502682e-02
8.673764e-02
1.164914e-01
1.519841e-01
1.904750e-01
2.289571e-01
2.643466e-01
2.936806e-01
3.143111e-01
3.240835e-01
3.214854e-01
3.057552e-01
2.769409e-01
2.359048e-01
1.842724e-01
1.243313e-01
5.888692e-02
-8.912733e-03
-7.577293e-02
-1.384543e-01
-1.939696e-01
-2.397633e-01
-2.738624e-01
-2.949906e-01
-3.026388e-01
-2.970884e-01
-2.793876e-01
-2.512835e-01
-2.151142e-01
-1.736672e-01
-1.300119e-01
-8.731368e-02
-4.863979e-02
-1.676857e-02
5.986773e-03
1.792657e-02
1.807447e-02
6.240023e-03
-1.697105e-02
-5.019985e-02
-9.142751e-02
-1.381122e-01
-1.873605e-01
-2.361213e-01
-2.813910e-01
-3.204145e-01
-3.508715e-01
-3.710339e-01
-3.798840e-01
-3.771868e-01
-3.635099e-01
-3.401912e-01
-3.092561e-01
-2.732902e-01
-2.352742e-01
-1.983926e-01
-1.658250e-01
-1.405347e-01
-1.250672e-01
-1.213739e-01
-1.306728e-01
-1.533591e-01
-1.889715e-01
-2.362171e-01
-2.930527e-01
-3.568155e-01
-4.243940e-01
-4.924264e-01
-5.575134e-01
-6.164321e-01
-6.663385e-01
-7.049433e-01
-7.306532e-01
-7.426670e-01
-7.410211e-01
-7.265839e-01
-7.009991e-01
-6.665815e-01
-6.261729e-01
-5.829642e-01
-5.402935e-01
-5.014323e-01
-4.693717e-01
-4.466234e-01
-4.350493e-01
-4.357331e-01
-4.489049e-01
-4.739244e-01
-5.093254e-01
-5.529192e-01
-6.019478e-01
-6.532767e-01
-7.036124e-01
-7.497286e-01
-7.886851e-01
-8.180256e-01
-8.359403e-01
-8.413849e-01
-8.341461e-01
-8.148542e-01
-7.849399e-01
-7.465408e-01
-7.023640e-01
-6.555128e-01
-6.092890e-01
-5.669816e-01
-5.316537e-01
-5.059427e-01
-4.918848e-01
-4.907790e-01
-5.030983e-01
-5.284565e-01
-5.656314e-01
-6.126431e-01
-6.668792e-01
-7.252596e-01
-7.844280e-01
-8.409585e-01
-8.915653e-01
-9.333026e-01
-9.637445e-01
-9.811325e-01
-9.844846e-01
-9.736574e-01
-9.493588e-01
-9.131091e-01
-8.671533e-01
-8.143292e-01
-7.578959e-01
-7.013344e-01
-6.481290e-01
-6.015440e-01
-5.644096e-01
-5.389339e-01
-5.265535e-01
-5.278374e-01
-5.424496e-01
-5.691755e-01
-6.060086e-01
-6.502914e-01
-6.988990e-01
-7.484531e-01
-7.955516e-01
-8.369981e-01
-8.700174e-01
-8.924416e-01
-9.028547e-01
-9.006861e-01
-8.862458e-01
-8.607007e-01
-8.259934e-01
-7.847105e-01
-7.399081e-01
-6.949070e-01
-6.530703e-01
-6.175766e-01
-5.912052e-01
-5.761478e-01
-5.738594e-01
-5.849615e-01
-6.092023e-01
-6.454769e-01
-6.919039e-01
-7.459505e-01
-8.045959e-01
-8.645201e-01
-9.223065e-01
-9.746459e-01
-1.018531e+00
-1.051434e+00
-1.071449e+00
-1.077411e+00
-1.068960e+00
-1.046566e+00
-1.011506e+00
-9.657942e-01
-9.120671e-01
-8.534369e-01
-7.933111e-01
-7.351930e-01
-6.824707e-01
-6.382087e-01
-6.049527e-01
-5.845640e-01
-5.780935e-01
-5.857088e-01
-6.066787e-01
-6.394177e-01
-6.815884e-01
-7.302525e-01
-7.820618e-01
-8.334756e-01
-8.809912e-01
-9.213738e-01
-9.518709e-01
-9.703982e-01
-9.756826e-01
-9.673537e-01
-9.459753e-01
-9.130136e-01
-8.707451e-01
-8.221082e-01
-7.705098e-01
-7.195980e-01
-6.730164e-01
-6.341569e-01
-6.059282e-01
-5.905570e-01
-5.894363e-01
-6.030334e-01
-6.308617e-01
-6.715176e-01
-7.227778e-01
-7.817474e-01
-8.450469e-01
-9.090266e-01
-9.699918e-01
-1.024429e+00
-1.069220e+00
-1.101825e+00
-1.120441e+00
-1.124104e+00
-1.112750e+00
-1.087211e+00
-1.049166e+00
-1.001032e+00
-9.458119e-01
-8.869079e-01
-8.279060e-01
-7.723495e-01
-7.235130e-01
-6.841916e-01
-6.565201e-01
-6.418357e-01
-6.405942e-01
-6.523466e-01
-6.757775e-01
-7.088019e-01
-7.487118e-01
-7.923630e-01
-8.363875e-01
-8.774198e-01
-9.123219e-01
-9.383945e-01
-9.535592e-01
-9.565011e-01
-9.467598e-01
-9.247620e-01
-8.917935e-01
-8.499112e-01
-8.018022e-01
-7.506005e-01
-6.996736e-01
-6.523957e-01
-6.119208e-01
-5.809729e-01
-5.616673e-01
-5.553744e-01
-5.626360e-01
-5.831383e-01
-6.157413e-01
-6.585613e-01
-7.090973e-01
-7.643910e-01
-8.212095e-01
-8.762380e-01
-9.262728e-01
-9.684033e-01
-1.000176e+00
-1.019731e+00
-1.025906e+00
-1.018303e+00
-9.973071e-01
-9.640685e-01
-9.204351e-01
-8.688467e-01
-8.121925e-01
-7.536395e-01
-6.964422e-01
-6.437431e-01
-5.983774e-01
-5.626959e-01
-5.384160e-01
-5.265155e-01
-5.271734e-01
-5.397637e-01
-5.629025e-01
-5.945423e-01
-6.321096e-01
-6.726748e-01
-7.131440e-01
-7.504619e-01
-7.818138e-01
-8.048132e-01
-8.176636e-01
-8.192826e-01
-8.093783e-01
-7.884719e-01
-7.578628e-01
-7.195378e-01
-6.760321e-01
-6.302500e-01
-5.852603e-01
-5.440806e-01
-5.094667e-01
-4.837215e-01
-4.685377e-01
-4.648839e-01
-4.729425e-01
-4.921021e-01
-5.210030e-01
-5.576327e-01
-5.994627e-01
-6.436169e-01
-6.870595e-01
-7.267914e-01
-7.600419e-01
-7.844453e-01
-7.981915e-01
-8.001415e-01
-7.899017e-01
-7.678507e-01
-7.351177e-01
-6.935125e-01
-6.454111e-01
-5.936047e-01
-5.411206e-01
-4.910278e-01
-4.462388e-01
-4.093214e-01
-3.823328e-01
-3.666851e-01
-3.630544e-01
-3.713362e-01
-3.906538e-01
-4.194155e-01
-4.554203e-01
-4.960006e-01
-5.381953e-01
-5.789410e-01
-6.152707e-01
-6.445074e-01
-6.644413e-01
-6.734802e-01
-6.707603e-01
-6.562105e-01
-6.305630e-01
-5.953097e-01
-5.526039e-01
-5.051176e-01
-4.558613e-01
-4.079829e-01
-3.645576e-01
-3.283846e-01
-3.018040e-01
-2.865442e-01
-2.836111e-01
-2.932245e-01
-3.148059e-01
-3.470174e-01
-3.878490e-01
-4.347460e-01
-4.847684e-01
-5.347711e-01
-5.815946e-01
-6.222541e-01
-6.541192e-01
-6.750718e-01
-6.836357e-01
-6.790696e-01
-6.614159e-01
-6.315014e-01
-5.908895e-01
-5.417848e-01
-4.868963e-01
-4.292699e-01
-3.720984e-01
-3.185240e-01
-2.714442e-01
-2.333327e-01
-2.060884e-01
-1.909201e-01
-1.882757e-01
-1.978208e-01
-2.184680e-01
-2.484557e-01
-2.854705e-01
-3.268047e-01
-3.695376e-01
-4.107300e-01
-4.476181e-01
-4.777952e-01
-4.993705e-01
-5.110947e-01
-5.124427e-01
-5.036484e-01
-4.856855e-01
-4.601974e-01
-4.293782e-01
-3.958167e-01
-3.623129e-01
-3.316829e-01
-3.065656e-01
-2.892427e-01
-2.814843e-01
-2.844291e-01
-2.985058e-01
-3.233999e-01
-3.580690e-01
-4.008029e-01
-4.493266e-01
-5.009388e-01
-5.526767e-01
-6.014978e-01
-6.444673e-01
-6.789398e-01
-7.027256e-01
-7.142295e-01
-7.125550e-01
-6.975640e-01
-6.698882e-01
-6.308892e-01
-5.825687e-01
-5.274372e-01
-4.683477e-01
-4.083113e-01
-3.503048e-01
-2.970868e-01
-2.510323e-01
-2.139960e-01
-1.872118e-01
-1.712319e-01
-1.659095e-01
-1.704247e-01
-1.833505e-01
-2.027556e-01
-2.263372e-01
-2.515748e-01
-2.758966e-01
-2.968475e-01
-3.122498e-01
-3.203457e-01
-3.199131e-01
-3.103465e-01
-2.916953e-01
-2.646575e-01
-2.305270e-01
-1.910993e-01
-1.485433e-01
-1.052484e-01
-6.366034e-02
-2.611624e-02
5.309666e-03
2.894125e-02
4.360900e-02
4.872617e-02
4.432840e-02
3.107467e-02
1.020922e-02
-1.651325e-02
-4.693498e-02
-7.862826e-02
-1.090461e-01
-1.356809e-01
-1.562211e-01
-1.686972e-01
-1.716075e-01
-1.640161e-01
-1.456168e-01
-1.167561e-01
-7.841347e-02
-3.213967e-02
2.004462e-02
7.578070e-02
1.325250e-01
1.877123e-01
2.389161e-01
2.839978e-01
3.212338e-01
3.494153e-01
3.679159e-01
3.767221e-01
3.764273e-01
3.681866e-01
3.536385e-01
3.347951e-01
3.139110e-01
2.933371e-01
2.753696e-01
2.621028e-01
2.552942e-01
2.562499e-01
2.657372e-01
2.839309e-01
3.103972e-01
3.441186e-01
3.835589e-01
4.267630e-01
4.714858e-01
5.153382e-01
5.559415e-01
5.910786e-01
6.188338e-01
6.377150e-01
6.467513e-01
6.455616e-01
6.343898e-01
6.141023e-01
5.861483e-01
5.524806e-01
5.154443e-01
4.776375e-01
4.417527e-01
4.104107e-01
3.859946e-01
3.704980e-01
3.653951e-01
3.715426e-01
3.891224e-01
4.176288e-01
4.559019e-01
5.022067e-01
5.543494e-01
6.098222e-01
6.659651e-01
7.201326e-01
7.698544e-01
8.129804e-01
8.478025e-01
8.731483e-01
8.884403e-01
8.937189e-01
8.896274e-01
8.773602e-01
8.585759e-01
8.352824e-01
8.097022e-01
7.841251e-01
7.607615e-01
7.416029e-01
7.283003e-01
7.220651e-01
7.236018e-01
7.330736e-01
7.501050e-01
7.738209e-01
8.029173e-01
8.357592e-01
8.704961e-01
9.051881e-01
9.379326e-01
9.669854e-01
9.908701e-01
1.008471e+00
1.019103e+00
1.022561e+00
1.019137e+00
1.009606e+00
9.951840e-01
9.774502e-01
9.582492e-01
9.395711e-01
9.234222e-01
9.116928e-01
9.060320e-01
9.077371e-01
9.176649e-01
9.361723e-01
9.630892e-01
9.977283e-01
1.038929e+00
1.085135e+00
1.134492e+00
1.184964e+00
1.234463e+00
1.280965e+00
1.322634e+00
1.357921e+00
1.385655e+00
1.405104e+00
1.416015e+00
1.418629e+00
1.413659e+00
1.402248e+00
1.385890e+00
1.366339e+00
1.345493e+00
1.325278e+00
1.307525e+00
1.293857e+00
1.285587e+00
1.283644e+00
1.288510e+00
1.300200e+00
1.318260e+00
1.341805e+00
1.369572e+00
1.400010e+00
1.431368e+00
1.461809e+00
1.489519e+00
1.512821e+00
1.530280e+00
1.540804e+00
1.543724e+00
1.538854e+00
1.526525e+00
1.507581e+00
1.483343e+00
1.455538e+00
1.426191e+00
1.397502e+00
1.371699e+00
1.350893e+00
1.336935e+00
1.331294e+00
1.334957e+00
1.348360e+00
1.371366e+00
1.403274e+00
1.442870e+00
1.488518e+00
1.538263e+00
1.589968e+00
1.641440e+00
1.690567e+00
1.735435e+00
1.774436e+00
1.806345e+00
1.830383e+00
1.846244e+00
1.854098e+00
1.854564e+00
1.848656e+00
1.837708e+00
1.823277e+00
1.807044e+00
1.790699e+00
1.775837e+00
1.763859e+00
1.755892e+00
1.752725e+00
1.754764e+00
1.762017e+00
1.774101e+00
1.790269e+00
1.809467e+00
1.830399e+00
1.851621e+00
1.871632e+00
1.888986e+00
1.902393e+00
1.910821e+00
1.913575e+00
1.910371e+00
1.901365e+00
1.887161e+00
1.868783e+00
1.847610e+00
1.825282e+00
1.803587e+00
1.784335e+00
1.769225e+00
1.759733e+00
1.757004e+00
1.761781e+00
1.774354e+00
1.794545e+00
1.821728e+00
1.854874e+00
1.892619e+00
1.933359e+00
1.975342e+00
2.016776e+00
2.055924e+00
2.091195e+00
2.121226e+00
2.144942e+00
2.161610e+00
2.170862e+00
2.172708e+00
2.167528e+00
2.156032e+00
2.139218e+00
2.118299e+00
2.094635e+00
2.069647e+00
2.044740e+00
2.021228e+00
2.000267e+00
1.982801e+00
1.969519e+00
1.960828e+00
1.956841e+00
1.957382e+00
1.962003e+00
1.970019e+00
1.980552e+00
1.992594e+00
2.005072e+00
2.016921e+00
2.027156e+00
2.034951e+00
2.039695e+00
2.041048e+00
2.038973e+00
2.033740e+00
2.025923e+00
2.016351e+00
2.006061e+00
1.996218e+00
1.988035e+00
1.982682e+00
1.981205e+00
1.984445e+00
1.992974e+00
2.007054e+00
2.026606e+00
2.051207e+00
2.080111e+00
2.112287e+00
2.146477e+00
2.181269e+00
2.215183e+00
2.246751e+00
2.274609e+00
2.297570e+00
2.314694e+00
2.325339e+00
2.329194e+00
2.326291e+00
2.317002e+00
2.302004e+00
2.282245e+00
2.258876e+00
2.233192e+00
2.206557e+00
2.180333e+00
2.155811e+00
2.134148e+00
2.116308e+00
2.103017e+00
2.094723e+00
2.091576e+00
2.093420e+00
2.099802e+00
2.110001e+00
2.123077e+00
2.137923e+00
2.153347e+00
2.168143e+00
2.181182e+00
2.191487e+00
2.198307e+00
2.201177e+00
2.199953e+00
2.194825e+00
2.186306e+00
2.175192e+00
2.162507e+00
2.149421e+00
2.137176e+00
2.126987e+00
2.119968e+00
2.117046e+00
2.118901e+00
2.125919e+00
2.138160e+00
2.155355e+00
2.176920e+00
2.201991e+00
2.229481e+00
2.258141e+00
2.286638e+00
2.313629e+00
2.337842e+00
2.358140e+00
2.373587e+00
2.383491e+00
2.387444e+00
2.385332e+00
2.377333e+00
2.363903e+00
2.345739e+00
2.323743e+00
2.298976e+00
2.272608e+00
2.245872e+00
2.220009e+00
2.196218e+00
2.175603e+00
2.159112e+00
2.147491e+00
2.141233e+00
2.140545e+00
2.145320e+00
2.155139e+00
2.169280e+00
2.186761e+00
2.206394e+00
2.226854e+00
2.246774e+00
2.264831e+00
2.279844e+00
2.290858e+00
2.297209e+00
2.298576e+00
2.295002e+00
2.286887e+00
2.274965e+00
2.260247e+00
2.243959e+00
2.227457e+00
2.212135e+00
2.199335e+00
2.190250e+00
2.185844e+00
2.186782e+00
2.193381e+00
2.205586e+00
2.222969e+00
2.244751e+00
2.269854e+00
2.296960e+00
2.324595e+00
2.351216e+00
2.375307e+00
2.395463e+00
2.410477e+00
2.419410e+00
2.421641e+00
2.416899e+00
2.405276e+00
2.387220e+00
2.363505e+00
2.335191e+00
2.303567e+00
2.270086e+00
2.236280e+00
2.203676e+00
2.173710e+00
2.147633e+00
2.126430e+00
2.110762e+00
2.100917e+00
2.096800e+00
2.097939e+00
2.103532e+00
2.112502e+00
2.123584e+00
2.135414e+00
2.146628e+00
2.155960e+00
2.162331e+00
2.164918e+00
2.163207e+00
2.157020e+00
2.146517e+00
2.132174e+00
2.114743e+00
2.095195e+00
2.074649e+00
2.054297e+00
2.035325e+00
2.018832e+00
2.005759e+00
1.996819e+00
1.992449e+00
1.992775e+00
1.997588e+00
2.006357e+00
2.018245e+00
2.032160e+00
2.046808e+00
2.060772e+00
2.072593e+00
2.080858e+00
2.084287e+00
2.081811e+00
2.072644e+00
2.056336e+00
2.032803e+00
2.002348e+00
1.965650e+00
1.923738e+00
1.877951e+00
1.829867e+00
1.781234e+00
1.733870e+00
1.689561e+00
1.649959e+00
1.616473e+00
1.590182e+00
1.571765e+00
1.561453e+00
1.559017e+00
1.563780e+00
1.574661e+00
1.590246e+00
1.608871e+00
1.628733e+00
1.648001e+00
1.664933e+00
1.677988e+00
1.685922e+00
1.687869e+00
1.683392e+00
1.672503e+00
1.655659e+00
1.633721e+00
1.607903e+00
1.579678e+00
1.550690e+00
1.522639e+00
1.497168e+00
1.475748e+00
1.459579e+00
1.449499e+00
1.445924e+00
1.448817e+00
1.457681e+00
1.471590e+00
1.489248e+00
1.509067e+00
1.529265e+00
1.547984e+00
1.563400e+00
1.573841e+00
1.577893e+00
1.574490e+00
1.562981e+00
1.543174e+00
1.515354e+00
1.480271e+00
1.439105e+00
1.393398e+00
1.344977e+00
1.295840e+00
1.248042e+00
1.203567e+00
1.164201e+00
1.131422e+00
1.106300e+00
1.089438e+00
1.080932e+00
1.080369e+00
1.086867e+00
1.099123e+00
1.115511e+00
1.134174e+00
1.153150e+00
1.170492e+00
1.184389e+00
1.193284e+00
1.195970e+00
1.191666e+00
1.180065e+00
1.161360e+00
1.136229e+00
1.105800e+00
1.071584e+00
1.035384e+00
9.991814e-01
9.650086e-01
9.348130e-01
9.103218e-01
8.929185e-01
8.835412e-01
8.826118e-01
8.899983e-01
9.050160e-01
9.264628e-01
9.526879e-01
9.816872e-01
1.011221e+00
1.038947e+00
1.062560e+00
1.079932e+00
1.089246e+00
1.089110e+00
1.078650e+00
1.057575e+00
1.026202e+00
9.854517e-01
9.368050e-01
8.822250e-01
8.240461e-01
7.648380e-01
7.072512e-01
6.538547e-01
6.069771e-01
5.685630e-01
5.400559e-01
5.223133e-01
5.155623e-01
5.193940e-01
5.327974e-01
5.542288e-01
5.817123e-01
6.129661e-01
6.455465e-01
6.770042e-01
7.050398e-01
7.276514e-01
7.432625e-01
7.508215e-01
7.498678e-01
7.405582e-01
7.236532e-01
7.004636e-01
6.727596e-01
6.426476e-01
6.124220e-01
5.844008e-01
5.607570e-01
5.433585e-01
5.336282e-01
5.324364e-01
5.400324e-01
5.560222e-01
5.793907e-01
6.085684e-01
6.415358e-01
6.759578e-01
7.093385e-01
7.391877e-01
7.631858e-01
7.793395e-01
7.861158e-01
7.825473e-01
7.683009e-01
7.437048e-01
7.097340e-01
6.679532e-01
6.204207e-01
5.695595e-01
5.180035e-01
4.684284e-01
4.233795e-01
3.851082e-01
3.554300e-01
3.356140e-01
3.263117e-01
3.275301e-01
3.386484e-01
3.584760e-01
3.853458e-01
4.172353e-01
4.519062e-01
4.870550e-01
5.204654e-01
5.501546e-01
5.745051e-01
5.923740e-01
6.031729e-01
6.069106e-01
6.041967e-01
5.962023e-01
5.845800e-01
5.713467e-01
5.587356e-01
5.490270e-01
5.443681e-01
5.465959e-01
5.570773e-01
5.765788e-01
6.051797e-01
6.422364e-01
6.864021e-01
7.357014e-01
7.876525e-01
8.394287e-01
8.880438e-01
9.305482e-01
9.642202e-01
9.867398e-01
9.963333e-01
9.918826e-01
9.729943e-01
9.400266e-01
8.940738e-01
8.369112e-01
7.709021e-01
6.988729e-01
6.239619e-01
5.494503e-01
4.785831e-01
4.143926e-01
3.595338e-01
3.161422e-01
2.857252e-01
2.690906e-01
2.663195e-01
2.767798e-01
2.991813e-01
3.316637e-01
3.719119e-01
4.172916e-01
4.649961e-01
5.121992e-01
5.562071e-01
5.946030e-01
6.253780e-01
6.470417e-01
6.587051e-01
6.601307e-01
6.517462e-01
6.346184e-01
6.103874e-01
5.811639e-01
5.493924e-01
5.176893e-01
4.886646e-01
4.647402e-01
4.479791e-01
4.399369e-01
4.415495e-01
4.530639e-01
4.740165e-01
5.032604e-01
5.390376e-01
5.790908e-01
6.208077e-01
6.613886e-01
6.980278e-01
7.280981e-01
7.493280e-01
7.599591e-01
7.588729e-01
7.456776e-01
7.207469e-01
6.852072e-01
6.408749e-01
5.901455e-01
5.358447e-01
4.810493e-01
4.288908e-01
3.823556e-01
3.440948e-01
3.162569e-01
3.003564e-01
2.971850e-01
3.067704e-01
3.283844e-01
3.605983e-01
4.013784e-01
4.482179e-01
4.982936e-01
5.486412e-01
5.963376e-01
6.386824e-01
6.733663e-01
6.986183e-01
7.133198e-01
7.170783e-01
7.102542e-01
6.939386e-01
6.698815e-01
6.403763e-01
6.081066e-01
5.759652e-01
5.468573e-01
5.235004e-01
5.082339e-01
5.028536e-01
5.084813e-01
5.254810e-01
5.534263e-01
5.911214e-01
6.366732e-01
6.876098e-01
7.410356e-01
7.938152e-01
8.427734e-01
8.849010e-01
9.175522e-01
9.386216e-01
9.466889e-01
9.411177e-01
9.221031e-01
8.906624e-01
8.485708e-01
7.982474e-01
7.425998e-01
6.848402e-01
6.282841e-01
5.761468e-01
5.313489e-01
4.963440e-01
4.729787e-01
4.623919e-01
4.649601e-01
4.802878e-01
5.072445e-01
5.440414e-01
5.883451e-01
6.374198e-01
6.882920e-01
7.379296e-01
7.834263e-01
8.221818e-01
8.520655e-01
8.715541e-01
8.798306e-01
8.768394e-01
8.632893e-01
8.406066e-01
8.108385e-01
7.765153e-01
7.404799e-01
7.056945e-01
6.750392e-01
6.511145e-01
6.360623e-01
6.314173e-01
6.379992e-01
6.558533e-01
6.842423e-01
7.216900e-01
7.660725e-01
8.147532e-01
8.647504e-01
9.129301e-01
9.562107e-01
9.917683e-01
1.017228e+00
1.030828e+00
1.031547e+00
1.019176e+00
9.943434e-01
9.584732e-01
9.136987e-01
8.627234e-01
8.086495e-01
7.547827e-01
7.044268e-01
6.606808e-01
6.262505e-01
6.032864e-01
5.932561e-01
5.968613e-01
6.140007e-01
6.437822e-01
6.845817e-01
7.341440e-01
7.897202e-01
8.482330e-01
9.064617e-01
9.612371e-01
1.009636e+00
1.049161e+00
1.077901e+00
1.094651e+00
1.098992e+00
1.091312e+00
1.072778e+00
1.045256e+00
1.011186e+00
9.734104e-01
9.349874e-01
8.989844e-01
8.682712e-01
8.453252e-01
8.320622e-01
8.297031e-01
8.386858e-01
8.586306e-01
8.883588e-01
9.259657e-01
9.689427e-01
1.014340e+00
1.058965e+00
1.099591e+00
1.133190e+00
1.157137e+00
1.169408e+00
1.168730e+00
1.154677e+00
1.127717e+00
1.089186e+00
1.041204e+00
9.865424e-01
9.284414e-01
8.704066e-01
8.159864e-01
7.685517e-01
7.310879e-01
7.060132e-01
6.950340e-01
6.990444e-01
7.180757e-01
7.512974e-01
7.970683e-01
8.530340e-01
9.162650e-01
9.834281e-01
1.050982e+00
1.115386e+00
1.173316e+00
1.221865e+00
1.258725e+00
1.282339e+00
1.291994e+00
1.287875e+00
1.271050e+00
1.243400e+00
1.207494e+00
1.166420e+00
1.123583e+00
1.082479e+00
1.046471e+00
1.018565e+00
1.001220e+00
9.961806e-01
1.004363e+00
1.025795e+00
1.059613e+00
1.104116e+00
1.156876e+00
1.214903e+00
1.274831e+00
1.333147e+00
1.386421e+00
1.431532e+00
1.465878e+00
1.487551e+00
1.495461e+00
1.489409e+00
1.470095e+00
1.439069e+00
1.398629e+00
1.351667e+00
1.301488e+00
1.251603e+00
1.205512e+00
1.166485e+00
1.137361e+00
1.120375e+00
1.117009e+00
1.127905e+00
1.152813e+00
1.190610e+00
1.239354e+00
1.296408e+00
1.358597e+00
1.422400e+00
1.484169e+00
1.540359e+00
1.587753e+00
1.623664e+00
1.646117e+00
1.653972e+00
1.647002e+00
1.625908e+00
1.592272e+00
1.548462e+00
1.497478e+00
1.442765e+00
1.387999e+00
1.336857e+00
1.292784e+00
1.258783e+00
1.237214e+00
1.229651e+00
1.236775e+00
1.258334e+00
1.293159e+00
1.339248e+00
1.393899e+00
1.453895e+00
1.515726e+00
1.575822e+00
1.630799e+00
1.677677e+00
1.714081e+00
1.738380e+00
1.749786e+00
1.748379e+00
1.735079e+00
1.711556e+00
1.680098e+00
1.643446e+00
1.604600e+00
1.566630e+00
1.532486e+00
1.504818e+00
1.485827e+00
1.477139e+00
1.479716e+00
1.493802e+00
1.518912e+00
1.553862e+00
1.596844e+00
1.645532e+00
1.697231e+00
1.749046e+00
1.798069e+00
1.841569e+00
1.877177e+00
1.903045e+00
1.917974e+00
1.921494e+00
1.913903e+00
1.896244e+00
1.870241e+00
1.838184e+00
1.802787e+00
1.767012e+00
1.733873e+00
1.706242e+00
1.686654e+00
1.677124e+00
1.679003e+00
1.692865e+00
1.718451e+00
1.754669e+00
1.799651e+00
1.850871e+00
1.905308e+00
1.959646e+00
2.010506e+00
2.054663e+00
2.089275e+00
2.112072e+00
2.121508e+00
2.116869e+00
2.098324e+00
2.066917e+00
2.024503e+00
1.973639e+00
1.917426e+00
1.859324e+00
1.802940e+00
1.751813e+00
1.709196e+00
1.677861e+00
1.659925e+00
1.656712e+00
1.668672e+00
1.695348e+00
1.735399e+00
1.786687e+00
1.846405e+00
1.911262e+00
1.977687e+00
2.042060e+00
2.100943e+00
2.151298e+00
2.190686e+00
2.217417e+00
2.230657e+00
2.230473e+00
2.217822e+00
2.194477e+00
2.162899e+00
2.126066e+00
2.087273e+00
2.049905e+00
2.017215e+00
1.992108e+00
1.976944e+00
1.973384e+00
1.982276e+00
2.003598e+00
2.036457e+00
2.079158e+00
2.129314e+00
2.184015e+00
2.240027e+00
2.294013e+00
2.342754e+00
2.383365e+00
2.413482e+00
2.431414e+00
2.436245e+00
2.427897e+00
2.407123e+00
2.375464e+00
2.335144e+00
2.288936e+00
2.239986e+00
2.191624e+00
2.147156e+00
2.109668e+00
2.081830e+00
2.065733e+00
2.062756e+00
2.073480e+00
2.097653e+00
2.134207e+00
2.181331e+00
2.236591e+00
2.297093e+00
2.359672e+00
2.421094e+00
2.478266e+00
2.528430e+00
2.569334e+00
2.599366e+00
2.617649e+00
2.624086e+00
2.619353e+00
2.604842e+00
2.582562e+00
2.554996e+00
2.524937e+00
2.495298e+00
2.468926e+00
2.448408e+00
2.435905e+00
2.433002e+00
2.440600e+00
2.458842e+00
2.487102e+00
2.524016e+00
2.567568e+00
2.615225e+00
2.664104e+00
2.711170e+00
2.753436e+00
2.788165e+00
2.813052e+00
2.826382e+00
2.827145e+00
2.815106e+00
2.790834e+00
2.755670e+00
2.711652e+00
2.661395e+00
2.607931e+00
2.554532e+00
2.504505e+00
2.461001e+00
2.426815e+00
2.404224e+00
2.394843e+00
2.399526e+00
2.418313e+00
2.450432e+00
2.494342e+00
2.547837e+00
2.608179e+00
2.672274e+00
2.736859e+00
2.798704e+00
2.854803e+00
2.902553e+00
2.939900e+00
2.965455e+00
2.978570e+00
2.979359e+00
2.968685e+00
2.948091e+00
2.919696e+00
2.886053e+00
2.849979e+00
2.814375e+00
2.782038e+00
2.755481e+00
2.736767e+00
2.727374e+00
2.728104e+00
2.739026e+00
2.759480e+00
2.788129e+00
2.823062e+00
2.861929e+00
2.902113e+00
2.940910e+00
2.975714e+00
3.004185e+00
3.024405e+00
3.034996e+00
3.035205e+00
3.024960e+00
3.004871e+00
2.976195e+00
2.940765e+00
2.900876e+00
2.859143e+00
2.818345e+00
2.781247e+00
2.750437e+00
2.728154e+00
2.716150e+00
2.715573e+00
2.726886e+00
2.749836e+00
2.783469e+00
2.826189e+00
2.875866e+00
2.929975e+00
2.985765e+00
3.040432e+00
3.091296e+00
3.135963e+00
3.172467e+00
3.199379e+00
3.215890e+00
3.221840e+00
3.217723e+00
3.204641e+00
3.184224e+00
3.158517e+00
3.129842e+00
3.100645e+00
3.073327e+00
3.050093e+00
3.032799e+00
3.022835e+00
3.021031e+00
3.027605e+00
3.042158e+00
3.063707e+00
3.090765e+00
3.121449e+00
3.153619e+00
3.185025e+00
3.213461e+00
3.236911e+00
3.253678e+00
3.262495e+00
3.262611e+00
3.253838e+00
3.236579e+00
3.211806e+00
3.181014e+00
3.146133e+00
3.109415e+00
3.073294e+00
3.040239e+00
3.012592e+00
2.992421e+00
2.981381e+00
2.980605e+00
2.990617e+00
3.011295e+00
3.041866e+00
3.080955e+00
3.126665e+00
3.176702e+00
3.228522e+00
3.279490e+00
3.327053e+00
3.368895e+00
3.403076e+00
3.428151e+00
3.443248e+00
3.448114e+00
3.443112e+00
3.429189e+00
3.407798e+00
3.380793e+00
3.350297e+00
3.318562e+00
3.287824e+00
3.260159e+00
3.237360e+00
3.220831e+00
3.211507e+00
3.209808e+00
3.215623e+00
3.228325e+00
3.246829e+00
3.269663e+00
3.295070e+00
3.321122e+00
3.345844e+00
3.367329e+00
3.383866e+00
3.394041e+00
3.396833e+00
3.391693e+00
3.378587e+00
3.358019e+00
3.331016e+00
3.299077e+00
3.264093e+00
3.228229e+00
3.193790e+00
3.163075e+00
3.138223e+00
3.121071e+00
3.113030e+00
3.114988e+00
3.127247e+00
3.149500e+00
3.180850e+00
3.219873e+00
3.264705e+00
3.313172e+00
3.362922e+00
3.411577e+00
3.456874e+00
3.496793e+00
3.529676e+00
3.554310e+00
3.569989e+00
3.576537e+00
3.574310e+00
3.564153e+00
3.547335e+00
3.525459e+00
3.500348e+00
3.473927e+00
3.448100e+00
3.424628e+00
3.405026e+00
3.390476e+00
3.381761e+00
3.379226e+00
3.382773e+00
3.391877e+00
3.405631e+00
3.422819e+00
3.441997e+00
3.461589e+00
3.479993e+00
3.495677e+00
3.507281e+00
3.513708e+00
3.514197e+00
3.508391e+00
3.496368e+00
3.478655e+00
3.456208e+00
3.430354e+00
3.402711e+00
3.375084e+00
3.349338e+00
3.327271e+00
3.310486e+00
3.300282e+00
3.297554e+00
3.302735e+00
3.315755e+00
3.336052e+00
3.362605e+00
3.394002e+00
3.428531e+00
3.464294e+00
3.499319e+00
3.531677e+00
3.559596e+00
3.581556e+00
3.596375e+00
3.603270e+00
3.601903e+00
3.592391e+00
3.575304e+00
3.551626e+00
3.522692e+00
3.490105e+00
3.455633e+00
3.421099e+00
3.388268e+00
3.358734e+00
3.333831e+00
3.314551e+00
3.301493e+00
3.294837e+00
3.294340e+00
3.299367e+00
3.308939e+00
3.321803e+00
3.336521e+00
3.351562e+00
3.365399e+00
3.376611e+00
3.383972e+00
3.386534e+00
3.383694e+00
3.375243e+00
3.361390e+00
3.342756e+00
3.320348e+00
3.295492e+00
3.269758e+00
3.244851e+00
3.222500e+00
3.204339e+00
3.191791e+00
3.185970e+00
3.187593e+00
3.196928e+00
3.213763e+00
3.237415e+00
3.266771e+00
3.300350e+00
3.336404e+00
3.373021e+00
3.408247e+00
3.440197e+00
3.467171e+00
3.487748e+00
3.500865e+00
3.505879e+00
3.502595e+00
3.491275e+00
3.472616e+00
3.447699e+00
3.417919e+00
3.384891e+00
3.350353e+00
3.316062e+00
3.283690e+00
3.254738e+00
3.230450e+00
3.211760e+00
3.199241e+00
3.193089e+00
3.193120e+00
3.198787e+00
3.209222e+00
3.223295e+00
3.239681e+00
3.256945e+00
3.273630e+00
3.288346e+00
3.299863e+00
3.307192e+00
3.309656e+00
3.306942e+00
3.299131e+00
3.286698e+00
3.270485e+00
3.251641e+00
3.231546e+00
3.211704e+00
3.193641e+00
3.178791e+00
3.168396e+00
3.163421e+00
3.164488e+00
3.171837e+00
3.185317e+00
3.204396e+00
3.228203e+00
3.255588e+00
3.285194e+00
3.315544e+00
3.345125e+00
3.372473e+00
3.396253e+00
3.415327e+00
3.428811e+00
3.436116e+00
3.436974e+00
3.431448e+00
3.419913e+00
3.403031e+00
3.381706e+00
3.357019e+00
3.330171e+00
3.302407e+00
3.274955e+00
3.248962e+00
3.225440e+00
3.205216e+00
3.188898e+00
3.176838e+00
3.169119e+00
3.165549e+00
3.165667e+00
3.168773e+00
3.173966e+00
3.180207e+00
3.186381e+00
3.191382e+00
3.194194e+00
3.193969e+00
3.190097e+00
3.182267e+00
3.170491e+00
3.155119e+00
3.136816e+00
3.116512e+00
3.095341e+00
3.074556e+00
3.055437e+00
3.039199e+00
3.026909e+00
3.019407e+00
3.017246e+00
3.020654e+00
3.029511e+00
3.043352e+00
3.061393e+00
3.082576e+00
3.105625e+00
3.129122e+00
3.151584e+00
3.171546e+00
3.187637e+00
3.198661e+00
3.203655e+00
3.201948e+00
3.193198e+00
3.177404e+00
3.154910e+00
3.126373e+00
3.092724e+00
3.055109e+00
3.014828e+00
2.973254e+00
2.931773e+00
2.891702e+00
2.854236e+00
2.820380e+00
2.790908e+00
2.766319e+00
2.746821e+00
2.732316e+00
2.722415e+00
2.716459e+00
2.713565e+00
2.712680e+00
2.712644e+00
2.712272e+00
2.710426e+00
2.706098e+00
2.698477e+00
2.687008e+00
2.671432e+00
2.651803e+00
2.628484e+00
2.602121e+00
2.573592e+00
2.543949e+00
2.514346e+00
2.485955e+00
2.459898e+00
2.437165e+00
2.418552e+00
2.404610e+00
2.395602e+00
2.391484e+00
2.391909e+00
2.396241e+00
2.403596e+00
2.412896e+00
2.422929e+00
2.432420e+00
2.440108e+00
2.444813e+00
2.445509e+00
2.441377e+00
2.431855e+00
2.416665e+00
2.395830e+00
2.369666e+00
2.338768e+00
2.303978e+00
2.266346e+00
2.227077e+00
2.187476e+00
2.148883e+00
2.112595e+00
2.079798e+00
2.051487e+00
2.028406e+00
2.010993e+00
1.999355e+00
1.993256e+00
1.992140e+00
1.995169e+00
2.001283e+00
2.009276e+00
2.017883e+00
2.025864e+00
2.032093e+00
2.035633e+00
2.035804e+00
2.032219e+00
2.024810e+00
2.013822e+00
1.999790e+00
1.983495e+00
1.965907e+00
1.948115e+00
1.931252e+00
1.916420e+00
1.904608e+00
1.896622e+00
1.893025e+00
1.894088e+00
1.899764e+00
1.909679e+00
1.923150e+00
1.939224e+00
1.956726e+00
1.974332e+00
1.990648e+00
2.004286e+00
2.013956e+00
2.018539e+00
2.017160e+00
2.009247e+00
1.994574e+00
1.973279e+00
1.945871e+00
1.913209e+00
1.876469e+00
1.837080e+00
1.796657e+00
1.756908e+00
1.719541e+00
1.686159e+00
1.658158e+00
1.636639e+00
1.622335e+00
1.615558e+00
1.616185e+00
1.623663e+00
1.637053e+00
1.655091e+00
1.676275e+00
1.698967e+00
1.721496e+00
1.742266e+00
1.759857e+00
1.773108e+00
1.781183e+00
1.783615e+00
1.780320e+00
1.771592e+00
1.758077e+00
1.740726e+00
1.720731e+00
1.699461e+00
1.678371e+00
1.658918e+00
1.642470e+00
1.630208e+00
1.623051e+00
1.621579e+00
1.625991e+00
1.636073e+00
1.651208e+00
1.670403e+00
1.692343e+00
1.715466e+00
1.738059e+00
1.758355e+00
1.774645e+00
1.785380e+00
1.789270e+00
1.785365e+00
1.773118e+00
1.752426e+00
1.723646e+00
1.687582e+00
1.645456e+00
1.598843e+00
1.549594e+00
1.499734e+00
1.451339e+00
1.406420e+00
1.366790e+00
1.333955e+00
1.309016e+00
1.292603e+00
1.284839e+00
1.285336e+00
1.293227e+00
1.307224e+00
1.325708e+00
1.346829e+00
1.368627e+00
1.389150e+00
1.406575e+00
1.419321e+00
1.426140e+00
1.426193e+00
1.419094e+00
1.404933e+00
1.384263e+00
1.358066e+00
1.327686e+00
1.294744e+00
1.261029e+00
1.228378e+00
1.198553e+00
1.173119e+00
1.153333e+00
1.140064e+00
1.133732e+00
1.134282e+00
1.141189e+00
1.153495e+00
1.169866e+00
1.188679e+00
1.208118e+00
1.226283e+00
1.241312e+00
1.251492e+00
1.255371e+00
1.251855e+00
1.240281e+00
1.220470e+00
1.192745e+00
1.157926e+00
1.117286e+00
1.072478e+00
1.025434e+00
9.782464e-01
9.330242e-01
8.917565e-01
8.561763e-01
8.276445e-01
8.070612e-01
7.948111e-01
7.907457e-01
7.942010e-01
8.040496e-01
8.187805e-01
8.366018e-01
8.555588e-01
8.736609e-01
8.890085e-01
8.999138e-01
9.050062e-01
9.033183e-01
8.943468e-01
8.780851e-01
8.550256e-01
8.261323e-01
7.927826e-01
7.566815e-01
7.197520e-01
6.840080e-01
6.514160e-01
6.237569e-01
6.024967e-01
5.886762e-01
5.828293e-01
5.849357e-01
5.944104e-01
6.101327e-01
6.305097e-01
6.535722e-01
6.770949e-01
6.987356e-01
7.161837e-01
7.273102e-01
7.303098e-01
7.238260e-01
7.070508e-01
6.797920e-01
6.425026e-01
5.962698e-01
5.427634e-01
4.841457e-01
4.229464e-01
3.619123e-01
3.038381e-01
2.513935e-01
2.069557e-01
1.724628e-01
1.492962e-01
1.382005e-01
1.392463e-01
1.518347e-01
1.747441e-01
2.062117e-01
2.440451e-01
2.857559e-01
3.287072e-01
3.702679e-01
4.079640e-01
4.396216e-01
4.634909e-01
4.783470e-01
4.835589e-01
4.791254e-01
4.656723e-01
4.444123e-01
4.170672e-01
3.857563e-01
3.528561e-01
3.208401e-01
2.921093e-01
2.688247e-01
2.527569e-01
2.451618e-01
2.466934e-01
2.573575e-01
2.765102e-01
3.028990e-01
3.347444e-01
3.698556e-01
4.057720e-01
4.399244e-01
4.698031e-01
4.931237e-01
5.079803e-01
5.129748e-01
5.073130e-01
4.908624e-01
4.641654e-01
4.284085e-01
3.853494e-01
3.372071e-01
2.865231e-01
2.360025e-01
1.883451e-01
1.460791e-01
1.114062e-01
8.606906e-02
7.124765e-02
6.749121e-02
7.468853e-02
9.207785e-02
1.182955e-01
1.514608e-01
1.892921e-01
2.292492e-01
2.686925e-01
3.050515e-01
3.359904e-01
3.595615e-01
3.743352e-01
3.794967e-01
3.749032e-01
3.610969e-01
3.392728e-01
3.112018e-01
2.791154e-01
2.455567e-01
2.132075e-01
1.847029e-01
1.624468e-01
1.484395e-01
1.441335e-01
1.503262e-01
1.670977e-01
1.937990e-01
2.290883e-01
2.710133e-01
3.171329e-01
3.646708e-01
4.106917e-01
4.522901e-01
4.867799e-01
5.118744e-01
5.258428e-01
5.276326e-01
5.169489e-01
4.942824e-01
4.608857e-01
4.186982e-01
3.702255e-01
3.183824e-01
2.663091e-01
2.171744e-01
1.739776e-01
1.393640e-01
1.154641e-01
1.037674e-01
1.050377e-01
1.192740e-01
1.457177e-01
1.829048e-01
2.287577e-01
2.807119e-01
3.358693e-01
3.911709e-01
4.435796e-01
4.902636e-01
5.287697e-01
5.571764e-01
5.742146e-01
5.793503e-01
5.728189e-01
5.556111e-01
5.294080e-01
4.964707e-01
4.594908e-01
4.214103e-01
3.852237e-01
3.537743e-01
3.295603e-01
3.145627e-01
3.101099e-01
3.167865e-01
3.343938e-01
3.619622e-01
3.978145e-01
4.396755e-01
4.848189e-01
5.302452e-01
5.728784e-01
6.097700e-01
6.382977e-01
6.563449e-01
6.624471e-01
6.558946e-01
6.367842e-01
6.060141e-01
5.652266e-01
5.167006e-01
4.632060e-01
4.078291e-01
3.537827e-01
3.042114e-01
2.620039e-01
2.296228e-01
2.089606e-01
2.012307e-01
2.068983e-01
2.256544e-01
2.564361e-01
2.974887e-01
3.464689e-01
4.005821e-01
4.567487e-01
5.117897e-01
5.626230e-01
6.064584e-01
6.409786e-01
6.644924e-01
6.760501e-01
6.755084e-01
6.635413e-01
6.415942e-01
6.117838e-01
5.767513e-01
5.394789e-01
5.030826e-01
4.705949e-01
4.447537e-01
4.278112e-01
4.213765e-01
4.263031e-01
4.426285e-01
4.695707e-01
5.055793e-01
5.484386e-01
5.954152e-01
6.434410e-01
6.893203e-01
7.299497e-01
7.625342e-01
7.847852e-01
7.950857e-01
7.926079e-01
7.773757e-01
7.502665e-01
7.129557e-01
6.678069e-01
6.177199e-01
5.659465e-01
5.158873e-01
4.708827e-01
4.340102e-01
4.079002e-01
3.945802e-01
3.953564e-01
4.107391e-01
4.404149e-01
4.832671e-01
5.374407e-01
6.004501e-01
6.693211e-01
7.407615e-01
8.113519e-01
8.777468e-01
9.368747e-01
9.861263e-01
1.023516e+00
1.047810e+00
1.058597e+00
1.056321e+00
1.042241e+00
1.018349e+00
9.872354e-01
9.519152e-01
9.156304e-01
8.816356e-01
8.529846e-01
8.323290e-01
8.217438e-01
8.225907e-01
8.354285e-01
8.599774e-01
8.951380e-01
9.390653e-01
9.892911e-01
1.042890e+00
1.096674e+00
1.147414e+00
1.192053e+00
1.227926e+00
1.252938e+00
1.265715e+00
1.265696e+00
1.253170e+00
1.229254e+00
1.195813e+00
1.155330e+00
1.110746e+00
1.065266e+00
1.022160e+00
9.845570e-01
9.552592e-01
9.365689e-01
9.301530e-01
9.369441e-01
9.570862e-01
9.899290e-01
1.034069e+00
1.087438e+00
1.147424e+00
1.211036e+00
1.275080e+00
1.336357e+00
1.391861e+00
1.438970e+00
1.475610e+00
1.500394e+00
1.512705e+00
1.512742e+00
1.501498e+00
1.480696e+00
1.452670e+00
1.420216e+00
1.386403e+00
1.354379e+00
1.327164e+00
1.307452e+00
1.297435e+00
1.298657e+00
1.311911e+00
1.337181e+00
1.373641e+00
1.419701e+00
1.473112e+00
1.531105e+00
1.590569e+00
1.648256e+00
1.700992e+00
1.745888e+00
1.780533e+00
1.803152e+00
1.812723e+00
1.809040e+00
1.792724e+00
1.765173e+00
1.728468e+00
1.685242e+00
1.638510e+00
1.591490e+00
1.547412e+00
1.509328e+00
1.479933e+00
1.461412e+00
1.455307e+00
1.462431e+00
1.482813e+00
1.515697e+00
1.559582e+00
1.612305e+00
1.671170e+00
1.733107e+00
1.794860e+00
1.853192e+00
1.905091e+00
1.947966e+00
1.979824e+00
1.999402e+00
2.006255e+00
2.000786e+00
1.984220e+00
1.958518e+00
1.926247e+00
1.890402e+00
1.854200e+00
1.820861e+00
1.793383e+00
1.774328e+00
1.765645e+00
1.768518e+00
1.783285e+00
1.809399e+00
1.845465e+00
1.889331e+00
1.938232e+00
1.988981e+00
2.038192e+00
2.082510e+00
2.118851e+00
2.144617e+00
2.157874e+00
2.157492e+00
2.143218e+00
2.115698e+00
2.076426e+00
2.027649e+00
1.972220e+00
1.913415e+00
1.854729e+00
1.799659e+00
1.751497e+00
1.713123e+00
1.686838e+00
1.674222e+00
1.676042e+00
1.692207e+00
1.721773e+00
1.763007e+00
1.813489e+00
1.870267e+00
1.930035e+00
1.989341e+00
2.044799e+00
2.093305e+00
2.132229e+00
2.159582e+00
2.174140e+00
2.175519e+00
2.164189e+00
2.141435e+00
2.109267e+00
2.070276e+00
2.027463e+00
1.984038e+00
1.943204e+00
1.907954e+00
1.880867e+00
1.863938e+00
1.858439e+00
1.864830e+00
1.882720e+00
1.910883e+00
1.947345e+00
1.989504e+00
2.034322e+00
2.078528e+00
2.118851e+00
2.152257e+00
2.176158e+00
2.188605e+00
2.188425e+00
2.175310e+00
2.149850e+00
2.113494e+00
2.068466e+00
2.017619e+00
1.964258e+00
1.911936e+00
1.864228e+00
1.824515e+00
1.795772e+00
1.780388e+00
1.780009e+00
1.795434e+00
1.826556e+00
1.872354e+00
1.930947e+00
1.999698e+00
2.075363e+00
2.154284e+00
2.232607e+00
2.306511e+00
2.372444e+00
2.427335e+00
2.468788e+00
2.495217e+00
2.505945e+00
2.501229e+00
2.482235e+00
2.450946e+00
2.410025e+00
2.362634e+00
2.312225e+00
2.262322e+00
2.216294e+00
2.177146e+00
2.147335e+00
2.128617e+00
2.121944e+00
2.127410e+00
2.144262e+00
2.170957e+00
2.205285e+00
2.244525e+00
2.285640e+00
2.325489e+00
2.361047e+00
2.389603e+00
2.408948e+00
2.417519e+00
2.414495e+00
2.399856e+00
2.374373e+00
2.339558e+00
2.297559e+00
2.251026e+00
2.202936e+00
2.156409e+00
2.114512e+00
2.080067e+00
2.055477e+00
2.042571e+00
2.042484e+00
2.055580e+00
2.081421e+00
2.118793e+00
2.165773e+00
2.219850e+00
2.278085e+00
2.337295e+00
2.394254e+00
2.445900e+00
2.489519e+00
2.522922e+00
2.544573e+00
2.553683e+00
2.550252e+00
2.535062e+00
2.509615e+00
2.476035e+00
2.436917e+00
2.395162e+00
2.353785e+00
2.315723e+00
2.283643e+00
2.259773e+00
2.245755e+00
2.242538e+00
2.250315e+00
2.268509e+00
2.295811e+00
2.330268e+00
2.369417e+00
2.410455e+00
2.450420e+00
2.486400e+00
2.515718e+00
2.536110e+00
2.545880e+00
2.544007e+00
2.530222e+00
2.505027e+00
2.469670e+00
2.426068e+00
2.376689e+00
2.324397e+00
2.272269e+00
2.223405e+00
2.180725e+00
2.146789e+00
2.123623e+00
2.112588e+00
2.114280e+00
2.128490e+00
2.154205e+00
2.189674e+00
2.232521e+00
2.279902e+00
2.328697e+00
2.375710e+00
2.417886e+00
2.452502e+00
2.477346e+00
2.490854e+00
2.492203e+00
2.481365e+00
2.459100e+00
2.426899e+00
2.386889e+00
2.341683e+00
2.294212e+00
2.247529e+00
2.204609e+00
2.168159e+00
2.140434e+00
2.123099e+00
2.117111e+00
2.122666e+00
2.139181e+00
2.165343e+00
2.199197e+00
2.238279e+00
2.279789e+00
2.320774e+00
2.358320e+00
2.389735e+00
2.412717e+00
2.425486e+00
2.426890e+00
2.416466e+00
2.394470e+00
2.361858e+00
2.320233e+00
2.271748e+00
2.218991e+00
2.164829e+00
2.112247e+00
2.064174e+00
2.023314e+00
1.991980e+00
1.971950e+00
1.964359e+00
1.969614e+00
1.987365e+00
2.016520e+00
2.055302e+00
2.101364e+00
2.151934e+00
2.203992e+00
2.254457e+00
2.300383e+00
2.339140e+00
2.368572e+00
2.387128e+00
2.393946e+00
2.388899e+00
2.372595e+00
2.346324e+00
2.311968e+00
2.271867e+00
2.228664e+00
2.185128e+00
2.143969e+00
2.107666e+00
2.078294e+00
2.057400e+00
2.045887e+00
2.043967e+00
2.051138e+00
2.066231e+00
2.087490e+00
2.112698e+00
2.139342e+00
2.164780e+00
2.186433e+00
2.201956e+00
2.209401e+00
2.207348e+00
2.195004e+00
2.172266e+00
2.139733e+00
2.098684e+00
2.050997e+00
1.999045e+00
1.945540e+00
1.893367e+00
1.845398e+00
1.804306e+00
1.772388e+00
1.751417e+00
1.742519e+00
1.746096e+00
1.761790e+00
1.788506e+00
1.824478e+00
1.867386e+00
1.914510e+00
1.962902e+00
2.009583e+00
2.051726e+00
2.086829e+00
2.112865e+00
2.128389e+00
2.132618e+00
2.125465e+00
2.107524e+00
2.080024e+00
2.044743e+00
2.003884e+00
1.959937e+00
1.915521e+00
1.873220e+00
1.835429e+00
1.804206e+00
1.781151e+00
1.767312e+00
1.763127e+00
1.768402e+00
1.782340e+00
1.803594e+00
1.830373e+00
1.860561e+00
1.891865e+00
1.921958e+00
1.948633e+00
1.969938e+00
1.984295e+00
1.990597e+00
1.988272e+00
1.977323e+00
1.958317e+00
1.932360e+00
1.901016e+00
1.866213e+00
1.830117e+00
1.794995e+00
1.763064e+00
1.736355e+00
1.716576e+00
1.704999e+00
1.702381e+00
1.708903e+00
1.724162e+00
1.747195e+00
1.776540e+00
1.810339e+00
1.846458e+00
1.882627e+00
1.916584e+00
1.946215e+00
1.969679e+00
1.985516e+00
1.992731e+00
1.990850e+00
1.979943e+00
1.960622e+00
1.933993e+00
1.901583e+00
1.865238e+00
1.827002e+00
1.788976e+00
1.753184e+00
1.721441e+00
1.695236e+00
1.675632e+00
1.663209e+00
1.658022e+00
1.659610e+00
1.667033e+00
1.678944e+00
1.693688e+00
1.709415e+00
1.724209e+00
1.736214e+00
1.743755e+00
1.745452e+00
1.740310e+00
1.727792e+00
1.707861e+00
1.680997e+00
1.648178e+00
1.610827e+00
1.570730e+00
1.529931e+00
1.490605e+00
1.454915e+00
1.424880e+00
1.402234e+00
1.388312e+00
1.383953e+00
1.389436e+00
1.404449e+00
1.428107e+00
1.458999e+00
1.495278e+00
1.534777e+00
1.575152e+00
1.614022e+00
1.649123e+00
1.678440e+00
1.700327e+00
1.713599e+00
1.717595e+00
1.712208e+00
1.697885e+00
1.675586e+00
1.646721e+00
1.613054e+00
1.576592e+00
1.539461e+00
1.503775e+00
1.471510e+00
1.444386e+00
1.423768e+00
1.410589e+00
1.405295e+00
1.407827e+00
1.417627e+00
1.433682e+00
1.454587e+00
1.478636e+00
1.503933e+00
1.528502e+00
1.550420e+00
1.567929e+00
1.579556e+00
1.584210e+00
1.581261e+00
1.570593e+00
1.552617e+00
1.528259e+00
1.498896e+00
1.466276e+00
1.432392e+00
1.399352e+00
1.369234e+00
1.343940e+00
1.325072e+00
1.313824e+00
1.310900e+00
1.316473e+00
1.330181e+00
1.351154e+00
1.378079e+00
1.409297e+00
1.442906e+00
1.476887e+00
1.509226e+00
1.538026e+00
1.561608e+00
1.578603e+00
1.588015e+00
1.589263e+00
1.582209e+00
1.567150e+00
1.544793e+00
1.516208e+00
1.482755e+00
1.446008e+00
1.407656e+00
1.369413e+00
1.332919e+00
1.299652e+00
1.270854e+00
1.247465e+00
1.230074e+00
1.218893e+00
1.213750e+00
1.214101e+00
1.219067e+00
1.227489e+00
1.237999e+00
1.249111e+00
1.259311e+00
1.267162e+00
1.271400e+00
1.271022e+00
1.265360e+00
1.254136e+00
1.237481e+00
1.215936e+00
1.190409e+00
1.162116e+00
1.132493e+00
1.103094e+00
1.075487e+00
1.051143e+00
1.031341e+00
1.017089e+00
1.009053e+00
1.007525e+00
1.012402e+00
1.023204e+00
1.039105e+00
1.058993e+00
1.081539e+00
1.105281e+00
1.128710e+00
1.150356e+00
1.168869e+00
1.183091e+00
1.192119e+00
1.195348e+00
1.192505e+00
1.183649e+00
1.169165e+00
1.149728e+00
1.126254e+00
1.099835e+00
1.071671e+00
1.042997e+00
1.015013e+00
9.888183e-01
9.653557e-01
9.453626e-01
9.293347e-01
9.175030e-01
9.098227e-01
9.059800e-01
9.054138e-01
9.073535e-01
9.108712e-01
9.149437e-01
9.185226e-01
9.206065e-01
9.203116e-01
9.169358e-01
9.100112e-01
8.993412e-01
8.850186e-01
8.674215e-01
8.471902e-01
8.251844e-01
8.024260e-01
7.800337e-01
7.591514e-01
7.408782e-01
7.262023e-01
7.159430e-01
7.107022e-01
7.108294e-01
7.164003e-01
7.272109e-01
7.427874e-01
7.624096e-01
7.851488e-01
8.099157e-01
8.355168e-01
8.607170e-01
8.843043e-01
9.051546e-01
9.222927e-01
9.349453e-01
9.425835e-01
9.449512e-01
9.420753e-01
9.342598e-01
9.220614e-01
9.062520e-01
8.877702e-01
8.676644e-01
8.470326e-01
8.269594e-01
8.084536e-01
7.923886e-01
7.794491e-01
7.700886e-01
7.645007e-01
7.626072e-01
7.640663e-01
7.682994e-01
7.745348e-01
7.818668e-01
7.893245e-01
7.959466e-01
8.008571e-01
8.033350e-01
8.028733e-01
7.992203e-01
7.924009e-01
7.827151e-01
7.707148e-01
7.571619e-01
7.429721e-01
7.291498e-01
7.167190e-01
7.066556e-01
6.998233e-01
6.969168e-01
6.984159e-01
7.045514e-01
7.152865e-01
7.303141e-01
7.490711e-01
7.707681e-01
7.944330e-01
8.189635e-01
8.431884e-01
8.659308e-01
8.860721e-01
9.026124e-01
9.147254e-01
9.218037e-01
9.234935e-01
9.197158e-01
9.106739e-01
8.968476e-01
8.789737e-01
8.580153e-01
8.351186e-01
8.115599e-01
7.886798e-01
7.678085e-01
7.501839e-01
7.368672e-01
7.286656e-01
7.260670e-01
7.291973e-01
7.378048e-01
7.512735e-01
7.686658e-01
7.887903e-01
8.102892e-01
8.317368e-01
8.517430e-01
8.690520e-01
8.826291e-01
8.917301e-01
8.959458e-01
8.952214e-01
8.898493e-01
8.804389e-01
8.678672e-01
8.532157e-01
8.376990e-01
8.225890e-01
8.091388e-01
7.985084e-01
7.916969e-01
7.894815e-01
7.923685e-01
8.005587e-01
8.139300e-01
8.320383e-01
8.541377e-01
8.792178e-01
9.060550e-01
9.332762e-01
9.594288e-01
9.830565e-01
1.002774e+00
1.017342e+00
1.025731e+00
1.027181e+00
1.021248e+00
1.007834e+00
9.872015e-01
9.599752e-01
9.271183e-01
8.898974e-01
8.498249e-01
8.085834e-01
7.679332e-01
7.296083e-01
6.952059e-01
6.660809e-01
6.432525e-01
6.273339e-01
6.184907e-01
6.164319e-01
6.204341e-01
6.293962e-01
6.419207e-01
6.564142e-01
6.712012e-01
6.846410e-01
6.952413e-01
7.017576e-01
7.032735e-01
6.992557e-01
6.895812e-01
6.745382e-01
6.547996e-01
6.313753e-01
6.055428e-01
5.787634e-01
5.525854e-01
5.285400e-01
5.080368e-01
4.922644e-01
4.821061e-01
4.780747e-01
4.802756e-01
4.883969e-01
5.017288e-01
5.192083e-01
5.394857e-01
5.610073e-01
5.821092e-01
6.011169e-01
6.164454e-01
6.266941e-01
6.307314e-01
6.277647e-01
6.173911e-01
5.996267e-01
5.749128e-01
5.440986e-01
5.084009e-01
4.693419e-01
4.286679e-01
3.882504e-01
3.499761e-01
3.156305e-01
2.867843e-01
2.646897e-01
2.501971e-01
2.436969e-01
2.450936e-01
2.538116e-01
2.688340e-01
2.887694e-01
3.119438e-01
3.365090e-01
3.605631e-01
3.822714e-01
3.999837e-01
4.123361e-01
4.183347e-01
4.174137e-01
4.094668e-01
3.948513e-01
3.743658e-01
3.492020e-01
3.208742e-01
2.911282e-01
2.618332e-01
2.348621e-01
2.119676e-01
1.946619e-01
1.841109e-01
1.810493e-01
1.857252e-01
1.978768e-01
2.167442e-01
2.411129e-01
2.693869e-01
2.996855e-01
3.299583e-01
3.581109e-01
3.821348e-01
4.002332e-01
4.109344e-01
4.131893e-01
4.064428e-01
3.906793e-01
3.664348e-01
3.347783e-01
2.972579e-01
2.558166e-01
2.126793e-01
1.702164e-01
1.307947e-01
9.662245e-02
6.960435e-02
5.121461e-02
4.240020e-02
4.352013e-02
5.432476e-02
7.397534e-02
1.011012e-01
1.338900e-01
1.702050e-01
2.077216e-01
2.440759e-01
2.770150e-01
3.045393e-01
3.250287e-01
3.373421e-01
3.408862e-01
3.356482e-01
3.221923e-01
3.016200e-01
2.754978e-01
2.457552e-01
2.145591e-01
1.841703e-01
1.567918e-01
1.344187e-01
1.187009e-01
1.108289e-01
1.114518e-01
1.206331e-01
1.378465e-01
1.620088e-01
1.915494e-01
2.245065e-01
2.586470e-01
2.916015e-01
3.210081e-01
3.446575e-01
3.606323e-01
3.674322e-01
3.640776e-01
3.501844e-01
3.260045e-01
2.924270e-01
2.509389e-01
2.035454e-01
1.526535e-01
1.009250e-01
5.110798e-02
5.859878e-03
-3.242647e-02
-6.177881e-02
-8.077287e-02
-8.862200e-02
-8.522349e-02
-7.115957e-02
-4.765401e-02
-1.648837e-02
2.011590e-02
5.964112e-02
9.943356e-02
1.368698e-01
1.695192e-01
1.952923e-01
2.125676e-01
2.202883e-01
2.180244e-01
2.059955e-01
1.850545e-01
1.566306e-01
1.226359e-01
8.534020e-02
4.722035e-02
1.079545e-02
-2.154248e-02
-4.768969e-02
-6.597243e-02
-7.525926e-02
-7.503648e-02
-6.544241e-02
-4.725972e-02
-2.186718e-02
8.845304e-03
4.259330e-02
7.683955e-02
1.089529e-01
1.363759e-01
1.567906e-01
1.682732e-01
1.694262e-01
1.594791e-01
1.383489e-01
1.066579e-01
6.570463e-02
1.739094e-02
-3.588980e-02
-9.139790e-02
-1.462158e-01
-1.974293e-01
-2.423099e-01
-2.784854e-01
-3.040873e-01
-3.178660e-01
-3.192667e-01
-3.084622e-01
-2.863415e-01
-2.544562e-01
-2.149283e-01
-1.703237e-01
-1.234997e-01
-7.743291e-02
-3.503752e-02
1.014561e-03
2.846113e-02
4.559248e-02
5.135964e-02
4.544035e-02
2.825790e-02
9.511385e-04
-3.470287e-02
-7.640897e-02
-1.215091e-01
-1.671619e-01
-2.105347e-01
-2.489929e-01
-2.802746e-01
-3.026378e-01
-3.149703e-01
-3.168573e-01
-3.086029e-01
-2.912062e-01
-2.662942e-01
-2.360160e-01
-2.029058e-01
-1.697210e-01
-1.392642e-01
-1.142002e-01
-9.687749e-02
-8.916730e-02
-9.233157e-02
-1.069300e-01
-1.327738e-01
-1.689304e-01
-2.137779e-01
-2.651060e-01
-3.202553e-01
-3.762867e-01
-4.301668e-01
-4.789601e-01
-5.200129e-01
-5.511173e-01
-5.706459e-01
-5.776467e-01
-5.718961e-01
-5.539051e-01
-5.248825e-01
-4.866572e-01
-4.415661e-01
-3.923141e-01
-3.418128e-01
-2.930069e-01
-2.486970e-01
-2.113675e-01
-1.830319e-01
-1.651053e-01
-1.583131e-01
-1.626452e-01
-1.773569e-01
-2.010200e-01
-2.316194e-01
-2.666890e-01
-3.034788e-01
-3.391411e-01
-3.709248e-01
-3.963626e-01
-4.134405e-01
-4.207367e-01
-4.175211e-01
-4.038085e-01
-3.803637e-01
-3.486561e-01
-3.107693e-01
-2.692689e-01
-2.270361e-01
-1.870765e-01
-1.523147e-01
-1.253881e-01
-1.084537e-01
-1.030239e-01
-1.098433e-01
-1.288200e-01
-1.590150e-01
-1.986941e-01
-2.454356e-01
-2.962876e-01
-3.479604e-01
-3.970424e-01
-4.402229e-01
-4.745073e-01
-4.974115e-01
-5.071215e-01
-5.026097e-01
-4.836996e-01
-4.510759e-01
-4.062417e-01
-3.514241e-01
-2.894377e-01
-2.235121e-01
-1.570951e-01
-9.364109e-02
-3.639782e-02
1.179682e-02
4.869379e-02
7.277562e-02
8.335196e-02
8.060018e-02
6.554807e-02
3.999990e-02
6.411342e-03
-3.227776e-02
-7.284154e-02
-1.119838e-01
-1.465568e-01
-1.737694e-01
-1.913695e-01
-1.977907e-01
-1.922517e-01
-1.748041e-01
-1.463255e-01
-1.084608e-01
-6.351444e-02
-1.430242e-02
3.602710e-02
8.419493e-02
1.270021e-01
1.615390e-01
1.853793e-01
1.967460e-01
1.946369e-01
1.788996e-01
1.502509e-01
1.102388e-01
6.114870e-02
5.863323e-03
-5.231586e-02
-1.098728e-01
-1.632943e-01
-2.092867e-01
-2.449802e-01
-2.681070e-01
-2.771422e-01
-2.713992e-01
-2.510725e-01
-2.172268e-01
-1.717317e-01
-1.171495e-01
-5.657868e-02
6.534372e-03
6.860719e-02
1.261441e-01
1.759568e-01
2.153677e-01
2.423829e-01
2.558193e-01
2.553781e-01
2.416579e-01
2.161064e-01
1.809158e-01
1.388685e-01
9.314601e-02
4.711248e-02
4.089389e-03
-3.286549e-02
-6.115967e-02
-7.883521e-02
-8.469448e-02
-7.837451e-02
-6.036566e-02
-3.197476e-02
4.763754e-03
4.722198e-02
9.234941e-02
1.368705e-01
1.774976e-01
2.111469e-01
2.351434e-01
2.474012e-01
2.465662e-01
2.321093e-01
2.043647e-01
1.645105e-01
1.144941e-01
5.691028e-02
-5.160093e-03
-6.833940e-02
-1.291583e-01
-1.842655e-01
-2.306294e-01
-2.657207e-01
-2.876660e-01
-2.953613e-01
-2.885402e-01
-2.677918e-01
-2.345274e-01
-1.908983e-01
-1.396681e-01
-8.404734e-02
-2.749865e-02
2.647735e-02
7.456239e-02
1.138340e-01
1.419575e-01
1.573413e-01
1.592441e-01
1.478241e-01
1.241259e-01
9.000727e-02
4.800993e-02
1.185458e-03
-4.711178e-02
-9.345030e-02
-1.345510e-01
-1.675061e-01
-1.899730e-01
-2.003308e-01
-1.977893e-01
-1.824427e-01
-1.552634e-01
-1.180388e-01
-7.325295e-02
-2.392201e-02
2.660497e-02
7.486851e-02
1.175293e-01
1.515924e-01
1.746091e-01
1.848438e-01
1.813916e-01
1.642413e-01
1.342772e-01
9.322246e-02
4.352897e-02
-1.177773e-02
-6.928734e-02
-1.254156e-01
-1.766252e-01
-2.196432e-01
-2.516648e-01
-2.705287e-01
-2.748554e-01
-2.641371e-01
-2.387761e-01
-2.000655e-01
-1.501161e-01
-9.173151e-02
-2.823861e-02
3.671720e-02
9.940113e-02
1.562291e-01
2.040036e-01
2.401281e-01
2.627851e-01
2.710612e-01
2.650105e-01
2.456496e-01
2.148855e-01
1.753810e-01
1.303697e-01
8.343247e-02
3.825286e-02
-1.634414e-03
-3.308357e-02
-5.355114e-02
-6.126765e-02
-5.535586e-02
-3.588701e-02
-3.871722e-03
3.881352e-02
8.955832e-02
1.451989e-01
2.022341e-01
2.570621e-01
3.062211e-01
3.466184e-01
3.757320e-01
3.917715e-01
3.937873e-01
3.817233e-01
3.564105e-01
3.195045e-01
2.733733e-01
2.209450e-01
1.655272e-01
1.106071e-01
5.964573e-02
1.587444e-02
-1.789533e-02
-3.943933e-02
-4.725554e-02
-4.065827e-02
-1.982457e-02
1.421088e-02
5.961285e-02
1.138524e-01
1.738576e-01
2.362007e-01
2.973098e-01
3.536945e-01
4.021681e-01
4.400541e-01
4.653596e-01
4.769040e-01
4.743918e-01
4.584253e-01
4.304564e-01
3.926819e-01
3.478917e-01
2.992795e-01
2.502295e-01
2.040931e-01
1.639674e-01
1.324921e-01
1.116751e-01
1.027607e-01
1.061489e-01
1.213735e-01
1.471382e-01
1.814114e-01
2.215699e-01
2.645816e-01
3.072152e-01
3.462596e-01
3.787412e-01
4.021216e-01
4.144651e-01
4.145641e-01
4.020160e-01
3.772465e-01
3.414804e-01
2.966621e-01
2.453334e-01
1.904771e-01
1.353366e-01
8.322130e-02
3.730822e-02
4.501629e-04
-2.500010e-02
-3.733908e-02
-3.562576e-02
-1.975049e-02
9.546324e-03
5.070852e-02
1.014506e-01
1.588917e-01
2.197301e-01
2.804458e-01
3.375206e-01
3.876596e-01
4.280011e-01
4.562990e-01
4.710669e-01
4.716712e-01
4.583683e-01
4.322820e-01
3.953235e-01
3.500609e-01
2.995454e-01
2.471086e-01
1.961404e-01
1.498636e-01
1.111188e-01
8.217356e-02
6.457011e-02
5.902251e-02
6.537174e-02
8.260239e-02
1.089198e-01
1.418817e-01
1.785737e-01
2.158158e-01
2.503831e-01
2.792267e-01
2.996787e-01
3.096289e-01
3.076619e-01
2.931474e-01
2.662779e-01
2.280543e-01
1.802192e-01
1.251453e-01
6.568633e-02
4.999762e-03
-5.364638e-02
-1.070722e-01
-1.523785e-01
-1.871237e-01
-2.094744e-01
-2.183211e-01
-2.133517e-01
-1.950767e-01
-1.648027e-01
-1.245551e-01
-7.695249e-02
-2.504132e-02
2.789888e-02
7.856672e-02
1.238523e-01
1.610382e-01
1.879741e-01
2.032128e-01
2.060978e-01
1.967972e-01
1.762800e-01
1.462400e-01
1.089708e-01
6.720323e-02
2.391680e-02
-1.786281e-02
-5.526660e-02
-8.577318e-02
-1.073759e-01
-1.187150e-01
-1.191664e-01
-1.088795e-01
-8.876209e-02
-6.041296e-02
-2.600700e-02
1.185729e-02
5.033666e-02
8.653452e-02
1.176916e-01
1.413635e-01
1.555752e-01
1.589432e-01
1.507606e-01
1.310399e-01
1.005129e-01
6.058823e-02
1.327014e-02
-3.895691e-02
-9.327105e-02
-1.466755e-01
-1.961726e-01
-2.389417e-01
-2.725100e-01
-2.949088e-01
-3.048048e-01
-3.015974e-01
-2.854738e-01
-2.574162e-01
-2.191575e-01
-1.730862e-01
-1.221052e-01
-6.945328e-02
-1.850070e-02
2.746737e-02
6.546412e-02
9.299681e-02
1.082314e-01
1.101142e-01
9.844247e-02
7.387753e-02
3.789909e-02
-7.295849e-03
-5.894283e-02
-1.138974e-01
-1.688469e-01
-2.205320e-01
-2.659624e-01
-3.026134e-01
-3.285893e-01
-3.427448e-01
-3.447537e-01
-3.351223e-01
-3.151455e-01
-2.868090e-01
-2.526460e-01
-2.155593e-01
-1.786229e-01
-1.448783e-01
-1.171373e-01
-9.780562e-02
-8.873601e-02
-9.111820e-02
-1.054118e-01
-1.313243e-01
-1.678346e-01
-2.132606e-01
-2.653652e-01
-3.214949e-01
-3.787424e-01
-4.341231e-01
-4.847563e-01
-5.280411e-01
-5.618170e-01
-5.845000e-01
-5.951847e-01
-5.937049e-01
-5.806476e-01
-5.573166e-01
-5.256482e-01
-4.880847e-01
-4.474131e-01
-4.065825e-01
-3.685119e-01
-3.359018e-01
-3.110630e-01
-2.957724e-01
-2.911653e-01
-2.976709e-01
-3.149946e-01
-3.421488e-01
-3.775295e-01
-4.190314e-01
-4.641952e-01
-5.103750e-01
-5.549155e-01
-5.953288e-01
-6.294592e-01
-6.556266e-01
-6.727384e-01
-6.803615e-01
-6.787487e-01
-6.688166e-01
-6.520759e-01
-6.305203e-01
-6.064816e-01
-5.824654e-01
-5.609774e-01
-5.443548e-01
-5.346122e-01
-5.333125e-01
-5.414673e-01
-5.594731e-01
-5.870858e-01
-6.234350e-01
-6.670774e-01
-7.160859e-01
-7.681691e-01
-8.208131e-01
-8.714359e-01
-9.175445e-01
-9.568857e-01
-9.875810e-01
-1.008239e+00
-1.018040e+00
-1.016788e+00
-1.004925e+00
-9.835065e-01
-9.541446e-01
-9.189069e-01
-8.801934e-01
-8.405891e-01
-8.027076e-01
-7.690334e-01
-7.417742e-01
-7.227319e-01
-7.131979e-01
-7.138806e-01
-7.248666e-01
-7.456211e-01
-7.750249e-01
-8.114498e-01
-8.528663e-01
-8.969781e-01
-9.413753e-01
-9.836944e-01
-1.021776e+00
-1.053809e+00
-1.078448e+00
-1.094905e+00
-1.102995e+00
-1.103145e+00
-1.096355e+00
-1.084121e+00
-1.068327e+00
-1.051107e+00
-1.034700e+00
-1.021298e+00
-1.012904e+00
-1.011201e+00
-1.017445e+00
-1.032383e+00
-1.056199e+00
-1.088496e+00
-1.128311e+00
-1.174166e+00
-1.224153e+00
-1.276049e+00
-1.327454e+00
-1.375935e+00
-1.419182e+00
-1.455157e+00
-1.482222e+00
-1.499250e+00
-1.505699e+00
-1.501652e+00
-1.487815e+00
-1.465474e+00
-1.436412e+00
-1.402793e+00
-1.367028e+00
-1.331620e+00
-1.299011e+00
-1.271430e+00
-1.250764e+00
-1.238443e+00
-1.235361e+00
-1.241825e+00
-1.257545e+00
-1.281659e+00
-1.312799e+00
-1.349185e+00
-1.388753e+00
-1.429295e+00
-1.468613e+00
-1.504669e+00
-1.535719e+00
-1.560433e+00
-1.577982e+00
-1.588085e+00
-1.591021e+00
-1.587603e+00
-1.579108e+00
-1.567182e+00
-1.553713e+00
-1.540700e+00
-1.530113e+00
-1.523759e+00
-1.523167e+00
-1.529480e+00
-1.543388e+00
-1.565073e+00
-1.594191e+00
-1.629885e+00
-1.670832e+00
-1.715310e+00
-1.761306e+00
-1.806635e+00
-1.849074e+00
-1.886507e+00
-1.917054e+00
-1.939201e+00
-1.951898e+00
-1.954631e+00
-1.947470e+00
-1.931066e+00
-1.906621e+00
-1.875817e+00
-1.840723e+00
-1.803665e+00
-1.767090e+00
-1.733427e+00
-1.704946e+00
-1.683633e+00
-1.671077e+00
-1.668392e+00
-1.676157e+00
-1.694387e+00
-1.722548e+00
-1.759593e+00
-1.804036e+00
-1.854048e+00
-1.907575e+00
-1.962460e+00
-2.016578e+00
-2.067951e+00
-2.114866e+00
-2.155963e+00
-2.190306e+00
-2.217424e+00
-2.237323e+00
-2.250470e+00
-2.257742e+00
-2.260364e+00
-2.259811e+00
-2.257711e+00
-2.255736e+00
-2.255490e+00
-2.258407e+00
-2.265654e+00
-2.278056e+00
-2.296031e+00
-2.319560e+00
-2.348178e+00
-2.380999e+00
-2.416763e+00
-2.453922e+00
-2.490735e+00
-2.525384e+00
-2.556098e+00
-2.581271e+00
-2.599575e+00
-2.610052e+00
-2.612191e+00
-2.605961e+00
-2.591829e+00
-2.570732e+00
-2.544026e+00
-2.513402e+00
-2.480788e+00
-2.448234e+00
-2.417796e+00
-2.391416e+00
-2.370814e+00
-2.357395e+00
-2.352160e+00
-2.355654e+00
-2.367934e+00
-2.388557e+00
-2.416620e+00
-2.450806e+00
-2.489478e+00
-2.530776e+00
-2.572740e+00
-2.613427e+00
-2.651027e+00
-2.683968e+00
-2.711001e+00
-2.731260e+00
-2.744300e+00
-2.750106e+00
-2.749079e+00
-2.742000e+00
-2.729971e+00
-2.714341e+00
-2.696626e+00
-2.678415e+00
-2.661277e+00
-2.646669e+00
-2.635847e+00
-2.629795e+00
-2.629158e+00
-2.634206e+00
-2.644819e+00
-2.660495e+00
-2.680390e+00
-2.703370e+00
-2.728094e+00
-2.753100e+00
-2.776899e+00
-2.798074e+00
-2.815369e+00
-2.827769e+00
-2.834562e+00
-2.835389e+00
-2.830260e+00
-2.819554e+00
-2.803995e+00
-2.784601e+00
-2.762620e+00
-2.739459e+00
-2.716593e+00
-2.695483e+00
-2.677490e+00
-2.663794e+00
-2.655327e+00
-2.652712e+00
-2.656235e+00
-2.665827e+00
-2.681076e+00
-2.701260e+00
-2.725405e+00
-2.752348e+00
-2.780818e+00
-2.809510e+00
-2.837166e+00
-2.862637e+00
-2.884951e+00
-2.903353e+00
-2.917349e+00
-2.926727e+00
-2.931565e+00
-2.932230e+00
-2.929350e+00
-2.923778e+00
-2.916539e+00
-2.908758e+00
-2.901591e+00
-2.896140e+00
-2.893374e+00
-2.894057e+00
-2.898685e+00
-2.907444e+00
-2.920191e+00
-2.936458e+00
-2.955483e+00
-2.976262e+00
-2.997618e+00
-3.018285e+00
-3.036992e+00
-3.052550e+00
-3.063937e+00
-3.070359e+00
-3.071304e+00
-3.066581e+00
-3.056329e+00
-3.041015e+00
-3.021405e+00
-2.998525e+00
-2.973605e+00
-2.948004e+00
-2.923138e+00
-2.900399e+00
-2.881072e+00
-2.866261e+00
-2.856827e+00
-2.853333e+00
-2.856019e+00
-2.864793e+00
-2.879246e+00
-2.898690e+00
-2.922214e+00
-2.948747e+00
-2.977130e+00
-3.006188e+00
-3.034790e+00
-3.061908e+00
-3.086656e+00
-3.108323e+00
-3.126394e+00
-3.140553e+00
-3.150675e+00
-3.156808e+00
-3.159136e+00
-3.157937e+00
-3.153539e+00
-3.146270e+00
-3.136411e+00
-3.124168e+00
-3.109644e+00
-3.092833e+00
-3.073632e+00
-3.051864e+00
-3.027330e+00
-2.999862e+00
-2.969389e+00
-2.935999e+00
-2.899994e+00
-2.861914e+00
-2.822548e+00
-2.782911e+00
-2.744184e+00
-2.707648e+00
-2.674581e+00
-2.646166e+00
-2.623391e+00
-2.606975e+00
-2.597311e+00
-2.594440e+00
-2.598064e+00
-2.607573e+00
-2.622109e+00
-2.640633e+00
-2.662003e+00
-2.685051e+00
-2.708657e+00
-2.731805e+00
-2.753639e+00
-2.773497e+00
-2.790932e+00
-2.805722e+00
-2.817854e+00
-2.827506e+00
-2.834999e+00
-2.840761e+00
-2.845266e+00
-2.848988e+00
-2.852357e+00
-2.855725e+00
-2.859340e+00
-2.863333e+00
-2.867715e+00
-2.872377e+00
-2.877101e+00
-2.881576e+00
-2.885414e+00
-2.888173e+00
-2.889386e+00
-2.888589e+00
-2.885351e+00
-2.879305e+00
-2.870187e+00
-2.857862e+00
-2.842350e+00
-2.823847e+00
-2.802727e+00
-2.779533e+00
-2.754955e+00
-2.729786e+00
-2.704880e+00
-2.681089e+00
-2.659217e+00
-2.639961e+00
-2.623876e+00
-2.611348e+00
-2.602588e+00
-2.597635e+00
-2.596380e+00
-2.598596e+00
-2.603976e+00
-2.612167e+00
-2.622803e+00
-2.635531e+00
-2.650021e+00
-2.665974e+00
-2.683116e+00
-2.701186e+00
-2.719917e+00
-2.739016e+00
-2.758144e+00
-2.776895e+00
-2.794781e+00
-2.811229e+00
-2.825583e+00
-2.837128e+00
-2.845126e+00
-2.848868e+00
-2.847732e+00
-2.841256e+00
-2.829195e+00
-2.811566e+00
-2.788681e+00
-2.761152e+00
-2.729870e+00
-2.695969e+00
-2.660765e+00
-2.625686e+00
-2.592187e+00
-2.561663e+00
-2.535366e+00
-2.514324e+00
-2.499279e+00
-2.490639e+00
-2.488451e+00
-2.492402e+00
-2.501832e+00
-2.515773e+00
-2.532997e+00
-2.552082e+00
-2.571483e+00
-2.589622e+00
-2.604965e+00
-2.616122e+00
-2.621920e+00
-2.621486e+00
-2.614304e+00
-2.600256e+00
-2.579643e+00
-2.553174e+00
-2.521942e+00
-2.487363e+00
-2.451102e+00
-2.414979e+00
-2.380862e+00
-2.350555e+00
-2.325685e+00
-2.307601e+00
-2.297285e+00
-2.295282e+00
-2.301666e+00
-2.316020e+00
-2.337460e+00
-2.364676e+00
-2.396011e+00
-2.429555e+00
-2.463266e+00
-2.495095e+00
-2.523118e+00
-2.545663e+00
-2.561410e+00
-2.569476e+00
-2.569459e+00
-2.561456e+00
-2.546038e+00
-2.524202e+00
-2.497293e+00
-2.466912e+00
-2.434804e+00
-2.402742e+00
-2.372415e+00
-2.345315e+00
-2.322648e+00
-2.305253e+00
-2.293558e+00
-2.287553e+00
-2.286793e+00
-2.290433e+00
-2.297278e+00
-2.305865e+00
-2.314557e+00
-2.321656e+00
-2.325521e+00
-2.324688e+00
-2.317977e+00
-2.304589e+00
-2.284171e+00
-2.256850e+00
-2.223243e+00
-2.184421e+00
-2.141854e+00
-2.097324e+00
-2.052822e+00
-2.010426e+00
-1.972176e+00
-1.939949e+00
-1.915343e+00
-1.899569e+00
-1.893374e+00
-1.896986e+00
-1.910085e+00
-1.931813e+00
-1.960810e+00
-1.995284e+00
-2.033111e+00
-2.071950e+00
-2.109389e+00
-2.143085e+00
-2.170912e+00
-2.191091e+00
-2.202297e+00
-2.203737e+00
-2.195193e+00
-2.177023e+00
-2.150131e+00
-2.115901e+00
-2.076104e+00
-2.032788e+00
-1.988148e+00
-1.944396e+00
-1.903625e+00
-1.867685e+00
-1.838078e+00
-1.815870e+00
-1.801632e+00
-1.795410e+00
-1.796725e+00
-1.804599e+00
-1.817617e+00
-1.834010e+00
-1.851761e+00
-1.868735e+00
-1.882812e+00
-1.892034e+00
-1.894731e+00
-1.889639e+00
-1.875990e+00
-1.853565e+00
-1.822719e+00
-1.784361e+00
-1.739907e+00
-1.691194e+00
-1.640374e+00
-1.589780e+00
-1.541779e+00
-1.498623e+00
-1.462299e+00
-1.434397e+00
-1.416007e+00
-1.407637e+00
-1.409179e+00
-1.419911e+00
-1.438539e+00
-1.463273e+00
-1.491948e+00
-1.522154e+00
-1.551394e+00
-1.577248e+00
-1.597522e+00
-1.610390e+00
-1.614503e+00
-1.609066e+00
-1.593874e+00
-1.569312e+00
-1.536317e+00
-1.496301e+00
-1.451060e+00
-1.402648e+00
-1.353250e+00
-1.305043e+00
-1.260065e+00
-1.220091e+00
-1.186528e+00
-1.160337e+00
-1.141976e+00
-1.131379e+00
-1.127964e+00
-1.130667e+00
-1.138017e+00
-1.148230e+00
-1.159324e+00
-1.169257e+00
-1.176064e+00
-1.178002e+00
-1.173666e+00
-1.162099e+00
-1.142862e+00
-1.116071e+00
-1.082398e+00
-1.043037e+00
-9.996290e-01
-9.541694e-01
-9.088777e-01
-8.660578e-01
-8.279439e-01
-7.965461e-01
-7.735039e-01
-7.599606e-01
-7.564666e-01
-7.629217e-01
-7.785611e-01
-8.019891e-01
-8.312581e-01
-8.639897e-01
-8.975286e-01
-9.291203e-01
-9.560966e-01
-9.760571e-01
-9.870308e-01
-9.876067e-01
-9.770240e-01
-9.552155e-01
-9.228055e-01
-8.810611e-01
-8.318055e-01
-7.772980e-01
-7.200906e-01
-6.628689e-01
-6.082867e-01
-5.588040e-01
-5.165367e-01
-4.831280e-01
-4.596482e-01
-4.465302e-01
-4.435442e-01
-4.498140e-01
-4.638737e-01
-4.837610e-01
-5.071426e-01
-5.314648e-01
-5.541188e-01
-5.726124e-01
-5.847354e-01
-5.887087e-01
-5.833055e-01
-5.679369e-01
-5.426966e-01
-5.083615e-01
-4.663494e-01
-4.186346e-01
-3.676288e-01
-3.160306e-01
-2.666534e-01
-2.222412e-01
-1.852831e-01
-1.578396e-01
-1.413936e-01
-1.367374e-01
-1.439055e-01
-1.621584e-01
-1.900212e-01
-2.253725e-01
-2.655788e-01
-3.076648e-01
-3.485078e-01
-3.850424e-01
-4.144610e-01
-4.343964e-01
-4.430725e-01
-4.394149e-01
-4.231138e-01
-3.946366e-01
-3.551911e-01
-3.066441e-01
-2.514006e-01
-1.922529e-01
-1.322085e-01
-7.430585e-02
-2.142939e-02
2.386725e-02
5.951856e-02
8.407639e-02
9.680242e-02
9.771763e-02
8.760484e-02
6.796341e-02
4.091833e-02
9.088900e-03
-2.457542e-02
-5.698229e-02
-8.509567e-02
-1.061347e-01
-1.177591e-01
-1.182290e-01
-1.065269e-01
-8.243432e-02
-4.655534e-02
-2.881222e-04
5.425618e-02
1.143812e-01
1.769732e-01
2.386995e-01
2.962274e-01
3.464475e-01
3.866899e-01
4.149135e-01
4.298561e-01
4.311297e-01
4.192551e-01
3.956298e-01
3.624348e-01
3.224854e-01
2.790412e-01
2.355862e-01
1.955978e-01
1.623180e-01
1.385432e-01
1.264455e-01
1.274387e-01
1.420950e-01
1.701198e-01
2.103822e-01
2.610000e-01
3.194689e-01
3.828284e-01
4.478534e-01
5.112582e-01
5.699046e-01
6.209996e-01
6.622737e-01
6.921272e-01
7.097359e-01
7.151070e-01
7.090814e-01
6.932820e-01
6.700094e-01
6.420922e-01
6.127022e-01
5.851441e-01
5.626346e-01
5.480844e-01
5.438968e-01
5.517996e-01
5.727196e-01
6.067129e-01
6.529546e-01
7.097897e-01
7.748431e-01
8.451798e-01
9.175029e-01
9.883776e-01
1.054462e+00
1.112727e+00
1.160655e+00
1.196388e+00
1.218831e+00
1.227689e+00
1.223449e+00
1.207305e+00
1.181040e+00
1.146882e+00
1.107334e+00
1.065017e+00
1.022505e+00
9.821944e-01
9.461874e-01
9.162067e-01
8.935411e-01
8.790179e-01
8.730032e-01
8.754227e-01
8.858024e-01
9.033222e-01
9.268798e-01
9.551615e-01
9.867163e-01
1.020032e+00
1.053611e+00
1.086043e+00
1.116075e+00
1.142668e+00
1.165047e+00
1.182733e+00
1.195556e+00
1.203656e+00
1.207452e+00
1.207606e+00
1.204963e+00
1.200489e+00
1.195193e+00
1.190060e+00
1.185980e+00
1.183690e+00
1.183727e+00
1.186392e+00
1.191735e+00
1.199550e+00
1.209394e+00
1.220613e+00
1.232389e+00
1.243802e+00
1.253892e+00
1.261734e+00
1.266508e+00
1.267567e+00
1.264490e+00
1.257113e+00
1.245555e+00
1.230203e+00
1.211696e+00
1.190884e+00
1.168771e+00
1.146461e+00
1.125092e+00
1.105770e+00
1.089516e+00
1.077204e+00
1.069524e+00
1.066939e+00
1.069664e+00
1.077653e+00
1.090601e+00
1.107956e+00
1.128950e+00
1.152637e+00
1.177949e+00
1.203753e+00
1.228923e+00
1.252400e+00
1.273264e+00
1.290781e+00
1.304449e+00
1.314019e+00
1.319502e+00
1.321157e+00
1.319463e+00
1.315075e+00
1.308773e+00
1.301402e+00
1.293806e+00
1.286770e+00
1.280957e+00
1.276861e+00
1.274765e+00
1.274719e+00
1.276529e+00
1.279766e+00
1.283799e+00
1.287837e+00
1.290993e+00
1.292362e+00
1.291097e+00
1.286493e+00
1.278061e+00
1.265578e+00
1.249127e+00
1.229099e+00
1.206176e+00
1.181293e+00
1.155570e+00
1.130240e+00
1.106572e+00
1.085781e+00
1.068955e+00
1.056981e+00
1.050496e+00
1.049840e+00
1.055043e+00
1.065819e+00
1.081592e+00
1.101530e+00
1.124599e+00
1.149626e+00
1.175374e+00
1.200618e+00
1.224217e+00
1.245190e+00
1.262770e+00
1.276458e+00
1.286049e+00
1.291644e+00
1.293641e+00
1.292699e+00
1.289695e+00
1.285658e+00
1.281692e+00
1.278897e+00
1.278288e+00
1.280715e+00
1.286802e+00
1.296885e+00
1.310988e+00
1.328803e+00
1.349704e+00
1.372778e+00
1.396880e+00
1.420702e+00
1.442863e+00
1.462002e+00
1.476877e+00
1.486457e+00
1.490007e+00
1.487149e+00
1.477906e+00
1.462711e+00
1.442392e+00
1.418130e+00
1.391387e+00
1.363819e+00
1.337177e+00
1.313200e+00
1.293507e+00
1.279503e+00
1.272291e+00
1.272604e+00
1.280757e+00
1.296630e+00
1.319658e+00
1.348865e+00
1.382906e+00
1.420131e+00
1.458671e+00
1.496537e+00
1.531717e+00
1.562299e+00
1.586579e+00
1.603170e+00
1.611095e+00
1.609865e+00
1.599526e+00
1.580676e+00
1.554451e+00
1.522476e+00
1.486783e+00
1.449710e+00
1.413769e+00
1.381504e+00
1.355335e+00
1.337405e+00
1.329436e+00
1.332597e+00
1.347404e+00
1.373659e+00
1.410431e+00
1.456087e+00
1.508364e+00
1.564498e+00
1.621379e+00
1.675743e+00
1.724374e+00
1.764313e+00
1.793051e+00
1.808706e+00
1.810150e+00
1.797100e+00
1.770152e+00
1.730752e+00
1.681123e+00
1.624139e+00
1.563153e+00
1.501803e+00
1.443794e+00
1.392678e+00
1.351634e+00
1.323277e+00
1.309494e+00
1.311321e+00
1.328878e+00
1.361358e+00
1.407073e+00
1.463559e+00
1.527727e+00
1.596052e+00
1.664792e+00
1.730216e+00
1.788832e+00
1.837604e+00
1.874134e+00
1.896802e+00
1.904865e+00
1.898487e+00
1.878715e+00
1.847404e+00
1.807077e+00
1.760762e+00
1.711785e+00
1.663551e+00
1.619321e+00
1.582000e+00
1.553945e+00
1.536812e+00
1.531445e+00
1.537827e+00
1.555087e+00
1.581562e+00
1.614921e+00
1.652329e+00
1.690647e+00
1.726649e+00
1.757252e+00
1.779722e+00
1.791873e+00
1.792213e+00
1.780051e+00
1.755551e+00
1.719726e+00
1.674380e+00
1.621992e+00
1.565567e+00
1.508447e+00
1.454100e+00
1.405903e+00
1.366928e+00
1.339740e+00
1.326227e+00
1.327471e+00
1.343666e+00
1.374098e+00
1.417182e+00
1.470560e+00
1.531250e+00
1.595837e+00
1.660692e+00
1.722209e+00
1.777030e+00
1.822262e+00
1.855648e+00
1.875705e+00
1.881803e+00
1.874178e+00
1.853904e+00
1.822795e+00
1.783272e+00
1.738195e+00
1.690668e+00
1.643836e+00
1.600695e+00
1.563901e+00
1.535618e+00
1.517396e+00
1.510085e+00
1.513805e+00
1.527959e+00
1.551297e+00
1.582024e+00
1.617935e+00
1.656589e+00
1.695480e+00
1.732217e+00
1.764686e+00
1.791193e+00
1.810562e+00
1.822210e+00
1.826162e+00
1.823031e+00
1.813952e+00
1.800480e+00
1.784458e+00
1.767871e+00
1.752682e+00
1.740692e+00
1.733399e+00
1.731899e+00
1.736811e+00
1.748242e+00
1.765795e+00
1.788609e+00
1.815428e+00
1.844705e+00
1.874709e+00
1.903656e+00
1.929825e+00
1.951685e+00
1.967988e+00
1.977854e+00
1.980830e+00
1.976909e+00
1.966529e+00
1.950535e+00
1.930121e+00
1.906746e+00
1.882041e+00
1.857701e+00
1.835382e+00
1.816597e+00
1.802621e+00
1.794414e+00
1.792550e+00
1.797181e+00
1.808011e+00
1.824303e+00
1.844907e+00
1.868320e+00
1.892759e+00
1.916260e+00
1.936786e+00
1.952348e+00
1.961121e+00
1.961565e+00
1.952526e+00
1.933330e+00
1.903846e+00
1.864527e+00
1.816419e+00
1.761126e+00
1.700752e+00
1.637796e+00
1.575021e+00
1.515305e+00
1.461472e+00
1.416122e+00
1.381468e+00
1.359187e+00
1.350305e+00
1.355110e+00
1.373119e+00
1.403087e+00
1.443075e+00
1.490557e+00
1.542576e+00
1.595920e+00
1.647328e+00
1.693682e+00
1.732198e+00
1.760593e+00
1.777217e+00
1.781145e+00
1.772226e+00
1.751081e+00
1.719054e+00
1.678122e+00
1.630758e+00
1.579772e+00
1.528127e+00
1.478755e+00
1.434368e+00
1.397290e+00
1.369322e+00
1.351628e+00
1.344669e+00
1.348185e+00
1.361220e+00
1.382191e+00
1.409007e+00
1.439206e+00
1.470121e+00
1.499056e+00
1.523449e+00
1.541038e+00
1.549988e+00
1.549009e+00
1.537432e+00
1.515248e+00
1.483119e+00
1.442337e+00
1.394751e+00
1.342664e+00
1.288688e+00
1.235598e+00
1.186155e+00
1.142941e+00
1.108192e+00
1.083657e+00
1.070479e+00
1.069111e+00
1.079288e+00
1.100031e+00
1.129717e+00
1.166184e+00
1.206873e+00
1.249008e+00
1.289772e+00
1.326499e+00
1.356846e+00
1.378940e+00
1.391500e+00
1.393911e+00
1.386258e+00
1.369310e+00
1.344456e+00
1.313600e+00
1.279015e+00
1.243179e+00
1.208589e+00
1.177586e+00
1.152185e+00
1.133934e+00
1.123812e+00
1.122165e+00
1.128697e+00
1.142507e+00
1.162174e+00
1.185876e+00
1.211545e+00
1.237024e+00
1.260234e+00
1.279319e+00
1.292772e+00
1.299530e+00
1.299034e+00
1.291257e+00
1.276694e+00
1.256322e+00
1.231530e+00
1.204016e+00
1.175670e+00
1.148439e+00
1.124186e+00
1.104560e+00
1.090873e+00
1.084011e+00
1.084371e+00
1.091842e+00
1.105820e+00
1.125266e+00
1.148799e+00
1.174806e+00
1.201575e+00
1.227428e+00
1.250846e+00
1.270570e+00
1.285689e+00
1.295683e+00
1.300444e+00
1.300266e+00
1.295800e+00
1.287990e+00
1.277988e+00
1.267057e+00
1.256466e+00
1.247393e+00
1.240827e+00
1.237495e+00
1.237808e+00
1.241832e+00
1.249282e+00
1.259554e+00
1.271768e+00
1.284840e+00
1.297566e+00
1.308717e+00
1.317133e+00
1.321811e+00
1.321976e+00
1.317146e+00
1.307152e+00
1.292159e+00
1.272646e+00
1.249381e+00
1.223372e+00
1.195811e+00
1.168012e+00
1.141339e+00
1.117141e+00
1.096682e+00
1.081073e+00
1.071223e+00
1.067783e+00
1.071110e+00
1.081241e+00
1.097876e+00
1.120380e+00
1.147805e+00
1.178925e+00
1.212290e+00
1.246306e+00
1.279309e+00
1.309664e+00
1.335847e+00
1.356534e+00
1.370670e+00
1.377523e+00
1.376726e+00
1.368291e+00
1.352609e+00
1.330431e+00
1.302827e+00
1.271129e+00
1.236864e+00
1.201671e+00
1.167215e+00
1.135099e+00
1.106782e+00
1.083504e+00
1.066224e+00
1.055572e+00
1.051820e+00
1.054870e+00
1.064261e+00
1.079195e+00
1.098578e+00
1.121081e+00
1.145206e+00
1.169365e+00
1.191960e+00
1.211469e+00
1.226526e+00
1.236000e+00
1.239069e+00
1.235274e+00
1.224572e+00
1.207348e+00
1.184420e+00
1.156999e+00
1.126628e+00
1.095094e+00
1.064317e+00
1.036223e+00
1.012621e+00
9.950745e-01
9.847969e-01
9.825622e-01
9.886465e-01
1.002803e+00
1.024275e+00
1.051838e+00
1.083885e+00
1.118533e+00
1.153743e+00
1.187459e+00
1.217737e+00
1.242865e+00
1.261464e+00
1.272570e+00
1.275687e+00
1.270807e+00
1.258402e+00
1.239391e+00
1.215075e+00
1.187048e+00
1.157099e+00
1.127097e+00
1.098879e+00
1.074145e+00
1.054357e+00
1.040664e+00
1.033841e+00
1.034256e+00
1.041856e+00
1.056179e+00
1.076386e+00
1.101318e+00
1.129558e+00
1.159518e+00
1.189523e+00
1.217911e+00
1.243129e+00
1.263822e+00
1.278926e+00
1.287739e+00
1.289976e+00
1.285804e+00
1.275841e+00
1.261129e+00
1.243072e+00
1.223347e+00
1.203793e+00
1.186294e+00
1.172641e+00
1.164418e+00
1.162892e+00
1.168926e+00
1.182924e+00
1.204805e+00
1.234008e+00
1.269536e+00
1.310017e+00
1.353796e+00
1.399035e+00
1.443829e+00
1.486311e+00
1.524761e+00
1.557702e+00
1.583974e+00
1.602798e+00
1.613808e+00
1.617065e+00
1.613038e+00
1.602568e+00
1.586803e+00
1.567126e+00
1.545065e+00
1.522205e+00
1.500096e+00
1.480174e+00
1.463690e+00
1.451650e+00
1.444771e+00
1.443452e+00
1.447759e+00
1.457431e+00
1.471903e+00
1.490336e+00
1.511675e+00
1.534712e+00
1.558155e+00
1.580717e+00
1.601192e+00
1.618546e+00
1.631983e+00
1.641009e+00
1.645477e+00
1.645597e+00
1.641929e+00
1.635346e+00
1.626970e+00
1.618093e+00
1.610081e+00
1.604277e+00
1.601901e+00
1.603963e+00
1.611185e+00
1.623949e+00
1.642263e+00
1.665759e+00
1.693710e+00
1.725080e+00
1.758589e+00
1.792791e+00
1.826172e+00
1.857238e+00
1.884611e+00
1.907110e+00
1.923822e+00
1.934156e+00
1.937872e+00
1.935093e+00
1.926288e+00
1.912245e+00
1.894013e+00
1.872845e+00
1.850126e+00
1.827302e+00
1.805807e+00
1.786997e+00
1.772085e+00
1.762088e+00
1.757775e+00
1.759631e+00
1.767831e+00
1.782228e+00
1.802357e+00
1.827454e+00
1.856498e+00
1.888258e+00
1.921359e+00
1.954362e+00
1.985844e+00
2.014487e+00
2.039162e+00
2.059003e+00
2.073462e+00
2.082345e+00
2.085817e+00
2.084384e+00
2.078846e+00
2.070230e+00
2.059712e+00
2.048526e+00
2.037880e+00
2.028874e+00
2.022427e+00
2.019222e+00
2.019672e+00
2.023901e+00
2.031747e+00
2.042785e+00
2.056369e+00
2.071680e+00
2.087793e+00
2.103739e+00
2.118581e+00
2.131470e+00
2.141714e+00
2.148819e+00
2.152530e+00
2.152851e+00
2.150044e+00
2.144622e+00
2.137309e+00
2.129002e+00
2.120715e+00
2.113515e+00
2.108452e+00
2.106490e+00
2.108437e+00
2.114872e+00
2.126096e+00
2.142086e+00
2.162470e+00
2.186534e+00
2.213250e+00
2.241325e+00
2.269280e+00
2.295541e+00
2.318547e+00
2.336859e+00
2.349269e+00
2.354894e+00
2.353256e+00
2.344331e+00
2.328561e+00
2.306841e+00
2.280466e+00
2.251048e+00
2.220420e+00
2.190522e+00
2.163288e+00
2.140534e+00
2.123852e+00
2.114530e+00
2.113474e+00
2.121167e+00
2.137650e+00
2.162526e+00
2.194999e+00
2.233930e+00
2.277919e+00
2.325394e+00
2.374709e+00
2.424241e+00
2.472475e+00
2.518078e+00
2.559953e+00
2.597267e+00
2.629461e+00
2.656245e+00
2.677563e+00
2.693562e+00
2.704547e+00
2.710933e+00
2.713209e+00
2.711901e+00
2.707540e+00
2.700637e+00
2.691664e+00
2.681037e+00
2.669107e+00
2.656147e+00
2.642364e+00
2.627897e+00
2.612838e+00
2.597255e+00
2.581217e+00
2.564826e+00
2.548251e+00
2.531748e+00
2.515684e+00
2.500541e+00
2.486909e+00
2.475468e+00
2.466953e+00
2.462114e+00
2.461664e+00
2.466237e+00
2.476342e+00
2.492325e+00
2.514341e+00
2.542334e+00
2.576029e+00
2.614927e+00
2.658313e+00
2.705276e+00
2.754723e+00
2.805420e+00
2.856021e+00
2.905114e+00
2.951263e+00
2.993062e+00
3.029174e+00
3.058390e+00
3.079673e+00
3.092211e+00
3.095463e+00
3.089203e+00
3.073545e+00
3.048964e+00
3.016291e+00
2.976695e+00
2.931644e+00
2.882845e+00
2.832176e+00
2.781600e+00
2.733069e+00
2.688431e+00
2.649333e+00
2.617132e+00
2.592818e+00
2.576968e+00
2.569710e+00
2.570728e+00
2.579288e+00
2.594293e+00
2.614362e+00
2.637922e+00
2.663315e+00
2.688908e+00
2.713197e+00
2.734912e+00
2.753089e+00
2.767138e+00
2.776866e+00
2.782480e+00
2.784562e+00
2.784008e+00
2.781954e+00
2.779683e+00
2.778528e+00
2.779764e+00
2.784516e+00
2.793669e+00
2.807798e+00
2.827119e+00
2.851463e+00
2.880279e+00
2.912660e+00
2.947390e+00
2.983013e+00
3.017918e+00
3.050428e+00
3.078903e+00
3.101835e+00
3.117947e+00
3.126276e+00
3.126250e+00
3.117733e+00
3.101058e+00
3.077026e+00
3.046876e+00
3.012235e+00
2.975031e+00
2.937400e+00
2.901556e+00
2.869666e+00
2.843711e+00
2.825354e+00
2.815826e+00
2.815828e+00
2.825481e+00
2.844295e+00
2.871199e+00
2.904597e+00
2.942474e+00
2.982521e+00
3.022296e+00
3.059387e+00
3.091583e+00
3.117024e+00
3.134334e+00
3.142706e+00
3.141943e+00
3.132454e+00
3.115184e+00
3.091519e+00
3.063150e+00
3.031927e+00
2.999711e+00
2.968240e+00
2.939021e+00
2.913248e+00
2.891754e+00
2.875000e+00
2.863088e+00
2.855801e+00
2.852654e+00
2.852968e+00
2.855930e+00
2.860667e+00
2.866303e+00
2.872010e+00
2.877050e+00
2.880801e+00
2.882777e+00
2.882634e+00
2.880181e+00
2.875365e+00
2.868268e+00
2.859092e+00
2.848131e+00
2.835757e+00
2.822384e+00
2.808442e+00
2.794343e+00
2.780462e+00
2.767106e+00
2.754508e+00
2.742820e+00
2.732118e+00
2.722414e+00
2.713670e+00
2.705822e+00
2.698790e+00
2.692497e+00
2.686879e+00
2.681885e+00
2.677485e+00
2.673664e+00
2.670414e+00
2.667728e+00
2.665588e+00
2.663958e+00
2.662773e+00
2.661936e+00
2.661314e+00
2.660746e+00
2.660041e+00
2.658995e+00
2.657397e+00
2.655042e+00
2.651742e+00
2.647339e+00
2.641711e+00
2.634782e+00
2.626525e+00
2.616966e+00
2.606182e+00
2.594298e+00
2.581476e+00
2.567911e+00
2.553816e+00
2.539416e+00
2.524938e+00
2.510604e+00
2.496626e+00
2.483202e+00
2.470513e+00
2.458719e+00
2.447953e+00
2.438317e+00
2.429876e+00
2.422654e+00
2.416625e+00
2.411712e+00
2.407782e+00
2.404649e+00
2.402078e+00
2.399792e+00
2.397484e+00
2.394834e+00
2.391529e+00
2.387275e+00
2.381825e+00
2.374987e+00
2.366646e+00
2.356770e+00
2.345421e+00
2.332756e+00
2.319026e+00
2.304562e+00
2.289770e+00
2.275103e+00
2.261038e+00
2.248048e+00
2.236574e+00
2.226996e+00
2.219608e+00
2.214604e+00
2.212066e+00
2.211955e+00
2.214115e+00
2.218281e+00
2.224087e+00
2.231090e+00
2.238784e+00
2.246631e+00
2.254084e+00
2.260615e+00
2.265744e+00
2.269059e+00
2.270242e+00
2.269087e+00
2.265509e+00
2.259550e+00
2.251379e+00
2.241282e+00
2.229644e+00
2.216926e+00
2.203640e+00
2.190311e+00
2.177453e+00
2.165530e+00
2.154931e+00
2.145947e+00
2.138751e+00
2.133390e+00
2.129785e+00
2.127737e+00
2.126947e+00
2.127035e+00
2.127575e+00
2.128120e+00
2.128240e+00
2.127550e+00
2.125736e+00
2.122577e+00
2.117956e+00
2.111869e+00
2.104423e+00
2.095828e+00
2.086377e+00
2.076431e+00
2.066385e+00
2.056641e+00
2.047578e+00
2.039521e+00
2.032714e+00
2.027301e+00
2.023311e+00
2.020648e+00
2.019098e+00
2.018333e+00
2.017939e+00
2.017438e+00
2.016328e+00
2.014116e+00
2.010361e+00
2.004701e+00
1.996887e+00
1.986796e+00
1.974443e+00
1.959978e+00
1.943674e+00
1.925909e+00
1.907139e+00
1.887868e+00
1.868615e+00
1.849883e+00
1.832128e+00
1.815735e+00
1.801002e+00
1.788128e+00
1.777210e+00
1.768246e+00
1.761140e+00
1.755713e+00
1.751719e+00
1.748851e+00
1.746760e+00
1.745068e+00
1.743381e+00
1.741302e+00
1.738449e+00
1.734466e+00
1.729038e+00
1.721911e+00
1.712905e+00
1.701930e+00
1.689004e+00
1.674257e+00
1.657939e+00
1.640409e+00
1.622133e+00
1.603653e+00
1.585568e+00
1.568497e+00
1.553046e+00
1.539764e+00
1.529102e+00
1.521379e+00
1.516744e+00
1.515149e+00
1.516333e+00
1.519820e+00
1.524923e+00
1.530773e+00
1.536347e+00
1.540526e+00
1.542144e+00
1.540061e+00
1.533235e+00
1.520791e+00
1.502093e+00
1.476804e+00
1.444929e+00
1.406839e+00
1.363269e+00
1.315294e+00
1.264278e+00
1.211811e+00
1.159621e+00
1.109484e+00
1.063122e+00
1.022108e+00
9.877734e-01
9.611306e-01
9.428170e-01
9.330608e-01
9.316760e-01
9.380829e-01
9.513539e-01
9.702794e-01
9.934480e-01
1.019336e+00
1.046398e+00
1.073159e+00
1.098291e+00
1.120684e+00
1.139498e+00
1.154191e+00
1.164530e+00
1.170575e+00
1.172648e+00
1.171273e+00
1.167120e+00
1.160922e+00
1.153409e+00
1.145238e+00
1.136943e+00
1.128894e+00
1.121285e+00
1.114136e+00
1.107315e+00
1.100577e+00
1.093610e+00
1.086083e+00
1.077693e+00
1.068211e+00
1.057503e+00
1.045558e+00
1.032488e+00
1.018525e+00
1.004001e+00
9.893189e-01
9.749180e-01
9.612355e-01
9.486696e-01
9.375486e-01
9.281091e-01
9.204846e-01
9.147048e-01
9.107030e-01
9.083308e-01
9.073753e-01
9.075777e-01
9.086502e-01
9.102910e-01
9.121956e-01
9.140653e-01
9.156134e-01
9.165699e-01
9.166869e-01
9.157445e-01
9.135591e-01
9.099926e-01
9.049649e-01
8.984653e-01
8.905635e-01
8.814173e-01
8.712763e-01
8.604785e-01
8.494399e-01
8.386364e-01
8.285778e-01
8.197741e-01
8.126984e-01
8.077469e-01
8.051993e-01
8.051848e-01
8.076559e-01
8.123742e-01
8.189096e-01
8.266560e-01
8.348609e-01
8.426694e-01
8.491773e-01
8.534904e-01
8.547846e-01
8.523637e-01
8.457098e-01
8.345230e-01
8.187480e-01
7.985847e-01
7.744822e-01
7.471151e-01
7.173445e-01
6.861650e-01
6.546421e-01
6.238451e-01
5.947800e-01
5.683288e-01
5.451986e-01
5.258851e-01
5.106523e-01
4.995300e-01
4.923273e-01
4.886617e-01
4.879991e-01
4.897013e-01
4.930756e-01
4.974224e-01
5.020763e-01
5.064383e-01
5.099971e-01
5.123414e-01
5.131622e-01
5.122496e-01
5.094856e-01
5.048344e-01
4.983331e-01
4.900819e-01
4.802350e-01
4.689905e-01
4.565786e-01
4.432469e-01
4.292439e-01
4.147989e-01
4.001034e-01
3.852924e-01
3.704305e-01
3.555038e-01
3.404184e-01
3.250063e-01
3.090386e-01
2.922426e-01
2.743235e-01
2.549862e-01
2.339586e-01
2.110148e-01
1.859977e-01
1.588404e-01
1.295855e-01
9.840123e-02
6.559275e-02
3.160837e-02
-2.960424e-03
-3.738568e-02
-7.081734e-02
-1.023064e-01
-1.308378e-01
-1.553739e-01
-1.749079e-01
-1.885261e-01
-1.954758e-01
-1.952335e-01
-1.875679e-01
-1.725915e-01
-1.507928e-01
-1.230463e-01
-9.059633e-02
-5.501370e-02
-1.812739e-02
1.806687e-02
5.151632e-02
8.023343e-02
1.024225e-01
1.166019e-01
1.217109e-01
1.171926e-01
1.030435e-01
7.982505e-02
4.863511e-02
1.104062e-02
-3.102298e-02
-7.537855e-02
-1.197513e-01
-1.619199e-01
-1.998648e-01
-2.319019e-01
-2.567929e-01
-2.738240e-01
-2.828464e-01
-2.842770e-01
-2.790603e-01
-2.685956e-01
-2.546345e-01
-2.391587e-01
-2.242443e-01
-2.119220e-01
-2.040424e-01
-2.021530e-01
-2.073963e-01
-2.204343e-01
-2.414040e-01
-2.699069e-01
-3.050323e-01
-3.454113e-01
-3.892981e-01
-4.346727e-01
-4.793578e-01
-5.211460e-01
-5.579290e-01
-5.878231e-01
-6.092844e-01
-6.212059e-01
-6.229882e-01
-6.145805e-01
-5.964851e-01
-5.697270e-01
-5.357899e-01
-4.965230e-01
-4.540263e-01
-4.105218e-01
-3.682185e-01
-3.291809e-01
-2.952103e-01
-2.677462e-01
-2.477961e-01
-2.358989e-01
-2.321241e-01
-2.361066e-01
-2.471119e-01
-2.641244e-01
-2.859493e-01
-3.113175e-01
-3.389844e-01
-3.678142e-01
-3.968440e-01
-4.253237e-01
-4.527310e-01
-4.787624e-01
-5.033039e-01
-5.263880e-01
-5.481441e-01
-5.687485e-01
-5.883817e-01
-6.071961e-01
-6.252959e-01
-6.427302e-01
-6.594956e-01
-6.755462e-01
-6.908081e-01
-7.051927e-01
-7.186095e-01
-7.309741e-01
-7.422126e-01
-7.522613e-01
-7.610638e-01
-7.685676e-01
-7.747214e-01
-7.794744e-01
-7.827806e-01
-7.846052e-01
-7.849347e-01
-7.837883e-01
-7.812291e-01
-7.773750e-01
-7.724070e-01
-7.665746e-01
-7.601975e-01
-7.536612e-01
-7.474057e-01
-7.419070e-01
-7.376523e-01
-7.351095e-01
-7.346951e-01
-7.367432e-01
-7.414795e-01
-7.490032e-01
-7.592798e-01
-7.721453e-01
-7.873221e-01
-8.044427e-01
-8.230814e-01
-8.427868e-01
-8.631146e-01
-8.836550e-01
-9.040532e-01
-9.240215e-01
-9.433417e-01
-9.618590e-01
-9.794692e-01
-9.961027e-01
-1.011707e+00
-1.026235e+00
-1.039634e+00
-1.051843e+00
-1.062800e+00
-1.072447e+00
-1.080739e+00
-1.087655e+00
-1.093205e+00
-1.097429e+00
-1.100402e+00
-1.102222e+00
-1.103002e+00
-1.102863e+00
-1.101914e+00
-1.100249e+00
-1.097930e+00
-1.094986e+00
-1.091409e+00
-1.087156e+00
-1.082159e+00
-1.076339e+00
-1.069623e+00
-1.061959e+00
-1.053337e+00
-1.043805e+00
-1.033482e+00
-1.022561e+00
-1.011315e+00
-1.000082e+00
-9.892579e-01
-9.792687e-01
-9.705499e-01
-9.635186e-01
-9.585480e-01
-9.559464e-01
-9.559402e-01
-9.586624e-01
-9.641472e-01
-9.723296e-01
-9.830497e-01
-9.960611e-01
-1.011042e+00
-1.027608e+00
-1.045327e+00
-1.063736e+00
-1.082354e+00
-1.100702e+00
-1.118316e+00
-1.134769e+00
-1.149684e+00
-1.162757e+00
-1.173768e+00
-1.182594e+00
-1.189217e+00
-1.193721e+00
-1.196285e+00
-1.197166e+00
-1.196678e+00
-1.195167e+00
-1.192982e+00
-1.190452e+00
-1.187864e+00
-1.185443e+00
-1.183342e+00
-1.181637e+00
-1.180329e+00
-1.179351e+00
-1.178582e+00
-1.177862e+00
-1.177017e+00
-1.175874e+00
-1.174283e+00
-1.172133e+00
-1.169369e+00
-1.166001e+00
-1.162109e+00
-1.157843e+00
-1.153412e+00
-1.149071e+00
-1.145095e+00
-1.141759e+00
-1.139311e+00
-1.137949e+00
-1.137808e+00
-1.138948e+00
-1.141355e+00
-1.144947e+00
-1.149586e+00
-1.155094e+00
-1.161272e+00
-1.167919e+00
-1.174849e+00
-1.181900e+00
-1.188946e+00
-1.195897e+00
-1.202703e+00
-1.209345e+00
-1.215834e+00
-1.222198e+00
-1.228481e+00
-1.234733e+00
-1.241003e+00
-1.247337e+00
-1.253772e+00
-1.260327e+00
-1.267006e+00
-1.273784e+00
-1.280609e+00
-1.287390e+00
-1.293995e+00
-1.300247e+00
-1.305919e+00
-1.310745e+00
-1.314422e+00
-1.316633e+00
-1.317060e+00
-1.315420e+00
-1.311489e+00
-1.305135e+00
-1.296350e+00
-1.285272e+00
-1.272207e+00
-1.257628e+00
-1.242177e+00
-1.226638e+00
-1.211905e+00
-1.198939e+00
-1.188709e+00
-1.182134e+00
-1.180026e+00
-1.183026e+00
-1.191562e+00
-1.205801e+00
-1.225627e+00
-1.250624e+00
-1.280080e+00
-1.313004e+00
-1.348157e+00
-1.384103e+00
-1.419275e+00
-1.452055e+00
-1.480860e+00
-1.504245e+00
-1.520988e+00
-1.530188e+00
-1.531328e+00
-1.524335e+00
-1.509598e+00
-1.487963e+00
-1.460702e+00
-1.429444e+00
-1.396085e+00
-1.362674e+00
-1.331286e+00
-1.303892e+00
-1.282217e+00
-1.267628e+00
-1.261030e+00
-1.262795e+00
-1.272725e+00
-1.290051e+00
-1.313477e+00
-1.341251e+00
-1.371274e+00
-1.401236e+00
-1.428763e+00
-1.451575e+00
-1.467648e+00
-1.475352e+00
-1.473571e+00
-1.461792e+00
-1.440145e+00
-1.409415e+00
-1.370992e+00
-1.326797e+00
-1.279163e+00
-1.230692e+00
-1.184101e+00
-1.142043e+00
-1.106951e+00
-1.080876e+00
-1.065358e+00
-1.061325e+00
-1.069026e+00
-1.088020e+00
-1.117190e+00
-1.154815e+00
-1.198672e+00
-1.246164e+00
-1.294482e+00
-1.340766e+00
-1.382285e+00
-1.416596e+00
-1.441703e+00
-1.456176e+00
-1.459245e+00
-1.450850e+00
-1.431641e+00
-1.402947e+00
-1.366680e+00
-1.325226e+00
-1.281285e+00
-1.237704e+00
-1.197293e+00
-1.162644e+00
-1.135961e+00
-1.118911e+00
-1.112517e+00
-1.117082e+00
-1.132172e+00
-1.156637e+00
-1.188685e+00
-1.225998e+00
-1.265876e+00
-1.305411e+00
-1.341679e+00
-1.371930e+00
-1.393769e+00
-1.405325e+00
-1.405376e+00
-1.393439e+00
-1.369809e+00
-1.335539e+00
-1.292380e+00
-1.242667e+00
-1.189169e+00
-1.134920e+00
-1.083023e+00
-1.036460e+00
-9.979004e-01
-9.695368e-01
-9.529413e-01
-9.489687e-01
-9.577018e-01
-9.784493e-01
-1.009791e+00
-1.049673e+00
-1.095536e+00
-1.144479e+00
-1.193444e+00
-1.239404e+00
-1.279549e+00
-1.311464e+00
-1.333273e+00
-1.343754e+00
-1.342412e+00
-1.329502e+00
-1.306010e+00
-1.273578e+00
-1.234400e+00
-1.191072e+00
-1.146423e+00
-1.103334e+00
-1.064548e+00
-1.032493e+00
-1.009126e+00
-9.958095e-01
-9.932187e-01
-1.001306e+00
-1.019306e+00
-1.045787e+00
-1.078749e+00
-1.115757e+00
-1.154095e+00
-1.190954e+00
-1.223611e+00
-1.249611e+00
-1.266937e+00
-1.274146e+00
-1.270468e+00
-1.255865e+00
-1.231032e+00
-1.197355e+00
-1.156823e+00
-1.111892e+00
-1.065333e+00
-1.020045e+00
-9.788750e-01
-9.444305e-01
-9.189128e-01
-9.039736e-01
-9.006079e-01
-9.090875e-01
-9.289428e-01
-9.589905e-01
-9.974091e-01
-1.041853e+00
-1.089599e+00
-1.137720e+00
-1.183265e+00
-1.223444e+00
-1.255809e+00
-1.278403e+00
-1.289886e+00
-1.289621e+00
-1.277705e+00
-1.254958e+00
-1.222861e+00
-1.183440e+00
-1.139131e+00
-1.092609e+00
-1.046606e+00
-1.003733e+00
-9.663105e-01
-9.362225e-01
-9.147990e-01
-9.027383e-01
-9.000711e-01
-9.061683e-01
-9.197923e-01
-9.391880e-01
-9.622054e-01
-9.864480e-01
-1.009436e+00
-1.028776e+00
-1.042323e+00
-1.048329e+00
-1.045564e+00
-1.033400e+00
-1.011855e+00
-9.815851e-01
-9.438343e-01
-9.003440e-01
-8.532254e-01
-8.048128e-01
-7.575056e-01
-7.136111e-01
-6.752012e-01
-6.439882e-01
-6.212299e-01
-6.076673e-01
-6.034963e-01
-6.083749e-01
-6.214634e-01
-6.414926e-01
-6.668551e-01
-6.957144e-01
-7.261219e-01
-7.561388e-01
-7.839516e-01
-8.079781e-01
-8.269539e-01
-8.399965e-01
-8.466418e-01
-8.468504e-01
-8.409850e-01
-8.297607e-01
-8.141720e-01
-7.954044e-01
-7.747364e-01
-7.534415e-01
-7.326959e-01
-7.134991e-01
-6.966132e-01
-6.825228e-01
-6.714186e-01
-6.632041e-01
-6.575240e-01
-6.538094e-01
-6.513361e-01
-6.492898e-01
-6.468334e-01
-6.431728e-01
-6.376156e-01
-6.296218e-01
-6.188420e-01
-6.051420e-01
-5.886120e-01
-5.695597e-01
-5.484879e-01
-5.260598e-01
-5.030522e-01
-4.803038e-01
-4.586602e-01
-4.389206e-01
-4.217890e-01
-4.078330e-01
-3.974529e-01
-3.908612e-01
-3.880741e-01
-3.889148e-01
-3.930272e-01
-3.998985e-01
-4.088906e-01
-4.192752e-01
-4.302737e-01
-4.410988e-01
-4.509955e-01
-4.592811e-01
-4.653817e-01
-4.688635e-01
-4.694567e-01
-4.670703e-01
-4.617966e-01
-4.539038e-01
-4.438176e-01
-4.320933e-01
-4.193799e-01
-4.063782e-01
-3.937971e-01
-3.823091e-01
-3.725085e-01
-3.648743e-01
-3.597407e-01
-3.572762e-01
-3.574738e-01
-3.601521e-01
-3.649678e-01
-3.714403e-01
-3.789854e-01
-3.869570e-01
-3.946948e-01
-4.015738e-01
-4.070519e-01
-4.107130e-01
-4.122999e-01
-4.117366e-01
-4.091357e-01
-4.047923e-01
-3.991649e-01
-3.928441e-01
-3.865125e-01
-3.808990e-01
-3.767299e-01
-3.746792e-01
-3.753228e-01
-3.790976e-01
-3.862676e-01
-3.969003e-01
-4.108542e-01
-4.277781e-01
-4.471253e-01
-4.681800e-01
-4.900954e-01
-5.119428e-01
-5.327665e-01
-5.516440e-01
-5.677467e-01
-5.803974e-01
-5.891200e-01
-5.936771e-01
-5.940909e-01
-5.906454e-01
-5.838691e-01
-5.744998e-01
-5.634332e-01
-5.516594e-01
-5.401938e-01
-5.300052e-01
-5.219479e-01
-5.167026e-01
-5.147298e-01
-5.162379e-01
-5.211689e-01
-5.292018e-01
-5.397742e-01
-5.521201e-01
-5.653219e-01
-5.783738e-01
-5.902526e-01
-5.999894e-01
-6.067400e-01
-6.098446e-01
-6.088759e-01
-6.036694e-01
-5.943348e-01
-5.812485e-01
-5.650269e-01
-5.464836e-01
-5.265752e-01
-5.063389e-01
-4.868281e-01
-4.690497e-01
-4.539064e-01
-4.421475e-01
-4.343282e-01
-4.307807e-01
-4.315972e-01
-4.366265e-01
-4.454839e-01
-4.575752e-01
-4.721330e-01
-4.882642e-01
-5.050052e-01
-5.213833e-01
-5.364784e-01
-5.494826e-01
-5.597530e-01
-5.668546e-01
-5.705879e-01
-5.710012e-01
-5.683828e-01
-5.632348e-01
-5.562301e-01
-5.481552e-01
-5.398461e-01
-5.321208e-01
-5.257160e-01
-5.212317e-01
-5.190869e-01
-5.194893e-01
-5.224200e-01
-5.276342e-01
-5.346769e-01
-5.429136e-01
-5.515731e-01
-5.598000e-01
-5.667140e-01
-5.714705e-01
-5.733215e-01
-5.716697e-01
-5.661138e-01
-5.564814e-01
-5.428454e-01
-5.255247e-01
-5.050667e-01
-4.822159e-01
-4.578697e-01
-4.330259e-01
-4.087260e-01
-3.859969e-01
-3.657969e-01
-3.489661e-01
-3.361849e-01
-3.279415e-01
-3.245083e-01
-3.259283e-01
-3.320110e-01
-3.423382e-01
-3.562800e-01
-3.730213e-01
-3.915990e-01
-4.109496e-01
-4.299648e-01
-4.475546e-01
-4.627123e-01
-4.745785e-01
-4.824996e-01
-4.860757e-01
-4.851941e-01
-4.800440e-01
-4.711101e-01
-4.591446e-01
-4.451169e-01
-4.301471e-01
-4.154257e-01
-4.021289e-01
-3.913334e-01
-3.839399e-01
-3.806082e-01
-3.817094e-01
-3.872980e-01
-3.971054e-01
-4.105556e-01
-4.268029e-01
-4.447896e-01
-4.633192e-01
-4.811423e-01
-4.970457e-01
-5.099416e-01
-5.189474e-01
-5.234510e-01
-5.231575e-01
-5.181133e-01
-5.087056e-01
-4.956388e-01
-4.798895e-01
-4.626427e-01
-4.452148e-01
-4.289690e-01
-4.152289e-01
-4.051965e-01
-3.998791e-01
-4.000291e-01
-4.060991e-01
-4.182132e-01
-4.361553e-01
-4.593750e-01
-4.870109e-01
-5.179323e-01
-5.507967e-01
-5.841245e-01
-6.163837e-01
-6.460835e-01
-6.718690e-01
-6.926099e-01
-7.074777e-01
-7.160036e-01
-7.181114e-01
-7.141236e-01
-7.047369e-01
-6.909719e-01
-6.740979e-01
-6.555417e-01
-6.367853e-01
-6.192622e-01
-6.042593e-01
-5.928315e-01
-5.857348e-01
-5.833829e-01
-5.858284e-01
-5.927709e-01
-6.035896e-01
-6.173985e-01
-6.331193e-01
-6.495657e-01
-6.655336e-01
-6.798885e-01
-6.916441e-01
-7.000281e-01
-7.045294e-01
-7.049271e-01
-7.013001e-01
-6.940181e-01
-6.837159e-01
-6.712540e-01
-6.576658e-01
-6.440967e-01
-6.317357e-01
-6.217449e-01
-6.151889e-01
-6.129681e-01
-6.157598e-01
-6.239701e-01
-6.376984e-01
-6.567186e-01
-6.804775e-01
-7.081130e-01
-7.384917e-01
-7.702662e-01
-8.019487e-01
-8.319974e-01
-8.589077e-01
-8.813036e-01
-8.980207e-01
-9.081768e-01
-9.112229e-01
-9.069750e-01
-8.956225e-01
-8.777165e-01
-8.541389e-01
-8.260535e-01
-7.948452e-01
-7.620470e-01
-7.292617e-01
-6.980793e-01
-6.699951e-01
-6.463310e-01
-6.281644e-01
-6.162667e-01
-6.110569e-01
-6.125724e-01
-6.204621e-01
-6.340028e-01
-6.521419e-01
-6.735647e-01
-6.967830e-01
-7.202393e-01
-7.424174e-01
-7.619498e-01
-7.777133e-01
-7.889035e-01
-7.950843e-01
-7.962081e-01
-7.926063e-01
-7.849521e-01
-7.741986e-01
-7.614977e-01
-7.481077e-01
-7.352969e-01
-7.242496e-01
-7.159836e-01
-7.112823e-01
-7.106459e-01
-7.142646e-01
-7.220129e-01
-7.334650e-01
-7.479290e-01
-7.644978e-01
-7.821137e-01
-7.996417e-01
-8.159469e-01
-8.299707e-01
-8.407985e-01
-8.477168e-01
-8.502538e-01
-8.482025e-01
-8.416269e-01
-8.308511e-01
-8.164350e-01
-7.991379e-01
-7.798725e-01
-7.596535e-01
-7.395404e-01
-7.205812e-01
-7.037555e-01
-6.899229e-01
-6.797775e-01
-6.738104e-01
-6.722828e-01
-6.752113e-01
-6.823655e-01
-6.932800e-01
-7.072785e-01
-7.235088e-01
-7.409861e-01
-7.586405e-01
-7.753670e-01
-7.900741e-01
-8.017303e-01
-8.094092e-01
-8.123323e-01
-8.099109e-01
-8.017856e-01
-7.878614e-01
-7.683358e-01
-7.437136e-01
-7.148072e-01
-6.827172e-01
-6.487932e-01
-6.145755e-01
-5.817191e-01
-5.519041e-01
-5.267381e-01
-5.076560e-01
-4.958238e-01
-4.920540e-01
-4.967386e-01
-5.098072e-01
-5.307149e-01
-5.584613e-01
-5.916426e-01
-6.285308e-01
-6.671768e-01
-7.055280e-01
-7.415549e-01
-7.733757e-01
-7.993741e-01
-8.183008e-01
-8.293537e-01
-8.322310e-01
-8.271510e-01
-8.148383e-01
-7.964753e-01
-7.736215e-01
-7.481079e-01
-7.219124e-01
-6.970271e-01
-6.753265e-01
-6.584453e-01
-6.476749e-01
-6.438844e-01
-6.474720e-01
-6.583487e-01
-6.759562e-01
-6.993156e-01
-7.271031e-01
-7.577440e-01
-7.895202e-01
-8.206802e-01
-8.495481e-01
-8.746233e-01
-8.946690e-01
-9.087841e-01
-9.164552e-01
-9.175853e-01
-9.124977e-01
-9.019127e-01
-8.869000e-01
-8.688101e-01
-8.491884e-01
-8.296802e-01
-8.119310e-01
-7.974893e-01
-7.877169e-01
-7.837097e-01
-7.862359e-01
-7.956923e-01
-8.120827e-01
-8.350190e-01
-8.637441e-01
-8.971755e-01
-9.339647e-01
-9.725711e-01
-1.011345e+00
-1.048616e+00
-1.082787e+00
-1.112426e+00
-1.136347e+00
-1.153690e+00
-1.163971e+00
-1.167120e+00
-1.163486e+00
-1.153818e+00
-1.139215e+00
-1.121061e+00
-1.100929e+00
-1.080488e+00
-1.061397e+00
-1.045199e+00
-1.033231e+00
-1.026538e+00
-1.025815e+00
-1.031364e+00
-1.043081e+00
-1.060470e+00
-1.082678e+00
-1.108549e+00
-1.136702e+00
-1.165616e+00
-1.193727e+00
-1.219523e+00
-1.241645e+00
-1.258971e+00
-1.270693e+00
-1.276368e+00
-1.275951e+00
-1.269802e+00
-1.258654e+00
-1.243573e+00
-1.225883e+00
-1.207077e+00
-1.188721e+00
-1.172347e+00
-1.159358e+00
-1.150933e+00
-1.147951e+00
-1.150941e+00
-1.160043e+00
-1.175006e+00
-1.195207e+00
-1.219685e+00
-1.247205e+00
-1.276327e+00
-1.305484e+00
-1.333076e+00
-1.357552e+00
-1.377509e+00
-1.391764e+00
-1.399436e+00
-1.399995e+00
-1.393300e+00
-1.379609e+00
-1.359570e+00
-1.334181e+00
-1.304737e+00
-1.272756e+00
-1.239890e+00
-1.207833e+00
-1.178220e+00
-1.152533e+00
-1.132011e+00
-1.117575e+00
-1.109770e+00
-1.108735e+00
-1.114195e+00
-1.125478e+00
-1.141565e+00
-1.161153e+00
-1.182745e+00
-1.204749e+00
-1.225583e+00
-1.243778e+00
-1.258076e+00
-1.267502e+00
-1.271429e+00
-1.269607e+00
-1.262166e+00
-1.249597e+00
-1.232705e+00
-1.212551e+00
-1.190369e+00
-1.167492e+00
-1.145259e+00
-1.124941e+00
-1.107665e+00
-1.094344e+00
-1.085634e+00
-1.081889e+00
-1.083149e+00
-1.089132e+00
-1.099257e+00
-1.112679e+00
-1.128335e+00
-1.145015e+00
-1.161433e+00
-1.176304e+00
-1.188425e+00
-1.196747e+00
-1.200440e+00
-1.198942e+00
-1.191997e+00
-1.179667e+00
-1.162332e+00
-1.140667e+00
-1.115612e+00
-1.088314e+00
-1.060069e+00
-1.032243e+00
-1.006197e+00
-9.831937e-01
-9.643212e-01
-9.504158e-01
-9.420035e-01
-9.392608e-01
-9.419994e-01
-9.496763e-01
-9.614284e-01
-9.761297e-01
-9.924656e-01
-1.009023e+00
-1.024388e+00
-1.037242e+00
-1.046461e+00
-1.051190e+00
-1.050908e+00
-1.045464e+00
-1.035089e+00
-1.020383e+00
-1.002271e+00
-9.819472e-01
-9.608008e-01
-9.403270e-01
-9.220368e-01
-9.073633e-01
-8.975729e-01
-8.936844e-01
-8.964016e-01
-9.060626e-01
-9.226098e-01
-9.455820e-01
-9.741290e-01
-1.007048e+00
-1.042844e+00
-1.079799e+00
-1.116072e+00
-1.149793e+00
-1.179173e+00
-1.202607e+00
-1.218772e+00
-1.226703e+00
-1.225851e+00
-1.216112e+00
-1.197829e+00
-1.171767e+00
-1.139063e+00
-1.101153e+00
-1.059689e+00
-1.016439e+00
-9.731860e-01
-9.316326e-01
-8.933091e-01
-8.595004e-01
-8.311922e-01
-8.090405e-01
-7.933646e-01
-7.841632e-01
-7.811484e-01
-7.837937e-01
-7.913920e-01
-8.031162e-01
-8.180791e-01
-8.353878e-01
-8.541883e-01
-8.736981e-01
-8.932271e-01
-9.121867e-01
-9.300909e-01
-9.465522e-01
-9.612773e-01
-9.740625e-01
-9.847925e-01
-9.934405e-01
-1.000068e+00
-1.004825e+00
-1.007940e+00
-1.009716e+00
-1.010509e+00
-1.010706e+00
-1.010704e+00
-1.010872e+00
-1.011526e+00
-1.012898e+00
-1.015112e+00
-1.018169e+00
-1.021941e+00
-1.026179e+00
-1.030521e+00
-1.034526e+00
-1.037697e+00
-1.039519e+00
-1.039496e+00
-1.037184e+00
-1.032228e+00
-1.024391e+00
-1.013576e+00
-9.998440e-01
-9.834241e-01
-9.647047e-01
-9.442208e-01
-9.226261e-01
-9.006582e-01
-8.790962e-01
-8.587173e-01
-8.402529e-01
-8.243495e-01
-8.115349e-01
-8.021928e-01
-7.965461e-01
-7.946493e-01
-7.963896e-01
-8.014956e-01
-8.095522e-01
-8.200208e-01
-8.322646e-01
-8.455773e-01
-8.592165e-01
-8.724392e-01
-8.845404e-01
-8.948914e-01
-9.029772e-01
-9.084298e-01
-9.110541e-01
-9.108433e-01
-9.079818e-01
-9.028335e-01
-8.959168e-01
-8.878657e-01
-8.793825e-01
-8.711837e-01
-8.639452e-01
-8.582502e-01
-8.545444e-01
-8.531016e-01
-8.540021e-01
-8.571252e-01
-8.621574e-01
-8.686138e-01
-8.758720e-01
-8.832153e-01
-8.898818e-01
-8.951161e-01
-8.982222e-01
-8.986118e-01
-8.958483e-01
-8.896814e-01
-8.800698e-01
-8.671906e-01
-8.514328e-01
-8.333765e-01
-8.137581e-01
-7.934245e-01
-7.732801e-01
-7.542303e-01
-7.371256e-01
-7.227096e-01
-7.115747e-01
-7.041275e-01
-7.005655e-01
-7.008672e-01
-7.047944e-01
-7.119065e-01
-7.215861e-01
-7.330733e-01
-7.455090e-01
-7.579828e-01
-7.695872e-01
-7.794731e-01
-7.869047e-01
-7.913102e-01
-7.923244e-01
-7.898179e-01
-7.839111e-01
-7.749692e-01
-7.635790e-01
-7.505068e-01
-7.366415e-01
-7.229265e-01
-7.102852e-01
-6.995468e-01
-6.913789e-01
-6.862322e-01
-6.843026e-01
-6.855135e-01
-6.895213e-01
-6.957418e-01
-7.033975e-01
-7.115804e-01
-7.193252e-01
-7.256874e-01
-7.298194e-01
-7.310389e-01
-7.288838e-01
-7.231502e-01
-7.139095e-01
-7.015045e-01
-6.865235e-01
-6.697560e-01
-6.521317e-01
-6.346502e-01
-6.183064e-01
-6.040197e-01
-5.925718e-01
-5.845586e-01
-5.803586e-01
-5.801196e-01
-5.837619e-01
-5.909982e-01
-6.013650e-01
-6.142623e-01
-6.289977e-01
-6.448298e-01
-6.610091e-01
-6.768144e-01
-6.915836e-01
-7.047399e-01
-7.158147e-01
-7.244653e-01
-7.304903e-01
-7.338384e-01
-7.346108e-01
-7.330552e-01
-7.295514e-01
-7.245877e-01
-7.187303e-01
-7.125876e-01
-7.067707e-01
-7.018542e-01
-6.983378e-01
-6.966112e-01
-6.969240e-01
-6.993624e-01
-7.038350e-01
-7.100692e-01
-7.176203e-01
-7.258941e-01
-7.341815e-01
-7.417043e-01
-7.476689e-01
-7.513240e-01
-7.520193e-01
-7.492594e-01
-7.427497e-01
-7.324289e-01
-7.184850e-01
-7.013525e-01
-6.816902e-01
-6.603420e-01
-6.382827e-01
-6.165530e-01
-5.961908e-01
-5.781616e-01
-5.632949e-01
-5.522307e-01
-5.453797e-01
-5.428986e-01
-5.446828e-01
-5.503748e-01
-5.593883e-01
-5.709461e-01
-5.841295e-01
-5.979368e-01
-6.113469e-01
-6.233839e-01
-6.331797e-01
-6.400285e-01
-6.434318e-01
-6.431291e-01
-6.391122e-01
-6.316219e-01
-6.211255e-01
-6.082760e-01
-5.938565e-01
-5.787143e-01
-5.636898e-01
-5.495483e-01
-5.369205e-01
-5.262558e-01
-5.177926e-01
-5.115458e-01
-5.073117e-01
-5.046884e-01
-5.031105e-01
-5.018946e-01
-5.002944e-01
-4.975596e-01
-4.929977e-01
-4.860332e-01
-4.762615e-01
-4.634931e-01
-4.477868e-01
-4.294665e-01
-4.091226e-01
-3.875926e-01
-3.659236e-01
-3.453146e-01
-3.270432e-01
-3.123793e-01
-3.024923e-01
-2.983590e-01
-3.006783e-01
-3.098008e-01
-3.256780e-01
-3.478349e-01
-3.753698e-01
-4.069810e-01
-4.410221e-01
-4.755833e-01
-5.085962e-01
-5.379578e-01
-5.616656e-01
-5.779560e-01
-5.854345e-01
-5.831895e-01
-5.708762e-01
-5.487658e-01
-5.177532e-01
-4.793212e-01
-4.354630e-01
-3.885667e-01
-3.412685e-01
-2.962841e-01
-2.562295e-01
-2.234422e-01
-1.998183e-01
-1.866756e-01
-1.846552e-01
-1.936689e-01
-2.128967e-01
-2.408345e-01
-2.753881e-01
-3.140060e-01
-3.538424e-01
-3.919396e-01
-4.254186e-01
-4.516657e-01
-4.685048e-01
-4.743425e-01
-4.682767e-01
-4.501597e-01
-4.206120e-01
-3.809831e-01
-3.332622e-01
-2.799456e-01
-2.238685e-01
-1.680147e-01
-1.153173e-01
-6.846555e-02
-2.973131e-02
-8.277098e-04
1.719018e-02
2.397667e-02
1.989703e-02
5.981494e-03
-1.616206e-02
-4.446813e-02
-7.655632e-02
-1.098867e-01
-1.419183e-01
-1.702621e-01
-1.928222e-01
-2.079177e-01
-2.143814e-01
-2.116297e-01
-1.997006e-01
-1.792570e-01
-1.515536e-01
-1.183682e-01
-8.189869e-02
-4.462985e-02
-9.176815e-03
2.188657e-02
4.620326e-02
6.180043e-02
6.723629e-02
6.171507e-02
4.516082e-02
1.824404e-02
-1.764177e-02
-6.045233e-02
-1.076098e-01
-1.561581e-01
-2.029471e-01
-2.448346e-01
-2.788948e-01
-3.026172e-01
-3.140844e-01
-3.121142e-01
-2.963538e-01
-2.673206e-01
-2.263815e-01
-1.756759e-01
-1.179845e-01
-5.655475e-02
5.104672e-03
6.344653e-02
1.151106e-01
1.571368e-01
1.871535e-01
2.035267e-01
2.054624e-01
1.930540e-01
1.672727e-01
1.299021e-01
8.342143e-02
3.084692e-02
-2.445971e-02
-7.900305e-02
-1.293736e-01
-1.724621e-01
-2.056549e-01
-2.269985e-01
-2.353216e-01
-2.303066e-01
-2.125048e-01
-1.832943e-01
-1.447823e-01
-9.965933e-02
-5.101468e-02
-2.125694e-03
4.376459e-02
8.366677e-02
1.150464e-01
1.359935e-01
1.453480e-01
1.427718e-01
1.287629e-01
1.046094e-01
7.228990e-02
3.432593e-02
-6.399872e-03
-4.684775e-02
-8.403222e-02
-1.152263e-01
-1.381445e-01
-1.510927e-01
-1.530730e-01
-1.438381e-01
-1.238897e-01
-9.442390e-02
-5.722896e-02
-1.454430e-02
3.110510e-02
7.708638e-02
1.208342e-01
1.600118e-01
1.926476e-01
2.172389e-01
2.328200e-01
2.389915e-01
2.359139e-01
2.242685e-01
2.051905e-01
1.801809e-01
1.510030e-01
1.195700e-01
8.782978e-02
5.765267e-02
3.072629e-02
8.463346e-03
-8.074067e-03
-1.822912e-02
-2.178035e-02
-1.894449e-02
-1.035110e-02
3.010119e-03
1.986586e-02
3.875442e-02
5.813267e-02
7.648709e-02
9.244076e-02
1.048488e-01
1.128749e-01
1.160441e-01
1.142676e-01
1.078389e-01
9.740253e-02
8.389911e-02
6.849104e-02
5.247539e-02
3.718989e-02
2.391832e-02
1.380121e-02
7.757275e-03
6.420768e-03
1.009913e-02
1.875419e-02
3.200813e-02
4.917316e-02
6.930186e-02
9.125330e-02
1.137698e-01
1.355585e-01
1.553722e-01
1.720849e-01
1.847559e-01
1.926818e-01
1.954309e-01
1.928618e-01
1.851246e-01
1.726463e-01
1.561028e-01
1.363782e-01
1.145144e-01
9.165310e-02
6.897238e-02
4.762054e-02
2.865046e-02
1.295788e-02
1.227676e-03
-6.107811e-03
-8.894824e-03
-7.265839e-03
-1.627519e-03
7.370740e-03
1.888566e-02
3.194275e-02
4.550804e-02
5.856327e-02
7.017878e-02
7.957863e-02
8.619322e-02
8.969579e-02
9.002055e-02
8.736160e-02
8.215323e-02
7.503359e-02
6.679503e-02
5.832511e-02
5.054233e-02
4.433116e-02
4.048008e-02
3.962677e-02
4.221359e-02
4.845664e-02
5.833028e-02
7.156827e-02
8.768060e-02
1.059838e-01
1.256415e-01
1.457109e-01
1.651924e-01
1.830788e-01
1.984015e-01
2.102725e-01
2.179203e-01
2.207200e-01
2.182145e-01
2.101300e-01
1.963812e-01
1.770708e-01
1.524790e-01
1.230469e-01
8.935273e-02
5.208174e-02
1.199252e-02
-3.012050e-02
-7.346527e-02
-1.172889e-01
-1.609100e-01
-2.037443e-01
-2.453210e-01
-2.852894e-01
-3.234170e-01
-3.595778e-01
-3.937342e-01
-4.259135e-01
-4.561808e-01
-4.846103e-01
-5.112582e-01
-5.361390e-01
-5.592100e-01
-5.803635e-01
-5.994310e-01
-6.161980e-01
-6.304275e-01
-6.418907e-01
-6.503990e-01
-6.558334e-01
-6.581671e-01
-6.574778e-01
-6.539488e-01
-6.478579e-01
-6.395568e-01
-6.294420e-01
-6.179224e-01
-6.053858e-01
-5.921681e-01
-5.785292e-01
-5.646379e-01
-5.505664e-01
-5.362960e-01
-5.217305e-01
-5.067176e-01
-4.910722e-01
-4.746018e-01
-4.571292e-01
-4.385129e-01
-4.186634e-01
-3.975552e-01
-3.752355e-01
-3.518286e-01
-3.275374e-01
-3.026409e-01
-2.774883e-01
-2.524912e-01
-2.281127e-01
-2.048540e-01
-1.832392e-01
-1.637972e-01
-1.470411e-01
-1.334468e-01
-1.234285e-01
-1.173146e-01
-1.153229e-01
-1.175374e-01
-1.238895e-01
-1.341445e-01
-1.478958e-01
-1.645690e-01
-1.834357e-01
-2.036382e-01
-2.242235e-01
-2.441865e-01
-2.625189e-01
-2.782623e-01
-2.905602e-01
-2.987070e-01
-3.021886e-01
-3.007123e-01
-2.942225e-01
-2.829011e-01
-2.671510e-01
-2.475651e-01
-2.248819e-01
-1.999321e-01
-1.735809e-01
-1.466709e-01
-1.199714e-01
-9.413648e-02
-6.967715e-02
-4.694605e-02
-2.613620e-02
-7.291453e-03
9.673328e-03
2.494508e-02
3.878094e-02
5.147516e-02
6.332693e-02
7.461195e-02
8.555930e-02
9.633528e-02
1.070347e-01
1.176794e-01
1.282227e-01
1.385583e-01
1.485327e-01
1.579569e-01
1.666204e-01
1.743027e-01
1.807851e-01
1.858627e-01
1.893570e-01
1.911300e-01
1.911007e-01
1.892611e-01
1.856917e-01
1.805733e-01
1.741927e-01
1.669409e-01
1.593032e-01
1.518385e-01
1.451518e-01
1.398582e-01
1.365427e-01
1.357190e-01
1.377894e-01
1.430126e-01
1.514794e-01
1.631022e-01
1.776171e-01
1.945992e-01
2.134898e-01
2.336332e-01
2.543188e-01
2.748273e-01
2.944754e-01
3.126575e-01
3.288793e-01
3.427822e-01
3.541561e-01
3.629401e-01
3.692118e-01
3.731666e-01
3.750896e-01
3.753219e-01
3.742271e-01
3.721587e-01
3.694333e-01
3.663109e-01
3.629850e-01
3.595806e-01
3.561611e-01
3.527404e-01
3.492986e-01
3.457978e-01
3.421975e-01
3.384670e-01
3.345944e-01
3.305936e-01
3.265081e-01
3.224136e-01
3.184186e-01
3.146641e-01
3.113221e-01
3.085938e-01
3.067052e-01
3.059026e-01
3.064455e-01
3.085971e-01
3.126118e-01
3.187209e-01
3.271137e-01
3.379188e-01
3.511834e-01
3.668562e-01
3.847742e-01
4.046581e-01
4.261166e-01
4.486612e-01
4.717315e-01
4.947265e-01
5.170407e-01
5.381013e-01
5.574012e-01
5.745275e-01
5.891812e-01
6.011876e-01
6.104965e-01
6.171726e-01
6.213766e-01
6.233399e-01
6.233355e-01
6.216488e-01
6.185516e-01
6.142813e-01
6.090277e-01
6.029267e-01
5.960621e-01
5.884738e-01
5.801709e-01
5.711493e-01
5.614104e-01
5.509783e-01
5.399145e-01
5.283267e-01
5.163701e-01
5.042445e-01
4.921843e-01
4.804471e-01
4.693000e-01
4.590070e-01
4.498169e-01
4.419533e-01
4.356071e-01
4.309301e-01
4.280309e-01
4.269719e-01
4.277669e-01
4.303797e-01
4.347239e-01
4.406629e-01
4.480119e-01
4.565408e-01
4.659799e-01
4.760277e-01
4.863617e-01
4.966528e-01
5.065819e-01
5.158570e-01
5.242321e-01
5.315228e-01
5.376196e-01
5.424978e-01
5.462206e-01
5.489371e-01
5.508738e-01
5.523195e-01
5.536034e-01
5.550689e-01
5.570420e-01
5.597995e-01
5.635385e-01
5.683504e-01
5.742040e-01
5.809375e-01
5.882635e-01
5.957854e-01
6.030256e-01
6.094639e-01
6.145823e-01
6.179125e-01
6.190814e-01
6.178491e-01
6.141342e-01
6.080254e-01
5.997763e-01
5.897861e-01
5.785676e-01
5.667098e-01
5.548368e-01
5.435688e-01
5.334883e-01
5.251120e-01
5.188694e-01
5.150885e-01
5.139872e-01
5.156700e-01
5.201294e-01
5.272513e-01
5.368222e-01
5.485382e-01
5.620155e-01
5.768015e-01
5.923871e-01
6.082233e-01
6.237401e-01
6.383712e-01
6.515812e-01
6.628955e-01
6.719293e-01
6.784128e-01
6.822106e-01
6.833330e-01
6.819378e-01
6.783225e-01
6.729063e-01
6.662048e-01
6.587951e-01
6.512771e-01
6.442297e-01
6.381680e-01
6.335018e-01
6.305014e-01
6.292716e-01
6.297402e-01
6.316590e-01
6.346233e-01
6.381046e-01
6.414979e-01
6.441766e-01
6.455520e-01
6.451291e-01
6.425548e-01
6.376521e-01
6.304375e-01
6.211217e-01
6.100922e-01
5.978829e-01
5.851317e-01
5.725314e-01
5.607777e-01
5.505191e-01
5.423112e-01
5.365803e-01
5.335970e-01
5.334624e-01
5.361059e-01
5.412956e-01
5.486592e-01
5.577142e-01
5.679043e-01
5.786391e-01
5.893361e-01
5.994603e-01
6.085609e-01
6.163014e-01
6.224820e-01
6.270517e-01
6.301082e-01
6.318870e-01
6.327390e-01
6.330997e-01
6.334525e-01
6.342901e-01
6.360755e-01
6.392075e-01
6.439902e-01
6.506107e-01
6.591225e-01
6.694387e-01
6.813316e-01
6.944410e-01
7.082901e-01
7.223080e-01
7.358599e-01
7.482828e-01
7.589267e-01
7.671995e-01
7.726106e-01
7.748127e-01
7.736344e-01
7.691023e-01
7.614478e-01
7.510991e-01
7.386578e-01
7.248626e-01
7.105441e-01
6.965737e-01
6.838118e-01
6.730580e-01
6.650065e-01
6.602085e-01
6.590425e-01
6.616934e-01
6.681412e-01
6.781583e-01
6.913181e-01
7.070118e-01
7.244769e-01
7.428346e-01
7.611379e-01
7.784261e-01
7.937855e-01
8.064095e-01
8.156554e-01
8.210904e-01
8.225250e-01
8.200279e-01
8.139230e-01
8.047666e-01
7.933081e-01
7.804364e-01
7.671166e-01
7.543224e-01
7.429691e-01
7.338509e-01
7.275871e-01
7.245799e-01
7.249859e-01
7.287034e-01
7.353764e-01
7.444168e-01
7.550425e-01
7.663320e-01
7.772906e-01
7.869238e-01
7.943128e-01
7.986842e-01
7.994691e-01
7.963465e-01
7.892673e-01
7.784567e-01
7.643972e-01
7.477925e-01
7.295167e-01
7.105536e-01
6.919305e-01
6.746523e-01
6.596400e-01
6.476770e-01
6.393670e-01
6.351034e-01
6.350519e-01
6.391468e-01
6.470989e-01
6.584163e-01
6.724365e-01
6.883680e-01
7.053406e-01
7.224612e-01
7.388722e-01
7.538096e-01
7.666560e-01
7.769849e-01
7.845916e-01
7.895087e-01
7.920022e-01
7.925501e-01
7.918028e-01
7.905292e-01
7.895525e-01
7.896805e-01
7.916369e-01
7.959961e-01
8.031297e-01
8.131666e-01
8.259708e-01
8.411395e-01
8.580217e-01
8.757568e-01
8.933311e-01
9.096487e-01
9.236109e-01
9.341998e-01
9.405589e-01
9.420627e-01
9.383722e-01
9.294681e-01
9.156611e-01
8.975773e-01
8.761216e-01
8.524217e-01
8.277584e-01
8.034881e-01
7.809644e-01
7.614616e-01
7.461073e-01
7.358248e-01
7.312888e-01
7.328942e-01
7.407372e-01
7.546108e-01
7.740119e-01
7.981630e-01
8.260466e-01
8.564551e-01
8.880528e-01
9.194504e-01
9.492862e-01
9.763103e-01
9.994650e-01
1.017955e+00
1.031301e+00
1.039372e+00
1.042392e+00
1.040923e+00
1.035819e+00
1.028161e+00
1.019180e+00
1.010164e+00
1.002372e+00
9.969450e-01
9.948313e-01
9.967279e-01
1.003037e+00
1.013841e+00
1.028904e+00
1.047682e+00
1.069363e+00
1.092920e+00
1.117174e+00
1.140879e+00
1.162801e+00
1.181807e+00
1.196942e+00
1.207494e+00
1.213047e+00
1.213502e+00
1.209085e+00
1.200330e+00
1.188033e+00
1.173205e+00
1.157004e+00
1.140657e+00
1.125395e+00
1.112378e+00
1.102628e+00
1.096981e+00
1.096039e+00
1.100140e+00
1.109340e+00
1.123409e+00
1.141847e+00
1.163909e+00
1.188651e+00
1.214981e+00
1.241731e+00
1.267724e+00
1.291858e+00
1.313172e+00
1.330916e+00
1.344599e+00
1.354022e+00
1.359293e+00
1.360816e+00
1.359259e+00
1.355500e+00
1.350567e+00
1.345556e+00
1.341547e+00
1.339524e+00
1.340296e+00
1.344434e+00
1.352221e+00
1.363626e+00
1.378303e+00
1.395610e+00
1.414656e+00
1.434370e+00
1.453582e+00
1.471113e+00
1.485867e+00
1.496923e+00
1.503597e+00
1.505502e+00
1.502574e+00
1.495073e+00
1.483562e+00
1.468862e+00
1.451994e+00
1.434109e+00
1.416414e+00
1.400102e+00
1.386282e+00
1.375922e+00
1.369807e+00
1.368496e+00
1.372303e+00
1.381286e+00
1.395246e+00
1.413736e+00
1.436089e+00
1.461447e+00
1.488809e+00
1.517077e+00
1.545126e+00
1.571861e+00
1.596287e+00
1.617575e+00
1.635117e+00
1.648568e+00
1.657873e+00
1.663273e+00
1.665288e+00
1.664683e+00
1.662409e+00
1.659536e+00
1.657172e+00
1.656380e+00
1.658097e+00
1.663058e+00
1.671739e+00
1.684313e+00
1.700631e+00
1.720223e+00
1.742322e+00
1.765921e+00
1.789834e+00
1.812789e+00
1.833517e+00
1.850857e+00
1.863841e+00
1.871779e+00
1.874310e+00
1.871432e+00
1.863505e+00
1.851215e+00
1.835531e+00
1.817624e+00
1.798794e+00
1.780381e+00
1.763685e+00
1.749889e+00
1.740001e+00
1.734796e+00
1.734788e+00
1.740210e+00
1.751005e+00
1.766839e+00
1.787121e+00
1.811037e+00
1.837593e+00
1.865673e+00
1.894097e+00
1.921693e+00
1.947372e+00
1.970196e+00
1.989446e+00
2.004675e+00
2.015735e+00
2.022798e+00
2.026340e+00
2.027107e+00
2.026064e+00
2.024322e+00
2.023059e+00
2.023432e+00
2.026486e+00
2.033072e+00
2.043774e+00
2.058857e+00
2.078228e+00
2.101432e+00
2.127670e+00
2.155846e+00
2.184638e+00
2.212589e+00
2.238210e+00
2.260092e+00
2.277014e+00
2.288043e+00
2.292608e+00
2.290559e+00
2.282180e+00
2.268184e+00
2.249658e+00
2.228003e+00
2.204837e+00
2.181894e+00
2.160920e+00
2.143573e+00
2.131327e+00
2.125391e+00
2.126650e+00
2.135611e+00
2.152380e+00
2.176651e+00
2.207717e+00
2.244506e+00
2.285626e+00
2.329439e+00
2.374145e+00
2.417877e+00
2.458812e+00
2.495271e+00
2.525832e+00
2.549416e+00
2.565360e+00
2.573466e+00
2.574010e+00
2.567726e+00
2.555758e+00
2.539577e+00
2.520884e+00
2.501496e+00
2.483225e+00
2.467756e+00
2.456535e+00
2.450674e+00
2.450874e+00
2.457385e+00
2.469981e+00
2.487986e+00
2.510322e+00
2.535589e+00
2.562169e+00
2.588351e+00
2.612456e+00
2.632964e+00
2.648623e+00
2.658544e+00
2.662253e+00
2.659726e+00
2.651380e+00
2.638033e+00
2.620843e+00
2.601218e+00
2.580719e+00
2.560957e+00
2.543482e+00
2.529689e+00
2.520730e+00
2.517442e+00
2.520302e+00
2.529390e+00
2.544393e+00
2.564619e+00
2.589047e+00
2.616389e+00
2.645178e+00
2.673859e+00
2.700896e+00
2.724873e+00
2.744586e+00
2.759130e+00
2.767956e+00
2.770917e+00
2.768272e+00
2.760673e+00
2.749116e+00
2.734878e+00
2.719424e+00
2.704315e+00
2.691104e+00
2.681232e+00
2.675933e+00
2.676149e+00
2.682464e+00
2.695050e+00
2.713647e+00
2.737559e+00
2.765694e+00
2.796613e+00
2.828626e+00
2.859892e+00
2.888547e+00
2.912834e+00
2.931227e+00
2.942543e+00
2.946038e+00
2.941460e+00
2.929077e+00
2.909659e+00
2.884430e+00
2.854983e+00
2.823176e+00
2.791014e+00
2.760516e+00
2.733598e+00
2.711952e+00
2.696951e+00
2.689571e+00
2.690339e+00
2.699304e+00
2.716040e+00
2.739680e+00
2.768965e+00
2.802328e+00
2.837993e+00
2.874084e+00
2.908746e+00
2.940259e+00
2.967147e+00
2.988274e+00
3.002904e+00
3.010751e+00
3.011987e+00
3.007221e+00
2.997451e+00
2.983991e+00
2.968376e+00
2.952254e+00
2.937276e+00
2.924982e+00
2.916700e+00
2.913450e+00
2.915873e+00
2.924180e+00
2.938130e+00
2.957031e+00
2.979779e+00
3.004919e+00
3.030740e+00
3.055382e+00
3.076966e+00
3.093720e+00
3.104112e+00
3.106959e+00
3.101519e+00
3.087557e+00
3.065372e+00
3.035790e+00
3.000121e+00
2.960084e+00
2.917707e+00
2.875204e+00
2.834847e+00
2.798825e+00
2.769121e+00
2.747390e+00
2.734869e+00
2.732296e+00
2.739873e+00
2.757251e+00
2.783556e+00
2.817440e+00
2.857170e+00
2.900737e+00
2.945982e+00
2.990733e+00
3.032938e+00
3.070791e+00
3.102832e+00
3.128028e+00
3.145820e+00
3.156129e+00
3.159346e+00
3.156270e+00
3.148037e+00
3.136028e+00
3.121756e+00
3.106766e+00
3.092529e+00
3.080353e+00
3.071300e+00
3.066131e+00
3.065266e+00
3.068765e+00
3.076331e+00
3.087337e+00
3.100876e+00
3.115828e+00
3.130944e+00
3.144943e+00
3.156607e+00
3.164879e+00
3.168946e+00
3.168297e+00
3.162769e+00
3.152555e+00
3.138196e+00
3.120542e+00
3.100690e+00
3.079919e+00
3.059598e+00
3.041100e+00
3.025714e+00
3.014561e+00
3.008523e+00
3.008187e+00
3.013804e+00
3.025272e+00
3.042141e+00
3.063635e+00
3.088705e+00
3.116088e+00
3.144390e+00
3.172178e+00
3.198068e+00
3.220821e+00
3.239419e+00
3.253133e+00
3.261566e+00
3.264677e+00
3.262774e+00
3.256490e+00
3.246739e+00
3.234647e+00
3.221479e+00
3.208553e+00
3.197152e+00
3.188442e+00
3.183390e+00
3.182701e+00
3.186766e+00
3.195633e+00
3.208991e+00
3.226186e+00
3.246255e+00
3.267983e+00
3.289984e+00
3.310794e+00
3.328969e+00
3.343193e+00
3.352370e+00
3.355709e+00
3.352778e+00
3.343542e+00
3.328367e+00
3.308004e+00
3.283542e+00
3.256347e+00
3.227980e+00
3.200102e+00
3.174380e+00
3.152382e+00
3.135488e+00
3.124805e+00
3.121098e+00
3.124744e+00
3.135704e+00
3.153514e+00
3.177313e+00
3.205879e+00
3.237699e+00
3.271054e+00
3.304127e+00
3.335113e+00
3.362337e+00
3.384366e+00
3.400099e+00
3.408845e+00
3.410362e+00
3.404876e+00
3.393058e+00
3.375978e+00
3.355029e+00
3.331836e+00
3.308141e+00
3.285691e+00
3.266124e+00
3.250857e+00
3.241004e+00
3.237292e+00
3.240021e+00
3.249039e+00
3.263748e+00
3.283144e+00
3.305882e+00
3.330363e+00
3.354849e+00
3.377582e+00
3.396906e+00
3.411383e+00
3.419895e+00
3.421715e+00
3.416555e+00
3.404588e+00
3.386427e+00
3.363089e+00
3.335922e+00
3.306521e+00
3.276618e+00
3.247977e+00
3.222279e+00
3.201014e+00
3.185392e+00
3.176264e+00
3.174075e+00
3.178835e+00
3.190119e+00
3.207098e+00
3.228589e+00
3.253137e+00
3.279107e+00
3.304801e+00
3.328567e+00
3.348922e+00
3.364652e+00
3.374899e+00
3.379216e+00
3.377601e+00
3.370489e+00
3.358720e+00
3.343478e+00
3.326205e+00
3.308503e+00
3.292021e+00
3.278342e+00
3.268876e+00
3.264765e+00
3.266797e+00
3.275356e+00
3.290384e+00
3.311379e+00
3.337421e+00
3.367223e+00
3.399212e+00
3.431622e+00
3.462610e+00
3.490375e+00
3.513270e+00
3.529912e+00
3.539262e+00
3.540688e+00
3.534002e+00
3.519465e+00
3.497770e+00
3.470004e+00
3.437586e+00
3.402199e+00
3.365700e+00
3.330032e+00
3.297125e+00
3.268805e+00
3.246696e+00
3.232144e+00
3.226147e+00
3.229300e+00
3.241762e+00
3.263248e+00
3.293035e+00
3.330001e+00
3.372682e+00
3.419344e+00
3.468079e+00
3.516896e+00
3.563829e+00
3.607023e+00
3.644827e+00
3.675858e+00
3.699064e+00
3.713764e+00
3.719676e+00
3.716928e+00
3.706057e+00
3.687978e+00
3.663943e+00
3.635472e+00
3.604273e+00
3.572133e+00
3.540819e+00
3.511967e+00
3.486981e+00
3.466950e+00
3.452583e+00
3.444171e+00
3.441579e+00
3.444263e+00
3.451320e+00
3.461558e+00
3.473591e+00
3.485940e+00
3.497143e+00
3.505856e+00
3.510953e+00
3.511607e+00
3.507346e+00
3.498102e+00
3.484213e+00
3.466418e+00
3.445804e+00
3.423743e+00
3.401792e+00
3.381589e+00
3.364732e+00
3.352660e+00
3.346555e+00
3.347243e+00
3.355143e+00
3.370224e+00
3.392012e+00
3.419615e+00
3.451787e+00
3.487001e+00
3.523556e+00
3.559673e+00
3.593612e+00
3.623763e+00
3.648741e+00
3.667452e+00
3.679151e+00
3.683471e+00
3.680436e+00
3.670452e+00
3.654277e+00
3.632972e+00
3.607833e+00
3.580316e+00
3.551948e+00
3.524237e+00
3.498592e+00
3.476249e+00
3.458206e+00
3.445184e+00
3.437595e+00
3.435535e+00
3.438791e+00
3.446858e+00
3.458982e+00
3.474204e+00
3.491420e+00
3.509448e+00
3.527094e+00
3.543222e+00
3.556822e+00
3.567075e+00
3.573402e+00
3.575509e+00
3.573413e+00
3.567446e+00
3.558235e+00
3.546660e+00
3.533786e+00
3.520776e+00
3.508800e+00
3.498931e+00
3.492061e+00
3.488819e+00
3.489524e+00
3.494155e+00
3.502360e+00
3.513490e+00
3.526663e+00
3.540843e+00
3.554937e+00
3.567897e+00
3.578805e+00
3.586959e+00
3.591921e+00
3.593554e+00
3.592023e+00
3.587773e+00
3.581482e+00
3.573999e+00
3.566264e+00
3.559222e+00
3.553738e+00
3.550515e+00
3.550031e+00
3.552488e+00
3.557795e+00
3.565565e+00
3.575148e+00
3.585685e+00
3.596174e+00
3.605561e+00
3.612819e+00
3.617038e+00
3.617498e+00
3.613729e+00
3.605546e+00
3.593072e+00
3.576732e+00
3.557230e+00
3.535506e+00
3.512683e+00
3.490000e+00
3.468734e+00
3.450129e+00
3.435313e+00
3.425231e+00
3.420578e+00
3.421757e+00
3.428842e+00
3.441571e+00
3.459356e+00
3.481318e+00
3.506340e+00
3.533140e+00
3.560354e+00
3.586628e+00
3.610705e+00
3.631514e+00
3.648233e+00
3.660339e+00
3.667638e+00
3.670263e+00
3.668653e+00
3.663511e+00
3.655743e+00
3.646388e+00
3.636536e+00
3.627246e+00
3.619475e+00
3.614002e+00
3.611376e+00
3.611877e+00
3.615500e+00
3.621951e+00
3.630678e+00
3.640909e+00
3.651715e+00
3.662084e+00
3.671001e+00
3.677532e+00
3.680896e+00
3.680525e+00
3.676111e+00
3.667621e+00
3.655302e+00
3.639658e+00
3.621415e+00
3.601471e+00
3.580847e+00
3.560623e+00
3.541880e+00
3.525647e+00
3.512850e+00
3.504262e+00
3.500469e+00
3.501837e+00
3.508495e+00
3.520321e+00
3.536943e+00
3.557752e+00
3.581926e+00
3.608467e+00
3.636250e+00
3.664077e+00
3.690742e+00
3.715100e+00
3.736127e+00
3.752984e+00
3.765070e+00
3.772053e+00
3.773897e+00
3.770858e+00
3.763467e+00
3.752494e+00
3.738891e+00
3.723730e+00
3.708126e+00
3.693160e+00
3.679805e+00
3.668860e+00
3.660895e+00
3.656216e+00
3.654844e+00
3.656527e+00
3.660758e+00
3.666825e+00
3.673872e+00
3.680967e+00
3.687178e+00
3.691641e+00
3.693624e+00
3.692570e+00
3.688132e+00
3.680189e+00
3.668840e+00
3.654397e+00
3.637350e+00
3.618333e+00
3.598084e+00
3.577396e+00
3.557076e+00
3.537906e+00
3.520606e+00
3.505802e+00
3.494002e+00
3.485570e+00
3.480719e+00
3.479499e+00
3.481802e+00
3.487376e+00
3.495843e+00
3.506730e+00
3.519493e+00
3.533547e+00
3.548295e+00
3.563143e+00
3.577517e+00
3.590876e+00
3.602719e+00
3.612590e+00
3.620087e+00
3.624861e+00
3.626625e+00
3.625154e+00
3.620291e+00
3.611953e+00
3.600131e+00
3.584902e+00
3.566428e+00
3.544968e+00
3.520876e+00
3.494610e+00
3.466734e+00
3.437917e+00
3.408930e+00
3.380627e+00
3.353928e+00
3.329780e+00
3.309105e+00
3.292745e+00
3.281400e+00
3.275563e+00
3.275470e+00
3.281067e+00
3.291994e+00
3.307592e+00
3.326934e+00
3.348875e+00
3.372119e+00
3.395297e+00
3.417050e+00
3.436112e+00
3.451388e+00
3.462016e+00
3.467418e+00
3.467323e+00
3.461782e+00
3.451153e+00
3.436078e+00
3.417446e+00
3.396338e+00
3.373974e+00
3.351644e+00
3.330643e+00
3.312201e+00
3.297415e+00
3.287192e+00
3.282200e+00
3.282836e+00
3.289212e+00
3.301154e+00
3.318219e+00
3.339731e+00
3.364816e+00
3.392458e+00
3.421554e+00
3.450968e+00
3.479588e+00
3.506377e+00
3.530412e+00
3.550916e+00
3.567278e+00
3.579066e+00
3.586032e+00
3.588113e+00
3.585419e+00
3.578222e+00
3.566934e+00
3.552087e+00
3.534300e+00
3.514254e+00
3.492664e+00
3.470257e+00
3.447746e+00
3.425813e+00
3.405092e+00
3.386153e+00
3.369479e+00
3.355462e+00
3.344381e+00
3.336396e+00
3.331545e+00
3.329734e+00
3.330744e+00
3.334233e+00
3.339752e+00
3.346761e+00
3.354660e+00
3.362822e+00
3.370629e+00
3.377517e+00
3.383006e+00
3.386730e+00
3.388456e+00
3.388087e+00
3.385665e+00
3.381354e+00
3.375419e+00
3.368203e+00
3.360090e+00
3.351472e+00
3.342719e+00
3.334143e+00
3.325971e+00
3.318326e+00
3.311219e+00
3.304543e+00
3.298087e+00
3.291550e+00
3.284572e+00
3.276765e+00
3.267751e+00
3.257199e+00
3.244862e+00
3.230605e+00
3.214422e+00
3.196446e+00
3.176936e+00
3.156264e+00
3.134884e+00
3.113301e+00
3.092032e+00
3.071581e+00
3.052397e+00
3.034860e+00
3.019253e+00
3.005751e+00
2.994416e+00
2.985191e+00
2.977915e+00
2.972331e+00
2.968112e+00
2.964877e+00
2.962222e+00
2.959744e+00
2.957066e+00
2.953865e+00
2.949887e+00
2.944974e+00
2.939075e+00
2.932247e+00
2.924663e+00
2.916593e+00
2.908387e+00
2.900449e+00
2.893200e+00
2.887050e+00
2.882357e+00
2.879403e+00
2.878358e+00
2.879266e+00
2.882032e+00
2.886411e+00
2.892022e+00
2.898362e+00
2.904827e+00
2.910751e+00
2.915441e+00
2.918223e+00
2.918484e+00
2.915716e+00
2.909554e+00
2.899807e+00
2.886477e+00
2.869764e+00
2.850057e+00
2.827914e+00
2.804023e+00
2.779164e+00
2.754160e+00
2.729835e+00
2.706970e+00
2.686269e+00
2.668325e+00
2.653598e+00
2.642396e+00
2.634859e+00
2.630953e+00
2.630472e+00
2.633045e+00
2.638152e+00
2.645154e+00
2.653325e+00
2.661894e+00
2.670093e+00
2.677201e+00
2.682593e+00
2.685780e+00
2.686440e+00
2.684435e+00
2.679823e+00
2.672843e+00
2.663895e+00
2.653503e+00
2.642272e+00
2.630837e+00
2.619817e+00
2.609761e+00
2.601107e+00
2.594144e+00
2.588990e+00
2.585573e+00
2.583635e+00
2.582745e+00
2.582325e+00
2.581691e+00
2.580100e+00
2.576801e+00
2.571096e+00
2.562393e+00
2.550253e+00
2.534434e+00
2.514913e+00
2.491898e+00
2.465818e+00
2.437301e+00
2.407134e+00
2.376212e+00
2.345489e+00
2.315916e+00
2.288394e+00
2.263728e+00
2.242581e+00
2.225454e+00
2.212652e+00
2.204283e+00
2.200244e+00
2.200236e+00
2.203776e+00
2.210228e+00
2.218836e+00
2.228774e+00
2.239188e+00
2.249260e+00
2.258251e+00
2.265556e+00
2.270736e+00
2.273546e+00
2.273944e+00
2.272083e+00
2.268284e+00
2.263002e+00
2.256776e+00
2.250172e+00
2.243732e+00
2.237921e+00
2.233087e+00
2.229426e+00
2.226965e+00
2.225559e+00
2.224898e+00
2.224531e+00
2.223901e+00
2.222383e+00
2.219340e+00
2.214171e+00
2.206362e+00
2.195531e+00
2.181468e+00
2.164153e+00
2.143769e+00
2.120696e+00
2.095486e+00
2.068828e+00
2.041509e+00
2.014358e+00
1.988196e+00
1.963796e+00
1.941832e+00
1.922859e+00
1.907285e+00
1.895365e+00
1.887195e+00
1.882720e+00
1.881735e+00
1.883898e+00
1.888744e+00
1.895692e+00
1.904072e+00
1.913142e+00
1.922124e+00
1.930234e+00
1.936728e+00
1.940941e+00
1.942332e+00
1.940524e+00
1.935328e+00
1.926771e+00
1.915095e+00
1.900747e+00
1.884355e+00
1.866684e+00
1.848587e+00
1.830946e+00
1.814607e+00
1.800326e+00
1.788712e+00
1.780179e+00
1.774918e+00
1.772872e+00
1.773735e+00
1.776964e+00
1.781811e+00
1.787373e+00
1.792648e+00
1.796613e+00
1.798291e+00
1.796831e+00
1.791569e+00
1.782074e+00
1.768188e+00
1.750030e+00
1.727988e+00
1.702690e+00
1.674956e+00
1.645741e+00
1.616072e+00
1.586981e+00
1.559444e+00
1.534328e+00
1.512345e+00
1.494022e+00
1.479673e+00
1.469392e+00
1.463055e+00
1.460327e+00
1.460691e+00
1.463472e+00
1.467882e+00
1.473070e+00
1.478167e+00
1.482352e+00
1.484900e+00
1.485237e+00
1.482985e+00
1.477989e+00
1.470332e+00
1.460335e+00
1.448530e+00
1.435614e+00
1.422396e+00
1.409721e+00
1.398394e+00
1.389114e+00
1.382398e+00
1.378538e+00
1.377565e+00
1.379234e+00
1.383034e+00
1.388211e+00
1.393820e+00
1.398785e+00
1.401972e+00
1.402271e+00
1.398679e+00
1.390374e+00
1.376777e+00
1.357603e+00
1.332880e+00
1.302957e+00
1.268483e+00
1.230373e+00
1.189751e+00
1.147890e+00
1.106139e+00
1.065853e+00
1.028317e+00
9.946799e-01
9.658978e-01
9.426851e-01
9.254819e-01
9.144351e-01
9.093936e-01
9.099163e-01
9.152944e-01
9.245840e-01
9.366528e-01
9.502370e-01
9.640094e-01
9.766559e-01
9.869541e-01
9.938513e-01
9.965324e-01
9.944736e-01
9.874768e-01
9.756799e-01
9.595445e-01
9.398193e-01
9.174847e-01
8.936812e-01
8.696274e-01
8.465343e-01
8.255199e-01
8.075304e-01
7.932725e-01
7.831629e-01
7.772962e-01
7.754364e-01
7.770318e-01
7.812542e-01
7.870590e-01
7.932646e-01
7.986422e-01
8.020130e-01
8.023415e-01
7.988181e-01
7.909235e-01
7.784674e-01
7.616013e-01
7.408019e-01
7.168311e-01
6.906743e-01
6.634657e-01
6.364056e-01
6.106776e-01
5.873703e-01
5.674103e-01
5.515093e-01
5.401282e-01
5.334589e-01
5.314232e-01
5.336869e-01
5.396879e-01
5.486752e-01
5.597566e-01
5.719532e-01
5.842568e-01
5.956899e-01
6.053619e-01
6.125222e-01
6.166037e-01
6.172556e-01
6.143608e-01
6.080391e-01
5.986323e-01
5.866765e-01
5.728613e-01
5.579805e-01
5.428781e-01
5.283916e-01
5.152978e-01
5.042623e-01
4.957949e-01
4.902145e-01
4.876245e-01
4.879012e-01
4.906953e-01
4.954491e-01
5.014278e-01
5.077639e-01
5.135137e-01
5.177222e-01
5.194924e-01
5.180542e-01
5.128265e-01
5.034661e-01
4.898992e-01
4.723314e-01
4.512353e-01
4.273177e-01
4.014689e-01
3.747001e-01
3.480737e-01
3.226328e-01
2.993344e-01
2.789916e-01
2.622274e-01
2.494424e-01
2.407985e-01
2.362167e-01
2.353902e-01
2.378095e-01
2.427977e-01
2.495554e-01
2.572117e-01
2.648791e-01
2.717114e-01
2.769589e-01
2.800199e-01
2.804832e-01
2.781587e-01
2.730917e-01
2.655610e-01
2.560574e-01
2.452460e-01
2.339142e-01
2.229098e-01
2.130742e-01
2.051754e-01
1.998460e-01
1.975299e-01
1.984419e-01
2.025428e-01
2.095320e-01
2.188593e-01
2.297532e-01
2.412671e-01
2.523385e-01
2.618591e-01
2.687505e-01
2.720417e-01
2.709413e-01
2.649003e-01
2.536579e-01
2.372681e-01
2.161045e-01
1.908412e-01
1.624137e-01
1.319622e-01
1.007616e-01
7.014489e-02
4.142441e-02
1.581632e-02
-5.627337e-03
-2.207548e-02
-3.296066e-02
-3.800560e-02
-3.723222e-02
-3.095346e-02
-1.974890e-02
-4.426640e-03
1.402601e-02
3.450014e-02
5.582814e-02
7.684888e-02
9.647218e-02
1.137391e-01
1.278746e-01
1.383293e-01
1.448073e-01
1.472776e-01
1.459677e-01
1.413406e-01
1.340556e-01
1.249166e-01
1.148112e-01
1.046453e-01
9.527687e-02
8.745283e-02
8.175324e-02
7.854630e-02
7.795741e-02
7.985537e-02
8.385708e-02
8.935120e-02
9.553925e-02
1.014914e-01
1.062135e-01
1.087201e-01
1.081095e-01
1.036334e-01
9.475748e-02
8.120653e-02
6.299092e-02
4.041210e-02
1.404692e-02
-1.528698e-02
-4.658076e-02
-7.869374e-02
-1.104173e-01
-1.405388e-01
-1.679025e-01
-1.914651e-01
-2.103453e-01
-2.238651e-01
-2.315820e-01
-2.333112e-01
-2.291363e-01
-2.194076e-01
-2.047266e-01
-1.859192e-01
-1.639944e-01
-1.400926e-01
-1.154246e-01
-9.120407e-02
-6.857670e-02
-4.855249e-02
-3.194389e-02
-1.931594e-02
-1.095228e-02
-6.840258e-03
-6.676934e-03
-9.895889e-03
-1.571290e-02
-2.318678e-02
-3.129048e-02
-3.898693e-02
-4.530435e-02
-4.940611e-02
-5.065092e-02
-4.863985e-02
-4.324711e-02
-3.463236e-02
-2.323337e-02
-9.738804e-03
4.957653e-03
1.981920e-02
3.373991e-02
4.562587e-02
5.447764e-02
5.946769e-02
6.000643e-02
5.579112e-02
4.683324e-02
3.346255e-02
1.630803e-02
-3.741727e-03
-2.559478e-02
-4.802408e-02
-6.974285e-02
-8.948241e-02
-1.060681e-01
-1.184895e-01
-1.259605e-01
-1.279665e-01
-1.242942e-01
-1.150431e-01
-1.006182e-01
-8.170248e-02
-5.921344e-02
-3.424443e-02
-7.994607e-03
1.830826e-02
4.348769e-02
6.649563e-02
8.648160e-02
1.028483e-01
1.152891e-01
1.238050e-01
1.286977e-01
1.305419e-01
1.301372e-01
1.284457e-01
1.265183e-01
1.254176e-01
1.261391e-01
1.295385e-01
1.362663e-01
1.467150e-01
1.609811e-01
1.788464e-01
1.997794e-01
2.229593e-01
2.473214e-01
2.716230e-01
2.945250e-01
3.146850e-01
3.308548e-01
3.419734e-01
3.472510e-01
3.462336e-01
3.388453e-01
3.254043e-01
3.066106e-01
2.835070e-01
2.574172e-01
2.298643e-01
2.024780e-01
1.768948e-01
1.546604e-01
1.371379e-01
1.254289e-01
1.203106e-01
1.221920e-01
1.310917e-01
1.466396e-01
1.681003e-01
1.944204e-01
2.242948e-01
2.562497e-01
2.887373e-01
3.202344e-01
3.493407e-01
3.748690e-01
3.959202e-01
4.119400e-01
4.227513e-01
4.285604e-01
4.299352e-01
4.277582e-01
4.231555e-01
4.174098e-01
4.118626e-01
4.078134e-01
4.064223e-01
4.086244e-01
4.150594e-01
4.260226e-01
4.414398e-01
4.608673e-01
4.835173e-01
5.083083e-01
5.339353e-01
5.589579e-01
5.818988e-01
6.013476e-01
6.160606e-01
6.250509e-01
6.276602e-01
6.236090e-01
6.130195e-01
5.964115e-01
5.746730e-01
5.490073e-01
5.208618e-01
4.918446e-01
4.636327e-01
4.378787e-01
4.161198e-01
3.996940e-01
3.896664e-01
3.867698e-01
3.913619e-01
4.034027e-01
4.224526e-01
4.476942e-01
4.779758e-01
5.118759e-01
5.477859e-01
5.840051e-01
6.188447e-01
6.507308e-01
6.783022e-01
7.004932e-01
7.165968e-01
7.263023e-01
7.297050e-01
7.272877e-01
7.198753e-01
7.085675e-01
6.946549e-01
6.795252e-01
6.645661e-01
6.510731e-01
6.401656e-01
6.327174e-01
6.293035e-01
6.301659e-01
6.352011e-01
6.439688e-01
6.557248e-01
6.694742e-01
6.840453e-01
6.981750e-01
7.106034e-01
7.201666e-01
7.258829e-01
7.270244e-01
7.231711e-01
7.142418e-01
7.005046e-01
6.825622e-01
6.613182e-01
6.379233e-01
6.137073e-01
5.901000e-01
5.685463e-01
5.504205e-01
5.369450e-01
5.291179e-01
5.276532e-01
5.329370e-01
5.450014e-01
5.635186e-01
5.878153e-01
6.169084e-01
6.495611e-01
6.843562e-01
7.197843e-01
7.543391e-01
7.866152e-01
8.153986e-01
8.397439e-01
8.590329e-01
8.730083e-01
8.817812e-01
8.858130e-01
8.858707e-01
8.829622e-01
8.782542e-01
8.729816e-01
8.683541e-01
8.654691e-01
8.652358e-01
8.683159e-01
8.750850e-01
8.856140e-01
8.996733e-01
9.167577e-01
9.361289e-01
9.568750e-01
9.779807e-01
9.984036e-01
1.017151e+00
1.033350e+00
1.046308e+00
1.055556e+00
1.060873e+00
1.062294e+00
1.060099e+00
1.054789e+00
1.047049e+00
1.037708e+00
1.027691e+00
1.017966e+00
1.009500e+00
1.003205e+00
9.998955e-01
1.000245e+00
1.004747e+00
1.013685e+00
1.027110e+00
1.044827e+00
1.066396e+00
1.091147e+00
1.118214e+00
1.146581e+00
1.175144e+00
1.202781e+00
1.228424e+00
1.251134e+00
1.270161e+00
1.284996e+00
1.295400e+00
1.301417e+00
1.303362e+00
1.301797e+00
1.297482e+00
1.291318e+00
1.284281e+00
1.277355e+00
1.271458e+00
1.267381e+00
1.265730e+00
1.266894e+00
1.271013e+00
1.277975e+00
1.287434e+00
1.298832e+00
1.311456e+00
1.324489e+00
1.337084e+00
1.348431e+00
1.357819e+00
1.364697e+00
1.368714e+00
1.369737e+00
1.367863e+00
1.363404e+00
1.356862e+00
1.348894e+00
1.340264e+00
1.331796e+00
1.324323e+00
1.318636e+00
1.315434e+00
1.315285e+00
1.318591e+00
1.325557e+00
1.336176e+00
1.350218e+00
1.367238e+00
1.386592e+00
1.407459e+00
1.428891e+00
1.449859e+00
1.469319e+00
1.486277e+00
1.499860e+00
1.509380e+00
1.514388e+00
1.514715e+00
1.510489e+00
1.502132e+00
1.490339e+00
1.476036e+00
1.460314e+00
1.444360e+00
1.429374e+00
1.416481e+00
1.406659e+00
1.400659e+00
1.398955e+00
1.401709e+00
1.408757e+00
1.419621e+00
1.433549e+00
1.449562e+00
1.466536e+00
1.483279e+00
1.498621e+00
1.511497e+00
1.521023e+00
1.526547e+00
1.527697e+00
1.524390e+00
1.516836e+00
1.505518e+00
1.491162e+00
1.474692e+00
1.457186e+00
1.439815e+00
1.423788e+00
1.410289e+00
1.400418e+00
1.395130e+00
1.395187e+00
1.401112e+00
1.413154e+00
1.431270e+00
1.455121e+00
1.484083e+00
1.517275e+00
1.553603e+00
1.591819e+00
1.630592e+00
1.668580e+00
1.704514e+00
1.737272e+00
1.765941e+00
1.789867e+00
1.808689e+00
1.822343e+00
1.831051e+00
1.835293e+00
1.835760e+00
1.833291e+00
1.828808e+00
1.823248e+00
1.817490e+00
1.812298e+00
1.808266e+00
1.805784e+00
1.805018e+00
1.805912e+00
1.808203e+00
1.811462e+00
1.815141e+00
1.818635e+00
1.821347e+00
1.822750e+00
1.822442e+00
1.820188e+00
1.815944e+00
1.809867e+00
1.802302e+00
1.793758e+00
1.784873e+00
1.776368e+00
1.769003e+00
1.763527e+00
1.760631e+00
1.760910e+00
1.764822e+00
1.772658e+00
1.784518e+00
1.800297e+00
1.819678e+00
1.842141e+00
1.866977e+00
1.893320e+00
1.920187e+00
1.946530e+00
1.971292e+00
1.993470e+00
2.012181e+00
2.026716e+00
2.036590e+00
2.041581e+00
2.041746e+00
2.037425e+00
2.029219e+00
2.017958e+00
2.004648e+00
1.990407e+00
1.976394e+00
1.963734e+00
1.953443e+00
1.946358e+00
1.943081e+00
1.943931e+00
1.948922e+00
1.957755e+00
1.969838e+00
1.984321e+00
2.000164e+00
2.016205e+00
2.031255e+00
2.044183e+00
2.054007e+00
2.059964e+00
2.061571e+00
2.058652e+00
2.051354e+00
2.040126e+00
2.025691e+00
2.008988e+00
1.991106e+00
1.973217e+00
1.956497e+00
1.942054e+00
1.930863e+00
1.923709e+00
1.921141e+00
1.923445e+00
1.930626e+00
1.942412e+00
1.958273e+00
1.977447e+00
1.998993e+00
2.021845e+00
2.044877e+00
2.066972e+00
2.087093e+00
2.104349e+00
2.118051e+00
2.127753e+00
2.133283e+00
2.134750e+00
2.132533e+00
2.127254e+00
2.119732e+00
2.110933e+00
2.101900e+00
2.093686e+00
2.087281e+00
2.083545e+00
2.083144e+00
2.086497e+00
2.093744e+00
2.104723e+00
2.118980e+00
2.135790e+00
2.154204e+00
2.173120e+00
2.191351e+00
2.207719e+00
2.221134e+00
2.230670e+00
2.235635e+00
2.235611e+00
2.230483e+00
2.220436e+00
2.205943e+00
2.187730e+00
2.166732e+00
2.144034e+00
2.120818e+00
2.098297e+00
2.077653e+00
2.059982e+00
2.046233e+00
2.037160e+00
2.033283e+00
2.034854e+00
2.041842e+00
2.053933e+00
2.070545e+00
2.090866e+00
2.113899e+00
2.138530e+00
2.163597e+00
2.187970e+00
2.210623e+00
2.230698e+00
2.247561e+00
2.260831e+00
2.270393e+00
2.276392e+00
2.279207e+00
2.279404e+00
2.277687e+00
2.274831e+00
2.271621e+00
2.268785e+00
2.266939e+00
2.266534e+00
2.267823e+00
2.270834e+00
2.275368e+00
2.281015e+00
2.287185e+00
2.293158e+00
2.298148e+00
2.301371e+00
2.302115e+00
2.299804e+00
2.294053e+00
2.284699e+00
2.271825e+00
2.255756e+00
2.237038e+00
2.216410e+00
2.194750e+00
2.173024e+00
2.152226e+00
2.133318e+00
2.117176e+00
2.104539e+00
2.095974e+00
2.091844e+00
2.092292e+00
2.097239e+00
2.106387e+00
2.119237e+00
2.135118e+00
2.153225e+00
2.172663e+00
2.192498e+00
2.211810e+00
2.229743e+00
2.245552e+00
2.258641e+00
2.268590e+00
2.275170e+00
2.278351e+00
2.278290e+00
2.275317e+00
2.269904e+00
2.262636e+00
2.254173e+00
2.245211e+00
2.236440e+00
2.228510e+00
2.221988e+00
2.217325e+00
2.214825e+00
2.214619e+00
2.216648e+00
2.220658e+00
2.226208e+00
2.232700e+00
2.239406e+00
2.245532e+00
2.250267e+00
2.252851e+00
2.252632e+00
2.249122e+00
2.242037e+00
2.231322e+00
2.217166e+00
2.199992e+00
2.180440e+00
2.159330e+00
2.137622e+00
2.116354e+00
2.096589e+00
2.079349e+00
2.065556e+00
2.055970e+00
2.051143e+00
2.051380e+00
2.056714e+00
2.066898e+00
2.081415e+00
2.099506e+00
2.120214e+00
2.142444e+00
2.165035e+00
2.186830e+00
2.206756e+00
2.223883e+00
2.237483e+00
2.247067e+00
2.252403e+00
2.253515e+00
2.250671e+00
2.244348e+00
2.235188e+00
2.223943e+00
2.211419e+00
2.198411e+00
2.185650e+00
2.173747e+00
2.163156e+00
2.154145e+00
2.146778e+00
2.140919e+00
2.136247e+00
2.132287e+00
2.128452e+00
2.124100e+00
2.118590e+00
2.111338e+00
2.101870e+00
2.089861e+00
2.075166e+00
2.057829e+00
2.038092e+00
2.016376e+00
1.993267e+00
1.969480e+00
1.945825e+00
1.923161e+00
1.902350e+00
1.884208e+00
1.869462e+00
1.858704e+00
1.852359e+00
1.850654e+00
1.853603e+00
1.861001e+00
1.872426e+00
1.887263e+00
1.904734e+00
1.923947e+00
1.943951e+00
1.963797e+00
1.982601e+00
1.999602e+00
2.014206e+00
2.026023e+00
2.034877e+00
2.040808e+00
2.044056e+00
2.045030e+00
2.044272e+00
2.042406e+00
2.040094e+00
2.037981e+00
2.036645e+00
2.036559e+00
2.038046e+00
2.041259e+00
2.046159e+00
2.052513e+00
2.059900e+00
2.067732e+00
2.075294e+00
2.081786e+00
2.086385e+00
2.088306e+00
2.086864e+00
2.081534e+00
2.071996e+00
2.058166e+00
2.040219e+00
2.018581e+00
1.993922e+00
1.967122e+00
1.939232e+00
1.911416e+00
1.884893e+00
1.860866e+00
1.840455e+00
1.824632e+00
1.814158e+00
1.809537e+00
1.810982e+00
1.818393e+00
1.831355e+00
1.849160e+00
1.870842e+00
1.895228e+00
1.921013e+00
1.946838e+00
1.971375e+00
1.993410e+00
2.011922e+00
2.026142e+00
2.035594e+00
2.040119e+00
2.039871e+00
2.035293e+00
2.027080e+00
2.016114e+00
2.003406e+00
1.990013e+00
1.976972e+00
1.965224e+00
1.955552e+00
1.948533e+00
1.944497e+00
1.943512e+00
1.945379e+00
1.949653e+00
1.955677e+00
1.962635e+00
1.969618e+00
1.975701e+00
1.980011e+00
1.981804e+00
1.980517e+00
1.975813e+00
1.967601e+00
1.956044e+00
1.941540e+00
1.924700e+00
1.906299e+00
1.887234e+00
1.868462e+00
1.850949e+00
1.835606e+00
1.823235e+00
1.814481e+00
1.809786e+00
1.809363e+00
1.813177e+00
1.820950e+00
1.832175e+00
1.846150e+00
1.862026e+00
1.878868e+00
1.895719e+00
1.911669e+00
1.925924e+00
1.937860e+00
1.947069e+00
1.953382e+00
1.956877e+00
1.957858e+00
1.956826e+00
1.954422e+00
1.951369e+00
1.948403e+00
1.946208e+00
1.945348e+00
1.946223e+00
1.949021e+00
1.953707e+00
1.960009e+00
1.967443e+00
1.975342e+00
1.982909e+00
1.989277e+00
1.993581e+00
1.995031e+00
1.992985e+00
1.987009e+00
1.976926e+00
1.962846e+00
1.945172e+00
1.924584e+00
1.902000e+00
1.878515e+00
1.855336e+00
1.833698e+00
1.814785e+00
1.799655e+00
1.789175e+00
1.783972e+00
1.784390e+00
1.790477e+00
1.801975e+00
1.818344e+00
1.838779e+00
1.862267e+00
1.887636e+00
1.913620e+00
1.938938e+00
1.962363e+00
1.982791e+00
1.999317e+00
2.011280e+00
2.018311e+00
2.020359e+00
2.017690e+00
2.010867e+00
2.000717e+00
1.988262e+00
1.974647e+00
1.961059e+00
1.948638e+00
1.938397e+00
1.931151e+00
1.927460e+00
1.927587e+00
1.931478e+00
1.938765e+00
1.948782e+00
1.960613e+00
1.973150e+00
1.985178e+00
1.995460e+00
2.002828e+00
2.006277e+00
2.005037e+00
1.998635e+00
1.986936e+00
1.970158e+00
1.948860e+00
1.923917e+00
1.896455e+00
1.867794e+00
1.839354e+00
1.812576e+00
1.788833e+00
1.769350e+00
1.755137e+00
1.746933e+00
1.745168e+00
1.749945e+00
1.761031e+00
1.777881e+00
1.799656e+00
1.825276e+00
1.853477e+00
1.882876e+00
1.912051e+00
1.939619e+00
1.964322e+00
1.985098e+00
2.001150e+00
2.011998e+00
2.017509e+00
2.017901e+00
2.013731e+00
2.005848e+00
1.995335e+00
1.983426e+00
1.971415e+00
1.960570e+00
1.952036e+00
1.946759e+00
1.945419e+00
1.948384e+00
1.955685e+00
1.967012e+00
1.981735e+00
1.998947e+00
2.017520e+00
2.036186e+00
2.053619e+00
2.068526e+00
2.079745e+00
2.086321e+00
2.087581e+00
2.083180e+00
2.073130e+00
2.057796e+00
2.037871e+00
2.014330e+00
1.988368e+00
1.961319e+00
1.934577e+00
1.909520e+00
1.887428e+00
1.869418e+00
1.856388e+00
1.848968e+00
1.847495e+00
1.851993e+00
1.862173e+00
1.877452e+00
1.896981e+00
1.919694e+00
1.944366e+00
1.969682e+00
1.994320e+00
2.017030e+00
2.036715e+00
2.052502e+00
2.063805e+00
2.070360e+00
2.072246e+00
2.069871e+00
2.063942e+00
2.055407e+00
2.045378e+00
2.035044e+00
2.025580e+00
2.018055e+00
2.013356e+00
2.012117e+00
2.014679e+00
2.021063e+00
2.030969e+00
2.043804e+00
2.058719e+00
2.074679e+00
2.090538e+00
2.105129e+00
2.117358e+00
2.126285e+00
2.131209e+00
2.131716e+00
2.127716e+00
2.119448e+00
2.107460e+00
2.092561e+00
2.075761e+00
2.058191e+00
2.041023e+00
2.025384e+00
2.012287e+00
2.002572e+00
1.996859e+00
1.995529e+00
1.998711e+00
2.006291e+00
2.017931e+00
2.033096e+00
2.051090e+00
2.071099e+00
2.092228e+00
2.113558e+00
2.134186e+00
2.153284e+00
2.170146e+00
2.184231e+00
2.195208e+00
2.202973e+00
2.207662e+00
2.209642e+00
2.209482e+00
2.207917e+00
2.205787e+00
2.203980e+00
2.203363e+00
2.204715e+00
2.208669e+00
2.215660e+00
2.225888e+00
2.239303e+00
2.255597e+00
2.274224e+00
2.294432e+00
2.315310e+00
2.335853e+00
2.355026e+00
2.371838e+00
2.385418e+00
2.395071e+00
2.400340e+00
2.401028e+00
2.397222e+00
2.389279e+00
2.377797e+00
2.363575e+00
2.347554e+00
2.330754e+00
2.314216e+00
2.298938e+00
2.285827e+00
2.275654e+00
2.269027e+00
2.266362e+00
2.267876e+00
2.273579e+00
2.283284e+00
2.296611e+00
2.313012e+00
2.331795e+00
2.352162e+00
2.373246e+00
2.394164e+00
2.414067e+00
2.432192e+00
2.447913e+00
2.460782e+00
2.470556e+00
2.477213e+00
2.480950e+00
2.482169e+00
2.481441e+00
2.479469e+00
2.477032e+00
2.474933e+00
2.473936e+00
2.474709e+00
2.477771e+00
2.483445e+00
2.491827e+00
2.502764e+00
2.515854e+00
2.530461e+00
2.545746e+00
2.560718e+00
2.574303e+00
2.585424e+00
2.593080e+00
2.596435e+00
2.594889e+00
2.588138e+00
2.576205e+00
2.559455e+00
2.538570e+00
2.514514e+00
2.488470e+00
2.461767e+00
2.435798e+00
2.411938e+00
2.391463e+00
2.375476e+00
2.364847e+00
2.360164e+00
2.361705e+00
2.369418e+00
2.382928e+00
2.401557e+00
2.424361e+00
2.450181e+00
2.477711e+00
2.505576e+00
2.532411e+00
2.556948e+00
2.578096e+00
2.595005e+00
2.607123e+00
2.614223e+00
2.616416e+00
2.614137e+00
2.608108e+00
2.599282e+00
2.588775e+00
2.577779e+00
2.567481e+00
2.558974e+00
2.553179e+00
2.550776e+00
2.552162e+00
2.557416e+00
2.566297e+00
2.578267e+00
2.592522e+00
2.608063e+00
2.623762e+00
2.638454e+00
2.651023e+00
2.660483e+00
2.666055e+00
2.667222e+00
2.663764e+00
2.655769e+00
2.643625e+00
2.627989e+00
2.609734e+00
2.589895e+00
2.569598e+00
2.549990e+00
2.532172e+00
2.517133e+00
2.505699e+00
2.498487e+00
2.495878e+00
2.497999e+00
2.504726e+00
2.515700e+00
2.530350e+00
2.547930e+00
2.567565e+00
2.588303e+00
2.609163e+00
2.629197e+00
2.647545e+00
2.663481e+00
2.676464e+00
2.686164e+00
2.692481e+00
2.695547e+00
2.695712e+00
2.693514e+00
2.689636e+00
2.684852e+00
2.679975e+00
2.675790e+00
2.672996e+00
2.672158e+00
2.673656e+00
2.677659e+00
2.684101e+00
2.692684e+00
2.702891e+00
2.714017e+00
2.725216e+00
2.735561e+00
2.744111e+00
2.749987e+00
2.752443e+00
2.750928e+00
2.745148e+00
2.735094e+00
2.721061e+00
2.703641e+00
2.683694e+00
2.662302e+00
2.640701e+00
2.620209e+00
2.602146e+00
2.587748e+00
2.578095e+00
2.574041e+00
2.576159e+00
2.584706e+00
2.599600e+00
2.620422e+00
2.646436e+00
2.676627e+00
2.709758e+00
2.744436e+00
2.779195e+00
2.812580e+00
2.843237e+00
2.869991e+00
2.891920e+00
2.908414e+00
2.919204e+00
2.924378e+00
2.924368e+00
2.919911e+00
2.911992e+00
2.901774e+00
2.890516e+00
2.879486e+00
2.869880e+00
2.862745e+00
2.858914e+00
2.858955e+00
2.863137e+00
2.871414e+00
2.883426e+00
2.898526e+00
2.915818e+00
2.934218e+00
2.952521e+00
2.969490e+00
2.983934e+00
2.994803e+00
3.001255e+00
3.002732e+00
2.998997e+00
2.990164e+00
2.976690e+00
2.959351e+00
2.939192e+00
2.917456e+00
2.895503e+00
2.874721e+00
2.856437e+00
2.841827e+00
2.831845e+00
2.827157e+00
2.828099e+00
2.834655e+00
2.846456e+00
2.862798e+00
2.882685e+00
2.904891e+00
2.928029e+00
2.950646e+00
2.971313e+00
2.988722e+00
3.001775e+00
3.009658e+00
3.011904e+00
3.008426e+00
2.999521e+00
2.985848e+00
2.968381e+00
2.948335e+00
2.927077e+00
2.906028e+00
2.886558e+00
2.869893e+00
2.857026e+00
2.848649e+00
2.845108e+00
2.846373e+00
2.852049e+00
2.861398e+00
2.873391e+00
2.886781e+00
2.900188e+00
2.912196e+00
2.921452e+00
2.926761e+00
2.927175e+00
2.922059e+00
2.911136e+00
2.894507e+00
2.872645e+00
2.846359e+00
2.816742e+00
2.785100e+00
2.752876e+00
2.721562e+00
2.692619e+00
2.667400e+00
2.647080e+00
2.632595e+00
2.624597e+00
2.623416e+00
2.629043e+00
2.641123e+00
2.658973e+00
2.681617e+00
2.707836e+00
2.736239e+00
2.765350e+00
2.793698e+00
2.819911e+00
2.842805e+00
2.861455e+00
2.875255e+00
2.883951e+00
2.887642e+00
2.886768e+00
2.882061e+00
2.874482e+00
2.865149e+00
2.855245e+00
2.845936e+00
2.838288e+00
2.833193e+00
2.831311e+00
2.833024e+00
2.838414e+00
2.847257e+00
2.859030e+00
2.872952e+00
2.888027e+00
2.903113e+00
2.917000e+00
2.928499e+00
2.936524e+00
2.940180e+00
2.938830e+00
2.932147e+00
2.920147e+00
2.903198e+00
2.881997e+00
2.857538e+00
2.831048e+00
2.803919e+00
2.777623e+00
2.753625e+00
2.733297e+00
2.717834e+00
2.708182e+00
2.704976e+00
2.708501e+00
2.718662e+00
2.734984e+00
2.756635e+00
2.782464e+00
2.811068e+00
2.840878e+00
2.870256e+00
2.897602e+00
2.921459e+00
2.940613e+00
2.954171e+00
2.961622e+00
2.962868e+00
2.958223e+00
2.948382e+00
2.934369e+00
2.917455e+00
2.899063e+00
2.880661e+00
2.863658e+00
2.849306e+00
2.838609e+00
2.832260e+00
2.830595e+00
2.833571e+00
2.840774e+00
2.851448e+00
2.864548e+00
2.878818e+00
2.892877e+00
2.905324e+00
2.914835e+00
2.920260e+00
2.920703e+00
2.915589e+00
2.904695e+00
2.888171e+00
2.866523e+00
2.840586e+00
2.811465e+00
2.780472e+00
2.749051e+00
2.718689e+00
2.690841e+00
2.666844e+00
2.647845e+00
2.634738e+00
2.628108e+00
2.628194e+00
2.634875e+00
2.647663e+00
2.665736e+00
2.687974e+00
2.713031e+00
2.739421e+00
2.765606e+00
2.790105e+00
2.811592e+00
2.828983e+00
2.841513e+00
2.848777e+00
2.850759e+00
2.847816e+00
2.840643e+00
2.830217e+00
2.817711e+00
2.804405e+00
2.791582e+00
2.780439e+00
2.771990e+00
2.767000e+00
2.765927e+00
2.768893e+00
2.775678e+00
2.785736e+00
2.798240e+00
2.812137e+00
2.826229e+00
2.839255e+00
2.849982e+00
2.857290e+00
2.860249e+00
2.858183e+00
2.850712e+00
2.837777e+00
2.819643e+00
2.796883e+00
2.770342e+00
2.741095e+00
2.710388e+00
2.679571e+00
2.650036e+00
2.623143e+00
2.600160e+00
2.582192e+00
2.570134e+00
2.564614e+00
2.565961e+00
2.574178e+00
2.588928e+00
2.609546e+00
2.635063e+00
2.664252e+00
2.695692e+00
2.727850e+00
2.759173e+00
2.788180e+00
2.813558e+00
2.834241e+00
2.849473e+00
2.858852e+00
2.862345e+00
2.860279e+00
2.853302e+00
2.842331e+00
2.828474e+00
2.812947e+00
2.796978e+00
2.781722e+00
2.768167e+00
2.757072e+00
2.748910e+00
2.743837e+00
2.741686e+00
2.741985e+00
2.744002e+00
2.746803e+00
2.749339e+00
2.750530e+00
2.749362e+00
2.744967e+00
2.736702e+00
2.724196e+00
2.707382e+00
2.686504e+00
2.662100e+00
2.634964e+00
2.606098e+00
2.576644e+00
2.547825e+00
2.520867e+00
2.496937e+00
2.477074e+00
2.462137e+00
2.452751e+00
2.449277e+00
2.451780e+00
2.460024e+00
2.473476e+00
2.491330e+00
2.512545e+00
2.535907e+00
2.560094e+00
2.583760e+00
2.605615e+00
2.624504e+00
2.639481e+00
2.649863e+00
2.655275e+00
2.655663e+00
2.651294e+00
2.642729e+00
2.630784e+00
2.616462e+00
2.600888e+00
2.585223e+00
2.570586e+00
2.557971e+00
2.548179e+00
2.541756e+00
2.538955e+00
2.539714e+00
2.543658e+00
2.550124e+00
2.558206e+00
2.566823e+00
2.574797e+00
2.580941e+00
2.584147e+00
2.583470e+00
2.578191e+00
2.567873e+00
2.552387e+00
2.531923e+00
2.506978e+00
2.478320e+00
2.446948e+00
2.414030e+00
2.380834e+00
2.348664e+00
2.318783e+00
2.292349e+00
2.270349e+00
2.253548e+00
2.242444e+00
2.237243e+00
2.237841e+00
2.243833e+00
2.254537e+00
2.269034e+00
2.286222e+00
2.304890e+00
2.323793e+00
2.341731e+00
2.357632e+00
2.370617e+00
2.380056e+00
2.385609e+00
2.387238e+00
2.385203e+00
2.380037e+00
2.372493e+00
2.363482e+00
2.354000e+00
2.345038e+00
2.337506e+00
2.332150e+00
2.329488e+00
2.329763e+00
2.332913e+00
2.338573e+00
2.346094e+00
2.354592e+00
2.363018e+00
2.370237e+00
2.375120e+00
2.376638e+00
2.373942e+00
2.366430e+00
2.353794e+00
2.336042e+00
2.313490e+00
2.286744e+00
2.256659e+00
2.224278e+00
2.190780e+00
2.157408e+00
2.125405e+00
2.095949e+00
2.070089e+00
2.048697e+00
2.032414e+00
2.021624e+00
2.016429e+00
2.016641e+00
2.021796e+00
2.031178e+00
2.043853e+00
2.058722e+00
2.074587e+00
2.090218e+00
2.104430e+00
2.116155e+00
2.124514e+00
2.128869e+00
2.128861e+00
2.124428e+00
2.115797e+00
2.103465e+00
2.088153e+00
2.070749e+00
2.052241e+00
2.033651e+00
2.015952e+00
2.000009e+00
1.986513e+00
1.975937e+00
1.968499e+00
1.964153e+00
1.962594e+00
1.963281e+00
1.965484e+00
1.968341e+00
1.970935e+00
1.972364e+00
1.971816e+00
1.968629e+00
1.962342e+00
1.952721e+00
1.939764e+00
1.923699e+00
1.904955e+00
1.884129e+00
1.861945e+00
1.839211e+00
1.816775e+00
1.795482e+00
1.776132e+00
1.759437e+00
1.745986e+00
1.736209e+00
1.730350e+00
1.728442e+00
1.730305e+00
1.735540e+00
1.743546e+00
1.753552e+00
1.764651e+00
1.775859e+00
1.786172e+00
1.794630e+00
1.800384e+00
1.802752e+00
1.801268e+00
1.795712e+00
1.786125e+00
1.772801e+00
1.756267e+00
1.737245e+00
1.716592e+00
1.695250e+00
1.674171e+00
1.654261e+00
1.636309e+00
1.620944e+00
1.608583e+00
1.599408e+00
1.593355e+00
1.590119e+00
1.589183e+00
1.589854e+00
1.591328e+00
1.592750e+00
1.593285e+00
1.592184e+00
1.588844e+00
1.582850e+00
1.574007e+00
1.562349e+00
1.548135e+00
1.531826e+00
1.514053e+00
1.495573e+00
1.477221e+00
1.459857e+00
1.444317e+00
1.431365e+00
1.421644e+00
1.415646e+00
1.413673e+00
1.415819e+00
1.421955e+00
1.431724e+00
1.444554e+00
1.459677e+00
1.476170e+00
1.492996e+00
1.509073e+00
1.523333e+00
1.534797e+00
1.542641e+00
1.546254e+00
1.545284e+00
1.539668e+00
1.529641e+00
1.515719e+00
1.498669e+00
1.479460e+00
1.459189e+00
1.439018e+00
1.420087e+00
1.403440e+00
1.389957e+00
1.380290e+00
1.374825e+00
1.373648e+00
1.376542e+00
1.382996e+00
1.392235e+00
1.403274e+00
1.414981e+00
1.426159e+00
1.435625e+00
1.442299e+00
1.445272e+00
1.443871e+00
1.437695e+00
1.426636e+00
1.410878e+00
1.390882e+00
1.367342e+00
1.341147e+00
1.313319e+00
1.284956e+00
1.257172e+00
1.231034e+00
1.207507e+00
1.187400e+00
1.171320e+00
1.159642e+00
1.152476e+00
1.149666e+00
1.150788e+00
1.155179e+00
1.161968e+00
1.170138e+00
1.178590e+00
1.186216e+00
1.191983e+00
1.195002e+00
1.194591e+00
1.190326e+00
1.182066e+00
1.169957e+00
1.154421e+00
1.136116e+00
1.115888e+00
1.094704e+00
1.073585e+00
1.053528e+00
1.035441e+00
1.020077e+00
1.007980e+00
9.994489e-01
9.945117e-01
9.929243e-01
9.941864e-01
9.975782e-01
1.002215e+00
1.007116e+00
1.011277e+00
1.013748e+00
1.013704e+00
1.010501e+00
1.003725e+00
9.932135e-01
9.790652e-01
9.616319e-01
9.414910e-01
9.194062e-01
8.962769e-01
8.730797e-01
8.508068e-01
8.304041e-01
8.127131e-01
7.984197e-01
7.880137e-01
7.817594e-01
7.796803e-01
7.815583e-01
7.869468e-01
7.951986e-01
8.055071e-01
8.169585e-01
8.285923e-01
8.394645e-01
8.487108e-01
8.556023e-01
8.595912e-01
8.603416e-01
8.577446e-01
8.519160e-01
8.431788e-01
8.320308e-01
8.191034e-01
8.051113e-01
7.908012e-01
7.768985e-01
7.640593e-01
7.528270e-01
7.435973e-01
7.365931e-01
7.318498e-01
7.292129e-01
7.283496e-01
7.287727e-01
7.298791e-01
7.309988e-01
7.314514e-01
7.306058e-01
7.279356e-01
7.230661e-01
7.158074e-01
7.061718e-01
6.943733e-01
6.808130e-01
6.660502e-01
6.507651e-01
6.357137e-01
6.216803e-01
6.094299e-01
5.996632e-01
5.929775e-01
5.898346e-01
5.905370e-01
5.952125e-01
6.038071e-01
6.160854e-01
6.316390e-01
6.499035e-01
6.701835e-01
6.916877e-01
7.135706e-01
7.349819e-01
7.551178e-01
7.732718e-01
7.888789e-01
8.015502e-01
8.110949e-01
8.175275e-01
8.210605e-01
8.220833e-01
8.211286e-01
8.188285e-01
8.158641e-01
8.129107e-01
8.105827e-01
8.093839e-01
8.096645e-01
8.115916e-01
8.151324e-01
8.200538e-01
8.259375e-01
8.322099e-01
8.381858e-01
8.431227e-01
8.462818e-01
8.469908e-01
8.447035e-01
8.390490e-01
8.298675e-01
8.172287e-01
8.014322e-01
7.829903e-01
7.625974e-01
7.410888e-01
7.193937e-01
6.984847e-01
6.793277e-01
6.628326e-01
6.498078e-01
6.409181e-01
6.366494e-01
6.372806e-01
6.428648e-01
6.532203e-01
6.679332e-01
6.863725e-01
7.077174e-01
7.309972e-01
7.551423e-01
7.790451e-01
8.016250e-01
8.218961e-01
8.390295e-01
8.524072e-01
8.616615e-01
8.666966e-01
8.676903e-01
8.650767e-01
8.595095e-01
8.518108e-01
8.429092e-01
8.337703e-01
8.253265e-01
8.184097e-01
8.136912e-01
8.116347e-01
8.124629e-01
8.161422e-01
8.223842e-01
8.306665e-01
8.402696e-01
8.503293e-01
8.599012e-01
8.680321e-01
8.738331e-01
8.765491e-01
8.756165e-01
8.707070e-01
8.617508e-01
8.489410e-01
8.327185e-01
8.137411e-01
7.928398e-01
7.709672e-01
7.491414e-01
7.283882e-01
7.096856e-01
6.939108e-01
6.817938e-01
6.738786e-01
6.704937e-01
6.717345e-01
6.774587e-01
6.872944e-01
7.006625e-01
7.168091e-01
7.348509e-01
7.538287e-01
7.727676e-01
7.907405e-01
8.069295e-01
8.206797e-01
8.315407e-01
8.392921e-01
8.439497e-01
8.457538e-01
8.451409e-01
8.427013e-01
8.391275e-01
8.351577e-01
8.315177e-01
8.288648e-01
8.277374e-01
8.285125e-01
8.313759e-01
8.363049e-01
8.430677e-01
8.512391e-01
8.602310e-01
8.693365e-01
8.777852e-01
8.848031e-01
8.896749e-01
8.918024e-01
8.907535e-01
8.862997e-01
8.784377e-01
8.673941e-01
8.536140e-01
8.377348e-01
8.205488e-01
8.029580e-01
7.859237e-01
7.704160e-01
7.573633e-01
7.476053e-01
7.418506e-01
7.406396e-01
7.443147e-01
7.529982e-01
7.665803e-01
7.847187e-01
8.068503e-01
8.322173e-01
8.599048e-01
8.888914e-01
9.181072e-01
9.464977e-01
9.730886e-01
9.970460e-01
1.017728e+00
1.034725e+00
1.047877e+00
1.057287e+00
1.063298e+00
1.066471e+00
1.067532e+00
1.067326e+00
1.066741e+00
1.066654e+00
1.067855e+00
1.070991e+00
1.076515e+00
1.084645e+00
1.095345e+00
1.108317e+00
1.123026e+00
1.138731e+00
1.154540e+00
1.169488e+00
1.182610e+00
1.193026e+00
1.200016e+00
1.203085e+00
1.202009e+00
1.196860e+00
1.188005e+00
1.176084e+00
1.161969e+00
1.146705e+00
1.131441e+00
1.117365e+00
1.105626e+00
1.097271e+00
1.093188e+00
1.094053e+00
1.100299e+00
1.112087e+00
1.129305e+00
1.151566e+00
1.178234e+00
1.208456e+00
1.241206e+00
1.275339e+00
1.309658e+00
1.342977e+00
1.374191e+00
1.402336e+00
1.426652e+00
1.446622e+00
1.462002e+00
1.472829e+00
1.479411e+00
1.482299e+00
1.482241e+00
1.480121e+00
1.476894e+00
1.473515e+00
1.470864e+00
1.469685e+00
1.470533e+00
1.473726e+00
1.479334e+00
1.487163e+00
1.496784e+00
1.507564e+00
1.518718e+00
1.529380e+00
1.538673e+00
1.545784e+00
1.550033e+00
1.550930e+00
1.548216e+00
1.541885e+00
1.532186e+00
1.519604e+00
1.504827e+00
1.488696e+00
1.472150e+00
1.456168e+00
1.441712e+00
1.429673e+00
1.420830e+00
1.415807e+00
1.415049e+00
1.418798e+00
1.427086e+00
1.439735e+00
1.456362e+00
1.476398e+00
1.499118e+00
1.523680e+00
1.549169e+00
1.574655e+00
1.599248e+00
1.622159e+00
1.642748e+00
1.660571e+00
1.675405e+00
1.687261e+00
1.696374e+00
1.703171e+00
1.708234e+00
1.712238e+00
1.715888e+00
1.719860e+00
1.724733e+00
1.730949e+00
1.738770e+00
1.748260e+00
1.759280e+00
1.771495e+00
1.784401e+00
1.797356e+00
1.809627e+00
1.820445e+00
1.829056e+00
1.834787e+00
1.837090e+00
1.835593e+00
1.830133e+00
1.820767e+00
1.807784e+00
1.791684e+00
1.773158e+00
1.753048e+00
1.732305e+00
1.711939e+00
1.692972e+00
1.676390e+00
1.663097e+00
1.653871e+00
1.649333e+00
1.649909e+00
1.655804e+00
1.666982e+00
1.683158e+00
1.703800e+00
1.728144e+00
1.755227e+00
1.783932e+00
1.813050e+00
1.841344e+00
1.867632e+00
1.890856e+00
1.910156e+00
1.924929e+00
1.934871e+00
1.939997e+00
1.940646e+00
1.937447e+00
1.931279e+00
1.923204e+00
1.914383e+00
1.905995e+00
1.899147e+00
1.894793e+00
1.893660e+00
1.896199e+00
1.902547e+00
1.912514e+00
1.925602e+00
1.941037e+00
1.957834e+00
1.974869e+00
1.990979e+00
2.005049e+00
2.016108e+00
2.023407e+00
2.026477e+00
2.025163e+00
2.019631e+00
2.010347e+00
1.998034e+00
1.983615e+00
1.968136e+00
1.952692e+00
1.938352e+00
1.926093e+00
1.916743e+00
1.910937e+00
1.909092e+00
1.911393e+00
1.917790e+00
1.928012e+00
1.941586e+00
1.957867e+00
1.976072e+00
1.995327e+00
2.014715e+00
2.033330e+00
2.050334e+00
2.065016e+00
2.076845e+00
2.085513e+00
2.090970e+00
2.093430e+00
2.093372e+00
2.091509e+00
2.088745e+00
2.086104e+00
2.084661e+00
2.085447e+00
2.089365e+00
2.097101e+00
2.109053e+00
2.125271e+00
2.145429e+00
2.168809e+00
2.194328e+00
2.220582e+00
2.245921e+00
2.268547e+00
2.286632e+00
2.298451e+00
2.302510e+00
2.297682e+00
2.283311e+00
2.259296e+00
2.226140e+00
2.184946e+00
2.137384e+00
2.085610e+00
2.032152e+00
1.979773e+00
1.931312e+00
1.889521e+00
1.856898e+00
1.835533e+00
1.826974e+00
1.832116e+00
1.851133e+00
1.883441e+00
1.927717e+00
1.981954e+00
2.043556e+00
2.109478e+00
2.176394e+00
2.240880e+00
2.299626e+00
2.349633e+00
2.388410e+00
2.414139e+00
2.425800e+00
2.423251e+00
2.407248e+00
2.379399e+00
2.342068e+00
2.298226e+00
2.251262e+00
2.204762e+00
2.162281e+00
2.127108e+00
2.102055e+00
2.089262e+00
2.090055e+00
2.104854e+00
2.133137e+00
2.173471e+00
2.223600e+00
2.280591e+00
2.341022e+00
2.401207e+00
2.457437e+00
2.506223e+00
2.544529e+00
2.569971e+00
2.580973e+00
2.576870e+00
2.557941e+00
2.525389e+00
2.481247e+00
2.428247e+00
2.369639e+00
2.308987e+00
2.249953e+00
2.196075e+00
2.150563e+00
2.116109e+00
2.094743e+00
2.087717e+00
2.095442e+00
2.117485e+00
2.152601e+00
2.198827e+00
2.253617e+00
2.314001e+00
2.376788e+00
2.438763e+00
2.496897e+00
2.548539e+00
2.591579e+00
2.624573e+00
2.646818e+00
2.658365e+00
2.659982e+00
2.653062e+00
2.639487e+00
2.621463e+00
2.601336e+00
2.581415e+00
2.563794e+00
2.550206e+00
2.541915e+00
2.539635e+00
2.543506e+00
2.553111e+00
2.567526e+00
2.585416e+00
2.605150e+00
2.624934e+00
2.642954e+00
2.657513e+00
2.667161e+00
2.670796e+00
2.667749e+00
2.657822e+00
2.641305e+00
2.618951e+00
2.591918e+00
2.561690e+00
2.529982e+00
2.498622e+00
2.469443e+00
2.444171e+00
2.424326e+00
2.411131e+00
2.405449e+00
2.407732e+00
2.418005e+00
2.435866e+00
2.460513e+00
2.490796e+00
2.525284e+00
2.562351e+00
2.600269e+00
2.637308e+00
2.671836e+00
2.702414e+00
2.727878e+00
2.747405e+00
2.760555e+00
2.767289e+00
2.767965e+00
2.763302e+00
2.754327e+00
2.742302e+00
2.728638e+00
2.714798e+00
2.702204e+00
2.692138e+00
2.685658e+00
2.683525e+00
2.686150e+00
2.693559e+00
2.705394e+00
2.720933e+00
2.739143e+00
2.758755e+00
2.778364e+00
2.796532e+00
2.811907e+00
2.823325e+00
2.829911e+00
2.831140e+00
2.826888e+00
2.817437e+00
2.803452e+00
2.785932e+00
2.766131e+00
2.745475e+00
2.725457e+00
2.707549e+00
2.693105e+00
2.683283e+00
2.678983e+00
2.680796e+00
2.688973e+00
2.703417e+00
2.723691e+00
2.749041e+00
2.778445e+00
2.810663e+00
2.844315e+00
2.877953e+00
2.910144e+00
2.939555e+00
2.965029e+00
2.985650e+00
3.000804e+00
3.010207e+00
3.013922e+00
3.012354e+00
3.006217e+00
2.996484e+00
2.984329e+00
2.971045e+00
2.957962e+00
2.946366e+00
2.937413e+00
2.932060e+00
2.930994e+00
2.934591e+00
2.942881e+00
2.955544e+00
2.971923e+00
2.991065e+00
3.011782e+00
3.032734e+00
3.052520e+00
3.069785e+00
3.083313e+00
3.092119e+00
3.095524e+00
3.093201e+00
3.085208e+00
3.071978e+00
3.054300e+00
3.033262e+00
3.010184e+00
2.986535e+00
2.963838e+00
2.943577e+00
2.927107e+00
2.915568e+00
2.909816e+00
2.910368e+00
2.917371e+00
2.930585e+00
2.949397e+00
2.972856e+00
2.999725e+00
3.028555e+00
3.057777e+00
3.085793e+00
3.111080e+00
3.132290e+00
3.148335e+00
3.158457e+00
3.162279e+00
3.159823e+00
3.151510e+00
3.138123e+00
3.120753e+00
3.100721e+00
3.079490e+00
3.058565e+00
3.039392e+00
3.023264e+00
3.011232e+00
3.004037e+00
3.002053e+00
3.005266e+00
3.013266e+00
3.025277e+00
3.040212e+00
3.056748e+00
3.073425e+00
3.088752e+00
3.101322e+00
3.109914e+00
3.113585e+00
3.111743e+00
3.104185e+00
3.091119e+00
3.073144e+00
3.051215e+00
3.026579e+00
3.000692e+00
2.975129e+00
2.951486e+00
2.931279e+00
2.915855e+00
2.906301e+00
2.903385e+00
2.907499e+00
2.918640e+00
2.936398e+00
2.959985e+00
2.988277e+00
3.019888e+00
3.053251e+00
3.086726e+00
3.118701e+00
3.147703e+00
3.172488e+00
3.192123e+00
3.206045e+00
3.214085e+00
3.216481e+00
3.213844e+00
3.207116e+00
3.197490e+00
3.186324e+00
3.175040e+00
3.165020e+00
3.157513e+00
3.153542e+00
3.153841e+00
3.158798e+00
3.168436e+00
3.182403e+00
3.200000e+00
3.220226e+00
3.241848e+00
3.263491e+00
3.283733e+00
3.301212e+00
3.314725e+00
3.323317e+00
3.326347e+00
3.323533e+00
3.314973e+00
3.301134e+00
3.282820e+00
3.261118e+00
3.237328e+00
3.212878e+00
3.189238e+00
3.167832e+00
3.149956e+00
3.136706e+00
3.128917e+00
3.127118e+00
3.131506e+00
3.141931e+00
3.157908e+00
3.178640e+00
3.203061e+00
3.229901e+00
3.257757e+00
3.285179e+00
3.310762e+00
3.333232e+00
3.351530e+00
3.364877e+00
3.372822e+00
3.375267e+00
3.372468e+00
3.365011e+00
3.353767e+00
3.339829e+00
3.324429e+00
3.308853e+00
3.294348e+00
3.282031e+00
3.272808e+00
3.267306e+00
3.265829e+00
3.268332e+00
3.274419e+00
3.283373e+00
3.294205e+00
3.305724e+00
3.316631e+00
3.325614e+00
3.331450e+00
3.333104e+00
3.329804e+00
3.321109e+00
3.306943e+00
3.287604e+00
3.263750e+00
3.236357e+00
3.206658e+00
3.176064e+00
3.146078e+00
3.118195e+00
3.093818e+00
3.074166e+00
3.060198e+00
3.052560e+00
3.051540e+00
3.057053e+00
3.068645e+00
3.085524e+00
3.106606e+00
3.130590e+00
3.156038e+00
3.181468e+00
3.205448e+00
3.226691e+00
3.244130e+00
3.256983e+00
3.264797e+00
3.267459e+00
3.265198e+00
3.258548e+00
3.248304e+00
3.235461e+00
3.221137e+00
3.206498e+00
3.192686e+00
3.180739e+00
3.171531e+00
3.165716e+00
3.163686e+00
3.165545e+00
3.171097e+00
3.179857e+00
3.191074e+00
3.203774e+00
3.216822e+00
3.228998e+00
3.239078e+00
3.245923e+00
3.248564e+00
3.246272e+00
3.238617e+00
3.225503e+00
3.207179e+00
3.184232e+00
3.157554e+00
3.128291e+00
3.097785e+00
3.067492e+00
3.038905e+00
3.013467e+00
2.992489e+00
2.977066e+00
2.968015e+00
2.965816e+00
2.970575e+00
2.982009e+00
2.999454e+00
3.021895e+00
3.048023e+00
3.076313e+00
3.105118e+00
3.132775e+00
3.157718e+00
3.178579e+00
3.194279e+00
3.204103e+00
3.207735e+00
3.205272e+00
3.197205e+00
3.184366e+00
3.167866e+00
3.148999e+00
3.129148e+00
3.109685e+00
3.091876e+00
3.076794e+00
3.065251e+00
3.057745e+00
3.054437e+00
3.055138e+00
3.059333e+00
3.066213e+00
3.074739e+00
3.083712e+00
3.091862e+00
3.097939e+00
3.100804e+00
3.099513e+00
3.093389e+00
3.082072e+00
3.065552e+00
3.044172e+00
3.018611e+00
2.989851e+00
2.959112e+00
2.927789e+00
2.897367e+00
2.869339e+00
2.845115e+00
2.825942e+00
2.812830e+00
2.806485e+00
2.807267e+00
2.815158e+00
2.829759e+00
2.850305e+00
2.875700e+00
2.904579e+00
2.935384e+00
2.966454e+00
2.996125e+00
3.022828e+00
3.045187e+00
3.062099e+00
3.072798e+00
3.076895e+00
3.074389e+00
3.065658e+00
3.051420e+00
3.032679e+00
3.010646e+00
2.986657e+00
2.962080e+00
2.938221e+00
2.916239e+00
2.897071e+00
2.881373e+00
2.869484e+00
2.861410e+00
2.856832e+00
2.855136e+00
2.855466e+00
2.856797e+00
2.858019e+00
2.858029e+00
2.855820e+00
2.850567e+00
2.841689e+00
2.828899e+00
2.812219e+00
2.791983e+00
2.768805e+00
2.743540e+00
2.717222e+00
2.690997e+00
2.666052e+00
2.643531e+00
2.624472e+00
2.609733e+00
2.599936e+00
2.595428e+00
2.596255e+00
2.602151e+00
2.612553e+00
2.626634e+00
2.643347e+00
2.661496e+00
2.679808e+00
2.697018e+00
2.711952e+00
2.723607e+00
2.731222e+00
2.734323e+00
2.732759e+00
2.726707e+00
2.716652e+00
2.703349e+00
2.687763e+00
2.670998e+00
2.654209e+00
2.638526e+00
2.624961e+00
2.614344e+00
2.607255e+00
2.603983e+00
2.604505e+00
2.608482e+00
2.615279e+00
2.624013e+00
2.633608e+00
2.642874e+00
2.650588e+00
2.655583e+00
2.656833e+00
2.653523e+00
2.645107e+00
2.631350e+00
2.612344e+00
2.588502e+00
2.560534e+00
2.529405e+00
2.496278e+00
2.462448e+00
2.429273e+00
2.398101e+00
2.370200e+00
2.346692e+00
2.328490e+00
2.316257e+00
2.310357e+00
2.310841e+00
2.317434e+00
2.329544e+00
2.346295e+00
2.366565e+00
2.389052e+00
2.412342e+00
2.434994e+00
2.455622e+00
2.472977e+00
2.486028e+00
2.494015e+00
2.496506e+00
2.493406e+00
2.484968e+00
2.471762e+00
2.454633e+00
2.434639e+00
2.412975e+00
2.390889e+00
2.369597e+00
2.350204e+00
2.333623e+00
2.320520e+00
2.311267e+00
2.305925e+00
2.304245e+00
2.305695e+00
2.309513e+00
2.314766e+00
2.320428e+00
2.325463e+00
2.328898e+00
2.329895e+00
2.327807e+00
2.322221e+00
2.312977e+00
2.300174e+00
2.284160e+00
2.265503e+00
2.244951e+00
2.223387e+00
2.201769e+00
2.181080e+00
2.162267e+00
2.146188e+00
2.133559e+00
2.124915e+00
2.120569e+00
2.120592e+00
2.124801e+00
2.132763e+00
2.143816e+00
2.157104e+00
2.171633e+00
2.186334e+00
2.200133e+00
2.212025e+00
2.221145e+00
2.226826e+00
2.228647e+00
2.226458e+00
2.220384e+00
2.210816e+00
2.198376e+00
2.183863e+00
2.168197e+00
2.152346e+00
2.137253e+00
2.123766e+00
2.112571e+00
2.104141e+00
2.098693e+00
2.096176e+00
2.096262e+00
2.098378e+00
2.101743e+00
2.105429e+00
2.108439e+00
2.109781e+00
2.108556e+00
2.104020e+00
2.095650e+00
2.083181e+00
2.066625e+00
2.046275e+00
2.022678e+00
1.996605e+00
1.968998e+00
1.940912e+00
1.913454e+00
1.887721e+00
1.864736e+00
1.845400e+00
1.830445e+00
1.820397e+00
1.815554e+00
1.815965e+00
1.821432e+00
1.831506e+00
1.845516e+00
1.862592e+00
1.881715e+00
1.901771e+00
1.921616e+00
1.940152e+00
1.956387e+00
1.969509e+00
1.978933e+00
1.984341e+00
1.985699e+00
1.983256e+00
1.977521e+00
1.969218e+00
1.959230e+00
1.948527e+00
1.938090e+00
1.928833e+00
1.921536e+00
1.916780e+00
1.914906e+00
1.915990e+00
1.919838e+00
1.925999e+00
1.933800e+00
1.942403e+00
1.950864e+00
1.958209e+00
1.963514e+00
1.965969e+00
1.964949e+00
1.960049e+00
1.951122e+00
1.938281e+00
1.921892e+00
1.902546e+00
1.881023e+00
1.858237e+00
1.835183e+00
1.812878e+00
1.792303e+00
1.774350e+00
1.759776e+00
1.749165e+00
1.742901e+00
1.741149e+00
1.743850e+00
1.750723e+00
1.761283e+00
1.774867e+00
1.790673e+00
1.807804e+00
1.825325e+00
1.842320e+00
1.857942e+00
1.871471e+00
1.882352e+00
1.890230e+00
1.894970e+00
1.896662e+00
1.895611e+00
1.892309e+00
1.887401e+00
1.881630e+00
1.875783e+00
1.870624e+00
1.866838e+00
1.864976e+00
1.865405e+00
1.868283e+00
1.873540e+00
1.880886e+00
1.889826e+00
1.899702e+00
1.909747e+00
1.919139e+00
1.927074e+00
1.932827e+00
1.935812e+00
1.935625e+00
1.932080e+00
1.925215e+00
1.915287e+00
1.902751e+00
1.888225e+00
1.872440e+00
1.856198e+00
1.840323e+00
1.825617e+00
1.812820e+00
1.802581e+00
1.795432e+00
1.791764e+00
1.791819e+00
1.795668e+00
1.803216e+00
1.814192e+00
1.828160e+00
1.844532e+00
1.862590e+00
1.881526e+00
1.900476e+00
1.918577e+00
1.935015e+00
1.949070e+00
1.960167e+00
1.967905e+00
1.972077e+00
1.972688e+00
1.969943e+00
1.964237e+00
1.956129e+00
1.946307e+00
1.935541e+00
1.924636e+00
1.914381e+00
1.905492e+00
1.898568e+00
1.894045e+00
1.892167e+00
1.892968e+00
1.896267e+00
1.901685e+00
1.908672e+00
1.916551e+00
1.924572e+00
1.931973e+00
1.938035e+00
1.942138e+00
1.943805e+00
1.942734e+00
1.938812e+00
1.932121e+00
1.922927e+00
1.911660e+00
1.898883e+00
1.885255e+00
1.871490e+00
1.858313e+00
1.846417e+00
1.836421e+00
1.828834e+00
1.824023e+00
1.822190e+00
1.823362e+00
1.827389e+00
1.833949e+00
1.842575e+00
1.852682e+00
1.863609e+00
1.874662e+00
1.885171e+00
1.894532e+00
1.902253e+00
1.907990e+00
1.911564e+00
1.912974e+00
1.912390e+00
1.910135e+00
1.906656e+00
1.902486e+00
1.898193e+00
1.894334e+00
1.891405e+00
1.889791e+00
1.889731e+00
1.891291e+00
1.894348e+00
1.898594e+00
1.903556e+00
1.908626e+00
1.913114e+00
1.916303e+00
1.917513e+00
1.916168e+00
1.911851e+00
1.904354e+00
1.893702e+00
1.880167e+00
1.864251e+00
1.846660e+00
1.828253e+00
1.809985e+00
1.792849e+00
1.777811e+00
1.765751e+00
1.757410e+00
1.753353e+00
1.753930e+00
1.759266e+00
1.769243e+00
1.783516e+00
1.801528e+00
1.822536e+00
1.845657e+00
1.869913e+00
1.894282e+00
1.917762e+00
1.939427e+00
1.958477e+00
1.974293e+00
1.986470e+00
1.994840e+00
1.999480e+00
2.000705e+00
1.999044e+00
1.995199e+00
1.990002e+00
1.984360e+00
1.979192e+00
1.975366e+00
1.973645e+00
1.974627e+00
1.978699e+00
1.986004e+00
1.996420e+00
2.009560e+00
2.024790e+00
2.041267e+00
2.057993e+00
2.073890e+00
2.087876e+00
2.098949e+00
2.106268e+00
2.109221e+00
2.107473e+00
2.100996e+00
2.090074e+00
2.075280e+00
2.057437e+00
2.037565e+00
2.016808e+00
1.996364e+00
1.977415e+00
1.961048e+00
1.948203e+00
1.939613e+00
1.935767e+00
1.936889e+00
1.942926e+00
1.953555e+00
1.968213e+00
1.986128e+00
2.006371e+00
2.027919e+00
2.049709e+00
2.070714e+00
2.089996e+00
2.106770e+00
2.120448e+00
2.130671e+00
2.137323e+00
2.140534e+00
2.140654e+00
2.138221e+00
2.133910e+00
2.128478e+00
2.122702e+00
2.117320e+00
2.112982e+00
2.110198e+00
2.109316e+00
2.110488e+00
2.113674e+00
2.118638e+00
2.124972e+00
2.132123e+00
2.139432e+00
2.146185e+00
2.151671e+00
2.155231e+00
2.156321e+00
2.154559e+00
2.149759e+00
2.141955e+00
2.131404e+00
2.118571e+00
2.104104e+00
2.088780e+00
2.073465e+00
2.059047e+00
2.046383e+00
2.036249e+00
2.029293e+00
2.026000e+00
2.026664e+00
2.031376e+00
2.040017e+00
2.052262e+00
2.067597e+00
2.085341e+00
2.104689e+00
2.124748e+00
2.144593e+00
2.163319e+00
2.180102e+00
2.194246e+00
2.205233e+00
2.212755e+00
2.216735e+00
2.217324e+00
2.214895e+00
2.210005e+00
2.203352e+00
2.195726e+00
2.187946e+00
2.180807e+00
2.175024e+00
2.171189e+00
2.169727e+00
2.170871e+00
2.174643e+00
2.180848e+00
2.189082e+00
2.198754e+00
2.209120e+00
2.219335e+00
2.228505e+00
2.235755e+00
2.240292e+00
2.241472e+00
2.238848e+00
2.232214e+00
2.221631e+00
2.207430e+00
2.190199e+00
2.170754e+00
2.150092e+00
2.129325e+00
2.109621e+00
2.092125e+00
2.077890e+00
2.067811e+00
2.062563e+00
2.062564e+00
2.067941e+00
2.078521e+00
2.093840e+00
2.113168e+00
2.135556e+00
2.159894e+00
2.184982e+00
2.209609e+00
2.232635e+00
2.253057e+00
2.270085e+00
2.283179e+00
2.292093e+00
2.296876e+00
2.297866e+00
2.295660e+00
2.291065e+00
2.285035e+00
2.278605e+00
2.272811e+00
2.268616e+00
2.266845e+00
2.268120e+00
2.272819e+00
2.281041e+00
2.292595e+00
2.307005e+00
2.323532e+00
2.341217e+00
2.358940e+00
2.375493e+00
2.389665e+00
2.400328e+00
2.406526e+00
2.407547e+00
2.402991e+00
2.392805e+00
2.377301e+00
2.357139e+00
2.333290e+00
2.306977e+00
2.279592e+00
2.252610e+00
2.227492e+00
2.205592e+00
2.188076e+00
2.175848e+00
2.169502e+00
2.169287e+00
2.175102e+00
2.186499e+00
2.202725e+00
2.222763e+00
2.245404e+00
2.269317e+00
2.293134e+00
2.315536e+00
2.335334e+00
2.351547e+00
2.363457e+00
2.370656e+00
2.373067e+00
2.370944e+00
2.364847e+00
2.355596e+00
2.344210e+00
2.331828e+00
2.319625e+00
2.308727e+00
2.300129e+00
2.294623e+00
2.292750e+00
2.294751e+00
2.300560e+00
2.309803e+00
2.321821e+00
2.335710e+00
2.350386e+00
2.364649e+00
2.377269e+00
2.387072e+00
2.393027e+00
2.394322e+00
2.390427e+00
2.381145e+00
2.366619e+00
2.347339e+00
2.324101e+00
2.297962e+00
2.270168e+00
2.242076e+00
2.215070e+00
2.190480e+00
2.169500e+00
2.153121e+00
2.142079e+00
2.136814e+00
2.137454e+00
2.143807e+00
2.155388e+00
2.171441e+00
2.190994e+00
2.212916e+00
2.235980e+00
2.258943e+00
2.280619e+00
2.299958e+00
2.316109e+00
2.328478e+00
2.336768e+00
2.340993e+00
2.341470e+00
2.338799e+00
2.333805e+00
2.327479e+00
2.320901e+00
2.315155e+00
2.311256e+00
2.310064e+00
2.312230e+00
2.318146e+00
2.327916e+00
2.341346e+00
2.357957e+00
2.377013e+00
2.397563e+00
2.418501e+00
2.438632e+00
2.456749e+00
2.471709e+00
2.482509e+00
2.488358e+00
2.488729e+00
2.483402e+00
2.472481e+00
2.456387e+00
2.435845e+00
2.411836e+00
2.385548e+00
2.358311e+00
2.331530e+00
2.306605e+00
2.284860e+00
2.267467e+00
2.255379e+00
2.249269e+00
2.249489e+00
2.256038e+00
2.268554e+00
2.286331e+00
2.308350e+00
2.333339e+00
2.359854e+00
2.386361e+00
2.411347e+00
2.433414e+00
2.451382e+00
2.464368e+00
2.471844e+00
2.473677e+00
2.470133e+00
2.461848e+00
2.449784e+00
2.435148e+00
2.419305e+00
2.403676e+00
2.389636e+00
2.378416e+00
2.371019e+00
2.368154e+00
2.370183e+00
2.377106e+00
2.388561e+00
2.403850e+00
2.421986e+00
2.441761e+00
2.461825e+00
2.480778e+00
2.497258e+00
2.510040e+00
2.518117e+00
2.520769e+00
2.517616e+00
2.508642e+00
2.494196e+00
2.474967e+00
2.451939e+00
2.426327e+00
2.399492e+00
2.372864e+00
2.347847e+00
2.325736e+00
2.307642e+00
2.294427e+00
2.286655e+00
2.284568e+00
2.288072e+00
2.296756e+00
2.309916e+00
2.326610e+00
2.345714e+00
2.366001e+00
2.386217e+00
2.405168e+00
2.421795e+00
2.435243e+00
2.444920e+00
2.450531e+00
2.452093e+00
2.449930e+00
2.444641e+00
2.437053e+00
2.428154e+00
2.419017e+00
2.410718e+00
2.404252e+00
2.400465e+00
2.399984e+00
2.403175e+00
2.410113e+00
2.420569e+00
2.434028e+00
2.449715e+00
2.466646e+00
2.483691e+00
2.499653e+00
2.513347e+00
2.523684e+00
2.529748e+00
2.530863e+00
2.526641e+00
2.517006e+00
2.502199e+00
2.482765e+00
2.459512e+00
2.433463e+00
2.405802e+00
2.377804e+00
2.350773e+00
2.325973e+00
2.304571e+00
2.287573e+00
2.275778e+00
2.269734e+00
2.269705e+00
2.275659e+00
2.287254e+00
2.303859e+00
2.324580e+00
2.348302e+00
2.373752e+00
2.399572e+00
2.424399e+00
2.446954e+00
2.466122e+00
2.481030e+00
2.491100e+00
2.496091e+00
2.496110e+00
2.491602e+00
2.483316e+00
2.472247e+00
2.459562e+00
2.446515e+00
2.434354e+00
2.424228e+00
2.417100e+00
2.413677e+00
2.414353e+00
2.419178e+00
2.427856e+00
2.439764e+00
2.454002e+00
2.469461e+00
2.484911e+00
2.499097e+00
2.510841e+00
2.519132e+00
2.523210e+00
2.522622e+00
2.517259e+00
2.507360e+00
2.493493e+00
2.476509e+00
2.457479e+00
2.437620e+00
2.418211e+00
2.400511e+00
2.385684e+00
2.374728e+00
2.368424e+00
2.367292e+00
2.371568e+00
2.381193e+00
2.395819e+00
2.414832e+00
2.437388e+00
2.462457e+00
2.488884e+00
2.515453e+00
2.540961e+00
2.564284e+00
2.584454e+00
2.600715e+00
2.612574e+00
2.619833e+00
2.622597e+00
2.621270e+00
2.616517e+00
2.609216e+00
2.600391e+00
2.591137e+00
2.582541e+00
2.575596e+00
2.571137e+00
2.569770e+00
2.571835e+00
2.577368e+00
2.586104e+00
2.597483e+00
2.610691e+00
2.624714e+00
2.638404e+00
2.650566e+00
2.660042e+00
2.665794e+00
2.666992e+00
2.663070e+00
2.653783e+00
2.639227e+00
2.619848e+00
2.596417e+00
2.569986e+00
2.541834e+00
2.513387e+00
2.486134e+00
2.461546e+00
2.440982e+00
2.425616e+00
2.416360e+00
2.413812e+00
2.418210e+00
2.429417e+00
2.446915e+00
2.469833e+00
2.496988e+00
2.526951e+00
2.558132e+00
2.588875e+00
2.617563e+00
2.642728e+00
2.663155e+00
2.677965e+00
2.686684e+00
2.689274e+00
2.686139e+00
2.678089e+00
2.666276e+00
2.652104e+00
2.637123e+00
2.622905e+00
2.610927e+00
2.602459e+00
2.598469e+00
2.599552e+00
2.605879e+00
2.617190e+00
2.632804e+00
2.651669e+00
2.672438e+00
2.693562e+00
2.713405e+00
2.730361e+00
2.742974e+00
2.750034e+00
2.750668e+00
2.744395e+00
2.731157e+00
2.711321e+00
2.685649e+00
2.655250e+00
2.621503e+00
2.585981e+00
2.550347e+00
2.516270e+00
2.485328e+00
2.458925e+00
2.438224e+00
2.424090e+00
2.417045e+00
2.417251e+00
2.424497e+00
2.438212e+00
2.457492e+00
2.481149e+00
2.507775e+00
2.535815e+00
2.563665e+00
2.589760e+00
2.612675e+00
2.631208e+00
2.644462e+00
2.651895e+00
2.653359e+00
2.649105e+00
2.639769e+00
2.626323e+00
2.610011e+00
2.592268e+00
2.574622e+00
2.558591e+00
2.545582e+00
2.536796e+00
2.533143e+00
2.535177e+00
2.543047e+00
2.556484e+00
2.574805e+00
2.596956e+00
2.621575e+00
2.647084e+00
2.671797e+00
2.694040e+00
2.712261e+00
2.725144e+00
2.731696e+00
2.731311e+00
2.723815e+00
2.709471e+00
2.688962e+00
2.663346e+00
2.633996e+00
2.602511e+00
2.570628e+00
2.540121e+00
2.512708e+00
2.489950e+00
2.473171e+00
2.463383e+00
2.461229e+00
2.466945e+00
2.480337e+00
2.500792e+00
2.527304e+00
2.558530e+00
2.592870e+00
2.628561e+00
2.663791e+00
2.696811e+00
2.726049e+00
2.750213e+00
2.768368e+00
2.779999e+00
2.785036e+00
2.783856e+00
2.777243e+00
2.766333e+00
2.752518e+00
2.737346e+00
2.722397e+00
2.709171e+00
2.698973e+00
2.692817e+00
2.691356e+00
2.694830e+00
2.703053e+00
2.715425e+00
2.730981e+00
2.748462e+00
2.766415e+00
2.783302e+00
2.797624e+00
2.808036e+00
2.813448e+00
2.813109e+00
2.806660e+00
2.794164e+00
2.776097e+00
2.753325e+00
2.727037e+00
2.698681e+00
2.669867e+00
2.642272e+00
2.617536e+00
2.597168e+00
2.582451e+00
2.574367e+00
2.573533e+00
2.580160e+00
2.594031e+00
2.614509e+00
2.640562e+00
2.670819e+00
2.703644e+00
2.737236e+00
2.769730e+00
2.799320e+00
2.824363e+00
2.843491e+00
2.855690e+00
2.860367e+00
2.857385e+00
2.847066e+00
2.830168e+00
2.807831e+00
2.781501e+00
2.752833e+00
2.723582e+00
2.695487e+00
2.670159e+00
2.648981e+00
2.633014e+00
2.622935e+00
2.618992e+00
2.620993e+00
2.628325e+00
2.639994e+00
2.654706e+00
2.670954e+00
2.687131e+00
2.701640e+00
2.713011e+00
2.719994e+00
2.721648e+00
2.717394e+00
2.707046e+00
2.690813e+00
2.669285e+00
2.643379e+00
2.614285e+00
2.583387e+00
2.552181e+00
2.522181e+00
2.494839e+00
2.471453e+00
2.453099e+00
2.440573e+00
2.434340e+00
2.434517e+00
2.440864e+00
2.452795e+00
2.469416e+00
2.489574e+00
2.511931e+00
2.535047e+00
2.557472e+00
2.577847e+00
2.594989e+00
2.607971e+00
2.616189e+00
2.619389e+00
2.617687e+00
2.611549e+00
2.601752e+00
2.589322e+00
2.575451e+00
2.561406e+00
2.548436e+00
2.537671e+00
2.530044e+00
2.526215e+00
2.526528e+00
2.530981e+00
2.539229e+00
2.550605e+00
2.564173e+00
2.578800e+00
2.593242e+00
2.606240e+00
2.616621e+00
2.623385e+00
2.625781e+00
2.623365e+00
2.616027e+00
2.603999e+00
2.587833e+00
2.568366e+00
2.546664e+00
2.523955e+00
2.501556e+00
2.480797e+00
2.462942e+00
2.449117e+00
2.440247e+00
2.436998e+00
2.439739e+00
2.448515e+00
2.463039e+00
2.482705e+00
2.506614e+00
2.533621e+00
2.562404e+00
2.591538e+00
2.619589e+00
2.645201e+00
2.667190e+00
2.684622e+00
2.696874e+00
2.703674e+00
2.705117e+00
2.701654e+00
2.694057e+00
2.683366e+00
2.670814e+00
2.657739e+00
2.645494e+00
2.635345e+00
2.628379e+00
2.625425e+00
2.626988e+00
2.633207e+00
2.643838e+00
2.658271e+00
2.675567e+00
2.694523e+00
2.713762e+00
2.731834e+00
2.747324e+00
2.758957e+00
2.765698e+00
2.766823e+00
2.761972e+00
2.751176e+00
2.734852e+00
2.713773e+00
2.689020e+00
2.661909e+00
2.633915e+00
2.606581e+00
2.581436e+00
2.559905e+00
2.543231e+00
2.532405e+00
2.528114e+00
2.530696e+00
2.540121e+00
2.555988e+00
2.577548e+00
2.603738e+00
2.633251e+00
2.664602e+00
2.696223e+00
2.726556e+00
2.754146e+00
2.777729e+00
2.796307e+00
2.809199e+00
2.816074e+00
2.816955e+00
2.812201e+00
2.802473e+00
2.788672e+00
2.771872e+00
2.753247e+00
2.733989e+00
2.715233e+00
2.697984e+00
2.683055e+00
2.671025e+00
2.662203e+00
2.656624e+00
2.654051e+00
2.654011e+00
2.655836e+00
2.658722e+00
2.661797e+00
2.664190e+00
2.665106e+00
2.663883e+00
2.660045e+00
2.653339e+00
2.643750e+00
2.631504e+00
2.617052e+00
2.601041e+00
2.584269e+00
2.567639e+00
2.552104e+00
2.538603e+00
2.528013e+00
2.521084e+00
2.518398e+00
2.520320e+00
2.526978e+00
2.538238e+00
2.553711e+00
2.572761e+00
2.594538e+00
2.618026e+00
2.642104e+00
2.665612e+00
2.687427e+00
2.706540e+00
2.722116e+00
2.733556e+00
2.740524e+00
2.742978e+00
2.741161e+00
2.735583e+00
2.726989e+00
2.716305e+00
2.704576e+00
2.692900e+00
2.682350e+00
2.673905e+00
2.668384e+00
2.666386e+00
2.668251e+00
2.674029e+00
2.683481e+00
2.696093e+00
2.711106e+00
2.727578e+00
2.744438e+00
2.760568e+00
2.774871e+00
2.786351e+00
2.794176e+00
2.797734e+00
2.796672e+00
2.790922e+00
2.780706e+00
2.766530e+00
2.749149e+00
2.729534e+00
2.708811e+00
2.688202e+00
2.668952e+00
2.652258e+00
2.639195e+00
2.630653e+00
2.627275e+00
2.629419e+00
2.637130e+00
2.650139e+00
2.667876e+00
2.689508e+00
2.714000e+00
2.740177e+00
2.766809e+00
2.792692e+00
2.816724e+00
2.837979e+00
2.855760e+00
2.869635e+00
2.879455e+00
2.885352e+00
2.887709e+00
2.887127e+00
2.884368e+00
2.880294e+00
2.875794e+00
2.871727e+00
2.868851e+00
2.867771e+00
2.868897e+00
2.872410e+00
2.878253e+00
2.886130e+00
2.895533e+00
2.905779e+00
2.916064e+00
2.925531e+00
2.933338e+00
2.938728e+00
2.941097e+00
2.940040e+00
2.935389e+00
2.927235e+00
2.915921e+00
2.902030e+00
2.886351e+00
2.869830e+00
2.853518e+00
2.838508e+00
2.825863e+00
2.816556e+00
2.811403e+00
2.811014e+00
2.815743e+00
2.825664e+00
2.840563e+00
2.859938e+00
2.883034e+00
2.908884e+00
2.936369e+00
2.964292e+00
2.991457e+00
3.016744e+00
3.039186e+00
3.058021e+00
3.072741e+00
3.083107e+00
3.089153e+00
3.091170e+00
3.089670e+00
3.085342e+00
3.078993e+00
3.071490e+00
3.063699e+00
3.056427e+00
3.050368e+00
3.046061e+00
3.043861e+00
3.043910e+00
3.046137e+00
3.050264e+00
3.055824e+00
3.062204e+00
3.068691e+00
3.074528e+00
3.078980e+00
3.081389e+00
3.081232e+00
3.078155e+00
3.072006e+00
3.062845e+00
3.050936e+00
3.036738e+00
3.020872e+00
3.004086e+00
2.987218e+00
2.971143e+00
2.956727e+00
2.944783e+00
2.936024e+00
2.931024e+00
2.930191e+00
2.933738e+00
2.941672e+00
2.953795e+00
2.969707e+00
2.988830e+00
3.010438e+00
3.033699e+00
3.057727e+00
3.081629e+00
3.104567e+00
3.125799e+00
3.144722e+00
3.160899e+00
3.174071e+00
3.184161e+00
3.191260e+00
3.195609e+00
3.197566e+00
3.197580e+00
3.196153e+00
3.193807e+00
3.191054e+00
3.188368e+00
3.186165e+00
3.184781e+00
3.184460e+00
3.185350e+00
3.187495e+00
3.190851e+00
3.195287e+00
3.200615e+00
3.206607e+00
3.213023e+00
3.219633e+00
3.226240e+00
3.232688e+00
3.238864e+00
3.244702e+00
3.250169e+00
3.255261e+00
3.259991e+00
3.264386e+00
3.268482e+00
3.272322e+00
3.275957e+00
3.279446e+00
3.282864e+00
3.286303e+00
3.289876e+00
3.293714e+00
3.297968e+00
3.302795e+00
3.308346e+00
3.314759e+00
3.322139e+00
3.330557e+00
3.340042e+00
3.350582e+00
3.362120e+00
3.374564e+00
3.387781e+00
3.401600e+00
3.415813e+00
3.430178e+00
3.444422e+00
3.458256e+00
3.471377e+00
3.483494e+00
3.494334e+00
3.503656e+00
3.511265e+00
3.517014e+00
3.520807e+00
3.522598e+00
3.522388e+00
3.520212e+00
3.516138e+00
3.510256e+00
3.502676e+00
3.493528e+00
3.482970e+00
3.471191e+00
3.458416e+00
3.444913e+00
3.430982e+00
3.416955e+00
3.403183e+00
3.390027e+00
3.377848e+00
3.367003e+00
3.357841e+00
3.350699e+00
3.345896e+00
3.343726e+00
3.344439e+00
3.348225e+00
3.355189e+00
3.365334e+00
3.378535e+00
3.394534e+00
3.412933e+00
3.433204e+00
3.454713e+00
3.476749e+00
3.498571e+00
3.519456e+00
3.538749e+00
3.555912e+00
3.570557e+00
3.582472e+00
3.591629e+00
3.598167e+00
3.602377e+00
3.604653e+00
3.605453e+00
3.605246e+00
3.604459e+00
3.603438e+00
3.602404e+00
3.601440e+00
3.600475e+00
3.599299e+00
3.597587e+00
3.594934e+00
3.590910e+00
3.585109e+00
3.577211e+00
3.567028e+00
3.554552e+00
3.539987e+00
3.523755e+00
3.506496e+00
3.489034e+00
3.472326e+00
3.457398e+00
3.445259e+00
3.436828e+00
3.432850e+00
3.433845e+00
3.440054e+00
3.451430e+00
3.467628e+00
3.488034e+00
3.511802e+00
3.537907e+00
3.565210e+00
3.592524e+00
3.618691e+00
3.642647e+00
3.663483e+00
3.680494e+00
3.693212e+00
3.701425e+00
3.705175e+00
3.704754e+00
3.700672e+00
3.693625e+00
3.684457e+00
3.674105e+00
3.663552e+00
3.653774e+00
3.645685e+00
3.640097e+00
3.637677e+00
3.638916e+00
3.644103e+00
3.653316e+00
3.666409e+00
3.683017e+00
3.702568e+00
3.724300e+00
3.747298e+00
3.770533e+00
3.792918e+00
3.813364e+00
3.830848e+00
3.844478e+00
3.853553e+00
3.857616e+00
3.856494e+00
3.850314e+00
3.839502e+00
3.824757e+00
3.807008e+00
3.787352e+00
3.766983e+00
3.747119e+00
3.728925e+00
3.713455e+00
3.701592e+00
3.694011e+00
3.691147e+00
3.693182e+00
3.700043e+00
3.711410e+00
3.726738e+00
3.745284e+00
3.766153e+00
3.788338e+00
3.810782e+00
3.832435e+00
3.852314e+00
3.869570e+00
3.883539e+00
3.893791e+00
3.900162e+00
3.902765e+00
3.901981e+00
3.898428e+00
3.892913e+00
3.886367e+00
3.879770e+00
3.874073e+00
3.870122e+00
3.868590e+00
3.869925e+00
3.874312e+00
3.881655e+00
3.891579e+00
3.903453e+00
3.916431e+00
3.929513e+00
3.941611e+00
3.951632e+00
3.958555e+00
3.961513e+00
3.959858e+00
3.953216e+00
3.941520e+00
3.925024e+00
3.904290e+00
3.880157e+00
3.853686e+00
3.826096e+00
3.798682e+00
3.772743e+00
3.749503e+00
3.730047e+00
3.715268e+00
3.705828e+00
3.702131e+00
3.704314e+00
3.712245e+00
3.725538e+00
3.743574e+00
3.765531e+00
3.790424e+00
3.817152e+00
3.844553e+00
3.871456e+00
3.896750e+00
3.919437e+00
3.938691e+00
3.953902e+00
3.964714e+00
3.971042e+00
3.973074e+00
3.971256e+00
3.966254e+00
3.958906e+00
3.950158e+00
3.940998e+00
3.932385e+00
3.925178e+00
3.920082e+00
3.917596e+00
3.917981e+00
3.921245e+00
3.927145e+00
3.935208e+00
3.944773e+00
3.955034e+00
3.965111e+00
3.974114e+00
3.981212e+00
3.985694e+00
3.987023e+00
3.984872e+00
3.979144e+00
3.969976e+00
3.957720e+00
3.942912e+00
3.926235e+00
3.908466e+00
3.890425e+00
3.872931e+00
3.856747e+00
3.842547e+00
3.830879e+00
3.822137e+00
3.816547e+00
3.814156e+00
3.814833e+00
3.818281e+00
3.824054e+00
3.831585e+00
3.840225e+00
3.849278e+00
3.858055e+00
3.865917e+00
3.872321e+00
3.876864e+00
3.879315e+00
3.879633e+00
3.877979e+00
3.874707e+00
3.870337e+00
3.865519e+00
3.860982e+00
3.857480e+00
3.855723e+00
3.856321e+00
3.859726e+00
3.866184e+00
3.875706e+00
3.888044e+00
3.902697e+00
3.918928e+00
3.935806e+00
3.952265e+00
3.967175e+00
3.979424e+00
3.988001e+00
3.992079e+00
3.991080e+00
3.984724e+00
3.973052e+00
3.956435e+00
3.935544e+00
3.911313e+00
3.884876e+00
3.857493e+00
3.830479e+00
3.805124e+00
3.782622e+00
3.764007e+00
3.750107e+00
3.741501e+00
3.738501e+00
3.741143e+00
3.749186e+00
3.762136e+00
3.779270e+00
3.799673e+00
3.822291e+00
3.845978e+00
3.869564e+00
3.891910e+00
3.911975e+00
3.928874e+00
3.941925e+00
3.950686e+00
3.954984e+00
3.954916e+00
3.950841e+00
3.943356e+00
3.933251e+00
3.921456e+00
3.908981e+00
3.896843e+00
3.885995e+00
3.877266e+00
3.871292e+00
3.868475e+00
3.868946e+00
3.872556e+00
3.878877e+00
3.887235e+00
3.896753e+00
3.906420e+00
3.915169e+00
3.921965e+00
3.925895e+00
3.926243e+00
3.922558e+00
3.914697e+00
3.902839e+00
3.887474e+00
3.869370e+00
3.849513e+00
3.829036e+00
3.809137e+00
3.790996e+00
3.775700e+00
3.764167e+00
3.757094e+00
3.754916e+00
3.757781e+00
3.765543e+00
3.777774e+00
3.793780e+00
3.812648e+00
3.833287e+00
3.854495e+00
3.875022e+00
3.893655e+00
3.909289e+00
3.921005e+00
3.928144e+00
3.930356e+00
3.927643e+00
3.920369e+00
3.909250e+00
3.895319e+00
3.879864e+00
3.864348e+00
3.850311e+00
3.839265e+00
3.832586e+00
3.831419e+00
3.836588e+00
3.848534e+00
3.867270e+00
3.892365e+00
3.922969e+00
3.957845e+00
3.995450e+00
4.034021e+00
4.071691e+00
4.106603e+00
4.137031e+00
4.161491e+00
4.178833e+00
4.188303e+00
4.189586e+00
4.182806e+00
4.168499e+00
4.147566e+00
4.121199e+00
4.090796e+00
4.057872e+00
4.023971e+00
3.990574e+00
3.959032e+00
3.930500e+00
3.905891e+00
3.885845e+00
3.870718e+00
3.860580e+00
3.855235e+00
3.854250e+00
3.857001e+00
3.862722e+00
3.870562e+00
3.879652e+00
3.889161e+00
3.898354e+00
3.906639e+00
3.913601e+00
3.919021e+00
3.922882e+00
3.925354e+00
3.926770e+00
3.927586e+00
3.928331e+00
3.929554e+00
3.931765e+00
3.935379e+00
3.940665e+00
3.947709e+00
3.956382e+00
3.966336e+00
3.977011e+00
3.987663e+00
3.997412e+00
4.005296e+00
4.010343e+00
4.011641e+00
4.008413e+00
4.000079e+00
3.986308e+00
3.967055e+00
3.942572e+00
3.913401e+00
3.880346e+00
3.844426e+00
3.806814e+00
3.768774e+00
3.731593e+00
3.696518e+00
3.664696e+00
3.637130e+00
3.614637e+00
3.597820e+00
3.587045e+00
3.582439e+00
3.583880e+00
3.591017e+00
3.603278e+00
3.619905e+00
3.639980e+00
3.662470e+00
3.686273e+00
3.710274e+00
3.733393e+00
3.754645e+00
3.773188e+00
3.788361e+00
3.799722e+00
3.807060e+00
3.810398e+00
3.809985e+00
3.806267e+00
3.799851e+00
3.791457e+00
3.781861e+00
3.771839e+00
3.762104e+00
3.753257e+00
3.745744e+00
3.739827e+00
3.735571e+00
3.732851e+00
3.731369e+00
3.730689e+00
3.730288e+00
3.729600e+00
3.728083e+00
3.725266e+00
3.720801e+00
3.714494e+00
3.706329e+00
3.696471e+00
3.685251e+00
3.673150e+00
3.660757e+00
3.648734e+00
3.637773e+00
3.628555e+00
3.621712e+00
3.617793e+00
3.617232e+00
3.620322e+00
3.627198e+00
3.637824e+00
3.651989e+00
3.669315e+00
3.689273e+00
3.711206e+00
3.734364e+00
3.757941e+00
3.781120e+00
3.803116e+00
3.823220e+00
3.840838e+00
3.855522e+00
3.866994e+00
3.875151e+00
3.880065e+00
3.881965e+00
3.881215e+00
3.878277e+00
3.873676e+00
3.867959e+00
3.861657e+00
3.855248e+00
3.849123e+00
3.843567e+00
3.838740e+00
3.834668e+00
3.831255e+00
3.828294e+00
3.825489e+00
3.822493e+00
3.818939e+00
3.814484e+00
3.808844e+00
3.801830e+00
3.793378e+00
3.783563e+00
3.772610e+00
3.760887e+00
3.748882e+00
3.737178e+00
3.726412e+00
3.717237e+00
3.710270e+00
3.706059e+00
3.705041e+00
3.707513e+00
3.713608e+00
3.723282e+00
3.736310e+00
3.752293e+00
3.770669e+00
3.790744e+00
3.811718e+00
3.832725e+00
3.852877e+00
3.871303e+00
3.887199e+00
3.899871e+00
3.908774e+00
3.913545e+00
3.914029e+00
3.910288e+00
3.902598e+00
3.891436e+00
3.877447e+00
3.861411e+00
3.844197e+00
3.826711e+00
3.809849e+00
3.794444e+00
3.781221e+00
3.770753e+00
3.763429e+00
3.759427e+00
3.758705e+00
3.761000e+00
3.765850e+00
3.772619e+00
3.780546e+00
3.788795e+00
3.796517e+00
3.802908e+00
3.807263e+00
3.809028e+00
3.807833e+00
3.803516e+00
3.796129e+00
3.785932e+00
3.773373e+00
3.759055e+00
3.743693e+00
3.728073e+00
3.712995e+00
3.699231e+00
3.687470e+00
3.678285e+00
3.672094e+00
3.669139e+00
3.669469e+00
3.672940e+00
3.679223e+00
3.687823e+00
3.698111e+00
3.709357e+00
3.720774e+00
3.731560e+00
3.740939e+00
3.748211e+00
3.752782e+00
3.754207e+00
3.752213e+00
3.746714e+00
3.737825e+00
3.725848e+00
3.711257e+00
3.694671e+00
3.676813e+00
3.658468e+00
3.640435e+00
3.623475e+00
3.608265e+00
3.595355e+00
3.585128e+00
3.577780e+00
3.573302e+00
3.571485e+00
3.571932e+00
3.574089e+00
3.577283e+00
3.580768e+00
3.583782e+00
3.585592e+00
3.585551e+00
3.583141e+00
3.578010e+00
3.569997e+00
3.559147e+00
3.545711e+00
3.530128e+00
3.513001e+00
3.495056e+00
3.477095e+00
3.459945e+00
3.444400e+00
3.431166e+00
3.420818e+00
3.413756e+00
3.410179e+00
3.410072e+00
3.413206e+00
3.419152e+00
3.427318e+00
3.436986e+00
3.447365e+00
3.457646e+00
3.467056e+00
3.474912e+00
3.480661e+00
3.483913e+00
3.484461e+00
3.482284e+00
3.477543e+00
3.470556e+00
3.461771e+00
3.451730e+00
3.441021e+00
3.430240e+00
3.419945e+00
3.410616e+00
3.402628e+00
3.396221e+00
3.391493e+00
3.388392e+00
3.386729e+00
3.386199e+00
3.386403e+00
3.386888e+00
3.387181e+00
3.386831e+00
3.385443e+00
3.382709e+00
3.378432e+00
3.372544e+00
3.365111e+00
3.356330e+00
3.346521e+00
3.336108e+00
3.325591e+00
3.315515e+00
3.306439e+00
3.298898e+00
3.293374e+00
3.290264e+00
3.289859e+00
3.292327e+00
3.297697e+00
3.305864e+00
3.316583e+00
3.329483e+00
3.344085e+00
3.359820e+00
3.376063e+00
3.392162e+00
3.407475e+00
3.421405e+00
3.433434e+00
3.443154e+00
3.450285e+00
3.454695e+00
3.456403e+00
3.455575e+00
3.452511e+00
3.447619e+00
3.441392e+00
3.434371e+00
3.427111e+00
3.420148e+00
3.413965e+00
3.408963e+00
3.405437e+00
3.403559e+00
3.403367e+00
3.404761e+00
3.407510e+00
3.411266e+00
3.415582e+00
3.419951e+00
3.423828e+00
3.426679e+00
3.428013e+00
3.427423e+00
3.424615e+00
3.419432e+00
3.411869e+00
3.402079e+00
3.390367e+00
3.377171e+00
3.363040e+00
3.348601e+00
3.334524e+00
3.321480e+00
3.310108e+00
3.300971e+00
3.294533e+00
3.291126e+00
3.290937e+00
3.293994e+00
3.300171e+00
3.309192e+00
3.320652e+00
3.334038e+00
3.348762e+00
3.364195e+00
3.379707e+00
3.394697e+00
3.408625e+00
3.421039e+00
3.431587e+00
3.440027e+00
3.446227e+00
3.450158e+00
3.451885e+00
3.451554e+00
3.449376e+00
3.445613e+00
3.440560e+00
3.434537e+00
3.427864e+00
3.420854e+00
3.413788e+00
3.406906e+00
3.400383e+00
3.394317e+00
3.388721e+00
3.383511e+00
3.378510e+00
3.373454e+00
3.368002e+00
3.361763e+00
3.354321e+00
3.345273e+00
3.334267e+00
3.321044e+00
3.305481e+00
3.287617e+00
3.267682e+00
3.246095e+00
3.223454e+00
3.200509e+00
3.178113e+00
3.157171e+00
3.138573e+00
3.123140e+00
3.111565e+00
3.104370e+00
3.101873e+00
3.104171e+00
3.111129e+00
3.122393e+00
3.137404e+00
3.155432e+00
3.175607e+00
3.196973e+00
3.218530e+00
3.239289e+00
3.258315e+00
3.274774e+00
3.287970e+00
3.297370e+00
3.302627e+00
3.303583e+00
3.300275e+00
3.292917e+00
3.281887e+00
3.267694e+00
3.250955e+00
3.232357e+00
3.212628e+00
3.192502e+00
3.172684e+00
3.153822e+00
3.136475e+00
3.121092e+00
3.107987e+00
3.097331e+00
3.089145e+00
3.083301e+00
3.079539e+00
3.077491e+00
[truncated: 802,515 more chars]
