# Supplementary material for: Air blast injuries killed the crew of the submarine H.L. Hunley
Source: PLoS One. 2017 Aug 23;12(8):e0182244. doi: 10.1371/journal.pone.0182244 (PMC5568114; doi:10.1371/journal.pone.0182244)
Supplement: S1 File — This file contains all the test data used for the conclusions presented in this publication. (ZIP) [file pone.0182244.s007.zip › Lance2017_HunleyData/BoatModel_LiveCharge_Pressure_Waveforms/Test_1lb_1_inwater.txt]

-9.610610e-01
-9.315232e-01
-9.196876e-01
-9.284292e-01
-9.587881e-01
-1.009735e+00
-1.078126e+00
-1.158875e+00
-1.245322e+00
-1.329783e+00
-1.404205e+00
-1.460867e+00
-1.493033e+00
-1.495520e+00
-1.465103e+00
-1.400751e+00
-1.303687e+00
-1.177266e+00
-1.026705e+00
-8.586870e-01
-6.808798e-01
-5.014053e-01
-3.283086e-01
-1.690604e-01
-3.012931e-02
8.335751e-02
1.678526e-01
2.215248e-01
2.442966e-01
2.377871e-01
2.051624e-01
1.508991e-01
8.046981e-02
-3.422472e-05
-8.431592e-02
-1.662886e-01
-2.404595e-01
-3.022453e-01
-3.481935e-01
-3.760923e-01
-3.849668e-01
-3.749727e-01
-3.472097e-01
-3.034867e-01
-2.460718e-01
-1.774571e-01
-1.001647e-01
-1.660684e-02
7.099236e-02
1.606221e-01
2.504710e-01
3.388954e-01
4.243914e-01
5.055858e-01
5.812581e-01
6.503973e-01
7.122923e-01
7.666505e-01
8.137341e-01
8.544982e-01
8.907099e-01
9.250165e-01
9.609315e-01
1.002701e+00
1.055032e+00
1.122665e+00
1.209831e+00
1.319613e+00
1.453308e+00
1.609850e+00
1.785388e+00
1.973097e+00
2.163259e+00
2.343657e+00
2.500262e+00
2.618187e+00
2.682818e+00
2.681047e+00
2.602484e+00
2.440527e+00
2.193200e+00
1.863660e+00
1.460325e+00
9.965971e-01
4.902217e-01
-3.769022e-02
-5.638689e-01
-1.064234e+00
-1.515281e+00
-1.895408e+00
-2.186098e+00
-2.372902e+00
-2.446159e+00
-2.401439e+00
-2.239702e+00
-1.967168e+00
-1.594937e+00
-1.138389e+00
-6.164072e-01
-5.048356e-02
5.362543e-01
1.120037e+00
1.677437e+00
2.186300e+00
2.626619e+00
2.981304e+00
3.236857e+00
3.383914e+00
3.417640e+00
3.337928e+00
3.149401e+00
2.861162e+00
2.486306e+00
2.041195e+00
1.544533e+00
1.016305e+00
4.766421e-01
-5.529386e-02
-5.623189e-01
-1.030065e+00
-1.447582e+00
-1.807667e+00
-2.106924e+00
-2.345542e+00
-2.526857e+00
-2.656712e+00
-2.742713e+00
-2.793418e+00
-2.817545e+00
-2.823268e+00
-2.817631e+00
-2.806134e+00
-2.792504e+00
-2.778625e+00
-2.764641e+00
-2.749168e+00
-2.729594e+00
-2.702429e+00
-2.663667e+00
-2.609131e+00
-2.534787e+00
-2.437005e+00
-2.312757e+00
-2.159752e+00
-1.976509e+00
-1.762394e+00
-1.517627e+00
-1.243278e+00
-9.412841e-01
-6.144610e-01
-2.665287e-01
9.788130e-02
4.732443e-01
8.532035e-01
1.230679e+00
1.598031e+00
1.947272e+00
2.270333e+00
2.559371e+00
2.807118e+00
3.007258e+00
3.154806e+00
3.246466e+00
3.280946e+00
3.259174e+00
3.184415e+00
3.062223e+00
2.900254e+00
2.707897e+00
2.495781e+00
2.275169e+00
2.057300e+00
1.852747e+00
1.670832e+00
1.519157e+00
1.403298e+00
1.326661e+00
1.290514e+00
1.294179e+00
1.335335e+00
1.410397e+00
1.514918e+00
1.643964e+00
1.792429e+00
1.955260e+00
2.127594e+00
2.304794e+00
2.482423e+00
2.656150e+00
2.821632e+00
2.974386e+00
3.109677e+00
3.222452e+00
3.307337e+00
3.358718e+00
3.370935e+00
3.338588e+00
3.256939e+00
3.122402e+00
2.933065e+00
2.689191e+00
2.393636e+00
2.052118e+00
1.673290e+00
1.268580e+00
8.517947e-01
4.384856e-01
4.513239e-02
-3.118119e-01
-6.169310e-01
-8.568282e-01
-1.020995e+00
-1.102490e+00
-1.098373e+00
-1.009865e+00
-8.422195e-01
-6.043493e-01
-3.082290e-01
3.185895e-02
4.001812e-01
7.804495e-01
1.156696e+00
1.514067e+00
1.839498e+00
2.122217e+00
2.354074e+00
2.529694e+00
2.646464e+00
2.704391e+00
2.705867e+00
2.655373e+00
2.559144e+00
2.424811e+00
2.261020e+00
2.077021e+00
1.882234e+00
1.685810e+00
1.496189e+00
1.320701e+00
1.165241e+00
1.034047e+00
9.295901e-01
8.526073e-01
8.022417e-01
7.762872e-01
7.715021e-01
7.839595e-01
8.094022e-01
8.435722e-01
8.824951e-01
9.227074e-01
9.614250e-01
9.966590e-01
1.027287e+00
1.053088e+00
1.074732e+00
1.093728e+00
1.112297e+00
1.133176e+00
1.159332e+00
1.193603e+00
1.238300e+00
1.294803e+00
1.363214e+00
1.442098e+00
1.528366e+00
1.617313e+00
1.702808e+00
1.777629e+00
1.833918e+00
1.863713e+00
1.859529e+00
1.814947e+00
1.725182e+00
1.587582e+00
1.402033e+00
1.171232e+00
9.007916e-01
5.991510e-01
2.772796e-01
-5.183046e-02
-3.738591e-01
-6.740000e-01
-9.378900e-01
-1.152554e+00
-1.307293e+00
-1.394438e+00
-1.409912e+00
-1.353543e+00
-1.229109e+00
-1.044090e+00
-8.091583e-01
-5.374393e-01
-2.436129e-01
5.707136e-02
3.497767e-01
6.209793e-01
8.592191e-01
1.055657e+00
1.204409e+00
1.302669e+00
1.350626e+00
1.351215e+00
1.309752e+00
1.233482e+00
1.131079e+00
1.012136e+00
8.866574e-01
7.645722e-01
6.552840e-01
5.672647e-01
5.077026e-01
4.822088e-01
4.945855e-01
5.466603e-01
6.381925e-01
7.668605e-01
9.283432e-01
1.116500e+00
1.323653e+00
1.540953e+00
1.758814e+00
1.967384e+00
2.157015e+00
2.318705e+00
2.444485e+00
2.527726e+00
2.563360e+00
2.548008e+00
2.480014e+00
2.359415e+00
2.187844e+00
1.968416e+00
1.705592e+00
1.405047e+00
1.073542e+00
7.187844e-01
3.492696e-01
-2.592879e-02
-3.974257e-01
-7.558606e-01
-1.092293e+00
-1.398635e+00
-1.668084e+00
-1.895510e+00
-2.077741e+00
-2.213705e+00
-2.304386e+00
-2.352595e+00
-2.362560e+00
-2.339392e+00
-2.288495e+00
-2.214990e+00
-2.123228e+00
-2.016464e+00
-1.896705e+00
-1.764752e+00
-1.620412e+00
-1.462845e+00
-1.290991e+00
-1.104026e+00
-9.017878e-01
-6.851322e-01
-4.561794e-01
-2.184279e-01
2.327199e-02
2.628851e-01
4.934853e-01
7.076537e-01
8.979499e-01
1.057413e+00
1.180049e+00
1.261243e+00
1.298080e+00
1.289517e+00
1.236420e+00
1.141469e+00
1.008966e+00
8.445812e-01
6.550909e-01
4.481274e-01
2.319674e-01
1.535137e-02
-1.926858e-01
-3.830050e-01
-5.466067e-01
-6.749534e-01
-7.603803e-01
-7.965847e-01
-7.791604e-01
-7.061242e-01
-5.783655e-01
-3.999453e-01
-1.781767e-01
7.655848e-02
3.512739e-01
6.311025e-01
9.002291e-01
1.142950e+00
1.344766e+00
1.493408e+00
1.579707e+00
1.598243e+00
1.547714e+00
1.431029e+00
1.255090e+00
1.030321e+00
7.699554e-01
4.891432e-01
2.039466e-01
-6.970858e-02
-3.170396e-01
-5.252943e-01
-6.844513e-01
-7.876889e-01
-8.316004e-01
-8.161649e-01
-7.445018e-01
-6.224501e-01
-4.580220e-01
-2.607815e-01
-4.119369e-02
1.900143e-01
4.224444e-01
6.465448e-01
8.540294e-01
1.038187e+00
1.194069e+00
1.318561e+00
1.410336e+00
1.469708e+00
1.498400e+00
1.499241e+00
1.475814e+00
1.432071e+00
1.371934e+00
1.298926e+00
1.215837e+00
1.124490e+00
1.025613e+00
9.188578e-01
8.029664e-01
6.760665e-01
5.360726e-01
3.811394e-01
2.101142e-01
2.293574e-02
-1.790667e-01
-3.930047e-01
-6.144103e-01
-8.373693e-01
-1.054804e+00
-1.258891e+00
-1.441576e+00
-1.595172e+00
-1.712950e+00
-1.789708e+00
-1.822218e+00
-1.809535e+00
-1.753105e+00
-1.656675e+00
-1.526012e+00
-1.368472e+00
-1.192458e+00
-1.006844e+00
-8.204072e-01
-6.413284e-01
-4.767823e-01
-3.326471e-01
-2.133318e-01
-1.217151e-01
-5.917595e-02
-2.568803e-02
-1.994599e-02
-3.949712e-02
-8.086103e-02
-1.396371e-01
-2.106153e-01
-2.879161e-01
-3.651888e-01
-4.358851e-01
-4.936094e-01
-5.325270e-01
-5.477933e-01
-5.359553e-01
-4.952753e-01
-4.259298e-01
-3.300496e-01
-2.115880e-01
-7.602283e-02
7.007683e-02
2.195745e-01
3.653266e-01
5.007207e-01
6.201416e-01
7.193239e-01
7.955709e-01
8.478336e-01
8.766620e-01
8.840513e-01
8.732105e-01
8.482780e-01
8.140069e-01
7.754317e-01
7.375278e-01
7.048697e-01
6.813032e-01
6.696513e-01
6.714813e-01
6.869677e-01
7.148748e-01
7.526777e-01
7.968175e-01
8.430690e-01
8.869808e-01
9.243383e-01
9.515942e-01
9.662202e-01
9.669427e-01
9.538387e-01
9.282865e-01
8.927811e-01
8.506377e-01
8.056209e-01
7.615384e-01
7.218450e-01
6.892942e-01
6.656696e-01
6.516228e-01
6.466346e-01
6.491050e-01
6.565703e-01
6.660258e-01
6.743267e-01
6.786208e-01
6.767625e-01
6.676558e-01
6.514764e-01
6.297397e-01
6.051961e-01
5.815599e-01
5.630991e-01
5.541307e-01
5.584787e-01
5.789581e-01
6.169437e-01
6.720743e-01
7.421267e-01
8.230742e-01
9.093256e-01
9.941217e-01
1.070052e+00
1.129643e+00
1.165959e+00
1.173166e+00
1.146997e+00
1.085072e+00
9.870514e-01
8.545995e-01
6.911781e-01
5.016990e-01
2.920900e-01
6.883179e-02
-1.614761e-01
-3.924807e-01
-6.183452e-01
-8.339190e-01
-1.034818e+00
-1.217437e+00
-1.378906e+00
-1.517023e+00
-1.630153e+00
-1.717110e+00
-1.777025e+00
-1.809215e+00
-1.813069e+00
-1.787983e+00
-1.733351e+00
-1.648637e+00
-1.533490e+00
-1.387920e+00
-1.212477e+00
-1.008425e+00
-7.778907e-01
-5.239526e-01
-2.506715e-01
3.695124e-02
3.330935e-01
6.313052e-01
9.247638e-01
1.206569e+00
1.470048e+00
1.709040e+00
1.918129e+00
2.092818e+00
2.229622e+00
2.326111e+00
2.380890e+00
2.393554e+00
2.364643e+00
2.295594e+00
2.188732e+00
2.047278e+00
1.875381e+00
1.678132e+00
1.461549e+00
1.232468e+00
9.983547e-01
7.669923e-01
5.460856e-01
3.428038e-01
1.633136e-01
1.235445e-02
-1.070914e-01
-1.939911e-01
-2.492886e-01
-2.757587e-01
-2.776984e-01
-2.604869e-01
-2.300573e-01
-1.923303e-01
-1.526624e-01
-1.153529e-01
-8.324794e-02
-5.746791e-02
-3.727899e-02
-2.011870e-02
-1.777754e-03
2.327057e-02
6.141352e-02
1.193451e-01
2.034545e-01
3.192041e-01
4.705455e-01
6.594241e-01
8.854175e-01
1.145543e+00
1.434259e+00
1.743660e+00
2.063861e+00
2.383522e+00
2.690482e+00
2.972439e+00
3.217622e+00
3.415407e+00
3.556841e+00
3.635054e+00
3.645535e+00
3.586279e+00
3.457799e+00
3.263015e+00
3.007041e+00
2.696871e+00
2.341012e+00
1.949063e+00
1.531283e+00
1.098163e+00
6.600181e-01
2.266249e-01
-1.930815e-01
-5.912277e-01
-9.611252e-01
-1.297284e+00
-1.595317e+00
-1.851754e+00
-2.063789e+00
-2.229014e+00
-2.345186e+00
-2.410076e+00
-2.421433e+00
-2.377085e+00
-2.275168e+00
-2.114471e+00
-1.894861e+00
-1.617734e+00
-1.286461e+00
-9.067413e-01
-4.868242e-01
-3.752114e-02
4.280234e-01
8.948275e-01
1.346815e+00
1.767753e+00
2.142289e+00
2.456985e+00
2.701217e+00
2.867858e+00
2.953654e+00
2.959279e+00
2.889081e+00
2.750557e+00
2.553647e+00
2.309929e+00
2.031803e+00
1.731753e+00
1.421724e+00
1.112669e+00
8.142504e-01
5.346952e-01
2.807587e-01
5.777182e-02
-1.302754e-01
-2.806456e-01
-3.917875e-01
-4.633032e-01
-4.959529e-01
-4.916894e-01
-4.537019e-01
-3.864479e-01
-2.956421e-01
-1.881756e-01
-7.194579e-02
4.441614e-02
1.519176e-01
2.416638e-01
3.053769e-01
3.359392e-01
3.279165e-01
2.780167e-01
1.854381e-01
5.206743e-02
-1.175028e-01
-3.161556e-01
-5.346287e-01
-7.620734e-01
-9.867532e-01
-1.196829e+00
-1.381159e+00
-1.530055e+00
-1.635918e+00
-1.693711e+00
-1.701240e+00
-1.659219e+00
-1.571131e+00
-1.442897e+00
-1.282370e+00
-1.098692e+00
-9.015531e-01
-7.004207e-01
-5.037864e-01
-3.185157e-01
-1.493518e-01
1.377543e-03
1.338281e-01
2.504810e-01
3.557790e-01
4.555944e-01
5.565758e-01
6.654315e-01
7.882055e-01
9.296076e-01
1.092454e+00
1.277274e+00
1.482122e+00
1.702634e+00
1.932326e+00
2.163122e+00
2.386061e+00
2.592113e+00
2.772992e+00
2.921896e+00
3.034054e+00
3.107036e+00
3.140809e+00
3.137528e+00
3.101148e+00
3.036886e+00
2.950656e+00
2.848502e+00
2.736125e+00
2.618513e+00
2.499699e+00
2.382658e+00
2.269324e+00
2.160715e+00
2.057138e+00
1.958454e+00
1.864355e+00
1.774639e+00
1.689440e+00
1.609395e+00
1.535738e+00
1.470309e+00
1.415480e+00
1.374005e+00
1.348803e+00
1.342690e+00
1.358091e+00
1.396746e+00
1.459446e+00
1.545833e+00
1.654271e+00
1.781808e+00
1.924234e+00
2.076216e+00
2.231501e+00
2.383181e+00
2.523995e+00
2.646687e+00
2.744397e+00
2.811089e+00
2.841996e+00
2.834044e+00
2.786206e+00
2.699733e+00
2.578231e+00
2.427525e+00
2.255331e+00
2.070743e+00
1.883584e+00
1.703683e+00
1.540154e+00
1.400752e+00
1.291367e+00
1.215714e+00
1.175235e+00
1.169211e+00
1.195059e+00
1.248739e+00
1.325221e+00
1.418911e+00
1.523999e+00
1.634693e+00
1.745342e+00
1.850473e+00
1.944795e+00
2.023220e+00
2.080920e+00
2.113455e+00
2.116966e+00
2.088387e+00
2.025672e+00
1.927981e+00
1.795808e+00
1.631037e+00
1.436913e+00
1.217946e+00
9.797546e-01
7.288627e-01
4.724560e-01
2.181119e-01
-2.650167e-02
-2.539553e-01
-4.574131e-01
-6.310032e-01
-7.701850e-01
-8.720877e-01
-9.357862e-01
-9.624808e-01
-9.555458e-01
-9.204147e-01
-8.642797e-01
-7.955970e-01
-7.234154e-01
-6.565734e-01
-6.028405e-01
-5.681035e-01
-5.557077e-01
-5.660559e-01
-5.965405e-01
-6.418441e-01
-6.945894e-01
-7.462677e-01
-7.883305e-01
-8.132995e-01
-8.157437e-01
-7.929887e-01
-7.454580e-01
-6.766043e-01
-5.924426e-01
-5.007580e-01
-4.100979e-01
-3.286852e-01
-2.633875e-01
-2.188621e-01
-1.969694e-01
-1.965102e-01
-2.133036e-01
-2.405864e-01
-2.696823e-01
-2.908645e-01
-2.943198e-01
-2.711153e-01
-2.140716e-01
-1.184637e-01
1.751347e-02
1.925454e-01
4.022699e-01
6.396008e-01
8.952604e-01
1.158466e+00
1.417700e+00
1.661502e+00
1.879202e+00
2.061541e+00
2.201132e+00
2.292735e+00
2.333344e+00
2.322115e+00
2.260178e+00
2.150384e+00
1.997040e+00
1.805667e+00
1.582812e+00
1.335899e+00
1.073121e+00
8.033119e-01
5.357942e-01
2.801332e-01
4.580405e-02
-1.582414e-01
-3.240838e-01
-4.453799e-01
-5.178833e-01
-5.398776e-01
-5.124553e-01
-4.395911e-01
-3.279773e-01
-1.866165e-01
-2.619585e-02
1.417041e-01
3.054954e-01
4.544777e-01
5.796606e-01
6.744387e-01
7.350641e-01
7.608778e-01
7.542839e-01
7.204666e-01
6.668749e-01
6.025134e-01
5.371024e-01
4.801799e-01
4.402319e-01
4.239362e-01
4.355975e-01
4.768353e-01
5.465547e-01
6.412008e-01
7.552571e-01
8.819224e-01
1.013874e+00
1.144026e+00
1.266183e+00
1.375528e+00
1.468885e+00
1.544747e+00
1.603076e+00
1.644932e+00
1.671985e+00
1.686014e+00
1.688466e+00
1.680144e+00
1.661075e+00
1.630556e+00
1.587365e+00
1.530082e+00
1.457459e+00
1.368786e+00
1.264173e+00
1.144732e+00
1.012608e+00
8.708650e-01
7.232458e-01
5.738292e-01
4.266419e-01
2.852839e-01
1.526262e-01
3.063060e-02
-7.968538e-02
-1.781402e-01
-2.651667e-01
-3.415281e-01
-4.080293e-01
-4.652815e-01
-5.135600e-01
-5.527752e-01
-5.825511e-01
-6.023818e-01
-6.118241e-01
-6.106762e-01
-5.991009e-01
-5.776672e-01
-5.473037e-01
-5.091758e-01
-4.645189e-01
-4.144662e-01
-3.599160e-01
-3.014717e-01
-2.394749e-01
-1.741309e-01
-1.057082e-01
-3.477363e-02
3.758101e-02
1.095741e-01
1.786732e-01
2.416700e-01
2.948993e-01
3.345882e-01
3.572968e-01
3.603943e-01
3.425026e-01
3.038425e-01
2.464309e-01
1.740953e-01
9.229902e-02
7.789984e-03
-7.189678e-02
-1.390391e-01
-1.863772e-01
-2.077517e-01
-1.986679e-01
-1.567274e-01
-8.188080e-02
2.352412e-02
1.549055e-01
3.058006e-01
4.683732e-01
6.340231e-01
7.940440e-01
9.402751e-01
1.065700e+00
1.164954e+00
1.234713e+00
1.273937e+00
1.283953e+00
1.268369e+00
1.232818e+00
1.184537e+00
1.131804e+00
1.083261e+00
1.047172e+00
1.030663e+00
1.039032e+00
1.075176e+00
1.139231e+00
1.228467e+00
1.337475e+00
1.458640e+00
1.582859e+00
1.700420e+00
1.801942e+00
1.879266e+00
1.926197e+00
1.939013e+00
1.916698e+00
1.860896e+00
1.775595e+00
1.666607e+00
1.540910e+00
1.405938e+00
1.268893e+00
1.136157e+00
1.012848e+00
9.025465e-01
8.071918e-01
7.271329e-01
6.613026e-01
6.074825e-01
5.626316e-01
5.232560e-01
4.858022e-01
4.470538e-01
4.045109e-01
3.567225e-01
3.035353e-01
2.462265e-01
1.874900e-01
1.312626e-01
8.239365e-02
4.618165e-02
2.782038e-02
3.180599e-02
6.136507e-02
1.179628e-01
2.009452e-01
3.073581e-01
4.319726e-01
5.675255e-01
7.051685e-01
8.350954e-01
9.473010e-01
1.032409e+00
1.082496e+00
1.091839e+00
1.057507e+00
9.797484e-01
8.621246e-01
7.113623e-01
5.369412e-01
3.504352e-01
1.646614e-01
-7.296398e-03
-1.531053e-01
-2.621579e-01
-3.264179e-01
-3.410642e-01
-3.048743e-01
-2.203116e-01
-9.330478e-02
6.726160e-02
2.503006e-01
4.434487e-01
6.340769e-01
8.102920e-01
9.618371e-01
1.080817e+00
1.162191e+00
1.204007e+00
1.207371e+00
1.176175e+00
1.116618e+00
1.036594e+00
9.449889e-01
8.509840e-01
7.634171e-01
6.902582e-01
6.382372e-01
6.126329e-01
6.172155e-01
6.543116e-01
7.249500e-01
8.290410e-01
9.655464e-01
1.132611e+00
1.327641e+00
1.547329e+00
1.787647e+00
2.043824e+00
2.310321e+00
2.580849e+00
2.848411e+00
3.105421e+00
3.343891e+00
3.555720e+00
3.733073e+00
3.868856e+00
3.957232e+00
3.994128e+00
3.977683e+00
3.908544e+00
3.789991e+00
3.627844e+00
3.430175e+00
3.206842e+00
2.968908e+00
2.727997e+00
2.495631e+00
2.282609e+00
2.098445e+00
1.950897e+00
1.845595e+00
1.785758e+00
1.772020e+00
1.802354e+00
1.872093e+00
1.974079e+00
2.098925e+00
2.235430e+00
2.371120e+00
2.492937e+00
2.588009e+00
2.644502e+00
2.652458e+00
2.604580e+00
2.496881e+00
2.329143e+00
2.105119e+00
1.832461e+00
1.522338e+00
1.188776e+00
8.477392e-01
5.160341e-01
2.101134e-01
-5.511257e-02
-2.673526e-01
-4.178051e-01
-5.017478e-01
-5.188038e-01
-4.728765e-01
-3.717807e-01
-2.266232e-01
-5.100479e-02
1.398802e-01
3.301753e-01
5.042677e-01
6.476276e-01
7.475580e-01
7.938409e-01
7.792709e-01
7.000623e-01
5.561092e-01
3.510742e-01
9.227816e-02
-2.096245e-01
-5.411874e-01
-8.869047e-01
-1.230090e+00
-1.553831e+00
-1.841949e+00
-2.079882e+00
-2.255424e+00
-2.359291e+00
-2.385454e+00
-2.331276e+00
-2.197428e+00
-1.987643e+00
-1.708335e+00
-1.368140e+00
-9.774301e-01
-5.478412e-01
-9.185483e-02
3.775580e-01
8.472356e-01
1.304091e+00
1.735379e+00
2.128994e+00
2.473822e+00
2.760140e+00
2.980040e+00
3.127844e+00
3.200444e+00
3.197544e+00
3.121745e+00
2.978471e+00
2.775716e+00
2.523642e+00
2.234043e+00
1.919728e+00
1.593871e+00
1.269379e+00
9.583379e-01
6.715697e-01
4.183221e-01
2.060996e-01
4.062205e-02
-7.411384e-02
-1.357074e-01
-1.431992e-01
-9.692630e-02
1.586387e-03
1.496853e-01
3.436001e-01
5.784234e-01
8.480829e-01
1.145333e+00
1.461792e+00
1.788049e+00
2.113851e+00
2.428384e+00
2.720646e+00
2.979903e+00
3.196212e+00
3.360968e+00
3.467431e+00
3.511172e+00
3.490389e+00
3.406047e+00
3.261825e+00
3.063866e+00
2.820363e+00
2.541007e+00
2.236379e+00
1.917315e+00
1.594338e+00
1.277183e+00
9.744697e-01
6.935061e-01
4.402361e-01
2.192833e-01
3.405918e-02
-1.131062e-01
-2.208395e-01
-2.886243e-01
-3.167342e-01
-3.061991e-01
-2.588003e-01
-1.770886e-01
-6.441311e-02
7.505391e-02
2.363176e-01
4.136099e-01
6.005082e-01
7.901350e-01
9.754364e-01
1.149518e+00
1.306005e+00
1.439388e+00
1.545305e+00
1.620740e+00
1.664108e+00
1.675238e+00
1.655251e+00
1.606372e+00
1.531697e+00
1.434938e+00
1.320164e+00
1.191557e+00
1.053183e+00
9.087928e-01
7.616694e-01
6.145347e-01
4.695281e-01
3.282590e-01
1.919207e-01
6.144021e-02
-6.236899e-02
-1.786867e-01
-2.866231e-01
-3.852266e-01
-4.735602e-01
-5.508300e-01
-6.165449e-01
-6.706784e-01
-7.138093e-01
-7.472175e-01
-7.729169e-01
-7.936126e-01
-8.125746e-01
-8.334281e-01
-8.598749e-01
-8.953662e-01
-9.427640e-01
-1.004027e+00
-1.079959e+00
-1.170046e+00
-1.272400e+00
-1.383801e+00
-1.499852e+00
-1.615209e+00
-1.723890e+00
-1.819639e+00
-1.896315e+00
-1.948304e+00
-1.970905e+00
-1.960690e+00
-1.915784e+00
-1.836079e+00
-1.723330e+00
-1.581152e+00
-1.414891e+00
-1.231379e+00
-1.038578e+00
-8.451195e-01
-6.597933e-01
-4.909953e-01
-3.462026e-01
-2.315091e-01
-1.512625e-01
-1.078278e-01
-1.014880e-01
-1.304790e-01
-1.911462e-01
-2.782040e-01
-3.850779e-01
-5.043109e-01
-6.280147e-01
-7.483469e-01
-8.579908e-01
-9.506115e-01
-1.021259e+00
-1.066686e+00
-1.085551e+00
-1.078473e+00
-1.047930e+00
-9.979792e-01
-9.338265e-01
-8.612710e-01
-7.860782e-01
-7.133503e-01
-6.469622e-01
-5.891293e-01
-5.401573e-01
-4.984019e-01
-4.604451e-01
-4.214727e-01
-3.758149e-01
-3.175995e-01
-2.414471e-01
-1.431309e-01
-2.011682e-02
1.280858e-01
2.998135e-01
4.913867e-01
6.974681e-01
9.115741e-01
1.126649e+00
1.335614e+00
1.531807e+00
1.709283e+00
1.862957e+00
1.988616e+00
2.082850e+00
2.142950e+00
2.166813e+00
2.152903e+00
2.100265e+00
2.008607e+00
1.878441e+00
1.711243e+00
1.509623e+00
1.277459e+00
1.019964e+00
7.436676e-01
4.562801e-01
1.664490e-01
-1.165968e-01
-3.834913e-01
-6.252352e-01
-8.337217e-01
-1.002236e+00
-1.125880e+00
-1.201870e+00
-1.229668e+00
-1.210940e+00
-1.149315e+00
-1.050008e+00
-9.193327e-01
-7.641761e-01
-5.915097e-01
-4.079898e-01
-2.196993e-01
-3.204714e-02
1.501812e-01
3.226603e-01
4.813052e-01
6.220645e-01
7.407924e-01
8.332472e-01
8.952370e-01
9.229019e-01
9.130904e-01
8.637702e-01
7.744074e-01
6.462561e-01
4.825180e-01
2.883551e-01
7.075423e-02
-1.617408e-01
-3.994116e-01
-6.318400e-01
-8.484527e-01
-1.039113e+00
-1.194731e+00
-1.307845e+00
-1.373133e+00
-1.387803e+00
-1.351809e+00
-1.267863e+00
-1.141242e+00
-9.794012e-01
-7.914350e-01
-5.874457e-01
-3.778760e-01
-1.728619e-01
1.835555e-02
1.879300e-01
3.298027e-01
4.399721e-01
5.166263e-01
5.601256e-01
5.728302e-01
5.587791e-01
5.232422e-01
4.721843e-01
4.116919e-01
3.474158e-01
2.840843e-01
2.251260e-01
1.724368e-01
1.263056e-01
8.550207e-02
4.751619e-02
8.923632e-03
-3.416055e-02
-8.558707e-02
-1.486892e-01
-2.258634e-01
-3.182608e-01
-4.256218e-01
-5.462691e-01
-6.772515e-01
-8.146109e-01
-9.537290e-01
-1.089707e+00
-1.217731e+00
-1.333388e+00
-1.432915e+00
-1.513356e+00
-1.572662e+00
-1.609709e+00
-1.624273e+00
-1.616963e+00
-1.589123e+00
-1.542708e+00
-1.480128e+00
-1.404085e+00
-1.317387e+00
-1.222773e+00
-1.122743e+00
-1.019436e+00
-9.145512e-01
-8.093241e-01
-7.045725e-01
-6.007875e-01
-4.982617e-01
-3.972281e-01
-2.979880e-01
-2.010073e-01
-1.069682e-01
-1.676996e-02
6.852253e-02
1.477809e-01
2.199572e-01
2.842559e-01
3.403092e-01
3.883263e-01
4.291832e-01
4.644287e-01
4.961913e-01
5.269910e-01
5.594731e-01
5.960950e-01
6.387991e-01
6.887086e-01
7.458768e-01
8.091184e-01
8.759452e-01
9.426227e-01
1.004356e+00
1.055606e+00
1.090505e+00
1.103367e+00
1.089210e+00
1.044273e+00
9.664638e-01
8.556959e-01
7.140956e-01
5.460541e-01
3.581206e-01
1.587352e-01
-4.219110e-02
-2.338305e-01
-4.050985e-01
-5.453741e-01
-6.452262e-01
-6.970848e-01
-6.958005e-01
-6.390443e-01
-5.275161e-01
-3.649495e-01
-1.579231e-01
8.449874e-02
3.512565e-01
6.298765e-01
9.071001e-01
1.169526e+00
1.404237e+00
1.599407e+00
1.744865e+00
1.832625e+00
1.857374e+00
1.816879e+00
1.712305e+00
1.548372e+00
1.333326e+00
1.078670e+00
7.986409e-01
5.094316e-01
2.282168e-01
-2.795457e-02
-2.432907e-01
-4.043037e-01
-5.006717e-01
-5.258412e-01
-4.773313e-01
-3.567372e-01
-1.694605e-01
7.578429e-02
3.676285e-01
6.928108e-01
1.036983e+00
1.385509e+00
1.724206e+00
2.039996e+00
2.321433e+00
2.559076e+00
2.745712e+00
2.876420e+00
2.948498e+00
2.961275e+00
2.915854e+00
2.814822e+00
2.661972e+00
2.462064e+00
2.220648e+00
1.943965e+00
1.638891e+00
1.312924e+00
9.741691e-01
6.312938e-01
2.934303e-01
-3.000058e-02
-3.295452e-01
-5.960494e-01
-8.210543e-01
-9.972377e-01
-1.118875e+00
-1.182287e+00
-1.186236e+00
-1.132211e+00
-1.024558e+00
-8.704086e-01
-6.793812e-01
-4.630686e-01
-2.343393e-01
-6.524702e-03
2.074298e-01
3.957664e-01
5.485953e-01
6.584034e-01
7.203638e-01
7.324473e-01
6.953591e-01
6.123381e-01
4.888604e-01
3.322852e-01
1.514729e-01
-4.360974e-02
-2.422927e-01
-4.336149e-01
-6.067520e-01
-7.514603e-01
-8.585314e-01
-9.202471e-01
-9.308124e-01
-8.867410e-01
-7.871590e-01
-6.339980e-01
-4.320424e-01
-1.888094e-01
8.575542e-02
3.797696e-01
6.800789e-01
9.730626e-01
1.245527e+00
1.485617e+00
1.683664e+00
1.832891e+00
1.929902e+00
1.974906e+00
1.971652e+00
1.927091e+00
1.850798e+00
1.754230e+00
1.649865e+00
1.550322e+00
1.467507e+00
1.411826e+00
1.391521e+00
1.412135e+00
1.476144e+00
1.582793e+00
1.728132e+00
1.905310e+00
2.105083e+00
2.316537e+00
2.527976e+00
2.727877e+00
2.905834e+00
3.053391e+00
3.164669e+00
3.236732e+00
3.269664e+00
3.266351e+00
3.232036e+00
3.173682e+00
3.099236e+00
3.016874e+00
2.934287e+00
2.858091e+00
2.793367e+00
2.743394e+00
2.709535e+00
2.691296e+00
2.686508e+00
2.691599e+00
2.701926e+00
2.712106e+00
2.716338e+00
2.708690e+00
2.683348e+00
2.634858e+00
2.558362e+00
2.449859e+00
2.306490e+00
2.126845e+00
1.911248e+00
1.661999e+00
1.383511e+00
1.082326e+00
7.669798e-01
4.477048e-01
1.360042e-01
-1.558976e-01
-4.156866e-01
-6.316355e-01
-7.932854e-01
-8.920882e-01
-9.219656e-01
-8.797430e-01
-7.654197e-01
-5.822518e-01
-3.366352e-01
-3.779648e-02
3.026900e-01
6.715216e-01
1.054382e+00
1.436698e+00
1.804391e+00
2.144572e+00
2.446154e+00
2.700341e+00
2.900993e+00
3.044850e+00
3.131615e+00
3.163896e+00
3.147005e+00
3.088629e+00
2.998371e+00
2.887182e+00
2.766713e+00
2.648612e+00
2.543821e+00
2.461905e+00
2.410466e+00
2.394685e+00
2.416998e+00
2.476958e+00
2.571263e+00
2.693967e+00
2.836860e+00
2.989994e+00
3.142319e+00
3.282404e+00
3.399164e+00
3.482566e+00
3.524229e+00
3.517895e+00
3.459707e+00
3.348299e+00
3.184689e+00
2.972012e+00
2.715130e+00
2.420196e+00
2.094208e+00
1.744639e+00
1.379162e+00
1.005490e+00
6.313402e-01
2.644530e-01
-8.735101e-02
-4.161536e-01
-7.139925e-01
-9.730156e-01
-1.185738e+00
-1.345386e+00
-1.446300e+00
-1.484354e+00
-1.457352e+00
-1.365362e+00
-1.210937e+00
-9.992078e-01
-7.377997e-01
-4.365851e-01
-1.072575e-01
2.372419e-01
5.834140e-01
9.179569e-01
1.228531e+00
1.504476e+00
1.737420e+00
1.921736e+00
2.054805e+00
2.137062e+00
2.171829e+00
2.164943e+00
2.124206e+00
2.058719e+00
1.978139e+00
1.891940e+00
1.808738e+00
1.735738e+00
1.678355e+00
1.640030e+00
1.622246e+00
1.624721e+00
1.645737e+00
1.682547e+00
1.731791e+00
1.789866e+00
1.853199e+00
1.918395e+00
1.982272e+00
2.041789e+00
2.093941e+00
2.135653e+00
2.163738e+00
2.174945e+00
2.166103e+00
2.134354e+00
2.077423e+00
1.993902e+00
1.883472e+00
1.747055e+00
1.586851e+00
1.406260e+00
1.209698e+00
1.002320e+00
7.896799e-01
5.773624e-01
3.706172e-01
1.740269e-01
-8.766291e-03
-1.752549e-01
-3.241674e-01
-4.554660e-01
-5.702407e-01
-6.705065e-01
-7.589206e-01
-8.384531e-01
-9.120457e-01
-9.823064e-01
-1.051279e+00
-1.120315e+00
-1.190067e+00
-1.260578e+00
-1.331445e+00
-1.402025e+00
-1.471629e+00
-1.539678e+00
-1.605812e+00
-1.669941e+00
-1.732240e+00
-1.793104e+00
-1.853079e+00
-1.912756e+00
-1.972668e+00
-2.033169e+00
-2.094335e+00
-2.155885e+00
-2.217143e+00
-2.277050e+00
-2.334218e+00
-2.387034e+00
-2.433779e+00
-2.472758e+00
-2.502413e+00
-2.521403e+00
-2.528637e+00
-2.523258e+00
-2.504582e+00
-2.472011e+00
-2.424927e+00
-2.362608e+00
-2.284175e+00
-2.188572e+00
-2.074616e+00
-1.941068e+00
-1.786750e+00
-1.610669e+00
-1.412158e+00
-1.191022e+00
-9.476777e-01
-6.833030e-01
-3.999566e-01
-1.006679e-01
2.105352e-01
5.286788e-01
8.479895e-01
1.162136e+00
1.464550e+00
1.748811e+00
2.009039e+00
2.240280e+00
2.438819e+00
2.602405e+00
2.730363e+00
2.823589e+00
2.884425e+00
2.916451e+00
2.924190e+00
2.912764e+00
2.887508e+00
2.853576e+00
2.815567e+00
2.777198e+00
2.741078e+00
2.708600e+00
2.679998e+00
2.654560e+00
2.630991e+00
2.607881e+00
2.584222e+00
2.559878e+00
2.535946e+00
2.514907e+00
2.500534e+00
2.497518e+00
2.510850e+00
2.545029e+00
2.603191e+00
2.686313e+00
2.792582e+00
2.917059e+00
3.051657e+00
3.185469e+00
3.305384e+00
3.396945e+00
3.445360e+00
3.436589e+00
3.358439e+00
3.201601e+00
2.960556e+00
2.634284e+00
2.226717e+00
1.746874e+00
1.208643e+00
6.302061e-01
3.312414e-02
-5.588529e-01
-1.121175e+00
-1.629970e+00
-2.063498e+00
-2.403474e+00
-2.636142e+00
-2.753050e+00
-2.751430e+00
-2.634213e+00
-2.409650e+00
-2.090622e+00
-1.693692e+00
-1.238003e+00
-7.441033e-01
-2.327943e-01
2.759258e-01
7.637779e-01
1.214938e+00
1.616584e+00
1.959250e+00
2.237011e+00
2.447497e+00
2.591766e+00
2.674038e+00
2.701313e+00
2.682871e+00
2.629682e+00
2.553735e+00
2.467314e+00
2.382246e+00
2.309170e+00
2.256877e+00
2.231758e+00
2.237425e+00
2.274528e+00
2.340793e+00
2.431280e+00
2.538848e+00
2.654784e+00
2.769551e+00
2.873597e+00
2.958147e+00
3.015915e+00
3.041673e+00
3.032622e+00
2.988532e+00
2.911633e+00
2.806290e+00
2.678480e+00
2.535153e+00
2.383550e+00
2.230547e+00
2.082112e+00
1.942906e+00
1.816071e+00
1.703188e+00
1.604384e+00
1.518569e+00
1.443734e+00
1.377305e+00
1.316491e+00
1.258626e+00
1.201469e+00
1.143444e+00
1.083807e+00
1.022719e+00
9.612226e-01
9.011352e-01
8.448640e-01
7.951711e-01
7.549110e-01
7.267616e-01
7.129671e-01
7.151065e-01
7.339028e-01
7.690844e-01
8.193181e-01
8.822263e-01
9.545026e-01
1.032128e+00
1.110682e+00
1.185720e+00
1.253190e+00
1.309821e+00
1.353457e+00
1.383271e+00
1.399826e+00
1.404982e+00
1.401638e+00
1.393356e+00
1.383900e+00
1.376762e+00
1.374730e+00
1.379534e+00
1.391624e+00
1.410092e+00
1.432727e+00
1.456212e+00
1.476432e+00
1.488866e+00
1.489035e+00
1.472973e+00
1.437664e+00
1.381406e+00
1.304064e+00
1.207157e+00
1.093773e+00
9.683038e-01
8.360252e-01
7.025604e-01
5.732914e-01
4.527801e-01
3.442661e-01
2.493017e-01
1.675659e-01
9.687497e-02
3.338613e-02
-2.803664e-02
-9.333680e-02
-1.687128e-01
-2.600506e-01
-3.723860e-01
-5.094320e-01
-6.731977e-01
-8.637182e-01
-1.078912e+00
-1.314581e+00
-1.564546e+00
-1.820927e+00
-2.074537e+00
-2.315360e+00
-2.533084e+00
-2.717653e+00
-2.859788e+00
-2.951470e+00
-2.986338e+00
-2.960005e+00
-2.870268e+00
-2.717202e+00
-2.503149e+00
-2.232591e+00
-1.911930e+00
-1.549196e+00
-1.153705e+00
-7.356969e-01
-3.059657e-01
1.244978e-01
5.448509e-01
9.447275e-01
1.314547e+00
1.645801e+00
1.931304e+00
2.165410e+00
2.344163e+00
2.465401e+00
2.528778e+00
2.535736e+00
2.489417e+00
2.394533e+00
2.257214e+00
2.084825e+00
1.885762e+00
1.669219e+00
1.444905e+00
1.222720e+00
1.012380e+00
8.229969e-01
6.626626e-01
5.380480e-01
4.540666e-01
4.136271e-01
4.174911e-01
4.642368e-01
5.503189e-01
6.702076e-01
8.165905e-01
9.806274e-01
1.152252e+00
1.320518e+00
1.474006e+00
1.601278e+00
1.691406e+00
1.734562e+00
1.722655e+00
1.649977e+00
1.513810e+00
1.314930e+00
1.057930e+00
7.513054e-01
4.072536e-01
4.117535e-02
-3.291197e-01
-6.844532e-01
-1.005494e+00
-1.274054e+00
-1.474359e+00
-1.594172e+00
-1.625678e+00
-1.566045e+00
-1.417615e+00
-1.187721e+00
-8.881554e-01
-5.343633e-01
-1.444228e-01
2.620851e-01
6.652359e-01
1.045871e+00
1.386590e+00
1.672578e+00
1.892231e+00
2.037577e+00
2.104476e+00
2.092624e+00
2.005376e+00
1.849411e+00
1.634271e+00
1.371807e+00
1.075552e+00
7.600662e-01
4.402776e-01
1.308491e-01
-1.544099e-01
-4.030726e-01
-6.045610e-01
-7.505464e-01
-8.352847e-01
-8.558783e-01
-8.124501e-01
-7.082111e-01
-5.493956e-01
-3.450425e-01
-1.066103e-01
1.525810e-01
4.180658e-01
6.750815e-01
9.095007e-01
1.108787e+00
1.262898e+00
1.365045e+00
1.412245e+00
1.405591e+00
1.350211e+00
1.254911e+00
1.131534e+00
9.940894e-01
8.577291e-01
7.376434e-01
6.479686e-01
6.007744e-01
6.052016e-01
6.668081e-01
7.871673e-01
9.637520e-01
1.190115e+00
1.456358e+00
1.749856e+00
2.056180e+00
2.360141e+00
2.646878e+00
2.902875e+00
3.116850e+00
3.280418e+00
3.388511e+00
3.439499e+00
3.435045e+00
3.379718e+00
3.280425e+00
3.145733e+00
2.985148e+00
2.808436e+00
2.625017e+00
2.443476e+00
2.271209e+00
2.114194e+00
1.976903e+00
1.862315e+00
1.772030e+00
1.706450e+00
1.665001e+00
1.646368e+00
1.648729e+00
1.669961e+00
1.707815e+00
1.760059e+00
1.824587e+00
1.899479e+00
1.983028e+00
2.073717e+00
2.170151e+00
2.270954e+00
2.374650e+00
2.479551e+00
2.583670e+00
2.684678e+00
2.779904e+00
2.866390e+00
2.940960e+00
3.000324e+00
3.041183e+00
3.060344e+00
3.054848e+00
3.022112e+00
2.960099e+00
2.867497e+00
2.743894e+00
2.589931e+00
2.407405e+00
2.199294e+00
1.969707e+00
1.723731e+00
1.467212e+00
1.206469e+00
9.479808e-01
6.980698e-01
4.626281e-01
2.468970e-01
5.531830e-02
-1.085481e-01
-2.420570e-01
-3.434860e-01
-4.120449e-01
-4.479024e-01
-4.522352e-01
-4.272856e-01
-3.764036e-01
-3.040378e-01
-2.156470e-01
-1.175053e-01
-1.639891e-02
8.077542e-02
1.674791e-01
2.380238e-01
2.880367e-01
3.148507e-01
3.177743e-01
2.982111e-01
2.596124e-01
2.072618e-01
1.479065e-01
8.926433e-02
3.944484e-02
6.327889e-03
-3.053575e-03
1.691792e-02
6.996763e-02
1.575832e-01
2.788344e-01
4.303799e-01
6.066687e-01
8.003194e-01
1.002644e+00
1.204269e+00
1.395791e+00
1.568430e+00
1.714602e+00
1.828395e+00
1.905888e+00
1.945292e+00
1.946892e+00
1.912808e+00
1.846601e+00
1.752788e+00
1.636353e+00
1.502309e+00
1.355407e+00
1.199991e+00
1.040017e+00
8.791952e-01
7.211783e-01
5.697374e-01
4.288443e-01
3.026196e-01
1.951289e-01
1.100433e-01
5.021290e-02
1.722126e-02
1.100216e-02
2.959425e-02
6.909300e-02
1.238297e-01
1.867715e-01
2.501025e-01
3.059184e-01
3.469522e-01
3.672470e-01
3.627024e-01
3.314402e-01
2.739574e-01
1.930620e-01
9.360837e-02
-1.793260e-02
-1.340188e-01
-2.466426e-01
-3.479400e-01
-4.307471e-01
-4.890603e-01
-5.183669e-01
-5.158298e-01
-4.803273e-01
-4.123632e-01
-3.138749e-01
-1.879730e-01
-3.864920e-02
1.295120e-01
3.115878e-01
5.025134e-01
6.972106e-01
8.906491e-01
1.077864e+00
1.253962e+00
1.414161e+00
1.553906e+00
1.669068e+00
1.756241e+00
1.813094e+00
1.838718e+00
1.833899e+00
1.801250e+00
1.745150e+00
1.671477e+00
1.587148e+00
1.499528e+00
1.415766e+00
1.342179e+00
1.283736e+00
1.243734e+00
1.223671e+00
1.223342e+00
1.241089e+00
1.274169e+00
1.319160e+00
1.372344e+00
1.430023e+00
1.488729e+00
1.545329e+00
1.597048e+00
1.641411e+00
1.676166e+00
1.699221e+00
1.708613e+00
1.702550e+00
1.679517e+00
1.638436e+00
1.578870e+00
1.501203e+00
1.406792e+00
1.298031e+00
1.178303e+00
1.051827e+00
9.233866e-01
7.979988e-01
6.805419e-01
5.754139e-01
4.862590e-01
4.157996e-01
3.657845e-01
3.370456e-01
3.296327e-01
3.429901e-01
3.761347e-01
4.278022e-01
4.965429e-01
5.807599e-01
6.786974e-01
7.883971e-01
9.076416e-01
1.033908e+00
1.164351e+00
1.295821e+00
1.424926e+00
1.548131e+00
1.661878e+00
1.762708e+00
1.847378e+00
1.912952e+00
1.956869e+00
1.976997e+00
1.971679e+00
1.939791e+00
1.880823e+00
1.794982e+00
1.683314e+00
1.547823e+00
1.391571e+00
1.218706e+00
1.034412e+00
8.447230e-01
6.562249e-01
4.756318e-01
3.092918e-01
1.626700e-01
3.988141e-02
-5.666437e-02
-1.264520e-01
-1.708570e-01
-1.929500e-01
-1.971348e-01
-1.886650e-01
-1.730928e-01
-1.557041e-01
-1.409856e-01
-1.321678e-01
-1.308788e-01
-1.369412e-01
-1.483393e-01
-1.613720e-01
-1.709939e-01
-1.713196e-01
-1.562446e-01
-1.201096e-01
-5.832897e-02
3.209470e-02
1.522277e-01
3.010627e-01
4.755745e-01
6.709447e-01
8.809115e-01
1.098193e+00
1.314939e+00
1.523172e+00
1.715199e+00
1.883969e+00
2.023381e+00
2.128532e+00
2.195918e+00
2.223576e+00
2.211193e+00
2.160156e+00
2.073560e+00
1.956139e+00
1.814125e+00
1.655024e+00
1.487300e+00
1.319967e+00
1.162120e+00
1.022400e+00
9.084477e-01
8.263852e-01
7.803729e-01
7.723069e-01
8.016919e-01
8.657151e-01
9.595155e-01
1.076619e+00
1.209488e+00
1.350120e+00
1.490640e+00
1.623830e+00
1.743552e+00
1.845041e+00
1.925065e+00
1.981941e+00
2.015438e+00
2.026573e+00
2.017344e+00
1.990415e+00
1.948795e+00
1.895524e+00
1.833396e+00
1.764735e+00
1.691231e+00
1.613855e+00
1.532846e+00
1.447764e+00
1.357612e+00
1.260995e+00
1.156304e+00
1.041918e+00
9.163904e-01
7.786331e-01
6.280743e-01
4.647952e-01
2.896421e-01
1.043104e-01
-8.860796e-02
-2.856196e-01
-4.823806e-01
-6.738079e-01
-8.542528e-01
-1.017729e+00
-1.158176e+00
-1.269740e+00
-1.347043e+00
-1.385427e+00
-1.381172e+00
-1.331674e+00
-1.235611e+00
-1.093098e+00
-9.058402e-01
-6.772785e-01
-4.127034e-01
-1.193059e-01
1.938729e-01
5.161264e-01
8.354206e-01
1.138886e+00
1.413442e+00
1.646501e+00
1.826707e+00
1.944620e+00
1.993308e+00
1.968769e+00
1.870165e+00
1.699835e+00
1.463111e+00
1.167934e+00
8.243175e-01
4.436951e-01
3.819936e-02
-3.800784e-01
-7.997842e-01
-1.210897e+00
-1.605166e+00
-1.976348e+00
-2.320230e+00
-2.634444e+00
-2.918108e+00
-3.171369e+00
-3.394896e+00
-3.589406e+00
-3.755261e+00
-3.892185e+00
-3.999110e+00
-4.074157e+00
-4.114748e+00
-4.117835e+00
-4.080231e+00
-3.999027e+00
-3.872053e+00
-3.698352e+00
-3.478596e+00
-3.215403e+00
-2.913473e+00
-2.579530e+00
-2.222033e+00
-1.850688e+00
-1.475793e+00
-1.107512e+00
-7.551424e-01
-4.264825e-01
-1.273611e-01
1.386136e-01
3.700705e-01
5.676693e-01
7.337075e-01
8.715968e-01
9.852752e-01
1.078624e+00
1.154955e+00
1.216639e+00
1.264905e+00
1.299849e+00
1.320642e+00
1.325916e+00
1.314259e+00
1.284778e+00
1.237630e+00
1.174470e+00
1.098745e+00
1.015798e+00
9.327486e-01
8.581389e-01
8.013692e-01
7.719606e-01
7.787089e-01
8.288121e-01
9.270604e-01
1.075174e+00
1.271366e+00
1.510175e+00
1.782603e+00
2.076540e+00
2.377453e+00
2.669268e+00
2.935392e+00
3.159767e+00
3.327911e+00
3.427838e+00
3.450826e+00
3.391982e+00
3.250569e+00
3.030114e+00
2.738271e+00
2.386486e+00
1.989459e+00
1.564435e+00
1.130339e+00
7.067973e-01
3.130645e-01
-3.306366e-02
-3.163022e-01
-5.248035e-01
-6.508870e-01
-6.915023e-01
-6.483823e-01
-5.278625e-01
-3.403783e-01
-9.967366e-02
1.782171e-01
4.761329e-01
7.770013e-01
1.065007e+00
1.326617e+00
1.551385e+00
1.732480e+00
1.866908e+00
1.955419e+00
2.002144e+00
2.013965e+00
1.999718e+00
1.969263e+00
1.932515e+00
1.898513e+00
1.874620e+00
1.865914e+00
1.874839e+00
1.901145e+00
1.942110e+00
1.993021e+00
2.047834e+00
2.099950e+00
2.143002e+00
2.171575e+00
2.181781e+00
2.171626e+00
2.141149e+00
2.092319e+00
2.028709e+00
1.954991e+00
1.876323e+00
1.797686e+00
1.723262e+00
1.655915e+00
1.596825e+00
1.545333e+00
1.498980e+00
1.453762e+00
1.404553e+00
1.345644e+00
1.271351e+00
1.176633e+00
1.057650e+00
9.122246e-01
7.401656e-01
5.434344e-01
3.261424e-01
9.438523e-02
-1.440721e-01
-3.802336e-01
-6.044036e-01
-8.067702e-01
-9.779987e-01
-1.109789e+00
-1.195359e+00
-1.229815e+00
-1.210392e+00
-1.136554e+00
-1.009956e+00
-8.342938e-01
-6.150505e-01
-3.591929e-01
-7.482358e-02
2.291750e-01
5.434914e-01
8.587154e-01
1.165637e+00
1.455501e+00
1.720215e+00
1.952502e+00
2.146019e+00
2.295455e+00
2.396630e+00
2.446626e+00
2.443952e+00
2.388723e+00
2.282843e+00
2.130132e+00
1.936376e+00
1.709259e+00
1.458177e+00
1.193922e+00
9.282554e-01
6.733906e-01
4.413977e-01
2.435747e-01
8.981088e-02
-1.201266e-02
-5.654132e-02
-4.133631e-02
3.290531e-02
1.623305e-01
3.401227e-01
5.568983e-01
8.012765e-01
1.060572e+00
1.321557e+00
1.571224e+00
1.797516e+00
1.989961e+00
2.140185e+00
2.242283e+00
2.293019e+00
2.291853e+00
2.240800e+00
2.144137e+00
2.007994e+00
1.839859e+00
1.648058e+00
1.441232e+00
1.227871e+00
1.015909e+00
8.124001e-01
6.232907e-01
4.532744e-01
3.057387e-01
1.827952e-01
8.539020e-02
1.348457e-02
-3.371522e-02
-5.749847e-02
-5.939099e-02
-4.092033e-02
-3.425479e-03
5.207532e-02
1.249517e-01
2.149616e-01
3.221876e-01
4.469157e-01
5.894685e-01
7.500057e-01
9.283133e-01
1.123598e+00
1.334308e+00
1.557987e+00
1.791174e+00
2.029352e+00
2.266951e+00
2.497424e+00
2.713410e+00
2.907007e+00
3.070156e+00
3.195114e+00
3.274989e+00
3.304281e+00
3.279357e+00
3.198812e+00
3.063670e+00
2.877402e+00
2.645769e+00
2.376498e+00
2.078848e+00
1.763081e+00
1.439904e+00
1.119903e+00
8.130292e-01
5.281428e-01
2.726755e-01
5.240941e-02
-1.286084e-01
-2.680242e-01
-3.650294e-01
-4.201377e-01
-4.349216e-01
-4.117419e-01
-3.534945e-01
-2.633927e-01
-1.447977e-01
-1.103612e-03
1.643171e-01
3.481081e-01
5.468664e-01
7.570363e-01
9.747755e-01
1.195823e+00
1.415393e+00
1.628133e+00
1.828150e+00
2.009144e+00
2.164627e+00
2.288222e+00
2.374024e+00
2.416977e+00
2.413240e+00
2.360506e+00
2.258255e+00
2.107925e+00
1.913010e+00
1.679069e+00
1.413661e+00
1.126210e+00
8.277682e-01
5.307065e-01
2.482936e-01
-5.812815e-03
-2.181669e-01
-3.762049e-01
-4.689565e-01
-4.877581e-01
-4.269234e-01
-2.843220e-01
-6.181643e-02
2.344887e-01
5.942267e-01
1.003010e+00
1.442950e+00
1.893451e+00
2.332256e+00
2.736687e+00
3.085009e+00
3.357805e+00
3.539265e+00
3.618257e+00
3.589099e+00
3.451946e+00
3.212771e+00
2.882953e+00
2.478527e+00
2.019173e+00
1.527044e+00
1.025506e+00
5.378913e-01
8.630155e-02
-3.094649e-01
-6.328380e-01
-8.712088e-01
-1.016442e+00
-1.065147e+00
-1.018685e+00
-8.829260e-01
-6.677535e-01
-3.863710e-01
-5.444851e-02
3.108172e-01
6.916616e-01
1.070663e+00
1.431554e+00
1.759889e+00
2.043557e+00
2.273130e+00
2.442058e+00
2.546709e+00
2.586295e+00
2.562677e+00
2.480078e+00
2.344721e+00
2.164418e+00
1.948125e+00
1.705485e+00
1.446395e+00
1.180596e+00
9.173195e-01
6.649778e-01
4.309198e-01
2.212244e-01
4.053650e-02
-1.080617e-01
-2.231351e-01
-3.049213e-01
-3.552759e-01
-3.775229e-01
-3.762048e-01
-3.567420e-01
-3.250269e-01
-2.869907e-01
-2.481803e-01
-2.133866e-01
-1.863510e-01
-1.695704e-01
-1.642079e-01
-1.701060e-01
-1.858927e-01
-2.091617e-01
-2.367061e-01
-2.647802e-01
-2.893649e-01
-3.064170e-01
-3.120838e-01
-3.028772e-01
-2.758052e-01
-2.284717e-01
-1.591594e-01
-6.691314e-02
4.836027e-02
1.857709e-01
3.433109e-01
5.177311e-01
7.044665e-01
8.976573e-01
1.090304e+00
1.274585e+00
1.442341e+00
1.585693e+00
1.697752e+00
1.773331e+00
1.809586e+00
1.806500e+00
1.767139e+00
1.697646e+00
1.606944e+00
1.506177e+00
1.407906e+00
1.325156e+00
1.270371e+00
1.254393e+00
1.285563e+00
1.369016e+00
1.506241e+00
1.694920e+00
1.929044e+00
2.199267e+00
2.493452e+00
2.797358e+00
3.095423e+00
3.371600e+00
3.610216e+00
3.796816e+00
3.918965e+00
3.966944e+00
3.934316e+00
3.818298e+00
3.619913e+00
3.343900e+00
2.998399e+00
2.594418e+00
2.145157e+00
1.665228e+00
1.169856e+00
6.741167e-01
1.922569e-01
-2.628531e-01
-6.801214e-01
-1.050483e+00
-1.367002e+00
-1.624861e+00
-1.821247e+00
-1.955200e+00
-2.027432e+00
-2.040173e+00
-1.997039e+00
-1.902940e+00
-1.764010e+00
-1.587538e+00
-1.381865e+00
-1.156231e+00
-9.205266e-01
-6.849547e-01
-4.595946e-01
-2.538889e-01
-7.609379e-02
6.725413e-02
1.717946e-01
2.356647e-01
2.596376e-01
2.470529e-01
2.035367e-01
1.365361e-01
5.471666e-02
-3.271287e-02
-1.166754e-01
-1.888283e-01
-2.420366e-01
-2.706755e-01
-2.707515e-01
-2.398546e-01
-1.769805e-01
-8.227528e-02
4.323539e-02
1.978794e-01
3.794919e-01
5.854699e-01
8.127354e-01
1.057635e+00
1.315826e+00
1.582195e+00
1.850868e+00
2.115328e+00
2.368643e+00
2.603801e+00
2.814094e+00
2.993514e+00
3.137128e+00
3.241384e+00
3.304330e+00
3.325739e+00
3.307131e+00
3.251687e+00
3.164062e+00
3.050101e+00
2.916475e+00
2.770271e+00
2.618564e+00
2.468019e+00
2.324556e+00
2.193123e+00
2.077570e+00
1.980640e+00
1.904056e+00
1.848651e+00
1.814531e+00
1.801207e+00
1.807694e+00
1.832555e+00
1.873914e+00
1.929448e+00
1.996404e+00
2.071656e+00
2.151809e+00
2.233355e+00
2.312850e+00
2.387094e+00
2.453278e+00
2.509084e+00
2.552738e+00
2.582997e+00
2.599093e+00
2.600625e+00
2.587419e+00
2.559362e+00
2.516220e+00
2.457475e+00
2.382201e+00
2.288998e+00
2.176029e+00
2.041146e+00
1.882122e+00
1.696971e+00
1.484334e+00
1.243879e+00
9.766839e-01
6.855396e-01
3.751181e-01
5.197589e-02
-2.756353e-01
-5.981427e-01
-9.051847e-01
-1.186249e+00
-1.431356e+00
-1.631712e+00
-1.780276e+00
-1.872189e+00
-1.905023e+00
-1.878843e+00
-1.796083e+00
-1.661273e+00
-1.480638e+00
-1.261637e+00
-1.012481e+00
-7.416846e-01
-4.576730e-01
-1.684824e-01
1.184624e-01
3.964992e-01
6.598330e-01
9.036214e-01
1.124055e+00
1.318444e+00
1.485294e+00
1.624363e+00
1.736674e+00
1.824449e+00
1.890968e+00
1.940337e+00
1.977168e+00
2.006199e+00
2.031883e+00
2.057969e+00
2.087136e+00
2.120697e+00
2.158419e+00
2.198475e+00
2.237550e+00
2.271107e+00
2.293779e+00
2.299896e+00
2.284061e+00
2.241762e+00
2.169918e+00
2.067334e+00
1.934972e+00
1.776035e+00
1.595810e+00
1.401291e+00
1.200619e+00
1.002367e+00
8.147809e-01
6.450183e-01
4.985009e-01
3.784247e-01
2.854855e-01
2.178389e-01
1.712952e-01
1.397261e-01
1.156445e-01
9.090486e-02
5.746019e-02
8.105862e-03
-6.285852e-02
-1.591083e-01
-2.819559e-01
-4.302170e-01
-6.002759e-01
-7.863310e-01
-9.807833e-01
-1.174727e+00
-1.358504e+00
-1.522274e+00
-1.656596e+00
-1.752967e+00
-1.804334e+00
-1.805554e+00
-1.753779e+00
-1.648755e+00
-1.492993e+00
-1.291787e+00
-1.053061e+00
-7.870206e-01
-5.056296e-01
-2.219318e-01
5.074418e-02
2.996348e-01
5.133786e-01
6.827696e-01
8.013612e-01
8.658670e-01
8.763272e-01
8.360290e-01
7.511880e-01
6.304178e-01
4.840227e-01
3.231685e-01
1.589948e-01
1.743579e-03
-1.400177e-01
-2.600048e-01
-3.545994e-01
-4.229709e-01
-4.669307e-01
-4.905417e-01
-4.995306e-01
-5.005716e-01
-5.005172e-01
-5.056561e-01
-5.210649e-01
-5.501116e-01
-5.941460e-01
-6.523951e-01
-7.220613e-01
-7.986018e-01
-8.761538e-01
-9.480563e-01
-1.007417e+00
-1.047668e+00
-1.063078e+00
-1.049167e+00
-1.003031e+00
-9.235440e-01
-8.114626e-01
-6.694243e-01
-5.018651e-01
-3.148576e-01
-1.158841e-01
8.645164e-02
2.827685e-01
4.633023e-01
6.183469e-01
7.387307e-01
8.163142e-01
8.444823e-01
8.185987e-01
7.363815e-01
5.981608e-01
4.069849e-01
1.685504e-01
-1.090502e-01
-4.157538e-01
-7.400973e-01
-1.069886e+00
-1.392902e+00
-1.697597e+00
-1.973691e+00
-2.212649e+00
-2.407986e+00
-2.555392e+00
-2.652678e+00
-2.699567e+00
-2.697360e+00
-2.648521e+00
-2.556236e+00
-2.423996e+00
-2.255262e+00
-2.053244e+00
-1.820841e+00
-1.560712e+00
-1.275499e+00
-9.681244e-01
-6.421311e-01
-3.019886e-01
4.668304e-02
3.970207e-01
7.409786e-01
1.069549e+00
1.373134e+00
1.642033e+00
1.867033e+00
2.040024e+00
2.154625e+00
2.206727e+00
2.194927e+00
2.120796e+00
1.988940e+00
1.806851e+00
1.584561e+00
1.334112e+00
1.068896e+00
8.029095e-01
5.499656e-01
3.229030e-01
1.328410e-01
-1.149059e-02
-1.043054e-01
-1.431640e-01
-1.291917e-01
-6.708436e-02
3.511469e-02
1.664648e-01
3.137874e-01
4.624969e-01
5.975495e-01
7.044479e-01
7.702338e-01
7.844040e-01
7.396883e-01
6.326387e-01
4.639869e-01
2.387421e-01
-3.399013e-02
-3.414673e-01
-6.680307e-01
-9.960510e-01
-1.307041e+00
-1.582861e+00
-1.806921e+00
-1.965303e+00
-2.047687e+00
-2.048033e+00
-1.964950e+00
-1.801724e+00
-1.566022e+00
-1.269297e+00
-9.259595e-01
-5.523904e-01
-1.658824e-01
2.164100e-01
5.784419e-01
9.061127e-01
1.187924e+00
1.415427e+00
1.583451e+00
1.690089e+00
1.736470e+00
1.726334e+00
1.665466e+00
1.561051e+00
1.421026e+00
1.253498e+00
1.066289e+00
8.666243e-01
6.609902e-01
4.551132e-01
2.540361e-01
6.222926e-02
-1.163110e-01
-2.780178e-01
-4.197855e-01
-5.390802e-01
-6.341110e-01
-7.040260e-01
-7.490846e-01
-7.707566e-01
-7.717030e-01
-7.556099e-01
-7.268764e-01
-6.901812e-01
-6.499870e-01
-6.100522e-01
-5.730252e-01
-5.401820e-01
-5.113429e-01
-4.849742e-01
-4.584549e-01
-4.284641e-01
-3.914315e-01
-3.439891e-01
-2.833645e-01
-2.076652e-01
-1.160269e-01
-8.615433e-03
1.135003e-01
2.485670e-01
3.944087e-01
5.486765e-01
7.090409e-01
8.732968e-01
1.039375e+00
1.205272e+00
1.368933e+00
1.528119e+00
1.680309e+00
1.822659e+00
1.952040e+00
2.065157e+00
2.158738e+00
2.229759e+00
2.275681e+00
2.294664e+00
2.285738e+00
2.248903e+00
2.185177e+00
2.096564e+00
1.985965e+00
1.857025e+00
1.713930e+00
1.561151e+00
1.403157e+00
1.244110e+00
1.087564e+00
9.362046e-01
7.916508e-01
6.543514e-01
5.235963e-01
3.976542e-01
2.740349e-01
1.498568e-01
2.228883e-02
-1.109806e-01
-2.512990e-01
-3.986825e-01
-5.515740e-01
-7.067581e-01
-8.594491e-01
-1.003548e+00
-1.132047e+00
-1.237551e+00
-1.312875e+00
-1.351679e+00
-1.349089e+00
-1.302262e+00
-1.210841e+00
-1.077243e+00
-9.067275e-01
-7.072277e-01
-4.889188e-01
-2.635574e-01
-4.364252e-02
1.585185e-01
3.317420e-01
4.668031e-01
5.570909e-01
5.990295e-01
5.922409e-01
5.394528e-01
4.461826e-01
3.202391e-01
1.710961e-01
9.190660e-03
-1.548014e-01
-3.106664e-01
-4.492859e-01
-5.631613e-01
-6.467996e-01
-6.969319e-01
-7.125548e-01
-6.947957e-01
-6.466211e-01
-5.724249e-01
-4.775433e-01
-3.677532e-01
-2.488075e-01
-1.260554e-01
-4.178749e-03
1.129404e-01
2.222316e-01
3.213492e-01
4.085233e-01
4.823898e-01
5.418391e-01
5.859193e-01
6.138175e-01
6.249247e-01
6.189728e-01
5.962087e-01
5.575640e-01
5.047731e-01
4.404018e-01
3.677694e-01
2.907643e-01
2.135769e-01
1.403861e-01
7.504034e-02
2.077389e-02
-2.001085e-02
-4.587633e-02
-5.639143e-02
-5.208669e-02
-3.433608e-02
-5.184363e-03
3.285706e-02
7.702112e-02
1.244799e-01
1.725071e-01
2.186015e-01
2.605791e-01
2.966490e-01
3.254911e-01
3.463505e-01
3.591428e-01
3.645517e-01
3.640827e-01
3.600344e-01
3.553595e-01
3.534068e-01
3.575621e-01
3.708301e-01
3.954102e-01
4.323289e-01
4.811816e-01
5.400266e-01
6.054557e-01
6.728483e-01
7.367947e-01
7.916569e-01
8.322169e-01
8.543459e-01
8.556212e-01
8.358095e-01
7.971476e-01
7.443647e-01
6.844213e-01
6.259720e-01
5.785980e-01
5.518836e-01
5.544380e-01
5.929668e-01
6.714980e-01
7.908456e-01
9.483688e-01
1.138053e+00
1.350904e+00
1.575624e+00
1.799498e+00
2.009423e+00
2.192980e+00
2.339453e+00
2.440709e+00
2.491858e+00
2.491640e+00
2.442520e+00
2.350465e+00
2.224445e+00
2.075711e+00
1.916881e+00
1.760953e+00
1.620294e+00
1.505691e+00
1.425535e+00
1.385178e+00
1.386526e+00
1.427873e+00
1.504008e+00
1.606596e+00
1.724787e+00
1.846030e+00
1.957008e+00
2.044626e+00
2.096950e+00
2.104031e+00
2.058533e+00
1.956141e+00
1.795723e+00
1.579274e+00
1.311680e+00
1.000348e+00
6.547716e-01
2.860570e-01
-9.355075e-02
-4.711343e-01
-8.335659e-01
-1.167972e+00
-1.462207e+00
-1.705340e+00
-1.888146e+00
-2.003577e+00
-2.047195e+00
-2.017519e+00
-1.916241e+00
-1.748287e+00
-1.521674e+00
-1.247159e+00
-9.377026e-01
-6.077491e-01
-2.724058e-01
5.342679e-02
3.558883e-01
6.228834e-01
8.446423e-01
1.014088e+00
1.127004e+00
1.182028e+00
1.180494e+00
1.126174e+00
1.024922e+00
8.842555e-01
7.128673e-01
5.200877e-01
3.153073e-01
1.074036e-01
-9.578176e-02
-2.878589e-01
-4.641530e-01
-6.217905e-01
-7.596081e-01
-8.779108e-01
-9.781220e-01
-1.062374e+00
-1.133089e+00
-1.192592e+00
-1.242794e+00
-1.284958e+00
-1.319580e+00
-1.346360e+00
-1.364275e+00
-1.371730e+00
-1.366761e+00
-1.347277e+00
-1.311311e+00
-1.257279e+00
-1.184205e+00
-1.091919e+00
-9.812115e-01
-8.539231e-01
-7.129715e-01
-5.623116e-01
-4.068304e-01
-2.521875e-01
-1.046122e-01
2.933042e-02
1.429948e-01
2.299271e-01
2.841514e-01
3.004725e-01
2.747917e-01
2.044320e-01
8.845603e-02
-7.204665e-02
-2.737372e-01
-5.109081e-01
-7.755053e-01
-1.057318e+00
-1.344357e+00
-1.623402e+00
-1.880717e+00
-2.102860e+00
-2.277545e+00
-2.394487e+00
-2.446138e+00
-2.428269e+00
-2.340329e+00
-2.185543e+00
-1.970743e+00
-1.705931e+00
-1.403618e+00
-1.077999e+00
-7.440191e-01
-4.164327e-01
-1.089058e-01
1.667603e-01
4.012411e-01
5.881012e-01
7.239878e-01
8.086028e-01
8.444605e-01
8.364582e-01
7.912977e-01
7.168125e-01
6.212627e-01
5.126688e-01
3.982479e-01
2.840053e-01
1.745164e-01
7.290962e-02
-1.896613e-02
-1.002269e-01
-1.705504e-01
-2.297520e-01
-2.774059e-01
-3.125699e-01
-3.336519e-01
-3.384408e-01
-3.242994e-01
-2.885005e-01
-2.286644e-01
-1.432457e-01
-3.200451e-02
1.036041e-01
2.601827e-01
4.323316e-01
6.128000e-01
7.928470e-01
9.627866e-01
1.112668e+00
1.233030e+00
1.315654e+00
1.354243e+00
1.344964e+00
1.286793e+00
1.181638e+00
1.034238e+00
8.518381e-01
6.436870e-01
4.204110e-01
1.933114e-01
-2.634314e-02
-2.279757e-01
-4.022610e-01
-5.415506e-01
-6.401459e-01
-6.944153e-01
-7.027693e-01
-6.655202e-01
-5.846574e-01
-4.635726e-01
-3.067642e-01
-1.195422e-01
9.225246e-02
3.225089e-01
5.650845e-01
8.140212e-01
1.063740e+00
1.309213e+00
1.546106e+00
1.770885e+00
1.980887e+00
2.174320e+00
2.350212e+00
2.508291e+00
2.648812e+00
2.772342e+00
2.879542e+00
2.970961e+00
3.046885e+00
3.107255e+00
3.151669e+00
3.179458e+00
3.189817e+00
3.181977e+00
3.155362e+00
3.109723e+00
3.045224e+00
2.962459e+00
2.862427e+00
2.746449e+00
2.616058e+00
2.472867e+00
2.318433e+00
2.154134e+00
1.981063e+00
1.799970e+00
1.611261e+00
1.415051e+00
1.211304e+00
1.000021e+00
7.814863e-01
5.565300e-01
3.267833e-01
9.487791e-02
-1.354460e-01
-3.593591e-01
-5.711104e-01
-7.643411e-01
-9.325254e-01
-1.069495e+00
-1.169994e+00
-1.230202e+00
-1.248161e+00
-1.224070e+00
-1.160383e+00
-1.061730e+00
-9.346264e-01
-7.870286e-01
-6.277650e-01
-4.659050e-01
-3.101317e-01
-1.681801e-01
-4.639093e-02
5.058566e-02
1.199239e-01
1.606032e-01
1.732629e-01
1.599732e-01
1.239628e-01
6.934540e-02
8.695071e-04
-7.629231e-02
-1.567184e-01
-2.348911e-01
-3.053500e-01
-3.628676e-01
-4.026648e-01
-4.206690e-01
-4.138059e-01
-3.802992e-01
-3.199417e-01
-2.342966e-01
-1.267890e-01
-2.658683e-03
1.312404e-01
2.667911e-01
3.950985e-01
5.070791e-01
5.941162e-01
6.487366e-01
6.652532e-01
6.403193e-01
5.733366e-01
4.666690e-01
3.256303e-01
1.582351e-01
-2.527327e-02
-2.130844e-01
-3.926239e-01
-5.514419e-01
-6.781270e-01
-7.631852e-01
-7.998240e-01
-7.845826e-01
-7.177528e-01
-6.035473e-01
-4.499836e-01
-2.684789e-01
-7.317675e-02
1.199510e-01
2.941557e-01
4.330354e-01
5.216402e-01
5.474753e-01
5.013326e-01
3.779022e-01
1.761400e-01
-1.006113e-01
-4.447319e-01
-8.446425e-01
-1.285301e+00
-1.748853e+00
-2.215417e+00
-2.663976e+00
-3.073362e+00
-3.423302e+00
-3.695489e+00
-3.874645e+00
-3.949505e+00
-3.913660e+00
-3.766180e+00
-3.511923e+00
-3.161468e+00
-2.730631e+00
-2.239574e+00
-1.711555e+00
-1.171427e+00
-6.440278e-01
-1.525926e-01
2.826505e-01
6.456041e-01
9.250584e-01
1.115056e+00
1.214872e+00
1.228654e+00
1.164790e+00
1.035084e+00
8.538324e-01
6.368618e-01
4.006158e-01
1.613198e-01
-6.574025e-02
-2.668171e-01
-4.301807e-01
-5.464826e-01
-6.090154e-01
-6.138702e-01
-5.599980e-01
-4.491692e-01
-2.858314e-01
-7.685896e-02
1.688036e-01
4.405986e-01
7.268959e-01
1.015590e+00
1.294720e+00
1.553071e+00
1.780714e+00
1.969454e+00
2.113154e+00
2.207921e+00
2.252148e+00
2.246413e+00
2.193258e+00
2.096845e+00
1.962544e+00
1.796464e+00
1.604971e+00
1.394237e+00
1.169851e+00
9.365371e-01
6.979996e-01
4.569108e-01
2.150444e-01
-2.646276e-02
-2.667516e-01
-5.048292e-01
-7.391578e-01
-9.672980e-01
-1.185653e+00
-1.389346e+00
-1.572246e+00
-1.727158e+00
-1.846146e+00
-1.920990e+00
-1.943737e+00
-1.907309e+00
-1.806142e+00
-1.636808e+00
-1.398576e+00
-1.093856e+00
-7.284949e-01
-3.118460e-01
1.433917e-01
6.216039e-01
1.104945e+00
1.574251e+00
2.010119e+00
2.394102e+00
2.709906e+00
2.944529e+00
3.089227e+00
3.140234e+00
3.099159e+00
2.973015e+00
2.773859e+00
2.518061e+00
2.225247e+00
1.916998e+00
1.615408e+00
1.341599e+00
1.114317e+00
9.487234e-01
8.554492e-01
8.400097e-01
9.025929e-01
1.038229e+00
1.237304e+00
1.486366e+00
1.769129e+00
2.067612e+00
2.363322e+00
2.638393e+00
2.876634e+00
3.064409e+00
3.191325e+00
3.250696e+00
3.239755e+00
3.159646e+00
3.015184e+00
2.814426e+00
2.568091e+00
2.288845e+00
1.990529e+00
1.687327e+00
1.392953e+00
1.119872e+00
8.786195e-01
6.772454e-01
5.209391e-01
4.118601e-01
3.491988e-01
3.294666e-01
3.469937e-01
3.945846e-01
4.642619e-01
5.480128e-01
6.384540e-01
7.293406e-01
8.158697e-01
8.947595e-01
9.641158e-01
1.023129e+00
1.071661e+00
1.109787e+00
1.137361e+00
1.153669e+00
1.157201e+00
1.145587e+00
1.115706e+00
1.063959e+00
9.866786e-01
8.806268e-01
7.435085e-01
5.744324e-01
3.742452e-01
1.456909e-01
-1.066300e-01
-3.764894e-01
-6.564104e-01
-9.381362e-01
-1.213123e+00
-1.473005e+00
-1.709979e+00
-1.917109e+00
-2.088524e+00
-2.219528e+00
-2.306638e+00
-2.347548e+00
-2.341055e+00
-2.286961e+00
-2.185978e+00
-2.039664e+00
-1.850417e+00
-1.621518e+00
-1.357230e+00
-1.062917e+00
-7.451352e-01
-4.116659e-01
-7.142861e-02
2.657335e-01
5.894073e-01
8.890805e-01
1.154687e+00
1.377174e+00
1.549018e+00
1.664659e+00
1.720782e+00
1.716460e+00
1.653150e+00
1.534569e+00
1.366489e+00
1.156487e+00
9.136741e-01
6.484175e-01
3.720538e-01
9.657864e-02
-1.657083e-01
-4.026192e-01
-6.025622e-01
-7.550862e-01
-8.514629e-01
-8.852676e-01
-8.529092e-01
-7.540539e-01
-5.918862e-01
-3.731625e-01
-1.080262e-01
1.904219e-01
5.067812e-01
8.241967e-01
1.125333e+00
1.393410e+00
1.613222e+00
1.772073e+00
1.860565e+00
1.873184e+00
1.808652e+00
1.670027e+00
1.464559e+00
1.203300e+00
9.005181e-01
5.729524e-01
2.389516e-01
-8.244932e-02
-3.724743e-01
-6.135363e-01
-7.901190e-01
-8.895837e-01
-9.028679e-01
-8.250465e-01
-6.557171e-01
-3.991762e-01
-6.435587e-02
3.355016e-01
7.834355e-01
1.259612e+00
1.742390e+00
2.209542e+00
2.639561e+00
3.012947e+00
3.313380e+00
3.528682e+00
3.651491e+00
3.679602e+00
3.615944e+00
3.468218e+00
3.248225e+00
2.970939e+00
2.653405e+00
2.313546e+00
1.968963e+00
1.635829e+00
1.327943e+00
1.056039e+00
8.273620e-01
6.455692e-01
5.109254e-01
4.207602e-01
3.701253e-01
3.525667e-01
3.609278e-01
3.880989e-01
4.276444e-01
4.742634e-01
5.240587e-01
5.746191e-01
6.249356e-01
6.751872e-01
7.264371e-01
7.802786e-01
8.384653e-01
9.025541e-01
9.735807e-01
1.051788e+00
1.136417e+00
1.225584e+00
1.316250e+00
1.404296e+00
1.484716e+00
1.551926e+00
1.600178e+00
1.624056e+00
1.619019e+00
1.581931e+00
1.511521e+00
1.408714e+00
1.276752e+00
1.121091e+00
9.490472e-01
7.692352e-01
5.908468e-01
4.228668e-01
2.733147e-01
1.485970e-01
5.303507e-02
-1.139643e-02
-4.511321e-02
-5.075966e-02
-3.287162e-02
2.597854e-03
4.884529e-02
9.882888e-02
1.458778e-01
1.842517e-01
2.096063e-01
2.193330e-01
2.127489e-01
1.911296e-01
1.575906e-01
1.168300e-01
7.475625e-02
3.802896e-02
1.354606e-02
7.909086e-03
2.689932e-02
7.499447e-02
1.549530e-01
2.674901e-01
4.110676e-01
5.818140e-01
7.735941e-01
9.782351e-01
1.185918e+00
1.385719e+00
1.566286e+00
1.716593e+00
1.826717e+00
1.888576e+00
1.896527e+00
1.847785e+00
1.742604e+00
1.584210e+00
1.378508e+00
1.133592e+00
8.591466e-01
5.657866e-01
2.644276e-01
-3.427733e-02
-3.203879e-01
-5.850048e-01
-8.204826e-01
-1.020547e+00
-1.180344e+00
-1.296453e+00
-1.366872e+00
-1.391003e+00
-1.369635e+00
-1.304921e+00
-1.200353e+00
-1.060717e+00
-8.920220e-01
-7.013739e-01
-4.967742e-01
-2.868218e-01
-8.031250e-02
1.142491e-01
2.891824e-01
4.381512e-01
5.566026e-01
6.420673e-01
6.942786e-01
7.150953e-01
7.082399e-01
6.788856e-01
6.331368e-01
5.774530e-01
5.180674e-01
4.604433e-01
4.088091e-01
3.658087e-01
3.322958e-01
3.072941e-01
2.881310e-01
2.707378e-01
2.500903e-01
2.207512e-01
1.774658e-01
1.157510e-01
3.242057e-02
-7.401543e-02
-2.031292e-01
-3.525703e-01
-5.182925e-01
-6.949975e-01
-8.767426e-01
-1.057628e+00
-1.232461e+00
-1.397280e+00
-1.549670e+00
-1.688793e+00
-1.815164e+00
-1.930199e+00
-2.035640e+00
-2.132971e+00
-2.222935e+00
-2.305238e+00
-2.378495e+00
-2.440419e+00
-2.488206e+00
-2.519036e+00
-2.530596e+00
-2.521507e+00
-2.491600e+00
-2.441966e+00
-2.374812e+00
-2.293125e+00
-2.200244e+00
-2.099401e+00
-1.993320e+00
-1.883925e+00
-1.772202e+00
-1.658211e+00
-1.541240e+00
-1.420045e+00
-1.293162e+00
-1.159219e+00
-1.017228e+00
-8.668197e-01
-7.083911e-01
-5.431574e-01
-3.731022e-01
-2.008320e-01
-2.935618e-02
1.381776e-01
2.987562e-01
4.497416e-01
5.890448e-01
7.152065e-01
8.273751e-01
9.251862e-01
1.008568e+00
1.077504e+00
1.131799e+00
1.170886e+00
1.193718e+00
1.198774e+00
1.184181e+00
1.147951e+00
1.088317e+00
1.004110e+00
8.951535e-01
7.626053e-01
6.092137e-01
4.394377e-01
2.594131e-01
7.675179e-02
-9.981029e-02
-2.608941e-01
-3.970456e-01
-4.993450e-01
-5.600059e-01
-5.729139e-01
-5.340627e-01
-4.418553e-01
-2.972533e-01
-1.037706e-01
1.326781e-01
4.040553e-01
7.005799e-01
1.011176e+00
1.323964e+00
1.626764e+00
1.907592e+00
2.155131e+00
2.359162e+00
2.510959e+00
2.603623e+00
2.632362e+00
2.594691e+00
2.490560e+00
2.322387e+00
2.095005e+00
1.815523e+00
1.493110e+00
1.138709e+00
7.646912e-01
3.844648e-01
1.203324e-02
-3.384851e-01
-6.533794e-01
-9.199064e-01
-1.126879e+00
-1.265261e+00
-1.328740e+00
-1.314229e+00
-1.222250e+00
-1.057154e+00
-8.271396e-01
-5.440453e-01
-2.229080e-01
1.187004e-01
4.615320e-01
7.856765e-01
1.071672e+00
1.301651e+00
1.460436e+00
1.536519e+00
1.522837e+00
1.417285e+00
1.222923e+00
9.478406e-01
6.047033e-01
2.099886e-01
-2.170273e-01
-6.554704e-01
-1.084178e+00
-1.483028e+00
-1.834190e+00
-2.123208e+00
-2.339816e+00
-2.478418e+00
-2.538206e+00
-2.522896e+00
-2.440147e+00
-2.300716e+00
-2.117461e+00
-1.904280e+00
-1.675075e+00
-1.442825e+00
-1.218811e+00
-1.012032e+00
-8.288242e-01
-6.726773e-01
-5.442509e-01
-4.415636e-01
-3.603459e-01
-2.945345e-01
-2.368807e-01
-1.796338e-01
-1.152495e-01
-3.706614e-02
6.011188e-02
1.795707e-01
3.224166e-01
4.874880e-01
6.714397e-01
8.689752e-01
1.073195e+00
1.276029e+00
1.468720e+00
1.642343e+00
1.788328e+00
1.898969e+00
1.967903e+00
1.990532e+00
1.964355e+00
1.889206e+00
1.767362e+00
1.603509e+00
1.404552e+00
1.179257e+00
9.377447e-01
6.908452e-01
4.493765e-01
2.233996e-01
2.153370e-02
-1.495925e-01
-2.856938e-01
-3.849506e-01
-4.479011e-01
-4.771351e-01
-4.768441e-01
-4.522897e-01
-4.092519e-01
-3.535082e-01
-2.903834e-01
-2.243985e-01
-1.590403e-01
-9.666162e-02
-3.851533e-02
1.509147e-02
6.455017e-02
1.106521e-01
1.542891e-01
1.962002e-01
2.368022e-01
2.761194e-01
3.138113e-01
3.492787e-01
3.818225e-01
4.108250e-01
4.359280e-01
4.571833e-01
4.751593e-01
4.909863e-01
5.063371e-01
5.233395e-01
5.444304e-01
5.721685e-01
6.090273e-01
6.571929e-01
7.183862e-01
7.937180e-01
8.835776e-01
9.875477e-01
1.104338e+00
1.231733e+00
1.366564e+00
1.504715e+00
1.641174e+00
1.770174e+00
1.885406e+00
1.980332e+00
2.048591e+00
2.084462e+00
2.083363e+00
2.042340e+00
1.960472e+00
1.839167e+00
1.682267e+00
1.495949e+00
1.288402e+00
1.069300e+00
8.491126e-01
6.383188e-01
4.466045e-01
2.821243e-01
1.509009e-01
5.642165e-02
-5.304451e-04
-2.179586e-02
-1.151528e-02
2.440641e-02
7.899790e-02
1.450111e-01
2.157183e-01
2.856275e-01
3.510312e-01
4.103258e-01
4.640666e-01
5.147621e-01
5.664426e-01
6.240713e-01
6.928748e-01
7.776822e-01
8.823468e-01
1.009309e+00
1.159332e+00
1.331418e+00
1.522883e+00
1.729539e+00
1.945965e+00
2.165799e+00
2.382023e+00
2.587250e+00
2.773990e+00
2.934925e+00
3.063202e+00
3.152746e+00
3.198600e+00
3.197257e+00
3.146955e+00
3.047907e+00
2.902397e+00
2.714751e+00
2.491137e+00
2.239223e+00
1.967707e+00
1.685759e+00
1.402426e+00
1.126037e+00
8.636765e-01
6.207581e-01
4.007441e-01
2.050465e-01
3.311831e-02
-1.172662e-01
-2.495720e-01
-3.679537e-01
-4.766601e-01
-5.794668e-01
-6.792044e-01
-7.774405e-01
-8.743473e-01
-9.687622e-01
-1.058421e+00
-1.140321e+00
-1.211162e+00
-1.267800e+00
-1.307660e+00
-1.329057e+00
-1.331394e+00
-1.315217e+00
-1.282128e+00
-1.234573e+00
-1.175528e+00
-1.108143e+00
-1.035376e+00
-9.596790e-01
-8.827754e-01
-8.055523e-01
-7.280853e-01
-6.497786e-01
-5.695967e-01
-4.863432e-01
-3.989411e-01
-3.066710e-01
-2.093314e-01
-1.073040e-01
-1.523568e-03
1.066332e-01
2.155127e-01
3.233757e-01
4.285849e-01
5.297679e-01
6.259326e-01
7.165252e-01
8.014187e-01
8.808297e-01
9.551662e-01
1.024817e+00
1.089903e+00
1.150024e+00
1.204031e+00
1.249876e+00
1.284563e+00
1.304232e+00
1.304395e+00
1.280299e+00
1.227411e+00
1.141963e+00
1.021509e+00
8.654385e-01
6.753655e-01
4.553698e-01
2.120343e-01
-4.572905e-02
-3.070673e-01
-5.597704e-01
-7.910144e-01
-9.882144e-01
-1.139923e+00
-1.236700e+00
-1.271880e+00
-1.242163e+00
-1.147968e+00
-9.935246e-01
-7.866688e-01
-5.383788e-01
-2.620801e-01
2.721829e-02
3.138856e-01
5.826559e-01
8.195648e-01
1.012772e+00
1.153215e+00
1.235048e+00
1.255857e+00
1.216631e+00
1.121532e+00
9.774734e-01
7.935887e-01
5.806134e-01
3.502437e-01
1.144982e-01
-1.148942e-01
-3.270699e-01
-5.125619e-01
-6.637731e-01
-7.753688e-01
-8.445522e-01
-8.711827e-01
-8.576987e-01
-8.088287e-01
-7.310994e-01
-6.321851e-01
-5.201662e-01
-4.027838e-01
-2.867766e-01
-1.773737e-01
-7.799017e-02
9.856805e-03
8.642368e-02
1.534456e-01
2.137221e-01
2.706432e-01
3.277143e-01
3.881298e-01
4.544320e-01
5.282771e-01
6.103138e-01
7.001733e-01
7.965536e-01
8.973815e-01
1.000024e+00
1.101521e+00
1.198816e+00
1.288954e+00
1.369234e+00
1.437311e+00
1.491252e+00
1.529545e+00
1.551100e+00
1.555223e+00
1.541600e+00
1.510280e+00
1.461658e+00
1.396469e+00
1.315781e+00
1.220997e+00
1.113863e+00
9.964910e-01
8.713739e-01
7.414101e-01
6.099019e-01
4.805235e-01
3.572406e-01
2.441778e-01
1.454394e-01
6.490326e-02
6.015818e-03
-2.838197e-02
-3.617213e-02
-1.600830e-02
3.270154e-02
1.098620e-01
2.147814e-01
3.462614e-01
5.026600e-01
6.819143e-01
8.815172e-01
1.098451e+00
1.329096e+00
1.569125e+00
1.813422e+00
2.056031e+00
2.290177e+00
2.508367e+00
2.702574e+00
2.864539e+00
2.986136e+00
3.059812e+00
3.079059e+00
3.038862e+00
2.936098e+00
2.769842e+00
2.541537e+00
2.255033e+00
1.916474e+00
1.534045e+00
1.117610e+00
6.782473e-01
2.277279e-01
-2.220366e-01
-6.595332e-01
-1.074146e+00
-1.456588e+00
-1.799238e+00
-2.096386e+00
-2.344352e+00
-2.541503e+00
-2.688136e+00
-2.786261e+00
-2.839271e+00
-2.851550e+00
-2.828033e+00
-2.773774e+00
-2.693566e+00
-2.591648e+00
-2.471522e+00
-2.335912e+00
-2.186833e+00
-2.025772e+00
-1.853937e+00
-1.672546e+00
-1.483106e+00
-1.287653e+00
-1.088917e+00
-8.903899e-01
-6.962928e-01
-5.114408e-01
-3.410242e-01
-1.903275e-01
-6.441161e-02
3.220902e-02
9.586524e-02
1.239807e-01
1.152450e-01
6.969679e-02
-1.128934e-02
-1.251078e-01
-2.681046e-01
-4.358123e-01
-6.232092e-01
-8.249704e-01
-1.035686e+00
-1.250027e+00
-1.462864e+00
-1.669327e+00
-1.864841e+00
-2.045148e+00
-2.206325e+00
-2.344828e+00
-2.457553e+00
-2.541932e+00
-2.596045e+00
-2.618749e+00
-2.609792e+00
-2.569901e+00
-2.500800e+00
-2.405155e+00
-2.286416e+00
-2.148578e+00
-1.995871e+00
-1.832427e+00
-1.661973e+00
-1.487597e+00
-1.311626e+00
-1.135653e+00
-9.606865e-01
-7.874169e-01
-6.165296e-01
-4.490207e-01
-2.864467e-01
-1.310657e-01
1.415794e-02
1.456840e-01
2.596421e-01
3.521516e-01
4.196653e-01
4.592887e-01
4.690307e-01
4.479616e-01
3.962716e-01
3.152422e-01
2.071554e-01
7.517173e-02
-7.679568e-02
-2.441940e-01
-4.219289e-01
-6.044577e-01
-7.859001e-01
-9.601887e-01
-1.121282e+00
-1.263444e+00
-1.381584e+00
-1.471619e+00
-1.530811e+00
-1.558017e+00
-1.553792e+00
-1.520311e+00
-1.461088e+00
-1.380526e+00
-1.283355e+00
-1.174037e+00
-1.056221e+00
-9.323443e-01
-8.034288e-01
-6.690956e-01
-5.278083e-01
-3.772998e-01
-2.151285e-01
-3.928687e-02
1.512157e-01
3.558725e-01
5.723581e-01
7.964039e-01
1.021882e+00
1.241086e+00
1.445180e+00
1.624764e+00
1.770513e+00
1.873831e+00
1.927468e+00
1.926065e+00
1.866586e+00
1.748599e+00
1.574412e+00
1.349013e+00
1.079860e+00
7.765020e-01
4.500864e-01
1.127856e-01
-2.228049e-01
-5.442440e-01
-8.397553e-01
-1.098642e+00
-1.311591e+00
-1.470882e+00
-1.570501e+00
-1.606211e+00
-1.575590e+00
-1.478062e+00
-1.314950e+00
-1.089511e+00
-8.069792e-01
-4.745495e-01
-1.012967e-01
3.020089e-01
7.232039e-01
1.149154e+00
1.566278e+00
1.961139e+00
2.321051e+00
2.634665e+00
2.892461e+00
3.087135e+00
3.213838e+00
3.270275e+00
3.256660e+00
3.175561e+00
3.031670e+00
2.831501e+00
2.583075e+00
2.295571e+00
1.978967e+00
1.643669e+00
1.300127e+00
9.584554e-01
6.280787e-01
3.174159e-01
3.364495e-02
-2.174451e-01
-4.315030e-01
-6.055755e-01
-7.379973e-01
-8.282386e-01
-8.767369e-01
-8.847367e-01
-8.541493e-01
-7.874362e-01
-6.875102e-01
-5.576423e-01
-4.013619e-01
-2.223451e-01
-2.428821e-02
1.892239e-01
4.148456e-01
6.495794e-01
8.908537e-01
1.136558e+00
1.385028e+00
1.634967e+00
1.885315e+00
2.135059e+00
2.382997e+00
2.627504e+00
2.866304e+00
3.096308e+00
3.313535e+00
3.513131e+00
3.689505e+00
3.836544e+00
3.947906e+00
4.017338e+00
4.039024e+00
4.007911e+00
3.920027e+00
3.772778e+00
3.565212e+00
3.298261e+00
2.974939e+00
2.600480e+00
2.182394e+00
1.730403e+00
1.256244e+00
7.733181e-01
2.961856e-01
-1.600595e-01
-5.805034e-01
-9.511535e-01
-1.259647e+00
-1.495868e+00
-1.652425e+00
-1.724968e+00
-1.712341e+00
-1.616572e+00
-1.442734e+00
-1.198692e+00
-8.947669e-01
-5.433300e-01
-1.583494e-01
2.451044e-01
6.513777e-01
1.044768e+00
1.410064e+00
1.733069e+00
2.001108e+00
2.203488e+00
2.331906e+00
2.380778e+00
2.347478e+00
2.232464e+00
2.039281e+00
1.774434e+00
1.447109e+00
1.068777e+00
6.526657e-01
2.131457e-01
-2.349490e-01
-6.770173e-01
-1.099367e+00
-1.489832e+00
-1.838289e+00
-2.137043e+00
-2.381055e+00
-2.567998e+00
-2.698132e+00
-2.774019e+00
-2.800104e+00
-2.782189e+00
-2.726871e+00
-2.640967e+00
-2.531009e+00
-2.402835e+00
-2.261319e+00
-2.110253e+00
-1.952374e+00
-1.789515e+00
-1.622831e+00
-1.453060e+00
-1.280767e+00
-1.106539e+00
-9.311195e-01
-7.554815e-01
-5.808545e-01
-4.087245e-01
-2.408206e-01
-7.909093e-02
7.433446e-02
2.172043e-01
3.472362e-01
4.622395e-01
5.602659e-01
6.397780e-01
6.998214e-01
7.401808e-01
7.614971e-01
7.653252e-01
7.541105e-01
7.310780e-01
7.000338e-01
6.650989e-01
6.304008e-01
5.997589e-01
5.763994e-01
5.627335e-01
5.602258e-01
5.693692e-01
5.897703e-01
6.203373e-01
6.595507e-01
7.057875e-01
7.576599e-01
8.143281e-01
8.757442e-01
9.427925e-01
1.017301e+00
1.101910e+00
1.199810e+00
1.314356e+00
1.448601e+00
1.604795e+00
1.783883e+00
1.985085e+00
2.205586e+00
2.440397e+00
2.682429e+00
2.922761e+00
3.151132e+00
3.356585e+00
3.528220e+00
3.655989e+00
3.731446e+00
3.748380e+00
3.703292e+00
3.595643e+00
3.427887e+00
3.205262e+00
2.935372e+00
2.627597e+00
2.292397e+00
1.940556e+00
1.582468e+00
1.227501e+00
8.835259e-01
5.566173e-01
2.509620e-01
-3.104413e-02
-2.885290e-01
-5.217469e-01
-7.316021e-01
-9.191489e-01
-1.085127e+00
-1.229584e+00
-1.351620e+00
-1.449288e+00
-1.519648e+00
-1.558968e+00
-1.563060e+00
-1.527708e+00
-1.449164e+00
-1.324659e+00
-1.152878e+00
-9.343529e-01
-6.717172e-01
-3.697955e-01
-3.550306e-02
3.224302e-01
6.938808e-01
1.067850e+00
1.433030e+00
1.778359e+00
2.093535e+00
2.369443e+00
2.598499e+00
2.774884e+00
2.894686e+00
2.955949e+00
2.958642e+00
2.904558e+00
2.797136e+00
2.641241e+00
2.442881e+00
2.208905e+00
1.946682e+00
1.663787e+00
1.367715e+00
1.065642e+00
7.642125e-01
4.693932e-01
1.863572e-01
-8.058006e-02
-3.279784e-01
-5.532419e-01
-7.545425e-01
-9.307077e-01
-1.081093e+00
-1.205458e+00
-1.303866e+00
-1.376614e+00
-1.424207e+00
-1.447343e+00
-1.446929e+00
-1.424097e+00
-1.380211e+00
-1.316884e+00
-1.235979e+00
-1.139604e+00
-1.030094e+00
-9.099734e-01
-7.818818e-01
-6.484743e-01
-5.122920e-01
-3.756184e-01
-2.403406e-01
-1.078330e-01
2.112051e-02
1.463560e-01
2.683083e-01
3.879421e-01
5.066405e-01
6.260560e-01
7.479312e-01
8.738960e-01
1.005255e+00
1.142785e+00
1.286562e+00
1.435846e+00
1.589053e+00
1.743799e+00
1.897031e+00
2.045222e+00
2.184573e+00
2.311231e+00
2.421447e+00
2.511704e+00
2.578784e+00
2.619818e+00
2.632309e+00
2.614190e+00
2.563896e+00
2.480486e+00
2.363807e+00
2.214676e+00
2.035071e+00
1.828282e+00
1.599002e+00
1.353316e+00
1.098572e+00
8.431239e-01
5.959508e-01
3.661723e-01
1.624903e-01
-7.398607e-03
-1.373724e-01
-2.233859e-01
-2.638594e-01
-2.599181e-01
-2.154571e-01
-1.370196e-01
-3.348701e-02
8.441048e-02
2.047417e-01
3.151470e-01
4.036850e-01
4.596912e-01
4.745790e-01
4.425131e-01
3.608993e-01
2.306482e-01
5.619561e-02
-1.547202e-01
-3.915047e-01
-6.413424e-01
-8.899779e-01
-1.122591e+00
-1.324707e+00
-1.483083e+00
-1.586514e+00
-1.626496e+00
-1.597719e+00
-1.498350e+00
-1.330105e+00
-1.098124e+00
-8.106613e-01
-4.786322e-01
-1.150531e-01
2.655964e-01
6.480465e-01
1.016917e+00
1.357370e+00
1.655714e+00
1.899936e+00
2.080142e+00
2.188912e+00
2.221542e+00
2.176200e+00
2.053963e+00
1.858764e+00
1.597219e+00
1.278355e+00
9.132289e-01
5.144499e-01
9.561616e-02
-3.293129e-01
-7.466824e-01
-1.143811e+00
-1.509623e+00
-1.835192e+00
-2.114159e+00
-2.342972e+00
-2.520933e+00
-2.650018e+00
-2.734497e+00
-2.780367e+00
-2.794645e+00
-2.784598e+00
-2.756971e+00
-2.717297e+00
-2.669370e+00
-2.614929e+00
-2.553598e+00
-2.483094e+00
-2.399683e+00
-2.298829e+00
-2.175969e+00
-2.027318e+00
-1.850604e+00
-1.645645e+00
-1.414716e+00
-1.162632e+00
-8.965876e-01
-6.257339e-01
-3.605801e-01
-1.122602e-01
1.082541e-01
2.909337e-01
4.274056e-01
5.115480e-01
5.399282e-01
5.120516e-01
4.304034e-01
3.002779e-01
1.294079e-01
-7.257858e-02
-2.948327e-01
-5.260393e-01
-7.551965e-01
-9.723664e-01
-1.169345e+00
-1.340205e+00
-1.481658e+00
-1.593224e+00
-1.677151e+00
-1.738104e+00
-1.782617e+00
-1.818345e+00
-1.853174e+00
-1.894271e+00
-1.947169e+00
-2.014991e+00
-2.097915e+00
-2.192955e+00
-2.294108e+00
-2.392844e+00
-2.478914e+00
-2.541369e+00
-2.569679e+00
-2.554843e+00
-2.490348e+00
-2.372889e+00
-2.202776e+00
-1.983981e+00
-1.723834e+00
-1.432413e+00
-1.121701e+00
-8.045996e-01
-4.939221e-01
-2.014429e-01
6.289530e-02
2.915678e-01
4.798103e-01
6.257141e-01
7.300905e-01
7.961456e-01
8.290154e-01
8.352175e-01
8.220722e-01
7.971380e-01
7.676979e-01
7.403245e-01
7.205433e-01
7.126093e-01
7.194039e-01
7.424490e-01
7.820281e-01
8.373868e-01
9.069790e-01
9.887138e-01
1.080165e+00
1.178712e+00
1.281602e+00
1.385953e+00
1.488713e+00
1.586637e+00
1.676304e+00
1.754219e+00
1.816985e+00
1.861555e+00
1.885503e+00
1.887277e+00
1.866396e+00
1.823529e+00
1.760456e+00
1.679915e+00
1.585339e+00
1.480550e+00
1.369427e+00
1.255602e+00
1.142220e+00
1.031776e+00
9.260411e-01
8.260935e-01
7.324378e-01
6.451999e-01
5.643703e-01
4.900603e-01
4.227336e-01
3.633783e-01
3.135956e-01
2.755919e-01
2.520679e-01
2.460095e-01
2.603846e-01
2.977640e-01
3.598887e-01
4.472225e-01
5.585406e-01
6.906110e-01
8.380260e-01
9.932327e-01
1.146787e+00
1.287837e+00
1.404799e+00
1.486187e+00
1.521506e+00
1.502138e+00
1.422149e+00
1.278922e+00
1.073584e+00
8.111677e-01
5.004863e-01
1.537301e-01
-2.141965e-01
-5.865430e-01
-9.457136e-01
-1.274315e+00
-1.556160e+00
-1.777158e+00
-1.926018e+00
-1.994757e+00
-1.978985e+00
-1.877988e+00
-1.694634e+00
-1.435113e+00
-1.108553e+00
-7.265263e-01
-3.024791e-01
1.488821e-01
6.122135e-01
1.072136e+00
1.513783e+00
1.923292e+00
2.288209e+00
2.597836e+00
2.843509e+00
3.018825e+00
3.119805e+00
3.145006e+00
3.095550e+00
2.975073e+00
2.789574e+00
2.547160e+00
2.257697e+00
1.932381e+00
1.583252e+00
1.222694e+00
8.629298e-01
5.155643e-01
1.911686e-01
-1.010624e-01
-3.535811e-01
-5.606800e-01
-7.186076e-01
-8.256092e-01
-8.818971e-01
-8.895559e-01
-8.523867e-01
-7.756876e-01
-6.659703e-01
-5.306085e-01
-3.774241e-01
-2.142280e-01
-4.834641e-02
1.138235e-01
2.671795e-01
4.081539e-01
5.347915e-01
6.466480e-01
7.445154e-01
8.300009e-01
9.050076e-01
9.711770e-01
1.029359e+00
1.079174e+00
1.118732e+00
1.144534e+00
1.151602e+00
1.133825e+00
1.084500e+00
9.970179e-01
8.656219e-01
6.861643e-01
4.567722e-01
1.783598e-01
-1.450627e-01
-5.063128e-01
-8.951994e-01
-1.298917e+00
-1.702647e+00
-2.090334e+00
-2.445587e+00
-2.752654e+00
-2.997393e+00
-3.168182e+00
-3.256671e+00
-3.258341e+00
-3.172815e+00
-3.003905e+00
-2.759396e+00
-2.450599e+00
-2.091682e+00
-1.698856e+00
-1.289424e+00
-8.807910e-01
-4.894651e-01
-1.301338e-01
1.851377e-01
4.475406e-01
6.519539e-01
7.971563e-01
8.858019e-01
9.241595e-01
9.216214e-01
8.900039e-01
8.426833e-01
7.936274e-01
7.563988e-01
7.432142e-01
7.641386e-01
8.264817e-01
9.344361e-01
1.088974e+00
1.287992e+00
1.526657e+00
1.797931e+00
2.093175e+00
2.402822e+00
2.717007e+00
3.026154e+00
3.321434e+00
3.595104e+00
3.840701e+00
4.053105e+00
4.228500e+00
4.364251e+00
4.458734e+00
4.511147e+00
4.521316e+00
4.489533e+00
4.416440e+00
4.302964e+00
4.150329e+00
3.960128e+00
3.734449e+00
3.476031e+00
3.188411e+00
2.876045e+00
2.544357e+00
2.199705e+00
1.849245e+00
1.500709e+00
1.162105e+00
8.413741e-01
5.460347e-01
2.828473e-01
5.752969e-02
-1.254591e-01
-2.630559e-01
-3.536559e-01
-3.971123e-01
-3.946920e-01
-3.490037e-01
-2.639098e-01
-1.444213e-01
3.434382e-03
1.727853e-01
3.561418e-01
5.456828e-01
7.335984e-01
9.124727e-01
1.075678e+00
1.217740e+00
1.334640e+00
1.423993e+00
1.485100e+00
1.518836e+00
1.527384e+00
1.513839e+00
1.481719e+00
1.434435e+00
1.374779e+00
1.304499e+00
1.224028e+00
1.132404e+00
1.027416e+00
9.059705e-01
7.646451e-01
6.003490e-01
4.110091e-01
1.961750e-01
-4.254769e-02
-3.013005e-01
-5.740392e-01
-8.528533e-01
-1.128488e+00
-1.391003e+00
-1.630478e+00
-1.837695e+00
-2.004731e+00
-2.125411e+00
-2.195609e+00
-2.213396e+00
-2.179049e+00
-2.094951e+00
-1.965397e+00
-1.796317e+00
-1.594933e+00
-1.369352e+00
-1.128106e+00
-8.796744e-01
-6.320123e-01
-3.921387e-01
-1.658235e-01
4.259061e-02
2.302148e-01
3.954915e-01
5.379497e-01
6.578788e-01
7.559740e-01
8.330076e-01
8.895741e-01
9.259455e-01
9.420563e-01
9.376177e-01
9.123471e-01
8.662797e-01
8.001218e-01
7.155961e-01
6.157288e-01
5.050311e-01
3.895391e-01
2.766877e-01
1.750120e-01
9.368896e-02
4.194669e-02
2.838868e-02
6.028982e-02
1.429297e-01
2.790258e-01
4.683207e-01
7.073596e-01
9.894793e-01
1.305006e+00
1.641647e+00
1.985053e+00
2.319509e+00
2.628725e+00
2.896684e+00
3.108503e+00
3.251270e+00
3.314801e+00
3.292279e+00
3.180722e+00
2.981242e+00
2.699071e+00
2.343340e+00
1.926635e+00
1.464355e+00
9.739147e-01
4.738545e-01
-1.708336e-02
-4.808594e-01
-9.009625e-01
-1.263113e+00
-1.555805e+00
-1.770658e+00
-1.902570e+00
-1.949682e+00
-1.913166e+00
-1.796895e+00
-1.607043e+00
-1.351664e+00
-1.040309e+00
-6.836882e-01
-2.934059e-01
1.182740e-01
5.386380e-01
9.547511e-01
1.353728e+00
1.723066e+00
2.051049e+00
2.327212e+00
2.542853e+00
2.691550e+00
2.769630e+00
2.776531e+00
2.715001e+00
2.591072e+00
2.413803e+00
2.194775e+00
1.947388e+00
1.686006e+00
1.425035e+00
1.178017e+00
9.568117e-01
7.709484e-01
6.271961e-01
5.293869e-01
4.784974e-01
4.729651e-01
5.091893e-01
5.821412e-01
6.859974e-01
8.147118e-01
9.624544e-01
1.123871e+00
1.294150e+00
1.468910e+00
1.643959e+00
1.814973e+00
1.977193e+00
2.125199e+00
2.252831e+00
2.353301e+00
2.419518e+00
2.444589e+00
2.422449e+00
2.348544e+00
2.220460e+00
2.038418e+00
1.805545e+00
1.527896e+00
1.214180e+00
8.752445e-01
5.233512e-01
1.713225e-01
-1.683457e-01
-4.843121e-01
-7.670718e-01
-1.009424e+00
-1.206692e+00
-1.356689e+00
-1.459467e+00
-1.516897e+00
-1.532160e+00
-1.509220e+00
-1.452341e+00
-1.365724e+00
-1.253257e+00
-1.118420e+00
-9.643009e-01
-7.937078e-01
-6.093289e-01
-4.139015e-01
-2.103549e-01
-1.899812e-03
2.079536e-01
4.154510e-01
6.167174e-01
8.079342e-01
9.855504e-01
1.146509e+00
1.288466e+00
1.409988e+00
1.510704e+00
1.591401e+00
1.654028e+00
1.701622e+00
1.738106e+00
1.767995e+00
1.795995e+00
1.826540e+00
1.863297e+00
1.908699e+00
1.963548e+00
2.026764e+00
2.095291e+00
2.164201e+00
2.226990e+00
2.276038e+00
2.303201e+00
2.300470e+00
2.260656e+00
2.178043e+00
2.048956e+00
1.872227e+00
1.649510e+00
1.385425e+00
1.087516e+00
7.659946e-01
4.332689e-01
1.032688e-01
-2.094017e-01
-4.904284e-01
-7.267906e-01
-9.077154e-01
-1.025492e+00
-1.076063e+00
-1.059327e+00
-9.791386e-01
-8.429811e-01
-6.613804e-01
-4.470941e-01
-2.141622e-01
2.310552e-02
2.511268e-01
4.579579e-01
6.340570e-01
7.728511e-01
8.710724e-01
9.288404e-01
9.494885e-01
9.391461e-01
9.061136e-01
8.600864e-01
8.112983e-01
7.696643e-01
7.439984e-01
7.413717e-01
7.666529e-01
8.222553e-01
9.080849e-01
1.021669e+00
1.158433e+00
1.312077e+00
1.475029e+00
1.638917e+00
1.795047e+00
1.934859e+00
2.050346e+00
2.134419e+00
2.181224e+00
2.186408e+00
2.147330e+00
2.063227e+00
1.935334e+00
1.766948e+00
1.563415e+00
1.332035e+00
1.081841e+00
8.232683e-01
5.676905e-01
3.268548e-01
1.122328e-01
-6.566548e-02
-1.979637e-01
-2.780169e-01
-3.018757e-01
-2.685654e-01
-1.801488e-01
-4.156482e-02
1.397398e-01
3.543462e-01
5.915122e-01
8.398752e-01
1.088151e+00
1.325778e+00
1.543459e+00
1.733575e+00
1.890442e+00
2.010409e+00
2.091798e+00
2.134719e+00
2.140780e+00
2.112756e+00
2.054241e+00
1.969327e+00
1.862327e+00
1.737564e+00
1.599214e+00
1.451200e+00
1.297137e+00
1.140304e+00
9.836388e-01
8.297425e-01
6.808969e-01
5.390882e-01
4.060413e-01
2.832646e-01
1.721005e-01
7.377418e-02
-1.057564e-02
-7.989721e-02
-1.332691e-01
-1.699861e-01
-1.896753e-01
-1.924186e-01
-1.788552e-01
-1.502386e-01
-1.084357e-01
-5.586959e-02
4.582709e-03
6.971512e-02
1.361215e-01
2.003135e-01
2.588207e-01
3.082774e-01
3.454994e-01
3.675597e-01
3.718623e-01
3.562123e-01
3.188756e-01
2.586253e-01
1.747790e-01
6.723440e-02
-6.348603e-02
-2.161764e-01
-3.888779e-01
-5.788140e-01
-7.823539e-01
-9.950308e-01
-1.211635e+00
-1.426393e+00
-1.633220e+00
-1.826023e+00
-1.999023e+00
-2.147045e+00
-2.265763e+00
-2.351855e+00
-2.403087e+00
-2.418318e+00
-2.397447e+00
-2.341322e+00
-2.251619e+00
-2.130703e+00
-1.981465e+00
-1.807145e+00
-1.611139e+00
-1.396832e+00
-1.167464e+00
-9.260795e-01
-6.755710e-01
-4.188188e-01
-1.589027e-01
1.006640e-01
3.557355e-01
6.014255e-01
8.321252e-01
1.041661e+00
1.223577e+00
1.371501e+00
1.479564e+00
1.542814e+00
1.557610e+00
1.521962e+00
1.435819e+00
1.301292e+00
1.122797e+00
9.071067e-01
6.632677e-01
4.023630e-01
1.370981e-01
-1.187969e-01
-3.513191e-01
-5.470504e-01
-6.940425e-01
-7.826426e-01
-8.061741e-01
-7.614010e-01
-6.487346e-01
-4.721749e-01
-2.390070e-01
4.069887e-02
3.547253e-01
6.894203e-01
1.030429e+00
1.363396e+00
1.674609e+00
1.951556e+00
2.183380e+00
2.361228e+00
2.478477e+00
2.530842e+00
2.516365e+00
2.435301e+00
2.289901e+00
2.084135e+00
1.823362e+00
1.513978e+00
1.163069e+00
7.780882e-01
3.665744e-01
-6.404953e-02
-5.065969e-01
-9.541418e-01
-1.399959e+00
-1.837408e+00
-2.259799e+00
-2.660294e+00
-3.031887e+00
-3.367483e+00
-3.660100e+00
-3.903165e+00
-4.090881e+00
-4.218612e+00
-4.283240e+00
-4.283460e+00
-4.219970e+00
-4.095551e+00
-3.915014e+00
-3.685038e+00
-3.413898e+00
-3.111102e+00
-2.786976e+00
-2.452198e+00
-2.117339e+00
-1.792404e+00
-1.486415e+00
-1.207047e+00
-9.603521e-01
-7.505758e-01
-5.800993e-01
-4.494978e-01
-3.577075e-01
-3.022748e-01
-2.796535e-01
-2.855106e-01
-3.150119e-01
-3.630630e-01
-4.245003e-01
-4.942396e-01
-5.673954e-01
-6.393911e-01
-7.060708e-01
-7.638130e-01
-8.096395e-01
-8.413011e-01
-8.573224e-01
-8.569897e-01
-8.402783e-01
-8.077279e-01
-7.602889e-01
-6.991696e-01
-6.257143e-01
-5.413379e-01
-4.475230e-01
-3.458748e-01
-2.382079e-01
-1.266361e-01
-1.363021e-02
9.798073e-02
2.050820e-01
3.044219e-01
3.928247e-01
4.674471e-01
5.260434e-01
5.672079e-01
5.905599e-01
5.968425e-01
5.879217e-01
5.666811e-01
5.368251e-01
5.026167e-01
4.685792e-01
4.391932e-01
4.186149e-01
4.104318e-01
4.174669e-01
4.416330e-01
4.838388e-01
5.439439e-01
6.207588e-01
7.120881e-01
8.148134e-01
9.250155e-01
1.038142e+00
1.149229e+00
1.253175e+00
1.345083e+00
1.420629e+00
1.476439e+00
1.510415e+00
1.521952e+00
1.512005e+00
1.482986e+00
1.438492e+00
1.382902e+00
1.320903e+00
1.257003e+00
1.195110e+00
1.138214e+00
1.088225e+00
1.045959e+00
1.011278e+00
9.833328e-01
9.608692e-01
9.425351e-01
9.271427e-01
9.138387e-01
9.021624e-01
8.919894e-01
8.833840e-01
8.763969e-01
8.708533e-01
8.661719e-01
8.612479e-01
8.544189e-01
8.435206e-01
8.260270e-01
7.992626e-01
7.606601e-01
7.080365e-01
6.398484e-01
5.553944e-01
4.549326e-01
3.397025e-01
2.118509e-01
7.428742e-02
-6.950017e-02
-2.156304e-01
-3.599847e-01
-4.983196e-01
-6.263374e-01
-7.397349e-01
-8.342564e-01
-9.057815e-01
-9.504693e-01
-9.649709e-01
-9.467040e-01
-8.941666e-01
-8.072541e-01
-6.875271e-01
-5.383833e-01
-3.650861e-01
-1.746238e-01
2.460501e-02
2.232613e-01
4.116463e-01
5.803352e-01
7.207998e-01
8.259608e-01
8.906231e-01
9.117634e-01
8.886583e-01
8.228504e-01
7.179671e-01
5.794132e-01
4.139718e-01
2.293503e-01
3.371668e-02
-1.647377e-01
-3.581783e-01
-5.394328e-01
-7.022146e-01
-8.412694e-01
-9.524524e-01
-1.032753e+00
-1.080279e+00
-1.094218e+00
-1.074787e+00
-1.023185e+00
-9.415476e-01
-8.329079e-01
-7.011548e-01
-5.509659e-01
-3.876987e-01
-2.172191e-01
-4.565560e-02
1.209161e-01
2.768420e-01
4.172825e-01
5.385875e-01
6.386128e-01
7.169324e-01
7.749139e-01
8.156344e-01
8.436356e-01
8.645340e-01
8.845230e-01
9.098127e-01
9.460605e-01
9.978400e-01
1.068188e+00
1.158255e+00
1.267080e+00
1.391494e+00
1.526173e+00
1.663831e+00
1.795571e+00
1.911386e+00
2.000789e+00
2.053540e+00
2.060421e+00
2.014001e+00
1.909313e+00
1.744399e+00
1.520651e+00
1.242927e+00
9.194192e-01
5.612666e-01
1.819551e-01
-2.034667e-01
-5.792911e-01
-9.301100e-01
-1.241761e+00
-1.502196e+00
-1.702215e+00
-1.836009e+00
-1.901479e+00
-1.900290e+00
-1.837646e+00
-1.721794e+00
-1.563277e+00
-1.374005e+00
-1.166214e+00
-9.514182e-01
-7.394616e-01
-5.377783e-01
-3.509287e-01
-1.804653e-01
-2.512665e-02
1.186781e-01
2.561672e-01
3.933610e-01
5.362358e-01
6.899491e-01
8.582136e-01
1.042863e+00
1.243630e+00
1.458126e+00
1.681998e+00
1.909226e+00
2.132522e+00
2.343794e+00
2.534641e+00
2.696862e+00
2.822949e+00
2.906542e+00
2.942842e+00
2.928922e+00
2.863949e+00
2.749261e+00
2.588319e+00
2.386527e+00
2.150948e+00
1.889942e+00
1.612772e+00
1.329200e+00
1.049113e+00
7.822007e-01
5.376849e-01
3.241240e-01
1.492740e-01
1.999209e-02
-5.783852e-02
-7.939450e-02
-4.103143e-02
5.954753e-02
2.230738e-01
4.484638e-01
7.325732e-01
1.069999e+00
1.452982e+00
1.871454e+00
2.313254e+00
2.764522e+00
3.210246e+00
3.634915e+00
4.023225e+00
4.360785e+00
4.634778e+00
4.834557e+00
4.952148e+00
4.982671e+00
4.924658e+00
4.780254e+00
4.555280e+00
4.259119e+00
3.904411e+00
3.506542e+00
3.082934e+00
2.652179e+00
2.233047e+00
1.843463e+00
1.499506e+00
1.214528e+00
9.984505e-01
8.572835e-01
7.929074e-01
8.031132e-01
8.818909e-01
1.019930e+00
1.205289e+00
1.424164e+00
1.661701e+00
1.902790e+00
2.132779e+00
2.338095e+00
2.506746e+00
2.628728e+00
2.696335e+00
2.704406e+00
2.650492e+00
2.534957e+00
2.360962e+00
2.134330e+00
1.863272e+00
1.557960e+00
1.229986e+00
8.917204e-01
5.556376e-01
2.336576e-01
-6.344971e-02
-3.265489e-01
-5.484862e-01
-7.242844e-01
-8.511861e-01
-9.285570e-01
-9.576725e-01
-9.414150e-01
-8.839146e-01
-7.901627e-01
-6.656310e-01
-5.159211e-01
-3.464718e-01
-1.623433e-01
3.191299e-02
2.322976e-01
4.353344e-01
6.379903e-01
8.375707e-01
1.031617e+00
1.217822e+00
1.393978e+00
1.557946e+00
1.707653e+00
1.841089e+00
1.956314e+00
2.051454e+00
2.124702e+00
2.174325e+00
2.198704e+00
2.196399e+00
2.166274e+00
2.107663e+00
2.020576e+00
1.905930e+00
1.765767e+00
1.603429e+00
1.423657e+00
1.232562e+00
1.037460e+00
8.465377e-01
6.683766e-01
5.113707e-01
3.830906e-01
2.896695e-01
2.352760e-01
2.217331e-01
2.483196e-01
3.117734e-01
4.064928e-01
5.249166e-01
6.580491e-01
7.960827e-01
9.290652e-01
1.047556e+00
1.143214e+00
1.209276e+00
1.240880e+00
1.235226e+00
1.191566e+00
1.111049e+00
9.964610e-01
8.519002e-01
6.824453e-01
4.938470e-01
2.922763e-01
8.413846e-02
-1.240456e-01
-3.257039e-01
-5.142434e-01
-6.830692e-01
-8.256173e-01
-9.354218e-01
-1.006234e+00
-1.032203e+00
-1.008123e+00
-9.297290e-01
-7.940403e-01
-5.996998e-01
-3.472950e-01
-3.961556e-02
3.181830e-01
7.185363e-01
1.151565e+00
1.605317e+00
2.066154e+00
2.519271e+00
2.949334e+00
3.341191e+00
3.680629e+00
3.955118e+00
4.154495e+00
4.271538e+00
4.302392e+00
4.246819e+00
4.108251e+00
3.893658e+00
3.613225e+00
3.279868e+00
2.908600e+00
2.515794e+00
2.118355e+00
1.732876e+00
1.374796e+00
1.057634e+00
7.923279e-01
5.867392e-01
4.453350e-01
3.690842e-01
3.555643e-01
3.992673e-01
4.920774e-01
6.238759e-01
7.832288e-01
9.581076e-01
1.136600e+00
1.307570e+00
1.461233e+00
1.589616e+00
1.686865e+00
1.749400e+00
1.775891e+00
1.767071e+00
1.725417e+00
1.654722e+00
1.559623e+00
1.445114e+00
1.316120e+00
1.177145e+00
1.032036e+00
8.838667e-01
7.349367e-01
5.868648e-01
4.407553e-01
2.974089e-01
1.575522e-01
2.206535e-02
-1.078072e-01
-2.302781e-01
-3.428845e-01
-4.424202e-01
-5.249544e-01
-5.859595e-01
-6.205660e-01
-6.239441e-01
-5.917914e-01
-5.208821e-01
-4.096117e-01
-2.584685e-01
-7.036180e-02
1.492432e-01
3.924131e-01
6.490590e-01
9.074511e-01
1.154892e+00
1.378486e+00
1.565941e+00
1.706326e+00
1.790728e+00
1.812761e+00
1.768905e+00
1.658677e+00
1.484642e+00
1.252299e+00
9.698616e-01
6.479515e-01
2.992219e-01
-6.209674e-02
-4.207252e-01
-7.609440e-01
-1.067276e+00
-1.325221e+00
-1.522022e+00
-1.647396e+00
-1.694191e+00
-1.658902e+00
-1.541988e+00
-1.347949e+00
-1.085149e+00
-7.653811e-01
-4.032039e-01
-1.510154e-02
3.814672e-01
7.690544e-01
1.131173e+00
1.453149e+00
1.722842e+00
1.931188e+00
2.072577e+00
2.145023e+00
2.150148e+00
2.092962e+00
1.981453e+00
1.825998e+00
1.638652e+00
1.432358e+00
1.220146e+00
1.014393e+00
8.261799e-01
6.647915e-01
5.373553e-01
4.486223e-01
4.008724e-01
3.939362e-01
4.253220e-01
4.904448e-01
5.829460e-01
6.950863e-01
8.181856e-01
9.430767e-01
1.060543e+00
1.161719e+00
1.238448e+00
1.283596e+00
1.291340e+00
1.257427e+00
1.179404e+00
1.056790e+00
8.911635e-01
6.861411e-01
4.472300e-01
1.815702e-01
-1.024055e-01
-3.953527e-01
-6.873957e-01
-9.684803e-01
-1.228685e+00
-1.458497e+00
-1.649064e+00
-1.792445e+00
-1.881861e+00
-1.911970e+00
-1.879154e+00
-1.781804e+00
-1.620590e+00
-1.398680e+00
-1.121871e+00
-7.985987e-01
-4.397973e-01
-5.858305e-02
3.302529e-01
7.109333e-01
1.067537e+00
1.384934e+00
1.649730e+00
1.851124e+00
1.981581e+00
2.037256e+00
2.018128e+00
1.927852e+00
1.773363e+00
1.564310e+00
1.312369e+00
1.030527e+00
7.323678e-01
4.314118e-01
1.405241e-01
-1.285842e-01
-3.657556e-01
-5.626744e-01
-7.130458e-01
-8.126656e-01
-8.593945e-01
-8.530505e-01
-7.952414e-01
-6.891604e-01
-5.393656e-01
-3.515668e-01
-1.324291e-01
1.106032e-01
3.694719e-01
6.356807e-01
9.004999e-01
1.155215e+00
1.391420e+00
1.601343e+00
1.778184e+00
1.916423e+00
2.012102e+00
2.063026e+00
2.068911e+00
2.031440e+00
1.954238e+00
1.842767e+00
1.704114e+00
1.546696e+00
1.379856e+00
1.213384e+00
1.056962e+00
9.195866e-01
8.089845e-01
7.310968e-01
6.896606e-01
6.859403e-01
7.186375e-01
7.839897e-01
8.760511e-01
9.871244e-01
1.108303e+00
1.230074e+00
1.342923e+00
1.437915e+00
1.507190e+00
1.544361e+00
1.544801e+00
1.505803e+00
1.426613e+00
1.308373e+00
1.153968e+00
9.678180e-01
7.556332e-01
5.241403e-01
2.807994e-01
3.350633e-02
-2.097161e-01
-4.410333e-01
-6.531108e-01
-8.394066e-01
-9.944239e-01
-1.113905e+00
-1.194957e+00
-1.236095e+00
-1.237216e+00
-1.199498e+00
-1.125253e+00
-1.017732e+00
-8.809072e-01
-7.192478e-01
-5.375026e-01
-3.405185e-01
-1.331102e-01
8.000270e-02
2.941868e-01
5.048286e-01
7.072379e-01
8.965619e-01
1.067753e+00
1.215630e+00
1.335041e+00
1.421150e+00
1.469801e+00
1.477947e+00
1.444074e+00
1.368577e+00
1.254024e+00
1.105271e+00
9.293687e-01
7.352776e-01
5.333777e-01
3.348205e-01
1.507779e-01
-8.342544e-03
-1.336401e-01
-2.183523e-01
-2.583191e-01
-2.522449e-01
-2.017391e-01
-1.111431e-01
1.283834e-02
1.616634e-01
3.255927e-01
4.943891e-01
6.580230e-01
8.073311e-01
9.345802e-01
1.033899e+00
1.101547e+00
1.136020e+00
1.137975e+00
1.110015e+00
1.056336e+00
9.823037e-01
8.939632e-01
7.975599e-01
6.990848e-01
6.038922e-01
5.164140e-01
4.399881e-01
3.768078e-01
3.279857e-01
2.937121e-01
2.734816e-01
2.663526e-01
2.712040e-01
2.869546e-01
3.127203e-01
3.478930e-01
3.921384e-01
4.453240e-01
5.073974e-01
5.782433e-01
6.575481e-01
7.446982e-01
8.387286e-01
9.383232e-01
1.041858e+00
1.147465e+00
1.253095e+00
1.356557e+00
1.455531e+00
1.547552e+00
1.629988e+00
1.700025e+00
1.754698e+00
1.790970e+00
1.805879e+00
1.796739e+00
1.761383e+00
1.698438e+00
1.607586e+00
1.489797e+00
1.347503e+00
1.184665e+00
1.006738e+00
8.204927e-01
6.336995e-01
4.546967e-01
2.918635e-01
1.530452e-01
4.498014e-02
-2.721972e-02
-6.048931e-02
-5.409177e-02
-9.734538e-03
6.849241e-02
1.743529e-01
2.998571e-01
4.357771e-01
5.722432e-01
6.993729e-01
8.078837e-01
8.896466e-01
9.381454e-01
9.488164e-01
9.192563e-01
8.492966e-01
7.409538e-01
5.982732e-01
4.270888e-01
2.347251e-01
2.966170e-02
-1.788225e-01
-3.810135e-01
-5.671294e-01
-7.276838e-01
-8.538408e-01
-9.377519e-01
-9.728717e-01
-9.542418e-01
-8.787405e-01
-7.452900e-01
-5.550117e-01
-3.113174e-01
-1.991786e-02
3.112678e-01
6.723166e-01
1.051626e+00
1.436350e+00
1.812938e+00
2.167726e+00
2.487567e+00
2.760443e+00
2.976023e+00
3.126157e+00
3.205261e+00
3.210597e+00
3.142429e+00
3.004031e+00
2.801558e+00
2.543773e+00
2.241637e+00
1.907806e+00
1.556056e+00
1.200679e+00
8.558795e-01
5.351993e-01
2.509916e-01
1.394975e-02
-1.673015e-01
-2.865479e-01
-3.402514e-01
-3.277258e-01
-2.512017e-01
-1.157611e-01
7.087252e-02
2.986936e-01
5.559088e-01
8.295384e-01
1.106084e+00
1.372216e+00
1.615427e+00
1.824628e+00
1.990638e+00
2.106574e+00
2.168106e+00
2.173596e+00
2.124112e+00
2.023312e+00
1.877224e+00
1.693910e+00
1.483055e+00
1.255476e+00
1.022605e+00
7.959360e-01
5.864914e-01
4.043181e-01
2.580426e-01
1.545038e-01
9.847847e-02
9.250230e-02
1.367890e-01
2.292405e-01
3.655429e-01
5.393437e-01
7.425056e-01
9.654343e-01
1.197473e+00
1.427356e+00
1.643700e+00
1.835525e+00
1.992763e+00
2.106747e+00
2.170631e+00
2.179738e+00
2.131786e+00
2.026986e+00
1.867999e+00
1.659744e+00
1.409074e+00
1.124361e+00
8.150188e-01
4.910140e-01
1.624179e-01
-1.609797e-01
-4.699754e-01
-7.561780e-01
-1.012173e+00
-1.231646e+00
-1.409499e+00
-1.541957e+00
-1.626692e+00
-1.662937e+00
-1.651590e+00
-1.595270e+00
-1.498316e+00
-1.366698e+00
-1.207834e+00
-1.030301e+00
-8.434498e-01
-6.569287e-01
-4.801448e-01
-3.217000e-01
-1.888424e-01
-8.698562e-02
-1.934112e-02
1.329816e-02
1.260047e-02
-1.744159e-02
-7.081629e-02
-1.399425e-01
-2.162299e-01
-2.907092e-01
-3.546866e-01
-4.003734e-01
-4.214381e-01
-4.134333e-01
-3.740584e-01
-3.032333e-01
-2.029843e-01
-7.715949e-02
6.898331e-02
2.292664e-01
3.971031e-01
5.659834e-01
7.298959e-01
8.836657e-01
1.023193e+00
1.145588e+00
1.249195e+00
1.333511e+00
1.398982e+00
1.446719e+00
1.478134e+00
1.494558e+00
1.496906e+00
1.485430e+00
1.459632e+00
1.418350e+00
1.360011e+00
1.283027e+00
1.186257e+00
1.069459e+00
9.336666e-01
7.814025e-01
6.167121e-01
4.450045e-01
2.727302e-01
1.069494e-01
-4.514592e-02
-1.766913e-01
-2.815433e-01
-3.545795e-01
-3.919037e-01
-3.909751e-01
-3.506882e-01
-2.714301e-01
-1.551254e-01
-5.262358e-03
1.731239e-01
3.735401e-01
5.882205e-01
8.084168e-01
1.024781e+00
1.227809e+00
1.408318e+00
1.557904e+00
1.669360e+00
1.737026e+00
1.757047e+00
1.727531e+00
1.648612e+00
1.522406e+00
1.352886e+00
1.145676e+00
9.077879e-01
6.473187e-01
3.731118e-01
9.440305e-02
-1.795446e-01
-4.398085e-01
-6.781617e-01
-8.874048e-01
-1.061655e+00
-1.196580e+00
-1.289548e+00
-1.339706e+00
-1.347958e+00
-1.316857e+00
-1.250424e+00
-1.153898e+00
-1.033436e+00
-8.957682e-01
-7.478429e-01
-5.964444e-01
-4.478246e-01
-3.073537e-01
-1.792131e-01
-6.614999e-02
3.068661e-02
1.118084e-01
1.793348e-01
2.368135e-01
2.889117e-01
3.409862e-01
3.985514e-01
4.666832e-01
5.494077e-01
6.491349e-01
7.662016e-01
8.985858e-01
1.041838e+00
1.189258e+00
1.332317e+00
1.461289e+00
1.566038e+00
1.636874e+00
1.665410e+00
1.645317e+00
1.572932e+00
1.447660e+00
1.272159e+00
1.052292e+00
7.968728e-01
5.172267e-01
2.265860e-01
-6.063817e-02
-3.296783e-01
-5.662806e-01
-7.575741e-01
-8.928818e-01
-9.644173e-01
-9.678121e-01
-9.024294e-01
-7.714340e-01
-5.816055e-01
-3.429001e-01
-6.778947e-02
2.295796e-01
5.343389e-01
8.318871e-01
1.108830e+00
1.353789e+00
1.558023e+00
1.715809e+00
1.824588e+00
1.884879e+00
1.899987e+00
1.875554e+00
1.818986e+00
1.738818e+00
1.644041e+00
1.543461e+00
1.445105e+00
1.355725e+00
1.280417e+00
1.222382e+00
1.182842e+00
1.161114e+00
1.154839e+00
1.160337e+00
1.173044e+00
1.188000e+00
1.200313e+00
1.205574e+00
1.200170e+00
1.181490e+00
1.148001e+00
1.099233e+00
1.035675e+00
9.586210e-01
8.699907e-01
7.721500e-01
6.677396e-01
5.595303e-01
4.503090e-01
3.428027e-01
2.396373e-01
1.433270e-01
5.627995e-02
-1.920001e-02
-8.093623e-02
-1.269470e-01
-1.555650e-01
-1.656025e-01
-1.565387e-01
-1.286969e-01
-8.337476e-02
-2.289845e-02
4.942040e-02
1.294282e-01
2.123652e-01
2.931718e-01
3.668398e-01
4.287773e-01
4.751608e-01
5.032485e-01
5.116307e-01
5.003974e-01
4.712043e-01
4.272263e-01
3.729940e-01
3.141216e-01
2.569418e-01
2.080742e-01
1.739609e-01
1.604025e-01
1.721301e-01
2.124412e-01
2.829211e-01
3.832672e-01
5.112277e-01
6.626639e-01
8.317431e-01
1.011264e+00
1.193106e+00
1.368791e+00
1.530113e+00
1.669794e+00
1.782106e+00
1.863376e+00
1.912332e+00
1.930229e+00
1.920740e+00
1.889612e+00
1.844122e+00
1.792380e+00
1.742541e+00
1.702017e+00
1.676738e+00
1.670555e+00
1.684810e+00
1.718153e+00
1.766587e+00
1.823782e+00
1.881613e+00
1.930892e+00
1.962226e+00
1.966910e+00
1.937767e+00
1.869850e+00
1.760937e+00
1.611779e+00
1.426085e+00
1.210270e+00
9.730126e-01
7.246691e-01
4.766145e-01
2.405565e-01
2.786210e-02
-1.510767e-01
-2.874171e-01
-3.743589e-01
-4.075335e-01
-3.852640e-01
-3.086756e-01
-1.816428e-01
-1.057439e-02
1.959468e-01
4.276430e-01
6.731020e-01
9.203813e-01
1.157621e+00
1.373633e+00
1.558436e+00
1.703718e+00
1.803188e+00
1.852821e+00
1.850972e+00
1.798361e+00
1.697953e+00
1.554735e+00
1.375424e+00
1.168110e+00
9.418730e-01
7.063657e-01
4.713847e-01
2.464451e-01
4.037461e-02
-1.390455e-01
-2.853684e-01
-3.936782e-01
-4.606847e-01
-4.847194e-01
-4.656479e-01
-4.047230e-01
-3.044035e-01
-1.681623e-01
-3.026203e-04
1.942090e-01
4.098901e-01
6.408742e-01
8.810325e-01
1.124090e+00
1.363745e+00
1.593782e+00
1.808189e+00
2.001263e+00
2.167709e+00
2.302730e+00
2.402104e+00
2.462273e+00
2.480430e+00
2.454631e+00
2.383921e+00
2.268472e+00
2.109721e+00
1.910504e+00
1.675148e+00
1.409521e+00
1.120998e+00
8.183483e-01
5.115092e-01
2.112446e-01
-7.130310e-02
-3.251545e-01
-5.400905e-01
-7.072562e-01
-8.197179e-01
-8.729214e-01
-8.650132e-01
-7.969993e-01
-6.727370e-01
-4.987688e-01
-2.840149e-01
-3.934888e-02
2.229230e-01
4.896563e-01
7.475161e-01
9.836502e-01
1.186356e+00
1.345705e+00
1.454079e+00
1.506582e+00
1.501300e+00
1.439377e+00
1.324899e+00
1.164617e+00
9.674926e-01
7.441473e-01
5.062187e-01
2.656973e-01
3.427351e-02
-1.772672e-01
-3.595793e-01
-5.052096e-01
-6.089579e-01
-6.681385e-01
-6.827277e-01
-6.553813e-01
-5.913016e-01
-4.979434e-01
-3.845597e-01
-2.616093e-01
-1.400663e-01
-3.068769e-02
5.669816e-02
1.138257e-01
1.344999e-01
1.149437e-01
5.396539e-02
-4.705932e-02
-1.843837e-01
-3.522415e-01
-5.433199e-01
-7.493062e-01
-9.614551e-01
-1.171122e+00
-1.370218e+00
-1.551544e+00
-1.709012e+00
-1.837730e+00
-1.934000e+00
-1.995232e+00
-2.019827e+00
-2.007060e+00
-1.956973e+00
-1.870322e+00
-1.748565e+00
-1.593904e+00
-1.409360e+00
-1.198857e+00
-9.672983e-01
-7.205911e-01
-4.656128e-01
-2.100921e-01
3.759364e-02
2.687001e-01
4.744574e-01
6.464470e-01
7.769846e-01
8.594826e-01
8.887702e-01
8.613549e-01
7.756187e-01
6.319490e-01
4.328081e-01
1.827486e-01
-1.116194e-01
-4.417085e-01
-7.970866e-01
-1.165675e+00
-1.534032e+00
-1.887729e+00
-2.211856e+00
-2.491634e+00
-2.713139e+00
-2.864104e+00
-2.934736e+00
-2.918491e+00
-2.812728e+00
-2.619163e+00
-2.344067e+00
-1.998159e+00
-1.596170e+00
-1.156109e+00
-6.982570e-01
-2.439586e-01
1.856818e-01
5.711184e-01
8.955777e-01
1.146077e+00
1.314167e+00
1.396337e+00
1.394068e+00
1.313527e+00
1.164948e+00
9.617490e-01
7.194941e-01
4.547672e-01
1.840732e-01
-7.716256e-02
-3.154293e-01
-5.197647e-01
-6.821713e-01
-7.978207e-01
-8.650607e-01
-8.852447e-01
-8.624036e-01
-8.027813e-01
-7.142587e-01
-6.057013e-01
-4.862729e-01
-3.647697e-01
-2.490290e-01
-1.454657e-01
-5.877202e-02
8.204069e-03
5.440881e-02
8.039163e-02
8.801774e-02
8.013714e-02
6.026192e-02
3.229402e-02
3.291684e-04
-3.145843e-02
-5.886676e-02
-7.768407e-02
-8.371447e-02
-7.284862e-02
-4.120532e-02
1.464962e-02
9.742140e-02
2.087741e-01
3.490325e-01
5.169464e-01
7.095587e-01
9.222075e-01
1.148673e+00
1.381458e+00
1.612181e+00
1.832037e+00
2.032283e+00
2.204707e+00
2.342056e+00
2.438389e+00
2.489349e+00
2.492358e+00
2.446741e+00
2.353759e+00
2.216587e+00
2.040191e+00
1.831131e+00
1.597263e+00
1.347363e+00
1.090682e+00
8.364699e-01
5.934998e-01
3.696425e-01
1.715160e-01
4.243899e-03
-1.286688e-01
-2.253440e-01
-2.854384e-01
-3.099749e-01
-3.011262e-01
-2.619779e-01
-1.962945e-01
-1.082988e-01
-2.467740e-03
1.166653e-01
2.447096e-01
3.776241e-01
5.119252e-01
6.448776e-01
7.746396e-01
9.003321e-01
1.022004e+00
1.140486e+00
1.257125e+00
1.373443e+00
1.490736e+00
1.609683e+00
1.730008e+00
1.850264e+00
1.967752e+00
2.078628e+00
2.178158e+00
2.261122e+00
2.322307e+00
2.357018e+00
2.361566e+00
2.333660e+00
2.272660e+00
2.179694e+00
2.057622e+00
1.910860e+00
1.745113e+00
1.567026e+00
1.383788e+00
1.202730e+00
1.030931e+00
8.748653e-01
7.401185e-01
6.311830e-01
5.513452e-01
5.026566e-01
4.859726e-01
5.010381e-01
5.465945e-01
6.204883e-01
7.197702e-01
8.407817e-01
9.792346e-01
1.130296e+00
1.288695e+00
1.448856e+00
1.605082e+00
1.751773e+00
1.883674e+00
1.996149e+00
2.085439e+00
2.148896e+00
2.185148e+00
2.194199e+00
2.177409e+00
2.137389e+00
2.077770e+00
2.002894e+00
1.917444e+00
1.826044e+00
1.732887e+00
1.641425e+00
1.554153e+00
1.472516e+00
1.396919e+00
1.326849e+00
1.261055e+00
1.197776e+00
1.134968e+00
1.070518e+00
1.002421e+00
9.289156e-01
8.485868e-01
7.604376e-01
6.639458e-01
5.591150e-01
4.465304e-01
3.274234e-01
2.037478e-01
7.825747e-02
-4.542674e-02
-1.627841e-01
-2.684203e-01
-3.561788e-01
-4.193595e-01
-4.510528e-01
-4.445849e-01
-3.940467e-01
-2.948683e-01
-1.443819e-01
5.768099e-02
3.088180e-01
6.035568e-01
9.334678e-01
1.287409e+00
1.652002e+00
2.012320e+00
2.352739e+00
2.657890e+00
2.913633e+00
3.107958e+00
3.231751e+00
3.279333e+00
3.248753e+00
3.141799e+00
2.963748e+00
2.722883e+00
2.429831e+00
2.096772e+00
1.736603e+00
1.362118e+00
9.852657e-01
6.165642e-01
2.646909e-01
-6.371167e-02
-3.640236e-01
-6.334542e-01
-8.707110e-01
-1.075588e+00
-1.248539e+00
-1.390289e+00
-1.501536e+00
-1.582774e+00
-1.634245e+00
-1.656020e+00
-1.648186e+00
-1.611114e+00
-1.545736e+00
-1.453814e+00
-1.338117e+00
-1.202485e+00
-1.051753e+00
-8.915300e-01
-7.278552e-01
-5.667745e-01
-4.138822e-01
-2.738862e-01
-1.502454e-01
-4.491948e-02
4.174025e-02
1.109474e-01
1.652862e-01
2.083888e-01
2.445222e-01
2.781368e-01
3.134360e-01
3.540182e-01
4.026302e-01
4.610498e-01
5.300914e-01
6.097147e-01
6.992034e-01
7.973796e-01
9.028236e-01
1.014073e+00
1.129779e+00
1.248817e+00
1.370319e+00
1.493645e+00
1.618284e+00
1.743695e+00
1.869126e+00
1.993427e+00
2.114904e+00
2.231235e+00
2.339474e+00
2.436130e+00
2.517331e+00
2.579038e+00
2.617294e+00
2.628491e+00
2.609639e+00
2.558621e+00
2.474426e+00
2.357343e+00
2.209095e+00
2.032901e+00
1.833422e+00
1.616601e+00
1.389364e+00
1.159201e+00
9.336528e-01
7.197463e-01
5.234428e-01
3.491694e-01
1.994938e-01
7.499340e-02
-2.565992e-02
-1.054017e-01
-1.683008e-01
-2.189707e-01
-2.619455e-01
-3.011091e-01
-3.392555e-01
-3.778430e-01
-4.169700e-01
-4.555655e-01
-4.917487e-01
-5.232870e-01
-5.480665e-01
-5.644971e-01
-5.717899e-01
-5.700794e-01
-5.603949e-01
-5.445142e-01
-5.247551e-01
-5.037595e-01
-4.843139e-01
-4.692257e-01
-4.612456e-01
-4.630060e-01
-4.769344e-01
-5.051120e-01
-5.490692e-01
-6.095410e-01
-6.862251e-01
-7.776017e-01
-8.808619e-01
-9.919761e-01
-1.105904e+00
-1.216920e+00
-1.319014e+00
-1.406309e+00
-1.473441e+00
-1.515878e+00
-1.530129e+00
-1.513869e+00
-1.465975e+00
-1.386491e+00
-1.276560e+00
-1.138323e+00
-9.747865e-01
-7.896743e-01
-5.872396e-01
-3.720405e-01
-1.486829e-01
7.845833e-02
3.055118e-01
5.293446e-01
7.477212e-01
9.593548e-01
1.163831e+00
1.361398e+00
1.552649e+00
1.738133e+00
1.917949e+00
2.091400e+00
2.256741e+00
2.411095e+00
2.550521e+00
2.670267e+00
2.765161e+00
2.830116e+00
2.860700e+00
2.853704e+00
2.807668e+00
2.723287e+00
2.603655e+00
2.454311e+00
2.283044e+00
2.099477e+00
1.914435e+00
1.739165e+00
1.584470e+00
1.459847e+00
1.372739e+00
1.327955e+00
1.327350e+00
1.369768e+00
1.451265e+00
1.565555e+00
1.704631e+00
1.859470e+00
2.020744e+00
2.179456e+00
2.327457e+00
2.457814e+00
2.565026e+00
2.645132e+00
2.695715e+00
2.715867e+00
2.706118e+00
2.668341e+00
2.605640e+00
2.522191e+00
2.423017e+00
2.313688e+00
2.199926e+00
2.087130e+00
1.979857e+00
1.881297e+00
1.792809e+00
1.713588e+00
1.640520e+00
1.568262e+00
1.489577e+00
1.395908e+00
1.278149e+00
1.127551e+00
9.366822e-01
7.003358e-01
4.163185e-01
8.602355e-02
-2.852611e-01
-6.883470e-01
-1.110451e+00
-1.535790e+00
-1.946435e+00
-2.323342e+00
-2.647508e+00
-2.901164e+00
-3.068922e+00
-3.138811e+00
-3.103132e+00
-2.959072e+00
-2.709024e+00
-2.360591e+00
-1.926247e+00
-1.422666e+00
-8.697699e-01
-2.895493e-01
2.952424e-01
8.624176e-01
1.391599e+00
1.865288e+00
2.269682e+00
2.595202e+00
2.836707e+00
2.993408e+00
3.068517e+00
3.068676e+00
3.003228e+00
2.883412e+00
2.721528e+00
2.530144e+00
2.321386e+00
2.106317e+00
1.894452e+00
1.693382e+00
1.508534e+00
1.343060e+00
1.197860e+00
1.071739e+00
9.616842e-01
8.632625e-01
7.711002e-01
6.794258e-01
5.826341e-01
4.758332e-01
3.553345e-01
2.190493e-01
6.676517e-02
-9.971579e-02
-2.765815e-01
-4.581531e-01
-6.371538e-01
-8.050843e-01
-9.526831e-01
-1.070448e+00
-1.149204e+00
-1.180686e+00
-1.158143e+00
-1.076905e+00
-9.349122e-01
-7.331395e-01
-4.758884e-01
-1.708893e-01
1.708205e-01
5.352690e-01
9.061766e-01
1.265816e+00
1.596058e+00
1.879521e+00
2.100738e+00
2.247243e+00
2.310462e+00
2.286349e+00
2.175706e+00
1.984149e+00
1.721744e+00
1.402336e+00
1.042635e+00
6.611341e-01
2.769343e-01
-9.143196e-02
-4.271020e-01
-7.158343e-01
-9.467462e-01
-1.112789e+00
-1.210935e+00
-1.242070e+00
-1.210620e+00
-1.123971e+00
-9.917335e-01
-8.249533e-01
-6.353234e-01
-4.344667e-01
-2.333251e-01
-4.167199e-02
1.322498e-01
2.819774e-01
4.029755e-01
4.926920e-01
5.505238e-01
5.776881e-01
5.769952e-01
5.525253e-01
5.092272e-01
4.524708e-01
3.876017e-01
3.195491e-01
2.525372e-01
1.899307e-01
1.342238e-01
8.715912e-02
4.993989e-02
2.348641e-02
8.682617e-03
6.562889e-03
1.840201e-02
4.568926e-02
8.998850e-02
1.527061e-01
2.348050e-01
3.365118e-01
4.570663e-01
5.945576e-01
7.458759e-01
9.067940e-01
1.072168e+00
1.236230e+00
1.392940e+00
1.536347e+00
1.660927e+00
1.761866e+00
1.835271e+00
1.878300e+00
1.889213e+00
1.867363e+00
1.813136e+00
1.727870e+00
1.613770e+00
1.473830e+00
1.311754e+00
1.131877e+00
9.390527e-01
7.385087e-01
5.356453e-01
3.358036e-01
1.440170e-01
-3.522150e-02
-1.981498e-01
-3.418657e-01
-4.643909e-01
-5.646714e-01
-6.425296e-01
-6.985789e-01
-7.341154e-01
-7.509967e-01
-7.515128e-01
-7.382539e-01
-7.139714e-01
-6.814329e-01
-6.432671e-01
-6.018039e-01
-5.589180e-01
-5.158925e-01
-4.733194e-01
-4.310536e-01
-3.882286e-01
-3.433295e-01
-2.943072e-01
-2.387100e-01
-1.738105e-01
-9.671120e-02
-4.433543e-03
1.059979e-01
2.374516e-01
3.925434e-01
5.734381e-01
7.815986e-01
1.017500e+00
1.280341e+00
1.567774e+00
1.875702e+00
2.198155e+00
2.527278e+00
2.853453e+00
3.165554e+00
3.451358e+00
3.698083e+00
3.893041e+00
4.024354e+00
4.081694e+00
4.056977e+00
3.944976e+00
3.743797e+00
3.455175e+00
3.084581e+00
2.641116e+00
2.137205e+00
1.588107e+00
1.011285e+00
4.256508e-01
-1.492622e-01
-6.941682e-01
-1.190910e+00
-1.623312e+00
-1.977954e+00
-2.244834e+00
-2.417844e+00
-2.495024e+00
-2.478571e+00
-2.374575e+00
-2.192519e+00
-1.944583e+00
-1.644810e+00
-1.308210e+00
-9.498751e-01
-5.841552e-01
-2.239493e-01
1.198488e-01
4.387273e-01
7.267394e-01
9.804913e-01
1.198944e+00
1.383054e+00
1.535293e+00
1.659089e+00
1.758255e+00
1.836448e+00
1.896726e+00
1.941227e+00
1.971017e+00
1.986098e+00
1.985579e+00
1.967980e+00
1.931640e+00
1.875167e+00
1.797873e+00
1.700145e+00
1.583679e+00
1.451561e+00
1.308176e+00
1.158963e+00
1.010053e+00
8.678313e-01
7.384861e-01
6.275686e-01
5.396141e-01
4.778389e-01
4.439320e-01
4.379514e-01
4.583303e-01
5.019950e-01
5.645924e-01
6.408179e-01
7.248309e-01
8.107299e-01
8.930558e-01
9.672761e-01
1.030199e+00
1.080271e+00
1.117703e+00
1.144411e+00
1.163755e+00
1.180101e+00
1.198247e+00
1.222783e+00
1.257461e+00
1.304647e+00
1.364916e+00
1.436838e+00
1.516961e+00
1.599988e+00
1.679125e+00
1.746549e+00
1.793976e+00
1.813271e+00
1.797087e+00
1.739490e+00
1.636540e+00
1.486780e+00
1.291604e+00
1.055442e+00
7.857328e-01
4.926613e-01
1.886509e-01
-1.123592e-01
-3.958067e-01
-6.474994e-01
-8.546218e-01
-1.006670e+00
-1.096229e+00
-1.119521e+00
-1.076685e+00
-9.717571e-01
-8.123677e-01
-6.091860e-01
-3.751659e-01
-1.246570e-01
1.275547e-01
3.672091e-01
5.814799e-01
7.597730e-01
8.943650e-01
9.808391e-01
1.018283e+00
1.009230e+00
9.593397e-01
8.768362e-01
7.717494e-01
6.550112e-01
5.374839e-01
4.290033e-01
3.375222e-01
2.684366e-01
2.241692e-01
2.040591e-01
2.045783e-01
2.198535e-01
2.424351e-01
2.642184e-01
2.774038e-01
2.753809e-01
2.534379e-01
2.092244e-01
1.429393e-01
5.724305e-02
-4.307270e-02
-1.516043e-01
-2.609787e-01
-3.635460e-01
-4.520513e-01
-5.202226e-01
-5.632289e-01
-5.779804e-01
-5.632658e-01
-5.197381e-01
-4.497731e-01
-3.572283e-01
-2.471297e-01
-1.253067e-01
2.006871e-03
1.285882e-01
2.486366e-01
3.571519e-01
4.502471e-01
5.253566e-01
5.813102e-01
6.182582e-01
6.374553e-01
6.409411e-01
6.311729e-01
6.106795e-01
5.817985e-01
5.465419e-01
5.066055e-01
4.635070e-01
4.188084e-01
3.743633e-01
3.325251e-01
2.962605e-01
2.691313e-01
2.551292e-01
2.583756e-01
2.827168e-01
3.312683e-01
4.059660e-01
5.071906e-01
6.335179e-01
7.816393e-01
9.464735e-01
1.121467e+00
1.299058e+00
1.471264e+00
1.630327e+00
1.769345e+00
1.882826e+00
1.967098e+00
2.020513e+00
2.043444e+00
2.038064e+00
2.007959e+00
1.957635e+00
1.891986e+00
1.815806e+00
1.733397e+00
1.648282e+00
1.563054e+00
1.479324e+00
1.397753e+00
1.318162e+00
1.239672e+00
1.160895e+00
1.080139e+00
9.956320e-01
9.057416e-01
8.091828e-01
7.051971e-01
5.936909e-01
4.753284e-01
3.515740e-01
2.246858e-01
9.765589e-02
-2.589998e-02
-1.419063e-01
-2.460404e-01
-3.339881e-01
-4.017327e-01
-4.458603e-01
-4.638610e-01
-4.543943e-01
-4.174875e-01
-3.546321e-01
-2.687511e-01
-1.640262e-01
-4.559192e-02
8.087145e-02
2.095956e-01
3.351739e-01
4.529452e-01
5.592667e-01
6.516499e-01
7.287530e-01
7.902445e-01
8.365683e-01
8.686509e-01
8.875961e-01
8.944079e-01
8.897751e-01
8.739416e-01
8.466749e-01
8.073368e-01
7.550484e-01
6.889330e-01
6.084101e-01
5.135058e-01
4.051379e-01
2.853290e-01
1.573059e-01
2.545009e-02
-1.049155e-01
-2.278940e-01
-3.375030e-01
-4.282254e-01
-4.955536e-01
-5.364543e-01
-5.496949e-01
-5.359923e-01
-4.979702e-01
-4.399323e-01
-3.674786e-01
-2.869973e-01
-2.050773e-01
-1.278861e-01
-6.056509e-02
-6.694817e-03
3.211591e-02
5.646903e-02
6.920659e-02
7.521115e-02
8.098160e-02
9.401568e-02
1.220563e-01
1.722789e-01
2.505065e-01
3.605368e-01
5.036499e-01
6.783407e-01
8.802944e-01
1.102593e+00
1.336124e+00
1.570141e+00
1.792924e+00
1.992475e+00
2.157216e+00
2.276630e+00
2.341832e+00
2.346052e+00
2.285009e+00
2.157162e+00
1.963832e+00
1.709188e+00
1.400076e+00
1.045735e+00
6.573948e-01
2.477888e-01
-1.693749e-01
-5.799754e-01
-9.700429e-01
-1.326310e+00
-1.636739e+00
-1.891008e+00
-2.080936e+00
-2.200835e+00
-2.247752e+00
-2.221599e+00
-2.125143e+00
-1.963866e+00
-1.745707e+00
-1.480698e+00
-1.180529e+00
-8.580584e-01
-5.268016e-01
-2.003959e-01
1.079394e-01
3.859450e-01
6.228475e-01
8.098421e-01
9.404992e-01
1.011057e+00
1.020569e+00
9.709012e-01
8.665563e-01
7.143648e-01
5.230511e-01
3.027157e-01
6.426816e-02
-1.811535e-01
-4.227412e-01
-6.505164e-01
-8.557392e-01
-1.031202e+00
-1.171389e+00
-1.272517e+00
-1.332449e+00
-1.350537e+00
-1.327397e+00
-1.264658e+00
-1.164699e+00
-1.030389e+00
-8.648545e-01
-6.712843e-01
-4.528038e-01
-2.124344e-01
4.684561e-02
3.219473e-01
6.094525e-01
9.053798e-01
1.204995e+00
1.502722e+00
1.792186e+00
2.066403e+00
2.318091e+00
2.540060e+00
2.725640e+00
2.869079e+00
2.965905e+00
3.013189e+00
3.009737e+00
2.956183e+00
2.854998e+00
2.710418e+00
2.528290e+00
2.315846e+00
2.081398e+00
1.833962e+00
1.582825e+00
1.337076e+00
1.105118e+00
8.942359e-01
7.102177e-01
5.571107e-01
4.371121e-01
3.506084e-01
2.963434e-01
2.716780e-01
2.728938e-01
2.954966e-01
3.344856e-01
3.845708e-01
4.403441e-01
4.964213e-01
5.475799e-01
5.889163e-01
6.160306e-01
6.252380e-01
6.137837e-01
5.800374e-01
5.236331e-01
4.455341e-01
3.480070e-01
2.345087e-01
1.094938e-01
-2.183755e-02
-1.538319e-01
-2.806952e-01
-3.968061e-01
-4.970164e-01
-5.769257e-01
-6.331193e-01
-6.633633e-01
-6.667497e-01
-6.437878e-01
-5.964377e-01
-5.280827e-01
-4.434369e-01
-3.483815e-01
-2.497290e-01
-1.549104e-01
-7.159053e-02
-7.219495e-03
3.145924e-02
3.891426e-02
1.130232e-02
-5.313575e-02
-1.538120e-01
-2.877050e-01
-4.494746e-01
-6.317765e-01
-8.257475e-01
-1.021610e+00
-1.209330e+00
-1.379273e+00
-1.522781e+00
-1.632645e+00
-1.703428e+00
-1.731637e+00
-1.715728e+00
-1.655977e+00
-1.554227e+00
-1.413549e+00
-1.237852e+00
-1.031503e+00
-7.989771e-01
-5.445881e-01
-2.723175e-01
1.425856e-02
3.119553e-01
6.179066e-01
9.294700e-01
1.244141e+00
1.559505e+00
1.873229e+00
2.183098e+00
2.487057e+00
2.783252e+00
3.070020e+00
3.345818e+00
3.609093e+00
3.858085e+00
4.090624e+00
4.303959e+00
4.494660e+00
4.658649e+00
4.791368e+00
4.888079e+00
4.944265e+00
4.956077e+00
4.920756e+00
4.836967e+00
4.704994e+00
4.526746e+00
4.305599e+00
4.046072e+00
3.753400e+00
3.433067e+00
3.090368e+00
2.730069e+00
2.356212e+00
1.972095e+00
1.580427e+00
1.183630e+00
7.842450e-01
3.853684e-01
-8.947595e-03
-3.933987e-01
-7.612990e-01
-1.104654e+00
-1.414455e+00
-1.681170e+00
-1.895412e+00
-2.048689e+00
-2.134184e+00
-2.147457e+00
-2.086994e+00
-1.954538e+00
-1.755152e+00
-1.497008e+00
-1.190912e+00
-8.496213e-01
-4.870134e-01
-1.171996e-01
2.463473e-01
5.915710e-01
9.084586e-01
1.189478e+00
1.429806e+00
1.627339e+00
1.782520e+00
1.897984e+00
1.978099e+00
2.028439e+00
2.055234e+00
2.064876e+00
2.063479e+00
2.056550e+00
2.048741e+00
2.043706e+00
2.044019e+00
2.051173e+00
2.065629e+00
2.086913e+00
2.113776e+00
2.144387e+00
2.176549e+00
2.207925e+00
2.236243e+00
2.259448e+00
2.275803e+00
2.283915e+00
2.282712e+00
2.271367e+00
2.249219e+00
2.215685e+00
2.170194e+00
2.112161e+00
2.040983e+00
1.956077e+00
1.856947e+00
1.743272e+00
1.615006e+00
1.472505e+00
1.316647e+00
1.148951e+00
9.716846e-01
7.879244e-01
6.015609e-01
4.172086e-01
2.400111e-01
7.533315e-02
-7.164070e-02
-1.963628e-01
-2.953799e-01
-3.667313e-01
-4.102347e-01
-4.276219e-01
-4.225075e-01
-4.001951e-01
-3.673437e-01
-3.315273e-01
-3.007235e-01
-2.827676e-01
-2.848026e-01
-3.127588e-01
-3.708903e-01
-4.614018e-01
-5.841928e-01
-7.367441e-01
-9.141595e-01
-1.109364e+00
-1.313450e+00
-1.516142e+00
-1.706354e+00
-1.872810e+00
-2.004682e+00
-2.092218e+00
-2.127330e+00
-2.104109e+00
-2.019245e+00
-1.872326e+00
-1.665985e+00
-1.405886e+00
-1.100526e+00
-7.608531e-01
-3.997295e-01
-3.125348e-02
3.299931e-01
6.697220e-01
9.746799e-01
1.233302e+00
1.436235e+00
1.576710e+00
1.650750e+00
1.657214e+00
1.597714e+00
1.476400e+00
1.299675e+00
1.075829e+00
8.146347e-01
5.269083e-01
2.240392e-01
-8.249498e-02
-3.816231e-01
-6.631678e-01
-9.183017e-01
-1.139943e+00
-1.323055e+00
-1.464822e+00
-1.564671e+00
-1.624129e+00
-1.646524e+00
-1.636559e+00
-1.599788e+00
-1.542079e+00
-1.469098e+00
-1.385892e+00
-1.296600e+00
-1.204316e+00
-1.111090e+00
-1.018048e+00
-9.255761e-01
-8.335286e-01
-7.414077e-01
-6.485005e-01
-5.539597e-01
-4.568466e-01
-3.561624e-01
-2.508994e-01
-1.401326e-01
-2.315579e-02
1.003543e-01
2.301773e-01
3.654304e-01
5.045239e-01
6.452105e-01
7.847279e-01
9.200170e-01
1.047982e+00
1.165756e+00
1.270941e+00
1.361796e+00
1.437346e+00
1.497429e+00
1.542648e+00
1.574260e+00
1.593988e+00
1.603791e+00
1.605610e+00
1.601134e+00
1.591610e+00
1.577734e+00
1.559637e+00
1.536959e+00
1.509004e+00
1.474936e+00
1.433996e+00
1.385700e+00
1.329999e+00
1.267392e+00
1.198970e+00
1.126391e+00
1.051786e+00
9.775974e-01
9.063593e-01
8.404474e-01
7.818189e-01
7.317807e-01
6.908200e-01
6.585257e-01
6.336165e-01
6.140808e-01
5.974129e-01
5.809195e-01
5.620580e-01
5.387610e-01
5.097040e-01
4.744798e-01
4.336610e-01
3.887446e-01
3.419939e-01
2.962025e-01
2.544128e-01
2.196246e-01
1.945243e-01
1.812597e-01
1.812810e-01
1.952600e-01
2.230981e-01
2.640238e-01
3.167746e-01
3.798452e-01
4.517717e-01
5.314110e-01
6.181686e-01
7.121304e-01
8.140648e-01
9.252799e-01
1.047341e+00
1.181683e+00
1.329158e+00
1.489596e+00
1.661423e+00
1.841412e+00
2.024601e+00
2.204412e+00
2.372944e+00
2.521442e+00
2.640850e+00
2.722406e+00
2.758212e+00
2.741706e+00
2.668034e+00
2.534284e+00
2.339627e+00
2.085359e+00
1.774900e+00
1.413740e+00
1.009368e+00
5.711467e-01
1.101308e-01
-3.612014e-01
-8.293298e-01
-1.280191e+00
-1.699795e+00
-2.074930e+00
-2.393927e+00
-2.647406e+00
-2.828955e+00
-2.935651e+00
-2.968348e+00
-2.931703e+00
-2.833877e+00
-2.685959e+00
-2.501122e+00
-2.293615e+00
-2.077666e+00
-1.866417e+00
-1.670994e+00
-1.499787e+00
-1.358012e+00
-1.247579e+00
-1.167253e+00
-1.113081e+00
-1.079015e+00
-1.057663e+00
-1.041097e+00
-1.021635e+00
-9.925573e-01
-9.487016e-01
-8.869038e-01
-8.062623e-01
-7.082082e-01
-5.963735e-01
-4.762678e-01
-3.547819e-01
-2.395582e-01
-1.382781e-01
-5.793079e-02
-4.129114e-03
1.946251e-02
1.153221e-02
-2.668420e-02
-9.143984e-02
-1.767453e-01
-2.748460e-01
-3.768636e-01
-4.735363e-01
-5.559836e-01
-6.164135e-01
-6.487034e-01
-6.488021e-01
-6.149285e-01
-5.475719e-01
-4.493232e-01
-3.245806e-01
-1.791809e-01
-2.000349e-02
1.454158e-01
3.092361e-01
4.636183e-01
6.009874e-01
7.142576e-01
7.970310e-01
8.437799e-01
8.500256e-01
8.125209e-01
7.294419e-01
6.005880e-01
4.275787e-01
2.140291e-01
-3.432587e-02
-3.095886e-01
-6.017737e-01
-8.990285e-01
-1.188020e+00
-1.454496e+00
-1.683999e+00
-1.862701e+00
-1.978300e+00
-2.020892e+00
-1.983750e+00
-1.863923e+00
-1.662613e+00
-1.385286e+00
-1.041508e+00
-6.445360e-01
-2.106785e-01
2.415343e-01
6.923212e-01
1.121719e+00
1.510689e+00
1.842200e+00
2.102216e+00
2.280516e+00
2.371293e+00
2.373484e+00
2.290802e+00
2.131488e+00
1.907780e+00
1.635166e+00
1.331467e+00
1.015808e+00
7.075479e-01
4.252273e-01
1.855759e-01
2.634128e-03
-1.129808e-01
-1.546294e-01
-1.199953e-01
-1.119745e-02
1.653441e-01
3.992893e-01
6.769898e-01
9.823011e-01
1.297552e+00
1.604622e+00
1.886054e+00
2.126158e+00
2.312005e+00
2.434257e+00
2.487748e+00
2.471770e+00
2.390027e+00
2.250268e+00
2.063646e+00
1.843856e+00
1.606166e+00
1.366387e+00
1.139897e+00
9.407457e-01
7.808983e-01
6.696505e-01
6.132208e-01
6.145382e-01
6.732181e-01
7.857153e-01
9.456330e-01
1.144158e+00
1.370588e+00
1.612925e+00
1.858499e+00
2.094596e+00
2.309085e+00
2.491004e+00
2.631104e+00
2.722306e+00
2.760065e+00
2.742597e+00
2.670969e+00
2.549029e+00
2.383195e+00
2.182097e+00
1.956106e+00
1.716753e+00
1.476070e+00
1.245878e+00
1.037054e+00
8.588077e-01
7.180391e-01
6.188048e-01
5.619608e-01
5.450190e-01
5.622498e-01
6.050400e-01
6.624938e-01
7.222388e-01
7.713793e-01
7.975203e-01
7.897782e-01
7.396926e-01
6.419602e-01
4.949272e-01
3.007982e-01
6.554689e-02
-2.014596e-01
-4.880874e-01
-7.802615e-01
-1.062928e+00
-1.321087e+00
-1.540830e+00
-1.710312e+00
-1.820596e+00
-1.866309e+00
-1.846056e+00
-1.762544e+00
-1.622412e+00
-1.435763e+00
-1.215426e+00
-9.760085e-01
-7.328136e-01
-5.007112e-01
-2.930655e-01
-1.208097e-01
8.250920e-03
8.985157e-02
1.233721e-01
1.116442e-01
6.050439e-02
-2.184066e-02
-1.255595e-01
-2.399746e-01
-3.543099e-01
-4.583580e-01
-5.430337e-01
-6.007978e-01
-6.259439e-01
-6.147545e-01
-5.655372e-01
-4.785617e-01
-3.559199e-01
-2.013319e-01
-1.991939e-02
1.820418e-01
3.973863e-01
6.183446e-01
8.368585e-01
1.044933e+00
1.235020e+00
1.400423e+00
1.535690e+00
1.636970e+00
1.702276e+00
1.731637e+00
1.727099e+00
1.692580e+00
1.633581e+00
1.556788e+00
1.469605e+00
1.379669e+00
1.294372e+00
1.220449e+00
1.163652e+00
1.128516e+00
1.118246e+00
1.134685e+00
1.178380e+00
1.248687e+00
1.343909e+00
1.461445e+00
1.597927e+00
1.749345e+00
1.911175e+00
2.078497e+00
2.246119e+00
2.408703e+00
2.560880e+00
2.697366e+00
2.813062e+00
2.903159e+00
2.963243e+00
2.989428e+00
2.978522e+00
2.928232e+00
2.837415e+00
2.706342e+00
2.536956e+00
2.333060e+00
2.100394e+00
1.846559e+00
1.580753e+00
1.313343e+00
1.055293e+00
8.175009e-01
6.101176e-01
4.419021e-01
3.196706e-01
2.478780e-01
2.283557e-01
2.602117e-01
3.398891e-01
4.613680e-01
6.164899e-01
7.953843e-01
9.869736e-01
1.179540e+00
1.361335e+00
1.521210e+00
1.649242e+00
1.737324e+00
1.779672e+00
1.773210e+00
1.717797e+00
1.616256e+00
1.474200e+00
1.299657e+00
1.102509e+00
8.938102e-01
6.850135e-01
4.871932e-01
3.103157e-01
1.626204e-01
5.015445e-02
-2.350894e-02
-5.735718e-02
-5.283822e-02
-1.359757e-02
5.490912e-02
1.458818e-01
2.516732e-01
3.642772e-01
4.757804e-01
5.787636e-01
6.666479e-01
7.339858e-01
7.766937e-01
7.922148e-01
7.795947e-01
7.394499e-01
6.738182e-01
5.858937e-01
4.796695e-01
3.595295e-01
2.298398e-01
9.458940e-02
-4.288385e-02
-1.800577e-01
-3.152775e-01
-4.477010e-01
-5.771498e-01
-7.038851e-01
-8.283285e-01
-9.507529e-01
-1.070974e+00
-1.188067e+00
-1.300150e+00
-1.404232e+00
-1.496179e+00
-1.570772e+00
-1.621898e+00
-1.642867e+00
-1.626855e+00
-1.567458e+00
-1.459328e+00
-1.298839e+00
-1.084717e+00
-8.185564e-01
-5.051625e-01
-1.526493e-01
2.277311e-01
6.220420e-01
1.014377e+00
1.387789e+00
1.725366e+00
2.011368e+00
2.232331e+00
2.378034e+00
2.442249e+00
2.423190e+00
2.323615e+00
2.150570e+00
1.914793e+00
1.629843e+00
1.311031e+00
9.742683e-01
6.349271e-01
3.068341e-01
1.465800e-03
-2.725849e-01
-5.098406e-01
-7.078662e-01
-8.669179e-01
-9.893654e-01
-1.078963e+00
-1.140057e+00
-1.176821e+00
-1.192608e+00
-1.189497e+00
-1.168072e+00
-1.127471e+00
-1.065676e+00
-9.800183e-01
-8.678285e-01
-7.271509e-01
-5.574268e-01
-3.600569e-01
-1.387541e-01
1.003753e-01
3.490582e-01
5.973831e-01
8.345820e-01
1.049980e+00
1.234000e+00
1.379092e+00
1.480480e+00
1.536619e+00
1.549331e+00
1.523577e+00
1.466942e+00
1.388866e+00
1.299756e+00
1.210055e+00
1.129397e+00
1.065897e+00
1.025652e+00
1.012450e+00
1.027701e+00
1.070546e+00
1.138124e+00
1.225938e+00
1.328292e+00
1.438749e+00
1.550588e+00
1.657237e+00
1.752657e+00
1.831670e+00
1.890212e+00
1.925508e+00
1.936150e+00
1.922086e+00
1.884517e+00
1.825714e+00
1.748785e+00
1.657402e+00
1.555520e+00
1.447117e+00
1.335961e+00
1.225422e+00
1.118339e+00
1.016930e+00
9.227314e-01
8.365712e-01
7.585552e-01
6.880670e-01
6.237887e-01
5.637512e-01
5.054307e-01
4.459050e-01
3.820806e-01
3.109916e-01
2.301548e-01
1.379526e-01
3.399620e-02
-8.058258e-02
-2.029625e-01
-3.286250e-01
-4.515256e-01
-5.644397e-01
-6.594541e-01
-7.285585e-01
-7.642817e-01
-7.603131e-01
-7.120553e-01
-6.170609e-01
-4.753201e-01
-2.893807e-01
-6.429910e-02
1.925647e-01
4.718839e-01
7.628054e-01
1.053466e+00
1.331559e+00
1.584926e+00
1.802156e+00
1.973162e+00
2.089707e+00
2.145855e+00
2.138302e+00
2.066572e+00
1.933056e+00
1.742905e+00
1.503774e+00
1.225455e+00
9.194181e-01
5.982860e-01
2.752549e-01
-3.651143e-02
-3.245060e-01
-5.774999e-01
-7.861328e-01
-9.434369e-01
-1.045249e+00
-1.090469e+00
-1.081119e+00
-1.022187e+00
-9.212510e-01
-7.879013e-01
-6.330190e-01
-4.679622e-01
-3.037363e-01
-1.502182e-01
-1.549766e-02
9.461350e-02
1.768662e-01
2.306357e-01
2.577612e-01
2.621834e-01
2.494208e-01
2.259387e-01
1.984745e-01
1.733861e-01
1.560874e-01
1.506247e-01
1.594366e-01
1.833211e-01
2.216123e-01
2.725454e-01
3.337670e-01
4.029225e-01
4.782428e-01
5.590438e-01
6.460581e-01
7.415387e-01
8.491001e-01
9.733066e-01
1.119054e+00
1.290831e+00
1.491953e+00
1.723895e+00
1.985784e+00
2.274146e+00
2.582911e+00
2.903678e+00
3.226205e+00
3.539068e+00
3.830425e+00
4.088810e+00
4.303901e+00
4.467208e+00
4.572622e+00
4.616791e+00
4.599297e+00
4.522600e+00
4.391780e+00
4.214081e+00
3.998317e+00
3.754198e+00
3.491656e+00
3.220212e+00
2.948443e+00
2.683585e+00
2.431254e+00
2.195312e+00
1.977846e+00
1.779246e+00
1.598374e+00
1.432802e+00
1.279092e+00
1.133130e+00
9.904741e-01
8.467091e-01
6.978038e-01
5.404451e-01
3.723410e-01
1.924735e-01
1.282549e-03
-1.992404e-01
-4.055687e-01
-6.127811e-01
-8.148297e-01
-1.004922e+00
-1.175988e+00
-1.321192e+00
-1.434433e+00
-1.510791e+00
-1.546878e+00
-1.541069e+00
-1.493599e+00
-1.406536e+00
-1.283638e+00
-1.130102e+00
-9.522468e-01
-7.571354e-01
-5.521676e-01
-3.446801e-01
-1.415781e-01
5.097121e-02
2.277620e-01
3.846751e-01
5.187046e-01
6.278957e-01
7.112133e-01
7.683717e-01
7.996614e-01
8.058055e-01
7.878763e-01
7.472855e-01
6.858432e-01
6.058644e-01
5.102868e-01
4.027582e-01
2.876589e-01
1.700350e-01
5.543457e-02
-5.034187e-02
-1.415521e-01
-2.128478e-01
-2.595982e-01
-2.781675e-01
-2.661251e-01
-2.223790e-01
-1.472369e-01
-4.241001e-02
8.902296e-02
2.426761e-01
4.129380e-01
5.930853e-01
7.754492e-01
9.516616e-01
1.113002e+00
1.250855e+00
1.357256e+00
1.425504e+00
1.450753e+00
1.430534e+00
1.365100e+00
1.257549e+00
1.113678e+00
9.415770e-01
7.510044e-01
5.526166e-01
3.571392e-01
1.745575e-01
1.339267e-02
-1.198866e-01
-2.212863e-01
-2.895191e-01
-3.260290e-01
-3.347990e-01
-3.219438e-01
-2.951056e-01
-2.626947e-01
-2.330365e-01
-2.135033e-01
-2.097145e-01
-2.248883e-01
-2.594120e-01
-3.106794e-01
-3.732165e-01
-4.390892e-01
-4.985582e-01
-5.409232e-01
-5.554836e-01
-5.325242e-01
-4.642343e-01
-3.454725e-01
-1.743026e-01
4.774430e-02
3.157034e-01
6.214931e-01
9.544793e-01
1.302230e+00
1.651384e+00
1.988556e+00
2.301193e+00
2.578295e+00
2.810957e+00
2.992681e+00
3.119446e+00
3.189575e+00
3.203425e+00
3.162982e+00
3.071420e+00
2.932706e+00
2.751303e+00
2.531989e+00
2.279826e+00
2.000224e+00
1.699074e+00
1.382876e+00
1.058814e+00
7.347229e-01
4.189396e-01
1.200328e-01
-1.535361e-01
-3.937835e-01
-5.935573e-01
-7.468387e-01
-8.489788e-01
-8.968691e-01
-8.890550e-01
-8.257974e-01
-7.090839e-01
-5.425798e-01
-3.315131e-01
-8.248734e-02
1.967709e-01
4.977156e-01
8.113147e-01
1.128394e+00
1.439972e+00
1.737585e+00
2.013579e+00
2.261378e+00
2.475707e+00
2.652759e+00
2.790297e+00
2.887669e+00
2.945754e+00
2.966820e+00
2.954320e+00
2.912643e+00
2.846827e+00
2.762258e+00
2.664374e+00
2.558377e+00
2.448976e+00
2.340179e+00
2.235142e+00
2.136086e+00
2.044291e+00
1.960150e+00
1.883281e+00
1.812689e+00
1.746949e+00
1.684406e+00
1.623382e+00
1.562353e+00
1.500111e+00
1.435864e+00
1.369293e+00
1.300542e+00
1.230153e+00
1.158957e+00
1.087931e+00
1.018060e+00
9.501927e-01
8.849392e-01
8.225987e-01
7.631292e-01
7.061565e-01
6.510158e-01
5.968183e-01
5.425334e-01
4.870784e-01
4.294079e-01
3.685980e-01
3.039224e-01
2.349151e-01
1.614185e-01
8.361286e-02
2.026269e-03
-8.247695e-02
-1.687286e-01
-2.553096e-01
-3.406224e-01
-4.229771e-01
-5.006883e-01
-5.721764e-01
-6.360681e-01
-6.912947e-01
-7.371805e-01
-7.735174e-01
-8.006164e-01
-8.193295e-01
-8.310299e-01
-8.375473e-01
-8.410504e-01
-8.438796e-01
-8.483371e-01
-8.564530e-01
-8.697505e-01
-8.890395e-01
-9.142666e-01
-9.444445e-01
-9.776720e-01
-1.011250e+00
-1.041882e+00
-1.065949e+00
-1.079829e+00
-1.080238e+00
-1.064566e+00
-1.031188e+00
-9.797115e-01
-9.111550e-01
-8.280324e-01
-7.343178e-01
-6.352825e-01
-5.371929e-01
-4.468774e-01
-3.711868e-01
-3.163964e-01
-2.876093e-01
-2.882320e-01
-3.195880e-01
-3.807191e-01
-4.684002e-01
-5.773635e-01
-7.007007e-01
-8.303928e-01
-9.579050e-01
-1.074785e+00
-1.173215e+00
-1.246471e+00
-1.289272e+00
-1.298007e+00
-1.270820e+00
-1.207586e+00
-1.109771e+00
-9.802154e-01
-8.228585e-01
-6.424288e-01
-4.441236e-01
-2.332914e-01
-1.513127e-02
2.055751e-01
4.246833e-01
6.388392e-01
8.455486e-01
1.043156e+00
1.230735e+00
1.407911e+00
1.574645e+00
1.731009e+00
1.876998e+00
2.012392e+00
2.136697e+00
2.249140e+00
2.348740e+00
2.434400e+00
2.505016e+00
2.559581e+00
2.597260e+00
2.617450e+00
2.619812e+00
2.604312e+00
2.571261e+00
2.521371e+00
2.455814e+00
2.376281e+00
2.285007e+00
2.184752e+00
2.078731e+00
1.970494e+00
1.863759e+00
1.762219e+00
1.669341e+00
1.588168e+00
1.521130e+00
1.469890e+00
1.435207e+00
1.416856e+00
1.413596e+00
1.423196e+00
1.442539e+00
1.467778e+00
1.494556e+00
1.518259e+00
1.534284e+00
1.538323e+00
1.526625e+00
1.496259e+00
1.445325e+00
1.373137e+00
1.280317e+00
1.168796e+00
1.041691e+00
9.030494e-01
7.574908e-01
6.097776e-01
4.643728e-01
3.250422e-01
1.945417e-01
7.441576e-02
-3.508987e-02
-1.350077e-01
-2.275356e-01
-3.158420e-01
-4.038021e-01
-4.956713e-01
-5.957115e-01
-7.077899e-01
-8.349771e-01
-9.791763e-01
-1.140816e+00
-1.318635e+00
-1.509579e+00
-1.708825e+00
-1.909945e+00
-2.105194e+00
-2.285925e+00
-2.443104e+00
-2.567874e+00
-2.652148e+00
-2.689160e+00
-2.673949e+00
-2.603729e+00
-2.478121e+00
-2.299238e+00
-2.071612e+00
-1.801961e+00
-1.498811e+00
-1.172003e+00
-8.321145e-01
-4.898498e-01
-1.554450e-01
1.618506e-01
4.541807e-01
7.153496e-01
9.409488e-01
1.128359e+00
1.276664e+00
1.386505e+00
1.459915e+00
1.500148e+00
1.511492e+00
1.499067e+00
1.468589e+00
1.426077e+00
1.377521e+00
1.328514e+00
1.283879e+00
1.247331e+00
1.221204e+00
1.206291e+00
1.201806e+00
1.205499e+00
1.213902e+00
1.222693e+00
1.227146e+00
1.222608e+00
1.204968e+00
1.171071e+00
1.119052e+00
1.048570e+00
9.609411e-01
8.591693e-01
7.478749e-01
6.331218e-01
5.221469e-01
4.229950e-01
3.440705e-01
2.936260e-01
2.792160e-01
3.071534e-01
3.820071e-01
5.061838e-01
6.796272e-01
8.996632e-01
1.161007e+00
1.455938e+00
1.774636e+00
2.105669e+00
2.436591e+00
2.754627e+00
3.047378e+00
3.303494e+00
3.513255e+00
3.669008e+00
3.765432e+00
3.799630e+00
3.771030e+00
3.681156e+00
3.533279e+00
3.331995e+00
3.082790e+00
2.791618e+00
2.464547e+00
2.107503e+00
1.726127e+00
1.325762e+00
9.115546e-01
4.886454e-01
6.241192e-02
-3.612861e-01
-7.759051e-01
-1.174105e+00
-1.547759e+00
-1.888117e+00
-2.186113e+00
-2.432815e+00
-2.619975e+00
-2.740603e+00
-2.789527e+00
-2.763849e+00
-2.663251e+00
-2.490148e+00
-2.249657e+00
-1.949433e+00
-1.599388e+00
-1.211331e+00
-7.985530e-01
-3.753598e-01
4.344559e-02
4.431389e-01
8.097119e-01
1.130556e+00
1.395156e+00
1.595744e+00
1.727826e+00
1.790530e+00
1.786701e+00
1.722724e+00
1.608068e+00
1.454607e+00
1.275772e+00
1.085627e+00
8.979547e-01
7.254476e-01
5.790496e-01
4.675073e-01
3.971329e-01
3.717688e-01
3.929142e-01
4.599644e-01
5.705064e-01
7.206222e-01
9.051678e-01
1.118011e+00
1.352235e+00
1.600318e+00
1.854310e+00
2.106031e+00
2.347279e+00
2.570076e+00
2.766937e+00
2.931156e+00
3.057107e+00
3.140535e+00
3.178810e+00
3.171128e+00
3.118602e+00
3.024237e+00
2.892767e+00
2.730348e+00
2.544154e+00
2.341897e+00
2.131340e+00
1.919837e+00
1.713960e+00
1.519227e+00
1.339957e+00
1.179219e+00
1.038894e+00
9.197988e-01
8.218588e-01
7.443167e-01
6.859464e-01
6.452612e-01
6.206983e-01
6.107593e-01
6.140938e-01
6.295144e-01
6.559470e-01
6.923305e-01
7.374966e-01
7.900653e-01
8.483938e-01
9.106011e-01
9.746801e-01
1.038681e+00
1.100941e+00
1.160313e+00
1.216351e+00
1.269400e+00
1.320567e+00
1.371537e+00
1.424259e+00
1.480527e+00
1.541507e+00
1.607291e+00
1.676537e+00
1.746278e+00
1.811922e+00
1.867482e+00
1.906012e+00
1.920222e+00
1.903209e+00
1.849238e+00
1.754493e+00
1.617714e+00
1.440659e+00
1.228317e+00
9.888338e-01
7.331474e-01
4.743426e-01
2.267835e-01
5.094655e-03
-1.769155e-01
-3.072905e-01
-3.768281e-01
-3.797667e-01
-3.142006e-01
-1.821877e-01
1.045071e-02
2.546175e-01
5.386594e-01
8.492467e-01
1.172324e+00
1.494044e+00
1.801593e+00
2.083866e+00
2.331928e+00
2.539276e+00
2.701906e+00
2.818217e+00
2.888788e+00
2.916085e+00
2.904109e+00
2.858016e+00
2.783730e+00
2.687538e+00
2.575691e+00
2.454005e+00
2.327497e+00
2.200071e+00
2.074307e+00
1.951358e+00
1.831007e+00
1.711862e+00
1.591692e+00
1.467875e+00
1.337923e+00
1.200026e+00
1.053564e+00
8.995181e-01
7.407343e-01
5.819804e-01
4.297853e-01
2.920604e-01
1.775420e-01
9.511165e-02
5.306802e-02
5.842513e-02
1.163021e-01
2.294539e-01
3.979698e-01
6.191481e-01
8.875391e-01
1.195145e+00
1.531757e+00
1.885429e+00
2.243050e+00
2.591025e+00
2.915999e+00
3.205597e+00
3.449114e+00
3.638095e+00
3.766757e+00
3.832200e+00
3.834402e+00
3.775984e+00
3.661804e+00
3.498419e+00
3.293483e+00
3.055179e+00
2.791718e+00
2.510962e+00
2.220163e+00
1.925827e+00
1.633642e+00
1.348468e+00
1.074336e+00
8.144616e-01
5.712718e-01
3.464528e-01
1.410402e-01
-4.444509e-02
-2.098181e-01
-3.550236e-01
-4.799269e-01
-5.841275e-01
-6.668265e-01
-7.267667e-01
-7.622661e-01
-7.713476e-01
-7.519631e-01
-7.022936e-01
-6.210954e-01
-5.080552e-01
-3.641103e-01
-1.916950e-01
5.121282e-03
2.206213e-01
4.475627e-01
6.774284e-01
9.007903e-01
1.107762e+00
1.288510e+00
1.433798e+00
1.535523e+00
1.587217e+00
1.584474e+00
1.525275e+00
1.410187e+00
1.242417e+00
1.027714e+00
7.741432e-01
4.917176e-01
1.919438e-01
-1.127163e-01
-4.094303e-01
-6.856002e-01
-9.294594e-01
-1.130633e+00
-1.280632e+00
-1.373265e+00
-1.404939e+00
-1.374841e+00
-1.284994e+00
-1.140181e+00
-9.477403e-01
-7.172298e-01
-4.599734e-01
-1.885008e-01
8.410041e-02
3.448914e-01
5.818075e-01
7.843579e-01
9.442492e-01
1.055886e+00
1.116710e+00
1.127338e+00
1.091511e+00
1.015817e+00
9.092364e-01
7.825189e-01
6.474304e-01
5.159171e-01
3.992373e-01
3.071209e-01
2.470202e-01
2.235218e-01
2.379793e-01
2.884165e-01
3.697218e-01
4.741227e-01
5.918930e-01
7.122137e-01
8.240929e-01
9.172461e-01
9.828559e-01
1.014152e+00
1.006789e+00
9.590125e-01
8.716504e-01
7.479438e-01
5.932663e-01
4.147574e-01
2.209021e-01
2.107701e-02
-1.749198e-01
-3.573419e-01
-5.169636e-01
-6.455336e-01
-7.362031e-01
-7.839078e-01
-7.856806e-01
-7.408664e-01
-6.512098e-01
-5.207944e-01
-3.558222e-01
-1.642402e-01
4.476194e-02
2.613401e-01
4.756192e-01
6.782916e-01
8.611355e-01
1.017406e+00
1.142065e+00
1.231830e+00
1.285060e+00
1.301494e+00
1.281902e+00
1.227710e+00
1.140663e+00
1.022585e+00
8.752858e-01
7.006097e-01
5.006303e-01
2.779365e-01
3.595820e-02
-2.207357e-01
-4.862282e-01
-7.531836e-01
-1.012948e+00
-1.255832e+00
-1.471567e+00
-1.649893e+00
-1.781240e+00
-1.857427e+00
-1.872305e+00
-1.822291e+00
-1.706724e+00
-1.528031e+00
-1.291672e+00
-1.005891e+00
-6.812984e-01
-3.302986e-01
3.357345e-02
3.963826e-01
7.445420e-01
1.065539e+00
1.348601e+00
1.585250e+00
1.769735e+00
1.899278e+00
1.974150e+00
1.997546e+00
1.975285e+00
1.915357e+00
1.827348e+00
1.721789e+00
1.609482e+00
1.500825e+00
1.405202e+00
1.330431e+00
1.282335e+00
1.264423e+00
1.277711e+00
1.320689e+00
1.389431e+00
1.477847e+00
1.578071e+00
1.680957e+00
1.776655e+00
1.855255e+00
1.907434e+00
1.925093e+00
1.901946e+00
1.834015e+00
1.720026e+00
1.561646e+00
1.363550e+00
1.133264e+00
8.807742e-01
6.179048e-01
3.574776e-01
1.123345e-01
-1.056950e-01
-2.867693e-01
-4.238473e-01
-5.132493e-01
-5.549111e-01
-5.523171e-01
-5.121341e-01
-4.436021e-01
-3.577500e-01
-2.665140e-01
-1.818270e-01
-1.147417e-01
-7.463423e-02
-6.852948e-02
-1.005814e-01
-1.717391e-01
-2.796264e-01
-4.186577e-01
-5.803994e-01
-7.541696e-01
-9.278389e-01
-1.088775e+00
-1.224853e+00
-1.325431e+00
-1.382226e+00
-1.389982e+00
-1.346889e+00
-1.254710e+00
-1.118595e+00
-9.466130e-01
-7.490221e-01
-5.373580e-01
-3.234219e-01
-1.182678e-01
6.871114e-02
2.305081e-01
3.629795e-01
4.650415e-01
5.385871e-01
5.881588e-01
6.204285e-01
6.435525e-01
6.664624e-01
6.981471e-01
7.469634e-01
8.200074e-01
9.225656e-01
1.057672e+00
1.225794e+00
1.424670e+00
1.649326e+00
1.892257e+00
2.143793e+00
2.392595e+00
2.626267e+00
2.832027e+00
2.997411e+00
3.110964e+00
3.162892e+00
3.145643e+00
3.054385e+00
2.887360e+00
2.646083e+00
2.335376e+00
1.963229e+00
1.540485e+00
1.080362e+00
5.978399e-01
1.089341e-01
-3.700938e-01
-8.235337e-01
-1.236982e+00
-1.598000e+00
-1.896643e+00
-2.125834e+00
-2.281564e+00
-2.362943e+00
-2.372090e+00
-2.313886e+00
-2.195608e+00
-2.026447e+00
-1.816959e+00
-1.578449e+00
-1.322350e+00
-1.059616e+00
-8.001687e-01
-5.524305e-01
-3.229594e-01
-1.162080e-01
6.558405e-02
2.223580e-01
3.560616e-01
4.703395e-01
5.701042e-01
6.610160e-01
7.489130e-01
8.392379e-01
9.365098e-01
1.043886e+00
1.162850e+00
1.293052e+00
1.432309e+00
1.576778e+00
1.721269e+00
1.859684e+00
1.985543e+00
2.092535e+00
2.175070e+00
2.228757e+00
2.250794e+00
2.240217e+00
2.197996e+00
2.126973e+00
2.031647e+00
1.917811e+00
1.792093e+00
1.661412e+00
1.532433e+00
1.411044e+00
1.301926e+00
1.208256e+00
1.131576e+00
1.071838e+00
1.027611e+00
9.964185e-01
9.751659e-01
9.605809e-01
9.496274e-01
9.398335e-01
9.295004e-01
9.177762e-01
9.045962e-01
8.905130e-01
8.764538e-01
8.634510e-01
8.523924e-01
8.438311e-01
8.378772e-01
8.341804e-01
8.319889e-01
8.302606e-01
8.277908e-01
8.233270e-01
8.156430e-01
8.035612e-01
7.859224e-01
7.615153e-01
7.289886e-01
6.867747e-01
6.330575e-01
5.658106e-01
4.829253e-01
3.824323e-01
2.628046e-01
1.233114e-01
-3.562393e-02
-2.121123e-01
-4.025869e-01
-6.017316e-01
-8.025757e-01
-9.967617e-01
-1.174976e+00
-1.327512e+00
-1.444931e+00
-1.518764e+00
-1.542199e+00
-1.510695e+00
-1.422457e+00
-1.278726e+00
-1.083838e+00
-8.450358e-01
-5.720362e-01
-2.763918e-01
2.930117e-02
3.322701e-01
6.204300e-01
8.831651e-01
1.111965e+00
1.300866e+00
1.446682e+00
1.549006e+00
1.610009e+00
1.634064e+00
1.627237e+00
1.596693e+00
1.550082e+00
1.494954e+00
1.438252e+00
1.385910e+00
1.342572e+00
1.311421e+00
1.294096e+00
1.290668e+00
1.299665e+00
1.318112e+00
1.341634e+00
1.364595e+00
1.380346e+00
1.381562e+00
1.360704e+00
1.310577e+00
1.224954e+00
1.099217e+00
9.309561e-01
7.204579e-01
4.710350e-01
1.891483e-01
-1.157053e-01
-4.313512e-01
-7.435267e-01
-1.036667e+00
-1.294835e+00
-1.502718e+00
-1.646636e+00
-1.715468e+00
-1.701450e+00
-1.600781e+00
-1.414004e+00
-1.146128e+00
-8.064767e-01
-4.082621e-01
3.209629e-02
4.958780e-01
9.631403e-01
1.413902e+00
1.829351e+00
2.192993e+00
2.491637e+00
2.716163e+00
2.861972e+00
2.929113e+00
2.922053e+00
2.849130e+00
2.721742e+00
2.553360e+00
2.358448e+00
2.151413e+00
1.945644e+00
1.752745e+00
1.581976e+00
1.439951e+00
1.330553e+00
1.255070e+00
1.212485e+00
1.199869e+00
1.212842e+00
1.246035e+00
1.293539e+00
1.349303e+00
1.407459e+00
1.462590e+00
1.509896e+00
1.545301e+00
1.565477e+00
1.567837e+00
1.550503e+00
1.512274e+00
1.452635e+00
1.371787e+00
1.270711e+00
1.151252e+00
1.016184e+00
8.692322e-01
7.150249e-01
5.589451e-01
4.068870e-01
2.649195e-01
1.388863e-01
3.398127e-02
-4.565691e-02
-9.728270e-02
-1.197757e-01
-1.137363e-01
-8.142994e-02
-2.658531e-02
4.593206e-02
1.305297e-01
2.213317e-01
3.126023e-01
3.991050e-01
4.763632e-01
5.408137e-01
5.898569e-01
6.218250e-01
6.358965e-01
6.319844e-01
6.106210e-01
5.728543e-01
5.201621e-01
4.543795e-01
3.776345e-01
2.922824e-01
2.008326e-01
1.058666e-01
9.951320e-03
-8.444611e-02
-1.750329e-01
-2.597511e-01
-3.368257e-01
-4.048068e-01
-4.626122e-01
-5.095744e-01
-5.454882e-01
-5.706491e-01
-5.858703e-01
-5.924648e-01
-5.921825e-01
-5.870991e-01
-5.794542e-01
-5.714472e-01
-5.649972e-01
-5.614846e-01
-5.614941e-01
-5.645872e-01
-5.691342e-01
-5.722393e-01
-5.697828e-01
-5.565954e-01
-5.267640e-01
-4.740529e-01
-3.924094e-01
-2.765135e-01
-1.223217e-01
7.244469e-02
3.079139e-01
5.818218e-01
8.894401e-01
1.223684e+00
1.575395e+00
1.933769e+00
2.286912e+00
2.622481e+00
2.928385e+00
3.193514e+00
3.408454e+00
3.566140e+00
3.662389e+00
3.696260e+00
3.670178e+00
3.589820e+00
3.463738e+00
3.302761e+00
3.119229e+00
2.926111e+00
2.736104e+00
2.560769e+00
2.409790e+00
2.290389e+00
2.206966e+00
2.160955e+00
2.150920e+00
2.172857e+00
2.220668e+00
2.286754e+00
2.362665e+00
2.439736e+00
2.509657e+00
2.564932e+00
2.599201e+00
2.607413e+00
2.585879e+00
2.532227e+00
2.445292e+00
2.325004e+00
2.172292e+00
1.989049e+00
1.778155e+00
1.543548e+00
1.290327e+00
1.024825e+00
7.546279e-01
4.884796e-01
2.360639e-01
7.637236e-03
-1.864726e-01
-3.364808e-01
-4.338338e-01
-4.719199e-01
-4.467397e-01
-3.574683e-01
-2.068412e-01
-1.301611e-03
2.491416e-01
5.313669e-01
8.298999e-01
1.127933e+00
1.408526e+00
1.655866e+00
1.856472e+00
2.000197e+00
2.080948e+00
2.097031e+00
2.051126e+00
1.949898e+00
1.803318e+00
1.623777e+00
1.425094e+00
1.221493e+00
1.026652e+00
8.528574e-01
7.103216e-01
6.066743e-01
5.466500e-01
5.319613e-01
5.613482e-01
6.307838e-01
7.338150e-01
8.620114e-01
1.005501e+00
1.153567e+00
1.295288e+00
1.420188e+00
1.518879e+00
1.583657e+00
1.609018e+00
1.592058e+00
1.532742e+00
1.434006e+00
1.301706e+00
1.144401e+00
9.729720e-01
8.000877e-01
6.395149e-01
5.052947e-01
4.108155e-01
3.678371e-01
3.855421e-01
4.697061e-01
6.220813e-01
8.400767e-01
1.116784e+00
1.441361e+00
1.799722e+00
2.175482e+00
2.551014e+00
2.908549e+00
3.231191e+00
3.503788e+00
3.713621e+00
3.850891e+00
3.909008e+00
3.884719e+00
3.778083e+00
3.592318e+00
3.333545e+00
3.010443e+00
2.633831e+00
2.216189e+00
1.771146e+00
1.312942e+00
8.558796e-01
4.137762e-01
-5.638374e-04
-3.758522e-01
-7.027641e-01
-9.743035e-01
-1.186051e+00
-1.336261e+00
-1.425785e+00
-1.457825e+00
-1.437536e+00
-1.371517e+00
-1.267263e+00
-1.132622e+00
-9.753174e-01
-8.025633e-01
-6.207902e-01
-4.354717e-01
-2.510411e-01
-7.087536e-02
1.026671e-01
2.681704e-01
4.250541e-01
5.734417e-01
7.140098e-01
8.478257e-01
9.761793e-01
1.100422e+00
1.221817e+00
1.341411e+00
1.459925e+00
1.577653e+00
1.694376e+00
1.809287e+00
1.920928e+00
2.027166e+00
2.125225e+00
2.211793e+00
2.283218e+00
2.335796e+00
2.366121e+00
2.371478e+00
2.350210e+00
2.302030e+00
2.228231e+00
2.131768e+00
2.017191e+00
1.890431e+00
1.758462e+00
1.628836e+00
1.509144e+00
1.406420e+00
1.326549e+00
1.273704e+00
1.249888e+00
1.254610e+00
1.284753e+00
1.334656e+00
1.396436e+00
1.460530e+00
1.516413e+00
1.553448e+00
1.561768e+00
1.533109e+00
1.461501e+00
1.343770e+00
1.179783e+00
9.724620e-01
7.275611e-01
4.532652e-01
1.596515e-01
-1.419369e-01
-4.395618e-01
-7.213686e-01
-9.762405e-01
-1.194396e+00
-1.367898e+00
-1.491041e+00
-1.560592e+00
-1.575845e+00
-1.538504e+00
-1.452376e+00
-1.322927e+00
-1.156741e+00
-9.609380e-01
-7.426402e-01
-5.085182e-01
-2.644819e-01
-1.552536e-02
2.342754e-01
4.816375e-01
7.238608e-01
9.585819e-01
1.183536e+00
1.396366e+00
1.594501e+00
1.775120e+00
1.935185e+00
2.071561e+00
2.181179e+00
2.261246e+00
2.309476e+00
2.324321e+00
2.305192e+00
2.252618e+00
2.168352e+00
2.055363e+00
1.917736e+00
1.760446e+00
1.589048e+00
1.409279e+00
1.226630e+00
1.045923e+00
8.709345e-01
7.041197e-01
5.464716e-01
3.975370e-01
2.555982e-01
1.180029e-01
-1.839664e-02
-1.567468e-01
-2.997016e-01
-4.489947e-01
-6.051208e-01
-7.671539e-01
-9.327101e-01
-1.098041e+00
-1.258239e+00
-1.407520e+00
-1.539567e+00
-1.647913e+00
-1.726352e+00
-1.769367e+00
-1.772565e+00
-1.733092e+00
-1.650000e+00
-1.524508e+00
-1.360128e+00
-1.162607e+00
-9.396493e-01
-7.004446e-01
-4.549919e-01
-2.133003e-01
1.546886e-02
2.238204e-01
4.066084e-01
5.615001e-01
6.891592e-01
7.931210e-01
8.793663e-01
9.556387e-01
1.030574e+00
1.112737e+00
1.209665e+00
1.327023e+00
1.467943e+00
1.632630e+00
1.818237e+00
2.019030e+00
2.226798e+00
2.431467e+00
2.621854e+00
2.786490e+00
2.914458e+00
2.996170e+00
3.024066e+00
2.993159e+00
2.901431e+00
2.750047e+00
2.543373e+00
2.288804e+00
1.996396e+00
1.678307e+00
1.348083e+00
1.019811e+00
7.072050e-01
4.226716e-01
1.764563e-01
-2.408081e-02
-1.749775e-01
-2.759240e-01
-3.302294e-01
-3.444972e-01
-3.280354e-01
-2.920501e-01
-2.486897e-01
-2.100219e-01
-1.870252e-01
-1.886788e-01
-2.212243e-01
-2.876618e-01
-3.875228e-01
-5.169414e-01
-6.690212e-01
-8.344659e-01
-1.002422e+00
-1.161455e+00
-1.300578e+00
-1.410232e+00
-1.483136e+00
-1.514942e+00
-1.504631e+00
-1.454631e+00
-1.370648e+00
-1.261228e+00
-1.137078e+00
-1.010201e+00
-8.929109e-01
-7.968025e-01
-7.317613e-01
-7.050976e-01
-7.208834e-01
-7.795518e-01
-8.778007e-01
-1.008809e+00
-1.162751e+00
-1.327553e+00
-1.489840e+00
-1.635969e+00
-1.753070e+00
-1.830020e+00
-1.858251e+00
-1.832360e+00
-1.750481e+00
-1.614396e+00
-1.429398e+00
-1.203936e+00
-9.490504e-01
-6.776670e-01
-4.037859e-01
-1.416223e-01
9.524909e-02
2.946961e-01
4.467335e-01
5.440904e-01
5.826118e-01
5.614735e-01
4.832040e-01
3.535174e-01
1.809749e-01
-2.349836e-02
-2.472088e-01
-4.763717e-01
-6.968412e-01
-8.948697e-01
-1.057874e+00
-1.175184e+00
-1.238739e+00
-1.243680e+00
-1.188799e+00
-1.076759e+00
-9.140711e-01
-7.107721e-01
-4.798392e-01
-2.363665e-01
3.415697e-03
2.231936e-01
4.076033e-01
5.431676e-01
6.190757e-01
6.277730e-01
5.653448e-01
4.316969e-01
2.305459e-01
-3.076303e-02
-3.415920e-01
-6.884860e-01
-1.055774e+00
-1.426285e+00
-1.782158e+00
-2.105721e+00
-2.380403e+00
-2.591611e+00
-2.727531e+00
-2.779763e+00
-2.743770e+00
-2.619078e+00
-2.409231e+00
-2.121516e+00
-1.766474e+00
-1.357273e+00
-9.089822e-01
-4.378111e-01
3.962986e-02
5.070184e-01
9.489324e-01
1.351376e+00
1.702218e+00
1.991537e+00
2.211887e+00
2.358482e+00
2.429294e+00
2.425078e+00
2.349315e+00
2.208063e+00
2.009733e+00
1.764765e+00
1.485225e+00
1.184321e+00
8.758524e-01
5.736099e-01
2.907593e-01
3.923042e-02
-1.708497e-01
-3.316525e-01
-4.380434e-01
-4.878529e-01
-4.820015e-01
-4.244621e-01
-3.220480e-01
-1.840251e-01
-2.155967e-02
1.529752e-01
3.267913e-01
4.875218e-01
6.240363e-01
7.271638e-01
7.902607e-01
8.095756e-01
7.843870e-01
7.169147e-01
6.120289e-01
4.767989e-01
3.199310e-01
1.511504e-01
-1.942719e-02
-1.818942e-01
-3.270948e-01
-4.470961e-01
-5.355773e-01
-5.881372e-01
-6.025154e-01
-5.787259e-01
-5.190935e-01
-4.281787e-01
-3.125820e-01
-1.806224e-01
-4.190192e-02
9.322071e-02
2.142112e-01
3.109545e-01
3.743237e-01
3.966912e-01
3.723574e-01
2.978812e-01
1.723004e-01
-2.764942e-03
-2.231329e-01
-4.822036e-01
-7.712247e-01
-1.079668e+00
-1.395700e+00
-1.706714e+00
-1.999905e+00
-2.262844e+00
-2.484020e+00
-2.653349e+00
-2.762608e+00
-2.805807e+00
-2.779470e+00
-2.682832e+00
-2.517934e+00
-2.289604e+00
-2.005310e+00
-1.674870e+00
-1.310005e+00
-9.237505e-01
-5.297447e-01
-1.414527e-01
2.286128e-01
5.695901e-01
8.728152e-01
1.132164e+00
1.344166e+00
1.507901e+00
1.624711e+00
1.697778e+00
1.731630e+00
1.731604e+00
1.703336e+00
1.652283e+00
1.583334e+00
1.500532e+00
1.406935e+00
1.304637e+00
1.194952e+00
1.078729e+00
9.567429e-01
8.301024e-01
7.005719e-01
5.707496e-01
4.440465e-01
3.244540e-01
2.161288e-01
1.228550e-01
4.746614e-02
-8.680935e-03
-4.609970e-02
-6.736878e-02
-7.708990e-02
-8.159887e-02
-8.844842e-02
-1.057083e-01
-1.411481e-01
-2.013838e-01
-2.910757e-01
-4.122673e-01
-5.639454e-01
-7.418837e-01
-9.388056e-01
-1.144867e+00
-1.348417e+00
-1.536975e+00
-1.698309e+00
-1.821516e+00
-1.897985e+00
-1.922152e+00
-1.891975e+00
-1.809072e+00
-1.678539e+00
-1.508453e+00
-1.309132e+00
-1.092225e+00
-8.697393e-01
-6.530848e-01
-4.522369e-01
-2.750656e-01
-1.268753e-01
-1.016265e-02
7.541488e-02
1.328770e-01
1.675868e-01
1.867676e-01
1.988951e-01
2.129954e-01
2.378889e-01
2.814302e-01
3.498028e-01
4.469293e-01
5.740491e-01
7.295072e-01
9.087736e-01
1.104697e+00
1.307972e+00
1.507782e+00
1.692553e+00
1.850776e+00
1.971802e+00
2.046585e+00
2.068283e+00
2.032711e+00
1.938590e+00
1.787592e+00
1.584191e+00
1.335325e+00
1.049923e+00
7.383374e-01
4.117280e-01
8.146652e-02
-2.414199e-01
-5.467250e-01
-8.254529e-01
-1.070117e+00
-1.274955e+00
-1.436074e+00
-1.551526e+00
-1.621332e+00
-1.647441e+00
-1.633632e+00
-1.585355e+00
-1.509494e+00
-1.414086e+00
-1.307973e+00
-1.200419e+00
-1.100702e+00
-1.017689e+00
-9.594133e-01
-9.326735e-01
-9.426585e-01
-9.926260e-01
-1.083646e+00
-1.214430e+00
-1.381260e+00
-1.578047e+00
-1.796518e+00
-2.026560e+00
-2.256707e+00
-2.474749e+00
-2.668444e+00
-2.826254e+00
-2.938086e+00
-2.995953e+00
-2.994511e+00
-2.931445e+00
-2.807645e+00
-2.627189e+00
-2.397110e+00
-2.126966e+00
-1.828234e+00
-1.513560e+00
-1.195930e+00
-8.878076e-01
-6.003410e-01
-3.426897e-01
-1.215476e-01
5.910996e-02
1.980467e-01
2.965750e-01
3.581987e-01
3.881402e-01
3.928078e-01
3.792479e-01
3.546179e-01
3.257087e-01
2.985390e-01
2.780375e-01
2.678270e-01
2.701170e-01
2.857063e-01
3.140884e-01
3.536503e-01
4.019434e-01
4.560035e-01
5.126911e-01
5.690201e-01
6.224458e-01
6.710893e-01
7.138802e-01
7.506139e-01
7.819232e-01
8.091742e-01
8.343017e-01
8.596038e-01
8.875160e-01
9.203890e-01
9.602879e-01
1.008827e+00
1.067044e+00
1.135317e+00
1.213304e+00
1.299911e+00
1.393269e+00
1.490725e+00
1.588849e+00
1.683474e+00
1.769772e+00
1.842399e+00
1.895709e+00
1.924045e+00
1.922121e+00
1.885451e+00
1.810837e+00
1.696835e+00
1.544179e+00
1.356076e+00
1.138327e+00
8.992158e-01
6.491518e-01
4.000545e-01
1.645372e-01
-4.504629e-02
-2.175931e-01
-3.441747e-01
-4.187936e-01
-4.388939e-01
-4.055833e-01
-3.235536e-01
-2.007268e-01
-4.767330e-02
1.231337e-01
2.981623e-01
4.637057e-01
6.067536e-01
7.158111e-01
7.816271e-01
7.978020e-01
7.612416e-01
6.724261e-01
5.354650e-01
3.579135e-01
1.503400e-01
-7.434898e-02
-3.017917e-01
-5.172006e-01
-7.064555e-01
-8.571643e-01
-9.595950e-01
-1.007396e+00
-9.980395e-01
-9.329549e-01
-8.173381e-01
-6.596647e-01
-4.709526e-01
-2.638473e-01
-5.161431e-02
1.528655e-01
3.380074e-01
4.942610e-01
6.146199e-01
6.948758e-01
7.336214e-01
7.320344e-01
6.934909e-01
6.230688e-01
5.269997e-01
4.121270e-01
2.854145e-01
1.535412e-01
2.260098e-02
-1.020845e-01
-2.160488e-01
-3.156804e-01
-3.981751e-01
-4.614795e-01
-5.042613e-01
-5.259314e-01
-5.267234e-01
-5.078154e-01
-4.714673e-01
-4.211342e-01
-3.615159e-01
-2.985098e-01
-2.390430e-01
-1.907696e-01
-1.616371e-01
-1.593326e-01
-1.906401e-01
-2.607569e-01
-3.726324e-01
-5.264124e-01
-7.190736e-01
-9.443228e-01
-1.192811e+00
-1.452667e+00
-1.710308e+00
-1.951438e+00
-2.162127e+00
-2.329837e+00
-2.444292e+00
-2.498101e+00
-2.487106e+00
-2.410436e+00
-2.270319e+00
-2.071690e+00
-1.821687e+00
-1.529079e+00
-1.203706e+00
-8.559562e-01
-4.963104e-01
-1.349592e-01
2.185069e-01
5.553433e-01
8.678431e-01
1.149486e+00
1.395054e+00
1.600731e+00
1.764183e+00
1.884635e+00
1.962921e+00
2.001517e+00
2.004498e+00
1.977434e+00
1.927160e+00
1.861435e+00
1.788491e+00
1.716488e+00
1.652944e+00
1.604187e+00
1.574907e+00
1.567845e+00
1.583669e+00
1.621023e+00
1.676731e+00
1.746127e+00
1.823454e+00
1.902314e+00
1.976120e+00
2.038541e+00
2.083912e+00
2.107598e+00
2.106290e+00
2.078224e+00
2.023307e+00
1.943150e+00
1.841002e+00
1.721581e+00
1.590820e+00
1.455514e+00
1.322895e+00
1.200143e+00
1.093871e+00
1.009618e+00
9.513823e-01
9.212544e-01
9.191814e-01
9.428954e-01
9.880202e-01
1.048351e+00
1.116284e+00
1.183354e+00
1.240855e+00
1.280489e+00
1.295014e+00
1.278853e+00
1.228625e+00
1.143555e+00
1.025715e+00
8.800534e-01
7.142008e-01
5.380359e-01
3.630433e-01
2.015096e-01
6.562319e-02
-3.344592e-02
-8.641197e-02
-8.661792e-02
-3.060699e-02
8.151352e-02
2.459352e-01
4.552446e-01
6.987490e-01
9.630207e-01
1.232639e+00
1.491095e+00
1.721811e+00
1.909204e+00
2.039731e+00
2.102808e+00
2.091563e+00
2.003321e+00
1.839821e+00
1.607117e+00
1.315188e+00
9.772927e-01
6.091214e-01
2.278272e-01
-1.489786e-01
-5.041848e-01
-8.220218e-01
-1.088741e+00
-1.293114e+00
-1.426753e+00
-1.484277e+00
-1.463365e+00
-1.364710e+00
-1.191914e+00
-9.513362e-01
-6.518865e-01
-3.047742e-01
7.681825e-02
4.781498e-01
8.834454e-01
1.276542e+00
1.641648e+00
1.964185e+00
2.231656e+00
2.434454e+00
2.566527e+00
2.625801e+00
2.614316e+00
2.538031e+00
2.406328e+00
2.231261e+00
2.026625e+00
1.806950e+00
1.586510e+00
1.378414e+00
1.193863e+00
1.041596e+00
9.275405e-01
8.546610e-01
8.229982e-01
8.298625e-01
8.701641e-01
9.368496e-01
1.021420e+00
1.114501e+00
1.206449e+00
1.287945e+00
1.350568e+00
1.387305e+00
1.392970e+00
1.364507e+00
1.301160e+00
1.204500e+00
1.078304e+00
9.283015e-01
7.618010e-01
5.872483e-01
4.137376e-01
2.505269e-01
1.065901e-01
-9.768476e-03
-9.122394e-02
-1.316667e-01
-1.263776e-01
-7.216298e-02
3.252688e-02
1.874842e-01
3.906313e-01
6.379235e-01
9.232956e-01
1.238686e+00
1.574176e+00
1.918273e+00
2.258344e+00
2.581184e+00
2.873687e+00
3.123547e+00
3.319929e+00
3.454032e+00
3.519495e+00
3.512611e+00
3.432356e+00
3.280244e+00
3.060064e+00
2.777547e+00
2.440003e+00
2.055969e+00
1.634896e+00
1.186867e+00
7.223515e-01
2.519883e-01
-2.136135e-01
-6.640724e-01
-1.089434e+00
-1.480383e+00
-1.828477e+00
-2.126392e+00
-2.368186e+00
-2.549561e+00
-2.668100e+00
-2.723444e+00
-2.717388e+00
-2.653857e+00
-2.538766e+00
-2.379755e+00
-2.185839e+00
-1.966980e+00
-1.733634e+00
-1.496290e+00
-1.265019e+00
-1.049059e+00
-8.564324e-01
-6.936155e-01
-5.652551e-01
-4.739589e-01
-4.201672e-01
-4.021276e-01
-4.159918e-01
-4.560479e-01
-5.150930e-01
-5.849335e-01
-6.569800e-01
-7.228827e-01
-7.751379e-01
-8.075938e-01
-8.157973e-01
-7.971480e-01
-7.508639e-01
-6.777893e-01
-5.800976e-01
-4.609470e-01
-3.241378e-01
-1.738069e-01
-1.417700e-02
1.506323e-01
3.167339e-01
4.805485e-01
6.388339e-01
7.886796e-01
9.274826e-01
1.052926e+00
1.162981e+00
1.255941e+00
1.330503e+00
1.385871e+00
1.421860e+00
1.438969e+00
1.438383e+00
1.421890e+00
1.391701e+00
1.350204e+00
1.299674e+00
1.242007e+00
1.178503e+00
1.109749e+00
1.035615e+00
9.553605e-01
8.678253e-01
7.716789e-01
6.656848e-01
5.489494e-01
4.211247e-01
2.825480e-01
1.343089e-01
-2.175444e-02
-1.831220e-01
-3.467066e-01
-5.090017e-01
-6.662458e-01
-8.145888e-01
-9.502458e-01
-1.069627e+00
-1.169432e+00
-1.246700e+00
-1.298823e+00
-1.323516e+00
-1.318789e+00
-1.282935e+00
-1.214574e+00
-1.112779e+00
-9.772807e-01
-8.087474e-01
-6.090931e-01
-3.817604e-01
-1.319136e-01
1.335167e-01
4.059802e-01
6.756626e-01
9.320339e-01
1.164545e+00
1.363398e+00
1.520310e+00
1.629170e+00
1.686527e+00
1.691841e+00
1.647482e+00
1.558465e+00
1.431974e+00
1.276704e+00
1.102111e+00
9.176384e-01
7.319964e-01
5.525809e-01
3.850734e-01
2.332667e-01
9.911814e-02
-1.698765e-02
-1.158137e-01
-1.987433e-01
-2.672199e-01
-3.222257e-01
-3.638633e-01
-3.910954e-01
-4.016818e-01
-3.923317e-01
-3.590659e-01
-2.977530e-01
-2.047596e-01
-7.762974e-02
8.429920e-02
2.794315e-01
5.036695e-01
7.504299e-01
1.010925e+00
1.274678e+00
1.530216e+00
1.765860e+00
1.970532e+00
2.134516e+00
2.250098e+00
2.312071e+00
2.318062e+00
2.268696e+00
2.167581e+00
2.021119e+00
1.838172e+00
1.629579e+00
1.407582e+00
1.185179e+00
9.754503e-01
7.908830e-01
6.427252e-01
5.403806e-01
4.908687e-01
4.983777e-01
5.639505e-01
6.853458e-01
8.571139e-01
1.070910e+00
1.316035e+00
1.580178e+00
1.850284e+00
2.113473e+00
2.357920e+00
2.573597e+00
2.752811e+00
2.890488e+00
2.984192e+00
3.033897e+00
3.041581e+00
3.010730e+00
2.945822e+00
2.851893e+00
2.734216e+00
2.598120e+00
2.448901e+00
2.291818e+00
2.132089e+00
1.974859e+00
1.825121e+00
1.687572e+00
1.566434e+00
1.465256e+00
1.386717e+00
1.332474e+00
1.303058e+00
1.297842e+00
1.315089e+00
1.352079e+00
1.405300e+00
1.470693e+00
1.543910e+00
1.620573e+00
1.696501e+00
1.767892e+00
1.831445e+00
1.884426e+00
1.924682e+00
1.950615e+00
1.961132e+00
1.955582e+00
1.933705e+00
1.895583e+00
1.841620e+00
1.772526e+00
1.689322e+00
1.593342e+00
1.486232e+00
1.369939e+00
1.246693e+00
1.118983e+00
9.895424e-01
8.613447e-01
7.376221e-01
6.218957e-01
5.180046e-01
4.301120e-01
3.626610e-01
3.202563e-01
3.074548e-01
3.284657e-01
3.867742e-01
4.847242e-01
6.231060e-01
8.008023e-01
1.014549e+00
1.258857e+00
1.526131e+00
1.806998e+00
2.090829e+00
2.366421e+00
2.622762e+00
2.849802e+00
3.039145e+00
3.184567e+00
3.282327e+00
3.331222e+00
3.332402e+00
3.289000e+00
3.205620e+00
3.087774e+00
2.941339e+00
2.772086e+00
2.585326e+00
2.385683e+00
2.177007e+00
1.962407e+00
1.744388e+00
1.525070e+00
1.306449e+00
1.090673e+00
8.802870e-01
6.784059e-01
4.887951e-01
3.158243e-01
1.642998e-01
3.918135e-02
-5.478909e-02
-1.135160e-01
-1.339952e-01
-1.147352e-01
-5.611385e-02
3.936818e-02
1.669724e-01
3.197752e-01
4.889054e-01
6.639694e-01
8.336477e-01
9.864265e-01
1.111409e+00
1.199138e+00
1.242346e+00
1.236567e+00
1.180526e+00
1.076275e+00
9.290523e-01
7.468740e-01
5.399088e-01
3.196913e-01
9.825185e-02
-1.127615e-01
-3.028964e-01
-4.635803e-01
-5.886207e-01
-6.744852e-01
-7.203408e-01
-7.278604e-01
-7.008236e-01
-6.445640e-01
-5.653306e-01
-4.696385e-01
-3.636814e-01
-2.528648e-01
-1.414980e-01
-3.265829e-02
7.178785e-02
1.710392e-01
2.651357e-01
3.547006e-01
4.406883e-01
5.241591e-01
6.060941e-01
6.872493e-01
7.680469e-01
8.484989e-01
9.281630e-01
1.006133e+00
1.081063e+00
1.151223e+00
1.214581e+00
1.268905e+00
1.311873e+00
1.341185e+00
1.354690e+00
1.350501e+00
1.327130e+00
1.283618e+00
1.219663e+00
1.135736e+00
1.033167e+00
9.141906e-01
7.819303e-01
6.403305e-01
4.940234e-01
3.481453e-01
2.081117e-01
7.936506e-02
-3.289105e-02
-1.239632e-01
-1.899372e-01
-2.279418e-01
-2.363986e-01
-2.152480e-01
-1.661248e-01
-9.245673e-02
5.511277e-04
1.060727e-01
2.159753e-01
3.212887e-01
4.128043e-01
4.817603e-01
5.205546e-01
5.234193e-01
4.869906e-01
4.107170e-01
2.970625e-01
1.514850e-01
-1.780411e-02
-2.002761e-01
-3.836731e-01
-5.547022e-01
-6.997876e-01
-8.058413e-01
-8.610215e-01
-8.554479e-01
-7.818452e-01
-6.360777e-01
-4.175379e-01
-1.293513e-01
2.216319e-01
6.250675e-01
1.067567e+00
1.533343e+00
2.005004e+00
2.464475e+00
2.893977e+00
3.277031e+00
3.599426e+00
3.850099e+00
4.021856e+00
4.111868e+00
4.121883e+00
4.058094e+00
3.930669e+00
3.752944e+00
3.540365e+00
3.309261e+00
3.075599e+00
2.853809e+00
2.655825e+00
2.490381e+00
2.362620e+00
2.274011e+00
2.222535e+00
2.203102e+00
2.208138e+00
2.228290e+00
2.253207e+00
2.272345e+00
2.275770e+00
2.254916e+00
2.203264e+00
2.116902e+00
1.994924e+00
1.839638e+00
1.656531e+00
1.453993e+00
1.242781e+00
1.035259e+00
8.444566e-01
6.830428e-01
5.622834e-01
4.910983e-01
4.752986e-01
5.170782e-01
6.148069e-01
7.631423e-01
9.534462e-01
1.174463e+00
1.413187e+00
1.655844e+00
1.888876e+00
2.099863e+00
2.278289e+00
2.416123e+00
2.508171e+00
2.552212e+00
2.548936e+00
2.501697e+00
2.416137e+00
2.299686e+00
2.160998e+00
2.009350e+00
1.854048e+00
1.703885e+00
1.566686e+00
1.448976e+00
1.355780e+00
1.290556e+00
1.255227e+00
1.250292e+00
1.274974e+00
1.327362e+00
1.404551e+00
1.502758e+00
1.617444e+00
1.743452e+00
1.875189e+00
2.006875e+00
2.132844e+00
2.247895e+00
2.347653e+00
2.428899e+00
2.489834e+00
2.530220e+00
2.551374e+00
2.556014e+00
2.547950e+00
2.531655e+00
2.511772e+00
2.492605e+00
2.477656e+00
2.469287e+00
2.468516e+00
2.475003e+00
2.487198e+00
2.502636e+00
2.518329e+00
2.531204e+00
2.538519e+00
2.538220e+00
2.529195e+00
2.511410e+00
2.485917e+00
2.454764e+00
2.420806e+00
2.387467e+00
2.358459e+00
2.337487e+00
2.327956e+00
2.332683e+00
2.353637e+00
2.391698e+00
2.446483e+00
2.516232e+00
2.597800e+00
2.686757e+00
2.777601e+00
2.864069e+00
2.939526e+00
2.997371e+00
3.031451e+00
3.036430e+00
3.008098e+00
2.943610e+00
2.841647e+00
2.702508e+00
2.528141e+00
2.322107e+00
2.089478e+00
1.836678e+00
1.571245e+00
1.301528e+00
1.036331e+00
7.844985e-01
5.544786e-01
3.538860e-01
1.891030e-01
6.495221e-02
-1.552778e-02
-5.118679e-02
-4.274209e-02
7.359640e-03
9.517988e-02
2.156018e-01
3.626931e-01
5.300921e-01
7.113906e-01
9.004907e-01
1.091910e+00
1.281017e+00
1.464181e+00
1.638826e+00
1.803391e+00
1.957200e+00
2.100264e+00
2.233041e+00
2.356174e+00
2.470240e+00
2.575551e+00
2.672007e+00
2.759032e+00
2.835581e+00
2.900228e+00
2.951294e+00
2.987025e+00
3.005760e+00
3.006088e+00
2.986953e+00
2.947706e+00
2.888083e+00
2.808152e+00
2.708240e+00
2.588879e+00
2.450825e+00
2.295136e+00
2.123331e+00
1.937581e+00
1.740900e+00
1.537284e+00
1.331776e+00
1.130409e+00
9.400473e-01
7.681220e-01
6.222856e-01
5.100144e-01
4.381898e-01
4.126899e-01
4.380225e-01
5.170226e-01
6.506367e-01
8.378054e-01
1.075448e+00
1.358544e+00
1.680299e+00
2.032372e+00
2.405144e+00
2.788018e+00
3.169714e+00
3.538570e+00
3.882845e+00
4.191024e+00
4.452152e+00
4.656192e+00
4.794433e+00
4.859922e+00
4.847921e+00
4.756341e+00
4.586100e+00
4.341369e+00
4.029627e+00
3.661512e+00
3.250432e+00
2.811961e+00
2.363045e+00
1.921083e+00
1.502941e+00
1.123999e+00
7.972755e-01
5.327354e-01
3.368117e-01
2.121911e-01
1.578754e-01
1.695038e-01
2.398964e-01
3.597586e-01
5.184670e-01
7.048588e-01
9.079462e-01
1.117497e+00
1.324440e+00
1.521086e+00
1.701174e+00
1.859782e+00
1.993167e+00
2.098572e+00
2.174069e+00
2.218462e+00
2.231279e+00
2.212821e+00
2.164278e+00
2.087855e+00
1.986884e+00
1.865887e+00
1.730560e+00
1.587655e+00
1.444766e+00
1.310024e+00
1.191729e+00
1.097947e+00
1.036107e+00
1.012630e+00
1.032601e+00
1.099506e+00
1.215037e+00
1.378958e+00
1.589033e+00
1.841018e+00
2.128712e+00
2.444075e+00
2.777409e+00
3.117632e+00
3.452634e+00
3.769730e+00
4.056197e+00
4.299897e+00
4.489934e+00
4.617322e+00
4.675596e+00
4.661316e+00
4.574410e+00
4.418307e+00
4.199836e+00
3.928893e+00
3.617890e+00
3.281043e+00
2.933555e+00
2.590777e+00
2.267409e+00
1.976792e+00
1.730336e+00
1.537078e+00
1.403380e+00
1.332751e+00
1.325770e+00
1.380116e+00
1.490704e+00
1.649917e+00
1.847964e+00
2.073358e+00
2.313508e+00
2.555398e+00
2.786337e+00
2.994696e+00
3.170614e+00
3.306580e+00
3.397879e+00
3.442828e+00
3.442830e+00
3.402206e+00
3.327846e+00
3.228713e+00
3.115210e+00
2.998484e+00
2.889684e+00
2.799237e+00
2.736173e+00
2.707553e+00
2.718040e+00
2.769638e+00
2.861612e+00
2.990591e+00
3.150841e+00
3.334672e+00
3.532961e+00
3.735755e+00
3.932914e+00
4.114757e+00
4.272680e+00
4.399671e+00
4.490708e+00
4.542986e+00
4.555967e+00
4.531259e+00
4.472340e+00
4.384186e+00
4.272830e+00
4.144923e+00
4.007311e+00
3.866670e+00
3.729215e+00
3.600472e+00
3.485138e+00
3.386988e+00
3.308854e+00
3.252620e+00
3.219255e+00
3.208847e+00
3.220643e+00
3.253102e+00
3.303963e+00
3.370352e+00
3.448921e+00
3.536043e+00
3.628025e+00
3.721361e+00
3.812974e+00
3.900432e+00
3.982134e+00
4.057424e+00
4.126645e+00
4.191131e+00
4.253121e+00
4.315632e+00
4.382275e+00
4.457045e+00
4.544097e+00
4.647518e+00
4.771113e+00
4.918189e+00
5.091351e+00
5.292293e+00
5.521592e+00
5.778497e+00
6.060751e+00
6.364465e+00
6.684074e+00
7.012420e+00
7.340964e+00
7.660136e+00
7.959809e+00
8.229836e+00
8.460618e+00
8.643646e+00
8.771960e+00
8.840500e+00
8.846334e+00
8.788746e+00
8.669196e+00
8.491173e+00
8.259963e+00
7.982382e+00
7.666500e+00
7.321382e+00
6.956875e+00
6.583415e+00
6.211856e+00
5.853287e+00
5.518831e+00
5.219395e+00
4.965394e+00
4.766443e+00
4.631036e+00
4.566220e+00
4.577274e+00
4.667398e+00
4.837419e+00
5.085553e+00
5.407226e+00
5.795015e+00
6.238742e+00
6.725732e+00
7.241256e+00
7.769144e+00
8.292538e+00
8.794751e+00
9.260172e+00
9.675176e+00
1.002896e+01
1.031426e+01
1.052786e+01
1.067092e+01
1.074890e+01
1.077133e+01
1.075110e+01
1.070365e+01
1.064584e+01
1.059473e+01
1.056644e+01
1.057502e+01
1.063157e+01
1.074362e+01
1.091478e+01
1.114479e+01
1.142976e+01
1.176269e+01
1.213420e+01
1.253334e+01
1.294847e+01
1.336816e+01
1.378197e+01
1.418113e+01
1.455904e+01
1.491150e+01
1.523678e+01
1.553536e+01
1.580962e+01
1.606328e+01
1.630097e+01
1.652770e+01
1.674851e+01
1.696832e+01
1.719178e+01
1.742336e+01
1.766743e+01
1.792839e+01
1.821073e+01
1.851897e+01
1.885759e+01
1.923074e+01
1.964198e+01
2.009397e+01
2.058811e+01
2.112431e+01
2.170076e+01
2.231390e+01
2.295839e+01
2.362733e+01
2.431249e+01
2.500470e+01
2.569436e+01
2.637193e+01
2.702849e+01
2.765634e+01
2.824942e+01
2.880384e+01
2.931813e+01
2.979344e+01
3.023362e+01
3.064508e+01
3.103648e+01
3.141836e+01
3.180250e+01
3.220123e+01
3.262665e+01
3.308976e+01
3.359969e+01
3.416296e+01
3.478293e+01
3.545941e+01
3.618852e+01
3.696286e+01
3.777187e+01
3.860240e+01
3.943952e+01
4.026740e+01
4.107036e+01
4.183374e+01
4.254491e+01
4.319395e+01
4.377429e+01
4.428301e+01
4.472099e+01
4.509276e+01
4.540614e+01
4.567169e+01
4.590198e+01
4.611080e+01
4.631219e+01
4.651956e+01
4.674483e+01
4.699772e+01
4.728512e+01
4.761086e+01
4.797556e+01
4.837690e+01
4.880998e+01
4.926801e+01
4.974302e+01
5.022671e+01
5.071123e+01
5.118989e+01
5.165775e+01
5.211200e+01
5.255218e+01
5.298015e+01
5.339999e+01
5.381761e+01
5.424033e+01
5.467626e+01
5.513366e+01
5.562026e+01
5.614250e+01
5.670486e+01
5.730938e+01
5.795519e+01
5.863842e+01
5.935223e+01
6.008725e+01
6.083213e+01
6.157436e+01
6.230120e+01
6.300068e+01
6.366261e+01
6.427942e+01
6.484693e+01
6.536482e+01
6.583687e+01
6.627096e+01
6.667867e+01
6.707479e+01
6.747638e+01
6.790189e+01
6.836995e+01
6.889824e+01
6.950235e+01
7.019471e+01
7.098379e+01
7.187350e+01
7.286288e+01
7.394615e+01
7.511303e+01
7.634932e+01
7.763771e+01
7.895875e+01
8.029188e+01
8.161652e+01
8.291315e+01
8.416432e+01
8.535559e+01
8.647626e+01
8.751995e+01
8.848491e+01
8.937404e+01
9.019474e+01
9.095838e+01
9.167966e+01
9.237572e+01
9.306509e+01
9.376664e+01
9.449837e+01
9.527632e+01
9.611351e+01
9.701902e+01
9.799737e+01
9.904808e+01
1.001656e+02
1.013396e+02
1.025553e+02
1.037946e+02
1.050369e+02
1.062605e+02
1.074441e+02
1.085676e+02
1.096142e+02
1.105707e+02
1.114290e+02
1.121860e+02
1.128440e+02
1.134099e+02
1.138950e+02
1.143139e+02
1.146829e+02
1.150193e+02
1.153401e+02
1.156607e+02
1.159940e+02
1.163502e+02
1.167358e+02
1.171536e+02
1.176031e+02
1.180806e+02
1.185795e+02
1.190916e+02
1.196077e+02
1.201183e+02
1.206147e+02
1.210893e+02
1.215366e+02
1.219532e+02
1.223382e+02
1.226927e+02
1.230202e+02
1.233260e+02
1.236166e+02
1.238994e+02
1.241817e+02
1.244707e+02
1.247722e+02
1.250906e+02
1.254279e+02
1.257840e+02
1.261560e+02
1.265389e+02
1.269254e+02
1.273068e+02
1.276735e+02
1.280159e+02
1.283251e+02
1.285939e+02
1.288174e+02
1.289933e+02
1.291223e+02
1.292083e+02
1.292578e+02
1.292796e+02
1.292839e+02
1.292819e+02
1.292840e+02
1.292997e+02
1.293365e+02
1.293990e+02
1.294891e+02
1.296053e+02
1.297435e+02
1.298969e+02
1.300570e+02
1.302139e+02
1.303577e+02
1.304790e+02
1.305697e+02
1.306238e+02
1.306375e+02
1.306100e+02
1.305430e+02
1.304409e+02
1.303101e+02
1.301589e+02
1.299965e+02
1.298327e+02
1.296773e+02
1.295393e+02
1.294267e+02
1.293461e+02
1.293019e+02
1.292968e+02
1.293311e+02
1.294030e+02
1.295087e+02
1.296423e+02
1.297965e+02
1.299629e+02
1.301320e+02
1.302943e+02
1.304401e+02
1.305608e+02
1.306486e+02
1.306977e+02
1.307038e+02
1.306647e+02
1.305803e+02
1.304524e+02
1.302845e+02
1.300815e+02
1.298494e+02
1.295946e+02
1.293239e+02
1.290438e+02
1.287605e+02
1.284793e+02
1.282047e+02
1.279404e+02
1.276888e+02
1.274517e+02
1.272296e+02
1.270222e+02
1.268280e+02
1.266447e+02
1.264689e+02
1.262965e+02
1.261229e+02
1.259432e+02
1.257526e+02
1.255467e+02
1.253219e+02
1.250754e+02
1.248055e+02
1.245116e+02
1.241940e+02
1.238539e+02
1.234932e+02
1.231141e+02
1.227189e+02
1.223101e+02
1.218898e+02
1.214598e+02
1.210212e+02
1.205746e+02
1.201196e+02
1.196547e+02
1.191771e+02
1.186829e+02
1.181669e+02
1.176225e+02
1.170429e+02
1.164207e+02
1.157492e+02
1.150230e+02
1.142388e+02
1.133958e+02
1.124970e+02
1.115487e+02
1.105607e+02
1.095466e+02
1.085226e+02
1.075068e+02
1.065189e+02
1.055784e+02
1.047040e+02
1.039121e+02
1.032164e+02
1.026263e+02
1.021465e+02
1.017763e+02
1.015096e+02
1.013347e+02
1.012347e+02
1.011888e+02
1.011731e+02
1.011623e+02
1.011311e+02
1.010563e+02
1.009179e+02
1.007011e+02
1.003965e+02
1.000012e+02
9.951873e+01
9.895844e+01
9.833470e+01
9.766566e+01
9.697176e+01
9.627425e+01
9.559368e+01
9.494869e+01
9.435501e+01
9.382471e+01
9.336592e+01
9.298265e+01
9.267499e+01
9.243947e+01
9.226961e+01
9.215649e+01
9.208954e+01
9.205723e+01
9.204782e+01
9.204994e+01
9.205315e+01
9.204820e+01
9.202724e+01
9.198371e+01
9.191221e+01
9.180822e+01
9.166775e+01
9.148714e+01
9.126293e+01
9.099183e+01
9.067097e+01
9.029818e+01
8.987241e+01
8.939421e+01
8.886603e+01
8.829253e+01
8.768061e+01
8.703928e+01
8.637928e+01
8.571258e+01
8.505172e+01
8.440914e+01
8.379650e+01
8.322411e+01
8.270045e+01
8.223186e+01
8.182236e+01
8.147356e+01
8.118472e+01
8.095280e+01
8.077265e+01
8.063715e+01
8.053744e+01
8.046315e+01
8.040281e+01
8.034419e+01
8.027490e+01
8.018294e+01
8.005743e+01
7.988927e+01
7.967182e+01
7.940142e+01
7.907773e+01
7.870393e+01
7.828656e+01
7.783526e+01
7.736221e+01
7.688146e+01
7.640807e+01
7.595726e+01
7.554347e+01
7.517944e+01
7.487544e+01
7.463853e+01
7.447219e+01
7.437606e+01
7.434612e+01
7.437506e+01
7.445293e+01
7.456804e+01
7.470786e+01
7.486003e+01
7.501326e+01
7.515807e+01
7.528738e+01
7.539684e+01
7.548490e+01
7.555263e+01
7.560332e+01
7.564190e+01
7.567419e+01
7.570616e+01
7.574322e+01
7.578958e+01
7.584784e+01
7.591871e+01
7.600097e+01
7.609162e+01
7.618615e+01
7.627900e+01
7.636405e+01
7.643523e+01
7.648707e+01
7.651528e+01
7.651723e+01
7.649238e+01
7.644248e+01
7.637168e+01
7.628642e+01
7.619507e+01
7.610748e+01
7.603432e+01
7.598635e+01
7.597369e+01
7.600507e+01
7.608733e+01
7.622490e+01
7.641964e+01
7.667077e+01
7.697505e+01
7.732708e+01
7.771979e+01
7.814497e+01
7.859379e+01
7.905735e+01
7.952720e+01
7.999566e+01
8.045621e+01
8.090359e+01
8.133395e+01
8.174482e+01
8.213508e+01
8.250481e+01
8.285524e+01
8.318859e+01
8.350793e+01
8.381707e+01
8.412043e+01
8.442283e+01
8.472935e+01
8.504511e+01
8.537505e+01
8.572376e+01
8.609531e+01
8.649306e+01
8.691964e+01
8.737690e+01
8.786593e+01
8.838722e+01
8.894074e+01
8.952621e+01
9.014319e+01
9.079129e+01
9.147020e+01
9.217971e+01
9.291958e+01
9.368935e+01
9.448810e+01
9.531415e+01
9.616479e+01
9.703601e+01
9.792234e+01
9.881668e+01
9.971033e+01
1.005931e+02
1.014536e+02
1.022795e+02
1.030586e+02
1.037790e+02
1.044300e+02
1.050030e+02
1.054921e+02
1.058944e+02
1.062104e+02
1.064439e+02
1.066021e+02
1.066944e+02
1.067327e+02
1.067297e+02
1.066986e+02
1.066518e+02
1.066004e+02
1.065537e+02
1.065181e+02
1.064976e+02
1.064930e+02
1.065025e+02
1.065217e+02
1.065438e+02
1.065603e+02
1.065612e+02
1.065355e+02
1.064718e+02
1.063587e+02
1.061859e+02
1.059438e+02
1.056249e+02
1.052238e+02
1.047376e+02
1.041658e+02
1.035109e+02
1.027781e+02
1.019748e+02
1.011107e+02
1.001973e+02
9.924707e+01
9.827327e+01
9.728888e+01
9.630604e+01
9.533536e+01
9.438530e+01
9.346169e+01
9.256751e+01
9.170274e+01
9.086461e+01
9.004792e+01
8.924571e+01
8.844995e+01
8.765252e+01
8.684601e+01
8.602467e+01
8.518501e+01
8.432637e+01
8.345107e+01
8.256436e+01
8.167397e+01
8.078950e+01
7.992151e+01
7.908056e+01
7.827618e+01
7.751594e+01
7.680463e+01
7.614378e+01
7.553143e+01
7.496221e+01
7.442783e+01
7.391772e+01
7.341996e+01
7.292224e+01
7.241281e+01
7.188132e+01
7.131950e+01
7.072151e+01
7.008414e+01
6.940670e+01
6.869071e+01
6.793947e+01
6.715757e+01
6.635039e+01
6.552375e+01
6.468357e+01
6.383571e+01
6.298594e+01
6.213995e+01
6.130337e+01
6.048187e+01
5.968111e+01
5.890672e+01
5.816416e+01
5.745859e+01
5.679465e+01
5.617628e+01
5.560649e+01
5.508715e+01
5.461881e+01
5.420053e+01
5.382974e+01
5.350231e+01
5.321254e+01
5.295346e+01
5.271715e+01
5.249522e+01
5.227933e+01
5.206169e+01
5.183554e+01
5.159542e+01
5.133738e+01
5.105892e+01
5.075888e+01
5.043716e+01
5.009444e+01
4.973188e+01
4.935087e+01
4.895279e+01
4.853895e+01
4.811056e+01
4.766874e+01
4.721472e+01
4.674995e+01
4.627630e+01
4.579617e+01
4.531259e+01
4.482918e+01
4.435005e+01
4.387958e+01
4.342215e+01
4.298186e+01
4.256224e+01
4.216604e+01
4.179500e+01
4.144982e+01
4.113016e+01
4.083470e+01
4.056136e+01
4.030749e+01
4.007020e+01
3.984664e+01
3.963435e+01
3.943156e+01
3.923742e+01
3.905212e+01
3.887697e+01
3.871427e+01
3.856706e+01
3.843880e+01
3.833297e+01
3.825262e+01
3.820001e+01
3.817631e+01
3.818148e+01
3.821427e+01
3.827241e+01
3.835287e+01
3.845225e+01
3.856710e+01
3.869428e+01
3.883117e+01
3.897571e+01
3.912637e+01
3.928201e+01
3.944157e+01
3.960384e+01
3.976717e+01
3.992929e+01
4.008729e+01
4.023758e+01
4.037615e+01
4.049881e+01
4.060150e+01
4.068070e+01
4.073378e+01
4.075938e+01
4.075769e+01
4.073071e+01
4.068234e+01
4.061842e+01
4.054657e+01
4.047591e+01
4.041668e+01
4.037971e+01
4.037582e+01
4.041522e+01
4.050690e+01
4.065806e+01
4.087363e+01
4.115593e+01
4.150442e+01
4.191562e+01
4.238322e+01
4.289832e+01
4.344981e+01
4.402492e+01
4.460989e+01
4.519068e+01
4.575378e+01
4.628698e+01
4.678010e+01
4.722558e+01
4.761896e+01
4.795907e+01
4.824802e+01
4.849098e+01
4.869563e+01
4.887163e+01
4.902986e+01
4.918174e+01
4.933852e+01
4.951076e+01
4.970783e+01
4.993758e+01
5.020608e+01
5.051747e+01
5.087394e+01
5.127568e+01
5.172101e+01
5.220653e+01
5.272732e+01
5.327713e+01
5.384875e+01
5.443423e+01
5.502535e+01
5.561391e+01
5.619227e+01
5.675376e+01
5.729312e+01
5.780682e+01
5.829334e+01
5.875317e+01
5.918876e+01
5.960413e+01
6.000446e+01
6.039544e+01
6.078266e+01
6.117100e+01
6.156402e+01
6.196361e+01
6.236976e+01
6.278049e+01
6.319203e+01
6.359916e+01
6.399561e+01
6.437467e+01
6.472970e+01
6.505478e+01
6.534516e+01
6.559770e+01
6.581116e+01
6.598631e+01
6.612588e+01
6.623436e+01
6.631766e+01
6.638268e+01
6.643684e+01
6.648757e+01
6.654183e+01
6.660572e+01
6.668413e+01
6.678050e+01
6.689665e+01
6.703274e+01
6.718730e+01
6.735736e+01
6.753865e+01
6.772587e+01
6.791297e+01
6.809349e+01
6.826084e+01
6.840859e+01
6.853065e+01
6.862152e+01
6.867628e+01
6.869075e+01
6.866140e+01
6.858544e+01
6.846074e+01
6.828592e+01
6.806033e+01
6.778413e+01
6.745830e+01
6.708470e+01
6.666600e+01
6.620562e+01
6.570760e+01
6.517640e+01
6.461673e+01
6.403328e+01
6.343057e+01
6.281271e+01
6.218329e+01
6.154519e+01
6.090055e+01
6.025070e+01
5.959619e+01
5.893688e+01
5.827206e+01
5.760068e+01
5.692159e+01
5.623385e+01
5.553693e+01
5.483103e+01
5.411724e+01
5.339766e+01
5.267546e+01
5.195479e+01
5.124059e+01
5.053835e+01
4.985367e+01
4.919182e+01
4.855720e+01
4.795291e+01
4.738028e+01
4.683864e+01
4.632518e+01
4.583497e+01
4.536125e+01
4.489574e+01
4.442917e+01
4.395182e+01
4.345413e+01
4.292732e+01
4.236390e+01
4.175811e+01
4.110629e+01
4.040709e+01
3.966148e+01
3.887277e+01
3.804638e+01
3.718963e+01
3.631139e+01
3.542167e+01
3.453125e+01
3.365113e+01
3.279206e+01
3.196406e+01
3.117590e+01
3.043470e+01
2.974564e+01
2.911175e+01
2.853397e+01
2.801124e+01
2.754079e+01
2.711858e+01
2.673962e+01
2.639844e+01
2.608931e+01
2.580650e+01
2.554426e+01
2.529680e+01
2.505813e+01
2.482193e+01
2.458142e+01
2.432938e+01
2.405824e+01
2.376035e+01
2.342843e+01
2.305599e+01
2.263792e+01
2.217100e+01
2.165430e+01
2.108953e+01
2.048113e+01
1.983630e+01
1.916468e+01
1.847801e+01
1.778953e+01
1.711322e+01
1.646304e+01
1.585198e+01
1.529121e+01
1.478924e+01
1.435120e+01
1.397840e+01
1.366798e+01
1.341295e+01
1.320242e+01
1.302215e+01
1.285527e+01
1.268332e+01
1.248733e+01
1.224911e+01
1.195242e+01
1.158414e+01
1.113520e+01
1.060130e+01
9.983247e+00
9.286999e+00
8.523356e+00
7.707343e+00
6.857348e+00
5.994061e+00
5.139297e+00
4.314762e+00
3.540850e+00
2.835520e+00
2.213330e+00
1.684679e+00
1.255309e+00
9.260911e-01
6.931155e-01
5.480742e-01
4.789069e-01
4.706504e-01
5.064152e-01
5.683985e-01
6.388442e-01
7.008759e-01
7.391503e-01
7.403110e-01
6.932461e-01
5.891769e-01
4.216151e-01
1.862347e-01
-1.192990e-01
-4.955061e-01
-9.412491e-01
-1.453858e+00
-2.029227e+00
-2.661886e+00
-3.345074e+00
-4.070814e+00
-4.830003e+00
-5.612513e+00
-6.407316e+00
-7.202605e+00
-7.985960e+00
-8.744535e+00
-9.465320e+00
-1.013549e+01
-1.074285e+01
-1.127641e+01
-1.172701e+01
-1.208804e+01
-1.235604e+01
-1.253130e+01
-1.261822e+01
-1.262541e+01
-1.256555e+01
-1.245492e+01
-1.231258e+01
-1.215941e+01
-1.201690e+01
-1.190591e+01
-1.184545e+01
-1.185157e+01
-1.193652e+01
-1.210812e+01
-1.236957e+01
-1.271951e+01
-1.315239e+01
-1.365916e+01
-1.422806e+01
-1.484559e+01
-1.549738e+01
-1.616909e+01
-1.684710e+01
-1.751907e+01
-1.817428e+01
-1.880380e+01
-1.940055e+01
-1.995917e+01
-2.047594e+01
-2.094855e+01
-2.137598e+01
-2.175828e+01
-2.209648e+01
-2.239243e+01
-2.264868e+01
-2.286841e+01
-2.305532e+01
-2.321356e+01
-2.334766e+01
-2.346251e+01
-2.356328e+01
-2.365538e+01
-2.374438e+01
-2.383592e+01
-2.393553e+01
-2.404847e+01
-2.417945e+01
-2.433243e+01
-2.451037e+01
-2.471507e+01
-2.494704e+01
-2.520544e+01
-2.548810e+01
-2.579161e+01
-2.611145e+01
-2.644223e+01
-2.677792e+01
-2.711226e+01
-2.743909e+01
-2.775278e+01
-2.804868e+01
-2.832341e+01
-2.857516e+01
-2.880394e+01
-2.901158e+01
-2.920178e+01
-2.937996e+01
-2.955306e+01
-2.972922e+01
-2.991743e+01
-3.012703e+01
-3.036724e+01
-3.064652e+01
-3.097209e+01
-3.134931e+01
-3.178120e+01
-3.226814e+01
-3.280760e+01
-3.339413e+01
-3.401954e+01
-3.467321e+01
-3.534255e+01
-3.601365e+01
-3.667186e+01
-3.730261e+01
-3.789202e+01
-3.842764e+01
-3.889903e+01
-3.929833e+01
-3.962067e+01
-3.986445e+01
-4.003156e+01
-4.012729e+01
-4.016016e+01
-4.014151e+01
-4.008493e+01
-4.000554e+01
-3.991916e+01
-3.984145e+01
-3.978708e+01
-3.976893e+01
-3.979746e+01
-3.988017e+01
-4.002134e+01
-4.022182e+01
-4.047916e+01
-4.078784e+01
-4.113977e+01
-4.152486e+01
-4.193182e+01
-4.234891e+01
-4.276478e+01
-4.316913e+01
-4.355330e+01
-4.391068e+01
-4.423688e+01
-4.452978e+01
-4.478935e+01
-4.501740e+01
-4.521724e+01
-4.539327e+01
-4.555060e+01
-4.569466e+01
-4.583085e+01
-4.596424e+01
-4.609938e+01
-4.624015e+01
-4.638978e+01
-4.655084e+01
-4.672543e+01
-4.691525e+01
-4.712182e+01
-4.734652e+01
-4.759066e+01
-4.785544e+01
-4.814187e+01
-4.845058e+01
-4.878168e+01
-4.913458e+01
-4.950777e+01
-4.989875e+01
-5.030386e+01
-5.071831e+01
-5.113618e+01
-5.155056e+01
-5.195380e+01
-5.233788e+01
-5.269484e+01
-5.301737e+01
-5.329935e+01
-5.353644e+01
-5.372657e+01
-5.387024e+01
-5.397070e+01
-5.403385e+01
-5.406797e+01
-5.408323e+01
-5.409099e+01
-5.410311e+01
-5.413112e+01
-5.418540e+01
-5.427455e+01
-5.440483e+01
-5.457986e+01
-5.480054e+01
-5.506523e+01
-5.537006e+01
-5.570943e+01
-5.607653e+01
-5.646376e+01
-5.686320e+01
-5.726680e+01
-5.766665e+01
-5.805504e+01
-5.842459e+01
-5.876834e+01
-5.907992e+01
-5.935384e+01
-5.958576e+01
-5.977283e+01
-5.991403e+01
-6.001039e+01
-6.006512e+01
-6.008361e+01
-6.007320e+01
-6.004284e+01
-6.000256e+01
-5.996289e+01
-5.993417e+01
-5.992588e+01
-5.994602e+01
-6.000064e+01
-6.009338e+01
-6.022534e+01
-6.039506e+01
-6.059869e+01
-6.083043e+01
-6.108307e+01
-6.134865e+01
-6.161924e+01
-6.188765e+01
-6.214799e+01
-6.239616e+01
-6.263006e+01
-6.284950e+01
-6.305600e+01
-6.325226e+01
-6.344165e+01
-6.362756e+01
-6.381283e+01
-6.399931e+01
-6.418751e+01
-6.437647e+01
-6.456378e+01
-6.474575e+01
-6.491766e+01
-6.507423e+01
-6.520999e+01
-6.531986e+01
-6.539958e+01
-6.544619e+01
-6.545843e+01
-6.543691e+01
-6.538425e+01
-6.530495e+01
-6.520503e+01
-6.509159e+01
-6.497223e+01
-6.485434e+01
-6.474454e+01
-6.464816e+01
-6.456893e+01
-6.450889e+01
-6.446852e+01
-6.444710e+01
-6.444317e+01
-6.445511e+01
-6.448164e+01
-6.452233e+01
-6.457785e+01
-6.465008e+01
-6.474210e+01
-6.485787e+01
-6.500192e+01
-6.517881e+01
-6.539256e+01
-6.564616e+01
-6.594097e+01
-6.627634e+01
-6.664933e+01
-6.705459e+01
-6.748450e+01
-6.792948e+01
-6.837844e+01
-6.881949e+01
-6.924057e+01
-6.963029e+01
-6.997859e+01
-7.027742e+01
-7.052116e+01
-7.070706e+01
-7.083535e+01
-7.090930e+01
-7.093508e+01
-7.092144e+01
-7.087932e+01
-7.082129e+01
-7.076092e+01
-7.071206e+01
-7.068805e+01
-7.070103e+01
-7.076122e+01
-7.087629e+01
-7.105087e+01
-7.128625e+01
-7.158020e+01
-7.192700e+01
-7.231774e+01
-7.274081e+01
-7.318251e+01
-7.362794e+01
-7.406190e+01
-7.446986e+01
-7.483888e+01
-7.515840e+01
-7.542090e+01
-7.562221e+01
-7.576177e+01
-7.584242e+01
-7.587014e+01
-7.585344e+01
-7.580270e+01
-7.572928e+01
-7.564468e+01
-7.555962e+01
-7.548325e+01
-7.542248e+01
-7.538156e+01
-7.536185e+01
-7.536188e+01
-7.537771e+01
-7.540340e+01
-7.543179e+01
-7.545520e+01
-7.546626e+01
-7.545856e+01
-7.542725e+01
-7.536935e+01
-7.528400e+01
-7.517236e+01
-7.503748e+01
-7.488395e+01
-7.471747e+01
-7.454444e+01
-7.437151e+01
-7.420518e+01
-7.405156e+01
-7.391611e+01
-7.380361e+01
-7.371811e+01
-7.366294e+01
-7.364079e+01
-7.365373e+01
-7.370320e+01
-7.378997e+01
-7.391405e+01
-7.407458e+01
-7.426975e+01
-7.449668e+01
-7.475142e+01
-7.502897e+01
-7.532339e+01
-7.562802e+01
-7.593570e+01
-7.623914e+01
-7.653117e+01
-7.680517e+01
-7.705529e+01
-7.727680e+01
-7.746631e+01
-7.762201e+01
-7.774382e+01
-7.783345e+01
-7.789448e+01
-7.793214e+01
-7.795309e+01
-7.796501e+01
-7.797607e+01
-7.799427e+01
-7.802679e+01
-7.807936e+01
-7.815562e+01
-7.825672e+01
-7.838106e+01
-7.852426e+01
-7.867940e+01
-7.883741e+01
-7.898779e+01
-7.911937e+01
-7.922126e+01
-7.928380e+01
-7.929945e+01
-7.926355e+01
-7.917485e+01
-7.903580e+01
-7.885250e+01
-7.863443e+01
-7.839385e+01
-7.814506e+01
-7.790354e+01
-7.768499e+01
-7.750447e+01
-7.737555e+01
-7.730964e+01
-7.731543e+01
-7.739849e+01
-7.756109e+01
-7.780207e+01
-7.811700e+01
-7.849835e+01
-7.893585e+01
-7.941693e+01
-7.992716e+01
-8.045083e+01
-8.097152e+01
-8.147266e+01
-8.193814e+01
-8.235294e+01
-8.270363e+01
-8.297893e+01
-8.317014e+01
-8.327150e+01
-8.328044e+01
-8.319771e+01
-8.302738e+01
-8.277670e+01
-8.245579e+01
-8.207723e+01
-8.165546e+01
-8.120614e+01
-8.074541e+01
-8.028919e+01
-7.985246e+01
-7.944868e+01
-7.908940e+01
-7.878384e+01
-7.853880e+01
-7.835856e+01
-7.824488e+01
-7.819717e+01
-7.821262e+01
-7.828643e+01
-7.841206e+01
-7.858158e+01
-7.878590e+01
-7.901517e+01
-7.925912e+01
-7.950737e+01
-7.974978e+01
-7.997686e+01
-8.018006e+01
-8.035218e+01
-8.048768e+01
-8.058292e+01
-8.063639e+01
-8.064875e+01
-8.062285e+01
-8.056352e+01
-8.047741e+01
-8.037255e+01
-8.025799e+01
-8.014326e+01
-8.003778e+01
-7.995033e+01
-7.988843e+01
-7.985777e+01
-7.986183e+01
-7.990149e+01
-7.997491e+01
-8.007748e+01
-8.020202e+01
-8.033910e+01
-8.047754e+01
-8.060503e+01
-8.070890e+01
-8.077692e+01
-8.079815e+01
-8.076376e+01
-8.066770e+01
-8.050727e+01
-8.028343e+01
-8.000090e+01
-7.966792e+01
-7.929585e+01
-7.889846e+01
-7.849107e+01
-7.808960e+01
-7.770950e+01
-7.736482e+01
-7.706734e+01
-7.682595e+01
-7.664620e+01
-7.653030e+01
-7.647724e+01
-7.648325e+01
-7.654240e+01
-7.664729e+01
-7.678974e+01
-7.696137e+01
-7.715408e+01
-7.736034e+01
-7.757334e+01
-7.778707e+01
-7.799620e+01
-7.819607e+01
-7.838252e+01
-7.855184e+01
-7.870072e+01
-7.882614e+01
-7.892542e+01
-7.899621e+01
-7.903656e+01
-7.904494e+01
-7.902042e+01
-7.896268e+01
-7.887215e+01
-7.875008e+01
-7.859856e+01
-7.842055e+01
-7.821980e+01
-7.800080e+01
-7.776859e+01
-7.752860e+01
-7.728638e+01
-7.704736e+01
-7.681650e+01
-7.659805e+01
-7.639528e+01
-7.621030e+01
-7.604400e+01
-7.589616e+01
-7.576558e+01
-7.565044e+01
-7.554861e+01
-7.545804e+01
-7.537708e+01
-7.530468e+01
-7.524052e+01
-7.518502e+01
-7.513917e+01
-7.510426e+01
-7.508162e+01
-7.507217e+01
-7.507615e+01
-7.509288e+01
-7.512059e+01
-7.515648e+01
-7.519688e+01
-7.523756e+01
-7.527406e+01
-7.530206e+01
-7.531776e+01
-7.531815e+01
-7.530124e+01
-7.526613e+01
-7.521311e+01
-7.514350e+01
-7.505957e+01
-7.496428e+01
-7.486097e+01
-7.475310e+01
-7.464387e+01
-7.453599e+01
-7.443149e+01
-7.433161e+01
-7.423685e+01
-7.414710e+01
-7.406177e+01
-7.398008e+01
-7.390111e+01
-7.382400e+01
-7.374795e+01
-7.367221e+01
-7.359600e+01
-7.351853e+01
-7.343891e+01
-7.335626e+01
-7.326977e+01
-7.317880e+01
-7.308310e+01
-7.298285e+01
-7.287887e+01
-7.277261e+01
-7.266621e+01
-7.256248e+01
-7.246484e+01
-7.237715e+01
-7.230360e+01
-7.224837e+01
-7.221539e+01
-7.220790e+01
-7.222808e+01
-7.227664e+01
-7.235246e+01
-7.245238e+01
-7.257102e+01
-7.270086e+01
-7.283244e+01
-7.295472e+01
-7.305567e+01
-7.312294e+01
-7.314457e+01
-7.310982e+01
-7.300985e+01
-7.283842e+01
-7.259235e+01
-7.227183e+01
-7.188047e+01
-7.142519e+01
-7.091577e+01
-7.036436e+01
-6.978478e+01
-6.919179e+01
-6.860034e+01
-6.802487e+01
-6.747865e+01
-6.697330e+01
-6.651828e+01
-6.612066e+01
-6.578488e+01
-6.551271e+01
-6.530333e+01
-6.515355e+01
-6.505809e+01
-6.501003e+01
-6.500119e+01
-6.502257e+01
-6.506477e+01
-6.511829e+01
-6.517383e+01
-6.522247e+01
-6.525587e+01
-6.526638e+01
-6.524725e+01
-6.519268e+01
-6.509804e+01
-6.495996e+01
-6.477645e+01
-6.454698e+01
-6.427258e+01
-6.395586e+01
-6.360102e+01
-6.321382e+01
-6.280143e+01
-6.237227e+01
-6.193569e+01
-6.150151e+01
-6.107952e+01
-6.067884e+01
-6.030724e+01
-5.997051e+01
-5.967191e+01
-5.941180e+01
-5.918752e+01
-5.899350e+01
-5.882174e+01
-5.866238e+01
-5.850459e+01
-5.833749e+01
-5.815109e+01
-5.793717e+01
-5.769004e+01
-5.740707e+01
-5.708899e+01
-5.674002e+01
-5.636752e+01
-5.598163e+01
-5.559445e+01
-5.521917e+01
-5.486901e+01
-5.455616e+01
-5.429074e+01
-5.407988e+01
-5.392709e+01
-5.383175e+01
-5.378905e+01
-5.379017e+01
-5.382280e+01
-5.387191e+01
-5.392078e+01
-5.395217e+01
-5.394951e+01
-5.389809e+01
-5.378605e+01
-5.360522e+01
-5.335161e+01
-5.302562e+01
-5.263189e+01
-5.217893e+01
-5.167838e+01
-5.114416e+01
-5.059150e+01
-5.003588e+01
-4.949209e+01
-4.897338e+01
-4.849076e+01
-4.805257e+01
-4.766419e+01
-4.732794e+01
-4.704319e+01
-4.680657e+01
-4.661234e+01
-4.645281e+01
-4.631882e+01
-4.620032e+01
-4.608684e+01
-4.596804e+01
-4.583407e+01
-4.567600e+01
-4.548605e+01
-4.525784e+01
-4.498653e+01
-4.466896e+01
-4.430372e+01
-4.389122e+01
-4.343370e+01
-4.293519e+01
-4.240141e+01
-4.183954e+01
-4.125790e+01
-4.066553e+01
-4.007167e+01
-3.948519e+01
-3.891400e+01
-3.836450e+01
-3.784107e+01
-3.734575e+01
-3.687801e+01
-3.643476e+01
-3.601050e+01
-3.559768e+01
-3.518708e+01
-3.476844e+01
-3.433101e+01
-3.386420e+01
-3.335816e+01
-3.280440e+01
-3.219627e+01
-3.152948e+01
-3.080239e+01
-3.001631e+01
-2.917559e+01
-2.828748e+01
-2.736186e+01
-2.641078e+01
-2.544778e+01
-2.448706e+01
-2.354267e+01
-2.262754e+01
-2.175269e+01
-2.092642e+01
-2.015372e+01
-1.943581e+01
-1.876994e+01
-1.814931e+01
-1.756340e+01
-1.699835e+01
-1.643773e+01
-1.586343e+01
-1.525670e+01
-1.459932e+01
-1.387474e+01
-1.306913e+01
-1.217227e+01
-1.117820e+01
-1.008552e+01
-8.897359e+00
-7.621031e+00
-6.267312e+00
-4.849518e+00
-3.382393e+00
-1.880934e+00
-3.592345e-01
1.170562e+00
2.699142e+00
4.220664e+00
5.733150e+00
7.238592e+00
8.742794e+00
1.025496e+01
1.178710e+01
1.335326e+01
1.496871e+01
1.664914e+01
1.840992e+01
2.026557e+01
2.222936e+01
2.431314e+01
2.652739e+01
2.888128e+01
3.138300e+01
3.403991e+01
3.685876e+01
3.984582e+01
4.300689e+01
4.634735e+01
4.987201e+01
5.358504e+01
5.748992e+01
6.158927e+01
6.588479e+01
7.037726e+01
7.506646e+01
7.995133e+01
8.503015e+01
9.030086e+01
9.576165e+01
1.014117e+02
1.072522e+02
1.132879e+02
1.195285e+02
1.259909e+02
1.327011e+02
1.396970e+02
1.470300e+02
1.547677e+02
1.629944e+02
1.718122e+02
1.813401e+02
1.917119e+02
2.030733e+02
2.155763e+02
2.293731e+02
2.446081e+02
2.614084e+02
2.798746e+02
3.000695e+02
3.220085e+02
3.456500e+02
3.708869e+02
3.975408e+02
4.253586e+02
4.540119e+02
4.831003e+02
5.121592e+02
5.406697e+02
5.680743e+02
5.937944e+02
6.172508e+02
6.378858e+02
6.551853e+02
6.687012e+02
6.780704e+02
6.830314e+02
6.834362e+02
6.792575e+02
6.705901e+02
6.576466e+02
6.407480e+02
6.203093e+02
5.968216e+02
5.708310e+02
5.429166e+02
5.136677e+02
4.836626e+02
4.534491e+02
4.235276e+02
3.943384e+02
3.662522e+02
3.395646e+02
3.144945e+02
2.911855e+02
2.697110e+02
2.500809e+02
2.322506e+02
2.161311e+02
2.015996e+02
1.885098e+02
1.767027e+02
1.660149e+02
1.562872e+02
1.473704e+02
1.391306e+02
1.314517e+02
1.242375e+02
1.174117e+02
1.109169e+02
1.047131e+02
9.877476e+01
9.308836e+01
8.764912e+01
8.245815e+01
7.751975e+01
7.283908e+01
6.842030e+01
6.426529e+01
6.037281e+01
5.673829e+01
5.335385e+01
5.020879e+01
4.729013e+01
4.458328e+01
4.207269e+01
3.974240e+01
3.757643e+01
3.555913e+01
3.367533e+01
3.191049e+01
3.025072e+01
2.868285e+01
2.719450e+01
2.577419e+01
2.441149e+01
2.309715e+01
2.182330e+01
2.058355e+01
1.937309e+01
1.818867e+01
1.702853e+01
1.589225e+01
1.478049e+01
1.369471e+01
1.263683e+01
1.160884e+01
1.061247e+01
9.648845e+00
8.718212e+00
7.819748e+00
6.951487e+00
6.110361e+00
5.292353e+00
4.492747e+00
3.706441e+00
2.928297e+00
2.153466e+00
1.377678e+00
5.974583e-01
-1.897323e-01
-9.854360e-01
-1.790197e+00
-2.603600e+00
-3.424324e+00
-4.250200e+00
-5.078257e+00
-5.904759e+00
-6.725259e+00
-7.534655e+00
-8.327290e+00
-9.097065e+00
-9.837597e+00
-1.054238e+01
-1.120498e+01
-1.181919e+01
-1.237921e+01
-1.287984e+01
-1.331661e+01
-1.368600e+01
-1.398557e+01
-1.421422e+01
-1.437227e+01
-1.446163e+01
-1.448576e+01
-1.444961e+01
-1.435938e+01
-1.422213e+01
-1.404540e+01
-1.383665e+01
-1.360283e+01
-1.335002e+01
-1.308311e+01
-1.280572e+01
-1.252017e+01
-1.222765e+01
-1.192844e+01
-1.162218e+01
-1.130810e+01
-1.098539e+01
-1.065333e+01
-1.031154e+01
-9.960070e+00
-9.599465e+00
-9.230766e+00
-8.855427e+00
-8.475174e+00
-8.091812e+00
-7.706991e+00
-7.321963e+00
-6.937353e+00
-6.552971e+00
-6.167698e+00
-5.779479e+00
-5.385424e+00
-4.982047e+00
-4.565605e+00
-4.132514e+00
-3.679799e+00
-3.205508e+00
-2.709053e+00
-2.191431e+00
-1.655291e+00
-1.104855e+00
-5.456830e-01
1.569216e-02
5.722402e-01
1.116974e+00
1.643515e+00
2.146626e+00
2.622669e+00
3.069930e+00
3.488804e+00
3.881802e+00
4.253412e+00
4.609820e+00
4.958533e+00
5.307928e+00
5.666762e+00
6.043638e+00
6.446458e+00
6.881863e+00
7.354691e+00
7.867483e+00
8.420086e+00
9.009414e+00
9.629418e+00
1.027130e+01
1.092401e+01
1.157492e+01
1.221081e+01
1.281884e+01
1.338757e+01
1.390790e+01
1.437375e+01
1.478254e+01
1.513524e+01
1.543630e+01
1.569316e+01
1.591566e+01
1.611528e+01
1.630439e+01
1.649539e+01
1.670011e+01
1.692912e+01
1.719140e+01
1.749400e+01
1.784198e+01
1.823845e+01
1.868476e+01
1.918077e+01
1.972514e+01
2.031569e+01
2.094957e+01
2.162357e+01
2.233416e+01
2.307754e+01
2.384969e+01
2.464631e+01
2.546283e+01
2.629446e+01
2.713633e+01
2.798369e+01
2.883218e+01
2.967824e+01
3.051952e+01
3.135529e+01
3.218682e+01
3.301773e+01
3.385411e+01
3.470449e+01
3.557965e+01
3.649214e+01
3.745569e+01
3.848453e+01
3.959254e+01
4.079247e+01
4.209527e+01
4.350941e+01
4.504045e+01
4.669082e+01
4.845969e+01
5.034321e+01
5.233482e+01
5.442581e+01
5.660595e+01
5.886424e+01
6.118963e+01
6.357167e+01
6.600108e+01
6.847021e+01
7.097329e+01
7.350653e+01
7.606809e+01
7.865789e+01
8.127728e+01
8.392867e+01
8.661502e+01
8.933946e+01
9.210484e+01
9.491335e+01
9.776630e+01
1.006640e+02
1.036057e+02
1.065898e+02
1.096139e+02
1.126751e+02
1.157706e+02
1.188975e+02
1.220534e+02
1.252364e+02
1.284451e+02
1.316784e+02
1.349353e+02
1.382145e+02
1.415139e+02
1.448304e+02
1.481588e+02
1.514923e+02
1.548215e+02
1.581342e+02
1.614157e+02
1.646485e+02
1.678123e+02
1.708844e+02
1.738402e+02
1.766539e+02
1.792991e+02
1.817494e+02
1.839799e+02
1.859673e+02
1.876913e+02
1.891345e+02
1.902834e+02
1.911282e+02
1.916633e+02
1.918868e+02
1.918005e+02
1.914097e+02
1.907228e+02
1.897508e+02
1.885071e+02
1.870076e+02
1.852696e+02
1.833122e+02
1.811555e+02
1.788205e+02
1.763283e+02
1.736997e+02
1.709548e+02
1.681127e+02
1.651906e+02
1.622040e+02
1.591666e+02
1.560897e+02
1.529829e+02
1.498539e+02
1.467089e+02
1.435527e+02
1.403894e+02
1.372225e+02
1.340556e+02
1.308924e+02
1.277370e+02
1.245944e+02
1.214703e+02
1.183712e+02
1.153043e+02
1.122773e+02
1.092978e+02
1.063734e+02
1.035105e+02
1.007144e+02
9.798886e+01
9.533534e+01
9.275352e+01
9.024118e+01
8.779472e+01
8.540972e+01
8.308173e+01
8.080698e+01
7.858307e+01
7.640951e+01
7.428794e+01
7.222217e+01
7.021796e+01
6.828254e+01
6.642402e+01
6.465069e+01
6.297033e+01
6.138946e+01
5.991278e+01
5.854265e+01
5.727868e+01
5.611758e+01
5.505311e+01
5.407621e+01
5.317541e+01
5.233735e+01
5.154741e+01
5.079050e+01
5.005185e+01
4.931780e+01
4.857647e+01
4.781837e+01
4.703676e+01
4.622791e+01
4.539111e+01
4.452855e+01
4.364499e+01
4.274738e+01
4.184426e+01
4.094521e+01
4.006008e+01
3.919835e+01
3.836839e+01
3.757684e+01
3.682809e+01
3.612395e+01
3.546345e+01
3.484296e+01
3.425651e+01
3.369623e+01
3.315314e+01
3.261783e+01
3.208142e+01
3.153634e+01
3.097708e+01
3.040082e+01
2.980784e+01
2.920163e+01
2.858886e+01
2.797897e+01
2.738363e+01
2.681591e+01
2.628941e+01
2.581722e+01
2.541093e+01
2.507966e+01
2.482920e+01
2.466138e+01
2.457365e+01
2.455897e+01
2.460608e+01
2.470006e+01
2.482326e+01
2.495649e+01
2.508040e+01
2.517693e+01
2.523075e+01
2.523050e+01
2.516975e+01
2.504758e+01
2.486874e+01
2.464337e+01
2.438628e+01
2.411584e+01
2.385275e+01
2.361847e+01
2.343382e+01
2.331751e+01
2.328502e+01
2.334758e+01
2.351159e+01
2.377825e+01
2.414358e+01
2.459863e+01
2.513002e+01
2.572062e+01
2.635053e+01
2.699809e+01
2.764109e+01
2.825800e+01
2.882917e+01
2.933797e+01
2.977163e+01
3.012194e+01
3.038554e+01
3.056399e+01
3.066344e+01
3.069415e+01
3.066974e+01
3.060638e+01
3.052182e+01
3.043448e+01
3.036245e+01
3.032269e+01
3.033019e+01
3.039744e+01
3.053398e+01
3.074628e+01
3.103777e+01
3.140910e+01
3.185856e+01
3.238253e+01
3.297597e+01
3.363287e+01
3.434652e+01
3.510974e+01
3.591493e+01
3.675410e+01
3.761883e+01
3.850020e+01
3.938882e+01
4.027492e+01
4.114849e+01
4.199951e+01
4.281826e+01
4.359561e+01
4.432337e+01
4.499466e+01
4.560420e+01
4.614863e+01
4.662672e+01
4.703953e+01
4.739047e+01
4.768525e+01
4.793172e+01
4.813956e+01
4.831992e+01
4.848489e+01
4.864699e+01
4.881857e+01
4.901126e+01
4.923549e+01
4.950000e+01
4.981165e+01
5.017516e+01
5.059322e+01
5.106658e+01
5.159435e+01
5.217438e+01
5.280363e+01
5.347853e+01
5.419515e+01
5.494934e+01
5.573658e+01
5.655181e+01
5.738906e+01
5.824116e+01
5.909950e+01
5.995401e+01
6.079330e+01
6.160513e+01
6.237696e+01
6.309674e+01
6.375363e+01
6.433868e+01
6.484528e+01
6.526951e+01
6.561009e+01
6.586819e+01
6.604708e+01
6.615150e+01
6.618717e+01
6.616017e+01
6.607645e+01
6.594148e+01
6.576007e+01
6.553630e+01
6.527368e+01
6.497534e+01
6.464431e+01
6.428381e+01
6.389752e+01
6.348966e+01
6.306510e+01
6.262921e+01
6.218771e+01
6.174631e+01
6.131043e+01
6.088478e+01
6.047314e+01
6.007805e+01
5.970074e+01
5.934098e+01
5.899716e+01
5.866630e+01
5.834418e+01
5.802556e+01
5.770433e+01
5.737382e+01
5.702711e+01
5.665727e+01
5.625777e+01
5.582266e+01
5.534693e+01
5.482663e+01
5.425909e+01
5.364301e+01
5.297844e+01
5.226673e+01
5.151041e+01
5.071290e+01
4.987830e+01
4.901115e+01
4.811618e+01
4.719821e+01
4.626204e+01
4.531252e+01
4.435453e+01
4.339312e+01
4.243348e+01
4.148097e+01
4.054095e+01
3.961864e+01
3.871882e+01
3.784556e+01
3.700193e+01
3.618980e+01
3.540975e+01
3.466105e+01
3.394182e+01
3.324924e+01
3.257980e+01
3.192949e+01
3.129408e+01
3.066914e+01
3.005019e+01
2.943267e+01
2.881202e+01
2.818371e+01
2.754335e+01
2.688686e+01
2.621070e+01
2.551211e+01
2.478942e+01
2.404232e+01
2.327214e+01
2.248197e+01
2.167680e+01
2.086341e+01
2.005023e+01
1.924698e+01
1.846427e+01
1.771304e+01
1.700397e+01
1.634685e+01
1.574994e+01
1.521939e+01
1.475878e+01
1.436874e+01
1.404685e+01
1.378758e+01
1.358257e+01
1.342099e+01
1.329007e+01
1.317575e+01
1.306336e+01
1.293838e+01
1.278709e+01
1.259727e+01
1.235879e+01
1.206411e+01
1.170867e+01
1.129116e+01
1.081365e+01
1.028157e+01
9.703440e+00
9.090523e+00
8.456211e+00
7.815323e+00
7.183275e+00
6.575211e+00
6.005152e+00
5.485201e+00
5.024896e+00
4.630715e+00
4.305791e+00
4.049836e+00
3.859265e+00
3.727520e+00
3.645536e+00
3.602352e+00
3.585799e+00
3.583255e+00
3.582407e+00
3.571986e+00
3.542418e+00
3.486343e+00
3.398966e+00
3.278203e+00
3.124633e+00
2.941258e+00
2.733112e+00
2.506778e+00
2.269850e+00
2.030420e+00
1.796606e+00
1.576146e+00
1.376070e+00
1.202421e+00
1.060030e+00
9.523240e-01
8.811830e-01
8.468464e-01
8.478979e-01
8.813395e-01
9.427599e-01
1.026588e+00
1.126412e+00
1.235324e+00
1.346281e+00
1.452425e+00
1.547384e+00
1.625505e+00
1.682054e+00
1.713345e+00
1.716838e+00
1.691175e+00
1.636181e+00
1.552825e+00
1.443155e+00
1.310202e+00
1.157868e+00
9.907772e-01
8.140867e-01
6.332580e-01
4.537781e-01
2.808517e-01
1.190883e-01
-2.777634e-02
-1.570841e-01
-2.673526e-01
-3.582514e-01
-4.304636e-01
-4.854579e-01
-5.252112e-01
-5.519264e-01
-5.677805e-01
-5.747308e-01
-5.743807e-01
-5.678984e-01
-5.559658e-01
-5.387407e-01
-5.158215e-01
-4.862173e-01
-4.483394e-01
-4.000353e-01
-3.386835e-01
-2.613575e-01
-1.650566e-01
-4.698201e-02
9.516576e-02
2.629034e-01
4.567224e-01
6.759112e-01
9.184567e-01
1.181032e+00
1.459077e+00
1.746963e+00
2.038251e+00
2.326023e+00
2.603263e+00
2.863269e+00
3.100040e+00
3.308620e+00
3.485358e+00
3.628076e+00
3.736151e+00
3.810509e+00
3.853567e+00
3.869118e+00
3.862173e+00
3.838781e+00
3.805800e+00
3.770652e+00
3.741062e+00
3.724773e+00
3.729258e+00
3.761423e+00
3.827300e+00
3.931752e+00
4.078201e+00
4.268407e+00
4.502333e+00
4.778088e+00
5.091991e+00
5.438710e+00
5.811496e+00
6.202467e+00
6.602950e+00
7.003854e+00
7.396087e+00
7.771013e+00
8.120933e+00
8.439575e+00
8.722557e+00
8.967779e+00
9.175672e+00
9.349282e+00
9.494138e+00
9.617911e+00
9.729877e+00
9.840247e+00
9.959403e+00
1.009712e+01
1.026186e+01
1.046012e+01
1.069603e+01
1.097106e+01
1.128398e+01
1.163108e+01
1.200656e+01
1.240314e+01
1.281278e+01
1.322745e+01
1.363994e+01
1.404451e+01
1.443742e+01
1.481723e+01
1.518490e+01
1.554365e+01
1.589864e+01
1.625641e+01
1.662420e+01
1.700922e+01
1.741788e+01
1.785510e+01
1.832376e+01
1.882430e+01
1.935464e+01
1.991019e+01
2.048410e+01
2.106772e+01
2.165105e+01
2.222332e+01
2.277360e+01
2.329138e+01
2.376723e+01
2.419336e+01
2.456423e+01
2.487702e+01
2.513209e+01
2.533320e+01
2.548758e+01
2.560573e+01
2.570101e+01
2.578890e+01
2.588612e+01
2.600953e+01
2.617501e+01
2.639626e+01
2.668379e+01
2.704406e+01
2.747889e+01
2.798519e+01
2.855503e+01
2.917611e+01
2.983245e+01
3.050543e+01
3.117500e+01
3.182096e+01
3.242422e+01
3.296802e+01
3.343889e+01
3.382739e+01
3.412855e+01
3.434206e+01
3.447207e+01
3.452688e+01
3.451835e+01
3.446112e+01
3.437189e+01
3.426846e+01
3.416890e+01
3.409069e+01
3.404993e+01
3.406062e+01
3.413407e+01
3.427842e+01
3.449830e+01
3.479466e+01
3.516475e+01
3.560225e+01
3.609761e+01
3.663843e+01
3.720999e+01
3.779589e+01
3.837866e+01
3.894050e+01
3.946394e+01
3.993265e+01
4.033215e+01
4.065053e+01
4.087917e+01
4.101322e+01
4.105200e+01
4.099902e+01
4.086177e+01
4.065127e+01
4.038121e+01
4.006706e+01
3.972496e+01
3.937065e+01
3.901853e+01
3.868085e+01
3.836716e+01
3.808409e+01
3.783536e+01
3.762207e+01
3.744312e+01
3.729583e+01
3.717642e+01
3.708069e+01
3.700435e+01
3.694343e+01
3.689443e+01
3.685433e+01
3.682050e+01
3.679043e+01
3.676148e+01
3.673052e+01
3.669375e+01
3.664649e+01
3.658329e+01
3.649805e+01
3.638446e+01
3.623644e+01
3.604871e+01
3.581735e+01
3.554029e+01
3.521768e+01
3.485210e+01
3.444855e+01
3.401430e+01
3.355848e+01
3.309155e+01
3.262460e+01
3.216855e+01
3.173344e+01
3.132762e+01
3.095722e+01
3.062564e+01
3.033345e+01
3.007835e+01
2.985550e+01
2.965807e+01
2.947784e+01
2.930604e+01
2.913411e+01
2.895440e+01
2.876080e+01
2.854909e+01
2.831716e+01
2.806498e+01
2.779439e+01
2.750873e+01
2.721235e+01
2.691011e+01
2.660687e+01
2.630703e+01
2.601415e+01
2.573069e+01
2.545790e+01
2.519583e+01
2.494342e+01
2.469881e+01
2.445967e+01
2.422362e+01
2.398867e+01
2.375357e+01
2.351812e+01
2.328329e+01
2.305121e+01
2.282495e+01
2.260818e+01
2.240475e+01
2.221818e+01
2.205113e+01
2.190503e+01
2.177972e+01
2.167331e+01
2.158219e+01
2.150127e+01
2.142436e+01
2.134471e+01
2.125563e+01
2.115111e+01
2.102644e+01
2.087862e+01
2.070674e+01
2.051206e+01
2.029800e+01
2.006985e+01
1.983442e+01
1.959953e+01
1.937336e+01
1.916394e+01
1.897847e+01
1.882286e+01
1.870130e+01
1.861600e+01
1.856704e+01
1.855247e+01
1.856841e+01
1.860941e+01
1.866886e+01
1.873944e+01
1.881363e+01
1.888419e+01
1.894455e+01
1.898917e+01
1.901372e+01
1.901515e+01
1.899171e+01
1.894280e+01
1.886886e+01
1.877123e+01
1.865202e+01
1.851407e+01
1.836090e+01
1.819678e+01
1.802670e+01
1.785632e+01
1.769182e+01
1.753964e+01
1.740605e+01
1.729668e+01
1.721598e+01
1.716672e+01
1.714953e+01
1.716274e+01
1.720227e+01
1.726189e+01
1.733364e+01
1.740848e+01
1.747707e+01
1.753065e+01
1.756193e+01
1.756581e+01
1.754003e+01
1.748561e+01
1.740688e+01
1.731139e+01
1.720938e+01
1.711315e+01
1.703609e+01
1.699176e+01
1.699278e+01
1.704994e+01
1.717128e+01
1.736147e+01
1.762131e+01
1.794752e+01
1.833276e+01
1.876595e+01
1.923274e+01
1.971633e+01
2.019838e+01
2.066009e+01
2.108332e+01
2.145175e+01
2.175188e+01
2.197387e+01
2.211217e+01
2.216581e+01
2.213839e+01
2.203769e+01
2.187503e+01
2.166430e+01
2.142091e+01
2.116062e+01
2.089845e+01
2.064771e+01
2.041923e+01
2.022091e+01
2.005749e+01
1.993060e+01
1.983917e+01
1.977991e+01
1.974806e+01
1.973817e+01
1.974483e+01
1.976335e+01
1.979015e+01
1.982297e+01
1.986082e+01
1.990361e+01
1.995175e+01
2.000562e+01
2.006509e+01
2.012920e+01
2.019603e+01
2.026278e+01
2.032603e+01
2.038215e+01
2.042777e+01
2.046025e+01
2.047811e+01
2.048131e+01
2.047151e+01
2.045204e+01
2.042787e+01
2.040532e+01
2.039171e+01
2.039478e+01
2.042214e+01
2.048056e+01
2.057533e+01
2.070974e+01
2.088466e+01
2.109832e+01
2.134643e+01
2.162237e+01
2.191763e+01
2.222238e+01
2.252608e+01
2.281806e+01
2.308809e+01
2.332692e+01
2.352667e+01
2.368116e+01
2.378615e+01
2.383949e+01
2.384117e+01
2.379329e+01
2.369996e+01
2.356712e+01
2.340229e+01
2.321423e+01
2.301260e+01
2.280749e+01
2.260890e+01
2.242624e+01
2.226782e+01
2.214038e+01
2.204874e+01
2.199557e+01
2.198138e+01
2.200467e+01
2.206228e+01
2.214985e+01
2.226246e+01
2.239517e+01
2.254365e+01
2.270458e+01
2.287592e+01
2.305702e+01
2.324841e+01
2.345155e+01
2.366834e+01
2.390056e+01
2.414939e+01
2.441491e+01
2.469577e+01
2.498905e+01
2.529032e+01
2.559385e+01
2.589310e+01
2.618117e+01
2.645143e+01
2.669800e+01
2.691627e+01
2.710307e+01
2.725683e+01
2.737746e+01
2.746611e+01
2.752476e+01
2.755585e+01
2.756182e+01
2.754481e+01
2.750633e+01
2.744721e+01
2.736755e+01
2.726685e+01
2.714431e+01
2.699907e+01
2.683067e+01
2.663931e+01
2.642626e+01
2.619400e+01
2.594639e+01
2.568855e+01
2.542666e+01
2.516765e+01
2.491870e+01
2.468677e+01
2.447806e+01
2.429753e+01
2.414858e+01
2.403272e+01
2.394950e+01
2.389655e+01
2.386972e+01
2.386339e+01
2.387076e+01
2.388423e+01
2.389573e+01
2.389706e+01
2.388017e+01
2.383752e+01
2.376231e+01
2.364889e+01
2.349307e+01
2.329248e+01
2.304685e+01
2.275830e+01
2.243141e+01
2.207327e+01
2.169322e+01
2.130262e+01
2.091425e+01
2.054171e+01
2.019868e+01
1.989815e+01
1.965159e+01
1.946827e+01
1.935468e+01
1.931415e+01
1.934660e+01
1.944857e+01
1.961341e+01
1.983160e+01
2.009121e+01
2.037849e+01
2.067842e+01
2.097543e+01
2.125403e+01
2.149950e+01
2.169852e+01
2.183980e+01
2.191456e+01
2.191687e+01
2.184395e+01
2.169617e+01
2.147695e+01
2.119248e+01
2.085130e+01
2.046379e+01
2.004155e+01
1.959686e+01
1.914211e+01
1.868924e+01
1.824934e+01
1.783219e+01
1.744594e+01
1.709675e+01
1.678863e+01
1.652326e+01
1.630007e+01
1.611639e+01
1.596782e+01
1.584857e+01
1.575202e+01
1.567110e+01
1.559868e+01
1.552787e+01
1.545217e+01
1.536561e+01
1.526288e+01
1.513943e+01
1.499164e+01
1.481697e+01
1.461424e+01
1.438375e+01
1.412750e+01
1.384919e+01
1.355417e+01
1.324930e+01
1.294251e+01
1.264243e+01
1.235768e+01
1.209629e+01
1.186495e+01
1.166845e+01
1.150918e+01
1.138688e+01
1.129856e+01
1.123874e+01
1.119987e+01
1.117292e+01
1.114813e+01
1.111582e+01
1.106708e+01
1.099454e+01
1.089290e+01
1.075925e+01
1.059336e+01
1.039757e+01
1.017666e+01
9.937430e+00
9.688203e+00
9.438155e+00
9.196594e+00
8.972198e+00
8.772272e+00
8.602093e+00
8.464388e+00
8.359005e+00
8.282833e+00
8.229985e+00
8.192251e+00
8.159809e+00
8.122116e+00
8.068919e+00
7.991253e+00
7.882324e+00
7.738175e+00
7.558035e+00
7.344332e+00
7.102367e+00
6.839721e+00
6.565466e+00
6.289298e+00
6.020690e+00
5.768140e+00
5.538589e+00
5.337027e+00
5.166325e+00
5.027267e+00
4.918772e+00
4.838246e+00
4.782020e+00
4.745798e+00
4.725047e+00
4.715309e+00
4.712388e+00
4.712444e+00
4.712016e+00
4.708006e+00
4.697654e+00
4.678543e+00
4.648608e+00
4.606182e+00
4.550021e+00
4.479330e+00
4.393732e+00
4.293203e+00
4.177965e+00
4.048351e+00
3.904693e+00
3.747250e+00
3.576215e+00
3.391810e+00
3.194457e+00
2.984994e+00
2.764891e+00
2.536413e+00
2.302700e+00
2.067739e+00
1.836224e+00
1.613334e+00
1.404438e+00
1.214782e+00
1.049144e+00
9.115162e-01
8.047830e-01
7.304421e-01
6.883709e-01
6.766748e-01
6.916484e-01
7.278793e-01
7.785087e-01
8.356446e-01
8.908956e-01
9.359739e-01
9.633015e-01
9.665520e-01
9.410713e-01
8.841392e-01
7.950580e-01
6.750738e-01
5.271526e-01
3.556416e-01
1.658493e-01
-3.642209e-02
-2.453578e-01
-4.555955e-01
-6.626432e-01
-8.632258e-01
-1.055538e+00
-1.239392e+00
-1.416247e+00
-1.589126e+00
-1.762415e+00
-1.941557e+00
-2.132649e+00
-2.341968e+00
-2.575446e+00
-2.838150e+00
-3.133805e+00
-3.464409e+00
-3.829967e+00
-4.228366e+00
-4.655386e+00
-5.104829e+00
-5.568758e+00
-6.037824e+00
-6.501659e+00
-6.949337e+00
-7.369874e+00
-7.752762e+00
-8.088480e+00
-8.368976e+00
-8.588060e+00
-8.741687e+00
-8.828109e+00
-8.847884e+00
-8.803765e+00
-8.700482e+00
-8.544461e+00
-8.343493e+00
-8.106403e+00
-7.842710e+00
-7.562300e+00
-7.275108e+00
-6.990802e+00
-6.718485e+00
-6.466416e+00
-6.241769e+00
-6.050434e+00
-5.896872e+00
-5.784030e+00
-5.713306e+00
-5.684568e+00
-5.696242e+00
-5.745466e+00
-5.828323e+00
-5.940163e+00
-6.075993e+00
-6.230928e+00
-6.400638e+00
-6.581772e+00
-6.772280e+00
-6.971615e+00
-7.180766e+00
-7.402128e+00
-7.639208e+00
-7.896186e+00
-8.177372e+00
-8.486586e+00
-8.826519e+00
-9.198111e+00
-9.600013e+00
-1.002818e+01
-1.047564e+01
-1.093251e+01
-1.138627e+01
-1.182230e+01
-1.222466e+01
-1.257706e+01
-1.286398e+01
-1.307176e+01
-1.318965e+01
-1.321064e+01
-1.313205e+01
-1.295580e+01
-1.268834e+01
-1.234032e+01
-1.192593e+01
-1.146210e+01
-1.096759e+01
-1.046199e+01
-9.964781e+00
-9.494430e+00
-9.067658e+00
-8.698814e+00
-8.399450e+00
-8.178060e+00
-8.039997e+00
-7.987529e+00
-8.020011e+00
-8.134130e+00
-8.324217e+00
-8.582571e+00
-8.899827e+00
-9.265328e+00
-9.667521e+00
-1.009439e+01
-1.053387e+01
-1.097436e+01
-1.140510e+01
-1.181669e+01
-1.220140e+01
-1.255356e+01
-1.286971e+01
-1.314868e+01
-1.339154e+01
-1.360131e+01
-1.378262e+01
-1.394114e+01
-1.408305e+01
-1.421439e+01
-1.434055e+01
-1.446583e+01
-1.459307e+01
-1.472352e+01
-1.485680e+01
-1.499099e+01
-1.512284e+01
-1.524810e+01
-1.536190e+01
-1.545916e+01
-1.553504e+01
-1.558534e+01
-1.560682e+01
-1.559745e+01
-1.555654e+01
-1.548478e+01
-1.538415e+01
-1.525777e+01
-1.510966e+01
-1.494451e+01
-1.476735e+01
-1.458332e+01
-1.439735e+01
-1.421406e+01
-1.403758e+01
-1.387163e+01
-1.371950e+01
-1.358428e+01
-1.346899e+01
-1.337678e+01
-1.331099e+01
-1.327523e+01
-1.327326e+01
-1.330874e+01
-1.338492e+01
-1.350417e+01
-1.366758e+01
-1.387446e+01
-1.412200e+01
-1.440508e+01
-1.471616e+01
-1.504546e+01
-1.538127e+01
-1.571050e+01
-1.601935e+01
-1.629416e+01
-1.652221e+01
-1.669265e+01
-1.679718e+01
-1.683065e+01
-1.679150e+01
-1.668184e+01
-1.650737e+01
-1.627707e+01
-1.600268e+01
-1.569808e+01
-1.537853e+01
-1.505990e+01
-1.475795e+01
-1.448751e+01
-1.426185e+01
-1.409201e+01
-1.398632e+01
-1.394994e+01
-1.398462e+01
-1.408857e+01
-1.425650e+01
-1.447984e+01
-1.474716e+01
-1.504466e+01
-1.535688e+01
-1.566743e+01
-1.595983e+01
-1.621833e+01
-1.642878e+01
-1.657928e+01
-1.666093e+01
-1.666822e+01
-1.659936e+01
-1.645631e+01
-1.624472e+01
-1.597348e+01
-1.565424e+01
-1.530069e+01
-1.492784e+01
-1.455112e+01
-1.418556e+01
-1.384501e+01
-1.354138e+01
-1.328405e+01
-1.307942e+01
-1.293060e+01
-1.283731e+01
-1.279598e+01
-1.280005e+01
-1.284041e+01
-1.290605e+01
-1.298482e+01
-1.306421e+01
-1.313229e+01
-1.317844e+01
-1.319405e+01
-1.317309e+01
-1.311237e+01
-1.301166e+01
-1.287356e+01
-1.270323e+01
-1.250796e+01
-1.229668e+01
-1.207939e+01
-1.186663e+01
-1.166894e+01
-1.149639e+01
-1.135812e+01
-1.126198e+01
-1.121426e+01
-1.121950e+01
-1.128032e+01
-1.139741e+01
-1.156958e+01
-1.179386e+01
-1.206565e+01
-1.237890e+01
-1.272634e+01
-1.309968e+01
-1.348980e+01
-1.388694e+01
-1.428093e+01
-1.466133e+01
-1.501773e+01
-1.534008e+01
-1.561902e+01
-1.584641e+01
-1.601580e+01
-1.612290e+01
-1.616598e+01
-1.614612e+01
-1.606730e+01
-1.593616e+01
-1.576168e+01
-1.555456e+01
-1.532643e+01
-1.508901e+01
-1.485314e+01
-1.462794e+01
-1.441992e+01
-1.423249e+01
-1.406562e+01
-1.391584e+01
-1.377671e+01
-1.363953e+01
-1.349438e+01
-1.333125e+01
-1.314132e+01
-1.291800e+01
-1.265778e+01
-1.236072e+01
-1.203055e+01
-1.167440e+01
-1.130213e+01
-1.092549e+01
-1.055708e+01
-1.020932e+01
-9.893456e+00
-9.618752e+00
-9.391905e+00
-9.216675e+00
-9.093788e+00
-9.021077e+00
-8.993822e+00
-9.005251e+00
-9.047151e+00
-9.110508e+00
-9.186139e+00
-9.265249e+00
-9.339890e+00
-9.403288e+00
-9.450050e+00
-9.476250e+00
-9.479415e+00
-9.458428e+00
-9.413383e+00
-9.345397e+00
-9.256403e+00
-9.148947e+00
-9.025985e+00
-8.890698e+00
-8.746317e+00
-8.595971e+00
-8.442560e+00
-8.288650e+00
-8.136402e+00
-7.987521e+00
-7.843231e+00
-7.704261e+00
-7.570821e+00
-7.442577e+00
-7.318600e+00
-7.197324e+00
-7.076506e+00
-6.953216e+00
-6.823880e+00
-6.684380e+00
-6.530229e+00
-6.356800e+00
-6.159620e+00
-5.934687e+00
-5.678810e+00
-5.389927e+00
-5.067395e+00
-4.712202e+00
-4.327088e+00
-3.916548e+00
-3.486709e+00
-3.045076e+00
-2.600164e+00
-2.161044e+00
-1.736827e+00
-1.336136e+00
-9.665887e-01
-6.343456e-01
-3.437484e-01
-9.707372e-02
1.055718e-01
2.662069e-01
3.887810e-01
4.788420e-01
5.430937e-01
5.888833e-01
6.236692e-01
6.545216e-01
6.877074e-01
7.283972e-01
7.805195e-01
8.467672e-01
9.287444e-01
1.027224e+00
1.142474e+00
1.274601e+00
1.423870e+00
1.590942e+00
1.777013e+00
1.983833e+00
2.213596e+00
2.468735e+00
2.751622e+00
3.064228e+00
3.407773e+00
3.782405e+00
4.186948e+00
4.618747e+00
5.073647e+00
5.546092e+00
6.029376e+00
6.515992e+00
6.998079e+00
7.467909e+00
7.918384e+00
8.343482e+00
8.738643e+00
9.101043e+00
9.429752e+00
9.725767e+00
9.991922e+00
1.023268e+01
1.045385e+01
1.066217e+01
1.086496e+01
1.106960e+01
1.128317e+01
1.151197e+01
1.176118e+01
1.203460e+01
1.233435e+01
1.266086e+01
1.301277e+01
1.338712e+01
1.377954e+01
1.418458e+01
1.459608e+01
1.500764e+01
1.541311e+01
1.580700e+01
1.618500e+01
1.654437e+01
1.688425e+01
1.720590e+01
1.751273e+01
1.781022e+01
1.810560e+01
1.840735e+01
1.872456e+01
1.906619e+01
1.944029e+01
1.985329e+01
2.030938e+01
2.081013e+01
2.135424e+01
2.193760e+01
2.255342e+01
2.319263e+01
2.384433e+01
2.449635e+01
2.513584e+01
2.574996e+01
2.632653e+01
2.685466e+01
2.732536e+01
2.773207e+01
2.807106e+01
2.834164e+01
2.854626e+01
2.869036e+01
2.878214e+01
2.883210e+01
2.885252e+01
2.885688e+01
2.885926e+01
2.887374e+01
2.891386e+01
2.899215e+01
2.911975e+01
2.930606e+01
2.955851e+01
2.988233e+01
3.028047e+01
3.075356e+01
3.129989e+01
3.191564e+01
3.259508e+01
3.333090e+01
3.411466e+01
3.493722e+01
3.578918e+01
3.666135e+01
3.754512e+01
3.843274e+01
3.931766e+01
4.019455e+01
4.105947e+01
4.190977e+01
4.274395e+01
4.356145e+01
4.436235e+01
4.514704e+01
4.591582e+01
4.666864e+01
4.740475e+01
4.812252e+01
4.881939e+01
4.949184e+01
5.013559e+01
5.074580e+01
5.131744e+01
5.184566e+01
5.232624e+01
5.275596e+01
5.313298e+01
5.345712e+01
5.373007e+01
5.395551e+01
5.413905e+01
5.428816e+01
5.441188e+01
5.452048e+01
5.462494e+01
5.473646e+01
5.486578e+01
5.502256e+01
5.521473e+01
5.544785e+01
5.572466e+01
5.604468e+01
5.640406e+01
5.679563e+01
5.720923e+01
5.763227e+01
5.805049e+01
5.844901e+01
5.881339e+01
5.913075e+01
5.939083e+01
5.958684e+01
5.971606e+01
5.978016e+01
5.978514e+01
5.974094e+01
5.966082e+01
5.956048e+01
5.945700e+01
5.936769e+01
5.930899e+01
5.929525e+01
5.933778e+01
5.944401e+01
5.961686e+01
5.985448e+01
6.015028e+01
6.049333e+01
6.086907e+01
6.126025e+01
6.164812e+01
6.201368e+01
6.233882e+01
6.260753e+01
6.280678e+01
6.292722e+01
6.296365e+01
6.291511e+01
6.278481e+01
6.257973e+01
6.231005e+01
6.198838e+01
6.162893e+01
6.124655e+01
6.085587e+01
6.047046e+01
6.010219e+01
5.976069e+01
5.945309e+01
5.918390e+01
5.895514e+01
5.876656e+01
5.861604e+01
5.849993e+01
5.841352e+01
5.835141e+01
5.830781e+01
5.827687e+01
5.825278e+01
5.823000e+01
5.820332e+01
5.816792e+01
5.811942e+01
5.805401e+01
5.796842e+01
5.786004e+01
5.772694e+01
5.756790e+01
5.738239e+01
5.717052e+01
5.693296e+01
5.667085e+01
5.638569e+01
5.607924e+01
5.575344e+01
5.541030e+01
5.505183e+01
5.467988e+01
5.429602e+01
5.390143e+01
5.349674e+01
5.308196e+01
5.265646e+01
5.221903e+01
5.176808e+01
5.130183e+01
5.081870e+01
5.031764e+01
4.979849e+01
4.926236e+01
4.871184e+01
4.815112e+01
4.758597e+01
4.702345e+01
4.647144e+01
4.593804e+01
4.543077e+01
4.495582e+01
4.451733e+01
4.411690e+01
4.375327e+01
4.342242e+01
4.311782e+01
4.283099e+01
4.255225e+01
4.227149e+01
4.197896e+01
4.166604e+01
4.132579e+01
4.095337e+01
4.054630e+01
4.010447e+01
3.963003e+01
3.912719e+01
3.860182e+01
3.806118e+01
3.751348e+01
3.696757e+01
3.643255e+01
3.591744e+01
3.543079e+01
3.498036e+01
3.457267e+01
3.421268e+01
3.390342e+01
3.364570e+01
3.343794e+01
3.327609e+01
3.315371e+01
3.306218e+01
3.299106e+01
3.292861e+01
3.286238e+01
3.277990e+01
3.266939e+01
3.252045e+01
3.232468e+01
3.207612e+01
3.177159e+01
3.141076e+01
3.099609e+01
3.053250e+01
3.002702e+01
2.948822e+01
2.892566e+01
2.834933e+01
2.776914e+01
2.719445e+01
2.663371e+01
2.609422e+01
2.558195e+01
2.510154e+01
2.465631e+01
2.424832e+01
2.387856e+01
2.354702e+01
2.325282e+01
2.299432e+01
2.276917e+01
2.257436e+01
2.240635e+01
2.226114e+01
2.213443e+01
2.202183e+01
2.191909e+01
2.182238e+01
2.172862e+01
2.163569e+01
2.154275e+01
2.145034e+01
2.136044e+01
2.127636e+01
2.120252e+01
2.114406e+01
2.110641e+01
2.109475e+01
2.111356e+01
2.116616e+01
2.125440e+01
2.137837e+01
2.153632e+01
2.172464e+01
2.193792e+01
2.216916e+01
2.241007e+01
2.265148e+01
2.288385e+01
2.309788e+01
2.328512e+01
2.343865e+01
2.355354e+01
2.362738e+01
2.366043e+01
2.365571e+01
2.361877e+01
2.355723e+01
2.348020e+01
2.339746e+01
2.331865e+01
2.325239e+01
2.320558e+01
2.318277e+01
2.318579e+01
2.321363e+01
2.326258e+01
2.332658e+01
2.339781e+01
2.346743e+01
2.352636e+01
2.356617e+01
2.357981e+01
2.356230e+01
2.351128e+01
2.342725e+01
2.331372e+01
2.317700e+01
2.302590e+01
2.287113e+01
2.272460e+01
2.259871e+01
2.250546e+01
2.245572e+01
2.245853e+01
2.252052e+01
2.264553e+01
2.283435e+01
2.308473e+01
2.339152e+01
2.374702e+01
2.414149e+01
2.456372e+01
2.500168e+01
2.544320e+01
2.587663e+01
2.629135e+01
2.667830e+01
2.703035e+01
2.734255e+01
2.761226e+01
2.783911e+01
2.802494e+01
2.817361e+01
2.829065e+01
2.838305e+01
2.845881e+01
2.852656e+01
2.859514e+01
2.867304e+01
2.876798e+01
2.888638e+01
2.903298e+01
2.921049e+01
2.941941e+01
2.965803e+01
2.992252e+01
3.020732e+01
3.050550e+01
3.080933e+01
3.111089e+01
3.140263e+01
3.167795e+01
3.193170e+01
3.216057e+01
3.236330e+01
3.254083e+01
3.269622e+01
3.283446e+01
3.296210e+01
3.308685e+01
3.321701e+01
3.336097e+01
3.352669e+01
3.372123e+01
3.395039e+01
3.421842e+01
3.452791e+01
3.487967e+01
3.527276e+01
3.570459e+01
3.617101e+01
3.666652e+01
3.718448e+01
3.771736e+01
3.825708e+01
3.879539e+01
3.932426e+01
3.983637e+01
4.032551e+01
4.078703e+01
4.121817e+01
4.161833e+01
4.198922e+01
4.233478e+01
4.266099e+01
4.297541e+01
4.328661e+01
4.360341e+01
4.393406e+01
4.428547e+01
4.466250e+01
4.506745e+01
4.549979e+01
4.595609e+01
4.643028e+01
4.691399e+01
4.739719e+01
4.786889e+01
4.831786e+01
4.873349e+01
4.910648e+01
4.942949e+01
4.969770e+01
4.990903e+01
5.006428e+01
5.016698e+01
5.022309e+01
5.024048e+01
5.022836e+01
5.019656e+01
5.015489e+01
5.011246e+01
5.007711e+01
5.005496e+01
5.005013e+01
5.006456e+01
5.009813e+01
5.014875e+01
5.021278e+01
5.028536e+01
5.036090e+01
5.043353e+01
5.049745e+01
5.054723e+01
5.057808e+01
5.058590e+01
5.056738e+01
5.052005e+01
5.044234e+01
5.033366e+01
5.019457e+01
5.002696e+01
4.983419e+01
4.962120e+01
4.939446e+01
4.916180e+01
4.893204e+01
4.871446e+01
4.851819e+01
4.835154e+01
4.822127e+01
4.813208e+01
4.808613e+01
4.808285e+01
4.811883e+01
4.818807e+01
4.828229e+01
4.839143e+01
4.850433e+01
4.860941e+01
4.869537e+01
4.875192e+01
4.877030e+01
4.874378e+01
4.866798e+01
4.854100e+01
4.836344e+01
4.813835e+01
4.787099e+01
4.756853e+01
4.723973e+01
4.689443e+01
4.654304e+01
4.619597e+01
4.586304e+01
4.555284e+01
4.527221e+01
4.502582e+01
4.481586e+01
4.464191e+01
4.450100e+01
4.438783e+01
4.429512e+01
4.421419e+01
4.413543e+01
4.404902e+01
4.394554e+01
4.381651e+01
4.365497e+01
4.345581e+01
4.321601e+01
4.293474e+01
4.261321e+01
4.225443e+01
4.186281e+01
4.144380e+01
4.100339e+01
4.054780e+01
4.008319e+01
3.961549e+01
3.915032e+01
3.869301e+01
3.824863e+01
3.782203e+01
3.741789e+01
3.704073e+01
3.669482e+01
3.638401e+01
3.611156e+01
3.587984e+01
3.569000e+01
3.554169e+01
3.543275e+01
3.535902e+01
3.531428e+01
3.529030e+01
3.527703e+01
3.526298e+01
3.523576e+01
3.518270e+01
3.509161e+01
3.495161e+01
3.475385e+01
3.449226e+01
3.416400e+01
3.376986e+01
3.331418e+01
3.280469e+01
3.225195e+01
3.166862e+01
3.106856e+01
3.046586e+01
2.987384e+01
2.930418e+01
2.876623e+01
2.826652e+01
2.780854e+01
2.739292e+01
2.701772e+01
2.667907e+01
2.637192e+01
2.609081e+01
2.583069e+01
2.558745e+01
2.535840e+01
2.514238e+01
2.493965e+01
2.475153e+01
2.457992e+01
2.442669e+01
2.429312e+01
2.417945e+01
2.408461e+01
2.400612e+01
2.394022e+01
2.388210e+01
2.382629e+01
2.376703e+01
2.369866e+01
2.361590e+01
2.351422e+01
2.338995e+01
2.324054e+01
2.306464e+01
2.286226e+01
2.263478e+01
2.238496e+01
2.211693e+01
2.183597e+01
2.154833e+01
2.126089e+01
2.098078e+01
2.071491e+01
2.046948e+01
2.024958e+01
2.005880e+01
1.989898e+01
1.977016e+01
1.967063e+01
1.959716e+01
1.954535e+01
1.950999e+01
1.948558e+01
1.946669e+01
1.944838e+01
1.942651e+01
1.939803e+01
1.936102e+01
1.931481e+01
1.925985e+01
1.919752e+01
1.912989e+01
1.905940e+01
1.898852e+01
1.891949e+01
1.885406e+01
1.879346e+01
1.873834e+01
1.868898e+01
1.864548e+01
1.860814e+01
1.857771e+01
1.855570e+01
1.854453e+01
1.854758e+01
1.856908e+01
1.861383e+01
1.868681e+01
1.879273e+01
1.893556e+01
1.911803e+01
1.934121e+01
1.960428e+01
1.990429e+01
2.023618e+01
2.059293e+01
2.096578e+01
2.134473e+01
2.171896e+01
2.207748e+01
2.240960e+01
2.270554e+01
2.295687e+01
2.315688e+01
2.330080e+01
2.338601e+01
2.341204e+01
2.338053e+01
2.329505e+01
2.316096e+01
2.298516e+01
2.277580e+01
2.254212e+01
2.229417e+01
2.204261e+01
2.179850e+01
2.157304e+01
2.137730e+01
2.122186e+01
2.111647e+01
2.106967e+01
2.108843e+01
2.117777e+01
2.134049e+01
2.157689e+01
2.188459e+01
2.225842e+01
2.269036e+01
2.316967e+01
2.368312e+01
2.421535e+01
2.474949e+01
2.526785e+01
2.575280e+01
2.618772e+01
2.655801e+01
2.685204e+01
2.706196e+01
2.718438e+01
2.722069e+01
2.717710e+01
2.706434e+01
2.689703e+01
2.669278e+01
2.647104e+01
2.625192e+01
2.605486e+01
2.589751e+01
2.579458e+01
2.575709e+01
2.579175e+01
2.590076e+01
2.608185e+01
2.632871e+01
2.663161e+01
2.697828e+01
2.735484e+01
2.774687e+01
2.814039e+01
2.852275e+01
2.888338e+01
2.921437e+01
2.951079e+01
2.977080e+01
2.999548e+01
3.018853e+01
3.035562e+01
3.050378e+01
3.064063e+01
3.077373e+01
3.090994e+01
3.105508e+01
3.121363e+01
3.138868e+01
3.158201e+01
3.179429e+01
3.202525e+01
3.227399e+01
3.253909e+01
3.281888e+01
3.311143e+01
3.341459e+01
3.372598e+01
3.404287e+01
3.436211e+01
3.468006e+01
3.499253e+01
3.529486e+01
3.558193e+01
3.584831e+01
3.608839e+01
3.629660e+01
3.646752e+01
3.659618e+01
3.667817e+01
3.670994e+01
3.668893e+01
3.661384e+01
3.648474e+01
3.630325e+01
3.607259e+01
3.579764e+01
3.548489e+01
3.514242e+01
3.477973e+01
3.440755e+01
3.403760e+01
3.368216e+01
3.335368e+01
3.306415e+01
3.282448e+01
3.264381e+01
3.252886e+01
3.248338e+01
3.250768e+01
3.259854e+01
3.274922e+01
3.294985e+01
3.318802e+01
3.344964e+01
3.371986e+01
3.398405e+01
3.422872e+01
3.444236e+01
3.461594e+01
3.474329e+01
3.482111e+01
3.484885e+01
3.482828e+01
3.476297e+01
3.465772e+01
3.451794e+01
3.434913e+01
3.415643e+01
3.394437e+01
3.371678e+01
3.347675e+01
3.322687e+01
3.296940e+01
3.270653e+01
3.244060e+01
3.217425e+01
3.191050e+01
3.165274e+01
3.140472e+01
3.117047e+01
3.095420e+01
3.076025e+01
3.059294e+01
3.045639e+01
3.035437e+01
3.028998e+01
3.026540e+01
3.028152e+01
3.033770e+01
3.043148e+01
3.055850e+01
3.071247e+01
3.088536e+01
3.106770e+01
3.124898e+01
3.141821e+01
3.156439e+01
3.167706e+01
3.174676e+01
3.176530e+01
3.172608e+01
3.162413e+01
3.145621e+01
3.122080e+01
3.091803e+01
3.054974e+01
3.011945e+01
2.963244e+01
2.909583e+01
2.851869e+01
2.791202e+01
2.728872e+01
2.666337e+01
2.605179e+01
2.547054e+01
2.493605e+01
2.446387e+01
2.406772e+01
2.375872e+01
2.354470e+01
2.342972e+01
2.341392e+01
2.349349e+01
2.366102e+01
2.390592e+01
2.421513e+01
2.457380e+01
2.496615e+01
2.537620e+01
2.578852e+01
2.618882e+01
2.656443e+01
2.690455e+01
2.720040e+01
2.744517e+01
2.763390e+01
2.776333e+01
2.783165e+01
2.783838e+01
2.778429e+01
2.767130e+01
2.750260e+01
2.728258e+01
2.701690e+01
2.671240e+01
2.637692e+01
2.601901e+01
2.564751e+01
2.527107e+01
2.489765e+01
2.453407e+01
2.418574e+01
2.385644e+01
2.354841e+01
2.326252e+01
2.299860e+01
2.275586e+01
2.253323e+01
2.232980e+01
2.214504e+01
2.197896e+01
2.183213e+01
2.170559e+01
2.160065e+01
2.151854e+01
2.146015e+01
2.142562e+01
2.141400e+01
2.142304e+01
2.144898e+01
2.148658e+01
2.152918e+01
2.156901e+01
2.159763e+01
2.160643e+01
2.158734e+01
2.153339e+01
2.143947e+01
2.130279e+01
2.112333e+01
2.090404e+01
2.065081e+01
2.037226e+01
2.007927e+01
1.978434e+01
1.950091e+01
1.924251e+01
1.902198e+01
1.885074e+01
1.873812e+01
1.869085e+01
1.871268e+01
1.880423e+01
1.896296e+01
1.918335e+01
1.945717e+01
1.977397e+01
2.012152e+01
2.048640e+01
2.085451e+01
2.121167e+01
2.154414e+01
2.183909e+01
2.208512e+01
2.227270e+01
2.239458e+01
2.244613e+01
2.242567e+01
2.233467e+01
2.217781e+01
2.196297e+01
2.170100e+01
2.140536e+01
2.109148e+01
2.077603e+01
2.047601e+01
2.020772e+01
1.998577e+01
1.982216e+01
1.972547e+01
1.970042e+01
1.974759e+01
1.986353e+01
2.004115e+01
2.027034e+01
2.053878e+01
2.083288e+01
2.113871e+01
2.144288e+01
2.173334e+01
2.199994e+01
2.223492e+01
2.243307e+01
2.259176e+01
2.271080e+01
2.279218e+01
2.283962e+01
2.285811e+01
2.285341e+01
2.283151e+01
2.279811e+01
2.275821e+01
2.271571e+01
2.267322e+01
2.263192e+01
2.259162e+01
2.255094e+01
2.250760e+01
2.245885e+01
2.240190e+01
2.233451e+01
2.225543e+01
2.216490e+01
2.206493e+01
2.195952e+01
2.185448e+01
2.175712e+01
2.167567e+01
2.161844e+01
2.159305e+01
2.160550e+01
2.165959e+01
2.175640e+01
2.189421e+01
2.206866e+01
2.227322e+01
2.249987e+01
2.273989e+01
2.298467e+01
2.322650e+01
2.345916e+01
2.367830e+01
2.388167e+01
2.406902e+01
2.424189e+01
2.440321e+01
2.455691e+01
2.470746e+01
2.485944e+01
2.501731e+01
2.518509e+01
2.536627e+01
2.556366e+01
2.577934e+01
2.601459e+01
2.626979e+01
2.654443e+01
2.683698e+01
2.714492e+01
2.746475e+01
2.779210e+01
2.812182e+01
2.844825e+01
2.876545e+01
2.906753e+01
2.934893e+01
2.960473e+01
2.983089e+01
3.002442e+01
3.018344e+01
3.030724e+01
3.039621e+01
3.045173e+01
3.047607e+01
3.047222e+01
3.044376e+01
3.039465e+01
3.032906e+01
3.025122e+01
3.016520e+01
3.007479e+01
2.998335e+01
2.989372e+01
2.980808e+01
2.972788e+01
2.965372e+01
2.958533e+01
2.952153e+01
2.946024e+01
2.939865e+01
2.933338e+01
2.926076e+01
2.917713e+01
2.907912e+01
2.896398e+01
2.882978e+01
2.867563e+01
2.850183e+01
2.831000e+01
2.810314e+01
2.788574e+01
2.766371e+01
2.744438e+01
2.723627e+01
2.704878e+01
2.689178e+01
2.677504e+01
2.670755e+01
2.669695e+01
2.674882e+01
2.686628e+01
2.704962e+01
2.729622e+01
2.760065e+01
2.795498e+01
2.834921e+01
2.877180e+01
2.921025e+01
2.965163e+01
3.008305e+01
3.049207e+01
3.086702e+01
3.119726e+01
3.147330e+01
3.168695e+01
3.183149e+01
3.190175e+01
3.189435e+01
3.180791e+01
3.164327e+01
3.140377e+01
3.109532e+01
3.072644e+01
3.030811e+01
2.985338e+01
2.937683e+01
2.889391e+01
2.842010e+01
2.797015e+01
2.755727e+01
2.719243e+01
2.688388e+01
2.663674e+01
2.645288e+01
2.633098e+01
2.626683e+01
2.625380e+01
2.628338e+01
2.634593e+01
2.643122e+01
2.652913e+01
2.663006e+01
2.672533e+01
2.680746e+01
2.687028e+01
2.690903e+01
2.692040e+01
2.690251e+01
2.685491e+01
2.677858e+01
2.667588e+01
2.655048e+01
2.640735e+01
2.625257e+01
2.609323e+01
2.593719e+01
2.579283e+01
2.566873e+01
2.557331e+01
2.551447e+01
2.549905e+01
2.553247e+01
2.561826e+01
2.575767e+01
2.594940e+01
2.618948e+01
2.647135e+01
2.678602e+01
2.712259e+01
2.746880e+01
2.781174e+01
2.813860e+01
2.843741e+01
2.869770e+01
2.891099e+01
2.907123e+01
2.917497e+01
2.922139e+01
2.921215e+01
2.915114e+01
2.904403e+01
2.889779e+01
2.872011e+01
2.851881e+01
2.830134e+01
2.807427e+01
2.784295e+01
2.761130e+01
2.738171e+01
2.715509e+01
2.693109e+01
2.670835e+01
2.648495e+01
2.625878e+01
2.602800e+01
2.579141e+01
2.554879e+01
2.530101e+01
2.505012e+01
2.479918e+01
2.455206e+01
2.431311e+01
2.408680e+01
2.387740e+01
2.368862e+01
2.352349e+01
2.338411e+01
2.327165e+01
2.318628e+01
2.312719e+01
2.309261e+01
2.307988e+01
2.308547e+01
2.310508e+01
2.313384e+01
2.316642e+01
2.319737e+01
2.322135e+01
2.323349e+01
2.322961e+01
2.320652e+01
2.316208e+01
2.309530e+01
2.300626e+01
2.289598e+01
2.276630e+01
2.261970e+01
2.245924e+01
2.228845e+01
2.211136e+01
2.193253e+01
2.175706e+01
2.159057e+01
2.143909e+01
2.130887e+01
2.120605e+01
2.113630e+01
2.110437e+01
2.111378e+01
2.116644e+01
2.126259e+01
2.140074e+01
2.157791e+01
2.178997e+01
2.203199e+01
2.229877e+01
2.258517e+01
2.288644e+01
2.319842e+01
2.351754e+01
2.384078e+01
2.416551e+01
2.448927e+01
2.480953e+01
2.512350e+01
2.542792e+01
2.571900e+01
2.599242e+01
2.624340e+01
2.646693e+01
2.665803e+01
2.681207e+01
2.692516e+01
2.699446e+01
2.701854e+01
2.699751e+01
2.693322e+01
2.682919e+01
2.669040e+01
2.652308e+01
2.633420e+01
2.613107e+01
2.592079e+01
2.570979e+01
2.550344e+01
2.530577e+01
2.511924e+01
2.494477e+01
2.478182e+01
2.462860e+01
2.448238e+01
2.433991e+01
2.419778e+01
2.405295e+01
2.390307e+01
2.374693e+01
2.358468e+01
2.341802e+01
2.325020e+01
2.308591e+01
2.293097e+01
2.279201e+01
2.267595e+01
2.258950e+01
2.253867e+01
2.252832e+01
2.256178e+01
2.264055e+01
2.276427e+01
2.293061e+01
2.313553e+01
2.337340e+01
2.363743e+01
2.391996e+01
2.421282e+01
2.450772e+01
2.479653e+01
2.507157e+01
2.532587e+01
2.555341e+01
2.574925e+01
2.590973e+01
2.603248e+01
2.611638e+01
2.616143e+01
2.616852e+01
2.613920e+01
2.607542e+01
2.597938e+01
2.585336e+01
2.569976e+01
2.552111e+01
2.532019e+01
2.510019e+01
2.486477e+01
2.461821e+01
2.436541e+01
2.411188e+01
2.386361e+01
2.362696e+01
2.340836e+01
2.321412e+01
2.305014e+01
2.292160e+01
2.283277e+01
2.278677e+01
2.278545e+01
2.282929e+01
2.291737e+01
2.304744e+01
2.321599e+01
2.341838e+01
2.364903e+01
2.390164e+01
2.416946e+01
2.444547e+01
2.472271e+01
2.499442e+01
2.525425e+01
2.549644e+01
2.571595e+01
2.590856e+01
2.607103e+01
2.620118e+01
2.629797e+01
2.636158e+01
2.639340e+01
2.639599e+01
2.637307e+01
2.632935e+01
2.627040e+01
2.620239e+01
2.613188e+01
2.606537e+01
2.600896e+01
2.596784e+01
2.594588e+01
2.594527e+01
2.596629e+01
2.600722e+01
2.606444e+01
2.613275e+01
2.620572e+01
2.627616e+01
2.633668e+01
2.638018e+01
2.640033e+01
2.639197e+01
2.635143e+01
2.627669e+01
2.616742e+01
2.602486e+01
2.585152e+01
2.565089e+01
2.542697e+01
2.518393e+01
2.492576e+01
2.465611e+01
2.437825e+01
2.409515e+01
2.380972e+01
2.352513e+01
2.324504e+01
2.297394e+01
2.271722e+01
2.248124e+01
2.227315e+01
2.210055e+01
2.197107e+01
2.189174e+01
2.186835e+01
2.190485e+01
2.200274e+01
2.216073e+01
2.237448e+01
2.263667e+01
2.293729e+01
2.326408e+01
2.360330e+01
2.394044e+01
2.426119e+01
2.455222e+01
2.480199e+01
2.500143e+01
2.514445e+01
2.522818e+01
2.525313e+01
2.522302e+01
2.514445e+01
2.502643e+01
2.487969e+01
2.471591e+01
2.454686e+01
2.438360e+01
2.423563e+01
2.411025e+01
2.401203e+01
2.394259e+01
2.390062e+01
2.388211e+01
2.388100e+01
2.388980e+01
2.390053e+01
2.390548e+01
2.389808e+01
2.387345e+01
2.382883e+01
2.376371e+01
2.367974e+01
2.358031e+01
2.347007e+01
2.335423e+01
2.323785e+01
2.312527e+01
2.301953e+01
2.292213e+01
2.283290e+01
2.275016e+01
2.267097e+01
2.259162e+01
2.250803e+01
2.241628e+01
2.231296e+01
2.219553e+01
2.206248e+01
2.191352e+01
2.174951e+01
2.157245e+01
2.138528e+01
2.119171e+01
2.099599e+01
2.080266e+01
2.061628e+01
2.044126e+01
2.028157e+01
2.014065e+01
2.002116e+01
1.992487e+01
1.985256e+01
1.980392e+01
1.977749e+01
1.977068e+01
1.977984e+01
1.980037e+01
1.982698e+01
1.985393e+01
1.987545e+01
1.988602e+01
1.988079e+01
1.985593e+01
1.980884e+01
1.973840e+01
1.964506e+01
1.953072e+01
1.939863e+01
1.925305e+01
1.909883e+01
1.894095e+01
1.878400e+01
1.863173e+01
1.848670e+01
1.834997e+01
1.822102e+01
1.809784e+01
1.797720e+01
1.785505e+01
1.772708e+01
1.758936e+01
1.743896e+01
1.727448e+01
1.709641e+01
1.690727e+01
1.671147e+01
1.651501e+01
1.632494e+01
1.614870e+01
1.599355e+01
1.586593e+01
1.577103e+01
1.571248e+01
1.569222e+01
1.571053e+01
1.576621e+01
1.585669e+01
1.597839e+01
1.612681e+01
1.629685e+01
1.648286e+01
1.667885e+01
1.687867e+01
1.707612e+01
1.726519e+01
1.744027e+01
1.759638e+01
1.772935e+01
1.783607e+01
1.791458e+01
1.796415e+01
1.798531e+01
1.797979e+01
1.795037e+01
1.790076e+01
1.783533e+01
1.775888e+01
1.767638e+01
1.759271e+01
1.751235e+01
1.743918e+01
1.737625e+01
1.732559e+01
1.728815e+01
1.726368e+01
1.725079e+01
1.724702e+01
1.724900e+01
1.725266e+01
1.725353e+01
1.724706e+01
1.722898e+01
1.719572e+01
1.714477e+01
1.707501e+01
1.698692e+01
1.688269e+01
1.676615e+01
1.664254e+01
1.651813e+01
1.639975e+01
1.629416e+01
1.620749e+01
1.614464e+01
1.610877e+01
1.610093e+01
1.611989e+01
1.616212e+01
1.622200e+01
1.629222e+01
1.636427e+01
1.642910e+01
1.647776e+01
1.650208e+01
1.649524e+01
1.645225e+01
1.637035e+01
1.624909e+01
1.609031e+01
1.589794e+01
1.567747e+01
1.543544e+01
1.517874e+01
1.491401e+01
1.464708e+01
1.438256e+01
1.412370e+01
1.387234e+01
1.362906e+01
1.339343e+01
1.316433e+01
1.294032e+01
1.271992e+01
1.250195e+01
1.228577e+01
1.207147e+01
1.186001e+01
1.165328e+01
1.145407e+01
1.126592e+01
1.109300e+01
1.093977e+01
1.081077e+01
1.071022e+01
1.064173e+01
1.060795e+01
1.061027e+01
1.064865e+01
1.072144e+01
1.082534e+01
1.095554e+01
1.110591e+01
1.126930e+01
1.143795e+01
1.160391e+01
1.175945e+01
1.189747e+01
1.201178e+01
1.209737e+01
1.215055e+01
1.216907e+01
1.215218e+01
1.210064e+01
1.201671e+01
1.190417e+01
1.176815e+01
1.161501e+01
1.145209e+01
1.128738e+01
1.112912e+01
1.098533e+01
1.086337e+01
1.076943e+01
1.070813e+01
1.068219e+01
1.069227e+01
1.073688e+01
1.081258e+01
1.091421e+01
1.103535e+01
1.116876e+01
1.130695e+01
1.144266e+01
1.156930e+01
1.168130e+01
1.177438e+01
1.184561e+01
1.189347e+01
1.191768e+01
1.191907e+01
1.189933e+01
1.186074e+01
1.180595e+01
1.173777e+01
1.165892e+01
1.157200e+01
1.147931e+01
1.138293e+01
1.128471e+01
1.118639e+01
1.108969e+01
1.099650e+01
1.090889e+01
1.082919e+01
1.075990e+01
1.070358e+01
1.066259e+01
1.063881e+01
1.063341e+01
1.064655e+01
1.067720e+01
1.072312e+01
1.078082e+01
1.084574e+01
1.091249e+01
1.097511e+01
1.102749e+01
1.106370e+01
1.107838e+01
1.106709e+01
1.102661e+01
1.095518e+01
1.085267e+01
1.072068e+01
1.056254e+01
1.038315e+01
1.018873e+01
9.986431e+00
9.783842e+00
9.588417e+00
9.406894e+00
9.244769e+00
9.105877e+00
8.992158e+00
8.903623e+00
8.838536e+00
8.793773e+00
8.765318e+00
8.748811e+00
8.740058e+00
8.735452e+00
8.732232e+00
8.728575e+00
8.723549e+00
8.716941e+00
8.709041e+00
8.700418e+00
8.691735e+00
8.683601e+00
8.676474e+00
8.670588e+00
8.665870e+00
8.661859e+00
8.657593e+00
8.651508e+00
8.641359e+00
8.624194e+00
8.596400e+00
8.553837e+00
8.492048e+00
8.406542e+00
8.293125e+00
8.148267e+00
7.969481e+00
7.755682e+00
7.507513e+00
7.227596e+00
6.920671e+00
6.593585e+00
6.255116e+00
5.915620e+00
5.586512e+00
5.279637e+00
5.006560e+00
4.777851e+00
4.602402e+00
4.486833e+00
4.434997e+00
4.447615e+00
4.522059e+00
4.652283e+00
4.828938e+00
5.039681e+00
5.269691e+00
5.502392e+00
5.720347e+00
5.906290e+00
6.044191e+00
6.120314e+00
6.124141e+00
6.049129e+00
5.893210e+00
5.659027e+00
5.353857e+00
4.989240e+00
4.580309e+00
4.144879e+00
3.702329e+00
3.272371e+00
2.873799e+00
2.523321e+00
2.234577e+00
2.017432e+00
1.877602e+00
1.816625e+00
1.832161e+00
1.918562e+00
2.067625e+00
2.269444e+00
2.513244e+00
2.788107e+00
3.083539e+00
3.389818e+00
3.698134e+00
4.000552e+00
4.289866e+00
4.559408e+00
4.802897e+00
5.014383e+00
5.188313e+00
5.319725e+00
5.404521e+00
5.439808e+00
5.424207e+00
5.358112e+00
5.243839e+00
5.085640e+00
4.889573e+00
4.663230e+00
4.415360e+00
4.155400e+00
3.892976e+00
3.637404e+00
3.397225e+00
3.179804e+00
2.991010e+00
2.834970e+00
2.713924e+00
2.628153e+00
2.576014e+00
2.554066e+00
2.557280e+00
2.579332e+00
2.612951e+00
2.650298e+00
2.683351e+00
2.704298e+00
2.705913e+00
2.681936e+00
2.627443e+00
2.539202e+00
2.415980e+00
2.258772e+00
2.070906e+00
1.857997e+00
1.627732e+00
1.389493e+00
1.153831e+00
9.318361e-01
7.344351e-01
5.716692e-01
4.519997e-01
3.816909e-01
3.643183e-01
4.004487e-01
4.875333e-01
6.200435e-01
7.898612e-01
9.869069e-01
1.199962e+00
1.417607e+00
1.629179e+00
1.825640e+00
2.000262e+00
2.149042e+00
2.270820e+00
2.367090e+00
2.441547e+00
2.499446e+00
2.546849e+00
2.589854e+00
2.633877e+00
2.683055e+00
2.739801e+00
2.804535e+00
2.875611e+00
2.949425e+00
3.020690e+00
3.082873e+00
3.128755e+00
3.151071e+00
3.143209e+00
3.099890e+00
3.017783e+00
2.895994e+00
2.736375e+00
2.543608e+00
2.325058e+00
2.090368e+00
1.850854e+00
1.618722e+00
1.406178e+00
1.224506e+00
1.083187e+00
9.891477e-01
9.461974e-01
9.547195e-01
1.011651e+00
1.110761e+00
1.243203e+00
1.398296e+00
1.564450e+00
1.730141e+00
1.884847e+00
2.019833e+00
2.128748e+00
2.207958e+00
2.256640e+00
2.276614e+00
2.271979e+00
2.248573e+00
2.213319e+00
2.173516e+00
2.136117e+00
2.107082e+00
2.090830e+00
2.089865e+00
2.104603e+00
2.133403e+00
2.172797e+00
2.217881e+00
2.262812e+00
2.301369e+00
2.327495e+00
2.335809e+00
2.322014e+00
2.283210e+00
2.218081e+00
2.126953e+00
2.011735e+00
1.875743e+00
1.723434e+00
1.560073e+00
1.391360e+00
1.223050e+00
1.060590e+00
9.088042e-01
7.716394e-01
6.519923e-01
5.516282e-01
4.711955e-01
4.103351e-01
3.678743e-01
3.420792e-01
3.309366e-01
3.324228e-01
3.447223e-01
3.663649e-01
3.962638e-01
4.336574e-01
4.779692e-01
5.286168e-01
5.848033e-01
6.453265e-01
7.084358e-01
7.717590e-01
8.323115e-01
8.865904e-01
9.307466e-01
9.608201e-01
9.730195e-01
9.640181e-01
9.312408e-01
8.731137e-01
7.892546e-01
6.805900e-01
5.493938e-01
3.992490e-01
2.349391e-01
6.227475e-02
-1.121392e-01
-2.811922e-01
-4.376043e-01
-5.742979e-01
-6.847818e-01
-7.635195e-01
-8.062443e-01
-8.101876e-01
-7.741899e-01
-6.986812e-01
-5.855344e-01
-4.378158e-01
-2.594730e-01
-5.500727e-02
1.708267e-01
4.132638e-01
6.677002e-01
9.297977e-01
1.195533e+00
1.461209e+00
1.723445e+00
1.979148e+00
2.225483e+00
2.459839e+00
2.679816e+00
2.883246e+00
3.068263e+00
3.233424e+00
3.377867e+00
3.501485e+00
3.605063e+00
3.690360e+00
3.760110e+00
3.817931e+00
3.868155e+00
3.915599e+00
3.965293e+00
4.022176e+00
4.090780e+00
4.174907e+00
4.277324e+00
4.399514e+00
4.541494e+00
4.701761e+00
4.877365e+00
5.064118e+00
5.256922e+00
5.450165e+00
5.638135e+00
5.815396e+00
5.977076e+00
6.119041e+00
6.237964e+00
6.331284e+00
6.397133e+00
6.434238e+00
6.441864e+00
6.419809e+00
6.368464e+00
6.288914e+00
6.183044e+00
6.053617e+00
5.904260e+00
5.739367e+00
5.563872e+00
5.382939e+00
5.201569e+00
5.024183e+00
4.854220e+00
4.693796e+00
4.543489e+00
4.402271e+00
4.267640e+00
4.135937e+00
4.002865e+00
3.864143e+00
3.716249e+00
3.557162e+00
3.387001e+00
3.208486e+00
3.027140e+00
2.851209e+00
2.691284e+00
2.559669e+00
2.469530e+00
2.433916e+00
2.464705e+00
2.571579e+00
2.761102e+00
3.035977e+00
3.394563e+00
3.830706e+00
4.333909e+00
4.889841e+00
5.481159e+00
6.088569e+00
6.692027e+00
7.271996e+00
7.810628e+00
8.292781e+00
8.706813e+00
9.045086e+00
9.304178e+00
9.484820e+00
9.591584e+00
9.632370e+00
9.617759e+00
9.560261e+00
9.473540e+00
9.371632e+00
9.268226e+00
9.176031e+00
9.106257e+00
9.068243e+00
9.069211e+00
9.114163e+00
9.205885e+00
9.345049e+00
9.530387e+00
9.758907e+00
1.002614e+01
1.032640e+01
1.065304e+01
1.099865e+01
1.135537e+01
1.171502e+01
1.206943e+01
1.241062e+01
1.273110e+01
1.302409e+01
1.328384e+01
1.350581e+01
1.368688e+01
1.382549e+01
1.392174e+01
1.397739e+01
1.399572e+01
1.398144e+01
1.394035e+01
1.387910e+01
1.380479e+01
1.372463e+01
1.364566e+01
1.357445e+01
1.351695e+01
1.347836e+01
1.346309e+01
1.347476e+01
1.351614e+01
1.358921e+01
1.369503e+01
1.383368e+01
1.400415e+01
1.420419e+01
1.443033e+01
1.467782e+01
1.494080e+01
1.521251e+01
1.548562e+01
1.575265e+01
1.600642e+01
1.624057e+01
1.645000e+01
1.663127e+01
1.678293e+01
1.690565e+01
1.700221e+01
1.707725e+01
1.713686e+01
1.718806e+01
1.723812e+01
1.729394e+01
1.736149e+01
1.744533e+01
1.754838e+01
1.767182e+01
1.781509e+01
1.797616e+01
1.815171e+01
1.833746e+01
1.852846e+01
1.871941e+01
1.890490e+01
1.907968e+01
1.923883e+01
1.937799e+01
1.949346e+01
1.958231e+01
1.964241e+01
1.967253e+01
1.967232e+01
1.964240e+01
1.958436e+01
1.950094e+01
1.939605e+01
1.927493e+01
1.914418e+01
1.901177e+01
1.888691e+01
1.877979e+01
1.870122e+01
1.866207e+01
1.867271e+01
1.874233e+01
1.887831e+01
1.908565e+01
1.936651e+01
1.971981e+01
2.014111e+01
2.062257e+01
2.115316e+01
2.171896e+01
2.230380e+01
2.288995e+01
2.345900e+01
2.399287e+01
2.447483e+01
2.489049e+01
2.522872e+01
2.548233e+01
2.564849e+01
2.572887e+01
2.572944e+01
2.565998e+01
2.553336e+01
2.536456e+01
2.516966e+01
2.496481e+01
2.476526e+01
2.458455e+01
2.443393e+01
2.432195e+01
2.425438e+01
2.423416e+01
2.426169e+01
2.433506e+01
2.445047e+01
2.460257e+01
2.478494e+01
2.499048e+01
2.521190e+01
2.544214e+01
2.567483e+01
2.590469e+01
2.612783e+01
2.634197e+01
2.654650e+01
2.674241e+01
2.693198e+01
2.711841e+01
2.730529e+01
2.749599e+01
2.769313e+01
2.789805e+01
2.811044e+01
2.832817e+01
2.854727e+01
2.876212e+01
2.896587e+01
2.915087e+01
2.930938e+01
2.943412e+01
2.951893e+01
2.955930e+01
2.955272e+01
2.949899e+01
2.940029e+01
2.926113e+01
2.908819e+01
2.888994e+01
2.867625e+01
2.845787e+01
2.824576e+01
2.805053e+01
2.788177e+01
2.774751e+01
2.765378e+01
2.760429e+01
2.760033e+01
2.764082e+01
2.772249e+01
2.784023e+01
2.798752e+01
2.815688e+01
2.834038e+01
2.853016e+01
2.871884e+01
2.889998e+01
2.906834e+01
2.922007e+01
2.935281e+01
2.946563e+01
2.955895e+01
2.963436e+01
2.969441e+01
2.974246e+01
2.978245e+01
2.981869e+01
2.985566e+01
2.989780e+01
2.994925e+01
3.001361e+01
3.009369e+01
3.019136e+01
3.030731e+01
3.044098e+01
3.059045e+01
3.075256e+01
3.092289e+01
3.109605e+01
3.126587e+01
3.142576e+01
3.156902e+01
3.168920e+01
3.178046e+01
3.183783e+01
3.185749e+01
3.183690e+01
3.177494e+01
3.167195e+01
3.152961e+01
3.135090e+01
3.113991e+01
3.090159e+01
3.064152e+01
3.036571e+01
3.008030e+01
2.979141e+01
2.950491e+01
2.922624e+01
2.896033e+01
2.871137e+01
2.848281e+01
2.827723e+01
2.809628e+01
2.794071e+01
2.781033e+01
2.770411e+01
2.762020e+01
2.755610e+01
2.750867e+01
2.747435e+01
2.744919e+01
2.742901e+01
2.740957e+01
2.738671e+01
2.735661e+01
2.731597e+01
2.726225e+01
2.719383e+01
2.711014e+01
2.701172e+01
2.690016e+01
2.677798e+01
2.664848e+01
2.651543e+01
2.638282e+01
2.625462e+01
2.613448e+01
2.602557e+01
2.593042e+01
2.585079e+01
2.578764e+01
2.574109e+01
2.571044e+01
2.569424e+01
2.569038e+01
2.569621e+01
2.570873e+01
2.572478e+01
2.574132e+01
2.575557e+01
2.576526e+01
2.576872e+01
2.576491e+01
2.575329e+01
2.573369e+01
2.570594e+01
2.566959e+01
2.562363e+01
2.556625e+01
2.549487e+01
2.540623e+01
2.529682e+01
2.516328e+01
2.500302e+01
2.481476e+01
2.459897e+01
2.435824e+01
2.409733e+01
2.382313e+01
2.354432e+01
2.327091e+01
2.301350e+01
2.278260e+01
2.258779e+01
2.243694e+01
2.233559e+01
2.228642e+01
2.228902e+01
2.233989e+01
2.243268e+01
2.255870e+01
2.270763e+01
2.286825e+01
2.302938e+01
2.318061e+01
2.331304e+01
2.341981e+01
2.349644e+01
2.354095e+01
2.355371e+01
2.353711e+01
2.349508e+01
2.343250e+01
2.335457e+01
2.326630e+01
2.317201e+01
2.307510e+01
2.297786e+01
2.288151e+01
2.278633e+01
2.269182e+01
2.259698e+01
2.250047e+01
2.240085e+01
2.229673e+01
2.218688e+01
2.207035e+01
2.194653e+01
2.181525e+01
2.167681e+01
2.153207e+01
2.138246e+01
2.122997e+01
2.107714e+01
2.092694e+01
2.078261e+01
2.064743e+01
2.052452e+01
2.041649e+01
2.032525e+01
2.025177e+01
2.019604e+01
2.015709e+01
2.013311e+01
2.012170e+01
2.012024e+01
2.012612e+01
2.013715e+01
2.015170e+01
2.016886e+01
2.018844e+01
2.021085e+01
2.023697e+01
2.026784e+01
2.030448e+01
2.034765e+01
2.039769e+01
2.045440e+01
2.051697e+01
2.058397e+01
2.065337e+01
2.072255e+01
2.078840e+01
2.084741e+01
2.089586e+01
2.093000e+01
2.094629e+01
2.094172e+01
2.091404e+01
2.086207e+01
2.078593e+01
2.068727e+01
2.056931e+01
2.043691e+01
2.029632e+01
2.015498e+01
2.002101e+01
1.990267e+01
1.980776e+01
1.974296e+01
1.971324e+01
1.972141e+01
1.976778e+01
1.985000e+01
1.996311e+01
2.009974e+01
2.025051e+01
2.040449e+01
2.054985e+01
2.067454e+01
2.076700e+01
2.081690e+01
2.081587e+01
2.075809e+01
2.064084e+01
2.046487e+01
2.023462e+01
1.995823e+01
1.964733e+01
1.931656e+01
1.898296e+01
1.866507e+01
1.838194e+01
1.815204e+01
1.799215e+01
1.791640e+01
1.793535e+01
1.805538e+01
1.827823e+01
1.860085e+01
1.901553e+01
1.951022e+01
2.006921e+01
2.067395e+01
2.130403e+01
2.193830e+01
2.255601e+01
2.313783e+01
2.366675e+01
2.412876e+01
2.451323e+01
2.481303e+01
2.502441e+01
2.514664e+01
2.518160e+01
2.513326e+01
2.500728e+01
2.481062e+01
2.455128e+01
2.423819e+01
2.388109e+01
2.349049e+01
2.307765e+01
2.265436e+01
2.223276e+01
2.182488e+01
2.144217e+01
2.109491e+01
2.079163e+01
2.053862e+01
2.033952e+01
2.019520e+01
2.010387e+01
2.006131e+01
2.006148e+01
2.009711e+01
2.016046e+01
2.024398e+01
2.034097e+01
2.044596e+01
2.055501e+01
2.066574e+01
2.077722e+01
2.088964e+01
2.100402e+01
2.112173e+01
2.124414e+01
2.137229e+01
2.150659e+01
2.164670e+01
2.179142e+01
2.193873e+01
2.208588e+01
2.222963e+01
2.236644e+01
2.249279e+01
2.260544e+01
2.270172e+01
2.277972e+01
2.283848e+01
2.287804e+01
2.289956e+01
2.290523e+01
2.289820e+01
2.288246e+01
2.286250e+01
2.284304e+01
2.282866e+01
2.282337e+01
2.283031e+01
2.285144e+01
2.288745e+01
2.293766e+01
2.300020e+01
2.307218e+01
2.315000e+01
2.322969e+01
2.330737e+01
2.337953e+01
2.344341e+01
2.349721e+01
2.354017e+01
2.357254e+01
2.359546e+01
2.361066e+01
2.362024e+01
2.362641e+01
2.363130e+01
2.363687e+01
2.364488e+01
2.365691e+01
2.367441e+01
2.369875e+01
2.373122e+01
2.377297e+01
2.382495e+01
2.388776e+01
2.396154e+01
2.404584e+01
2.413951e+01
2.424068e+01
2.434677e+01
2.445458e+01
2.456042e+01
2.466033e+01
2.475032e+01
2.482662e+01
2.488589e+01
2.492544e+01
2.494336e+01
2.493864e+01
2.491116e+01
2.486167e+01
2.479173e+01
2.470355e+01
2.459995e+01
2.448421e+01
2.435999e+01
2.423124e+01
2.410214e+01
2.397705e+01
2.386032e+01
2.375617e+01
2.366850e+01
2.360057e+01
2.355474e+01
2.353220e+01
2.353272e+01
2.355458e+01
2.359452e+01
2.364791e+01
2.370906e+01
2.377162e+01
2.382909e+01
2.387537e+01
2.390528e+01
2.391503e+01
2.390256e+01
2.386775e+01
2.381241e+01
2.374017e+01
2.365608e+01
2.356619e+01
2.347697e+01
2.339474e+01
2.332513e+01
2.327265e+01
2.324039e+01
2.322984e+01
2.324094e+01
2.327220e+01
2.332101e+01
2.338399e+01
2.345737e+01
2.353742e+01
2.362074e+01
2.370451e+01
2.378661e+01
2.386565e+01
2.394080e+01
2.401170e+01
2.407824e+01
2.414036e+01
2.419799e+01
2.425092e+01
2.429890e+01
2.434165e+01
2.437897e+01
2.441078e+01
2.443716e+01
2.445830e+01
2.447441e+01
2.448562e+01
2.449180e+01
2.449254e+01
2.448707e+01
2.447430e+01
2.445298e+01
2.442185e+01
2.437985e+01
2.432640e+01
2.426154e+01
2.418620e+01
2.410227e+01
2.401273e+01
2.392164e+01
2.383405e+01
2.375582e+01
2.369332e+01
2.365298e+01
2.364076e+01
2.366157e+01
2.371855e+01
2.381254e+01
2.394151e+01
2.410032e+01
2.428062e+01
2.447115e+01
2.465828e+01
2.482691e+01
2.496154e+01
2.504756e+01
2.507243e+01
2.502683e+01
2.490554e+01
2.470803e+01
2.443866e+01
2.410645e+01
2.372458e+01
2.330954e+01
2.288008e+01
2.245604e+01
2.205711e+01
2.170169e+01
2.140582e+01
2.118228e+01
2.103998e+01
2.098356e+01
2.101330e+01
2.112536e+01
2.131222e+01
2.156334e+01
2.186595e+01
2.220588e+01
2.256836e+01
2.293879e+01
2.330339e+01
2.364977e+01
2.396738e+01
2.424787e+01
2.448533e+01
2.467634e+01
2.481993e+01
2.491733e+01
2.497162e+01
2.498727e+01
2.496958e+01
2.492416e+01
2.485650e+01
2.477159e+01
2.467370e+01
2.456630e+01
2.445212e+01
2.433328e+01
2.421150e+01
2.408832e+01
2.396527e+01
2.384400e+01
2.372633e+01
2.361421e+01
2.350962e+01
2.341445e+01
2.333024e+01
2.325808e+01
2.319837e+01
2.315073e+01
2.311393e+01
2.308595e+01
2.306408e+01
2.304517e+01
2.302593e+01
2.300325e+01
2.297457e+01
2.293820e+01
2.289355e+01
2.284133e+01
2.278356e+01
2.272349e+01
2.266542e+01
2.261434e+01
2.257558e+01
2.255439e+01
2.255556e+01
2.258305e+01
2.263971e+01
2.272709e+01
2.284532e+01
2.299308e+01
2.316766e+01
2.336510e+01
2.358038e+01
2.380779e+01
2.404113e+01
2.427418e+01
2.450093e+01
2.471586e+01
2.491415e+01
2.509175e+01
2.524542e+01
2.537268e+01
2.547174e+01
2.554141e+01
2.558110e+01
2.559087e+01
2.557151e+01
2.552476e+01
2.545354e+01
2.536204e+01
2.525591e+01
2.514212e+01
2.502884e+01
2.492499e+01
2.483981e+01
2.478222e+01
2.476026e+01
2.478048e+01
2.484753e+01
2.496374e+01
2.512902e+01
2.534078e+01
2.559411e+01
2.588200e+01
2.619573e+01
2.652532e+01
2.686004e+01
2.718890e+01
2.750114e+01
2.778670e+01
2.803663e+01
2.824338e+01
2.840114e+01
2.850598e+01
2.855609e+01
2.855190e+01
2.849617e+01
2.839411e+01
2.825335e+01
2.808389e+01
2.789790e+01
2.770935e+01
2.753350e+01
2.738615e+01
2.728284e+01
2.723789e+01
2.726344e+01
2.736852e+01
2.755823e+01
2.783319e+01
2.818918e+01
2.861716e+01
2.910361e+01
2.963123e+01
3.017992e+01
3.072798e+01
3.125343e+01
3.173530e+01
3.215488e+01
3.249671e+01
3.274930e+01
3.290568e+01
3.296346e+01
3.292475e+01
3.279577e+01
3.258628e+01
3.230887e+01
3.197822e+01
3.161023e+01
3.122132e+01
3.082769e+01
3.044474e+01
3.008657e+01
2.976561e+01
2.949229e+01
2.927492e+01
2.911954e+01
2.902986e+01
2.900727e+01
2.905087e+01
2.915752e+01
2.932191e+01
2.953667e+01
2.979255e+01
3.007867e+01
3.038279e+01
3.069177e+01
3.099207e+01
3.127031e+01
3.151390e+01
3.171160e+01
3.185405e+01
3.193425e+01
3.194782e+01
3.189321e+01
3.177167e+01
3.158723e+01
3.134634e+01
3.105759e+01
3.073125e+01
3.037880e+01
3.001241e+01
2.964448e+01
2.928713e+01
2.895184e+01
2.864908e+01
2.838798e+01
2.817613e+01
2.801930e+01
2.792132e+01
2.788398e+01
2.790701e+01
2.798815e+01
2.812332e+01
2.830691e+01
2.853206e+01
2.879107e+01
2.907568e+01
2.937739e+01
2.968765e+01
2.999803e+01
3.030022e+01
3.058613e+01
3.084787e+01
3.107782e+01
3.126874e+01
3.141399e+01
3.150781e+01
3.154574e+01
3.152499e+01
3.144484e+01
3.130699e+01
3.111570e+01
3.087780e+01
3.060251e+01
3.030101e+01
2.998589e+01
2.967039e+01
2.936768e+01
2.909003e+01
2.884808e+01
2.865026e+01
2.850230e+01
2.840690e+01
2.836367e+01
2.836916e+01
2.841718e+01
2.849919e+01
2.860490e+01
2.872296e+01
2.884176e+01
2.895016e+01
2.903826e+01
2.909802e+01
2.912363e+01
2.911178e+01
2.906157e+01
2.897429e+01
2.885303e+01
2.870207e+01
2.852641e+01
2.833125e+01
2.812157e+01
2.790191e+01
2.767621e+01
2.744790e+01
2.721997e+01
2.699525e+01
2.677662e+01
2.656723e+01
2.637072e+01
2.619122e+01
2.603333e+01
2.590185e+01
2.580144e+01
2.573604e+01
2.570841e+01
2.571947e+01
2.576792e+01
2.584991e+01
2.595892e+01
2.608598e+01
2.622000e+01
2.634843e+01
2.645806e+01
2.653592e+01
2.657026e+01
2.655143e+01
2.647262e+01
2.633048e+01
2.612528e+01
2.586099e+01
2.554494e+01
2.518729e+01
2.480033e+01
2.439766e+01
2.399336e+01
2.360113e+01
2.323353e+01
2.290128e+01
2.261268e+01
2.237315e+01
2.218496e+01
2.204706e+01
2.195523e+01
2.190234e+01
2.187884e+01
2.187351e+01
2.187425e+01
2.186904e+01
2.184683e+01
2.179839e+01
2.171703e+01
2.159908e+01
2.144412e+01
2.125495e+01
2.103731e+01
2.079940e+01
2.055112e+01
2.030337e+01
2.006719e+01
1.985298e+01
1.966978e+01
1.952474e+01
1.942265e+01
1.936571e+01
1.935352e+01
1.938312e+01
1.944936e+01
1.954523e+01
1.966245e+01
1.979195e+01
1.992452e+01
2.005125e+01
2.016413e+01
2.025633e+01
2.032259e+01
2.035933e+01
2.036474e+01
2.033870e+01
2.028261e+01
2.019917e+01
2.009212e+01
1.996598e+01
1.982574e+01
1.967668e+01
1.952406e+01
1.937288e+01
1.922763e+01
1.909204e+01
1.896887e+01
1.885974e+01
1.876507e+01
1.868414e+01
1.861523e+01
1.855588e+01
1.850310e+01
1.845370e+01
1.840444e+01
1.835218e+01
1.829389e+01
1.822672e+01
1.814796e+01
1.805509e+01
1.794591e+01
1.781875e+01
1.767274e+01
1.750818e+01
1.732680e+01
1.713205e+01
1.692920e+01
1.672528e+01
1.652881e+01
1.634934e+01
1.619683e+01
1.608077e+01
1.600938e+01
1.598871e+01
1.602190e+01
1.610856e+01
1.624455e+01
1.642195e+01
1.662945e+01
1.685304e+01
1.707699e+01
1.728491e+01
1.746099e+01
1.759111e+01
1.766376e+01
1.767087e+01
1.760819e+01
1.747550e+01
1.727650e+01
1.701845e+01
1.671160e+01
1.636846e+01
1.600298e+01
1.562971e+01
1.526296e+01
1.491605e+01
1.460067e+01
1.432636e+01
1.410019e+01
1.392656e+01
1.380720e+01
1.374133e+01
1.372594e+01
1.375626e+01
1.382623e+01
1.392902e+01
1.405759e+01
1.420512e+01
1.436543e+01
1.453330e+01
1.470463e+01
1.487657e+01
1.504750e+01
1.521697e+01
1.538553e+01
1.555453e+01
1.572590e+01
1.590192e+01
1.608490e+01
1.627705e+01
1.648016e+01
1.669547e+01
1.692349e+01
1.716384e+01
1.741521e+01
1.767528e+01
1.794073e+01
1.820736e+01
1.847020e+01
1.872374e+01
1.896222e+01
1.917998e+01
1.937181e+01
1.953339e+01
1.966164e+01
1.975515e+01
1.981437e+01
1.984189e+01
1.984237e+01
1.982247e+01
1.979043e+01
1.975567e+01
1.972805e+01
1.971714e+01
1.973150e+01
1.977793e+01
1.986083e+01
1.998176e+01
2.013916e+01
2.032823e+01
2.054117e+01
2.076747e+01
2.099459e+01
2.120872e+01
2.139577e+01
2.154241e+01
2.163716e+01
2.167138e+01
2.164009e+01
2.154263e+01
2.138285e+01
2.116911e+01
2.091383e+01
2.063278e+01
2.034406e+01
2.006690e+01
1.982040e+01
1.962214e+01
1.948705e+01
1.942637e+01
1.944692e+01
1.955071e+01
1.973493e+01
1.999229e+01
2.031167e+01
2.067905e+01
2.107856e+01
2.149356e+01
2.190777e+01
2.230628e+01
2.267635e+01
2.300809e+01
2.329486e+01
2.353348e+01
2.372417e+01
2.387029e+01
2.397783e+01
2.405480e+01
2.411047e+01
2.415451e+01
2.419622e+01
2.424379e+01
2.430365e+01
2.438009e+01
2.447505e+01
2.458804e+01
2.471642e+01
2.485573e+01
2.500020e+01
2.514326e+01
2.527819e+01
2.539859e+01
2.549882e+01
2.557437e+01
2.562206e+01
2.564009e+01
2.562809e+01
2.558700e+01
2.551890e+01
2.542687e+01
2.531481e+01
2.518727e+01
2.504926e+01
2.490621e+01
2.476382e+01
2.462803e+01
2.450495e+01
2.440075e+01
2.432165e+01
2.427368e+01
2.426254e+01
2.429327e+01
2.436989e+01
2.449501e+01
2.466938e+01
2.489146e+01
2.515716e+01
2.545961e+01
2.578924e+01
2.613410e+01
2.648042e+01
2.681343e+01
2.711845e+01
2.738193e+01
2.759258e+01
2.774228e+01
2.782670e+01
2.784564e+01
2.780284e+01
2.770553e+01
2.756350e+01
2.738813e+01
2.719115e+01
2.698354e+01
2.677461e+01
2.657130e+01
2.637783e+01
2.619569e+01
2.602398e+01
2.585996e+01
2.569983e+01
2.553953e+01
2.537555e+01
2.520555e+01
2.502883e+01
2.484653e+01
2.466162e+01
2.447866e+01
2.430338e+01
2.414214e+01
2.400134e+01
2.388680e+01
2.380324e+01
2.375381e+01
2.373981e+01
2.376057e+01
2.381347e+01
2.389410e+01
2.399661e+01
2.411405e+01
2.423886e+01
2.436332e+01
2.447996e+01
2.458204e+01
2.466380e+01
2.472078e+01
2.474998e+01
2.474997e+01
2.472089e+01
2.466445e+01
2.458372e+01
2.448301e+01
2.436755e+01
2.424315e+01
2.411581e+01
2.399133e+01
2.387486e+01
2.377057e+01
2.368128e+01
2.360826e+01
2.355109e+01
2.350763e+01
2.347412e+01
2.344543e+01
2.341538e+01
2.337721e+01
2.332410e+01
2.324975e+01
2.314891e+01
2.301789e+01
2.285497e+01
2.266061e+01
2.243765e+01
2.219119e+01
2.192841e+01
2.165811e+01
2.139014e+01
2.113462e+01
2.090114e+01
2.069774e+01
2.053015e+01
2.040104e+01
2.030954e+01
2.025119e+01
2.021815e+01
2.019984e+01
2.018394e+01
2.015751e+01
2.010835e+01
2.002612e+01
1.990346e+01
1.973661e+01
1.952579e+01
1.927502e+01
1.899162e+01
1.868537e+01
1.836748e+01
1.804949e+01
1.774232e+01
1.745546e+01
1.719647e+01
1.697080e+01
1.678181e+01
1.663111e+01
1.651890e+01
1.644443e+01
1.640638e+01
1.640312e+01
1.643280e+01
1.649335e+01
1.658230e+01
1.669651e+01
1.683192e+01
1.698328e+01
1.714401e+01
1.730621e+01
1.746084e+01
1.759803e+01
1.770766e+01
1.777995e+01
1.780617e+01
1.777941e+01
1.769516e+01
1.755181e+01
1.735101e+01
1.709767e+01
1.679975e+01
1.646780e+01
1.611429e+01
1.575276e+01
1.539687e+01
1.505950e+01
1.475196e+01
1.448330e+01
1.425993e+01
1.408548e+01
1.396087e+01
1.388461e+01
1.385327e+01
1.386197e+01
1.390489e+01
1.397573e+01
1.406797e+01
1.417511e+01
1.429071e+01
1.440838e+01
1.452170e+01
1.462423e+01
1.470947e+01
1.477105e+01
1.480293e+01
1.479978e+01
1.475731e+01
1.467275e+01
1.454512e+01
1.437549e+01
1.416709e+01
1.392525e+01
1.365722e+01
1.337184e+01
1.307909e+01
1.278964e+01
1.251434e+01
1.226364e+01
1.204713e+01
1.187301e+01
1.174762e+01
1.167501e+01
1.165655e+01
1.169070e+01
1.177287e+01
1.189548e+01
1.204830e+01
1.221897e+01
1.239374e+01
1.255836e+01
1.269900e+01
1.280327e+01
1.286096e+01
1.286483e+01
1.281106e+01
1.269954e+01
1.253397e+01
1.232166e+01
1.207316e+01
1.180172e+01
1.152252e+01
1.125179e+01
1.100588e+01
1.080030e+01
1.064875e+01
1.056240e+01
1.054919e+01
1.061344e+01
1.075565e+01
1.097255e+01
1.125737e+01
1.160033e+01
1.198926e+01
1.241032e+01
1.284882e+01
1.328998e+01
1.371968e+01
1.412516e+01
1.449549e+01
1.482203e+01
1.509871e+01
1.532209e+01
1.549134e+01
1.560805e+01
1.567586e+01
1.570003e+01
1.568681e+01
1.564288e+01
1.557474e+01
1.548813e+01
1.538768e+01
1.527658e+01
1.515655e+01
1.502794e+01
1.488998e+01
1.474119e+01
1.457982e+01
1.440435e+01
1.421398e+01
1.400902e+01
1.379120e+01
1.356394e+01
1.333241e+01
1.310349e+01
1.288561e+01
1.268845e+01
1.252239e+01
1.239801e+01
1.232531e+01
1.231304e+01
1.236795e+01
1.249421e+01
1.269296e+01
1.296205e+01
1.329609e+01
1.368659e+01
1.412245e+01
1.459055e+01
1.507641e+01
1.556500e+01
1.604153e+01
1.649212e+01
1.690455e+01
1.726875e+01
1.757721e+01
1.782523e+01
1.801103e+01
1.813569e+01
1.820301e+01
1.821920e+01
1.819253e+01
1.813291e+01
1.805138e+01
1.795955e+01
1.786898e+01
1.779059e+01
1.773398e+01
1.770688e+01
1.771466e+01
1.776003e+01
1.784289e+01
1.796046e+01
1.810755e+01
1.827705e+01
1.846064e+01
1.864944e+01
1.883481e+01
1.900906e+01
1.916605e+01
1.930162e+01
1.941385e+01
1.950312e+01
1.957194e+01
1.962457e+01
1.966660e+01
1.970427e+01
1.974394e+01
1.979147e+01
1.985178e+01
1.992853e+01
2.002391e+01
2.013865e+01
2.027205e+01
2.042211e+01
2.058565e+01
2.075854e+01
2.093581e+01
2.111181e+01
2.128045e+01
2.143537e+01
2.157025e+01
2.167907e+01
2.175651e+01
2.179824e+01
2.180131e+01
2.176446e+01
2.168831e+01
2.157551e+01
2.143073e+01
2.126047e+01
2.107273e+01
2.087662e+01
2.068177e+01
2.049778e+01
2.033357e+01
2.019682e+01
2.009339e+01
2.002683e+01
1.999804e+01
2.000507e+01
2.004321e+01
2.010522e+01
2.018191e+01
2.026285e+01
2.033725e+01
2.039494e+01
2.042722e+01
2.042771e+01
2.039294e+01
2.032276e+01
2.022052e+01
2.009296e+01
1.994981e+01
1.980326e+01
1.966714e+01
1.955596e+01
1.948395e+01
1.946403e+01
1.950686e+01
1.962009e+01
1.980780e+01
2.007014e+01
2.040337e+01
2.080000e+01
2.124931e+01
2.173791e+01
2.225059e+01
2.277110e+01
2.328304e+01
2.377068e+01
2.421973e+01
2.461803e+01
2.495609e+01
2.522751e+01
2.542920e+01
2.556139e+01
2.562740e+01
2.563322e+01
2.558684e+01
2.549749e+01
2.537481e+01
2.522809e+01
2.506560e+01
2.489420e+01
2.471914e+01
2.454411e+01
2.437151e+01
2.420288e+01
2.403934e+01
2.388208e+01
2.373273e+01
2.359357e+01
2.346763e+01
2.335849e+01
2.327003e+01
2.320598e+01
2.316938e+01
2.316213e+01
2.318451e+01
2.323492e+01
2.330978e+01
2.340360e+01
2.350935e+01
2.361890e+01
2.372372e+01
2.381555e+01
2.388717e+01
2.393302e+01
2.394978e+01
2.393669e+01
2.389564e+01
2.383100e+01
2.374921e+01
2.365809e+01
2.356600e+01
2.348093e+01
2.340956e+01
2.335642e+01
2.332330e+01
2.330892e+01
2.330893e+01
2.331624e+01
2.332174e+01
2.331517e+01
2.328619e+01
2.322546e+01
2.312561e+01
2.298212e+01
2.279382e+01
2.256327e+01
2.229669e+01
2.200376e+01
2.169701e+01
2.139113e+01
2.110198e+01
2.084548e+01
2.063649e+01
2.048761e+01
2.040814e+01
2.040321e+01
2.047323e+01
2.061366e+01
2.081518e+01
2.106423e+01
2.134390e+01
2.163507e+01
2.191777e+01
2.217250e+01
2.238161e+01
2.253040e+01
2.260799e+01
2.260781e+01
2.252776e+01
2.236993e+01
2.214007e+01
2.184678e+01
2.150057e+01
2.111293e+01
2.069547e+01
2.025920e+01
1.981407e+01
1.936873e+01
1.893045e+01
1.850528e+01
1.809820e+01
1.771336e+01
1.735420e+01
1.702362e+01
1.672395e+01
1.645696e+01
1.622376e+01
1.602472e+01
1.585938e+01
1.572638e+01
1.562346e+01
1.554740e+01
1.549414e+01
1.545883e+01
1.543606e+01
1.542004e+01
1.540493e+01
1.538517e+01
1.535593e+01
1.531342e+01
1.525529e+01
1.518087e+01
1.509131e+01
1.498952e+01
1.487996e+01
1.476828e+01
1.466073e+01
1.456358e+01
1.448245e+01
1.442172e+01
1.438407e+01
1.437016e+01
1.437859e+01
1.440599e+01
1.444742e+01
1.449690e+01
1.454811e+01
1.459514e+01
1.463319e+01
1.465919e+01
1.467223e+01
1.467375e+01
1.466746e+01
1.465898e+01
1.465529e+01
1.466401e+01
1.469260e+01
1.474751e+01
1.483348e+01
1.495295e+01
1.510561e+01
1.528830e+01
1.549506e+01
1.571742e+01
1.594497e+01
1.616597e+01
1.636818e+01
1.653961e+01
1.666936e+01
1.674831e+01
1.676979e+01
1.672999e+01
1.662826e+01
1.646715e+01
1.625229e+01
1.599196e+01
1.569658e+01
1.537800e+01
1.504882e+01
1.472158e+01
1.440815e+01
1.411910e+01
1.386330e+01
1.364762e+01
1.347681e+01
1.335348e+01
1.327826e+01
1.325000e+01
1.326599e+01
1.332229e+01
1.341402e+01
1.353562e+01
1.368115e+01
1.384451e+01
1.401966e+01
1.420076e+01
1.438237e+01
1.455951e+01
1.472779e+01
1.488350e+01
1.502363e+01
1.514602e+01
1.524933e+01
1.533307e+01
1.539751e+01
1.544356e+01
1.547255e+01
1.548599e+01
1.548533e+01
1.547171e+01
1.544582e+01
1.540788e+01
1.535760e+01
1.529441e+01
1.521763e+01
1.512669e+01
1.502138e+01
1.490208e+01
1.476995e+01
1.462703e+01
1.447629e+01
1.432167e+01
1.416791e+01
1.402036e+01
1.388470e+01
1.376657e+01
1.367116e+01
1.360275e+01
1.356445e+01
1.355782e+01
1.358280e+01
1.363765e+01
1.371904e+01
1.382230e+01
1.394168e+01
1.407071e+01
1.420256e+01
1.433044e+01
1.444797e+01
1.454955e+01
1.463069e+01
1.468834e+01
1.472110e+01
1.472941e+01
1.471557e+01
1.468364e+01
1.463922e+01
1.458901e+01
1.454036e+01
1.450067e+01
1.447681e+01
1.447460e+01
1.449834e+01
1.455050e+01
1.463164e+01
1.474043e+01
1.487386e+01
1.502762e+01
1.519647e+01
1.537475e+01
1.555671e+01
1.573695e+01
1.591060e+01
1.607349e+01
1.622218e+01
1.635397e+01
1.646679e+01
1.655914e+01
1.663002e+01
1.667896e+01
1.670600e+01
1.671185e+01
1.669795e+01
1.666663e+01
1.662117e+01
1.656575e+01
1.650539e+01
1.644566e+01
1.639235e+01
1.635097e+01
1.632628e+01
1.632178e+01
1.633927e+01
1.637855e+01
1.643729e+01
1.651115e+01
1.659404e+01
1.667869e+01
1.675726e+01
1.682211e+01
1.686654e+01
1.688551e+01
1.687620e+01
1.683841e+01
1.677469e+01
1.669029e+01
1.659285e+01
1.649192e+01
1.639829e+01
1.632327e+01
1.627786e+01
1.627202e+01
1.631390e+01
1.640926e+01
1.656098e+01
1.676875e+01
1.702896e+01
1.733480e+01
1.767649e+01
1.804171e+01
1.841615e+01
1.878424e+01
1.912983e+01
1.943706e+01
1.969123e+01
1.987958e+01
1.999211e+01
2.002220e+01
1.996703e+01
1.982787e+01
1.960998e+01
1.932240e+01
1.897742e+01
1.858996e+01
1.817672e+01
1.775528e+01
1.734323e+01
1.695713e+01
1.661172e+01
1.631909e+01
1.608810e+01
1.592396e+01
1.582807e+01
1.579818e+01
1.582867e+01
1.591118e+01
1.603526e+01
1.618918e+01
1.636069e+01
1.653778e+01
1.670924e+01
1.686517e+01
1.699736e+01
1.709948e+01
1.716728e+01
1.719858e+01
1.719333e+01
1.715357e+01
1.708325e+01
1.698814e+01
1.687550e+01
1.675382e+01
1.663233e+01
1.652052e+01
1.642762e+01
1.636197e+01
1.633056e+01
1.633855e+01
1.638887e+01
1.648211e+01
1.661640e+01
1.678757e+01
1.698943e+01
1.721415e+01
1.745280e+01
1.769584e+01
1.793372e+01
1.815730e+01
1.835838e+01
1.852999e+01
1.866665e+01
1.876456e+01
1.882161e+01
1.883737e+01
1.881296e+01
1.875085e+01
1.865453e+01
1.852826e+01
1.837657e+01
1.820391e+01
1.801424e+01
1.781071e+01
1.759539e+01
1.736922e+01
1.713209e+01
1.688301e+01
1.662050e+01
1.634303e+01
1.604948e+01
1.573961e+01
1.541448e+01
1.507673e+01
1.473076e+01
1.438269e+01
1.404022e+01
1.371229e+01
1.340859e+01
1.313903e+01
1.291312e+01
1.273934e+01
1.262460e+01
1.257370e+01
1.258895e+01
1.266993e+01
1.281337e+01
1.301324e+01
1.326105e+01
1.354628e+01
1.385704e+01
1.418074e+01
1.450485e+01
1.481762e+01
1.510863e+01
1.536931e+01
1.559315e+01
1.577585e+01
1.591530e+01
1.601138e+01
1.606578e+01
1.608177e+01
1.606395e+01
1.601798e+01
1.595048e+01
1.586874e+01
1.578057e+01
1.569405e+01
1.561720e+01
1.555757e+01
1.552178e+01
1.551498e+01
1.554040e+01
1.559888e+01
1.568868e+01
1.580545e+01
1.594245e+01
1.609102e+01
1.624121e+01
1.638257e+01
1.650489e+01
1.659890e+01
1.665677e+01
1.667255e+01
1.664232e+01
1.656425e+01
1.643853e+01
1.626730e+01
1.605446e+01
1.580562e+01
1.552786e+01
1.522962e+01
1.492044e+01
1.461061e+01
1.431077e+01
1.403140e+01
1.378229e+01
1.357194e+01
1.340712e+01
1.329241e+01
1.322989e+01
1.321899e+01
1.325644e+01
1.333643e+01
1.345091e+01
1.359006e+01
1.374292e+01
1.389809e+01
1.404454e+01
1.417231e+01
1.427327e+01
1.434166e+01
1.437446e+01
1.437169e+01
1.433634e+01
1.427422e+01
1.419352e+01
1.410422e+01
1.401731e+01
1.394392e+01
1.389433e+01
1.387711e+01
1.389828e+01
1.396078e+01
1.406412e+01
1.420449e+01
1.437502e+01
1.456651e+01
1.476827e+01
1.496912e+01
1.515842e+01
1.532695e+01
1.546764e+01
1.557604e+01
1.565042e+01
1.569172e+01
1.570313e+01
1.568961e+01
1.565723e+01
1.561253e+01
1.556195e+01
1.551123e+01
1.546511e+01
1.542697e+01
1.539881e+01
1.538125e+01
1.537371e+01
1.537462e+01
1.538180e+01
1.539276e+01
1.540503e+01
1.541648e+01
1.542550e+01
1.543115e+01
1.543326e+01
1.543226e+01
1.542908e+01
1.542485e+01
1.542063e+01
1.541709e+01
1.541434e+01
1.541175e+01
1.540809e+01
1.540162e+01
1.539045e+01
1.537285e+01
1.534771e+01
1.531482e+01
1.527513e+01
1.523082e+01
1.518527e+01
1.514280e+01
1.510832e+01
1.508695e+01
1.508351e+01
1.510220e+01
1.514624e+01
1.521773e+01
1.531760e+01
1.544565e+01
1.560071e+01
1.578082e+01
1.598335e+01
1.620518e+01
1.644278e+01
1.669235e+01
1.694985e+01
1.721113e+01
1.747203e+01
1.772850e+01
1.797669e+01
1.821309e+01
1.843458e+01
1.863842e+01
1.882228e+01
1.898411e+01
1.912204e+01
1.923422e+01
1.931876e+01
1.937364e+01
1.939676e+01
1.938615e+01
1.934019e+01
1.925799e+01
1.913980e+01
1.898738e+01
1.880433e+01
1.859630e+01
1.837103e+01
1.813823e+01
1.790927e+01
1.769667e+01
1.751342e+01
1.737215e+01
1.728424e+01
1.725896e+01
1.730258e+01
1.741783e+01
1.760346e+01
1.785422e+01
1.816112e+01
1.851198e+01
1.889232e+01
1.928639e+01
1.967839e+01
2.005359e+01
2.039950e+01
2.070675e+01
2.096976e+01
2.118702e+01
2.136114e+01
2.149837e+01
2.160795e+01
2.170113e+01
2.179005e+01
2.188661e+01
2.200134e+01
2.214244e+01
2.231508e+01
2.252098e+01
2.275826e+01
2.302172e+01
2.330335e+01
2.359306e+01
2.387963e+01
2.415167e+01
2.439858e+01
2.461132e+01
2.478313e+01
2.490988e+01
2.499033e+01
2.502601e+01
2.502106e+01
2.498172e+01
2.491591e+01
2.483263e+01
2.474143e+01
2.465190e+01
2.457324e+01
2.451392e+01
2.448130e+01
2.448140e+01
2.451865e+01
2.459558e+01
2.471269e+01
2.486826e+01
2.505828e+01
2.527654e+01
2.551479e+01
2.576314e+01
2.601050e+01
2.624525e+01
2.645591e+01
2.663186e+01
2.676406e+01
2.684570e+01
2.687267e+01
2.684389e+01
2.676148e+01
2.663063e+01
2.645934e+01
2.625793e+01
2.603840e+01
2.581368e+01
2.559685e+01
2.540037e+01
2.523528e+01
2.511062e+01
2.503291e+01
2.500585e+01
2.503016e+01
2.510366e+01
2.522148e+01
2.537643e+01
2.555947e+01
2.576025e+01
2.596770e+01
2.617058e+01
2.635805e+01
2.652015e+01
2.664814e+01
2.673481e+01
2.677456e+01
2.676347e+01
2.669921e+01
2.658092e+01
2.640907e+01
2.618545e+01
2.591304e+01
2.559613e+01
2.524037e+01
2.485275e+01
2.444168e+01
2.401681e+01
2.358876e+01
2.316874e+01
2.276802e+01
2.239730e+01
2.206613e+01
2.178236e+01
2.155167e+01
2.137739e+01
2.126033e+01
2.119902e+01
2.118988e+01
2.122770e+01
2.130603e+01
2.141768e+01
2.155514e+01
2.171091e+01
2.187786e+01
2.204942e+01
2.221977e+01
2.238396e+01
2.253792e+01
2.267850e+01
2.280342e+01
2.291113e+01
2.300076e+01
2.307199e+01
2.312499e+01
2.316044e+01
2.317952e+01
2.318402e+01
2.317642e+01
2.315992e+01
2.313843e+01
2.311649e+01
2.309905e+01
2.309114e+01
2.309759e+01
2.312259e+01
2.316937e+01
2.323987e+01
2.333459e+01
2.345245e+01
2.359088e+01
2.374590e+01
2.391239e+01
2.408434e+01
2.425521e+01
2.441822e+01
2.456670e+01
2.469431e+01
2.479535e+01
2.486488e+01
2.489887e+01
2.489435e+01
2.484943e+01
2.476340e+01
2.463677e+01
2.447129e+01
2.426997e+01
2.403707e+01
2.377802e+01
2.349930e+01
2.320827e+01
2.291295e+01
2.262173e+01
2.234306e+01
2.208517e+01
2.185569e+01
2.166141e+01
2.150798e+01
2.139966e+01
2.133909e+01
2.132721e+01
2.136309e+01
2.144403e+01
2.156554e+01
2.172153e+01
2.190452e+01
2.210584e+01
2.231598e+01
2.252489e+01
2.272233e+01
2.289836e+01
2.304375e+01
2.315046e+01
2.321208e+01
2.322425e+01
2.318491e+01
2.309439e+01
2.295537e+01
2.277262e+01
2.255249e+01
2.230246e+01
2.203044e+01
2.174422e+01
2.145088e+01
2.115645e+01
2.086565e+01
2.058184e+01
2.030714e+01
2.004270e+01
1.978905e+01
1.954652e+01
1.931557e+01
1.909718e+01
1.889303e+01
1.870559e+01
1.853808e+01
1.839427e+01
1.827822e+01
1.819387e+01
1.814467e+01
1.813317e+01
1.816058e+01
1.822646e+01
1.832851e+01
1.846246e+01
1.862207e+01
1.879937e+01
1.898499e+01
1.916861e+01
1.933957e+01
1.948748e+01
1.960291e+01
1.967800e+01
1.970706e+01
1.968698e+01
1.961757e+01
1.950159e+01
1.934473e+01
1.915523e+01
1.894343e+01
1.872110e+01
1.850075e+01
1.829483e+01
1.811495e+01
1.797118e+01
1.787135e+01
1.782061e+01
1.782102e+01
1.787147e+01
1.796774e+01
1.810281e+01
1.826739e+01
1.845061e+01
1.864081e+01
1.882644e+01
1.899686e+01
1.914314e+01
1.925870e+01
1.933972e+01
1.938540e+01
1.939791e+01
1.938219e+01
1.934544e+01
1.929646e+01
1.924492e+01
1.920047e+01
1.917192e+01
1.916650e+01
1.918924e+01
1.924261e+01
1.932637e+01
1.943770e+01
1.957155e+01
1.972115e+01
1.987867e+01
2.003584e+01
2.018460e+01
2.031758e+01
2.042846e+01
2.051215e+01
2.056487e+01
2.058414e+01
2.056869e+01
2.051838e+01
2.043421e+01
2.031827e+01
2.017375e+01
2.000497e+01
1.981732e+01
1.961716e+01
1.941171e+01
1.920879e+01
1.901656e+01
1.884325e+01
1.869677e+01
1.858443e+01
1.851255e+01
1.848617e+01
1.850874e+01
1.858187e+01
1.870513e+01
1.887597e+01
1.908971e+01
1.933962e+01
1.961727e+01
1.991282e+01
2.021563e+01
2.051475e+01
2.079956e+01
2.106036e+01
2.128881e+01
2.147829e+01
2.162404e+01
2.172326e+01
2.177495e+01
2.177982e+01
2.174004e+01
2.165907e+01
2.154148e+01
2.139278e+01
2.121925e+01
2.102778e+01
2.082563e+01
2.062015e+01
2.041859e+01
2.022775e+01
2.005381e+01
1.990213e+01
1.977716e+01
1.968245e+01
1.962066e+01
1.959359e+01
1.960232e+01
1.964714e+01
1.972762e+01
1.984255e+01
1.998982e+01
2.016642e+01
2.036835e+01
2.059065e+01
2.082748e+01
2.107226e+01
2.131797e+01
2.155739e+01
2.178350e+01
2.198987e+01
2.217105e+01
2.232298e+01
2.244339e+01
2.253208e+01
2.259114e+01
2.262501e+01
2.264025e+01
2.264525e+01
2.264958e+01
2.266322e+01
2.269565e+01
2.275500e+01
2.284717e+01
2.297528e+01
2.313928e+01
2.333593e+01
2.355903e+01
2.380002e+01
2.404872e+01
2.429423e+01
2.452594e+01
2.473443e+01
2.491238e+01
2.505520e+01
2.516145e+01
2.523300e+01
2.527479e+01
2.529433e+01
2.530091e+01
2.530462e+01
2.531524e+01
2.534119e+01
2.538866e+01
2.546097e+01
2.555830e+01
2.567777e+01
2.581386e+01
2.595906e+01
2.610467e+01
2.624166e+01
2.636147e+01
2.645666e+01
2.652143e+01
2.655195e+01
2.654648e+01
2.650538e+01
2.643088e+01
2.632689e+01
2.619859e+01
2.605209e+01
2.589406e+01
2.573135e+01
2.557072e+01
2.541853e+01
2.528052e+01
2.516165e+01
2.506588e+01
2.499617e+01
2.495437e+01
2.494132e+01
2.495686e+01
2.500002e+01
2.506906e+01
2.516166e+01
2.527496e+01
2.540565e+01
2.554997e+01
2.570378e+01
2.586258e+01
2.602164e+01
2.617605e+01
2.632096e+01
2.645168e+01
2.656387e+01
2.665368e+01
2.671788e+01
2.675394e+01
2.676016e+01
2.673574e+01
2.668094e+01
2.659720e+01
2.648725e+01
2.635525e+01
2.620675e+01
2.604872e+01
2.588925e+01
2.573734e+01
2.560237e+01
2.549365e+01
2.541982e+01
2.538826e+01
2.540452e+01
2.547187e+01
2.559087e+01
2.575918e+01
2.597146e+01
2.621952e+01
2.649264e+01
2.677813e+01
2.706202e+01
2.732996e+01
2.756820e+01
2.776460e+01
2.790959e+01
2.799701e+01
2.802468e+01
2.799470e+01
2.791336e+01
2.779074e+01
2.763991e+01
2.747592e+01
2.731461e+01
2.717140e+01
2.706008e+01
2.699189e+01
2.697475e+01
2.701286e+01
2.710654e+01
2.725241e+01
2.744375e+01
2.767101e+01
2.792247e+01
2.818494e+01
2.844451e+01
2.868735e+01
2.890041e+01
2.907225e+01
2.919369e+01
2.925843e+01
2.926351e+01
2.920957e+01
2.910085e+01
2.894497e+01
2.875241e+01
2.853579e+01
2.830903e+01
2.808631e+01
2.788121e+01
2.770575e+01
2.756975e+01
2.748032e+01
2.744161e+01
2.745480e+01
2.751832e+01
2.762816e+01
2.777841e+01
2.796179e+01
2.817015e+01
2.839511e+01
2.862848e+01
2.886273e+01
2.909126e+01
2.930860e+01
2.951052e+01
2.969395e+01
2.985685e+01
2.999811e+01
3.011730e+01
3.021463e+01
3.029077e+01
3.034683e+01
3.038425e+01
3.040479e+01
3.041041e+01
3.040309e+01
3.038474e+01
3.035696e+01
3.032093e+01
3.027719e+01
3.022568e+01
3.016564e+01
3.009580e+01
3.001453e+01
2.992009e+01
2.981098e+01
2.968619e+01
2.954551e+01
2.938976e+01
2.922088e+01
2.904197e+01
2.885715e+01
2.867143e+01
2.849033e+01
2.831956e+01
2.816457e+01
2.803017e+01
2.792005e+01
2.783650e+01
2.778009e+01
2.774957e+01
2.774188e+01
2.775227e+01
2.777459e+01
2.780172e+01
2.782596e+01
2.783951e+01
2.783488e+01
2.780527e+01
2.774481e+01
2.764884e+01
2.751403e+01
2.733851e+01
2.712201e+01
2.686591e+01
2.657331e+01
2.624908e+01
2.589985e+01
2.553396e+01
2.516127e+01
2.479298e+01
2.444114e+01
2.411824e+01
2.383652e+01
2.360731e+01
2.344029e+01
2.334283e+01
2.331937e+01
2.337101e+01
2.349525e+01
2.368596e+01
2.393350e+01
2.422509e+01
2.454535e+01
2.487692e+01
2.520130e+01
2.549982e+01
2.575460e+01
2.594968e+01
2.607203e+01
2.611251e+01
2.606666e+01
2.593517e+01
2.572398e+01
2.544407e+01
2.511073e+01
2.474251e+01
2.435988e+01
2.398369e+01
2.363353e+01
2.332626e+01
2.307466e+01
2.288653e+01
2.276411e+01
2.270402e+01
2.269765e+01
2.273202e+01
2.279093e+01
2.285638e+01
2.291004e+01
2.293473e+01
2.291573e+01
2.284176e+01
2.270578e+01
2.250528e+01
2.224243e+01
2.192389e+01
2.156029e+01
2.116571e+01
2.075687e+01
2.035221e+01
1.997094e+01
1.963198e+01
1.935291e+01
1.914895e+01
1.903202e+01
1.900997e+01
1.908591e+01
1.925788e+01
1.951865e+01
1.985592e+01
2.025276e+01
2.068839e+01
2.113932e+01
2.158068e+01
2.198776e+01
2.233767e+01
2.261093e+01
2.279282e+01
2.287449e+01
2.285361e+01
2.273445e+01
2.252752e+01
2.224864e+01
2.191766e+01
2.155691e+01
2.118946e+01
2.083749e+01
2.052077e+01
2.025543e+01
2.005313e+01
1.992048e+01
1.985907e+01
1.986565e+01
1.993275e+01
2.004951e+01
2.020263e+01
2.037747e+01
2.055909e+01
2.073333e+01
2.088767e+01
2.101204e+01
2.109930e+01
2.114553e+01
2.115002e+01
2.111501e+01
2.104515e+01
2.094683e+01
2.082733e+01
2.069406e+01
2.055386e+01
2.041242e+01
2.027395e+01
2.014109e+01
2.001496e+01
1.989548e+01
1.978173e+01
1.967236e+01
1.956603e+01
1.946177e+01
1.935926e+01
1.925902e+01
1.916249e+01
1.907204e+01
1.899087e+01
1.892281e+01
1.887208e+01
1.884294e+01
1.883935e+01
1.886451e+01
1.892055e+01
1.900816e+01
1.912638e+01
1.927255e+01
1.944229e+01
1.962974e+01
1.982782e+01
2.002866e+01
2.022398e+01
2.040557e+01
2.056566e+01
2.069736e+01
2.079487e+01
2.085375e+01
2.087102e+01
2.084518e+01
2.077624e+01
2.066563e+01
2.051613e+01
2.033171e+01
2.011747e+01
1.987940e+01
1.962427e+01
1.935937e+01
1.909225e+01
1.883048e+01
1.858131e+01
1.835141e+01
1.814660e+01
1.797160e+01
1.782983e+01
1.772329e+01
1.765253e+01
1.761665e+01
1.761346e+01
1.763967e+01
1.769116e+01
1.776333e+01
1.785142e+01
1.795082e+01
1.805738e+01
1.816764e+01
1.827893e+01
1.838952e+01
1.849855e+01
1.860608e+01
1.871290e+01
1.882046e+01
1.893063e+01
1.904547e+01
1.916695e+01
1.929669e+01
1.943564e+01
1.958386e+01
1.974034e+01
1.990292e+01
2.006830e+01
2.023220e+01
2.038953e+01
2.053473e+01
2.066213e+01
2.076642e+01
2.084303e+01
2.088865e+01
2.090155e+01
2.088191e+01
2.083201e+01
2.075627e+01
2.066115e+01
2.055480e+01
2.044664e+01
2.034672e+01
2.026495e+01
2.021028e+01
2.018997e+01
2.020881e+01
2.026867e+01
2.036821e+01
2.050293e+01
2.066546e+01
2.084620e+01
2.103405e+01
2.121735e+01
2.138474e+01
2.152600e+01
2.163270e+01
2.169866e+01
2.172017e+01
2.169605e+01
2.162752e+01
2.151784e+01
2.137201e+01
2.119625e+01
2.099755e+01
2.078326e+01
2.056069e+01
2.033680e+01
2.011808e+01
1.991041e+01
1.971910e+01
1.954895e+01
1.940436e+01
1.928939e+01
1.920780e+01
1.916309e+01
1.915832e+01
1.919604e+01
1.927807e+01
1.940532e+01
1.957763e+01
1.979366e+01
2.005088e+01
2.034561e+01
2.067314e+01
2.102787e+01
2.140353e+01
2.179337e+01
2.219029e+01
2.258709e+01
2.297654e+01
2.335152e+01
2.370514e+01
2.403080e+01
2.432237e+01
2.457425e+01
2.478156e+01
2.494030e+01
2.504758e+01
2.510172e+01
2.510246e+01
2.505097e+01
2.494988e+01
2.480313e+01
2.461577e+01
2.439362e+01
2.414297e+01
2.387021e+01
2.358157e+01
2.328290e+01
2.297959e+01
2.267656e+01
2.237829e+01
2.208893e+01
2.181230e+01
2.155190e+01
2.131085e+01
2.109174e+01
2.089658e+01
2.072665e+01
2.058251e+01
2.046409e+01
2.037081e+01
2.030178e+01
2.025606e+01
2.023282e+01
2.023145e+01
2.025159e+01
2.029309e+01
2.035583e+01
2.043961e+01
2.054396e+01
2.066804e+01
2.081055e+01
2.096969e+01
2.114322e+01
2.132843e+01
2.152223e+01
2.172117e+01
2.192151e+01
2.211927e+01
2.231040e+01
2.249086e+01
2.265689e+01
2.280517e+01
2.293307e+01
2.303877e+01
2.312135e+01
2.318079e+01
2.321783e+01
2.323382e+01
2.323044e+01
2.320952e+01
2.317278e+01
2.312175e+01
2.305765e+01
2.298139e+01
2.289368e+01
2.279517e+01
2.268661e+01
2.256914e+01
2.244441e+01
2.231479e+01
2.218341e+01
2.205408e+01
2.193111e+01
2.181888e+01
2.172148e+01
2.164215e+01
2.158286e+01
2.154393e+01
2.152390e+01
2.151952e+01
2.152607e+01
2.153778e+01
2.154842e+01
2.155194e+01
2.154304e+01
2.151770e+01
2.147348e+01
2.140972e+01
2.132742e+01
2.122908e+01
2.111832e+01
2.099934e+01
2.087640e+01
2.075323e+01
2.063255e+01
2.051565e+01
2.040223e+01
2.029034e+01
2.017663e+01
2.005678e+01
1.992601e+01
1.977980e+01
1.961458e+01
1.942842e+01
1.922154e+01
1.899671e+01
1.875941e+01
1.851769e+01
1.828177e+01
1.806335e+01
1.787476e+01
1.772787e+01
1.763303e+01
1.759802e+01
1.762715e+01
1.772065e+01
1.787428e+01
1.807944e+01
1.832355e+01
1.859081e+01
1.886324e+01
1.912191e+01
1.934825e+01
1.952532e+01
1.963892e+01
1.967863e+01
1.963839e+01
1.951695e+01
1.931788e+01
1.904937e+01
1.872360e+01
1.835600e+01
1.796420e+01
1.756691e+01
1.718268e+01
1.682874e+01
1.651993e+01
1.626778e+01
1.607984e+01
1.595930e+01
1.590488e+01
1.591113e+01
1.596887e+01
1.606602e+01
1.618849e+01
1.632131e+01
1.644961e+01
1.655965e+01
1.663973e+01
1.668081e+01
1.667704e+01
1.662593e+01
1.652836e+01
1.638831e+01
1.621242e+01
1.600941e+01
1.578942e+01
1.556328e+01
1.534191e+01
1.513562e+01
1.495363e+01
1.480355e+01
1.469106e+01
1.461958e+01
1.459021e+01
1.460162e+01
1.465030e+01
1.473071e+01
1.483571e+01
1.495701e+01
1.508565e+01
1.521252e+01
1.532885e+01
1.542664e+01
1.549907e+01
1.554083e+01
1.554835e+01
1.552004e+01
1.545637e+01
1.535995e+01
1.523549e+01
1.508963e+01
1.493076e+01
1.476862e+01
1.461387e+01
1.447762e+01
1.437081e+01
1.430360e+01
1.428471e+01
1.432088e+01
1.441627e+01
1.457206e+01
1.478626e+01
1.505358e+01
1.536573e+01
1.571173e+01
1.607858e+01
1.645195e+01
1.681702e+01
1.715928e+01
1.746533e+01
1.772357e+01
1.792474e+01
1.806231e+01
1.813269e+01
1.813527e+01
1.807228e+01
1.794847e+01
1.777072e+01
1.754745e+01
1.728812e+01
1.700251e+01
1.670025e+01
1.639021e+01
1.608019e+01
1.577657e+01
1.548425e+01
1.520663e+01
1.494577e+01
1.470264e+01
1.447748e+01
1.427011e+01
1.408037e+01
1.390844e+01
1.375511e+01
1.362198e+01
1.351144e+01
1.342661e+01
1.337107e+01
1.334845e+01
1.336204e+01
1.341423e+01
1.350611e+01
1.363703e+01
1.380443e+01
1.400369e+01
1.422827e+01
1.446995e+01
1.471928e+01
1.496605e+01
1.519993e+01
1.541109e+01
1.559083e+01
1.573217e+01
1.583039e+01
1.588344e+01
1.589222e+01
1.586060e+01
1.579532e+01
1.570546e+01
1.560189e+01
1.549631e+01
1.540036e+01
1.532462e+01
1.527781e+01
1.526611e+01
1.529280e+01
1.535815e+01
1.545957e+01
1.559192e+01
1.574807e+01
1.591939e+01
1.609638e+01
1.626922e+01
1.642836e+01
1.656491e+01
1.667113e+01
1.674075e+01
1.676921e+01
1.675393e+01
1.669442e+01
1.659238e+01
1.645170e+01
1.627842e+01
1.608050e+01
1.586756e+01
1.565044e+01
1.544064e+01
1.524971e+01
1.508847e+01
1.496638e+01
1.489077e+01
1.486629e+01
1.489452e+01
1.497373e+01
1.509903e+01
1.526263e+01
1.545454e+01
1.566332e+01
1.587709e+01
1.608443e+01
1.627532e+01
1.644186e+01
1.657881e+01
1.668377e+01
1.675715e+01
1.680189e+01
1.682292e+01
1.682653e+01
1.681970e+01
1.680941e+01
1.680201e+01
1.680275e+01
1.681539e+01
1.684199e+01
1.688285e+01
1.693658e+01
1.700037e+01
1.707028e+01
1.714176e+01
1.721002e+01
1.727064e+01
1.731988e+01
1.735514e+01
1.737512e+01
1.737997e+01
1.737122e+01
1.735167e+01
1.732511e+01
1.729603e+01
1.726925e+01
1.724968e+01
1.724198e+01
1.725032e+01
1.727828e+01
1.732868e+01
1.740353e+01
1.750400e+01
1.763039e+01
1.778214e+01
1.795784e+01
1.815517e+01
1.837097e+01
1.860127e+01
1.884138e+01
1.908609e+01
1.932988e+01
1.956727e+01
1.979311e+01
2.000284e+01
2.019279e+01
2.036023e+01
2.050339e+01
2.062137e+01
2.071394e+01
2.078140e+01
2.082435e+01
2.084355e+01
2.083982e+01
2.081399e+01
2.076686e+01
2.069923e+01
2.061194e+01
2.050594e+01
2.038237e+01
2.024264e+01
2.008856e+01
1.992243e+01
1.974703e+01
1.956571e+01
1.938224e+01
1.920075e+01
1.902553e+01
1.886077e+01
1.871041e+01
1.857779e+01
1.846559e+01
1.837560e+01
1.830877e+01
1.826519e+01
1.824428e+01
1.824493e+01
1.826575e+01
1.830521e+01
1.836182e+01
1.843421e+01
1.852106e+01
1.862103e+01
1.873253e+01
1.885354e+01
1.898135e+01
1.911244e+01
1.924242e+01
1.936607e+01
1.947762e+01
1.957107e+01
1.964069e+01
1.968148e+01
1.968975e+01
1.966346e+01
1.960255e+01
1.950902e+01
1.938690e+01
1.924194e+01
1.908126e+01
1.891289e+01
1.874518e+01
1.858628e+01
1.844363e+01
1.832351e+01
1.823069e+01
1.816815e+01
1.813703e+01
1.813663e+01
1.816453e+01
1.821688e+01
1.828870e+01
1.837426e+01
1.846743e+01
1.856205e+01
1.865220e+01
1.873247e+01
1.879819e+01
1.884553e+01
1.887166e+01
1.887475e+01
1.885404e+01
1.880976e+01
1.874306e+01
1.865589e+01
1.855083e+01
1.843091e+01
1.829951e+01
1.816015e+01
1.801647e+01
1.787205e+01
1.773034e+01
1.759455e+01
1.746742e+01
1.735106e+01
1.724669e+01
1.715453e+01
1.707359e+01
1.700179e+01
1.693600e+01
1.687230e+01
1.680634e+01
1.673364e+01
1.665000e+01
1.655184e+01
1.643648e+01
1.630237e+01
1.614933e+01
1.597856e+01
1.579271e+01
1.559574e+01
1.539277e+01
1.518972e+01
1.499301e+01
1.480909e+01
1.464402e+01
1.450303e+01
1.439011e+01
1.430771e+01
1.425644e+01
1.423499e+01
1.424014e+01
1.426698e+01
1.430923e+01
1.435973e+01
1.441107e+01
1.445611e+01
1.448856e+01
1.450345e+01
1.449736e+01
1.446856e+01
1.441692e+01
1.434367e+01
1.425109e+01
1.414204e+01
1.401963e+01
1.388682e+01
1.374620e+01
1.359986e+01
1.344941e+01
1.329612e+01
1.314121e+01
1.298614e+01
1.283290e+01
1.268426e+01
1.254391e+01
1.241648e+01
1.230734e+01
1.222236e+01
1.216752e+01
1.214846e+01
1.216999e+01
1.223574e+01
1.234772e+01
1.250614e+01
1.270922e+01
1.295326e+01
1.323263e+01
1.354004e+01
1.386675e+01
1.420289e+01
1.453784e+01
1.486063e+01
1.516038e+01
1.542673e+01
1.565030e+01
1.582306e+01
1.593868e+01
1.599275e+01
1.598297e+01
1.590922e+01
1.577357e+01
1.558030e+01
1.533582e+01
1.504859e+01
1.472899e+01
1.438904e+01
1.404201e+01
1.370194e+01
1.338287e+01
1.309811e+01
1.285926e+01
1.267540e+01
1.255228e+01
1.249174e+01
1.249141e+01
1.254473e+01
1.264123e+01
1.276728e+01
1.290702e+01
1.304346e+01
1.315983e+01
1.324077e+01
1.327358e+01
1.324912e+01
1.316253e+01
1.301354e+01
1.280642e+01
1.254963e+01
1.225501e+01
1.193690e+01
1.161094e+01
1.129292e+01
1.099762e+01
1.073784e+01
1.052355e+01
1.036144e+01
1.025462e+01
1.020275e+01
1.020237e+01
1.024751e+01
1.033052e+01
1.044291e+01
1.057627e+01
1.072309e+01
1.087741e+01
1.103521e+01
1.119457e+01
1.135553e+01
1.151976e+01
1.169003e+01
1.186951e+01
1.206121e+01
1.226728e+01
1.248856e+01
1.272423e+01
1.297168e+01
1.322658e+01
1.348302e+01
1.373387e+01
1.397119e+01
1.418659e+01
1.437169e+01
1.451852e+01
1.461983e+01
1.466952e+01
1.466292e+01
1.459722e+01
1.447174e+01
1.428829e+01
1.405141e+01
1.376849e+01
1.344974e+01
1.310795e+01
1.275803e+01
1.241628e+01
1.209954e+01
1.182417e+01
1.160500e+01
1.145441e+01
1.138146e+01
1.139141e+01
1.148536e+01
1.166029e+01
1.190935e+01
1.222240e+01
1.258672e+01
1.298790e+01
1.341072e+01
1.384015e+01
1.426218e+01
1.466458e+01
1.503742e+01
1.537342e+01
1.566794e+01
1.591887e+01
1.612610e+01
1.629101e+01
1.641576e+01
1.650268e+01
1.655373e+01
1.657007e+01
1.655201e+01
1.649894e+01
1.640968e+01
1.628288e+01
1.611750e+01
1.591339e+01
1.567175e+01
1.539550e+01
1.508943e+01
1.476023e+01
1.441620e+01
1.406686e+01
1.372238e+01
1.339296e+01
1.308822e+01
1.281657e+01
1.258481e+01
1.239781e+01
1.225847e+01
1.216781e+01
1.212532e+01
1.212942e+01
1.217804e+01
1.226909e+01
1.240099e+01
1.257289e+01
1.278471e+01
1.303705e+01
1.333077e+01
1.366654e+01
1.404437e+01
1.446308e+01
1.492001e+01
1.541082e+01
1.592948e+01
1.646842e+01
1.701885e+01
1.757105e+01
1.811477e+01
1.863953e+01
1.913491e+01
1.959084e+01
1.999774e+01
2.034680e+01
2.063015e+01
2.084117e+01
2.097482e+01
2.102798e+01
2.099988e+01
2.089245e+01
2.071067e+01
2.046266e+01
2.015971e+01
1.981592e+01
1.944767e+01
1.907269e+01
1.870909e+01
1.837417e+01
1.808327e+01
1.784872e+01
1.767911e+01
1.757881e+01
1.754781e+01
1.758201e+01
1.767376e+01
1.781258e+01
1.798612e+01
1.818111e+01
1.838432e+01
1.858339e+01
1.876761e+01
1.892846e+01
1.905997e+01
1.915894e+01
1.922485e+01
1.925966e+01
1.926736e+01
1.925350e+01
1.922457e+01
1.918753e+01
1.914921e+01
1.911601e+01
1.909350e+01
1.908623e+01
1.909757e+01
1.912957e+01
1.918287e+01
1.925668e+01
1.934878e+01
1.945556e+01
1.957223e+01
1.969298e+01
1.981137e+01
1.992074e+01
2.001467e+01
2.008752e+01
2.013498e+01
2.015451e+01
2.014586e+01
2.011128e+01
2.005572e+01
1.998677e+01
1.991430e+01
1.984996e+01
1.980632e+01
1.979595e+01
1.983028e+01
1.991852e+01
2.006664e+01
2.027667e+01
2.054620e+01
2.086832e+01
2.123192e+01
2.162239e+01
2.202259e+01
2.241404e+01
2.277825e+01
2.309799e+01
2.335857e+01
2.354885e+01
2.366205e+01
2.369620e+01
2.365432e+01
2.354412e+01
2.337747e+01
2.316943e+01
2.293716e+01
2.269859e+01
2.247111e+01
2.227034e+01
2.210906e+01
2.199647e+01
2.193765e+01
2.193352e+01
2.198098e+01
2.207336e+01
2.220106e+01
2.235231e+01
2.251399e+01
2.267245e+01
2.281429e+01
2.292703e+01
2.299983e+01
2.302401e+01
2.299357e+01
2.290551e+01
2.276014e+01
2.256109e+01
2.231521e+01
2.203219e+01
2.172399e+01
2.140409e+01
2.108661e+01
2.078537e+01
2.051297e+01
2.028005e+01
2.009459e+01
1.996150e+01
1.988240e+01
1.985556e+01
1.987620e+01
1.993685e+01
2.002796e+01
2.013856e+01
2.025710e+01
2.037214e+01
2.047309e+01
2.055084e+01
2.059820e+01
2.061021e+01
2.058440e+01
2.052073e+01
2.042154e+01
2.029127e+01
2.013614e+01
1.996363e+01
1.978203e+01
1.959984e+01
1.942532e+01
1.926600e+01
1.912827e+01
1.901713e+01
1.893587e+01
1.888602e+01
1.886722e+01
1.887729e+01
1.891239e+01
1.896723e+01
1.903549e+01
1.911020e+01
1.918427e+01
1.925101e+01
1.930460e+01
1.934053e+01
1.935592e+01
1.934970e+01
1.932266e+01
1.927731e+01
1.921760e+01
1.914851e+01
1.907558e+01
1.900435e+01
1.893985e+01
1.888611e+01
1.884575e+01
1.881970e+01
1.880704e+01
1.880498e+01
1.880904e+01
1.881337e+01
1.881117e+01
1.879534e+01
1.875905e+01
1.869644e+01
1.860323e+01
1.847714e+01
1.831828e+01
1.812928e+01
1.791520e+01
1.768326e+01
1.744247e+01
1.720299e+01
1.697557e+01
1.677082e+01
1.659866e+01
1.646769e+01
1.638476e+01
1.635458e+01
1.637943e+01
1.645903e+01
1.659045e+01
1.676826e+01
1.698474e+01
1.723031e+01
1.749399e+01
1.776410e+01
1.802884e+01
1.827702e+01
1.849860e+01
1.868518e+01
1.883039e+01
1.893008e+01
1.898244e+01
1.898802e+01
1.894961e+01
1.887211e+01
1.876222e+01
1.862806e+01
1.847877e+01
1.832392e+01
1.817290e+01
1.803436e+01
1.791555e+01
1.782187e+01
1.775642e+01
1.771978e+01
1.770996e+01
1.772246e+01
1.775068e+01
1.778631e+01
1.782005e+01
1.784227e+01
1.784380e+01
1.781671e+01
1.775499e+01
1.765514e+01
1.751665e+01
1.734217e+01
1.713755e+01
1.691157e+01
1.667534e+01
1.644159e+01
1.622368e+01
1.603457e+01
1.588569e+01
1.578600e+01
1.574118e+01
1.575311e+01
1.581964e+01
1.593472e+01
1.608893e+01
1.627016e+01
1.646466e+01
1.665805e+01
1.683642e+01
1.698733e+01
1.710055e+01
1.716871e+01
1.718750e+01
1.715579e+01
1.707541e+01
1.695081e+01
1.678863e+01
1.659715e+01
1.638578e+01
1.616450e+01
1.594341e+01
1.573220e+01
1.553970e+01
1.537352e+01
1.523962e+01
1.514209e+01
1.508290e+01
1.506176e+01
1.507618e+01
1.512149e+01
1.519116e+01
1.527711e+01
1.537023e+01
1.546099e+01
1.554009e+01
1.559918e+01
1.563140e+01
1.563191e+01
1.559819e+01
1.553012e+01
1.542984e+01
1.530148e+01
1.515070e+01
1.498414e+01
1.480887e+01
1.463185e+01
1.445946e+01
1.429713e+01
1.414905e+01
1.401803e+01
1.390542e+01
1.381119e+01
1.373408e+01
1.367192e+01
1.362195e+01
1.358129e+01
1.354737e+01
1.351835e+01
1.349343e+01
1.347304e+01
1.345888e+01
1.345377e+01
1.346132e+01
1.348554e+01
1.353038e+01
1.359919e+01
1.369432e+01
1.381680e+01
1.396613e+01
1.414026e+01
1.433564e+01
1.454748e+01
1.477000e+01
1.499671e+01
1.522071e+01
1.543495e+01
1.563244e+01
1.580643e+01
1.595051e+01
1.605871e+01
1.612561e+01
1.614639e+01
1.611685e+01
1.603355e+01
1.589383e+01
1.569602e+01
1.543961e+01
1.512555e+01
1.475657e+01
1.433754e+01
1.387571e+01
1.338087e+01
1.286539e+01
1.234396e+01
1.183316e+01
1.135083e+01
1.091522e+01
1.054409e+01
1.025365e+01
1.005765e+01
9.966405e+00
9.986135e+00
1.011839e+01
1.035981e+01
1.070211e+01
1.113239e+01
1.163373e+01
1.218600e+01
1.276694e+01
1.335333e+01
1.392229e+01
1.445251e+01
1.492541e+01
1.532612e+01
1.564416e+01
1.587394e+01
1.601484e+01
1.607104e+01
1.605105e+01
1.596696e+01
1.583348e+01
1.566685e+01
1.548364e+01
1.529961e+01
1.512868e+01
1.498201e+01
1.486746e+01
1.478922e+01
1.474784e+01
1.474050e+01
1.476154e+01
1.480322e+01
1.485658e+01
1.491238e+01
1.496203e+01
1.499837e+01
1.501639e+01
1.501367e+01
1.499053e+01
1.494998e+01
1.489738e+01
1.483989e+01
1.478579e+01
1.474366e+01
1.472166e+01
1.472674e+01
1.476408e+01
1.483666e+01
1.494505e+01
1.508742e+01
1.525975e+01
1.545623e+01
1.566975e+01
1.589245e+01
1.611633e+01
1.633374e+01
1.653782e+01
1.672278e+01
1.688403e+01
1.701824e+01
1.712323e+01
1.719776e+01
1.724144e+01
1.725448e+01
1.723763e+01
1.719209e+01
1.711956e+01
1.702227e+01
1.690307e+01
1.676552e+01
1.661386e+01
1.645301e+01
1.628838e+01
1.612571e+01
1.597073e+01
1.582894e+01
1.570525e+01
1.560376e+01
1.552757e+01
1.547873e+01
1.545815e+01
1.546567e+01
1.550016e+01
1.555960e+01
1.564121e+01
1.574155e+01
1.585662e+01
1.598198e+01
1.611288e+01
1.624437e+01
1.637146e+01
1.648925e+01
1.659305e+01
1.667850e+01
1.674167e+01
1.677914e+01
1.678803e+01
1.676609e+01
1.671173e+01
1.662406e+01
1.650287e+01
1.634867e+01
1.616268e+01
1.594681e+01
1.570363e+01
1.543639e+01
1.514900e+01
1.484608e+01
1.453293e+01
1.421562e+01
1.390092e+01
1.359635e+01
1.331006e+01
1.305071e+01
1.282728e+01
1.264878e+01
1.252397e+01
1.246093e+01
1.246661e+01
1.254637e+01
1.270344e+01
1.293846e+01
1.324903e+01
1.362940e+01
1.407036e+01
1.455936e+01
1.508084e+01
1.561692e+01
1.614819e+01
1.665479e+01
1.711752e+01
1.751887e+01
1.784416e+01
1.808228e+01
1.822641e+01
1.827437e+01
1.822872e+01
1.809655e+01
1.788904e+01
1.762073e+01
1.730867e+01
1.697136e+01
1.662773e+01
1.629609e+01
1.599314e+01
1.573317e+01
1.552739e+01
1.538345e+01
1.530528e+01
1.529307e+01
1.534354e+01
1.545043e+01
1.560515e+01
1.579747e+01
1.601636e+01
1.625063e+01
1.648965e+01
1.672378e+01
1.694477e+01
1.714595e+01
1.732230e+01
1.747046e+01
1.758855e+01
1.767600e+01
1.773340e+01
1.776217e+01
1.776440e+01
1.774268e+01
1.769990e+01
1.763921e+01
1.756393e+01
1.747756e+01
1.738371e+01
1.728611e+01
1.718850e+01
1.709454e+01
1.700769e+01
1.693102e+01
1.686705e+01
1.681759e+01
1.678362e+01
1.676519e+01
1.676141e+01
1.677053e+01
1.679008e+01
1.681715e+01
1.684868e+01
1.688183e+01
1.691429e+01
1.694459e+01
1.697227e+01
1.699794e+01
1.702322e+01
1.705058e+01
1.708297e+01
1.712355e+01
1.717518e+01
1.724011e+01
1.731955e+01
1.741343e+01
1.752028e+01
1.763724e+01
1.776026e+01
1.788445e+01
1.800457e+01
1.811548e+01
1.821271e+01
1.829277e+01
1.835342e+01
1.839375e+01
1.841402e+01
1.841552e+01
1.840025e+01
1.837063e+01
1.832929e+01
1.827890e+01
1.822208e+01
1.816145e+01
1.809960e+01
1.803924e+01
1.798323e+01
1.793466e+01
1.789691e+01
1.787358e+01
1.786851e+01
1.788559e+01
1.792861e+01
1.800093e+01
1.810517e+01
1.824278e+01
1.841368e+01
1.861585e+01
1.884512e+01
1.909506e+01
1.935714e+01
1.962101e+01
1.987514e+01
2.010745e+01
2.030624e+01
2.046096e+01
2.056311e+01
2.060685e+01
2.058952e+01
2.051189e+01
2.037808e+01
2.019531e+01
1.997338e+01
1.972398e+01
1.945988e+01
1.919411e+01
1.893916e+01
1.870620e+01
1.850446e+01
1.834071e+01
1.821882e+01
1.813959e+01
1.810060e+01
1.809640e+01
1.811882e+01
1.815751e+01
1.820068e+01
1.823605e+01
1.825185e+01
1.823780e+01
1.818605e+01
1.809190e+01
1.795425e+01
1.777577e+01
1.756268e+01
1.732429e+01
1.707222e+01
1.681948e+01
1.657937e+01
1.636444e+01
1.618546e+01
1.605059e+01
1.596475e+01
1.592928e+01
1.594191e+01
1.599698e+01
1.608597e+01
1.619828e+01
1.632213e+01
1.644560e+01
1.655764e+01
1.664901e+01
1.671312e+01
1.674655e+01
1.674931e+01
1.672483e+01
1.667960e+01
1.662259e+01
1.656439e+01
1.651631e+01
1.648933e+01
1.649315e+01
1.653528e+01
1.662033e+01
1.674953e+01
1.692048e+01
1.712729e+01
1.736081e+01
1.760930e+01
1.785913e+01
1.809575e+01
1.830466e+01
1.847241e+01
1.858757e+01
1.864161e+01
1.862947e+01
1.855008e+01
1.840639e+01
1.820528e+01
1.795704e+01
1.767466e+01
1.737294e+01
1.706737e+01
1.677315e+01
1.650413e+01
1.627197e+01
1.608544e+01
1.595001e+01
1.586764e+01
1.583683e+01
1.585284e+01
1.590812e+01
1.599277e+01
1.609517e+01
1.620261e+01
1.630196e+01
1.638040e+01
1.642617e+01
1.642928e+01
1.638232e+01
1.628114e+01
1.612539e+01
1.591889e+01
1.566983e+01
1.539051e+01
1.509690e+01
1.480776e+01
1.454353e+01
1.432493e+01
1.417143e+01
1.409973e+01
1.412228e+01
1.424616e+01
1.447229e+01
1.479518e+01
1.520318e+01
1.567927e+01
1.620230e+01
1.674849e+01
1.729320e+01
1.781258e+01
1.828522e+01
1.869336e+01
1.902393e+01
1.926903e+01
1.942613e+01
1.949776e+01
1.949101e+01
1.941666e+01
1.928825e+01
1.912105e+01
1.893100e+01
1.873382e+01
1.854411e+01
1.837472e+01
1.823611e+01
1.813596e+01
1.807884e+01
1.806613e+01
1.809603e+01
1.816374e+01
1.826192e+01
1.838116e+01
1.851072e+01
1.863923e+01
1.875539e+01
1.884868e+01
1.890989e+01
1.893156e+01
1.890830e+01
1.883696e+01
1.871671e+01
1.854899e+01
1.833747e+01
1.808773e+01
1.780700e+01
1.750376e+01
1.718724e+01
1.686700e+01
1.655237e+01
1.625208e+01
1.597381e+01
1.572390e+01
1.550713e+01
1.532653e+01
1.518339e+01
1.507728e+01
1.500624e+01
1.496697e+01
1.495515e+01
1.496573e+01
1.499328e+01
1.503229e+01
1.507744e+01
1.512384e+01
1.516725e+01
1.520419e+01
1.523205e+01
1.524914e+01
1.525468e+01
1.524871e+01
1.523197e+01
1.520573e+01
1.517155e+01
1.513103e+01
1.508561e+01
1.503627e+01
1.498344e+01
1.492682e+01
1.486535e+01
1.479721e+01
1.471995e+01
1.463061e+01
1.452607e+01
1.440331e+01
1.425987e+01
1.409418e+01
1.390604e+01
1.369682e+01
1.346975e+01
1.322992e+01
1.298411e+01
1.274055e+01
1.250837e+01
1.229708e+01
1.211590e+01
1.197310e+01
1.187539e+01
1.182746e+01
1.183157e+01
1.188737e+01
1.199195e+01
1.213995e+01
1.232403e+01
1.253531e+01
1.276405e+01
1.300025e+01
1.323426e+01
1.345731e+01
1.366191e+01
1.384214e+01
1.399384e+01
1.411469e+01
1.420427e+01
1.426390e+01
1.429657e+01
1.430666e+01
1.429957e+01
1.428133e+01
1.425807e+01
1.423554e+01
1.421867e+01
1.421112e+01
1.421506e+01
1.423103e+01
1.425792e+01
1.429312e+01
1.433282e+01
1.437233e+01
1.440657e+01
1.443049e+01
1.443958e+01
1.443026e+01
1.440023e+01
1.434866e+01
1.427630e+01
1.418537e+01
1.407941e+01
1.396292e+01
1.384105e+01
1.371907e+01
1.360199e+01
1.349408e+01
1.339857e+01
1.331735e+01
1.325090e+01
1.319830e+01
1.315741e+01
1.312517e+01
1.309791e+01
1.307173e+01
1.304283e+01
1.300776e+01
1.296363e+01
1.290818e+01
1.283986e+01
1.275776e+01
1.266156e+01
1.255148e+01
1.242819e+01
1.229273e+01
1.214652e+01
1.199131e+01
1.182926e+01
1.166300e+01
1.149575e+01
1.133132e+01
1.117423e+01
1.102958e+01
1.090298e+01
1.080028e+01
1.072726e+01
1.068931e+01
1.069102e+01
1.073583e+01
1.082576e+01
1.096122e+01
1.114100e+01
1.136235e+01
1.162118e+01
1.191236e+01
1.223001e+01
1.256784e+01
1.291936e+01
1.327807e+01
1.363753e+01
1.399147e+01
1.433373e+01
1.465829e+01
1.495919e+01
1.523063e+01
1.546692e+01
1.566264e+01
1.581274e+01
1.591280e+01
1.595928e+01
1.594982e+01
1.588358e+01
1.576151e+01
1.558661e+01
1.536408e+01
1.510126e+01
1.480753e+01
1.449395e+01
1.417271e+01
1.385654e+01
1.355795e+01
1.328847e+01
1.305801e+01
1.287422e+01
1.274218e+01
1.266418e+01
1.263970e+01
1.266569e+01
1.273684e+01
1.284615e+01
1.298543e+01
1.314587e+01
1.331867e+01
1.349546e+01
1.366878e+01
1.383235e+01
1.398124e+01
1.411190e+01
1.422208e+01
1.431062e+01
1.437724e+01
1.442220e+01
1.444608e+01
1.444949e+01
1.443291e+01
1.439662e+01
1.434065e+01
1.426495e+01
1.416954e+01
1.405479e+01
1.392172e+01
1.377228e+01
1.360956e+01
1.343790e+01
1.326283e+01
1.309079e+01
1.292882e+01
1.278395e+01
1.266275e+01
1.257074e+01
1.251197e+01
1.248876e+01
1.250151e+01
1.254874e+01
1.262727e+01
1.273252e+01
1.285894e+01
1.300051e+01
1.315125e+01
1.330573e+01
1.345953e+01
1.360949e+01
1.375388e+01
1.389240e+01
1.402597e+01
1.415650e+01
1.428653e+01
1.441888e+01
1.455628e+01
1.470102e+01
1.485462e+01
1.501761e+01
1.518931e+01
1.536772e+01
1.554954e+01
1.573026e+01
1.590447e+01
1.606611e+01
1.620895e+01
1.632696e+01
1.641477e+01
1.646799e+01
1.648359e+01
1.646007e+01
1.639770e+01
1.629854e+01
1.616650e+01
1.600718e+01
1.582767e+01
1.563629e+01
1.544213e+01
1.525464e+01
1.508303e+01
1.493578e+01
1.482006e+01
1.474127e+01
1.470267e+01
1.470519e+01
1.474735e+01
1.482551e+01
1.493416e+01
1.506650e+01
1.521498e+01
1.537194e+01
1.553016e+01
1.568328e+01
1.582616e+01
1.595505e+01
1.606759e+01
1.616278e+01
1.624075e+01
1.630253e+01
1.634971e+01
1.638410e+01
1.640738e+01
1.642081e+01
1.642504e+01
1.641998e+01
1.640485e+01
1.637832e+01
1.633883e+01
1.628485e+01
1.621528e+01
1.612979e+01
1.602905e+01
1.591493e+01
1.579055e+01
1.566020e+01
1.552915e+01
1.540337e+01
1.528912e+01
1.519254e+01
1.511920e+01
1.507368e+01
1.505925e+01
1.507764e+01
1.512889e+01
1.521137e+01
1.532186e+01
1.545573e+01
1.560718e+01
1.576947e+01
1.593523e+01
1.609677e+01
1.624639e+01
1.637670e+01
1.648104e+01
1.655376e+01
1.659062e+01
1.658905e+01
1.654841e+01
1.647005e+01
1.635729e+01
1.621526e+01
1.605055e+01
1.587078e+01
1.568407e+01
1.549843e+01
1.532119e+01
1.515852e+01
1.501497e+01
1.489323e+01
1.479404e+01
1.471625e+01
1.465703e+01
1.461230e+01
1.457711e+01
1.454623e+01
1.451466e+01
1.447813e+01
1.443347e+01
1.437888e+01
1.431407e+01
1.424021e+01
1.415977e+01
1.407630e+01
1.399408e+01
1.391784e+01
1.385245e+01
1.380271e+01
1.377309e+01
1.376757e+01
1.378953e+01
1.384156e+01
1.392535e+01
1.404155e+01
1.418963e+01
1.436785e+01
1.457316e+01
1.480130e+01
1.504690e+01
1.530369e+01
1.556479e+01
1.582297e+01
1.607105e+01
1.630212e+01
1.650983e+01
1.668858e+01
1.683364e+01
1.694121e+01
1.700845e+01
1.703345e+01
1.701519e+01
1.695349e+01
1.684896e+01
1.670295e+01
1.651750e+01
1.629526e+01
1.603948e+01
1.575393e+01
1.544290e+01
1.511121e+01
1.476420e+01
1.440782e+01
1.404859e+01
1.369361e+01
1.335046e+01
1.302713e+01
1.273177e+01
1.247253e+01
1.225732e+01
1.209351e+01
1.198768e+01
1.194535e+01
1.197063e+01
1.206592e+01
1.223160e+01
1.246577e+01
1.276405e+01
1.311951e+01
1.352274e+01
1.396209e+01
1.442405e+01
1.489379e+01
1.535586e+01
1.579488e+01
1.619639e+01
1.654761e+01
1.683820e+01
1.706090e+01
1.721203e+01
1.729167e+01
1.730373e+01
1.725559e+01
1.715752e+01
1.702192e+01
1.686234e+01
1.669246e+01
1.652519e+01
1.637178e+01
1.624119e+01
1.613966e+01
1.607057e+01
1.603442e+01
1.602914e+01
1.605049e+01
1.609259e+01
1.614851e+01
1.621087e+01
1.627234e+01
1.632614e+01
1.636642e+01
1.638845e+01
1.638889e+01
1.636578e+01
1.631854e+01
1.624791e+01
1.615569e+01
1.604454e+01
1.591766e+01
1.577849e+01
1.563042e+01
1.547654e+01
1.531949e+01
1.516141e+01
1.500395e+01
1.484843e+01
1.469598e+01
1.454778e+01
1.440524e+01
1.427019e+01
1.414499e+01
1.403253e+01
1.393616e+01
1.385957e+01
1.380646e+01
1.378022e+01
1.378357e+01
1.381816e+01
1.388419e+01
1.398022e+01
1.410300e+01
1.424750e+01
1.440707e+01
1.457376e+01
1.473876e+01
1.489299e+01
1.502767e+01
1.513495e+01
1.520858e+01
1.524431e+01
1.524032e+01
1.519732e+01
1.511849e+01
1.500922e+01
1.487657e+01
1.472872e+01
1.457428e+01
1.442162e+01
1.427828e+01
1.415048e+01
1.404284e+01
1.395819e+01
1.389755e+01
1.386031e+01
1.384437e+01
1.384648e+01
1.386251e+01
1.388769e+01
1.391695e+01
1.394510e+01
1.396709e+01
1.397823e+01
1.397450e+01
1.395274e+01
1.391095e+01
1.384850e+01
1.376622e+01
1.366650e+01
1.355312e+01
1.343111e+01
1.330640e+01
1.318537e+01
1.307440e+01
1.297933e+01
1.290500e+01
1.285487e+01
1.283072e+01
1.283263e+01
1.285901e+01
1.290684e+01
1.297199e+01
1.304963e+01
1.313459e+01
1.322169e+01
1.330608e+01
1.338340e+01
1.344997e+01
1.350291e+01
1.354022e+01
1.356083e+01
1.356466e+01
1.355262e+01
1.352658e+01
1.348924e+01
1.344401e+01
1.339479e+01
1.334571e+01
1.330086e+01
1.326399e+01
1.323827e+01
1.322605e+01
1.322874e+01
1.324674e+01
1.327944e+01
1.332536e+01
1.338227e+01
1.344742e+01
1.351776e+01
1.359012e+01
1.366148e+01
1.372902e+01
1.379033e+01
1.384339e+01
1.388661e+01
1.391885e+01
1.393935e+01
1.394771e+01
1.394386e+01
1.392803e+01
1.390075e+01
1.386287e+01
1.381555e+01
1.376026e+01
1.369881e+01
1.363330e+01
1.356611e+01
1.349975e+01
1.343686e+01
1.338000e+01
1.333158e+01
1.329379e+01
1.326851e+01
1.325735e+01
1.326161e+01
1.328237e+01
1.332052e+01
1.337676e+01
1.345159e+01
1.354527e+01
1.365771e+01
1.378830e+01
1.393579e+01
1.409809e+01
1.427217e+01
1.445394e+01
1.463837e+01
1.481957e+01
1.499115e+01
1.514659e+01
1.527980e+01
1.538562e+01
1.546032e+01
1.550206e+01
1.551114e+01
1.549013e+01
1.544374e+01
1.537853e+01
1.530241e+01
1.522403e+01
1.515211e+01
1.509475e+01
1.505890e+01
1.504990e+01
1.507119e+01
1.512428e+01
1.520873e+01
1.532237e+01
1.546146e+01
1.562100e+01
1.579504e+01
1.597692e+01
1.615967e+01
1.633625e+01
1.649992e+01
1.664445e+01
1.676442e+01
1.685535e+01
1.691384e+01
1.693763e+01
1.692553e+01
1.687741e+01
1.679402e+01
1.667690e+01
1.652822e+01
1.635066e+01
1.614728e+01
1.592152e+01
1.567705e+01
1.541786e+01
1.514813e+01
1.487227e+01
1.459484e+01
1.432051e+01
1.405397e+01
1.379986e+01
1.356269e+01
1.334678e+01
1.315616e+01
1.299460e+01
1.286549e+01
1.277184e+01
1.271625e+01
1.270081e+01
1.272704e+01
1.279583e+01
1.290731e+01
1.306077e+01
1.325462e+01
1.348635e+01
1.375263e+01
1.404940e+01
1.437204e+01
1.471565e+01
1.507522e+01
1.544593e+01
1.582330e+01
1.620333e+01
1.658247e+01
1.695758e+01
1.732573e+01
1.768402e+01
1.802929e+01
1.835803e+01
1.866618e+01
1.894921e+01
1.920221e+01
1.942007e+01
1.959780e+01
1.973086e+01
1.981544e+01
1.984877e+01
1.982934e+01
1.975705e+01
1.963326e+01
1.946088e+01
1.924426e+01
1.898914e+01
1.870255e+01
1.839252e+01
1.806792e+01
1.773804e+01
1.741223e+01
1.709943e+01
1.680775e+01
1.654400e+01
1.631339e+01
1.611926e+01
1.596306e+01
1.584435e+01
1.576107e+01
1.570988e+01
1.568661e+01
1.568676e+01
1.570605e+01
1.574082e+01
1.578843e+01
1.584750e+01
1.591792e+01
1.600078e+01
1.609809e+01
1.621237e+01
1.634620e+01
1.650166e+01
1.667993e+01
1.688091e+01
1.710296e+01
1.734290e+01
1.759613e+01
1.785692e+01
1.811890e+01
1.837549e+01
1.862049e+01
1.884845e+01
1.905501e+01
1.923706e+01
1.939267e+01
1.952095e+01
1.962176e+01
1.969542e+01
1.974239e+01
1.976301e+01
1.975737e+01
1.972526e+01
1.966617e+01
1.957951e+01
1.946473e+01
1.932162e+01
1.915050e+01
1.895243e+01
1.872936e+01
1.848420e+01
1.822076e+01
1.794373e+01
1.765843e+01
1.737061e+01
1.708620e+01
1.681106e+01
1.655074e+01
1.631030e+01
1.609416e+01
1.590602e+01
1.574886e+01
1.562491e+01
1.553574e+01
1.548233e+01
1.546519e+01
1.548443e+01
1.553984e+01
1.563090e+01
1.575676e+01
1.591616e+01
1.610731e+01
1.632771e+01
1.657408e+01
1.684225e+01
1.712716e+01
1.742294e+01
1.772310e+01
1.802074e+01
1.830887e+01
1.858071e+01
1.882999e+01
1.905126e+01
1.924012e+01
1.939345e+01
1.950948e+01
1.958790e+01
1.962981e+01
1.963757e+01
1.961462e+01
1.956517e+01
1.949390e+01
1.940564e+01
1.930506e+01
1.919642e+01
1.908346e+01
1.896924e+01
1.885623e+01
1.874634e+01
1.864112e+01
1.854189e+01
1.844993e+01
1.836662e+01
1.829343e+01
1.823196e+01
1.818376e+01
1.815018e+01
1.813215e+01
1.812995e+01
1.814305e+01
1.817000e+01
1.820839e+01
1.825488e+01
1.830537e+01
1.835512e+01
1.839904e+01
1.843194e+01
1.844886e+01
1.844542e+01
1.841818e+01
1.836495e+01
1.828512e+01
1.817985e+01
1.805218e+01
1.790702e+01
1.775098e+01
1.759198e+01
1.743879e+01
1.730035e+01
1.718511e+01
1.710024e+01
1.705103e+01
1.704039e+01
1.706848e+01
1.713270e+01
1.722783e+01
1.734637e+01
1.747912e+01
1.761584e+01
1.774595e+01
1.785928e+01
1.794676e+01
1.800113e+01
1.801737e+01
1.799320e+01
1.792926e+01
1.782913e+01
1.769921e+01
1.754829e+01
1.738693e+01
1.722679e+01
1.707974e+01
1.695706e+01
1.686867e+01
1.682251e+01
1.682407e+01
1.687617e+01
1.697894e+01
1.712998e+01
1.732471e+01
1.755684e+01
1.781890e+01
1.810284e+01
1.840047e+01
1.870392e+01
1.900589e+01
1.929984e+01
1.958000e+01
1.984135e+01
2.007948e+01
2.029049e+01
2.047092e+01
2.061773e+01
2.072834e+01
2.080076e+01
2.083368e+01
2.082669e+01
2.078039e+01
2.069651e+01
2.057795e+01
2.042880e+01
2.025417e+01
2.006006e+01
1.985305e+01
1.963997e+01
1.942744e+01
1.922147e+01
1.902703e+01
1.884760e+01
1.868498e+01
1.853909e+01
1.840806e+01
1.828841e+01
1.817549e+01
1.806397e+01
1.794847e+01
1.782417e+01
1.768743e+01
1.753631e+01
1.737095e+01
1.719378e+01
1.700959e+01
1.682533e+01
1.664976e+01
1.649280e+01
1.636480e+01
1.627562e+01
1.623376e+01
1.624540e+01
1.631376e+01
1.643849e+01
1.661550e+01
1.683703e+01
1.709206e+01
1.736693e+01
1.764631e+01
1.791419e+01
1.815502e+01
1.835478e+01
1.850202e+01
1.858862e+01
1.861045e+01
1.856764e+01
1.846456e+01
1.830959e+01
1.811448e+01
1.789365e+01
1.766319e+01
1.743989e+01
1.724013e+01
1.707886e+01
1.696867e+01
1.691890e+01
1.693505e+01
1.701841e+01
1.716596e+01
1.737062e+01
1.762185e+01
1.790643e+01
1.820960e+01
1.851607e+01
1.881123e+01
1.908201e+01
1.931765e+01
1.951011e+01
1.965420e+01
1.974745e+01
1.978977e+01
1.978298e+01
1.973024e+01
1.963561e+01
1.950356e+01
1.933867e+01
1.914546e+01
1.892840e+01
1.869200e+01
1.844108e+01
1.818100e+01
1.791794e+01
1.765905e+01
1.741251e+01
1.718734e+01
1.699301e+01
1.683898e+01
1.673400e+01
1.668541e+01
1.669856e+01
1.677616e+01
1.691795e+01
1.712047e+01
1.737702e+01
1.767792e+01
1.801086e+01
1.836149e+01
1.871412e+01
1.905256e+01
1.936100e+01
1.962481e+01
1.983144e+01
1.997112e+01
2.003739e+01
2.002759e+01
1.994304e+01
1.978905e+01
1.957474e+01
1.931256e+01
1.901770e+01
1.870720e+01
1.839904e+01
1.811111e+01
1.786014e+01
1.766077e+01
1.752470e+01
1.746006e+01
1.747098e+01
1.755743e+01
1.771531e+01
1.793677e+01
1.821073e+01
1.852355e+01
1.885992e+01
1.920365e+01
1.953860e+01
1.984954e+01
2.012292e+01
2.034753e+01
2.051502e+01
2.062023e+01
2.066137e+01
2.064002e+01
2.056087e+01
2.043149e+01
2.026177e+01
2.006350e+01
1.984977e+01
1.963444e+01
1.943161e+01
1.925512e+01
1.911805e+01
1.903219e+01
1.900761e+01
1.905211e+01
1.917076e+01
1.936547e+01
1.963466e+01
1.997309e+01
2.037187e+01
2.081875e+01
2.129854e+01
2.179389e+01
2.228609e+01
2.275615e+01
2.318577e+01
2.355840e+01
2.386013e+01
2.408045e+01
2.421275e+01
2.425465e+01
2.420800e+01
2.407874e+01
2.387648e+01
2.361386e+01
2.330592e+01
2.296915e+01
2.262069e+01
2.227742e+01
2.195506e+01
2.166748e+01
2.142604e+01
2.123910e+01
2.111176e+01
2.104576e+01
2.103945e+01
2.108807e+01
2.118398e+01
2.131721e+01
2.147593e+01
2.164717e+01
2.181755e+01
2.197408e+01
2.210502e+01
2.220064e+01
2.225393e+01
2.226113e+01
2.222203e+01
2.214003e+01
2.202188e+01
2.187720e+01
2.171772e+01
2.155639e+01
2.140641e+01
2.128015e+01
2.118831e+01
2.113908e+01
2.113751e+01
2.118519e+01
2.128004e+01
2.141640e+01
2.158542e+01
2.177556e+01
2.197340e+01
2.216453e+01
2.233462e+01
2.247041e+01
2.256073e+01
2.259734e+01
2.257559e+01
2.249480e+01
2.235836e+01
2.217355e+01
2.195103e+01
2.170409e+01
2.144769e+01
2.119733e+01
2.096789e+01
2.077251e+01
2.062152e+01
2.052172e+01
2.047581e+01
2.048222e+01
2.053528e+01
2.062568e+01
2.074129e+01
2.086814e+01
2.099160e+01
2.109756e+01
2.117357e+01
2.120980e+01
2.119980e+01
2.114099e+01
2.103483e+01
2.088671e+01
2.070560e+01
2.050346e+01
2.029437e+01
2.009365e+01
1.991675e+01
1.977815e+01
1.969028e+01
1.966247e+01
1.970012e+01
1.980406e+01
1.997024e+01
2.018977e+01
2.044927e+01
2.073163e+01
2.101707e+01
2.128442e+01
2.151256e+01
2.168189e+01
2.177576e+01
2.178172e+01
2.169245e+01
2.150643e+01
2.122805e+01
2.086746e+01
2.043982e+01
1.996435e+01
1.946296e+01
1.895882e+01
1.847485e+01
1.803230e+01
1.764954e+01
1.734108e+01
1.711701e+01
1.698269e+01
1.693886e+01
1.698203e+01
1.710509e+01
1.729809e+01
1.754908e+01
1.784493e+01
1.817204e+01
1.851699e+01
1.886706e+01
1.921058e+01
1.953722e+01
1.983822e+01
2.010656e+01
2.033704e+01
2.052641e+01
2.067338e+01
2.077859e+01
2.084453e+01
2.087531e+01
2.087643e+01
2.085434e+01
2.081606e+01
2.076871e+01
2.071909e+01
2.067328e+01
2.063635e+01
2.061209e+01
2.060292e+01
2.060975e+01
2.063201e+01
2.066768e+01
2.071343e+01
2.076476e+01
2.081629e+01
2.086206e+01
2.089597e+01
2.091220e+01
2.090566e+01
2.087245e+01
2.081016e+01
2.071816e+01
2.059762e+01
2.045151e+01
2.028444e+01
2.010238e+01
1.991239e+01
1.972227e+01
1.954025e+01
1.937465e+01
1.923354e+01
1.912437e+01
1.905367e+01
1.902665e+01
1.904691e+01
1.911612e+01
1.923378e+01
1.939712e+01
1.960108e+01
1.983836e+01
2.009974e+01
2.037439e+01
2.065043e+01
2.091550e+01
2.115742e+01
2.136484e+01
2.152792e+01
2.163886e+01
2.169232e+01
2.168579e+01
2.161960e+01
2.149700e+01
2.132385e+01
2.110835e+01
2.086052e+01
2.059162e+01
2.031355e+01
2.003815e+01
1.977650e+01
1.953838e+01
1.933166e+01
1.916197e+01
1.903243e+01
1.894357e+01
1.889343e+01
1.887774e+01
1.889022e+01
1.892298e+01
1.896700e+01
1.901256e+01
1.904982e+01
1.906936e+01
1.906274e+01
1.902304e+01
1.894540e+01
1.882745e+01
1.866959e+01
1.847519e+01
1.825055e+01
1.800465e+01
1.774880e+01
1.749602e+01
1.726036e+01
1.705615e+01
1.689716e+01
1.679582e+01
1.676248e+01
1.680481e+01
1.692727e+01
1.713083e+01
1.741286e+01
1.776709e+01
1.818394e+01
1.865081e+01
1.915271e+01
1.967292e+01
2.019374e+01
2.069745e+01
2.116715e+01
2.158762e+01
2.194617e+01
2.223317e+01
2.244255e+01
2.257192e+01
2.262252e+01
2.259893e+01
2.250859e+01
2.236120e+01
2.216802e+01
2.194123e+01
2.169324e+01
2.143607e+01
2.118083e+01
2.093722e+01
2.071315e+01
2.051446e+01
2.034469e+01
2.020507e+01
2.009452e+01
2.000988e+01
1.994623e+01
1.989732e+01
1.985612e+01
1.981538e+01
1.976817e+01
1.970844e+01
1.963142e+01
1.953393e+01
1.941455e+01
1.927366e+01
1.911336e+01
1.893727e+01
1.875030e+01
1.855830e+01
1.836775e+01
1.818543e+01
1.801807e+01
1.787204e+01
1.775318e+01
1.766656e+01
1.761644e+01
1.760621e+01
1.763835e+01
1.771449e+01
1.783533e+01
1.800059e+01
1.820890e+01
1.845768e+01
1.874296e+01
1.905935e+01
1.940001e+01
1.975675e+01
2.012029e+01
2.048055e+01
2.082712e+01
2.114966e+01
2.143846e+01
2.168488e+01
2.188183e+01
2.202415e+01
2.210893e+01
2.213568e+01
2.210639e+01
2.202546e+01
2.189944e+01
2.173670e+01
2.154696e+01
2.134078e+01
2.112899e+01
2.092218e+01
2.073011e+01
2.056130e+01
2.042261e+01
2.031896e+01
2.025313e+01
2.022577e+01
2.023546e+01
2.027891e+01
2.035121e+01
2.044622e+01
2.055692e+01
2.067586e+01
2.079559e+01
2.090909e+01
2.101018e+01
2.109385e+01
2.115646e+01
2.119581e+01
2.121117e+01
2.120310e+01
2.117327e+01
2.112423e+01
2.105922e+01
2.098200e+01
2.089667e+01
2.080765e+01
2.071951e+01
2.063689e+01
2.056435e+01
2.050616e+01
2.046612e+01
2.044729e+01
2.045184e+01
2.048085e+01
2.053428e+01
2.061096e+01
2.070861e+01
2.082397e+01
2.095293e+01
2.109063e+01
2.123167e+01
2.137021e+01
2.150020e+01
2.161559e+01
2.171060e+01
2.178003e+01
2.181958e+01
2.182616e+01
2.179818e+01
2.173575e+01
2.164078e+01
2.151697e+01
2.136965e+01
2.120542e+01
2.103174e+01
2.085634e+01
2.068662e+01
2.052906e+01
2.038869e+01
2.026871e+01
2.017032e+01
2.009274e+01
2.003348e+01
1.998881e+01
1.995435e+01
1.992578e+01
1.989949e+01
1.987313e+01
1.984603e+01
1.981935e+01
1.979602e+01
1.978038e+01
1.977765e+01
1.979331e+01
1.983244e+01
1.989903e+01
1.999559e+01
2.012277e+01
2.027929e+01
2.046198e+01
2.066599e+01
2.088509e+01
2.111206e+01
2.133912e+01
2.155835e+01
2.176209e+01
2.194342e+01
2.209639e+01
2.221637e+01
2.230016e+01
2.234611e+01
2.235401e+01
2.232505e+01
2.226161e+01
2.216709e+01
2.204573e+01
2.190243e+01
2.174259e+01
2.157198e+01
2.139657e+01
2.122241e+01
2.105539e+01
2.090109e+01
2.076453e+01
2.064996e+01
2.056062e+01
2.049854e+01
2.046442e+01
2.045745e+01
2.047538e+01
2.051451e+01
2.056985e+01
2.063530e+01
2.070389e+01
2.076803e+01
2.081979e+01
2.085122e+01
2.085465e+01
2.082306e+01
2.075046e+01
2.063230e+01
2.046585e+01
2.025049e+01
1.998798e+01
1.968252e+01
1.934074e+01
1.897138e+01
1.858499e+01
1.819340e+01
1.780911e+01
1.744467e+01
1.711202e+01
1.682192e+01
1.658340e+01
1.640336e+01
1.628625e+01
1.623394e+01
1.624567e+01
1.631819e+01
1.644596e+01
1.662143e+01
1.683550e+01
1.707786e+01
1.733748e+01
1.760307e+01
1.786350e+01
1.810828e+01
1.832790e+01
1.851421e+01
1.866071e+01
1.876282e+01
1.881802e+01
1.882600e+01
1.878867e+01
1.871012e+01
1.859638e+01
1.845511e+01
1.829510e+01
1.812562e+01
1.795571e+01
1.779346e+01
1.764528e+01
1.751533e+01
1.740513e+01
1.731341e+01
1.723625e+01
1.716748e+01
1.709929e+01
1.702308e+01
1.693035e+01
1.681360e+01
1.666717e+01
1.648786e+01
1.627534e+01
1.603227e+01
1.576417e+01
1.547897e+01
1.518638e+01
1.489710e+01
1.462196e+01
1.437108e+01
1.415307e+01
1.397444e+01
1.383923e+01
1.374874e+01
1.370166e+01
1.369422e+01
1.372065e+01
1.377367e+01
1.384507e+01
1.392637e+01
1.400937e+01
1.408669e+01
1.415222e+01
1.420137e+01
1.423125e+01
1.424064e+01
1.422994e+01
1.420088e+01
1.415625e+01
1.409951e+01
1.403448e+01
1.396493e+01
1.389432e+01
1.382555e+01
1.376091e+01
1.370198e+01
1.364978e+01
1.360486e+01
1.356745e+01
1.353763e+01
1.351541e+01
1.350080e+01
1.349376e+01
1.349424e+01
1.350203e+01
1.351676e+01
1.353782e+01
1.356436e+01
1.359534e+01
1.362957e+01
1.366584e+01
1.370301e+01
1.374017e+01
1.377670e+01
1.381235e+01
1.384724e+01
1.388175e+01
1.391644e+01
1.395182e+01
1.398821e+01
1.402550e+01
1.406300e+01
1.409930e+01
1.413222e+01
1.415878e+01
1.417533e+01
1.417775e+01
1.416173e+01
1.412325e+01
1.405898e+01
1.396681e+01
1.384624e+01
1.369867e+01
1.352754e+01
1.333821e+01
1.313773e+01
1.293437e+01
1.273707e+01
1.255489e+01
1.239634e+01
1.226898e+01
1.217898e+01
1.213090e+01
1.212764e+01
1.217035e+01
1.225863e+01
1.239052e+01
1.256271e+01
1.277059e+01
1.300838e+01
1.326927e+01
1.354557e+01
1.382894e+01
1.411064e+01
1.438182e+01
1.463387e+01
1.485875e+01
1.504931e+01
1.519954e+01
1.530483e+01
1.536211e+01
1.536994e+01
1.532852e+01
1.523974e+01
1.510707e+01
1.493552e+01
1.473151e+01
1.450275e+01
1.425797e+01
1.400666e+01
1.375861e+01
1.352346e+01
1.331014e+01
1.312627e+01
1.297769e+01
1.286805e+01
1.279855e+01
1.276791e+01
1.277251e+01
1.280676e+01
1.286358e+01
1.293499e+01
1.301274e+01
1.308892e+01
1.315653e+01
1.320985e+01
1.324480e+01
1.325907e+01
1.325215e+01
1.322521e+01
1.318090e+01
1.312299e+01
1.305605e+01
1.298504e+01
1.291494e+01
1.285037e+01
1.279532e+01
1.275288e+01
1.272508e+01
1.271276e+01
1.271560e+01
1.273221e+01
1.276033e+01
1.279715e+01
1.283967e+01
1.288513e+01
1.293134e+01
1.297706e+01
1.302214e+01
1.306760e+01
1.311553e+01
1.316884e+01
1.323088e+01
1.330510e+01
1.339452e+01
1.350130e+01
1.362642e+01
1.376942e+01
1.392824e+01
1.409936e+01
1.427800e+01
1.445850e+01
1.463484e+01
1.480111e+01
1.495209e+01
1.508358e+01
1.519272e+01
1.527809e+01
1.533965e+01
1.537859e+01
1.539704e+01
1.539776e+01
1.538380e+01
1.535825e+01
1.532394e+01
1.528330e+01
1.523821e+01
1.519002e+01
1.513952e+01
1.508709e+01
1.503282e+01
1.497668e+01
1.491869e+01
1.485909e+01
1.479837e+01
1.473729e+01
1.467679e+01
1.461789e+01
1.456144e+01
1.450805e+01
1.445787e+01
1.441063e+01
1.436556e+01
1.432149e+01
1.427701e+01
1.423059e+01
1.418082e+01
1.412655e+01
1.406714e+01
1.400250e+01
1.393326e+01
1.386073e+01
1.378685e+01
1.371411e+01
1.364536e+01
1.358368e+01
1.353210e+01
1.349343e+01
1.347002e+01
1.346359e+01
1.347495e+01
1.350393e+01
1.354925e+01
1.360850e+01
1.367827e+01
1.375433e+01
1.383202e+01
1.390659e+01
1.397376e+01
1.403004e+01
1.407314e+01
1.410213e+01
1.411742e+01
1.412062e+01
1.411421e+01
1.410114e+01
1.408445e+01
1.406679e+01
1.405020e+01
1.403585e+01
1.402399e+01
1.401405e+01
1.400477e+01
1.399455e+01
1.398178e+01
1.396528e+01
1.394464e+01
1.392065e+01
1.389550e+01
1.387301e+01
1.385853e+01
1.385879e+01
1.388149e+01
1.393472e+01
1.402626e+01
1.416281e+01
1.434925e+01
1.458792e+01
1.487816e+01
1.521601e+01
1.559414e+01
1.600210e+01
1.642677e+01
1.685294e+01
1.726409e+01
1.764326e+01
1.797384e+01
1.824046e+01
1.842966e+01
1.853056e+01
1.853531e+01
1.843945e+01
1.824207e+01
1.794593e+01
1.755738e+01
1.708624e+01
1.654549e+01
1.595092e+01
1.532061e+01
1.467431e+01
1.403265e+01
1.341627e+01
1.284484e+01
1.233616e+01
1.190519e+01
1.156332e+01
1.131779e+01
1.117142e+01
1.112253e+01
1.116526e+01
1.129002e+01
1.148425e+01
1.173327e+01
1.202116e+01
1.233168e+01
1.264909e+01
1.295883e+01
1.324806e+01
1.350603e+01
1.372430e+01
1.389676e+01
1.401960e+01
1.409115e+01
1.411169e+01
1.408330e+01
1.400961e+01
1.389576e+01
1.374815e+01
1.357434e+01
1.338285e+01
1.318291e+01
1.298413e+01
1.279612e+01
1.262800e+01
1.248795e+01
1.238268e+01
1.231697e+01
1.229335e+01
1.231189e+01
1.237013e+01
1.246330e+01
1.258466e+01
1.272595e+01
1.287804e+01
1.303155e+01
1.317737e+01
1.330730e+01
1.341437e+01
1.349326e+01
1.354044e+01
1.355435e+01
1.353541e+01
1.348594e+01
1.341006e+01
1.331345e+01
1.320302e+01
1.308656e+01
1.297227e+01
1.286829e+01
1.278214e+01
1.272018e+01
1.268705e+01
1.268525e+01
1.271468e+01
1.277246e+01
1.285284e+01
1.294748e+01
1.304585e+01
1.313603e+01
1.320558e+01
1.324254e+01
1.323651e+01
1.317949e+01
1.306658e+01
1.289649e+01
1.267160e+01
1.239790e+01
1.208453e+01
1.174325e+01
1.138759e+01
1.103205e+01
1.069126e+01
1.037911e+01
1.010808e+01
9.888652e+00
9.728818e+00
9.633791e+00
9.605788e+00
9.643954e+00
9.744382e+00
9.900254e+00
1.010210e+01
1.033818e+01
1.059501e+01
1.085803e+01
1.111231e+01
1.134339e+01
1.153812e+01
1.168541e+01
1.177694e+01
1.180763e+01
1.177597e+01
1.168408e+01
1.153755e+01
1.134505e+01
1.111784e+01
1.086910e+01
1.061322e+01
1.036508e+01
1.013930e+01
9.949556e+00
9.807910e+00
9.724209e+00
9.705580e+00
9.756016e+00
9.876113e+00
1.006294e+01
1.031012e+01
1.060802e+01
1.094420e+01
1.130392e+01
1.167089e+01
1.202804e+01
1.235837e+01
1.264590e+01
1.287644e+01
1.303848e+01
1.312369e+01
1.312744e+01
1.304898e+01
1.289132e+01
1.266098e+01
1.236745e+01
1.202250e+01
1.163941e+01
1.123217e+01
1.081473e+01
1.040032e+01
1.000092e+01
9.626798e+00
9.286311e+00
8.985704e+00
8.729085e+00
8.518477e+00
8.353940e+00
8.233751e+00
8.154639e+00
8.112079e+00
8.100633e+00
8.114351e+00
8.147217e+00
8.193609e+00
8.248755e+00
8.309121e+00
8.372705e+00
8.439167e+00
8.509778e+00
8.587174e+00
8.674920e+00
8.776928e+00
8.896793e+00
9.037122e+00
9.198937e+00
9.381228e+00
9.580704e+00
9.791793e+00
1.000687e+01
1.021671e+01
1.041111e+01
1.057960e+01
1.071225e+01
1.080036e+01
1.083715e+01
1.081827e+01
1.074225e+01
1.061064e+01
1.042814e+01
1.020240e+01
9.943734e+00
9.664608e+00
9.378943e+00
9.101301e+00
8.845950e+00
8.625888e+00
8.451908e+00
8.331791e+00
8.269718e+00
8.265956e+00
8.316896e+00
8.415417e+00
8.551577e+00
8.713539e+00
8.888653e+00
9.064554e+00
9.230181e+00
9.376599e+00
9.497541e+00
9.589656e+00
9.652444e+00
9.687932e+00
9.700166e+00
9.694584e+00
9.677367e+00
9.654810e+00
9.632779e+00
9.616263e+00
9.609042e+00
9.613468e+00
9.630361e+00
9.659013e+00
9.697307e+00
9.741929e+00
9.788682e+00
9.832882e+00
9.869811e+00
9.895202e+00
9.905724e+00
9.899425e+00
9.876086e+00
9.837467e+00
9.787392e+00
9.731654e+00
9.677732e+00
9.634327e+00
9.610723e+00
9.616037e+00
9.658415e+00
9.744244e+00
9.877465e+00
1.005906e+01
1.028678e+01
1.055506e+01
1.085531e+01
1.117629e+01
1.150481e+01
1.182649e+01
1.212656e+01
1.239079e+01
1.260620e+01
1.276179e+01
1.284911e+01
1.286259e+01
1.279978e+01
1.266140e+01
1.245120e+01
1.217576e+01
1.184410e+01
1.146734e+01
1.105821e+01
1.063057e+01
1.019895e+01
9.778021e+00
9.382066e+00
9.024476e+00
8.717211e+00
8.470311e+00
8.291440e+00
8.185501e+00
8.154359e+00
8.196693e+00
8.307991e+00
8.480721e+00
8.704667e+00
8.967423e+00
9.255028e+00
9.552686e+00
9.845552e+00
1.011950e+01
1.036185e+01
1.056198e+01
1.071181e+01
1.080612e+01
1.084268e+01
1.082218e+01
1.074803e+01
1.062598e+01
1.046364e+01
1.026992e+01
1.005442e+01
9.826859e+00
9.596541e+00
9.371902e+00
9.160195e+00
8.967286e+00
8.797571e+00
8.654002e+00
8.538210e+00
8.450685e+00
8.391008e+00
8.358097e+00
8.350440e+00
8.366291e+00
8.403807e+00
8.461108e+00
8.536258e+00
8.627184e+00
8.731556e+00
8.846658e+00
8.969313e+00
9.095871e+00
9.222305e+00
9.344384e+00
9.457933e+00
9.559127e+00
9.644784e+00
9.712631e+00
9.761505e+00
9.791492e+00
9.803980e+00
9.801632e+00
9.788269e+00
9.768645e+00
9.748125e+00
9.732252e+00
9.726249e+00
9.734485e+00
9.759976e+00
9.804006e+00
9.865915e+00
9.943115e+00
1.003135e+01
1.012516e+01
1.021851e+01
1.030550e+01
1.038109e+01
1.044168e+01
1.048555e+01
1.051311e+01
1.052686e+01
1.053111e+01
1.053149e+01
1.053429e+01
1.054568e+01
1.057099e+01
1.061404e+01
1.067663e+01
1.075830e+01
1.085632e+01
1.096593e+01
1.108079e+01
1.119358e+01
1.129670e+01
1.138299e+01
1.144636e+01
1.148232e+01
1.148837e+01
1.146409e+01
1.141116e+01
1.133307e+01
1.123475e+01
1.112210e+01
1.100144e+01
1.087904e+01
1.076060e+01
1.065091e+01
1.055358e+01
1.047085e+01
1.040351e+01
1.035097e+01
1.031138e+01
1.028183e+01
1.025864e+01
1.023770e+01
1.021483e+01
1.018616e+01
1.014854e+01
1.009986e+01
1.003934e+01
9.967750e+00
9.887447e+00
9.802374e+00
9.717830e+00
9.640152e+00
9.576265e+00
9.533170e+00
9.517407e+00
9.534554e+00
9.588790e+00
9.682574e+00
9.816438e+00
9.988901e+00
1.019652e+01
1.043403e+01
1.069462e+01
1.097027e+01
1.125214e+01
1.153102e+01
1.179778e+01
1.204376e+01
1.226114e+01
1.244323e+01
1.258471e+01
1.268175e+01
1.273213e+01
1.273521e+01
1.269193e+01
1.260472e+01
1.247735e+01
1.231474e+01
1.212277e+01
1.190795e+01
1.167714e+01
1.143723e+01
1.119481e+01
1.095585e+01
1.072541e+01
1.050745e+01
1.030468e+01
1.011853e+01
9.949264e+00
9.796202e+00
9.658048e+00
9.533323e+00
9.420796e+00
9.319877e+00
9.230898e+00
9.155232e+00
9.095242e+00
9.054053e+00
9.035188e+00
9.042125e+00
9.077828e+00
9.144315e+00
9.242304e+00
9.370987e+00
9.527941e+00
9.709190e+00
9.909400e+00
1.012219e+01
1.034054e+01
1.055715e+01
1.076494e+01
1.095734e+01
1.112863e+01
1.127415e+01
1.139047e+01
1.147542e+01
1.152816e+01
1.154909e+01
1.153977e+01
1.150283e+01
1.144183e+01
1.136114e+01
1.126576e+01
1.116123e+01
1.105339e+01
1.094825e+01
1.085171e+01
1.076941e+01
1.070641e+01
1.066700e+01
1.065448e+01
1.067102e+01
1.071748e+01
1.079339e+01
1.089689e+01
1.102475e+01
1.117255e+01
1.133476e+01
1.150504e+01
1.167655e+01
1.184229e+01
1.199551e+01
1.213004e+01
1.224067e+01
1.232325e+01
1.237490e+01
1.239394e+01
1.237979e+01
1.233282e+01
1.225417e+01
1.214558e+01
1.200932e+01
1.184809e+01
1.166506e+01
1.146388e+01
1.124870e+01
1.102416e+01
1.079535e+01
1.056761e+01
1.034640e+01
1.013695e+01
9.944027e+00
9.771620e+00
9.622671e+00
9.498913e+00
9.400786e+00
9.327477e+00
9.277086e+00
9.246915e+00
9.233829e+00
9.234672e+00
9.246663e+00
9.267721e+00
9.296674e+00
9.333318e+00
9.378329e+00
9.433041e+00
9.499139e+00
9.578294e+00
9.671810e+00
9.780306e+00
9.903479e+00
1.003996e+01
1.018725e+01
1.034185e+01
1.049936e+01
1.065476e+01
1.080268e+01
1.093779e+01
1.105505e+01
1.114998e+01
1.121894e+01
1.125920e+01
1.126900e+01
1.124758e+01
1.119505e+01
1.111239e+01
1.100132e+01
1.086425e+01
1.070430e+01
1.052533e+01
1.033193e+01
1.012949e+01
9.924106e+00
9.722458e+00
9.531482e+00
9.357981e+00
9.208131e+00
9.086990e+00
8.998067e+00
8.943057e+00
8.921756e+00
8.932197e+00
8.970957e+00
9.033598e+00
9.115140e+00
9.210512e+00
9.314905e+00
9.423995e+00
9.534033e+00
9.641831e+00
9.744674e+00
9.840204e+00
9.926326e+00
1.000115e+01
1.006302e+01
1.011055e+01
1.014280e+01
1.015939e+01
1.016073e+01
1.014819e+01
1.012420e+01
1.009234e+01
1.005726e+01
1.002449e+01
1.000014e+01
9.990408e+00
1.000108e+01
1.003701e+01
1.010159e+01
1.019643e+01
1.032111e+01
1.047323e+01
1.064856e+01
1.084145e+01
1.104533e+01
1.125325e+01
1.145853e+01
1.165519e+01
1.183845e+01
1.200491e+01
1.215275e+01
1.228163e+01
1.239256e+01
1.248765e+01
1.256976e+01
1.264210e+01
1.270792e+01
1.277005e+01
1.283062e+01
1.289076e+01
1.295046e+01
1.300852e+01
1.306266e+01
1.310976e+01
1.314624e+01
1.316859e+01
1.317385e+01
1.316016e+01
1.312722e+01
1.307655e+01
1.301162e+01
1.293770e+01
1.286152e+01
1.279072e+01
1.273318e+01
1.269626e+01
1.268611e+01
1.270701e+01
1.276092e+01
1.284713e+01
1.296225e+01
1.310028e+01
1.325298e+01
1.341040e+01
1.356147e+01
1.369481e+01
1.379944e+01
1.386559e+01
1.388533e+01
1.385318e+01
1.376642e+01
1.362530e+01
1.343299e+01
1.319536e+01
1.292056e+01
1.261840e+01
1.229975e+01
1.197575e+01
1.165711e+01
1.135352e+01
1.107308e+01
1.082203e+01
1.060460e+01
1.042304e+01
1.027785e+01
1.016809e+01
1.009181e+01
1.004641e+01
1.002907e+01
1.003707e+01
1.006798e+01
1.011979e+01
1.019094e+01
1.028024e+01
1.038673e+01
1.050951e+01
1.064753e+01
1.079948e+01
1.096369e+01
1.113802e+01
1.131992e+01
1.150648e+01
1.169451e+01
1.188072e+01
1.206182e+01
1.223474e+01
1.239672e+01
1.254550e+01
1.267936e+01
1.279716e+01
1.289840e+01
1.298310e+01
1.305175e+01
1.310513e+01
1.314415e+01
1.316964e+01
1.318225e+01
1.318227e+01
1.316957e+01
1.314364e+01
1.310363e+01
1.304848e+01
1.297706e+01
1.288841e+01
1.278186e+01
1.265727e+01
1.251518e+01
1.235687e+01
1.218442e+01
1.200068e+01
1.180913e+01
1.161371e+01
1.141862e+01
1.122809e+01
1.104616e+01
1.087651e+01
1.072231e+01
1.058613e+01
1.046992e+01
1.037496e+01
1.030193e+01
1.025095e+01
1.022164e+01
1.021319e+01
1.022442e+01
1.025378e+01
1.029943e+01
1.035927e+01
1.043092e+01
1.051181e+01
1.059921e+01
1.069033e+01
1.078242e+01
1.087281e+01
1.095905e+01
1.103890e+01
1.111031e+01
1.117141e+01
1.122032e+01
1.125506e+01
1.127341e+01
1.127283e+01
1.125058e+01
1.120383e+01
1.113001e+01
1.102723e+01
1.089473e+01
1.073327e+01
1.054548e+01
1.033596e+01
1.011126e+01
9.879631e+00
9.650631e+00
9.434593e+00
9.242053e+00
9.083158e+00
8.967093e+00
8.901578e+00
8.892449e+00
8.943334e+00
9.055453e+00
9.227518e+00
9.455749e+00
9.733987e+00
1.005391e+01
1.040537e+01
1.077674e+01
1.115549e+01
1.152869e+01
1.188362e+01
1.220843e+01
1.249265e+01
1.272779e+01
1.290769e+01
1.302882e+01
1.309042e+01
1.309447e+01
1.304548e+01
1.295020e+01
1.281711e+01
1.265588e+01
1.247679e+01
1.229006e+01
1.210528e+01
1.193087e+01
1.177368e+01
1.163867e+01
1.152875e+01
1.144482e+01
1.138587e+01
1.134926e+01
1.133113e+01
1.132683e+01
1.133146e+01
1.134035e+01
1.134957e+01
1.135632e+01
1.135920e+01
1.135835e+01
1.135545e+01
1.135342e+01
1.135614e+01
1.136789e+01
1.139280e+01
1.143420e+01
1.149415e+01
1.157290e+01
1.166871e+01
1.177773e+01
1.189415e+01
1.201061e+01
1.211864e+01
1.220939e+01
1.227433e+01
1.230594e+01
1.229843e+01
1.224819e+01
1.215422e+01
1.201819e+01
1.184442e+01
1.163948e+01
1.141172e+01
1.117062e+01
1.092605e+01
1.068754e+01
1.046370e+01
1.026165e+01
1.008674e+01
9.942354e+00
9.830003e+00
9.749484e+00
9.699236e+00
9.676737e+00
9.678947e+00
9.702725e+00
9.745184e+00
9.803964e+00
9.877391e+00
9.964540e+00
1.006520e+01
1.017975e+01
1.030901e+01
1.045400e+01
1.061570e+01
1.079478e+01
1.099135e+01
1.120469e+01
1.143306e+01
1.167355e+01
1.192206e+01
1.217334e+01
1.242122e+01
1.265887e+01
1.287919e+01
1.307520e+01
1.324046e+01
1.336945e+01
1.345786e+01
1.350286e+01
1.350319e+01
1.345917e+01
1.337273e+01
1.324719e+01
1.308716e+01
1.289827e+01
1.268696e+01
1.246027e+01
1.222561e+01
1.199055e+01
1.176266e+01
1.154931e+01
1.135751e+01
1.119369e+01
1.106358e+01
1.097192e+01
1.092233e+01
1.091697e+01
1.095640e+01
1.103934e+01
1.116256e+01
1.132083e+01
1.150704e+01
1.171253e+01
1.192746e+01
1.214141e+01
1.234405e+01
1.252580e+01
1.267846e+01
1.279572e+01
1.287353e+01
1.291028e+01
1.290680e+01
1.286620e+01
1.279355e+01
1.269550e+01
1.257976e+01
1.245460e+01
1.232832e+01
1.220876e+01
1.210287e+01
1.201641e+01
1.195372e+01
1.191762e+01
1.190948e+01
1.192926e+01
1.197574e+01
1.204668e+01
1.213907e+01
1.224932e+01
1.237351e+01
1.250762e+01
1.264777e+01
1.279048e+01
1.293288e+01
1.307283e+01
1.320903e+01
1.334099e+01
1.346891e+01
1.359352e+01
1.371588e+01
1.383723e+01
1.395880e+01
1.408179e+01
1.420732e+01
1.433640e+01
1.446995e+01
1.460869e+01
1.475310e+01
1.490327e+01
1.505868e+01
1.521811e+01
1.537947e+01
1.553970e+01
1.569484e+01
1.584010e+01
1.597005e+01
1.607887e+01
1.616068e+01
1.620982e+01
1.622118e+01
1.619049e+01
1.611462e+01
1.599176e+01
1.582169e+01
1.560592e+01
1.534784e+01
1.505279e+01
1.472802e+01
1.438261e+01
1.402719e+01
1.367363e+01
1.333457e+01
1.302288e+01
1.275108e+01
1.253074e+01
1.237184e+01
1.228232e+01
1.226760e+01
1.233031e+01
1.247014e+01
1.268388e+01
1.296559e+01
1.330695e+01
1.369771e+01
1.412619e+01
1.457984e+01
1.504574e+01
1.551106e+01
1.596350e+01
1.639157e+01
1.678492e+01
1.713462e+01
1.743334e+01
1.767553e+01
1.785760e+01
1.797790e+01
1.803676e+01
1.803630e+01
1.798028e+01
1.787385e+01
1.772328e+01
1.753573e+01
1.731903e+01
1.708151e+01
1.683184e+01
1.657889e+01
1.633159e+01
1.609868e+01
1.588844e+01
1.570831e+01
1.556451e+01
1.546156e+01
1.540190e+01
1.538557e+01
1.541005e+01
1.547031e+01
1.555902e+01
1.566708e+01
1.578422e+01
1.589987e+01
1.600395e+01
1.608767e+01
1.614422e+01
1.616928e+01
1.616123e+01
1.612125e+01
1.605307e+01
1.596263e+01
1.585751e+01
1.574633e+01
1.563802e+01
1.554108e+01
1.546294e+01
1.540932e+01
1.538382e+01
1.538765e+01
1.541959e+01
1.547628e+01
1.555264e+01
1.564249e+01
1.573933e+01
1.583704e+01
1.593056e+01
1.601635e+01
1.609263e+01
1.615937e+01
1.621795e+01
1.627069e+01
1.632027e+01
1.636898e+01
1.641821e+01
1.646794e+01
1.651657e+01
1.656086e+01
1.659625e+01
1.661731e+01
1.661832e+01
1.659396e+01
1.653989e+01
1.645327e+01
1.633309e+01
1.618031e+01
1.599778e+01
1.579008e+01
1.556313e+01
1.532385e+01
1.507977e+01
1.483858e+01
1.460789e+01
1.439483e+01
1.420588e+01
1.404661e+01
1.392147e+01
1.383359e+01
1.378458e+01
1.377434e+01
1.380094e+01
1.386059e+01
1.394767e+01
1.405496e+01
1.417403e+01
1.429566e+01
1.441047e+01
1.450957e+01
1.458514e+01
1.463105e+01
1.464337e+01
1.462062e+01
1.456404e+01
1.447748e+01
1.436719e+01
1.424136e+01
1.410957e+01
1.398202e+01
1.386879e+01
1.377908e+01
1.372053e+01
1.369865e+01
1.371650e+01
1.377447e+01
1.387039e+01
1.399972e+01
1.415600e+01
1.433142e+01
1.451743e+01
1.470544e+01
1.488739e+01
1.505626e+01
1.520647e+01
1.533407e+01
1.543679e+01
1.551388e+01
1.556596e+01
1.559462e+01
1.560216e+01
1.559113e+01
1.556408e+01
1.552318e+01
1.547005e+01
1.540557e+01
1.532980e+01
1.524201e+01
1.514073e+01
1.502398e+01
1.488955e+01
1.473530e+01
1.455959e+01
1.436165e+01
1.414195e+01
1.390248e+01
1.364690e+01
1.338054e+01
1.311022e+01
1.284393e+01
1.259035e+01
1.235831e+01
1.215611e+01
1.199101e+01
1.186872e+01
1.179300e+01
1.176552e+01
1.178580e+01
1.185136e+01
1.195795e+01
1.209994e+01
1.227072e+01
1.246317e+01
1.267015e+01
1.288494e+01
1.310169e+01
1.331574e+01
1.352383e+01
1.372420e+01
1.391646e+01
1.410145e+01
1.428088e+01
1.445689e+01
1.463165e+01
1.480691e+01
1.498356e+01
1.516142e+01
1.533897e+01
1.551339e+01
1.568061e+01
1.583556e+01
1.597254e+01
1.608555e+01
1.616879e+01
1.621702e+01
1.622596e+01
1.619257e+01
1.611530e+01
1.599417e+01
1.583082e+01
1.562840e+01
1.539134e+01
1.512509e+01
1.483575e+01
1.452971e+01
1.421326e+01
1.389236e+01
1.357234e+01
1.325788e+01
1.295300e+01
1.266117e+01
1.238555e+01
1.212921e+01
1.189539e+01
1.168763e+01
1.150984e+01
1.136625e+01
1.126122e+01
1.119889e+01
1.118284e+01
1.121564e+01
1.129840e+01
1.143038e+01
1.160869e+01
1.182814e+01
1.208118e+01
1.235810e+01
1.264744e+01
1.293650e+01
1.321210e+01
1.346140e+01
1.367275e+01
1.383655e+01
1.394585e+01
1.399695e+01
1.398953e+01
1.392670e+01
1.381466e+01
1.366220e+01
1.348007e+01
1.328019e+01
1.307496e+01
1.287648e+01
1.269603e+01
1.254354e+01
1.242722e+01
1.235327e+01
1.232572e+01
1.234629e+01
1.241440e+01
1.252720e+01
1.267971e+01
1.286508e+01
1.307491e+01
1.329956e+01
1.352861e+01
1.375126e+01
1.395675e+01
1.413480e+01
1.427604e+01
1.437246e+01
1.441780e+01
1.440797e+01
1.434134e+01
1.421901e+01
1.404490e+01
1.382574e+01
1.357093e+01
1.329222e+01
1.300332e+01
1.271933e+01
1.245604e+01
1.222918e+01
1.205345e+01
1.194162e+01
1.190359e+01
1.194548e+01
1.206905e+01
1.227128e+01
1.254434e+01
1.287594e+01
1.325003e+01
1.364775e+01
1.404868e+01
1.443210e+01
1.477835e+01
1.506999e+01
1.529285e+01
1.543678e+01
1.549617e+01
1.547013e+01
1.536231e+01
1.518054e+01
1.493609e+01
1.464278e+01
1.431598e+01
1.397154e+01
1.362478e+01
1.328961e+01
1.297782e+01
1.269855e+01
1.245809e+01
1.225976e+01
1.210407e+01
1.198902e+01
1.191043e+01
1.186251e+01
1.183829e+01
1.183020e+01
1.183060e+01
1.183224e+01
1.182877e+01
1.181512e+01
1.178780e+01
1.174511e+01
1.168720e+01
1.161608e+01
1.153539e+01
1.145017e+01
1.136649e+01
1.129109e+01
1.123098e+01
1.119305e+01
1.118368e+01
1.120849e+01
1.127201e+01
1.137745e+01
1.152651e+01
1.171923e+01
1.195389e+01
1.222703e+01
1.253350e+01
1.286663e+01
1.321845e+01
1.358009e+01
1.394216e+01
1.429528e+01
1.463051e+01
1.493994e+01
1.521699e+01
1.545681e+01
1.565638e+01
1.581450e+01
1.593169e+01
1.600982e+01
1.605179e+01
1.606110e+01
1.604141e+01
1.599625e+01
1.592877e+01
1.584164e+01
1.573706e+01
1.561684e+01
1.548257e+01
1.533570e+01
1.517762e+01
1.500973e+01
1.483343e+01
1.465008e+01
1.446108e+01
1.426789e+01
1.407212e+01
1.387572e+01
1.368104e+01
1.349096e+01
1.330881e+01
1.313834e+01
1.298340e+01
1.284770e+01
1.273441e+01
1.264582e+01
1.258304e+01
1.254580e+01
1.253233e+01
1.253939e+01
1.256243e+01
1.259588e+01
1.263351e+01
1.266889e+01
1.269591e+01
1.270927e+01
1.270494e+01
1.268055e+01
1.263565e+01
1.257180e+01
1.249259e+01
1.240337e+01
1.231096e+01
1.222314e+01
1.214811e+01
1.209393e+01
1.206793e+01
1.207619e+01
1.212316e+01
1.221140e+01
1.234142e+01
1.251176e+01
1.271911e+01
1.295854e+01
1.322385e+01
1.350792e+01
1.380305e+01
1.410136e+01
1.439512e+01
1.467706e+01
1.494063e+01
1.518027e+01
1.539156e+01
1.557137e+01
1.571803e+01
1.583136e+01
1.591279e+01
1.596532e+01
1.599354e+01
1.600339e+01
1.600199e+01
1.599719e+01
1.599712e+01
1.600960e+01
1.604154e+01
1.609837e+01
1.618356e+01
1.629824e+01
1.644103e+01
1.660806e+01
1.679313e+01
1.698810e+01
1.718338e+01
1.736851e+01
1.753284e+01
1.766614e+01
1.775927e+01
1.780467e+01
1.779685e+01
1.773268e+01
1.761156e+01
1.743543e+01
1.720859e+01
1.693743e+01
1.663003e+01
1.629565e+01
1.594423e+01
1.558582e+01
1.523016e+01
1.488622e+01
1.456193e+01
1.426389e+01
1.399737e+01
1.376617e+01
1.357276e+01
1.341836e+01
1.330306e+01
1.322598e+01
1.318538e+01
1.317885e+01
1.320341e+01
1.325568e+01
1.333202e+01
1.342874e+01
1.354222e+01
1.366911e+01
1.380636e+01
1.395136e+01
1.410193e+01
1.425626e+01
1.441292e+01
1.457073e+01
1.472872e+01
1.488604e+01
1.504189e+01
1.519544e+01
1.534581e+01
1.549197e+01
1.563272e+01
1.576671e+01
1.589239e+01
1.600813e+01
1.611223e+01
1.620307e+01
1.627922e+01
1.633955e+01
1.638333e+01
1.641034e+01
1.642090e+01
1.641592e+01
1.639691e+01
1.636593e+01
1.632555e+01
1.627879e+01
1.622899e+01
1.617974e+01
1.613473e+01
1.609762e+01
1.607187e+01
1.606049e+01
1.606585e+01
1.608940e+01
1.613144e+01
1.619097e+01
1.626562e+01
1.635169e+01
1.644435e+01
1.653804e+01
1.662684e+01
1.670506e+01
1.676772e+01
1.681107e+01
1.683288e+01
1.683272e+01
1.681194e+01
1.677356e+01
1.672192e+01
1.666228e+01
1.660032e+01
1.654166e+01
1.649135e+01
1.645349e+01
1.643096e+01
1.642520e+01
1.643615e+01
1.646233e+01
1.650091e+01
1.654799e+01
1.659884e+01
1.664830e+01
1.669118e+01
1.672272e+01
1.673905e+01
1.673755e+01
1.671715e+01
1.667846e+01
1.662376e+01
1.655674e+01
1.648216e+01
1.640535e+01
1.633168e+01
1.626599e+01
1.621211e+01
1.617244e+01
1.614771e+01
1.613692e+01
1.613739e+01
1.614506e+01
1.615483e+01
1.616107e+01
1.615811e+01
1.614075e+01
1.610481e+01
1.604752e+01
1.596787e+01
1.586690e+01
1.574773e+01
1.561561e+01
1.547767e+01
1.534263e+01
1.522031e+01
1.512110e+01
1.505529e+01
1.503244e+01
1.506066e+01
1.514606e+01
1.529215e+01
1.549957e+01
1.576580e+01
1.608531e+01
1.644970e+01
1.684823e+01
1.726841e+01
1.769665e+01
1.811909e+01
1.852223e+01
1.889367e+01
1.922259e+01
1.950016e+01
1.971989e+01
1.987767e+01
1.997181e+01
2.000290e+01
1.997360e+01
1.988827e+01
1.975265e+01
1.957344e+01
1.935797e+01
1.911380e+01
1.884841e+01
1.856898e+01
1.828214e+01
1.799385e+01
1.770932e+01
1.743293e+01
1.716838e+01
1.691867e+01
1.668633e+01
1.647352e+01
1.628225e+01
1.611450e+01
1.597228e+01
1.585768e+01
1.577281e+01
1.571958e+01
1.569960e+01
1.571386e+01
1.576257e+01
1.584504e+01
1.595953e+01
1.610338e+01
1.627306e+01
1.646441e+01
1.667288e+01
1.689379e+01
1.712252e+01
1.735477e+01
1.758661e+01
1.781453e+01
1.803541e+01
1.824647e+01
1.844504e+01
1.862851e+01
1.879415e+01
1.893904e+01
1.906008e+01
1.915414e+01
1.921818e+01
1.924965e+01
1.924675e+01
1.920888e+01
1.913688e+01
1.903327e+01
1.890236e+01
1.875010e+01
1.858387e+01
1.841200e+01
1.824321e+01
1.808600e+01
1.794798e+01
1.783525e+01
1.775195e+01
1.769987e+01
1.767834e+01
1.768427e+01
1.771240e+01
1.775572e+01
1.780603e+01
1.785455e+01
1.789262e+01
1.791234e+01
1.790716e+01
1.787236e+01
1.780547e+01
1.770644e+01
1.757773e+01
1.742413e+01
1.725251e+01
1.707129e+01
1.688986e+01
1.671791e+01
1.656466e+01
1.643828e+01
1.634519e+01
1.628974e+01
1.627383e+01
1.629692e+01
1.635605e+01
1.644609e+01
1.656015e+01
1.669002e+01
1.682670e+01
1.696096e+01
1.708389e+01
1.718750e+01
1.726516e+01
1.731209e+01
1.732565e+01
1.730550e+01
1.725359e+01
1.717399e+01
1.707248e+01
1.695610e+01
1.683253e+01
1.670951e+01
1.659430e+01
1.649322e+01
1.641133e+01
1.635220e+01
1.631794e+01
1.630923e+01
1.632552e+01
1.636531e+01
1.642647e+01
1.650659e+01
1.660332e+01
1.671466e+01
1.683920e+01
1.697624e+01
1.712583e+01
1.728861e+01
1.746557e+01
1.765773e+01
1.786574e+01
1.808939e+01
1.832732e+01
1.857668e+01
1.883300e+01
1.909022e+01
1.934087e+01
1.957645e+01
1.978785e+01
1.996589e+01
2.010191e+01
2.018819e+01
2.021854e+01
2.018854e+01
2.009596e+01
1.994089e+01
1.972594e+01
1.945627e+01
1.913958e+01
1.878598e+01
1.840774e+01
1.801889e+01
1.763461e+01
1.727053e+01
1.694185e+01
1.666239e+01
1.644368e+01
1.629405e+01
1.621797e+01
1.621555e+01
1.628244e+01
1.640993e+01
1.658553e+01
1.679374e+01
1.701713e+01
1.723754e+01
1.743734e+01
1.760056e+01
1.771395e+01
1.776766e+01
1.775568e+01
1.767597e+01
1.753031e+01
1.732389e+01
1.706471e+01
1.676292e+01
1.643007e+01
1.607830e+01
1.571966e+01
1.536542e+01
1.502555e+01
1.470826e+01
1.441978e+01
1.416424e+01
1.394373e+01
1.375851e+01
1.360737e+01
1.348798e+01
1.339746e+01
1.333274e+01
1.329110e+01
1.327044e+01
1.326961e+01
1.328845e+01
1.332782e+01
1.338932e+01
1.347503e+01
1.358701e+01
1.372682e+01
1.389502e+01
1.409063e+01
1.431080e+01
1.455051e+01
1.480252e+01
1.505752e+01
1.530450e+01
1.553131e+01
1.572542e+01
1.587481e+01
1.596880e+01
1.599893e+01
1.595962e+01
1.584869e+01
1.566756e+01
1.542124e+01
1.511805e+01
1.476907e+01
1.438741e+01
1.398735e+01
1.358345e+01
1.318964e+01
1.281844e+01
1.248041e+01
1.218374e+01
1.193413e+01
1.173488e+01
1.158721e+01
1.149069e+01
1.144374e+01
1.144417e+01
1.148956e+01
1.157763e+01
1.170631e+01
1.187372e+01
1.207800e+01
1.231698e+01
1.258780e+01
1.288652e+01
1.320784e+01
1.354481e+01
1.388880e+01
1.422955e+01
1.455539e+01
1.485373e+01
1.511151e+01
1.531596e+01
1.545522e+01
1.551913e+01
1.549992e+01
1.539286e+01
1.519675e+01
1.491430e+01
1.455226e+01
1.412132e+01
1.363575e+01
1.311277e+01
1.257170e+01
1.203288e+01
1.151660e+01
1.104195e+01
1.062579e+01
1.028183e+01
1.001994e+01
9.845671e+00
9.760001e+00
9.759373e+00
9.835959e+00
9.978180e+00
1.017145e+01
1.039908e+01
1.064336e+01
1.088665e+01
1.111247e+01
1.130656e+01
1.145763e+01
1.155802e+01
1.160401e+01
1.159584e+01
1.153748e+01
1.143611e+01
1.130143e+01
1.114481e+01
1.097840e+01
1.081419e+01
1.066323e+01
1.053493e+01
1.043658e+01
1.037307e+01
1.034690e+01
1.035825e+01
1.040540e+01
1.048512e+01
1.059315e+01
1.072468e+01
1.087478e+01
1.103874e+01
1.121228e+01
1.139174e+01
1.157409e+01
1.175688e+01
1.193818e+01
1.211627e+01
1.228945e+01
1.245571e+01
1.261244e+01
1.275619e+01
1.288256e+01
1.298633e+01
1.306165e+01
1.310259e+01
1.310372e+01
1.306080e+01
1.297154e+01
1.283613e+01
1.265766e+01
1.244231e+01
1.219912e+01
1.193961e+01
1.167705e+01
1.142552e+01
1.119900e+01
1.101033e+01
1.087041e+01
1.078756e+01
1.076714e+01
1.081147e+01
1.091997e+01
1.108956e+01
1.131510e+01
1.158999e+01
1.190668e+01
1.225712e+01
1.263315e+01
1.302669e+01
1.342993e+01
1.383530e+01
1.423551e+01
1.462347e+01
1.499227e+01
1.533514e+01
1.564552e+01
1.591707e+01
1.614387e+01
1.632051e+01
1.644239e+01
1.650591e+01
1.650876e+01
1.645010e+01
1.633083e+01
1.615364e+01
1.592316e+01
1.564591e+01
1.533018e+01
1.498592e+01
1.462439e+01
1.425780e+01
1.389888e+01
1.356030e+01
1.325409e+01
1.299106e+01
1.278023e+01
1.262831e+01
1.253941e+01
1.251477e+01
1.255281e+01
1.264926e+01
1.279755e+01
1.298927e+01
1.321478e+01
1.346386e+01
1.372638e+01
1.399285e+01
1.425500e+01
1.450609e+01
1.474120e+01
1.495729e+01
1.515310e+01
1.532896e+01
1.548646e+01
1.562808e+01
1.575673e+01
1.587537e+01
1.598657e+01
1.609212e+01
1.619275e+01
1.628789e+01
1.637552e+01
1.645220e+01
1.651317e+01
1.655271e+01
1.656448e+01
1.654209e+01
1.647969e+01
1.637256e+01
1.621766e+01
1.601408e+01
1.576338e+01
1.546970e+01
1.513973e+01
1.478246e+01
1.440885e+01
1.403127e+01
1.366293e+01
1.331719e+01
1.300690e+01
1.274374e+01
1.253757e+01
1.239589e+01
1.232341e+01
1.232175e+01
1.238926e+01
1.252111e+01
1.270945e+01
1.294381e+01
1.321165e+01
1.349902e+01
1.379129e+01
1.407396e+01
1.433338e+01
1.455739e+01
1.473586e+01
1.486108e+01
1.492796e+01
1.493412e+01
1.487984e+01
1.476785e+01
1.460309e+01
1.439234e+01
1.414383e+01
1.386684e+01
1.357131e+01
1.326745e+01
1.296543e+01
1.267504e+01
1.240539e+01
1.216462e+01
1.195957e+01
1.179558e+01
1.167628e+01
1.160343e+01
1.157690e+01
1.159478e+01
1.165353e+01
1.174830e+01
1.187328e+01
1.202211e+01
1.218834e+01
1.236584e+01
1.254917e+01
1.273391e+01
1.291677e+01
1.309569e+01
1.326972e+01
1.343883e+01
1.360355e+01
1.376463e+01
1.392265e+01
1.407768e+01
1.422905e+01
1.437520e+01
1.451373e+01
1.464157e+01
1.475524e+01
1.485128e+01
1.492663e+01
1.497909e+01
1.500764e+01
1.501274e+01
1.499642e+01
1.496231e+01
1.491547e+01
1.486216e+01
1.480943e+01
1.476478e+01
1.473563e+01
1.472891e+01
1.475061e+01
1.480535e+01
1.489606e+01
1.502371e+01
1.518709e+01
1.538276e+01
1.560501e+01
1.584599e+01
1.609599e+01
1.634377e+01
1.657710e+01
1.678335e+01
1.695019e+01
1.706629e+01
1.712202e+01
1.711003e+01
1.702580e+01
1.686789e+01
1.663815e+01
1.634164e+01
1.598648e+01
1.558348e+01
1.514567e+01
1.468780e+01
1.422561e+01
1.377522e+01
1.335234e+01
1.297155e+01
1.264557e+01
1.238476e+01
1.219662e+01
1.208560e+01
1.205308e+01
1.209747e+01
1.221456e+01
1.239779e+01
1.263869e+01
1.292717e+01
1.325186e+01
1.360044e+01
1.395986e+01
1.431676e+01
1.465784e+01
1.497035e+01
1.524266e+01
1.546486e+01
1.562931e+01
1.573111e+01
1.576838e+01
1.574233e+01
1.565712e+01
1.551948e+01
1.533808e+01
1.512287e+01
1.488435e+01
1.463279e+01
1.437774e+01
1.412748e+01
1.388880e+01
1.366691e+01
1.346548e+01
1.328683e+01
1.313219e+01
1.300199e+01
1.289611e+01
1.281414e+01
1.275558e+01
1.271995e+01
1.270683e+01
1.271589e+01
1.274680e+01
1.279910e+01
1.287211e+01
1.296472e+01
1.307533e+01
1.320170e+01
1.334099e+01
1.348977e+01
1.364418e+01
1.380017e+01
1.395380e+01
1.410155e+01
1.424061e+01
1.436914e+01
1.448636e+01
1.459252e+01
1.468877e+01
1.477686e+01
1.485878e+01
1.493639e+01
1.501106e+01
1.508341e+01
1.515317e+01
1.521912e+01
1.527930e+01
1.533119e+01
1.537212e+01
1.539965e+01
1.541198e+01
1.540830e+01
1.538896e+01
1.535564e+01
1.531123e+01
1.525967e+01
1.520557e+01
1.515381e+01
1.510914e+01
1.507576e+01
1.505701e+01
1.505514e+01
1.507125e+01
1.510531e+01
1.515630e+01
1.522242e+01
1.530127e+01
1.539004e+01
1.548563e+01
1.558468e+01
1.568354e+01
1.577825e+01
1.586445e+01
1.593742e+01
1.599214e+01
1.602352e+01
1.602665e+01
1.599714e+01
1.593148e+01
1.582735e+01
1.568386e+01
1.550171e+01
1.528319e+01
1.503213e+01
1.475373e+01
1.445437e+01
1.414133e+01
1.382257e+01
1.350647e+01
1.320157e+01
1.291632e+01
1.265883e+01
1.243660e+01
1.225621e+01
1.212305e+01
1.204109e+01
1.201262e+01
1.203815e+01
1.211636e+01
1.224417e+01
1.241688e+01
1.262843e+01
1.287170e+01
1.313882e+01
1.342152e+01
1.371136e+01
1.400000e+01
1.427931e+01
1.454143e+01
1.477880e+01
1.498415e+01
1.515053e+01
1.527134e+01
1.534054e+01
1.535291e+01
1.530439e+01
1.519251e+01
1.501679e+01
1.477914e+01
1.448403e+01
1.413861e+01
1.375251e+01
1.333756e+01
1.290719e+01
1.247583e+01
1.205817e+01
1.166835e+01
1.131934e+01
1.102222e+01
1.078569e+01
1.061568e+01
1.051514e+01
1.048399e+01
1.051927e+01
1.061542e+01
1.076475e+01
1.095801e+01
1.118493e+01
1.143485e+01
1.169719e+01
1.196187e+01
1.221960e+01
1.246198e+01
1.268161e+01
1.287211e+01
1.302807e+01
1.314506e+01
1.321977e+01
1.324999e+01
1.323487e+01
1.317504e+01
1.307280e+01
1.293223e+01
1.275930e+01
1.256175e+01
1.234894e+01
1.213149e+01
1.192073e+01
1.172816e+01
1.156464e+01
1.143977e+01
1.136110e+01
1.133355e+01
1.135893e+01
1.143564e+01
1.155862e+01
1.171945e+01
1.190685e+01
1.210727e+01
1.230580e+01
1.248713e+01
1.263666e+01
1.274148e+01
1.279140e+01
1.277960e+01
1.270326e+01
1.256372e+01
1.236648e+01
1.212085e+01
1.183932e+01
1.153673e+01
1.122927e+01
1.093329e+01
1.066424e+01
1.043558e+01
1.025791e+01
1.013834e+01
1.008016e+01
1.008277e+01
1.014202e+01
1.025064e+01
1.039901e+01
1.057589e+01
1.076934e+01
1.096746e+01
1.115912e+01
1.133450e+01
1.148554e+01
1.160616e+01
1.169236e+01
1.174219e+01
1.175563e+01
1.173441e+01
1.168172e+01
1.160196e+01
1.150038e+01
1.138282e+01
1.125529e+01
1.112379e+01
1.099395e+01
1.087096e+01
1.075939e+01
1.066321e+01
1.058572e+01
1.052960e+01
1.049679e+01
1.048844e+01
1.050476e+01
1.054481e+01
1.060639e+01
1.068591e+01
1.077840e+01
1.087765e+01
1.097654e+01
1.106742e+01
1.114267e+01
1.119532e+01
1.121964e+01
1.121165e+01
1.116956e+01
1.109398e+01
1.098801e+01
1.085698e+01
1.070818e+01
1.055033e+01
1.039293e+01
1.024575e+01
1.011815e+01
1.001860e+01
9.954237e+00
9.930559e+00
9.951124e+00
1.001739e+01
1.012857e+01
1.028162e+01
1.047125e+01
1.069015e+01
1.092924e+01
1.117825e+01
1.142624e+01
1.166234e+01
1.187651e+01
1.206014e+01
1.220669e+01
1.231191e+01
1.237402e+01
1.239347e+01
1.237261e+01
1.231515e+01
1.222563e+01
1.210886e+01
1.196957e+01
1.181219e+01
1.164071e+01
1.145881e+01
1.127000e+01
1.107775e+01
1.088573e+01
1.069787e+01
1.051844e+01
1.035195e+01
1.020303e+01
1.007623e+01
9.975715e+00
9.904954e+00
9.866442e+00
9.861429e+00
9.889728e+00
9.949628e+00
1.003790e+01
1.014994e+01
1.027996e+01
1.042134e+01
1.056697e+01
1.070969e+01
1.084265e+01
1.095977e+01
1.105601e+01
1.112771e+01
1.117271e+01
1.119041e+01
1.118177e+01
1.114914e+01
1.109603e+01
1.102680e+01
1.094633e+01
1.085969e+01
1.077175e+01
1.068693e+01
1.060896e+01
1.054070e+01
1.048408e+01
1.044008e+01
1.040889e+01
1.038998e+01
1.038234e+01
1.038470e+01
1.039570e+01
1.041407e+01
1.043873e+01
1.046877e+01
1.050345e+01
1.054204e+01
1.058367e+01
1.062713e+01
1.067074e+01
1.071222e+01
1.074873e+01
1.077687e+01
1.079294e+01
1.079313e+01
1.077383e+01
1.073199e+01
1.066533e+01
1.057269e+01
1.045413e+01
1.031107e+01
1.014628e+01
9.963798e+00
9.768759e+00
9.567156e+00
9.365537e+00
9.170674e+00
8.989212e+00
8.827329e+00
8.690425e+00
8.582849e+00
8.507688e+00
8.466615e+00
8.459804e+00
8.485927e+00
8.542223e+00
8.624647e+00
8.728105e+00
8.846738e+00
8.974269e+00
9.104365e+00
9.231002e+00
9.348801e+00
9.453331e+00
9.541356e+00
9.611022e+00
9.661983e+00
9.695453e+00
9.714180e+00
9.722319e+00
9.725213e+00
9.729054e+00
9.740451e+00
9.765917e+00
9.811322e+00
9.881364e+00
9.979105e+00
1.010564e+01
1.025991e+01
1.043871e+01
1.063685e+01
1.084746e+01
1.106248e+01
1.127316e+01
1.147066e+01
1.164667e+01
1.179395e+01
1.190686e+01
1.198175e+01
1.201716e+01
1.201399e+01
1.197535e+01
1.190647e+01
1.181434e+01
1.170733e+01
1.159483e+01
1.148673e+01
1.139296e+01
1.132302e+01
1.128549e+01
1.128752e+01
1.133448e+01
1.142947e+01
1.157313e+01
1.176337e+01
1.199538e+01
1.226172e+01
1.255259e+01
1.285631e+01
1.315988e+01
1.344970e+01
1.371236e+01
1.393541e+01
1.410814e+01
1.422219e+01
1.427205e+01
1.425543e+01
1.417329e+01
1.402980e+01
1.383202e+01
1.358948e+01
1.331359e+01
1.301704e+01
1.271308e+01
1.241498e+01
1.213535e+01
1.188574e+01
1.167614e+01
1.151471e+01
1.140746e+01
1.135815e+01
1.136806e+01
1.143602e+01
1.155836e+01
1.172908e+01
1.194004e+01
1.218128e+01
1.244145e+01
1.270833e+01
1.296949e+01
1.321287e+01
1.342746e+01
1.360392e+01
1.373506e+01
1.381621e+01
1.384542e+01
1.382341e+01
1.375340e+01
1.364076e+01
1.349254e+01
1.331695e+01
1.312283e+01
1.291912e+01
1.271453e+01
1.251716e+01
1.233439e+01
1.217277e+01
1.203808e+01
1.193539e+01
1.186914e+01
1.184319e+01
1.186080e+01
1.192451e+01
1.203595e+01
1.219559e+01
1.240246e+01
1.265390e+01
1.294538e+01
1.327042e+01
1.362069e+01
1.398621e+01
1.435574e+01
1.471731e+01
1.505883e+01
1.536882e+01
1.563705e+01
1.585522e+01
1.601751e+01
1.612091e+01
1.616542e+01
1.615394e+01
1.609200e+01
1.598724e+01
1.584886e+01
1.568682e+01
1.551124e+01
1.533165e+01
1.515640e+01
1.499217e+01
1.484361e+01
1.471311e+01
1.460083e+01
1.450488e+01
1.442174e+01
1.434684e+01
1.427521e+01
1.420216e+01
1.412390e+01
1.403794e+01
1.394331e+01
1.384053e+01
1.373138e+01
1.361853e+01
1.350513e+01
1.339437e+01
1.328911e+01
1.319167e+01
1.310365e+01
1.302594e+01
1.295876e+01
1.290184e+01
1.285453e+01
1.281600e+01
1.278541e+01
1.276195e+01
1.274498e+01
1.273395e+01
1.272843e+01
1.272799e+01
1.273217e+01
1.274044e+01
1.275213e+01
1.276646e+01
1.278259e+01
1.279966e+01
1.281691e+01
1.283374e+01
1.284988e+01
1.286544e+01
1.288104e+01
1.289785e+01
1.291755e+01
1.294231e+01
1.297465e+01
1.301728e+01
1.307296e+01
1.314424e+01
1.323334e+01
1.334194e+01
1.347099e+01
1.362062e+01
1.378997e+01
1.397711e+01
1.417909e+01
1.439196e+01
1.461098e+01
1.483092e+01
1.504639e+01
1.525231e+01
1.544432e+01
1.561918e+01
1.577506e+01
1.591170e+01
1.603041e+01
1.613383e+01
1.622556e+01
1.630960e+01
1.638981e+01
1.646923e+01
1.654958e+01
1.663078e+01
1.671076e+01
1.678540e+01
1.684876e+01
1.689349e+01
1.691144e+01
1.689442e+01
1.683502e+01
1.672742e+01
1.656813e+01
1.635655e+01
1.609533e+01
1.579045e+01
1.545103e+01
1.508881e+01
1.471747e+01
1.435162e+01
1.400585e+01
1.369361e+01
1.342626e+01
1.321228e+01
1.305670e+01
1.296094e+01
1.292279e+01
1.293689e+01
1.299530e+01
1.308829e+01
1.320519e+01
1.333528e+01
1.346846e+01
1.359595e+01
1.371066e+01
1.380747e+01
1.388331e+01
1.393702e+01
1.396911e+01
1.398143e+01
1.397675e+01
1.395832e+01
1.392945e+01
1.389322e+01
1.385212e+01
1.380798e+01
1.376180e+01
1.371382e+01
1.366359e+01
1.361021e+01
1.355253e+01
1.348949e+01
1.342044e+01
1.334544e+01
1.326559e+01
1.318321e+01
1.310191e+01
1.302660e+01
1.296326e+01
1.291854e+01
1.289933e+01
1.291210e+01
1.296222e+01
1.305338e+01
1.318701e+01
1.336190e+01
1.357400e+01
1.381654e+01
1.408022e+01
1.435366e+01
1.462404e+01
1.487767e+01
1.510078e+01
1.528020e+01
1.540408e+01
1.546256e+01
1.544837e+01
1.535733e+01
1.518872e+01
1.494554e+01
1.463452e+01
1.426598e+01
1.385350e+01
1.341337e+01
1.296393e+01
1.252477e+01
1.211573e+01
1.175597e+01
1.146286e+01
1.125100e+01
1.113131e+01
1.111027e+01
1.118944e+01
1.136525e+01
1.162920e+01
1.196830e+01
1.236587e+01
1.280258e+01
1.325754e+01
1.370956e+01
1.413829e+01
1.452526e+01
1.485479e+01
1.511457e+01
1.529613e+01
1.539490e+01
1.541022e+01
1.534499e+01
1.520525e+01
1.499965e+01
1.473875e+01
1.443444e+01
1.409918e+01
1.374545e+01
1.338517e+01
1.302924e+01
1.268721e+01
1.236704e+01
1.207495e+01
1.181540e+01
1.159108e+01
1.140299e+01
1.125057e+01
1.113184e+01
1.104366e+01
1.098195e+01
1.094205e+01
1.091908e+01
1.090827e+01
1.090533e+01
1.090674e+01
1.090997e+01
1.091353e+01
1.091697e+01
1.092073e+01
1.092592e+01
1.093401e+01
1.094654e+01
1.096483e+01
1.098976e+01
1.102161e+01
1.105998e+01
1.110378e+01
1.115130e+01
1.120028e+01
1.124807e+01
1.129168e+01
1.132800e+01
1.135388e+01
1.136629e+01
1.136254e+01
1.134040e+01
1.129838e+01
1.123589e+01
1.115345e+01
1.105279e+01
1.093698e+01
1.081029e+01
1.067812e+01
1.054671e+01
1.042280e+01
1.031323e+01
1.022450e+01
1.016231e+01
1.013118e+01
1.013410e+01
1.017226e+01
1.024498e+01
1.034970e+01
1.048218e+01
1.063676e+01
1.080682e+01
1.098527e+01
1.116507e+01
1.133976e+01
1.150394e+01
1.165360e+01
1.178634e+01
1.190148e+01
1.199992e+01
1.208395e+01
1.215690e+01
1.222273e+01
1.228557e+01
1.234931e+01
1.241719e+01
1.249151e+01
1.257337e+01
1.266257e+01
1.275752e+01
1.285534e+01
1.295199e+01
1.304246e+01
1.312111e+01
1.318205e+01
1.321957e+01
1.322853e+01
1.320486e+01
1.314583e+01
1.305036e+01
1.291911e+01
1.275454e+01
1.256077e+01
1.234336e+01
1.210900e+01
1.186513e+01
1.161944e+01
1.137944e+01
1.115192e+01
1.094252e+01
1.075535e+01
1.059272e+01
1.045506e+01
1.034104e+01
1.024773e+01
1.017109e+01
1.010637e+01
1.004867e+01
9.993467e+00
9.937045e+00
9.876859e+00
9.811760e+00
9.742053e+00
9.669404e+00
9.596586e+00
9.527114e+00
9.464803e+00
9.413309e+00
9.375703e+00
9.354140e+00
9.349630e+00
9.361942e+00
9.389628e+00
9.430165e+00
9.480173e+00
9.535721e+00
9.592675e+00
9.647070e+00
9.695480e+00
9.735341e+00
9.765199e+00
9.784836e+00
9.795282e+00
9.798680e+00
9.798045e+00
9.796923e+00
9.798985e+00
9.807593e+00
9.825369e+00
9.853802e+00
9.892946e+00
9.941253e+00
9.995568e+00
1.005133e+01
1.010299e+01
1.014452e+01
1.017015e+01
1.017501e+01
1.015572e+01
1.011092e+01
1.004141e+01
9.950212e+00
9.842270e+00
9.724005e+00
9.602689e+00
9.485763e+00
9.380158e+00
9.291692e+00
9.224611e+00
9.181286e+00
9.162091e+00
9.165431e+00
9.187901e+00
9.224544e+00
9.269181e+00
9.314804e+00
9.354028e+00
9.379585e+00
9.384864e+00
9.364448e+00
9.314627e+00
9.233817e+00
9.122849e+00
8.985077e+00
8.826284e+00
8.654385e+00
8.478950e+00
8.310583e+00
8.160232e+00
8.038476e+00
7.954883e+00
7.917477e+00
7.932362e+00
8.003518e+00
8.132772e+00
8.319891e+00
8.562782e+00
8.857726e+00
9.199614e+00
9.582163e+00
9.998078e+00
1.043920e+01
1.089664e+01
1.136094e+01
1.182226e+01
1.227063e+01
1.269624e+01
1.308976e+01
1.344266e+01
1.374749e+01
1.399816e+01
1.419012e+01
1.432052e+01
1.438831e+01
1.439433e+01
1.434134e+01
1.423396e+01
1.407863e+01
1.388335e+01
1.365739e+01
1.341080e+01
1.315389e+01
1.289659e+01
1.264780e+01
1.241492e+01
1.220337e+01
1.201647e+01
1.185546e+01
1.171972e+01
1.160722e+01
1.151502e+01
1.143978e+01
1.137825e+01
1.132765e+01
1.128589e+01
1.125169e+01
1.122450e+01
1.120442e+01
1.119198e+01
1.118786e+01
1.119274e+01
1.120699e+01
1.123059e+01
1.126298e+01
1.130304e+01
1.134915e+01
1.139923e+01
1.145095e+01
1.150189e+01
1.154986e+01
1.159311e+01
1.163067e+01
1.166257e+01
1.169003e+01
1.171556e+01
1.174284e+01
1.177657e+01
1.182204e+01
1.188471e+01
1.196962e+01
1.208083e+01
1.222094e+01
1.239070e+01
1.258880e+01
1.281187e+01
1.305471e+01
1.331070e+01
1.357234e+01
1.383192e+01
1.408215e+01
1.431677e+01
1.453096e+01
1.472159e+01
1.488727e+01
1.502820e+01
1.514577e+01
1.524221e+01
1.532009e+01
1.538190e+01
1.542972e+01
1.546500e+01
1.548848e+01
1.550017e+01
1.549955e+01
1.548568e+01
1.545751e+01
1.541412e+01
1.535499e+01
1.528020e+01
1.519063e+01
1.508800e+01
1.497485e+01
1.485443e+01
1.473051e+01
1.460714e+01
1.448840e+01
1.437817e+01
1.427993e+01
1.419666e+01
1.413070e+01
1.408380e+01
1.405711e+01
1.405127e+01
1.406647e+01
1.410258e+01
1.415917e+01
1.423563e+01
1.433107e+01
1.444434e+01
1.457387e+01
1.471761e+01
1.487289e+01
1.503634e+01
1.520392e+01
1.537094e+01
1.553223e+01
1.568230e+01
1.581558e+01
1.592665e+01
1.601041e+01
1.606226e+01
1.607823e+01
1.605504e+01
1.599020e+01
1.588215e+01
1.573042e+01
1.553583e+01
1.530074e+01
1.502927e+01
1.472757e+01
1.440383e+01
1.406831e+01
1.373313e+01
1.341183e+01
1.311885e+01
1.286877e+01
1.267542e+01
1.255099e+01
1.250498e+01
1.254334e+01
1.266765e+01
1.287459e+01
1.315571e+01
1.349761e+01
1.388249e+01
1.428916e+01
1.469442e+01
1.507456e+01
1.540709e+01
1.567229e+01
1.585467e+01
1.594398e+01
1.593599e+01
1.583271e+01
1.564228e+01
1.537840e+01
1.505946e+01
1.470732e+01
1.434598e+01
1.399999e+01
1.369293e+01
1.344595e+01
1.327637e+01
1.319665e+01
1.321351e+01
1.332756e+01
1.353324e+01
1.381918e+01
1.416897e+01
1.456227e+01
1.497624e+01
1.538716e+01
1.577207e+01
1.611045e+01
1.638562e+01
1.658587e+01
1.670516e+01
1.674335e+01
1.670601e+01
1.660366e+01
1.645080e+01
1.626460e+01
1.606342e+01
1.586537e+01
1.568693e+01
1.554180e+01
1.543999e+01
1.538735e+01
1.538539e+01
1.543150e+01
1.551953e+01
1.564059e+01
1.578398e+01
1.593823e+01
1.609205e+01
1.623521e+01
1.635924e+01
1.645793e+01
1.652764e+01
1.656737e+01
1.657869e+01
1.656544e+01
1.653328e+01
1.648916e+01
1.644067e+01
1.639539e+01
1.636025e+01
1.634095e+01
1.634150e+01
1.636390e+01
1.640798e+01
1.647140e+01
1.654985e+01
1.663732e+01
1.672655e+01
1.680958e+01
1.687828e+01
1.692499e+01
1.694314e+01
1.692780e+01
1.687613e+01
1.678772e+01
1.666481e+01
1.651217e+01
1.633694e+01
1.614819e+01
1.595629e+01
1.577226e+01
1.560696e+01
1.547038e+01
1.537092e+01
1.531484e+01
1.530584e+01
1.534477e+01
1.542957e+01
1.555535e+01
1.571470e+01
1.589814e+01
1.609474e+01
1.629290e+01
1.648109e+01
1.664877e+01
1.678709e+01
1.688957e+01
1.695259e+01
1.697562e+01
1.696129e+01
1.691509e+01
1.684490e+01
1.676033e+01
1.667179e+01
1.658959e+01
1.652297e+01
1.647930e+01
1.646332e+01
1.647681e+01
1.651833e+01
1.658342e+01
1.666488e+01
1.675342e+01
1.683831e+01
1.690816e+01
1.695177e+01
1.695876e+01
1.692032e+01
1.682963e+01
1.668227e+01
1.647646e+01
1.621310e+01
1.589574e+01
1.553045e+01
1.512553e+01
1.469122e+01
1.423922e+01
1.378225e+01
1.333339e+01
1.290555e+01
1.251073e+01
1.215948e+01
1.186037e+01
1.161955e+01
1.144058e+01
1.132441e+01
1.126956e+01
1.127246e+01
1.132788e+01
1.142951e+01
1.157036e+01
1.174330e+01
1.194135e+01
1.215796e+01
1.238710e+01
1.262337e+01
1.286197e+01
1.309862e+01
1.332960e+01
1.355164e+01
1.376199e+01
1.395835e+01
1.413896e+01
1.430253e+01
1.444821e+01
1.457556e+01
1.468439e+01
1.477470e+01
1.484654e+01
1.489993e+01
1.493485e+01
1.495117e+01
1.494876e+01
1.492747e+01
1.488728e+01
1.482830e+01
1.475096e+01
1.465598e+01
1.454454e+01
1.441825e+01
1.427923e+01
1.413007e+01
1.397383e+01
1.381395e+01
1.365418e+01
1.349850e+01
1.335094e+01
1.321546e+01
1.309575e+01
1.299509e+01
1.291615e+01
1.286087e+01
1.283031e+01
1.282460e+01
1.284287e+01
1.288329e+01
1.294310e+01
1.301871e+01
1.310590e+01
1.320000e+01
1.329622e+01
1.338995e+01
1.347710e+01
1.355441e+01
1.361963e+01
1.367175e+01
1.371093e+01
1.373849e+01
1.375669e+01
1.376854e+01
1.377747e+01
1.378707e+01
1.380085e+01
1.382195e+01
1.385302e+01
1.389595e+01
1.395178e+01
1.402053e+01
1.410106e+01
1.419100e+01
1.428665e+01
1.438306e+01
1.447414e+01
1.455296e+01
1.461215e+01
1.464445e+01
1.464331e+01
1.460350e+01
1.452173e+01
1.439708e+01
1.423125e+01
1.402862e+01
1.379605e+01
1.354249e+01
1.327845e+01
1.301538e+01
1.276495e+01
1.253843e+01
1.234600e+01
1.219627e+01
1.209577e+01
1.204863e+01
1.205635e+01
1.211771e+01
1.222883e+01
1.238341e+01
1.257305e+01
1.278779e+01
1.301664e+01
1.324830e+01
1.347176e+01
1.367691e+01
1.385504e+01
1.399915e+01
1.410422e+01
1.416722e+01
1.418702e+01
1.416430e+01
1.410123e+01
1.400125e+01
1.386879e+01
1.370895e+01
1.352732e+01
1.332968e+01
1.312185e+01
1.290948e+01
1.269785e+01
1.249170e+01
1.229507e+01
1.211112e+01
1.194199e+01
1.178877e+01
1.165144e+01
1.152900e+01
1.141957e+01
1.132062e+01
1.122930e+01
1.114274e+01
1.105837e+01
1.097434e+01
1.088969e+01
1.080463e+01
1.072052e+01
1.063983e+01
1.056589e+01
1.050261e+01
1.045402e+01
1.042397e+01
1.041572e+01
1.043163e+01
1.047298e+01
1.053980e+01
1.063081e+01
1.074347e+01
1.087405e+01
1.101777e+01
1.116906e+01
1.132184e+01
1.146988e+01
1.160716e+01
1.172828e+01
1.182884e+01
1.190570e+01
1.195728e+01
1.198369e+01
1.198680e+01
1.197015e+01
1.193877e+01
1.189889e+01
1.185745e+01
1.182164e+01
1.179828e+01
1.179325e+01
1.181098e+01
1.185398e+01
1.192253e+01
1.201457e+01
1.212571e+01
1.224940e+01
1.237737e+01
1.250010e+01
1.260751e+01
1.268964e+01
1.273740e+01
1.274332e+01
1.270209e+01
1.261112e+01
1.247078e+01
1.228452e+01
1.205876e+01
1.180256e+01
1.152714e+01
1.124523e+01
1.097038e+01
1.071614e+01
1.049535e+01
1.031938e+01
1.019757e+01
1.013672e+01
1.014076e+01
1.021062e+01
1.034422e+01
1.053665e+01
1.078043e+01
1.106600e+01
1.138210e+01
1.171638e+01
1.205590e+01
1.238765e+01
1.269917e+01
1.297896e+01
1.321705e+01
1.340540e+01
1.353831e+01
1.361267e+01
1.362811e+01
1.358708e+01
1.349462e+01
1.335817e+01
1.318712e+01
1.299231e+01
1.278549e+01
1.257877e+01
1.238404e+01
1.221248e+01
1.207415e+01
1.197762e+01
1.192969e+01
1.193512e+01
1.199647e+01
1.211394e+01
1.228531e+01
1.250599e+01
1.276909e+01
1.306572e+01
1.338537e+01
1.371640e+01
1.404661e+01
1.436389e+01
1.465683e+01
1.491530e+01
1.513093e+01
1.529750e+01
1.541107e+01
1.547013e+01
1.547547e+01
1.542995e+01
1.533832e+01
1.520677e+01
1.504271e+01
1.485432e+01
1.465027e+01
1.443936e+01
1.423017e+01
1.403074e+01
1.384825e+01
1.368872e+01
1.355684e+01
1.345579e+01
1.338726e+01
1.335150e+01
1.334755e+01
1.337341e+01
1.342638e+01
1.350332e+01
1.360094e+01
1.371606e+01
1.384582e+01
1.398777e+01
1.413990e+01
1.430061e+01
1.446849e+01
1.464215e+01
1.481991e+01
1.499954e+01
1.517807e+01
1.535163e+01
1.551547e+01
1.566407e+01
1.579139e+01
1.589124e+01
1.595780e+01
1.598605e+01
1.597232e+01
1.591466e+01
1.581324e+01
1.567046e+01
1.549104e+01
1.528186e+01
1.505166e+01
1.481064e+01
1.456994e+01
1.434100e+01
1.413501e+01
1.396228e+01
1.383176e+01
1.375057e+01
1.372370e+01
1.375384e+01
1.384118e+01
1.398357e+01
1.417655e+01
1.441365e+01
1.468672e+01
1.498632e+01
1.530215e+01
1.562359e+01
1.594012e+01
1.624175e+01
1.651952e+01
1.676575e+01
1.697441e+01
1.714133e+01
1.726437e+01
1.734354e+01
1.738099e+01
1.738095e+01
1.734959e+01
1.729474e+01
1.722550e+01
1.715172e+01
1.708343e+01
1.703018e+01
1.700032e+01
1.700044e+01
1.703474e+01
1.710472e+01
1.720892e+01
1.734294e+01
1.749966e+01
1.766969e+01
1.784195e+01
1.800451e+01
1.814545e+01
1.825381e+01
1.832053e+01
1.833919e+01
1.830666e+01
1.822342e+01
1.809357e+01
1.792461e+01
1.772682e+01
1.751257e+01
1.729534e+01
1.708875e+01
1.690563e+01
1.675711e+01
1.665185e+01
1.659556e+01
1.659062e+01
1.663594e+01
1.672713e+01
1.685677e+01
1.701498e+01
1.719004e+01
1.736921e+01
1.753957e+01
1.768890e+01
1.780649e+01
1.788392e+01
1.791559e+01
1.789914e+01
1.783556e+01
1.772905e+01
1.758662e+01
1.741747e+01
1.723218e+01
1.704182e+01
1.685708e+01
1.668749e+01
1.654075e+01
1.642229e+01
1.633508e+01
1.627961e+01
1.625410e+01
1.625493e+01
1.627714e+01
1.631503e+01
1.636281e+01
1.641518e+01
1.646782e+01
1.651769e+01
1.656329e+01
1.660456e+01
1.664275e+01
1.668008e+01
1.671926e+01
1.676298e+01
1.681344e+01
1.687176e+01
1.693773e+01
1.700952e+01
1.708370e+01
1.715550e+01
1.721915e+01
1.726854e+01
1.729787e+01
1.730233e+01
1.727869e+01
1.722568e+01
1.714420e+01
1.703720e+01
1.690938e+01
1.676674e+01
1.661590e+01
1.646356e+01
1.631586e+01
1.617795e+01
1.605363e+01
1.594522e+01
1.585358e+01
1.577827e+01
1.571784e+01
1.567017e+01
1.563285e+01
1.560348e+01
1.557994e+01
1.556054e+01
1.554407e+01
1.552972e+01
1.551692e+01
1.550514e+01
1.549359e+01
1.548104e+01
1.546561e+01
1.544463e+01
1.541469e+01
1.537174e+01
1.531137e+01
1.522911e+01
1.512097e+01
1.498384e+01
1.481602e+01
1.461757e+01
1.439057e+01
1.413925e+01
1.386978e+01
1.359006e+01
1.330916e+01
1.303677e+01
1.278251e+01
1.255531e+01
1.236284e+01
1.221105e+01
1.210388e+01
1.204312e+01
1.202842e+01
1.205744e+01
1.212615e+01
1.222910e+01
1.235983e+01
1.251126e+01
1.267602e+01
1.284681e+01
1.301664e+01
1.317912e+01
1.332857e+01
1.346013e+01
1.356990e+01
1.365490e+01
1.371316e+01
1.374372e+01
1.374665e+01
1.372308e+01
1.367515e+01
1.360595e+01
1.351946e+01
1.342034e+01
1.331376e+01
1.320509e+01
1.309964e+01
1.300225e+01
1.291696e+01
1.284666e+01
1.279282e+01
1.275530e+01
1.273226e+01
1.272031e+01
1.271471e+01
1.270978e+01
1.269938e+01
1.267744e+01
1.263851e+01
1.257825e+01
1.249378e+01
1.238393e+01
1.224922e+01
1.209180e+01
1.191520e+01
1.172392e+01
1.152312e+01
1.131819e+01
1.111442e+01
1.091676e+01
1.072964e+01
1.055684e+01
1.040145e+01
1.026585e+01
1.015165e+01
1.005973e+01
9.990162e+00
9.942159e+00
9.914073e+00
9.903386e+00
9.906793e+00
9.920378e+00
9.939897e+00
9.961170e+00
9.980537e+00
9.995327e+00
1.000429e+01
1.000788e+01
1.000841e+01
1.000996e+01
1.001807e+01
1.003928e+01
1.008050e+01
1.014835e+01
1.024851e+01
1.038509e+01
1.056017e+01
1.077351e+01
1.102241e+01
1.130175e+01
1.160423e+01
1.192079e+01
1.224112e+01
1.255423e+01
1.284916e+01
1.311555e+01
1.334420e+01
1.352745e+01
1.365950e+01
1.373656e+01
1.375686e+01
1.372065e+01
1.363012e+01
1.348925e+01
1.330369e+01
1.308059e+01
1.282833e+01
1.255626e+01
1.227435e+01
1.199275e+01
1.172138e+01
1.146949e+01
1.124521e+01
1.105522e+01
1.090449e+01
1.079609e+01
1.073121e+01
1.070917e+01
1.072768e+01
1.078306e+01
1.087055e+01
1.098464e+01
1.111932e+01
1.126834e+01
1.142541e+01
1.158433e+01
1.173916e+01
1.188436e+01
1.201493e+01
1.212656e+01
1.221578e+01
1.228016e+01
1.231833e+01
1.233018e+01
1.231676e+01
1.228032e+01
1.222418e+01
1.215249e+01
1.207002e+01
1.198183e+01
1.189294e+01
1.180800e+01
1.173107e+01
1.166539e+01
1.161326e+01
1.157604e+01
1.155413e+01
1.154708e+01
1.155366e+01
1.157200e+01
1.159968e+01
1.163387e+01
1.167142e+01
1.170901e+01
1.174322e+01
1.177072e+01
1.178843e+01
1.179375e+01
1.178478e+01
1.176055e+01
1.172122e+01
1.166821e+01
1.160428e+01
1.153340e+01
1.146061e+01
1.139176e+01
1.133306e+01
1.129072e+01
1.127042e+01
1.127686e+01
1.131333e+01
1.138142e+01
1.148073e+01
1.160886e+01
1.176142e+01
1.193229e+01
1.211394e+01
1.229790e+01
1.247533e+01
1.263759e+01
1.277686e+01
1.288667e+01
1.296235e+01
1.300133e+01
1.300321e+01
1.296969e+01
1.290434e+01
1.281223e+01
1.269948e+01
1.257278e+01
1.243902e+01
1.230487e+01
1.217650e+01
1.205939e+01
1.195819e+01
1.187666e+01
1.181768e+01
1.178322e+01
1.177438e+01
1.179136e+01
1.183337e+01
1.189860e+01
1.198406e+01
1.208557e+01
1.219767e+01
1.231374e+01
1.242618e+01
1.252677e+01
1.260707e+01
1.265897e+01
1.267523e+01
1.265004e+01
1.257942e+01
1.246160e+01
1.229721e+01
1.208931e+01
1.184331e+01
1.156668e+01
1.126863e+01
1.095951e+01
1.065034e+01
1.035211e+01
1.007523e+01
9.828997e+00
9.621158e+00
9.457676e+00
9.342594e+00
9.278070e+00
9.264533e+00
9.300919e+00
9.384962e+00
9.513481e+00
9.682637e+00
9.888122e+00
1.012526e+01
1.038903e+01
1.067398e+01
1.097417e+01
1.128305e+01
1.159344e+01
1.189766e+01
1.218773e+01
1.245572e+01
1.269425e+01
1.289695e+01
1.305890e+01
1.317703e+01
1.325025e+01
1.327953e+01
1.326772e+01
1.321927e+01
1.313989e+01
1.303609e+01
1.291478e+01
1.278288e+01
1.264696e+01
1.251293e+01
1.238585e+01
1.226973e+01
1.216751e+01
1.208106e+01
1.201125e+01
1.195817e+01
1.192131e+01
1.189980e+01
1.189269e+01
1.189913e+01
1.191860e+01
1.195095e+01
1.199644e+01
1.205568e+01
1.212938e+01
1.221817e+01
1.232227e+01
1.244125e+01
1.257375e+01
1.271732e+01
1.286831e+01
1.302201e+01
1.317272e+01
1.331415e+01
1.343975e+01
1.354324e+01
1.361906e+01
1.366289e+01
1.367204e+01
1.364571e+01
1.358520e+01
1.349381e+01
1.337668e+01
1.324037e+01
1.309238e+01
1.294045e+01
1.279200e+01
1.265346e+01
1.252986e+01
1.242452e+01
1.233897e+01
1.227313e+01
1.222562e+01
1.219419e+01
1.217626e+01
1.216937e+01
1.217160e+01
1.218183e+01
1.219992e+01
1.222674e+01
1.226399e+01
1.231410e+01
1.237991e+01
1.246436e+01
1.257018e+01
1.269946e+01
1.285342e+01
1.303204e+01
1.323388e+01
1.345600e+01
1.369397e+01
1.394198e+01
1.419311e+01
1.443969e+01
1.467369e+01
1.488725e+01
1.507318e+01
1.522545e+01
1.533967e+01
1.541344e+01
1.544652e+01
1.544091e+01
1.540062e+01
1.533140e+01
1.524022e+01
1.513476e+01
1.502279e+01
1.491167e+01
1.480792e+01
1.471680e+01
1.464220e+01
1.458658e+01
1.455099e+01
1.453533e+01
1.453856e+01
1.455905e+01
1.459486e+01
1.464407e+01
1.470506e+01
1.477672e+01
1.485859e+01
1.495090e+01
1.505452e+01
1.517077e+01
1.530120e+01
1.544723e+01
1.560992e+01
1.578960e+01
1.598569e+01
1.619655e+01
1.641940e+01
1.665035e+01
1.688450e+01
1.711605e+01
1.733851e+01
1.754484e+01
1.772772e+01
1.787981e+01
1.799407e+01
1.806403e+01
1.808423e+01
1.805050e+01
1.796033e+01
1.781311e+01
1.761033e+01
1.735562e+01
1.705471e+01
1.671531e+01
1.634675e+01
1.595968e+01
1.556548e+01
1.517577e+01
1.480177e+01
1.445371e+01
1.414031e+01
1.386834e+01
1.364242e+01
1.346501e+01
1.333662e+01
1.325623e+01
1.322184e+01
1.323118e+01
1.328227e+01
1.337393e+01
1.350613e+01
1.368006e+01
1.389790e+01
1.416248e+01
1.447661e+01
1.484233e+01
1.526019e+01
1.572841e+01
1.624233e+01
1.679401e+01
1.737209e+01
1.796204e+01
1.854667e+01
1.910705e+01
1.962358e+01
2.007732e+01
2.045132e+01
2.073181e+01
2.090930e+01
2.097917e+01
2.094202e+01
2.080343e+01
2.057345e+01
2.026561e+01
1.989587e+01
1.948136e+01
1.903927e+01
1.858582e+01
1.813564e+01
1.770126e+01
1.729302e+01
1.691913e+01
1.658585e+01
1.629782e+01
1.605822e+01
1.586898e+01
1.573084e+01
1.564333e+01
1.560472e+01
1.561191e+01
1.566044e+01
1.574447e+01
1.585700e+01
1.599014e+01
1.613550e+01
1.628471e+01
1.642992e+01
1.656432e+01
1.668252e+01
1.678083e+01
1.685740e+01
1.691221e+01
1.694691e+01
1.696452e+01
1.696917e+01
1.696570e+01
1.695928e+01
1.695505e+01
1.695779e+01
1.697166e+01
1.699990e+01
1.704473e+01
1.710720e+01
1.718718e+01
1.728334e+01
1.739323e+01
1.751334e+01
1.763926e+01
1.776586e+01
1.788753e+01
1.799848e+01
1.809314e+01
1.816657e+01
1.821493e+01
1.823585e+01
1.822871e+01
1.819487e+01
1.813759e+01
1.806182e+01
1.797386e+01
1.788085e+01
1.779011e+01
1.770861e+01
1.764231e+01
1.759565e+01
1.757118e+01
1.756928e+01
1.758805e+01
1.762335e+01
1.766899e+01
1.771710e+01
1.775861e+01
1.778382e+01
1.778314e+01
1.774778e+01
1.767059e+01
1.754669e+01
1.737407e+01
1.715403e+01
1.689125e+01
1.659368e+01
1.627207e+01
1.593930e+01
1.560945e+01
1.529681e+01
1.501482e+01
1.477517e+01
1.458702e+01
1.445647e+01
1.438630e+01
1.437592e+01
1.442168e+01
1.451730e+01
1.465446e+01
1.482358e+01
1.501450e+01
1.521720e+01
1.542235e+01
1.562180e+01
1.580885e+01
1.597834e+01
1.612667e+01
1.625164e+01
1.635228e+01
1.642863e+01
1.648152e+01
1.651243e+01
1.652334e+01
1.651663e+01
1.649499e+01
1.646127e+01
1.641837e+01
1.636901e+01
1.631555e+01
1.625978e+01
1.620276e+01
1.614476e+01
1.608520e+01
1.602281e+01
1.595576e+01
1.588195e+01
1.579925e+01
1.570582e+01
1.560031e+01
1.548210e+01
1.535142e+01
1.520944e+01
1.505824e+01
1.490071e+01
1.474043e+01
1.458132e+01
1.442739e+01
1.428231e+01
1.414909e+01
1.402970e+01
1.392490e+01
1.383408e+01
1.375539e+01
1.368587e+01
1.362185e+01
1.355929e+01
1.349422e+01
1.342312e+01
1.334320e+01
1.325256e+01
1.315029e+01
1.303646e+01
1.291196e+01
1.277840e+01
1.263791e+01
1.249292e+01
1.234594e+01
1.219942e+01
1.205552e+01
1.191607e+01
1.178247e+01
1.165579e+01
1.153684e+01
1.142637e+01
1.132525e+01
1.123468e+01
1.115636e+01
1.109256e+01
1.104616e+01
1.102050e+01
1.101931e+01
1.104643e+01
1.110565e+01
1.120043e+01
1.133369e+01
1.150763e+01
1.172350e+01
1.198147e+01
1.228037e+01
1.261758e+01
1.298884e+01
1.338811e+01
1.380753e+01
1.423750e+01
1.466678e+01
1.508288e+01
1.547250e+01
1.582211e+01
1.611863e+01
1.635012e+01
1.650648e+01
1.658002e+01
1.656597e+01
1.646276e+01
1.627212e+01
1.599898e+01
1.565112e+01
1.523869e+01
1.477353e+01
1.426849e+01
1.373667e+01
1.319083e+01
1.264291e+01
1.210373e+01
1.158286e+01
1.108870e+01
1.062859e+01
1.020896e+01
9.835560e+00
9.513463e+00
9.247115e+00
9.040193e+00
8.895399e+00
8.814182e+00
8.796440e+00
8.840256e+00
8.941718e+00
9.094874e+00
9.291862e+00
9.523217e+00
9.778352e+00
1.004617e+01
1.031577e+01
1.057713e+01
1.082176e+01
1.104317e+01
1.123721e+01
1.140214e+01
1.153851e+01
1.164876e+01
1.173680e+01
1.180734e+01
1.186534e+01
1.191540e+01
1.196132e+01
1.200579e+01
1.205021e+01
1.209466e+01
1.213803e+01
1.217820e+01
1.221227e+01
1.223690e+01
1.224854e+01
1.224382e+01
1.221974e+01
1.217402e+01
1.210524e+01
1.201304e+01
1.189819e+01
1.176257e+01
1.160911e+01
1.144166e+01
1.126479e+01
1.108355e+01
1.090325e+01
1.072924e+01
1.056662e+01
1.042004e+01
1.029351e+01
1.019015e+01
1.011204e+01
1.006009e+01
1.003393e+01
1.003196e+01
1.005148e+01
1.008889e+01
1.014004e+01
1.020060e+01
1.026651e+01
1.033430e+01
1.040139e+01
1.046622e+01
1.052830e+01
1.058803e+01
1.064651e+01
1.070514e+01
1.076533e+01
1.082813e+01
1.089393e+01
1.096236e+01
1.103217e+01
1.110139e+01
1.116748e+01
1.122771e+01
1.127944e+01
1.132056e+01
1.134976e+01
1.136683e+01
1.137274e+01
1.136971e+01
1.136103e+01
1.135076e+01
1.134338e+01
1.134326e+01
1.135418e+01
1.137878e+01
1.141824e+01
1.147196e+01
1.153753e+01
1.161081e+01
1.168621e+01
1.175713e+01
1.181647e+01
1.185720e+01
1.187292e+01
1.185841e+01
1.181013e+01
1.172650e+01
1.160827e+01
1.145853e+01
1.128278e+01
1.108866e+01
1.088565e+01
1.068457e+01
1.049698e+01
1.033440e+01
1.020763e+01
1.012593e+01
1.009634e+01
1.012310e+01
1.020733e+01
1.034681e+01
1.053617e+01
1.076718e+01
1.102934e+01
1.131056e+01
1.159797e+01
1.187875e+01
1.214090e+01
1.237404e+01
1.256997e+01
1.272322e+01
1.283138e+01
1.289517e+01
1.291837e+01
1.290746e+01
1.287105e+01
1.281914e+01
1.276221e+01
1.271033e+01
1.267227e+01
1.265477e+01
1.266203e+01
1.269545e+01
1.275369e+01
1.283298e+01
1.292763e+01
1.303076e+01
1.313496e+01
1.323312e+01
1.331899e+01
1.338769e+01
1.343606e+01
1.346273e+01
1.346816e+01
1.345442e+01
1.342498e+01
1.338433e+01
1.333771e+01
1.329072e+01
1.324903e+01
1.321804e+01
1.320266e+01
1.320694e+01
1.323390e+01
1.328528e+01
1.336134e+01
1.346079e+01
1.358078e+01
1.371698e+01
1.386383e+01
1.401484e+01
1.416304e+01
1.430145e+01
1.442360e+01
1.452398e+01
1.459848e+01
1.464466e+01
1.466191e+01
1.465141e+01
1.461593e+01
1.455953e+01
1.448707e+01
1.440375e+01
1.431463e+01
1.422420e+01
1.413603e+01
1.405253e+01
1.397486e+01
1.390297e+01
1.383567e+01
1.377090e+01
1.370601e+01
1.363810e+01
1.356444e+01
1.348282e+01
1.339196e+01
1.329184e+01
1.318391e+01
1.307118e+01
1.295819e+01
1.285079e+01
1.275576e+01
1.268032e+01
1.263161e+01
1.261606e+01
1.263883e+01
1.270336e+01
1.281095e+01
1.296062e+01
1.314907e+01
1.337084e+01
1.361873e+01
1.388421e+01
1.415810e+01
1.443114e+01
1.469459e+01
1.494077e+01
1.516341e+01
1.535787e+01
1.552123e+01
1.565223e+01
1.575108e+01
1.581922e+01
1.585909e+01
1.587386e+01
1.586716e+01
1.584292e+01
1.580514e+01
1.575779e+01
1.570461e+01
1.564900e+01
1.559391e+01
1.554170e+01
1.549408e+01
1.545214e+01
1.541639e+01
1.538694e+01
1.536366e+01
1.534645e+01
1.533544e+01
1.533120e+01
1.533478e+01
1.534770e+01
1.537182e+01
1.540909e+01
1.546129e+01
1.552961e+01
1.561435e+01
1.571464e+01
1.582813e+01
1.595096e+01
1.607777e+01
1.620191e+01
1.631588e+01
1.641186e+01
1.648236e+01
1.652094e+01
1.652279e+01
1.648528e+01
1.640816e+01
1.629370e+01
1.614641e+01
1.597270e+01
1.578030e+01
1.557765e+01
1.537325e+01
1.517510e+01
1.499024e+01
1.482438e+01
1.468172e+01
1.456487e+01
1.447484e+01
1.441123e+01
1.437244e+01
1.435598e+01
1.435885e+01
1.437791e+01
1.441033e+01
1.445387e+01
1.450713e+01
1.456967e+01
1.464189e+01
1.472488e+01
1.482008e+01
1.492890e+01
1.505236e+01
1.519075e+01
1.534336e+01
1.550836e+01
1.568275e+01
1.586240e+01
1.604223e+01
1.621644e+01
1.637880e+01
1.652296e+01
1.664289e+01
1.673317e+01
1.678937e+01
1.680829e+01
1.678814e+01
1.672861e+01
1.663086e+01
1.649736e+01
1.633177e+01
1.613869e+01
1.592344e+01
1.569190e+01
1.545038e+01
1.520554e+01
1.496435e+01
1.473419e+01
1.452279e+01
1.433831e+01
1.418921e+01
1.408400e+01
1.403091e+01
1.403737e+01
1.410938e+01
1.425091e+01
1.446320e+01
1.474435e+01
1.508896e+01
1.548801e+01
1.592912e+01
1.639691e+01
1.687373e+01
1.734056e+01
1.777799e+01
1.816743e+01
1.849216e+01
1.873839e+01
1.889619e+01
1.896021e+01
1.893010e+01
1.881069e+01
1.861184e+01
1.834797e+01
1.803715e+01
1.770007e+01
1.735864e+01
1.703453e+01
1.674764e+01
1.651472e+01
1.634823e+01
1.625545e+01
1.623819e+01
1.629277e+01
1.641059e+01
1.657900e+01
1.678252e+01
1.700417e+01
1.722681e+01
1.743449e+01
1.761341e+01
1.775278e+01
1.784527e+01
1.788713e+01
1.787812e+01
1.782111e+01
1.772154e+01
1.758678e+01
1.742544e+01
1.724665e+01
1.705951e+01
1.687251e+01
1.669322e+01
1.652792e+01
1.638154e+01
1.625755e+01
1.615798e+01
1.608345e+01
1.603327e+01
1.600552e+01
1.599721e+01
1.600447e+01
1.602278e+01
1.604730e+01
1.607322e+01
1.609616e+01
1.611256e+01
1.612000e+01
1.611742e+01
1.610526e+01
1.608540e+01
1.606103e+01
1.603631e+01
1.601602e+01
1.600510e+01
1.600815e+01
1.602899e+01
1.607028e+01
1.613321e+01
1.621730e+01
1.632042e+01
1.643887e+01
1.656770e+01
1.670108e+01
1.683283e+01
1.695698e+01
1.706830e+01
1.716274e+01
1.723782e+01
1.729273e+01
1.732838e+01
1.734724e+01
1.735300e+01
1.735030e+01
1.734422e+01
1.733993e+01
1.734226e+01
1.735531e+01
1.738219e+01
1.742468e+01
1.748306e+01
1.755597e+01
1.764039e+01
1.773170e+01
1.782386e+01
1.790985e+01
1.798206e+01
1.803297e+01
1.805577e+01
1.804508e+01
1.799758e+01
1.791244e+01
1.779161e+01
1.763982e+01
1.746428e+01
1.727411e+01
1.707960e+01
1.689126e+01
1.671892e+01
1.657085e+01
1.645307e+01
1.636879e+01
1.631829e+01
1.629887e+01
1.630516e+01
1.632964e+01
1.636323e+01
1.639609e+01
1.641831e+01
1.642070e+01
1.639540e+01
1.633643e+01
1.624000e+01
1.610475e+01
1.593168e+01
1.572406e+01
1.548710e+01
1.522760e+01
1.495355e+01
1.467373e+01
1.439729e+01
1.413343e+01
1.389103e+01
1.367841e+01
1.350303e+01
1.337119e+01
1.328779e+01
1.325602e+01
1.327707e+01
1.334992e+01
1.347111e+01
1.363467e+01
1.383222e+01
1.405318e+01
1.428520e+01
1.451479e+01
1.472809e+01
1.491172e+01
1.505373e+01
1.514447e+01
1.517730e+01
1.514917e+01
1.506088e+01
1.491701e+01
1.472557e+01
1.449742e+01
1.424531e+01
1.398296e+01
1.372396e+01
1.348077e+01
1.326386e+01
1.308110e+01
1.293736e+01
1.283440e+01
1.277110e+01
1.274384e+01
1.274709e+01
1.277413e+01
1.281778e+01
1.287112e+01
1.292813e+01
1.298419e+01
1.303639e+01
1.308360e+01
1.312641e+01
1.316675e+01
1.320746e+01
1.325167e+01
1.330226e+01
1.336130e+01
1.342963e+01
1.350668e+01
1.359037e+01
1.367732e+01
1.376320e+01
1.384316e+01
1.391243e+01
1.396684e+01
1.400339e+01
1.402064e+01
1.401900e+01
1.400082e+01
1.397022e+01
1.393284e+01
1.389523e+01
1.386425e+01
1.384635e+01
1.384691e+01
1.386962e+01
1.391613e+01
1.398584e+01
1.407592e+01
1.418153e+01
1.429619e+01
1.441222e+01
1.452129e+01
1.461492e+01
1.468509e+01
1.472465e+01
1.472783e+01
1.469059e+01
1.461092e+01
1.448902e+01
1.432739e+01
1.413075e+01
1.390585e+01
1.366113e+01
1.340626e+01
1.315157e+01
1.290745e+01
1.268379e+01
1.248936e+01
1.233144e+01
1.221546e+01
1.214487e+01
1.212115e+01
1.214386e+01
1.221087e+01
1.231854e+01
1.246202e+01
1.263540e+01
1.283191e+01
1.304413e+01
1.326410e+01
1.348356e+01
1.369409e+01
1.388741e+01
1.405565e+01
1.419168e+01
1.428934e+01
1.434380e+01
1.435174e+01
1.431151e+01
1.422319e+01
1.408859e+01
1.391108e+01
1.369541e+01
1.344739e+01
1.317356e+01
1.288086e+01
1.257633e+01
1.226678e+01
1.195866e+01
1.165784e+01
1.136962e+01
1.109867e+01
1.084907e+01
1.062434e+01
1.042751e+01
1.026116e+01
1.012738e+01
1.002775e+01
9.963301e+00
9.934324e+00
9.940316e+00
9.979851e+00
1.005052e+01
1.014891e+01
1.027071e+01
1.041078e+01
1.056339e+01
1.072241e+01
1.088160e+01
1.103488e+01
1.117648e+01
1.130125e+01
1.140474e+01
1.148335e+01
1.153447e+01
1.155655e+01
1.154924e+01
1.151347e+01
1.145157e+01
1.136731e+01
1.126593e+01
1.115403e+01
1.103938e+01
1.093063e+01
1.083692e+01
1.076739e+01
1.073064e+01
1.073414e+01
1.078366e+01
1.088275e+01
1.103234e+01
1.123045e+01
1.147225e+01
1.175014e+01
1.205427e+01
1.237310e+01
1.269417e+01
1.300485e+01
1.329313e+01
1.354827e+01
1.376130e+01
1.392535e+01
1.403577e+01
1.409014e+01
1.408810e+01
1.403110e+01
1.392217e+01
1.376557e+01
1.356661e+01
1.333135e+01
1.306649e+01
1.277920e+01
1.247698e+01
1.216747e+01
1.185831e+01
1.155688e+01
1.127006e+01
1.100393e+01
1.076358e+01
1.055293e+01
1.037462e+01
1.023004e+01
1.011936e+01
1.004174e+01
9.995468e+00
9.978149e+00
9.986875e+00
1.001837e+01
1.006913e+01
1.013551e+01
1.021390e+01
1.030080e+01
1.039303e+01
1.048787e+01
1.058317e+01
1.067743e+01
1.076988e+01
1.086039e+01
1.094934e+01
1.103743e+01
1.112544e+01
1.121399e+01
1.130332e+01
1.139313e+01
1.148253e+01
1.157011e+01
1.165401e+01
1.173218e+01
1.180254e+01
1.186326e+01
1.191295e+01
1.195081e+01
1.197682e+01
1.199178e+01
1.199742e+01
1.199638e+01
1.199221e+01
1.198925e+01
1.199251e+01
1.200746e+01
1.203973e+01
1.209486e+01
1.217789e+01
1.229302e+01
1.244320e+01
1.262974e+01
1.285201e+01
1.310715e+01
1.339001e+01
1.369309e+01
1.400685e+01
1.432008e+01
1.462056e+01
1.489585e+01
1.513418e+01
1.532539e+01
1.546178e+01
1.553876e+01
1.555529e+01
1.551393e+01
1.542063e+01
1.528422e+01
1.511559e+01
1.492680e+01
1.473015e+01
1.453727e+01
1.435842e+01
1.420189e+01
1.407380e+01
1.397796e+01
1.391604e+01
1.388784e+01
1.389164e+01
1.392461e+01
1.398309e+01
1.406293e+01
1.415968e+01
1.426877e+01
1.438557e+01
1.450556e+01
1.462437e+01
1.473795e+01
1.484267e+01
1.493541e+01
1.501373e+01
1.507584e+01
1.512069e+01
1.514788e+01
1.515766e+01
1.515076e+01
1.512829e+01
1.509163e+01
1.504226e+01
1.498168e+01
1.491130e+01
1.483241e+01
1.474623e+01
1.465391e+01
1.455664e+01
1.445570e+01
1.435255e+01
1.424882e+01
1.414623e+01
1.404660e+01
1.395168e+01
1.386306e+01
1.378214e+01
1.371008e+01
1.364779e+01
1.359598e+01
1.355524e+01
1.352608e+01
1.350907e+01
1.350484e+01
1.351419e+01
1.353808e+01
1.357764e+01
1.363413e+01
1.370878e+01
1.380274e+01
1.391686e+01
1.405153e+01
1.420653e+01
1.438085e+01
1.457254e+01
1.477860e+01
1.499490e+01
1.521613e+01
1.543585e+01
1.564659e+01
1.584005e+01
1.600745e+01
1.613991e+01
1.622904e+01
1.626745e+01
1.624943e+01
1.617150e+01
1.603292e+01
1.583600e+01
1.558623e+01
1.529215e+01
1.496498e+01
1.461799e+01
1.426580e+01
1.392350e+01
1.360581e+01
1.332628e+01
1.309661e+01
1.292611e+01
1.282129e+01
1.278561e+01
1.281936e+01
1.291962e+01
1.308043e+01
1.329302e+01
1.354610e+01
1.382638e+01
1.411904e+01
1.440833e+01
1.467827e+01
1.491327e+01
1.509891e+01
1.522261e+01
1.527435e+01
1.524728e+01
1.513825e+01
1.494822e+01
1.468246e+01
1.435044e+01
1.396564e+01
1.354490e+01
1.310762e+01
1.267481e+01
1.226790e+01
1.190757e+01
1.161260e+01
1.139883e+01
1.127831e+01
1.125867e+01
1.134281e+01
1.152878e+01
1.181007e+01
1.217600e+01
1.261247e+01
1.310277e+01
1.362854e+01
1.417078e+01
1.471088e+01
1.523146e+01
1.571725e+01
1.615560e+01
1.653693e+01
1.685486e+01
1.710606e+01
1.729004e+01
1.740859e+01
1.746526e+01
1.746469e+01
1.741207e+01
1.731258e+01
1.717104e+01
1.699178e+01
1.677859e+01
1.653491e+01
1.626412e+01
1.596989e+01
1.565651e+01
1.532923e+01
1.499442e+01
1.465955e+01
1.433309e+01
1.402411e+01
1.374178e+01
1.349473e+01
1.329034e+01
1.313414e+01
1.302921e+01
1.297590e+01
1.297171e+01
1.301147e+01
1.308776e+01
1.319157e+01
1.331304e+01
1.344229e+01
1.357026e+01
1.368934e+01
1.379395e+01
1.388077e+01
1.394888e+01
1.399954e+01
1.403579e+01
1.406195e+01
1.408293e+01
1.410351e+01
1.412769e+01
1.415810e+01
1.419559e+01
1.423900e+01
1.428516e+01
1.432913e+01
1.436460e+01
1.438453e+01
1.438185e+01
1.435018e+01
1.428456e+01
1.418204e+01
1.404207e+01
1.386673e+01
1.366067e+01
1.343086e+01
1.318606e+01
1.293623e+01
1.269173e+01
1.246265e+01
1.225803e+01
1.208533e+01
1.195002e+01
1.185537e+01
1.180244e+01
1.179028e+01
1.181618e+01
1.187611e+01
1.196516e+01
1.207791e+01
1.220891e+01
1.235290e+01
1.250510e+01
1.266139e+01
1.281830e+01
1.297307e+01
1.312357e+01
1.326818e+01
1.340568e+01
1.353513e+01
1.365576e+01
1.376686e+01
1.386772e+01
1.395761e+01
1.403569e+01
1.410107e+01
1.415273e+01
1.418962e+01
1.421065e+01
1.421474e+01
1.420094e+01
1.416845e+01
1.411677e+01
1.404575e+01
1.395571e+01
1.384755e+01
1.372281e+01
1.358379e+01
1.343360e+01
1.327616e+01
1.311615e+01
1.295887e+01
1.281006e+01
1.267555e+01
1.256092e+01
1.247107e+01
1.240985e+01
1.237969e+01
1.238138e+01
1.241387e+01
1.247435e+01
1.255836e+01
1.266005e+01
1.277259e+01
1.288861e+01
1.300067e+01
1.310179e+01
1.318590e+01
1.324829e+01
1.328593e+01
1.329765e+01
1.328425e+01
1.324828e+01
1.319379e+01
1.312579e+01
1.304968e+01
1.297062e+01
1.289286e+01
1.281932e+01
1.275117e+01
1.268774e+01
1.262660e+01
1.256382e+01
1.249454e+01
1.241352e+01
1.231591e+01
1.219793e+01
1.205754e+01
1.189495e+01
1.171290e+01
1.151676e+01
1.131428e+01
1.111514e+01
1.093027e+01
1.077103e+01
1.064827e+01
1.057147e+01
1.054795e+01
1.058230e+01
1.067592e+01
1.082697e+01
1.103044e+01
1.127848e+01
1.156091e+01
1.186584e+01
1.218041e+01
1.249156e+01
1.278674e+01
1.305460e+01
1.328566e+01
1.347276e+01
1.361141e+01
1.369996e+01
1.373964e+01
1.373431e+01
1.369013e+01
1.361510e+01
1.351836e+01
1.340962e+01
1.329845e+01
1.319365e+01
1.310274e+01
1.303156e+01
1.298403e+01
1.296207e+01
1.296569e+01
1.299322e+01
1.304164e+01
1.310692e+01
1.318442e+01
1.326924e+01
1.335652e+01
1.344165e+01
1.352048e+01
1.358945e+01
1.364567e+01
1.368706e+01
1.371238e+01
1.372133e+01
1.371460e+01
1.369388e+01
1.366180e+01
1.362189e+01
1.357832e+01
1.353574e+01
1.349889e+01
1.347228e+01
1.345979e+01
1.346435e+01
1.348755e+01
1.352948e+01
1.358861e+01
1.366175e+01
1.374425e+01
1.383027e+01
1.391316e+01
1.398596e+01
1.404189e+01
1.407494e+01
1.408031e+01
1.405485e+01
1.399735e+01
1.390869e+01
1.379185e+01
1.365175e+01
1.349495e+01
1.332920e+01
1.316298e+01
1.300489e+01
1.286313e+01
1.274503e+01
1.265657e+01
1.260207e+01
1.258395e+01
1.260263e+01
1.265651e+01
1.274218e+01
1.285475e+01
1.298822e+01
1.313613e+01
1.329205e+01
1.345021e+01
1.360590e+01
1.375582e+01
1.389820e+01
1.403274e+01
1.416032e+01
1.428257e+01
1.440135e+01
1.451816e+01
1.463357e+01
1.474682e+01
1.485552e+01
1.495563e+01
1.504163e+01
1.510696e+01
1.514460e+01
1.514786e+01
1.511121e+01
1.503108e+01
1.490658e+01
1.474003e+01
1.453720e+01
1.430723e+01
1.406220e+01
1.381644e+01
1.358550e+01
1.338508e+01
1.322982e+01
1.313220e+01
1.310161e+01
1.314359e+01
1.325942e+01
1.344593e+01
1.369568e+01
1.399736e+01
1.433649e+01
1.469629e+01
1.505866e+01
1.540531e+01
1.571886e+01
1.598384e+01
1.618772e+01
1.632167e+01
1.638121e+01
1.636650e+01
1.628253e+01
1.613879e+01
1.594883e+01
1.572940e+01
1.549930e+01
1.527817e+01
1.508501e+01
1.493683e+01
1.484737e+01
1.482608e+01
1.487739e+01
1.500049e+01
1.518942e+01
1.543366e+01
1.571904e+01
1.602888e+01
1.634538e+01
1.665091e+01
1.692931e+01
1.716696e+01
1.735359e+01
1.748285e+01
1.755251e+01
1.756447e+01
1.752436e+01
1.744111e+01
1.732616e+01
1.719268e+01
1.705470e+01
1.692613e+01
1.681998e+01
1.674750e+01
1.671758e+01
1.673619e+01
1.680609e+01
1.692667e+01
1.709401e+01
1.730109e+01
1.753822e+01
1.779359e+01
1.805399e+01
1.830563e+01
1.853499e+01
1.872980e+01
1.887984e+01
1.897776e+01
1.901966e+01
1.900549e+01
1.893912e+01
1.882823e+01
1.868371e+01
1.851903e+01
1.834918e+01
1.818959e+01
1.805496e+01
1.795822e+01
1.790945e+01
1.791525e+01
1.797815e+01
1.809651e+01
1.826461e+01
1.847308e+01
1.870969e+01
1.896024e+01
1.920971e+01
1.944344e+01
1.964833e+01
1.981382e+01
1.993275e+01
2.000186e+01
2.002190e+01
1.999745e+01
1.993630e+01
1.984853e+01
1.974549e+01
1.963854e+01
1.953793e+01
1.945177e+01
1.938525e+01
1.934022e+01
1.931499e+01
1.930465e+01
1.930157e+01
1.929622e+01
1.927815e+01
1.923706e+01
1.916386e+01
1.905161e+01
1.889632e+01
1.869747e+01
1.845825e+01
1.818553e+01
1.788947e+01
1.758289e+01
1.728040e+01
1.699734e+01
1.674865e+01
1.654767e+01
1.640518e+01
1.632841e+01
1.632050e+01
1.638005e+01
1.650115e+01
1.667360e+01
1.688353e+01
1.711418e+01
1.734701e+01
1.756290e+01
1.774350e+01
1.787250e+01
1.793688e+01
1.792787e+01
1.784162e+01
1.767947e+01
1.744787e+01
1.715784e+01
1.682410e+01
1.646396e+01
1.609603e+01
1.573887e+01
1.540971e+01
1.512342e+01
1.489154e+01
1.472180e+01
1.461784e+01
1.457924e+01
1.460184e+01
1.467825e+01
1.479861e+01
1.495129e+01
1.512380e+01
1.530353e+01
1.547853e+01
1.563812e+01
1.577344e+01
1.587784e+01
1.594712e+01
1.597970e+01
1.597659e+01
1.594121e+01
1.587918e+01
1.579778e+01
1.570554e+01
1.561155e+01
1.552492e+01
1.545418e+01
1.540679e+01
1.538879e+01
1.540448e+01
1.545627e+01
1.554461e+01
1.566794e+01
1.582273e+01
1.600357e+01
1.620334e+01
1.641343e+01
1.662412e+01
1.682498e+01
1.700543e+01
1.715526e+01
1.726522e+01
1.732753e+01
1.733626e+01
1.728770e+01
1.718054e+01
1.701599e+01
1.679774e+01
1.653187e+01
1.622671e+01
1.589251e+01
1.554115e+01
1.518575e+01
1.484019e+01
1.451860e+01
1.423479e+01
1.400168e+01
1.383064e+01
1.373090e+01
1.370899e+01
1.376826e+01
1.390851e+01
1.412578e+01
1.441240e+01
1.475717e+01
1.514584e+01
1.556179e+01
1.598691e+01
1.640259e+01
1.679081e+01
1.713523e+01
1.742216e+01
1.764140e+01
1.778683e+01
1.785668e+01
1.785356e+01
1.778410e+01
1.765829e+01
1.748862e+01
1.728901e+01
1.707370e+01
1.685616e+01
1.664811e+01
1.645887e+01
1.629480e+01
1.615922e+01
1.605246e+01
1.597228e+01
1.591440e+01
1.587330e+01
1.584297e+01
1.581775e+01
1.579307e+01
1.576610e+01
1.573612e+01
1.570470e+01
1.567569e+01
1.565484e+01
1.564931e+01
1.566697e+01
1.571562e+01
1.580219e+01
1.593195e+01
1.610793e+01
1.633039e+01
1.659654e+01
1.690053e+01
1.723349e+01
1.758393e+01
1.793821e+01
1.828118e+01
1.859696e+01
1.886973e+01
1.908469e+01
1.922892e+01
1.929223e+01
1.926797e+01
1.915362e+01
1.895112e+01
1.866706e+01
1.831235e+01
1.790177e+01
1.745313e+01
1.698624e+01
1.652179e+01
1.608016e+01
1.568034e+01
1.533895e+01
1.506949e+01
1.488186e+01
1.478202e+01
1.477204e+01
1.485026e+01
1.501172e+01
1.524870e+01
1.555139e+01
1.590851e+01
1.630797e+01
1.673743e+01
1.718469e+01
1.763809e+01
1.808665e+01
1.852024e+01
1.892968e+01
1.930675e+01
1.964430e+01
1.993622e+01
2.017759e+01
2.036462e+01
2.049474e+01
2.056653e+01
2.057979e+01
2.053544e+01
2.043555e+01
2.028330e+01
2.008294e+01
1.983973e+01
1.955990e+01
1.925043e+01
1.891891e+01
1.857323e+01
1.822127e+01
1.787059e+01
1.752806e+01
1.719968e+01
1.689035e+01
1.660385e+01
1.634277e+01
1.610866e+01
1.590214e+01
1.572304e+01
1.557060e+01
1.544363e+01
1.534062e+01
1.525995e+01
1.519989e+01
1.515871e+01
1.513469e+01
1.512606e+01
1.513102e+01
1.514773e+01
1.517425e+01
1.520864e+01
1.524894e+01
1.529330e+01
1.533995e+01
1.538732e+01
1.543398e+01
1.547871e+01
1.552043e+01
1.555827e+01
1.559158e+01
1.561998e+01
1.564352e+01
1.566273e+01
1.567881e+01
1.569367e+01
1.570994e+01
1.573097e+01
1.576060e+01
1.580289e+01
1.586174e+01
1.594040e+01
1.604104e+01
1.616429e+01
1.630895e+01
1.647183e+01
1.664776e+01
1.682988e+01
1.700999e+01
1.717910e+01
1.732811e+01
1.744847e+01
1.753277e+01
1.757533e+01
1.757252e+01
1.752302e+01
1.742776e+01
1.728974e+01
1.711371e+01
1.690569e+01
1.667257e+01
1.642167e+01
1.616044e+01
1.589624e+01
1.563622e+01
1.538723e+01
1.515584e+01
1.494822e+01
1.477007e+01
1.462642e+01
1.452153e+01
1.445865e+01
1.444000e+01
1.446668e+01
1.453873e+01
1.465519e+01
1.481423e+01
1.501319e+01
1.524867e+01
1.551654e+01
1.581187e+01
1.612900e+01
1.646137e+01
1.680161e+01
1.714152e+01
1.747213e+01
1.778384e+01
1.806665e+01
1.831036e+01
1.850499e+01
1.864114e+01
1.871044e+01
1.870608e+01
1.862331e+01
1.845992e+01
1.821666e+01
1.789752e+01
1.750991e+01
1.706462e+01
1.657552e+01
1.605915e+01
1.553404e+01
1.501987e+01
1.453655e+01
1.410320e+01
1.373716e+01
1.345302e+01
1.326181e+01
1.317032e+01
1.318073e+01
1.329045e+01
1.349224e+01
1.377467e+01
1.412278e+01
1.451887e+01
1.494348e+01
1.537638e+01
1.579755e+01
1.618808e+01
1.653105e+01
1.681220e+01
1.702048e+01
1.714843e+01
1.719239e+01
1.715250e+01
1.703246e+01
1.683925e+01
1.658258e+01
1.627435e+01
1.592801e+01
1.555790e+01
1.517868e+01
1.480474e+01
1.444971e+01
1.412607e+01
1.384476e+01
1.361494e+01
1.344379e+01
1.333639e+01
1.329569e+01
1.332255e+01
1.341575e+01
1.357218e+01
1.378697e+01
1.405363e+01
1.436429e+01
1.470984e+01
1.508019e+01
1.546447e+01
1.585124e+01
1.622880e+01
1.658547e+01
1.690992e+01
1.719157e+01
1.742095e+01
1.759012e+01
1.769305e+01
1.772595e+01
1.768755e+01
1.757925e+01
1.740518e+01
1.717206e+01
1.688894e+01
1.656676e+01
1.621776e+01
1.585481e+01
1.549063e+01
1.513709e+01
1.480450e+01
1.450111e+01
1.423278e+01
1.400280e+01
1.381199e+01
1.365891e+01
1.354023e+01
1.345119e+01
1.338606e+01
1.333864e+01
1.330271e+01
1.327236e+01
1.324237e+01
1.320838e+01
1.316706e+01
1.311624e+01
1.305486e+01
1.298304e+01
1.290200e+01
1.281399e+01
1.272214e+01
1.263032e+01
1.254286e+01
1.246430e+01
1.239905e+01
1.235106e+01
1.232353e+01
1.231862e+01
1.233730e+01
1.237929e+01
1.244304e+01
1.252590e+01
1.262426e+01
1.273379e+01
1.284975e+01
1.296724e+01
1.308148e+01
1.318802e+01
1.328298e+01
1.336320e+01
1.342634e+01
1.347091e+01
1.349637e+01
1.350298e+01
1.349181e+01
1.346458e+01
1.342349e+01
1.337112e+01
1.331016e+01
1.324335e+01
1.317329e+01
1.310236e+01
1.303279e+01
1.296659e+01
1.290576e+01
1.285232e+01
1.280847e+01
1.277664e+01
1.275947e+01
1.275977e+01
1.278034e+01
1.282380e+01
1.289225e+01
1.298710e+01
1.310871e+01
1.325620e+01
1.342727e+01
1.361804e+01
1.382306e+01
1.403538e+01
1.424683e+01
1.444832e+01
1.463040e+01
1.478384e+01
1.490031e+01
1.497302e+01
1.499735e+01
1.497127e+01
1.489563e+01
1.477411e+01
1.461302e+01
1.442079e+01
1.420723e+01
1.398278e+01
1.375760e+01
1.354080e+01
1.333977e+01
1.315981e+01
1.300392e+01
1.287298e+01
1.276610e+01
1.268124e+01
1.261580e+01
1.256738e+01
1.253427e+01
1.251591e+01
1.251299e+01
1.252737e+01
1.256178e+01
1.261927e+01
1.270265e+01
1.281384e+01
1.295340e+01
1.312012e+01
1.331090e+01
1.352079e+01
1.374328e+01
1.397073e+01
1.419492e+01
1.440767e+01
1.460141e+01
1.476973e+01
1.490783e+01
1.501282e+01
1.508390e+01
1.512232e+01
1.513129e+01
1.511552e+01
1.508081e+01
1.503341e+01
1.497938e+01
1.492396e+01
1.487105e+01
1.482286e+01
1.477977e+01
1.474048e+01
1.470226e+01
1.466156e+01
1.461456e+01
1.455792e+01
1.448933e+01
1.440802e+01
1.431502e+01
1.421325e+01
1.410726e+01
1.400293e+01
1.390698e+01
1.382648e+01
1.376840e+01
1.373925e+01
1.374482e+01
1.379006e+01
1.387885e+01
1.401390e+01
1.419643e+01
1.442593e+01
1.469971e+01
1.501252e+01
1.535629e+01
1.571994e+01
1.608960e+01
1.644897e+01
1.678018e+01
1.706481e+01
1.728525e+01
1.742609e+01
1.747555e+01
1.742672e+01
1.727842e+01
1.703569e+01
1.670976e+01
1.631743e+01
1.588001e+01
1.542194e+01
1.496906e+01
1.454688e+01
1.417885e+01
1.388490e+01
1.368013e+01
1.357403e+01
1.357000e+01
1.366523e+01
1.385112e+01
1.411388e+01
1.443556e+01
1.479518e+01
1.517015e+01
1.553764e+01
1.587605e+01
1.616631e+01
1.639306e+01
1.654557e+01
1.661836e+01
1.661145e+01
1.653018e+01
1.638475e+01
1.618937e+01
1.596112e+01
1.571872e+01
1.548124e+01
1.526681e+01
1.509154e+01
1.496855e+01
1.490735e+01
1.491337e+01
1.498786e+01
1.512798e+01
1.532718e+01
1.557580e+01
1.586175e+01
1.617140e+01
1.649038e+01
1.680450e+01
1.710054e+01
1.736690e+01
1.759428e+01
1.777604e+01
1.790854e+01
1.799123e+01
1.802655e+01
1.801960e+01
1.797768e+01
1.790959e+01
1.782487e+01
1.773297e+01
1.764249e+01
1.756054e+01
1.749223e+01
1.744046e+01
1.740585e+01
1.738699e+01
1.738081e+01
1.738305e+01
1.738885e+01
1.739329e+01
1.739182e+01
1.738069e+01
1.735718e+01
1.731975e+01
1.726803e+01
1.720273e+01
1.712540e+01
1.703817e+01
1.694339e+01
1.684325e+01
1.673946e+01
1.663302e+01
1.652403e+01
1.641176e+01
1.629474e+01
1.617107e+01
1.603878e+01
1.589623e+01
1.574253e+01
1.557779e+01
1.540334e+01
1.522177e+01
1.503677e+01
1.485289e+01
1.467515e+01
1.450857e+01
1.435773e+01
1.422637e+01
1.411704e+01
1.403097e+01
1.396798e+01
1.392666e+01
1.390459e+01
1.389871e+01
1.390574e+01
1.392254e+01
1.394656e+01
1.397604e+01
1.401023e+01
1.404936e+01
1.409458e+01
1.414771e+01
1.421103e+01
1.428692e+01
1.437765e+01
1.448504e+01
1.461033e+01
1.475393e+01
1.491532e+01
1.509293e+01
1.528410e+01
1.548511e+01
1.569129e+01
1.589722e+01
1.609706e+01
1.628485e+01
1.645491e+01
1.660222e+01
1.672269e+01
1.681334e+01
1.687241e+01
1.689936e+01
1.689469e+01
1.685976e+01
1.679658e+01
1.670748e+01
1.659490e+01
1.646119e+01
1.630847e+01
1.613856e+01
1.595302e+01
1.575322e+01
1.554048e+01
1.531615e+01
1.508176e+01
1.483907e+01
1.459008e+01
1.433701e+01
1.408227e+01
1.382840e+01
1.357809e+01
1.333415e+01
1.309962e+01
1.287784e+01
1.267249e+01
1.248768e+01
1.232793e+01
1.219810e+01
1.210324e+01
1.204840e+01
1.203830e+01
1.207705e+01
1.216777e+01
1.231221e+01
1.251047e+01
1.276069e+01
1.305892e+01
1.339909e+01
1.377310e+01
1.417103e+01
1.458147e+01
1.499193e+01
1.538932e+01
1.576046e+01
1.609262e+01
1.637407e+01
1.659462e+01
1.674609e+01
1.682276e+01
1.682166e+01
1.674277e+01
1.658905e+01
1.636628e+01
1.608280e+01
1.574904e+01
1.537700e+01
1.497961e+01
1.457006e+01
1.416123e+01
1.376512e+01
1.339232e+01
1.305173e+01
1.275021e+01
1.249251e+01
1.228118e+01
1.211663e+01
1.199730e+01
1.191994e+01
1.187992e+01
1.187167e+01
1.188912e+01
1.192619e+01
1.197723e+01
1.203736e+01
1.210273e+01
1.217075e+01
1.224005e+01
1.231051e+01
1.238306e+01
1.245955e+01
1.254245e+01
1.263461e+01
1.273899e+01
1.285837e+01
1.299518e+01
1.315127e+01
1.332775e+01
1.352489e+01
1.374196e+01
1.397713e+01
1.422741e+01
1.448858e+01
1.475528e+01
1.502113e+01
1.527901e+01
1.552141e+01
1.574092e+01
1.593061e+01
1.608449e+01
1.619781e+01
1.626725e+01
1.629101e+01
1.626873e+01
1.620147e+01
1.609150e+01
1.594224e+01
1.575813e+01
1.554451e+01
1.530747e+01
1.505371e+01
1.479033e+01
1.452456e+01
1.426346e+01
1.401368e+01
1.378116e+01
1.357089e+01
1.338670e+01
1.323113e+01
1.310528e+01
1.300883e+01
1.294009e+01
1.289611e+01
1.287302e+01
1.286631e+01
1.287132e+01
1.288370e+01
1.289992e+01
1.291765e+01
1.293611e+01
1.295621e+01
1.298050e+01
1.301295e+01
1.305847e+01
1.312238e+01
1.320970e+01
1.332448e+01
1.346912e+01
1.364391e+01
1.384664e+01
1.407251e+01
1.431424e+01
1.456232e+01
1.480557e+01
1.503170e+01
1.522804e+01
1.538223e+01
1.548295e+01
1.552060e+01
1.548787e+01
1.538025e+01
1.519641e+01
1.493836e+01
1.461147e+01
1.422426e+01
1.378796e+01
1.331602e+01
1.282333e+01
1.232562e+01
1.183866e+01
1.137769e+01
1.095691e+01
1.058906e+01
1.028518e+01
1.005442e+01
9.903865e+00
9.838493e+00
9.861024e+00
9.971825e+00
1.016880e+01
1.044731e+01
1.080008e+01
1.121723e+01
1.168638e+01
1.219281e+01
1.271986e+01
1.324937e+01
1.376235e+01
1.423974e+01
1.466328e+01
1.501645e+01
1.528536e+01
1.545957e+01
1.553277e+01
1.550324e+01
1.537403e+01
1.515288e+01
1.485185e+01
1.448672e+01
1.407616e+01
1.364076e+01
1.320192e+01
1.278079e+01
1.239712e+01
1.206829e+01
1.180842e+01
1.162771e+01
1.153195e+01
1.152239e+01
1.159577e+01
1.174464e+01
1.195795e+01
1.222181e+01
1.252036e+01
1.283689e+01
1.315481e+01
1.345876e+01
1.373549e+01
1.397468e+01
1.416939e+01
1.431626e+01
1.441550e+01
1.447041e+01
1.448690e+01
1.447263e+01
1.443624e+01
1.438649e+01
1.433149e+01
1.427808e+01
1.423133e+01
1.419433e+01
1.416807e+01
1.415166e+01
1.414259e+01
1.413717e+01
1.413114e+01
1.412014e+01
1.410029e+01
1.406863e+01
1.402348e+01
1.396465e+01
1.389345e+01
1.381267e+01
1.372634e+01
1.363944e+01
1.355760e+01
1.348665e+01
1.343235e+01
1.339994e+01
1.339394e+01
1.341781e+01
1.347378e+01
1.356273e+01
1.368412e+01
1.383596e+01
1.401487e+01
1.421618e+01
1.443403e+01
1.466160e+01
1.489129e+01
1.511499e+01
1.532435e+01
1.551115e+01
1.566752e+01
1.578636e+01
1.586156e+01
1.588830e+01
1.586332e+01
1.578507e+01
1.565388e+01
1.547204e+01
1.524386e+01
1.497558e+01
1.467526e+01
1.435250e+01
1.401805e+01
1.368335e+01
1.335991e+01
1.305873e+01
1.278963e+01
1.256074e+01
1.237807e+01
1.224527e+01
1.216352e+01
1.213170e+01
1.214658e+01
1.220323e+01
1.229545e+01
1.241620e+01
1.255809e+01
1.271369e+01
1.287596e+01
1.303843e+01
1.319545e+01
1.334230e+01
1.347521e+01
1.359136e+01
1.368887e+01
1.376667e+01
1.382446e+01
1.386262e+01
1.388218e+01
1.388474e+01
1.387238e+01
1.384765e+01
1.381338e+01
1.377256e+01
1.372814e+01
1.368277e+01
1.363866e+01
1.359725e+01
1.355918e+01
1.352411e+01
1.349083e+01
1.345737e+01
1.342127e+01
1.337989e+01
1.333078e+01
1.327203e+01
1.320261e+01
1.312255e+01
1.303313e+01
1.293686e+01
1.283740e+01
1.273931e+01
1.264777e+01
1.256812e+01
1.250550e+01
1.246434e+01
1.244800e+01
1.245846e+01
1.249612e+01
1.255979e+01
1.264673e+01
1.275290e+01
1.287324e+01
1.300209e+01
1.313358e+01
1.326207e+01
1.338253e+01
1.349085e+01
1.358415e+01
1.366091e+01
1.372102e+01
1.376569e+01
1.379732e+01
1.381912e+01
1.383477e+01
1.384794e+01
1.386186e+01
1.387891e+01
1.390025e+01
1.392568e+01
1.395353e+01
1.398084e+01
1.400353e+01
1.401691e+01
1.401609e+01
1.399662e+01
1.395500e+01
1.388923e+01
1.379919e+01
1.368694e+01
1.355672e+01
1.341492e+01
1.326966e+01
1.313035e+01
1.300703e+01
1.290964e+01
1.284730e+01
1.282757e+01
1.285584e+01
1.293485e+01
1.306444e+01
1.324145e+01
1.345985e+01
1.371112e+01
1.398470e+01
1.426863e+01
1.455020e+01
1.481665e+01
1.505583e+01
1.525676e+01
1.541017e+01
1.550889e+01
1.554817e+01
1.552588e+01
1.544256e+01
1.530143e+01
1.510817e+01
1.487071e+01
1.459881e+01
1.430366e+01
1.399732e+01
1.369223e+01
1.340055e+01
1.313369e+01
1.290171e+01
1.271287e+01
1.257326e+01
1.248652e+01
1.245375e+01
1.247346e+01
1.254181e+01
1.265281e+01
1.279877e+01
1.297070e+01
1.315881e+01
1.335306e+01
1.354362e+01
1.372144e+01
1.387864e+01
1.400891e+01
1.410783e+01
1.417305e+01
1.420437e+01
1.420367e+01
1.417473e+01
1.412289e+01
1.405462e+01
1.397697e+01
1.389699e+01
1.382110e+01
1.375463e+01
1.370133e+01
1.366316e+01
1.364014e+01
1.363049e+01
1.363083e+01
1.363655e+01
1.364225e+01
1.364232e+01
1.363137e+01
1.360475e+01
1.355897e+01
1.349193e+01
1.340305e+01
1.329324e+01
1.316474e+01
1.302086e+01
1.286559e+01
1.270333e+01
1.253857e+01
1.237562e+01
1.221850e+01
1.207077e+01
1.193554e+01
1.181538e+01
1.171232e+01
1.162782e+01
1.156271e+01
1.151720e+01
1.149082e+01
1.148246e+01
1.149047e+01
1.151271e+01
1.154681e+01
1.159033e+01
1.164101e+01
1.169694e+01
1.175673e+01
1.181949e+01
1.188484e+01
1.195271e+01
1.202311e+01
1.209591e+01
1.217059e+01
1.224604e+01
1.232043e+01
1.239124e+01
1.245533e+01
1.250908e+01
1.254867e+01
1.257040e+01
1.257095e+01
1.254777e+01
1.249934e+01
1.242539e+01
1.232709e+01
1.220706e+01
1.206932e+01
1.191910e+01
1.176257e+01
1.160645e+01
1.145765e+01
1.132280e+01
1.120786e+01
1.111778e+01
1.105618e+01
1.102516e+01
1.102522e+01
1.105529e+01
1.111291e+01
1.119447e+01
1.129560e+01
1.141157e+01
1.153767e+01
1.166955e+01
1.180346e+01
1.193639e+01
1.206608e+01
1.219092e+01
1.230975e+01
1.242169e+01
1.252585e+01
1.262110e+01
1.270595e+01
1.277840e+01
1.283596e+01
1.287578e+01
1.289486e+01
1.289036e+01
1.285999e+01
1.280233e+01
1.271723e+01
1.260603e+01
1.247166e+01
1.231864e+01
1.215290e+01
1.198151e+01
1.181222e+01
1.165301e+01
1.151155e+01
1.139472e+01
1.130816e+01
1.125596e+01
1.124051e+01
1.126248e+01
1.132099e+01
1.141388e+01
1.153812e+01
1.169017e+01
1.186642e+01
1.206341e+01
1.227814e+01
1.250809e+01
1.275124e+01
1.300591e+01
1.327059e+01
1.354360e+01
1.382286e+01
1.410560e+01
1.438815e+01
1.466580e+01
1.493276e+01
1.518229e+01
1.540685e+01
1.559840e+01
1.574881e+01
1.585025e+01
1.589568e+01
1.587935e+01
1.579730e+01
1.564780e+01
1.543175e+01
1.515303e+01
1.481859e+01
1.443843e+01
1.402534e+01
1.359441e+01
1.316229e+01
1.274630e+01
1.236344e+01
1.202938e+01
1.175739e+01
1.155755e+01
1.143604e+01
1.139471e+01
1.143092e+01
1.153774e+01
1.170437e+01
1.191687e+01
1.215906e+01
1.241356e+01
1.266289e+01
1.289053e+01
1.308189e+01
1.322509e+01
1.331163e+01
1.333675e+01
1.329974e+01
1.320379e+01
1.305584e+01
1.286609e+01
1.264734e+01
1.241420e+01
1.218219e+01
1.196674e+01
1.178230e+01
1.164144e+01
1.155414e+01
1.152724e+01
1.156415e+01
1.166475e+01
1.182557e+01
1.204014e+01
1.229956e+01
1.259313e+01
1.290907e+01
1.323514e+01
1.355927e+01
1.386996e+01
1.415666e+01
1.441000e+01
1.462191e+01
1.478584e+01
1.489684e+01
1.495184e+01
1.494975e+01
1.489174e+01
1.478128e+01
1.462416e+01
1.442829e+01
1.420344e+01
1.396069e+01
1.371183e+01
1.346872e+01
1.324256e+01
1.304327e+01
1.287895e+01
1.275548e+01
1.267631e+01
1.264247e+01
1.265269e+01
1.270375e+01
1.279088e+01
1.290820e+01
1.304917e+01
1.320707e+01
1.337529e+01
1.354772e+01
1.371898e+01
1.388461e+01
1.404125e+01
1.418672e+01
1.431999e+01
1.444112e+01
1.455100e+01
1.465111e+01
1.474321e+01
1.482901e+01
1.490993e+01
1.498691e+01
1.506036e+01
1.513012e+01
1.519545e+01
1.525509e+01
1.530726e+01
1.534971e+01
1.537974e+01
1.539430e+01
1.539019e+01
1.536429e+01
1.531390e+01
1.523704e+01
1.513284e+01
1.500180e+01
1.484594e+01
1.466886e+01
1.447559e+01
1.427240e+01
1.406642e+01
1.386521e+01
1.367632e+01
1.350690e+01
1.336323e+01
1.325046e+01
1.317227e+01
1.313067e+01
1.312584e+01
1.315603e+01
1.321755e+01
1.330490e+01
1.341103e+01
1.352764e+01
1.364573e+01
1.375617e+01
1.385033e+01
1.392065e+01
1.396122e+01
1.396811e+01
1.393961e+01
1.387621e+01
1.378043e+01
1.365643e+01
1.350962e+01
1.334609e+01
1.317217e+01
1.299397e+01
1.281710e+01
1.264640e+01
1.248594e+01
1.233896e+01
1.220803e+01
1.209515e+01
1.200192e+01
1.192967e+01
1.187957e+01
1.185268e+01
1.184991e+01
1.187194e+01
1.191918e+01
1.199155e+01
1.208842e+01
1.220843e+01
1.234948e+01
1.250862e+01
1.268209e+01
1.286538e+01
1.305341e+01
1.324069e+01
1.342168e+01
1.359109e+01
1.374430e+01
1.387776e+01
1.398933e+01
1.407857e+01
1.414691e+01
1.419768e+01
1.423595e+01
1.426832e+01
1.430243e+01
1.434652e+01
1.440881e+01
1.449685e+01
1.461701e+01
1.477382e+01
1.496960e+01
1.520402e+01
1.547394e+01
1.577332e+01
1.609332e+01
1.642268e+01
1.674821e+01
1.705551e+01
1.732981e+01
1.755694e+01
1.772425e+01
1.782153e+01
1.784176e+01
1.778167e+01
1.764206e+01
1.742787e+01
1.714791e+01
1.681437e+01
1.644213e+01
1.604777e+01
1.564858e+01
1.526143e+01
1.490177e+01
1.458259e+01
1.431373e+01
1.410131e+01
1.394752e+01
1.385072e+01
1.380584e+01
1.380511e+01
1.383896e+01
1.389711e+01
1.396960e+01
1.404778e+01
1.412510e+01
1.419763e+01
1.426418e+01
1.432620e+01
1.438728e+01
1.445250e+01
1.452750e+01
1.461764e+01
1.472713e+01
1.485838e+01
1.501146e+01
1.518400e+01
1.537119e+01
1.556617e+01
1.576062e+01
1.594549e+01
1.611186e+01
1.625175e+01
1.635886e+01
1.642910e+01
1.646093e+01
1.645533e+01
1.641567e+01
1.634723e+01
1.625671e+01
1.615166e+01
1.603994e+01
1.592926e+01
1.582689e+01
1.573935e+01
1.567228e+01
1.563032e+01
1.561701e+01
1.563471e+01
1.568454e+01
1.576631e+01
1.587859e+01
1.601868e+01
1.618281e+01
1.636631e+01
1.656379e+01
1.676946e+01
1.697736e+01
1.718161e+01
1.737661e+01
1.755729e+01
1.771920e+01
1.785873e+01
1.797316e+01
1.806084e+01
1.812120e+01
1.815483e+01
1.816339e+01
1.814958e+01
1.811693e+01
1.806957e+01
1.801207e+01
1.794906e+01
1.788513e+01
1.782455e+01
1.777122e+01
1.772860e+01
1.769973e+01
1.768726e+01
1.769356e+01
1.772071e+01
1.777060e+01
1.784486e+01
1.794487e+01
1.807155e+01
1.822527e+01
1.840560e+01
1.861111e+01
1.883917e+01
1.908584e+01
1.934583e+01
1.961260e+01
1.987859e+01
2.013547e+01
2.037460e+01
2.058737e+01
2.076565e+01
2.090210e+01
2.099047e+01
2.102577e+01
2.100442e+01
2.092429e+01
2.078474e+01
2.058671e+01
2.033278e+01
2.002722e+01
1.967609e+01
1.928724e+01
1.887019e+01
1.843599e+01
1.799683e+01
1.756562e+01
1.715545e+01
1.677900e+01
1.644787e+01
1.617204e+01
1.595921e+01
1.581441e+01
1.573965e+01
1.573379e+01
1.579262e+01
1.590919e+01
1.607435e+01
1.627742e+01
1.650700e+01
1.675171e+01
1.700093e+01
1.724535e+01
1.747728e+01
1.769080e+01
1.788175e+01
1.804752e+01
1.818678e+01
1.829920e+01
1.838513e+01
1.844538e+01
1.848099e+01
1.849303e+01
1.848258e+01
1.845050e+01
1.839747e+01
1.832394e+01
1.823010e+01
1.811604e+01
1.798185e+01
1.782784e+01
1.765480e+01
1.746423e+01
1.725860e+01
1.704151e+01
1.681776e+01
1.659332e+01
1.637523e+01
1.617132e+01
1.598991e+01
1.583939e+01
1.572782e+01
1.566244e+01
1.564925e+01
1.569254e+01
1.579462e+01
1.595541e+01
1.617237e+01
1.644032e+01
1.675160e+01
1.709625e+01
1.746242e+01
1.783689e+01
1.820565e+01
1.855462e+01
1.887023e+01
1.914005e+01
1.935329e+01
1.950124e+01
1.957758e+01
1.957863e+01
1.950350e+01
1.935409e+01
1.913509e+01
1.885374e+01
1.851959e+01
1.814402e+01
1.773975e+01
1.732018e+01
1.689879e+01
1.648844e+01
1.610079e+01
1.574585e+01
1.543159e+01
1.516379e+01
1.494599e+01
1.477954e+01
1.466382e+01
1.459639e+01
1.457323e+01
1.458896e+01
1.463712e+01
1.471040e+01
1.480096e+01
1.490083e+01
1.500231e+01
1.509836e+01
1.518308e+01
1.525198e+01
1.530231e+01
1.533313e+01
1.534531e+01
1.534133e+01
1.532500e+01
1.530099e+01
1.527442e+01
1.525039e+01
1.523357e+01
1.522781e+01
1.523597e+01
1.525968e+01
1.529936e+01
1.535416e+01
1.542211e+01
1.550026e+01
1.558488e+01
1.567171e+01
1.575628e+01
1.583413e+01
1.590113e+01
1.595367e+01
1.598889e+01
1.600475e+01
1.600011e+01
1.597477e+01
1.592945e+01
1.586577e+01
1.578624e+01
1.569418e+01
1.559367e+01
1.548938e+01
1.538640e+01
1.528994e+01
1.520504e+01
1.513622e+01
1.508722e+01
1.506072e+01
1.505828e+01
1.508031e+01
1.512619e+01
1.519447e+01
1.528312e+01
1.538980e+01
1.551203e+01
1.564741e+01
1.579367e+01
1.594871e+01
1.611050e+01
1.627695e+01
1.644570e+01
1.661396e+01
1.677833e+01
1.693470e+01
1.707831e+01
1.720389e+01
1.730595e+01
1.737916e+01
1.741878e+01
1.742117e+01
1.738418e+01
1.730746e+01
1.719277e+01
1.704397e+01
1.686699e+01
1.666960e+01
1.646097e+01
1.625118e+01
1.605054e+01
1.586894e+01
1.571515e+01
1.559628e+01
1.551730e+01
1.548080e+01
1.548697e+01
1.553367e+01
1.561673e+01
1.573034e+01
1.586750e+01
1.602054e+01
1.618163e+01
1.634328e+01
1.649879e+01
1.664261e+01
1.677054e+01
1.687987e+01
1.696939e+01
1.703917e+01
1.709036e+01
1.712487e+01
1.714494e+01
1.715281e+01
1.715037e+01
1.713888e+01
1.711879e+01
1.708977e+01
1.705072e+01
1.700004e+01
1.693587e+01
1.685642e+01
1.676032e+01
1.664688e+01
1.651633e+01
1.636987e+01
1.620974e+01
1.603901e+01
1.586146e+01
1.568120e+01
1.550247e+01
1.532927e+01
1.516510e+01
1.501279e+01
1.487433e+01
1.475076e+01
1.464216e+01
1.454762e+01
1.446529e+01
1.439243e+01
1.432561e+01
1.426084e+01
1.419386e+01
1.412044e+01
1.403678e+01
1.393984e+01
1.382777e+01
1.370018e+01
1.355840e+01
1.340558e+01
1.324658e+01
1.308779e+01
1.293672e+01
1.280154e+01
1.269047e+01
1.261125e+01
1.257063e+01
1.257392e+01
1.262468e+01
1.272456e+01
1.287317e+01
1.306812e+01
1.330515e+01
1.357829e+01
1.388014e+01
1.420220e+01
1.453515e+01
1.486928e+01
1.519483e+01
1.550232e+01
1.578288e+01
1.602855e+01
1.623255e+01
1.638954e+01
1.649584e+01
1.654964e+01
1.655114e+01
1.650256e+01
1.640813e+01
1.627384e+01
1.610717e+01
1.591662e+01
1.571128e+01
1.550022e+01
1.529203e+01
1.509431e+01
1.491337e+01
1.475399e+01
1.461933e+01
1.451096e+01
1.442899e+01
1.437222e+01
1.433839e+01
1.432432e+01
1.432616e+01
1.433958e+01
1.435998e+01
1.438271e+01
1.440336e+01
1.441794e+01
1.442313e+01
1.441639e+01
1.439606e+01
1.436127e+01
1.431191e+01
1.424844e+01
1.417176e+01
1.408310e+01
1.398394e+01
1.387606e+01
1.376158e+01
1.364311e+01
1.352387e+01
1.340779e+01
1.329958e+01
1.320461e+01
1.312874e+01
1.307801e+01
1.305823e+01
1.307444e+01
1.313047e+01
1.322844e+01
1.336842e+01
1.354826e+01
1.376357e+01
1.400796e+01
1.427339e+01
1.455074e+01
1.483035e+01
1.510265e+01
1.535874e+01
1.559085e+01
1.579278e+01
1.596021e+01
1.609093e+01
1.618498e+01
1.624468e+01
1.627453e+01
1.628099e+01
1.627205e+01
1.625660e+01
1.624374e+01
1.624187e+01
1.625782e+01
1.629609e+01
1.635823e+01
1.644252e+01
1.654401e+01
1.665483e+01
1.676485e+01
1.686256e+01
1.693604e+01
1.697399e+01
1.696666e+01
1.690664e+01
1.678953e+01
1.661427e+01
1.638339e+01
1.610299e+01
1.578248e+01
1.543415e+01
1.507252e+01
1.471356e+01
1.437373e+01
1.406898e+01
1.381380e+01
1.362029e+01
1.349742e+01
1.345054e+01
1.348105e+01
1.358646e+01
1.376065e+01
1.399437e+01
1.427591e+01
1.459199e+01
1.492857e+01
1.527172e+01
1.560848e+01
1.592744e+01
1.621936e+01
1.647745e+01
1.669760e+01
1.687839e+01
1.702089e+01
1.712844e+01
1.720620e+01
1.726071e+01
1.729941e+01
1.733007e+01
1.736035e+01
1.739728e+01
1.744688e+01
1.751379e+01
1.760099e+01
1.770959e+01
1.783877e+01
1.798581e+01
1.814619e+01
1.831393e+01
1.848183e+01
1.864198e+01
1.878621e+01
1.890660e+01
1.899596e+01
1.904830e+01
1.905918e+01
1.902597e+01
1.894800e+01
1.882657e+01
1.866481e+01
1.846749e+01
1.824059e+01
1.799094e+01
1.772568e+01
1.745185e+01
1.717593e+01
1.690353e+01
1.663924e+01
1.638651e+01
1.614779e+01
1.592462e+01
1.571791e+01
1.552812e+01
1.535557e+01
1.520059e+01
1.506368e+01
1.494561e+01
1.484744e+01
1.477045e+01
1.471602e+01
1.468552e+01
[truncated: 804,123 more chars]
