# Supplementary material for: Air blast injuries killed the crew of the submarine H.L. Hunley
Source: PLoS One. 2017 Aug 23;12(8):e0182244. doi: 10.1371/journal.pone.0182244 (PMC5568114; doi:10.1371/journal.pone.0182244)
Supplement: S1 File — This file contains all the test data used for the conclusions presented in this publication. (ZIP) [file pone.0182244.s007.zip › Lance2017_HunleyData/BoatModel_LiveCharge_Pressure_Waveforms/Test_1lb_2_insideboat.txt]

2.406404e-01
1.833764e-01
1.314770e-01
8.823224e-02
5.646335e-02
3.833960e-02
3.523180e-02
4.761248e-02
7.501155e-02
1.160328e-01
1.684317e-01
2.292514e-01
2.950063e-01
3.619022e-01
4.260759e-01
4.838393e-01
5.319106e-01
5.676197e-01
5.890721e-01
5.952643e-01
5.861414e-01
5.625930e-01
5.263902e-01
4.800652e-01
4.267438e-01
3.699408e-01
3.133317e-01
2.605145e-01
2.147761e-01
1.788797e-01
1.548843e-01
1.440120e-01
1.465721e-01
1.619495e-01
1.886583e-01
2.244567e-01
2.665143e-01
3.116151e-01
3.563817e-01
3.975029e-01
4.319497e-01
4.571670e-01
4.712304e-01
4.729619e-01
4.619980e-01
4.388075e-01
4.046597e-01
3.615429e-01
3.120399e-01
2.591670e-01
2.061868e-01
1.564062e-01
1.129709e-01
7.866836e-02
5.575127e-02
4.579206e-02
4.957847e-02
6.705829e-02
9.733855e-02
1.387408e-01
1.889091e-01
2.449644e-01
3.036923e-01
3.617526e-01
4.158934e-01
4.631577e-01
5.010660e-01
5.277671e-01
5.421450e-01
5.438778e-01
5.334443e-01
5.120778e-01
4.816720e-01
4.446454e-01
4.037735e-01
3.620025e-01
3.222542e-01
2.872363e-01
2.592674e-01
2.401288e-01
2.309518e-01
2.321482e-01
2.433901e-01
2.636395e-01
2.912274e-01
3.239736e-01
3.593403e-01
3.946046e-01
4.270399e-01
4.540936e-01
4.735509e-01
4.836772e-01
4.833315e-01
4.720456e-01
4.500632e-01
4.183379e-01
3.784860e-01
3.326979e-01
2.836115e-01
2.341540e-01
1.873630e-01
1.461964e-01
1.133443e-01
9.105372e-02
8.097770e-02
8.406012e-02
1.004635e-01
1.295470e-01
1.698972e-01
2.194108e-01
2.754241e-01
3.348785e-01
3.945112e-01
4.510560e-01
5.014423e-01
5.429795e-01
5.735174e-01
5.915732e-01
5.964178e-01
5.881153e-01
5.675127e-01
5.361803e-01
4.963064e-01
4.505538e-01
4.018867e-01
3.533814e-01
3.080314e-01
2.685604e-01
2.372559e-01
2.158317e-01
2.053301e-01
2.060689e-01
2.176364e-01
2.389349e-01
2.682673e-01
3.034605e-01
3.420143e-01
3.812659e-01
4.185587e-01
4.514057e-01
4.776397e-01
4.955438e-01
5.039555e-01
5.023390e-01
4.908205e-01
4.701830e-01
4.418192e-01
4.076452e-01
3.699772e-01
3.313816e-01
2.945059e-01
2.619028e-01
2.358580e-01
2.182350e-01
2.103456e-01
2.128578e-01
2.257477e-01
2.483002e-01
2.791593e-01
3.164245e-01
3.577848e-01
4.006798e-01
4.424744e-01
4.806352e-01
5.128948e-01
5.373957e-01
5.528048e-01
5.583918e-01
5.540681e-01
5.403832e-01
5.184787e-01
4.900030e-01
4.569927e-01
4.217294e-01
3.865832e-01
3.538535e-01
3.256191e-01
3.036077e-01
2.890916e-01
2.828154e-01
2.849614e-01
2.951499e-01
3.124767e-01
3.355823e-01
3.627453e-01
3.919955e-01
4.212362e-01
4.483694e-01
4.714186e-01
4.886430e-01
4.986405e-01
5.004342e-01
4.935375e-01
4.779943e-01
4.543875e-01
4.238149e-01
3.878310e-01
3.483575e-01
3.075690e-01
2.677608e-01
2.312078e-01
2.000250e-01
1.760367e-01
1.606642e-01
1.548383e-01
1.589432e-01
1.727948e-01
1.956544e-01
2.262787e-01
2.629989e-01
3.038247e-01
3.465640e-01
3.889502e-01
4.287699e-01
4.639850e-01
4.928444e-01
5.139810e-01
5.264883e-01
5.299733e-01
5.245790e-01
5.109733e-01
4.903040e-01
4.641212e-01
4.342731e-01
4.027821e-01
3.717116e-01
3.430319e-01
3.184943e-01
2.995212e-01
2.871197e-01
2.818232e-01
2.836654e-01
2.921876e-01
3.064788e-01
3.252430e-01
3.468907e-01
3.696451e-01
3.916594e-01
4.111361e-01
4.264452e-01
4.362330e-01
4.395161e-01
4.357549e-01
4.248981e-01
4.073954e-01
3.841737e-01
3.565797e-01
3.262897e-01
2.951969e-01
2.652822e-01
2.384800e-01
2.165486e-01
2.009544e-01
1.927769e-01
1.926406e-01
2.006789e-01
2.165304e-01
2.393674e-01
2.679542e-01
3.007289e-01
3.359019e-01
3.715644e-01
4.057990e-01
4.367889e-01
4.629174e-01
4.828563e-01
4.956368e-01
5.006995e-01
4.979208e-01
4.876127e-01
4.704956e-01
4.476466e-01
4.204263e-01
3.903900e-01
3.591909e-01
3.284807e-01
2.998153e-01
2.745692e-01
2.538633e-01
2.385094e-01
2.289726e-01
2.253537e-01
2.273919e-01
2.344887e-01
2.457503e-01
2.600467e-01
2.760844e-01
2.924881e-01
3.078869e-01
3.210015e-01
3.307271e-01
3.362075e-01
3.368946e-01
3.325894e-01
3.234595e-01
3.100313e-01
2.931571e-01
2.739595e-01
2.537578e-01
2.339807e-01
2.160744e-01
2.014094e-01
1.911933e-01
1.863938e-01
1.876756e-01
1.953546e-01
2.093725e-01
2.292926e-01
2.543181e-01
2.833326e-01
3.149584e-01
3.476314e-01
3.796869e-01
4.094535e-01
4.353475e-01
4.559654e-01
4.701666e-01
4.771429e-01
4.764673e-01
4.681203e-01
4.524900e-01
4.303461e-01
4.027914e-01
3.711945e-01
3.371089e-01
3.021846e-01
2.680761e-01
2.363514e-01
2.084059e-01
1.853855e-01
1.681223e-01
1.570894e-01
1.523758e-01
1.536868e-01
1.603683e-01
1.714555e-01
1.857417e-01
2.018638e-01
2.183972e-01
2.339563e-01
2.472920e-01
2.573803e-01
2.634957e-01
2.652614e-01
2.626733e-01
2.560956e-01
2.462284e-01
2.340520e-01
2.207528e-01
2.076389e-01
1.960509e-01
1.872744e-01
1.824582e-01
1.825415e-01
1.881923e-01
1.997601e-01
2.172456e-01
2.402889e-01
2.681794e-01
2.998863e-01
3.341089e-01
3.693449e-01
4.039703e-01
4.363301e-01
4.648311e-01
4.880346e-01
5.047410e-01
5.140626e-01
5.154775e-01
5.088632e-01
4.945052e-01
4.730833e-01
4.456371e-01
4.135137e-01
3.783002e-01
3.417451e-01
3.056697e-01
2.718727e-01
2.420308e-01
2.176028e-01
1.997416e-01
1.892223e-01
1.863939e-01
1.911565e-01
2.029690e-01
2.208847e-01
2.436136e-01
2.696051e-01
2.971470e-01
3.244720e-01
3.498669e-01
3.717761e-01
3.888936e-01
4.002372e-01
4.052012e-01
4.035850e-01
3.955970e-01
3.818352e-01
3.632483e-01
3.410791e-01
3.167936e-01
2.919984e-01
2.683473e-01
2.474420e-01
2.307312e-01
2.194151e-01
2.143632e-01
2.160516e-01
2.245257e-01
2.393905e-01
2.598305e-01
2.846554e-01
3.123712e-01
3.412698e-01
3.695341e-01
3.953508e-01
4.170247e-01
4.330864e-01
4.423876e-01
4.441760e-01
4.381475e-01
4.244701e-01
4.037810e-01
3.771541e-01
3.460425e-01
3.121940e-01
2.775457e-01
2.441017e-01
2.138015e-01
1.883885e-01
1.692894e-01
1.575157e-01
1.535943e-01
1.575339e-01
1.688300e-01
1.865043e-01
2.091780e-01
2.351706e-01
2.626175e-01
2.895999e-01
3.142757e-01
3.350049e-01
3.504585e-01
3.597045e-01
3.622647e-01
3.581409e-01
3.478096e-01
3.321878e-01
3.125739e-01
2.905677e-01
2.679736e-01
2.466904e-01
2.285932e-01
2.154119e-01
2.086147e-01
2.093028e-01
2.181260e-01
2.352250e-01
2.602058e-01
2.921484e-01
3.296482e-01
3.708901e-01
4.137489e-01
4.559117e-01
4.950141e-01
5.287836e-01
5.551795e-01
5.725217e-01
5.795992e-01
5.757523e-01
5.609227e-01
5.356694e-01
5.011486e-01
4.590582e-01
4.115476e-01
3.610969e-01
3.103713e-01
2.620582e-01
2.186991e-01
1.825288e-01
1.553347e-01
1.383472e-01
1.321706e-01
1.367572e-01
1.514245e-01
1.749132e-01
2.054781e-01
2.410061e-01
2.791530e-01
3.174904e-01
3.536543e-01
3.854871e-01
4.111641e-01
4.292983e-01
4.390170e-01
4.400082e-01
4.325343e-01
4.174130e-01
3.959675e-01
3.699466e-01
3.414186e-01
3.126425e-01
2.859237e-01
2.634611e-01
2.471972e-01
2.386804e-01
2.389526e-01
2.484680e-01
2.670509e-01
2.938961e-01
3.276086e-01
3.662842e-01
4.076217e-01
4.490643e-01
4.879599e-01
5.217318e-01
5.480499e-01
5.649883e-01
5.711609e-01
5.658225e-01
5.489288e-01
5.211507e-01
4.838411e-01
4.389563e-01
3.889367e-01
3.365541e-01
2.847361e-01
2.363792e-01
1.941639e-01
1.603855e-01
1.368133e-01
1.245866e-01
1.241561e-01
1.352689e-01
1.569990e-01
1.878157e-01
2.256853e-01
2.681994e-01
3.127226e-01
3.565515e-01
3.970774e-01
4.319434e-01
4.591862e-01
4.773546e-01
4.855968e-01
4.837117e-01
4.721604e-01
4.520380e-01
4.250065e-01
3.931904e-01
3.590416e-01
3.251779e-01
2.942072e-01
2.685477e-01
2.502577e-01
2.408889e-01
2.413743e-01
2.519582e-01
2.721741e-01
3.008700e-01
3.362799e-01
3.761342e-01
4.178047e-01
4.584737e-01
4.953181e-01
5.256978e-01
5.473358e-01
5.584779e-01
5.580211e-01
5.455988e-01
5.216176e-01
4.872408e-01
4.443197e-01
3.952783e-01
3.429577e-01
2.904327e-01
2.408128e-01
1.970400e-01
1.616990e-01
1.368524e-01
1.239108e-01
1.235487e-01
1.356678e-01
1.594095e-01
1.932143e-01
2.349218e-01
2.819047e-01
3.312292e-01
3.798325e-01
4.247074e-01
4.630841e-01
4.925990e-01
5.114401e-01
5.184601e-01
5.132509e-01
4.961737e-01
4.683423e-01
4.315599e-01
3.882110e-01
3.411150e-01
2.933487e-01
2.480488e-01
2.082062e-01
1.764667e-01
1.549506e-01
1.451063e-01
1.476065e-01
1.622968e-01
1.881970e-01
2.235587e-01
2.659710e-01
3.125121e-01
3.599356e-01
4.048812e-01
4.440996e-01
4.746738e-01
4.942251e-01
5.010863e-01
4.944292e-01
4.743347e-01
4.418004e-01
3.986813e-01
3.475713e-01
2.916302e-01
2.343733e-01
1.794357e-01
1.303302e-01
9.021521e-02
6.168884e-02
4.662211e-02
4.604336e-02
6.007928e-02
8.795494e-02
1.280503e-01
1.780073e-01
2.348792e-01
2.953131e-01
3.557539e-01
4.126600e-01
4.627182e-01
5.030458e-01
5.313686e-01
5.461626e-01
5.467507e-01
5.333467e-01
5.070436e-01
4.697455e-01
4.240479e-01
3.730733e-01
3.202720e-01
2.692000e-01
2.232887e-01
1.856185e-01
1.587153e-01
1.443814e-01
1.435759e-01
1.563513e-01
1.818521e-01
2.183728e-01
2.634719e-01
3.141309e-01
3.669506e-01
4.183688e-01
4.648909e-01
5.033154e-01
5.309431e-01
5.457550e-01
5.465459e-01
5.330049e-01
5.057354e-01
4.662154e-01
4.167002e-01
3.600760e-01
2.996748e-01
2.390633e-01
1.818190e-01
1.313076e-01
9.047425e-02
6.166338e-02
4.647591e-02
4.567384e-02
5.913709e-02
8.587418e-02
1.240854e-01
1.712740e-01
2.243983e-01
2.800574e-01
3.347009e-01
3.848509e-01
4.273247e-01
4.594425e-01
4.792067e-01
4.854386e-01
4.778615e-01
4.571238e-01
4.247609e-01
3.830965e-01
3.350928e-01
2.841576e-01
2.339216e-01
1.880007e-01
1.497558e-01
1.220679e-01
1.071419e-01
1.063534e-01
1.201484e-01
1.480030e-01
1.884448e-01
2.391347e-01
2.970050e-01
3.584450e-01
4.195249e-01
4.762451e-01
5.247969e-01
5.618169e-01
5.846176e-01
5.913758e-01
5.812647e-01
5.545173e-01
5.124168e-01
4.572160e-01
3.919915e-01
3.204451e-01
2.466670e-01
1.748776e-01
1.091638e-01
5.322667e-02
1.015574e-02
-1.775584e-02
-2.914514e-02
-2.365418e-02
-1.942045e-03
3.436535e-02
8.278354e-02
1.401286e-01
2.027176e-01
2.665981e-01
3.277941e-01
3.825547e-01
4.275884e-01
4.602701e-01
4.788041e-01
4.823342e-01
4.709907e-01
4.458731e-01
4.089690e-01
3.630172e-01
3.113244e-01
2.575471e-01
2.054525e-01
1.586732e-01
1.204695e-01
9.351354e-02
7.971126e-02
8.007201e-02
9.463690e-02
1.224707e-01
1.617188e-01
2.097259e-01
2.632087e-01
3.184723e-01
3.716560e-01
4.189932e-01
4.570677e-01
4.830480e-01
4.948832e-01
4.914446e-01
4.726038e-01
4.392427e-01
3.931952e-01
3.371281e-01
2.743704e-01
2.087027e-01
1.441206e-01
8.458786e-02
3.379069e-02
-5.089091e-03
-2.957090e-02
-3.802857e-02
-2.979068e-02
-5.181611e-03
3.449840e-02
8.705247e-02
1.495199e-01
2.183546e-01
2.896398e-01
3.593269e-01
4.234849e-01
4.785460e-01
5.215318e-01
5.502427e-01
5.633984e-01
5.607173e-01
5.429295e-01
5.117225e-01
4.696233e-01
4.198276e-01
3.659865e-01
3.119662e-01
2.615941e-01
2.184068e-01
1.854153e-01
1.649014e-01
1.582607e-01
1.659029e-01
1.872187e-01
2.206171e-01
2.636310e-01
3.130847e-01
3.653123e-01
4.164114e-01
4.625143e-01
5.000587e-01
5.260371e-01
5.382072e-01
5.352482e-01
5.168509e-01
4.837378e-01
4.376115e-01
3.810388e-01
3.172808e-01
2.500828e-01
1.834375e-01
1.213375e-01
6.753080e-02
2.529135e-02
-2.780682e-03
-1.491945e-02
-1.030391e-02
1.088869e-02
4.749047e-02
9.741198e-02
1.577685e-01
2.250563e-01
2.953672e-01
3.646300e-01
4.288619e-01
4.844164e-01
5.282105e-01
5.579172e-01
5.721079e-01
5.703375e-01
5.531639e-01
5.221034e-01
4.795250e-01
4.284920e-01
3.725615e-01
3.155558e-01
2.613185e-01
2.134691e-01
1.751709e-01
1.489256e-01
1.364081e-01
1.383523e-01
1.544994e-01
1.836116e-01
2.235532e-01
2.714344e-01
3.238075e-01
3.769029e-01
4.268889e-01
4.701354e-01
5.034659e-01
5.243770e-01
5.312114e-01
5.232713e-01
5.008646e-01
4.652819e-01
4.187074e-01
3.640713e-01
3.048553e-01
2.448659e-01
1.879890e-01
1.379422e-01
9.803869e-02
7.097738e-02
5.867036e-02
6.211961e-02
8.134975e-02
1.154018e-01
1.623886e-01
2.196087e-01
2.837129e-01
3.509120e-01
4.172148e-01
4.786803e-01
5.316698e-01
5.730817e-01
6.005542e-01
6.126209e-01
6.088080e-01
5.896660e-01
5.567319e-01
5.124257e-01
4.598881e-01
4.027715e-01
3.449979e-01
2.905019e-01
2.429719e-01
2.056081e-01
1.809108e-01
1.705119e-01
1.750630e-01
1.941873e-01
2.265010e-01
2.697028e-01
3.207280e-01
3.759544e-01
4.314461e-01
4.832172e-01
5.274972e-01
5.609800e-01
5.810405e-01
5.859055e-01
5.747689e-01
5.478451e-01
5.063579e-01
4.524670e-01
3.891362e-01
3.199537e-01
2.489150e-01
1.801819e-01
1.178318e-01
6.561167e-02
2.670974e-02
3.558750e-03
-2.317817e-03
9.594320e-03
3.876168e-02
8.363000e-02
1.417162e-01
2.097600e-01
2.839254e-01
3.600391e-01
4.338492e-01
5.012900e-01
5.587331e-01
6.032117e-01
6.326025e-01
6.457524e-01
6.425433e-01
6.238888e-01
5.916634e-01
5.485700e-01
4.979531e-01
4.435723e-01
3.893504e-01
3.391138e-01
2.963407e-01
2.639345e-01
2.440362e-01
2.378884e-01
2.457605e-01
2.669402e-01
2.997931e-01
3.418849e-01
3.901580e-01
4.411475e-01
4.912202e-01
5.368205e-01
5.747043e-01
6.021492e-01
6.171269e-01
6.184294e-01
6.057441e-01
5.796710e-01
5.416835e-01
4.940353e-01
4.396171e-01
3.817759e-01
3.241058e-01
2.702253e-01
2.235535e-01
1.870987e-01
1.632694e-01
1.537217e-01
1.592497e-01
1.797290e-01
2.141181e-01
2.605185e-01
3.162916e-01
3.782234e-01
4.427270e-01
5.060687e-01
5.646022e-01
6.149965e-01
6.544423e-01
6.808256e-01
6.928555e-01
6.901417e-01
6.732137e-01
6.434820e-01
6.031422e-01
5.550276e-01
5.024201e-01
4.488326e-01
3.977747e-01
3.525209e-01
3.158925e-01
2.900707e-01
2.764517e-01
2.755540e-01
2.869867e-01
3.094810e-01
3.409835e-01
3.788044e-01
4.198089e-01
4.606362e-01
4.979300e-01
5.285645e-01
5.498513e-01
5.597156e-01
5.568332e-01
5.407192e-01
5.117648e-01
4.712191e-01
4.211150e-01
3.641459e-01
3.034981e-01
2.426519e-01
1.851622e-01
1.344341e-01
9.350537e-02
6.485129e-02
5.022269e-02
5.052852e-02
6.577149e-02
9.504281e-02
1.365778e-01
1.878703e-01
2.458376e-01
3.070253e-01
3.678343e-01
4.247545e-01
4.745876e-01
5.146435e-01
5.428992e-01
5.581104e-01
5.598705e-01
5.486145e-01
5.255690e-01
4.926524e-01
4.523325e-01
4.074523e-01
3.610360e-01
3.160879e-01
2.753977e-01
2.413643e-01
2.158476e-01
2.000577e-01
1.944875e-01
1.988939e-01
2.123287e-01
2.332191e-01
2.594903e-01
2.887229e-01
3.183308e-01
3.457478e-01
3.686084e-01
3.849118e-01
3.931598e-01
3.924605e-01
3.825939e-01
3.640333e-01
3.379212e-01
3.059989e-01
2.704915e-01
2.339550e-01
1.990943e-01
1.685630e-01
1.447586e-01
1.296275e-01
1.244922e-01
1.299150e-01
1.456083e-01
1.704027e-01
2.022780e-01
2.384604e-01
2.755836e-01
3.099042e-01
3.375595e-01
3.548470e-01
3.585078e-01
3.459896e-01
3.156712e-01
2.670312e-01
2.007465e-01
1.187103e-01
2.396672e-02
-7.943995e-02
-1.866930e-01
-2.924948e-01
-3.914006e-01
-4.781714e-01
-5.481145e-01
-5.973864e-01
-6.232331e-01
-6.241511e-01
-5.999596e-01
-5.517840e-01
-4.819571e-01
-3.938496e-01
-2.916474e-01
-1.800917e-01
-6.420220e-02
5.099956e-02
1.607499e-01
2.607731e-01
3.474717e-01
4.180721e-01
4.707232e-01
5.045486e-01
5.196520e-01
5.170791e-01
4.987363e-01
4.672689e-01
4.259043e-01
3.782652e-01
3.281643e-01
2.793895e-01
2.354934e-01
1.995986e-01
1.742295e-01
1.611811e-01
1.614305e-01
1.750997e-01
2.014696e-01
2.390465e-01
2.856756e-01
3.386931e-01
3.951055e-01
4.517831e-01
5.056536e-01
5.538837e-01
5.940399e-01
6.242184e-01
6.431411e-01
6.502125e-01
6.455355e-01
6.298861e-01
6.046479e-01
5.717109e-01
5.333415e-01
4.920325e-01
4.503433e-01
4.107416e-01
3.754554e-01
3.463442e-01
3.247973e-01
3.116616e-01
3.072055e-01
3.111185e-01
3.225464e-01
3.401604e-01
3.622533e-01
3.868563e-01
4.118690e-01
4.351937e-01
4.548683e-01
4.691888e-01
4.768189e-01
4.768780e-01
4.690034e-01
4.533821e-01
4.307469e-01
4.023363e-01
3.698181e-01
3.351826e-01
3.006107e-01
2.683287e-01
2.404584e-01
2.188737e-01
2.050742e-01
2.000823e-01
2.043737e-01
2.178437e-01
2.398132e-01
2.690739e-01
3.039683e-01
3.424972e-01
3.824477e-01
4.215302e-01
4.575159e-01
4.883678e-01
5.123566e-01
5.281587e-01
5.349286e-01
5.323450e-01
5.206239e-01
5.004986e-01
4.731675e-01
4.402122e-01
4.034931e-01
3.650302e-01
3.268790e-01
2.910080e-01
2.591879e-01
2.328948e-01
2.132353e-01
2.008934e-01
1.961022e-01
1.986415e-01
2.078590e-01
2.227151e-01
2.418478e-01
2.636542e-01
2.863863e-01
3.082555e-01
3.275424e-01
3.427056e-01
3.524840e-01
3.559840e-01
3.527466e-01
3.427858e-01
3.265950e-01
3.051194e-01
2.796950e-01
2.519594e-01
2.237409e-01
1.969354e-01
1.733807e-01
1.547355e-01
1.423731e-01
1.372947e-01
1.400678e-01
1.507923e-01
1.690975e-01
1.941672e-01
2.247923e-01
2.594460e-01
2.963755e-01
3.337055e-01
3.695457e-01
4.020985e-01
4.297597e-01
4.512088e-01
4.654828e-01
4.720297e-01
4.707380e-01
4.619388e-01
4.463807e-01
4.251779e-01
3.997358e-01
3.716599e-01
3.426547e-01
3.144211e-01
2.885573e-01
2.664695e-01
2.492954e-01
2.378441e-01
2.325546e-01
2.334753e-01
2.402650e-01
2.522173e-01
2.683062e-01
2.872516e-01
3.076014e-01
3.278270e-01
3.464254e-01
3.620231e-01
3.734737e-01
3.799420e-01
3.809676e-01
3.765001e-01
3.669050e-01
3.529355e-01
3.356769e-01
3.164663e-01
2.967975e-01
2.782180e-01
2.622266e-01
2.501773e-01
2.431947e-01
2.421052e-01
2.473867e-01
2.591394e-01
2.770798e-01
3.005580e-01
3.285967e-01
3.599503e-01
3.931779e-01
4.267261e-01
4.590158e-01
4.885273e-01
5.138808e-01
5.339083e-01
5.477135e-01
5.547162e-01
5.546796e-01
5.477168e-01
5.342787e-01
5.151229e-01
4.912688e-01
4.639406e-01
4.345036e-01
4.043955e-01
3.750542e-01
3.478447e-01
3.239861e-01
3.044816e-01
2.900571e-01
2.811123e-01
2.776899e-01
2.794680e-01
2.857761e-01
2.956368e-01
3.078302e-01
3.209786e-01
3.336445e-01
3.444371e-01
3.521180e-01
3.556985e-01
3.545196e-01
3.483064e-01
3.371932e-01
3.217153e-01
3.027693e-01
2.815460e-01
2.594441e-01
2.379702e-01
2.186358e-01
2.028552e-01
1.918530e-01
1.865828e-01
1.876630e-01
1.953333e-01
2.094328e-01
2.294048e-01
2.543256e-01
2.829576e-01
3.138215e-01
3.452827e-01
3.756461e-01
4.032536e-01
4.265785e-01
4.443135e-01
4.554451e-01
4.593115e-01
4.556386e-01
4.445522e-01
4.265664e-01
4.025492e-01
3.736713e-01
3.413408e-01
3.071300e-01
2.726950e-01
2.396920e-01
2.096904e-01
1.840854e-01
1.640161e-01
1.502933e-01
1.433439e-01
1.431786e-01
1.493860e-01
1.611553e-01
1.773271e-01
1.964683e-01
2.169684e-01
2.371494e-01
2.553835e-01
2.702110e-01
2.804489e-01
2.852823e-01
2.843288e-01
2.776719e-01
2.658593e-01
2.498666e-01
2.310317e-01
2.109645e-01
1.914413e-01
1.742880e-01
1.612613e-01
1.539336e-01
1.535860e-01
1.611180e-01
1.769776e-01
2.011188e-01
2.329888e-01
2.715471e-01
3.153150e-01
3.624519e-01
4.108532e-01
4.582637e-01
5.024005e-01
5.410791e-01
5.723354e-01
5.945384e-01
6.064851e-01
6.074733e-01
5.973463e-01
5.765089e-01
5.459126e-01
5.070127e-01
4.616989e-01
4.122019e-01
3.609783e-01
3.105774e-01
2.634962e-01
2.220309e-01
1.881343e-01
1.632936e-01
1.484361e-01
1.438736e-01
1.492880e-01
1.637605e-01
1.858403e-01
2.136483e-01
2.450069e-01
2.775880e-01
3.090679e-01
3.372782e-01
3.603440e-01
3.767990e-01
3.856715e-01
3.865364e-01
3.795320e-01
3.653431e-01
3.451512e-01
3.205568e-01
2.934783e-01
2.660301e-01
2.403877e-01
2.186453e-01
2.026758e-01
1.940012e-01
1.936853e-01
2.022558e-01
2.196624e-01
2.452732e-01
2.779088e-01
3.159109e-01
3.572399e-01
3.995960e-01
4.405570e-01
4.777243e-01
5.088701e-01
5.320754e-01
5.458517e-01
5.492371e-01
5.418612e-01
5.239750e-01
4.964430e-01
4.606982e-01
4.186619e-01
3.726324e-01
3.251478e-01
2.788313e-01
2.362277e-01
1.996430e-01
1.709977e-01
1.517050e-01
1.425844e-01
1.438146e-01
1.549296e-01
1.748576e-01
2.019977e-01
2.343291e-01
2.695456e-01
3.052058e-01
3.388896e-01
3.683510e-01
3.916576e-01
4.073085e-01
4.143229e-01
4.122954e-01
4.014162e-01
3.824567e-01
3.567211e-01
3.259684e-01
2.923064e-01
2.580637e-01
2.256432e-01
1.973684e-01
1.753285e-01
1.612364e-01
1.563086e-01
1.611780e-01
1.758448e-01
1.996700e-01
2.314102e-01
2.692897e-01
3.111067e-01
3.543643e-01
3.964200e-01
4.346457e-01
4.665894e-01
4.901283e-01
5.036055e-01
5.059391e-01
4.966976e-01
4.761348e-01
4.451830e-01
4.054031e-01
3.588956e-01
3.081754e-01
2.560198e-01
2.052966e-01
1.587851e-01
1.190016e-01
8.804233e-02
6.745503e-02
5.814770e-02
6.034051e-02
7.356310e-02
9.669604e-02
1.280527e-01
1.654950e-01
2.065756e-01
2.486969e-01
2.892769e-01
3.259123e-01
3.565272e-01
3.794996e-01
3.937565e-01
3.988341e-01
3.948975e-01
3.827209e-01
3.636290e-01
3.394030e-01
3.121566e-01
2.841907e-01
2.578347e-01
2.352860e-01
2.184588e-01
2.088524e-01
2.074496e-01
2.146495e-01
2.302397e-01
2.534071e-01
2.827858e-01
3.165382e-01
3.524639e-01
3.881332e-01
4.210359e-01
4.487415e-01
4.690588e-01
4.801879e-01
4.808522e-01
4.704013e-01
4.488765e-01
4.170318e-01
3.763082e-01
3.287611e-01
2.769442e-01
2.237559e-01
1.722582e-01
1.254793e-01
8.621490e-02
5.684119e-02
3.915620e-02
3.426011e-02
4.248364e-02
6.336851e-02
9.569936e-02
1.375831e-01
1.865689e-01
2.398012e-01
2.941956e-01
3.466290e-01
3.941330e-01
4.340784e-01
4.643413e-01
4.834371e-01
4.906161e-01
4.859118e-01
4.701386e-01
4.448397e-01
4.121862e-01
3.748350e-01
3.357532e-01
2.980206e-01
2.646230e-01
2.382502e-01
2.211141e-01
2.147984e-01
2.201515e-01
2.372282e-01
2.652847e-01
3.028245e-01
3.476922e-01
3.972086e-01
4.483373e-01
4.978750e-01
5.426530e-01
5.797403e-01
6.066345e-01
6.214291e-01
6.229466e-01
6.108242e-01
5.855490e-01
5.484365e-01
5.015552e-01
4.476006e-01
3.897296e-01
3.313637e-01
2.759750e-01
2.268696e-01
1.869808e-01
1.586872e-01
1.436661e-01
1.427923e-01
1.560867e-01
1.827182e-01
2.210559e-01
2.687685e-01
3.229643e-01
3.803642e-01
4.374989e-01
4.909204e-01
5.374164e-01
5.742139e-01
5.991595e-01
6.108620e-01
6.087880e-01
5.933011e-01
5.656422e-01
5.278523e-01
4.826406e-01
4.332078e-01
3.830361e-01
3.356583e-01
2.944237e-01
2.622756e-01
2.415560e-01
2.338508e-01
2.398859e-01
2.594786e-01
2.915499e-01
3.341919e-01
3.847889e-01
4.401798e-01
4.968560e-01
5.511796e-01
5.996112e-01
6.389343e-01
6.664612e-01
6.802072e-01
6.790217e-01
6.626655e-01
6.318308e-01
5.881000e-01
5.338495e-01
4.721027e-01
4.063450e-01
3.403100e-01
2.777508e-01
2.222103e-01
1.768032e-01
1.440246e-01
1.255964e-01
1.223638e-01
1.342462e-01
1.602471e-01
1.985214e-01
2.464934e-01
3.010203e-01
3.585902e-01
4.155437e-01
4.683073e-01
5.136238e-01
5.487656e-01
5.717155e-01
5.813007e-01
5.772712e-01
5.603144e-01
5.320053e-01
4.946962e-01
4.513523e-01
4.053464e-01
3.602246e-01
3.194601e-01
2.862107e-01
2.630977e-01
2.520223e-01
2.540304e-01
2.692375e-01
2.968163e-01
3.350457e-01
3.814197e-01
4.328056e-01
4.856431e-01
5.361723e-01
5.806772e-01
6.157296e-01
6.384190e-01
6.465522e-01
6.388087e-01
6.148413e-01
5.753119e-01
5.218624e-01
4.570221e-01
3.840571e-01
3.067750e-01
2.292947e-01
1.557961e-01
9.026541e-02
3.625092e-02
-3.355063e-03
-2.649414e-02
-3.206765e-02
-2.000255e-02
8.746686e-03
5.225953e-02
1.077700e-01
1.718385e-01
2.405646e-01
3.098285e-01
3.755473e-01
4.339301e-01
4.817160e-01
5.163772e-01
5.362745e-01
5.407510e-01
5.301612e-01
5.058311e-01
4.699548e-01
4.254362e-01
3.756853e-01
3.243848e-01
2.752399e-01
2.317278e-01
1.968633e-01
1.729955e-01
1.616498e-01
1.634275e-01
1.779683e-01
2.039799e-01
2.393313e-01
2.812019e-01
3.262783e-01
3.709834e-01
4.117250e-01
4.451458e-01
4.683602e-01
4.791592e-01
4.761690e-01
4.589516e-01
4.280397e-01
3.849048e-01
3.318618e-01
2.719203e-01
2.085929e-01
1.456739e-01
8.700318e-02
3.622671e-02
-3.431533e-03
-2.937362e-02
-3.979533e-02
-3.380670e-02
-1.149725e-02
2.605885e-02
7.685850e-02
1.380831e-01
2.062633e-01
2.774854e-01
3.476285e-01
4.126183e-01
4.686840e-01
5.125996e-01
5.418949e-01
5.550191e-01
5.514434e-01
5.316960e-01
4.973242e-01
4.507892e-01
3.953006e-01
3.346044e-01
2.727381e-01
2.137702e-01
1.615388e-01
1.194056e-01
9.004063e-02
7.525159e-02
7.586772e-02
9.168805e-02
1.214969e-01
1.631457e-01
2.136965e-01
2.696164e-01
3.270112e-01
3.818830e-01
4.303953e-01
4.691276e-01
4.953030e-01
5.069720e-01
5.031397e-01
4.838277e-01
4.500673e-01
4.038259e-01
3.478748e-01
2.856078e-01
2.208256e-01
1.574979e-01
9.951972e-02
5.047296e-02
1.340818e-02
-9.342525e-03
-1.631010e-02
-6.981661e-03
1.816397e-02
5.768134e-02
1.092429e-01
1.697790e-01
2.356642e-01
3.029417e-01
3.675706e-01
4.256832e-01
4.738356e-01
5.092345e-01
5.299243e-01
5.349209e-01
5.242790e-01
4.990908e-01
4.614119e-01
4.141240e-01
3.607410e-01
3.051752e-01
2.514763e-01
2.035619e-01
1.649559e-01
1.385502e-01
1.264069e-01
1.296139e-01
1.482036e-01
1.811428e-01
2.263942e-01
2.810475e-01
3.415115e-01
4.037526e-01
4.635663e-01
5.168593e-01
5.599248e-01
5.896913e-01
6.039266e-01
6.013848e-01
5.818865e-01
5.463271e-01
4.966168e-01
4.355565e-01
3.666616e-01
2.939443e-01
2.216708e-01
1.541057e-01
9.525829e-02
4.864420e-02
1.707454e-02
2.485226e-03
5.816951e-03
2.695439e-02
6.472973e-02
1.169916e-01
1.807360e-01
2.522919e-01
3.275492e-01
4.022161e-01
4.720876e-01
5.333086e-01
5.826127e-01
6.175209e-01
6.364867e-01
6.389781e-01
6.254908e-01
5.974947e-01
5.573190e-01
5.079846e-01
4.529977e-01
3.961173e-01
3.411123e-01
2.915211e-01
2.504274e-01
2.202664e-01
2.026725e-01
1.983785e-01
2.071769e-01
2.279432e-01
2.587240e-01
2.968808e-01
3.392806e-01
3.825168e-01
4.231464e-01
4.579241e-01
4.840198e-01
4.992042e-01
5.019929e-01
4.917388e-01
4.686701e-01
4.338721e-01
3.892157e-01
3.372385e-01
2.809863e-01
2.238258e-01
1.692385e-01
1.206072e-01
8.100640e-02
5.300717e-02
3.850865e-02
3.860665e-02
5.350936e-02
8.250807e-02
1.240070e-01
1.756124e-01
2.342755e-01
2.964815e-01
3.584710e-01
4.164800e-01
4.669832e-01
5.069224e-01
5.339066e-01
5.463679e-01
5.436629e-01
5.261125e-01
4.949763e-01
4.523644e-01
4.010930e-01
3.444943e-01
2.861942e-01
2.298723e-01
1.790203e-01
1.367145e-01
1.054162e-01
8.681265e-02
8.171014e-02
8.998680e-02
1.106086e-01
1.417084e-01
1.807218e-01
2.245701e-01
2.698743e-01
3.131857e-01
3.512158e-01
3.810501e-01
4.003335e-01
4.074169e-01
4.014579e-01
3.824703e-01
3.513221e-01
3.096817e-01
2.599169e-01
2.049545e-01
1.481068e-01
9.287758e-02
4.275603e-02
1.009429e-03
-2.951490e-02
-4.656827e-02
-4.864896e-02
-3.510975e-02
-6.215577e-03
3.685506e-02
9.206716e-02
1.566428e-01
2.272247e-01
3.000785e-01
3.713223e-01
4.371657e-01
4.941449e-01
5.393379e-01
5.705453e-01
5.864263e-01
5.865789e-01
5.715597e-01
5.428397e-01
5.027011e-01
4.540805e-01
4.003705e-01
3.451942e-01
2.921666e-01
2.446594e-01
2.055841e-01
1.772071e-01
1.610095e-01
1.576012e-01
1.666951e-01
1.871444e-01
2.170378e-01
2.538469e-01
2.946119e-01
3.361511e-01
3.752799e-01
4.090238e-01
4.348132e-01
4.506497e-01
4.552353e-01
4.480567e-01
4.294223e-01
4.004470e-01
3.629871e-01
3.195280e-01
2.730309e-01
2.267484e-01
1.840189e-01
1.480528e-01
1.217235e-01
1.073751e-01
1.066601e-01
1.204182e-01
1.486063e-01
1.902862e-01
2.436727e-01
3.062398e-01
3.748769e-01
4.460836e-01
5.161897e-01
5.815829e-01
6.389311e-01
6.853851e-01
7.187488e-01
7.376085e-01
7.414128e-01
7.304979e-01
7.060563e-01
6.700519e-01
6.250856e-01
5.742227e-01
5.207932e-01
4.681773e-01
4.195921e-01
3.778892e-01
3.453789e-01
3.236889e-01
3.136709e-01
3.153583e-01
3.279819e-01
3.500406e-01
3.794214e-01
4.135588e-01
4.496186e-01
4.846931e-01
5.159934e-01
5.410266e-01
5.577516e-01
5.647041e-01
5.610867e-01
5.468185e-01
5.225406e-01
4.895757e-01
4.498455e-01
4.057494e-01
3.600142e-01
3.155234e-01
2.751360e-01
2.415062e-01
2.169136e-01
2.031132e-01
2.012158e-01
2.116068e-01
2.339099e-01
2.670020e-01
3.090775e-01
3.577600e-01
4.102508e-01
4.635058e-01
5.144256e-01
5.600476e-01
5.977284e-01
6.253065e-01
6.412362e-01
6.446860e-01
6.355932e-01
6.146725e-01
5.833741e-01
5.437943e-01
4.985438e-01
4.505816e-01
4.030264e-01
3.589582e-01
3.212226e-01
2.922520e-01
2.739147e-01
2.674007e-01
2.731534e-01
2.908499e-01
3.194310e-01
3.571784e-01
4.018296e-01
4.507229e-01
5.009597e-01
5.495746e-01
5.937032e-01
6.307413e-01
6.584881e-01
6.752675e-01
6.800233e-01
6.723796e-01
6.526647e-01
6.218928e-01
5.817040e-01
5.342664e-01
4.821450e-01
4.281470e-01
3.751519e-01
3.259373e-01
2.830101e-01
2.484543e-01
2.238062e-01
2.099651e-01
2.071494e-01
2.149000e-01
2.321308e-01
2.572214e-01
2.881426e-01
3.226029e-01
3.582069e-01
3.926114e-01
4.236739e-01
4.495820e-01
4.689593e-01
4.809402e-01
4.852108e-01
4.820120e-01
4.721051e-01
4.567027e-01
4.373697e-01
4.159018e-01
3.941920e-01
3.740926e-01
3.572850e-01
3.451631e-01
3.387396e-01
3.385793e-01
3.447633e-01
3.568862e-01
3.740856e-01
3.950993e-01
4.183468e-01
4.420281e-01
4.642331e-01
4.830560e-01
4.967117e-01
5.036466e-01
5.026427e-01
4.929072e-01
4.741429e-01
4.465933e-01
4.110565e-01
3.688666e-01
3.218392e-01
2.721861e-01
2.224006e-01
1.751206e-01
1.329768e-01
9.843502e-02
7.364196e-02
6.028498e-02
5.947591e-02
7.166776e-02
9.661135e-02
1.333561e-01
1.802950e-01
2.352511e-01
2.955976e-01
3.584057e-01
4.206080e-01
4.791716e-01
5.312686e-01
5.744374e-01
6.067239e-01
6.267940e-01
6.340074e-01
6.284484e-01
6.109082e-01
5.828208e-01
5.461577e-01
5.032892e-01
4.568233e-01
4.094348e-01
3.636957e-01
3.219191e-01
2.860258e-01
2.574420e-01
2.370337e-01
2.250813e-01
2.212934e-01
2.248581e-01
2.345252e-01
2.487120e-01
2.656252e-01
2.833905e-01
3.001839e-01
3.143569e-01
3.245488e-01
3.297809e-01
3.295235e-01
3.237332e-01
3.128554e-01
2.977916e-01
2.798354e-01
2.605815e-01
2.418142e-01
2.253853e-01
2.130869e-01
2.065278e-01
2.070195e-01
2.154792e-01
2.323548e-01
2.575793e-01
2.905585e-01
3.301930e-01
3.749338e-01
4.228688e-01
4.718312e-01
5.195264e-01
5.636660e-01
6.021033e-01
6.329618e-01
6.547496e-01
6.664517e-01
6.675950e-01
6.582796e-01
6.391749e-01
6.114790e-01
5.768453e-01
5.372815e-01
4.950293e-01
4.524324e-01
4.118016e-01
3.752838e-01
3.447419e-01
3.216519e-01
3.070210e-01
3.013337e-01
3.045294e-01
3.160126e-01
3.346969e-01
3.590800e-01
3.873437e-01
4.174731e-01
4.473883e-01
4.750793e-01
4.987364e-01
5.168690e-01
5.284031e-01
5.327512e-01
5.298491e-01
5.201565e-01
5.046208e-01
4.846072e-01
4.618006e-01
4.380865e-01
4.154197e-01
3.956890e-01
3.805881e-01
3.714990e-01
3.693974e-01
3.747846e-01
3.876515e-01
4.074765e-01
4.332576e-01
4.635744e-01
4.966774e-01
5.305947e-01
5.632515e-01
5.925938e-01
6.167098e-01
6.339426e-01
6.429888e-01
6.429772e-01
6.335223e-01
6.147495e-01
5.872901e-01
5.522465e-01
5.111311e-01
4.657816e-01
4.182612e-01
3.707460e-01
3.254074e-01
2.842934e-01
2.492148e-01
2.216423e-01
2.026198e-01
1.927016e-01
1.919176e-01
1.997703e-01
2.152648e-01
2.369699e-01
2.631073e-01
2.916626e-01
3.205129e-01
3.475618e-01
3.708758e-01
3.888109e-01
4.001231e-01
4.040520e-01
4.003729e-01
3.894105e-01
3.720156e-01
3.495038e-01
3.235635e-01
2.961381e-01
2.692933e-01
2.450760e-01
2.253768e-01
2.118013e-01
2.055613e-01
2.073907e-01
2.174934e-01
2.355261e-01
2.606178e-01
2.914244e-01
3.262121e-01
3.629667e-01
3.995177e-01
4.336723e-01
4.633510e-01
4.867151e-01
5.022808e-01
5.090121e-01
5.063854e-01
4.944239e-01
4.736978e-01
4.452916e-01
4.107418e-01
3.719499e-01
3.310743e-01
2.904095e-01
2.522549e-01
2.187824e-01
1.919075e-01
1.731719e-01
1.636466e-01
1.638599e-01
1.737596e-01
1.927103e-01
2.195277e-01
2.525488e-01
2.897322e-01
3.287840e-01
3.673005e-01
4.029209e-01
4.334794e-01
4.571488e-01
4.725625e-01
4.789087e-01
4.759876e-01
4.642265e-01
4.446530e-01
4.188272e-01
3.887390e-01
3.566788e-01
3.250883e-01
2.964029e-01
2.728937e-01
2.565184e-01
2.487910e-01
2.506777e-01
2.625277e-01
2.840425e-01
3.142877e-01
3.517448e-01
3.944009e-01
4.398683e-01
4.855289e-01
5.286935e-01
5.667669e-01
5.974109e-01
6.186928e-01
6.292118e-01
6.281925e-01
6.155400e-01
5.918498e-01
5.583730e-01
5.169388e-01
4.698397e-01
4.196882e-01
3.692555e-01
3.213013e-01
2.784056e-01
2.428128e-01
2.162982e-01
2.000646e-01
1.946770e-01
2.000400e-01
2.154180e-01
2.394960e-01
2.704747e-01
3.061925e-01
3.442657e-01
3.822388e-01
4.177360e-01
4.486067e-01
4.730561e-01
4.897541e-01
4.979143e-01
4.973388e-01
4.884241e-01
4.721290e-01
4.499073e-01
4.236094e-01
3.953596e-01
3.674170e-01
3.420276e-01
3.212756e-01
3.069433e-01
3.003880e-01
3.024440e-01
3.133585e-01
3.327650e-01
3.596982e-01
3.926490e-01
4.296557e-01
4.684248e-01
5.064745e-01
5.412923e-01
5.704958e-01
5.919886e-01
6.041003e-01
6.057010e-01
5.962822e-01
5.759979e-01
5.456622e-01
5.067039e-01
4.610822e-01
4.111682e-01
3.596007e-01
3.091248e-01
2.624229e-01
2.219495e-01
1.897777e-01
1.674711e-01
1.559881e-01
1.556261e-01
1.660106e-01
1.861279e-01
2.144005e-01
2.487968e-01
2.869687e-01
3.264073e-01
3.646045e-01
3.992137e-01
4.281959e-01
4.499451e-01
4.633831e-01
4.680186e-01
4.639677e-01
4.519332e-01
4.331480e-01
4.092851e-01
3.823427e-01
3.545104e-01
3.280250e-01
3.050232e-01
2.873994e-01
2.766760e-01
2.738956e-01
2.795417e-01
2.934955e-01
3.150331e-01
3.428634e-01
3.752053e-01
4.098996e-01
4.445468e-01
4.766635e-01
5.038466e-01
5.239357e-01
5.351623e-01
5.362766e-01
5.266411e-01
5.062842e-01
4.759081e-01
4.368521e-01
3.910111e-01
3.407187e-01
2.886014e-01
2.374150e-01
1.898734e-01
1.484806e-01
1.153767e-01
9.220773e-02
8.002747e-02
7.923845e-02
8.957477e-02
1.101279e-01
1.394124e-01
1.754656e-01
2.159747e-01
2.584212e-01
3.002353e-01
3.389510e-01
3.723533e-01
3.986105e-01
4.163820e-01
4.248967e-01
4.239955e-01
4.141354e-01
3.963552e-01
3.722048e-01
3.436436e-01
3.129152e-01
2.824051e-01
2.544910e-01
2.313917e-01
2.150255e-01
2.068827e-01
2.079235e-01
2.185068e-01
2.383568e-01
2.665704e-01
3.016666e-01
3.416742e-01
3.842533e-01
4.268423e-01
4.668214e-01
5.016835e-01
5.291995e-01
5.475698e-01
5.555502e-01
5.525428e-01
5.386451e-01
5.146528e-01
4.820154e-01
4.427477e-01
3.993037e-01
3.544214e-01
3.109498e-01
2.716681e-01
2.391104e-01
2.154055e-01
2.021433e-01
2.002766e-01
2.100641e-01
2.310592e-01
2.621426e-01
3.015980e-01
3.472209e-01
3.964563e-01
4.465528e-01
4.947273e-01
5.383271e-01
5.749848e-01
6.027546e-01
6.202234e-01
6.265918e-01
6.217181e-01
6.061251e-01
5.809686e-01
5.479700e-01
5.093170e-01
4.675374e-01
4.253499e-01
3.855006e-01
3.505929e-01
3.229197e-01
3.043106e-01
2.960047e-01
2.985602e-01
3.118089e-01
3.348603e-01
3.661565e-01
4.035729e-01
4.445588e-01
4.863068e-01
5.259404e-01
5.607064e-01
5.881603e-01
6.063311e-01
6.138539e-01
6.100614e-01
5.950272e-01
5.695580e-01
5.351374e-01
4.938244e-01
4.481172e-01
4.007911e-01
3.547216e-01
3.127039e-01
2.772790e-01
2.505764e-01
2.341829e-01
2.290454e-01
2.354144e-01
2.528320e-01
2.801649e-01
3.156790e-01
3.571513e-01
4.020100e-01
4.474956e-01
4.908318e-01
5.293976e-01
5.608901e-01
5.834667e-01
5.958592e-01
5.974498e-01
5.883061e-01
5.691721e-01
5.414154e-01
5.069376e-01
4.680515e-01
4.273333e-01
3.874596e-01
3.510363e-01
3.204307e-01
2.976170e-01
2.840461e-01
2.805486e-01
2.872801e-01
3.037120e-01
3.286684e-01
3.604061e-01
3.967308e-01
4.351407e-01
4.729881e-01
5.076487e-01
5.366882e-01
5.580170e-01
5.700226e-01
5.716719e-01
5.625755e-01
5.430101e-01
5.138986e-01
4.767492e-01
4.335596e-01
3.866925e-01
3.387313e-01
2.923238e-01
2.500227e-01
2.141317e-01
1.865661e-01
1.687363e-01
1.614631e-01
1.649307e-01
1.786803e-01
2.016463e-01
2.322295e-01
2.684036e-01
3.078451e-01
3.480789e-01
3.866303e-01
4.211740e-01
4.496742e-01
4.705063e-01
4.825536e-01
4.852739e-01
4.787308e-01
4.635868e-01
4.410606e-01
4.128489e-01
3.810194e-01
3.478793e-01
3.158268e-01
2.871948e-01
2.640944e-01
2.482704e-01
2.409789e-01
2.428961e-01
2.540661e-01
2.738927e-01
3.011754e-01
3.341877e-01
3.707908e-01
4.085760e-01
4.450240e-01
4.776733e-01
5.042835e-01
5.229862e-01
5.324107e-01
5.317760e-01
5.209436e-01
5.004265e-01
4.713559e-01
4.354083e-01
3.947008e-01
3.516596e-01
3.088728e-01
2.689334e-01
2.342812e-01
2.070521e-01
1.889448e-01
1.811117e-01
1.840842e-01
1.977372e-01
2.212943e-01
2.533752e-01
2.920793e-01
3.351016e-01
3.798726e-01
4.237126e-01
4.639937e-01
4.982991e-01
5.245710e-01
5.412391e-01
5.473196e-01
5.424784e-01
5.270535e-01
5.020334e-01
4.689934e-01
4.299944e-01
3.874503e-01
3.439717e-01
3.021969e-01
2.646186e-01
2.334201e-01
2.103303e-01
1.965104e-01
1.924795e-01
1.980857e-01
2.125237e-01
2.343977e-01
2.618228e-01
2.925581e-01
3.241606e-01
3.541501e-01
3.801750e-01
4.001692e-01
4.124884e-01
4.160199e-01
4.102556e-01
3.953251e-01
3.719874e-01
3.415808e-01
3.059377e-01
2.672686e-01
2.280240e-01
1.907433e-01
1.578981e-01
1.317415e-01
1.141692e-01
1.066027e-01
1.099009e-01
1.243061e-01
1.494272e-01
1.842631e-01
2.272614e-01
2.764099e-01
3.293525e-01
3.835241e-01
4.362953e-01
4.851202e-01
5.276797e-01
5.620136e-01
5.866327e-01
6.006055e-01
6.036122e-01
5.959621e-01
5.785732e-01
5.529127e-01
5.209040e-01
4.848038e-01
4.470587e-01
4.101479e-01
3.764244e-01
3.479629e-01
3.264265e-01
3.129614e-01
3.081289e-01
3.118787e-01
3.235658e-01
3.420085e-01
3.655813e-01
3.923354e-01
4.201365e-01
4.468108e-01
4.702902e-01
4.887475e-01
5.007135e-01
5.051703e-01
5.016147e-01
4.900879e-01
4.711723e-01
4.459544e-01
4.159589e-01
3.830571e-01
3.493555e-01
3.170692e-01
2.883884e-01
2.653421e-01
2.496693e-01
2.427036e-01
2.452805e-01
2.576742e-01
2.795685e-01
3.100656e-01
3.477315e-01
3.906770e-01
4.366678e-01
4.832572e-01
5.279352e-01
5.682836e-01
6.021288e-01
6.276817e-01
6.436547e-01
6.493461e-01
6.446864e-01
6.302412e-01
6.071724e-01
5.771593e-01
5.422878e-01
5.049131e-01
4.675070e-01
4.324976e-01
4.021112e-01
3.782254e-01
3.622451e-01
3.550084e-01
3.567321e-01
3.669999e-01
3.847954e-01
4.085763e-01
4.363842e-01
4.659803e-01
4.949978e-01
5.211014e-01
5.421430e-01
5.563054e-01
5.622253e-01
5.590875e-01
5.466839e-01
5.254335e-01
4.963630e-01
4.610477e-01
4.215189e-01
3.801424e-01
3.394759e-01
3.021143e-01
2.705312e-01
2.469270e-01
2.330916e-01
2.302918e-01
2.391881e-01
2.597887e-01
2.914411e-01
3.328620e-01
3.822049e-01
4.371590e-01
4.950746e-01
5.531100e-01
6.083894e-01
6.581667e-01
6.999846e-01
7.318189e-01
7.521996e-01
7.602982e-01
7.559757e-01
7.397858e-01
7.129352e-01
6.772023e-01
6.348225e-01
5.883473e-01
5.404870e-01
4.939459e-01
4.512606e-01
4.146502e-01
3.858885e-01
3.662057e-01
3.562256e-01
3.559429e-01
3.647397e-01
3.814383e-01
4.043877e-01
4.315747e-01
4.607568e-01
4.896072e-01
5.158663e-01
5.374910e-01
5.527917e-01
5.605486e-01
5.600973e-01
5.513778e-01
5.349414e-01
5.119164e-01
4.839336e-01
4.530192e-01
4.214606e-01
3.916545e-01
3.659466e-01
3.464734e-01
3.350145e-01
3.328675e-01
3.407529e-01
3.587568e-01
3.863159e-01
4.222447e-01
4.648035e-01
5.118014e-01
5.607275e-01
6.089020e-01
6.536383e-01
6.924068e-01
7.229896e-01
7.436173e-01
7.530780e-01
7.507897e-01
7.368342e-01
7.119474e-01
6.774713e-01
6.352689e-01
5.876109e-01
5.370409e-01
4.862260e-01
4.378013e-01
3.942151e-01
3.575857e-01
3.295758e-01
3.112956e-01
3.032396e-01
3.052621e-01
3.165933e-01
3.358931e-01
3.613408e-01
3.907544e-01
4.217341e-01
4.518208e-01
4.786617e-01
5.001709e-01
5.146745e-01
5.210277e-01
5.186970e-01
5.077986e-01
4.890912e-01
4.639246e-01
4.341484e-01
4.019871e-01
3.698909e-01
3.403707e-01
3.158279e-01
2.983880e-01
2.897508e-01
2.910659e-01
3.028454e-01
3.249192e-01
3.564375e-01
3.959204e-01
4.413497e-01
4.902967e-01
5.400755e-01
5.879138e-01
6.311276e-01
6.672910e-01
6.943892e-01
7.109443e-01
7.161058e-01
7.096988e-01
6.922288e-01
6.648420e-01
6.292465e-01
5.876009e-01
5.423788e-01
4.962173e-01
4.517602e-01
4.115036e-01
3.776522e-01
3.519935e-01
3.357972e-01
3.297449e-01
3.338948e-01
3.476831e-01
3.699616e-01
3.990701e-01
4.329385e-01
4.692149e-01
5.054124e-01
5.390680e-01
5.679035e-01
5.899782e-01
6.038217e-01
6.085365e-01
6.038628e-01
5.901989e-01
5.685781e-01
5.406024e-01
5.083401e-01
4.741931e-01
4.407422e-01
4.105806e-01
3.861437e-01
3.695456e-01
3.624332e-01
3.658682e-01
3.802448e-01
4.052507e-01
4.398743e-01
4.824580e-01
5.307940e-01
5.822568e-01
6.339631e-01
6.829503e-01
7.263619e-01
7.616267e-01
7.866221e-01
7.998094e-01
8.003309e-01
7.880651e-01
7.636349e-01
7.283693e-01
6.842228e-01
6.336573e-01
5.794933e-01
5.247408e-01
4.724170e-01
4.253624e-01
3.860647e-01
3.565034e-01
3.380234e-01
3.312487e-01
3.360420e-01
3.515128e-01
3.760760e-01
4.075554e-01
4.433271e-01
4.804931e-01
5.160745e-01
5.472116e-01
5.713584e-01
5.864581e-01
5.910860e-01
5.845504e-01
5.669432e-01
5.391369e-01
5.027284e-01
4.599348e-01
4.134479e-01
3.662592e-01
3.214637e-01
2.820585e-01
2.507451e-01
2.297496e-01
2.206725e-01
2.243782e-01
2.409319e-01
2.695886e-01
3.088351e-01
3.564810e-01
4.097914e-01
4.656535e-01
5.207642e-01
5.718277e-01
6.157523e-01
6.498340e-01
6.719175e-01
6.805244e-01
6.749412e-01
6.552616e-01
6.223809e-01
5.779431e-01
5.242441e-01
4.640981e-01
4.006738e-01
3.373110e-01
2.773247e-01
2.238109e-01
1.794615e-01
1.464036e-01
1.260710e-01
1.191179e-01
1.253814e-01
1.438954e-01
1.729553e-01
2.102305e-01
2.529181e-01
2.979278e-01
3.420862e-01
3.823483e-01
4.160019e-01
4.408493e-01
4.553556e-01
4.587500e-01
4.510749e-01
4.331786e-01
4.066524e-01
3.737190e-01
3.370779e-01
2.997196e-01
2.647191e-01
2.350225e-01
2.132395e-01
2.014579e-01
2.010922e-01
2.127789e-01
2.363270e-01
2.707256e-01
3.142087e-01
3.643703e-01
4.183205e-01
4.728714e-01
5.247410e-01
5.707596e-01
6.080679e-01
6.342953e-01
6.477063e-01
6.473079e-01
6.329117e-01
6.051462e-01
5.654208e-01
5.158423e-01
4.590927e-01
3.982732e-01
3.367244e-01
2.778323e-01
2.248288e-01
1.805986e-01
1.475035e-01
1.272366e-01
1.207158e-01
1.280267e-01
1.484173e-01
1.803473e-01
2.215892e-01
2.693724e-01
3.205639e-01
3.718725e-01
4.200633e-01
4.621693e-01
4.956847e-01
5.187281e-01
5.301626e-01
5.296657e-01
5.177435e-01
4.956905e-01
4.654977e-01
4.297164e-01
3.912884e-01
3.533504e-01
3.190272e-01
2.912224e-01
2.724209e-01
2.645156e-01
2.686712e-01
2.852350e-01
3.137048e-01
3.527538e-01
4.003134e-01
4.537060e-01
5.098172e-01
5.652961e-01
6.167695e-01
6.610570e-01
6.953740e-01
7.175098e-01
7.259703e-01
7.200774e-01
7.000164e-01
6.668313e-01
6.223667e-01
5.691604e-01
5.102952e-01
4.492161e-01
3.895250e-01
3.347639e-01
2.881971e-01
2.526068e-01
2.301142e-01
2.220391e-01
2.288089e-01
2.499254e-01
2.839924e-01
3.288037e-01
3.814851e-01
4.386811e-01
4.967728e-01
5.521119e-01
6.012568e-01
6.411934e-01
6.695276e-01
6.846358e-01
6.857639e-01
6.730689e-01
6.476006e-01
6.112268e-01
5.665064e-01
5.165212e-01
4.646762e-01
4.144797e-01
3.693174e-01
3.322339e-01
3.057349e-01
2.916247e-01
2.908907e-01
3.036424e-01
3.291097e-01
3.656986e-01
4.110985e-01
4.624332e-01
5.164437e-01
5.696914e-01
6.187699e-01
6.605136e-01
6.921919e-01
7.116768e-01
7.175740e-01
7.093101e-01
6.871681e-01
6.522713e-01
6.065146e-01
5.524492e-01
4.931268e-01
4.319138e-01
3.722846e-01
3.176064e-01
2.709281e-01
2.347860e-01
2.110417e-01
2.007628e-01
2.041569e-01
2.205628e-01
2.485017e-01
2.857807e-01
3.296439e-01
3.769577e-01
4.244190e-01
4.687725e-01
5.070243e-01
5.366377e-01
5.556986e-01
5.630406e-01
5.583189e-01
5.420292e-01
5.154703e-01
4.806530e-01
4.401617e-01
3.969791e-01
3.542838e-01
3.152343e-01
2.827534e-01
2.593252e-01
2.468217e-01
2.463696e-01
2.582695e-01
2.819719e-01
3.161143e-01
3.586126e-01
4.068021e-01
4.576135e-01
5.077746e-01
5.540216e-01
5.933080e-01
6.229988e-01
6.410380e-01
6.460786e-01
6.375692e-01
6.157884e-01
5.818290e-01
5.375305e-01
4.853659e-01
4.282907e-01
3.695627e-01
3.125438e-01
2.604953e-01
2.163772e-01
1.826657e-01
1.611983e-01
1.530592e-01
1.585121e-01
1.769857e-01
2.071141e-01
2.468285e-01
2.934928e-01
3.440769e-01
3.953518e-01
4.440970e-01
4.873071e-01
5.223825e-01
5.472951e-01
5.607170e-01
5.621028e-01
5.517205e-01
5.306273e-01
5.005941e-01
4.639812e-01
4.235770e-01
3.824098e-01
3.435444e-01
3.098785e-01
2.839490e-01
2.677631e-01
2.626635e-01
2.692375e-01
2.872755e-01
3.157829e-01
3.530430e-01
3.967256e-01
4.440356e-01
4.918876e-01
5.370996e-01
5.765917e-01
6.075791e-01
6.277501e-01
6.354167e-01
6.296294e-01
6.102475e-01
5.779597e-01
5.342511e-01
4.813190e-01
4.219418e-01
3.593085e-01
2.968221e-01
2.378871e-01
1.856949e-01
1.430224e-01
1.120548e-01
9.424605e-02
9.022729e-02
9.976925e-02
1.218028e-01
1.544954e-01
1.953781e-01
2.415125e-01
2.896866e-01
3.366254e-01
3.792028e-01
4.146418e-01
4.406913e-01
4.557681e-01
4.590550e-01
4.505481e-01
4.310493e-01
4.021045e-01
3.658922e-01
3.250714e-01
2.825990e-01
2.415320e-01
2.048266e-01
1.751467e-01
1.546939e-01
1.450684e-01
1.471683e-01
1.611340e-01
1.863405e-01
2.214393e-01
2.644446e-01
3.128602e-01
3.638362e-01
4.143469e-01
4.613791e-01
5.021186e-01
5.341262e-01
5.554920e-01
5.649577e-01
5.620009e-01
5.468720e-01
5.205826e-01
4.848440e-01
4.419587e-01
3.946736e-01
3.460039e-01
2.990401e-01
2.567515e-01
2.217981e-01
1.963639e-01
1.820216e-01
1.796379e-01
1.893245e-01
2.104391e-01
2.416351e-01
2.809556e-01
3.259662e-01
3.739142e-01
4.219074e-01
4.670972e-01
5.068586e-01
5.389537e-01
5.616714e-01
5.739324e-01
5.753531e-01
5.662645e-01
5.476820e-01
5.212311e-01
4.890327e-01
4.535583e-01
4.174653e-01
3.834234e-01
3.539430e-01
3.312156e-01
3.169735e-01
3.123773e-01
3.179389e-01
3.334834e-01
3.581566e-01
3.904750e-01
4.284191e-01
4.695594e-01
5.112103e-01
5.505993e-01
5.850431e-01
6.121190e-01
6.298215e-01
6.366965e-01
6.319408e-01
6.154623e-01
5.878942e-01
5.505613e-01
5.054000e-01
4.548379e-01
4.016424e-01
3.487481e-01
2.990776e-01
2.553666e-01
2.200043e-01
1.948964e-01
1.813595e-01
1.800501e-01
1.909332e-01
2.132903e-01
2.457676e-01
2.864599e-01
3.330259e-01
3.828288e-01
4.330929e-01
4.810695e-01
5.242002e-01
5.602701e-01
5.875402e-01
6.048500e-01
6.116843e-01
6.081974e-01
5.951953e-01
5.740747e-01
5.467259e-01
5.154049e-01
4.825838e-01
4.507900e-01
4.224407e-01
3.996858e-01
3.842647e-01
3.773886e-01
3.796549e-01
3.910017e-01
4.107062e-01
4.374283e-01
4.692974e-01
5.040357e-01
5.391093e-01
5.718973e-01
5.998658e-01
6.207383e-01
6.326493e-01
6.342732e-01
6.249176e-01
6.045764e-01
5.739356e-01
5.343324e-01
4.876715e-01
4.363043e-01
3.828808e-01
3.301868e-01
2.809745e-01
2.377994e-01
2.028698e-01
1.779188e-01
1.641037e-01
1.619397e-01
1.712720e-01
1.912890e-01
2.205758e-01
2.572053e-01
2.988616e-01
3.429860e-01
3.869372e-01
4.281557e-01
4.643213e-01
4.934947e-01
5.142335e-01
5.256765e-01
5.275877e-01
5.203598e-01
5.049757e-01
4.829317e-01
4.561291e-01
4.267414e-01
3.970663e-01
3.693721e-01
3.457455e-01
3.279528e-01
3.173205e-01
3.146444e-01
3.201342e-01
3.333986e-01
3.534712e-01
3.788778e-01
4.077371e-01
4.378897e-01
4.670444e-01
4.929318e-01
5.134569e-01
5.268405e-01
5.317411e-01
5.273500e-01
5.134524e-01
4.904491e-01
4.593366e-01
4.216467e-01
3.793506e-01
3.347344e-01
2.902558e-01
2.483927e-01
2.114913e-01
1.816248e-01
1.604687e-01
1.492005e-01
1.484291e-01
1.581591e-01
1.777920e-01
2.061638e-01
2.416182e-01
2.821071e-01
3.253139e-01
3.687912e-01
4.101046e-01
4.469749e-01
4.774124e-01
4.998337e-01
5.131567e-01
5.168648e-01
5.110364e-01
4.963372e-01
4.739738e-01
4.456143e-01
4.132790e-01
3.792108e-01
3.457318e-01
3.150951e-01
2.893404e-01
2.701616e-01
2.587957e-01
2.559411e-01
2.617116e-01
2.756315e-01
2.966721e-01
3.233268e-01
3.537187e-01
3.857316e-01
4.171544e-01
4.458273e-01
4.697814e-01
4.873625e-01
4.973321e-01
4.989400e-01
4.919638e-01
4.767142e-01
4.540071e-01
4.251054e-01
3.916370e-01
3.554956e-01
3.187310e-01
2.834353e-01
2.516297e-01
2.251549e-01
2.055719e-01
1.940739e-01
1.914174e-01
1.978757e-01
2.132190e-01
2.367256e-01
2.672223e-01
3.031535e-01
3.426737e-01
3.837581e-01
4.243237e-01
4.623531e-01
4.960142e-01
5.237669e-01
5.444522e-01
5.573568e-01
5.622485e-01
5.593821e-01
5.494743e-01
5.336509e-01
5.133690e-01
4.903200e-01
4.663184e-01
4.431830e-01
4.226165e-01
4.060917e-01
3.947500e-01
3.893221e-01
3.900748e-01
3.967917e-01
4.087873e-01
4.249551e-01
4.438450e-01
4.637639e-01
4.828920e-01
4.994075e-01
5.116114e-01
5.180451e-01
5.175937e-01
5.095665e-01
4.937516e-01
4.704374e-01
4.404020e-01
4.048701e-01
3.654423e-01
3.240007e-01
2.825982e-01
2.433385e-01
2.082528e-01
1.791810e-01
1.576634e-01
1.448495e-01
1.414296e-01
1.475939e-01
1.630216e-01
1.869008e-01
2.179763e-01
2.546212e-01
2.949280e-01
3.368117e-01
3.781221e-01
4.167583e-01
4.507817e-01
4.785220e-01
4.986710e-01
5.103590e-01
5.132064e-01
5.073496e-01
4.934348e-01
4.725808e-01
4.463121e-01
4.164636e-01
3.850643e-01
3.542039e-01
3.258941e-01
3.019307e-01
2.837691e-01
2.724232e-01
2.683956e-01
2.716467e-01
2.816035e-01
2.972083e-01
3.170021e-01
3.392336e-01
3.619874e-01
3.833199e-01
4.013936e-01
4.146023e-01
4.216794e-01
4.217809e-01
4.145411e-01
4.000954e-01
3.790717e-01
3.525500e-01
3.219947e-01
2.891651e-01
2.560086e-01
2.245432e-01
1.967355e-01
1.743810e-01
1.589929e-01
1.517086e-01
1.532170e-01
1.637158e-01
1.828985e-01
2.099733e-01
2.437111e-01
2.825188e-01
3.245328e-01
3.677262e-01
4.100244e-01
4.494227e-01
4.841016e-01
5.125319e-01
5.335660e-01
5.465066e-01
5.511493e-01
5.477939e-01
5.372237e-01
5.206544e-01
4.996543e-01
4.760420e-01
4.517670e-01
4.287800e-01
4.089011e-01
3.936958e-01
3.843669e-01
3.816731e-01
3.858799e-01
3.967484e-01
4.135603e-01
4.351757e-01
4.601177e-01
4.866747e-01
5.130137e-01
5.372968e-01
5.577946e-01
5.729903e-01
5.816704e-01
5.829970e-01
5.765586e-01
5.623961e-01
5.410047e-01
5.133097e-01
4.806200e-01
4.445600e-01
4.069842e-01
3.698782e-01
3.352489e-01
3.050109e-01
2.808732e-01
2.642348e-01
2.560951e-01
2.569865e-01
2.669324e-01
2.854352e-01
3.114950e-01
3.436562e-01
3.800838e-01
4.186619e-01
4.571147e-01
4.931406e-01
5.245547e-01
5.494291e-01
5.662215e-01
5.738811e-01
5.719237e-01
5.604688e-01
5.402363e-01
5.125029e-01
4.790211e-01
4.419071e-01
4.035031e-01
3.662242e-01
3.323973e-01
3.041051e-01
2.830451e-01
2.704164e-01
2.668417e-01
2.723312e-01
2.862904e-01
3.075674e-01
3.345363e-01
3.652084e-01
3.973626e-01
4.286872e-01
4.569250e-01
4.800138e-01
4.962140e-01
5.042173e-01
5.032291e-01
4.930202e-01
4.739439e-01
4.469181e-01
4.133727e-01
3.751669e-01
3.344794e-01
2.936792e-01
2.551845e-01
2.213173e-01
1.941621e-01
1.754391e-01
1.663972e-01
1.677356e-01
1.795572e-01
2.013567e-01
2.320431e-01
2.699945e-01
3.131451e-01
3.590972e-01
4.052577e-01
4.489899e-01
4.877741e-01
5.193655e-01
5.419384e-01
5.542055e-01
5.555021e-01
5.458293e-01
5.258521e-01
4.968546e-01
4.606553e-01
4.194889e-01
3.758623e-01
3.323931e-01
2.916418e-01
2.559481e-01
2.272824e-01
2.071241e-01
1.963732e-01
1.953021e-01
2.035480e-01
2.201467e-01
2.436014e-01
2.719846e-01
3.030637e-01
3.344462e-01
3.637341e-01
3.886809e-01
4.073396e-01
4.181930e-01
4.202559e-01
4.131427e-01
3.970962e-01
3.729759e-01
3.422080e-01
3.067001e-01
2.687258e-01
2.307856e-01
1.954514e-01
1.652036e-01
1.422690e-01
1.284730e-01
1.251127e-01
1.328634e-01
1.517237e-01
1.810027e-01
2.193521e-01
2.648394e-01
3.150598e-01
3.672804e-01
4.186092e-01
4.661785e-01
5.073306e-01
5.397933e-01
5.618304e-01
5.723575e-01
5.710128e-01
5.581777e-01
5.349482e-01
5.030595e-01
4.647697e-01
4.227116e-01
3.797230e-01
3.386645e-01
3.022381e-01
2.728167e-01
2.522960e-01
2.419774e-01
2.424894e-01
2.537526e-01
2.749875e-01
3.047667e-01
3.411042e-01
3.815815e-01
4.234994e-01
4.640509e-01
5.005029e-01
5.303774e-01
5.516177e-01
5.627302e-01
5.628902e-01
5.520038e-01
5.307226e-01
5.004089e-01
4.630552e-01
4.211612e-01
3.775771e-01
3.353214e-01
2.973846e-01
2.665311e-01
2.451128e-01
2.349069e-01
2.369921e-01
2.516689e-01
2.784324e-01
3.159980e-01
3.623765e-01
4.149965e-01
4.708644e-01
5.267528e-01
5.794068e-01
6.257538e-01
6.631029e-01
6.893190e-01
7.029602e-01
7.033670e-01
6.906994e-01
6.659192e-01
6.307224e-01
5.874252e-01
5.388143e-01
4.879701e-01
4.380735e-01
3.922075e-01
3.531647e-01
3.232734e-01
3.042524e-01
2.971049e-01
3.020578e-01
3.185517e-01
3.452788e-01
3.802677e-01
4.210093e-01
4.646151e-01
5.080010e-01
5.480857e-01
5.819916e-01
6.072349e-01
6.218930e-01
6.247346e-01
6.153046e-01
5.939557e-01
5.618258e-01
5.207637e-01
4.732089e-01
4.220347e-01
3.703643e-01
3.213719e-01
2.780811e-01
2.431712e-01
2.188048e-01
2.064873e-01
2.069681e-01
2.201899e-01
2.452892e-01
2.806498e-01
3.240018e-01
3.725637e-01
4.232162e-01
4.726983e-01
5.178144e-01
5.556391e-01
5.837060e-01
6.001689e-01
6.039229e-01
5.946768e-01
5.729726e-01
5.401497e-01
4.982579e-01
4.499247e-01
3.981864e-01
3.462923e-01
2.974957e-01
2.548426e-01
2.209710e-01
1.979349e-01
1.870632e-01
1.888652e-01
2.029893e-01
2.282378e-01
2.626381e-01
3.035660e-01
3.479133e-01
3.922901e-01
4.332486e-01
4.675159e-01
4.922180e-01
5.050808e-01
5.045939e-01
4.901242e-01
4.619714e-01
4.213617e-01
3.703785e-01
3.118369e-01
2.491088e-01
1.859106e-01
1.260658e-01
7.325965e-02
3.079886e-02
1.394251e-03
-1.301998e-02
-1.141744e-02
6.248225e-03
3.903530e-02
8.507044e-02
1.416652e-01
2.054842e-01
2.727526e-01
3.394899e-01
4.017553e-01
4.558882e-01
4.987316e-01
5.278227e-01
5.415397e-01
5.391958e-01
5.210747e-01
4.884070e-01
4.432886e-01
3.885493e-01
3.275785e-01
2.641189e-01
2.020390e-01
1.450977e-01
9.671262e-02
5.974626e-02
3.632479e-02
2.770090e-02
3.417175e-02
5.505852e-02
8.874983e-02
1.328068e-01
1.841230e-01
2.391304e-01
2.940356e-01
3.450753e-01
3.887696e-01
4.221593e-01
4.430086e-01
4.499588e-01
4.426217e-01
4.216064e-01
3.884784e-01
3.456538e-01
2.962387e-01
2.438231e-01
1.922448e-01
1.453355e-01
1.066677e-01
7.931502e-02
6.564381e-02
6.714870e-02
8.434553e-02
1.167294e-01
1.628011e-01
2.201608e-01
2.856602e-01
3.556026e-01
4.259768e-01
4.927084e-01
5.519133e-01
6.001384e-01
6.345736e-01
6.532244e-01
6.550324e-01
6.399380e-01
6.088808e-01
5.637398e-01
5.072168e-01
4.426716e-01
3.739182e-01
3.049951e-01
2.399205e-01
1.824476e-01
1.358333e-01
1.026355e-01
8.455135e-02
8.231016e-02
9.562802e-02
1.232288e-01
1.629305e-01
2.117922e-01
2.663104e-01
3.226534e-01
3.769170e-01
4.253857e-01
4.647814e-01
4.924826e-01
5.066999e-01
5.065939e-01
4.923281e-01
4.650528e-01
4.268232e-01
3.804547e-01
3.293302e-01
2.771686e-01
2.277721e-01
1.847680e-01
1.513625e-01
1.301219e-01
1.227976e-01
1.302073e-01
1.521798e-01
1.875684e-01
2.343305e-01
2.896650e-01
3.501968e-01
4.121952e-01
4.718094e-01
5.253086e-01
5.693130e-01
6.010015e-01
6.182869e-01
6.199478e-01
6.057082e-01
5.762604e-01
5.332277e-01
4.790710e-01
4.169420e-01
3.504949e-01
2.836666e-01
2.204382e-01
1.645912e-01
1.194726e-01
8.778347e-02
7.140351e-02
7.126644e-02
8.729472e-02
1.184003e-01
1.625523e-01
2.169073e-01
2.779923e-01
3.419283e-01
4.046799e-01
4.623126e-01
5.112445e-01
5.484740e-01
5.717704e-01
5.798150e-01
5.722826e-01
5.498586e-01
5.141913e-01
4.677815e-01
4.138181e-01
3.559692e-01
2.981422e-01
2.442275e-01
1.978416e-01
1.620869e-01
1.393438e-01
1.311114e-01
1.379084e-01
1.592425e-01
1.936494e-01
2.387989e-01
2.916579e-01
3.486973e-01
4.061277e-01
4.601460e-01
5.071793e-01
5.441091e-01
5.684650e-01
5.785762e-01
5.736721e-01
5.539280e-01
5.204516e-01
4.752125e-01
4.209192e-01
3.608516e-01
2.986582e-01
2.381303e-01
1.829646e-01
1.365301e-01
1.016510e-01
8.042188e-02
7.406685e-02
8.285510e-02
1.060791e-01
1.420986e-01
1.884471e-01
2.419921e-01
2.991374e-01
3.560518e-01
4.089090e-01
4.541235e-01
4.885690e-01
5.097664e-01
5.160313e-01
5.065712e-01
4.815274e-01
4.419569e-01
3.897578e-01
3.275413e-01
2.584602e-01
1.860050e-01
1.137816e-01
4.528446e-02
-1.631930e-02
-6.838160e-02
-1.089279e-01
-1.367645e-01
-1.515314e-01
-1.536986e-01
-1.445065e-01
-1.258574e-01
-1.001664e-01
-7.018598e-02
-3.881505e-02
-8.907342e-03
1.691003e-02
3.639698e-02
4.783110e-02
5.010149e-02
4.276091e-02
2.603429e-02
7.847814e-04
-3.155834e-02
-6.910319e-02
-1.096219e-01
-1.506915e-01
-1.898412e-01
-2.246970e-01
-2.531189e-01
-2.733231e-01
-2.839833e-01
-2.843083e-01
-2.740883e-01
-2.537093e-01
-2.241329e-01
-1.868424e-01
-1.437576e-01
-9.712425e-02
-4.938304e-02
-3.025377e-03
3.955514e-02
7.620758e-02
1.051552e-01
1.251048e-01
1.353250e-01
1.356886e-01
1.266747e-01
1.093307e-01
8.519898e-02
5.621131e-02
2.456172e-02
-7.436068e-03
-3.749678e-02
-6.350895e-02
-8.366919e-02
-9.659720e-02
-1.014243e-01
-9.784946e-02
-8.615778e-02
-6.720076e-02
-4.233855e-02
-1.334861e-02
1.769304e-02
4.855048e-02
7.697781e-02
1.008712e-01
1.184133e-01
1.282004e-01
1.293425e-01
1.215289e-01
1.050538e-01
8.080101e-02
5.018836e-02
1.507916e-02
-2.233403e-02
-5.966446e-02
-9.447728e-02
-1.244393e-01
-1.474642e-01
-1.618459e-01
-1.663715e-01
-1.604050e-01
-1.439379e-01
-1.175988e-01
-8.262289e-02
-4.078112e-02
5.726060e-03
5.440416e-02
1.026203e-01
1.477695e-01
1.874406e-01
2.195713e-01
2.425811e-01
2.554733e-01
2.578975e-01
2.501673e-01
2.332338e-01
2.086156e-01
1.782934e-01
1.445765e-01
1.099504e-01
7.691812e-02
4.784109e-02
2.479259e-02
9.429990e-03
2.894677e-03
5.745676e-03
1.793141e-02
3.880115e-02
6.715451e-02
1.013244e-01
1.392868e-01
1.787891e-01
2.174894e-01
2.530985e-01
2.835172e-01
3.069623e-01
3.220726e-01
3.279911e-01
3.244155e-01
3.116163e-01
2.904192e-01
2.621558e-01
2.285853e-01
1.917908e-01
1.540578e-01
1.177396e-01
8.511677e-02
5.825768e-02
3.888815e-02
2.827873e-02
2.715775e-02
3.565713e-02
5.329601e-02
7.900366e-02
1.111807e-01
1.477946e-01
1.865040e-01
2.248043e-01
2.601864e-01
2.903002e-01
3.131103e-01
3.270356e-01
3.310608e-01
3.248109e-01
3.085828e-01
2.833326e-01
2.506170e-01
2.124971e-01
1.714071e-01
1.300003e-01
9.098015e-02
5.692676e-02
3.013017e-02
1.244063e-02
5.146227e-03
8.886707e-03
2.361042e-02
4.857768e-02
8.241040e-02
1.231839e-01
1.685535e-01
2.159060e-01
2.625258e-01
3.057639e-01
3.432008e-01
3.727917e-01
3.929868e-01
4.028180e-01
4.019479e-01
3.906790e-01
3.699226e-01
3.411330e-01
3.062110e-01
2.673838e-01
2.270687e-01
1.877275e-01
1.517190e-01
1.211574e-01
9.778547e-02
8.286980e-02
7.712534e-02
8.067513e-02
9.304785e-02
1.132137e-01
1.396557e-01
1.704713e-01
2.034976e-01
2.364532e-01
2.670874e-01
2.933292e-01
3.134252e-01
3.260579e-01
3.304341e-01
3.263385e-01
3.141462e-01
2.947957e-01
2.697251e-01
2.407767e-01
2.100775e-01
1.799044e-01
1.525405e-01
1.301307e-01
1.145446e-01
1.072540e-01
1.092323e-01
1.208838e-01
1.420070e-01
1.717947e-01
2.088723e-01
2.513708e-01
2.970302e-01
3.433282e-01
3.876276e-01
4.273339e-01
4.600556e-01
4.837557e-01
4.968862e-01
4.984931e-01
4.882866e-01
4.666689e-01
4.347188e-01
3.941331e-01
3.471279e-01
2.963071e-01
2.445039e-01
1.946061e-01
1.493755e-01
1.112737e-01
8.230658e-02
6.389846e-02
5.680557e-02
6.107514e-02
7.605243e-02
1.004340e-01
1.323622e-01
1.695525e-01
2.094464e-01
2.493780e-01
2.867465e-01
3.191824e-01
3.446988e-01
3.618166e-01
3.696567e-01
3.679914e-01
3.572525e-01
3.384972e-01
3.133334e-01
2.838124e-01
2.522928e-01
2.212873e-01
1.932970e-01
1.706455e-01
1.553212e-01
1.488381e-01
1.521262e-01
1.654581e-01
1.884192e-01
2.199228e-01
2.582696e-01
3.012475e-01
3.462645e-01
3.905069e-01
4.311143e-01
4.653604e-01
4.908294e-01
5.055780e-01
5.082708e-01
4.982795e-01
4.757384e-01
4.415504e-01
3.973434e-01
3.453781e-01
2.884154e-01
2.295489e-01
1.720155e-01
1.189952e-01
7.341349e-02
3.776041e-02
1.393853e-02
3.150558e-03
5.833827e-03
2.164470e-02
4.949161e-02
8.761195e-02
1.336855e-01
1.849760e-01
2.384920e-01
2.911582e-01
3.399894e-01
3.822569e-01
4.156410e-01
4.383601e-01
4.492694e-01
4.479255e-01
4.346101e-01
4.103138e-01
3.766780e-01
3.358995e-01
2.906001e-01
2.436696e-01
1.980888e-01
1.567438e-01
1.222434e-01
9.675040e-02
8.184046e-02
7.839738e-02
8.655246e-02
1.056725e-01
1.343969e-01
1.707218e-01
2.121262e-01
2.557314e-01
2.984860e-01
3.373628e-01
3.695569e-01
3.926714e-01
4.048787e-01
4.050448e-01
3.928093e-01
3.686141e-01
3.336773e-01
2.899170e-01
2.398268e-01
1.863153e-01
1.325169e-01
8.158992e-02
3.651301e-02
-1.037963e-04
-2.618143e-02
-4.029588e-02
-4.175640e-02
-3.063403e-02
-7.741061e-03
2.543440e-02
6.683160e-02
1.139497e-01
1.640011e-01
2.140774e-01
2.613197e-01
3.030855e-01
3.371031e-01
3.616067e-01
3.754414e-01
3.781328e-01
3.699160e-01
3.517214e-01
3.251171e-01
2.922126e-01
2.555268e-01
2.178292e-01
1.819619e-01
1.506544e-01
1.263424e-01
1.110023e-01
1.060158e-01
1.120707e-01
1.291088e-01
1.563207e-01
1.921896e-01
2.345819e-01
2.808765e-01
3.281294e-01
3.732610e-01
4.132570e-01
4.453704e-01
4.673107e-01
4.774073e-01
4.747330e-01
4.591799e-01
4.314779e-01
3.931561e-01
3.464495e-01
2.941573e-01
2.394638e-01
1.857343e-01
1.362997e-01
9.424487e-02
6.221329e-02
4.224158e-02
3.563429e-02
4.288636e-02
6.365720e-02
9.679672e-02
1.404200e-01
1.920252e-01
2.486466e-01
3.070348e-01
3.638531e-01
4.158807e-01
4.602102e-01
4.944294e-01
5.167732e-01
5.262378e-01
5.226465e-01
5.066619e-01
4.797444e-01
4.440580e-01
4.023297e-01
3.576719e-01
3.133780e-01
2.727043e-01
2.386518e-01
2.137625e-01
1.999433e-01
1.983304e-01
2.092038e-01
2.319582e-01
2.651321e-01
3.064953e-01
3.531875e-01
4.019020e-01
4.491023e-01
4.912599e-01
5.250974e-01
5.478205e-01
5.573210e-01
5.523350e-01
5.325425e-01
4.985992e-01
4.520999e-01
3.954754e-01
3.318334e-01
2.647564e-01
1.980702e-01
1.356003e-01
8.093093e-02
3.718103e-02
6.811619e-03
-8.524320e-03
-8.080389e-03
7.941349e-03
3.840636e-02
8.131897e-02
1.339437e-01
1.929690e-01
2.547050e-01
3.153048e-01
3.709990e-01
4.183295e-01
4.543710e-01
4.769232e-01
4.846609e-01
4.772285e-01
4.552711e-01
4.203980e-01
3.750813e-01
3.224970e-01
2.663190e-01
2.104795e-01
1.589117e-01
1.152897e-01
8.278165e-02
6.383407e-02
5.999952e-02
7.182196e-02
9.878737e-02
1.393439e-01
1.909909e-01
2.504307e-01
3.137750e-01
3.767926e-01
4.351834e-01
4.848625e-01
5.222341e-01
5.444364e-01
5.495390e-01
5.366764e-01
5.061096e-01
4.592095e-01
3.983671e-01
3.268386e-01
2.485371e-01
1.677879e-01
8.906312e-02
1.671181e-02
-4.529761e-02
-9.360908e-02
-1.256714e-01
-1.398811e-01
-1.356671e-01
-1.135150e-01
-7.492810e-02
-2.233148e-02
4.107713e-02
1.115196e-01
1.848635e-01
2.568700e-01
3.234507e-01
3.809181e-01
4.262136e-01
4.570984e-01
4.722917e-01
4.715466e-01
4.556574e-01
4.263977e-01
3.863939e-01
3.389435e-01
2.877911e-01
2.368776e-01
1.900768e-01
1.509375e-01
1.224451e-01
1.068188e-01
1.053574e-01
1.183451e-01
1.450243e-01
1.836379e-01
2.315401e-01
2.853674e-01
3.412613e-01
3.951277e-01
4.429150e-01
4.808947e-01
5.059209e-01
5.156532e-01
5.087233e-01
4.848360e-01
4.447958e-01
3.904598e-01
3.246217e-01
2.508364e-01
1.731985e-01
9.608996e-02
2.391199e-02
-3.918229e-02
-8.953980e-02
-1.242293e-01
-1.412202e-01
-1.395065e-01
-1.191700e-01
-8.137556e-02
-2.830179e-02
3.699040e-02
1.107428e-01
1.887274e-01
2.665038e-01
3.396910e-01
4.042371e-01
4.566712e-01
4.943184e-01
5.154650e-01
5.194612e-01
5.067537e-01
4.788475e-01
4.381984e-01
3.880455e-01
3.321955e-01
2.747711e-01
2.199421e-01
1.716540e-01
1.333712e-01
1.078512e-01
9.696455e-02
1.015721e-01
1.214693e-01
1.554002e-01
2.011424e-01
2.556556e-01
3.152856e-01
3.760087e-01
4.337024e-01
4.844232e-01
5.246726e-01
5.516343e-01
5.633654e-01
5.589274e-01
5.384499e-01
5.031212e-01
4.551083e-01
3.974143e-01
3.336824e-01
2.679608e-01
2.044441e-01
1.472065e-01
9.994291e-02
6.573364e-02
4.684698e-02
4.459285e-02
5.923753e-02
8.998606e-02
1.350343e-01
1.916872e-01
2.565356e-01
3.256792e-01
3.949816e-01
4.603396e-01
5.179503e-01
5.645577e-01
5.976609e-01
6.156711e-01
6.180057e-01
6.051132e-01
5.784305e-01
5.402746e-01
4.936802e-01
4.421942e-01
3.896394e-01
3.398641e-01
2.964896e-01
2.626717e-01
2.408908e-01
2.327840e-01
2.390319e-01
2.593087e-01
2.923010e-01
3.357949e-01
3.868248e-01
4.418745e-01
4.971158e-01
5.486669e-01
5.928538e-01
6.264564e-01
6.469236e-01
6.525425e-01
6.425522e-01
6.171950e-01
5.777036e-01
5.262250e-01
4.656897e-01
3.996325e-01
3.319788e-01
2.668073e-01
2.081028e-01
1.595117e-01
1.241141e-01
1.042251e-01
1.012395e-01
1.155297e-01
1.464088e-01
1.921617e-01
2.501450e-01
3.169494e-01
3.886144e-01
4.608793e-01
5.294552e-01
5.902975e-01
6.398634e-01
6.753346e-01
6.947924e-01
6.973318e-01
6.831090e-01
6.533179e-01
6.100995e-01
5.563915e-01
4.957286e-01
4.320085e-01
3.692383e-01
3.112776e-01
2.615920e-01
2.230346e-01
1.976646e-01
1.866186e-01
1.900406e-01
2.070776e-01
2.359421e-01
2.740375e-01
3.181373e-01
3.646069e-01
4.096492e-01
4.495603e-01
4.809740e-01
5.010825e-01
5.078184e-01
4.999879e-01
4.773471e-01
4.406187e-01
3.914463e-01
3.322922e-01
2.662832e-01
1.970164e-01
1.283353e-01
6.409155e-02
7.904471e-03
-3.706576e-02
-6.831921e-02
-8.417794e-02
-8.389770e-02
-6.772065e-02
-3.686402e-02
6.556080e-03
5.966136e-02
1.189992e-01
1.807684e-01
2.410669e-01
2.961438e-01
3.426390e-01
3.777942e-01
3.996220e-01
4.070221e-01
3.998378e-01
3.788501e-01
3.457113e-01
3.028236e-01
2.531713e-01
2.001191e-01
1.471894e-01
9.783206e-02
5.520230e-02
2.195797e-02
9.026433e-05
-9.202247e-03
-5.587117e-03
1.038681e-02
3.733467e-02
7.313838e-02
1.150993e-01
1.601285e-01
2.049597e-01
2.463691e-01
2.813858e-01
3.074806e-01
3.227225e-01
3.258946e-01
3.165664e-01
2.951176e-01
2.627157e-01
2.212461e-01
1.732010e-01
1.215305e-01
6.946574e-02
2.032238e-02
-2.270329e-02
-5.673484e-02
-7.940001e-02
-8.898715e-02
-8.456280e-02
-6.604057e-02
-3.419472e-02
9.384499e-03
6.239168e-02
1.219562e-01
1.848301e-01
2.475996e-01
3.069043e-01
3.596498e-01
4.031990e-01
4.355313e-01
4.553604e-01
4.622041e-01
4.564019e-01
4.390803e-01
4.120666e-01
3.777593e-01
3.389624e-01
2.986952e-01
2.599904e-01
2.256928e-01
1.982711e-01
1.796561e-01
1.711145e-01
1.731690e-01
1.855687e-01
2.073143e-01
2.367342e-01
2.716068e-01
3.093187e-01
3.470453e-01
3.819414e-01
4.113278e-01
4.328637e-01
4.446955e-01
4.455754e-01
4.349454e-01
4.129810e-01
3.805936e-01
3.393894e-01
2.915854e-01
2.398874e-01
1.873341e-01
1.371172e-01
9.238721e-02
5.605631e-02
3.061086e-02
1.794523e-02
1.922904e-02
3.481805e-02
6.421690e-02
1.060982e-01
1.583784e-01
2.183453e-01
2.828291e-01
3.484024e-01
4.115957e-01
4.691120e-01
5.180270e-01
5.559626e-01
5.812236e-01
5.928919e-01
5.908705e-01
5.758769e-01
5.493855e-01
5.135233e-01
4.709254e-01
4.245618e-01
3.775460e-01
3.329384e-01
2.935559e-01
2.617999e-01
2.395115e-01
2.278644e-01
2.273006e-01
2.375152e-01
2.574892e-01
2.855694e-01
3.195875e-01
3.570086e-01
3.950991e-01
4.311020e-01
4.624081e-01
4.867173e-01
5.021783e-01
5.075038e-01
5.020519e-01
4.858704e-01
4.596993e-01
4.249301e-01
3.835232e-01
3.378889e-01
2.907384e-01
2.449152e-01
2.032153e-01
1.682105e-01
1.420823e-01
1.264800e-01
1.224119e-01
1.301782e-01
1.493515e-01
1.788080e-01
2.168062e-01
2.611079e-01
3.091299e-01
3.581153e-01
4.053102e-01
4.481351e-01
4.843406e-01
5.121380e-01
5.302998e-01
5.382224e-01
5.359491e-01
5.241512e-01
5.040678e-01
4.774105e-01
4.462382e-01
4.128123e-01
3.794426e-01
3.483336e-01
3.214433e-01
3.003614e-01
2.862159e-01
2.796130e-01
2.806134e-01
2.887467e-01
3.030614e-01
3.222051e-01
3.445270e-01
3.681954e-01
3.913192e-01
4.120679e-01
4.287839e-01
4.400825e-01
4.449364e-01
4.427408e-01
4.333564e-01
4.171265e-01
3.948656e-01
3.678185e-01
3.375913e-01
3.060561e-01
2.752367e-01
2.471799e-01
2.238231e-01
2.068638e-01
1.976426e-01
1.970460e-01
2.054380e-01
2.226265e-01
2.478675e-01
2.799094e-01
3.170713e-01
3.573511e-01
3.985526e-01
4.384231e-01
4.747916e-01
5.057003e-01
5.295212e-01
5.450534e-01
5.515935e-01
5.489756e-01
5.375777e-01
5.182928e-01
4.924664e-01
4.618037e-01
4.282551e-01
3.938863e-01
3.607447e-01
3.307298e-01
3.054778e-01
2.862656e-01
2.739422e-01
2.688879e-01
2.710040e-01
2.797323e-01
2.941008e-01
3.127939e-01
3.342400e-01
3.567131e-01
3.784410e-01
3.977167e-01
4.130050e-01
4.230408e-01
4.269128e-01
4.241266e-01
4.146429e-01
3.988861e-01
3.777215e-01
3.524019e-01
3.244869e-01
2.957410e-01
2.680167e-01
2.431328e-01
2.227548e-01
2.082861e-01
2.007766e-01
2.008559e-01
2.086942e-01
2.239949e-01
2.460181e-01
2.736336e-01
3.053973e-01
3.396459e-01
3.746017e-01
4.084797e-01
4.395919e-01
4.664419e-01
4.878078e-01
5.028079e-01
5.109476e-01
5.121434e-01
5.067223e-01
4.953943e-01
4.792000e-01
4.594363e-01
4.375655e-01
4.151159e-01
3.935816e-01
3.743280e-01
3.585100e-01
3.470063e-01
3.403720e-01
3.388125e-01
3.421778e-01
3.499764e-01
3.614097e-01
3.754230e-01
3.907711e-01
4.060961e-01
4.200112e-01
4.311894e-01
4.384499e-01
4.408400e-01
4.377069e-01
4.287533e-01
4.140732e-01
3.941620e-01
3.698986e-01
3.424991e-01
3.134442e-01
2.843864e-01
2.570448e-01
2.330940e-01
2.140589e-01
2.012178e-01
1.955235e-01
1.975439e-01
2.074274e-01
2.248927e-01
2.492462e-01
2.794234e-01
3.140523e-01
3.515342e-01
3.901363e-01
4.280888e-01
4.636824e-01
4.953601e-01
5.217982e-01
5.419735e-01
5.552118e-01
5.612158e-01
5.600702e-01
5.522243e-01
5.384532e-01
5.198025e-01
4.975205e-01
4.729835e-01
4.476193e-01
4.228330e-01
3.999366e-01
3.800843e-01
3.642148e-01
3.530037e-01
3.468265e-01
3.457369e-01
3.494622e-01
3.574165e-01
3.687342e-01
3.823211e-01
3.969222e-01
4.112018e-01
4.238329e-01
4.335878e-01
4.394261e-01
4.405723e-01
4.365761e-01
4.273514e-01
4.131885e-01
3.947411e-01
3.729868e-01
3.491662e-01
3.247052e-01
3.011247e-01
2.799442e-01
2.625839e-01
2.502720e-01
2.439616e-01
2.442641e-01
2.514035e-01
2.651940e-01
2.850445e-01
3.099884e-01
3.387373e-01
3.697532e-01
4.013372e-01
4.317262e-01
4.591956e-01
4.821591e-01
4.992621e-01
5.094613e-01
5.120849e-01
5.068701e-01
4.939738e-01
4.739584e-01
4.477541e-01
4.166014e-01
3.819801e-01
3.455281e-01
3.089534e-01
2.739443e-01
2.420787e-01
2.147389e-01
1.930350e-01
1.777431e-01
1.692635e-01
1.676024e-01
1.723786e-01
1.828556e-01
1.979948e-01
2.165269e-01
2.370372e-01
2.580571e-01
2.781583e-01
2.960422e-01
3.106184e-01
3.210679e-01
3.268845e-01
3.278956e-01
3.242593e-01
3.164422e-01
3.051813e-01
2.914330e-01
2.763150e-01
2.610406e-01
2.468507e-01
2.349420e-01
2.263954e-01
2.221084e-01
2.227328e-01
2.286258e-01
2.398153e-01
2.559843e-01
2.764761e-01
3.003210e-01
3.262842e-01
3.529328e-01
3.787194e-01
4.020779e-01
4.215235e-01
4.357524e-01
4.437313e-01
4.447712e-01
4.385788e-01
4.252843e-01
4.054414e-01
3.800019e-01
3.502652e-01
3.178051e-01
2.843773e-01
2.518119e-01
2.218967e-01
1.962599e-01
1.762603e-01
1.628955e-01
1.567350e-01
1.578854e-01
1.659887e-01
1.802545e-01
1.995212e-01
2.223426e-01
2.470912e-01
2.720729e-01
2.956430e-01
3.163175e-01
3.328701e-01
3.444100e-01
3.504337e-01
3.508496e-01
3.459755e-01
3.365097e-01
3.234814e-01
3.081821e-01
2.920833e-01
2.767433e-01
2.637061e-01
2.543988e-01
2.500316e-01
2.515095e-01
2.593616e-01
2.736942e-01
2.941725e-01
3.200315e-01
3.501143e-01
3.829367e-01
4.167723e-01
4.497540e-01
4.799860e-01
5.056599e-01
5.251694e-01
5.372141e-01
5.408882e-01
5.357446e-01
5.218340e-01
4.997135e-01
4.704260e-01
4.354498e-01
3.966222e-01
3.560376e-01
3.159260e-01
2.785182e-01
2.459056e-01
2.199046e-01
2.019374e-01
1.929389e-01
1.932974e-01
2.028331e-01
2.208155e-01
2.460173e-01
2.767986e-01
3.112153e-01
3.471452e-01
3.824220e-01
4.149703e-01
4.429324e-01
4.647797e-01
4.794008e-01
4.861634e-01
4.849443e-01
4.761295e-01
4.605843e-01
4.395970e-01
4.147993e-01
3.880668e-01
3.614041e-01
3.368180e-01
3.161882e-01
3.011404e-01
2.929341e-01
2.923719e-01
2.997392e-01
3.147772e-01
3.366922e-01
3.642000e-01
3.956012e-01
4.288833e-01
4.618435e-01
4.922240e-01
5.178540e-01
5.367881e-01
5.474336e-01
5.486589e-01
5.398744e-01
5.210816e-01
4.928854e-01
4.564693e-01
4.135335e-01
3.661985e-01
3.168795e-01
2.681390e-01
2.225257e-01
1.824110e-01
1.498367e-01
1.263827e-01
1.130675e-01
1.102885e-01
1.178046e-01
1.347618e-01
1.597580e-01
1.909407e-01
2.261296e-01
2.629570e-01
2.990159e-01
3.320080e-01
3.598829e-01
3.809600e-01
3.940276e-01
3.984112e-01
3.940105e-01
3.813013e-01
3.613036e-01
3.355182e-01
3.058343e-01
2.744128e-01
2.435506e-01
2.155349e-01
1.924940e-01
1.762564e-01
1.682263e-01
1.692855e-01
1.797270e-01
1.992261e-01
2.268490e-01
2.610986e-01
2.999962e-01
3.411943e-01
3.821144e-01
4.201051e-01
4.526092e-01
4.773310e-01
4.923931e-01
4.964684e-01
4.888807e-01
4.696628e-01
4.395692e-01
4.000407e-01
3.531234e-01
3.013454e-01
2.475603e-01
1.947674e-01
1.459196e-01
1.037362e-01
7.052957e-02
4.806270e-02
3.744395e-02
3.906718e-02
5.259912e-02
7.701257e-02
1.106613e-01
1.513895e-01
1.966693e-01
2.437573e-01
2.898624e-01
3.323159e-01
3.687351e-01
3.971698e-01
4.162238e-01
4.251431e-01
4.238639e-01
4.130188e-01
3.938968e-01
3.683615e-01
3.387290e-01
3.076133e-01
2.777469e-01
2.517901e-01
2.321398e-01
2.207547e-01
2.190082e-01
2.275815e-01
2.464058e-01
2.746556e-01
3.107953e-01
3.526733e-01
3.976596e-01
4.428156e-01
4.850885e-01
5.215164e-01
5.494333e-01
5.666586e-01
5.716583e-01
5.636654e-01
5.427496e-01
5.098303e-01
4.666306e-01
4.155765e-01
3.596459e-01
3.021797e-01
2.466660e-01
1.965135e-01
1.548294e-01
1.242171e-01
1.066089e-01
1.031433e-01
1.140958e-01
1.388654e-01
1.760162e-01
2.233694e-01
2.781388e-01
3.370996e-01
3.967822e-01
4.536803e-01
5.044611e-01
5.461677e-01
5.764017e-01
5.934742e-01
5.965150e-01
5.855344e-01
5.614282e-01
5.259291e-01
4.815032e-01
4.311985e-01
3.784553e-01
3.268874e-01
2.800512e-01
2.412139e-01
2.131399e-01
1.979070e-01
1.967669e-01
2.100578e-01
2.371751e-01
2.766012e-01
3.259931e-01
3.823217e-01
4.420557e-01
5.013803e-01
5.564393e-01
6.035854e-01
6.396238e-01
6.620312e-01
6.691348e-01
6.602350e-01
6.356622e-01
5.967625e-01
5.458134e-01
4.858744e-01
4.205873e-01
3.539370e-01
2.899928e-01
2.326466e-01
1.853638e-01
1.509651e-01
1.314510e-01
1.278824e-01
1.403217e-01
1.678388e-01
2.085792e-01
2.598883e-01
3.184837e-01
3.806639e-01
4.425422e-01
5.002901e-01
5.503780e-01
5.897963e-01
6.162449e-01
6.282766e-01
6.253862e-01
6.080372e-01
5.776268e-01
5.363897e-01
4.872492e-01
4.336258e-01
3.792151e-01
3.277482e-01
2.827510e-01
2.473153e-01
2.238975e-01
2.141580e-01
2.188516e-01
2.377753e-01
2.697788e-01
3.128340e-01
3.641606e-01
4.203993e-01
4.778225e-01
5.325700e-01
5.808973e-01
6.194196e-01
6.453384e-01
6.566311e-01
6.521935e-01
6.319198e-01
5.967157e-01
5.484421e-01
4.897942e-01
4.241252e-01
3.552276e-01
2.870888e-01
2.236360e-01
1.684881e-01
1.247301e-01
9.472479e-02
7.997145e-02
8.102237e-02
9.745886e-02
1.279281e-01
1.702366e-01
2.214932e-01
2.782923e-01
3.369274e-01
3.936216e-01
4.447626e-01
4.871289e-01
5.180912e-01
5.357774e-01
5.391879e-01
5.282554e-01
5.038417e-01
4.676751e-01
4.222309e-01
3.705639e-01
3.161047e-01
2.624332e-01
2.130438e-01
1.711172e-01
1.393128e-01
1.195960e-01
1.131113e-01
1.201088e-01
1.399290e-01
1.710470e-01
2.111705e-01
2.573875e-01
3.063532e-01
3.545070e-01
3.983051e-01
4.344581e-01
4.601539e-01
4.732541e-01
4.724455e-01
4.573377e-01
4.284965e-01
3.874126e-01
3.364082e-01
2.784887e-01
2.171507e-01
1.561606e-01
9.931659e-02
5.020824e-02
1.198874e-02
-1.282716e-02
-2.252625e-02
-1.631021e-02
5.648274e-03
4.221069e-02
9.133884e-02
1.502178e-01
2.154281e-01
2.831570e-01
3.494364e-01
4.103927e-01
4.624949e-01
5.027816e-01
5.290551e-01
5.400255e-01
5.353953e-01
5.158787e-01
4.831534e-01
4.397490e-01
3.888802e-01
3.342373e-01
2.797457e-01
2.293121e-01
1.865705e-01
1.546454e-01
1.359455e-01
1.320025e-01
1.433653e-01
1.695566e-01
2.090966e-01
2.595919e-01
3.178843e-01
3.802515e-01
4.426463e-01
5.009608e-01
5.512974e-01
5.902295e-01
6.150332e-01
6.238736e-01
6.159302e-01
5.914544e-01
5.517523e-01
4.990971e-01
4.365786e-01
3.679011e-01
2.971461e-01
2.285158e-01
1.660731e-01
1.134931e-01
7.384205e-02
4.939439e-02
4.150073e-02
5.051368e-02
7.577616e-02
1.156721e-01
1.677359e-01
2.288124e-01
2.952586e-01
3.631734e-01
4.286429e-01
4.879854e-01
5.379818e-01
5.760750e-01
6.005265e-01
6.105165e-01
6.061837e-01
5.885994e-01
5.596825e-01
5.220594e-01
4.788826e-01
4.336185e-01
3.898191e-01
3.508900e-01
3.198690e-01
2.992283e-01
2.907113e-01
2.952160e-01
3.127326e-01
3.423398e-01
3.822613e-01
4.299786e-01
4.823931e-01
5.360286e-01
5.872599e-01
6.325537e-01
6.687070e-01
6.930645e-01
7.037024e-01
6.995636e-01
6.805349e-01
6.474619e-01
6.020994e-01
5.470021e-01
4.853652e-01
4.208234e-01
3.572245e-01
2.983896e-01
2.478741e-01
2.087443e-01
1.833823e-01
1.733317e-01
1.791948e-01
2.005883e-01
2.361623e-01
2.836815e-01
3.401640e-01
4.020685e-01
4.655190e-01
5.265513e-01
5.813679e-01
6.265825e-01
6.594402e-01
6.779966e-01
6.812437e-01
6.691718e-01
6.427639e-01
6.039228e-01
5.553364e-01
5.002924e-01
4.424551e-01
3.856196e-01
3.334595e-01
2.892836e-01
2.558171e-01
2.350226e-01
2.279723e-01
2.347805e-01
2.546026e-01
2.856988e-01
3.255584e-01
3.710752e-01
4.187599e-01
4.649757e-01
5.061785e-01
5.391491e-01
5.611998e-01
5.703448e-01
5.654245e-01
5.461755e-01
5.132458e-01
4.681530e-01
4.131909e-01
3.512911e-01
2.858468e-01
2.205114e-01
1.589808e-01
1.047740e-01
6.102175e-02
3.027607e-02
1.435211e-02
1.421188e-02
2.989834e-02
6.052538e-02
1.043258e-01
1.587559e-01
2.206499e-01
2.864173e-01
3.522668e-01
4.144466e-01
4.694809e-01
5.143911e-01
5.468832e-01
5.654898e-01
5.696566e-01
5.597660e-01
5.370980e-01
5.037319e-01
4.623968e-01
4.162827e-01
3.688253e-01
3.234786e-01
2.834879e-01
2.516781e-01
2.302696e-01
2.207334e-01
2.236958e-01
2.389002e-01
2.652294e-01
3.007865e-01
3.430291e-01
3.889467e-01
4.352658e-01
4.786704e-01
5.160203e-01
5.445551e-01
5.620708e-01
5.670611e-01
5.588146e-01
5.374642e-01
5.039839e-01
4.601348e-01
4.083614e-01
3.516447e-01
2.933212e-01
2.368782e-01
1.857375e-01
1.430420e-01
1.114558e-01
9.299120e-02
8.887397e-02
9.945588e-02
1.241827e-01
1.616216e-01
2.095468e-01
2.650803e-01
3.248764e-01
3.853375e-01
4.428470e-01
4.940003e-01
5.358213e-01
5.659475e-01
5.827740e-01
5.855467e-01
5.743986e-01
5.503298e-01
5.151305e-01
4.712564e-01
4.216641e-01
3.696188e-01
3.184852e-01
2.715156e-01
2.316450e-01
2.013075e-01
1.822822e-01
1.755825e-01
1.813925e-01
1.990592e-01
2.271393e-01
2.634996e-01
3.054621e-01
3.499839e-01
3.938590e-01
4.339260e-01
4.672710e-01
4.914103e-01
5.044470e-01
5.051886e-01
4.932235e-01
4.689490e-01
4.335503e-01
3.889322e-01
3.376058e-01
2.825388e-01
2.269774e-01
1.742503e-01
1.275665e-01
8.981679e-02
6.339146e-02
5.002471e-02
5.067612e-02
6.545872e-02
9.362034e-02
1.335816e-01
1.830301e-01
2.390642e-01
2.983790e-01
3.574778e-01
4.128985e-01
4.614351e-01
5.003424e-01
5.275086e-01
5.415852e-01
5.420646e-01
5.293015e-01
5.044756e-01
4.695010e-01
4.268885e-01
3.795708e-01
3.307053e-01
2.834656e-01
2.408368e-01
2.054254e-01
1.792958e-01
1.638426e-01
1.597076e-01
1.667474e-01
1.840538e-01
2.100271e-01
2.424937e-01
2.788615e-01
3.162965e-01
3.519116e-01
3.829522e-01
4.069701e-01
4.219763e-01
4.265652e-01
4.200047e-01
4.022877e-01
3.741406e-01
3.369894e-01
2.928829e-01
2.443764e-01
1.943835e-01
1.460033e-01
1.023312e-01
6.626705e-02
4.032749e-02
2.647834e-02
2.599582e-02
3.936921e-02
6.625346e-02
1.054777e-01
1.551106e-01
2.125796e-01
2.748329e-01
3.385346e-01
4.002758e-01
4.567885e-01
5.051477e-01
5.429489e-01
5.684514e-01
5.806794e-01
5.794731e-01
5.654895e-01
5.401514e-01
5.055481e-01
4.642956e-01
4.193640e-01
3.738853e-01
3.309511e-01
2.934163e-01
2.637198e-01
2.437333e-01
2.346514e-01
2.369264e-01
2.502550e-01
2.736141e-01
3.053416e-01
3.432558e-01
3.848004e-01
4.272072e-01
4.676637e-01
5.034790e-01
5.322388e-01
5.519439e-01
5.611263e-01
5.589367e-01
5.451968e-01
5.204133e-01
4.857509e-01
4.429658e-01
3.943050e-01
3.423783e-01
2.900124e-01
2.400986e-01
1.954410e-01
1.586173e-01
1.318594e-01
1.169602e-01
1.152132e-01
1.273847e-01
1.537198e-01
1.939750e-01
2.474706e-01
3.131538e-01
3.896613e-01
4.753745e-01
5.684633e-01
6.669171e-01
7.685668e-01
8.711026e-01
9.720947e-01
1.069023e+00
1.159324e+00
1.240457e+00
1.309992e+00
1.365725e+00
1.405804e+00
1.428864e+00
1.434146e+00
1.421591e+00
1.391878e+00
1.346414e+00
1.287254e+00
1.216966e+00
1.138465e+00
1.054812e+00
9.690268e-01
8.839029e-01
8.018654e-01
7.248645e-01
6.543164e-01
5.910928e-01
5.355541e-01
4.876213e-01
4.468760e-01
4.126760e-01
3.842744e-01
3.609289e-01
3.419912e-01
3.269677e-01
3.155503e-01
3.076156e-01
3.031967e-01
3.024327e-01
3.055045e-01
3.125628e-01
3.236583e-01
3.386810e-01
3.573148e-01
3.790144e-01
4.030052e-01
4.283073e-01
4.537811e-01
4.781884e-01
5.002642e-01
5.187937e-01
5.326885e-01
5.410597e-01
5.432816e-01
5.390437e-01
5.283855e-01
5.117107e-01
4.897779e-01
4.636670e-01
4.347233e-01
4.044821e-01
3.745808e-01
3.466628e-01
3.222803e-01
3.028003e-01
2.893189e-01
2.825900e-01
2.829710e-01
2.903915e-01
3.043474e-01
3.239209e-01
3.478278e-01
3.744871e-01
4.021108e-01
4.288066e-01
4.526913e-01
4.720071e-01
4.852351e-01
4.912017e-01
4.891675e-01
4.788923e-01
4.606685e-01
4.353177e-01
4.041491e-01
3.688817e-01
3.315357e-01
2.943022e-01
2.594017e-01
2.289409e-01
2.047782e-01
1.884062e-01
1.808575e-01
1.826395e-01
1.937017e-01
2.134391e-01
2.407291e-01
2.740015e-01
3.113347e-01
3.505723e-01
3.894524e-01
4.257417e-01
4.573682e-01
4.825438e-01
4.998730e-01
5.084378e-01
5.078549e-01
4.982992e-01
4.804897e-01
4.556385e-01
4.253668e-01
3.915937e-01
3.564070e-01
3.219266e-01
2.901697e-01
2.629264e-01
2.416540e-01
2.273942e-01
2.207180e-01
2.217007e-01
2.299286e-01
2.445347e-01
2.642626e-01
2.875524e-01
3.126436e-01
3.376889e-01
3.608725e-01
3.805262e-01
3.952380e-01
4.039446e-01
4.060040e-01
4.012398e-01
3.899547e-01
3.729111e-01
3.512781e-01
3.265514e-01
3.004500e-01
2.748000e-01
2.514123e-01
2.319655e-01
2.178979e-01
2.103192e-01
2.099426e-01
2.170438e-01
2.314482e-01
2.525464e-01
2.793359e-01
3.104856e-01
3.444184e-01
3.794044e-01
4.136608e-01
4.454521e-01
4.731871e-01
4.955070e-01
5.113616e-01
5.200680e-01
5.213471e-01
5.153362e-01
5.025745e-01
4.839642e-01
4.607099e-01
4.342436e-01
4.061395e-01
3.780255e-01
3.514943e-01
3.280188e-01
3.088738e-01
2.950675e-01
2.872851e-01
2.858500e-01
2.907049e-01
3.014159e-01
3.172010e-01
3.369805e-01
3.594473e-01
3.831513e-01
4.065914e-01
4.283112e-01
4.469896e-01
4.615252e-01
4.711052e-01
4.752566e-01
4.738749e-01
4.672280e-01
4.559349e-01
4.409218e-01
4.233583e-01
4.045810e-01
3.860076e-01
3.690496e-01
3.550265e-01
3.450865e-01
3.401370e-01
3.407893e-01
3.473204e-01
3.596547e-01
3.773665e-01
3.997028e-01
4.256244e-01
4.538618e-01
4.829853e-01
5.114834e-01
5.378476e-01
5.606585e-01
5.786683e-01
5.908726e-01
5.965680e-01
5.953908e-01
5.873343e-01
5.727460e-01
5.523054e-01
5.269863e-01
4.980047e-01
4.667574e-01
4.347496e-01
4.035158e-01
3.745351e-01
3.491457e-01
3.284622e-01
3.133041e-01
3.041402e-01
3.010559e-01
3.037449e-01
3.115308e-01
3.234146e-01
3.381471e-01
3.543207e-01
3.704741e-01
3.852007e-01
3.972527e-01
4.056314e-01
4.096549e-01
4.090005e-01
4.037167e-01
3.942089e-01
3.812001e-01
3.656728e-01
3.487987e-01
3.318587e-01
3.161610e-01
3.029577e-01
2.933641e-01
2.882854e-01
2.883531e-01
2.938769e-01
3.048155e-01
3.207697e-01
3.409981e-01
3.644556e-01
3.898510e-01
4.157214e-01
4.405180e-01
4.626988e-01
4.808228e-01
4.936410e-01
5.001764e-01
4.997896e-01
4.922241e-01
4.776305e-01
4.565664e-01
4.299745e-01
3.991381e-01
3.656163e-01
3.311597e-01
2.976104e-01
2.667903e-01
2.403826e-01
2.198169e-01
2.061657e-01
2.000636e-01
2.016556e-01
2.105830e-01
2.260046e-01
2.466558e-01
2.709364e-01
2.970228e-01
3.229943e-01
3.469664e-01
3.672198e-01
3.823174e-01
3.911986e-01
3.932466e-01
3.883214e-01
3.767596e-01
3.593431e-01
3.372415e-01
3.119339e-01
2.851180e-01
2.586095e-01
2.342366e-01
2.137337e-01
1.986371e-01
1.901877e-01
1.892479e-01
1.962370e-01
2.110928e-01
2.332623e-01
2.617226e-01
2.950316e-01
3.314051e-01
3.688151e-01
4.051047e-01
4.381132e-01
4.658045e-01
4.863907e-01
4.984449e-01
5.009939e-01
4.935860e-01
4.763289e-01
4.498963e-01
4.154993e-01
3.748270e-01
3.299548e-01
2.832276e-01
2.371209e-01
1.940902e-01
1.564179e-01
1.260695e-01
1.045695e-01
9.290824e-02
9.148553e-02
1.000941e-01
1.179437e-01
1.437214e-01
1.756833e-01
2.117712e-01
2.497450e-01
2.873240e-01
3.223272e-01
3.528052e-01
3.771539e-01
3.942057e-01
4.032919e-01
4.042749e-01
3.975472e-01
3.840013e-01
3.649697e-01
3.421402e-01
3.174501e-01
2.929643e-01
2.707430e-01
2.527085e-01
2.405169e-01
2.354456e-01
2.383042e-01
2.493741e-01
2.683816e-01
2.945054e-01
3.264187e-01
3.623624e-01
4.002458e-01
4.377706e-01
4.725711e-01
5.023633e-01
5.250939e-01
5.390793e-01
5.431255e-01
5.366182e-01
5.195784e-01
4.926762e-01
4.572027e-01
4.150004e-01
3.683546e-01
3.198538e-01
2.722272e-01
2.281695e-01
1.901680e-01
1.603416e-01
1.403072e-01
1.310808e-01
1.330215e-01
1.458185e-01
1.685223e-01
1.996156e-01
2.371162e-01
2.787080e-01
3.218890e-01
3.641286e-01
4.030241e-01
4.364470e-01
4.626698e-01
4.804666e-01
4.891817e-01
4.887630e-01
4.797604e-01
4.632885e-01
4.409560e-01
4.147649e-01
3.869833e-01
3.599983e-01
3.361558e-01
3.175993e-01
3.061187e-01
3.030204e-01
3.090306e-01
3.242381e-01
3.480807e-01
3.793762e-01
4.163940e-01
4.569641e-01
4.986149e-01
5.387328e-01
5.747321e-01
6.042273e-01
6.251934e-01
6.361061e-01
6.360513e-01
6.247944e-01
6.028067e-01
5.712431e-01
5.318750e-01
4.869795e-01
4.391943e-01
3.913470e-01
3.462700e-01
3.066163e-01
2.746871e-01
2.522864e-01
2.406102e-01
2.401804e-01
2.508245e-01
2.717011e-01
3.013677e-01
3.378818e-01
3.789303e-01
4.219751e-01
4.644089e-01
5.037113e-01
5.375981e-01
5.641561e-01
5.819566e-01
5.901411e-01
5.884752e-01
5.773662e-01
5.578428e-01
5.314962e-01
5.003853e-01
4.669088e-01
4.336511e-01
4.032111e-01
3.780237e-01
3.601876e-01
3.513113e-01
3.523886e-01
3.637153e-01
3.848515e-01
4.146335e-01
4.512334e-01
4.922642e-01
5.349225e-01
5.761620e-01
6.128879e-01
6.421607e-01
6.613965e-01
6.685514e-01
6.622741e-01
6.420176e-01
6.080978e-01
5.616951e-01
5.047969e-01
4.400843e-01
3.707710e-01
3.004040e-01
2.326399e-01
1.710129e-01
1.187092e-01
7.836515e-02
5.190304e-02
4.041555e-02
4.410673e-02
6.229181e-02
9.345360e-02
1.353492e-01
1.851578e-01
2.396583e-01
2.954272e-01
3.490428e-01
3.972880e-01
4.373380e-01
4.669234e-01
4.844594e-01
4.891330e-01
4.809440e-01
4.606961e-01
4.299406e-01
3.908743e-01
3.461982e-01
2.989443e-01
2.522806e-01
2.093060e-01
1.728492e-01
1.452829e-01
1.283692e-01
1.231431e-01
1.298457e-01
1.479074e-01
1.759845e-01
2.120444e-01
2.534939e-01
2.973441e-01
3.404002e-01
3.794682e-01
4.115642e-01
4.341141e-01
4.451307e-01
4.433547e-01
4.283494e-01
4.005414e-01
3.612031e-01
3.123782e-01
2.567546e-01
1.974929e-01
1.380235e-01
8.182422e-02
3.219545e-02
-7.953286e-03
-3.628927e-02
-5.120305e-02
-5.190542e-02
-3.846948e-02
-1.181666e-02
2.635039e-02
7.366160e-02
1.272317e-01
1.838408e-01
2.401335e-01
2.928248e-01
3.389020e-01
3.758113e-01
4.016163e-01
4.151180e-01
4.159289e-01
4.044949e-01
3.820637e-01
3.506019e-01
3.126655e-01
2.712323e-01
2.295056e-01
1.907020e-01
1.578355e-01
1.335133e-01
1.197559e-01
1.178548e-01
1.282785e-01
1.506316e-01
1.836725e-01
2.253856e-01
2.731057e-01
3.236863e-01
3.737026e-01
4.196774e-01
4.583167e-01
4.867384e-01
5.026782e-01
5.046557e-01
4.920881e-01
4.653399e-01
4.257072e-01
3.753372e-01
3.170905e-01
2.543585e-01
1.908476e-01
1.303458e-01
7.648658e-02
3.252393e-02
1.132481e-03
-1.575436e-02
-1.705875e-02
-2.618482e-03
2.681024e-02
6.960586e-02
1.233857e-01
1.851534e-01
2.514800e-01
3.187086e-01
3.831710e-01
4.414064e-01
4.903686e-01
5.276109e-01
5.514355e-01
5.609972e-01
5.563533e-01
5.384563e-01
5.090888e-01
4.707459e-01
4.264724e-01
3.796648e-01
3.338499e-01
2.924556e-01
2.585855e-01
2.348142e-01
2.230160e-01
2.242392e-01
2.386332e-01
2.654344e-01
3.030119e-01
3.489678e-01
4.002897e-01
4.535428e-01
5.050937e-01
5.513500e-01
5.890033e-01
6.152559e-01
6.280180e-01
6.260580e-01
6.090952e-01
5.778272e-01
5.338913e-01
4.797619e-01
4.185943e-01
3.540232e-01
2.899327e-01
2.302092e-01
1.784945e-01
1.379531e-01
1.110693e-01
9.948616e-02
1.038988e-01
1.240077e-01
1.585353e-01
2.053058e-01
2.613808e-01
3.232441e-01
3.870238e-01
4.487390e-01
5.045560e-01
5.510386e-01
5.853753e-01
6.055682e-01
6.105686e-01
6.003483e-01
5.759024e-01
5.391802e-01
4.929515e-01
4.406176e-01
3.859799e-01
3.329836e-01
2.854511e-01
2.468236e-01
2.199276e-01
2.067796e-01
2.084446e-01
2.249556e-01
2.553030e-01
2.974922e-01
3.486678e-01
4.052957e-01
4.633925e-01
5.187865e-01
5.673953e-01
6.055015e-01
6.300073e-01
6.386509e-01
6.301670e-01
6.043799e-01
5.622216e-01
5.056754e-01
4.376492e-01
3.617904e-01
2.822560e-01
2.034531e-01
1.297674e-01
6.529390e-02
1.358787e-02
-2.255156e-02
-4.125095e-02
-4.167531e-02
-2.407667e-02
1.022454e-02
5.892382e-02
1.188771e-01
1.862961e-01
2.569824e-01
3.265872e-01
3.908801e-01
4.460124e-01
4.887566e-01
5.167077e-01
5.284321e-01
5.235524e-01
5.027645e-01
4.677836e-01
4.212254e-01
3.664301e-01
3.072427e-01
2.477623e-01
1.920782e-01
1.440067e-01
1.068438e-01
8.315092e-02
7.458434e-02
8.178318e-02
1.043228e-01
1.407390e-01
1.886214e-01
2.447707e-01
3.054100e-01
3.664343e-01
4.236839e-01
4.732211e-01
5.115916e-01
5.360539e-01
5.447578e-01
5.368625e-01
5.125861e-01
4.731851e-01
4.208674e-01
3.586483e-01
2.901590e-01
2.194224e-01
1.506094e-01
8.778882e-02
3.468521e-02
-5.543132e-03
-3.049266e-02
-3.865876e-02
-2.952619e-02
-3.599569e-03
3.762847e-02
9.177024e-02
1.556918e-01
2.257092e-01
2.978200e-01
3.679569e-01
4.322465e-01
4.872561e-01
5.302121e-01
5.591723e-01
5.731413e-01
5.721190e-01
5.570799e-01
5.298875e-01
4.931514e-01
4.500383e-01
4.040523e-01
3.587979e-01
3.177413e-01
2.839819e-01
2.600499e-01
2.477400e-01
2.479947e-01
2.608434e-01
2.854044e-01
3.199487e-01
3.620216e-01
4.086133e-01
4.563651e-01
5.017981e-01
5.415472e-01
5.725868e-01
5.924308e-01
5.992973e-01
5.922245e-01
5.711333e-01
5.368328e-01
4.909698e-01
4.359273e-01
3.746797e-01
3.106138e-01
2.473275e-01
1.884154e-01
1.372540e-01
9.679736e-02
6.939474e-02
5.664218e-02
5.927815e-02
7.713173e-02
1.091282e-01
1.533525e-01
2.071682e-01
2.673831e-01
3.304518e-01
3.927018e-01
4.505670e-01
5.008155e-01
5.407532e-01
5.683911e-01
5.825652e-01
5.829987e-01
5.703061e-01
5.459382e-01
5.120737e-01
4.714659e-01
4.272552e-01
3.827583e-01
3.412479e-01
3.057351e-01
2.787681e-01
2.622605e-01
2.573606e-01
2.643718e-01
2.827319e-01
3.110530e-01
3.472187e-01
3.885334e-01
4.319092e-01
4.740791e-01
5.118183e-01
5.421609e-01
5.625968e-01
5.712364e-01
5.669357e-01
5.493729e-01
5.190741e-01
4.773865e-01
4.264016e-01
3.688336e-01
3.078594e-01
2.469311e-01
1.895703e-01
1.391551e-01
9.871343e-02
7.073014e-02
5.698351e-02
5.842010e-02
7.507947e-02
1.060762e-01
1.496429e-01
2.032337e-01
2.636809e-01
3.273953e-01
3.905969e-01
4.495578e-01
5.008430e-01
5.415313e-01
5.694024e-01
5.830756e-01
5.820918e-01
5.669334e-01
5.389793e-01
5.004015e-01
4.540085e-01
4.030505e-01
3.509971e-01
3.013057e-01
2.571934e-01
2.214277e-01
1.961498e-01
1.827401e-01
1.817360e-01
1.928078e-01
2.147927e-01
2.457868e-01
2.832849e-01
3.243602e-01
3.658666e-01
4.046521e-01
4.377663e-01
4.626516e-01
4.773038e-01
4.803973e-01
4.713658e-01
4.504367e-01
4.186163e-01
3.776287e-01
3.298112e-01
2.779720e-01
2.252193e-01
1.747707e-01
1.297536e-01
9.300875e-02
6.690719e-02
5.319193e-02
5.285559e-02
6.606273e-02
9.212459e-02
1.295304e-01
1.760355e-01
2.288011e-01
2.845774e-01
3.399157e-01
3.913951e-01
4.358471e-01
4.705630e-01
4.934695e-01
5.032615e-01
4.994824e-01
4.825478e-01
4.537120e-01
4.149784e-01
3.689623e-01
3.187147e-01
2.675202e-01
2.186832e-01
1.753161e-01
1.401432e-01
1.153321e-01
1.023626e-01
1.019395e-01
1.139572e-01
1.375156e-01
1.709886e-01
2.121387e-01
2.582699e-01
3.064060e-01
3.534819e-01
3.965346e-01
4.328817e-01
4.602792e-01
4.770500e-01
4.821790e-01
4.753699e-01
4.570626e-01
4.284078e-01
3.912000e-01
3.477735e-01
3.008645e-01
2.534492e-01
2.085657e-01
1.691305e-01
1.377597e-01
1.166048e-01
1.072142e-01
1.104296e-01
1.263252e-01
1.541973e-01
1.926052e-01
2.394619e-01
2.921694e-01
3.477857e-01
4.032143e-01
4.553986e-01
5.015115e-01
5.391263e-01
5.663590e-01
5.819759e-01
5.854588e-01
5.770254e-01
5.576027e-01
5.287562e-01
4.925799e-01
4.515539e-01
4.083801e-01
3.658077e-01
3.264572e-01
2.926567e-01
2.662983e-01
2.487244e-01
2.406515e-01
2.421357e-01
2.525839e-01
2.708072e-01
2.951137e-01
3.234306e-01
3.534473e-01
3.827675e-01
4.090628e-01
4.302180e-01
4.444648e-01
4.504954e-01
4.475539e-01
4.354960e-01
4.148147e-01
3.866249e-01
3.526069e-01
3.149098e-01
2.760203e-01
2.386051e-01
2.053381e-01
1.787227e-01
1.609222e-01
1.536082e-01
1.578383e-01
1.739724e-01
2.016349e-01
2.397274e-01
2.864917e-01
3.396196e-01
3.964002e-01
4.538930e-01
5.091144e-01
5.592224e-01
6.016897e-01
6.344536e-01
6.560358e-01
6.656241e-01
6.631127e-01
6.490965e-01
6.248206e-01
5.920880e-01
5.531319e-01
5.104621e-01
4.666974e-01
4.243950e-01
3.858890e-01
3.531477e-01
3.276611e-01
3.103626e-01
3.015921e-01
3.011005e-01
3.080924e-01
3.213043e-01
3.391074e-01
3.596280e-01
3.808764e-01
4.008758e-01
4.177847e-01
4.300098e-01
4.363025e-01
4.358368e-01
4.282646e-01
4.137430e-01
3.929329e-01
3.669639e-01
3.373692e-01
3.059914e-01
2.748671e-01
2.460955e-01
2.217021e-01
2.035030e-01
1.929809e-01
1.911782e-01
1.986172e-01
2.152523e-01
2.404604e-01
2.730697e-01
3.114283e-01
3.535050e-01
3.970164e-01
4.395701e-01
4.788142e-01
5.125835e-01
5.390340e-01
5.567582e-01
5.648749e-01
5.630861e-01
5.516976e-01
5.315994e-01
5.042068e-01
4.713644e-01
4.352212e-01
3.980859e-01
3.622733e-01
3.299545e-01
3.030202e-01
2.829662e-01
2.708084e-01
2.670288e-01
2.715581e-01
2.837923e-01
3.026419e-01
3.266093e-01
3.538893e-01
3.824831e-01
4.103226e-01
4.353957e-01
4.558685e-01
4.701984e-01
4.772322e-01
4.762853e-01
4.671926e-01
4.503299e-01
4.265990e-01
3.973775e-01
3.644349e-01
3.298211e-01
2.957347e-01
2.643817e-01
2.378337e-01
2.178965e-01
2.059953e-01
2.030858e-01
2.095946e-01
2.253931e-01
2.498057e-01
2.816523e-01
3.193205e-01
3.608642e-01
4.041194e-01
4.468320e-01
4.867876e-01
5.219381e-01
5.505172e-01
5.711388e-01
5.828745e-01
5.853020e-01
5.785237e-01
5.631510e-01
5.402559e-01
5.112941e-01
4.780051e-01
4.422992e-01
4.061389e-01
3.714240e-01
3.398864e-01
3.130006e-01
2.919121e-01
2.773856e-01
2.697750e-01
2.690145e-01
2.746319e-01
2.857841e-01
3.013124e-01
3.198162e-01
3.397400e-01
3.594718e-01
3.774438e-01
3.922346e-01
4.026630e-01
4.078691e-01
4.073763e-01
4.011279e-01
3.894946e-01
3.732517e-01
3.535262e-01
3.317185e-01
3.094057e-01
2.882327e-01
2.698005e-01
2.555576e-01
2.467032e-01
2.441055e-01
2.482415e-01
2.591619e-01
2.764818e-01
2.994007e-01
3.267468e-01
3.570466e-01
3.886115e-01
4.196386e-01
4.483177e-01
4.729399e-01
4.920004e-01
5.042911e-01
5.089748e-01
5.056368e-01
4.943087e-01
4.754614e-01
4.499683e-01
4.190424e-01
3.841534e-01
3.469327e-01
3.090747e-01
2.722407e-01
2.379706e-01
2.076067e-01
1.822310e-01
1.626189e-01
1.492093e-01
1.420929e-01
1.410184e-01
1.454159e-01
1.544373e-01
1.670096e-01
1.819021e-01
1.978012e-01
2.133929e-01
2.274457e-01
2.388922e-01
2.469001e-01
2.509299e-01
2.507719e-01
2.465595e-01
2.387574e-01
2.281259e-01
2.156648e-01
2.025425e-01
1.900152e-01
1.793438e-01
1.717106e-01
1.681428e-01
1.694440e-01
1.761387e-01
1.884315e-01
2.061851e-01
2.289194e-01
2.558313e-01
2.858360e-01
3.176274e-01
3.497520e-01
3.806939e-01
4.089646e-01
4.331917e-01
4.522017e-01
4.650909e-01
4.712796e-01
4.705457e-01
4.630349e-01
4.492484e-01
4.300086e-01
4.064085e-01
3.797480e-01
3.514618e-01
3.230437e-01
2.959682e-01
2.716138e-01
2.511881e-01
2.356605e-01
2.257050e-01
2.216591e-01
2.235014e-01
2.308515e-01
2.429910e-01
2.589066e-01
2.773515e-01
2.969220e-01
3.161467e-01
3.335830e-01
3.479134e-01
3.580375e-01
3.631488e-01
3.627925e-01
3.568975e-01
3.457818e-01
3.301313e-01
3.109566e-01
2.895304e-01
2.673113e-01
2.458568e-01
2.267296e-01
2.114004e-01
2.011538e-01
1.970000e-01
1.996019e-01
2.092212e-01
2.256898e-01
2.484089e-01
2.763761e-01
3.082399e-01
3.423766e-01
3.769867e-01
4.102025e-01
4.402022e-01
4.653215e-01
4.841565e-01
4.956491e-01
4.991521e-01
4.944676e-01
4.818594e-01
4.620383e-01
4.361238e-01
4.055827e-01
3.721498e-01
3.377317e-01
3.042981e-01
2.737652e-01
2.478779e-01
2.280986e-01
2.155111e-01
2.107472e-01
2.139450e-01
2.247386e-01
2.422843e-01
2.653175e-01
2.922381e-01
3.212177e-01
3.503205e-01
3.776324e-01
4.013881e-01
4.200873e-01
4.325934e-01
4.382055e-01
4.367005e-01
4.283421e-01
4.138594e-01
3.943967e-01
3.714401e-01
3.467246e-01
3.221257e-01
2.995420e-01
2.807721e-01
2.673948e-01
2.606597e-01
2.613964e-01
2.699499e-01
2.861467e-01
3.092944e-01
3.382156e-01
3.713128e-01
4.066611e-01
4.421223e-01
4.754753e-01
5.045532e-01
5.273807e-01
5.423011e-01
5.480848e-01
5.440125e-01
5.299252e-01
5.062412e-01
4.739367e-01
4.344936e-01
3.898159e-01
3.421196e-01
2.938018e-01
2.472948e-01
2.049166e-01
1.687256e-01
1.403923e-01
1.210973e-01
1.114633e-01
1.115260e-01
1.207451e-01
1.380526e-01
1.619332e-01
1.905304e-01
2.217696e-01
2.534899e-01
2.835780e-01
3.100950e-01
3.313905e-01
3.461974e-01
3.537015e-01
3.535859e-01
3.460451e-01
3.317719e-01
3.119172e-01
2.880236e-01
2.619359e-01
2.356914e-01
2.113937e-01
1.910760e-01
1.765628e-01
1.693379e-01
1.704316e-01
1.803343e-01
1.989459e-01
2.255654e-01
2.589209e-01
2.972394e-01
3.383498e-01
3.798150e-01
4.190823e-01
4.536446e-01
4.812028e-01
4.998160e-01
5.080331e-01
5.049940e-01
4.904949e-01
4.650134e-01
4.296903e-01
3.862694e-01
3.369986e-01
2.844964e-01
2.315922e-01
1.811505e-01
1.358900e-01
9.821236e-02
7.005171e-02
5.275741e-02
4.701743e-02
5.282644e-02
6.949863e-02
9.572224e-02
1.296505e-01
1.690219e-01
2.113034e-01
2.538464e-01
2.940486e-01
3.295104e-01
3.581785e-01
3.784654e-01
3.893409e-01
3.903883e-01
3.818236e-01
3.644779e-01
3.397436e-01
3.094880e-01
2.759384e-01
2.415425e-01
2.088130e-01
1.801619e-01
1.577376e-01
1.432749e-01
1.379703e-01
1.423917e-01
1.564315e-01
1.793046e-01
2.095931e-01
2.453332e-01
2.841394e-01
3.233578e-01
3.602398e-01
3.921251e-01
4.166230e-01
4.317792e-01
4.362167e-01
4.292398e-01
4.108938e-01
3.819752e-01
3.439915e-01
2.990725e-01
2.498393e-01
1.992381e-01
1.503506e-01
1.061922e-01
6.951467e-02
4.262418e-02
2.723044e-02
2.433651e-02
3.417670e-02
5.620566e-02
8.913782e-02
1.310327e-01
1.794197e-01
2.314542e-01
2.840956e-01
3.342958e-01
3.791894e-01
4.162712e-01
4.435520e-01
4.596827e-01
4.640375e-01
4.567516e-01
4.387111e-01
4.114957e-01
3.772770e-01
3.386807e-01
2.986171e-01
2.600940e-01
2.260190e-01
1.990073e-01
1.812042e-01
1.741374e-01
1.786083e-01
1.946297e-01
2.214150e-01
2.574196e-01
3.004318e-01
3.477079e-01
3.961442e-01
4.424753e-01
4.834878e-01
5.162347e-01
5.382381e-01
5.476637e-01
5.434550e-01
5.254162e-01
4.942356e-01
4.514486e-01
3.993424e-01
3.408104e-01
2.791675e-01
2.179402e-01
1.606456e-01
1.105754e-01
7.059667e-02
4.298280e-02
2.928328e-02
3.023971e-02
4.575159e-02
7.489233e-02
1.159728e-01
1.666471e-01
2.240534e-01
2.849823e-01
3.460619e-01
4.039529e-01
4.555410e-01
4.981187e-01
5.295444e-01
5.483701e-01
5.539283e-01
5.463732e-01
5.266699e-01
4.965348e-01
4.583268e-01
4.148966e-01
3.694033e-01
3.251083e-01
2.851614e-01
2.523916e-01
2.291190e-01
2.169989e-01
2.169104e-01
2.288951e-01
2.521504e-01
2.850781e-01
3.253837e-01
3.702228e-01
4.163848e-01
4.605040e-01
4.992851e-01
5.297284e-01
5.493394e-01
5.563065e-01
5.496347e-01
5.292219e-01
4.958737e-01
4.512536e-01
3.977737e-01
3.384343e-01
2.766240e-01
2.158973e-01
1.597425e-01
1.113583e-01
7.345256e-02
4.807527e-02
3.649720e-02
3.914066e-02
5.556556e-02
8.451022e-02
1.239822e-01
1.713916e-01
2.237174e-01
2.776957e-01
3.300207e-01
3.775460e-01
4.174760e-01
4.475383e-01
4.661235e-01
4.723867e-01
4.663002e-01
4.486559e-01
4.210148e-01
3.856074e-01
3.451907e-01
3.028710e-01
2.619015e-01
2.254673e-01
1.964710e-01
1.773319e-01
1.698133e-01
1.748899e-01
1.926651e-01
2.223465e-01
2.622802e-01
3.100446e-01
3.625969e-01
4.164654e-01
4.679758e-01
5.134981e-01
5.496982e-01
5.737766e-01
5.836746e-01
5.782338e-01
5.572929e-01
5.217141e-01
4.733387e-01
4.148732e-01
3.497180e-01
2.817505e-01
2.150783e-01
1.537795e-01
1.016469e-01
6.195060e-02
3.723429e-02
2.915719e-02
3.839101e-02
6.457815e-02
1.063529e-01
1.614232e-01
2.267079e-01
2.985205e-01
3.727896e-01
4.453039e-01
5.119696e-01
5.690622e-01
6.134606e-01
6.428440e-01
6.558393e-01
6.521065e-01
6.323558e-01
5.982950e-01
5.525128e-01
4.983056e-01
4.394604e-01
3.800097e-01
3.239714e-01
2.750908e-01
2.366002e-01
2.110107e-01
1.999494e-01
2.040534e-01
2.229271e-01
2.551671e-01
2.984513e-01
3.496890e-01
4.052223e-01
4.610665e-01
5.131742e-01
5.577084e-01
5.913041e-01
6.113000e-01
6.159238e-01
6.044162e-01
5.770827e-01
5.352730e-01
4.812881e-01
4.182250e-01
3.497723e-01
2.799703e-01
2.129528e-01
1.526856e-01
1.027194e-01
6.596942e-02
4.453727e-02
3.958430e-02
5.126528e-02
7.872574e-02
1.201625e-01
1.729430e-01
2.337740e-01
2.989112e-01
3.643940e-01
4.262939e-01
4.809607e-01
5.252511e-01
5.567246e-01
5.737936e-01
5.758168e-01
5.631281e-01
5.370019e-01
4.995564e-01
4.536043e-01
4.024622e-01
3.497317e-01
2.990652e-01
2.539313e-01
2.173921e-01
1.919063e-01
1.791691e-01
1.800002e-01
1.942866e-01
2.209854e-01
2.581867e-01
3.032334e-01
3.528917e-01
4.035619e-01
4.515165e-01
4.931505e-01
5.252271e-01
5.451005e-01
5.509007e-01
5.416655e-01
5.174112e-01
4.791368e-01
4.287632e-01
3.690120e-01
3.032344e-01
2.352028e-01
1.688761e-01
1.081553e-01
5.664072e-02
1.740579e-02
-7.199953e-03
-1.570582e-02
-7.621843e-03
1.652057e-02
5.519315e-02
1.059600e-01
1.656264e-01
2.304373e-01
2.963136e-01
3.591107e-01
4.148834e-01
4.601391e-01
4.920641e-01
5.087057e-01
5.090984e-01
4.933253e-01
4.625095e-01
4.187392e-01
3.649302e-01
3.046377e-01
2.418299e-01
1.806356e-01
1.250832e-01
7.884469e-02
4.499920e-02
2.583204e-02
2.268083e-02
3.584063e-02
6.453542e-02
1.069593e-01
1.603855e-01
2.213380e-01
2.858127e-01
3.495361e-01
4.082437e-01
4.579588e-01
4.952544e-01
5.174786e-01
5.229299e-01
5.109685e-01
4.820573e-01
4.377302e-01
3.804918e-01
3.136551e-01
2.411308e-01
1.671808e-01
9.615346e-02
3.221561e-02
-2.090196e-02
-6.013116e-02
-8.325157e-02
-8.902298e-02
-7.725695e-02
-4.882277e-02
-5.587276e-03
4.970772e-02
1.136226e-01
1.822406e-01
2.514186e-01
3.170518e-01
3.753363e-01
4.230114e-01
4.575657e-01
4.773928e-01
4.818837e-01
4.714527e-01
4.474917e-01
4.122614e-01
3.687253e-01
3.203421e-01
2.708292e-01
2.239152e-01
1.830943e-01
1.513995e-01
1.312051e-01
1.240721e-01
1.306459e-01
1.506132e-01
1.827226e-01
2.248681e-01
2.742312e-01
3.274711e-01
3.809499e-01
4.309780e-01
4.740618e-01
5.071382e-01
5.277802e-01
5.343602e-01
5.261599e-01
5.034218e-01
4.673381e-01
4.199787e-01
3.641648e-01
3.032947e-01
2.411343e-01
1.815839e-01
1.284352e-01
8.513226e-02
5.455108e-02
3.881176e-02
3.913536e-02
5.575657e-02
8.789952e-02
1.338198e-01
1.909108e-01
2.558686e-01
3.249026e-01
3.939791e-01
4.590802e-01
5.164601e-01
5.628831e-01
5.958272e-01
6.136387e-01
6.156298e-01
6.021104e-01
5.743532e-01
5.344960e-01
4.853880e-01
4.303939e-01
3.731680e-01
3.174151e-01
2.666523e-01
2.239869e-01
1.919226e-01
1.722065e-01
1.657252e-01
1.724578e-01
1.914882e-01
2.210767e-01
2.587853e-01
3.016487e-01
3.463775e-01
3.895810e-01
4.279932e-01
4.586864e-01
4.792608e-01
4.879973e-01
4.839646e-01
4.670768e-01
4.380961e-01
3.985845e-01
3.508054e-01
2.975830e-01
2.421284e-01
1.878429e-01
1.381074e-01
9.607294e-02
6.445978e-02
4.538087e-02
4.019895e-02
4.942899e-02
7.269388e-02
1.087388e-01
1.555052e-01
2.102600e-01
2.697726e-01
3.305258e-01
3.889462e-01
4.416373e-01
4.855985e-01
5.184161e-01
5.384129e-01
5.447485e-01
5.374632e-01
5.174634e-01
4.864499e-01
4.467957e-01
4.013808e-01
3.533969e-01
3.061334e-01
2.627597e-01
2.261159e-01
1.985253e-01
1.816408e-01
1.763359e-01
1.826486e-01
1.997835e-01
2.261718e-01
2.595868e-01
2.973045e-01
3.362969e-01
3.734441e-01
4.057471e-01
4.305291e-01
4.456108e-01
4.494512e-01
4.412470e-01
4.209860e-01
3.894522e-01
3.481831e-01
2.993807e-01
2.457823e-01
1.904975e-01
1.368208e-01
8.803191e-02
4.719255e-02
1.695348e-02
-6.181841e-04
-4.180015e-03
6.786340e-03
3.192581e-02
7.001623e-02
1.190324e-01
1.762652e-01
2.384885e-01
3.021629e-01
3.636612e-01
4.194998e-01
4.665602e-01
5.022851e-01
5.248364e-01
5.332055e-01
5.272693e-01
5.077886e-01
4.763492e-01
4.352508e-01
3.873508e-01
3.358751e-01
2.842082e-01
2.356773e-01
1.933435e-01
1.598119e-01
1.370735e-01
1.263861e-01
1.282030e-01
1.421545e-01
1.670831e-01
2.011301e-01
2.418671e-01
2.864611e-01
3.318614e-01
3.749946e-01
4.129546e-01
4.431785e-01
4.635985e-01
4.727641e-01
4.699289e-01
4.550983e-01
4.290333e-01
3.932116e-01
3.497451e-01
3.012576e-01
2.507303e-01
2.013211e-01
1.561710e-01
1.182067e-01
8.995316e-02
7.336745e-02
6.970541e-02
7.943149e-02
1.021797e-01
1.367699e-01
1.812807e-01
2.331729e-01
2.894558e-01
3.468819e-01
4.021571e-01
4.521500e-01
4.940872e-01
5.257221e-01
5.454675e-01
5.524846e-01
5.467234e-01
5.289128e-01
5.005011e-01
4.635517e-01
4.206002e-01
3.744841e-01
3.281561e-01
2.844942e-01
2.461199e-01
2.152359e-01
1.934938e-01
1.818979e-01
1.807520e-01
1.896532e-01
2.075310e-01
2.327311e-01
2.631348e-01
2.963067e-01
3.296587e-01
3.606196e-01
3.868007e-01
4.061467e-01
4.170671e-01
4.185388e-01
4.101766e-01
3.922647e-01
3.657472e-01
3.321742e-01
2.936092e-01
2.524993e-01
2.115190e-01
1.733972e-01
1.407376e-01
1.158455e-01
1.005723e-01
9.618697e-02
1.032859e-01
1.217462e-01
1.507292e-01
1.887329e-01
2.336915e-01
2.831142e-01
3.342503e-01
3.842689e-01
4.304385e-01
4.702953e-01
5.017881e-01
5.233945e-01
5.342002e-01
5.339395e-01
5.229945e-01
5.023537e-01
4.735342e-01
4.384715e-01
3.993885e-01
3.586499e-01
3.186144e-01
2.814932e-01
2.492231e-01
2.233608e-01
2.050042e-01
1.947425e-01
1.926391e-01
1.982454e-01
2.106443e-01
2.285193e-01
2.502435e-01
2.739829e-01
2.978068e-01
3.198022e-01
3.381864e-01
3.514147e-01
3.582793e-01
3.579923e-01
3.502485e-01
3.352597e-01
3.137575e-01
2.869586e-01
2.564964e-01
2.243193e-01
1.925650e-01
1.634185e-01
1.389640e-01
1.210420e-01
1.111194e-01
1.101841e-01
1.186697e-01
1.364165e-01
1.626747e-01
1.961471e-01
2.350722e-01
2.773371e-01
3.206148e-01
3.625132e-01
4.007260e-01
4.331768e-01
4.581472e-01
4.743823e-01
4.811673e-01
4.783699e-01
4.664447e-01
4.463976e-01
4.197138e-01
3.882529e-01
3.541190e-01
3.195173e-01
2.866075e-01
2.573649e-01
2.334582e-01
2.161526e-01
2.062428e-01
2.040175e-01
2.092585e-01
2.212693e-01
2.389316e-01
2.607846e-01
2.851198e-01
3.100875e-01
3.338087e-01
3.544876e-01
3.705199e-01
3.805933e-01
3.837741e-01
3.795755e-01
3.680013e-01
3.495601e-01
3.252467e-01
2.964894e-01
2.650666e-01
2.329964e-01
2.024090e-01
1.754080e-01
1.539347e-01
1.396401e-01
1.337769e-01
1.371166e-01
1.498982e-01
1.718122e-01
2.020200e-01
2.392083e-01
2.816729e-01
3.274256e-01
3.743149e-01
4.201544e-01
4.628484e-01
5.005088e-01
5.315578e-01
5.548101e-01
5.695302e-01
5.754633e-01
5.728348e-01
5.623205e-01
5.449896e-01
5.222233e-01
4.956193e-01
4.668873e-01
4.377449e-01
4.098195e-01
3.845633e-01
3.631831e-01
3.465879e-01
3.353553e-01
3.297155e-01
3.295532e-01
3.344254e-01
3.435948e-01
3.560757e-01
3.706909e-01
3.861397e-01
4.010730e-01
4.141756e-01
4.242516e-01
4.303070e-01
4.316258e-01
4.278288e-01
4.189119e-01
4.052570e-01
3.876138e-01
3.670536e-01
3.448993e-01
3.226354e-01
3.018081e-01
2.839192e-01
2.703234e-01
2.621353e-01
2.601513e-01
2.647930e-01
2.760734e-01
2.935908e-01
3.165481e-01
3.437989e-01
3.739144e-01
4.052704e-01
4.361448e-01
4.648212e-01
4.896923e-01
5.093546e-01
5.226905e-01
5.289328e-01
5.277062e-01
5.190451e-01
5.033859e-01
4.815349e-01
4.546164e-01
4.240031e-01
3.912361e-01
3.579387e-01
3.257281e-01
2.961298e-01
2.704970e-01
2.499381e-01
2.352565e-01
2.269057e-01
2.249630e-01
2.291252e-01
2.387263e-01
2.527779e-01
2.700293e-01
2.890447e-01
3.082937e-01
3.262500e-01
3.414922e-01
3.528007e-01
3.592427e-01
3.602402e-01
3.556131e-01
3.455959e-01
3.308242e-01
3.122933e-01
2.912922e-01
2.693175e-01
2.479756e-01
2.288769e-01
2.135307e-01
2.032454e-01
1.990394e-01
2.015688e-01
2.110755e-01
2.273613e-01
2.497888e-01
2.773115e-01
3.085307e-01
3.417760e-01
3.752044e-01
4.069103e-01
4.350414e-01
4.579101e-01
4.740960e-01
4.825319e-01
4.825670e-01
4.740045e-01
4.571100e-01
4.325934e-01
4.015648e-01
3.654710e-01
3.260157e-01
2.850684e-01
2.445656e-01
2.064072e-01
1.723534e-01
1.439249e-01
1.223137e-01
1.083116e-01
1.022609e-01
1.040345e-01
1.130461e-01
1.282909e-01
1.484136e-01
1.717997e-01
1.966821e-01
2.212582e-01
2.438076e-01
2.628051e-01
2.770198e-01
2.855919e-01
2.880843e-01
2.845028e-01
2.752859e-01
2.612673e-01
2.436132e-01
2.237425e-01
2.032328e-01
1.837195e-01
1.667924e-01
1.538957e-01
1.462358e-01
1.447049e-01
1.498217e-01
1.616962e-01
1.800184e-01
2.040726e-01
2.327754e-01
2.647349e-01
2.983282e-01
3.317927e-01
3.633264e-01
3.911914e-01
4.138146e-01
4.298796e-01
4.384037e-01
4.387961e-01
4.308947e-01
4.149807e-01
3.917710e-01
3.623896e-01
3.283182e-01
2.913264e-01
2.533831e-01
2.165509e-01
1.828685e-01
1.542265e-01
1.322468e-01
1.181743e-01
1.127909e-01
1.163585e-01
1.285974e-01
1.487004e-01
1.753831e-01
2.069668e-01
2.414880e-01
2.768282e-01
3.108545e-01
3.415622e-01
3.672079e-01
3.864243e-01
3.983079e-01
4.024741e-01
3.990770e-01
3.887938e-01
3.727766e-01
3.525734e-01
3.300259e-01
3.071467e-01
2.859841e-01
2.684826e-01
2.563493e-01
2.509348e-01
2.531398e-01
2.633533e-01
2.814266e-01
3.066837e-01
3.379658e-01
3.737049e-01
4.120207e-01
4.508342e-01
4.879917e-01
5.213923e-01
5.491123e-01
5.695202e-01
5.813742e-01
5.838984e-01
5.768323e-01
5.604516e-01
5.355592e-01
5.034468e-01
4.658279e-01
4.247441e-01
3.824470e-01
3.412631e-01
3.034472e-01
2.710375e-01
2.457211e-01
2.287239e-01
2.207318e-01
2.218506e-01
2.316069e-01
2.489888e-01
2.725228e-01
3.003807e-01
3.305084e-01
3.607681e-01
3.890833e-01
4.135779e-01
4.326993e-01
4.453182e-01
4.507987e-01
4.490354e-01
4.404564e-01
4.259934e-01
4.070196e-01
3.852619e-01
3.626882e-01
3.413781e-01
3.233826e-01
3.105819e-01
3.045515e-01
3.064462e-01
3.169113e-01
3.360295e-01
3.633048e-01
3.976853e-01
4.376224e-01
4.811595e-01
5.260477e-01
5.698774e-01
6.102223e-01
6.447849e-01
6.715375e-01
6.888482e-01
6.955853e-01
6.911930e-01
6.757331e-01
6.498918e-01
6.149486e-01
5.727101e-01
5.254106e-01
4.755837e-01
4.259123e-01
3.790640e-01
3.375257e-01
3.034466e-01
2.785031e-01
2.637969e-01
2.597909e-01
2.662897e-01
2.824617e-01
3.069020e-01
3.377285e-01
3.727074e-01
4.093966e-01
4.453020e-01
4.780353e-01
5.054648e-01
5.258488e-01
5.379449e-01
5.410867e-01
5.352240e-01
5.209238e-01
4.993330e-01
4.721025e-01
4.412791e-01
4.091695e-01
3.781859e-01
3.506819e-01
3.287906e-01
3.142755e-01
3.084064e-01
3.118674e-01
3.247056e-01
3.463207e-01
3.754975e-01
4.104767e-01
4.490589e-01
4.887353e-01
5.268381e-01
5.607021e-01
5.878297e-01
6.060494e-01
6.136595e-01
6.095456e-01
5.932663e-01
5.650980e-01
5.260368e-01
4.777539e-01
4.225086e-01
3.630210e-01
3.023131e-01
2.435266e-01
1.897293e-01
1.437229e-01
1.078668e-01
8.392918e-02
7.297667e-02
7.530990e-02
9.044839e-02
1.171644e-01
1.535626e-01
1.971988e-01
2.452315e-01
2.945958e-01
3.421909e-01
3.850704e-01
4.206240e-01
4.467391e-01
4.619323e-01
4.654424e-01
4.572776e-01
4.382144e-01
4.097477e-01
3.739935e-01
3.335505e-01
2.913277e-01
2.503492e-01
2.135491e-01
1.835705e-01
1.625838e-01
1.521368e-01
1.530478e-01
1.653488e-01
1.882810e-01
2.203425e-01
2.593837e-01
3.027454e-01
3.474303e-01
3.902989e-01
4.282781e-01
4.585691e-01
4.788416e-01
4.873990e-01
4.833020e-01
4.664416e-01
4.375550e-01
3.981822e-01
3.505683e-01
2.975178e-01
2.422118e-01
1.880009e-01
1.381886e-01
9.581868e-02
6.348253e-02
4.315751e-02
3.608788e-02
4.271458e-02
6.265700e-02
9.474571e-02
1.371016e-01
1.872547e-01
2.422945e-01
2.990434e-01
3.542451e-01
4.047575e-01
4.477419e-01
4.808372e-01
5.023078e-01
5.111556e-01
5.071882e-01
4.910358e-01
4.641170e-01
4.285521e-01
3.870309e-01
3.426413e-01
2.986701e-01
2.583880e-01
2.248333e-01
2.006072e-01
1.876966e-01
1.873360e-01
1.999184e-01
2.249612e-01
2.611298e-01
3.063164e-01
3.577692e-01
4.122652e-01
4.663150e-01
5.163899e-01
5.591551e-01
5.916952e-01
6.117152e-01
6.177019e-01
6.090322e-01
5.860212e-01
5.499045e-01
5.027582e-01
4.473631e-01
3.870220e-01
3.253469e-01
2.660267e-01
2.125935e-01
1.682016e-01
1.354322e-01
1.161368e-01
1.113275e-01
1.211213e-01
1.447392e-01
1.805607e-01
2.262277e-01
2.787929e-01
3.349025e-01
3.910047e-01
4.435720e-01
4.893255e-01
5.254465e-01
5.497621e-01
5.608924e-01
5.583461e-01
5.425588e-01
5.148689e-01
4.774321e-01
4.330799e-01
3.851319e-01
3.371734e-01
2.928135e-01
2.554401e-01
2.279875e-01
2.127329e-01
2.111349e-01
2.237258e-01
2.500647e-01
2.887542e-01
3.375201e-01
3.933495e-01
4.526777e-01
5.116140e-01
5.661928e-01
6.126339e-01
6.475963e-01
6.684063e-01
6.732453e-01
6.612803e-01
6.327285e-01
5.888510e-01
5.318758e-01
4.648568e-01
3.914820e-01
3.158416e-01
2.421751e-01
1.746105e-01
1.169131e-01
7.225847e-02
4.304450e-02
3.075240e-02
3.586604e-02
5.785229e-02
9.520189e-02
1.455270e-01
2.057080e-01
2.720817e-01
3.406596e-01
4.073658e-01
4.682817e-01
5.198829e-01
5.592563e-01
5.842802e-01
5.937568e-01
5.874864e-01
5.662771e-01
5.318904e-01
4.869239e-01
4.346413e-01
3.787585e-01
3.232009e-01
2.718445e-01
2.282596e-01
1.954714e-01
1.757558e-01
1.704834e-01
1.800233e-01
2.037142e-01
2.399051e-01
2.860611e-01
3.389306e-01
3.947602e-01
4.495448e-01
4.992979e-01
5.403220e-01
5.694622e-01
5.843238e-01
5.834375e-01
5.663591e-01
5.336988e-01
4.870775e-01
4.290161e-01
3.627687e-01
2.921121e-01
2.211061e-01
1.538396e-01
9.417792e-02
4.552482e-02
1.061397e-02
-8.658072e-03
-1.134688e-02
2.483801e-03
3.176829e-02
7.450660e-02
1.278889e-01
1.884691e-01
2.523784e-01
3.155655e-01
3.740516e-01
4.241837e-01
4.628711e-01
4.877872e-01
4.975229e-01
4.916782e-01
4.708863e-01
4.367655e-01
3.918059e-01
3.391975e-01
2.826130e-01
2.259600e-01
1.731196e-01
1.276873e-01
9.273406e-02
7.060254e-02
6.275286e-02
6.966792e-02
9.082502e-02
1.247353e-01
1.690474e-01
2.207082e-01
2.761682e-01
3.316188e-01
3.832444e-01
4.274740e-01
4.612155e-01
4.820571e-01
4.884236e-01
4.796768e-01
4.561556e-01
4.191525e-01
3.708316e-01
3.140931e-01
2.523947e-01
1.895400e-01
1.294462e-01
7.590449e-02
3.234615e-02
1.628606e-03
-1.414561e-02
-1.376522e-02
3.007306e-03
3.541292e-02
8.173488e-02
1.393976e-01
2.051202e-01
2.751157e-01
3.453256e-01
4.116747e-01
4.703317e-01
5.179570e-01
5.519223e-01
5.704834e-01
5.728940e-01
5.594524e-01
5.314760e-01
4.912082e-01
4.416632e-01
3.864214e-01
3.293897e-01
2.745412e-01
2.256527e-01
1.860545e-01
1.584109e-01
1.445436e-01
1.453121e-01
1.605584e-01
1.891200e-01
2.289103e-01
2.770620e-01
3.301227e-01
3.842899e-01
4.356708e-01
4.805476e-01
5.156318e-01
5.382884e-01
5.467145e-01
5.400599e-01
5.184815e-01
4.831288e-01
4.360640e-01
3.801234e-01
3.187325e-01
2.556870e-01
1.949143e-01
1.402297e-01
9.510193e-02
6.244034e-02
4.441692e-02
4.233304e-02
5.653960e-02
8.641585e-02
1.304085e-01
1.861286e-01
2.505002e-01
3.199507e-01
3.906316e-01
4.586565e-01
5.203410e-01
5.724302e-01
6.123006e-01
6.381211e-01
6.489645e-01
6.448589e-01
6.267783e-01
5.965707e-01
5.568306e-01
5.107245e-01
4.617819e-01
4.136634e-01
3.699227e-01
3.337743e-01
3.078815e-01
2.941791e-01
2.937410e-01
3.067042e-01
3.322553e-01
3.686811e-01
4.134811e-01
4.635335e-01
5.153046e-01
5.650851e-01
6.092384e-01
6.444433e-01
6.679142e-01
6.775856e-01
6.722484e-01
6.516302e-01
6.164161e-01
5.682087e-01
5.094311e-01
4.431816e-01
3.730478e-01
3.028916e-01
2.366192e-01
1.779451e-01
1.301675e-01
9.596429e-02
7.722510e-02
7.492936e-02
8.908093e-02
1.187048e-01
1.619075e-01
2.159983e-01
2.776629e-01
3.431769e-01
4.086450e-01
4.702488e-01
5.244866e-01
5.683899e-01
5.997038e-01
6.170183e-01
6.198445e-01
6.086289e-01
5.847077e-01
5.502028e-01
5.078692e-01
4.609035e-01
4.127282e-01
3.667641e-01
3.262068e-01
2.938181e-01
2.717466e-01
2.613873e-01
2.632900e-01
2.771245e-01
3.017043e-01
3.350697e-01
3.746239e-01
4.173132e-01
4.598370e-01
4.988725e-01
5.312985e-01
5.544035e-01
5.660644e-01
5.648862e-01
5.502935e-01
5.225699e-01
4.828417e-01
4.330096e-01
3.756312e-01
3.137631e-01
2.507730e-01
1.901330e-01
1.352078e-01
8.904811e-02
5.420322e-02
3.256184e-02
2.523138e-02
3.246402e-02
5.363571e-02
8.728098e-02
1.311825e-01
1.825098e-01
2.379980e-01
2.941537e-01
3.474753e-01
3.946731e-01
4.328750e-01
4.598067e-01
4.739332e-01
4.745545e-01
4.618473e-01
4.368510e-01
4.013977e-01
3.579906e-01
3.096393e-01
2.596621e-01
2.114678e-01
1.683317e-01
1.331785e-01
1.083864e-01
9.562597e-02
9.574430e-02
1.087045e-01
1.335851e-01
1.686408e-01
2.114208e-01
2.589348e-01
3.078568e-01
3.547490e-01
3.962930e-01
4.295098e-01
4.519574e-01
4.618923e-01
4.583859e-01
4.413895e-01
4.117429e-01
3.711269e-01
3.219614e-01
2.672562e-01
2.104252e-01
1.550731e-01
1.047706e-01
6.282997e-02
3.209326e-02
1.474808e-02
1.218142e-02
2.488302e-02
5.240638e-02
9.339182e-02
1.456509e-01
2.063066e-01
2.719789e-01
3.390013e-01
4.036535e-01
4.623937e-01
5.120762e-01
5.501408e-01
5.747637e-01
5.849599e-01
5.806327e-01
5.625661e-01
5.323631e-01
4.923326e-01
4.453352e-01
3.945967e-01
3.435013e-01
2.953780e-01
2.532911e-01
2.198473e-01
1.970311e-01
1.860786e-01
1.873996e-01
2.005537e-01
2.242840e-01
2.566068e-01
2.949501e-01
3.363300e-01
3.775535e-01
4.154302e-01
4.469830e-01
4.696416e-01
4.814115e-01
4.810068e-01
4.679402e-01
4.425644e-01
4.060597e-01
3.603690e-01
3.080821e-01
2.522766e-01
1.963259e-01
1.436863e-01
9.767568e-02
6.125822e-02
3.684684e-02
2.613722e-02
2.998461e-02
4.833353e-02
8.020700e-02
1.237577e-01
1.763785e-01
2.348649e-01
2.956166e-01
3.548657e-01
4.089134e-01
4.543639e-01
4.883383e-01
5.086592e-01
5.139926e-01
5.039383e-01
4.790607e-01
4.408572e-01
3.916635e-01
3.345018e-01
2.728812e-01
2.105638e-01
1.513147e-01
9.865270e-02
5.562100e-02
2.459339e-02
7.130374e-03
3.894491e-03
1.462988e-02
3.820597e-02
7.271978e-02
1.156467e-01
1.640262e-01
2.146671e-01
2.643571e-01
3.100618e-01
3.491033e-01
3.793083e-01
3.991225e-01
4.076855e-01
4.048663e-01
3.912564e-01
3.681228e-01
3.373212e-01
3.011748e-01
2.623254e-01
2.235658e-01
1.876633e-01
1.571847e-01
1.343353e-01
1.208189e-01
1.177294e-01
1.254807e-01
1.437812e-01
1.716540e-01
2.075041e-01
2.492273e-01
2.943508e-01
3.401969e-01
3.840552e-01
4.233524e-01
4.558088e-01
4.795730e-01
4.933280e-01
4.963647e-01
4.886177e-01
4.706628e-01
4.436752e-01
4.093507e-01
3.697952e-01
3.273897e-01
2.846406e-01
2.440242e-01
2.078363e-01
1.780545e-01
1.562224e-01
1.433611e-01
1.399144e-01
1.457305e-01
1.600825e-01
1.817242e-01
2.089786e-01
2.398502e-01
2.721546e-01
3.036559e-01
3.322058e-01
3.558766e-01
3.730822e-01
3.826797e-01
3.840462e-01
3.771246e-01
3.624326e-01
3.410336e-01
3.144698e-01
2.846609e-01
2.537760e-01
2.240881e-01
1.978209e-01
1.769989e-01
1.633106e-01
1.579938e-01
1.617505e-01
1.746985e-01
1.963632e-01
2.257100e-01
2.612171e-01
3.009792e-01
3.428350e-01
3.845079e-01
4.237484e-01
4.584696e-01
4.868686e-01
5.075285e-01
5.194960e-01
5.223327e-01
5.161365e-01
5.015314e-01
4.796256e-01
4.519395e-01
4.203069e-01
3.867572e-01
3.533845e-01
3.222140e-01
2.950733e-01
2.734785e-01
2.585405e-01
2.508996e-01
2.506898e-01
2.575375e-01
2.705922e-01
2.885873e-01
3.099271e-01
3.327920e-01
3.552567e-01
3.754138e-01
3.914954e-01
4.019866e-01
4.057253e-01
4.019822e-01
3.905163e-01
3.716012e-01
3.460186e-01
3.150191e-01
2.802504e-01
2.436580e-01
2.073652e-01
1.735394e-01
1.442562e-01
1.213679e-01
1.063877e-01
1.003961e-01
1.039752e-01
1.171755e-01
1.395160e-01
1.700165e-01
2.072594e-01
2.494749e-01
2.946442e-01
3.406133e-01
3.852107e-01
4.263631e-01
4.622041e-01
4.911699e-01
5.120800e-01
5.241969e-01
5.272619e-01
5.215035e-01
5.076174e-01
4.867195e-01
4.602737e-01
4.300019e-01
3.977800e-01
3.655277e-01
3.350985e-01
3.081751e-01
2.861758e-01
2.701755e-01
2.608470e-01
2.584250e-01
2.626963e-01
2.730179e-01
2.883627e-01
3.073902e-01
3.285378e-01
3.501276e-01
3.704822e-01
3.880413e-01
4.014725e-01
4.097678e-01
4.123179e-01
4.089579e-01
3.999793e-01
3.861065e-01
3.684393e-01
3.483670e-01
3.274615e-01
3.073590e-01
2.896414e-01
2.757257e-01
2.667693e-01
2.635974e-01
2.666560e-01
2.759919e-01
2.912611e-01
3.117610e-01
3.364846e-01
3.641896e-01
3.934772e-01
4.228754e-01
4.509211e-01
4.762390e-01
4.976126e-01
5.140475e-01
5.248213e-01
5.295207e-01
5.280609e-01
5.206860e-01
5.079513e-01
4.906879e-01
4.699534e-01
4.469718e-01
4.230677e-01
3.995971e-01
3.778784e-01
3.591248e-01
3.443817e-01
3.344692e-01
3.299342e-01
3.310139e-01
3.376150e-01
3.493092e-01
3.653497e-01
3.847070e-01
4.061254e-01
4.281958e-01
4.494441e-01
4.684269e-01
4.838298e-01
4.945611e-01
4.998302e-01
4.992074e-01
4.926557e-01
4.805345e-01
4.635753e-01
4.428320e-01
4.196127e-01
3.953967e-01
3.717460e-01
3.502128e-01
3.322511e-01
3.191323e-01
3.118718e-01
3.111678e-01
3.173580e-01
3.303950e-01
3.498446e-01
3.749033e-01
4.044379e-01
4.370411e-01
4.711042e-01
5.049008e-01
5.366813e-01
5.647709e-01
5.876665e-01
6.041268e-01
6.132473e-01
6.145158e-01
6.078439e-01
5.935719e-01
5.724490e-01
5.455891e-01
5.144068e-01
4.805371e-01
4.457419e-01
4.118084e-01
3.804445e-01
3.531756e-01
3.312530e-01
3.155776e-01
3.066483e-01
3.045368e-01
3.088927e-01
3.189766e-01
3.337190e-01
3.517998e-01
3.717440e-01
3.920256e-01
4.111739e-01
4.278741e-01
4.410544e-01
4.499543e-01
4.541680e-01
4.536634e-01
4.487734e-01
4.401641e-01
4.287831e-01
4.157904e-01
4.024794e-01
3.901906e-01
3.802223e-01
3.737432e-01
3.717117e-01
3.748061e-01
3.833713e-01
3.973860e-01
4.164531e-01
4.398140e-01
4.663859e-01
4.948214e-01
5.235849e-01
5.510429e-01
5.755631e-01
5.956163e-01
6.098740e-01
6.172963e-01
6.172030e-01
6.093235e-01
5.938230e-01
5.713023e-01
5.427740e-01
5.096140e-01
4.734918e-01
4.362816e-01
3.999555e-01
3.664665e-01
3.376248e-01
3.149796e-01
2.997128e-01
2.925576e-01
2.937474e-01
3.030000e-01
3.195397e-01
3.421525e-01
3.692728e-01
3.990911e-01
4.296767e-01
4.591049e-01
4.855803e-01
5.075469e-01
5.237803e-01
5.334545e-01
5.361809e-01
5.320205e-01
5.214689e-01
5.054194e-01
4.851054e-01
4.620274e-01
4.378664e-01
4.143863e-01
3.933304e-01
3.763144e-01
3.647247e-01
3.596266e-01
3.616908e-01
3.711423e-01
3.877381e-01
4.107724e-01
4.391106e-01
4.712493e-01
5.053986e-01
5.395832e-01
5.717562e-01
5.999220e-01
6.222585e-01
6.372359e-01
6.437189e-01
6.410502e-01
6.291043e-01
6.083112e-01
5.796431e-01
5.445675e-01
5.049645e-01
4.630136e-01
4.210560e-01
3.814399e-01
3.463615e-01
3.177140e-01
2.969571e-01
2.850180e-01
2.822320e-01
2.883257e-01
3.024431e-01
3.232100e-01
3.488334e-01
3.772262e-01
4.061495e-01
4.333652e-01
4.567856e-01
4.746141e-01
4.854642e-01
4.884510e-01
4.832483e-01
4.701083e-01
4.498445e-01
4.237783e-01
3.936544e-01
3.615290e-01
3.296375e-01
3.002480e-01
2.755103e-01
2.573097e-01
2.471347e-01
2.459707e-01
2.542247e-01
2.716891e-01
2.975443e-01
3.304006e-01
3.683763e-01
4.092055e-01
4.503692e-01
4.892435e-01
5.232550e-01
5.500370e-01
5.675753e-01
5.743379e-01
5.693781e-01
5.524049e-01
5.238176e-01
4.846986e-01
4.367663e-01
3.822879e-01
3.239548e-01
2.647272e-01
2.076566e-01
1.556958e-01
1.115123e-01
7.731721e-02
5.472507e-02
4.465447e-02
4.727698e-02
6.201642e-02
8.759631e-02
1.221301e-01
1.632467e-01
2.082437e-01
2.542575e-01
2.984428e-01
3.381494e-01
3.710860e-01
3.954612e-01
4.100929e-01
4.144784e-01
4.088223e-01
3.940205e-01
3.716013e-01
3.436270e-01
3.125608e-01
2.811063e-01
2.520279e-01
2.279643e-01
2.112469e-01
2.037359e-01
2.066874e-01
2.206593e-01
2.454636e-01
2.801664e-01
3.231345e-01
3.721269e-01
4.244228e-01
4.769816e-01
5.266250e-01
5.702324e-01
6.049385e-01
6.283208e-01
6.385658e-01
6.346005e-01
6.161809e-01
5.839287e-01
5.393122e-01
4.845724e-01
4.225969e-01
3.567490e-01
2.906633e-01
2.280198e-01
1.723122e-01
1.266254e-01
9.343917e-02
7.447063e-02
7.056850e-02
8.166429e-02
1.067836e-01
1.441143e-01
1.911270e-01
2.447378e-01
3.015049e-01
3.578464e-01
4.102668e-01
4.555772e-01
4.910968e-01
5.148206e-01
5.255442e-01
5.229362e-01
5.075546e-01
4.808056e-01
4.448474e-01
4.024458e-01
3.567896e-01
3.112768e-01
2.692871e-01
2.339546e-01
2.079574e-01
1.933394e-01
1.913761e-01
2.024923e-01
2.262373e-01
2.613158e-01
3.056714e-01
3.566170e-01
4.110030e-01
4.654137e-01
5.163820e-01
5.606089e-01
5.951761e-01
6.177376e-01
6.266766e-01
6.212172e-01
6.014818e-01
5.684895e-01
5.240949e-01
4.708719e-01
4.119498e-01
3.508135e-01
2.910797e-01
2.362654e-01
1.895639e-01
1.536430e-01
1.304803e-01
1.212460e-01
1.262394e-01
1.448826e-01
1.757689e-01
2.167613e-01
2.651334e-01
3.177434e-01
3.712307e-01
4.222244e-01
4.675518e-01
5.044343e-01
5.306593e-01
5.447177e-01
5.458966e-01
5.343229e-01
5.109530e-01
4.775108e-01
4.363764e-01
3.904342e-01
3.428884e-01
2.970570e-01
2.561579e-01
2.230993e-01
2.002877e-01
1.894667e-01
1.915982e-01
2.067925e-01
2.342939e-01
2.725216e-01
3.191643e-01
3.713207e-01
4.256799e-01
4.787292e-01
5.269791e-01
5.671909e-01
5.965919e-01
6.130640e-01
6.152911e-01
6.028529e-01
5.762597e-01
5.369244e-01
4.870746e-01
4.296119e-01
3.679276e-01
3.056878e-01
2.466008e-01
1.941825e-01
1.515342e-01
1.211468e-01
1.047456e-01
1.031833e-01
1.163899e-01
1.433808e-01
1.823217e-01
2.306471e-01
2.852241e-01
3.425518e-01
3.989858e-01
4.509725e-01
4.952807e-01
5.292120e-01
5.507777e-01
5.588282e-01
5.531240e-01
5.343456e-01
5.040401e-01
4.645102e-01
4.186546e-01
3.697712e-01
3.213359e-01
2.767723e-01
2.392258e-01
2.113579e-01
1.951727e-01
1.918859e-01
2.018462e-01
2.245109e-01
2.584782e-01
3.015717e-01
3.509738e-01
4.033998e-01
4.553034e-01
5.031025e-01
5.434120e-01
5.732688e-01
5.903336e-01
5.930557e-01
5.807871e-01
5.538379e-01
5.134677e-01
4.618151e-01
4.017684e-01
3.367894e-01
2.706995e-01
2.074428e-01
1.508403e-01
1.043493e-01
7.084436e-02
5.243317e-02
5.031972e-02
6.472450e-02
9.486641e-02
1.390077e-01
1.945589e-01
2.582374e-01
3.262705e-01
3.946298e-01
4.592857e-01
5.164638e-01
5.628884e-01
5.959963e-01
6.141049e-01
6.165231e-01
6.035943e-01
5.766711e-01
5.380209e-01
4.906709e-01
4.382032e-01
3.845143e-01
3.335547e-01
2.890657e-01
2.543296e-01
2.319501e-01
2.236773e-01
2.302881e-01
2.515311e-01
2.861390e-01
3.319071e-01
3.858344e-01
4.443168e-01
5.033815e-01
5.589469e-01
6.070937e-01
6.443262e-01
6.678091e-01
6.755604e-01
6.665885e-01
6.409611e-01
5.998042e-01
5.452308e-01
4.802062e-01
4.083622e-01
3.337698e-01
2.606883e-01
1.933037e-01
1.354718e-01
9.048103e-02
6.085000e-02
4.817233e-02
5.301917e-02
7.490583e-02
1.123247e-01
1.628421e-01
2.232519e-01
2.897774e-01
3.583078e-01
4.246565e-01
4.848253e-01
5.352578e-01
5.730658e-01
5.962123e-01
6.036383e-01
5.953228e-01
5.722733e-01
5.364468e-01
4.906091e-01
4.381429e-01
3.828183e-01
3.285405e-01
2.790908e-01
2.378766e-01
2.077070e-01
1.906075e-01
1.876871e-01
1.990667e-01
2.238741e-01
2.603050e-01
3.057450e-01
3.569448e-01
4.102359e-01
4.617723e-01
5.077844e-01
5.448266e-01
5.700044e-01
5.811660e-01
5.770436e-01
5.573364e-01
5.227299e-01
4.748501e-01
4.161595e-01
3.498025e-01
2.794114e-01
2.088867e-01
1.421631e-01
8.297518e-02
3.463482e-02
-1.686371e-04
-1.953256e-02
-2.246037e-02
-8.927467e-03
2.011135e-02
6.277446e-02
1.163636e-01
1.775261e-01
2.424598e-01
3.071492e-01
3.676189e-01
4.201897e-01
4.617188e-01
4.898086e-01
5.029674e-01
5.007084e-01
4.835799e-01
4.531237e-01
4.117652e-01
3.626457e-01
3.094076e-01
2.559495e-01
2.061652e-01
1.636853e-01
1.316354e-01
1.124270e-01
1.075947e-01
1.176900e-01
1.422406e-01
1.797784e-01
2.279338e-01
2.835920e-01
3.430986e-01
4.025026e-01
4.578193e-01
5.052964e-01
5.416651e-01
5.643585e-01
5.716837e-01
5.629339e-01
5.384354e-01
4.995255e-01
4.484655e-01
3.882964e-01
3.226478e-01
2.555127e-01
1.910030e-01
1.330977e-01
8.539877e-02
5.090798e-02
3.183792e-02
2.946949e-02
4.406595e-02
7.485081e-02
1.200520e-01
1.770105e-01
2.423470e-01
3.121762e-01
3.823548e-01
4.487478e-01
5.074953e-01
5.552620e-01
5.894524e-01
6.083766e-01
6.113536e-01
5.987477e-01
5.719328e-01
5.331911e-01
4.855527e-01
4.325888e-01
3.781718e-01
3.262182e-01
2.804294e-01
2.440459e-01
2.196319e-01
2.089018e-01
2.126046e-01
2.304719e-01
2.612375e-01
3.027244e-01
3.519960e-01
4.055580e-01
4.595986e-01
5.102486e-01
5.538440e-01
5.871741e-01
6.076990e-01
6.137219e-01
6.045079e-01
5.803394e-01
5.425076e-01
4.932390e-01
4.355640e-01
3.731344e-01
3.100018e-01
2.503709e-01
1.983394e-01
1.576400e-01
1.313976e-01
1.219150e-01
1.305011e-01
1.573530e-01
2.015007e-01
2.608215e-01
3.321242e-01
4.113009e-01
4.935385e-01
5.735796e-01
6.460169e-01
7.056063e-01
7.475799e-01
7.679397e-01
7.637148e-01
7.331652e-01
6.759187e-01
5.930335e-01
4.869805e-01
3.615491e-01
2.216769e-01
7.321367e-02
-7.737231e-02
-2.233334e-01
-3.580117e-01
-4.752196e-01
-5.696102e-01
-6.370107e-01
-6.746938e-01
-6.815603e-01
-6.582148e-01
-6.069232e-01
-5.314512e-01
-4.367978e-01
-3.288438e-01
-2.139457e-01
-9.850886e-02
1.142726e-02
1.105611e-01
1.946331e-01
2.606445e-01
3.069807e-01
3.334362e-01
3.411449e-01
3.324260e-01
3.105604e-01
2.795151e-01
2.436358e-01
2.073305e-01
1.747611e-01
1.495655e-01
1.346234e-01
1.318813e-01
1.422463e-01
1.655540e-01
2.006126e-01
2.453177e-01
2.968281e-01
3.517895e-01
4.065868e-01
4.576078e-01
5.014994e-01
5.353996e-01
5.571293e-01
5.653342e-01
5.595668e-01
5.403055e-01
5.089105e-01
4.675216e-01
4.189059e-01
3.662666e-01
3.130272e-01
2.626037e-01
2.181797e-01
1.824977e-01
1.576787e-01
1.450826e-01
1.452180e-01
1.577090e-01
1.813226e-01
2.140560e-01
2.532768e-01
2.959068e-01
3.386341e-01
3.781389e-01
4.113164e-01
4.354820e-01
4.485462e-01
4.491496e-01
4.367500e-01
4.116578e-01
3.750179e-01
3.287391e-01
2.753775e-01
2.179788e-01
1.598925e-01
1.045663e-01
5.533513e-02
1.521620e-02
-1.327919e-02
-2.830513e-02
-2.880287e-02
-1.457620e-02
1.368616e-02
5.444466e-02
1.053996e-01
1.636330e-01
2.257934e-01
2.883084e-01
3.476117e-01
4.003682e-01
4.436815e-01
4.752724e-01
4.936157e-01
4.980286e-01
4.887044e-01
4.666891e-01
4.338044e-01
3.925202e-01
3.457876e-01
2.968437e-01
2.490002e-01
2.054324e-01
1.689775e-01
1.419583e-01
1.260385e-01
1.221228e-01
1.303060e-01
1.498756e-01
1.793698e-01
2.166845e-01
2.592220e-01
3.040693e-01
3.481932e-01
3.886384e-01
4.227157e-01
4.481709e-01
4.633236e-01
4.671712e-01
4.594501e-01
4.406524e-01
4.119958e-01
3.753481e-01
3.331121e-01
2.880773e-01
2.432482e-01
2.016605e-01
1.661930e-01
1.393869e-01
1.232820e-01
1.192795e-01
1.280415e-01
1.494365e-01
1.825370e-01
2.256722e-01
2.765332e-01
3.323234e-01
3.899435e-01
4.461962e-01
4.979949e-01
5.425629e-01
5.776078e-01
6.014624e-01
6.131815e-01
6.125917e-01
6.002890e-01
5.775856e-01
5.464104e-01
5.091682e-01
4.685698e-01
4.274448e-01
3.885502e-01
3.543896e-01
3.270527e-01
3.080870e-01
2.984081e-01
2.982550e-01
3.071910e-01
3.241512e-01
3.475301e-01
3.753025e-01
4.051671e-01
4.347011e-01
4.615162e-01
4.834067e-01
4.984836e-01
5.052898e-01
5.028923e-01
4.909470e-01
4.697333e-01
4.401544e-01
4.037008e-01
3.623771e-01
3.185934e-01
2.750261e-01
2.344554e-01
1.995897e-01
1.728863e-01
1.563822e-01
1.515452e-01
1.591586e-01
1.792488e-01
2.110637e-01
2.531064e-01
3.032222e-01
3.587341e-01
4.166143e-01
4.736805e-01
5.267985e-01
5.730809e-01
6.100642e-01
6.358584e-01
6.492570e-01
6.498031e-01
6.378078e-01
6.143186e-01
5.810414e-01
5.402205e-01
4.944847e-01
4.466723e-01
3.996451e-01
3.561054e-01
3.184285e-01
2.885201e-01
2.677080e-01
2.566738e-01
2.554276e-01
2.633278e-01
2.791413e-01
3.011402e-01
3.272269e-01
3.550762e-01
3.822868e-01
4.065314e-01
4.256985e-01
4.380206e-01
4.421817e-01
4.374014e-01
4.234887e-01
4.008624e-01
3.705347e-01
3.340556e-01
2.934234e-01
2.509626e-01
2.091796e-01
1.706041e-01
1.376272e-01
1.123472e-01
9.643289e-02
9.101266e-02
9.659842e-02
1.130482e-01
1.395716e-01
1.747776e-01
2.167604e-01
2.632185e-01
3.115957e-01
3.592357e-01
4.035402e-01
4.421206e-01
4.729363e-01
4.944102e-01
5.055177e-01
5.058413e-01
4.955873e-01
4.755639e-01
4.471190e-01
4.120454e-01
3.724579e-01
3.306538e-01
2.889669e-01
2.496257e-01
2.146250e-01
1.856175e-01
1.638315e-01
1.500174e-01
1.444231e-01
1.467997e-01
1.564343e-01
1.722081e-01
1.926748e-01
2.161537e-01
2.408337e-01
2.648815e-01
2.865504e-01
3.042844e-01
3.168140e-01
3.232372e-01
3.230809e-01
3.163362e-01
3.034630e-01
2.853620e-01
2.633150e-01
2.388985e-01
2.138743e-01
1.900690e-01
1.692471e-01
1.529894e-01
1.425832e-01
1.389321e-01
1.424931e-01
1.532434e-01
1.706810e-01
1.938584e-01
2.214460e-01
2.518192e-01
2.831639e-01
3.135906e-01
3.412525e-01
3.644584e-01
3.817765e-01
3.921220e-01
3.948237e-01
3.896654e-01
3.768980e-01
3.572212e-01
3.317353e-01
3.018671e-01
2.692755e-01
2.357448e-01
2.030727e-01
1.729627e-01
1.469251e-01
1.261937e-01
1.116608e-01
1.038319e-01
1.028041e-01
1.082664e-01
1.195242e-01
1.355446e-01
1.550226e-01
1.764620e-01
1.982684e-01
2.188485e-01
2.367119e-01
2.505678e-01
2.594131e-01
2.626046e-01
2.599088e-01
2.515257e-01
2.380802e-01
2.205836e-01
2.003650e-01
1.789789e-01
1.580968e-01
1.393918e-01
1.244234e-01
1.145321e-01
1.107499e-01
1.137322e-01
1.237149e-01
1.404996e-01
1.634681e-01
1.916230e-01
2.236526e-01
2.580134e-01
2.930232e-01
3.269604e-01
3.581622e-01
3.851173e-01
4.065494e-01
4.214868e-01
4.293161e-01
4.298143e-01
4.231592e-01
4.099148e-01
3.909948e-01
3.676042e-01
3.411663e-01
3.132391e-01
2.854278e-01
2.592969e-01
2.362884e-01
2.176461e-01
2.043501e-01
1.970641e-01
1.960987e-01
2.013935e-01
2.125202e-01
2.287073e-01
2.488859e-01
2.717530e-01
2.958493e-01
3.196473e-01
3.416440e-01
3.604532e-01
3.748928e-01
3.840612e-01
3.873970e-01
3.847186e-01
3.762382e-01
3.625508e-01
3.445983e-01
3.236123e-01
3.010396e-01
2.784569e-01
2.574791e-01
2.396656e-01
2.264285e-01
2.189479e-01
2.180974e-01
2.243847e-01
2.379132e-01
2.583645e-01
2.850086e-01
3.167369e-01
3.521205e-01
3.894865e-01
4.270109e-01
4.628199e-01
4.950974e-01
5.221895e-01
5.427013e-01
5.555786e-01
5.601683e-01
5.562544e-01
5.440680e-01
5.242711e-01
4.979177e-01
4.663939e-01
4.313416e-01
3.945697e-01
3.579538e-01
3.233321e-01
2.923984e-01
2.666014e-01
2.470562e-01
2.344746e-01
2.291218e-01
2.308017e-01
2.388745e-01
2.523034e-01
2.697279e-01
2.895592e-01
3.100892e-01
3.296081e-01
3.465203e-01
3.594514e-01
3.673376e-01
3.694924e-01
3.656455e-01
3.559534e-01
3.409836e-01
3.216744e-01
2.992748e-01
2.752686e-01
2.512859e-01
2.290055e-01
2.100514e-01
1.958890e-01
1.877259e-01
1.864247e-01
1.924357e-01
2.057545e-01
2.259093e-01
2.519791e-01
2.826413e-01
3.162457e-01
3.509107e-01
3.846338e-01
4.154122e-01
4.413638e-01
4.608429e-01
4.725418e-01
4.755721e-01
4.695203e-01
4.544756e-01
4.310273e-01
4.002351e-01
3.635713e-01
3.228406e-01
2.800775e-01
2.374273e-01
1.970165e-01
1.608202e-01
1.305380e-01
1.074856e-01
9.251539e-02
8.596790e-02
8.766111e-02
9.691499e-02
1.126092e-01
1.332686e-01
1.571694e-01
1.824594e-01
2.072823e-01
2.298995e-01
2.487998e-01
2.627907e-01
2.710663e-01
2.732477e-01
2.693963e-01
2.599998e-01
2.459345e-01
2.284063e-01
2.088741e-01
1.889574e-01
1.703343e-01
1.546308e-01
1.433118e-01
1.375778e-01
1.382778e-01
1.458435e-01
1.602519e-01
1.810184e-01
2.072205e-01
2.375506e-01
2.703938e-01
3.039254e-01
3.362227e-01
3.653835e-01
3.896452e-01
4.074966e-01
4.177748e-01
4.197416e-01
4.131345e-01
3.981892e-01
3.756332e-01
3.466495e-01
3.128137e-01
2.760049e-01
2.382969e-01
2.018336e-01
1.686960e-01
1.407724e-01
1.196388e-01
1.064611e-01
1.019262e-01
1.062054e-01
1.189517e-01
1.393293e-01
1.660705e-01
1.975572e-01
2.319203e-01
2.671528e-01
3.012295e-01
3.322285e-01
3.584462e-01
3.784989e-01
3.914069e-01
3.966528e-01
3.942139e-01
3.845657e-01
3.686570e-01
3.478562e-01
3.238711e-01
2.986447e-01
2.742294e-01
2.526500e-01
2.357608e-01
2.251115e-01
2.218305e-01
2.265375e-01
2.392911e-01
2.595762e-01
2.863308e-01
3.180098e-01
3.526814e-01
3.881500e-01
4.220969e-01
4.522314e-01
4.764419e-01
4.929379e-01
5.003739e-01
4.979467e-01
4.854596e-01
4.633483e-01
4.326670e-01
3.950325e-01
3.525311e-01
3.075908e-01
2.628283e-01
2.208791e-01
1.842242e-01
1.550262e-01
1.349869e-01
1.252393e-01
1.262792e-01
1.379411e-01
1.594185e-01
1.893228e-01
2.257774e-01
2.665380e-01
3.091338e-01
3.510191e-01
3.897298e-01
4.230325e-01
4.490610e-01
4.664288e-01
4.743128e-01
4.725033e-01
4.614160e-01
4.420673e-01
4.160118e-01
3.852479e-01
3.520924e-01
3.190338e-01
2.885692e-01
2.630372e-01
2.444567e-01
2.343844e-01
2.338021e-01
2.430410e-01
2.617513e-01
2.889164e-01
3.229119e-01
3.616043e-01
4.024833e-01
4.428190e-01
4.798344e-01
5.108832e-01
5.336213e-01
5.461618e-01
5.472027e-01
5.361186e-01
5.130115e-01
4.787156e-01
4.347571e-01
3.832693e-01
3.268693e-01
2.685023e-01
2.112630e-01
1.582053e-01
1.121522e-01
7.552010e-02
5.016875e-02
3.728631e-02
3.731780e-02
4.993998e-02
7.408347e-02
1.079999e-01
1.493696e-01
1.954434e-01
2.432113e-01
2.895883e-01
3.316081e-01
3.666107e-01
3.924149e-01
4.074608e-01
4.109145e-01
4.027264e-01
3.836397e-01
3.551469e-01
3.193976e-01
2.790598e-01
2.371459e-01
1.968099e-01
1.611324e-01
1.329068e-01
1.144425e-01
1.074008e-01
1.126745e-01
1.303204e-01
1.595480e-01
1.987637e-01
2.456676e-01
2.973950e-01
3.506949e-01
4.021360e-01
4.483272e-01
4.861407e-01
5.129224e-01
5.266753e-01
5.262008e-01
5.111892e-01
4.822489e-01
4.408747e-01
3.893550e-01
3.306261e-01
2.680834e-01
2.053631e-01
1.461089e-01
9.374024e-02
5.123742e-02
2.095743e-02
4.493108e-03
2.583302e-03
1.507810e-02
4.095932e-02
7.841249e-02
1.249443e-01
1.775374e-01
2.328334e-01
2.873353e-01
3.376175e-01
3.805340e-01
4.134117e-01
4.342184e-01
4.416930e-01
4.354301e-01
4.159115e-01
3.844820e-01
3.432702e-01
2.950567e-01
2.430990e-01
1.909205e-01
1.420772e-01
9.991832e-02
6.735470e-02
4.665483e-02
3.928179e-02
4.578484e-02
6.575323e-02
9.783568e-02
1.398236e-01
1.887920e-01
2.412887e-01
2.935596e-01
3.417971e-01
3.823954e-01
4.121954e-01
4.287043e-01
4.302706e-01
4.162031e-01
3.868234e-01
3.434484e-01
2.883045e-01
2.243817e-01
1.552384e-01
8.477264e-02
1.697486e-02
-4.432064e-02
-9.567038e-02
-1.342276e-01
-1.579076e-01
-1.655028e-01
-1.567428e-01
-1.322975e-01
-9.372513e-02
-4.337100e-02
1.577712e-02
8.026740e-02
1.463878e-01
2.103853e-01
2.686886e-01
3.181239e-01
3.561084e-01
3.808108e-01
3.912655e-01
3.874340e-01
3.702054e-01
3.413384e-01
3.033457e-01
2.593289e-01
2.127734e-01
1.673178e-01
1.265103e-01
9.356926e-02
7.116415e-02
6.123071e-02
6.483517e-02
8.209694e-02
1.121755e-01
1.533227e-01
2.029960e-01
2.580267e-01
3.148310e-01
3.696519e-01
4.188156e-01
4.589855e-01
4.873958e-01
5.020459e-01
5.018417e-01
4.866707e-01
4.574068e-01
4.158458e-01
3.645780e-01
3.068113e-01
2.461577e-01
1.863999e-01
1.312522e-01
8.413130e-02
4.795063e-02
2.494934e-02
1.656721e-02
2.337138e-02
4.503851e-02
8.039130e-02
1.274849e-01
1.837354e-01
2.460820e-01
3.111724e-01
3.755617e-01
4.359151e-01
4.892025e-01
5.328762e-01
5.650185e-01
5.844506e-01
5.907939e-01
5.844800e-01
5.667087e-01
5.393571e-01
5.048467e-01
4.659779e-01
4.257421e-01
3.871229e-01
3.528984e-01
3.254559e-01
3.066325e-01
2.975894e-01
2.987328e-01
3.096830e-01
3.292980e-01
3.557486e-01
3.866414e-01
4.191831e-01
4.503760e-01
4.772326e-01
4.969948e-01
5.073439e-01
5.065830e-01
4.937796e-01
4.688548e-01
4.326116e-01
3.867009e-01
3.335284e-01
2.761080e-01
2.178759e-01
1.624753e-01
1.135274e-01
7.440245e-02
4.800376e-02
3.657865e-02
4.156702e-02
6.349760e-02
1.019381e-01
1.555029e-01
2.219181e-01
2.981399e-01
3.805192e-01
4.650047e-01
5.473709e-01
6.234601e-01
6.894244e-01
7.419537e-01
7.784734e-01
7.973007e-01
7.977450e-01
7.801459e-01
7.458463e-01
6.971018e-01
6.369333e-01
5.689341e-01
4.970442e-01
4.253051e-01
3.576123e-01
2.974798e-01
2.478317e-01
2.108348e-01
1.877824e-01
1.790365e-01
1.840308e-01
2.013341e-01
2.287671e-01
2.635664e-01
3.025822e-01
3.424989e-01
3.800643e-01
4.123113e-01
4.367596e-01
4.515803e-01
4.557141e-01
4.489332e-01
4.318445e-01
4.058347e-01
3.729641e-01
3.358183e-01
2.973281e-01
2.605704e-01
2.285617e-01
2.040565e-01
1.893610e-01
1.861744e-01
1.954670e-01
2.174026e-01
2.513122e-01
2.957198e-01
3.484208e-01
4.066074e-01
4.670353e-01
5.262206e-01
5.806568e-01
6.270381e-01
6.624765e-01
6.846962e-01
6.921926e-01
6.843428e-01
6.614586e-01
6.247784e-01
5.763961e-01
5.191355e-01
4.563765e-01
3.918466e-01
3.293902e-01
2.727289e-01
2.252286e-01
1.896861e-01
1.681509e-01
1.617935e-01
1.708312e-01
1.945163e-01
2.311877e-01
2.783816e-01
3.329934e-01
3.914789e-01
4.500806e-01
5.050651e-01
5.529573e-01
5.907549e-01
6.161130e-01
6.274855e-01
6.242154e-01
6.065690e-01
5.757119e-01
5.336306e-01
4.830046e-01
4.270388e-01
3.692646e-01
3.133232e-01
2.627420e-01
2.207170e-01
1.899142e-01
1.723024e-01
1.690294e-01
1.803492e-01
2.056062e-01
2.432774e-01
2.910705e-01
3.460708e-01
4.049291e-01
4.640770e-01
5.199582e-01
5.692592e-01
6.091247e-01
6.373434e-01
6.524890e-01
6.540076e-01
6.422440e-01
6.184070e-01
5.844769e-01
5.430640e-01
4.972279e-01
4.502712e-01
4.055184e-01
3.660965e-01
3.347261e-01
3.135403e-01
3.039416e-01
3.065081e-01
3.209572e-01
3.461695e-01
3.802712e-01
4.207689e-01
4.647267e-01
5.089717e-01
5.503147e-01
5.857696e-01
6.127577e-01
6.292827e-01
6.340646e-01
6.266240e-01
6.073110e-01
5.772762e-01
5.383893e-01
4.931098e-01
4.443216e-01
3.951434e-01
3.487264e-01
3.080523e-01
2.757434e-01
2.538951e-01
2.439425e-01
2.465688e-01
2.616632e-01
2.883308e-01
3.249548e-01
3.693045e-01
4.186815e-01
4.700932e-01
5.204400e-01
5.667072e-01
6.061482e-01
6.364506e-01
6.558757e-01
6.633619e-01
6.585877e-01
6.419884e-01
6.147247e-01
5.786073e-01
5.359810e-01
4.895767e-01
4.423410e-01
3.972527e-01
3.571361e-01
3.244828e-01
3.012922e-01
2.889409e-01
2.880912e-01
2.986466e-01
3.197582e-01
3.498826e-01
3.868867e-01
4.281906e-01
4.709386e-01
5.121844e-01
5.490797e-01
5.790539e-01
5.999744e-01
6.102801e-01
6.090786e-01
5.962023e-01
5.722193e-01
5.383994e-01
4.966356e-01
4.493282e-01
3.992396e-01
3.493268e-01
3.025651e-01
2.617702e-01
2.294301e-01
2.075553e-01
1.975566e-01
2.001558e-01
2.153390e-01
2.423519e-01
2.797419e-01
3.254424e-01
3.768954e-01
4.312033e-01
4.853029e-01
5.361480e-01
5.808927e-01
6.170636e-01
6.427103e-01
6.565249e-01
6.579223e-01
6.470754e-01
6.249014e-01
5.930011e-01
5.535527e-01
5.091703e-01
4.627331e-01
4.171973e-01
3.754022e-01
3.398837e-01
3.127061e-01
2.953257e-01
2.884961e-01
2.922219e-01
3.057654e-01
3.277047e-01
3.560374e-01
3.883229e-01
4.218506e-01
4.538229e-01
4.815407e-01
5.025806e-01
5.149527e-01
5.172307e-01
5.086460e-01
4.891412e-01
4.593785e-01
4.207040e-01
3.750692e-01
3.249162e-01
2.730328e-01
2.223868e-01
1.759485e-01
1.365109e-01
1.065173e-01
8.790650e-02
8.198444e-02
8.933238e-02
1.097582e-01
1.422959e-01
1.852538e-01
2.363093e-01
2.926435e-01
3.511074e-01
4.084092e-01
4.613116e-01
5.068280e-01
5.424052e-01
5.660817e-01
5.766106e-01
5.735388e-01
5.572359e-01
5.288723e-01
4.903448e-01
4.441581e-01
3.932678e-01
3.408958e-01
2.903299e-01
2.447190e-01
2.068766e-01
1.791038e-01
1.630447e-01
1.595823e-01
1.687837e-01
1.898981e-01
2.214088e-01
2.611352e-01
3.063762e-01
3.540879e-01
4.010808e-01
4.442270e-01
4.806628e-01
5.079750e-01
5.243600e-01
5.287424e-01
5.208466e-01
5.012155e-01
4.711730e-01
4.327366e-01
3.884838e-01
3.413844e-01
2.946097e-01
2.513296e-01
2.145108e-01
1.867284e-01
1.700003e-01
1.656580e-01
1.742602e-01
1.955559e-01
2.285000e-01
2.713182e-01
3.216181e-01
3.765364e-01
4.329155e-01
4.874955e-01
5.371125e-01
5.788895e-01
6.104103e-01
6.298647e-01
6.361568e-01
6.289686e-01
6.087758e-01
5.768138e-01
5.349990e-01
4.858089e-01
4.321311e-01
3.770893e-01
3.238561e-01
2.754628e-01
2.346162e-01
2.035348e-01
1.838138e-01
1.763301e-01
1.811929e-01
1.977460e-01
2.246185e-01
2.598228e-01
3.008903e-01
3.450363e-01
3.893432e-01
4.309498e-01
4.672358e-01
4.959903e-01
5.155527e-01
5.249177e-01
5.237963e-01
5.126295e-01
4.925541e-01
4.653229e-01
4.331847e-01
3.987342e-01
3.647391e-01
3.339562e-01
3.089476e-01
2.919085e-01
2.845174e-01
2.878185e-01
3.021462e-01
3.270958e-01
3.615451e-01
4.037224e-01
4.513183e-01
5.016308e-01
5.517354e-01
5.986687e-01
6.396145e-01
6.720816e-01
6.940627e-01
7.041638e-01
7.016954e-01
6.867199e-01
6.600494e-01
6.231977e-01
5.782869e-01
5.279176e-01
4.750099e-01
4.226248e-01
3.737770e-01
3.312508e-01
2.974289e-01
2.741465e-01
2.625798e-01
2.631765e-01
2.756337e-01
2.989237e-01
3.313656e-01
3.707375e-01
4.144213e-01
4.595703e-01
5.032908e-01
5.428246e-01
5.757241e-01
6.000076e-01
6.142847e-01
6.178446e-01
6.106986e-01
5.935747e-01
5.678646e-01
5.355261e-01
4.989489e-01
4.607936e-01
4.238142e-01
3.906761e-01
3.637808e-01
3.451087e-01
3.360900e-01
3.375126e-01
3.494738e-01
3.713784e-01
4.019827e-01
4.394804e-01
4.816230e-01
5.258651e-01
5.695259e-01
6.099557e-01
6.446987e-01
6.716427e-01
6.891483e-01
6.961488e-01
6.922166e-01
6.775898e-01
6.531578e-01
6.204071e-01
5.813282e-01
5.382926e-01
4.939035e-01
4.508326e-01
4.116503e-01
3.786604e-01
3.537502e-01
3.382656e-01
3.329199e-01
3.377440e-01
3.520821e-01
3.746338e-01
4.035401e-01
4.365067e-01
4.709565e-01
5.042006e-01
5.336177e-01
5.568301e-01
5.718659e-01
5.772954e-01
5.723342e-01
5.569029e-01
5.316402e-01
4.978664e-01
4.575008e-01
4.129385e-01
3.668963e-01
3.222373e-01
2.817867e-01
2.481515e-01
2.235530e-01
2.096853e-01
2.076064e-01
2.176708e-01
2.395067e-01
2.720404e-01
3.135628e-01
3.618352e-01
4.142239e-01
4.678553e-01
5.197820e-01
5.671512e-01
6.073669e-01
6.382386e-01
6.581072e-01
6.659417e-01
6.613998e-01
6.448463e-01
6.173298e-01
5.805171e-01
5.365917e-01
4.881222e-01
4.379086e-01
3.888159e-01
3.436024e-01
3.047530e-01
2.743275e-01
2.538330e-01
2.441314e-01
2.453889e-01
2.570714e-01
2.779877e-01
3.063752e-01
3.400233e-01
3.764241e-01
4.129419e-01
4.469890e-01
4.761970e-01
4.985734e-01
5.126320e-01
5.174883e-01
5.129155e-01
4.993540e-01
4.778785e-01
4.501217e-01
4.181637e-01
3.843929e-01
3.513482e-01
3.215524e-01
2.973462e-01
2.807326e-01
2.732414e-01
2.758215e-01
2.887694e-01
3.116977e-01
3.435473e-01
3.826422e-01
4.267836e-01
4.733764e-01
5.195809e-01
5.624810e-01
5.992592e-01
6.273704e-01
6.447049e-01
6.497295e-01
6.415988e-01
6.202259e-01
5.863082e-01
5.413036e-01
4.873576e-01
4.271877e-01
3.639284e-01
3.009500e-01
2.416579e-01
1.892871e-01
1.467023e-01
1.162172e-01
9.944712e-02
9.720314e-02
1.094398e-01
1.352581e-01
1.729651e-01
2.201844e-01
2.740099e-01
3.311924e-01
3.883458e-01
4.421607e-01
4.896129e-01
5.281528e-01
5.558629e-01
5.715746e-01
5.749337e-01
5.664117e-01
5.472611e-01
5.194213e-01
4.853807e-01
4.480062e-01
4.103510e-01
3.754534e-01
3.461381e-01
3.248310e-01
3.134012e-01
3.130384e-01
3.241753e-01
3.464598e-01
3.787789e-01
4.193310e-01
4.657413e-01
5.152111e-01
5.646922e-01
6.110755e-01
6.513838e-01
6.829587e-01
7.036300e-01
7.118575e-01
7.068363e-01
6.885566e-01
6.578135e-01
6.161662e-01
5.658488e-01
5.096370e-01
4.506812e-01
3.923137e-01
3.378421e-01
2.903425e-01
2.524635e-01
2.262562e-01
2.130415e-01
2.133256e-01
2.267707e-01
2.522218e-01
2.877892e-01
3.309792e-01
3.788627e-01
4.282705e-01
4.760009e-01
5.190281e-01
5.546966e-01
5.808899e-01
5.961628e-01
5.998276e-01
5.919885e-01
5.735229e-01
5.460105e-01
5.116175e-01
4.729443e-01
4.328481e-01
3.942520e-01
3.599533e-01
3.324421e-01
3.137410e-01
3.052758e-01
3.077845e-01
3.212703e-01
3.450017e-01
3.775579e-01
4.169171e-01
4.605819e-01
5.057321e-01
5.493991e-01
5.886490e-01
6.207660e-01
6.434241e-01
6.548369e-01
6.538768e-01
6.401534e-01
6.140474e-01
5.766957e-01
5.299291e-01
4.761653e-01
4.182655e-01
3.593607e-01
3.026604e-01
2.512555e-01
2.079263e-01
1.749704e-01
1.540621e-01
1.461520e-01
1.514153e-01
1.692508e-01
1.983297e-01
2.366901e-01
2.818703e-01
3.310696e-01
3.813282e-01
4.297139e-01
4.735037e-01
5.103516e-01
5.384296e-01
5.565334e-01
5.641468e-01
5.614583e-01
5.493315e-01
5.292318e-01
5.031150e-01
4.732878e-01
4.422485e-01
4.125184e-01
3.864735e-01
3.661864e-01
3.532879e-01
3.488576e-01
3.533502e-01
3.665637e-01
3.876526e-01
4.151826e-01
4.472254e-01
4.814849e-01
5.154463e-01
5.465397e-01
5.723081e-01
5.905701e-01
5.995682e-01
5.980928e-01
5.855733e-01
5.621295e-01
5.285774e-01
4.863884e-01
4.376045e-01
3.847148e-01
3.305021e-01
2.778703e-01
2.296631e-01
1.884867e-01
1.565459e-01
1.355053e-01
1.263853e-01
1.294999e-01
1.444415e-01
1.701148e-01
2.048156e-01
2.463492e-01
2.921784e-01
3.395914e-01
3.858750e-01
4.284850e-01
4.651999e-01
4.942501e-01
5.144146e-01
5.250792e-01
5.262549e-01
5.185538e-01
5.031288e-01
4.815801e-01
4.558378e-01
4.280295e-01
4.003398e-01
3.748718e-01
3.535167e-01
3.378374e-01
3.289719e-01
3.275619e-01
3.337111e-01
3.469765e-01
3.663938e-01
3.905360e-01
4.176013e-01
4.455254e-01
4.721115e-01
4.951712e-01
5.126680e-01
5.228571e-01
5.244109e-01
5.165229e-01
4.989810e-01
4.722026e-01
4.372282e-01
3.956709e-01
3.496250e-01
3.015399e-01
2.540686e-01
2.099010e-01
1.715938e-01
1.414087e-01
1.211673e-01
1.121336e-01
1.149318e-01
1.295036e-01
1.551105e-01
1.903792e-01
2.333871e-01
2.817840e-01
3.329375e-01
3.840968e-01
4.325607e-01
4.758416e-01
5.118143e-01
5.388406e-01
5.558630e-01
5.624594e-01
5.588573e-01
5.459063e-01
5.250127e-01
4.980420e-01
4.671963e-01
4.348751e-01
4.035275e-01
3.755025e-01
3.529053e-01
3.374668e-01
3.304337e-01
3.324865e-01
3.436912e-01
3.634886e-01
3.907245e-01
4.237171e-01
4.603607e-01
4.982564e-01
5.348634e-01
5.676617e-01
5.943155e-01
6.128292e-01
6.216853e-01
6.199540e-01
6.073679e-01
5.843522e-01
5.520090e-01
5.120542e-01
4.667125e-01
4.185778e-01
3.704485e-01
3.251512e-01
2.853630e-01
2.534443e-01
2.312936e-01
2.202317e-01
2.209240e-01
2.333445e-01
2.567839e-01
2.898995e-01
3.308039e-01
3.771848e-01
4.264485e-01
4.758778e-01
5.227935e-01
5.647124e-01
5.994900e-01
6.254431e-01
6.414422e-01
6.469700e-01
6.421421e-01
6.276867e-01
6.048888e-01
5.755001e-01
5.416229e-01
5.055757e-01
4.697474e-01
4.364488e-01
4.077688e-01
3.854441e-01
3.707495e-01
3.644165e-01
3.665877e-01
3.768090e-01
3.940620e-01
4.168339e-01
4.432198e-01
4.710510e-01
4.980402e-01
5.219361e-01
5.406757e-01
5.525255e-01
5.562028e-01
5.509655e-01
5.366659e-01
5.137628e-01
4.832914e-01
4.467952e-01
4.062249e-01
3.638125e-01
3.219300e-01
2.829409e-01
2.490524e-01
2.221774e-01
2.038140e-01
1.949488e-01
1.959923e-01
2.067517e-01
2.264425e-01
2.537391e-01
2.868609e-01
3.236871e-01
3.618925e-01
3.990951e-01
4.330061e-01
4.615743e-01
4.831137e-01
4.964091e-01
5.007900e-01
4.961699e-01
4.830472e-01
4.624686e-01
4.359577e-01
4.054130e-01
3.729837e-01
3.409299e-01
3.114748e-01
2.866602e-01
2.682103e-01
2.574161e-01
2.550460e-01
2.612907e-01
2.757468e-01
2.974403e-01
3.248878e-01
3.561925e-01
3.891658e-01
4.214675e-01
4.507559e-01
4.748390e-01
4.918179e-01
5.002145e-01
4.990739e-01
4.880353e-01
4.673639e-01
4.379431e-01
4.012249e-01
3.591444e-01
3.140033e-01
2.683310e-01
2.247320e-01
1.857276e-01
1.536030e-01
1.302674e-01
1.171367e-01
1.150472e-01
1.242063e-01
1.441844e-01
1.739466e-01
2.119247e-01
2.561187e-01
3.042245e-01
3.537747e-01
4.022860e-01
4.474043e-01
4.870382e-01
5.194758e-01
5.434775e-01
5.583384e-01
5.639191e-01
5.606399e-01
5.494416e-01
5.317146e-01
5.092008e-01
4.838762e-01
4.578193e-01
4.330734e-01
4.115125e-01
3.947168e-01
3.838676e-01
3.796691e-01
3.823033e-01
3.914216e-01
4.061740e-01
4.252739e-01
4.470913e-01
4.697684e-01
4.913488e-01
5.099101e-01
5.236943e-01
5.312260e-01
5.314134e-01
5.236248e-01
5.077366e-01
4.841495e-01
4.537717e-01
4.179715e-01
3.785034e-01
3.374105e-01
2.969110e-01
2.592729e-01
2.266825e-01
2.011134e-01
1.842030e-01
1.771458e-01
1.806087e-01
1.946779e-01
2.188413e-01
2.520078e-01
2.925631e-01
3.384583e-01
3.873238e-01
4.366032e-01
4.836987e-01
5.261202e-01
5.616313e-01
5.883834e-01
6.050287e-01
6.108052e-01
6.055847e-01
5.898814e-01
5.648182e-01
5.320527e-01
4.936696e-01
4.520438e-01
4.096870e-01
3.690835e-01
3.325296e-01
3.019854e-01
2.789501e-01
2.643709e-01
2.585918e-01
2.613456e-01
2.717888e-01
2.885763e-01
3.099666e-01
3.339492e-01
3.583842e-01
3.811431e-01
4.002432e-01
4.139679e-01
4.209674e-01
4.203353e-01
4.116591e-01
3.950416e-01
3.710949e-01
3.409050e-01
3.059727e-01
2.681300e-01
2.294388e-01
1.920747e-01
1.582003e-01
1.298363e-01
1.087352e-01
9.626744e-02
9.332915e-02
1.002773e-01
1.168995e-01
1.424214e-01
1.755493e-01
2.145477e-01
2.573431e-01
3.016488e-01
3.451021e-01
3.854062e-01
4.204676e-01
4.485234e-01
4.682469e-01
4.788272e-01
4.800168e-01
4.721421e-01
4.560787e-01
4.331915e-01
4.052451e-01
3.742894e-01
3.425282e-01
3.121781e-01
2.853258e-01
2.637933e-01
2.490203e-01
2.419716e-01
2.430767e-01
2.522055e-01
2.686801e-01
2.913217e-01
3.185283e-01
3.483770e-01
3.787459e-01
4.074474e-01
4.323675e-01
4.516014e-01
4.635788e-01
4.671699e-01
4.617660e-01
4.473290e-01
4.244052e-01
3.941033e-01
3.580354e-01
3.182260e-01
2.769924e-01
2.368050e-01
2.001331e-01
1.692892e-01
1.462782e-01
1.326662e-01
1.294749e-01
1.371132e-01
1.553488e-01
1.833225e-01
2.196025e-01
2.622743e-01
3.090590e-01
3.574525e-01
4.048772e-01
4.488367e-01
4.870653e-01
5.176628e-01
5.392043e-01
5.508197e-01
5.522356e-01
5.437791e-01
5.263432e-01
5.013180e-01
4.704939e-01
4.359429e-01
3.998858e-01
3.645549e-01
3.320562e-01
3.042425e-01
2.826023e-01
2.681724e-01
2.614802e-01
2.625200e-01
2.707631e-01
2.852018e-01
3.044223e-01
3.267012e-01
3.501207e-01
3.726942e-01
3.924976e-01
4.077969e-01
4.171671e-01
4.195915e-01
4.145367e-01
4.019956e-01
3.824958e-01
3.570712e-01
3.272003e-01
2.947132e-01
2.616755e-01
2.302550e-01
2.025798e-01
1.805979e-01
1.659452e-01
1.598324e-01
1.629577e-01
1.754514e-01
1.968567e-01
2.261483e-01
2.617870e-01
3.018073e-01
3.439327e-01
3.857139e-01
4.246803e-01
4.584984e-01
4.851249e-01
5.029458e-01
5.108880e-01
5.084966e-01
4.959700e-01
4.741495e-01
4.444670e-01
4.088517e-01
3.696068e-01
3.292620e-01
2.904144e-01
2.555656e-01
2.269670e-01
2.064813e-01
1.954695e-01
1.947092e-01
2.043503e-01
2.239088e-01
2.522977e-01
2.878933e-01
3.286301e-01
3.721189e-01
4.157838e-01
4.570108e-01
4.933020e-01
5.224283e-01
5.425705e-01
5.524402e-01
5.513698e-01
5.393661e-01
5.171215e-01
4.859808e-01
4.478656e-01
4.051597e-01
3.605611e-01
3.169119e-01
2.770154e-01
2.434535e-01
2.184175e-01
2.035645e-01
1.999091e-01
2.077596e-01
2.267004e-01
2.556215e-01
2.927923e-01
3.359734e-01
3.825596e-01
4.297444e-01
4.746985e-01
5.147482e-01
5.475450e-01
5.712141e-01
5.844705e-01
5.866965e-01
5.779727e-01
5.590638e-01
5.313586e-01
4.967714e-01
4.576115e-01
4.164306e-01
3.758591e-01
3.384396e-01
3.064704e-01
2.818661e-01
2.660439e-01
2.598427e-01
2.634772e-01
2.765297e-01
2.979781e-01
3.262585e-01
3.593579e-01
3.949342e-01
4.304567e-01
4.633619e-01
4.912167e-01
5.118777e-01
5.236386e-01
5.253518e-01
5.165160e-01
4.973228e-01
4.686570e-01
4.320528e-01
3.896060e-01
3.438499e-01
2.976003e-01
2.537803e-01
2.152327e-01
1.845331e-01
1.638160e-01
1.546248e-01
1.577988e-01
1.734055e-01
2.007248e-01
2.382865e-01
2.839591e-01
3.350842e-01
3.886471e-01
4.414720e-01
4.904290e-01
5.326369e-01
5.656497e-01
5.876107e-01
5.973653e-01
5.945241e-01
5.794730e-01
5.533337e-01
5.178765e-01
4.753965e-01
4.285615e-01
3.802425e-01
3.333357e-01
2.905888e-01
2.544370e-01
2.268609e-01
2.092719e-01
2.024331e-01
2.064199e-01
2.206241e-01
2.437990e-01
2.741443e-01
3.094246e-01
3.471150e-01
3.845644e-01
4.191685e-01
4.485401e-01
4.706664e-01
4.840433e-01
4.877762e-01
4.816409e-01
4.660998e-01
4.422740e-01
4.118715e-01
3.770800e-01
3.404284e-01
3.046271e-01
2.723937e-01
2.462755e-01
2.284774e-01
2.207076e-01
2.240514e-01
2.388829e-01
2.648222e-01
3.007434e-01
3.448321e-01
3.946919e-01
4.474909e-01
5.001399e-01
5.494902e-01
5.925370e-01
6.266154e-01
6.495746e-01
6.599179e-01
6.568996e-01
6.405716e-01
6.117775e-01
5.720965e-01
5.237417e-01
4.694218e-01
4.121756e-01
3.551889e-01
3.016064e-01
2.543462e-01
2.159298e-01
1.883338e-01
1.728743e-01
1.701308e-01
1.799124e-01
2.012724e-01
2.325668e-01
2.715565e-01
3.155461e-01
3.615518e-01
4.064893e-01
4.473690e-01
4.814888e-01
5.066093e-01
5.211011e-01
5.240532e-01
5.153345e-01
4.956044e-01
4.662721e-01
4.294070e-01
3.876071e-01
3.438312e-01
3.012074e-01
2.628261e-01
2.315322e-01
2.097289e-01
1.992079e-01
2.010181e-01
2.153830e-01
2.416753e-01
2.784498e-01
3.235335e-01
3.741662e-01
4.271816e-01
4.792174e-01
5.269380e-01
5.672573e-01
5.975433e-01
6.157925e-01
6.207615e-01
6.120454e-01
5.901020e-01
5.562185e-01
5.124269e-01
4.613743e-01
4.061567e-01
3.501266e-01
2.966864e-01
2.490775e-01
2.101802e-01
1.823335e-01
1.671892e-01
1.656077e-01
1.776046e-01
2.023504e-01
2.382235e-01
2.829136e-01
3.335676e-01
3.869694e-01
4.397436e-01
4.885695e-01
5.303931e-01
5.626223e-01
5.832927e-01
5.911917e-01
5.859333e-01
5.679781e-01
5.385989e-01
4.997947e-01
4.541597e-01
4.047163e-01
3.547222e-01
3.074636e-01
2.660467e-01
2.331995e-01
2.110968e-01
2.012193e-01
2.042564e-01
2.200609e-01
2.476566e-01
2.853012e-01
3.305967e-01
3.806427e-01
4.322193e-01
4.819893e-01
5.267065e-01
5.634164e-01
5.896393e-01
6.035226e-01
6.039556e-01
5.906386e-01
5.641028e-01
5.256800e-01
4.774239e-01
4.219880e-01
3.624668e-01
3.022081e-01
2.446089e-01
1.929039e-01
1.499618e-01
1.181011e-01
9.893939e-02
9.328731e-02
1.010952e-01
1.214571e-01
1.526721e-01
1.923586e-01
2.376146e-01
2.852120e-01
3.318129e-01
3.741937e-01
4.094612e-01
4.352474e-01
4.498684e-01
4.524365e-01
4.429181e-01
4.221319e-01
3.916899e-01
3.538844e-01
3.115295e-01
2.677681e-01
2.258579e-01
1.889488e-01
1.598683e-01
1.409276e-01
1.337635e-01
1.392245e-01
1.573118e-01
1.871766e-01
2.271748e-01
2.749741e-01
3.277043e-01
3.821430e-01
4.349210e-01
4.827385e-01
5.225754e-01
5.518856e-01
5.687621e-01
5.720621e-01
5.614848e-01
5.375947e-01
5.017896e-01
4.562150e-01
4.036309e-01
3.472389e-01
2.904816e-01
2.368267e-01
1.895479e-01
1.515184e-01
1.250270e-01
1.116321e-01
1.120615e-01
1.261676e-01
1.529397e-01
1.905746e-01
2.365983e-01
2.880299e-01
3.415750e-01
3.938370e-01
4.415314e-01
4.816924e-01
5.118589e-01
5.302306e-01
5.357825e-01
5.283324e-01
5.085537e-01
4.779345e-01
4.386831e-01
3.935881e-01
3.458400e-01
2.988269e-01
2.559158e-01
2.202331e-01
1.944583e-01
1.806443e-01
1.800769e-01
1.931843e-01
2.195039e-01
2.577064e-01
3.056778e-01
3.606498e-01
4.193718e-01
4.783105e-01
5.338666e-01
5.825958e-01
6.214205e-01
6.478226e-01
6.600032e-01
6.570026e-01
6.387681e-01
6.061674e-01
5.609450e-01
5.056220e-01
4.433471e-01
3.777064e-01
3.125032e-01
2.515207e-01
1.982827e-01
1.558279e-01
1.265125e-01
1.118569e-01
1.124478e-01
1.279042e-01
1.569097e-01
1.973080e-01
2.462551e-01
3.004148e-01
3.561841e-01
4.099321e-01
4.582377e-01
4.981104e-01
5.271808e-01
5.438495e-01
5.473840e-01
5.379580e-01
5.166291e-01
4.852584e-01
4.463760e-01
4.030025e-01
3.584390e-01
3.160402e-01
2.789857e-01
2.500649e-01
2.314900e-01
2.247499e-01
2.305132e-01
2.485876e-01
2.779365e-01
3.167508e-01
3.625701e-01
4.124431e-01
4.631161e-01
5.112384e-01
5.535708e-01
5.871883e-01
6.096634e-01
6.192224e-01
6.148635e-01
5.964292e-01
5.646268e-01
5.209936e-01
4.678087e-01
4.079559e-01
3.447466e-01
2.817144e-01
2.223930e-01
1.700929e-01
1.276899e-01
9.744045e-02
8.083456e-02
7.849939e-02
9.015870e-02
1.146525e-01
1.500153e-01
1.936080e-01
2.422930e-01
2.926411e-01
3.411566e-01
3.845049e-01
4.197294e-01
4.444433e-01
4.569842e-01
4.565226e-01
4.431130e-01
4.176877e-01
3.819903e-01
3.384548e-01
2.900400e-01
2.400300e-01
1.918156e-01
1.486705e-01
1.135380e-01
8.884011e-02
7.632205e-02
7.694074e-02
9.080437e-02
1.171666e-01
1.544751e-01
2.004713e-01
2.523321e-01
3.068459e-01
3.606090e-01
4.102330e-01
4.525495e-01
4.848032e-01
5.048225e-01
5.111575e-01
5.031778e-01
4.811217e-01
4.460928e-01
4.000025e-01
3.454583e-01
2.856074e-01
2.239416e-01
1.640782e-01
1.095303e-01
6.348175e-02
2.858295e-02
6.780899e-03
-8.033913e-04
6.058553e-03
2.669698e-02
5.959892e-02
1.025188e-01
1.526355e-01
2.067440e-01
2.614671e-01
3.134740e-01
3.596909e-01
3.974926e-01
4.248627e-01
4.405139e-01
4.439613e-01
4.355424e-01
4.163852e-01
3.883228e-01
3.537644e-01
3.155294e-01
2.766569e-01
2.402050e-01
2.090512e-01
1.857064e-01
1.721543e-01
1.697245e-01
1.790072e-01
1.998148e-01
2.311935e-01
2.714831e-01
3.184223e-01
3.692897e-01
4.210730e-01
4.706540e-01
5.150001e-01
5.513507e-01
5.773911e-01
5.914015e-01
5.923743e-01
5.800900e-01
5.551455e-01
5.189308e-01
4.735525e-01
4.217096e-01
3.665269e-01
3.113582e-01
2.595719e-01
2.143327e-01
1.783960e-01
1.539274e-01
1.423620e-01
1.443124e-01
1.595331e-01
1.869434e-01
2.247063e-01
2.703570e-01
3.209712e-01
3.733602e-01
4.242797e-01
4.706394e-01
5.096988e-01
5.392381e-01
5.576947e-01
5.642545e-01
5.588947e-01
5.423729e-01
5.161637e-01
4.823480e-01
4.434632e-01
4.023251e-01
3.618366e-01
3.247941e-01
2.937048e-01
2.706265e-01
2.570372e-01
2.537443e-01
2.608377e-01
2.776894e-01
3.029994e-01
3.348843e-01
3.710016e-01
4.087020e-01
4.451994e-01
4.777480e-01
5.038161e-01
5.212478e-01
5.284022e-01
5.242624e-01
5.085081e-01
4.815440e-01
4.444833e-01
3.990850e-01
3.476496e-01
2.928779e-01
2.377052e-01
1.851185e-01
1.379718e-01
9.880947e-02
6.970892e-02
5.215365e-02
4.694375e-02
5.415056e-02
7.311846e-02
1.025142e-01
1.404199e-01
1.844630e-01
2.319743e-01
2.801616e-01
3.262884e-01
3.678458e-01
4.027073e-01
4.292561e-01
4.464788e-01
4.540177e-01
4.521779e-01
4.418898e-01
4.246265e-01
4.022860e-01
3.770457e-01
3.512014e-01
3.270047e-01
3.065085e-01
2.914315e-01
2.830494e-01
2.821173e-01
2.888280e-01
3.028063e-01
3.231411e-01
3.484496e-01
3.769723e-01
4.066881e-01
4.354451e-01
4.610963e-01
4.816349e-01
4.953204e-01
5.007906e-01
4.971529e-01
4.840487e-01
4.616863e-01
4.308376e-01
3.927987e-01
3.493139e-01
3.024708e-01
2.545714e-01
2.079902e-01
1.650283e-01
1.277730e-01
9.797148e-02
7.692635e-02
6.541846e-02
6.366185e-02
7.129423e-02
8.740404e-02
1.105930e-01
1.390699e-01
1.707697e-01
2.034885e-01
2.350259e-01
2.633245e-01
2.865987e-01
3.034434e-01
3.129178e-01
3.145974e-01
3.085928e-01
2.955327e-01
2.765149e-01
2.530267e-01
2.268444e-01
1.999156e-01
1.742355e-01
1.517213e-01
1.340953e-01
1.227790e-01
1.188069e-01
1.227614e-01
1.347351e-01
1.543218e-01
1.806364e-01
2.123653e-01
2.478404e-01
2.851364e-01
3.221820e-01
3.568813e-01
3.872374e-01
4.114720e-01
4.281348e-01
4.361955e-01
4.351137e-01
4.248793e-01
4.060215e-01
3.795837e-01
3.470651e-01
3.103325e-01
2.715088e-01
2.328442e-01
1.965796e-01
1.648102e-01
1.393578e-01
1.216592e-01
1.126769e-01
1.128400e-01
1.220172e-01
1.395278e-01
1.641881e-01
1.943915e-01
2.282170e-01
2.635571e-01
2.982562e-01
3.302496e-01
3.576944e-01
3.790840e-01
3.933396e-01
3.998743e-01
3.986246e-01
3.900485e-01
3.750891e-01
3.551082e-01
3.317934e-01
3.070464e-01
2.828599e-01
2.611913e-01
2.438391e-01
2.323303e-01
2.278235e-01
2.310341e-01
2.421849e-01
2.609888e-01
2.866613e-01
3.179652e-01
3.532832e-01
3.907141e-01
4.281871e-01
4.635867e-01
4.948825e-01
5.202535e-01
5.382023e-01
5.476494e-01
5.480017e-01
5.391908e-01
5.216766e-01
4.964179e-01
4.648116e-01
4.286069e-01
3.898000e-01
3.505168e-01
3.128904e-01
2.789392e-01
2.504519e-01
2.288841e-01
2.152745e-01
2.101835e-01
2.136624e-01
2.252540e-01
2.440255e-01
2.686330e-01
2.974100e-01
3.284756e-01
3.598533e-01
3.895932e-01
4.158896e-01
4.371888e-01
4.522785e-01
4.603563e-01
4.610701e-01
4.545306e-01
4.412936e-01
4.223164e-01
3.988900e-01
3.725536e-01
3.449957e-01
3.179478e-01
2.930742e-01
2.718656e-01
2.555409e-01
2.449650e-01
2.405894e-01
2.424205e-01
2.500194e-01
2.625324e-01
2.787515e-01
2.971977e-01
3.162226e-01
3.341193e-01
3.492363e-01
3.600875e-01
3.654512e-01
3.644531e-01
3.566269e-01
3.419500e-01
3.208497e-01
2.941817e-01
2.631813e-01
2.293912e-01
1.945715e-01
1.605959e-01
1.293408e-01
1.025731e-01
8.184180e-02
6.838142e-02
6.303321e-02
6.619044e-02
7.777251e-02
9.722990e-02
1.235793e-01
1.554655e-01
1.912448e-01
2.290829e-01
2.670606e-01
3.032818e-01
3.359777e-01
3.636023e-01
3.849155e-01
3.990472e-01
4.055403e-01
4.043688e-01
3.959306e-01
3.810158e-01
3.607531e-01
3.365372e-01
3.099427e-01
2.826285e-01
2.562390e-01
2.323078e-01
2.121680e-01
1.968765e-01
1.871541e-01
1.833475e-01
1.854137e-01
1.929282e-01
2.051163e-01
2.209048e-01
2.389909e-01
2.579237e-01
2.761955e-01
2.923348e-01
3.049996e-01
3.130623e-01
3.156841e-01
3.123709e-01
3.030098e-01
2.878826e-01
2.676555e-01
2.433464e-01
2.162717e-01
1.879750e-01
1.601411e-01
1.344991e-01
1.127180e-01
9.630202e-02
8.649044e-02
8.417104e-02
8.981287e-02
1.034246e-01
1.245418e-01
1.522435e-01
1.851983e-01
2.217349e-01
2.599356e-01
2.977449e-01
3.330902e-01
3.640056e-01
3.887540e-01
4.059373e-01
4.145898e-01
4.142445e-01
4.049697e-01
3.873703e-01
3.625554e-01
3.320714e-01
2.978068e-01
2.618739e-01
2.264744e-01
1.937582e-01
1.656856e-01
1.439019e-01
1.296348e-01
1.236201e-01
1.260614e-01
1.366249e-01
1.544670e-01
1.782927e-01
2.064381e-01
2.369731e-01
2.678177e-01
2.968677e-01
3.221218e-01
3.418057e-01
3.544843e-01
3.591564e-01
3.553238e-01
3.430309e-01
3.228715e-01
2.959620e-01
2.638818e-01
2.285845e-01
1.922843e-01
1.573218e-01
1.260199e-01
1.005353e-01
8.271864e-02
7.399086e-02
7.524610e-02
8.678728e-02
1.082987e-01
1.388570e-01
1.769797e-01
2.207081e-01
2.677207e-01
3.154706e-01
3.613404e-01
4.028058e-01
4.375957e-01
4.638400e-01
4.801903e-01
4.859068e-01
4.809025e-01
4.657436e-01
4.416048e-01
4.101864e-01
3.735971e-01
3.342130e-01
2.945206e-01
2.569561e-01
2.237494e-01
1.967859e-01
1.774928e-01
1.667600e-01
1.648967e-01
1.716270e-01
1.861219e-01
2.070626e-01
2.327315e-01
2.611252e-01
2.900828e-01
3.174238e-01
3.410877e-01
3.592672e-01
3.705270e-01
3.739007e-01
3.689576e-01
3.558377e-01
3.352497e-01
3.084335e-01
2.770881e-01
2.432692e-01
2.092611e-01
1.774297e-01
1.500665e-01
1.292333e-01
1.166188e-01
1.134183e-01
1.202459e-01
1.370859e-01
1.632857e-01
1.975924e-01
2.382279e-01
2.829977e-01
3.294280e-01
3.749197e-01
4.169135e-01
4.530520e-01
4.813313e-01
5.002282e-01
5.087961e-01
5.067222e-01
4.943431e-01
4.726174e-01
4.430605e-01
4.076447e-01
3.686723e-01
3.286299e-01
2.900322e-01
2.552634e-01
2.264289e-01
2.052233e-01
1.928266e-01
1.898338e-01
1.962236e-01
2.113658e-01
2.340683e-01
2.626578e-01
2.950899e-01
3.290827e-01
3.622656e-01
3.923358e-01
4.172116e-01
4.351725e-01
4.449771e-01
4.459471e-01
4.380129e-01
4.217157e-01
3.981652e-01
3.689578e-01
3.360595e-01
3.016635e-01
2.680312e-01
2.373273e-01
2.114605e-01
1.919408e-01
1.797640e-01
1.753317e-01
1.784130e-01
1.881502e-01
2.031082e-01
2.213635e-01
2.406278e-01
2.583991e-01
2.721318e-01
2.794163e-01
2.781567e-01
2.667348e-01
2.441471e-01
2.101025e-01
1.650730e-01
1.102895e-01
4.768288e-02
-2.022544e-02
-9.047786e-02
-1.598670e-01
-2.251426e-01
-2.832250e-01
-3.314110e-01
-3.675574e-01
-3.902309e-01
-3.988107e-01
-3.935365e-01
-3.754974e-01
-3.465594e-01
-3.092394e-01
-2.665328e-01
-2.217108e-01
-1.781005e-01
-1.388646e-01
-1.067950e-01
-8.413501e-02
-7.243766e-02
-7.247143e-02
-8.417606e-02
-1.066713e-01
-1.383167e-01
-1.768169e-01
-2.193657e-01
-2.628185e-01
-3.038844e-01
-3.393268e-01
-3.661618e-01
-3.818451e-01
-3.844358e-01
-3.727265e-01
-3.463326e-01
-3.057324e-01
-2.522552e-01
-1.880170e-01
-1.158064e-01
-3.892942e-02
3.897923e-02
1.141662e-01
1.829800e-01
2.420882e-01
2.886789e-01
3.206325e-01
3.366522e-01
3.363435e-01
3.202364e-01
2.897472e-01
2.470836e-01
1.950986e-01
1.371044e-01
7.665956e-02
1.734251e-02
-3.747214e-02
-8.482176e-02
-1.223343e-01
-1.483663e-01
-1.620901e-01
-1.635261e-01
-1.535156e-01
-1.336398e-01
-1.060900e-01
-7.350187e-02
-3.876504e-02
-4.822900e-03
2.552460e-02
4.980368e-02
6.602451e-02
7.280553e-02
6.945736e-02
5.602151e-02
3.326195e-02
2.610868e-03
-3.392739e-02
-7.390724e-02
-1.145993e-01
-1.531651e-01
-1.868389e-01
-2.131058e-01
-2.298675e-01
-2.355821e-01
-2.293713e-01
-2.110849e-01
-1.813191e-01
-1.413853e-01
-9.323334e-02
-3.933338e-02
1.747451e-02
7.415395e-02
1.276580e-01
1.751162e-01
2.140118e-01
2.423384e-01
2.587254e-01
2.625237e-01
2.538451e-01
2.335527e-01
2.032011e-01
1.649330e-01
1.213384e-01
7.528639e-02
2.974104e-02
-1.242777e-02
-4.862621e-02
-7.669974e-02
-9.506640e-02
-1.028104e-01
-9.972852e-02
-8.632698e-02
-6.376906e-02
-3.378073e-02
1.477211e-03
3.955939e-02
7.789753e-02
1.139638e-01
1.454270e-01
1.702943e-01
1.870316e-01
1.946570e-01
1.928004e-01
1.817275e-01
1.623233e-01
1.360385e-01
1.047995e-01
7.089081e-02
3.681458e-02
5.137268e-03
-2.166938e-02
-4.138410e-02
-5.217988e-02
-5.274682e-02
-4.238557e-02
-2.106404e-02
1.056788e-02
5.120772e-02
9.897292e-02
1.515118e-01
2.061459e-01
2.600348e-01
3.103523e-01
3.544651e-01
3.900997e-01
4.154907e-01
4.294962e-01
4.316747e-01
4.223149e-01
4.024175e-01
3.736276e-01
3.381249e-01
2.984771e-01
2.574686e-01
2.179151e-01
1.824767e-01
1.534822e-01
1.327755e-01
1.215959e-01
1.205000e-01
1.293311e-01
1.472379e-01
1.727412e-01
2.038409e-01
2.381560e-01
2.730846e-01
3.059744e-01
3.342923e-01
3.557833e-01
3.686110e-01
3.714731e-01
3.636843e-01
3.452236e-01
3.167412e-01
2.795251e-01
2.354283e-01
1.867614e-01
1.361568e-01
8.641150e-02
4.031819e-02
4.927416e-04
-3.079106e-02
-5.175000e-02
-6.121280e-02
-5.870495e-02
-4.448916e-02
-1.955697e-02
1.442927e-02
5.524033e-02
1.002222e-01
1.464666e-01
1.909969e-01
2.309592e-01
2.638039e-01
2.874474e-01
3.004040e-01
3.018765e-01
2.918018e-01
2.708454e-01
2.403472e-01
2.022225e-01
1.588265e-01
1.127935e-01
6.686197e-02
2.369751e-02
-1.427468e-02
-4.501881e-02
-6.700936e-02
-7.931699e-02
-8.165409e-02
-7.437807e-02
-5.845326e-02
-3.537586e-02
-7.068550e-03
2.424741e-02
5.619440e-02
8.638754e-02
1.125836e-01
1.328223e-01
1.455530e-01
1.497382e-01
1.449260e-01
1.312870e-01
1.096088e-01
8.124972e-02
4.805266e-02
1.222600e-02
-2.380107e-02
-5.753846e-02
-8.659999e-02
-1.088625e-01
-1.226095e-01
-1.266487e-01
-1.203967e-01
-1.039225e-01
-7.794782e-02
-4.380258e-02
-3.341286e-03
4.117505e-02
8.722131e-02
1.321654e-01
1.734304e-01
2.086522e-01
2.358236e-01
2.534180e-01
2.604832e-01
2.566998e-01
2.423996e-01
2.185419e-01
1.866488e-01
1.487048e-01
1.070283e-01
6.412388e-02
2.252515e-02
-1.536109e-02
-4.740162e-02
-7.186510e-02
-8.752456e-02
-9.372791e-02
-9.043186e-02
-7.819732e-02
-5.814634e-02
-3.188357e-02
-1.387143e-03
3.112374e-02
6.333595e-02
9.299506e-02
1.180536e-01
1.368059e-01
1.480001e-01
1.509203e-01
1.454324e-01
1.319900e-01
1.116008e-01
8.575394e-02
5.631668e-02
2.540570e-02
-4.755999e-03
-3.198756e-02
-5.429441e-02
-6.999874e-02
-7.784833e-02
-7.709625e-02
-6.754642e-02
-4.956181e-02
-2.403537e-02
7.673129e-03
4.382861e-02
8.243329e-02
1.213523e-01
1.584444e-01
1.916914e-01
2.193180e-01
2.398985e-01
2.524419e-01
2.564523e-01
2.519586e-01
2.395114e-01
2.201461e-01
1.953145e-01
1.667887e-01
1.365452e-01
1.066365e-01
7.905984e-02
5.563091e-02
3.787143e-02
2.691704e-02
2.345119e-02
2.766847e-02
3.926900e-02
5.748366e-02
8.112789e-02
1.086807e-01
1.383837e-01
1.683538e-01
1.967033e-01
2.216606e-01
2.416831e-01
2.555584e-01
2.624850e-01
2.621271e-01
2.546407e-01
2.406654e-01
2.212847e-01
1.979551e-01
1.724108e-01
1.465504e-01
1.223136e-01
1.015578e-01
8.594097e-02
7.681829e-02
7.516003e-02
8.149377e-02
9.587480e-02
1.178856e-01
1.466635e-01
1.809528e-01
2.191783e-01
2.595329e-01
3.000753e-01
3.388330e-01
3.739055e-01
4.035647e-01
4.263471e-01
4.411346e-01
4.472166e-01
4.443320e-01
4.326836e-01
4.129269e-01
3.861314e-01
3.537185e-01
3.173792e-01
2.789781e-01
2.404476e-01
2.036785e-01
1.704115e-01
1.421360e-01
1.200012e-01
1.047461e-01
9.665415e-02
9.553599e-02
1.007431e-01
1.112124e-01
1.255403e-01
1.420809e-01
1.590621e-01
1.747132e-01
1.873936e-01
1.957133e-01
1.986370e-01
1.955618e-01
1.863615e-01
1.713953e-01
1.514772e-01
1.278125e-01
1.019056e-01
7.544848e-02
5.020034e-02
2.786566e-02
9.980839e-03
-2.185114e-03
-7.710380e-03
-6.077166e-03
2.796722e-03
1.855252e-02
4.041091e-02
6.721653e-02
9.750335e-02
1.295772e-01
1.616108e-01
1.917453e-01
2.181947e-01
2.393457e-01
2.538492e-01
2.606977e-01
2.592830e-01
2.494304e-01
2.314083e-01
2.059110e-01
1.740188e-01
1.371383e-01
9.692735e-02
5.520869e-02
1.387641e-02
-2.520248e-02
-6.028731e-02
-8.985981e-02
-1.127116e-01
-1.280166e-01
-1.353825e-01
-1.348750e-01
-1.270118e-01
-1.127268e-01
-9.330634e-02
-7.030229e-02
-4.542863e-02
-2.044784e-02
2.945108e-03
2.323356e-02
3.917669e-02
4.988620e-02
5.487604e-02
5.408178e-02
4.784937e-02
3.689593e-02
2.224789e-02
5.162574e-03
-1.295994e-02
-3.066900e-02
-4.655438e-02
-5.933206e-02
-6.792093e-02
-7.150709e-02
-6.959241e-02
-6.202448e-02
-4.900592e-02
-3.108241e-02
-9.110614e-03
1.579177e-02
4.231017e-02
6.900778e-02
9.440708e-02
1.170744e-01
1.357032e-01
1.491927e-01
1.567147e-01
1.577664e-01
1.522048e-01
1.402600e-01
1.225288e-01
9.994775e-02
7.374773e-02
4.539161e-02
1.649605e-02
-1.126002e-02
-3.623668e-02
-5.693833e-02
-7.211530e-02
-8.085289e-02
-8.263949e-02
-7.740670e-02
-6.553755e-02
-4.784163e-02
-2.549926e-02
2.096932e-05
2.706517e-02
5.391033e-02
7.888535e-02
1.004881e-01
1.174892e-01
1.290148e-01
1.346008e-01
1.342173e-01
1.282617e-01
1.175251e-01
1.031367e-01
8.649055e-02
6.916048e-02
5.280549e-02
3.907027e-02
2.948374e-02
2.536077e-02
2.771280e-02
3.717382e-02
5.394759e-02
7.778050e-02
1.079622e-01
1.433539e-01
1.824436e-01
2.234236e-01
2.642893e-01
3.029514e-01
3.373579e-01
3.656171e-01
3.861137e-01
3.976101e-01
3.993260e-01
3.909916e-01
3.728730e-01
3.457675e-01
3.109721e-01
2.702232e-01
2.256120e-01
1.794744e-01
1.342617e-01
9.239720e-02
5.612817e-02
2.738422e-02
7.654166e-03
-2.108528e-03
-1.543919e-03
9.096930e-03
2.897555e-02
5.672797e-02
9.055952e-02
1.283657e-01
1.678708e-01
2.067756e-01
2.429033e-01
2.743355e-01
2.995276e-01
3.173974e-01
3.273814e-01
3.294568e-01
3.241303e-01
3.123956e-01
2.956639e-01
2.756707e-01
2.543644e-01
2.337807e-01
2.159101e-01
2.025662e-01
1.952642e-01
1.951166e-01
2.027568e-01
2.182922e-01
2.412932e-01
2.708149e-01
3.054521e-01
3.434232e-01
3.826765e-01
4.210157e-01
4.562344e-01
4.862528e-01
5.092485e-01
5.237743e-01
5.288545e-01
5.240566e-01
5.095307e-01
4.860164e-01
4.548117e-01
4.177071e-01
3.768836e-01
3.347814e-01
2.939457e-01
2.568604e-01
2.257828e-01
2.025910e-01
1.886579e-01
1.847593e-01
1.910243e-01
2.069297e-01
2.313370e-01
2.625695e-01
2.985225e-01
3.367994e-01
3.748646e-01
4.102043e-01
4.404853e-01
4.637001e-01
4.782922e-01
4.832525e-01
4.781816e-01
4.633161e-01
4.395178e-01
4.082238e-01
3.713634e-01
3.312416e-01
2.903975e-01
2.514445e-01
2.169015e-01
1.890284e-01
1.696757e-01
1.601609e-01
1.611787e-01
1.727525e-01
1.942283e-01
2.243104e-01
2.611376e-01
3.023931e-01
3.454434e-01
3.874970e-01
4.257758e-01
4.576885e-01
4.809956e-01
4.939558e-01
4.954440e-01
4.850316e-01
4.630247e-01
4.304565e-01
3.890327e-01
3.410330e-01
2.891736e-01
2.364377e-01
1.858857e-01
1.404570e-01
1.027778e-01
7.498980e-02
5.861008e-02
5.443529e-02
6.249392e-02
8.205010e-02
1.116575e-01
1.492580e-01
1.923189e-01
2.379976e-01
2.833261e-01
3.254004e-01
3.615653e-01
3.895812e-01
4.077627e-01
4.150809e-01
4.112233e-01
3.966086e-01
3.723554e-01
3.402078e-01
3.024209e-01
2.616134e-01
2.205941e-01
1.821755e-01
1.489841e-01
1.232827e-01
1.068179e-01
1.007018e-01
1.053387e-01
1.203991e-01
1.448423e-01
1.769832e-01
2.146000e-01
2.550730e-01
2.955494e-01
3.331229e-01
3.650199e-01
3.887805e-01
4.024247e-01
4.045914e-01
3.946416e-01
3.727162e-01
3.397432e-01
2.973925e-01
2.479776e-01
1.943134e-01
1.395354e-01
8.689567e-02
3.954980e-02
3.495182e-04
-2.834261e-02
-4.480408e-02
-4.805903e-02
-3.793466e-02
-1.506586e-02
1.915044e-02
6.264650e-02
1.128141e-01
1.666660e-01
2.210197e-01
2.726939e-01
3.187060e-01
3.564606e-01
3.839144e-01
3.997090e-01
4.032598e-01
3.947961e-01
3.753482e-01
3.466822e-01
3.111872e-01
2.717200e-01
2.314179e-01
1.934902e-01
1.610023e-01
1.366676e-01
1.226608e-01
1.204657e-01
1.307701e-01
1.534124e-01
1.873834e-01
2.308827e-01
2.814238e-01
3.359824e-01
3.911790e-01
4.434865e-01
4.894534e-01
5.259275e-01
5.502688e-01
5.605347e-01
5.556236e-01
5.353654e-01
5.005489e-01
4.528852e-01
3.949069e-01
3.298123e-01
2.612632e-01
1.931525e-01
1.293566e-01
7.348923e-02
2.867298e-02
-2.655264e-03
-1.889337e-02
-1.936750e-02
-4.364963e-03
2.489418e-02
6.634326e-02
1.172061e-01
1.741762e-01
2.336265e-01
2.918394e-01
3.452419e-01
3.906335e-01
4.253909e-01
4.476358e-01
4.563549e-01
4.514607e-01
4.337923e-01
4.050526e-01
3.676897e-01
3.247279e-01
2.795628e-01
2.357312e-01
1.966735e-01
1.655025e-01
1.447944e-01
1.364154e-01
1.413951e-01
1.598540e-01
1.909901e-01
2.331237e-01
2.837973e-01
3.399248e-01
3.979814e-01
4.542241e-01
5.049313e-01
5.466465e-01
5.764107e-01
5.919672e-01
5.919224e-01
5.758506e-01
5.443328e-01
4.989280e-01
4.420775e-01
3.769518e-01
3.072506e-01
2.369707e-01
1.701570e-01
1.106526e-01
6.186348e-02
2.655159e-02
6.668495e-03
3.239293e-03
1.630284e-02
4.491120e-02
8.718737e-02
1.404376e-01
2.013115e-01
2.660020e-01
3.304742e-01
3.907112e-01
4.429639e-01
4.839891e-01
5.112596e-01
5.231325e-01
5.189601e-01
4.991368e-01
4.650759e-01
4.191180e-01
3.643776e-01
3.045382e-01
2.436095e-01
1.856628e-01
1.345615e-01
9.370405e-02
6.579647e-02
5.267016e-02
5.515762e-02
7.303437e-02
1.050312e-01
1.489160e-01
2.016389e-01
2.595332e-01
3.185578e-01
3.745677e-01
4.235939e-01
4.621148e-01
4.872985e-01
4.971971e-01
4.908793e-01
4.684896e-01
4.312312e-01
3.812760e-01
3.216113e-01
2.558374e-01
1.879317e-01
1.219968e-01
6.200804e-02
1.157454e-02
-2.627371e-02
-4.926178e-02
-5.600010e-02
-4.606263e-02
-2.000919e-02
2.064886e-02
7.353728e-02
1.355574e-01
2.030674e-01
2.720980e-01
3.385919e-01
3.986535e-01
4.487955e-01
4.861645e-01
5.087297e-01
5.154211e-01
5.062030e-01
4.820792e-01
4.450272e-01
3.978678e-01
3.440767e-01
2.875546e-01
2.323674e-01
1.824756e-01
1.414681e-01
1.123199e-01
9.718808e-02
9.726207e-02
1.126791e-01
1.425109e-01
1.848233e-01
2.368041e-01
2.949502e-01
3.553011e-01
4.137032e-01
4.660874e-01
5.087418e-01
5.385615e-01
5.532565e-01
5.515054e-01
5.330417e-01
4.986692e-01
4.502075e-01
3.903715e-01
3.225980e-01
2.508297e-01
1.792728e-01
1.121412e-01
5.340336e-02
6.543971e-03
-2.564439e-02
-4.122890e-02
-3.925277e-02
-1.979311e-02
1.604332e-02
6.618624e-02
1.277263e-01
1.970906e-01
2.702600e-01
3.430148e-01
4.111963e-01
4.709655e-01
5.190449e-01
5.529244e-01
5.710188e-01
5.727640e-01
5.586462e-01
5.301628e-01
4.897179e-01
4.404610e-01
3.860793e-01
3.305565e-01
2.779128e-01
2.319410e-01
1.959555e-01
1.725711e-01
1.635263e-01
1.695651e-01
1.903856e-01
2.246604e-01
2.701273e-01
3.237432e-01
3.818916e-01
4.406275e-01
4.959447e-01
5.440463e-01
5.816014e-01
6.059702e-01
6.153819e-01
6.090529e-01
5.872377e-01
5.512099e-01
5.031755e-01
4.461291e-01
3.836609e-01
3.197310e-01
2.584224e-01
2.036879e-01
1.591035e-01
1.276434e-01
1.114887e-01
1.118835e-01
1.290469e-01
1.621501e-01
2.093598e-01
2.679463e-01
3.344507e-01
4.049013e-01
4.750658e-01
5.407243e-01
5.979466e-01
6.433525e-01
6.743402e-01
6.892632e-01
6.875420e-01
6.697036e-01
6.373423e-01
5.930079e-01
5.400276e-01
4.822771e-01
4.239152e-01
3.691015e-01
3.217156e-01
2.850949e-01
2.618091e-01
2.534871e-01
2.607055e-01
2.829501e-01
3.186513e-01
3.652924e-01
4.195821e-01
4.776800e-01
5.354580e-01
5.887788e-01
6.337728e-01
6.670934e-01
6.861345e-01
6.891960e-01
6.755884e-01
6.456698e-01
6.008171e-01
5.433347e-01
4.763084e-01
4.034164e-01
3.287075e-01
2.563601e-01
1.904347e-01
1.346315e-01
9.206755e-02
6.508518e-02
5.510374e-02
6.252594e-02
8.670565e-02
1.259817e-01
1.777773e-01
2.387595e-01
3.050506e-01
3.724761e-01
4.368348e-01
4.941726e-01
5.410410e-01
5.747216e-01
5.934014e-01
5.962857e-01
5.836393e-01
5.567546e-01
5.178498e-01
4.699056e-01
4.164548e-01
3.613380e-01
3.084433e-01
2.614461e-01
2.235634e-01
1.973398e-01
1.844769e-01
1.857197e-01
2.008070e-01
2.284917e-01
2.666294e-01
3.123296e-01
3.621583e-01
4.123773e-01
4.592026e-01
4.990632e-01
5.288422e-01
5.460852e-01
5.491627e-01
5.373763e-01
5.110027e-01
4.712740e-01
4.202949e-01
3.609053e-01
2.964966e-01
2.307972e-01
1.676395e-01
1.107247e-01
6.339847e-02
2.844951e-02
7.942014e-03
3.091013e-03
1.418819e-02
4.058316e-02
8.072229e-02
1.322432e-01
1.921191e-01
2.568445e-01
3.226500e-01
3.857320e-01
4.424854e-01
4.897222e-01
5.248655e-01
5.461050e-01
5.525057e-01
5.440601e-01
5.216821e-01
4.871415e-01
4.429435e-01
3.921629e-01
3.382437e-01
2.847773e-01
2.352743e-01
1.929423e-01
1.604826e-01
1.399188e-01
1.324675e-01
1.384607e-01
1.573271e-01
1.876328e-01
2.271821e-01
2.731675e-01
3.223610e-01
3.713299e-01
4.166626e-01
4.551896e-01
4.841846e-01
5.015350e-01
5.058734e-01
4.966611e-01
4.742214e-01
4.397177e-01
3.950809e-01
3.428877e-01
2.861993e-01
2.283710e-01
1.728433e-01
1.229291e-01
8.160823e-02
5.134170e-02
3.391630e-02
3.033043e-02
4.072881e-02
6.439191e-02
9.978214e-02
1.446442e-01
1.961524e-01
2.510949e-01
3.060806e-01
3.577554e-01
4.030130e-01
4.391888e-01
4.642248e-01
4.767963e-01
4.763932e-01
4.633486e-01
4.388134e-01
4.046763e-01
3.634353e-01
3.180275e-01
2.716301e-01
2.274454e-01
1.884842e-01
1.573612e-01
1.361173e-01
1.260799e-01
1.277733e-01
1.408851e-01
1.642931e-01
1.961505e-01
2.340220e-01
2.750592e-01
3.162011e-01
3.543834e-01
3.867433e-01
4.108049e-01
4.246368e-01
4.269723e-01
4.172873e-01
3.958328e-01
3.636199e-01
3.223582e-01
2.743518e-01
2.223588e-01
1.694233e-01
1.186921e-01
7.322442e-02
3.580862e-02
8.793051e-03
-6.058374e-03
-7.677899e-03
4.235002e-03
2.918953e-02
6.592999e-02
1.125124e-01
1.664268e-01
2.247558e-01
2.843574e-01
3.420594e-01
3.948498e-01
4.400538e-01
4.754859e-01
4.995702e-01
5.114230e-01
5.108926e-01
4.985555e-01
4.756681e-01
4.440787e-01
4.061046e-01
3.643828e-01
3.217036e-01
2.808358e-01
2.443557e-01
2.144866e-01
1.929618e-01
1.809181e-01
1.788276e-01
1.864748e-01
2.029783e-01
2.268579e-01
2.561384e-01
2.884844e-01
3.213549e-01
3.521678e-01
3.784664e-01
3.980774e-01
4.092559e-01
4.108063e-01
4.021734e-01
3.834957e-01
3.556140e-01
3.200326e-01
2.788336e-01
2.345484e-01
1.899962e-01
1.480995e-01
1.116898e-01
8.331669e-02
6.507302e-02
5.844822e-02
6.422030e-02
8.239498e-02
1.121977e-01
1.521201e-01
2.000182e-01
2.532545e-01
3.088723e-01
3.637890e-01
4.149930e-01
4.597320e-01
4.956799e-01
5.210743e-01
5.348160e-01
5.365271e-01
5.265619e-01
5.059727e-01
4.764302e-01
4.401047e-01
3.995164e-01
3.573644e-01
3.163475e-01
2.789878e-01
2.474696e-01
2.235037e-01
2.082260e-01
2.021371e-01
2.050868e-01
2.163033e-01
2.344645e-01
2.578054e-01
2.842494e-01
3.115561e-01
3.374717e-01
3.598734e-01
3.769011e-01
3.870691e-01
3.893562e-01
3.832677e-01
3.688686e-01
3.467844e-01
3.181682e-01
2.846341e-01
2.481613e-01
2.109723e-01
1.753946e-01
1.437140e-01
1.180291e-01
1.001156e-01
9.131010e-02
9.241994e-02
1.036664e-01
1.246663e-01
1.544532e-01
1.915388e-01
2.340083e-01
2.796426e-01
3.260582e-01
3.708517e-01
4.117425e-01
4.467021e-01
4.740659e-01
4.926221e-01
5.016736e-01
5.010697e-01
4.912067e-01
4.729940e-01
4.477905e-01
4.173124e-01
3.835205e-01
3.484953e-01
3.143076e-01
2.828923e-01
2.559352e-01
2.347757e-01
2.203337e-01
2.130629e-01
2.129339e-01
2.194474e-01
2.316767e-01
2.483347e-01
2.678626e-01
2.885313e-01
3.085528e-01
3.261935e-01
3.398869e-01
3.483386e-01
3.506202e-01
3.462430e-01
3.352072e-01
3.180178e-01
2.956650e-01
2.695672e-01
2.414803e-01
2.133789e-01
1.873204e-01
1.653014e-01
1.491177e-01
1.402393e-01
1.397067e-01
1.480568e-01
1.652833e-01
1.908337e-01
2.236434e-01
2.622041e-01
3.046611e-01
3.489311e-01
3.928300e-01
4.342041e-01
4.710534e-01
5.016424e-01
5.245934e-01
5.389580e-01
5.442637e-01
5.405347e-01
5.282828e-01
5.084707e-01
4.824475e-01
4.518610e-01
4.185526e-01
3.844425e-01
3.514132e-01
3.212000e-01
2.952925e-01
2.748549e-01
2.606666e-01
2.530868e-01
2.520442e-01
2.570521e-01
2.672469e-01
2.814492e-01
2.982418e-01
3.160601e-01
3.332926e-01
3.483831e-01
3.599327e-01
3.667942e-01
3.681547e-01
3.635982e-01
3.531437e-01
3.372542e-01
3.168116e-01
2.930616e-01
2.675288e-01
2.419114e-01
2.179627e-01
1.973704e-01
1.816411e-01
1.719993e-01
1.693070e-01
1.740074e-01
1.860979e-01
2.051320e-01
2.302487e-01
2.602287e-01
2.935691e-01
3.285750e-01
3.634578e-01
3.964373e-01
4.258406e-01
4.501936e-01
4.683003e-01
4.793067e-01
4.827461e-01
4.785611e-01
4.671024e-01
4.491014e-01
4.256212e-01
3.979870e-01
3.677047e-01
3.363710e-01
3.055840e-01
2.768567e-01
2.515373e-01
2.307401e-01
2.152877e-01
2.056687e-01
2.020118e-01
2.040793e-01
2.112815e-01
2.227108e-01
2.371966e-01
2.533765e-01
2.697821e-01
2.849328e-01
2.974344e-01
3.060751e-01
3.099137e-01
3.083525e-01
3.011880e-01
2.886349e-01
2.713189e-01
2.502400e-01
2.267077e-01
2.022546e-01
1.785351e-01
1.572162e-01
1.398678e-01
1.278597e-01
1.222703e-01
1.238137e-01
1.327897e-01
1.490603e-01
1.720540e-01
2.007977e-01
2.339727e-01
2.699916e-01
3.070894e-01
3.434242e-01
3.771807e-01
4.066715e-01
4.304313e-01
4.472995e-01
4.564845e-01
4.576069e-01
4.507177e-01
4.362890e-01
4.151809e-01
3.885860e-01
3.579586e-01
3.249322e-01
2.912316e-01
2.585822e-01
2.286199e-01
2.028048e-01
1.823407e-01
1.681069e-01
1.606055e-01
1.599304e-01
1.657609e-01
1.773815e-01
1.937270e-01
2.134521e-01
2.350187e-01
2.567996e-01
2.771891e-01
2.947172e-01
3.081559e-01
3.166111e-01
3.195912e-01
3.170443e-01
3.093633e-01
2.973555e-01
2.821833e-01
2.652795e-01
2.482465e-01
2.327459e-01
2.203871e-01
2.126195e-01
2.106361e-01
2.152927e-01
2.270479e-01
2.459290e-01
2.715239e-01
3.030017e-01
3.391582e-01
3.784830e-01
4.192430e-01
4.595774e-01
4.975981e-01
5.314913e-01
5.596153e-01
5.805890e-01
5.933671e-01
5.972978e-01
5.921592e-01
5.781737e-01
5.559993e-01
5.266989e-01
4.916906e-01
4.526794e-01
4.115741e-01
3.703908e-01
3.311468e-01
2.957485e-01
2.658801e-01
2.429002e-01
2.277542e-01
2.209108e-01
2.223295e-01
2.314611e-01
2.472845e-01
2.683753e-01
2.930011e-01
3.192385e-01
3.451014e-01
3.686737e-01
3.882353e-01
4.023740e-01
4.100739e-01
4.107757e-01
4.044058e-01
3.913715e-01
3.725274e-01
3.491137e-01
3.226724e-01
2.949465e-01
2.677675e-01
2.429374e-01
2.221124e-01
2.066956e-01
1.977459e-01
1.959096e-01
2.013797e-01
2.138848e-01
2.327084e-01
2.567341e-01
2.845149e-01
3.143600e-01
3.444347e-01
3.728681e-01
3.978625e-01
4.177991e-01
4.313335e-01
4.374753e-01
4.356477e-01
4.257231e-01
4.080351e-01
3.833646e-01
3.529018e-01
3.181851e-01
2.810173e-01
2.433622e-01
2.072264e-01
1.745327e-01
1.469937e-01
1.259972e-01
1.125112e-01
1.070193e-01
1.094900e-01
1.193827e-01
1.356890e-01
1.570055e-01
1.816325e-01
2.076918e-01
2.332562e-01
2.564816e-01
2.757326e-01
2.896930e-01
2.974523e-01
2.985636e-01
2.930672e-01
2.814820e-01
2.647641e-01
2.442394e-01
2.215134e-01
1.983652e-01
1.766316e-01
1.580873e-01
1.443276e-01
1.366627e-01
1.360281e-01
1.429203e-01
1.573590e-01
1.788803e-01
2.065586e-01
2.390558e-01
2.746943e-01
3.115493e-01
3.475571e-01
3.806335e-01
4.087972e-01
4.302920e-01
4.436995e-01
4.480367e-01
4.428299e-01
4.281614e-01
4.046828e-01
3.735949e-01
3.365910e-01
2.957677e-01
2.535047e-01
2.123213e-01
1.747181e-01
1.430144e-01
1.191937e-01
1.047705e-01
1.006882e-01
1.072561e-01
1.241301e-01
1.503375e-01
1.843419e-01
2.241438e-01
2.674082e-01
3.116133e-01
3.542082e-01
3.927736e-01
4.251719e-01
4.496806e-01
4.650984e-01
4.708184e-01
4.668643e-01
4.538876e-01
4.331272e-01
4.063327e-01
3.756556e-01
3.435137e-01
3.124350e-01
2.848903e-01
2.631264e-01
2.490101e-01
2.438973e-01
2.485359e-01
2.630100e-01
2.867303e-01
3.184686e-01
3.564347e-01
3.983890e-01
4.417828e-01
4.839182e-01
5.221178e-01
5.538938e-01
5.771062e-01
5.901019e-01
5.918248e-01
5.818893e-01
5.606150e-01
5.290163e-01
4.887501e-01
4.420216e-01
3.914545e-01
3.399320e-01
2.904183e-01
2.457718e-01
2.085638e-01
1.809141e-01
1.643580e-01
1.597515e-01
1.672233e-01
1.861738e-01
2.153205e-01
2.527857e-01
2.962200e-01
3.429535e-01
3.901647e-01
4.350584e-01
4.750408e-01
5.078817e-01
5.318521e-01
5.458309e-01
5.493715e-01
5.427260e-01
5.268249e-01
5.032133e-01
4.739480e-01
4.414598e-01
4.083899e-01
3.774112e-01
3.510446e-01
3.314841e-01
3.204443e-01
3.190397e-01
3.277061e-01
3.461681e-01
3.734553e-01
4.079634e-01
4.475552e-01
4.896941e-01
5.316025e-01
5.704347e-01
6.034573e-01
6.282243e-01
6.427394e-01
6.455906e-01
6.360521e-01
6.141412e-01
5.806292e-01
5.370031e-01
4.853814e-01
4.283895e-01
3.690015e-01
3.103607e-01
2.555870e-01
2.075869e-01
1.688749e-01
1.414201e-01
1.265275e-01
1.247605e-01
1.359115e-01
1.590184e-01
1.924279e-01
2.338999e-01
2.807452e-01
3.299902e-01
3.785582e-01
4.234581e-01
4.619689e-01
4.918087e-01
5.112783e-01
5.193676e-01
5.158191e-01
5.011429e-01
4.765821e-01
4.440292e-01
4.059008e-01
3.649760e-01
3.242097e-01
2.865328e-01
2.546512e-01
2.308597e-01
2.168829e-01
2.137545e-01
2.217455e-01
2.403429e-01
2.682825e-01
3.036289e-01
3.439006e-01
3.862285e-01
4.275409e-01
4.647638e-01
4.950235e-01
5.158396e-01
5.252955e-01
5.221719e-01
5.060369e-01
4.772819e-01
4.371038e-01
3.874331e-01
3.308154e-01
2.702531e-01
2.090208e-01
1.504643e-01
9.779565e-02
5.389869e-02
2.115398e-02
1.296130e-03
-4.689235e-03
3.377178e-03
2.485927e-02
5.834418e-02
1.017257e-01
1.523277e-01
2.070609e-01
2.626065e-01
3.156161e-01
3.629190e-01
4.017234e-01
4.297982e-01
4.456229e-01
4.484939e-01
4.385773e-01
4.169042e-01
3.853060e-01
3.462945e-01
3.028939e-01
2.584358e-01
2.163316e-01
1.798382e-01
1.518341e-01
1.346206e-01
1.297628e-01
1.379816e-01
1.591014e-01
1.920592e-01
2.349713e-01
2.852551e-01
3.397971e-01
3.951563e-01
4.477928e-01
4.943057e-01
5.316645e-01
5.574194e-01
5.698737e-01
5.682053e-01
5.525276e-01
5.238849e-01
4.841831e-01
4.360617e-01
3.827175e-01
3.276924e-01
2.746412e-01
2.270945e-01
1.882315e-01
1.606781e-01
1.463424e-01
1.462984e-01
1.607232e-01
1.888913e-01
2.292242e-01
2.793904e-01
3.364493e-01
3.970295e-01
4.575324e-01
5.143500e-01
5.640861e-01
6.037681e-01
6.310378e-01
6.443062e-01
6.428633e-01
6.269310e-01
5.976571e-01
5.570471e-01
5.078403e-01
4.533365e-01
3.971838e-01
3.431424e-01
2.948373e-01
2.555178e-01
2.278392e-01
2.136828e-01
2.140266e-01
2.288775e-01
2.572679e-01
2.973183e-01
3.463595e-01
4.011063e-01
4.578713e-01
5.128046e-01
5.621446e-01
6.024635e-01
6.308922e-01
6.453071e-01
6.444673e-01
6.280924e-01
5.968747e-01
5.524300e-01
4.971895e-01
4.342442e-01
3.671527e-01
2.997246e-01
2.357916e-01
1.789795e-01
1.324945e-01
9.893365e-02
8.013268e-02
7.705887e-02
8.975587e-02
1.173436e-01
1.580725e-01
2.094287e-01
2.682833e-01
3.310784e-01
3.940397e-01
4.534054e-01
5.056576e-01
5.477441e-01
5.772744e-01
5.926763e-01
5.933013e-01
5.794690e-01
5.524467e-01
5.143664e-01
4.680814e-01
4.169763e-01
3.647397e-01
3.151167e-01
2.716551e-01
2.374629e-01
2.149936e-01
2.058721e-01
2.107768e-01
2.293842e-01
2.603820e-01
3.015503e-01
3.499057e-01
4.019000e-01
4.536608e-01
5.012579e-01
5.409774e-01
5.695836e-01
5.845497e-01
5.842388e-01
5.680219e-01
5.363256e-01
4.906054e-01
4.332493e-01
3.674210e-01
2.968544e-01
2.256151e-01
1.578440e-01
9.749939e-02
4.811160e-02
1.256409e-02
-7.085769e-03
-9.736078e-03
4.688393e-03
3.522788e-02
7.994311e-02
1.360315e-01
1.999975e-01
2.678672e-01
3.354348e-01
3.985257e-01
4.532615e-01
4.963077e-01
5.250890e-01
5.379561e-01
5.342902e-01
5.145402e-01
4.801871e-01
4.336420e-01
3.780830e-01
3.172457e-01
2.551785e-01
1.959809e-01
1.435389e-01
1.012755e-01
7.192962e-02
5.737957e-02
5.852125e-02
7.521015e-02
1.062711e-01
1.495748e-01
2.021769e-01
2.605099e-01
3.206161e-01
3.784074e-01
4.299350e-01
4.716507e-01
5.006424e-01
5.148270e-01
5.130868e-01
4.953397e-01
4.625396e-01
4.166083e-01
3.603061e-01
2.970506e-01
2.306989e-01
1.653049e-01
1.048693e-01
5.309453e-02
1.315914e-02
-1.247487e-02
-2.221141e-02
-1.541650e-02
7.544483e-03
4.533085e-02
9.571010e-02
1.556954e-01
2.217287e-01
2.898982e-01
3.561785e-01
4.166788e-01
4.678854e-01
5.068820e-01
5.315339e-01
5.406232e-01
5.339255e-01
5.122213e-01
4.772440e-01
4.315653e-01
3.784282e-01
3.215381e-01
2.648245e-01
2.121882e-01
1.672489e-01
1.331083e-01
1.121446e-01
1.058511e-01
1.147333e-01
1.382711e-01
1.749499e-01
2.223615e-01
2.773649e-01
3.362980e-01
3.952233e-01
4.501916e-01
4.975042e-01
5.339562e-01
5.570452e-01
5.651311e-01
5.575373e-01
5.345872e-01
4.975757e-01
4.486797e-01
3.908157e-01
3.274549e-01
2.624088e-01
1.995974e-01
1.428149e-01
9.550391e-02
6.055199e-02
4.011948e-02
3.551020e-02
4.709197e-02
7.427279e-02
1.155347e-01
1.685244e-01
2.301951e-01
2.969925e-01
3.650738e-01
4.305470e-01
4.897144e-01
5.393072e-01
5.766931e-01
6.000439e-01
6.084505e-01
6.019778e-01
5.816545e-01
5.493991e-01
5.078862e-01
4.603643e-01
4.104350e-01
3.618099e-01
3.180580e-01
2.823623e-01
2.573001e-01
2.446631e-01
2.453309e-01
2.592088e-01
2.852358e-01
3.214628e-01
3.651973e-01
4.132018e-01
4.619306e-01
5.077867e-01
5.473784e-01
5.777561e-01
5.966132e-01
6.024369e-01
5.946002e-01
5.733900e-01
5.399711e-01
4.962923e-01
4.449422e-01
3.889668e-01
3.316635e-01
2.763634e-01
2.262168e-01
1.839924e-01
1.519048e-01
1.314772e-01
1.234513e-01
1.277507e-01
1.435008e-01
1.691074e-01
2.023881e-01
2.407508e-01
2.814045e-01
3.215896e-01
3.588092e-01
3.910451e-01
4.169411e-01
4.359402e-01
4.483614e-01
4.554076e-01
4.591001e-01
4.621385e-01
4.676949e-01
4.791529e-01
4.998110e-01
5.325719e-01
5.796420e-01
6.422677e-01
7.205316e-01
8.132304e-01
9.178516e-01
1.030658e+00
1.146876e+00
1.260990e+00
1.367092e+00
1.459298e+00
1.532143e+00
1.580965e+00
1.602207e+00
1.593642e+00
1.554494e+00
1.485460e+00
1.388645e+00
1.267420e+00
1.126226e+00
9.703329e-01
8.055764e-01
6.380792e-01
4.739721e-01
3.191252e-01
1.788977e-01
5.791527e-02
-4.011714e-02
-1.125626e-01
-1.579531e-01
-1.760410e-01
-1.677947e-01
-1.353397e-01
-8.184263e-02
-1.134335e-02
7.145878e-02
1.614528e-01
2.533856e-01
3.421384e-01
4.229940e-01
4.918812e-01
5.455823e-01
5.818909e-01
5.997118e-01
5.990936e-01
5.811919e-01
5.481653e-01
5.030088e-01
4.493402e-01
3.911508e-01
3.325422e-01
2.774633e-01
2.294647e-01
1.914848e-01
1.656780e-01
1.532968e-01
1.546331e-01
1.690240e-01
1.949224e-01
2.300253e-01
2.714511e-01
3.159502e-01
3.601319e-01
4.006924e-01
4.346269e-01
4.594155e-01
4.731736e-01
4.747599e-01
4.638385e-01
4.408926e-01
4.071891e-01
3.646969e-01
3.159633e-01
2.639568e-01
2.118846e-01
1.629978e-01
1.203929e-01
8.682276e-02
6.452609e-02
5.508500e-02
5.932053e-02
7.723322e-02
1.079950e-01
1.499953e-01
2.009392e-01
2.579925e-01
3.179625e-01
3.775012e-01
4.333167e-01
4.823782e-01
5.221008e-01
5.505006e-01
5.663098e-01
5.690462e-01
5.590337e-01
5.373722e-01
5.058592e-01
4.668682e-01
4.231916e-01
3.778583e-01
3.339385e-01
2.943470e-01
2.616590e-01
2.379478e-01
2.246560e-01
2.225090e-01
2.314753e-01
2.507769e-01
2.789500e-01
3.139482e-01
3.532826e-01
3.941869e-01
4.337968e-01
4.693315e-01
4.982685e-01
5.185011e-01
5.284721e-01
5.272756e-01
5.147196e-01
4.913449e-01
4.583981e-01
4.177573e-01
3.718174e-01
3.233393e-01
2.752759e-01
2.305842e-01
1.920352e-01
1.620358e-01
1.424708e-01
1.345793e-01
1.388717e-01
1.550960e-01
1.822559e-01
2.186805e-01
2.621400e-01
3.099980e-01
3.593883e-01
4.074031e-01
4.512777e-01
4.885616e-01
5.172646e-01
5.359713e-01
5.439174e-01
5.410248e-01
5.278929e-01
5.057461e-01
4.763412e-01
4.418426e-01
4.046723e-01
3.673486e-01
3.323225e-01
3.018227e-01
2.777188e-01
2.614105e-01
2.537474e-01
2.549854e-01
2.647810e-01
2.822235e-01
3.059031e-01
3.340094e-01
3.644527e-01
3.949999e-01
4.234152e-01
4.475989e-01
4.657153e-01
4.763058e-01
4.783805e-01
4.714839e-01
4.557303e-01
4.318045e-01
4.009270e-01
3.647842e-01
3.254272e-01
2.851461e-01
2.463269e-01
2.113015e-01
1.821995e-01
1.608110e-01
1.484699e-01
1.459652e-01
1.534876e-01
1.706151e-01
1.963409e-01
2.291396e-01
2.670681e-01
3.078921e-01
3.492283e-01
3.886918e-01
4.240402e-01
4.533049e-01
4.749029e-01
4.877242e-01
4.911885e-01
4.852702e-01
4.704886e-01
4.478655e-01
4.188525e-01
3.852341e-01
3.490121e-01
3.122815e-01
2.771034e-01
2.453839e-01
2.187648e-01
1.985320e-01
1.855466e-01
1.802008e-01
1.824025e-01
1.915879e-01
2.067610e-01
2.265587e-01
2.493366e-01
2.732720e-01
2.964784e-01
3.171267e-01
3.335648e-01
3.444315e-01
3.487532e-01
3.460189e-01
3.362242e-01
3.198805e-01
2.979867e-01
2.719654e-01
2.435681e-01
2.147554e-01
1.875644e-01
1.639702e-01
1.457529e-01
1.343778e-01
1.308977e-01
1.358819e-01
1.493771e-01
1.709042e-01
1.994890e-01
2.337264e-01
2.718711e-01
3.119482e-01
3.518748e-01
3.895848e-01
4.231474e-01
4.508761e-01
4.714193e-01
4.838315e-01
4.876201e-01
4.827660e-01
4.697171e-01
4.493550e-01
4.229371e-01
3.920184e-01
3.583584e-01
3.238195e-01
2.902618e-01
2.594407e-01
2.329124e-01
2.119500e-01
1.974756e-01
1.900119e-01
1.896559e-01
1.960765e-01
2.085378e-01
2.259467e-01
2.469213e-01
2.698784e-01
2.931336e-01
3.150099e-01
3.339490e-01
3.486186e-01
3.580081e-01
3.615064e-01
3.589526e-01
3.506554e-01
3.373778e-01
3.202875e-01
3.008761e-01
2.808548e-01
2.620338e-01
2.461950e-01
2.349673e-01
2.297132e-01
2.314341e-01
2.407000e-01
2.576092e-01
2.817796e-01
3.123713e-01
3.481403e-01
3.875153e-01
4.286939e-01
4.697507e-01
5.087485e-01
5.438482e-01
5.734117e-01
5.960924e-01
6.109101e-01
6.173059e-01
6.151722e-01
6.048563e-01
5.871360e-01
5.631688e-01
5.344201e-01
5.025743e-01
4.694383e-01
4.368403e-01
4.065327e-01
3.801002e-01
3.588772e-01
3.438785e-01
3.357441e-01
3.347031e-01
3.405586e-01
3.526961e-01
3.701173e-01
3.914983e-01
4.152696e-01
4.397157e-01
4.630864e-01
4.837150e-01
5.001351e-01
5.111873e-01
5.161069e-01
5.145846e-01
5.067944e-01
4.933838e-01
4.754287e-01
4.543549e-01
4.318332e-01
4.096585e-01
3.896199e-01
3.733744e-01
3.623314e-01
3.575566e-01
3.597018e-01
3.689653e-01
3.850839e-01
4.073566e-01
4.346964e-01
4.657041e-01
4.987589e-01
5.321167e-01
5.640133e-01
5.927632e-01
6.168525e-01
6.350206e-01
6.463260e-01
6.501949e-01
6.464483e-01
6.353050e-01
6.173636e-01
5.935614e-01
5.651189e-01
5.334708e-01
5.001923e-01
4.669221e-01
4.352850e-01
4.068169e-01
3.828912e-01
3.646493e-01
3.529387e-01
3.482626e-01
3.507458e-01
3.601223e-01
3.757452e-01
3.966220e-01
4.214715e-01
4.488008e-01
4.769974e-01
5.044309e-01
5.295580e-01
5.510232e-01
5.677470e-01
5.789947e-01
5.844207e-01
5.840847e-01
5.784392e-01
5.682920e-01
5.547452e-01
5.391183e-01
5.228590e-01
5.074471e-01
4.942965e-01
4.846612e-01
4.795491e-01
4.796513e-01
4.852904e-01
4.963947e-01
5.124975e-01
5.327648e-01
5.560466e-01
5.809487e-01
6.059189e-01
6.293427e-01
6.496417e-01
6.653697e-01
6.753002e-01
6.785004e-01
6.743869e-01
6.627604e-01
6.438178e-01
6.181432e-01
5.866793e-01
5.506826e-01
5.116639e-01
4.713158e-01
4.314278e-01
3.937906e-01
3.600943e-01
3.318251e-01
3.101692e-01
2.959323e-01
2.894822e-01
2.907217e-01
2.990920e-01
3.136099e-01
3.329338e-01
3.554538e-01
3.794010e-01
4.029661e-01
4.244208e-01
4.422317e-01
4.551596e-01
4.623375e-01
4.633204e-01
4.581069e-01
4.471307e-01
4.312255e-01
4.115665e-01
3.895922e-01
3.669123e-01
3.452051e-01
3.261093e-01
3.111174e-01
3.014741e-01
2.980914e-01
3.014834e-01
3.117288e-01
3.284624e-01
3.508948e-01
3.778594e-01
4.078795e-01
4.392540e-01
4.701541e-01
4.987288e-01
5.232118e-01
5.420268e-01
5.538825e-01
5.578545e-01
5.534459e-01
5.406264e-01
5.198450e-01
4.920165e-01
4.584820e-01
4.209431e-01
3.813710e-01
3.418949e-01
3.046736e-01
2.717591e-01
2.449614e-01
2.257268e-01
2.150377e-01
2.133441e-01
2.205319e-01
2.359304e-01
2.583578e-01
2.862029e-01
3.175351e-01
3.502356e-01
3.821414e-01
4.111899e-01
4.355556e-01
4.537677e-01
4.648013e-01
4.681366e-01
4.637850e-01
4.522805e-01
4.346398e-01
4.122954e-01
3.870031e-01
3.607309e-01
3.355323e-01
3.134116e-01
2.961890e-01
2.853743e-01
2.820603e-01
2.868420e-01
2.997704e-01
3.203411e-01
3.475207e-01
3.798067e-01
4.153171e-01
4.519040e-01
4.872838e-01
5.191775e-01
5.454512e-01
5.642513e-01
5.741244e-01
5.741155e-01
5.638388e-01
5.435157e-01
5.139770e-01
4.766291e-01
4.333835e-01
3.865526e-01
3.387164e-01
2.925665e-01
2.507376e-01
2.156371e-01
1.892856e-01
1.731811e-01
1.681968e-01
1.745203e-01
1.916400e-01
2.183777e-01
2.529648e-01
2.931565e-01
3.363754e-01
3.798758e-01
4.209173e-01
4.569379e-01
4.857146e-01
5.055031e-01
5.151467e-01
5.141476e-01
5.026982e-01
4.816672e-01
4.525453e-01
4.173493e-01
3.784928e-01
3.386290e-01
3.004758e-01
2.666338e-01
2.394120e-01
2.206710e-01
2.116992e-01
2.131259e-01
2.248811e-01
2.461999e-01
2.756717e-01
3.113290e-01
3.507692e-01
3.913034e-01
4.301217e-01
4.644677e-01
4.918123e-01
5.100159e-01
5.174701e-01
5.132089e-01
4.969823e-01
4.692844e-01
4.313354e-01
3.850160e-01
3.327579e-01
2.773974e-01
2.219999e-01
1.696670e-01
1.233386e-01
8.560427e-02
5.853753e-02
4.356482e-02
4.137875e-02
5.190039e-02
7.429216e-02
1.070185e-01
1.479494e-01
1.944985e-01
2.437874e-01
2.928258e-01
3.386966e-01
3.787356e-01
4.106955e-01
4.328838e-01
4.442678e-01
4.445391e-01
4.341356e-01
4.142169e-01
3.865955e-01
3.536251e-01
3.180519e-01
2.828346e-01
2.509462e-01
2.251686e-01
2.078959e-01
2.009622e-01
2.055067e-01
2.218866e-01
2.496447e-01
2.875316e-01
3.335809e-01
3.852307e-01
4.394825e-01
4.930886e-01
5.427567e-01
5.853582e-01
6.181302e-01
6.388560e-01
6.460129e-01
6.388779e-01
6.175823e-01
5.831111e-01
5.372481e-01
4.824685e-01
4.217871e-01
3.585719e-01
2.963348e-01
2.385135e-01
1.882600e-01
1.482494e-01
1.205217e-01
1.063689e-01
1.062699e-01
1.198784e-01
1.460601e-01
1.829740e-01
2.281924e-01
2.788508e-01
3.318201e-01
3.838925e-01
4.319724e-01
4.732624e-01
5.054322e-01
5.267630e-01
5.362544e-01
5.336890e-01
5.196463e-01
4.954669e-01
4.631643e-01
4.252930e-01
3.847770e-01
3.447116e-01
3.081513e-01
2.778978e-01
2.563053e-01
2.451154e-01
2.453349e-01
2.571643e-01
2.799808e-01
3.123759e-01
3.522442e-01
3.969168e-01
4.433328e-01
4.882363e-01
5.283909e-01
5.607960e-01
5.828923e-01
5.927429e-01
5.891753e-01
5.718739e-01
5.414155e-01
4.992453e-01
4.475935e-01
3.893391e-01
3.278313e-01
2.666790e-01
2.095229e-01
1.598058e-01
1.205559e-01
9.419671e-02
8.239690e-02
8.596847e-02
1.048186e-01
1.379573e-01
1.835587e-01
2.390719e-01
3.013744e-01
3.669595e-01
4.321486e-01
4.933151e-01
5.471091e-01
5.906676e-01
6.217956e-01
6.391069e-01
6.421115e-01
6.312445e-01
6.078338e-01
5.740069e-01
5.325452e-01
4.866936e-01
4.399389e-01
3.957713e-01
3.574440e-01
3.277492e-01
3.088248e-01
3.020073e-01
3.077399e-01
3.255426e-01
3.540456e-01
3.910826e-01
4.338371e-01
4.790325e-01
5.231535e-01
5.626850e-01
5.943536e-01
6.153542e-01
6.235473e-01
6.176103e-01
5.971329e-01
5.626491e-01
5.156036e-01
4.582576e-01
3.935425e-01
3.248733e-01
2.559334e-01
1.904484e-01
1.319573e-01
8.359891e-02
4.792145e-02
2.672823e-02
2.096762e-02
3.067396e-02
5.496360e-02
9.208655e-02
1.395313e-01
1.941768e-01
2.524835e-01
3.107126e-01
3.651609e-01
4.123983e-01
4.494906e-01
4.741944e-01
4.851076e-01
4.817646e-01
4.646685e-01
4.352549e-01
3.957923e-01
3.492239e-01
2.989645e-01
2.486648e-01
2.019621e-01
1.622313e-01
1.323555e-01
1.145292e-01
1.101091e-01
1.195215e-01
1.422327e-01
1.767839e-01
2.208882e-01
2.715808e-01
3.254142e-01
3.786835e-01
4.276696e-01
4.688844e-01
4.993018e-01
5.165598e-01
5.191195e-01
5.063679e-01
4.786591e-01
4.372910e-01
3.844204e-01
3.229259e-01
2.562280e-01
1.880802e-01
1.223434e-01
6.275722e-02
1.271901e-02
-2.491641e-02
-4.800675e-02
-5.525075e-02
-4.626738e-02
-2.162000e-02
1.721635e-02
6.794277e-02
1.275740e-01
1.926174e-01
2.592842e-01
3.237199e-01
3.822434e-01
4.315782e-01
4.690621e-01
4.928196e-01
5.018830e-01
4.962540e-01
4.769000e-01
4.456850e-01
4.052423e-01
3.587962e-01
3.099463e-01
2.624266e-01
2.198565e-01
1.854972e-01
1.620307e-01
1.513767e-01
1.545591e-01
1.716333e-01
2.016779e-01
2.428528e-01
2.925193e-01
3.474135e-01
4.038637e-01
4.580359e-01
5.061931e-01
5.449500e-01
5.715059e-01
5.838391e-01
5.808467e-01
5.624220e-01
5.294630e-01
4.838136e-01
4.281437e-01
3.657786e-01
3.004901e-01
2.362638e-01
1.770559e-01
1.265550e-01
8.795950e-02
6.378429e-02
5.570669e-02
6.446089e-02
8.978817e-02
1.304467e-01
1.842811e-01
2.483491e-01
3.190968e-01
3.925739e-01
4.646756e-01
5.313975e-01
5.890872e-01
6.346770e-01
6.658811e-01
6.813423e-01
6.807176e-01
6.646958e-01
6.349457e-01
5.940001e-01
5.450838e-01
4.918979e-01
4.383741e-01
3.884148e-01
3.456353e-01
3.131240e-01
2.932362e-01
2.874360e-01
2.961976e-01
3.189724e-01
3.542256e-01
3.995398e-01
4.517776e-01
5.072935e-01
5.621795e-01
6.125288e-01
6.547001e-01
6.855644e-01
7.027165e-01
7.046379e-01
6.907990e-01
6.616935e-01
6.188049e-01
5.645070e-01
5.019096e-01
4.346584e-01
3.667058e-01
3.020662e-01
2.445709e-01
1.976368e-01
1.640615e-01
1.458559e-01
1.441242e-01
1.589977e-01
1.896271e-01
2.342314e-01
2.902036e-01
3.542639e-01
4.226549e-01
4.913663e-01
5.563779e-01
6.139073e-01
6.606459e-01
6.939688e-01
7.121029e-01
7.142394e-01
7.005828e-01
6.723310e-01
6.315902e-01
5.812283e-01
5.246813e-01
4.657231e-01
4.082160e-01
3.558561e-01
3.119314e-01
2.791056e-01
2.592437e-01
2.532900e-01
2.612079e-01
2.819856e-01
3.137083e-01
3.536916e-01
3.986686e-01
4.450154e-01
4.890030e-01
5.270543e-01
5.559915e-01
5.732534e-01
5.770700e-01
5.665814e-01
5.418937e-01
5.040701e-01
4.550593e-01
3.975673e-01
3.348835e-01
2.706719e-01
2.087421e-01
1.528136e-01
1.062861e-01
7.202905e-02
5.220183e-02
4.811603e-02
6.014758e-02
8.770583e-02
1.292624e-01
1.824387e-01
2.441478e-01
3.107818e-01
3.784332e-01
4.431378e-01
5.011239e-01
5.490512e-01
5.842258e-01
6.047744e-01
6.097661e-01
5.992721e-01
5.743592e-01
5.370165e-01
4.900220e-01
4.367571e-01
3.809828e-01
3.265922e-01
2.773538e-01
2.366629e-01
2.073163e-01
1.913244e-01
1.897749e-01
2.027589e-01
2.293645e-01
2.677408e-01
3.152274e-01
3.685387e-01
4.239907e-01
4.777512e-01
5.260965e-01
5.656575e-01
5.936371e-01
6.079885e-01
6.075406e-01
5.920660e-01
5.622879e-01
5.198263e-01
4.670910e-01
4.071273e-01
3.434275e-01
2.797188e-01
2.197402e-01
1.670205e-01
1.246691e-01
9.518923e-02
8.032597e-02
8.095684e-02
9.703399e-02
1.275831e-01
1.707605e-01
2.239665e-01
2.840063e-01
3.472896e-01
4.100549e-01
4.686043e-01
5.195349e-01
5.599514e-01
5.876478e-01
6.012457e-01
6.002798e-01
5.852248e-01
5.574604e-01
5.191768e-01
4.732275e-01
4.229391e-01
3.718909e-01
3.236789e-01
2.816774e-01
2.488150e-01
2.273766e-01
2.188479e-01
2.238121e-01
2.419081e-01
2.718550e-01
3.115415e-01
3.581727e-01
4.084640e-01
4.588653e-01
5.058004e-01
5.459033e-01
5.762383e-01
5.944888e-01
5.991056e-01
5.894064e-01
5.656200e-01
5.288751e-01
4.811328e-01
4.250681e-01
3.639074e-01
3.012318e-01
2.407592e-01
1.861152e-01
1.406100e-01
1.070308e-01
8.746560e-02
8.316841e-02
9.447618e-02
1.207843e-01
1.605832e-01
2.115549e-01
2.707225e-01
3.346420e-01
3.996231e-01
4.619626e-01
5.181756e-01
5.652100e-01
6.006307e-01
6.227641e-01
6.307926e-01
6.247941e-01
6.057249e-01
5.753450e-01
5.360929e-01
4.909172e-01
4.430772e-01
3.959248e-01
3.526826e-01
3.162328e-01
2.889286e-01
2.724433e-01
2.676641e-01
2.746407e-01
2.925921e-01
3.199714e-01
3.545834e-01
3.937459e-01
4.344815e-01
4.737243e-01
5.085279e-01
5.362601e-01
5.547737e-01
5.625443e-01
5.587685e-01
5.434174e-01
5.172418e-01
4.817286e-01
4.390108e-01
3.917356e-01
3.428983e-01
2.956542e-01
2.531175e-01
2.181613e-01
1.932297e-01
1.801753e-01
1.801312e-01
1.934280e-01
2.195630e-01
2.572250e-01
3.043740e-01
3.583712e-01
4.161489e-01
4.744077e-01
5.298266e-01
5.792704e-01
6.199817e-01
6.497464e-01
6.670234e-01
6.710325e-01
6.617953e-01
6.401277e-01
6.075840e-01
5.663559e-01
5.191328e-01
4.689312e-01
4.189053e-01
3.721479e-01
3.314967e-01
2.993556e-01
2.775446e-01
2.671862e-01
2.686379e-01
2.814755e-01
3.045284e-01
3.359645e-01
3.734187e-01
4.141527e-01
4.552366e-01
4.937367e-01
5.268995e-01
5.523212e-01
5.680939e-01
5.729220e-01
5.662018e-01
5.480616e-01
5.193567e-01
4.816217e-01
4.369799e-01
3.880153e-01
3.376163e-01
2.887972e-01
2.445116e-01
2.074670e-01
1.799517e-01
1.636867e-01
1.597114e-01
1.683128e-01
1.890053e-01
2.205627e-01
2.611005e-01
3.082023e-01
3.590787e-01
4.107461e-01
4.602131e-01
5.046608e-01
5.416093e-01
5.690598e-01
5.856069e-01
5.905143e-01
5.837501e-01
5.659780e-01
5.385059e-01
5.031935e-01
4.623258e-01
4.184617e-01
3.742666e-01
3.323422e-01
2.950617e-01
2.644227e-01
2.419251e-01
2.284823e-01
2.243713e-01
2.292255e-01
2.420703e-01
2.613993e-01
2.852843e-01
3.115100e-01
3.377243e-01
3.615935e-01
3.809527e-01
3.939452e-01
3.991430e-01
3.956419e-01
3.831267e-01
3.619005e-01
3.328746e-01
2.975182e-01
2.577701e-01
2.159180e-01
1.744529e-01
1.359100e-01
1.027046e-01
7.697665e-02
6.045036e-02
5.432003e-02
5.916863e-02
7.492566e-02
1.008683e-01
1.356665e-01
1.774691e-01
2.240237e-01
2.728208e-01
3.212518e-01
3.667684e-01
4.070356e-01
4.400686e-01
4.643466e-01
4.788974e-01
4.833486e-01
4.779407e-01
4.635014e-01
4.413831e-01
4.133666e-01
3.815392e-01
3.481555e-01
3.154908e-01
2.856978e-01
2.606742e-01
2.419513e-01
2.306072e-01
2.272122e-01
2.318059e-01
2.439101e-01
2.625725e-01
2.864401e-01
3.138560e-01
3.429722e-01
3.718729e-01
3.986989e-01
4.217676e-01
4.396829e-01
4.514278e-01
4.564348e-01
4.546298e-01
4.464427e-01
4.327844e-01
4.149882e-01
3.947204e-01
3.738647e-01
3.543897e-01
3.382098e-01
3.270485e-01
3.223148e-01
3.250020e-01
3.356156e-01
3.541360e-01
3.800192e-01
4.122334e-01
4.493297e-01
4.895395e-01
5.308900e-01
5.713292e-01
6.088508e-01
6.416127e-01
6.680416e-01
6.869206e-01
6.974556e-01
6.993169e-01
6.926551e-01
6.780871e-01
6.566558e-01
6.297636e-01
5.990853e-01
5.664669e-01
5.338161e-01
5.029929e-01
4.757061e-01
4.534211e-01
4.372835e-01
4.280617e-01
4.261092e-01
4.313506e-01
4.432887e-01
4.610345e-01
4.833582e-01
5.087576e-01
5.355432e-01
5.619338e-01
5.861595e-01
6.065661e-01
6.217162e-01
6.304798e-01
6.321099e-01
6.262948e-01
6.131848e-01
5.933873e-01
5.679314e-01
5.382036e-01
5.058580e-01
4.727095e-01
4.406173e-01
4.113672e-01
3.865607e-01
3.675187e-01
3.552034e-01
3.501660e-01
3.525198e-01
3.619417e-01
3.777004e-01
3.987082e-01
4.235922e-01
4.507784e-01
4.785842e-01
5.053128e-01
5.293462e-01
5.492324e-01
5.637633e-01
5.720397e-01
5.735184e-01
5.680389e-01
5.558275e-01
5.374783e-01
5.139129e-01
4.863237e-01
4.561021e-01
4.247601e-01
3.938458e-01
3.648590e-01
3.391682e-01
3.179341e-01
3.020418e-01
2.920462e-01
2.881361e-01
2.901202e-01
2.974366e-01
3.091878e-01
3.241991e-01
3.410970e-01
3.584024e-01
3.746337e-01
3.884112e-01
3.985556e-01
4.041724e-01
4.047144e-01
4.000189e-01
3.903146e-01
3.762001e-01
3.585961e-01
3.386776e-01
3.177916e-01
2.973687e-01
2.788332e-01
2.635181e-01
2.525870e-01
2.469673e-01
2.472967e-01
2.538855e-01
2.666963e-01
2.853429e-01
3.091068e-01
3.369718e-01
3.676735e-01
3.997625e-01
4.316785e-01
4.618327e-01
4.886945e-01
5.108776e-01
5.272203e-01
5.368535e-01
5.392519e-01
5.342644e-01
5.221221e-01
5.034248e-01
4.791077e-01
4.503917e-01
4.187192e-01
3.856786e-01
3.529188e-01
3.220583e-01
2.945919e-01
2.718021e-01
2.546798e-01
2.438631e-01
2.395969e-01
2.417195e-01
2.496756e-01
2.625559e-01
2.791607e-01
2.980824e-01
3.178035e-01
3.368017e-01
3.536575e-01
3.671531e-01
3.763577e-01
3.806900e-01
3.799545e-01
3.743502e-01
3.644515e-01
3.511652e-01
3.356667e-01
3.193207e-01
3.035910e-01
2.899439e-01
2.797513e-01
2.741974e-01
2.741958e-01
2.803216e-01
2.927655e-01
3.113112e-01
3.353393e-01
3.638577e-01
3.955554e-01
4.288777e-01
4.621168e-01
4.935130e-01
5.213606e-01
5.441107e-01
5.604666e-01
5.694628e-01
5.705247e-01
5.635056e-01
5.486977e-01
5.268203e-01
4.989848e-01
4.666379e-01
4.314874e-01
3.954100e-01
3.603463e-01
3.281876e-01
3.006597e-01
2.792137e-01
2.649303e-01
2.584483e-01
2.599216e-01
2.690105e-01
2.849063e-01
3.063888e-01
3.319107e-01
3.597045e-01
3.879037e-01
4.146683e-01
4.383082e-01
4.573933e-01
4.708439e-01
4.779945e-01
4.786286e-01
4.729827e-01
4.617221e-01
4.458923e-01
4.268498e-01
4.061776e-01
3.855887e-01
3.668211e-01
3.515303e-01
3.411826e-01
3.369582e-01
3.396700e-01
3.497044e-01
3.669882e-01
3.909841e-01
4.207133e-01
4.548048e-01
4.915673e-01
5.290798e-01
5.652985e-01
5.981723e-01
6.257636e-01
6.463664e-01
6.586140e-01
6.615696e-01
6.547937e-01
6.383825e-01
6.129761e-01
5.797341e-01
5.402787e-01
4.966072e-01
4.509768e-01
4.057675e-01
3.633316e-01
3.258396e-01
2.951362e-01
2.726166e-01
2.591355e-01
2.549542e-01
2.597306e-01
2.725512e-01
2.920010e-01
3.162661e-01
3.432613e-01
3.707732e-01
3.966117e-01
4.187569e-01
4.354925e-01
4.455167e-01
4.480224e-01
4.427436e-01
4.299667e-01
4.105075e-01
3.856572e-01
3.570986e-01
3.267991e-01
2.968840e-01
2.694965e-01
2.466543e-01
2.301106e-01
2.212320e-01
2.209017e-01
2.294547e-01
2.466511e-01
2.716852e-01
3.032316e-01
3.395211e-01
3.784431e-01
4.176680e-01
4.547836e-01
4.874379e-01
5.134816e-01
5.311011e-01
5.389339e-01
5.361606e-01
5.225643e-01
4.985566e-01
4.651650e-01
4.239824e-01
3.770808e-01
3.268923e-01
2.760629e-01
2.272895e-01
1.831486e-01
1.459311e-01
1.174950e-01
9.914810e-02
9.156841e-02
9.476903e-02
1.081073e-01
1.303370e-01
1.596984e-01
1.940393e-01
2.309591e-01
2.679648e-01
3.026315e-01
3.327554e-01
3.564913e-01
3.724659e-01
3.798610e-01
3.784624e-01
3.686716e-01
3.514806e-01
3.284112e-01
3.014194e-01
2.727712e-01
2.448929e-01
2.202059e-01
2.009558e-01
1.890492e-01
1.859104e-01
1.923718e-01
2.086057e-01
2.341027e-01
2.676975e-01
3.076396e-01
3.517006e-01
3.973130e-01
4.417299e-01
4.821966e-01
5.161238e-01
5.412531e-01
5.558046e-01
5.585969e-01
5.491328e-01
5.276444e-01
4.950937e-01
4.531278e-01
4.039914e-01
3.503986e-01
2.953722e-01
2.420599e-01
1.935384e-01
1.526184e-01
1.216651e-01
1.024478e-01
9.602715e-02
1.026913e-01
1.219412e-01
1.525270e-01
1.925302e-01
2.394858e-01
2.905366e-01
3.426097e-01
3.926055e-01
4.375879e-01
4.749647e-01
5.026477e-01
5.191817e-01
5.238353e-01
5.166472e-01
4.984237e-01
4.706891e-01
4.355890e-01
3.957535e-01
3.541274e-01
3.137769e-01
2.776862e-01
2.485575e-01
2.286268e-01
2.195118e-01
2.220995e-01
2.364846e-01
2.619586e-01
2.970522e-01
3.396248e-01
3.869952e-01
4.361071e-01
4.837175e-01
5.266001e-01
5.617506e-01
5.865821e-01
5.990975e-01
5.980271e-01
5.829213e-01
5.541906e-01
5.130900e-01
4.616478e-01
4.025421e-01
3.389339e-01
2.742674e-01
2.120500e-01
1.556285e-01
1.079763e-01
7.150776e-02
4.793212e-02
3.815657e-02
4.224364e-02
5.942314e-02
8.815555e-02
1.262405e-01
1.709625e-01
2.192644e-01
2.679400e-01
3.138337e-01
3.540375e-01
3.860738e-01
4.080521e-01
4.187891e-01
4.178845e-01
4.057459e-01
3.835612e-01
3.532213e-01
3.171948e-01
2.783654e-01
2.398387e-01
2.047332e-01
1.759670e-01
1.560575e-01
1.469459e-01
1.498609e-01
1.652311e-01
1.926496e-01
2.308944e-01
2.780008e-01
3.313811e-01
3.879841e-01
4.444850e-01
4.974955e-01
5.437818e-01
5.804765e-01
6.052702e-01
6.165686e-01
6.136024e-01
5.964828e-01
5.661965e-01
5.245427e-01
4.740175e-01
4.176532e-01
3.588257e-01
3.010431e-01
2.477274e-01
2.020046e-01
1.665141e-01
1.432492e-01
1.334380e-01
1.374714e-01
1.548823e-01
1.843756e-01
2.239085e-01
2.708146e-01
3.219666e-01
3.739680e-01
4.233649e-01
4.668645e-01
5.015489e-01
5.250682e-01
5.358006e-01
5.329669e-01
5.166909e-01
4.879998e-01
4.487654e-01
4.015902e-01
3.496430e-01
2.964579e-01
2.457056e-01
2.009528e-01
1.654249e-01
1.417885e-01
1.319676e-01
1.370083e-01
1.569994e-01
1.910571e-01
2.373708e-01
2.933105e-01
3.555858e-01
4.204480e-01
4.839242e-01
5.420681e-01
5.912139e-01
6.282152e-01
6.506521e-01
6.569926e-01
6.466941e-01
6.202401e-01
5.791069e-01
5.256662e-01
4.630309e-01
3.948549e-01
3.251030e-01
2.578034e-01
1.968002e-01
1.455197e-01
1.067653e-01
8.255439e-02
7.400483e-02
8.128011e-02
1.035928e-01
1.392654e-01
1.858438e-01
2.402546e-01
2.989994e-01
3.583738e-01
4.147008e-01
4.645651e-01
5.050326e-01
5.338417e-01
5.495499e-01
5.516271e-01
5.404860e-01
5.174495e-01
4.846560e-01
4.449098e-01
4.014878e-01
3.579132e-01
3.177122e-01
2.841692e-01
2.600951e-01
2.476277e-01
2.480757e-01
2.618185e-01
2.882690e-01
3.259028e-01
3.723491e-01
4.245409e-01
4.789116e-01
5.316279e-01
5.788433e-01
6.169570e-01
6.428606e-01
6.541554e-01
6.493249e-01
6.278488e-01
5.902502e-01
5.380731e-01
4.737914e-01
4.006579e-01
3.225045e-01
2.435071e-01
1.679293e-01
9.986233e-02
4.297429e-02
2.861177e-04
-2.601247e-02
-3.469517e-02
-2.557110e-02
5.071357e-04
4.169901e-02
9.529097e-02
1.578632e-01
2.254984e-01
2.940206e-01
3.592523e-01
4.172735e-01
4.646706e-01
4.987548e-01
5.177377e-01
5.208469e-01
5.083744e-01
4.816512e-01
4.429504e-01
3.953264e-01
3.424015e-01
2.881155e-01
2.364566e-01
1.911910e-01
1.556092e-01
1.323049e-01
1.230013e-01
1.284368e-01
1.483166e-01
1.813333e-01
2.252551e-01
2.770751e-01
3.332107e-01
3.897424e-01
4.426746e-01
4.882043e-01
5.229778e-01
5.443194e-01
5.504129e-01
5.404255e-01
5.145631e-01
4.740554e-01
4.210746e-01
3.585934e-01
2.901967e-01
2.198573e-01
1.516935e-01
8.971887e-02
3.760068e-02
-1.562293e-03
-2.542872e-02
-3.255976e-02
-2.251036e-02
4.139888e-03
4.581929e-02
1.000587e-01
1.636430e-01
2.328094e-01
3.034817e-01
3.715260e-01
4.330119e-01
4.844641e-01
5.230875e-01
5.469490e-01
5.551040e-01
5.476567e-01
5.257488e-01
4.914780e-01
4.477526e-01
3.980913e-01
3.463835e-01
2.966259e-01
2.526513e-01
2.178687e-01
1.950298e-01
1.860400e-01
1.918250e-01
2.122648e-01
2.461994e-01
2.915056e-01
3.452412e-01
4.038440e-01
4.633730e-01
5.197754e-01
5.691595e-01
6.080577e-01
6.336598e-01
6.440026e-01
6.381018e-01
6.160179e-01
5.788530e-01
5.286780e-01
4.683977e-01
4.015649e-01
3.321559e-01
2.643233e-01
2.021410e-01
1.493570e-01
1.091663e-01
8.401788e-02
7.546549e-02
8.407214e-02
1.093736e-01
1.499038e-01
2.032822e-01
2.663568e-01
3.353956e-01
4.063151e-01
4.749318e-01
5.372233e-01
5.895815e-01
6.290434e-01
6.534818e-01
6.617429e-01
6.537188e-01
6.303493e-01
5.935523e-01
5.460892e-01
4.913741e-01
4.332416e-01
3.756895e-01
3.226124e-01
2.775429e-01
2.434175e-01
2.223821e-01
2.156496e-01
2.234219e-01
2.448807e-01
2.782499e-01
3.209239e-01
3.696524e-01
4.207687e-01
4.704425e-01
5.149417e-01
5.508830e-01
5.754559e-01
5.866058e-01
5.831643e-01
5.649207e-01
5.326311e-01
4.879673e-01
4.334096e-01
3.720921e-01
3.076104e-01
2.438034e-01
1.845225e-01
1.334003e-01
9.363026e-02
6.777119e-02
5.758591e-02
6.392564e-02
8.666763e-02
1.247117e-01
1.760372e-01
2.378178e-01
3.065887e-01
3.784554e-01
4.493334e-01
5.152021e-01
5.723575e-01
6.176477e-01
6.486728e-01
6.639365e-01
6.629379e-01
6.461968e-01
6.152110e-01
5.723484e-01
5.206831e-01
4.637869e-01
4.054904e-01
3.496316e-01
2.998056e-01
2.591332e-01
2.300617e-01
2.142101e-01
2.122695e-01
2.239641e-01
2.480779e-01
2.825430e-01
3.245867e-01
3.709250e-01
4.179905e-01
4.621770e-01
5.000859e-01
5.287543e-01
5.458530e-01
5.498385e-01
5.400526e-01
5.167619e-01
4.811369e-01
4.351719e-01
3.815537e-01
3.234876e-01
2.644921e-01
2.081776e-01
1.580209e-01
1.171493e-01
8.814722e-02
7.289432e-02
7.244597e-02
8.696306e-02
1.156964e-01
1.570278e-01
2.085669e-01
2.672980e-01
3.297671e-01
3.922988e-01
4.512265e-01
5.031223e-01
5.450120e-01
5.745603e-01
5.902163e-01
5.913086e-01
5.780841e-01
5.516880e-01
5.140855e-01
4.679305e-01
4.163917e-01
3.629456e-01
3.111514e-01
2.644214e-01
2.258017e-01
1.977757e-01
1.821032e-01
1.797061e-01
1.906088e-01
2.139379e-01
2.479835e-01
2.903170e-01
3.379583e-01
3.875782e-01
4.357226e-01
4.790405e-01
5.145012e-01
5.395872e-01
5.524517e-01
5.520316e-01
5.381124e-01
5.113389e-01
4.731748e-01
4.258120e-01
3.720362e-01
3.150574e-01
2.583147e-01
2.052675e-01
1.591833e-01
1.229360e-01
9.882472e-02
8.842496e-02
9.248330e-02
1.108625e-01
1.425439e-01
1.856875e-01
2.377482e-01
2.956392e-01
3.559315e-01
4.150745e-01
4.696237e-01
5.164592e-01
5.529809e-01
5.772696e-01
5.882018e-01
5.855137e-01
5.698082e-01
5.425059e-01
5.057437e-01
4.622277e-01
4.150514e-01
3.674906e-01
3.227894e-01
2.839498e-01
2.535386e-01
2.335224e-01
2.251410e-01
2.288289e-01
2.441897e-01
2.700274e-01
3.044334e-01
3.449223e-01
3.886068e-01
4.323970e-01
4.732090e-01
5.081681e-01
5.347925e-01
5.511494e-01
5.559743e-01
5.487486e-01
5.297318e-01
4.999470e-01
4.611191e-01
4.155710e-01
3.660815e-01
3.157154e-01
2.676349e-01
2.249030e-01
1.902919e-01
1.661058e-01
1.540299e-01
1.550153e-01
1.692069e-01
1.959238e-01
2.336924e-01
2.803346e-01
3.331051e-01
3.888678e-01
4.443004e-01
4.961108e-01
5.412508e-01
5.771135e-01
6.016997e-01
6.137445e-01
6.127944e-01
5.992306e-01
5.742360e-01
5.397093e-01
4.981309e-01
4.523915e-01
4.055952e-01
3.608515e-01
3.210698e-01
2.887703e-01
2.659231e-01
2.538251e-01
2.530227e-01
2.632861e-01
2.836357e-01
3.124195e-01
3.474346e-01
3.860823e-01
4.255446e-01
4.629674e-01
4.956393e-01
5.211535e-01
5.375465e-01
5.434079e-01
5.379584e-01
5.210929e-01
4.933885e-01
4.560743e-01
4.109663e-01
3.603670e-01
3.069355e-01
2.535353e-01
2.030666e-01
1.582937e-01
1.216786e-01
9.522908e-02
8.037371e-02
7.787120e-02
8.776160e-02
1.093643e-01
1.413238e-01
1.817002e-01
2.280973e-01
2.778181e-01
3.280355e-01
3.759653e-01
4.190314e-01
4.550131e-01
4.821680e-01
4.993257e-01
5.059463e-01
5.021414e-01
4.886557e-01
4.668089e-01
4.384022e-01
4.055942e-01
3.707552e-01
3.363102e-01
3.045790e-01
2.776259e-01
2.571268e-01
2.442638e-01
2.396542e-01
2.433190e-01
2.546931e-01
2.726762e-01
2.957194e-01
3.219412e-01
3.492613e-01
3.755456e-01
3.987513e-01
4.170640e-01
4.290207e-01
4.336097e-01
4.303433e-01
4.192955e-01
4.011032e-01
3.769283e-01
3.483825e-01
3.174208e-01
2.862105e-01
2.569860e-01
2.318995e-01
2.128785e-01
2.014986e-01
1.988804e-01
2.056157e-01
2.217284e-01
2.466722e-01
2.793655e-01
3.182617e-01
3.614479e-01
4.067657e-01
4.519437e-01
4.947329e-01
5.330364e-01
5.650273e-01
5.892493e-01
6.046963e-01
6.108667e-01
6.077902e-01
5.960247e-01
5.766211e-01
5.510581e-01
5.211498e-01
4.889305e-01
4.565266e-01
4.260208e-01
3.993210e-01
3.780398e-01
3.633943e-01
3.561313e-01
3.564854e-01
3.641693e-01
3.784007e-01
3.979602e-01
4.212762e-01
4.465305e-01
4.717769e-01
4.950652e-01
5.145638e-01
5.286757e-01
5.361407e-01
5.361201e-01
5.282568e-01
5.127074e-01
4.901417e-01
4.617086e-01
4.289692e-01
3.938017e-01
3.582835e-01
3.245600e-01
2.947091e-01
2.706093e-01
2.538219e-01
2.454928e-01
2.462819e-01
2.563229e-01
2.752170e-01
3.020606e-01
3.355025e-01
3.738283e-01
4.150630e-01
4.570862e-01
4.977523e-01
5.350102e-01
5.670162e-01
5.922359e-01
6.095299e-01
6.182174e-01
6.181137e-01
6.095372e-01
5.932849e-01
5.705767e-01
5.429722e-01
5.122668e-01
4.803739e-01
4.492027e-01
4.205393e-01
3.959394e-01
3.766373e-01
3.634791e-01
3.568802e-01
3.568115e-01
3.628125e-01
3.740305e-01
3.892826e-01
4.071366e-01
4.260064e-01
4.442567e-01
4.603097e-01
4.727509e-01
4.804250e-01
4.825167e-01
4.786110e-01
4.687260e-01
4.533166e-01
4.332460e-01
4.097287e-01
3.842489e-01
3.584603e-01
3.340772e-01
3.127629e-01
2.960241e-01
2.851176e-01
2.809729e-01
2.841369e-01
2.947415e-01
3.124960e-01
3.367045e-01
3.663076e-01
3.999426e-01
4.360217e-01
4.728202e-01
5.085725e-01
5.415695e-01
5.702537e-01
5.933067e-01
6.097247e-01
6.188763e-01
6.205384e-01
6.149057e-01
6.025732e-01
5.844917e-01
5.619004e-01
5.362435e-01
5.090762e-01
4.819698e-01
4.564190e-01
4.337594e-01
4.150957e-01
4.012455e-01
3.926993e-01
3.895993e-01
3.917381e-01
3.985775e-01
4.092870e-01
4.228001e-01
4.378852e-01
4.532265e-01
4.675119e-01
4.795218e-01
4.882145e-01
4.928001e-01
4.927996e-01
4.880815e-01
4.788733e-01
4.657465e-01
4.495769e-01
4.314834e-01
4.127512e-01
3.947458e-01
3.788232e-01
3.662428e-01
3.580874e-01
3.551938e-01
3.580980e-01
3.669976e-01
3.817332e-01
4.017902e-01
4.263214e-01
4.541884e-01
4.840198e-01
5.142829e-01
5.433649e-01
5.696605e-01
5.916605e-01
6.080381e-01
6.177266e-01
6.199843e-01
6.144397e-01
6.011146e-01
5.804220e-01
5.531406e-01
5.203685e-01
4.834611e-01
4.439568e-01
4.034966e-01
3.637378e-01
3.262682e-01
2.925218e-01
2.636995e-01
2.407007e-01
2.240708e-01
2.139693e-01
2.101622e-01
2.120422e-01
2.186738e-01
2.288626e-01
2.412415e-01
2.543698e-01
2.668363e-01
2.773595e-01
2.848774e-01
2.886202e-01
2.881603e-01
2.834363e-01
2.747494e-01
2.627354e-01
2.483140e-01
2.326233e-01
2.169418e-01
2.026055e-01
1.909233e-01
1.830933e-01
1.801264e-01
1.827773e-01
1.914892e-01
2.063555e-01
2.271010e-01
2.530859e-01
2.833315e-01
3.165680e-01
3.513003e-01
3.858886e-01
4.186398e-01
4.479042e-01
4.721719e-01
4.901640e-01
5.009130e-01
5.038249e-01
4.987212e-01
4.858551e-01
4.659031e-01
4.399315e-01
4.093420e-01
3.757971e-01
3.411319e-01
3.072520e-01
2.760260e-01
2.491749e-01
2.281666e-01
2.141231e-01
2.077477e-01
2.092798e-01
2.184795e-01
2.346452e-01
2.566621e-01
2.830768e-01
3.121940e-01
3.421873e-01
3.712181e-01
3.975525e-01
4.196711e-01
4.363609e-01
4.467864e-01
4.505339e-01
4.476282e-01
4.385229e-01
4.240660e-01
4.054450e-01
3.841140e-01
3.617069e-01
3.399401e-01
3.205090e-01
3.049833e-01
2.947069e-01
2.907095e-01
2.936353e-01
3.036951e-01
3.206451e-01
3.437928e-01
3.720319e-01
4.039014e-01
4.376678e-01
4.714234e-01
5.031980e-01
5.310749e-01
5.533070e-01
5.684239e-01
5.753248e-01
5.733498e-01
5.623263e-01
5.425879e-01
5.149639e-01
4.807391e-01
4.415874e-01
3.994787e-01
3.565660e-01
3.150564e-01
2.770745e-01
2.445283e-01
2.189868e-01
2.015801e-01
1.929295e-01
1.931139e-01
2.016738e-01
2.176520e-01
2.396669e-01
2.660128e-01
2.947785e-01
3.239775e-01
3.516799e-01
3.761363e-01
3.958872e-01
4.098485e-01
4.173716e-01
4.182744e-01
4.128440e-01
4.018133e-01
3.863124e-01
3.677987e-01
3.479662e-01
3.286396e-01
3.116564e-01
2.987443e-01
2.914019e-01
2.907923e-01
2.976556e-01
3.122497e-01
3.343208e-01
3.631073e-01
3.973752e-01
4.354831e-01
4.754734e-01
5.151831e-01
5.523699e-01
5.848463e-01
6.106140e-01
6.279905e-01
6.357202e-01
6.330610e-01
6.198427e-01
5.964908e-01
5.640144e-01
5.239585e-01
4.783214e-01
4.294404e-01
3.798533e-01
3.321422e-01
2.887707e-01
2.519282e-01
2.233897e-01
2.044060e-01
1.956289e-01
1.970788e-01
2.081542e-01
2.276827e-01
2.540076e-01
2.851042e-01
3.187173e-01
3.525119e-01
3.842259e-01
4.118158e-01
4.335860e-01
4.482933e-01
4.552203e-01
4.542143e-01
4.456910e-01
4.306013e-01
4.103669e-01
3.867848e-01
3.619078e-01
3.379063e-01
3.169192e-01
3.009042e-01
2.914963e-01
2.898873e-01
2.967326e-01
3.120939e-01
3.354207e-01
3.655718e-01
4.008757e-01
4.392265e-01
4.782089e-01
5.152478e-01
5.477715e-01
5.733817e-01
5.900177e-01
5.961043e-01
5.906732e-01
5.734476e-01
5.448831e-01
5.061612e-01
4.591340e-01
4.062218e-01
3.502702e-01
2.943736e-01
2.416773e-01
1.951716e-01
1.574922e-01
1.307440e-01
1.163600e-01
1.150073e-01
1.265454e-01
1.500394e-01
1.838242e-01
2.256155e-01
2.726585e-01
3.219050e-01
3.702074e-01
4.145185e-01
4.520835e-01
4.806127e-01
4.984243e-01
5.045481e-01
4.987838e-01
4.817121e-01
4.546575e-01
4.196048e-01
3.790752e-01
3.359682e-01
2.933778e-01
2.543946e-01
2.219060e-01
1.984066e-01
1.858337e-01
1.854367e-01
1.976919e-01
2.222659e-01
2.580301e-01
3.031251e-01
3.550688e-01
4.109037e-01
4.673740e-01
5.211224e-01
5.688968e-01
6.077527e-01
6.352414e-01
6.495696e-01
6.497198e-01
6.355229e-01
6.076770e-01
5.677097e-01
5.178871e-01
4.610748e-01
4.005595e-01
3.398454e-01
2.824368e-01
2.316222e-01
1.902755e-01
1.606848e-01
1.444211e-01
1.422536e-01
1.541143e-01
1.791136e-01
2.156031e-01
2.612807e-01
3.133314e-01
3.685960e-01
4.237604e-01
4.755545e-01
5.209506e-01
5.573496e-01
5.827434e-01
5.958411e-01
5.961524e-01
5.840186e-01
5.605909e-01
5.277552e-01
4.880071e-01
4.442861e-01
3.997783e-01
3.577029e-01
3.210955e-01
2.926046e-01
2.743154e-01
2.676116e-01
2.730842e-01
2.904921e-01
3.187748e-01
3.561168e-01
4.000587e-01
4.476498e-01
4.956345e-01
5.406625e-01
5.795108e-01
6.093035e-01
6.277140e-01
6.331346e-01
6.247999e-01
6.028529e-01
5.683489e-01
5.231946e-01
4.700287e-01
4.120501e-01
3.528082e-01
2.959685e-01
2.450701e-01
2.032914e-01
1.732412e-01
1.567883e-01
1.549415e-01
1.677879e-01
1.944908e-01
2.333485e-01
2.819073e-01
3.371208e-01
3.955463e-01
4.535649e-01
5.076123e-01
5.544069e-01
5.911592e-01
6.157506e-01
6.268694e-01
6.240948e-01
6.079228e-01
5.797328e-01
5.416959e-01
4.966314e-01
4.478195e-01
3.987832e-01
3.530517e-01
3.139217e-01
2.842319e-01
2.661662e-01
2.611010e-01
2.695060e-01
2.909068e-01
3.239109e-01
3.662945e-01
4.151446e-01
4.670476e-01
5.183115e-01
5.652094e-01
6.042295e-01
6.323149e-01
6.470776e-01
6.469702e-01
6.314007e-01
6.007815e-01
5.565070e-01
5.008631e-01
4.368762e-01
3.681140e-01
2.984538e-01
2.318343e-01
1.720070e-01
1.223024e-01
8.542597e-02
6.329632e-02
5.693553e-02
6.641753e-02
9.087642e-02
1.285722e-01
1.770083e-01
2.330920e-01
2.933287e-01
3.540379e-01
4.115802e-01
4.625804e-01
5.041359e-01
5.339942e-01
5.506905e-01
5.536326e-01
5.431300e-01
5.203635e-01
4.872992e-01
4.465543e-01
4.012241e-01
3.546818e-01
3.103622e-01
2.715420e-01
2.411281e-01
2.214663e-01
2.141820e-01
2.200648e-01
2.390040e-01
2.699826e-01
3.111295e-01
3.598298e-01
4.128845e-01
4.667132e-01
5.175840e-01
5.618608e-01
5.962476e-01
6.180167e-01
6.252023e-01
6.167444e-01
5.925725e-01
5.536216e-01
5.017803e-01
4.397758e-01
3.710047e-01
2.993227e-01
2.288059e-01
1.634992e-01
1.071663e-01
6.305653e-02
3.370179e-02
2.075754e-02
2.489782e-02
4.577162e-02
8.202355e-02
1.313770e-01
1.907744e-01
2.565649e-01
3.247299e-01
3.911313e-01
4.517704e-01
5.030402e-01
5.419560e-01
5.663473e-01
5.749981e-01
5.677227e-01
5.453726e-01
5.097734e-01
4.635969e-01
4.101791e-01
3.532971e-01
2.969203e-01
2.449516e-01
2.009750e-01
1.680249e-01
1.483912e-01
1.434716e-01
1.536820e-01
1.784287e-01
2.161454e-01
2.643927e-01
3.200133e-01
3.793328e-01
4.383963e-01
4.932240e-01
5.400708e-01
5.756730e-01
5.974655e-01
6.037526e-01
5.938224e-01
5.679948e-01
5.276020e-01
4.749026e-01
4.129392e-01
3.453476e-01
2.761321e-01
2.094202e-01
1.492112e-01
9.913162e-02
6.221383e-02
4.070888e-02
3.594661e-02
4.825179e-02
7.692236e-02
1.202719e-01
1.757339e-01
2.400225e-01
3.093374e-01
3.796039e-01
4.467300e-01
5.068669e-01
5.566555e-01
5.934424e-01
6.154501e-01
6.218898e-01
6.130074e-01
5.900598e-01
5.552232e-01
5.114418e-01
4.622266e-01
4.114198e-01
3.629388e-01
3.205162e-01
2.874504e-01
2.663836e-01
2.591194e-01
2.664951e-01
2.883154e-01
3.233557e-01
3.694336e-01
4.235462e-01
4.820644e-01
5.409732e-01
5.961398e-01
6.435950e-01
6.798054e-01
7.019194e-01
7.079680e-01
6.970051e-01
6.691780e-01
6.257237e-01
5.688914e-01
5.017999e-01
4.282389e-01
3.524313e-01
2.787685e-01
2.115386e-01
1.546611e-01
1.114452e-01
8.438483e-02
7.500289e-02
8.375596e-02
1.100047e-01
1.520534e-01
2.072566e-01
2.721855e-01
3.428445e-01
4.149239e-01
4.840722e-01
5.461706e-01
5.975934e-01
6.354343e-01
6.576851e-01
6.633535e-01
6.525118e-01
6.262745e-01
5.867065e-01
5.366724e-01
4.796353e-01
4.194238e-01
3.599789e-01
3.050994e-01
2.581988e-01
2.220900e-01
1.988082e-01
1.894845e-01
1.942782e-01
2.123723e-01
2.420336e-01
2.807337e-01
3.253215e-01
3.722378e-01
4.177558e-01
4.582316e-01
4.903504e-01
5.113489e-01
5.192014e-01
5.127559e-01
4.918117e-01
4.571335e-01
4.104021e-01
3.541073e-01
2.913897e-01
2.258445e-01
1.612982e-01
1.015732e-01
5.025126e-02
1.045053e-02
-1.537307e-02
-2.558649e-02
-1.949162e-02
2.620780e-03
3.948088e-02
8.891460e-02
1.479792e-01
2.131510e-01
2.805517e-01
3.461989e-01
4.062626e-01
4.573113e-01
4.965311e-01
5.219019e-01
5.323213e-01
5.276655e-01
5.087862e-01
4.774432e-01
4.361803e-01
3.881527e-01
3.369196e-01
2.862143e-01
2.397055e-01
2.007642e-01
1.722484e-01
1.563191e-01
1.542990e-01
1.665844e-01
1.926170e-01
2.309192e-01
2.791916e-01
3.344666e-01
3.933078e-01
4.520390e-01
5.069891e-01
5.547330e-01
5.923147e-01
6.174363e-01
6.286034e-01
6.252168e-01
6.076063e-01
5.770070e-01
5.354784e-01
4.857745e-01
4.311722e-01
3.752694e-01
3.217644e-01
2.742286e-01
2.358856e-01
2.094080e-01
1.967450e-01
1.989917e-01
2.163102e-01
2.479102e-01
2.920918e-01
3.463503e-01
4.075357e-01
4.720563e-01
5.361118e-01
5.959402e-01
6.480606e-01
6.894970e-01
7.179677e-01
7.320296e-01
7.311663e-01
7.158156e-01
6.873342e-01
6.479029e-01
6.003780e-01
5.481003e-01
4.946741e-01
4.437303e-01
3.986884e-01
3.625316e-01
3.376106e-01
3.254868e-01
3.268275e-01
3.413614e-01
3.678988e-01
4.044143e-01
4.481890e-01
4.959975e-01
5.443287e-01
5.896218e-01
6.285014e-01
6.579958e-01
6.757264e-01
6.800562e-01
6.701915e-01
6.462299e-01
6.091538e-01
5.607702e-01
5.035994e-01
4.407217e-01
3.755901e-01
3.118207e-01
2.529740e-01
2.023374e-01
1.627234e-01
1.362927e-01
1.244152e-01
1.275782e-01
1.453499e-01
1.764037e-01
2.186034e-01
2.691453e-01
3.247465e-01
3.818656e-01
4.369395e-01
4.866168e-01
5.279737e-01
5.586946e-01
5.772089e-01
5.827735e-01
5.754981e-01
5.563120e-01
5.268783e-01
4.894614e-01
4.467599e-01
4.017166e-01
3.573194e-01
3.164052e-01
2.814794e-01
2.545608e-01
2.370612e-01
2.297058e-01
2.325011e-01
2.447498e-01
2.651140e-01
2.917211e-01
3.223030e-01
3.543576e-01
3.853211e-01
4.127377e-01
4.344176e-01
4.485745e-01
4.539373e-01
4.498295e-01
4.362155e-01
4.137077e-01
3.835369e-01
3.474836e-01
3.077745e-01
2.669491e-01
2.277039e-01
1.927234e-01
1.645083e-01
1.452101e-01
1.364848e-01
1.393734e-01
1.542200e-01
1.806331e-01
2.174970e-01
2.630310e-01
3.148969e-01
3.703442e-01
4.263847e-01
4.799821e-01
5.282452e-01
5.686095e-01
5.989967e-01
6.179429e-01
6.246866e-01
6.192121e-01
6.022453e-01
5.752011e-01
5.400868e-01
4.993673e-01
4.558022e-01
4.122656e-01
3.715614e-01
3.362455e-01
3.084664e-01
2.898328e-01
2.813182e-01
2.832070e-01
2.950871e-01
3.158892e-01
3.439688e-01
3.772257e-01
4.132488e-01
4.494767e-01
4.833609e-01
5.125225e-01
5.348932e-01
5.488356e-01
5.532375e-01
5.475780e-01
5.319603e-01
5.071103e-01
4.743400e-01
4.354749e-01
3.927507e-01
3.486832e-01
3.059191e-01
2.670755e-01
2.345781e-01
2.105063e-01
1.964567e-01
1.934331e-01
2.017729e-01
2.211169e-01
2.504257e-01
2.880448e-01
3.318116e-01
3.791975e-01
4.274733e-01
4.738847e-01
5.158261e-01
5.510022e-01
5.775670e-01
5.942332e-01
6.003460e-01
5.959155e-01
5.816065e-01
5.586850e-01
5.289255e-01
4.944858e-01
4.577590e-01
4.212125e-01
3.872251e-01
3.579339e-01
3.350992e-01
3.199961e-01
3.133401e-01
3.152505e-01
3.252541e-01
3.423285e-01
3.649809e-01
3.913535e-01
4.193501e-01
4.467720e-01
4.714561e-01
4.914085e-01
5.049263e-01
5.107039e-01
5.079175e-01
4.962843e-01
4.760915e-01
4.481906e-01
4.139567e-01
3.752117e-01
3.341175e-01
2.930432e-01
2.544164e-01
2.205673e-01
1.935771e-01
1.751393e-01
1.664460e-01
1.681056e-01
1.800996e-01
2.017827e-01
2.319264e-01
2.688017e-01
3.102957e-01
3.540504e-01
3.976134e-01
4.385893e-01
4.747827e-01
5.043246e-01
5.257775e-01
5.382120e-01
5.412546e-01
5.351004e-01
5.204929e-01
4.986680e-01
4.712690e-01
4.402354e-01
4.076751e-01
3.757286e-01
3.464330e-01
3.215958e-01
3.026853e-01
2.907442e-01
2.863331e-01
2.895052e-01
2.998156e-01
3.163627e-01
3.378569e-01
3.627117e-01
3.891478e-01
4.153050e-01
4.393545e-01
4.596068e-01
4.746121e-01
4.832488e-01
4.847963e-01
4.789876e-01
4.660366e-01
4.466360e-01
4.219236e-01
3.934168e-01
3.629199e-01
3.324080e-01
3.038978e-01
2.793117e-01
2.603471e-01
2.483586e-01
2.442631e-01
2.484756e-01
2.608795e-01
2.808362e-01
3.072301e-01
3.385472e-01
3.729770e-01
4.085320e-01
4.431726e-01
4.749309e-01
5.020255e-01
5.229613e-01
5.366109e-01
5.422722e-01
5.397011e-01
5.291155e-01
5.111716e-01
4.869128e-01
4.576962e-01
4.251018e-01
3.908318e-01
3.566078e-01
3.240716e-01
2.946953e-01
2.697051e-01
2.500204e-01
2.362121e-01
2.284791e-01
2.266463e-01
2.301823e-01
2.382367e-01
2.496952e-01
2.632489e-01
2.774766e-01
2.909343e-01
3.022486e-01
3.102108e-01
3.138620e-01
3.125675e-01
3.060690e-01
2.945131e-01
2.784495e-01
2.587994e-01
2.367961e-01
2.139013e-01
1.917064e-01
1.718240e-01
1.557807e-01
1.449156e-01
1.402924e-01
1.426301e-01
1.522539e-01
1.690701e-01
1.925664e-01
2.218362e-01
2.556257e-01
2.924016e-01
3.304332e-01
3.678859e-01
4.029197e-01
4.337882e-01
4.589343e-01
4.770755e-01
4.872768e-01
4.890051e-01
4.821601e-01
4.670809e-01
4.445247e-01
4.156217e-01
3.818074e-01
3.447401e-01
3.062077e-01
2.680300e-01
2.319611e-01
1.995976e-01
1.722933e-01
1.510882e-01
1.366532e-01
1.292556e-01
1.287467e-01
1.345739e-01
1.458168e-01
1.612456e-01
1.793999e-01
1.986823e-01
2.174630e-01
2.341878e-01
2.474833e-01
2.562509e-01
2.597433e-01
2.576162e-01
2.499519e-01
2.372517e-01
2.203998e-01
2.006019e-01
1.793038e-01
1.580975e-01
1.386195e-01
1.224486e-01
1.110069e-01
1.054702e-01
1.066918e-01
1.151444e-01
1.308845e-01
1.535412e-01
1.823299e-01
2.160910e-01
2.533496e-01
2.923932e-01
3.313635e-01
3.683579e-01
4.015360e-01
4.292247e-01
4.500165e-01
4.628533e-01
4.670892e-01
4.625296e-01
4.494424e-01
4.285427e-01
4.009531e-01
3.681432e-01
3.318518e-01
2.939950e-01
2.565648e-01
2.215204e-01
1.906771e-01
1.656003e-01
1.475101e-01
1.372047e-01
1.350103e-01
1.407607e-01
1.538101e-01
1.730779e-01
1.971235e-01
2.242453e-01
2.525987e-01
2.803235e-01
3.056747e-01
3.271432e-01
3.435595e-01
3.541694e-01
3.586787e-01
3.572616e-01
3.505353e-01
3.395052e-01
3.254838e-01
3.099928e-01
2.946527e-01
2.810677e-01
2.707137e-01
2.648339e-01
2.643511e-01
2.698001e-01
2.812872e-01
2.984786e-01
3.206181e-01
3.465743e-01
3.749110e-01
4.039777e-01
4.320123e-01
4.572505e-01
4.780362e-01
4.929246e-01
5.007733e-01
5.008145e-01
4.927046e-01
4.765467e-01
4.528871e-01
4.226867e-01
3.872696e-01
3.482539e-01
3.074673e-01
2.668507e-01
2.283540e-01
1.938271e-01
1.649133e-01
1.429508e-01
1.288918e-01
1.232446e-01
1.260453e-01
1.368615e-01
1.548246e-01
1.786902e-01
2.069188e-01
2.377721e-01
2.694184e-01
3.000427e-01
3.279523e-01
3.516758e-01
3.700454e-01
3.822608e-01
3.879291e-01
3.870797e-01
3.801543e-01
3.679732e-01
3.516815e-01
3.326773e-01
3.125268e-01
2.928686e-01
2.753123e-01
2.613366e-01
2.521920e-01
2.488176e-01
2.517748e-01
2.612063e-01
2.768200e-01
2.979015e-01
3.233512e-01
3.517462e-01
3.814222e-01
4.105711e-01
4.373492e-01
4.599890e-01
4.769077e-01
4.868058e-01
4.887505e-01
4.822369e-01
4.672261e-01
4.441575e-01
4.139350e-01
3.778878e-01
3.377067e-01
2.953563e-01
2.529667e-01
2.127098e-01
1.766658e-01
1.466923e-01
1.243043e-01
1.105768e-01
1.060770e-01
1.108305e-01
1.243238e-01
1.455416e-01
1.730344e-01
2.050143e-01
2.394703e-01
2.742979e-01
3.074345e-01
3.369923e-01
3.613789e-01
3.793983e-01
3.903261e-01
3.939533e-01
3.905982e-01
3.810838e-01
3.666831e-01
3.490339e-01
3.300278e-01
3.116777e-01
2.959741e-01
2.847387e-01
2.794868e-01
2.813110e-01
2.907935e-01
3.079560e-01
3.322496e-01
3.625849e-01
3.973999e-01
4.347591e-01
4.724786e-01
5.082676e-01
5.398778e-01
5.652514e-01
5.826571e-01
5.908070e-01
5.889454e-01
5.769054e-01
5.551293e-01
5.246521e-01
4.870486e-01
4.443470e-01
3.989119e-01
3.533036e-01
3.101219e-01
2.718420e-01
2.406583e-01
2.183434e-01
2.061370e-01
2.046709e-01
2.139356e-01
2.332889e-01
2.615049e-01
2.968579e-01
3.372348e-01
3.802681e-01
4.234817e-01
4.644408e-01
5.008969e-01
5.309195e-01
5.530079e-01
5.661762e-01
5.700085e-01
5.646809e-01
5.509513e-01
5.301149e-01
5.039295e-01
4.745105e-01
4.441996e-01
4.154153e-01
3.904903e-01
3.715098e-01
3.601614e-01
3.576091e-01
3.644020e-01
3.804252e-01
4.048957e-01
4.364050e-01
4.730039e-01
5.123242e-01
5.517308e-01
5.884916e-01
6.199583e-01
6.437430e-01
6.578809e-01
6.609667e-01
6.522560e-01
6.317234e-01
6.000749e-01
5.587124e-01
5.096535e-01
4.554117e-01
3.988435e-01
3.429730e-01
2.908052e-01
2.451390e-01
2.083934e-01
1.824591e-01
1.685842e-01
1.673018e-01
1.784026e-01
2.009529e-01
2.333548e-01
2.734447e-01
3.186231e-01
3.660095e-01
4.126141e-01
4.555172e-01
4.920471e-01
5.199455e-01
5.375110e-01
5.437100e-01
5.382496e-01
5.216043e-01
4.949947e-01
4.603187e-01
4.200354e-01
3.770102e-01
3.343271e-01
2.950815e-01
2.621672e-01
2.380729e-01
2.247036e-01
2.232407e-01
2.340515e-01
2.566537e-01
2.897366e-01
3.312380e-01
3.784699e-01
4.282870e-01
4.772868e-01
5.220309e-01
5.592720e-01
5.861733e-01
6.005047e-01
6.008006e-01
5.864674e-01
5.578328e-01
5.161329e-01
4.634369e-01
4.025170e-01
3.366704e-01
2.695069e-01
2.047171e-01
1.458352e-01
9.601525e-02
5.783457e-02
3.313854e-02
2.293590e-02
2.735033e-02
4.562905e-02
7.620509e-02
1.168069e-01
1.646074e-01
2.164024e-01
2.688099e-01
3.184783e-01
3.622932e-01
3.975706e-01
4.222251e-01
4.349018e-01
4.350628e-01
4.230220e-01
3.999247e-01
3.676727e-01
3.287986e-01
2.862972e-01
2.434242e-01
2.034754e-01
1.695616e-01
1.443928e-01
1.300895e-01
1.280331e-01
1.387666e-01
1.619514e-01
1.963835e-01
2.400666e-01
2.903374e-01
3.440355e-01
3.977063e-01
4.478260e-01
4.910342e-01
5.243580e-01
5.454138e-01
5.525716e-01
5.450690e-01
5.230670e-01
4.876430e-01
4.407228e-01
3.849576e-01
3.235552e-01
2.600784e-01
1.982233e-01
1.415930e-01
9.347868e-02
5.666304e-02
3.325659e-02
2.457602e-02
3.107152e-02
5.230612e-02
8.698753e-02
1.330496e-01
1.877788e-01
2.479777e-01
3.101584e-01
3.707539e-01
4.263380e-01
4.738387e-01
5.107337e-01
5.352124e-01
5.462941e-01
5.438903e-01
5.288085e-01
5.026938e-01
4.679149e-01
4.273997e-01
3.844353e-01
3.424437e-01
3.047486e-01
2.743507e-01
2.537249e-01
2.446534e-01
2.481075e-01
2.641829e-01
2.920946e-01
3.302293e-01
3.762496e-01
4.272444e-01
4.799138e-01
5.307789e-01
5.764041e-01
6.136196e-01
6.397294e-01
6.526925e-01
6.512629e-01
6.350783e-01
6.046914e-01
5.615404e-01
5.078616e-01
4.465515e-01
3.809865e-01
3.148134e-01
2.517235e-01
1.952237e-01
1.484184e-01
1.138181e-01
9.318425e-02
8.742434e-02
9.654127e-02
1.196414e-01
1.549987e-01
2.001693e-01
2.521485e-01
3.075605e-01
3.628690e-01
4.145971e-01
4.595450e-01
4.949907e-01
5.188620e-01
5.298678e-01
5.275784e-01
5.124496e-01
4.857890e-01
4.496656e-01
4.067718e-01
3.602451e-01
3.134622e-01
2.698176e-01
2.325007e-01
2.042851e-01
1.873422e-01
1.830940e-01
1.921119e-01
2.140716e-01
2.477638e-01
2.911631e-01
3.415492e-01
3.956733e-01
4.499624e-01
5.007478e-01
5.445061e-01
5.780955e-01
5.989721e-01
6.053689e-01
5.964241e-01
5.722485e-01
5.339273e-01
4.834576e-01
4.236270e-01
3.578429e-01
2.899245e-01
2.238713e-01
1.636224e-01
1.128211e-01
7.459807e-02
5.138609e-02
4.477631e-02
5.542401e-02
8.300825e-02
1.262464e-01
1.829612e-01
2.501959e-01
3.243707e-01
4.014722e-01
4.772665e-01
5.475233e-01
6.082403e-01
6.558530e-01
6.874189e-01
7.007626e-01
6.945768e-01
6.684735e-01
6.229839e-01
5.595133e-01
4.802533e-01
3.880609e-01
2.863118e-01
1.787342e-01
6.923327e-02
-3.828896e-02
-1.401088e-01
-2.328453e-01
-3.136067e-01
-3.801145e-01
-4.308002e-01
-4.648708e-01
-4.823381e-01
-4.840077e-01
-4.714234e-01
-4.467622e-01
-4.126846e-01
-3.721443e-01
-3.281720e-01
-2.836519e-01
-2.411109e-01
-2.025402e-01
-1.692661e-01
-1.418795e-01
-1.202288e-01
-1.034752e-01
-9.020187e-02
-7.856976e-02
-6.650564e-02
-5.190817e-02
-3.285582e-02
-7.799453e-03
2.427643e-02
6.373746e-02
1.102377e-01
1.627168e-01
2.194564e-01
2.781907e-01
3.362627e-01
3.908159e-01
4.390071e-01
4.782259e-01
5.063034e-01
5.216946e-01
5.236173e-01
5.121363e-01
4.881840e-01
4.535149e-01
4.105979e-01
3.624558e-01
3.124624e-01
2.641149e-01
2.207947e-01
1.855349e-01
1.608087e-01
1.483534e-01
1.490430e-01
1.628181e-01
1.886800e-01
2.247498e-01
2.683894e-01
3.163760e-01
3.651185e-01
4.109011e-01
4.501366e-01
4.796134e-01
4.967174e-01
4.996135e-01
4.873734e-01
4.600413e-01
4.186333e-01
3.650724e-01
3.020665e-01
2.329373e-01
1.614164e-01
9.141855e-02
2.680892e-02
-2.882617e-02
-7.239097e-02
-1.014646e-01
-1.144473e-01
-1.106593e-01
-9.038618e-02
-5.486584e-02
-6.217883e-03
5.268107e-02
1.183688e-01
1.870059e-01
2.546082e-01
3.172918e-01
3.715139e-01
4.142963e-01
4.434141e-01
4.575386e-01
4.563203e-01
4.404079e-01
4.113995e-01
3.717306e-01
3.245074e-01
2.732960e-01
2.218840e-01
1.740281e-01
1.332045e-01
1.023778e-01
8.380198e-02
7.886768e-02
8.800600e-02
1.106569e-01
1.453053e-01
1.895836e-01
2.404329e-01
2.943124e-01
3.474411e-01
3.960557e-01
4.366663e-01
4.662925e-01
4.826656e-01
4.843822e-01
4.710005e-01
4.430720e-01
4.021088e-01
3.504880e-01
2.913015e-01
2.281625e-01
1.649805e-01
1.057199e-01
5.415590e-02
1.364078e-02
-1.310488e-02
-2.416434e-02
-1.854872e-02
3.735895e-03
4.168379e-02
9.334876e-02
1.559636e-01
2.261125e-01
2.999439e-01
3.734102e-01
4.425190e-01
5.035780e-01
5.534204e-01
5.895951e-01
6.105101e-01
6.155200e-01
6.049513e-01
5.800660e-01
5.429654e-01
4.964438e-01
4.438021e-01
3.886335e-01
3.345957e-01
2.851808e-01
2.434969e-01
2.120739e-01
1.927044e-01
1.863315e-01
1.929920e-01
2.118203e-01
2.411138e-01
2.784559e-01
3.208883e-01
3.651182e-01
4.077472e-01
4.455028e-01
4.754589e-01
4.952287e-01
5.031192e-01
4.982383e-01
4.805479e-01
4.508615e-01
4.107879e-01
3.626249e-01
3.092122e-01
2.537519e-01
1.996094e-01
1.501051e-01
1.083097e-01
7.685263e-02
5.775658e-02
5.230526e-02
6.095506e-02
8.329673e-02
1.180715e-01
1.632419e-01
2.161148e-01
2.735069e-01
3.319445e-01
3.878825e-01
4.379302e-01
4.790686e-01
5.088459e-01
5.255376e-01
5.282609e-01
5.170341e-01
4.927770e-01
4.572502e-01
4.129391e-01
3.628889e-01
3.105035e-01
2.593200e-01
2.127755e-01
1.739778e-01
1.454983e-01
1.291974e-01
1.260968e-01
1.363083e-01
1.590252e-01
1.925797e-01
2.345612e-01
2.819872e-01
3.315132e-01
3.796636e-01
4.230672e-01
4.586786e-01
4.839733e-01
4.971044e-01
4.970129e-01
4.834888e-01
4.571783e-01
4.195395e-01
3.727491e-01
3.195673e-01
2.631674e-01
2.069439e-01
1.543071e-01
1.084793e-01
7.230028e-02
4.805547e-02
3.733391e-02
4.092638e-02
5.877012e-02
8.994572e-02
1.327284e-01
1.846924e-01
2.428617e-01
3.038983e-01
3.643134e-01
4.206885e-01
4.698891e-01
5.092594e-01
5.367841e-01
5.512088e-01
5.521102e-01
5.399132e-01
5.158527e-01
4.818832e-01
4.405416e-01
3.947734e-01
3.477337e-01
3.025761e-01
2.622432e-01
2.292731e-01
2.056327e-01
1.925913e-01
1.906417e-01
1.994770e-01
2.180239e-01
2.445316e-01
2.767063e-01
3.118816e-01
3.472089e-01
3.798531e-01
4.071804e-01
4.269283e-01
4.373477e-01
4.373122e-01
4.263899e-01
4.048740e-01
3.737695e-01
3.347380e-01
2.899995e-01
2.422000e-01
1.942494e-01
1.491416e-01
1.097666e-01
7.872699e-02
5.816832e-02
4.963542e-02
5.396311e-02
7.121031e-02
1.006436e-01
1.407729e-01
1.894394e-01
2.439476e-01
3.012347e-01
3.580622e-01
4.112179e-01
4.577133e-01
4.949647e-01
5.209474e-01
5.343152e-01
5.344767e-01
5.216262e-01
4.967256e-01
4.614385e-01
4.180208e-01
3.691752e-01
3.178785e-01
2.671944e-01
2.200825e-01
1.792157e-01
1.468172e-01
1.245272e-01
1.133078e-01
1.133938e-01
1.242921e-01
1.448304e-01
1.732501e-01
2.073367e-01
2.445748e-01
2.823174e-01
3.179563e-01
3.490849e-01
3.736432e-01
3.900400e-01
3.972462e-01
3.948548e-01
3.831051e-01
3.628666e-01
3.355855e-01
3.031928e-01
2.679822e-01
2.324620e-01
1.991929e-01
1.706205e-01
1.489136e-01
1.358192e-01
1.325426e-01
1.396625e-01
1.570869e-01
1.840536e-01
2.191772e-01
2.605379e-01
3.058066e-01
3.523962e-01
3.976272e-01
4.388964e-01
4.738384e-01
5.004694e-01
5.173068e-01
5.234578e-01
5.186716e-01
5.033533e-01
4.785360e-01
4.458143e-01
4.072417e-01
3.651996e-01
3.222462e-01
2.809547e-01
2.437527e-01
2.127710e-01
1.897117e-01
1.757446e-01
1.714371e-01
1.767239e-01
1.909182e-01
2.127628e-01
2.405190e-01
2.720850e-01
3.051360e-01
3.372752e-01
3.661878e-01
3.897868e-01
4.063461e-01
4.146113e-01
4.138845e-01
4.040751e-01
3.857135e-01
3.599244e-01
3.283601e-01
2.930979e-01
2.565072e-01
2.210972e-01
1.893521e-01
1.635681e-01
1.456999e-01
1.372290e-01
1.390613e-01
1.514626e-01
1.740369e-01
2.057494e-01
2.449933e-01
2.896944e-01
3.374439e-01
3.856511e-01
4.317011e-01
4.731100e-01
5.076673e-01
5.335590e-01
5.494652e-01
5.546294e-01
5.488952e-01
5.327077e-01
5.070808e-01
4.735286e-01
4.339670e-01
3.905914e-01
3.457382e-01
3.017407e-01
2.607887e-01
2.248009e-01
1.953176e-01
1.734201e-01
1.596812e-01
1.541482e-01
1.563614e-01
1.654020e-01
1.799690e-01
1.984761e-01
2.191629e-01
2.402132e-01
2.598717e-01
2.765552e-01
2.889505e-01
2.960957e-01
2.974395e-01
2.928744e-01
2.827413e-01
2.678045e-01
2.491977e-01
2.283450e-01
2.068619e-01
1.864438e-01
1.687497e-01
1.552888e-01
1.473175e-01
1.457534e-01
1.511111e-01
1.634648e-01
1.824403e-01
2.072382e-01
2.366838e-01
2.693015e-01
3.034071e-01
3.372092e-01
3.689148e-01
3.968319e-01
4.194656e-01
4.356023e-01
4.443806e-01
4.453432e-01
4.384668e-01
4.241674e-01
4.032775e-01
3.769966e-01
3.468183e-01
3.144385e-01
2.816518e-01
2.502449e-01
2.218917e-01
1.980582e-01
1.799203e-01
1.682995e-01
1.636179e-01
1.658765e-01
1.746557e-01
1.891396e-01
2.081629e-01
2.302783e-01
2.538412e-01
2.771098e-01
2.983541e-01
3.159688e-01
3.285837e-01
3.351638e-01
3.350898e-01
3.282128e-01
3.148743e-01
2.958907e-01
2.725006e-01
2.462800e-01
2.190332e-01
1.926677e-01
1.690642e-01
1.499513e-01
1.367931e-01
1.306965e-01
1.323441e-01
1.419534e-01
1.592664e-01
1.835660e-01
2.137209e-01
2.482520e-01
2.854190e-01
3.233192e-01
3.599945e-01
3.935410e-01
4.222151e-01
4.445314e-01
4.593478e-01
4.659325e-01
4.640073e-01
4.537650e-01
4.358574e-01
4.113549e-01
3.816802e-01
3.485210e-01
3.137292e-01
2.792128e-01
2.468269e-01
2.182710e-01
1.949948e-01
1.781181e-01
1.683682e-01
1.660384e-01
1.709698e-01
1.825597e-01
1.997980e-01
2.213287e-01
2.455357e-01
2.706468e-01
2.948500e-01
3.164142e-01
3.338062e-01
3.457942e-01
3.515315e-01
3.506118e-01
3.430923e-01
3.294836e-01
3.107070e-01
2.880236e-01
2.629435e-01
2.371207e-01
2.122438e-01
1.899285e-01
1.716191e-01
1.585035e-01
1.514455e-01
1.509376e-01
1.570760e-01
1.695590e-01
1.877084e-01
2.105129e-01
2.366894e-01
2.647604e-01
2.931403e-01
3.202274e-01
3.444945e-01
3.645760e-01
3.793440e-01
3.879716e-01
3.899775e-01
3.852516e-01
3.740576e-01
3.570144e-01
3.350584e-01
3.093883e-01
2.813990e-01
2.526056e-01
2.245626e-01
1.987794e-01
1.766356e-01
1.592994e-01
1.476538e-01
1.422368e-01
1.432013e-01
1.502985e-01
1.628883e-01
1.799768e-01
2.002777e-01
2.222943e-01
2.444155e-01
2.650193e-01
2.825790e-01
2.957624e-01
3.035208e-01
3.051582e-01
3.003780e-01
2.893023e-01
2.724643e-01
2.507752e-01
2.254695e-01
1.980331e-01
1.701209e-01
1.434671e-01
1.197939e-01
1.007206e-01
8.767696e-02
8.182365e-02
8.398330e-02
9.458601e-02
1.136330e-01
1.406812e-01
1.748508e-01
2.148572e-01
2.590660e-01
3.055716e-01
3.522943e-01
3.970940e-01
4.378913e-01
4.727910e-01
5.001959e-01
5.189048e-01
5.281863e-01
5.278233e-01
5.181266e-01
4.999156e-01
4.744683e-01
4.434408e-01
4.087625e-01
3.725092e-01
3.367658e-01
3.034859e-01
2.743613e-01
2.507114e-01
2.334026e-01
2.228029e-01
2.187741e-01
2.207012e-01
2.275552e-01
2.379843e-01
2.504258e-01
2.632319e-01
2.748001e-01
2.836998e-01
2.887837e-01
2.892777e-01
2.848405e-01
2.755896e-01
2.620933e-01
2.453305e-01
2.266238e-01
2.075514e-01
1.898434e-01
1.752688e-01
1.655178e-01
1.620850e-01
1.661600e-01
1.785320e-01
1.995155e-01
2.289038e-01
2.659539e-01
3.094064e-01
3.575390e-01
4.082512e-01
4.591758e-01
5.078104e-01
5.516621e-01
5.883955e-01
6.159772e-01
6.328047e-01
6.378138e-01
6.305553e-01
6.112364e-01
5.807225e-01
5.404997e-01
4.925989e-01
4.394850e-01
3.839171e-01
3.287870e-01
2.769452e-01
2.310260e-01
1.932851e-01
1.654616e-01
1.486760e-01
1.433723e-01
1.493084e-01
1.655926e-01
1.907640e-01
2.229062e-01
2.597882e-01
2.990194e-01
3.382107e-01
3.751288e-01
4.078350e-01
4.347995e-01
4.549832e-01
4.678829e-01
4.735401e-01
4.725128e-01
4.658170e-01
4.548415e-01
4.412440e-01
4.268317e-01
4.134355e-01
4.027811e-01
3.963666e-01
3.953525e-01
4.004744e-01
4.119825e-01
4.296152e-01
4.526063e-01
4.797273e-01
5.093591e-01
5.395915e-01
5.683430e-01
5.934957e-01
6.130358e-01
6.251937e-01
6.285719e-01
6.222517e-01
6.058723e-01
5.796739e-01
5.445034e-01
5.017811e-01
4.534320e-01
4.017841e-01
3.494399e-01
2.991278e-01
2.535412e-01
2.151742e-01
1.861663e-01
1.681653e-01
1.622203e-01
1.687122e-01
1.873270e-01
2.170743e-01
2.563484e-01
3.030276e-01
3.546057e-01
4.083447e-01
4.614405e-01
5.111918e-01
5.551597e-01
5.913089e-01
6.181223e-01
6.346790e-01
6.406945e-01
6.365201e-01
6.231039e-01
6.019198e-01
5.748674e-01
5.441512e-01
5.121436e-01
4.812378e-01
4.536989e-01
4.315192e-01
4.162891e-01
4.090919e-01
4.104307e-01
4.201934e-01
4.376583e-01
4.615408e-01
4.900770e-01
5.211393e-01
5.523767e-01
5.813709e-01
6.057982e-01
6.235872e-01
6.330613e-01
6.330569e-01
6.230093e-01
6.030002e-01
5.737626e-01
5.366448e-01
4.935335e-01
4.467422e-01
3.988694e-01
3.526368e-01
3.107156e-01
2.755532e-01
2.492118e-01
2.332314e-01
2.285273e-01
2.353289e-01
2.531653e-01
2.808965e-01
3.167876e-01
3.586195e-01
4.038289e-01
4.496674e-01
4.933718e-01
5.323339e-01
5.642603e-01
5.873130e-01
6.002220e-01
6.023630e-01
5.937962e-01
5.752627e-01
5.481402e-01
5.143594e-01
4.762859e-01
4.365751e-01
3.980061e-01
3.633055e-01
3.349700e-01
3.151004e-01
3.052575e-01
3.063523e-01
3.185766e-01
3.413811e-01
3.735024e-01
4.130364e-01
4.575538e-01
5.042512e-01
5.501277e-01
5.921778e-01
6.275875e-01
6.539212e-01
6.692861e-01
6.724619e-01
6.629862e-01
6.411877e-01
6.081665e-01
5.657215e-01
5.162301e-01
4.624908e-01
4.075377e-01
3.544412e-01
3.061082e-01
2.650946e-01
2.334438e-01
2.125615e-01
2.031360e-01
2.051065e-01
2.176831e-01
2.394126e-01
2.682851e-01
3.018736e-01
3.374960e-01
3.723898e-01
4.038893e-01
4.295939e-01
4.475205e-01
4.562274e-01
4.549059e-01
4.434311e-01
4.223705e-01
3.929494e-01
3.569747e-01
3.167235e-01
2.748005e-01
2.339745e-01
1.970027e-01
1.664525e-01
1.445326e-01
1.329442e-01
1.327617e-01
1.443515e-01
1.673360e-01
2.006044e-01
2.423708e-01
2.902757e-01
3.415248e-01
3.930569e-01
4.417311e-01
4.845231e-01
5.187186e-01
5.420902e-01
5.530464e-01
5.507414e-01
5.351357e-01
5.070063e-01
4.679017e-01
4.200483e-01
3.662140e-01
3.095377e-01
2.533360e-01
2.008995e-01
1.552903e-01
1.191530e-01
9.455192e-02
8.284501e-02
8.460241e-02
9.957618e-02
1.267225e-01
1.642746e-01
2.098604e-01
2.606576e-01
3.135738e-01
3.654424e-01
4.132206e-01
4.541775e-01
4.860605e-01
5.072286e-01
5.167447e-01
5.144211e-01
5.008159e-01
4.771838e-01
4.453841e-01
4.077539e-01
3.669540e-01
3.257976e-01
2.870694e-01
2.533473e-01
2.268369e-01
2.092294e-01
2.015945e-01
2.043135e-01
2.170605e-01
2.388283e-01
2.680003e-01
3.024589e-01
3.397256e-01
3.771232e-01
4.119504e-01
4.416601e-01
4.640293e-01
4.773112e-01
4.803563e-01
4.726958e-01
4.545772e-01
4.269523e-01
3.914164e-01
3.501046e-01
3.055541e-01
2.605414e-01
2.179051e-01
1.803661e-01
1.503546e-01
1.298562e-01
1.202842e-01
1.223904e-01
1.362172e-01
1.610957e-01
1.956897e-01
2.380807e-01
2.858889e-01
3.364218e-01
3.868420e-01
4.343439e-01
4.763306e-01
5.105786e-01
5.353804e-01
5.496544e-01
5.530140e-01
5.457902e-01
5.290056e-01
5.043037e-01
4.738358e-01
4.401173e-01
4.058600e-01
3.737933e-01
3.464836e-01
3.261651e-01
3.145908e-01
3.129157e-01
3.216183e-01
3.404657e-01
3.685258e-01
4.042247e-01
4.454454e-01
4.896617e-01
5.341000e-01
5.759176e-01
6.123882e-01
6.410826e-01
6.600338e-01
6.678728e-01
6.639275e-01
6.482747e-01
6.217428e-01
5.858636e-01
5.427783e-01
4.951033e-01
4.457677e-01
3.978310e-01
3.542939e-01
3.179128e-01
2.910292e-01
2.754261e-01
2.722175e-01
2.817813e-01
3.037380e-01
3.369759e-01
3.797216e-01
4.296489e-01
4.840201e-01
5.398502e-01
5.940856e-01
6.437866e-01
6.863051e-01
7.194455e-01
7.415992e-01
7.518437e-01
7.499980e-01
7.366303e-01
7.130173e-01
6.810562e-01
6.431377e-01
6.019868e-01
5.604823e-01
5.214679e-01
4.875651e-01
4.610020e-01
4.434683e-01
4.360072e-01
4.389515e-01
4.519079e-01
4.737901e-01
5.028960e-01
5.370239e-01
5.736173e-01
6.099303e-01
6.432036e-01
6.708411e-01
6.905764e-01
7.006220e-01
6.997887e-01
6.875697e-01
6.641811e-01
6.305563e-01
5.882946e-01
5.395659e-01
4.869804e-01
4.334288e-01
3.819061e-01
3.353269e-01
2.963459e-01
2.671942e-01
2.495398e-01
2.443847e-01
2.520019e-01
2.719179e-01
3.029411e-01
3.432330e-01
3.904184e-01
4.417270e-01
4.941579e-01
5.446586e-01
5.903085e-01
6.284951e-01
6.570731e-01
6.744954e-01
6.799061e-01
6.731894e-01
6.549700e-01
6.265658e-01
5.898969e-01
5.473563e-01
5.016529e-01
4.556356e-01
4.121093e-01
3.736536e-01
3.424562e-01
3.201719e-01
3.078165e-01
3.057048e-01
3.134378e-01
3.299376e-01
3.535297e-01
3.820639e-01
4.130642e-01
4.438983e-01
4.719544e-01
4.948147e-01
5.104150e-01
5.171808e-01
5.141331e-01
5.009545e-01
4.780149e-01
4.463526e-01
4.076137e-01
3.639537e-01
3.179067e-01
2.722303e-01
2.297358e-01
1.931125e-01
1.647577e-01
1.466227e-01
1.400849e-01
1.458548e-01
1.639245e-01
1.935615e-01
2.333478e-01
2.812623e-01
3.348000e-01
3.911222e-01
4.472269e-01
5.001308e-01
5.470523e-01
5.855825e-01
6.138353e-01
6.305633e-01
6.352329e-01
6.280520e-01
6.099487e-01
5.825034e-01
5.478386e-01
5.084765e-01
4.671718e-01
4.267324e-01
3.898395e-01
3.588767e-01
3.357808e-01
3.219223e-01
3.180253e-01
3.241303e-01
3.396021e-01
3.631812e-01
3.930740e-01
4.270740e-01
4.627067e-01
4.973881e-01
5.285899e-01
5.540005e-01
5.716741e-01
5.801603e-01
5.786030e-01
5.668041e-01
5.452459e-01
5.150693e-01
4.780102e-01
4.362971e-01
3.925166e-01
3.494537e-01
3.099164e-01
2.765551e-01
2.516866e-01
2.371359e-01
2.341073e-01
2.430938e-01
2.638334e-01
2.953149e-01
3.358323e-01
3.830853e-01
4.343173e-01
4.864837e-01
5.364391e-01
5.811329e-01
6.178010e-01
6.441404e-01
6.584550e-01
6.597610e-01
6.478455e-01
6.232748e-01
5.873527e-01
5.420327e-01
4.897918e-01
4.334746e-01
3.761167e-01
3.207601e-01
2.702698e-01
2.271624e-01
1.934583e-01
1.705641e-01
1.591952e-01
1.593417e-01
1.702799e-01
1.906281e-01
2.184415e-01
2.513412e-01
2.866689e-01
3.216595e-01
3.536211e-01
3.801125e-01
3.991070e-01
4.091301e-01
4.093614e-01
3.996915e-01
3.807310e-01
3.537687e-01
3.206846e-01
2.838233e-01
2.458379e-01
2.095130e-01
1.775803e-01
1.525362e-01
1.364742e-01
1.309416e-01
1.368312e-01
1.543144e-01
1.828230e-01
2.210793e-01
2.671745e-01
3.186881e-01
3.728405e-01
4.266687e-01
4.772113e-01
5.216939e-01
5.576995e-01
5.833158e-01
5.972480e-01
5.988924e-01
5.883629e-01
5.664744e-01
5.346810e-01
4.949793e-01
4.497808e-01
4.017652e-01
3.537212e-01
3.083845e-01
2.682808e-01
2.355811e-01
2.119777e-01
1.985875e-01
1.958893e-01
2.036979e-01
2.211793e-01
2.469031e-01
2.789313e-01
3.149362e-01
3.523438e-01
3.884926e-01
4.208026e-01
4.469422e-01
4.649851e-01
4.735454e-01
4.718796e-01
4.599489e-01
4.384339e-01
4.087013e-01
3.727228e-01
3.329519e-01
2.921668e-01
2.532887e-01
2.191879e-01
1.924886e-01
1.753871e-01
1.694954e-01
1.757217e-01
1.941983e-01
2.242614e-01
2.644863e-01
3.127737e-01
3.664827e-01
4.225989e-01
4.779282e-01
5.293007e-01
5.737739e-01
6.088193e-01
6.324805e-01
6.434929e-01
6.413563e-01
6.263555e-01
5.995308e-01
5.626021e-01
5.178532e-01
4.679868e-01
4.159589e-01
3.648031e-01
3.174531e-01
2.765737e-01
2.444079e-01
2.226498e-01
2.123492e-01
2.138554e-01
2.268016e-01
2.501320e-01
2.821696e-01
3.207196e-01
3.632042e-01
4.068205e-01
4.487143e-01
4.861586e-01
5.167283e-01
5.384581e-01
5.499742e-01
5.505888e-01
5.403511e-01
5.200501e-01
4.911688e-01
4.557913e-01
4.164711e-01
3.760668e-01
3.375551e-01
3.038354e-01
2.775352e-01
2.608322e-01
2.553050e-01
2.618221e-01
2.804792e-01
3.105876e-01
3.507162e-01
3.987818e-01
4.521819e-01
5.079609e-01
5.629965e-01
6.141968e-01
6.586937e-01
6.940208e-01
7.182658e-01
7.301864e-01
7.292819e-01
7.158187e-01
6.908068e-01
6.559322e-01
6.134487e-01
5.660378e-01
5.166443e-01
4.682966e-01
4.239212e-01
3.861633e-01
3.572221e-01
3.387134e-01
3.315670e-01
3.359684e-01
3.513479e-01
3.764196e-01
4.092673e-01
4.474725e-01
4.882755e-01
5.287596e-01
5.660459e-01
5.974865e-01
6.208422e-01
6.344334e-01
6.372527e-01
6.290325e-01
6.102617e-01
5.821519e-01
5.465560e-01
5.058452e-01
4.627529e-01
4.201951e-01
3.810784e-01
3.481063e-01
3.235965e-01
3.093206e-01
3.063780e-01
3.151148e-01
3.350924e-01
3.651101e-01
4.032784e-01
4.471385e-01
4.938172e-01
5.402080e-01
5.831647e-01
6.196971e-01
6.471562e-01
6.633984e-01
6.669193e-01
6.569471e-01
6.334914e-01
5.973442e-01
5.500337e-01
4.937345e-01
4.311417e-01
3.653152e-01
2.995051e-01
2.369654e-01
1.807680e-01
1.336260e-01
9.773614e-02
7.465078e-02
6.518830e-02
6.938709e-02
8.650702e-02
1.150784e-01
1.529953e-01
1.976477e-01
2.460854e-01
2.952020e-01
3.419300e-01
3.834336e-01
4.172869e-01
4.416261e-01
4.552661e-01
4.577725e-01
4.494842e-01
4.314862e-01
4.055323e-01
3.739258e-01
3.393627e-01
3.047501e-01
2.730088e-01
2.468746e-01
2.287087e-01
2.203330e-01
2.229001e-01
2.368084e-01
2.616692e-01
2.963271e-01
3.389334e-01
3.870649e-01
4.378803e-01
4.883029e-01
5.352160e-01
5.756602e-01
6.070198e-01
6.271881e-01
6.347004e-01
6.288275e-01
6.096243e-01
5.779301e-01
5.353228e-01
4.840289e-01
4.267969e-01
3.667401e-01
3.071573e-01
2.513403e-01
2.023776e-01
1.629668e-01
1.352470e-01
1.206631e-01
1.198726e-01
1.327023e-01
1.581589e-01
1.944928e-01
2.393122e-01
2.897381e-01
3.425912e-01
3.945989e-01
4.426090e-01
4.837961e-01
5.158480e-01
5.371184e-01
5.467349e-01
5.446544e-01
5.316608e-01
5.093058e-01
4.797962e-01
4.458358e-01
4.104340e-01
3.766925e-01
3.475869e-01
3.257563e-01
3.133175e-01
3.117158e-01
3.216241e-01
3.428960e-01
3.745773e-01
4.149724e-01
4.617598e-01
5.121482e-01
5.630619e-01
6.113414e-01
6.539503e-01
6.881709e-01
7.117817e-01
7.232006e-01
7.215878e-01
7.068994e-01
6.798890e-01
6.420579e-01
5.955589e-01
5.430598e-01
4.875786e-01
4.322977e-01
3.803700e-01
3.347273e-01
2.979015e-01
2.718685e-01
2.579269e-01
2.566179e-01
2.676935e-01
2.901362e-01
3.222288e-01
3.616689e-01
4.057213e-01
4.513963e-01
4.956416e-01
5.355371e-01
5.684792e-01
5.923442e-01
6.056203e-01
6.075004e-01
5.979286e-01
5.775991e-01
5.479073e-01
5.108579e-01
4.689359e-01
4.249485e-01
3.818483e-01
3.425450e-01
3.097192e-01
2.856464e-01
2.720453e-01
2.699592e-01
2.796820e-01
3.007329e-01
3.318839e-01
3.712375e-01
4.163478e-01
4.643772e-01
5.122763e-01
5.569765e-01
5.955833e-01
6.255585e-01
6.448801e-01
6.521711e-01
6.467875e-01
6.288601e-01
5.992875e-01
5.596806e-01
5.122623e-01
4.597305e-01
4.050915e-01
3.514747e-01
3.019389e-01
2.592815e-01
2.258613e-01
2.034477e-01
1.931064e-01
1.951302e-01
2.090210e-01
2.335247e-01
2.667159e-01
3.061266e-01
3.489092e-01
3.920226e-01
4.324295e-01
4.672931e-01
4.941608e-01
5.111232e-01
5.169394e-01
5.111188e-01
4.939531e-01
4.664968e-01
4.304969e-01
3.882770e-01
3.425833e-01
2.964047e-01
2.527773e-01
2.145858e-01
1.843738e-01
1.641748e-01
1.553746e-01
1.586142e-01
1.737415e-01
1.998152e-01
2.351620e-01
2.774812e-01
3.239905e-01
3.716021e-01
4.171159e-01
4.574204e-01
4.896859e-01
5.115428e-01
5.212323e-01
5.177205e-01
5.007691e-01
4.709560e-01
4.296449e-01
3.789044e-01
3.213818e-01
2.601404e-01
1.984707e-01
1.396862e-01
8.691687e-02
4.291371e-02
9.876369e-03
-1.068372e-02
-1.803500e-02
-1.226507e-02
5.734847e-03
3.433872e-02
7.130129e-02
1.139113e-01
1.591714e-01
2.039916e-01
2.453865e-01
2.806625e-01
3.075857e-01
3.245211e-01
3.305332e-01
3.254427e-01
3.098338e-01
2.850126e-01
2.529182e-01
2.159941e-01
1.770274e-01
1.389667e-01
1.047303e-01
7.701614e-02
5.812518e-02
4.980858e-02
5.314949e-02
6.848665e-02
9.538558e-02
1.326594e-01
1.784377e-01
2.302794e-01
2.853208e-01
3.404515e-01
3.925048e-01
4.384544e-01
4.756028e-01
5.017525e-01
5.153472e-01
5.155758e-01
5.024284e-01
4.767030e-01
4.399594e-01
3.944250e-01
3.428571e-01
2.883727e-01
2.342563e-01
1.837575e-01
1.398927e-01
1.052620e-01
8.189369e-02
7.112592e-02
7.353329e-02
8.890160e-02
1.162517e-01
1.539099e-01
1.996186e-01
2.506797e-01
3.041228e-01
3.568869e-01
4.060068e-01
4.487942e-01
4.830018e-01
5.069617e-01
5.196861e-01
5.209258e-01
5.111783e-01
4.916473e-01
4.641550e-01
4.310154e-01
3.948771e-01
3.585469e-01
3.248058e-01
2.962278e-01
2.750123e-01
2.628408e-01
2.607663e-01
2.691436e-01
2.876050e-01
3.150839e-01
3.498851e-01
3.897969e-01
4.322375e-01
4.744268e-01
5.135707e-01
5.470485e-01
5.725902e-01
5.884326e-01
5.934423e-01
5.871976e-01
5.700209e-01
5.429589e-01
5.077133e-01
4.665253e-01
4.220241e-01
3.770504e-01
3.344674e-01
2.969707e-01
2.669122e-01
2.461463e-01
2.359108e-01
2.367500e-01
2.484852e-01
2.702342e-01
3.004779e-01
3.371685e-01
3.778705e-01
4.199242e-01
4.606195e-01
4.973715e-01
5.278833e-01
5.502910e-01
5.632793e-01
5.661625e-01
5.589256e-01
5.422225e-01
5.173316e-01
4.860725e-01
4.506878e-01
4.137001e-01
3.777516e-01
3.454359e-01
3.191316e-01
3.008475e-01
2.920872e-01
2.937440e-01
3.060329e-01
3.284651e-01
3.598702e-01
3.984622e-01
4.419475e-01
4.876665e-01
5.327599e-01
5.743474e-01
6.097103e-01
6.364642e-01
6.527133e-01
6.571762e-01
6.492747e-01
6.291784e-01
5.978017e-01
5.567514e-01
5.082282e-01
4.548885e-01
3.996774e-01
3.456455e-01
2.957608e-01
2.527298e-01
2.188374e-01
1.958158e-01
1.847483e-01
1.860152e-01
1.992807e-01
2.235252e-01
2.571157e-01
2.979133e-01
3.434063e-01
3.908641e-01
4.374982e-01
4.806251e-01
5.178194e-01
5.470508e-01
5.667976e-01
5.761289e-01
5.747510e-01
5.630144e-01
5.418829e-01
5.128661e-01
4.779223e-01
4.393370e-01
3.995851e-01
3.611831e-01
3.265370e-01
2.977960e-01
2.767166e-01
2.645484e-01
2.619487e-01
2.689335e-01
2.848717e-01
3.085224e-01
3.381150e-01
3.714655e-01
4.061219e-01
4.395281e-01
4.691953e-01
4.928706e-01
5.086911e-01
5.153119e-01
5.120009e-01
4.986899e-01
4.759800e-01
4.451005e-01
4.078226e-01
3.663377e-01
3.231073e-01
2.806964e-01
2.416040e-01
2.080989e-01
1.820746e-01
1.649290e-01
1.574795e-01
1.599160e-01
1.717973e-01
1.920882e-01
2.192368e-01
2.512823e-01
2.859875e-01
3.209850e-01
3.539278e-01
3.826374e-01
4.052390e-01
4.202780e-01
4.268112e-01
4.244638e-01
4.134519e-01
3.945649e-01
3.691112e-01
3.388308e-01
3.057810e-01
2.722025e-01
2.403750e-01
2.124686e-01
1.904008e-01
1.757060e-01
1.694261e-01
1.720308e-01
1.833740e-01
2.026917e-01
2.286435e-01
2.593946e-01
2.927348e-01
3.262244e-01
3.573576e-01
3.837323e-01
4.032138e-01
4.140827e-01
4.151559e-01
4.058721e-01
3.863360e-01
3.573160e-01
3.201974e-01
2.768933e-01
2.297212e-01
1.812554e-01
1.341649e-01
9.104942e-02
5.428325e-02
2.587494e-02
7.351528e-03
-3.272560e-04
3.179946e-03
1.758274e-02
4.198389e-02
7.494043e-02
1.145561e-01
1.585981e-01
2.046302e-01
2.501532e-01
2.927464e-01
3.302005e-01
3.606387e-01
3.826179e-01
3.952063e-01
3.980313e-01
3.912961e-01
3.757622e-01
3.526998e-01
3.238086e-01
2.911148e-01
2.568501e-01
2.233175e-01
1.927529e-01
1.671850e-01
1.483056e-01
1.373549e-01
1.350332e-01
1.414462e-01
1.560897e-01
1.778762e-01
2.052033e-01
2.360589e-01
2.681557e-01
2.990864e-01
3.264880e-01
3.482043e-01
3.624346e-01
3.678601e-01
3.637360e-01
3.499450e-01
3.270059e-01
2.960381e-01
2.586849e-01
2.170019e-01
1.733218e-01
1.301033e-01
8.977631e-02
5.459244e-02
2.648823e-02
6.969564e-03
-2.976868e-03
-2.939402e-03
6.899141e-03
2.577994e-02
5.242332e-02
8.511638e-02
1.218266e-01
1.603325e-01
1.983634e-01
2.337369e-01
2.644889e-01
2.889861e-01
3.060166e-01
3.148534e-01
3.152877e-01
3.076307e-01
2.926857e-01
2.716917e-01
2.462430e-01
2.181906e-01
1.895294e-01
1.622774e-01
1.383524e-01
1.194532e-01
1.069516e-01
1.018024e-01
1.044800e-01
1.149445e-01
1.326428e-01
1.565443e-01
1.852076e-01
2.168750e-01
2.495856e-01
2.813019e-01
3.100389e-01
3.339897e-01
3.516387e-01
3.618558e-01
3.639651e-01
3.577845e-01
3.436331e-01
3.223064e-01
2.950241e-01
2.633527e-01
2.291110e-01
1.942632e-01
1.608056e-01
1.306537e-01
1.055335e-01
8.688403e-02
7.577639e-02
7.285413e-02
7.829927e-02
9.182603e-02
1.127021e-01
1.397955e-01
1.716423e-01
2.065320e-01
2.426039e-01
2.779519e-01
3.107320e-01
3.392687e-01
3.621541e-01
3.783328e-01
3.871679e-01
3.884813e-01
3.825658e-01
3.701660e-01
3.524320e-01
3.308448e-01
3.071206e-01
2.830994e-01
2.606219e-01
2.414064e-01
2.269302e-01
2.183269e-01
2.163071e-01
2.211080e-01
2.324788e-01
2.497003e-01
2.716388e-01
2.968273e-01
3.235685e-01
3.500495e-01
3.744614e-01
3.951159e-01
4.105516e-01
4.196256e-01
4.215845e-01
4.161119e-01
4.033488e-01
3.838868e-01
3.587350e-01
3.292625e-01
2.971208e-01
2.641505e-01
2.322769e-01
2.034000e-01
1.792847e-01
1.614562e-01
1.511082e-01
1.490280e-01
1.555460e-01
1.705107e-01
1.932921e-01
2.228117e-01
2.575987e-01
2.958667e-01
3.356102e-01
3.747169e-01
4.110890e-01
4.427708e-01
4.680723e-01
4.856804e-01
4.947497e-01
4.949635e-01
4.865610e-01
4.703273e-01
4.475466e-01
4.199219e-01
3.894657e-01
3.583666e-01
3.288425e-01
3.029871e-01
2.826231e-01
2.691721e-01
2.635520e-01
2.661115e-01
2.766051e-01
2.942116e-01
3.175924e-01
3.449855e-01
3.743253e-01
4.033817e-01
4.299071e-01
4.517847e-01
4.671679e-01
4.746030e-01
4.731280e-01
4.623401e-01
4.424266e-01
4.141583e-01
3.788459e-01
3.382616e-01
2.945339e-01
2.500195e-01
2.071633e-01
1.683526e-01
1.357748e-01
1.112870e-01
9.630453e-02
9.171549e-02
9.782525e-02
1.143353e-01
1.403571e-01
1.744591e-01
2.147462e-01
2.589641e-01
3.046274e-01
3.491617e-01
3.900556e-01
4.250123e-01
4.520914e-01
4.698314e-01
4.773417e-01
4.743581e-01
4.612564e-01
4.390231e-01
4.091864e-01
3.737113e-01
3.348679e-01
2.950792e-01
2.567603e-01
2.221583e-01
1.932046e-01
1.713912e-01
1.576782e-01
1.524395e-01
1.554506e-01
1.659155e-01
1.825317e-01
2.035848e-01
2.270680e-01
2.508177e-01
2.726579e-01
2.905449e-01
3.027044e-01
3.077529e-01
3.047933e-01
2.934804e-01
2.740488e-01
2.473024e-01
2.145670e-01
1.776073e-01
1.385171e-01
9.958739e-02
6.316304e-02
3.149449e-02
6.594839e-03
-9.890048e-03
-1.678994e-02
-1.348992e-02
2.439438e-05
2.315920e-02
5.474268e-02
9.309056e-02
1.361024e-01
1.813835e-01
2.263853e-01
2.685580e-01
3.055066e-01
3.351408e-01
3.558089e-01
3.664050e-01
3.664416e-01
3.560806e-01
3.361219e-01
3.079492e-01
2.734380e-01
2.348338e-01
1.946068e-01
1.552943e-01
1.193409e-01
8.894467e-02
6.592061e-02
5.158958e-02
4.669959e-02
5.138446e-02
6.516194e-02
8.697064e-02
1.152425e-01
1.480061e-01
1.830137e-01
2.178863e-01
2.502662e-01
2.779710e-01
2.991370e-01
3.123444e-01
3.167138e-01
3.119668e-01
2.984470e-01
2.770993e-01
2.494108e-01
2.173172e-01
1.830813e-01
1.491527e-01
1.180140e-01
9.202511e-02
7.327222e-02
6.343173e-02
6.365772e-02
7.450050e-02
9.586174e-02
1.269894e-01
1.665128e-01
2.125161e-01
2.626459e-01
3.142486e-01
3.645274e-01
4.107130e-01
4.502345e-01
4.808811e-01
5.009432e-01
5.093215e-01
5.055983e-01
4.900634e-01
4.636963e-01
4.281047e-01
3.854245e-01
3.381896e-01
2.891772e-01
2.412403e-01
1.971341e-01
1.593496e-01
1.299618e-01
1.105052e-01
1.018830e-01
1.043162e-01
1.173365e-01
1.398195e-01
1.700595e-01
2.058766e-01
2.447547e-01
2.839996e-01
3.209108e-01
3.529567e-01
3.779423e-01
3.941582e-01
4.004988e-01
3.965421e-01
3.825828e-01
3.596177e-01
3.292836e-01
2.937526e-01
2.555919e-01
2.175968e-01
1.826067e-01
1.533166e-01
1.320939e-01
1.208161e-01
1.207372e-01
1.323957e-01
1.555691e-01
1.892791e-01
2.318463e-01
2.809913e-01
3.339732e-01
3.877599e-01
4.392167e-01
4.853040e-01
5.232703e-01
5.508287e-01
5.663024e-01
5.687324e-01
5.579359e-01
5.345164e-01
4.998235e-01
4.558669e-01
4.051920e-01
3.507244e-01
2.955923e-01
2.429367e-01
1.957203e-01
1.565453e-01
1.274926e-01
1.099908e-01
1.047255e-01
1.115941e-01
1.297096e-01
1.574545e-01
1.925801e-01
2.323488e-01
2.737073e-01
3.134857e-01
3.486064e-01
3.762929e-01
3.942622e-01
4.008882e-01
3.953214e-01
3.775579e-01
3.484496e-01
3.096567e-01
2.635450e-01
2.130357e-01
1.614161e-01
1.121248e-01
6.852415e-02
3.367516e-02
1.013019e-02
-2.429160e-04
3.607899e-03
2.184100e-02
5.370218e-02
9.756576e-02
1.510325e-01
2.110773e-01
2.742371e-01
3.368259e-01
3.951637e-01
4.458047e-01
4.857499e-01
5.126310e-01
5.248535e-01
5.216910e-01
5.033249e-01
4.708276e-01
4.260931e-01
3.717192e-01
3.108498e-01
2.469864e-01
1.837801e-01
1.248138e-01
7.338625e-02
3.231226e-02
3.748447e-03
-1.094168e-02
-1.127475e-02
2.320626e-03
2.853000e-02
6.523657e-02
1.096567e-01
1.585192e-01
2.082772e-01
2.553402e-01
2.963101e-01
3.282083e-01
3.486755e-01
3.561318e-01
3.498833e-01
3.301696e-01
2.981468e-01
2.558087e-01
2.058533e-01
1.515027e-01
9.629062e-02
4.383002e-02
-2.423260e-03
-3.939638e-02
-6.459995e-02
-7.628956e-02
-7.357760e-02
-5.648769e-02
-2.594856e-02
1.627120e-02
6.768193e-02
1.252359e-01
1.855231e-01
2.449865e-01
3.001443e-01
3.478046e-01
3.852614e-01
4.104581e-01
4.221109e-01
4.197822e-01
4.039022e-01
3.757365e-01
3.373030e-01
2.912435e-01
2.406576e-01
1.889081e-01
1.394096e-01
9.541339e-02
5.979947e-02
3.489147e-02
2.230489e-02
2.283998e-02
3.642683e-02
6.212745e-02
9.819571e-02
1.421920e-01
1.911451e-01
2.417512e-01
2.905959e-01
3.343849e-01
3.701678e-01
3.955408e-01
4.088124e-01
4.091223e-01
3.965040e-01
3.718875e-01
3.370418e-01
2.944628e-01
2.472123e-01
1.987212e-01
1.525662e-01
1.122363e-01
8.090092e-02
6.119756e-02
5.505044e-02
6.353503e-02
8.679745e-02
1.240352e-01
1.735405e-01
2.328034e-01
2.986666e-01
3.675235e-01
4.355432e-01
4.989112e-01
5.540684e-01
5.979342e-01
6.280996e-01
6.429775e-01
6.419011e-01
6.251619e-01
5.939884e-01
5.504650e-01
4.973989e-01
4.381440e-01
3.763934e-01
3.159521e-01
2.605033e-01
2.133811e-01
1.773616e-01
1.544875e-01
1.459367e-01
1.519447e-01
1.717897e-01
2.038387e-01
2.456553e-01
2.941598e-01
3.458322e-01
3.969440e-01
4.438054e-01
4.830093e-01
5.116583e-01
5.275584e-01
5.293669e-01
5.166833e-01
4.900789e-01
4.510613e-01
4.019780e-01
3.458655e-01
2.862541e-01
2.269419e-01
1.717511e-01
1.242817e-01
8.767793e-02
6.442193e-02
5.616861e-02
6.363363e-02
8.654278e-02
1.236468e-01
1.728004e-01
2.310995e-01
2.950657e-01
3.608656e-01
4.245489e-01
4.822922e-01
5.306322e-01
5.666746e-01
5.882677e-01
5.941278e-01
5.839124e-01
5.582340e-01
5.186175e-01
4.674029e-01
4.076019e-01
3.427166e-01
2.765304e-01
2.128827e-01
1.554381e-01
1.074640e-01
7.162804e-02
4.983043e-02
4.308316e-02
5.144565e-02
7.402287e-02
1.090266e-01
1.538958e-01
2.054688e-01
2.601937e-01
3.143652e-01
3.643714e-01
4.069335e-01
4.393237e-01
4.595462e-01
4.664678e-01
4.598899e-01
4.405569e-01
4.100993e-01
3.709176e-01
3.260138e-01
2.787837e-01
2.327811e-01
1.914722e-01
1.579946e-01
1.349367e-01
1.241556e-01
1.266450e-01
1.424636e-01
1.707303e-01
2.096847e-01
2.568084e-01
3.089984e-01
3.627765e-01
4.145235e-01
4.607185e-01
4.981714e-01
5.242313e-01
5.369586e-01
5.352507e-01
5.189119e-01
4.886643e-01
4.460991e-01
3.935730e-01
3.340567e-01
2.709471e-01
2.078557e-01
1.483856e-01
9.591143e-02
5.337459e-02
2.310418e-02
6.675572e-03
4.814889e-03
1.735640e-02
4.325632e-02
8.066248e-02
1.270351e-01
1.793103e-01
2.340957e-01
2.878849e-01
3.372779e-01
3.791950e-01
4.110714e-01
4.310192e-01
4.379475e-01
4.316313e-01
4.127235e-01
3.827098e-01
3.438088e-01
2.988259e-01
2.509696e-01
2.036428e-01
1.602210e-01
1.238322e-01
9.715062e-02
8.221863e-02
8.030970e-02
9.184139e-02
1.163453e-01
1.524962e-01
1.981967e-01
2.507117e-01
3.068418e-01
3.631230e-01
4.160422e-01
4.622530e-01
4.987826e-01
5.232164e-01
5.338505e-01
5.298031e-01
5.110750e-01
4.785571e-01
4.339810e-01
3.798168e-01
3.191235e-01
2.553626e-01
1.921852e-01
1.332075e-01
8.178629e-02
4.080986e-02
1.251620e-02
-1.648455e-03
-1.121021e-03
1.374421e-02
4.170177e-02
8.070020e-02
1.280203e-01
1.804568e-01
2.345307e-01
2.867189e-01
3.336848e-01
3.724974e-01
4.008219e-01
4.170723e-01
4.205131e-01
4.113039e-01
3.904838e-01
3.598955e-01
3.220562e-01
2.799832e-01
2.369862e-01
1.964421e-01
1.615648e-01
1.351871e-01
1.195678e-01
1.162368e-01
1.258903e-01
1.483417e-01
1.825334e-01
2.266072e-01
2.780288e-01
3.337560e-01
3.904387e-01
4.446368e-01
4.930420e-01
5.326896e-01
5.611478e-01
5.766734e-01
5.783225e-01
5.660111e-01
5.405205e-01
5.034460e-01
4.570934e-01
4.043306e-01
3.484032e-01
2.927291e-01
2.406826e-01
1.953840e-01
1.595060e-01
1.351103e-01
1.235239e-01
1.252635e-01
1.400133e-01
1.666574e-01
2.033637e-01
2.477134e-01
2.968660e-01
3.477474e-01
3.972486e-01
4.424233e-01
4.806729e-01
5.099073e-01
5.286751e-01
5.362517e-01
5.326821e-01
5.187718e-01
4.960272e-01
4.665468e-01
4.328724e-01
3.978097e-01
3.642327e-01
3.348847e-01
3.121904e-01
2.980920e-01
2.939179e-01
3.002943e-01
3.171028e-01
3.434877e-01
3.779123e-01
4.182583e-01
4.619642e-01
5.061908e-01
5.480042e-01
5.845649e-01
6.133108e-01
6.321241e-01
6.394720e-01
6.345121e-01
6.171557e-01
5.880831e-01
5.487086e-01
5.010968e-01
4.478357e-01
3.918749e-01
3.363403e-01
2.843383e-01
2.387621e-01
2.021121e-01
1.763413e-01
1.627368e-01
1.618422e-01
1.734300e-01
1.965224e-01
2.294618e-01
2.700241e-01
3.155669e-01
3.632007e-01
4.099711e-01
4.530413e-01
4.898621e-01
5.183235e-01
5.368765e-01
5.446223e-01
5.413606e-01
5.275957e-01
5.044975e-01
4.738199e-01
4.377820e-01
3.989195e-01
3.599179e-01
3.234387e-01
2.919495e-01
2.675684e-01
2.519309e-01
2.460867e-01
2.504330e-01
2.646875e-01
2.879043e-01
3.185321e-01
3.545111e-01
3.934036e-01
4.325486e-01
4.692312e-01
5.008569e-01
5.251180e-01
5.401454e-01
5.446341e-01
5.379349e-01
5.201057e-01
4.919157e-01
4.548022e-01
4.107790e-01
3.623058e-01
3.121251e-01
2.630817e-01
2.179370e-01
1.791923e-01
1.489320e-01
1.286957e-01
1.193895e-01
1.212370e-01
1.337762e-01
1.558997e-01
1.859342e-01
2.217555e-01
2.609274e-01
3.008582e-01
3.389618e-01
3.728151e-01
4.003038e-01
4.197467e-01
4.299950e-01
4.304997e-01
4.213427e-01
4.032293e-01
3.774421e-01
3.457573e-01
3.103304e-01
2.735576e-01
2.379243e-01
2.058488e-01
1.795326e-01
1.608232e-01
1.510991e-01
1.511801e-01
1.612712e-01
1.809413e-01
2.091423e-01
2.442662e-01
2.842391e-01
3.266449e-01
3.688713e-01
4.082689e-01
4.423119e-01
4.687527e-01
4.857597e-01
4.920321e-01
4.868825e-01
4.702821e-01
4.428648e-01
4.058870e-01
3.611492e-01
3.108815e-01
2.576055e-01
2.039811e-01
1.526483e-01
1.060755e-01
6.641950e-02
3.540516e-02
1.423003e-02
3.497296e-03
3.181559e-03
1.262944e-02
3.059589e-02
5.531464e-02
8.459896e-02
1.159669e-01
1.467830e-01
1.744096e-01
1.963570e-01
2.104277e-01
2.148434e-01
2.083505e-01
1.902963e-01
1.606720e-01
1.201200e-01
6.990503e-02
1.185181e-02
-5.174725e-02
-1.182484e-01
-1.847921e-01
-2.484508e-01
-3.063835e-01
-3.559890e-01
-3.950501e-01
-4.218596e-01
-4.353204e-01
-4.350119e-01
-4.212177e-01
-3.949141e-01
-3.577173e-01
-3.117956e-01
-2.597496e-01
-2.044670e-01
-1.489592e-01
-9.618771e-02
-4.889111e-02
-9.421237e-03
2.039897e-02
3.938662e-02
4.707029e-02
4.371577e-02
3.030334e-02
8.457416e-03
-1.966749e-02
-5.153716e-02
-8.441464e-02
-1.155518e-01
-1.423816e-01
-1.626977e-01
-1.748067e-01
-1.776423e-01
-1.708316e-01
-1.547101e-01
-1.302863e-01
-9.915867e-02
-6.339506e-02
-2.538291e-02
1.233807e-02
4.725013e-02
7.702760e-02
9.969242e-02
1.137455e-01
1.182654e-01
1.129683e-01
9.822642e-02
7.504452e-02
4.499712e-02
1.013225e-02
-2.715256e-02
-6.425467e-02
-9.852369e-02
-1.274240e-01
-1.486944e-01
-1.604954e-01
-1.615359e-01
-1.511685e-01
-1.294475e-01
-9.714158e-02
-5.570146e-02
-7.182355e-03
4.587350e-02
1.005871e-01
1.539175e-01
2.028504e-01
2.445906e-01
2.767446e-01
2.974809e-01
3.056548e-01
3.008889e-01
2.836017e-01
2.549825e-01
2.169154e-01
1.718582e-01
1.226852e-01
7.250570e-02
2.446913e-02
-1.843079e-02
-5.354048e-02
-7.870824e-02
-9.241263e-02
-9.384887e-02
-8.296784e-02
-6.046573e-02
-2.772654e-02
1.327735e-02
6.011890e-02
1.100751e-01
1.603006e-01
2.080051e-01
2.506247e-01
2.859765e-01
3.123868e-01
3.287863e-01
3.347666e-01
3.305950e-01
3.171877e-01
2.960441e-01
2.691469e-01
2.388327e-01
2.076415e-01
1.781516e-01
1.528107e-01
1.337706e-01
1.227388e-01
1.208554e-01
1.286069e-01
1.457805e-01
1.714671e-01
2.041094e-01
2.415945e-01
2.813859e-01
3.206854e-01
3.566170e-01
3.864206e-01
4.076437e-01
4.183159e-01
4.170949e-01
4.033703e-01
3.773193e-01
3.399068e-01
2.928323e-01
2.384268e-01
1.795072e-01
1.191998e-01
6.074374e-02
7.288723e-03
-3.830017e-02
-7.361841e-02
-9.686663e-02
-1.069547e-01
-1.035588e-01
-8.712817e-02
-5.884373e-02
-2.053204e-02
2.545662e-02
7.639744e-02
1.293575e-01
1.813699e-01
2.296067e-01
2.715421e-01
3.050966e-01
3.287543e-01
3.416472e-01
3.435983e-01
3.351233e-01
3.173893e-01
2.921336e-01
2.615468e-01
2.281285e-01
1.945217e-01
1.633376e-01
1.369802e-01
1.174823e-01
1.063638e-01
1.045239e-01
1.121744e-01
1.288204e-01
1.532899e-01
1.838099e-01
2.181232e-01
2.536394e-01
2.876080e-01
3.173055e-01
3.402233e-01
3.542442e-01
3.577965e-01
3.499733e-01
3.306071e-01
3.002955e-01
2.603734e-01
2.128363e-01
1.602180e-01
1.054326e-01
5.159162e-02
1.805937e-03
-4.101290e-02
-7.434144e-02
-9.621017e-02
-1.053359e-01
-1.012111e-01
-8.414460e-02
-5.524923e-02
-1.637905e-02
2.998084e-02
8.086391e-02
1.330016e-01
1.830216e-01
2.276535e-01
2.639301e-01
2.893721e-01
3.021469e-01
3.011886e-01
2.862731e-01
2.580414e-01
2.179680e-01
1.682774e-01
1.118124e-01
5.186466e-02
-8.023261e-03
-6.427227e-02
-1.134843e-01
-1.526517e-01
-1.793448e-01
-1.918673e-01
-1.893677e-01
-1.718988e-01
-1.404214e-01
-9.675119e-02
-4.345147e-02
1.631958e-02
7.899939e-02
1.408370e-01
1.981225e-01
2.474153e-01
2.857586e-01
3.108644e-01
3.212579e-01
3.163685e-01
2.965643e-01
2.631248e-01
2.181567e-01
1.644596e-01
1.053504e-01
4.445960e-02
-1.449004e-02
-6.790794e-02
-1.125521e-01
-1.457242e-01
-1.654317e-01
-1.705066e-01
-1.606730e-01
-1.365584e-01
-9.964836e-02
-5.218842e-02
2.960708e-03
6.250469e-02
1.229232e-01
1.806909e-01
2.324990e-01
2.754639e-01
3.073087e-01
3.265072e-01
3.323781e-01
3.251244e-01
3.058140e-01
2.763041e-01
2.391151e-01
1.972615e-01
1.540512e-01
1.128659e-01
7.693562e-02
4.912231e-02
3.172632e-02
2.632812e-02
3.367665e-02
5.363234e-02
8.516911e-02
1.264357e-01
1.748730e-01
2.273794e-01
2.805142e-01
3.307259e-01
3.745901e-01
4.090406e-01
4.315791e-01
4.404469e-01
4.347489e-01
4.145181e-01
3.807199e-01
3.351943e-01
2.805413e-01
2.199600e-01
1.570483e-01
9.557974e-02
3.926904e-02
-8.459772e-03
-4.468736e-02
-6.718296e-02
-7.454578e-02
-6.629459e-02
-4.289938e-02
-5.752946e-03
4.291580e-02
1.001812e-01
1.626044e-01
2.264494e-01
2.879204e-01
3.434033e-01
3.896985e-01
4.242268e-01
4.451944e-01
4.517047e-01
4.438077e-01
4.224864e-01
3.895799e-01
3.476523e-01
2.998174e-01
2.495303e-01
2.003607e-01
1.557597e-01
1.188339e-01
9.214129e-02
7.752066e-02
7.596800e-02
8.756768e-02
1.114850e-01
1.460214e-01
1.887283e-01
2.365733e-01
2.861453e-01
3.338872e-01
3.763378e-01
4.103686e-01
4.333984e-01
4.435709e-01
4.398832e-01
4.222565e-01
3.915430e-01
3.494699e-01
2.985259e-01
2.417977e-01
1.827704e-01
1.251053e-01
7.240836e-02
2.800483e-02
-5.267853e-03
-2.523671e-02
-3.052902e-02
-2.065904e-02
3.940071e-03
4.194125e-02
9.120399e-02
1.489052e-01
2.117116e-01
2.759841e-01
3.380007e-01
3.941860e-01
4.413328e-01
4.768031e-01
4.986930e-01
5.059533e-01
4.984531e-01
4.769845e-01
4.432065e-01
3.995332e-01
3.489742e-01
2.949389e-01
2.410169e-01
1.907478e-01
1.473932e-01
1.137255e-01
9.184459e-02
8.303777e-02
8.769061e-02
1.052586e-01
1.343019e-01
1.725810e-01
2.172085e-01
2.648432e-01
3.119155e-01
3.548649e-01
3.903767e-01
4.155994e-01
4.283318e-01
4.271668e-01
4.115846e-01
3.819896e-01
3.396884e-01
2.868111e-01
2.261807e-01
1.611392e-01
9.534127e-02
3.252882e-02
-2.370160e-02
-7.012361e-02
-1.040859e-01
-1.236840e-01
-1.278880e-01
-1.166164e-01
-9.074866e-02
-5.207539e-02
-3.185759e-03
5.269981e-02
1.119416e-01
1.707227e-01
2.253032e-01
2.722696e-01
3.087600e-01
3.326501e-01
3.426864e-01
3.385574e-01
3.208994e-01
2.912372e-01
2.518665e-01
2.056880e-01
1.560052e-01
1.063014e-01
6.000898e-02
2.028542e-02
-1.019083e-02
-2.939281e-02
-3.607500e-02
-2.985191e-02
-1.121974e-02
1.848133e-02
5.716177e-02
1.021275e-01
1.502641e-01
1.982462e-01
2.427579e-01
2.807085e-01
3.094304e-01
3.268474e-01
3.316051e-01
3.231546e-01
3.017864e-01
2.686122e-01
2.254963e-01
1.749411e-01
1.199342e-01
6.376725e-02
9.837526e-03
-3.855726e-02
-7.841936e-02
-1.072361e-01
-1.231385e-01
-1.250241e-01
-1.126326e-01
-8.657025e-02
-4.827640e-02
6.487998e-05
5.566390e-02
1.153052e-01
1.755552e-01
2.329840e-01
2.843845e-01
3.269769e-01
3.585841e-01
3.777668e-01
3.839105e-01
3.772590e-01
3.588903e-01
3.306394e-01
2.949709e-01
2.548117e-01
2.133542e-01
1.738426e-01
1.393574e-01
1.126099e-01
9.576143e-02
9.027771e-02
9.682975e-02
1.152476e-01
1.445318e-01
1.829222e-01
2.280193e-01
2.769496e-01
3.265612e-01
3.736352e-01
4.150979e-01
4.482194e-01
4.707875e-01
4.812474e-01
4.787995e-01
4.634531e-01
4.360306e-01
3.981223e-01
3.519956e-01
3.004612e-01
2.467051e-01
1.940969e-01
1.459840e-01
1.054859e-01
7.529830e-02
5.752070e-02
5.351714e-02
6.382110e-02
8.809213e-02
1.251296e-01
1.729449e-01
2.288876e-01
2.898170e-01
3.523071e-01
4.128671e-01
4.681647e-01
5.152344e-01
5.516589e-01
5.757140e-01
5.864667e-01
5.838234e-01
5.685235e-01
5.420801e-01
5.066711e-01
4.649874e-01
4.200504e-01
3.750085e-01
3.329293e-01
2.965982e-01
2.683378e-01
2.498597e-01
2.421579e-01
2.454515e-01
2.591807e-01
2.820566e-01
3.121594e-01
3.470788e-01
3.840818e-01
4.202983e-01
4.529077e-01
4.793177e-01
4.973235e-01
5.052418e-01
5.020132e-01
4.872686e-01
4.613575e-01
4.253339e-01
3.809015e-01
3.303189e-01
2.762702e-01
2.217077e-01
1.696755e-01
1.231255e-01
8.473663e-02
5.674795e-02
4.081681e-02
3.791124e-02
4.824428e-02
7.125555e-02
1.056424e-01
1.494390e-01
2.001382e-01
2.548478e-01
3.104698e-01
3.638905e-01
4.121706e-01
4.527224e-01
4.834641e-01
5.029438e-01
5.104230e-01
5.059166e-01
4.901841e-01
4.646723e-01
4.314123e-01
3.928792e-01
3.518225e-01
3.110810e-01
2.733932e-01
2.412186e-01
2.165780e-01
2.009267e-01
1.950669e-01
1.991060e-01
2.124627e-01
2.339210e-01
2.617254e-01
2.937102e-01
3.274505e-01
3.604248e-01
3.901771e-01
4.144711e-01
4.314283e-01
4.396448e-01
4.382815e-01
4.271222e-01
4.065955e-01
3.777568e-01
3.422307e-01
3.021153e-01
2.598533e-01
2.180797e-01
1.794526e-01
1.464810e-01
1.213589e-01
1.058178e-01
1.010082e-01
1.074204e-01
1.248493e-01
1.524083e-01
1.885903e-01
2.313708e-01
2.783449e-01
3.268870e-01
3.743206e-01
4.180862e-01
4.558980e-01
4.858786e-01
5.066664e-01
5.174886e-01
5.181975e-01
5.092648e-01
4.917368e-01
4.671509e-01
4.374204e-01
4.046967e-01
3.712181e-01
3.391573e-01
3.104772e-01
2.868064e-01
2.693397e-01
2.587729e-01
2.552733e-01
2.584891e-01
2.675944e-01
2.813667e-01
2.982883e-01
3.166614e-01
3.347291e-01
3.507919e-01
3.633141e-01
3.710160e-01
3.729494e-01
3.685542e-01
3.576955e-01
3.406779e-01
3.182370e-01
2.915045e-01
2.619484e-01
2.312900e-01
2.014033e-01
1.742010e-01
1.515169e-01
1.349893e-01
1.259550e-01
1.253592e-01
1.336881e-01
1.509295e-01
1.765637e-01
2.095877e-01
2.485696e-01
2.917305e-01
3.370461e-01
3.823624e-01
4.255164e-01
4.644565e-01
4.973544e-01
5.227057e-01
5.394123e-01
5.468443e-01
5.448743e-01
5.338834e-01
5.147353e-01
4.887196e-01
4.574677e-01
4.228480e-01
3.868479e-01
3.514515e-01
3.185220e-01
2.896966e-01
2.662985e-01
2.492718e-01
2.391411e-01
2.359971e-01
2.395085e-01
2.489571e-01
2.632930e-01
2.812075e-01
3.012167e-01
3.217542e-01
3.412669e-01
3.583113e-01
3.716466e-01
3.803177e-01
3.837249e-01
3.816713e-01
3.743838e-01
3.625036e-01
3.470443e-01
3.293229e-01
3.108663e-01
2.933032e-01
2.782486e-01
2.671907e-01
2.613871e-01
2.617771e-01
2.689166e-01
2.829383e-01
3.035401e-01
3.300015e-01
3.612264e-01
3.958080e-01
4.321111e-01
4.683669e-01
5.027730e-01
5.335950e-01
5.592639e-01
5.784642e-01
5.902087e-01
5.938952e-01
5.893411e-01
5.767932e-01
5.569113e-01
5.307264e-01
4.995769e-01
4.650280e-01
4.287797e-01
3.925706e-01
3.580827e-01
3.268511e-01
3.001849e-01
2.791001e-01
2.642701e-01
2.559944e-01
2.541890e-01
2.583982e-01
2.678273e-01
2.813954e-01
2.978039e-01
3.156180e-01
3.333550e-01
3.495770e-01
3.629789e-01
3.724696e-01
3.772388e-01
3.768054e-01
3.710446e-01
3.601911e-01
3.448192e-01
3.258012e-01
3.042487e-01
2.814403e-01
2.587425e-01
2.375279e-01
2.190949e-01
2.045938e-01
1.949614e-01
1.908680e-01
1.926801e-01
2.004396e-01
2.138621e-01
2.323538e-01
2.550444e-01
2.808351e-01
3.084590e-01
3.365504e-01
3.637201e-01
3.886340e-01
4.100894e-01
4.270844e-01
4.388740e-01
4.450106e-01
4.453640e-01
4.401213e-01
4.297689e-01
4.150587e-01
3.969611e-01
3.766089e-01
3.552327e-01
3.340907e-01
3.143942e-01
2.972323e-01
2.835005e-01
2.738383e-01
2.685825e-01
2.677419e-01
2.709962e-01
2.777212e-01
2.870375e-01
2.978793e-01
3.090778e-01
3.194526e-01
3.279058e-01
3.335094e-01
3.355808e-01
3.337395e-01
3.279394e-01
3.184745e-01
3.059596e-01
2.912867e-01
2.755641e-01
2.600432e-01
2.460393e-01
2.348494e-01
2.276733e-01
2.255381e-01
2.292313e-01
2.392443e-01
2.557305e-01
2.784814e-01
3.069234e-01
3.401358e-01
3.768905e-01
4.157106e-01
4.549464e-01
4.928635e-01
5.277398e-01
5.579639e-01
5.821296e-01
5.991196e-01
6.081715e-01
6.089222e-01
6.014287e-01
5.861630e-01
5.639852e-01
5.360951e-01
5.039671e-01
4.692710e-01
4.337812e-01
3.992782e-01
3.674473e-01
3.397802e-01
3.174867e-01
3.014238e-01
2.920484e-01
2.893972e-01
2.930944e-01
3.023873e-01
3.162044e-01
3.332326e-01
3.520086e-01
3.710161e-01
3.887857e-01
4.039884e-01
4.155185e-01
4.225592e-01
4.246281e-01
4.215999e-01
4.137072e-01
4.015205e-01
3.859107e-01
3.679964e-01
3.490800e-01
3.305719e-01
3.139076e-01
3.004591e-01
2.914435e-01
2.878374e-01
2.902998e-01
2.991136e-01
3.141488e-01
3.348529e-01
3.602686e-01
3.890792e-01
4.196774e-01
4.502555e-01
4.789110e-01
5.037609e-01
5.230604e-01
5.353147e-01
5.393792e-01
5.345400e-01
5.205679e-01
4.977445e-01
4.668573e-01
4.291638e-01
3.863267e-01
3.403219e-01
2.933249e-01
2.475801e-01
2.052634e-01
1.683462e-01
1.384732e-01
1.168627e-01
1.042382e-01
1.007952e-01
1.062049e-01
1.196516e-01
1.398994e-01
1.653823e-01
1.943107e-01
2.247870e-01
2.549234e-01
2.829544e-01
3.073375e-01
3.268354e-01
3.405772e-01
3.480949e-01
3.493364e-01
3.446575e-01
3.347928e-01
3.208094e-01
3.040446e-01
2.860270e-01
2.683858e-01
2.527490e-01
2.406363e-01
2.333540e-01
2.318988e-01
2.368785e-01
2.484569e-01
2.663271e-01
2.897156e-01
3.174195e-01
3.478727e-01
3.792405e-01
4.095345e-01
4.367433e-01
4.589680e-01
4.745553e-01
4.822162e-01
4.811242e-01
4.709840e-01
4.520676e-01
4.252133e-01
3.917888e-01
3.536172e-01
3.128698e-01
2.719312e-01
2.332437e-01
1.991429e-01
1.716974e-01
1.525654e-01
1.428814e-01
1.431819e-01
1.533744e-01
1.727520e-01
2.000484e-01
2.335298e-01
2.711137e-01
3.105086e-01
3.493631e-01
3.854156e-01
4.166371e-01
4.413542e-01
4.583496e-01
4.669307e-01
4.669648e-01
4.588805e-01
4.436358e-01
4.226549e-01
3.977384e-01
3.709504e-01
3.444877e-01
3.205384e-01
3.011381e-01
2.880332e-01
2.825606e-01
2.855526e-01
2.972733e-01
3.173918e-01
3.449923e-01
3.786219e-01
4.163717e-01
4.559889e-01
4.950116e-01
5.309201e-01
5.612955e-01
5.839761e-01
5.972013e-01
5.997355e-01
5.909614e-01
5.709386e-01
5.404197e-01
5.008235e-01
4.541643e-01
4.029380e-01
3.499737e-01
2.982563e-01
2.507343e-01
2.101261e-01
1.787403e-01
1.583238e-01
1.499494e-01
1.539498e-01
1.699017e-01
1.966586e-01
2.324281e-01
2.748886e-01
3.213358e-01
3.688514e-01
4.144834e-01
4.554279e-01
4.892013e-01
5.137928e-01
5.277886e-01
5.304584e-01
5.218024e-01
5.025530e-01
4.741336e-01
4.385743e-01
3.983890e-01
3.564196e-01
3.156539e-01
2.790308e-01
2.492427e-01
2.285523e-01
2.186360e-01
2.204655e-01
2.342375e-01
2.593519e-01
2.944436e-01
3.374610e-01
3.857892e-01
4.364093e-01
4.860848e-01
5.315664e-01
5.698006e-01
5.981330e-01
6.144884e-01
6.175192e-01
6.067072e-01
5.824120e-01
5.458615e-01
4.990828e-01
4.447772e-01
3.861480e-01
3.266929e-01
2.699736e-01
2.193824e-01
1.779206e-01
1.480065e-01
1.313259e-01
1.287356e-01
1.402235e-01
1.649256e-01
2.011952e-01
2.467178e-01
2.986610e-01
3.538528e-01
4.089763e-01
4.607704e-01
5.062273e-01
5.427743e-01
5.684303e-01
5.819265e-01
5.827843e-01
5.713438e-01
5.487403e-01
5.168308e-01
4.780736e-01
4.353688e-01
3.918685e-01
3.507690e-01
3.150984e-01
2.875131e-01
2.701182e-01
2.643239e-01
2.707469e-01
2.891645e-01
3.185230e-01
3.569981e-01
4.021054e-01
4.508515e-01
4.999208e-01
5.458845e-01
5.854239e-01
6.155510e-01
6.338149e-01
6.384766e-01
6.286402e-01
6.043295e-01
5.665017e-01
5.169969e-01
4.584255e-01
3.940012e-01
3.273298e-01
2.621722e-01
2.021955e-01
1.507339e-01
1.105740e-01
8.378230e-02
7.158408e-02
7.430059e-02
9.134631e-02
1.212826e-01
1.619214e-01
2.104703e-01
2.637096e-01
3.181909e-01
3.704465e-01
4.171999e-01
4.555646e-01
4.832200e-01
4.985537e-01
5.007592e-01
4.898840e-01
4.668227e-01
4.332569e-01
3.915434e-01
3.445590e-01
2.955106e-01
2.477227e-01
2.044171e-01
1.684983e-01
1.423612e-01
1.277321e-01
1.255534e-01
1.359200e-01
1.580682e-01
1.904207e-01
2.306814e-01
2.759768e-01
3.230362e-01
3.684004e-01
4.086473e-01
4.406218e-01
4.616536e-01
4.697485e-01
4.637382e-01
4.433760e-01
4.093696e-01
3.633492e-01
3.077701e-01
2.457589e-01
1.809124e-01
1.170652e-01
5.804005e-02
7.399927e-03
-3.178348e-02
-5.712734e-02
-6.708917e-02
-6.106244e-02
-3.941120e-02
-3.443269e-03
4.467408e-02
1.020495e-01
1.652445e-01
2.304827e-01
2.938779e-01
3.516714e-01
4.004631e-01
4.374237e-01
4.604743e-01
4.684212e-01
4.610343e-01
4.390638e-01
4.041931e-01
3.589300e-01
3.064445e-01
2.503627e-01
1.945318e-01
1.427713e-01
9.862586e-02
6.513678e-02
4.464633e-02
3.864686e-02
4.768417e-02
7.132065e-02
1.081598e-01
1.559309e-01
2.116278e-01
2.716957e-01
3.322539e-01
3.893431e-01
4.391822e-01
4.784188e-01
5.043555e-01
5.151364e-01
5.098784e-01
4.887367e-01
4.529004e-01
4.045175e-01
3.465577e-01
2.826203e-01
2.167044e-01
1.529540e-01
9.539531e-02
4.768301e-02
1.287075e-02
-6.779012e-03
-9.933699e-03
3.731143e-03
3.351853e-02
7.776155e-02
1.339355e-01
1.988224e-01
2.687179e-01
3.396664e-01
4.077120e-01
4.691473e-01
5.207470e-01
5.599682e-01
5.851052e-01
5.953872e-01
5.910134e-01
5.731224e-01
5.437016e-01
5.054429e-01
4.615560e-01
4.155525e-01
3.710134e-01
3.313549e-01
2.996061e-01
2.782119e-01
2.688727e-01
2.724324e-01
2.888210e-01
3.170556e-01
3.553012e-01
4.009863e-01
4.509684e-01
5.017373e-01
5.496473e-01
5.911615e-01
6.230943e-01
6.428345e-01
6.485331e-01
6.392415e-01
6.149895e-01
5.767974e-01
5.266233e-01
4.672479e-01
4.021065e-01
3.350787e-01
2.702473e-01
2.116425e-01
1.629837e-01
1.274384e-01
1.074108e-01
1.043773e-01
1.187803e-01
1.499879e-01
1.963236e-01
2.551633e-01
3.230934e-01
3.961215e-01
4.699243e-01
5.401199e-01
6.025464e-01
6.535288e-01
6.901156e-01
7.102686e-01
7.129919e-01
6.983906e-01
6.676564e-01
6.229809e-01
5.674056e-01
5.046178e-01
4.387088e-01
3.739084e-01
3.143125e-01
2.636199e-01
2.248940e-01
2.003648e-01
1.912839e-01
1.978445e-01
2.191703e-01
2.533769e-01
2.977002e-01
3.486834e-01
4.024097e-01
4.547656e-01
5.017174e-01
5.395819e-01
5.652743e-01
5.765150e-01
5.719819e-01
5.513966e-01
5.155400e-01
4.661966e-01
4.060337e-01
3.384263e-01
2.672389e-01
1.965822e-01
1.305565e-01
7.300022e-02
2.725583e-02
-4.031944e-03
-1.907437e-02
-1.704370e-02
1.881431e-03
3.653248e-02
8.482756e-02
1.439024e-01
2.102876e-01
2.801209e-01
3.493833e-01
4.141457e-01
4.708109e-01
5.163369e-01
5.484258e-01
5.656641e-01
5.676055e-01
5.547866e-01
5.286786e-01
4.915759e-01
4.464331e-01
3.966622e-01
3.459039e-01
2.977875e-01
2.556946e-01
2.225407e-01
2.005863e-01
1.912909e-01
1.952189e-01
2.120040e-01
2.403764e-01
2.782502e-01
3.228661e-01
3.709795e-01
4.190802e-01
4.636299e-01
5.013008e-01
5.291997e-01
5.450626e-01
5.474067e-01
5.356292e-01
5.100465e-01
4.718733e-01
4.231442e-01
3.665847e-01
3.054423e-01
2.432890e-01
1.838065e-01
1.305665e-01
8.681727e-02
5.528655e-02
3.801286e-02
3.621481e-02
5.020796e-02
7.937572e-02
1.221979e-01
1.763364e-01
2.387743e-01
3.059992e-01
3.742212e-01
4.396114e-01
4.985457e-01
5.478372e-01
5.849426e-01
6.081247e-01
6.165618e-01
6.103936e-01
5.907028e-01
5.594324e-01
5.192475e-01
4.733517e-01
4.252692e-01
3.786090e-01
3.368225e-01
3.029727e-01
2.795264e-01
2.681859e-01
2.697720e-01
2.841678e-01
3.103283e-01
3.463560e-01
3.896371e-01
4.370266e-01
4.850699e-01
5.302407e-01
5.691821e-01
5.989298e-01
6.171072e-01
6.220779e-01
6.130489e-01
5.901191e-01
5.542713e-01
5.073101e-01
4.517493e-01
3.906582e-01
3.274752e-01
2.658010e-01
2.091823e-01
1.608975e-01
1.237570e-01
9.992937e-02
9.080389e-02
9.689993e-02
1.178301e-01
1.523210e-01
1.982907e-01
2.529794e-01
3.131230e-01
3.751592e-01
4.354511e-01
4.905142e-01
5.372319e-01
5.730465e-01
5.961141e-01
6.054138e-01
6.008045e-01
5.830259e-01
5.536426e-01
5.149370e-01
4.697554e-01
4.213200e-01
3.730167e-01
3.281737e-01
2.898430e-01
2.605983e-01
2.423635e-01
2.362815e-01
2.426342e-01
2.608209e-01
2.893975e-01
3.261750e-01
3.683700e-01
4.127961e-01
4.560817e-01
4.948978e-01
5.261813e-01
5.473372e-01
5.564101e-01
5.522124e-01
5.344038e-01
5.035169e-01
4.609273e-01
4.087721e-01
3.498204e-01
2.873055e-01
2.247286e-01
1.656466e-01
1.134549e-01
7.117794e-02
4.127899e-02
2.550010e-02
2.474293e-02
3.900010e-02
6.734426e-02
1.079784e-01
1.583459e-01
2.152938e-01
2.752772e-01
3.345893e-01
3.896011e-01
4.369933e-01
4.739651e-01
4.984074e-01
5.090293e-01
5.054307e-01
4.881160e-01
4.584503e-01
4.185599e-01
3.711865e-01
3.195026e-01
2.669023e-01
2.167791e-01
1.723053e-01
1.362263e-01
1.106825e-01
9.707066e-02
9.595478e-02
1.070343e-01
1.291721e-01
1.604821e-01
1.984676e-01
2.402024e-01
2.825358e-01
3.223088e-01
3.565635e-01
3.827341e-01
3.988068e-01
4.034419e-01
3.960530e-01
3.768394e-01
3.467714e-01
3.075291e-01
2.613993e-01
2.111367e-01
1.597968e-01
1.105523e-01
6.650184e-02
3.048179e-02
4.892410e-03
-8.453169e-03
-8.447034e-03
5.236374e-03
3.211075e-02
7.090004e-02
1.196123e-01
1.756618e-01
2.360302e-01
2.974574e-01
3.566462e-01
4.104687e-01
4.561599e-01
4.914864e-01
5.148797e-01
5.255259e-01
5.234066e-01
5.092877e-01
4.846581e-01
4.516214e-01
4.127498e-01
3.709091e-01
3.290667e-01
2.900960e-01
2.565892e-01
2.306908e-01
2.139613e-01
2.072814e-01
2.108021e-01
2.239463e-01
2.454605e-01
2.735150e-01
3.058413e-01
3.398973e-01
3.730455e-01
4.027303e-01
4.266452e-01
4.428785e-01
4.500322e-01
4.473088e-01
4.345623e-01
4.123117e-01
3.817136e-01
3.444973e-01
3.028637e-01
2.593540e-01
2.166957e-01
1.776363e-01
1.447729e-01
1.203890e-01
1.063069e-01
1.037659e-01
1.133330e-01
1.348559e-01
1.674615e-01
2.096020e-01
2.591486e-01
3.135232e-01
3.698621e-01
4.251968e-01
4.766403e-01
5.215658e-01
5.577672e-01
5.835908e-01
5.980314e-01
6.007873e-01
5.922704e-01
5.735706e-01
5.463768e-01
5.128605e-01
4.755282e-01
4.370550e-01
4.001089e-01
3.671788e-01
3.404156e-01
3.214973e-01
3.115252e-01
3.109594e-01
3.195972e-01
3.365969e-01
3.605441e-01
3.895559e-01
4.214136e-01
4.537137e-01
4.840257e-01
5.100471e-01
5.297472e-01
5.414922e-01
5.441463e-01
5.371444e-01
5.205315e-01
4.949673e-01
4.616923e-01
4.224594e-01
3.794322e-01
3.350570e-01
2.919163e-01
2.525721e-01
2.194080e-01
1.944799e-01
1.793836e-01
1.751488e-01
1.821674e-01
2.001614e-01
2.281952e-01
2.647310e-01
3.077242e-01
3.547508e-01
4.031585e-01
4.502294e-01
4.933445e-01
5.301406e-01
5.586502e-01
5.774173e-01
5.855810e-01
5.829238e-01
5.698778e-01
5.474896e-01
5.173447e-01
4.814565e-01
4.421282e-01
4.017967e-01
3.628703e-01
3.275710e-01
2.977923e-01
2.749812e-01
2.600535e-01
2.533468e-01
2.546144e-01
2.630596e-01
2.774065e-01
2.960011e-01
3.169334e-01
3.381708e-01
3.576955e-01
3.736347e-01
3.843806e-01
3.886924e-01
3.857757e-01
3.753363e-01
3.576034e-01
3.333203e-01
3.037031e-01
2.703680e-01
2.352324e-01
2.003965e-01
1.680124e-01
1.401499e-01
1.186666e-01
1.050902e-01
1.005190e-01
1.055488e-01
1.202287e-01
1.440529e-01
1.759875e-01
2.145331e-01
2.578159e-01
3.037030e-01
3.499300e-01
3.942345e-01
4.344862e-01
4.688073e-01
4.956779e-01
5.140210e-01
5.232628e-01
5.233629e-01
5.148126e-01
4.985993e-01
4.761380e-01
4.491743e-01
4.196661e-01
3.896517e-01
3.611147e-01
3.358554e-01
3.153765e-01
3.007932e-01
2.927707e-01
2.914943e-01
2.966731e-01
3.075748e-01
3.230883e-01
3.418083e-01
3.621351e-01
3.823828e-01
4.008894e-01
4.161234e-01
4.267810e-01
4.318704e-01
4.307777e-01
4.233110e-01
4.097179e-01
3.906761e-01
3.672540e-01
3.408455e-01
3.130821e-01
2.857284e-01
2.605689e-01
2.392936e-01
2.233908e-01
2.140530e-01
2.121021e-01
2.179389e-01
2.315188e-01
2.523555e-01
2.795527e-01
3.118589e-01
3.477430e-01
3.854826e-01
4.232618e-01
4.592702e-01
4.918010e-01
5.193420e-01
5.406571e-01
5.548541e-01
5.614345e-01
5.603222e-01
5.518669e-01
5.368216e-01
5.162946e-01
4.916792e-01
4.645656e-01
4.366424e-01
4.095935e-01
3.849970e-01
3.642313e-01
3.483939e-01
3.382376e-01
3.341270e-01
3.360187e-01
3.434667e-01
3.556535e-01
3.714445e-01
3.894630e-01
4.081816e-01
4.260229e-01
4.414648e-01
4.531436e-01
4.599480e-01
4.610993e-01
4.562093e-01
4.453133e-01
4.288723e-01
4.077456e-01
3.831340e-01
3.565000e-01
3.294718e-01
3.037379e-01
2.809416e-01
2.625805e-01
2.499180e-01
2.439086e-01
2.451427e-01
2.538113e-01
2.696933e-01
2.921644e-01
3.202291e-01
3.525709e-01
3.876212e-01
4.236409e-01
4.588130e-01
4.913398e-01
5.195410e-01
5.419477e-01
5.573853e-01
5.650410e-01
5.645098e-01
5.558164e-01
5.394116e-01
5.161431e-01
4.872047e-01
4.540661e-01
4.183896e-01
3.819360e-01
3.464675e-01
3.136482e-01
2.849502e-01
2.615678e-01
2.443458e-01
2.337294e-01
2.297374e-01
2.319651e-01
2.396153e-01
2.515578e-01
2.664121e-01
2.826485e-01
2.986996e-01
3.130748e-01
3.244678e-01
3.318509e-01
3.345461e-01
3.322697e-01
3.251462e-01
3.136913e-01
2.987683e-01
2.815221e-01
2.632974e-01
2.455479e-01
2.297418e-01
2.172682e-01
2.093492e-01
2.069614e-01
2.107697e-01
2.210771e-01
2.377942e-01
2.604294e-01
2.881039e-01
3.195887e-01
3.533656e-01
3.877062e-01
4.207678e-01
4.506995e-01
4.757526e-01
4.943898e-01
5.053838e-01
5.078999e-01
5.015559e-01
4.864538e-01
4.631834e-01
4.327958e-01
3.967503e-01
3.568379e-01
3.150854e-01
2.736458e-01
2.346784e-01
2.002257e-01
1.720928e-01
1.517370e-01
1.401761e-01
1.379226e-01
1.449490e-01
1.606900e-01
1.840785e-01
2.136172e-01
2.474764e-01
2.836131e-01
3.199023e-01
3.542708e-01
3.848253e-01
4.099665e-01
4.284812e-01
4.396083e-01
4.430736e-01
4.390935e-01
4.283482e-01
4.119282e-01
3.912594e-01
3.680105e-01
3.439905e-01
3.210387e-01
3.009133e-01
2.851846e-01
2.751368e-01
2.716865e-01
2.753227e-01
2.860738e-01
3.035029e-01
3.267326e-01
3.544975e-01
3.852194e-01
4.171016e-01
4.482362e-01
4.767186e-01
5.007619e-01
5.188052e-01
5.296099e-01
5.323369e-01
5.266016e-01
5.125022e-01
4.906206e-01
4.619959e-01
4.280696e-01
3.906071e-01
3.515952e-01
3.131221e-01
2.772455e-01
2.458564e-01
2.205508e-01
2.025183e-01
1.924599e-01
1.905410e-01
1.963838e-01
2.091002e-01
2.273599e-01
2.494879e-01
2.735842e-01
2.976552e-01
3.197495e-01
3.380878e-01
3.511789e-01
3.579140e-01
3.576324e-01
3.501565e-01
3.357951e-01
3.153158e-01
2.898932e-01
2.610338e-01
2.304855e-01
2.001320e-01
1.718797e-01
1.475401e-01
1.287147e-01
1.166898e-01
1.123486e-01
1.161072e-01
1.278801e-01
1.470766e-01
1.726295e-01
2.030527e-01
2.365248e-01
2.709939e-01
3.042977e-01
3.342923e-01
3.589837e-01
3.766520e-01
3.859617e-01
3.860507e-01
3.765920e-01
3.578247e-01
3.305518e-01
2.961044e-01
2.562729e-01
2.132053e-01
1.692804e-01
1.269584e-01
8.862266e-02
5.642228e-02
3.213007e-02
1.702718e-02
1.182368e-02
1.662024e-02
3.091213e-02
5.363288e-02
8.323226e-02
1.177818e-01
1.551000e-01
1.928898e-01
2.288799e-01
2.609626e-01
2.873197e-01
3.065305e-01
3.176551e-01
3.202898e-01
3.145906e-01
3.012646e-01
2.815305e-01
2.570468e-01
2.298135e-01
2.020487e-01
1.760467e-01
1.540278e-01
1.379870e-01
1.295558e-01
1.298856e-01
1.395643e-01
1.585697e-01
1.862644e-01
2.214307e-01
2.623409e-01
3.068604e-01
3.525758e-01
3.969421e-01
4.374415e-01
4.717427e-01
4.978527e-01
5.142503e-01
5.199908e-01
5.147771e-01
4.989899e-01
4.736749e-01
4.404869e-01
4.015916e-01
3.595317e-01
3.170624e-01
2.769697e-01
2.418829e-01
2.140975e-01
1.954214e-01
1.870587e-01
1.895370e-01
2.026841e-01
2.256524e-01
2.569874e-01
2.947331e-01
3.365661e-01
3.799496e-01
4.222972e-01
4.611368e-01
4.942640e-01
5.198775e-01
5.366859e-01
5.439829e-01
5.416843e-01
5.303279e-01
5.110348e-01
4.854361e-01
4.555668e-01
4.237354e-01
3.923731e-01
3.638748e-01
3.404392e-01
3.239203e-01
3.157013e-01
3.165982e-01
3.268012e-01
3.458579e-01
3.726972e-01
4.056928e-01
4.427620e-01
4.814936e-01
5.192985e-01
5.535735e-01
5.818709e-01
6.020614e-01
6.124813e-01
6.120517e-01
6.003615e-01
5.777067e-01
5.450837e-01
5.041343e-01
4.570487e-01
4.064303e-01
3.551330e-01
3.060801e-01
2.620792e-01
2.256437e-01
1.988343e-01
1.831309e-01
1.793440e-01
1.875691e-01
2.071876e-01
2.369104e-01
2.748615e-01
3.186938e-01
3.657311e-01
4.131267e-01
4.580307e-01
4.977574e-01
5.299429e-01
5.526854e-01
5.646597e-01
5.651983e-01
5.543351e-01
5.328068e-01
5.020132e-01
4.639353e-01
4.210172e-01
3.760157e-01
3.318270e-01
2.913005e-01
2.570522e-01
2.312903e-01
2.156658e-01
2.111573e-01
2.180005e-01
2.356641e-01
2.628758e-01
2.976961e-01
3.376345e-01
3.798042e-01
4.211047e-01
4.584235e-01
4.888433e-01
5.098425e-01
5.194723e-01
5.164986e-01
5.004957e-01
4.718855e-01
4.319178e-01
3.825937e-01
3.265382e-01
2.668307e-01
2.068058e-01
1.498376e-01
9.912254e-02
5.747452e-02
2.714654e-02
9.690045e-03
5.861249e-03
1.557906e-02
3.793615e-02
7.126085e-02
1.132251e-01
1.609910e-01
2.113878e-01
2.611089e-01
3.069181e-01
3.458536e-01
3.754156e-01
3.937274e-01
3.996564e-01
3.928881e-01
3.739473e-01
3.441638e-01
3.055870e-01
2.608525e-01
2.130106e-01
1.653269e-01
1.210669e-01
8.327988e-02
5.459362e-02
3.703704e-02
3.190064e-02
3.964555e-02
5.986697e-02
9.131411e-02
1.319652e-01
1.791523e-01
2.297289e-01
2.802689e-01
3.272869e-01
3.674656e-01
3.978771e-01
4.161813e-01
4.207900e-01
4.109819e-01
3.869600e-01
3.498484e-01
3.016258e-01
2.450036e-01
1.832561e-01
1.200145e-01
5.903842e-02
3.979263e-03
-4.184929e-02
-7.567964e-02
-9.546342e-02
-9.999854e-02
-8.900221e-02
-6.312590e-02
-2.391233e-02
2.630209e-02
8.453206e-02
1.473265e-01
2.109791e-01
2.717540e-01
3.261146e-01
3.709421e-01
4.037283e-01
4.227324e-01
4.270880e-01
4.168549e-01
3.930112e-01
3.573883e-01
3.125528e-01
2.616434e-01
2.081738e-01
1.558125e-01
1.081526e-01
6.848586e-02
3.959283e-02
2.356409e-02
2.166286e-02
3.423895e-02
6.070012e-02
9.954336e-02
1.484448e-01
2.044031e-01
2.639288e-01
3.232677e-01
3.786467e-01
4.265245e-01
4.638311e-01
4.881781e-01
4.980235e-01
4.927778e-01
4.728441e-01
4.395894e-01
3.952522e-01
3.427933e-01
2.857023e-01
2.277728e-01
1.728615e-01
1.246451e-01
8.639001e-02
6.074913e-02
4.959692e-02
5.391448e-02
7.373100e-02
1.081251e-01
1.552853e-01
2.126247e-01
2.769428e-01
3.446251e-01
4.118684e-01
4.749195e-01
5.303125e-01
5.750904e-01
6.069950e-01
6.246131e-01
6.274654e-01
6.160341e-01
5.917249e-01
5.567681e-01
5.140657e-01
4.669962e-01
4.191897e-01
3.742882e-01
3.357058e-01
3.064035e-01
2.886921e-01
2.840772e-01
2.931564e-01
3.155752e-01
3.500464e-01
3.944301e-01
4.458724e-01
5.009921e-01
5.561050e-01
6.074725e-01
6.515562e-01
6.852629e-01
7.061607e-01
7.126512e-01
7.040833e-01
6.808025e-01
6.441309e-01
5.962824e-01
5.402193e-01
4.794626e-01
4.178685e-01
3.593851e-01
3.078032e-01
2.665156e-01
2.382974e-01
2.251207e-01
2.280168e-01
2.469935e-01
2.810170e-01
3.280585e-01
3.852057e-01
4.488318e-01
5.148155e-01
5.787977e-01
6.364637e-01
6.838328e-01
7.175395e-01
7.350851e-01
7.350435e-01
7.172037e-01
6.826360e-01
6.336763e-01
5.738265e-01
5.075752e-01
4.401498e-01
3.772112e-01
3.245093e-01
2.875155e-01
2.710540e-01
2.789532e-01
3.137383e-01
3.763885e-01
4.661772e-01
5.806118e-01
7.154845e-01
8.650376e-01
1.022242e+00
1.179175e+00
1.327488e+00
1.458920e+00
1.565847e+00
1.641800e+00
1.681929e+00
1.683361e+00
1.645422e+00
1.569695e+00
1.459920e+00
1.321737e+00
1.162300e+00
9.898002e-01
8.129281e-01
6.403314e-01
4.800897e-01
3.392510e-01
2.234506e-01
1.366361e-01
8.090752e-02
5.647973e-02
6.176047e-02
9.353512e-02
1.472403e-01
2.173055e-01
2.975394e-01
3.815356e-01
4.630736e-01
5.364915e-01
5.970085e-01
6.409800e-01
6.660705e-01
6.713354e-01
6.572108e-01
6.254148e-01
5.787714e-01
5.209733e-01
4.563002e-01
3.893133e-01
3.245447e-01
2.661984e-01
2.178821e-01
1.823828e-01
1.615006e-01
1.559506e-01
1.653387e-01
1.882126e-01
2.221819e-01
2.641007e-01
3.102967e-01
3.568330e-01
3.997851e-01
4.355134e-01
4.609162e-01
4.736431e-01
4.722577e-01
4.563363e-01
4.264961e-01
3.843530e-01
3.324105e-01
2.738903e-01
2.125164e-01
1.522690e-01
9.712273e-02
5.078820e-02
1.646959e-02
-3.345056e-03
-7.048871e-03
5.974600e-03
3.530549e-02
7.950828e-02
1.362177e-01
2.022839e-01
2.739676e-01
3.471717e-01
4.176971e-01
4.815041e-01
5.349665e-01
5.750991e-01
5.997473e-01
6.077230e-01
5.988795e-01
5.741191e-01
5.353321e-01
4.852737e-01
4.273843e-01
3.655676e-01
3.039399e-01
2.465649e-01
1.971914e-01
1.590100e-01
1.344435e-01
1.249871e-01
1.311096e-01
1.522242e-01
1.867326e-01
2.321389e-01
2.852255e-01
3.422773e-01
3.993361e-01
4.524675e-01
4.980209e-01
5.328659e-01
5.545898e-01
5.616455e-01
5.534413e-01
5.303686e-01
4.937681e-01
4.458378e-01
3.894905e-01
3.281709e-01
2.656442e-01
2.057680e-01
1.522604e-01
1.084766e-01
7.720478e-02
6.049264e-02
5.951504e-02
7.449163e-02
1.046621e-01
1.483229e-01
2.029255e-01
2.652309e-01
3.315111e-01
3.977852e-01
4.600741e-01
5.146580e-01
5.583189e-01
5.885525e-01
6.037339e-01
6.032243e-01
5.874119e-01
5.576817e-01
5.163185e-01
4.663480e-01
4.113301e-01
3.551185e-01
3.016018e-01
2.544457e-01
2.168500e-01
1.913385e-01
1.795928e-01
1.823447e-01
1.993310e-01
2.293188e-01
2.701956e-01
3.191201e-01
3.727201e-01
4.273225e-01
4.791980e-01
5.248048e-01
5.610147e-01
5.853089e-01
5.959341e-01
5.920088e-01
5.735763e-01
5.415998e-01
4.979027e-01
4.450556e-01
3.862194e-01
3.249527e-01
2.649967e-01
2.100494e-01
1.635407e-01
1.284228e-01
1.069863e-01
1.007136e-01
1.101798e-01
1.350088e-01
1.738900e-01
2.246547e-01
2.844110e-01
3.497246e-01
4.168377e-01
4.819064e-01
5.412457e-01
5.915616e-01
6.301590e-01
6.551092e-01
6.653678e-01
6.608331e-01
6.423416e-01
6.116010e-01
5.710643e-01
5.237575e-01
4.730696e-01
4.225233e-01
3.755399e-01
3.352132e-01
3.041097e-01
2.841046e-01
2.762668e-01
2.807994e-01
2.970411e-01
3.235259e-01
3.580972e-01
3.980671e-01
4.404053e-01
4.819469e-01
5.196012e-01
5.505495e-01
5.724217e-01
5.834414e-01
5.825337e-01
5.693917e-01
5.444967e-01
5.090925e-01
4.651122e-01
4.150634e-01
3.618763e-01
3.087245e-01
2.588300e-01
2.152621e-01
1.807448e-01
1.574819e-01
1.470125e-01
1.501066e-01
1.667092e-01
1.959392e-01
2.361445e-01
2.850101e-01
3.397102e-01
3.970939e-01
4.538889e-01
5.069093e-01
5.532528e-01
5.904760e-01
6.167373e-01
6.308998e-01
6.325886e-01
6.221990e-01
6.008556e-01
5.703237e-01
5.328800e-01
4.911512e-01
4.479316e-01
4.059942e-01
3.679064e-01
3.358638e-01
3.115525e-01
2.960466e-01
2.897511e-01
2.923893e-01
3.030388e-01
3.202114e-01
3.419692e-01
3.660693e-01
3.901236e-01
4.117622e-01
4.287913e-01
4.393353e-01
4.419579e-01
4.357560e-01
4.204241e-01
3.962839e-01
3.642771e-01
3.259207e-01
2.832250e-01
2.385781e-01
1.946038e-01
1.540006e-01
1.193709e-01
9.305087e-02
7.695233e-02
7.242584e-02
8.015651e-02
1.001008e-01
1.314712e-01
1.727727e-01
2.218882e-01
2.762089e-01
3.327987e-01
3.885794e-01
4.405254e-01
4.858516e-01
5.221858e-01
5.477130e-01
5.612858e-01
5.624931e-01
5.516831e-01
5.299379e-01
4.989991e-01
4.611496e-01
4.190582e-01
3.755985e-01
3.336553e-01
2.959326e-01
2.647772e-01
2.420300e-01
2.289147e-01
2.259699e-01
2.330297e-01
2.492512e-01
2.731862e-01
3.028911e-01
3.360645e-01
3.702022e-01
4.027595e-01
4.313090e-01
4.536888e-01
4.681310e-01
4.733693e-01
4.687177e-01
4.541186e-01
4.301550e-01
3.980245e-01
3.594761e-01
3.167099e-01
2.722481e-01
2.287833e-01
1.890145e-01
1.554806e-01
1.304018e-01
1.155374e-01
1.120693e-01
1.205190e-01
1.407036e-01
1.717369e-01
2.120760e-01
2.596120e-01
3.117990e-01
3.658118e-01
4.187221e-01
4.676797e-01
5.100887e-01
5.437657e-01
5.670722e-01
5.790124e-01
5.792899e-01
5.683195e-01
5.471916e-01
5.175916e-01
4.816785e-01
4.419338e-01
4.009893e-01
3.614494e-01
3.257188e-01
2.958493e-01
2.734137e-01
2.594167e-01
2.542459e-01
2.576655e-01
2.688517e-01
2.864657e-01
3.087575e-01
3.336913e-01
3.590863e-01
3.827604e-01
4.026715e-01
4.170475e-01
4.244996e-01
4.241119e-01
4.155026e-01
3.988529e-01
3.748997e-01
3.448928e-01
3.105170e-01
2.737860e-01
2.369140e-01
2.021757e-01
1.717634e-01
1.476512e-01
1.314733e-01
1.244236e-01
1.271826e-01
1.398747e-01
1.620598e-01
1.927591e-01
2.305147e-01
2.734775e-01
3.195193e-01
3.663592e-01
4.116982e-01
4.533511e-01
4.893711e-01
5.181586e-01
5.385490e-01
5.498749e-01
5.519970e-01
5.453040e-01
5.306776e-01
5.094279e-01
4.832007e-01
4.538664e-01
4.233960e-01
3.937362e-01
3.666900e-01
3.438118e-01
3.263221e-01
3.150465e-01
3.103803e-01
3.122815e-01
3.202883e-01
3.335619e-01
3.509491e-01
3.710617e-01
3.923668e-01
4.132831e-01
4.322792e-01
4.479673e-01
4.591900e-01
4.650933e-01
4.651837e-01
4.593636e-01
4.479436e-01
4.316283e-01
4.114760e-01
3.888347e-01
3.652570e-01
3.424018e-01
3.219275e-01
3.053846e-01
2.941141e-01
2.891591e-01
2.911948e-01
3.004814e-01
3.168453e-01
3.396875e-01
3.680194e-01
4.005227e-01
4.356276e-01
4.716041e-01
5.066603e-01
5.390425e-01
5.671319e-01
5.895332e-01
6.051518e-01
6.132538e-01
6.135054e-01
6.059881e-01
5.911875e-01
5.699571e-01
5.434598e-01
5.130916e-01
4.803952e-01
4.469688e-01
4.143765e-01
3.840650e-01
3.572905e-01
3.350574e-01
3.180731e-01
3.067182e-01
3.010350e-01
3.007335e-01
3.052147e-01
3.136112e-01
3.248424e-01
3.376843e-01
3.508479e-01
3.630655e-01
3.731764e-01
3.802096e-01
3.834541e-01
3.825130e-01
3.773338e-01
3.682128e-01
3.557715e-01
3.409087e-01
3.247318e-01
3.084753e-01
2.934131e-01
2.807709e-01
2.716461e-01
2.669387e-01
2.672963e-01
2.730754e-01
2.843200e-01
3.007579e-01
3.218135e-01
3.466377e-01
3.741504e-01
4.030973e-01
4.321151e-01
4.598054e-01
4.848125e-01
5.059018e-01
5.220342e-01
5.324315e-01
5.366269e-01
5.344965e-01
5.262666e-01
5.124978e-01
4.940452e-01
4.720007e-01
4.476226e-01
4.222579e-01
3.972640e-01
3.739318e-01
3.534151e-01
3.366685e-01
3.243947e-01
3.170056e-01
3.145998e-01
3.169572e-01
3.235535e-01
3.335932e-01
3.460613e-01
3.597890e-01
3.735312e-01
3.860512e-01
3.962078e-01
4.030382e-01
4.058311e-01
4.041843e-01
3.980401e-01
3.876966e-01
3.737925e-01
3.572667e-01
3.392977e-01
3.212266e-01
3.044701e-01
2.904293e-01
2.803987e-01
2.754797e-01
2.765043e-01
2.839726e-01
2.980084e-01
3.183385e-01
3.442952e-01
3.748438e-01
4.086320e-01
4.440595e-01
4.793620e-01
5.127072e-01
5.422974e-01
5.664738e-01
5.838151e-01
5.932258e-01
5.940061e-01
5.858987e-01
5.691087e-01
5.442959e-01
5.125406e-01
4.752856e-01
4.342595e-01
3.913861e-01
3.486821e-01
3.081497e-01
2.716677e-01
2.408862e-01
2.171324e-01
2.013334e-01
1.939624e-01
1.950136e-01
2.040073e-01
2.200263e-01
2.417807e-01
2.676967e-01
2.960238e-01
3.249526e-01
3.527352e-01
3.778001e-01
3.988518e-01
4.149485e-01
4.255517e-01
4.305455e-01
4.302259e-01
4.252631e-01
4.166433e-01
4.055951e-01
3.935055e-01
3.818310e-01
3.720066e-01
3.653567e-01
3.630116e-01
3.658335e-01
3.743573e-01
3.887486e-01
4.087838e-01
4.338517e-01
4.629776e-01
4.948684e-01
5.279767e-01
5.605834e-01
5.908934e-01
6.171423e-01
6.377077e-01
6.512172e-01
6.566458e-01
6.533951e-01
6.413465e-01
6.208865e-01
5.928978e-01
5.587208e-01
5.200824e-01
4.789989e-01
4.376559e-01
3.982735e-01
3.629635e-01
3.335917e-01
3.116540e-01
2.981788e-01
2.936629e-01
2.980470e-01
3.107311e-01
3.306264e-01
3.562387e-01
3.857753e-01
4.172669e-01
4.486960e-01
4.781235e-01
5.038064e-01
5.242983e-01
5.385268e-01
5.458456e-01
5.460580e-01
5.394134e-01
5.265792e-01
5.085912e-01
4.867867e-01
4.627216e-01
4.380772e-01
4.145582e-01
3.937876e-01
3.772051e-01
3.659743e-01
3.609070e-01
3.624083e-01
3.704476e-01
3.845560e-01
4.038507e-01
4.270836e-01
4.527119e-01
4.789867e-01
5.040558e-01
5.260749e-01
5.433239e-01
5.543186e-01
5.579138e-01
5.533886e-01
5.405090e-01
5.195621e-01
4.913588e-01
4.572029e-01
4.188258e-01
3.782888e-01
3.378558e-01
2.998456e-01
2.664718e-01
2.396852e-01
2.210304e-01
2.115314e-01
2.116141e-01
2.210734e-01
2.390861e-01
2.642673e-01
2.947650e-01
3.283852e-01
3.627374e-01
3.953910e-01
4.240325e-01
4.466128e-01
4.614778e-01
4.674729e-01
4.640167e-01
4.511395e-01
4.294856e-01
4.002789e-01
3.652543e-01
3.265573e-01
2.866153e-01
2.479882e-01
2.132050e-01
1.845961e-01
1.641347e-01
1.532968e-01
1.529519e-01
1.632935e-01
1.838130e-01
2.133224e-01
2.500207e-01
2.916026e-01
3.354008e-01
3.785517e-01
4.181769e-01
4.515657e-01
4.763506e-01
4.906623e-01
4.932557e-01
4.835981e-01
4.619138e-01
4.291810e-01
3.870818e-01
3.379054e-01
2.844107e-01
2.296553e-01
1.768014e-01
1.289124e-01
8.875396e-02
5.861480e-02
4.016064e-02
3.433144e-02
4.128875e-02
6.041516e-02
9.036408e-02
1.291543e-01
1.743013e-01
2.229768e-01
2.721848e-01
3.189460e-01
3.604776e-01
3.943599e-01
4.186794e-01
4.321400e-01
4.341367e-01
4.247878e-01
4.049243e-01
3.760375e-01
3.401865e-01
2.998710e-01
2.578750e-01
2.170893e-01
1.803236e-01
1.501211e-01
1.285865e-01
1.172428e-01
1.169258e-01
1.277254e-01
1.489773e-01
1.793051e-01
2.167091e-01
2.586942e-01
3.024305e-01
3.449343e-01
3.832597e-01
4.146895e-01
4.369133e-01
4.481815e-01
4.474252e-01
4.343330e-01
4.093794e-01
3.738022e-01
3.295312e-01
2.790704e-01
2.253430e-01
1.715085e-01
1.207634e-01
7.613984e-02
4.031420e-02
1.544039e-02
3.017711e-03
3.802120e-03
1.776540e-02
4.410342e-02
8.129143e-02
1.271819e-01
1.791386e-01
2.341986e-01
2.892530e-01
3.412360e-01
3.873116e-01
4.250453e-01
4.525530e-01
4.686150e-01
4.727503e-01
4.652451e-01
4.471339e-01
4.201346e-01
3.865407e-01
3.490768e-01
3.107244e-01
2.745293e-01
2.434008e-01
2.199159e-01
2.061413e-01
2.034871e-01
2.126006e-01
2.333096e-01
2.646192e-01
3.047622e-01
3.513019e-01
4.012803e-01
4.514050e-01
4.982637e-01
5.385537e-01
5.693110e-01
5.881230e-01
5.933088e-01
5.840520e-01
5.604749e-01
5.236480e-01
4.755328e-01
4.188622e-01
3.569672e-01
2.935623e-01
2.325043e-01
1.775409e-01
1.320668e-01
9.890418e-02
8.012171e-02
7.690620e-02
8.949373e-02
1.171641e-01
1.582961e-01
2.104782e-01
2.706640e-01
3.353625e-01
4.008511e-01
4.634009e-01
5.195004e-01
5.660689e-01
6.006446e-01
6.215363e-01
6.279299e-01
6.199391e-01
5.985983e-01
5.657959e-01
5.241522e-01
4.768483e-01
4.274174e-01
3.795105e-01
3.366514e-01
3.019978e-01
2.781243e-01
2.668427e-01
2.690743e-01
2.847803e-01
3.129590e-01
3.517059e-01
3.983353e-01
4.495530e-01
5.016718e-01
5.508547e-01
5.933724e-01
6.258578e-01
6.455413e-01
6.504487e-01
6.395465e-01
6.128232e-01
5.712997e-01
5.169678e-01
4.526634e-01
3.818830e-01
3.085582e-01
2.368044e-01
1.706588e-01
1.138264e-01
6.944855e-02
3.990822e-02
2.668548e-02
3.026978e-02
5.013497e-02
8.477666e-02
1.318085e-01
1.881106e-01
2.500203e-01
3.135552e-01
3.746563e-01
4.294381e-01
4.744304e-01
5.067989e-01
5.245268e-01
5.265469e-01
5.128115e-01
4.842963e-01
4.429362e-01
3.914981e-01
3.333991e-01
2.724836e-01
2.127722e-01
1.582001e-01
1.123613e-01
7.827470e-02
5.818707e-02
5.342701e-02
6.431784e-02
9.015554e-02
1.292520e-01
1.790405e-01
2.362357e-01
2.970399e-01
3.573825e-01
4.131800e-01
4.605997e-01
4.963119e-01
5.177124e-01
5.230991e-01
5.117893e-01
4.841698e-01
4.416738e-01
3.866900e-01
3.224093e-01
2.526223e-01
1.814805e-01
1.132374e-01
5.198562e-02
1.405007e-03
-3.546282e-02
-5.639976e-02
-6.014496e-02
-4.646850e-02
-1.618079e-02
2.892241e-02
8.617494e-02
1.522075e-01
2.231564e-01
2.949023e-01
3.633231e-01
4.245494e-01
4.752043e-01
5.126149e-01
5.349783e-01
5.414728e-01
5.323028e-01
5.086771e-01
4.727205e-01
4.273277e-01
3.759691e-01
3.224620e-01
2.707222e-01
2.245090e-01
1.871815e-01
1.614785e-01
1.493381e-01
1.517688e-01
1.687814e-01
1.993860e-01
2.416555e-01
2.928505e-01
3.495972e-01
4.081082e-01
4.644313e-01
5.147111e-01
5.554467e-01
5.837272e-01
5.974286e-01
5.953576e-01
5.773320e-01
5.441932e-01
4.977497e-01
4.406604e-01
3.762640e-01
3.083692e-01
2.410177e-01
1.782331e-01
1.237705e-01
8.088088e-02
5.210455e-02
3.910835e-02
4.257787e-02
6.217289e-02
9.654926e-02
1.434457e-01
1.998293e-01
2.620900e-01
3.262721e-01
3.883276e-01
4.443766e-01
4.909574e-01
5.252503e-01
5.452585e-01
5.499335e-01
5.392361e-01
5.141288e-01
4.765023e-01
4.290425e-01
3.750478e-01
3.182113e-01
2.623797e-01
2.113054e-01
1.684064e-01
1.365471e-01
1.178544e-01
1.135814e-01
1.240251e-01
1.485073e-01
1.854157e-01
2.323067e-01
2.860609e-01
3.430817e-01
3.995266e-01
4.515545e-01
4.955738e-01
5.284763e-01
5.478392e-01
5.520834e-01
5.405767e-01
5.136766e-01
4.727094e-01
4.198890e-01
3.581828e-01
2.911317e-01
2.226378e-01
1.567309e-01
9.732676e-02
4.799045e-02
1.171827e-02
-9.248679e-03
-1.356721e-02
-8.813234e-04
2.814904e-02
7.188251e-02
1.277931e-01
1.926239e-01
2.625891e-01
3.336119e-01
4.015836e-01
4.626283e-01
5.133532e-01
5.510695e-01
5.739644e-01
5.812144e-01
5.730297e-01
5.506284e-01
5.161428e-01
4.724663e-01
4.230514e-01
3.716738e-01
3.221771e-01
2.782152e-01
2.430089e-01
2.191318e-01
2.083400e-01
2.114586e-01
2.283311e-01
2.578361e-01
2.979699e-01
3.459874e-01
3.985925e-01
4.521621e-01
5.029909e-01
5.475390e-01
5.826674e-01
6.058457e-01
6.153191e-01
6.102233e-01
5.906396e-01
5.575884e-01
5.129614e-01
4.593998e-01
4.001280e-01
3.387530e-01
2.790424e-01
2.246944e-01
1.791096e-01
1.451804e-01
1.251091e-01
1.202662e-01
1.311001e-01
1.571045e-01
1.968464e-01
2.480552e-01
3.077651e-01
3.725042e-01
4.385172e-01
5.020068e-01
5.593794e-01
6.074777e-01
6.437845e-01
6.665834e-01
6.750653e-01
6.693710e-01
6.505698e-01
6.205743e-01
5.819990e-01
5.379750e-01
4.919320e-01
4.473654e-01
4.076008e-01
3.755725e-01
3.536281e-01
3.433724e-01
3.455609e-01
3.600500e-01
3.858093e-01
4.209937e-01
4.630713e-01
5.089976e-01
5.554219e-01
5.989130e-01
6.361873e-01
6.643261e-01
6.809688e-01
6.844701e-01
6.740135e-01
6.496726e-01
6.124179e-01
5.640674e-01
5.071848e-01
4.449312e-01
3.808797e-01
3.188028e-01
2.624461e-01
2.152978e-01
1.803696e-01
1.599994e-01
1.556905e-01
1.679984e-01
1.964767e-01
2.396872e-01
2.952776e-01
3.601222e-01
4.305180e-01
5.024214e-01
5.717102e-01
6.344513e-01
6.871554e-01
7.270004e-01
7.520086e-01
7.611646e-01
7.544672e-01
7.329126e-01
6.984114e-01
6.536466e-01
6.018839e-01
5.467492e-01
4.919877e-01
4.412192e-01
3.977070e-01
3.641502e-01
3.425145e-01
3.339113e-01
3.385325e-01
3.556490e-01
3.836700e-01
4.202615e-01
4.625120e-01
5.071347e-01
5.506875e-01
5.897972e-01
6.213741e-01
6.428025e-01
6.521008e-01
6.480417e-01
6.302287e-01
5.991232e-01
5.560220e-01
5.029854e-01
4.427193e-01
3.784192e-01
3.135836e-01
2.518075e-01
1.965679e-01
1.510117e-01
1.177591e-01
9.873398e-02
9.503405e-02
1.068511e-01
1.334486e-01
1.732006e-01
2.236904e-01
2.818622e-01
3.442157e-01
4.070291e-01
4.665939e-01
5.194486e-01
5.625926e-01
5.936691e-01
6.111062e-01
6.142053e-01
6.031735e-01
5.790974e-01
5.438600e-01
5.000085e-01
4.505813e-01
3.989079e-01
3.483926e-01
3.022983e-01
2.635400e-01
2.345025e-01
2.168915e-01
2.116295e-01
2.188021e-01
2.376598e-01
2.666754e-01
3.036522e-01
3.458755e-01
3.902958e-01
4.337303e-01
4.730699e-01
5.054789e-01
5.285754e-01
5.405830e-01
5.404446e-01
5.278917e-01
5.034639e-01
4.684777e-01
4.249463e-01
3.754552e-01
3.230026e-01
2.708133e-01
2.221382e-01
1.800496e-01
1.472448e-01
1.258700e-01
1.173761e-01
1.224171e-01
1.407995e-01
1.714884e-01
2.126726e-01
2.618822e-01
3.161533e-01
3.722253e-01
4.267562e-01
4.765417e-01
5.187217e-01
5.509620e-01
5.715991e-01
5.797398e-01
5.753083e-01
5.590383e-01
5.324108e-01
4.975423e-01
4.570319e-01
4.137778e-01
3.707781e-01
3.309280e-01
2.968282e-01
2.706149e-01
2.538239e-01
2.472966e-01
2.511348e-01
2.647074e-01
2.867095e-01
3.152665e-01
3.480775e-01
3.825818e-01
4.161393e-01
4.462069e-01
4.705040e-01
4.871547e-01
4.948033e-01
4.926969e-01
4.807321e-01
4.594646e-01
4.300784e-01
3.943186e-01
3.543895e-01
3.128240e-01
2.723333e-01
2.356435e-01
2.053290e-01
1.836516e-01
1.724132e-01
1.728321e-01
1.854524e-01
2.100928e-01
2.458431e-01
2.911095e-01
3.437075e-01
4.009957e-01
4.600421e-01
5.178075e-01
5.713352e-01
6.179314e-01
6.553263e-01
6.818066e-01
6.963116e-01
6.984891e-01
6.887066e-01
6.680182e-01
6.380882e-01
6.010777e-01
5.595012e-01
5.160636e-01
4.734884e-01
4.343470e-01
4.009010e-01
3.749669e-01
3.578106e-01
3.500809e-01
3.517834e-01
3.622986e-01
3.804397e-01
4.045465e-01
4.326046e-01
4.623828e-01
4.915776e-01
5.179561e-01
5.394911e-01
5.544826e-01
5.616595e-01
5.602595e-01
5.500807e-01
5.315024e-01
5.054707e-01
4.734495e-01
4.373369e-01
3.993519e-01
3.618978e-01
3.274107e-01
2.982024e-01
2.763077e-01
2.633465e-01
2.604090e-01
2.679746e-01
2.858698e-01
3.132706e-01
3.487497e-01
3.903655e-01
4.357857e-01
4.824364e-01
5.276659e-01
5.689102e-01
6.038520e-01
6.305620e-01
6.476151e-01
6.541754e-01
6.500438e-01
6.356653e-01
6.120941e-01
5.809196e-01
5.441556e-01
5.041043e-01
4.632016e-01
4.238572e-01
3.882997e-01
3.584371e-01
3.357406e-01
3.211610e-01
3.150823e-01
3.173137e-01
3.271228e-01
3.433018e-01
3.642629e-01
3.881529e-01
4.129780e-01
4.367326e-01
4.575242e-01
4.736901e-01
4.839000e-01
4.872417e-01
4.832821e-01
4.721019e-01
4.542978e-01
4.309518e-01
4.035660e-01
3.739683e-01
3.441939e-01
3.163501e-01
2.924758e-01
2.744034e-01
2.636336e-01
2.612323e-01
2.677543e-01
2.832032e-01
3.070271e-01
3.381537e-01
3.750606e-01
4.158757e-01
4.584992e-01
5.007374e-01
5.404387e-01
5.756231e-01
6.045973e-01
6.260508e-01
6.391272e-01
6.434682e-01
6.392274e-01
6.270517e-01
6.080321e-01
5.836255e-01
5.555551e-01
5.256944e-01
4.959454e-01
4.681196e-01
4.438287e-01
4.243929e-01
4.107701e-01
4.035100e-01
4.027338e-01
4.081392e-01
4.190301e-01
4.343686e-01
4.528438e-01
4.729564e-01
4.931099e-01
5.117075e-01
5.272491e-01
5.384230e-01
5.441915e-01
5.438627e-01
5.371446e-01
5.241757e-01
5.055281e-01
4.821789e-01
4.554528e-01
4.269370e-01
3.983773e-01
3.715627e-01
3.482083e-01
3.298448e-01
3.177222e-01
3.127336e-01
3.153626e-01
3.256577e-01
3.432346e-01
3.673043e-01
3.967251e-01
4.300735e-01
4.657283e-01
5.019618e-01
5.370338e-01
5.692833e-01
5.972148e-01
6.195757e-01
6.354208e-01
6.441617e-01
6.455947e-01
6.399072e-01
6.276590e-01
6.097410e-01
5.873124e-01
5.617234e-01
5.344266e-01
5.068855e-01
4.804860e-01
4.564563e-01
4.357986e-01
4.192371e-01
4.071838e-01
3.997233e-01
3.966177e-01
3.973318e-01
4.010757e-01
4.068634e-01
4.135824e-01
4.200710e-01
4.251984e-01
4.279428e-01
4.274634e-01
4.231616e-01
4.147265e-01
4.021623e-01
3.857926e-01
3.662429e-01
3.444009e-01
3.213581e-01
2.983375e-01
2.766145e-01
2.574347e-01
2.419364e-01
2.310813e-01
2.255958e-01
2.259281e-01
2.322198e-01
2.442954e-01
2.616688e-01
2.835670e-01
3.089691e-01
3.366586e-01
3.652850e-01
3.934326e-01
4.196917e-01
4.427292e-01
4.613560e-01
4.745882e-01
4.816975e-01
4.822504e-01
4.761314e-01
4.635505e-01
4.450348e-01
4.214045e-01
3.937354e-01
3.633107e-01
3.315619e-01
3.000021e-01
2.701508e-01
2.434545e-01
2.212043e-01
2.044570e-01
1.939651e-01
1.901228e-01
1.929329e-01
2.020001e-01
2.165515e-01
2.354836e-01
2.574337e-01
2.808702e-01
3.041969e-01
3.258623e-01
3.444688e-01
3.588701e-01
3.682524e-01
3.721900e-01
3.706729e-01
3.641046e-01
3.532720e-01
3.392909e-01
3.235320e-01
3.075327e-01
2.928981e-01
2.811972e-01
2.738581e-01
2.720684e-01
2.766889e-01
2.881861e-01
3.065896e-01
3.314798e-01
3.620054e-01
3.969311e-01
4.347099e-01
4.735771e-01
5.116589e-01
5.470881e-01
5.781214e-01
6.032488e-01
6.212895e-01
6.314647e-01
6.334455e-01
6.273711e-01
6.138386e-01
5.938662e-01
5.688320e-01
5.403936e-01
5.103911e-01
4.807379e-01
4.533051e-01
4.298051e-01
4.116826e-01
4.000206e-01
3.954700e-01
3.982092e-01
4.079368e-01
4.238987e-01
4.449463e-01
4.696203e-01
4.962542e-01
5.230892e-01
5.483928e-01
5.705731e-01
5.882817e-01
6.004983e-01
6.065909e-01
6.063491e-01
5.999895e-01
5.881327e-01
5.717571e-01
5.521341e-01
5.307475e-01
5.092049e-01
4.891420e-01
4.721250e-01
4.595554e-01
4.525805e-01
4.520170e-01
4.582914e-01
4.714035e-01
4.909163e-01
5.159718e-01
5.453345e-01
5.774567e-01
6.105657e-01
6.427644e-01
6.721424e-01
6.968913e-01
7.154146e-01
7.264276e-01
7.290396e-01
7.228120e-01
7.077906e-01
6.845100e-01
6.539689e-01
6.175800e-01
5.770935e-01
5.344992e-01
4.919096e-01
4.514313e-01
4.150322e-01
3.844149e-01
3.609070e-01
3.453790e-01
3.381946e-01
3.391989e-01
3.477423e-01
3.627357e-01
3.827323e-01
4.060273e-01
4.307700e-01
4.550803e-01
4.771643e-01
4.954214e-01
5.085384e-01
5.155644e-01
5.159629e-01
5.096397e-01
4.969458e-01
4.786565e-01
4.559273e-01
4.302298e-01
4.032669e-01
3.768707e-01
3.528872e-01
3.330529e-01
3.188733e-01
3.115113e-01
3.116968e-01
3.196639e-01
3.351211e-01
3.572584e-01
3.847875e-01
4.160139e-01
4.489359e-01
4.813643e-01
5.110570e-01
5.358617e-01
5.538558e-01
5.634763e-01
5.636292e-01
5.537708e-01
5.339548e-01
5.048419e-01
4.676712e-01
4.241929e-01
3.765669e-01
3.272319e-01
2.787530e-01
2.336580e-01
1.942743e-01
1.625783e-01
1.400716e-01
1.276899e-01
1.257536e-01
1.339597e-01
1.514143e-01
1.767001e-01
2.079745e-01
2.430882e-01
2.797197e-01
3.155165e-01
3.482354e-01
3.758758e-01
3.967969e-01
4.098155e-01
4.142757e-01
4.100905e-01
3.977507e-01
3.783015e-01
3.532859e-01
3.246571e-01
2.946613e-01
2.656953e-01
2.401492e-01
2.202408e-01
2.078573e-01
2.044149e-01
2.107476e-01
2.270357e-01
2.527780e-01
2.868110e-01
3.273721e-01
3.722052e-01
4.186989e-01
4.640515e-01
5.054504e-01
5.402561e-01
5.661773e-01
5.814255e-01
5.848390e-01
5.759665e-01
5.551055e-01
5.232923e-01
4.822438e-01
4.342545e-01
3.820535e-01
3.286325e-01
2.770534e-01
2.302505e-01
1.908422e-01
1.609645e-01
1.421402e-01
1.351925e-01
1.402067e-01
1.565426e-01
1.828923e-01
2.173786e-01
2.576844e-01
3.012050e-01
3.452135e-01
3.870296e-01
4.241820e-01
4.545568e-01
4.765209e-01
4.890165e-01
4.916200e-01
4.845636e-01
4.687186e-01
4.455400e-01
4.169778e-01
3.853549e-01
3.532219e-01
3.231930e-01
2.977752e-01
2.792003e-01
2.692726e-01
2.692414e-01
2.797095e-01
3.005811e-01
3.310554e-01
3.696634e-01
4.143479e-01
4.625809e-01
5.115128e-01
5.581453e-01
5.995185e-01
6.329020e-01
6.559773e-01
6.670003e-01
6.649315e-01
6.495229e-01
6.213557e-01
5.818225e-01
5.330545e-01
4.777970e-01
4.192396e-01
3.608137e-01
3.059694e-01
2.579486e-01
2.195725e-01
1.930573e-01
1.798748e-01
1.806642e-01
1.952041e-01
2.224401e-01
2.605669e-01
3.071560e-01
3.593180e-01
4.138905e-01
4.676387e-01
5.174555e-01
5.605523e-01
5.946269e-01
6.179995e-01
6.297096e-01
6.295674e-01
6.181569e-01
5.967920e-01
5.674269e-01
5.325267e-01
4.949045e-01
4.575350e-01
4.233540e-01
3.950589e-01
3.749228e-01
3.646357e-01
3.651859e-01
3.767882e-01
3.988645e-01
4.300774e-01
4.684121e-01
5.113037e-01
5.557989e-01
5.987456e-01
6.369995e-01
6.676349e-01
6.881474e-01
6.966348e-01
6.919430e-01
6.737635e-01
6.426747e-01
6.001214e-01
5.483324e-01
4.901821e-01
4.290064e-01
3.683852e-01
3.119085e-01
2.629418e-01
2.244076e-01
1.985978e-01
1.870301e-01
1.903561e-01
2.083282e-01
2.398224e-01
2.829156e-01
3.350085e-01
3.929869e-01
4.534084e-01
5.127066e-01
5.674005e-01
6.142980e-01
6.506840e-01
6.744811e-01
6.843747e-01
6.798936e-01
6.614393e-01
6.302641e-01
5.883953e-01
5.385128e-01
4.837852e-01
4.276732e-01
3.737137e-01
3.252952e-01
2.854404e-01
2.566089e-01
2.405345e-01
2.381084e-01
2.493157e-01
2.732316e-01
3.080757e-01
3.513230e-01
3.998642e-01
4.502053e-01
4.986959e-01
5.417707e-01
5.761902e-01
5.992629e-01
6.090337e-01
6.044225e-01
5.853030e-01
5.525143e-01
5.078043e-01
4.537110e-01
3.933901e-01
3.304037e-01
2.684842e-01
2.112912e-01
1.621762e-01
1.239705e-01
9.880888e-02
8.800043e-02
9.195271e-02
1.101541e-01
1.412136e-01
1.829554e-01
2.325593e-01
2.867397e-01
3.419508e-01
3.946076e-01
4.413107e-01
4.790612e-01
5.054548e-01
5.188411e-01
5.184355e-01
5.043762e-01
4.777202e-01
4.403768e-01
3.949845e-01
3.447385e-01
2.931805e-01
2.439649e-01
2.006160e-01
1.662922e-01
1.435720e-01
1.342763e-01
1.393387e-01
1.587339e-01
1.914677e-01
2.356304e-01
2.885105e-01
3.467604e-01
4.066055e-01
4.640841e-01
5.153024e-01
5.566916e-01
5.852473e-01
5.987372e-01
5.958596e-01
5.763415e-01
5.409664e-01
4.915316e-01
4.307365e-01
3.620123e-01
2.893049e-01
2.168253e-01
1.487864e-01
8.913953e-02
4.133016e-02
8.085772e-03
-8.749672e-03
-8.324632e-03
9.174569e-03
4.254391e-02
8.964504e-02
1.475453e-01
2.127049e-01
2.811993e-01
3.489636e-01
4.120456e-01
4.668523e-01
5.103743e-01
5.403754e-01
5.555313e-01
5.555102e-01
5.409864e-01
5.135891e-01
4.757865e-01
4.307184e-01
3.819845e-01
3.334059e-01
2.887721e-01
2.515905e-01
2.248533e-01
2.108360e-01
2.109418e-01
2.256017e-01
2.542379e-01
2.952931e-01
3.463240e-01
4.041538e-01
4.650730e-01
5.250778e-01
5.801307e-01
6.264261e-01
6.606456e-01
6.801827e-01
6.833224e-01
6.693611e-01
6.386590e-01
5.926209e-01
5.336082e-01
4.647919e-01
3.899543e-01
3.132577e-01
2.389915e-01
1.713138e-01
1.140036e-01
7.023433e-02
4.238440e-02
3.189477e-02
3.918211e-02
6.361381e-02
1.035463e-01
1.564249e-01
2.189396e-01
2.872269e-01
3.571083e-01
4.243488e-01
4.849225e-01
5.352677e-01
5.725146e-01
5.946705e-01
6.007473e-01
5.908232e-01
5.660318e-01
5.284813e-01
4.811085e-01
4.274790e-01
3.715470e-01
3.173896e-01
2.689338e-01
2.296918e-01
2.025219e-01
1.894321e-01
1.914386e-01
2.084917e-01
2.394741e-01
2.822728e-01
3.339196e-01
3.907912e-01
4.488536e-01
5.039370e-01
5.520190e-01
5.895007e-01
6.134528e-01
6.218174e-01
6.135482e-01
5.886815e-01
5.483324e-01
4.946191e-01
4.305224e-01
3.596920e-01
2.862130e-01
2.143494e-01
1.482792e-01
9.183755e-02
4.828180e-02
2.009396e-02
8.830796e-03
1.503184e-02
3.819070e-02
7.679110e-02
1.284049e-01
1.898455e-01
2.573675e-01
3.268997e-01
3.943000e-01
4.556140e-01
5.073248e-01
5.465740e-01
5.713408e-01
5.805657e-01
5.742096e-01
5.532454e-01
5.195827e-01
4.759335e-01
4.256270e-01
3.723881e-01
3.200940e-01
2.725220e-01
2.331059e-01
2.047130e-01
1.894582e-01
1.885646e-01
2.022830e-01
2.298741e-01
2.696565e-01
3.191167e-01
3.750744e-01
4.338913e-01
4.917097e-01
5.447062e-01
5.893423e-01
6.225975e-01
6.421681e-01
6.466191e-01
6.354788e-01
6.092695e-01
5.694746e-01
5.184433e-01
4.592425e-01
3.954646e-01
3.310058e-01
2.698268e-01
2.157112e-01
1.720344e-01
1.415563e-01
1.262504e-01
1.271800e-01
1.444294e-01
1.770970e-01
2.233495e-01
2.805366e-01
3.453561e-01
4.140620e-01
4.826983e-01
5.473470e-01
6.043724e-01
6.506474e-01
6.837462e-01
7.020918e-01
7.050478e-01
6.929482e-01
6.670652e-01
6.295166e-01
5.831208e-01
5.312090e-01
4.774064e-01
4.253963e-01
3.786802e-01
3.403491e-01
3.128792e-01
2.979661e-01
2.964086e-01
3.080530e-01
3.318011e-01
3.656855e-01
4.070038e-01
4.525068e-01
4.986225e-01
5.417037e-01
5.782792e-01
6.052931e-01
6.203146e-01
6.217057e-01
6.087352e-01
5.816312e-01
5.415714e-01
4.906100e-01
4.315500e-01
3.677674e-01
3.030011e-01
2.411196e-01
1.858798e-01
1.406918e-01
1.084029e-01
9.111415e-02
9.004170e-02
1.054322e-01
1.365392e-01
1.816635e-01
2.382555e-01
3.030753e-01
3.723962e-01
4.422418e-01
5.086373e-01
5.678600e-01
6.166728e-01
6.525247e-01
6.737065e-01
6.794507e-01
6.699694e-01
6.464290e-01
6.108619e-01
5.660256e-01
5.152160e-01
4.620506e-01
4.102324e-01
3.633113e-01
3.244551e-01
2.962448e-01
2.805069e-01
2.781944e-01
2.893258e-01
3.129861e-01
3.473927e-01
3.900203e-01
4.377766e-01
4.872166e-01
5.347788e-01
5.770275e-01
6.108840e-01
6.338328e-01
6.440892e-01
6.407177e-01
6.236963e-01
5.939199e-01
5.531461e-01
5.038847e-01
4.492397e-01
3.927136e-01
3.379863e-01
2.886820e-01
2.481381e-01
2.191887e-01
2.039777e-01
2.038125e-01
2.190695e-01
2.491601e-01
2.925596e-01
3.469003e-01
4.091211e-01
4.756644e-01
5.427057e-01
6.063993e-01
6.631226e-01
7.097030e-01
7.436132e-01
7.631230e-01
7.673986e-01
7.565445e-01
7.315844e-01
6.943858e-01
6.475307e-01
5.941439e-01
5.376892e-01
4.817469e-01
4.297872e-01
3.849513e-01
3.498554e-01
3.264269e-01
3.157867e-01
3.181832e-01
3.329856e-01
3.587362e-01
3.932583e-01
4.338112e-01
4.772794e-01
5.203812e-01
5.598830e-01
5.928038e-01
6.166000e-01
6.293204e-01
6.297249e-01
6.173616e-01
5.925981e-01
5.566060e-01
5.112975e-01
4.592170e-01
4.033941e-01
3.471639e-01
2.939664e-01
2.471337e-01
2.096801e-01
1.841052e-01
1.722253e-01
1.750439e-01
1.926739e-01
2.243182e-01
2.683117e-01
3.222234e-01
3.830102e-01
4.472108e-01
5.111646e-01
5.712405e-01
6.240588e-01
6.666936e-01
6.968439e-01
7.129634e-01
7.143438e-01
7.011454e-01
6.743752e-01
6.358136e-01
5.878945e-01
5.335480e-01
4.760136e-01
4.186370e-01
3.646631e-01
3.170355e-01
2.782175e-01
2.500446e-01
2.336186e-01
2.292512e-01
2.364612e-01
2.540232e-01
2.800656e-01
3.122068e-01
3.477209e-01
3.837184e-01
4.173335e-01
4.459042e-01
4.671393e-01
4.792613e-01
4.811199e-01
4.722673e-01
4.529917e-01
4.243036e-01
3.878755e-01
3.459371e-01
3.011318e-01
2.563445e-01
2.145109e-01
1.784201e-01
1.505251e-01
1.327718e-01
1.264602e-01
1.321480e-01
1.496049e-01
1.778232e-01
2.150830e-01
2.590698e-01
3.070337e-01
3.559778e-01
4.028607e-01
4.447996e-01
4.792563e-01
5.041990e-01
5.182263e-01
5.206500e-01
5.115309e-01
4.916651e-01
4.625242e-01
4.261500e-01
3.850144e-01
3.418518e-01
2.994777e-01
2.606050e-01
2.276702e-01
2.026809e-01
1.870922e-01
1.817215e-01
1.867050e-01
2.014994e-01
2.249275e-01
2.552632e-01
2.903482e-01
3.277311e-01
3.648187e-01
3.990314e-01
4.279546e-01
4.494810e-01
4.619382e-01
4.641965e-01
4.557504e-01
4.367668e-01
4.080943e-01
3.712297e-01
3.282397e-01
2.816414e-01
2.342494e-01
1.889969e-01
1.487456e-01
1.160963e-01
9.321469e-02
8.168445e-02
8.239926e-02
9.550191e-02
1.203757e-01
1.556893e-01
1.994909e-01
2.493438e-01
3.024920e-01
3.560413e-01
4.071431e-01
4.531675e-01
4.918569e-01
5.214516e-01
5.407811e-01
5.493185e-01
5.471942e-01
5.351684e-01
5.145660e-01
4.871766e-01
4.551276e-01
4.207409e-01
3.863809e-01
3.543075e-01
3.265405e-01
3.047460e-01
2.901485e-01
2.834743e-01
2.849269e-01
2.941949e-01
3.104898e-01
3.326102e-01
3.590260e-01
3.879770e-01
4.175801e-01
4.459393e-01
4.712533e-01
4.919186e-01
5.066224e-01
5.144236e-01
5.148160e-01
5.077689e-01
4.937419e-01
4.736689e-01
4.489101e-01
4.211727e-01
3.924055e-01
3.646718e-01
3.400121e-01
3.203031e-01
3.071264e-01
3.016557e-01
3.045712e-01
3.160105e-01
3.355577e-01
3.622733e-01
3.947611e-01
4.312654e-01
4.697901e-01
5.082281e-01
5.444934e-01
5.766464e-01
6.030055e-01
6.222413e-01
6.334464e-01
6.361801e-01
6.304835e-01
6.168654e-01
5.962583e-01
5.699497e-01
5.394925e-01
5.066036e-01
4.730564e-01
4.405762e-01
4.107435e-01
3.849109e-01
3.641353e-01
3.491301e-01
3.402362e-01
3.374152e-01
3.402621e-01
3.480378e-01
3.597176e-01
3.740554e-01
3.896574e-01
4.050662e-01
4.188495e-01
4.296907e-01
4.364767e-01
4.383768e-01
4.349067e-01
4.259706e-01
4.118777e-01
3.933293e-01
3.713759e-01
3.473479e-01
3.227627e-01
2.992185e-01
2.782795e-01
2.613650e-01
2.496474e-01
2.439690e-01
2.447816e-01
2.521150e-01
2.655740e-01
2.843651e-01
3.073495e-01
3.331163e-01
3.600725e-01
3.865402e-01
4.108587e-01
4.314836e-01
4.470788e-01
4.565974e-01
4.593461e-01
4.550280e-01
4.437611e-01
4.260701e-01
4.028508e-01
3.753112e-01
3.448936e-01
3.131846e-01
2.818193e-01
2.523865e-01
2.263389e-01
2.049128e-01
1.890611e-01
1.794008e-01
1.761798e-01
1.792620e-01
1.881345e-01
2.019363e-01
2.195085e-01
2.394635e-01
2.602712e-01
2.803572e-01
2.982061e-01
3.124646e-01
3.220360e-01
3.261602e-01
3.244715e-01
3.170287e-01
3.043162e-01
2.872130e-01
2.669344e-01
2.449485e-01
2.228772e-01
2.023864e-01
1.850762e-01
1.723767e-01
1.654569e-01
1.651509e-01
1.719059e-01
1.857536e-01
2.063080e-01
2.327862e-01
2.640547e-01
2.986945e-01
3.350830e-01
3.714870e-01
4.061615e-01
4.374485e-01
4.638714e-01
4.842179e-01
4.976074e-01
5.035395e-01
5.019187e-01
4.930551e-01
4.776419e-01
4.567098e-01
4.315641e-01
4.037076e-01
3.747561e-01
3.463482e-01
3.200563e-01
2.972993e-01
2.792627e-01
2.668285e-01
2.605198e-01
2.604642e-01
2.663814e-01
2.775968e-01
2.930826e-01
3.115257e-01
3.314173e-01
3.511598e-01
3.691826e-01
3.840586e-01
3.946122e-01
4.000097e-01
3.998250e-01
3.940731e-01
3.832100e-01
3.680972e-01
3.499364e-01
3.301784e-01
3.104169e-01
2.922746e-01
2.772915e-01
2.668215e-01
2.619450e-01
2.633991e-01
2.715324e-01
2.862832e-01
3.071846e-01
3.333936e-01
3.637435e-01
3.968126e-01
4.310076e-01
4.646525e-01
4.960811e-01
5.237264e-01
5.462039e-01
5.623849e-01
5.714558e-01
5.729606e-01
5.668237e-01
5.533537e-01
5.332257e-01
5.074472e-01
4.773077e-01
4.443163e-01
4.101295e-01
3.764716e-01
3.450489e-01
3.174617e-01
2.951160e-01
2.791408e-01
2.703177e-01
2.690288e-01
2.752286e-01
2.884446e-01
3.078052e-01
3.320948e-01
3.598305e-01
3.893558e-01
4.189450e-01
4.469113e-01
4.717135e-01
4.920523e-01
5.069519e-01
5.158183e-01
5.184733e-01
5.151599e-01
5.065210e-01
4.935545e-01
4.775466e-01
4.599894e-01
4.424852e-01
4.266444e-01
4.139788e-01
4.057996e-01
4.031243e-01
4.066011e-01
4.164575e-01
4.324771e-01
4.540066e-01
4.799921e-01
5.090415e-01
5.395078e-01
5.695883e-01
5.974332e-01
6.212570e-01
6.394474e-01
6.506649e-01
6.539258e-01
6.486669e-01
6.347834e-01
6.126428e-01
5.830699e-01
5.473067e-01
5.069483e-01
4.638560e-01
4.200537e-01
3.776100e-01
3.385145e-01
3.045553e-01
2.772084e-01
2.575464e-01
2.461746e-01
2.431989e-01
2.482273e-01
2.604029e-01
2.784661e-01
3.008391e-01
3.257294e-01
3.512423e-01
3.754994e-01
3.967524e-01
4.134891e-01
4.245219e-01
4.290571e-01
4.267379e-01
4.176637e-01
4.023821e-01
3.818571e-01
3.574140e-01
3.306620e-01
3.033984e-01
2.774973e-01
2.547881e-01
2.369322e-01
2.253064e-01
2.209022e-01
2.242483e-01
2.353641e-01
2.537451e-01
2.783819e-01
3.078127e-01
3.402034e-01
3.734535e-01
4.053197e-01
4.335529e-01
4.560375e-01
4.709267e-01
4.767655e-01
4.725923e-01
4.580140e-01
4.332495e-01
3.991367e-01
3.571017e-01
3.090891e-01
2.574567e-01
2.048377e-01
1.539786e-01
1.075641e-01
6.804180e-02
3.746038e-02
1.733482e-02
8.549209e-03
1.130411e-02
2.511131e-02
4.883467e-02
8.077233e-02
1.187733e-01
1.603798e-01
2.029861e-01
2.440052e-01
2.810317e-01
3.119946e-01
3.352862e-01
3.498629e-01
3.553080e-01
3.518549e-01
3.403680e-01
3.222831e-01
2.995106e-01
2.743068e-01
2.491208e-01
2.264265e-01
2.085494e-01
1.975017e-01
1.948358e-01
2.015287e-01
2.179048e-01
2.436038e-01
2.775938e-01
3.182288e-01
3.633462e-01
4.103970e-01
4.566021e-01
4.991252e-01
5.352529e-01
5.625701e-01
5.791206e-01
5.835416e-01
5.751625e-01
5.540611e-01
5.210718e-01
4.777471e-01
4.262713e-01
3.693341e-01
3.099688e-01
2.513678e-01
1.966836e-01
1.488326e-01
1.103139e-01
8.305676e-02
6.830821e-02
6.656741e-02
7.756941e-02
1.003172e-01
1.331575e-01
1.738936e-01
2.199264e-01
2.684165e-01
3.164554e-01
3.612394e-01
4.002340e-01
4.313228e-01
4.529295e-01
4.641092e-01
4.646020e-01
4.548461e-01
4.359491e-01
4.096177e-01
3.780482e-01
3.437822e-01
3.095369e-01
2.780184e-01
2.517336e-01
2.328139e-01
2.228639e-01
2.228494e-01
2.330294e-01
2.529380e-01
2.814153e-01
3.166829e-01
3.564588e-01
3.981022e-01
4.387814e-01
4.756540e-01
5.060481e-01
5.276360e-01
5.385877e-01
5.376959e-01
5.244633e-01
4.991462e-01
4.627511e-01
4.169830e-01
3.641491e-01
3.070225e-01
2.486760e-01
1.922943e-01
1.409797e-01
9.756101e-02
6.442172e-02
4.335723e-02
3.547091e-02
4.111487e-02
5.987741e-02
9.061618e-02
1.315332e-01
1.802866e-01
2.341324e-01
2.900887e-01
3.451152e-01
3.962963e-01
4.410199e-01
4.771388e-01
5.031045e-01
5.180638e-01
5.219110e-01
5.152913e-01
4.995535e-01
4.766551e-01
4.490243e-01
4.193892e-01
3.905840e-01
3.653481e-01
3.461316e-01
3.349226e-01
3.331075e-01
3.413764e-01
3.596761e-01
3.872139e-01
4.225100e-01
4.634916e-01
5.076239e-01
5.520693e-01
5.938673e-01
6.301250e-01
6.582078e-01
6.759188e-01
6.816534e-01
6.745177e-01
6.544014e-01
6.219970e-01
5.787666e-01
5.268552e-01
4.689601e-01
4.081633e-01
3.477393e-01
2.909508e-01
2.408451e-01
2.000645e-01
1.706843e-01
1.540866e-01
1.508803e-01
1.608705e-01
1.830771e-01
2.158013e-01
2.567326e-01
3.030913e-01
3.517967e-01
3.996538e-01
4.435486e-01
4.806415e-01
5.085480e-01
5.254941e-01
5.304370e-01
5.231410e-01
5.042020e-01
4.750193e-01
4.377122e-01
3.949876e-01
3.499656e-01
3.059726e-01
2.663166e-01
2.340592e-01
2.118007e-01
2.014933e-01
2.042977e-01
2.204912e-01
2.494365e-01
2.896111e-01
3.386972e-01
3.937236e-01
4.512529e-01
5.076006e-01
5.590737e-01
6.022147e-01
6.340332e-01
6.522120e-01
6.552683e-01
6.426600e-01
6.148274e-01
5.731667e-01
5.199400e-01
4.581271e-01
3.912344e-01
3.230717e-01
2.575143e-01
1.982641e-01
1.486252e-01
1.113066e-01
8.826454e-02
8.059327e-02
8.846994e-02
1.111556e-01
1.470503e-01
1.937968e-01
2.484272e-01
3.075417e-01
3.675130e-01
4.247036e-01
4.756870e-01
5.174594e-01
5.476284e-01
5.645678e-01
5.675242e-01
5.566701e-01
5.330963e-01
4.987441e-01
4.562813e-01
4.089289e-01
3.602507e-01
3.139166e-01
2.734573e-01
2.420244e-01
2.221742e-01
2.156885e-01
2.234481e-01
2.453656e-01
2.803836e-01
3.265378e-01
3.810797e-01
4.406521e-01
5.015040e-01
5.597336e-01
6.115435e-01
6.534912e-01
6.827204e-01
6.971538e-01
6.956362e-01
6.780157e-01
6.451583e-01
5.988958e-01
5.419121e-01
4.775761e-01
4.097342e-01
3.424742e-01
2.798755e-01
2.257587e-01
1.834501e-01
1.555742e-01
1.438881e-01
1.491678e-01
1.711556e-01
2.085710e-01
2.591860e-01
3.199596e-01
3.872233e-01
4.569075e-01
5.247943e-01
5.867837e-01
6.391537e-01
6.788012e-01
7.034431e-01
7.117666e-01
7.035141e-01
6.794981e-01
6.415448e-01
5.923696e-01
5.353934e-01
4.745135e-01
4.138432e-01
3.574367e-01
3.090184e-01
2.717324e-01
2.479299e-01
2.390108e-01
2.453286e-01
2.661673e-01
2.997918e-01
3.435675e-01
3.941417e-01
4.476738e-01
5.000983e-01
5.474036e-01
5.859077e-01
6.125100e-01
6.249023e-01
6.217242e-01
6.026494e-01
5.684013e-01
5.206962e-01
4.621230e-01
3.959686e-01
3.260045e-01
2.562480e-01
1.907143e-01
1.331732e-01
8.692353e-02
5.459862e-02
3.801174e-02
3.805161e-02
5.463234e-02
8.670072e-02
1.322996e-01
1.886837e-01
2.524808e-01
3.198906e-01
3.869112e-01
4.495802e-01
5.042196e-01
5.476682e-01
5.774854e-01
5.921134e-01
5.909814e-01
5.745463e-01
5.442628e-01
5.024865e-01
4.523165e-01
3.973874e-01
3.416254e-01
2.889847e-01
2.431801e-01
2.074345e-01
1.842583e-01
1.752763e-01
1.811155e-01
2.013627e-01
2.345936e-01
2.784732e-01
3.299177e-01
3.853079e-01
4.407373e-01
4.922800e-01
5.362585e-01
5.694942e-01
5.895227e-01
5.947597e-01
5.846046e-01
5.594768e-01
5.207821e-01
4.708135e-01
4.125971e-01
3.496917e-01
2.859606e-01
2.253262e-01
1.715248e-01
1.278742e-01
9.706770e-02
8.100603e-02
8.067764e-02
9.609455e-02
1.262880e-01
1.693649e-01
2.226212e-01
2.827067e-01
3.458313e-01
4.080012e-01
4.652720e-01
5.140031e-01
5.510976e-01
5.742103e-01
5.819089e-01
5.737749e-01
5.504348e-01
5.135212e-01
4.655632e-01
4.098184e-01
3.500549e-01
2.903020e-01
2.345837e-01
1.866525e-01
1.497398e-01
1.263385e-01
1.180321e-01
1.253822e-01
1.478842e-01
1.839941e-01
2.312272e-01
2.863208e-01
3.454509e-01
4.044873e-01
4.592692e-01
5.058834e-01
5.409245e-01
5.617221e-01
5.665168e-01
5.545755e-01
5.262376e-01
4.828906e-01
4.268780e-01
3.613488e-01
2.900603e-01
2.171460e-01
1.468658e-01
8.335042e-02
3.035423e-02
-8.969415e-03
-3.225979e-02
-3.809521e-02
-2.608503e-02
3.100096e-03
4.776342e-02
1.052823e-01
1.722687e-01
2.447793e-01
3.185640e-01
3.893338e-01
4.530330e-01
5.060962e-01
5.456725e-01
5.698026e-01
5.775364e-01
5.689817e-01
5.452826e-01
5.085291e-01
4.616058e-01
4.079912e-01
3.515226e-01
2.961417e-01
2.456369e-01
2.033985e-01
1.722009e-01
1.540254e-01
1.499353e-01
1.600116e-01
1.833536e-01
2.181450e-01
2.617800e-01
3.110419e-01
3.623191e-01
4.118459e-01
4.559495e-01
4.912890e-01
5.150690e-01
5.252163e-01
5.205082e-01
5.006478e-01
4.662801e-01
4.189525e-01
3.610210e-01
2.955091e-01
2.259290e-01
1.560739e-01
8.979405e-02
3.076869e-02
-1.771392e-02
-5.295558e-02
-7.301436e-02
-7.682666e-02
-6.427585e-02
-3.620137e-02
5.653549e-03
5.875283e-02
1.199296e-01
1.855884e-01
2.519336e-01
3.152082e-01
3.719274e-01
4.190918e-01
4.543663e-01
4.762141e-01
4.839773e-01
4.779008e-01
4.590963e-01
4.294535e-01
3.915020e-01
3.482371e-01
3.029190e-01
2.588590e-01
2.192046e-01
1.867356e-01
1.636843e-01
1.515898e-01
1.511981e-01
1.624148e-01
1.843162e-01
2.152178e-01
2.527972e-01
2.942605e-01
3.365404e-01
3.765114e-01
4.112042e-01
4.380073e-01
4.548406e-01
4.602916e-01
4.537071e-01
4.352354e-01
4.058168e-01
3.671254e-01
3.214647e-01
2.716252e-01
2.207134e-01
1.719611e-01
1.285273e-01
9.330086e-02
6.871647e-02
5.659254e-02
5.800303e-02
7.319256e-02
1.015429e-01
1.415960e-01
1.911331e-01
2.473074e-01
3.068208e-01
3.661327e-01
4.216875e-01
4.701443e-01
5.085938e-01
5.347485e-01
5.470933e-01
5.449863e-01
5.287042e-01
4.994270e-01
4.591637e-01
4.106232e-01
3.570395e-01
3.019621e-01
2.490270e-01
2.017216e-01
1.631586e-01
1.358743e-01
1.216612e-01
1.214502e-01
1.352477e-01
1.621372e-01
2.003444e-01
2.473621e-01
3.001257e-01
3.552240e-01
4.091293e-01
4.584283e-01
5.000403e-01
5.314073e-01
5.506479e-01
5.566666e-01
5.492131e-01
5.288900e-01
4.971078e-01
4.559910e-01
4.082428e-01
3.569763e-01
3.055233e-01
2.572323e-01
2.152663e-01
1.824115e-01
1.609061e-01
1.523004e-01
1.573563e-01
1.759941e-01
2.072918e-01
2.495388e-01
3.003418e-01
3.567753e-01
4.155681e-01
4.733116e-01
5.266748e-01
5.726140e-01
6.085614e-01
6.325827e-01
6.434926e-01
6.409230e-01
6.253375e-01
5.979928e-01
5.608499e-01
5.164403e-01
4.676990e-01
4.177721e-01
3.698136e-01
3.267821e-01
2.912487e-01
2.652299e-01
2.500549e-01
2.462797e-01
2.536541e-01
2.711470e-01
2.970271e-01
3.289931e-01
3.643426e-01
4.001639e-01
4.335359e-01
4.617226e-01
4.823504e-01
4.935578e-01
4.941118e-01
4.834847e-01
4.618878e-01
4.302596e-01
3.902097e-01
3.439196e-01
2.940080e-01
2.433681e-01
1.949865e-01
1.517560e-01
1.162927e-01
9.076860e-02
7.677086e-02
7.519603e-02
8.618750e-02
1.091214e-01
1.426433e-01
1.847533e-01
2.329349e-01
2.843169e-01
3.358576e-01
3.845372e-01
4.275475e-01
4.624641e-01
4.873953e-01
5.010946e-01
5.030336e-01
4.934288e-01
4.732203e-01
4.440029e-01
4.079155e-01
3.674936e-01
3.254975e-01
2.847259e-01
2.478297e-01
2.171359e-01
1.944970e-01
1.811738e-01
1.777612e-01
1.841611e-01
1.996053e-01
2.227238e-01
2.516533e-01
2.841752e-01
3.178719e-01
3.502900e-01
3.790988e-01
4.022370e-01
4.180388e-01
4.253360e-01
4.235301e-01
4.126319e-01
3.932655e-01
3.666345e-01
3.344532e-01
2.988438e-01
2.622074e-01
2.270742e-01
1.959446e-01
1.711289e-01
1.545979e-01
1.478531e-01
1.518273e-01
1.668211e-01
1.924809e-01
2.278199e-01
2.712804e-01
3.208324e-01
3.741010e-01
4.285135e-01
4.814537e-01
5.304165e-01
5.731507e-01
6.077855e-01
6.329323e-01
6.477588e-01
6.520303e-01
6.461151e-01
6.309547e-01
6.079966e-01
5.790977e-01
5.464013e-01
5.121968e-01
4.787734e-01
4.482735e-01
4.225596e-01
4.030994e-01
3.908791e-01
3.863484e-01
3.894017e-01
3.993968e-01
4.152086e-01
4.353142e-01
4.579016e-01
4.809943e-01
5.025832e-01
5.207577e-01
5.338293e-01
5.404420e-01
5.396635e-01
5.310517e-01
5.146935e-01
4.912096e-01
4.617258e-01
4.278092e-01
3.913749e-01
3.545670e-01
3.196248e-01
2.887401e-01
2.639181e-01
2.468482e-01
2.387957e-01
2.405187e-01
2.522177e-01
2.735197e-01
3.034983e-01
3.407279e-01
3.833676e-01
4.292681e-01
4.760949e-01
5.214581e-01
5.630447e-01
5.987435e-01
6.267601e-01
6.457140e-01
6.547138e-01
6.534063e-01
6.419929e-01
6.212148e-01
5.923035e-01
5.569020e-01
5.169611e-01
4.746180e-01
4.320681e-01
3.914358e-01
3.546553e-01
3.233642e-01
2.988193e-01
2.818343e-01
2.727463e-01
2.714093e-01
2.772174e-01
2.891538e-01
3.058644e-01
3.257497e-01
3.470699e-01
3.680591e-01
3.870398e-01
4.025330e-01
4.133564e-01
4.187033e-01
4.181974e-01
4.119177e-01
4.003903e-01
3.845479e-01
3.656595e-01
3.452351e-01
3.249148e-01
3.063495e-01
2.910832e-01
2.804454e-01
2.754588e-01
2.767688e-01
2.845979e-01
2.987273e-01
3.185070e-01
3.428937e-01
3.705151e-01
3.997543e-01
4.288517e-01
4.560143e-01
4.795290e-01
4.978709e-01
5.098029e-01
5.144586e-01
5.114042e-01
5.006736e-01
4.827731e-01
4.586526e-01
4.296472e-01
3.973899e-01
3.637054e-01
3.304905e-01
2.995920e-01
2.726893e-01
2.511908e-01
2.361481e-01
2.281941e-01
2.275085e-01
2.338113e-01
2.463844e-01
2.641208e-01
2.855968e-01
3.091633e-01
3.330516e-01
3.554863e-01
3.747990e-01
3.895366e-01
3.985565e-01
4.011040e-01
3.968641e-01
3.859843e-01
3.690653e-01
3.471196e-01
3.215012e-01
2.938127e-01
2.657966e-01
2.392212e-01
2.157680e-01
1.969292e-01
1.839203e-01
1.776129e-01
1.784887e-01
1.866169e-01
2.016544e-01
2.228680e-01
2.491763e-01
2.792086e-01
3.113782e-01
3.439647e-01
3.752038e-01
4.033794e-01
4.269151e-01
4.444602e-01
4.549662e-01
4.577482e-01
4.525266e-01
4.394448e-01
4.190624e-01
3.923230e-01
3.605001e-01
3.251260e-01
2.879076e-01
2.506353e-01
2.150890e-01
1.829451e-01
1.556884e-01
1.345315e-01
1.203478e-01
1.136199e-01
1.144099e-01
1.223523e-01
1.366740e-01
1.562389e-01
1.796168e-01
2.051728e-01
2.311712e-01
2.558889e-01
2.777293e-01
2.953303e-01
3.076574e-01
3.140741e-01
3.143844e-01
3.088426e-01
2.981307e-01
2.833060e-01
2.657245e-01
2.469474e-01
2.286377e-01
2.124542e-01
1.999483e-01
1.924678e-01
1.910733e-01
1.964690e-01
2.089547e-01
2.283998e-01
2.542421e-01
2.855122e-01
3.208824e-01
3.587356e-01
3.972543e-01
4.345218e-01
4.686333e-01
4.978092e-01
5.205044e-01
5.355048e-01
5.420052e-01
5.396606e-01
5.286098e-01
5.094684e-01
4.832940e-01
4.515272e-01
4.159118e-01
3.783995e-01
3.410427e-01
3.058797e-01
2.748177e-01
2.495189e-01
2.312984e-01
2.210410e-01
2.191431e-01
2.254882e-01
2.394543e-01
2.599572e-01
2.855235e-01
3.143900e-01
3.446227e-01
3.742464e-01
4.013770e-01
4.243477e-01
4.418184e-01
4.528617e-01
4.570182e-01
4.543188e-01
4.452726e-01
4.308250e-01
4.122889e-01
3.912569e-01
3.694975e-01
3.488435e-01
3.310751e-01
3.178057e-01
3.103755e-01
3.097595e-01
3.164957e-01
3.306409e-01
3.517550e-01
3.789170e-01
4.107706e-01
4.455960e-01
4.814061e-01
5.160595e-01
5.473867e-01
5.733207e-01
5.920264e-01
6.020174e-01
6.022555e-01
5.922227e-01
5.719634e-01
5.420924e-01
5.037699e-01
4.586444e-01
4.087665e-01
3.564776e-01
3.042797e-01
2.546905e-01
2.100946e-01
1.725988e-01
1.439019e-01
1.251916e-01
1.170737e-01
1.195422e-01
1.319902e-01
1.532604e-01
1.817291e-01
2.154177e-01
2.521210e-01
2.895469e-01
3.254555e-01
3.577914e-01
3.848009e-01
4.051262e-01
4.178732e-01
4.226505e-01
4.195778e-01
4.092676e-01
3.927803e-01
3.715569e-01
3.473306e-01
3.220220e-01
2.976204e-01
2.760580e-01
2.590841e-01
2.481463e-01
2.442896e-01
2.480779e-01
2.595466e-01
2.781875e-01
3.029680e-01
3.323839e-01
3.645445e-01
3.972834e-01
4.282926e-01
4.552687e-01
4.760648e-01
4.888360e-01
4.921693e-01
4.851890e-01
4.676293e-01
4.398695e-01
4.029277e-01
3.584115e-01
3.084276e-01
2.554546e-01
2.021859e-01
1.513550e-01
1.055540e-01
6.706185e-02
3.769582e-02
1.869681e-02
1.065833e-02
1.350168e-02
2.649721e-02
4.832728e-02
7.718439e-02
1.108964e-01
1.470700e-01
1.832441e-01
2.170431e-01
2.463219e-01
2.692937e-01
2.846345e-01
2.915566e-01
2.898507e-01
2.798923e-01
2.626145e-01
2.394483e-01
2.122326e-01
1.830969e-01
1.543241e-01
1.281979e-01
1.068478e-01
9.210027e-02
8.534863e-02
8.745084e-02
9.866268e-02
1.186104e-01
1.463040e-01
1.801906e-01
2.182437e-01
2.580848e-01
2.971300e-01
3.327542e-01
3.624624e-01
3.840578e-01
3.957934e-01
3.964976e-01
3.856641e-01
3.634992e-01
3.309241e-01
2.895302e-01
2.414900e-01
1.894287e-01
1.362627e-01
8.501713e-02
3.863345e-02
-2.178337e-04
-2.930688e-02
-4.698348e-02
-5.227614e-02
-4.494521e-02
-2.548849e-02
4.899164e-03
4.440721e-02
9.072505e-02
1.411841e-01
1.929181e-01
2.430326e-01
2.887752e-01
3.276973e-01
3.577983e-01
3.776440e-01
3.864525e-01
3.841416e-01
3.713361e-01
3.493322e-01
3.200219e-01
2.857791e-01
2.493131e-01
2.134981e-01
1.811859e-01
1.550176e-01
1.372439e-01
1.295698e-01
1.330343e-01
1.479345e-01
1.737991e-01
2.094124e-01
2.528880e-01
3.017850e-01
3.532614e-01
4.042543e-01
4.516767e-01
4.926182e-01
5.245385e-01
5.454396e-01
5.540058e-01
5.497006e-01
5.328136e-01
5.044518e-01
4.664745e-01
4.213764e-01
3.721238e-01
3.219569e-01
2.741713e-01
2.318942e-01
1.978728e-01
1.742920e-01
1.626335e-01
1.635883e-01
1.770268e-01
2.020255e-01
2.369485e-01
2.795718e-01
3.272441e-01
3.770700e-01
4.261052e-01
4.715514e-01
5.109388e-01
5.422850e-01
5.642180e-01
5.760570e-01
5.778424e-01
5.703136e-01
5.548352e-01
5.332758e-01
5.078488e-01
4.809251e-01
4.548301e-01
4.316412e-01
4.129986e-01
3.999462e-01
3.928162e-01
3.911689e-01
3.937941e-01
3.987781e-01
4.036304e-01
4.054650e-01
4.012218e-01
3.879146e-01
3.628880e-01
3.240658e-01
2.701710e-01
2.008997e-01
1.170303e-01
2.045515e-02
-8.587453e-02
-1.980908e-01
-3.116303e-01
-4.215167e-01
-5.226814e-01
-6.102934e-01
-6.800686e-01
-7.285356e-01
-7.532370e-01
-7.528561e-01
-7.272660e-01
-6.775051e-01
-6.056868e-01
-5.148567e-01
-4.088111e-01
-2.918902e-01
-1.687583e-01
-4.418301e-02
7.717817e-02
1.909775e-01
2.933563e-01
3.810993e-01
4.517600e-01
5.037519e-01
5.364028e-01
5.499681e-01
5.456007e-01
5.252782e-01
4.916881e-01
4.480764e-01
3.980662e-01
3.454558e-01
2.940066e-01
2.472335e-01
2.082094e-01
1.793959e-01
1.625110e-01
1.584404e-01
1.671992e-01
1.879430e-01
2.190290e-01
2.581222e-01
3.023412e-01
3.484366e-01
3.929934e-01
4.326478e-01
4.643044e-01
4.853441e-01
4.938039e-01
4.885181e-01
4.692069e-01
4.365059e-01
3.919320e-01
3.377902e-01
2.770263e-01
2.130380e-01
1.494565e-01
8.991550e-02
3.781984e-02
-3.867593e-03
-3.280960e-02
-4.743599e-02
-4.703463e-02
-3.178726e-02
-2.749440e-03
3.822261e-02
8.859217e-02
1.453011e-01
2.049583e-01
2.640469e-01
3.191394e-01
3.671088e-01
4.053228e-01
4.318078e-01
4.453728e-01
4.456828e-01
4.332767e-01
4.095280e-01
3.765512e-01
3.370590e-01
2.941809e-01
2.512544e-01
2.116033e-01
1.783160e-01
1.540401e-01
1.408046e-01
1.398830e-01
1.517044e-01
1.758207e-01
2.109299e-01
2.549542e-01
3.051686e-01
3.583729e-01
4.110949e-01
4.598170e-01
5.012083e-01
5.323497e-01
5.509352e-01
5.554329e-01
5.451959e-01
5.205121e-01
4.825908e-01
4.334889e-01
3.759829e-01
3.133958e-01
2.493933e-01
1.877588e-01
1.321635e-01
8.594195e-02
5.188857e-02
3.208538e-02
2.777342e-02
3.927520e-02
6.597334e-02
1.063464e-01
1.580596e-01
2.181043e-01
2.829796e-01
3.489051e-01
4.120546e-01
4.687964e-01
5.159272e-01
5.508817e-01
5.719045e-01
5.781693e-01
5.698363e-01
5.480419e-01
5.148217e-01
4.729727e-01
4.258633e-01
3.772058e-01
3.308053e-01
2.903017e-01
2.589214e-01
2.392547e-01
2.330736e-01
2.412042e-01
2.634610e-01
2.986495e-01
3.446367e-01
3.984862e-01
4.566481e-01
5.151930e-01
5.700741e-01
6.174010e-01
6.537063e-01
6.761869e-01
6.829011e-01
6.729084e-01
6.463390e-01
6.043898e-01
5.492474e-01
4.839454e-01
4.121688e-01
3.380186e-01
2.657534e-01
1.995252e-01
1.431228e-01
9.974108e-02
7.178749e-02
6.073922e-02
6.705877e-02
9.017315e-02
1.285173e-01
1.796382e-01
2.403527e-01
3.069488e-01
3.754187e-01
4.417087e-01
5.019721e-01
5.528084e-01
5.914735e-01
6.160465e-01
6.255415e-01
6.199574e-01
6.002624e-01
5.683165e-01
5.267365e-01
4.787153e-01
4.278070e-01
3.776894e-01
3.319207e-01
2.937028e-01
2.656664e-01
2.496923e-01
2.467798e-01
2.569749e-01
2.793621e-01
3.121226e-01
3.526561e-01
3.977565e-01
4.438305e-01
4.871437e-01
5.240785e-01
5.513852e-01
5.664101e-01
5.672847e-01
5.530612e-01
5.237853e-01
4.805025e-01
4.251964e-01
3.606666e-01
2.903544e-01
2.181292e-01
1.480479e-01
8.410384e-02
2.997864e-02
-1.118823e-02
-3.699787e-02
-4.594583e-02
-3.752129e-02
-1.224435e-02
2.836115e-02
8.185785e-02
1.450424e-01
2.141408e-01
2.850399e-01
3.535400e-01
4.156154e-01
4.676635e-01
5.067293e-01
5.306878e-01
5.383730e-01
5.296432e-01
5.053795e-01
4.674175e-01
4.184191e-01
3.616937e-01
3.009808e-01
2.402093e-01
1.832466e-01
1.336533e-01
9.445673e-02
6.795829e-02
5.558512e-02
5.779823e-02
7.406337e-02
1.028879e-01
1.419218e-01
1.881171e-01
2.379332e-01
2.875769e-01
3.332579e-01
3.714455e-01
3.991064e-01
4.139103e-01
4.143864e-01
4.000228e-01
3.713002e-01
3.296599e-01
2.774087e-01
2.175698e-01
1.536890e-01
8.961078e-02
2.923784e-02
-2.371272e-02
-6.594132e-02
-9.477364e-02
-1.083318e-01
-1.056577e-01
-8.678121e-02
-5.272528e-02
-5.448434e-03
5.227461e-02
1.170262e-01
1.849622e-01
2.520570e-01
3.143619e-01
3.682588e-01
4.106931e-01
4.393692e-01
4.528950e-01
4.508658e-01
4.338815e-01
4.034979e-01
3.621162e-01
3.128194e-01
2.591688e-01
2.049729e-01
1.540444e-01
1.099592e-01
7.583093e-02
5.411402e-02
4.644553e-02
5.353682e-02
7.512229e-02
1.099706e-01
1.559590e-01
2.102080e-01
2.692663e-01
3.293350e-01
3.865140e-01
4.370550e-01
4.776037e-01
5.054153e-01
5.185306e-01
5.159015e-01
4.974591e-01
4.641198e-01
4.177311e-01
3.609602e-01
2.971345e-01
2.300416e-01
1.637031e-01
1.021332e-01
4.909615e-02
7.875966e-03
-1.892781e-02
-2.956525e-02
-2.325062e-02
-2.171956e-04
3.829289e-02
9.010476e-02
1.522485e-01
2.211491e-01
2.928565e-01
3.632979e-01
4.285369e-01
4.850215e-01
5.298047e-01
5.607234e-01
5.765257e-01
5.769356e-01
5.626540e-01
5.352954e-01
4.972661e-01
4.515940e-01
4.017217e-01
3.512782e-01
3.038413e-01
2.627075e-01
2.306809e-01
2.098940e-01
2.016718e-01
2.064473e-01
2.237345e-01
2.521627e-01
2.895696e-01
3.331485e-01
3.796380e-01
4.255439e-01
4.673750e-01
5.018792e-01
5.262637e-01
5.383855e-01
5.369008e-01
5.213625e-01
4.922616e-01
4.510074e-01
3.998473e-01
3.417327e-01
2.801372e-01
2.188404e-01
1.616893e-01
1.123535e-01
7.408759e-02
4.951623e-02
4.045598e-02
4.778682e-02
7.138406e-02
1.101168e-01
1.619143e-01
2.238963e-01
2.925577e-01
3.639929e-01
4.341452e-01
4.990614e-01
5.551368e-01
5.993336e-01
6.293608e-01
6.438040e-01
6.421989e-01
6.250443e-01
5.937553e-01
5.505596e-01
4.983471e-01
4.404813e-01
3.805867e-01
3.223248e-01
2.691720e-01
2.242121e-01
1.899555e-01
1.681949e-01
1.599071e-01
1.652073e-01
1.833595e-01
2.128414e-01
2.514596e-01
2.965048e-01
3.449354e-01
3.935759e-01
4.393167e-01
4.793050e-01
5.111152e-01
5.328911e-01
5.434532e-01
5.423637e-01
5.299459e-01
5.072575e-01
4.760170e-01
4.384908e-01
3.973465e-01
3.554813e-01
3.158377e-01
2.812140e-01
2.540823e-01
2.364240e-01
2.295937e-01
2.342217e-01
2.501645e-01
2.765084e-01
3.116260e-01
3.532845e-01
3.987946e-01
4.451923e-01
4.894368e-01
5.286140e-01
5.601309e-01
5.818886e-01
5.924244e-01
5.910129e-01
5.777198e-01
5.534020e-01
5.196571e-01
4.787216e-01
4.333274e-01
3.865250e-01
3.414863e-01
3.012990e-01
2.687677e-01
2.462326e-01
2.354199e-01
2.373310e-01
2.521783e-01
2.793726e-01
3.175599e-01
3.647069e-01
4.182255e-01
4.751292e-01
5.322089e-01
5.862195e-01
6.340661e-01
6.729812e-01
7.006865e-01
7.155289e-01
7.165848e-01
7.037241e-01
6.776292e-01
6.397641e-01
5.922950e-01
5.379653e-01
4.799323e-01
4.215752e-01
3.662870e-01
3.172620e-01
2.772938e-01
2.485983e-01
2.326740e-01
2.302102e-01
2.410518e-01
2.642215e-01
2.979976e-01
3.400398e-01
3.875531e-01
4.374754e-01
4.866768e-01
5.321571e-01
5.712298e-01
6.016829e-01
6.219076e-01
6.309866e-01
6.287390e-01
6.157169e-01
5.931546e-01
5.628749e-01
5.271594e-01
4.885925e-01
4.498901e-01
4.137250e-01
3.825575e-01
3.584827e-01
3.431020e-01
3.374271e-01
3.418216e-01
3.559843e-01
3.789738e-01
4.092712e-01
4.448777e-01
4.834383e-01
5.223860e-01
5.590981e-01
5.910555e-01
6.159981e-01
6.320683e-01
6.379322e-01
6.328727e-01
6.168456e-01
5.904942e-01
5.551196e-01
5.126060e-01
4.653077e-01
4.159017e-01
3.672198e-01
3.220679e-01
2.830476e-01
2.523896e-01
2.318119e-01
2.224134e-01
2.246086e-01
2.381121e-01
2.619706e-01
2.946400e-01
3.341003e-01
3.779970e-01
4.237970e-01
4.689483e-01
5.110325e-01
5.479023e-01
5.777971e-01
5.994307e-01
6.120474e-01
6.154436e-01
6.099553e-01
5.964135e-01
5.760727e-01
5.505175e-01
5.215565e-01
4.911074e-01
4.610822e-01
4.332762e-01
4.092658e-01
3.903198e-01
3.773272e-01
3.707467e-01
3.705810e-01
3.763778e-01
3.872596e-01
4.019797e-01
4.190028e-01
4.366042e-01
4.529843e-01
4.663915e-01
4.752466e-01
4.782613e-01
4.745428e-01
4.636751e-01
4.457694e-01
4.214792e-01
3.919751e-01
3.588826e-01
3.241848e-01
2.900961e-01
2.589170e-01
2.328778e-01
2.139829e-01
2.038674e-01
2.036756e-01
2.139717e-01
2.346899e-01
2.651290e-01
3.039890e-01
3.494495e-01
3.992796e-01
4.509732e-01
5.018977e-01
5.494481e-01
5.911966e-01
6.250298e-01
6.492678e-01
6.627570e-01
6.649326e-01
6.558463e-01
6.361573e-01
6.070873e-01
5.703424e-01
5.280074e-01
4.824200e-01
4.360324e-01
3.912687e-01
3.503861e-01
3.153478e-01
2.877144e-01
2.685606e-01
2.584216e-01
2.572723e-01
2.645410e-01
2.791545e-01
2.996135e-01
3.240917e-01
3.505545e-01
3.768891e-01
4.010410e-01
4.211471e-01
4.356597e-01
4.434510e-01
4.438922e-01
4.368994e-01
4.229428e-01
4.030173e-01
3.785768e-01
3.514354e-01
3.236445e-01
2.973515e-01
2.746513e-01
2.574393e-01
2.472764e-01
2.452757e-01
2.520199e-01
2.675152e-01
2.911867e-01
3.219133e-01
3.580995e-01
3.977787e-01
4.387382e-01
4.786580e-01
5.152554e-01
5.464246e-01
5.703657e-01
5.856938e-01
5.915217e-01
5.875115e-01
5.738909e-01
5.514342e-01
5.214109e-01
4.855054e-01
4.457156e-01
4.042354e-01
3.633308e-01
3.252118e-01
2.919096e-01
2.651618e-01
2.463122e-01
2.362307e-01
2.352580e-01
2.431805e-01
2.592369e-01
2.821589e-01
3.102436e-01
3.414566e-01
3.735575e-01
4.042442e-01
4.313040e-01
4.527648e-01
4.670342e-01
4.730168e-01
4.702007e-01
4.587031e-01
4.392735e-01
4.132492e-01
3.824694e-01
3.491508e-01
3.157353e-01
2.847213e-01
2.584891e-01
2.391340e-01
2.283187e-01
2.271562e-01
2.361303e-01
2.550602e-01
2.831119e-01
3.188524e-01
3.603429e-01
4.052639e-01
4.510602e-01
4.950999e-01
5.348345e-01
5.679541e-01
5.925287e-01
6.071272e-01
6.109082e-01
6.036757e-01
5.858965e-01
5.586766e-01
5.236981e-01
4.831212e-01
4.394569e-01
3.954171e-01
3.537511e-01
3.170780e-01
2.877229e-01
2.675683e-01
2.579303e-01
2.594677e-01
2.721331e-01
2.951702e-01
3.271583e-01
3.661034e-01
4.095674e-01
4.548286e-01
4.990590e-01
5.395105e-01
5.736933e-01
5.995378e-01
6.155279e-01
6.207958e-01
6.151732e-01
5.991946e-01
5.740537e-01
5.415183e-01
5.038101e-01
4.634592e-01
4.231432e-01
3.855208e-01
3.530693e-01
3.279347e-01
3.118017e-01
3.057927e-01
3.103996e-01
3.254546e-01
3.501411e-01
3.830447e-01
4.222385e-01
4.653995e-01
5.099458e-01
5.531886e-01
5.924897e-01
6.254174e-01
6.498907e-01
6.643053e-01
6.676310e-01
6.594761e-01
6.401131e-01
6.104638e-01
5.720465e-01
5.268876e-01
4.774042e-01
4.262631e-01
3.762254e-01
3.299836e-01
2.899993e-01
2.583526e-01
2.366109e-01
2.257290e-01
2.259871e-01
2.369736e-01
2.576129e-01
2.862389e-01
3.207058e-01
3.585309e-01
3.970581e-01
4.336313e-01
4.657674e-01
4.913164e-01
5.085983e-01
5.165075e-01
5.145759e-01
5.029934e-01
4.825822e-01
4.547306e-01
4.212913e-01
3.844535e-01
3.465959e-01
3.101324e-01
2.773564e-01
2.502952e-01
2.305809e-01
2.193470e-01
2.171569e-01
2.239695e-01
2.391432e-01
2.614783e-01
2.892951e-01
3.205395e-01
3.529134e-01
3.840174e-01
4.115017e-01
4.332142e-01
4.473376e-01
4.525086e-01
4.479087e-01
4.333239e-01
4.091648e-01
3.764495e-01
3.367474e-01
2.920897e-01
2.448507e-01
1.976065e-01
1.529797e-01
1.134781e-01
8.133695e-02
5.837636e-02
4.588137e-02
4.451519e-02
5.427133e-02
7.446882e-02
1.037910e-01
1.403653e-01
1.818785e-01
2.257207e-01
2.691483e-01
3.094578e-01
3.441584e-01
3.711329e-01
3.887766e-01
3.961021e-01
3.928034e-01
3.792737e-01
3.565747e-01
3.263615e-01
2.907679e-01
2.522622e-01
2.134819e-01
1.770593e-01
1.454485e-01
1.207648e-01
1.046475e-01
9.815337e-02
1.016897e-01
1.149894e-01
1.371297e-01
1.665933e-01
2.013657e-01
2.390630e-01
2.770823e-01
3.127655e-01
3.435671e-01
3.672175e-01
3.818701e-01
3.862246e-01
3.796177e-01
3.620749e-01
3.343197e-01
2.977401e-01
2.543122e-01
2.064873e-01
1.570476e-01
1.089389e-01
6.508989e-02
2.822851e-02
7.072410e-04
-1.565155e-02
-1.967838e-02
-1.093801e-02
1.023728e-02
4.276540e-02
8.488186e-02
1.342517e-01
1.881179e-01
2.434761e-01
2.972648e-01
3.465591e-01
3.887565e-01
4.217421e-01
4.440232e-01
4.548229e-01
4.541260e-01
4.426742e-01
4.219110e-01
3.938813e-01
3.610932e-01
3.263506e-01
2.925691e-01
2.625846e-01
2.389662e-01
2.238461e-01
2.187749e-01
2.246158e-01
2.414832e-01
2.687312e-01
3.049937e-01
3.482719e-01
3.960638e-01
4.455258e-01
4.936568e-01
5.374907e-01
5.742875e-01
6.017109e-01
6.179813e-01
6.219937e-01
6.133939e-01
5.926047e-01
5.608022e-01
5.198414e-01
4.721387e-01
4.205187e-01
3.680374e-01
3.177924e-01
2.727330e-01
2.354813e-01
2.081754e-01
1.923432e-01
1.888158e-01
1.976846e-01
2.183038e-01
2.493401e-01
2.888620e-01
3.344659e-01
3.834271e-01
4.328687e-01
4.799363e-01
5.219696e-01
5.566609e-01
5.821918e-01
5.973399e-01
6.015488e-01
5.949562e-01
5.783786e-01
5.532529e-01
5.215403e-01
4.855975e-01
4.480239e-01
4.114935e-01
3.785810e-01
3.515911e-01
3.324034e-01
3.223419e-01
3.220801e-01
3.315912e-01
3.501454e-01
3.763581e-01
4.082827e-01
4.435436e-01
4.794973e-01
5.134118e-01
5.426524e-01
5.648594e-01
5.781092e-01
5.810458e-01
5.729746e-01
5.539117e-01
5.245864e-01
4.863943e-01
4.413084e-01
3.917517e-01
3.404444e-01
2.902327e-01
2.439132e-01
2.040617e-01
1.728777e-01
1.520520e-01
1.426682e-01
1.451404e-01
1.591953e-01
1.838955e-01
2.177043e-01
2.585861e-01
3.041353e-01
3.517249e-01
3.986661e-01
4.423693e-01
4.804979e-01
5.111047e-01
5.327454e-01
5.445587e-01
5.463110e-01
5.384015e-01
5.218265e-01
4.981082e-01
4.691900e-01
4.373062e-01
4.048332e-01
3.741326e-01
3.473928e-01
3.264816e-01
3.128182e-01
3.072747e-01
3.101141e-01
3.209706e-01
3.388742e-01
3.623167e-01
3.893547e-01
4.177411e-01
4.450773e-01
4.689755e-01
4.872213e-01
4.979272e-01
4.996655e-01
4.915729e-01
4.734179e-01
4.456260e-01
4.092601e-01
3.659584e-01
3.178339e-01
2.673453e-01
2.171474e-01
1.699315e-01
1.282642e-01
9.443454e-02
7.031639e-02
5.725333e-02
5.597379e-02
6.654151e-02
8.834560e-02
1.201314e-01
1.600709e-01
2.058679e-01
2.548915e-01
3.043296e-01
3.513536e-01
3.932845e-01
4.277519e-01
4.528360e-01
4.671847e-01
4.700966e-01
4.615651e-01
4.422783e-01
4.135765e-01
3.773670e-01
3.360052e-01
2.921455e-01
2.485742e-01
2.080321e-01
1.730379e-01
1.457239e-01
1.276952e-01
1.199223e-01
1.226783e-01
1.355235e-01
1.573417e-01
1.864228e-01
2.205865e-01
2.573374e-01
2.940382e-01
3.280899e-01
3.571068e-01
3.790723e-01
3.924678e-01
3.963654e-01
3.904792e-01
3.751728e-01
3.514243e-01
3.207529e-01
2.851129e-01
2.467640e-01
2.081270e-01
1.716332e-01
1.395750e-01
1.139672e-01
9.642459e-02
8.806396e-02
8.943650e-02
1.004953e-01
1.206000e-01
1.485588e-01
1.827031e-01
2.209914e-01
2.611332e-01
3.007288e-01
3.374143e-01
3.690067e-01
3.936404e-01
4.098876e-01
4.168551e-01
4.142496e-01
4.024065e-01
3.822775e-01
3.553765e-01
3.236864e-01
2.895323e-01
2.554296e-01
2.239160e-01
1.973790e-01
1.778906e-01
1.670608e-01
1.659213e-01
1.748486e-01
1.935331e-01
2.209965e-01
2.556569e-01
2.954350e-01
3.378944e-01
3.804030e-01
4.203059e-01
4.550973e-01
4.825799e-01
5.010020e-01
5.091663e-01
5.065011e-01
4.930938e-01
4.696834e-01
4.376141e-01
3.987545e-01
3.553887e-01
3.100852e-01
2.655522e-01
2.244849e-01
1.894143e-01
1.625622e-01
1.457119e-01
1.401029e-01
1.463554e-01
1.644308e-01
1.936324e-01
2.326441e-01
2.796066e-01
3.322249e-01
3.878994e-01
4.438737e-01
4.973903e-01
5.458464e-01
5.869423e-01
6.188133e-01
6.401383e-01
6.502162e-01
6.490054e-01
6.371211e-01
6.157919e-01
5.867758e-01
5.522434e-01
5.146341e-01
4.764953e-01
4.403157e-01
4.083619e-01
3.825321e-01
3.642351e-01
3.543053e-01
3.529591e-01
3.597965e-01
3.738460e-01
3.936485e-01
4.173722e-01
4.429484e-01
4.682178e-01
4.910785e-01
5.096254e-01
5.222735e-01
5.278590e-01
5.257110e-01
5.156918e-01
4.982021e-01
4.741547e-01
4.449162e-01
4.122249e-01
3.780875e-01
3.446624e-01
3.141329e-01
2.885782e-01
2.698463e-01
2.594360e-01
2.583951e-01
2.672420e-01
2.859183e-01
3.137760e-01
3.496034e-01
3.916865e-01
4.379047e-01
4.858525e-01
5.329804e-01
5.767481e-01
6.147781e-01
6.450038e-01
6.657999e-01
6.760869e-01
6.754023e-01
6.639302e-01
6.424895e-01
6.124789e-01
5.757838e-01
5.346527e-01
4.915493e-01
4.489914e-01
4.093866e-01
3.748758e-01
3.471946e-01
3.275648e-01
3.166224e-01
3.143885e-01
3.202841e-01
3.331862e-01
3.515188e-01
3.733716e-01
3.966351e-01
4.191439e-01
4.388195e-01
4.538031e-01
4.625736e-01
4.640418e-01
4.576189e-01
4.432520e-01
4.214283e-01
3.931461e-01
3.598556e-01
3.233734e-01
2.857757e-01
2.492757e-01
2.160913e-01
1.883105e-01
1.677608e-01
1.558918e-01
1.536765e-01
1.615411e-01
1.793264e-01
2.062846e-01
2.411122e-01
2.820176e-01
3.268189e-01
3.730688e-01
4.181982e-01
4.596722e-01
4.951488e-01
5.226292e-01
5.405892e-01
5.480819e-01
5.448023e-01
5.311093e-01
5.080019e-01
4.770525e-01
4.403018e-01
4.001235e-01
3.590679e-01
3.196957e-01
2.844128e-01
2.553165e-01
2.340650e-01
2.217773e-01
2.189702e-01
2.255366e-01
2.407644e-01
2.633947e-01
2.917126e-01
3.236647e-01
3.569936e-01
3.893835e-01
4.186062e-01
4.426621e-01
4.599054e-01
4.691491e-01
4.697400e-01
4.616016e-01
4.452387e-01
4.217074e-01
3.925487e-01
3.596940e-01
3.253458e-01
2.918412e-01
2.615066e-01
2.365103e-01
2.187225e-01
2.095913e-01
2.100427e-01
2.204115e-01
2.404099e-01
2.691342e-01
3.051117e-01
3.463852e-01
3.906288e-01
4.352912e-01
4.777542e-01
5.155002e-01
5.462737e-01
5.682288e-01
5.800501e-01
5.810385e-01
5.711562e-01
5.510271e-01
5.218953e-01
4.855440e-01
4.441821e-01
4.003061e-01
3.565458e-01
3.155023e-01
2.795894e-01
2.508860e-01
2.310094e-01
2.210186e-01
2.213524e-01
2.318074e-01
2.515566e-01
2.792057e-01
3.128836e-01
3.503588e-01
3.891779e-01
4.268150e-01
4.608265e-01
4.890024e-01
5.095043e-01
5.209827e-01
5.226640e-01
5.144026e-01
4.966918e-01
4.706356e-01
4.378804e-01
4.005153e-01
3.609432e-01
3.217350e-01
2.854707e-01
2.545799e-01
2.311874e-01
2.169760e-01
2.130740e-01
2.199760e-01
2.375038e-01
2.648082e-01
3.004150e-01
3.423096e-01
3.880569e-01
4.349504e-01
4.801797e-01
5.210093e-01
5.549548e-01
5.799450e-01
5.944584e-01
5.976235e-01
5.892751e-01
5.699646e-01
5.409219e-01
5.039750e-01
4.614314e-01
4.159296e-01
3.702709e-01
3.272412e-01
2.894330e-01
2.590801e-01
2.379153e-01
2.270601e-01
2.269556e-01
2.373381e-01
2.572606e-01
2.851595e-01
3.189593e-01
3.562097e-01
3.942461e-01
4.303626e-01
4.619888e-01
4.868577e-01
5.031540e-01
5.096339e-01
5.057069e-01
4.914745e-01
4.677245e-01
4.358817e-01
3.979183e-01
3.562326e-01
3.135010e-01
2.725135e-01
2.360000e-01
2.064578e-01
1.859903e-01
1.761663e-01
1.779107e-01
1.914346e-01
2.162104e-01
2.509939e-01
2.938942e-01
3.424846e-01
3.939494e-01
4.452565e-01
4.933452e-01
5.353176e-01
5.686220e-01
5.912142e-01
6.016871e-01
5.993583e-01
5.843122e-01
5.573909e-01
5.201398e-01
4.747090e-01
4.237190e-01
3.700990e-01
3.169073e-01
2.671445e-01
2.235704e-01
1.885357e-01
1.638395e-01
1.506210e-01
1.492932e-01
1.595219e-01
1.802514e-01
2.097751e-01
2.458470e-01
2.858278e-01
3.268569e-01
3.660412e-01
4.006474e-01
4.282858e-01
4.470729e-01
4.557603e-01
4.538214e-01
4.414894e-01
4.197429e-01
3.902426e-01
3.552210e-01
3.173348e-01
2.794875e-01
2.446348e-01
2.155834e-01
1.947976e-01
1.842257e-01
1.851588e-01
1.981323e-01
2.228789e-01
2.583346e-01
3.027008e-01
3.535548e-01
4.080031e-01
4.628649e-01
5.148767e-01
5.609005e-01
5.981269e-01
6.242551e-01
6.376417e-01
6.374047e-01
6.234779e-01
5.966116e-01
5.583208e-01
5.107852e-01
4.567103e-01
3.991570e-01
3.413528e-01
2.864958e-01
2.375618e-01
1.971274e-01
1.672190e-01
1.491953e-01
1.436729e-01
1.504966e-01
1.687564e-01
1.968493e-01
2.325817e-01
2.733071e-01
3.160904e-01
3.578933e-01
3.957666e-01
4.270411e-01
4.495023e-01
4.615369e-01
4.622414e-01
4.514831e-01
4.299108e-01
3.989148e-01
3.605384e-01
3.173482e-01
2.722705e-01
2.284045e-01
1.888213e-01
1.563622e-01
1.334491e-01
1.219176e-01
1.228879e-01
1.366796e-01
1.627809e-01
1.998713e-01
2.459002e-01
2.982123e-01
3.537136e-01
4.090648e-01
4.608911e-01
5.059930e-01
5.415477e-01
5.652857e-01
5.756329e-01
5.718085e-01
5.538719e-01
5.227165e-01
4.800121e-01
4.281006e-01
3.698526e-01
3.084941e-01
2.474139e-01
1.899630e-01
1.392563e-01
9.798938e-02
6.828053e-02
5.154712e-02
4.842494e-02
5.873510e-02
8.150063e-02
1.150114e-01
1.569334e-01
2.044554e-01
2.544645e-01
3.037413e-01
3.491616e-01
3.878939e-01
4.175794e-01
4.364825e-01
4.436008e-01
4.387272e-01
4.224604e-01
3.961610e-01
3.618596e-01
3.221216e-01
2.798775e-01
2.382314e-01
2.002567e-01
1.687938e-01
1.462616e-01
1.344942e-01
1.346159e-01
1.469612e-01
1.710469e-01
2.055981e-01
2.486265e-01
2.975553e-01
3.493823e-01
4.008716e-01
4.487603e-01
4.899700e-01
5.218076e-01
5.421442e-01
5.495580e-01
5.434337e-01
5.240093e-01
4.923678e-01
4.503758e-01
4.005704e-01
3.460052e-01
2.900616e-01
2.362385e-01
1.879312e-01
1.482133e-01
1.196346e-01
1.040501e-01
1.024920e-01
1.150956e-01
1.410844e-01
1.788178e-01
2.258968e-01
2.793230e-01
3.356973e-01
3.914475e-01
4.430671e-01
4.873491e-01
5.215995e-01
5.438138e-01
5.528055e-01
5.482770e-01
5.308290e-01
5.019098e-01
4.637088e-01
4.190035e-01
3.709715e-01
3.229797e-01
2.783634e-01
2.402105e-01
2.111621e-01
1.932436e-01
1.877373e-01
1.951034e-01
2.149562e-01
2.460958e-01
2.865909e-01
3.339064e-01
3.850670e-01
4.368440e-01
4.859546e-01
5.292630e-01
5.639719e-01
5.877942e-01
5.990959e-01
5.970009e-01
5.814517e-01
5.532198e-01
5.138671e-01
4.656578e-01
4.114275e-01
3.544151e-01
2.980683e-01
2.458311e-01
2.009262e-01
1.661445e-01
1.436566e-01
1.348616e-01
1.402828e-01
1.595235e-01
1.912841e-01
2.334434e-01
2.831954e-01
3.372353e-01
3.919798e-01
4.438069e-01
4.893005e-01
5.254806e-01
5.500059e-01
5.613318e-01
5.588132e-01
5.427461e-01
5.143440e-01
4.756519e-01
4.294063e-01
3.788499e-01
3.275142e-01
2.789850e-01
2.366651e-01
2.035492e-01
1.820260e-01
1.737202e-01
1.793852e-01
1.988537e-01
2.310498e-01
2.740605e-01
3.252606e-01
3.814810e-01
4.392084e-01
4.948023e-01
5.447168e-01
5.857145e-01
6.150607e-01
6.306880e-01
6.313214e-01
6.165566e-01
5.868872e-01
5.436783e-01
4.890894e-01
4.259501e-01
3.575975e-01
2.876826e-01
2.199570e-01
1.580509e-01
1.052549e-01
6.431877e-02
3.728048e-02
2.533826e-02
2.877549e-02
4.694500e-02
7.831421e-02
1.205677e-01
1.707598e-01
2.255056e-01
2.811988e-01
3.342418e-01
3.812745e-01
4.193866e-01
4.463023e-01
4.605234e-01
4.614213e-01
4.492717e-01
4.252278e-01
3.912353e-01
3.498930e-01
3.042719e-01
2.577031e-01
2.135509e-01
1.749863e-01
1.447752e-01
1.250969e-01
1.174032e-01
1.223284e-01
1.396555e-01
1.683392e-01
2.065842e-01
2.519684e-01
3.016043e-01
3.523230e-01
4.008727e-01
4.441172e-01
4.792273e-01
5.038518e-01
5.162614e-01
5.154562e-01
5.012291e-01
4.741817e-01
4.356906e-01
3.878240e-01
3.332159e-01
2.749032e-01
2.161368e-01
1.601775e-01
1.100906e-01
6.855163e-02
3.767714e-02
1.889352e-02
1.285222e-02
1.939808e-02
3.759180e-02
6.578342e-02
1.017299e-01
1.427484e-01
1.858935e-01
2.281503e-01
2.666288e-01
2.987515e-01
3.224198e-01
3.361504e-01
3.391703e-01
3.314649e-01
3.137747e-01
2.875405e-01
2.548021e-01
2.180578e-01
1.800946e-01
1.438020e-01
1.119804e-01
8.715579e-02
7.141170e-02
6.624890e-02
7.248109e-02
9.017443e-02
1.186353e-01
1.564477e-01
2.015574e-01
2.513974e-01
3.030459e-01
3.534072e-01
3.994039e-01
4.381698e-01
4.672330e-01
4.846777e-01
4.892749e-01
4.805734e-01
4.589420e-01
4.255595e-01
3.823512e-01
3.318748e-01
2.771622e-01
2.215272e-01
1.683522e-01
1.208688e-01
8.194525e-02
5.389933e-02
3.834686e-02
3.609942e-02
4.711781e-02
7.052476e-02
1.046747e-01
1.472743e-01
1.955426e-01
2.463995e-01
2.966686e-01
3.432817e-01
3.834734e-01
4.149543e-01
4.360526e-01
4.458153e-01
4.440622e-01
4.313895e-01
4.091221e-01
3.792181e-01
3.441330e-01
3.066535e-01
2.697115e-01
2.361923e-01
2.087467e-01
1.896189e-01
1.805005e-01
1.824178e-01
1.956612e-01
2.197599e-01
2.535049e-01
2.950183e-01
3.418639e-01
3.911933e-01
4.399180e-01
4.848980e-01
5.231369e-01
5.519710e-01
5.692441e-01
5.734547e-01
5.638658e-01
5.405698e-01
5.045007e-01
4.573911e-01
4.016764e-01
3.403513e-01
2.767872e-01
2.145247e-01
1.570528e-01
1.075910e-01
6.888792e-02
4.304920e-02
3.140743e-02
3.444194e-02
5.175495e-02
8.210508e-02
1.234955e-01
1.733099e-01
2.284850e-01
2.857095e-01
3.416338e-01
3.930790e-01
4.372316e-01
4.718126e-01
4.952104e-01
5.065678e-01
5.058202e-01
4.936792e-01
4.715671e-01
4.415052e-01
4.059684e-01
3.677145e-01
3.296021e-01
2.944083e-01
2.646562e-01
2.424618e-01
2.294072e-01
2.264478e-01
2.338577e-01
2.512165e-01
2.774396e-01
3.108486e-01
3.492799e-01
3.902224e-01
4.309773e-01
4.688309e-01
5.012293e-01
5.259436e-01
5.412176e-01
5.458858e-01
5.394543e-01
5.221379e-01
4.948512e-01
4.591508e-01
4.171359e-01
3.713097e-01
3.244160e-01
2.792589e-01
2.385198e-01
2.045828e-01
1.793807e-01
1.642701e-01
1.599448e-01
1.663942e-01
1.829089e-01
2.081346e-01
2.401687e-01
2.766944e-01
3.151408e-01
3.528587e-01
3.873003e-01
4.161901e-01
4.376775e-01
4.504593e-01
4.538656e-01
4.479014e-01
4.332415e-01
4.111782e-01
3.835265e-01
3.524922e-01
3.205156e-01
2.901001e-01
2.636406e-01
2.432598e-01
2.306659e-01
2.270372e-01
2.329420e-01
2.482987e-01
2.723776e-01
3.038467e-01
3.408552e-01
3.811511e-01
4.222227e-01
4.614548e-01
4.962897e-01
5.243839e-01
5.437508e-01
5.528837e-01
5.508517e-01
5.373636e-01
5.127943e-01
4.781713e-01
4.351201e-01
3.857723e-01
3.326413e-01
2.784757e-01
2.260994e-01
1.782481e-01
1.374130e-01
1.056977e-01
8.469750e-02
7.540639e-02
7.815833e-02
9.260718e-02
1.177475e-01
1.519759e-01
1.931887e-01
2.389090e-01
2.864350e-01
3.329996e-01
3.759331e-01
4.128186e-01
4.416332e-01
4.608664e-01
4.696067e-01
4.675930e-01
4.552247e-01
4.335312e-01
4.041023e-01
3.689848e-01
3.305520e-01
2.913547e-01
2.539613e-01
2.207973e-01
1.939913e-01
1.752395e-01
1.656967e-01
1.659014e-01
1.757430e-01
1.944718e-01
2.207520e-01
2.527540e-01
2.882769e-01
3.248931e-01
3.601040e-01
3.914974e-01
4.168975e-01
4.344980e-01
4.429735e-01
4.415593e-01
4.300983e-01
4.090488e-01
3.794546e-01
3.428801e-01
3.013135e-01
2.570472e-01
2.125411e-01
1.702773e-01
1.326145e-01
1.016491e-01
7.909077e-02
6.616093e-02
6.351979e-02
7.122893e-02
8.875191e-02
1.149936e-01
1.483753e-01
1.869399e-01
2.284796e-01
2.706776e-01
3.112532e-01
3.481029e-01
3.794275e-01
4.038378e-01
4.204330e-01
4.288452e-01
4.292508e-01
4.223450e-01
4.092857e-01
3.916086e-01
3.711215e-01
3.497841e-01
3.295796e-01
3.123854e-01
2.998505e-01
2.932843e-01
2.935672e-01
3.010876e-01
3.157121e-01
3.367922e-01
3.632071e-01
3.934402e-01
4.256822e-01
4.579550e-01
4.882442e-01
5.146344e-01
5.354375e-01
5.493054e-01
5.553208e-01
5.530582e-01
5.426120e-01
5.245890e-01
5.000667e-01
4.705223e-01
4.377374e-01
4.036880e-01
3.704243e-01
3.399493e-01
3.141008e-01
2.944441e-01
2.821791e-01
2.780699e-01
2.824007e-01
2.949621e-01
3.150689e-01
3.416089e-01
3.731172e-01
4.078706e-01
4.439951e-01
4.795787e-01
5.127847e-01
5.419575e-01
5.657180e-01
5.830423e-01
5.933189e-01
5.963817e-01
5.925131e-01
5.824195e-01
5.671783e-01
5.481615e-01
5.269402e-01
5.051786e-01
4.845211e-01
4.664829e-01
4.523476e-01
4.430808e-01
4.392641e-01
4.410560e-01
4.481812e-01
4.599506e-01
4.753101e-01
4.929126e-01
5.112107e-01
5.285601e-01
5.433296e-01
5.540098e-01
5.593147e-01
5.582684e-01
5.502741e-01
5.351581e-01
5.131880e-01
4.850630e-01
4.518773e-01
4.150616e-01
3.763038e-01
3.374568e-01
3.004362e-01
2.671138e-01
2.392118e-01
2.182021e-01
2.052172e-01
2.009775e-01
2.057416e-01
2.192833e-01
2.408979e-01
2.694381e-01
3.033765e-01
3.408905e-01
3.799640e-01
4.184990e-01
4.544319e-01
4.858481e-01
5.110877e-01
5.288387e-01
5.382108e-01
5.387847e-01
5.306364e-01
5.143322e-01
4.908958e-01
4.617491e-01
4.286294e-01
3.934863e-01
3.583652e-01
3.252818e-01
2.960968e-01
2.723988e-01
2.554041e-01
2.458824e-01
2.441127e-01
2.498732e-01
2.624656e-01
2.807693e-01
3.033215e-01
3.284150e-01
3.542071e-01
3.788328e-01
4.005161e-01
4.176735e-01
4.290060e-01
4.335747e-01
4.308560e-01
4.207747e-01
4.037128e-01
3.804921e-01
3.523338e-01
3.207936e-01
2.876759e-01
2.549297e-01
2.245315e-01
1.983602e-01
1.780729e-01
1.649918e-01
1.600097e-01
1.635246e-01
1.754086e-01
1.950117e-01
2.212022e-01
2.524370e-01
2.868579e-01
3.224072e-01
3.569548e-01
3.884308e-01
4.149544e-01
4.349528e-01
4.472616e-01
4.511995e-01
4.466118e-01
4.338787e-01
4.138882e-01
3.879739e-01
3.578245e-01
3.253692e-01
2.926491e-01
2.616817e-01
2.343293e-01
2.121795e-01
1.964479e-01
1.879079e-01
1.868545e-01
1.931000e-01
2.060015e-01
2.245149e-01
2.472688e-01
2.726539e-01
2.989203e-01
3.242808e-01
3.470139e-01
3.655646e-01
3.786376e-01
3.852776e-01
3.849315e-01
3.774890e-01
3.632970e-01
3.431476e-01
3.182390e-01
2.901112e-01
2.605590e-01
2.315277e-01
2.049946e-01
1.828438e-01
1.667421e-01
1.580227e-01
1.575871e-01
1.658330e-01
1.826137e-01
2.072328e-01
2.384749e-01
2.746717e-01
3.137983e-01
3.535975e-01
3.917215e-01
4.258861e-01
4.540241e-01
4.744286e-01
4.858735e-01
4.877022e-01
4.798769e-01
4.629837e-01
4.381951e-01
4.071912e-01
3.720488e-01
3.351040e-01
2.987995e-01
2.655257e-01
2.374662e-01
2.164586e-01
2.038784e-01
2.005556e-01
2.067269e-01
2.220274e-01
2.455198e-01
2.757581e-01
3.108799e-01
3.487224e-01
3.869551e-01
4.232218e-01
4.552853e-01
4.811655e-01
4.992633e-01
5.084609e-01
5.081920e-01
4.984770e-01
4.799223e-01
4.536828e-01
4.213917e-01
3.850619e-01
3.469642e-01
3.094897e-01
2.750036e-01
2.456988e-01
2.234589e-01
2.097384e-01
2.054701e-01
2.110036e-01
2.260808e-01
2.498476e-01
2.809017e-01
3.173725e-01
3.570302e-01
3.974176e-01
4.359990e-01
4.703172e-01
4.981503e-01
5.176549e-01
5.274882e-01
5.268966e-01
5.157663e-01
4.946310e-01
4.646380e-01
4.274752e-01
3.852640e-01
3.404256e-01
2.955294e-01
2.531329e-01
2.156216e-01
1.850609e-01
1.630672e-01
1.507076e-01
1.484351e-01
1.560622e-01
1.727759e-01
1.971908e-01
2.274385e-01
2.612869e-01
2.962814e-01
3.299024e-01
3.597272e-01
3.835888e-01
3.997181e-01
4.068619e-01
4.043678e-01
3.922298e-01
3.710943e-01
3.422245e-01
3.074271e-01
2.689443e-01
2.293167e-01
1.912245e-01
1.573155e-01
1.300310e-01
1.114409e-01
1.031006e-01
1.059389e-01
1.201860e-01
1.453469e-01
1.802208e-01
2.229665e-01
2.712113e-01
3.221950e-01
3.729437e-01
4.204618e-01
4.619304e-01
4.948970e-01
5.174422e-01
5.283099e-01
5.269917e-01
5.137575e-01
4.896338e-01
4.563316e-01
4.161309e-01
3.717299e-01
3.260713e-01
2.821530e-01
2.428385e-01
2.106749e-01
1.877331e-01
1.754786e-01
1.746816e-01
1.853725e-01
2.068441e-01
2.376996e-01
2.759429e-01
3.191052e-01
3.644003e-01
4.089013e-01
4.497267e-01
4.842260e-01
5.101524e-01
5.258102e-01
5.301671e-01
5.229231e-01
5.045320e-01
4.761727e-01
4.396762e-01
3.974106e-01
3.521329e-01
3.068176e-01
2.644693e-01
2.279335e-01
1.997147e-01
1.818165e-01
1.756105e-01
1.817477e-01
2.001145e-01
2.298380e-01
2.693403e-01
3.164366e-01
3.684724e-01
4.224912e-01
4.754218e-01
5.242738e-01
5.663278e-01
5.993077e-01
6.215230e-01
6.319707e-01
6.303917e-01
6.172772e-01
5.938284e-01
5.618719e-01
5.237387e-01
4.821122e-01
4.398562e-01
3.998299e-01
3.647019e-01
3.367749e-01
3.178319e-01
3.090158e-01
3.107509e-01
3.227124e-01
3.438454e-01
3.724337e-01
4.062112e-01
4.425111e-01
4.784418e-01
5.110799e-01
5.376669e-01
5.557988e-01
5.635942e-01
5.598294e-01
5.440319e-01
5.165235e-01
4.784106e-01
4.315237e-01
3.783073e-01
3.216709e-01
2.648078e-01
2.109942e-01
1.633807e-01
1.247885e-01
9.752358e-02
8.322226e-02
8.273665e-02
9.606995e-02
1.223653e-01
1.599493e-01
2.064278e-01
2.588278e-01
3.137770e-01
3.677108e-01
4.170945e-01
4.586463e-01
4.895465e-01
5.076180e-01
5.114657e-01
5.005624e-01
4.752797e-01
4.368592e-01
3.873302e-01
3.293799e-01
2.661854e-01
2.012183e-01
1.380337e-01
8.005482e-02
3.036670e-02
-8.469439e-03
-3.457013e-02
-4.684194e-02
-4.504486e-02
-2.980280e-02
-2.560455e-03
3.451051e-02
7.865023e-02
1.266862e-01
1.752356e-01
2.209219e-01
2.605932e-01
2.915278e-01
3.116119e-01
3.194790e-01
3.146002e-01
2.973199e-01
2.688354e-01
2.311212e-01
1.868041e-01
1.389950e-01
9.108937e-02
4.654658e-02
8.662917e-03
-1.964867e-02
-3.605708e-02
-3.897673e-02
-2.768454e-02
-2.381344e-03
3.580726e-02
8.489166e-02
1.421369e-01
2.042322e-01
2.674998e-01
3.281306e-01
3.824307e-01
4.270620e-01
4.592622e-01
4.770265e-01
4.792410e-01
4.657556e-01
4.373936e-01
3.958978e-01
3.438175e-01
2.843460e-01
2.211197e-01
1.579902e-01
9.878383e-02
4.706231e-02
5.898825e-03
-2.231650e-02
-3.602854e-02
-3.461609e-02
-1.843032e-02
1.123012e-02
5.220579e-02
1.016193e-01
1.560653e-01
2.118343e-01
2.651580e-01
3.124582e-01
3.505834e-01
3.770181e-01
3.900492e-01
3.888793e-01
3.736804e-01
3.455835e-01
3.066059e-01
2.595221e-01
2.076859e-01
1.548147e-01
1.047499e-01
6.120701e-02
2.753229e-02
6.479667e-03
2.439728e-05
9.226011e-03
3.415080e-02
7.385981e-02
1.264631e-01
1.892362e-01
2.587890e-01
3.312765e-01
4.026356e-01
4.688341e-01
5.261157e-01
5.712278e-01
6.016172e-01
6.155821e-01
6.123717e-01
5.922277e-01
5.563652e-01
5.068962e-01
4.467006e-01
3.792530e-01
3.084154e-01
2.382056e-01
1.725548e-01
1.150689e-01
6.880740e-02
3.609556e-02
1.838417e-02
1.616571e-02
2.895387e-02
5.532677e-02
9.302994e-02
1.391309e-01
1.902140e-01
2.426029e-01
2.925952e-01
3.366949e-01
3.718271e-01
3.955210e-01
4.060476e-01
4.025068e-01
3.848553e-01
3.538790e-01
3.111128e-01
2.587164e-01
1.993153e-01
1.358199e-01
7.123300e-02
8.458054e-03
-4.988019e-02
-1.015927e-01
-1.450505e-01
-1.792676e-01
-2.039381e-01
-2.194244e-01
-2.266988e-01
-2.272437e-01
-2.229196e-01
-2.158113e-01
-2.080632e-01
-2.017156e-01
-1.985523e-01
-1.999696e-01
-2.068749e-01
-2.196215e-01
-2.379846e-01
-2.611776e-01
-2.879093e-01
-3.164752e-01
-3.448768e-01
-3.709598e-01
-3.925626e-01
-4.076646e-01
-4.145255e-01
-4.118084e-01
-3.986766e-01
-3.748603e-01
-3.406877e-01
-2.970779e-01
-2.454988e-01
-1.878905e-01
-1.265610e-01
-6.406060e-02
-3.041062e-03
5.389133e-02
1.043228e-01
1.461705e-01
1.778050e-01
1.981481e-01
2.067386e-01
2.037606e-01
1.900317e-01
1.669507e-01
1.364095e-01
1.006753e-01
6.225036e-02
2.371906e-02
-1.240988e-02
-4.385572e-02
-6.870393e-02
-8.552090e-02
-9.343754e-02
-9.219610e-02
-8.215719e-02
-6.426749e-02
-3.999087e-02
-1.120834e-02
1.990670e-02
5.103023e-02
7.983869e-02
1.041609e-01
1.221225e-01
1.322742e-01
1.336943e-01
1.260589e-01
1.096722e-01
8.545528e-02
5.489291e-02
1.994233e-02
-1.708990e-02
-5.369484e-02
-8.732294e-02
-1.155510e-01
-1.362443e-01
-1.477035e-01
-1.487866e-01
-1.389976e-01
-1.185334e-01
-8.828565e-02
-4.979569e-02
-5.165358e-03
4.307149e-02
9.210842e-02
1.390469e-01
1.810862e-01
2.157109e-01
2.408607e-01
2.550728e-01
2.575830e-01
2.483786e-01
2.281992e-01
1.984844e-01
1.612736e-01
1.190662e-01
7.465243e-02
3.092639e-02
-9.303985e-03
-4.349921e-02
-6.955002e-02
-8.590823e-02
-9.167810e-02
-8.666254e-02
-7.136151e-02
-4.692446e-02
-1.506206e-02
2.207450e-02
6.203690e-02
1.022357e-01
1.400993e-01
1.732276e-01
1.995316e-01
2.173525e-01
2.255532e-01
2.235776e-01
2.114736e-01
1.898798e-01
1.599786e-01
1.234185e-01
8.221266e-02
3.862058e-02
-4.980375e-03
-4.622725e-02
-8.290169e-02
-1.130527e-01
-1.351063e-01
-1.479564e-01
-1.510302e-01
-1.443243e-01
-1.284066e-01
-1.043834e-01
-7.383384e-02
-3.871381e-02
-1.237088e-03
3.626084e-02
7.146761e-02
1.022391e-01
1.267357e-01
1.435408e-01
1.517514e-01
1.510361e-01
1.416518e-01
1.244220e-01
1.006761e-01
7.215494e-02
4.089216e-02
9.077049e-03
-2.109035e-02
-4.754316e-02
-6.848134e-02
-8.248622e-02
-8.860804e-02
-8.642069e-02
-7.604006e-02
-5.810571e-02
-3.372868e-02
-4.410686e-03
2.805861e-02
6.171900e-02
9.456451e-02
1.246688e-01
1.503041e-01
1.700475e-01
1.828675e-01
1.881859e-01
1.859101e-01
1.764344e-01
1.606104e-01
1.396910e-01
1.152504e-01
8.908751e-02
6.311759e-02
3.925532e-02
1.929584e-02
4.798304e-03
-3.020795e-03
-3.376762e-03
4.019564e-03
1.893006e-02
4.059376e-02
6.776841e-02
9.880712e-02
1.317647e-01
1.645269e-01
1.949533e-01
2.210252e-01
2.409886e-01
2.534814e-01
2.576366e-01
2.531512e-01
2.403160e-01
2.200025e-01
1.936069e-01
1.629574e-01
1.301910e-01
9.760925e-02
6.752421e-02
4.210396e-02
2.322876e-02
1.236653e-02
1.047590e-02
1.794338e-02
3.455884e-02
5.953050e-02
9.153756e-02
1.288155e-01
1.692676e-01
2.105945e-01
2.504344e-01
2.865054e-01
3.167431e-01
3.394250e-01
3.532748e-01
3.575393e-01
3.520327e-01
3.371440e-01
3.138088e-01
2.834482e-01
2.478788e-01
2.092034e-01
1.696870e-01
1.316263e-01
9.721811e-02
6.843304e-02
4.690021e-02
3.380913e-02
2.983548e-02
3.509637e-02
4.913945e-02
7.096785e-02
9.910012e-02
1.316619e-01
1.665037e-01
2.013383e-01
2.338876e-01
2.620325e-01
2.839518e-01
2.982431e-01
3.040142e-01
3.009387e-01
2.892720e-01
2.698265e-01
2.439126e-01
2.132491e-01
1.798523e-01
1.459108e-01
1.136538e-01
8.521748e-02
6.251818e-02
4.713679e-02
4.022216e-02
4.241925e-02
5.382744e-02
7.399195e-02
1.019290e-01
1.361824e-01
1.749077e-01
2.159780e-01
2.571065e-01
2.959785e-01
3.303874e-01
3.583678e-01
3.783174e-01
3.891002e-01
3.901225e-01
3.813758e-01
3.634427e-01
3.374649e-01
3.050737e-01
2.682895e-01
2.293930e-01
1.907780e-01
1.547933e-01
1.235835e-01
9.894224e-02
8.218654e-02
7.406595e-02
7.471241e-02
8.363563e-02
9.976360e-02
1.215237e-01
1.469571e-01
1.738572e-01
1.999218e-01
2.229084e-01
2.407844e-01
2.518611e-01
2.549060e-01
2.492247e-01
2.347100e-01
2.118522e-01
1.817129e-01
1.458628e-01
1.062887e-01
6.527553e-02
2.526999e-02
-1.126624e-02
-4.200631e-02
-6.490269e-02
-7.831794e-02
-8.113316e-02
-7.282663e-02
-5.351673e-02
-2.396607e-02
1.445306e-02
5.982949e-02
1.098154e-01
1.617541e-01
2.128254e-01
2.602025e-01
3.012107e-01
3.334798e-01
3.550823e-01
3.646485e-01
3.614514e-01
3.454559e-01
3.173287e-01
2.784078e-01
2.306315e-01
1.764329e-01
1.186014e-01
6.012124e-02
3.995332e-03
-4.693520e-02
-9.016282e-02
-1.236649e-01
-1.460232e-01
-1.565027e-01
-1.550845e-01
-1.424525e-01
-1.199352e-01
-8.940993e-02
-5.317624e-02
-1.380783e-02
2.600817e-02
6.363525e-02
9.664537e-02
1.229614e-01
1.409757e-01
1.496381e-01
1.485086e-01
1.377746e-01
1.182315e-01
9.123131e-02
5.860205e-02
2.254122e-02
-1.451141e-02
-5.001679e-02
-8.148856e-02
-1.066454e-01
-1.235550e-01
-1.307589e-01
-1.273724e-01
-1.131490e-01
-8.850917e-02
-5.452834e-02
-1.288616e-02
3.422105e-02
8.420053e-02
1.342107e-01
1.813288e-01
2.227310e-01
2.558720e-01
2.786557e-01
2.895806e-01
2.878518e-01
2.734480e-01
2.471385e-01
2.104477e-01
1.655680e-01
1.152266e-01
6.251367e-02
1.068370e-02
-3.705721e-02
-7.776201e-02
-1.089362e-01
-1.286999e-01
-1.359064e-01
-1.302108e-01
-1.120834e-01
-8.277040e-02
-4.420468e-02
1.125509e-03
5.034057e-02
1.003562e-01
1.480810e-01
1.906140e-01
2.254293e-01
2.505378e-01
2.646140e-01
2.670813e-01
2.581489e-01
2.387983e-01
2.107196e-01
1.762007e-01
1.379755e-01
9.904187e-02
6.245900e-02
3.114062e-02
7.657402e-03
-5.936585e-03
-8.241306e-03
1.396799e-03
2.284246e-02
5.518056e-02
9.677414e-02
1.453668e-01
1.982226e-01
2.522958e-01
3.044204e-01
3.515110e-01
3.907606e-01
4.198262e-01
4.369857e-01
4.412586e-01
4.324775e-01
4.113062e-01
3.792030e-01
3.383297e-01
2.914141e-01
2.415755e-01
1.921232e-01
1.463451e-01
1.072962e-01
7.760452e-02
5.930581e-02
5.371708e-02
6.135808e-02
8.192393e-02
1.143099e-01
1.566856e-01
2.066133e-01
2.612037e-01
3.172992e-01
3.716753e-01
4.212471e-01
4.632675e-01
4.955047e-01
5.163841e-01
5.250858e-01
5.215896e-01
5.066657e-01
4.818115e-01
4.491425e-01
4.112436e-01
3.709926e-01
3.313673e-01
2.952479e-01
2.652266e-01
2.434376e-01
2.314168e-01
2.300005e-01
2.392693e-01
2.585392e-01
2.864005e-01
3.208026e-01
3.591799e-01
3.986119e-01
4.360106e-01
4.683236e-01
4.927411e-01
5.068942e-01
5.090285e-01
4.981417e-01
4.740729e-01
4.375356e-01
3.900920e-01
3.340680e-01
2.724166e-01
2.085375e-01
1.460661e-01
8.864566e-02
3.969776e-02
2.205022e-03
-2.147971e-02
-2.978601e-02
-2.203107e-02
1.528954e-03
3.970413e-02
9.043205e-02
1.508913e-01
2.176609e-01
2.869165e-01
3.546543e-01
4.169291e-01
4.700949e-01
5.110308e-01
5.373415e-01
5.475137e-01
5.410212e-01
5.183670e-01
4.810605e-01
4.315292e-01
3.729697e-01
3.091478e-01
2.441582e-01
1.821607e-01
1.271089e-01
8.248945e-02
5.109157e-02
3.482210e-02
3.457906e-02
5.019215e-02
8.043325e-02
1.230953e-01
1.751340e-01
2.328631e-01
2.921917e-01
3.488898e-01
3.988654e-01
4.384365e-01
4.645783e-01
4.751276e-01
4.689304e-01
4.459193e-01
4.071169e-01
3.545654e-01
2.911899e-01
2.206063e-01
1.468893e-01
7.431563e-02
7.100196e-03
-5.085959e-02
-9.621690e-02
-1.263728e-01
-1.396279e-01
-1.352795e-01
-1.136600e-01
-7.611379e-02
-2.491439e-02
3.687426e-02
1.055847e-01
1.771710e-01
2.474602e-01
3.124144e-01
3.683880e-01
4.123625e-01
4.421416e-01
4.564926e-01
4.552223e-01
4.391821e-01
4.102019e-01
3.709583e-01
3.247870e-01
2.754526e-01
2.268899e-01
1.829354e-01
1.470647e-01
1.221542e-01
1.102825e-01
1.125860e-01
1.291787e-01
1.591410e-01
2.005793e-01
2.507506e-01
3.062452e-01
3.632147e-01
4.176318e-01
4.655646e-01
5.034479e-01
5.283332e-01
5.380970e-01
5.315927e-01
5.087341e-01
4.705037e-01
4.188877e-01
3.567437e-01
2.876122e-01
2.154882e-01
1.445668e-01
7.898105e-02
2.254622e-02
-2.147254e-02
-5.055722e-02
-6.308624e-02
-5.842772e-02
-3.697190e-02
-1.015486e-04
4.989686e-02
1.099749e-01
1.765085e-01
2.455172e-01
3.129064e-01
3.747167e-01
4.273694e-01
4.678901e-01
4.940980e-01
5.047459e-01
4.995997e-01
4.794521e-01
4.460677e-01
4.020650e-01
3.507419e-01
2.958595e-01
2.413954e-01
1.912834e-01
1.491555e-01
1.181006e-01
1.004585e-01
9.765913e-02
1.101227e-01
1.372245e-01
1.773296e-01
2.278943e-01
2.856283e-01
3.467074e-01
4.070228e-01
4.624518e-01
5.091325e-01
5.437229e-01
5.636254e-01
5.671623e-01
5.536867e-01
5.236242e-01
4.784425e-01
4.205527e-01
3.531534e-01
2.800273e-01
2.053066e-01
1.332218e-01
6.784774e-02
1.286191e-02
-2.867266e-02
-5.448764e-02
-6.324319e-02
-5.460775e-02
-2.927869e-02
1.105787e-02
6.382662e-02
1.257172e-01
1.928849e-01
2.611875e-01
3.264441e-01
3.847018e-01
4.324914e-01
4.670554e-01
4.865303e-01
4.900710e-01
4.779047e-01
4.513133e-01
4.125424e-01
3.646468e-01
3.112805e-01
2.564478e-01
2.042305e-01
1.585087e-01
1.226937e-01
9.949003e-02
9.070454e-02
9.711575e-02
1.184144e-01
1.532206e-01
1.991759e-01
2.531057e-01
3.112384e-01
3.694666e-01
4.236324e-01
4.698162e-01
5.046082e-01
5.253454e-01
5.302947e-01
5.187710e-01
4.911814e-01
4.489950e-01
3.946407e-01
3.313451e-01
2.629221e-01
1.935295e-01
1.274097e-01
6.862785e-02
2.082450e-02
-1.300573e-02
-3.069602e-02
-3.104001e-02
-1.386665e-02
1.994774e-02
6.853160e-02
1.291317e-01
1.982812e-01
2.720121e-01
3.460988e-01
4.163189e-01
4.787148e-01
5.298403e-01
5.669759e-01
5.882982e-01
5.929915e-01
5.812940e-01
5.544743e-01
5.147410e-01
4.650920e-01
4.091154e-01
3.507538e-01
2.940494e-01
2.428838e-01
2.007293e-01
1.704246e-01
1.539914e-01
1.525011e-01
1.660027e-01
1.935180e-01
2.331045e-01
2.819846e-01
3.367320e-01
3.935025e-01
4.482957e-01
4.972262e-01
5.367879e-01
5.640918e-01
5.770602e-01
5.745654e-01
5.565019e-01
5.237913e-01
4.783183e-01
4.228069e-01
3.606452e-01
2.956711e-01
2.319344e-01
1.734465e-01
1.239348e-01
8.661253e-02
6.397882e-02
5.766034e-02
6.830481e-02
9.553424e-02
1.379615e-01
1.932698e-01
2.583510e-01
3.294944e-01
4.026146e-01
4.735051e-01
5.381017e-01
5.927375e-01
6.343759e-01
6.608026e-01
6.707669e-01
6.640598e-01
6.415261e-01
6.050079e-01
5.572242e-01
5.015943e-01
4.420151e-01
3.826079e-01
3.274479e-01
2.802957e-01
2.443460e-01
2.220110e-01
2.147555e-01
2.229946e-01
2.460649e-01
2.822723e-01
3.290134e-01
3.829613e-01
4.403017e-01
4.969999e-01
5.490783e-01
5.928849e-01
6.253343e-01
6.441052e-01
6.477839e-01
6.359466e-01
6.091757e-01
5.690131e-01
5.178531e-01
4.587850e-01
3.953952e-01
3.315427e-01
2.711213e-01
2.178221e-01
1.749095e-01
1.450228e-01
1.300148e-01
1.308370e-01
1.474793e-01
1.789696e-01
2.234337e-01
2.782131e-01
3.400320e-01
4.052034e-01
4.698593e-01
5.301908e-01
5.826809e-01
6.243186e-01
6.527776e-01
6.665543e-01
6.650519e-01
6.486103e-01
6.184777e-01
5.767262e-01
5.261176e-01
4.699264e-01
4.117324e-01
3.551932e-01
3.038112e-01
2.607089e-01
2.284273e-01
2.087588e-01
2.026295e-01
2.100388e-01
2.300620e-01
2.609180e-01
3.000970e-01
3.445378e-01
3.908412e-01
4.355025e-01
4.751458e-01
5.067454e-01
5.278204e-01
5.365924e-01
5.320990e-01
5.142560e-01
4.838652e-01
4.425680e-01
3.927445e-01
3.373656e-01
2.798062e-01
2.236315e-01
1.723697e-01
1.292854e-01
9.716848e-02
7.815073e-02
7.356375e-02
8.384764e-02
1.085184e-01
1.461979e-01
1.947055e-01
2.512050e-01
3.123960e-01
3.747352e-01
4.346703e-01
4.888694e-01
5.344307e-01
5.690598e-01
5.912023e-01
6.001261e-01
5.959475e-01
5.796028e-01
5.527659e-01
5.177210e-01
4.771995e-01
4.341925e-01
3.917512e-01
3.527888e-01
3.198947e-01
2.951722e-01
2.801093e-01
2.754908e-01
2.813574e-01
2.970158e-01
3.210993e-01
3.516736e-01
3.863801e-01
4.226049e-01
4.576597e-01
4.889625e-01
5.142070e-01
5.315095e-01
5.395289e-01
5.375524e-01
5.255428e-01
5.041461e-01
4.746567e-01
4.389426e-01
3.993326e-01
3.584736e-01
3.191654e-01
2.841838e-01
2.561025e-01
2.371233e-01
2.289271e-01
2.325522e-01
2.483124e-01
2.757585e-01
3.136914e-01
3.602253e-01
4.128992e-01
4.688279e-01
5.248827e-01
5.778857e-01
6.248059e-01
6.629444e-01
6.900956e-01
7.046783e-01
7.058286e-01
6.934499e-01
6.682188e-01
6.315461e-01
5.854940e-01
5.326558e-01
4.760035e-01
4.187125e-01
3.639743e-01
3.148081e-01
2.738807e-01
2.433486e-01
2.247274e-01
2.188018e-01
2.255788e-01
2.442917e-01
2.734521e-01
3.109487e-01
3.541836e-01
4.002369e-01
4.460466e-01
4.885938e-01
5.250812e-01
5.530983e-01
5.707635e-01
5.768383e-01
5.708060e-01
5.529088e-01
5.241404e-01
4.861896e-01
4.413398e-01
3.923264e-01
3.421641e-01
2.939529e-01
2.506772e-01
2.150118e-01
1.891476e-01
1.746497e-01
1.723584e-01
1.823397e-01
2.038909e-01
2.355983e-01
2.754431e-01
3.209463e-01
3.693398e-01
4.177515e-01
4.633892e-01
5.037125e-01
5.365819e-01
5.603772e-01
5.740787e-01
5.773079e-01
5.703254e-01
5.539869e-01
5.296622e-01
4.991226e-01
4.644070e-01
4.276762e-01
3.910663e-01
3.565502e-01
3.258169e-01
3.001746e-01
2.804835e-01
2.671217e-01
2.599846e-01
2.585174e-01
2.617751e-01
2.685055e-01
2.772461e-01
2.864300e-01
2.944915e-01
2.999705e-01
3.016088e-01
2.984386e-01
2.898559e-01
2.756771e-01
2.561706e-01
2.320582e-01
2.044834e-01
1.749455e-01
1.452028e-01
1.171518e-01
9.269275e-02
7.359058e-02
6.134411e-02
5.707228e-02
6.142636e-02
7.453496e-02
9.598590e-02
1.248467e-01
1.597213e-01
1.988387e-01
2.401651e-01
2.815293e-01
3.207531e-01
3.557764e-01
3.847710e-01
4.062383e-01
4.190868e-01
4.226880e-01
4.169075e-01
4.021092e-01
3.791328e-01
3.492436e-01
3.140578e-01
2.754485e-01
2.354365e-01
1.960754e-01
1.593363e-01
1.269994e-01
1.005584e-01
8.114296e-02
6.946140e-02
6.576715e-02
6.984944e-02
8.104866e-02
9.829576e-02
1.201738e-01
1.449989e-01
1.709168e-01
1.960113e-01
2.184188e-01
2.364445e-01
2.486740e-01
2.540727e-01
2.520649e-01
2.425863e-01
2.261024e-01
2.035892e-01
1.764766e-01
1.465563e-01
1.158627e-01
8.653450e-02
6.066792e-02
4.017282e-02
2.664131e-02
2.123894e-02
2.462644e-02
3.691766e-02
5.767648e-02
8.595200e-02
1.203478e-01
1.591184e-01
2.002850e-01
2.417603e-01
2.814763e-01
3.175056e-01
3.481716e-01
3.721414e-01
3.884971e-01
3.967808e-01
3.970109e-01
3.896681e-01
3.756506e-01
3.562048e-01
3.328341e-01
3.071974e-01
2.810019e-01
2.559019e-01
2.334064e-01
2.148018e-01
2.010903e-01
1.929460e-01
1.906890e-01
1.942762e-01
2.033101e-01
2.170647e-01
2.345275e-01
2.544558e-01
2.754461e-01
2.960139e-01
3.146800e-01
3.300616e-01
3.409616e-01
3.464517e-01
3.459425e-01
3.392348e-01
3.265443e-01
3.084996e-01
2.861096e-01
2.607045e-01
2.338534e-01
2.072672e-01
1.826916e-01
1.617995e-01
1.460868e-01
1.367802e-01
1.347593e-01
1.405001e-01
1.540412e-01
1.749765e-01
2.024729e-01
2.353132e-01
2.719593e-01
3.106339e-01
3.494136e-01
3.863323e-01
4.194862e-01
4.471389e-01
4.678177e-01
4.803969e-01
4.841625e-01
4.788524e-01
4.646713e-01
4.422790e-01
4.127540e-01
3.775349e-01
3.383441e-01
2.970960e-01
2.557950e-01
2.164260e-01
1.808426e-01
1.506588e-01
1.271502e-01
1.111728e-01
1.031058e-01
1.028251e-01
1.097109e-01
1.226897e-01
1.403097e-01
1.608443e-01
1.824176e-01
2.031428e-01
2.212637e-01
2.352888e-01
2.441046e-01
2.470604e-01
2.440152e-01
2.353447e-01
2.219075e-01
2.049756e-01
1.861360e-01
1.671729e-01
1.499387e-01
1.362245e-01
1.276373e-01
1.254920e-01
1.307241e-01
1.438284e-01
1.648277e-01
1.932715e-01
2.282654e-01
2.685256e-01
3.124571e-01
3.582465e-01
4.039669e-01
4.476863e-01
4.875758e-01
5.220107e-01
5.496578e-01
5.695463e-01
5.811146e-01
5.842323e-01
5.791969e-01
5.667063e-01
5.478111e-01
5.238518e-01
4.963843e-01
4.670971e-01
4.377235e-01
4.099500e-01
3.853256e-01
3.651753e-01
3.505234e-01
3.420338e-01
3.399713e-01
3.441895e-01
3.541460e-01
3.689443e-01
3.873999e-01
4.081244e-01
4.296226e-01
4.503959e-01
4.690450e-01
4.843660e-01
4.954322e-01
5.016564e-01
5.028290e-01
4.991298e-01
4.911134e-01
4.796698e-01
4.659656e-01
4.513676e-01
4.373556e-01
4.254268e-01
4.169976e-01
4.133071e-01
4.153288e-01
4.236960e-01
4.386480e-01
4.600002e-01
4.871422e-01
5.190648e-01
5.544122e-01
5.915579e-01
6.286985e-01
6.639582e-01
6.955006e-01
7.216393e-01
7.409407e-01
7.523135e-01
7.550784e-01
7.490141e-01
7.343774e-01
7.118972e-01
6.827416e-01
6.484624e-01
6.109163e-01
5.721674e-01
5.343749e-01
4.996689e-01
4.700252e-01
4.471440e-01
4.323440e-01
4.264814e-01
4.298977e-01
4.424033e-01
4.632948e-01
4.914057e-01
5.251860e-01
5.628042e-01
6.022670e-01
6.415481e-01
6.787178e-01
7.120647e-01
7.402013e-01
7.621452e-01
7.773710e-01
7.858303e-01
7.879390e-01
7.845352e-01
7.768123e-01
7.662321e-01
7.544252e-01
7.430808e-01
7.338351e-01
7.281604e-01
7.272640e-01
7.320031e-01
7.428217e-01
7.597151e-01
7.822246e-01
8.094624e-01
8.401658e-01
8.727757e-01
9.055343e-01
9.365964e-01
9.641461e-01
9.865125e-01
1.002277e+00
1.010365e+00
1.010116e+00
1.001331e+00
9.842906e-01
9.597436e-01
9.288688e-01
8.932108e-01
8.545928e-01
8.150104e-01
7.765133e-01
7.410800e-01
7.104949e-01
6.862364e-01
6.693852e-01
6.605599e-01
6.598850e-01
6.669940e-01
6.810645e-01
7.008818e-01
7.249265e-01
7.514784e-01
7.787308e-01
8.049083e-01
8.283800e-01
8.477610e-01
8.619955e-01
8.704164e-01
8.727786e-01
8.692662e-01
8.604729e-01
8.473602e-01
8.311943e-01
8.134647e-01
7.957881e-01
7.798015e-01
7.670490e-01
7.588712e-01
7.563038e-01
7.599946e-01
7.701457e-01
7.864846e-01
8.082673e-01
8.343114e-01
8.630577e-01
8.926557e-01
9.210686e-01
9.461920e-01
9.659805e-01
9.785739e-01
9.824177e-01
9.763675e-01
9.597739e-01
9.325397e-01
8.951475e-01
8.486541e-01
7.946509e-01
7.351909e-01
6.726846e-01
6.097690e-01
5.491568e-01
4.934755e-01
4.451066e-01
4.060377e-01
3.777394e-01
3.610749e-01
3.562479e-01
3.627922e-01
3.795999e-01
4.049862e-01
4.367873e-01
4.724841e-01
5.093487e-01
5.446041e-01
5.755891e-01
5.999196e-01
6.156357e-01
6.213252e-01
6.162154e-01
6.002271e-01
5.739864e-01
5.387924e-01
4.965415e-01
4.496104e-01
4.007051e-01
3.526839e-01
3.083666e-01
2.703435e-01
2.407980e-01
2.213564e-01
2.129750e-01
2.158711e-01
2.295031e-01
2.525980e-01
2.832264e-01
3.189177e-01
3.568117e-01
3.938356e-01
4.268990e-01
4.530921e-01
4.698780e-01
4.752637e-01
4.679393e-01
4.473758e-01
4.138742e-01
3.685621e-01
3.133359e-01
2.507524e-01
1.838749e-01
1.160825e-01
5.085626e-02
-8.444697e-03
-5.879972e-02
-9.772090e-02
-1.234103e-01
-1.348698e-01
-1.319563e-01
-1.153814e-01
-8.665670e-02
-4.799047e-02
-2.144805e-03
4.773856e-02
9.833253e-02
1.463280e-01
1.886352e-01
2.225701e-01
2.460176e-01
2.575583e-01
2.565533e-01
2.431817e-01
2.184246e-01
1.839998e-01
1.422472e-01
9.597224e-02
4.825769e-02
2.255974e-03
-3.902401e-02
-7.292009e-02
-9.729575e-02
-1.106824e-01
-1.123755e-01
-1.024789e-01
-8.189607e-02
-5.226949e-02
-1.587310e-02
2.453561e-02
6.589544e-02
1.050431e-01
1.389243e-01
1.648012e-01
1.804410e-01
1.842731e-01
1.755017e-01
1.541660e-01
1.211436e-01
7.809526e-02
2.735646e-02
-2.821715e-02
-8.544005e-02
-1.410093e-01
-1.917247e-01
-2.347001e-01
-2.675530e-01
-2.885564e-01
-2.967461e-01
-2.919752e-01
-2.749153e-01
-2.470063e-01
-2.103600e-01
-1.676245e-01
-1.218186e-01
-7.614334e-02
-3.378402e-02
2.289739e-03
2.951243e-02
4.588875e-02
5.012633e-02
4.172563e-02
2.102019e-02
-1.083652e-02
-5.193749e-02
-9.973852e-02
-1.512177e-01
-2.030689e-01
-2.519173e-01
-2.945436e-01
-3.281015e-01
-3.503142e-01
-3.596343e-01
-3.553572e-01
-3.376792e-01
-3.076965e-01
-2.673454e-01
-2.192877e-01
-1.667477e-01
-1.133119e-01
-6.270067e-02
-1.852884e-02
1.593242e-02
3.797423e-02
4.563411e-02
3.783130e-02
1.444292e-02
-2.368474e-02
-7.479012e-02
-1.363106e-01
-2.050478e-01
-2.773718e-01
-3.494496e-01
-4.174840e-01
-4.779459e-01
-5.277870e-01
-5.646190e-01
-5.868474e-01
-5.937540e-01
-5.855238e-01
-5.632167e-01
-5.286888e-01
-4.844695e-01
-4.336014e-01
-3.794546e-01
-3.255221e-01
-2.752097e-01
-2.316302e-01
-1.974156e-01
-1.745580e-01
-1.642920e-01
-1.670255e-01
-1.823256e-01
-2.089590e-01
-2.449852e-01
-2.878946e-01
-3.347833e-01
-3.825519e-01
-4.281157e-01
-4.686135e-01
-5.015996e-01
-5.252076e-01
-5.382740e-01
-5.404135e-01
-5.320422e-01
-5.143463e-01
-4.891994e-01
-4.590338e-01
-4.266737e-01
-3.951397e-01
-3.674385e-01
-3.463481e-01
-3.342174e-01
-3.327925e-01
-3.430848e-01
-3.652938e-01
-3.987874e-01
-4.421437e-01
-4.932468e-01
-5.494283e-01
-6.076429e-01
-6.646648e-01
-7.172916e-01
-7.625450e-01
-7.978552e-01
-8.212195e-01
-8.313252e-01
-8.276312e-01
-8.104033e-01
-7.807014e-01
-7.403225e-01
-6.917004e-01
-6.377705e-01
-5.818035e-01
-5.272179e-01
-4.773778e-01
-4.353887e-01
-4.039019e-01
-3.849404e-01
-3.797619e-01
-3.887664e-01
-4.114604e-01
-4.464792e-01
-4.916670e-01
-5.442097e-01
-6.008122e-01
-6.579077e-01
-7.118866e-01
-7.593316e-01
-7.972424e-01
-8.232366e-01
-8.357112e-01
-8.339539e-01
-8.181951e-01
-7.895979e-01
-7.501864e-01
-7.027180e-01
-6.505066e-01
-5.972081e-01
-5.465807e-01
-5.022353e-01
-4.673919e-01
-4.446611e-01
-4.358657e-01
-4.419171e-01
-4.627551e-01
-4.973558e-01
-5.438028e-01
-5.994163e-01
-6.609287e-01
-7.246914e-01
-7.869012e-01
-8.438313e-01
-8.920544e-01
-9.286463e-01
-9.513571e-01
-9.587423e-01
-9.502453e-01
[truncated: 775,144 more chars]
