# Supplementary material for: Air blast injuries killed the crew of the submarine H.L. Hunley
Source: PLoS One. 2017 Aug 23;12(8):e0182244. doi: 10.1371/journal.pone.0182244 (PMC5568114; doi:10.1371/journal.pone.0182244)
Supplement: S1 File — This file contains all the test data used for the conclusions presented in this publication. (ZIP) [file pone.0182244.s007.zip › Lance2017_HunleyData/BoatModel_LiveCharge_Pressure_Waveforms/Test_1lb_2_inwater.txt]

-6.615465e+00
-6.694447e+00
-6.781565e+00
-6.877313e+00
-6.981525e+00
-7.093183e+00
-7.210287e+00
-7.329799e+00
-7.447671e+00
-7.558959e+00
-7.658028e+00
-7.738849e+00
-7.795366e+00
-7.821932e+00
-7.813786e+00
-7.767541e+00
-7.681644e+00
-7.556764e+00
-7.396066e+00
-7.205327e+00
-6.992869e+00
-6.769270e+00
-6.546869e+00
-6.339058e+00
-6.159418e+00
-6.020740e+00
-5.934028e+00
-5.907571e+00
-5.946196e+00
-6.050770e+00
-6.218014e+00
-6.440650e+00
-6.707862e+00
-7.006005e+00
-7.319501e+00
-7.631831e+00
-7.926536e+00
-8.188155e+00
-8.403045e+00
-8.560041e+00
-8.650921e+00
-8.670693e+00
-8.617690e+00
-8.493518e+00
-8.302879e+00
-8.053295e+00
-7.754766e+00
-7.419367e+00
-7.060796e+00
-6.693869e+00
-6.333976e+00
-5.996499e+00
-5.696221e+00
-5.446742e+00
-5.259930e+00
-5.145447e+00
-5.110353e+00
-5.158838e+00
-5.292066e+00
-5.508158e+00
-5.802295e+00
-6.166940e+00
-6.592143e+00
-7.065923e+00
-7.574693e+00
-8.103716e+00
-8.637580e+00
-9.160686e+00
-9.657740e+00
-1.011427e+01
-1.051713e+01
-1.085508e+01
-1.111924e+01
-1.130356e+01
-1.140520e+01
-1.142461e+01
-1.136562e+01
-1.123512e+01
-1.104265e+01
-1.079985e+01
-1.051970e+01
-1.021581e+01
-9.901737e+00
-9.590310e+00
-9.293136e+00
-9.020171e+00
-8.779429e+00
-8.576768e+00
-8.415766e+00
-8.297653e+00
-8.221328e+00
-8.183454e+00
-8.178668e+00
-8.199926e+00
-8.238959e+00
-8.286847e+00
-8.334642e+00
-8.373990e+00
-8.397683e+00
-8.400095e+00
-8.377465e+00
-8.328015e+00
-8.251915e+00
-8.151123e+00
-8.029127e+00
-7.890626e+00
-7.741194e+00
-7.586940e+00
-7.434194e+00
-7.289240e+00
-7.158081e+00
-7.046250e+00
-6.958657e+00
-6.899451e+00
-6.871913e+00
-6.878353e+00
-6.920015e+00
-6.996989e+00
-7.108122e+00
-7.250952e+00
-7.421662e+00
-7.615084e+00
-7.824770e+00
-8.043136e+00
-8.261679e+00
-8.471278e+00
-8.662542e+00
-8.826222e+00
-8.953640e+00
-9.037149e+00
-9.070570e+00
-9.049601e+00
-8.972156e+00
-8.838610e+00
-8.651923e+00
-8.417622e+00
-8.143651e+00
-7.840057e+00
-7.518558e+00
-7.191994e+00
-6.873718e+00
-6.576942e+00
-6.314113e+00
-6.096328e+00
-5.932839e+00
-5.830670e+00
-5.794338e+00
-5.825699e+00
-5.923903e+00
-6.085457e+00
-6.304400e+00
-6.572579e+00
-6.880025e+00
-7.215411e+00
-7.566579e+00
-7.921092e+00
-8.266779e+00
-8.592242e+00
-8.887268e+00
-9.143164e+00
-9.352965e+00
-9.511564e+00
-9.615752e+00
-9.664210e+00
-9.657439e+00
-9.597676e+00
-9.488750e+00
-9.335918e+00
-9.145648e+00
-8.925369e+00
-8.683181e+00
-8.427550e+00
-8.166995e+00
-7.909772e+00
-7.663579e+00
-7.435277e+00
-7.230649e+00
-7.054199e+00
-6.909026e+00
-6.796763e+00
-6.717618e+00
-6.670495e+00
-6.653202e+00
-6.662731e+00
-6.695574e+00
-6.748054e+00
-6.816646e+00
-6.898239e+00
-6.990329e+00
-7.091107e+00
-7.199445e+00
-7.314774e+00
-7.436878e+00
-7.565623e+00
-7.700651e+00
-7.841084e+00
-7.985249e+00
-8.130474e+00
-8.272975e+00
-8.407858e+00
-8.529264e+00
-8.630658e+00
-8.705269e+00
-8.746641e+00
-8.749256e+00
-8.709158e+00
-8.624500e+00
-8.495968e+00
-8.327007e+00
-8.123845e+00
-7.895298e+00
-7.652375e+00
-7.407700e+00
-7.174813e+00
-6.967365e+00
-6.798276e+00
-6.678919e+00
-6.618376e+00
-6.622817e+00
-6.695068e+00
-6.834362e+00
-7.036303e+00
-7.293018e+00
-7.593488e+00
-7.924032e+00
-8.268931e+00
-8.611167e+00
-8.933278e+00
-9.218286e+00
-9.450682e+00
-9.617402e+00
-9.708724e+00
-9.719006e+00
-9.647198e+00
-9.497037e+00
-9.276911e+00
-8.999342e+00
-8.680145e+00
-8.337278e+00
-7.989507e+00
-7.654972e+00
-7.349805e+00
-7.086911e+00
-6.875042e+00
-6.718239e+00
-6.615679e+00
-6.561946e+00
-6.547661e+00
-6.560434e+00
-6.586017e+00
-6.609591e+00
-6.617058e+00
-6.596248e+00
-6.537956e+00
-6.436722e+00
-6.291301e+00
-6.104796e+00
-5.884455e+00
-5.641135e+00
-5.388516e+00
-5.142093e+00
-4.918049e+00
-4.732076e+00
-4.598227e+00
-4.527880e+00
-4.528885e+00
-4.604969e+00
-4.755431e+00
-4.975165e+00
-5.255002e+00
-5.582341e+00
-5.942023e+00
-6.317373e+00
-6.691342e+00
-7.047660e+00
-7.371918e+00
-7.652502e+00
-7.881302e+00
-8.054139e+00
-8.170879e+00
-8.235229e+00
-8.254249e+00
-8.237621e+00
-8.196774e+00
-8.143932e+00
-8.091187e+00
-8.049667e+00
-8.028850e+00
-8.036066e+00
-8.076200e+00
-8.151570e+00
-8.261975e+00
-8.404864e+00
-8.575601e+00
-8.767800e+00
-8.973685e+00
-9.184477e+00
-9.390784e+00
-9.582976e+00
-9.751557e+00
-9.887516e+00
-9.982681e+00
-1.003007e+01
-1.002428e+01
-9.961796e+00
-9.841389e+00
-9.664353e+00
-9.434679e+00
-9.159061e+00
-8.846726e+00
-8.509076e+00
-8.159171e+00
-7.811100e+00
-7.479281e+00
-7.177763e+00
-6.919555e+00
-6.716031e+00
-6.576414e+00
-6.507376e+00
-6.512734e+00
-6.593272e+00
-6.746679e+00
-6.967623e+00
-7.247947e+00
-7.577005e+00
-7.942123e+00
-8.329163e+00
-8.723179e+00
-9.109127e+00
-9.472580e+00
-9.800412e+00
-1.008141e+01
-1.030678e+01
-1.047050e+01
-1.056953e+01
-1.060390e+01
-1.057656e+01
-1.049320e+01
-1.036186e+01
-1.019250e+01
-9.996409e+00
-9.785638e+00
-9.572311e+00
-9.367936e+00
-9.182744e+00
-9.025062e+00
-8.900825e+00
-8.813237e+00
-8.762665e+00
-8.746753e+00
-8.760787e+00
-8.798236e+00
-8.851430e+00
-8.912281e+00
-8.972969e+00
-9.026523e+00
-9.067254e+00
-9.091013e+00
-9.095291e+00
-9.079181e+00
-9.043239e+00
-8.989285e+00
-8.920174e+00
-8.839551e+00
-8.751591e+00
-8.660725e+00
-8.571339e+00
-8.487456e+00
-8.412423e+00
-8.348626e+00
-8.297277e+00
-8.258305e+00
-8.230366e+00
-8.210978e+00
-8.196763e+00
-8.183771e+00
-8.167843e+00
-8.144992e+00
-8.111760e+00
-8.065542e+00
-8.004858e+00
-7.929551e+00
-7.840902e+00
-7.741648e+00
-7.635880e+00
-7.528813e+00
-7.426424e+00
-7.334978e+00
-7.260466e+00
-7.208029e+00
-7.181418e+00
-7.182576e+00
-7.211399e+00
-7.265705e+00
-7.341415e+00
-7.432919e+00
-7.533576e+00
-7.636271e+00
-7.733988e+00
-7.820305e+00
-7.889806e+00
-7.938360e+00
-7.963268e+00
-7.963281e+00
-7.938502e+00
-7.890188e+00
-7.820488e+00
-7.732146e+00
-7.628212e+00
-7.511788e+00
-7.385851e+00
-7.253147e+00
-7.116173e+00
-6.977212e+00
-6.838393e+00
-6.701759e+00
-6.569297e+00
-6.442938e+00
-6.324540e+00
-6.215838e+00
-6.118417e+00
-6.033693e+00
-5.962904e+00
-5.907124e+00
-5.867256e+00
-5.844024e+00
-5.837913e+00
-5.849099e+00
-5.877344e+00
-5.921884e+00
-5.981329e+00
-6.053599e+00
-6.135914e+00
-6.224862e+00
-6.316565e+00
-6.406934e+00
-6.491998e+00
-6.568276e+00
-6.633136e+00
-6.685090e+00
-6.723963e+00
-6.750924e+00
-6.768358e+00
-6.779609e+00
-6.788638e+00
-6.799638e+00
-6.816679e+00
-6.843410e+00
-6.882842e+00
-6.937232e+00
-7.008039e+00
-7.095943e+00
-7.200896e+00
-7.322173e+00
-7.458401e+00
-7.607558e+00
-7.766934e+00
-7.933081e+00
-8.101757e+00
-8.267924e+00
-8.425799e+00
-8.569011e+00
-8.690850e+00
-8.784618e+00
-8.844042e+00
-8.863727e+00
-8.839602e+00
-8.769317e+00
-8.652549e+00
-8.491193e+00
-8.289407e+00
-8.053498e+00
-7.791665e+00
-7.513603e+00
-7.230020e+00
-6.952117e+00
-6.691065e+00
-6.457538e+00
-6.261301e+00
-6.110876e+00
-6.013249e+00
-5.973615e+00
-5.995137e+00
-6.078734e+00
-6.222924e+00
-6.423731e+00
-6.674718e+00
-6.967143e+00
-7.290244e+00
-7.631646e+00
-7.977855e+00
-8.314809e+00
-8.628470e+00
-8.905429e+00
-9.133507e+00
-9.302333e+00
-9.403862e+00
-9.432818e+00
-9.387012e+00
-9.267511e+00
-9.078626e+00
-8.827729e+00
-8.524883e+00
-8.182331e+00
-7.813858e+00
-7.434068e+00
-7.057615e+00
-6.698425e+00
-6.368945e+00
-6.079490e+00
-5.837727e+00
-5.648347e+00
-5.512986e+00
-5.430379e+00
-5.396746e+00
-5.406357e+00
-5.452206e+00
-5.526698e+00
-5.622295e+00
-5.732024e+00
-5.849836e+00
-5.970795e+00
-6.091106e+00
-6.208018e+00
-6.319653e+00
-6.424789e+00
-6.522656e+00
-6.612758e+00
-6.694762e+00
-6.768448e+00
-6.833712e+00
-6.890629e+00
-6.939520e+00
-6.981033e+00
-7.016205e+00
-7.046478e+00
-7.073688e+00
-7.100005e+00
-7.127841e+00
-7.159733e+00
-7.198199e+00
-7.245589e+00
-7.303921e+00
-7.374714e+00
-7.458815e+00
-7.556244e+00
-7.666051e+00
-7.786236e+00
-7.913732e+00
-8.044496e+00
-8.173714e+00
-8.296118e+00
-8.406397e+00
-8.499658e+00
-8.571888e+00
-8.620355e+00
-8.643880e+00
-8.642972e+00
-8.619768e+00
-8.577814e+00
-8.521711e+00
-8.456659e+00
-8.387975e+00
-8.320627e+00
-8.258837e+00
-8.205785e+00
-8.163435e+00
-8.132481e+00
-8.112395e+00
-8.101576e+00
-8.097545e+00
-8.097186e+00
-8.097001e+00
-8.093365e+00
-8.082795e+00
-8.062201e+00
-8.029155e+00
-7.982122e+00
-7.920668e+00
-7.845585e+00
-7.758932e+00
-7.663941e+00
-7.564804e+00
-7.466330e+00
-7.373509e+00
-7.291023e+00
-7.222733e+00
-7.171217e+00
-7.137377e+00
-7.120177e+00
-7.116530e+00
-7.121383e+00
-7.127999e+00
-7.128441e+00
-7.114241e+00
-7.077195e+00
-7.010208e+00
-6.908117e+00
-6.768399e+00
-6.591682e+00
-6.382012e+00
-6.146829e+00
-5.896654e+00
-5.644489e+00
-5.404996e+00
-5.193481e+00
-5.024804e+00
-4.912263e+00
-4.866591e+00
-4.895120e+00
-5.001216e+00
-5.184030e+00
-5.438574e+00
-5.756130e+00
-6.124916e+00
-6.530971e+00
-6.959134e+00
-7.394047e+00
-7.821083e+00
-8.227104e+00
-8.601018e+00
-8.934075e+00
-9.219920e+00
-9.454430e+00
-9.635380e+00
-9.762018e+00
-9.834623e+00
-9.854111e+00
-9.821755e+00
-9.739050e+00
-9.607735e+00
-9.429961e+00
-9.208579e+00
-8.947472e+00
-8.651888e+00
-8.328674e+00
-7.986369e+00
-7.635082e+00
-7.286175e+00
-6.951742e+00
-6.643954e+00
-6.374344e+00
-6.153095e+00
-5.988405e+00
-5.885989e+00
-5.848740e+00
-5.876566e+00
-5.966408e+00
-6.112428e+00
-6.306349e+00
-6.537933e+00
-6.795577e+00
-7.066973e+00
-7.339811e+00
-7.602464e+00
-7.844604e+00
-8.057709e+00
-8.235411e+00
-8.373672e+00
-8.470785e+00
-8.527206e+00
-8.545275e+00
-8.528861e+00
-8.482989e+00
-8.413484e+00
-8.326646e+00
-8.228961e+00
-8.126833e+00
-8.026328e+00
-7.932923e+00
-7.851274e+00
-7.785029e+00
-7.736701e+00
-7.707636e+00
-7.698071e+00
-7.707296e+00
-7.733870e+00
-7.775893e+00
-7.831267e+00
-7.897933e+00
-7.974042e+00
-8.058051e+00
-8.148733e+00
-8.245103e+00
-8.346293e+00
-8.451369e+00
-8.559153e+00
-8.668035e+00
-8.775828e+00
-8.879676e+00
-8.976029e+00
-9.060707e+00
-9.129061e+00
-9.176209e+00
-9.197347e+00
-9.188092e+00
-9.144824e+00
-9.064999e+00
-8.947405e+00
-8.792346e+00
-8.601749e+00
-8.379193e+00
-8.129847e+00
-7.860332e+00
-7.578474e+00
-7.292964e+00
-7.012931e+00
-6.747434e+00
-6.504931e+00
-6.292759e+00
-6.116688e+00
-5.980595e+00
-5.886303e+00
-5.833622e+00
-5.820575e+00
-5.843795e+00
-5.899033e+00
-5.981702e+00
-6.087367e+00
-6.212132e+00
-6.352857e+00
-6.507192e+00
-6.673460e+00
-6.850421e+00
-7.036974e+00
-7.231870e+00
-7.433478e+00
-7.639637e+00
-7.847625e+00
-8.054229e+00
-8.255915e+00
-8.449052e+00
-8.630180e+00
-8.796259e+00
-8.944867e+00
-9.074327e+00
-9.183728e+00
-9.272845e+00
-9.341976e+00
-9.391713e+00
-9.422706e+00
-9.435434e+00
-9.430052e+00
-9.406307e+00
-9.363546e+00
-9.300816e+00
-9.217016e+00
-9.111114e+00
-8.982374e+00
-8.830594e+00
-8.656322e+00
-8.461016e+00
-8.247150e+00
-8.018226e+00
-7.778698e+00
-7.533802e+00
-7.289306e+00
-7.051197e+00
-6.825338e+00
-6.617123e+00
-6.431157e+00
-6.270987e+00
-6.138909e+00
-6.035845e+00
-5.961297e+00
-5.913374e+00
-5.888881e+00
-5.883466e+00
-5.891829e+00
-5.907992e+00
-5.925649e+00
-5.938586e+00
-5.941164e+00
-5.928851e+00
-5.898739e+00
-5.849991e+00
-5.784154e+00
-5.705265e+00
-5.619719e+00
-5.535866e+00
-5.463381e+00
-5.412453e+00
-5.392864e+00
-5.413086e+00
-5.479463e+00
-5.595583e+00
-5.761898e+00
-5.975626e+00
-6.230949e+00
-6.519473e+00
-6.830914e+00
-7.153931e+00
-7.477029e+00
-7.789425e+00
-8.081815e+00
-8.346949e+00
-8.579967e+00
-8.778496e+00
-8.942497e+00
-9.073905e+00
-9.176132e+00
-9.253484e+00
-9.310585e+00
-9.351859e+00
-9.381131e+00
-9.401373e+00
-9.414604e+00
-9.421922e+00
-9.423655e+00
-9.419574e+00
-9.409142e+00
-9.391755e+00
-9.366940e+00
-9.334493e+00
-9.294549e+00
-9.247589e+00
-9.194395e+00
-9.135988e+00
-9.073545e+00
-9.008347e+00
-8.941736e+00
-8.875101e+00
-8.809882e+00
-8.747582e+00
-8.689767e+00
-8.638049e+00
-8.594035e+00
-8.559242e+00
-8.534988e+00
-8.522274e+00
-8.521684e+00
-8.533330e+00
-8.556853e+00
-8.591475e+00
-8.636106e+00
-8.689467e+00
-8.750205e+00
-8.816989e+00
-8.888555e+00
-8.963719e+00
-9.041361e+00
-9.120386e+00
-9.199674e+00
-9.278030e+00
-9.354130e+00
-9.426480e+00
-9.493380e+00
-9.552920e+00
-9.603009e+00
-9.641450e+00
-9.666067e+00
-9.674869e+00
-9.666231e+00
-9.639074e+00
-9.593007e+00
-9.528394e+00
-9.446360e+00
-9.348707e+00
-9.237782e+00
-9.116312e+00
-8.987248e+00
-8.853628e+00
-8.718472e+00
-8.584700e+00
-8.455049e+00
-8.331988e+00
-8.217611e+00
-8.113524e+00
-8.020747e+00
-7.939647e+00
-7.869921e+00
-7.810646e+00
-7.760389e+00
-7.717372e+00
-7.679667e+00
-7.645397e+00
-7.612923e+00
-7.580985e+00
-7.548801e+00
-7.516094e+00
-7.483082e+00
-7.450404e+00
-7.419018e+00
-7.390060e+00
-7.364675e+00
-7.343836e+00
-7.328156e+00
-7.317730e+00
-7.312030e+00
-7.309888e+00
-7.309568e+00
-7.308937e+00
-7.305697e+00
-7.297645e+00
-7.282918e+00
-7.260186e+00
-7.228782e+00
-7.188764e+00
-7.140918e+00
-7.086717e+00
-7.028248e+00
-6.968099e+00
-6.909210e+00
-6.854667e+00
-6.807442e+00
-6.770093e+00
-6.744426e+00
-6.731178e+00
-6.729749e+00
-6.738028e+00
-6.752354e+00
-6.767631e+00
-6.777611e+00
-6.775329e+00
-6.753655e+00
-6.705928e+00
-6.626598e+00
-6.511811e+00
-6.359882e+00
-6.171596e+00
-5.950315e+00
-5.701880e+00
-5.434322e+00
-5.157413e+00
-4.882088e+00
-4.619780e+00
-4.381712e+00
-4.178190e+00
-4.017947e+00
-3.907600e+00
-3.851264e+00
-3.850367e+00
-3.903691e+00
-4.007619e+00
-4.156558e+00
-4.343472e+00
-4.560452e+00
-4.799258e+00
-5.051771e+00
-5.310316e+00
-5.567859e+00
-5.818075e+00
-6.055320e+00
-6.274565e+00
-6.471306e+00
-6.641508e+00
-6.781599e+00
-6.888531e+00
-6.959899e+00
-6.994130e+00
-6.990704e+00
-6.950393e+00
-6.875481e+00
-6.769937e+00
-6.639493e+00
-6.491592e+00
-6.335190e+00
-6.180390e+00
-6.037922e+00
-5.918519e+00
-5.832216e+00
-5.787661e+00
-5.791502e+00
-5.847897e+00
-5.958212e+00
-6.120919e+00
-6.331708e+00
-6.583791e+00
-6.868376e+00
-7.175253e+00
-7.493446e+00
-7.811880e+00
-8.120011e+00
-8.408396e+00
-8.669160e+00
-8.896346e+00
-9.086136e+00
-9.236906e+00
-9.349134e+00
-9.425138e+00
-9.468685e+00
-9.484489e+00
-9.477680e+00
-9.453297e+00
-9.415889e+00
-9.369257e+00
-9.316383e+00
-9.259505e+00
-9.200326e+00
-9.140260e+00
-9.080669e+00
-9.023026e+00
-8.968972e+00
-8.920262e+00
-8.878641e+00
-8.845685e+00
-8.822654e+00
-8.810406e+00
-8.809383e+00
-8.819663e+00
-8.841068e+00
-8.873276e+00
-8.915922e+00
-8.968655e+00
-9.031132e+00
-9.102961e+00
-9.183593e+00
-9.272187e+00
-9.367477e+00
-9.467668e+00
-9.570377e+00
-9.672658e+00
-9.771103e+00
-9.862016e+00
-9.941652e+00
-1.000649e+01
-1.005348e+01
-1.008029e+01
-1.008545e+01
-1.006842e+01
-1.002962e+01
-9.970386e+00
-9.892842e+00
-9.799838e+00
-9.694808e+00
-9.581661e+00
-9.464654e+00
-9.348266e+00
-9.237044e+00
-9.135434e+00
-9.047565e+00
-8.977011e+00
-8.926520e+00
-8.897726e+00
-8.890885e+00
-8.904645e+00
-8.935909e+00
-8.979801e+00
-9.029769e+00
-9.077823e+00
-9.114911e+00
-9.131411e+00
-9.117724e+00
-9.064917e+00
-8.965403e+00
-8.813583e+00
-8.606407e+00
-8.343785e+00
-8.028810e+00
-7.667733e+00
-7.269697e+00
-6.846251e+00
-6.410672e+00
-5.977176e+00
-5.560070e+00
-5.172928e+00
-4.827822e+00
-4.534680e+00
-4.300771e+00
-4.130371e+00
-4.024597e+00
-3.981430e+00
-3.995932e+00
-4.060633e+00
-4.166079e+00
-4.301508e+00
-4.455588e+00
-4.617177e+00
-4.776028e+00
-4.923394e+00
-5.052481e+00
-5.158732e+00
-5.239935e+00
-5.296171e+00
-5.329624e+00
-5.344300e+00
-5.345660e+00
-5.340235e+00
-5.335204e+00
-5.337988e+00
-5.355843e+00
-5.395489e+00
-5.462760e+00
-5.562308e+00
-5.697358e+00
-5.869529e+00
-6.078740e+00
-6.323189e+00
-6.599433e+00
-6.902553e+00
-7.226416e+00
-7.564015e+00
-7.907886e+00
-8.250579e+00
-8.585147e+00
-8.905615e+00
-9.207370e+00
-9.487435e+00
-9.744562e+00
-9.979132e+00
-1.019286e+01
-1.038834e+01
-1.056847e+01
-1.073580e+01
-1.089205e+01
-1.103758e+01
-1.117119e+01
-1.129007e+01
-1.139006e+01
-1.146602e+01
-1.151243e+01
-1.152396e+01
-1.149613e+01
-1.142574e+01
-1.131133e+01
-1.115337e+01
-1.095431e+01
-1.071853e+01
-1.045211e+01
-1.016247e+01
-9.857935e+00
-9.547296e+00
-9.239257e+00
-8.941974e+00
-8.662640e+00
-8.407164e+00
-8.179982e+00
-7.984000e+00
-7.820666e+00
-7.690147e+00
-7.591579e+00
-7.523356e+00
-7.483410e+00
-7.469438e+00
-7.479059e+00
-7.509861e+00
-7.559338e+00
-7.624736e+00
-7.702825e+00
-7.789662e+00
-7.880403e+00
-7.969220e+00
-8.049383e+00
-8.113526e+00
-8.154091e+00
-8.163914e+00
-8.136886e+00
-8.068608e+00
-7.956954e+00
-7.802453e+00
-7.608452e+00
-7.381013e+00
-7.128571e+00
-6.861383e+00
-6.590846e+00
-6.328782e+00
-6.086753e+00
-5.875500e+00
-5.704525e+00
-5.581818e+00
-5.513700e+00
-5.504737e+00
-5.557666e+00
-5.673316e+00
-5.850497e+00
-6.085895e+00
-6.373973e+00
-6.706952e+00
-7.074885e+00
-7.465856e+00
-7.866330e+00
-8.261651e+00
-8.636666e+00
-8.976457e+00
-9.267116e+00
-9.496508e+00
-9.654953e+00
-9.735761e+00
-9.735586e+00
-9.654545e+00
-9.496138e+00
-9.266954e+00
-8.976236e+00
-8.635337e+00
-8.257151e+00
-7.855535e+00
-7.444791e+00
-7.039197e+00
-6.652604e+00
-6.298075e+00
-5.987559e+00
-5.731574e+00
-5.538889e+00
-5.416207e+00
-5.367849e+00
-5.395474e+00
-5.497878e+00
-5.670903e+00
-5.907511e+00
-6.198042e+00
-6.530658e+00
-6.891950e+00
-7.267663e+00
-7.643472e+00
-8.005743e+00
-8.342207e+00
-8.642509e+00
-8.898581e+00
-9.104836e+00
-9.258200e+00
-9.357999e+00
-9.405736e+00
-9.404810e+00
-9.360196e+00
-9.278112e+00
-9.165703e+00
-9.030718e+00
-8.881209e+00
-8.725219e+00
-8.570478e+00
-8.424087e+00
-8.292217e+00
-8.179832e+00
-8.090468e+00
-8.026097e+00
-7.987104e+00
-7.972384e+00
-7.979574e+00
-8.005385e+00
-8.046027e+00
-8.097667e+00
-8.156882e+00
-8.221050e+00
-8.288635e+00
-8.359325e+00
-8.433999e+00
-8.514520e+00
-8.603370e+00
-8.703186e+00
-8.816244e+00
-8.943969e+00
-9.086555e+00
-9.242728e+00
-9.409698e+00
-9.583291e+00
-9.758234e+00
-9.928537e+00
-1.008793e+01
-1.023027e+01
-1.034994e+01
-1.044213e+01
-1.050303e+01
-1.052994e+01
-1.052128e+01
-1.047657e+01
-1.039634e+01
-1.028204e+01
-1.013597e+01
-9.961217e+00
-9.761582e+00
-9.541542e+00
-9.306169e+00
-9.061033e+00
-8.812057e+00
-8.565323e+00
-8.326859e+00
-8.102389e+00
-7.897097e+00
-7.715400e+00
-7.560760e+00
-7.435540e+00
-7.340924e+00
-7.276892e+00
-7.242259e+00
-7.234765e+00
-7.251219e+00
-7.287673e+00
-7.339618e+00
-7.402201e+00
-7.470439e+00
-7.539442e+00
-7.604645e+00
-7.662047e+00
-7.708453e+00
-7.741713e+00
-7.760931e+00
-7.766605e+00
-7.760673e+00
-7.746421e+00
-7.728233e+00
-7.711199e+00
-7.700583e+00
-7.701231e+00
-7.716973e+00
-7.750110e+00
-7.801070e+00
-7.868282e+00
-7.948311e+00
-8.036238e+00
-8.126243e+00
-8.212307e+00
-8.288945e+00
-8.351850e+00
-8.398377e+00
-8.427790e+00
-8.441253e+00
-8.441573e+00
-8.432749e+00
-8.419382e+00
-8.406041e+00
-8.396667e+00
-8.394066e+00
-8.399569e+00
-8.412873e+00
-8.432077e+00
-8.453902e+00
-8.474057e+00
-8.487724e+00
-8.490085e+00
-8.476861e+00
-8.444795e+00
-8.392051e+00
-8.318482e+00
-8.225762e+00
-8.117354e+00
-7.998339e+00
-7.875111e+00
-7.754989e+00
-7.645758e+00
-7.555198e+00
-7.490595e+00
-7.458279e+00
-7.463172e+00
-7.508383e+00
-7.594840e+00
-7.721036e+00
-7.882890e+00
-8.073802e+00
-8.284920e+00
-8.505623e+00
-8.724221e+00
-8.928794e+00
-9.108113e+00
-9.252535e+00
-9.354791e+00
-9.410574e+00
-9.418863e+00
-9.381953e+00
-9.305178e+00
-9.196353e+00
-9.064992e+00
-8.921384e+00
-8.775615e+00
-8.636642e+00
-8.511495e+00
-8.404683e+00
-8.317862e+00
-8.249777e+00
-8.196498e+00
-8.151921e+00
-8.108495e+00
-8.058088e+00
-7.992921e+00
-7.906455e+00
-7.794153e+00
-7.654014e+00
-7.486863e+00
-7.296344e+00
-7.088668e+00
-6.872118e+00
-6.656397e+00
-6.451858e+00
-6.268676e+00
-6.116027e+00
-6.001327e+00
-5.929587e+00
-5.902949e+00
-5.920452e+00
-5.978067e+00
-6.069021e+00
-6.184387e+00
-6.313898e+00
-6.446890e+00
-6.573271e+00
-6.684416e+00
-6.773883e+00
-6.837894e+00
-6.875542e+00
-6.888732e+00
-6.881882e+00
-6.861438e+00
-6.835241e+00
-6.811818e+00
-6.799622e+00
-6.806286e+00
-6.837915e+00
-6.898487e+00
-6.989391e+00
-7.109176e+00
-7.253540e+00
-7.415591e+00
-7.586376e+00
-7.755648e+00
-7.912783e+00
-8.047786e+00
-8.152239e+00
-8.220130e+00
-8.248442e+00
-8.237466e+00
-8.190805e+00
-8.115090e+00
-8.019444e+00
-7.914767e+00
-7.812912e+00
-7.725820e+00
-7.664680e+00
-7.639150e+00
-7.656691e+00
-7.722036e+00
-7.836808e+00
-7.999317e+00
-8.204545e+00
-8.444320e+00
-8.707697e+00
-8.981533e+00
-9.251227e+00
-9.501588e+00
-9.717791e+00
-9.886344e+00
-9.996002e+00
-1.003856e+01
-1.000945e+01
-9.908123e+00
-9.738098e+00
-9.506778e+00
-9.224944e+00
-8.906023e+00
-8.565166e+00
-8.218203e+00
-7.880574e+00
-7.566290e+00
-7.287015e+00
-7.051321e+00
-6.864180e+00
-6.726732e+00
-6.636350e+00
-6.587024e+00
-6.570026e+00
-6.574823e+00
-6.590154e+00
-6.605166e+00
-6.610505e+00
-6.599240e+00
-6.567511e+00
-6.514851e+00
-6.444138e+00
-6.361191e+00
-6.274070e+00
-6.192163e+00
-6.125154e+00
-6.082016e+00
-6.070106e+00
-6.094483e+00
-6.157506e+00
-6.258731e+00
-6.395114e+00
-6.561472e+00
-6.751121e+00
-6.956619e+00
-7.170516e+00
-7.386026e+00
-7.597570e+00
-7.801123e+00
-7.994369e+00
-8.176648e+00
-8.348736e+00
-8.512484e+00
-8.670379e+00
-8.825081e+00
-8.978987e+00
-9.133852e+00
-9.290522e+00
-9.448760e+00
-9.607199e+00
-9.763391e+00
-9.913948e+00
-1.005477e+01
-1.018135e+01
-1.028909e+01
-1.037368e+01
-1.043149e+01
-1.045989e+01
-1.045756e+01
-1.042466e+01
-1.036287e+01
-1.027534e+01
-1.016644e+01
-1.004145e+01
-9.906088e+00
-9.766086e+00
-9.626693e+00
-9.492271e+00
-9.365967e+00
-9.249521e+00
-9.143200e+00
-9.045881e+00
-8.955236e+00
-8.868003e+00
-8.780290e+00
-8.687889e+00
-8.586569e+00
-8.472365e+00
-8.341835e+00
-8.192324e+00
-8.022205e+00
-7.831112e+00
-7.620131e+00
-7.391929e+00
-7.150806e+00
-6.902644e+00
-6.654749e+00
-6.415596e+00
-6.194468e+00
-6.001028e+00
-5.844830e+00
-5.734800e+00
-5.678715e+00
-5.682711e+00
-5.750835e+00
-5.884691e+00
-6.083185e+00
-6.342406e+00
-6.655645e+00
-7.013575e+00
-7.404582e+00
-7.815248e+00
-8.230973e+00
-8.636702e+00
-9.017730e+00
-9.360527e+00
-9.653530e+00
-9.887823e+00
-1.005765e+01
-1.016073e+01
-1.019826e+01
-1.017478e+01
-1.009767e+01
-9.976534e+00
-9.822427e+00
-9.647022e+00
-9.461780e+00
-9.277219e+00
-9.102332e+00
-8.944211e+00
-8.807883e+00
-8.696368e+00
-8.610905e+00
-8.551303e+00
-8.516355e+00
-8.504245e+00
-8.512898e+00
-8.540257e+00
-8.584458e+00
-8.643918e+00
-8.717354e+00
-8.803745e+00
-8.902251e+00
-9.012123e+00
-9.132578e+00
-9.262693e+00
-9.401301e+00
-9.546905e+00
-9.697626e+00
-9.851184e+00
-1.000491e+01
-1.015578e+01
-1.030049e+01
-1.043551e+01
-1.055722e+01
-1.066197e+01
-1.074620e+01
-1.080660e+01
-1.084020e+01
-1.084453e+01
-1.081785e+01
-1.075931e+01
-1.066920e+01
-1.054916e+01
-1.040232e+01
-1.023337e+01
-1.004842e+01
-9.854815e+00
-9.660630e+00
-9.474164e+00
-9.303275e+00
-9.154748e+00
-9.033737e+00
-8.943373e+00
-8.884573e+00
-8.856083e+00
-8.854732e+00
-8.875851e+00
-8.913816e+00
-8.962622e+00
-9.016454e+00
-9.070161e+00
-9.119627e+00
-9.161982e+00
-9.195651e+00
-9.220250e+00
-9.236347e+00
-9.245125e+00
-9.248008e+00
-9.246291e+00
-9.240836e+00
-9.231852e+00
-9.218800e+00
-9.200404e+00
-9.174780e+00
-9.139674e+00
-9.092782e+00
-9.032125e+00
-8.956459e+00
-8.865638e+00
-8.760913e+00
-8.645084e+00
-8.522505e+00
-8.398896e+00
-8.281003e+00
-8.176103e+00
-8.091422e+00
-8.033480e+00
-8.007438e+00
-8.016487e+00
-8.061355e+00
-8.139976e+00
-8.247402e+00
-8.375972e+00
-8.515748e+00
-8.655205e+00
-8.782089e+00
-8.884371e+00
-8.951195e+00
-8.973723e+00
-8.945804e+00
-8.864429e+00
-8.729934e+00
-8.545972e+00
-8.319257e+00
-8.059123e+00
-7.776906e+00
-7.485221e+00
-7.197149e+00
-6.925408e+00
-6.681567e+00
-6.475352e+00
-6.314121e+00
-6.202535e+00
-6.142472e+00
-6.133155e+00
-6.171502e+00
-6.252613e+00
-6.370352e+00
-6.517955e+00
-6.688578e+00
-6.875757e+00
-7.073728e+00
-7.277596e+00
-7.483363e+00
-7.687838e+00
-7.888461e+00
-8.083071e+00
-8.269680e+00
-8.446259e+00
-8.610581e+00
-8.760134e+00
-8.892121e+00
-9.003542e+00
-9.091360e+00
-9.152732e+00
-9.185295e+00
-9.187454e+00
-9.158658e+00
-9.099609e+00
-9.012379e+00
-8.900402e+00
-8.768327e+00
-8.621751e+00
-8.466832e+00
-8.309840e+00
-8.156681e+00
-8.012458e+00
-7.881110e+00
-7.765188e+00
-7.665784e+00
-7.582629e+00
-7.514352e+00
-7.458870e+00
-7.413848e+00
-7.377191e+00
-7.347490e+00
-7.324368e+00
-7.308678e+00
-7.302526e+00
-7.309100e+00
-7.332338e+00
-7.376446e+00
-7.445335e+00
-7.542037e+00
-7.668154e+00
-7.823404e+00
-8.005315e+00
-8.209092e+00
-8.427682e+00
-8.652025e+00
-8.871489e+00
-9.074443e+00
-9.248945e+00
-9.383483e+00
-9.467741e+00
-9.493339e+00
-9.454494e+00
-9.348575e+00
-9.176502e+00
-8.942954e+00
-8.656354e+00
-8.328609e+00
-7.974605e+00
-7.611466e+00
-7.257615e+00
-6.931699e+00
-6.651451e+00
-6.432564e+00
-6.287656e+00
-6.225412e+00
-6.249957e+00
-6.360525e+00
-6.551448e+00
-6.812482e+00
-7.129441e+00
-7.485098e+00
-7.860284e+00
-8.235081e+00
-8.590038e+00
-8.907303e+00
-9.171594e+00
-9.370945e+00
-9.497186e+00
-9.546138e+00
-9.517529e+00
-9.414686e+00
-9.244040e+00
-9.014531e+00
-8.736976e+00
-8.423459e+00
-8.086793e+00
-7.740052e+00
-7.396196e+00
-7.067749e+00
-6.766512e+00
-6.503293e+00
-6.287628e+00
-6.127491e+00
-6.028997e+00
-5.996129e+00
-6.030486e+00
-6.131104e+00
-6.294364e+00
-6.514011e+00
-6.781316e+00
-7.085400e+00
-7.413718e+00
-7.752717e+00
-8.088606e+00
-8.408221e+00
-8.699863e+00
-8.954070e+00
-9.164197e+00
-9.326769e+00
-9.441543e+00
-9.511304e+00
-9.541392e+00
-9.539046e+00
-9.512608e+00
-9.470696e+00
-9.421392e+00
-9.371545e+00
-9.326223e+00
-9.288374e+00
-9.258704e+00
-9.235778e+00
-9.216342e+00
-9.195802e+00
-9.168844e+00
-9.130113e+00
-9.074890e+00
-8.999706e+00
-8.902810e+00
-8.784473e+00
-8.647081e+00
-8.495024e+00
-8.334396e+00
-8.172537e+00
-8.017454e+00
-7.877171e+00
-7.759055e+00
-7.669156e+00
-7.611642e+00
-7.588346e+00
-7.598501e+00
-7.638680e+00
-7.702964e+00
-7.783347e+00
-7.870328e+00
-7.953680e+00
-8.023290e+00
-8.070027e+00
-8.086537e+00
-8.067892e+00
-8.012040e+00
-7.919994e+00
-7.795770e+00
-7.646073e+00
-7.479780e+00
-7.307272e+00
-7.139704e+00
-6.988250e+00
-6.863411e+00
-6.774406e+00
-6.728672e+00
-6.731491e+00
-6.785718e+00
-6.891627e+00
-7.046861e+00
-7.246486e+00
-7.483177e+00
-7.747524e+00
-8.028461e+00
-8.313823e+00
-8.590993e+00
-8.847605e+00
-9.072277e+00
-9.255309e+00
-9.389302e+00
-9.469660e+00
-9.494916e+00
-9.466875e+00
-9.390525e+00
-9.273737e+00
-9.126758e+00
-8.961528e+00
-8.790880e+00
-8.627685e+00
-8.483998e+00
-8.370289e+00
-8.294792e+00
-8.263029e+00
-8.277517e+00
-8.337677e+00
-8.439937e+00
-8.578013e+00
-8.743358e+00
-8.925745e+00
-9.113937e+00
-9.296424e+00
-9.462135e+00
-9.601104e+00
-9.705010e+00
-9.767573e+00
-9.784766e+00
-9.754866e+00
-9.678348e+00
-9.557662e+00
-9.396938e+00
-9.201648e+00
-8.978265e+00
-8.733940e+00
-8.476204e+00
-8.212715e+00
-7.951046e+00
-7.698509e+00
-7.462019e+00
-7.247980e+00
-7.062176e+00
-6.909665e+00
-6.794655e+00
-6.720362e+00
-6.688858e+00
-6.700931e+00
-6.755971e+00
-6.851914e+00
-6.985259e+00
-7.151166e+00
-7.343630e+00
-7.555714e+00
-7.779835e+00
-8.008059e+00
-8.232406e+00
-8.445140e+00
-8.639022e+00
-8.807531e+00
-8.945041e+00
-9.046962e+00
-9.109846e+00
-9.131478e+00
-9.110947e+00
-9.048726e+00
-8.946735e+00
-8.808380e+00
-8.638555e+00
-8.443563e+00
-8.230945e+00
-8.009186e+00
-7.787326e+00
-7.574475e+00
-7.379276e+00
-7.209376e+00
-7.070936e+00
-6.968247e+00
-6.903473e+00
-6.876551e+00
-6.885251e+00
-6.925404e+00
-6.991267e+00
-7.076015e+00
-7.172339e+00
-7.273095e+00
-7.371950e+00
-7.463986e+00
-7.546158e+00
-7.617571e+00
-7.679512e+00
-7.735232e+00
-7.789482e+00
-7.847857e+00
-7.916025e+00
-7.998921e+00
-8.100013e+00
-8.220710e+00
-8.359991e+00
-8.514276e+00
-8.677572e+00
-8.841863e+00
-8.997717e+00
-9.135052e+00
-9.243982e+00
-9.315681e+00
-9.343162e+00
-9.321904e+00
-9.250254e+00
-9.129573e+00
-8.964108e+00
-8.760616e+00
-8.527806e+00
-8.275664e+00
-8.014758e+00
-7.755583e+00
-7.508017e+00
-7.280902e+00
-7.081755e+00
-6.916599e+00
-6.789866e+00
-6.704366e+00
-6.661271e+00
-6.660129e+00
-6.698883e+00
-6.773913e+00
-6.880123e+00
-7.011081e+00
-7.159241e+00
-7.316244e+00
-7.473302e+00
-7.621636e+00
-7.752944e+00
-7.859849e+00
-7.936306e+00
-7.977906e+00
-7.982072e+00
-7.948138e+00
-7.877289e+00
-7.772400e+00
-7.637778e+00
-7.478847e+00
-7.301800e+00
-7.113257e+00
-6.919958e+00
-6.728510e+00
-6.545193e+00
-6.375813e+00
-6.225593e+00
-6.099062e+00
-5.999948e+00
-5.931045e+00
-5.894084e+00
-5.889628e+00
-5.916995e+00
-5.974264e+00
-6.058349e+00
-6.165155e+00
-6.289801e+00
-6.426903e+00
-6.570892e+00
-6.716346e+00
-6.858332e+00
-6.992713e+00
-7.116423e+00
-7.227672e+00
-7.326067e+00
-7.412642e+00
-7.489773e+00
-7.560997e+00
-7.630727e+00
-7.703888e+00
-7.785499e+00
-7.880231e+00
-7.991982e+00
-8.123504e+00
-8.276113e+00
-8.449509e+00
-8.641712e+00
-8.849135e+00
-9.066762e+00
-9.288438e+00
-9.507233e+00
-9.715854e+00
-9.907078e+00
-1.007418e+01
-1.021133e+01
-1.031394e+01
-1.037893e+01
-1.040489e+01
-1.039212e+01
-1.034260e+01
-1.025975e+01
-1.014826e+01
-1.001378e+01
-9.862610e+00
-9.701516e+00
-9.537451e+00
-9.377362e+00
-9.227950e+00
-9.095403e+00
-8.985083e+00
-8.901184e+00
-8.846409e+00
-8.821696e+00
-8.826071e+00
-8.856649e+00
-8.908812e+00
-8.976549e+00
-9.052934e+00
-9.130669e+00
-9.202633e+00
-9.262370e+00
-9.304460e+00
-9.324761e+00
-9.320509e+00
-9.290316e+00
-9.234096e+00
-9.152964e+00
-9.049136e+00
-8.925839e+00
-8.787244e+00
-8.638380e+00
-8.485025e+00
-8.333529e+00
-8.190563e+00
-8.062782e+00
-7.956429e+00
-7.876899e+00
-7.828321e+00
-7.813204e+00
-7.832186e+00
-7.883936e+00
-7.965212e+00
-8.071090e+00
-8.195351e+00
-8.330985e+00
-8.470770e+00
-8.607868e+00
-8.736359e+00
-8.851667e+00
-8.950805e+00
-9.032442e+00
-9.096768e+00
-9.145202e+00
-9.179984e+00
-9.203706e+00
-9.218839e+00
-9.227327e+00
-9.230272e+00
-9.227755e+00
-9.218809e+00
-9.201536e+00
-9.173352e+00
-9.131318e+00
-9.072526e+00
-8.994471e+00
-8.895384e+00
-8.774479e+00
-8.632100e+00
-8.469768e+00
-8.290132e+00
-8.096857e+00
-7.894475e+00
-7.688214e+00
-7.483839e+00
-7.287496e+00
-7.105551e+00
-6.944434e+00
-6.810435e+00
-6.709480e+00
-6.646861e+00
-6.626939e+00
-6.652834e+00
-6.726135e+00
-6.846651e+00
-7.012238e+00
-7.218739e+00
-7.460049e+00
-7.728338e+00
-8.014420e+00
-8.308262e+00
-8.599603e+00
-8.878624e+00
-9.136621e+00
-9.366591e+00
-9.563679e+00
-9.725416e+00
-9.851718e+00
-9.944657e+00
-1.000802e+01
-1.004675e+01
-1.006634e+01
-1.007221e+01
-1.006934e+01
-1.006185e+01
-1.005294e+01
-1.004490e+01
-1.003915e+01
-1.003651e+01
-1.003733e+01
-1.004163e+01
-1.004927e+01
-1.005998e+01
-1.007335e+01
-1.008881e+01
-1.010555e+01
-1.012250e+01
-1.013821e+01
-1.015087e+01
-1.015837e+01
-1.015834e+01
-1.014837e+01
-1.012618e+01
-1.008993e+01
-1.003849e+01
-9.971697e+00
-9.890590e+00
-9.797482e+00
-9.695952e+00
-9.590657e+00
-9.487008e+00
-9.390751e+00
-9.307489e+00
-9.242221e+00
-9.198945e+00
-9.180367e+00
-9.187733e+00
-9.220785e+00
-9.277820e+00
-9.355846e+00
-9.450802e+00
-9.557838e+00
-9.671624e+00
-9.786676e+00
-9.897663e+00
-9.999676e+00
-1.008841e+01
-1.016030e+01
-1.021251e+01
-1.024293e+01
-1.025011e+01
-1.023316e+01
-1.019177e+01
-1.012614e+01
-1.003706e+01
-9.925989e+00
-9.795059e+00
-9.647150e+00
-9.485846e+00
-9.315359e+00
-9.140369e+00
-8.965811e+00
-8.796622e+00
-8.637474e+00
-8.492529e+00
-8.365257e+00
-8.258343e+00
-8.173708e+00
-8.112626e+00
-8.075933e+00
-8.064258e+00
-8.078230e+00
-8.118602e+00
-8.186246e+00
-8.282006e+00
-8.406424e+00
-8.559375e+00
-8.739674e+00
-8.944719e+00
-9.170240e+00
-9.410188e+00
-9.656815e+00
-9.900945e+00
-1.013243e+01
-1.034078e+01
-1.051585e+01
-1.064868e+01
-1.073213e+01
-1.076161e+01
-1.073542e+01
-1.065503e+01
-1.052494e+01
-1.035238e+01
-1.014668e+01
-9.918580e+00
-9.679304e+00
-9.439771e+00
-9.209827e+00
-8.997674e+00
-8.809512e+00
-8.649434e+00
-8.519540e+00
-8.420256e+00
-8.350785e+00
-8.309621e+00
-8.295053e+00
-8.305591e+00
-8.340257e+00
-8.398721e+00
-8.481279e+00
-8.588683e+00
-8.721874e+00
-8.881643e+00
-9.068286e+00
-9.281282e+00
-9.519032e+00
-9.778711e+00
-1.005623e+01
-1.034634e+01
-1.064286e+01
-1.093903e+01
-1.122792e+01
-1.150291e+01
-1.175810e+01
-1.198871e+01
-1.219133e+01
-1.236400e+01
-1.250623e+01
-1.261875e+01
-1.270324e+01
-1.276195e+01
-1.279725e+01
-1.281128e+01
-1.280560e+01
-1.278099e+01
-1.273742e+01
-1.267413e+01
-1.258980e+01
-1.248293e+01
-1.235210e+01
-1.219636e+01
-1.201548e+01
-1.181015e+01
-1.158207e+01
-1.133405e+01
-1.106988e+01
-1.079422e+01
-1.051249e+01
-1.023054e+01
-9.954455e+00
-9.690205e+00
-9.443358e+00
-9.218787e+00
-9.020434e+00
-8.851138e+00
-8.712555e+00
-8.605160e+00
-8.528338e+00
-8.480529e+00
-8.459419e+00
-8.462142e+00
-8.485450e+00
-8.525853e+00
-8.579679e+00
-8.643087e+00
-8.712029e+00
-8.782211e+00
-8.849098e+00
-8.908000e+00
-8.954264e+00
-8.983585e+00
-8.992383e+00
-8.978216e+00
-8.940142e+00
-8.878955e+00
-8.797268e+00
-8.699390e+00
-8.591024e+00
-8.478819e+00
-8.369833e+00
-8.270959e+00
-8.188395e+00
-8.127181e+00
-8.090860e+00
-8.081281e+00
-8.098528e+00
-8.141002e+00
-8.205618e+00
-8.288106e+00
-8.383391e+00
-8.486033e+00
-8.590677e+00
-8.692499e+00
-8.787577e+00
-8.873169e+00
-8.947843e+00
-9.011448e+00
-9.064920e+00
-9.109952e+00
-9.148578e+00
-9.182728e+00
-9.213805e+00
-9.242336e+00
-9.267739e+00
-9.288197e+00
-9.300678e+00
-9.301079e+00
-9.284494e+00
-9.245603e+00
-9.179151e+00
-9.080487e+00
-8.946126e+00
-8.774265e+00
-8.565216e+00
-8.321678e+00
-8.048831e+00
-7.754219e+00
-7.447435e+00
-7.139628e+00
-6.842863e+00
-6.569395e+00
-6.330884e+00
-6.137623e+00
-5.997810e+00
-5.916938e+00
-5.897345e+00
-5.937989e+00
-6.034473e+00
-6.179358e+00
-6.362718e+00
-6.572919e+00
-6.797510e+00
-7.024160e+00
-7.241529e+00
-7.440003e+00
-7.612245e+00
-7.753517e+00
-7.861790e+00
-7.937635e+00
-7.983933e+00
-8.005438e+00
-8.008229e+00
-7.999095e+00
-7.984915e+00
-7.972070e+00
-7.965938e+00
-7.970517e+00
-7.988186e+00
-8.019626e+00
-8.063895e+00
-8.118621e+00
-8.180295e+00
-8.244624e+00
-8.306901e+00
-8.362380e+00
-8.406644e+00
-8.435939e+00
-8.447493e+00
-8.439793e+00
-8.412809e+00
-8.368139e+00
-8.309052e+00
-8.240397e+00
-8.168371e+00
-8.100127e+00
-8.043264e+00
-8.005207e+00
-7.992542e+00
-8.010367e+00
-8.061713e+00
-8.147101e+00
-8.264293e+00
-8.408247e+00
-8.571318e+00
-8.743674e+00
-8.913912e+00
-9.069825e+00
-9.199255e+00
-9.290984e+00
-9.335569e+00
-9.326082e+00
-9.258679e+00
-9.132971e+00
-8.952160e+00
-8.722941e+00
-8.455165e+00
-8.161285e+00
-7.855624e+00
-7.553518e+00
-7.270383e+00
-7.020797e+00
-6.817656e+00
-6.671467e+00
-6.589842e+00
-6.577217e+00
-6.634796e+00
-6.760722e+00
-6.950425e+00
-7.197107e+00
-7.492286e+00
-7.826365e+00
-8.189138e+00
-8.570222e+00
-8.959366e+00
-9.346657e+00
-9.722647e+00
-1.007842e+01
-1.040566e+01
-1.069675e+01
-1.094490e+01
-1.114435e+01
-1.129054e+01
-1.138033e+01
-1.141210e+01
-1.138581e+01
-1.130299e+01
-1.116654e+01
-1.098063e+01
-1.075046e+01
-1.048212e+01
-1.018246e+01
-9.859045e+00
-9.520165e+00
-9.174824e+00
-8.832736e+00
-8.504213e+00
-8.199938e+00
-7.930589e+00
-7.706314e+00
-7.536102e+00
-7.427077e+00
-7.383828e+00
-7.407831e+00
-7.497070e+00
-7.645926e+00
-7.845372e+00
-8.083487e+00
-8.346254e+00
-8.618575e+00
-8.885388e+00
-9.132794e+00
-9.349060e+00
-9.525405e+00
-9.656498e+00
-9.740620e+00
-9.779499e+00
-9.777846e+00
-9.742670e+00
-9.682444e+00
-9.606217e+00
-9.522746e+00
-9.439730e+00
-9.363174e+00
-9.296958e+00
-9.242601e+00
-9.199259e+00
-9.163940e+00
-9.131927e+00
-9.097368e+00
-9.053985e+00
-8.995841e+00
-8.918091e+00
-8.817649e+00
-8.693701e+00
-8.548011e+00
-8.384985e+00
-8.211492e+00
-8.036459e+00
-7.870288e+00
-7.724142e+00
-7.609186e+00
-7.535804e+00
-7.512885e+00
-7.547181e+00
-7.642805e+00
-7.800866e+00
-8.019276e+00
-8.292730e+00
-8.612871e+00
-8.968618e+00
-9.346651e+00
-9.732027e+00
-1.010888e+01
-1.046120e+01
-1.077360e+01
-1.103206e+01
-1.122468e+01
-1.134228e+01
-1.137890e+01
-1.133216e+01
-1.120343e+01
-1.099781e+01
-1.072385e+01
-1.039318e+01
-1.001980e+01
-9.619390e+00
-9.208463e+00
-8.803458e+00
-8.419914e+00
-8.071671e+00
-7.770193e+00
-7.524010e+00
-7.338309e+00
-7.214682e+00
-7.151048e+00
-7.141760e+00
-7.177902e+00
-7.247811e+00
-7.337784e+00
-7.432981e+00
-7.518447e+00
-7.580215e+00
-7.606373e+00
-7.588031e+00
-7.520083e+00
-7.401710e+00
-7.236558e+00
-7.032576e+00
-6.801529e+00
-6.558190e+00
-6.319294e+00
-6.102305e+00
-5.924101e+00
-5.799682e+00
-5.741004e+00
-5.756058e+00
-5.848276e+00
-6.016327e+00
-6.254320e+00
-6.552381e+00
-6.897531e+00
-7.274755e+00
-7.668143e+00
-8.061989e+00
-8.441748e+00
-8.794789e+00
-9.110915e+00
-9.382623e+00
-9.605138e+00
-9.776252e+00
-9.896004e+00
-9.966266e+00
-9.990274e+00
-9.972154e+00
-9.916482e+00
-9.827884e+00
-9.710730e+00
-9.568896e+00
-9.405628e+00
-9.223494e+00
-9.024425e+00
-8.809838e+00
-8.580831e+00
-8.338433e+00
-8.083898e+00
-7.819013e+00
-7.546378e+00
-7.269641e+00
-6.993627e+00
-6.724341e+00
-6.468825e+00
-6.234868e+00
-6.030588e+00
-5.863932e+00
-5.742131e+00
-5.671171e+00
-5.655333e+00
-5.696830e+00
-5.795577e+00
-5.949098e+00
-6.152589e+00
-6.399110e+00
-6.679904e+00
-6.984822e+00
-7.302831e+00
-7.622575e+00
-7.932967e+00
-8.223760e+00
-8.486079e+00
-8.712851e+00
-8.899123e+00
-9.042227e+00
-9.141774e+00
-9.199494e+00
-9.218923e+00
-9.204991e+00
-9.163536e+00
-9.100832e+00
-9.023136e+00
-8.936342e+00
-8.845720e+00
-8.755777e+00
-8.670217e+00
-8.591968e+00
-8.523271e+00
-8.465784e+00
-8.420693e+00
-8.388822e+00
-8.370728e+00
-8.366789e+00
-8.377286e+00
-8.402460e+00
-8.442557e+00
-8.497827e+00
-8.568494e+00
-8.654685e+00
-8.756323e+00
-8.873011e+00
-9.003923e+00
-9.147701e+00
-9.302399e+00
-9.465451e+00
-9.633686e+00
-9.803370e+00
-9.970280e+00
-1.012980e+01
-1.027704e+01
-1.040694e+01
-1.051444e+01
-1.059459e+01
-1.064281e+01
-1.065506e+01
-1.062814e+01
-1.055999e+01
-1.044999e+01
-1.029922e+01
-1.011063e+01
-9.889130e+00
-9.641410e+00
-9.375744e+00
-9.101573e+00
-8.829031e+00
-8.568437e+00
-8.329795e+00
-8.122342e+00
-7.954158e+00
-7.831841e+00
-7.760242e+00
-7.742263e+00
-7.778714e+00
-7.868237e+00
-8.007310e+00
-8.190331e+00
-8.409783e+00
-8.656486e+00
-8.919937e+00
-9.188746e+00
-9.451145e+00
-9.695590e+00
-9.911395e+00
-1.008938e+01
-1.022248e+01
-1.030621e+01
-1.033904e+01
-1.032242e+01
-1.026076e+01
-1.016097e+01
-1.003197e+01
-9.883909e+00
-9.727416e+00
-9.572757e+00
-9.429107e+00
-9.303926e+00
-9.202508e+00
-9.127703e+00
-9.079849e+00
-9.056869e+00
-9.054533e+00
-9.066846e+00
-9.086524e+00
-9.105538e+00
-9.115672e+00
-9.109086e+00
-9.078842e+00
-9.019384e+00
-8.926936e+00
-8.799810e+00
-8.638605e+00
-8.446260e+00
-8.227984e+00
-7.991028e+00
-7.744338e+00
-7.498091e+00
-7.263163e+00
-7.050552e+00
-6.870800e+00
-6.733437e+00
-6.646474e+00
-6.615968e+00
-6.645682e+00
-6.736840e+00
-6.888003e+00
-7.095064e+00
-7.351359e+00
-7.647896e+00
-7.973684e+00
-8.316168e+00
-8.661734e+00
-8.996309e+00
-9.306005e+00
-9.577806e+00
-9.800244e+00
-9.964031e+00
-1.006258e+01
-1.009238e+01
-1.005315e+01
-9.947821e+00
-9.782206e+00
-9.564554e+00
-9.304909e+00
-9.014404e+00
-8.704545e+00
-8.386554e+00
-8.070815e+00
-7.766451e+00
-7.481032e+00
-7.220409e+00
-6.988649e+00
-6.788068e+00
-6.619340e+00
-6.481682e+00
-6.373094e+00
-6.290644e+00
-6.230788e+00
-6.189679e+00
-6.163471e+00
-6.148586e+00
-6.141930e+00
-6.141048e+00
-6.144221e+00
-6.150488e+00
-6.159597e+00
-6.171893e+00
-6.188154e+00
-6.209395e+00
-6.236679e+00
-6.270942e+00
-6.312867e+00
-6.362810e+00
-6.420767e+00
-6.486375e+00
-6.558939e+00
-6.637456e+00
-6.720652e+00
-6.807026e+00
-6.894922e+00
-6.982626e+00
-7.068506e+00
-7.151173e+00
-7.229639e+00
-7.303462e+00
-7.372825e+00
-7.438556e+00
-7.502078e+00
-7.565285e+00
-7.630399e+00
-7.699785e+00
-7.775799e+00
-7.860629e+00
-7.956179e+00
-8.063961e+00
-8.185005e+00
-8.319774e+00
-8.468086e+00
-8.629032e+00
-8.800911e+00
-8.981181e+00
-9.166453e+00
-9.352534e+00
-9.534547e+00
-9.707112e+00
-9.864595e+00
-1.000140e+01
-1.011231e+01
-1.019273e+01
-1.023907e+01
-1.024888e+01
-1.022110e+01
-1.015609e+01
-1.005570e+01
-9.923168e+00
-9.762976e+00
-9.580614e+00
-9.382287e+00
-9.174583e+00
-8.964124e+00
-8.757250e+00
-8.559745e+00
-8.376644e+00
-8.212106e+00
-8.069348e+00
-7.950621e+00
-7.857195e+00
-7.789345e+00
-7.746337e+00
-7.726419e+00
-7.726854e+00
-7.744002e+00
-7.773474e+00
-7.810348e+00
-7.849440e+00
-7.885594e+00
-7.913966e+00
-7.930285e+00
-7.931059e+00
-7.913734e+00
-7.876787e+00
-7.819757e+00
-7.743212e+00
-7.648663e+00
-7.538414e+00
-7.415386e+00
-7.282919e+00
-7.144584e+00
-7.004022e+00
-6.864832e+00
-6.730504e+00
-6.604407e+00
-6.489812e+00
-6.389930e+00
-6.307953e+00
-6.247072e+00
-6.210449e+00
-6.201126e+00
-6.221877e+00
-6.274999e+00
-6.362070e+00
-6.483701e+00
-6.639314e+00
-6.826997e+00
-7.043445e+00
-7.284021e+00
-7.542928e+00
-7.813485e+00
-8.088478e+00
-8.360546e+00
-8.622566e+00
-8.868001e+00
-9.091170e+00
-9.287441e+00
-9.453314e+00
-9.586423e+00
-9.685468e+00
-9.750100e+00
-9.780796e+00
-9.778750e+00
-9.745780e+00
-9.684273e+00
-9.597139e+00
-9.487765e+00
-9.359955e+00
-9.217839e+00
-9.065751e+00
-8.908108e+00
-8.749286e+00
-8.593525e+00
-8.444868e+00
-8.307125e+00
-8.183845e+00
-8.078295e+00
-7.993403e+00
-7.931685e+00
-7.895146e+00
-7.885156e+00
-7.902325e+00
-7.946388e+00
-8.016102e+00
-8.109177e+00
-8.222259e+00
-8.350972e+00
-8.490038e+00
-8.633476e+00
-8.774865e+00
-8.907664e+00
-9.025557e+00
-9.122781e+00
-9.194430e+00
-9.236688e+00
-9.246991e+00
-9.224107e+00
-9.168150e+00
-9.080525e+00
-8.963839e+00
-8.821783e+00
-8.658997e+00
-8.480925e+00
-8.293650e+00
-8.103715e+00
-7.917920e+00
-7.743086e+00
-7.585813e+00
-7.452205e+00
-7.347605e+00
-7.276333e+00
-7.241456e+00
-7.244593e+00
-7.285775e+00
-7.363376e+00
-7.474118e+00
-7.613170e+00
-7.774346e+00
-7.950400e+00
-8.133427e+00
-8.315318e+00
-8.488266e+00
-8.645258e+00
-8.780512e+00
-8.889818e+00
-8.970740e+00
-9.022665e+00
-9.046693e+00
-9.045386e+00
-9.022407e+00
-8.982085e+00
-8.928963e+00
-8.867371e+00
-8.801067e+00
-8.732988e+00
-8.665120e+00
-8.598516e+00
-8.533441e+00
-8.469649e+00
-8.406729e+00
-8.344508e+00
-8.283416e+00
-8.224765e+00
-8.170899e+00
-8.125148e+00
-8.091625e+00
-8.074851e+00
-8.079289e+00
-8.108834e+00
-8.166333e+00
-8.253195e+00
-8.369123e+00
-8.512020e+00
-8.678044e+00
-8.861829e+00
-9.056831e+00
-9.255769e+00
-9.451114e+00
-9.635573e+00
-9.802536e+00
-9.946443e+00
-1.006306e+01
-1.014962e+01
-1.020492e+01
-1.022921e+01
-1.022405e+01
-1.019204e+01
-1.013651e+01
-1.006115e+01
-9.969584e+00
-9.865110e+00
-9.750405e+00
-9.627412e+00
-9.497346e+00
-9.360822e+00
-9.218098e+00
-9.069382e+00
-8.915174e+00
-8.756580e+00
-8.595559e+00
-8.435067e+00
-8.279058e+00
-8.132350e+00
-8.000333e+00
-7.888568e+00
-7.802290e+00
-7.745877e+00
-7.722327e+00
-7.732814e+00
-7.776362e+00
-7.849704e+00
-7.947337e+00
-8.061811e+00
-8.184205e+00
-8.304793e+00
-8.413799e+00
-8.502199e+00
-8.562459e+00
-8.589155e+00
-8.579410e+00
-8.533093e+00
-8.452793e+00
-8.343560e+00
-8.212458e+00
-8.067986e+00
-7.919427e+00
-7.776193e+00
-7.647214e+00
-7.540434e+00
-7.462412e+00
-7.418061e+00
-7.410515e+00
-7.441100e+00
-7.509385e+00
-7.613280e+00
-7.749152e+00
-7.911919e+00
-8.095151e+00
-8.291148e+00
-8.491064e+00
-8.685093e+00
-8.862758e+00
-9.013341e+00
-9.126423e+00
-9.192540e+00
-9.203876e+00
-9.154934e+00
-9.043119e+00
-8.869148e+00
-8.637252e+00
-8.355112e+00
-8.033539e+00
-7.685882e+00
-7.327216e+00
-6.973362e+00
-6.639811e+00
-6.340663e+00
-6.087663e+00
-5.889444e+00
-5.751037e+00
-5.673704e+00
-5.655084e+00
-5.689640e+00
-5.769314e+00
-5.884340e+00
-6.024095e+00
-6.177917e+00
-6.335818e+00
-6.489038e+00
-6.630418e+00
-6.754595e+00
-6.858029e+00
-6.938915e+00
-6.996989e+00
-7.033299e+00
-7.049961e+00
-7.049918e+00
-7.036743e+00
-7.014464e+00
-6.987417e+00
-6.960125e+00
-6.937169e+00
-6.923049e+00
-6.922002e+00
-6.937786e+00
-6.973419e+00
-7.030900e+00
-7.110942e+00
-7.212759e+00
-7.333941e+00
-7.470433e+00
-7.616652e+00
-7.765714e+00
-7.909781e+00
-8.040496e+00
-8.149493e+00
-8.228943e+00
-8.272116e+00
-8.273905e+00
-8.231282e+00
-8.143617e+00
-8.012848e+00
-7.843448e+00
-7.642196e+00
-7.417760e+00
-7.180125e+00
-6.939936e+00
-6.707821e+00
-6.493776e+00
-6.306664e+00
-6.153890e+00
-6.041257e+00
-5.972995e+00
-5.951923e+00
-5.979704e+00
-6.057115e+00
-6.184291e+00
-6.360897e+00
-6.586193e+00
-6.858994e+00
-7.177520e+00
-7.539156e+00
-7.940163e+00
-8.375369e+00
-8.837903e+00
-9.319006e+00
-9.807986e+00
-1.029235e+01
-1.075811e+01
-1.119034e+01
-1.157387e+01
-1.189414e+01
-1.213808e+01
-1.229504e+01
-1.235758e+01
-1.232208e+01
-1.218913e+01
-1.196367e+01
-1.165478e+01
-1.127529e+01
-1.084107e+01
-1.037015e+01
-9.881708e+00
-9.394955e+00
-8.928031e+00
-8.496991e+00
-8.114947e+00
-7.791457e+00
-7.532195e+00
-7.338937e+00
-7.209823e+00
-7.139892e+00
-7.121787e+00
-7.146580e+00
-7.204624e+00
-7.286352e+00
-7.382965e+00
-7.486935e+00
-7.592300e+00
-7.694731e+00
-7.791393e+00
-7.880623e+00
-7.961502e+00
-8.033389e+00
-8.095491e+00
-8.146548e+00
-8.184681e+00
-8.207428e+00
-8.211968e+00
-8.195495e+00
-8.155695e+00
-8.091256e+00
-8.002331e+00
-7.890891e+00
-7.760915e+00
-7.618390e+00
-7.471097e+00
-7.328220e+00
-7.199801e+00
-7.096078e+00
-7.026786e+00
-7.000446e+00
-7.023712e+00
-7.100809e+00
-7.233106e+00
-7.418840e+00
-7.653030e+00
-7.927582e+00
-8.231592e+00
-8.551832e+00
-8.873401e+00
-9.180500e+00
-9.457280e+00
-9.688719e+00
-9.861472e+00
-9.964626e+00
-9.990326e+00
-9.934205e+00
-9.795609e+00
-9.577578e+00
-9.286621e+00
-8.932290e+00
-8.526626e+00
-8.083533e+00
-7.618129e+00
-7.146136e+00
-6.683330e+00
-6.245053e+00
-5.845789e+00
-5.498781e+00
-5.215678e+00
-5.006204e+00
-4.877858e+00
-4.835647e+00
-4.881882e+00
-5.016029e+00
-5.234641e+00
-5.531381e+00
-5.897138e+00
-6.320262e+00
-6.786926e+00
-7.281624e+00
-7.787792e+00
-8.288530e+00
-8.767374e+00
-9.209049e+00
-9.600131e+00
-9.929573e+00
-1.018903e+01
-1.037298e+01
-1.047867e+01
-1.050592e+01
-1.045676e+01
-1.033518e+01
-1.014672e+01
-9.898271e+00
-9.597812e+00
-9.254297e+00
-8.877543e+00
-8.478165e+00
-8.067486e+00
-7.657439e+00
-7.260387e+00
-6.888881e+00
-6.555324e+00
-6.271543e+00
-6.048295e+00
-5.894741e+00
-5.817917e+00
-5.822259e+00
-5.909224e+00
-6.077033e+00
-6.320584e+00
-6.631535e+00
-6.998580e+00
-7.407897e+00
-7.843763e+00
-8.289303e+00
-8.727311e+00
-9.141116e+00
-9.515400e+00
-9.836939e+00
-1.009519e+01
-1.028268e+01
-1.039528e+01
-1.043216e+01
-1.039569e+01
-1.029116e+01
-1.012643e+01
-9.911519e+00
-9.658115e+00
-9.379120e+00
-9.088106e+00
-8.798765e+00
-8.524325e+00
-8.276954e+00
-8.067184e+00
-7.903399e+00
-7.791416e+00
-7.734208e+00
-7.731779e+00
-7.781205e+00
-7.876824e+00
-8.010566e+00
-8.172397e+00
-8.350852e+00
-8.533641e+00
-8.708311e+00
-8.862906e+00
-8.986631e+00
-9.070449e+00
-9.107590e+00
-9.093938e+00
-9.028275e+00
-8.912374e+00
-8.750935e+00
-8.551384e+00
-8.323522e+00
-8.079065e+00
-7.831054e+00
-7.593184e+00
-7.379041e+00
-7.201307e+00
-7.070952e+00
-6.996479e+00
-6.983289e+00
-7.033204e+00
-7.144219e+00
-7.310508e+00
-7.522694e+00
-7.768386e+00
-8.032946e+00
-8.300448e+00
-8.554774e+00
-8.780761e+00
-8.965321e+00
-9.098417e+00
-9.173813e+00
-9.189508e+00
-9.147796e+00
-9.054957e+00
-8.920593e+00
-8.756702e+00
-8.576582e+00
-8.393696e+00
-8.220608e+00
-8.068089e+00
-7.944481e+00
-7.855325e+00
-7.803285e+00
-7.788304e+00
-7.807963e+00
-7.857963e+00
-7.932660e+00
-8.025607e+00
-8.130037e+00
-8.239276e+00
-8.347061e+00
-8.447768e+00
-8.536571e+00
-8.609523e+00
-8.663593e+00
-8.696666e+00
-8.707531e+00
-8.695848e+00
-8.662128e+00
-8.607716e+00
-8.534764e+00
-8.446213e+00
-8.345747e+00
-8.237707e+00
-8.126961e+00
-8.018708e+00
-7.918210e+00
-7.830465e+00
-7.759834e+00
-7.709659e+00
-7.681900e+00
-7.676860e+00
-7.693033e+00
-7.727123e+00
-7.774228e+00
-7.828209e+00
-7.882181e+00
-7.929089e+00
-7.962308e+00
-7.976202e+00
-7.966601e+00
-7.931155e+00
-7.869549e+00
-7.783566e+00
-7.676995e+00
-7.555400e+00
-7.425759e+00
-7.295997e+00
-7.174454e+00
-7.069316e+00
-6.988057e+00
-6.936923e+00
-6.920503e+00
-6.941397e+00
-7.000009e+00
-7.094471e+00
-7.220692e+00
-7.372543e+00
-7.542160e+00
-7.720370e+00
-7.897217e+00
-8.062546e+00
-8.206634e+00
-8.320789e+00
-8.397896e+00
-8.432840e+00
-8.422796e+00
-8.367365e+00
-8.268546e+00
-8.130556e+00
-7.959540e+00
-7.763169e+00
-7.550202e+00
-7.330027e+00
-7.112230e+00
-6.906214e+00
-6.720865e+00
-6.564286e+00
-6.443558e+00
-6.364539e+00
-6.331681e+00
-6.347864e+00
-6.414259e+00
-6.530224e+00
-6.693260e+00
-6.899026e+00
-7.141446e+00
-7.412897e+00
-7.704475e+00
-8.006341e+00
-8.308112e+00
-8.599279e+00
-8.869635e+00
-9.109679e+00
-9.310989e+00
-9.466545e+00
-9.570996e+00
-9.620862e+00
-9.614660e+00
-9.552961e+00
-9.438369e+00
-9.275422e+00
-9.070436e+00
-8.831272e+00
-8.567065e+00
-8.287899e+00
-8.004436e+00
-7.727521e+00
-7.467738e+00
-7.234957e+00
-7.037885e+00
-6.883640e+00
-6.777403e+00
-6.722172e+00
-6.718650e+00
-6.765273e+00
-6.858379e+00
-6.992500e+00
-7.160729e+00
-7.355140e+00
-7.567222e+00
-7.788296e+00
-8.009896e+00
-8.224107e+00
-8.423828e+00
-8.602974e+00
-8.756578e+00
-8.880820e+00
-8.972957e+00
-9.031193e+00
-9.054504e+00
-9.042463e+00
-8.995091e+00
-8.912778e+00
-8.796279e+00
-8.646787e+00
-8.466085e+00
-8.256736e+00
-8.022305e+00
-7.767558e+00
-7.498625e+00
-7.223082e+00
-6.949938e+00
-6.689492e+00
-6.453065e+00
-6.252592e+00
-6.100092e+00
-6.007039e+00
-5.983676e+00
-6.038322e+00
-6.176723e+00
-6.401500e+00
-6.711732e+00
-7.102717e+00
-7.565918e+00
-8.089123e+00
-8.656826e+00
-9.250822e+00
-9.851003e+00
-1.043632e+01
-1.098588e+01
-1.148004e+01
-1.190151e+01
-1.223629e+01
-1.247442e+01
-1.261043e+01
-1.264353e+01
-1.257742e+01
-1.241993e+01
-1.218238e+01
-1.187877e+01
-1.152498e+01
-1.113792e+01
-1.073473e+01
-1.033205e+01
-9.945471e+00
-9.588985e+00
-9.274572e+00
-9.011849e+00
-8.807762e+00
-8.666335e+00
-8.588480e+00
-8.571914e+00
-8.611186e+00
-8.697892e+00
-8.821056e+00
-8.967711e+00
-9.123628e+00
-9.274164e+00
-9.405151e+00
-9.503743e+00
-9.559170e+00
-9.563320e+00
-9.511106e+00
-9.400616e+00
-9.233036e+00
-9.012369e+00
-8.745007e+00
-8.439184e+00
-8.104375e+00
-7.750677e+00
-7.388218e+00
-7.026631e+00
-6.674613e+00
-6.339603e+00
-6.027586e+00
-5.743034e+00
-5.488978e+00
-5.267200e+00
-5.078509e+00
-4.923075e+00
-4.800768e+00
-4.711475e+00
-4.655347e+00
-4.632958e+00
-4.645342e+00
-4.693929e+00
-4.780364e+00
-4.906252e+00
-5.072863e+00
-5.280833e+00
-5.529902e+00
-5.818714e+00
-6.144701e+00
-6.504032e+00
-6.891641e+00
-7.301298e+00
-7.725735e+00
-8.156816e+00
-8.585760e+00
-9.003395e+00
-9.400463e+00
-9.767928e+00
-1.009728e+01
-1.038081e+01
-1.061185e+01
-1.078491e+01
-1.089584e+01
-1.094189e+01
-1.092175e+01
-1.083565e+01
-1.068535e+01
-1.047417e+01
-1.020700e+01
-9.890232e+00
-9.531659e+00
-9.140305e+00
-8.726191e+00
-8.300049e+00
-7.872993e+00
-7.456145e+00
-7.060243e+00
-6.695230e+00
-6.369866e+00
-6.091377e+00
-5.865192e+00
-5.694787e+00
-5.581647e+00
-5.525352e+00
-5.523748e+00
-5.573185e+00
-5.668760e+00
-5.804559e+00
-5.973865e+00
-6.169346e+00
-6.383237e+00
-6.607528e+00
-6.834197e+00
-7.055476e+00
-7.264153e+00
-7.453894e+00
-7.619540e+00
-7.757339e+00
-7.865080e+00
-7.942109e+00
-7.989205e+00
-8.008350e+00
-8.002420e+00
-7.974824e+00
-7.929153e+00
-7.868868e+00
-7.797050e+00
-7.716244e+00
-7.628397e+00
-7.534887e+00
-7.436626e+00
-7.334224e+00
-7.228170e+00
-7.119022e+00
-7.007564e+00
-6.894916e+00
-6.782581e+00
-6.672431e+00
-6.566632e+00
-6.467510e+00
-6.377403e+00
-6.298478e+00
-6.232571e+00
-6.181037e+00
-6.144649e+00
-6.123535e+00
-6.117161e+00
-6.124369e+00
-6.143453e+00
-6.172265e+00
-6.208358e+00
-6.249148e+00
-6.292075e+00
-6.334764e+00
-6.375145e+00
-6.411534e+00
-6.442641e+00
-6.467526e+00
-6.485509e+00
-6.496054e+00
-6.498673e+00
-6.492862e+00
-6.478118e+00
-6.454014e+00
-6.420353e+00
-6.377360e+00
-6.325886e+00
-6.267591e+00
-6.205067e+00
-6.141877e+00
-6.082500e+00
-6.032165e+00
-5.996568e+00
-5.981497e+00
-5.992369e+00
-6.033719e+00
-6.108695e+00
-6.218617e+00
-6.362645e+00
-6.537632e+00
-6.738184e+00
-6.956943e+00
-7.185080e+00
-7.412955e+00
-7.630868e+00
-7.829841e+00
-8.002324e+00
-8.142772e+00
-8.248020e+00
-8.317434e+00
-8.352812e+00
-8.358080e+00
-8.338820e+00
-8.301703e+00
-8.253902e+00
-8.202561e+00
-8.154362e+00
-8.115229e+00
-8.090148e+00
-8.083078e+00
-8.096906e+00
-8.133398e+00
-8.193124e+00
-8.275355e+00
-8.377955e+00
-8.497312e+00
-8.628365e+00
-8.764738e+00
-8.899027e+00
-9.023206e+00
-9.129132e+00
-9.209099e+00
-9.256385e+00
-9.265740e+00
-9.233792e+00
-9.159313e+00
-9.043358e+00
-8.889252e+00
-8.702429e+00
-8.490136e+00
-8.260993e+00
-8.024453e+00
-7.790163e+00
-7.567301e+00
-7.363920e+00
-7.186386e+00
-7.038967e+00
-6.923626e+00
-6.840062e+00
-6.785964e+00
-6.757470e+00
-6.749741e+00
-6.757589e+00
-6.776062e+00
-6.800948e+00
-6.829140e+00
-6.858853e+00
-6.889701e+00
-6.922628e+00
-6.959724e+00
-7.003929e+00
-7.058653e+00
-7.127327e+00
-7.212916e+00
-7.317435e+00
-7.441510e+00
-7.584039e+00
-7.742004e+00
-7.910471e+00
-8.082801e+00
-8.251070e+00
-8.406661e+00
-8.540962e+00
-8.646097e+00
-8.715589e+00
-8.744898e+00
-8.731768e+00
-8.676368e+00
-8.581215e+00
-8.450929e+00
-8.291835e+00
-8.111482e+00
-7.918099e+00
-7.720045e+00
-7.525266e+00
-7.340797e+00
-7.172329e+00
-7.023879e+00
-6.897583e+00
-6.793646e+00
-6.710465e+00
-6.644937e+00
-6.592924e+00
-6.549853e+00
-6.511405e+00
-6.474201e+00
-6.436439e+00
-6.398370e+00
-6.362561e+00
-6.333884e+00
-6.319193e+00
-6.326710e+00
-6.365151e+00
-6.442690e+00
-6.565865e+00
-6.738556e+00
-6.961166e+00
-7.230112e+00
-7.537705e+00
-7.872431e+00
-8.219641e+00
-8.562560e+00
-8.883521e+00
-9.165290e+00
-9.392349e+00
-9.552008e+00
-9.635241e+00
-9.637194e+00
-9.557350e+00
-9.399361e+00
-9.170616e+00
-8.881608e+00
-8.545171e+00
-8.175679e+00
-7.788245e+00
-7.397975e+00
-7.019301e+00
-6.665404e+00
-6.347730e+00
-6.075607e+00
-5.855952e+00
-5.693088e+00
-5.588666e+00
-5.541689e+00
-5.548653e+00
-5.603774e+00
-5.699311e+00
-5.825961e+00
-5.973320e+00
-6.130395e+00
-6.286152e+00
-6.430080e+00
-6.552739e+00
-6.646257e+00
-6.704751e+00
-6.724618e+00
-6.704686e+00
-6.646205e+00
-6.552672e+00
-6.429523e+00
-6.283717e+00
-6.123253e+00
-5.956674e+00
-5.792580e+00
-5.639204e+00
-5.504050e+00
-5.393618e+00
-5.313210e+00
-5.266803e+00
-5.256980e+00
-5.284909e+00
-5.350351e+00
-5.451720e+00
-5.586181e+00
-5.749821e+00
-5.937871e+00
-6.145006e+00
-6.365666e+00
-6.594394e+00
-6.826134e+00
-7.056447e+00
-7.281637e+00
-7.498759e+00
-7.705548e+00
-7.900275e+00
-8.081583e+00
-8.248338e+00
-8.399506e+00
-8.534089e+00
-8.651117e+00
-8.749701e+00
-8.829138e+00
-8.889063e+00
-8.929625e+00
-8.951645e+00
-8.956734e+00
-8.947322e+00
-8.926562e+00
-8.898108e+00
-8.865778e+00
-8.833128e+00
-8.803009e+00
-8.777168e+00
-8.755948e+00
-8.738152e+00
-8.721062e+00
-8.700641e+00
-8.671883e+00
-8.629271e+00
-8.567324e+00
-8.481156e+00
-8.367027e+00
-8.222816e+00
-8.048386e+00
-7.845796e+00
-7.619342e+00
-7.375426e+00
-7.122259e+00
-6.869434e+00
-6.627395e+00
-6.406836e+00
-6.218076e+00
-6.070411e+00
-5.971520e+00
-5.926918e+00
-5.939532e+00
-6.009409e+00
-6.133583e+00
-6.306134e+00
-6.518408e+00
-6.759421e+00
-7.016394e+00
-7.275424e+00
-7.522234e+00
-7.742984e+00
-7.925079e+00
-8.057929e+00
-8.133620e+00
-8.147418e+00
-8.098108e+00
-7.988106e+00
-7.823364e+00
-7.613046e+00
-7.369001e+00
-7.105048e+00
-6.836117e+00
-6.577297e+00
-6.342865e+00
-6.145365e+00
-5.994828e+00
-5.898200e+00
-5.859017e+00
-5.877362e+00
-5.950092e+00
-6.071281e+00
-6.232833e+00
-6.425179e+00
-6.638001e+00
-6.860905e+00
-7.084029e+00
-7.298548e+00
-7.497083e+00
-7.674015e+00
-7.825708e+00
-7.950644e+00
-8.049455e+00
-8.124852e+00
-8.181437e+00
-8.225401e+00
-8.264105e+00
-8.305584e+00
-8.357974e+00
-8.428921e+00
-8.524993e+00
-8.651144e+00
-8.810277e+00
-9.002938e+00
-9.227174e+00
-9.478581e+00
-9.750534e+00
-1.003460e+01
-1.032107e+01
-1.059961e+01
-1.085990e+01
-1.109232e+01
-1.128853e+01
-1.144191e+01
-1.154796e+01
-1.160442e+01
-1.161136e+01
-1.157098e+01
-1.148741e+01
-1.136626e+01
-1.121421e+01
-1.103849e+01
-1.084632e+01
-1.064449e+01
-1.043890e+01
-1.023425e+01
-1.003384e+01
-9.839582e+00
-9.652039e+00
-9.470738e+00
-9.294507e+00
-9.121902e+00
-8.951634e+00
-8.782943e+00
-8.615880e+00
-8.451464e+00
-8.291707e+00
-8.139503e+00
-7.998392e+00
-7.872232e+00
-7.764794e+00
-7.679334e+00
-7.618187e+00
-7.582426e+00
-7.571623e+00
-7.583751e+00
-7.615221e+00
-7.661057e+00
-7.715173e+00
-7.770749e+00
-7.820662e+00
-7.857943e+00
-7.876248e+00
-7.870298e+00
-7.836272e+00
-7.772117e+00
-7.677762e+00
-7.555212e+00
-7.408518e+00
-7.243626e+00
-7.068105e+00
-6.890774e+00
-6.721227e+00
-6.569291e+00
-6.444433e+00
-6.355161e+00
-6.308468e+00
-6.309367e+00
-6.360561e+00
-6.462301e+00
-6.612415e+00
-6.806522e+00
-7.038390e+00
-7.300392e+00
-7.584002e+00
-7.880283e+00
-8.180321e+00
-8.475564e+00
-8.758050e+00
-9.020540e+00
-9.256555e+00
-9.460352e+00
-9.626890e+00
-9.751790e+00
-9.831347e+00
-9.862597e+00
-9.843442e+00
-9.772829e+00
-9.650963e+00
-9.479515e+00
-9.261800e+00
-9.002898e+00
-8.709674e+00
-8.390698e+00
-8.056034e+00
-7.716901e+00
-7.385207e+00
-7.072975e+00
-6.791698e+00
-6.551647e+00
-6.361200e+00
-6.226250e+00
-6.149749e+00
-6.131460e+00
-6.167934e+00
-6.252750e+00
-6.376970e+00
-6.529794e+00
-6.699324e+00
-6.873369e+00
-7.040229e+00
-7.189362e+00
-7.311922e+00
-7.401109e+00
-7.452350e+00
-7.463300e+00
-7.433720e+00
-7.365236e+00
-7.261045e+00
-7.125597e+00
-6.964287e+00
-6.783177e+00
-6.588757e+00
-6.387761e+00
-6.187007e+00
-5.993288e+00
-5.813271e+00
-5.653413e+00
-5.519881e+00
-5.418444e+00
-5.354351e+00
-5.332144e+00
-5.355426e+00
-5.426567e+00
-5.546375e+00
-5.713759e+00
-5.925470e+00
-6.175962e+00
-6.457464e+00
-6.760301e+00
-7.073466e+00
-7.385424e+00
-7.685050e+00
-7.962604e+00
-8.210614e+00
-8.424563e+00
-8.603279e+00
-8.749005e+00
-8.867121e+00
-8.965563e+00
-9.054010e+00
-9.142905e+00
-9.242421e+00
-9.361456e+00
-9.506756e+00
-9.682219e+00
-9.888458e+00
-1.012264e+01
-1.037860e+01
-1.064725e+01
-1.091719e+01
-1.117552e+01
-1.140875e+01
-1.160376e+01
-1.174870e+01
-1.183389e+01
-1.185249e+01
-1.180104e+01
-1.167979e+01
-1.149276e+01
-1.124754e+01
-1.095488e+01
-1.062801e+01
-1.028182e+01
-9.931976e+00
-9.593892e+00
-9.281862e+00
-9.008207e+00
-8.782594e+00
-8.611526e+00
-8.498036e+00
-8.441590e+00
-8.438212e+00
-8.480808e+00
-8.559663e+00
-8.663071e+00
-8.778043e+00
-8.891056e+00
-8.988776e+00
-9.058751e+00
-9.090028e+00
-9.073694e+00
-9.003330e+00
-8.875364e+00
-8.689325e+00
-8.447960e+00
-8.157208e+00
-7.825993e+00
-7.465844e+00
-7.090307e+00
-6.714194e+00
-6.352693e+00
-6.020407e+00
-5.730393e+00
-5.493303e+00
-5.316708e+00
-5.204674e+00
-5.157650e+00
-5.172669e+00
-5.243840e+00
-5.363074e+00
-5.520949e+00
-5.707622e+00
-5.913683e+00
-6.130867e+00
-6.352570e+00
-6.574129e+00
-6.792860e+00
-7.007869e+00
-7.219661e+00
-7.429609e+00
-7.639331e+00
-7.850041e+00
-8.061956e+00
-8.273814e+00
-8.482572e+00
-8.683316e+00
-8.869402e+00
-9.032824e+00
-9.164768e+00
-9.256312e+00
-9.299186e+00
-9.286535e+00
-9.213599e+00
-9.078250e+00
-8.881336e+00
-8.626795e+00
-8.321535e+00
-7.975081e+00
-7.599038e+00
-7.206398e+00
-6.810785e+00
-6.425681e+00
-6.063716e+00
-5.736062e+00
-5.451969e+00
-5.218467e+00
-5.040211e+00
-4.919487e+00
-4.856325e+00
-4.848726e+00
-4.892951e+00
-4.983866e+00
-5.115301e+00
-5.280413e+00
-5.472021e+00
-5.682895e+00
-5.905999e+00
-6.134679e+00
-6.362789e+00
-6.584775e+00
-6.795718e+00
-6.991326e+00
-7.167905e+00
-7.322291e+00
-7.451784e+00
-7.554068e+00
-7.627160e+00
-7.669384e+00
-7.679377e+00
-7.656136e+00
-7.599100e+00
-7.508251e+00
-7.384239e+00
-7.228519e+00
-7.043485e+00
-6.832586e+00
-6.600402e+00
-6.352652e+00
-6.096121e+00
-5.838473e+00
-5.587982e+00
-5.353177e+00
-5.142443e+00
-4.963629e+00
-4.823685e+00
-4.728383e+00
-4.682107e+00
-4.687735e+00
-4.746592e+00
-4.858444e+00
-5.021543e+00
-5.232691e+00
-5.487345e+00
-5.779750e+00
-6.103111e+00
-6.449800e+00
-6.811564e+00
-7.179747e+00
-7.545468e+00
-7.899787e+00
-8.233825e+00
-8.538892e+00
-8.806607e+00
-9.029064e+00
-9.199047e+00
-9.310286e+00
-9.357763e+00
-9.338034e+00
-9.249539e+00
-9.092888e+00
-8.871080e+00
-8.589641e+00
-8.256652e+00
-7.882651e+00
-7.480385e+00
-7.064408e+00
-6.650526e+00
-6.255103e+00
-5.894282e+00
-5.583151e+00
-5.334941e+00
-5.160292e+00
-5.066679e+00
-5.057993e+00
-5.134344e+00
-5.292056e+00
-5.523867e+00
-5.819289e+00
-6.165111e+00
-6.546013e+00
-6.945250e+00
-7.345394e+00
-7.729095e+00
-8.079861e+00
-8.382799e+00
-8.625320e+00
-8.797738e+00
-8.893742e+00
-8.910698e+00
-8.849746e+00
-8.715700e+00
-8.516726e+00
-8.263852e+00
-7.970322e+00
-7.650849e+00
-7.320813e+00
-6.995454e+00
-6.689098e+00
-6.414457e+00
-6.182038e+00
-5.999701e+00
-5.872363e+00
-5.801894e+00
-5.787184e+00
-5.824373e+00
-5.907232e+00
-6.027650e+00
-6.176204e+00
-6.342768e+00
-6.517134e+00
-6.689602e+00
-6.851523e+00
-6.995744e+00
-7.116932e+00
-7.211767e+00
-7.278968e+00
-7.319183e+00
-7.334763e+00
-7.329449e+00
-7.308017e+00
-7.275923e+00
-7.238969e+00
-7.203012e+00
-7.173715e+00
-7.156341e+00
-7.155586e+00
-7.175422e+00
-7.218971e+00
-7.288386e+00
-7.384739e+00
-7.507936e+00
-7.656642e+00
-7.828237e+00
-8.018806e+00
-8.223190e+00
-8.435099e+00
-8.647308e+00
-8.851944e+00
-9.040877e+00
-9.206181e+00
-9.340661e+00
-9.438398e+00
-9.495250e+00
-9.509274e+00
-9.480990e+00
-9.413464e+00
-9.312179e+00
-9.184692e+00
-9.040116e+00
-8.888463e+00
-8.739916e+00
-8.604090e+00
-8.489356e+00
-8.402265e+00
-8.347127e+00
-8.325753e+00
-8.337368e+00
-8.378698e+00
-8.444191e+00
-8.526379e+00
-8.616344e+00
-8.704279e+00
-8.780115e+00
-8.834193e+00
-8.857937e+00
-8.844496e+00
-8.789287e+00
-8.690417e+00
-8.548917e+00
-8.368777e+00
-8.156770e+00
-7.922059e+00
-7.675626e+00
-7.429558e+00
-7.196243e+00
-6.987558e+00
-6.814093e+00
-6.684496e+00
-6.604984e+00
-6.579046e+00
-6.607380e+00
-6.688022e+00
-6.816670e+00
-6.987128e+00
-7.191822e+00
-7.422328e+00
-7.669843e+00
-7.925579e+00
-8.181040e+00
-8.428200e+00
-8.659595e+00
-8.868348e+00
-9.048165e+00
-9.193336e+00
-9.298743e+00
-9.359915e+00
-9.373130e+00
-9.335571e+00
-9.245533e+00
-9.102670e+00
-8.908254e+00
-8.665403e+00
-8.379252e+00
-8.057003e+00
-7.707836e+00
-7.342640e+00
-6.973577e+00
-6.613499e+00
-6.275250e+00
-5.970925e+00
-5.711135e+00
-5.504347e+00
-5.356360e+00
-5.269938e+00
-5.244650e+00
-5.276910e+00
-5.360233e+00
-5.485667e+00
-5.642398e+00
-5.818463e+00
-6.001545e+00
-6.179782e+00
-6.342549e+00
-6.481153e+00
-6.589390e+00
-6.663924e+00
-6.704453e+00
-6.713634e+00
-6.696774e+00
-6.661304e+00
-6.616083e+00
-6.570597e+00
-6.534154e+00
-6.515135e+00
-6.520412e+00
-6.554958e+00
-6.621673e+00
-6.721434e+00
-6.853303e+00
-7.014858e+00
-7.202576e+00
-7.412196e+00
-7.639032e+00
-7.878164e+00
-8.124530e+00
-8.372882e+00
-8.617665e+00
-8.852850e+00
-9.071780e+00
-9.267100e+00
-9.430795e+00
-9.554408e+00
-9.629400e+00
-9.647660e+00
-9.602109e+00
-9.487341e+00
-9.300220e+00
-9.040399e+00
-8.710669e+00
-8.317132e+00
-7.869153e+00
-7.379109e+00
-6.861916e+00
-6.334391e+00
-5.814458e+00
-5.320254e+00
-4.869186e+00
-4.477005e+00
-4.156961e+00
-3.919103e+00
-3.769777e+00
-3.711340e+00
-3.742118e+00
-3.856585e+00
-4.045747e+00
-4.297694e+00
-4.598286e+00
-4.931912e+00
-5.282301e+00
-5.633301e+00
-5.969618e+00
-6.277458e+00
-6.545053e+00
-6.763083e+00
-6.924976e+00
-7.027123e+00
-7.068991e+00
-7.053164e+00
-6.985268e+00
-6.873766e+00
-6.729595e+00
-6.565624e+00
-6.395930e+00
-6.234924e+00
-6.096381e+00
-5.992444e+00
-5.932693e+00
-5.923354e+00
-5.966740e+00
-6.060977e+00
-6.200057e+00
-6.374227e+00
-6.570691e+00
-6.774572e+00
-6.970035e+00
-7.141489e+00
-7.274746e+00
-7.358047e+00
-7.382882e+00
-7.344556e+00
-7.242463e+00
-7.080065e+00
-6.864600e+00
-6.606529e+00
-6.318782e+00
-6.015853e+00
-5.712817e+00
-5.424348e+00
-5.163793e+00
-4.942377e+00
-4.768589e+00
-4.647785e+00
-4.582028e+00
-4.570181e+00
-4.608219e+00
-4.689744e+00
-4.806622e+00
-4.949686e+00
-5.109443e+00
-5.276708e+00
-5.443129e+00
-5.601570e+00
-5.746333e+00
-5.873236e+00
-5.979551e+00
-6.063846e+00
-6.125768e+00
-6.165806e+00
-6.185082e+00
-6.185190e+00
-6.168100e+00
-6.136117e+00
-6.091877e+00
-6.038355e+00
-5.978847e+00
-5.916914e+00
-5.856277e+00
-5.800672e+00
-5.753690e+00
-5.718622e+00
-5.698343e+00
-5.695236e+00
-5.711159e+00
-5.747460e+00
-5.805010e+00
-5.884245e+00
-5.985205e+00
-6.107549e+00
-6.250560e+00
-6.413123e+00
-6.593682e+00
-6.790196e+00
-7.000074e+00
-7.220112e+00
-7.446439e+00
-7.674483e+00
-7.898976e+00
-8.114020e+00
-8.313221e+00
-8.489914e+00
-8.637463e+00
-8.749655e+00
-8.821138e+00
-8.847884e+00
-8.827638e+00
-8.760282e+00
-8.648082e+00
-8.495766e+00
-8.310396e+00
-8.101041e+00
-7.878244e+00
-7.653340e+00
-7.437683e+00
-7.241859e+00
-7.074972e+00
-6.944057e+00
-6.853692e+00
-6.805816e+00
-6.799745e+00
-6.832379e+00
-6.898548e+00
-6.991465e+00
-7.103237e+00
-7.225397e+00
-7.349437e+00
-7.467281e+00
-7.571710e+00
-7.656698e+00
-7.717662e+00
-7.751626e+00
-7.757306e+00
-7.735113e+00
-7.687088e+00
-7.616761e+00
-7.528949e+00
-7.429484e+00
-7.324886e+00
-7.222009e+00
-7.127656e+00
-7.048221e+00
-6.989337e+00
-6.955584e+00
-6.950245e+00
-6.975136e+00
-7.030516e+00
-7.115085e+00
-7.226070e+00
-7.359405e+00
-7.509988e+00
-7.672005e+00
-7.839285e+00
-8.005675e+00
-8.165388e+00
-8.313314e+00
-8.445247e+00
-8.558037e+00
-8.649646e+00
-8.719123e+00
-8.766499e+00
-8.792637e+00
-8.799044e+00
-8.787665e+00
-8.760675e+00
-8.720287e+00
-8.668586e+00
-8.607404e+00
-8.538259e+00
-8.462367e+00
-8.380716e+00
-8.294204e+00
-8.203798e+00
-8.110675e+00
-8.016313e+00
-7.922492e+00
-7.831210e+00
-7.744515e+00
-7.664303e+00
-7.592113e+00
-7.528964e+00
-7.475277e+00
-7.430874e+00
-7.395061e+00
-7.366776e+00
-7.344762e+00
-7.327742e+00
-7.314569e+00
-7.304336e+00
-7.296442e+00
-7.290630e+00
-7.286990e+00
-7.285947e+00
-7.288236e+00
-7.294843e+00
-7.306932e+00
-7.325730e+00
-7.352383e+00
-7.387794e+00
-7.432461e+00
-7.486339e+00
-7.548753e+00
-7.618373e+00
-7.693266e+00
-7.771004e+00
-7.848845e+00
-7.923945e+00
-7.993583e+00
-8.055385e+00
-8.107496e+00
-8.148708e+00
-8.178509e+00
-8.197064e+00
-8.205125e+00
-8.203894e+00
-8.194862e+00
-8.179637e+00
-8.159782e+00
-8.136683e+00
-8.111444e+00
-8.084810e+00
-8.057119e+00
-8.028280e+00
-7.997766e+00
-7.964622e+00
-7.927481e+00
-7.884604e+00
-7.833926e+00
-7.773148e+00
-7.699863e+00
-7.611749e+00
-7.506817e+00
-7.383710e+00
-7.242036e+00
-7.082687e+00
-6.908112e+00
-6.722474e+00
-6.531654e+00
-6.343069e+00
-6.165294e+00
-6.007513e+00
-5.878836e+00
-5.787577e+00
-5.740558e+00
-5.742528e+00
-5.795776e+00
-5.899969e+00
-6.052236e+00
-6.247472e+00
-6.478826e+00
-6.738297e+00
-7.017365e+00
-7.307592e+00
-7.601129e+00
-7.891075e+00
-8.171694e+00
-8.438463e+00
-8.687993e+00
-8.917845e+00
-9.126286e+00
-9.312027e+00
-9.473983e+00
-9.611098e+00
-9.722245e+00
-9.806221e+00
-9.861823e+00
-9.887983e+00
-9.883929e+00
-9.849340e+00
-9.784477e+00
-9.690276e+00
-9.568406e+00
-9.421286e+00
-9.252072e+00
-9.064601e+00
-8.863280e+00
-8.652927e+00
-8.438559e+00
-8.225157e+00
-8.017430e+00
-7.819622e+00
-7.635389e+00
-7.467756e+00
-7.319148e+00
-7.191484e+00
-7.086289e+00
-7.004810e+00
-6.948100e+00
-6.917075e+00
-6.912524e+00
-6.935071e+00
-6.985104e+00
-7.062649e+00
-7.167217e+00
-7.297620e+00
-7.451784e+00
-7.626583e+00
-7.817732e+00
-8.019760e+00
-8.226089e+00
-8.429223e+00
-8.621037e+00
-8.793137e+00
-8.937270e+00
-9.045735e+00
-9.111771e+00
-9.129909e+00
-9.096251e+00
-9.008700e+00
-8.867129e+00
-8.673483e+00
-8.431837e+00
-8.148365e+00
-7.831228e+00
-7.490345e+00
-7.137043e+00
-6.783583e+00
-6.442599e+00
-6.126464e+00
-5.846661e+00
-5.613183e+00
-5.434022e+00
-5.314759e+00
-5.258291e+00
-5.264678e+00
-5.331143e+00
-5.452213e+00
-5.620005e+00
-5.824679e+00
-6.055005e+00
-6.299049e+00
-6.544911e+00
-6.781451e+00
-6.998962e+00
-7.189712e+00
-7.348317e+00
-7.471921e+00
-7.560161e+00
-7.614944e+00
-7.640060e+00
-7.640691e+00
-7.622868e+00
-7.592951e+00
-7.557185e+00
-7.521348e+00
-7.490526e+00
-7.468974e+00
-7.460058e+00
-7.466224e+00
-7.488975e+00
-7.528838e+00
-7.585323e+00
-7.656882e+00
-7.740899e+00
-7.833740e+00
-7.930885e+00
-8.027157e+00
-8.117050e+00
-8.195131e+00
-8.256493e+00
-8.297200e+00
-8.314683e+00
-8.308016e+00
-8.278051e+00
-8.227366e+00
-8.160027e+00
-8.081187e+00
-7.996571e+00
-7.911902e+00
-7.832331e+00
-7.761957e+00
-7.703466e+00
-7.657940e+00
-7.624854e+00
-7.602242e+00
-7.587012e+00
-7.575372e+00
-7.563303e+00
-7.547034e+00
-7.523450e+00
-7.490412e+00
-7.446937e+00
-7.393262e+00
-7.330765e+00
-7.261782e+00
-7.189341e+00
-7.116830e+00
-7.047643e+00
-6.984828e+00
-6.930775e+00
-6.886975e+00
-6.853889e+00
-6.830920e+00
-6.816525e+00
-6.808413e+00
-6.803832e+00
-6.799881e+00
-6.793827e+00
-6.783368e+00
-6.766836e+00
-6.743309e+00
-6.712639e+00
-6.675397e+00
-6.632754e+00
-6.586332e+00
-6.538044e+00
-6.489954e+00
-6.444184e+00
-6.402873e+00
-6.368172e+00
-6.342268e+00
-6.327400e+00
-6.325845e+00
-6.339848e+00
-6.371487e+00
-6.422484e+00
-6.493974e+00
-6.586268e+00
-6.698647e+00
-6.829229e+00
-6.974940e+00
-7.131615e+00
-7.294229e+00
-7.457247e+00
-7.615043e+00
-7.762355e+00
-7.894707e+00
-8.008757e+00
-8.102523e+00
-8.175464e+00
-8.228424e+00
-8.263431e+00
-8.283397e+00
-8.291739e+00
-8.291971e+00
-8.287318e+00
-8.280381e+00
-8.272915e+00
-8.265734e+00
-8.258770e+00
-8.251264e+00
-8.242090e+00
-8.230143e+00
-8.214766e+00
-8.196137e+00
-8.175570e+00
-8.155674e+00
-8.140320e+00
-8.134409e+00
-8.143431e+00
-8.172853e+00
-8.227386e+00
-8.310242e+00
-8.422462e+00
-8.562430e+00
-8.725669e+00
-8.904957e+00
-9.090786e+00
-9.272112e+00
-9.437305e+00
-9.575206e+00
-9.676151e+00
-9.732861e+00
-9.741130e+00
-9.700225e+00
-9.613004e+00
-9.485726e+00
-9.327583e+00
-9.149999e+00
-8.965738e+00
-8.787913e+00
-8.628970e+00
-8.499728e+00
-8.408574e+00
-8.360850e+00
-8.358479e+00
-8.399827e+00
-8.479801e+00
-8.590151e+00
-8.719957e+00
-8.856276e+00
-8.984918e+00
-9.091320e+00
-9.161460e+00
-9.182758e+00
-9.144885e+00
-9.040413e+00
-8.865265e+00
-8.618922e+00
-8.304407e+00
-7.928054e+00
-7.499124e+00
-7.029324e+00
-6.532261e+00
-6.022890e+00
-5.516960e+00
-5.030462e+00
-4.579061e+00
-4.177510e+00
-3.839024e+00
-3.574638e+00
-3.392576e+00
-3.297679e+00
-3.290979e+00
-3.369475e+00
-3.526178e+00
-3.750466e+00
-4.028733e+00
-4.345303e+00
-4.683520e+00
-5.026907e+00
-5.360279e+00
-5.670695e+00
-5.948165e+00
-6.186043e+00
-6.381102e+00
-6.533293e+00
-6.645257e+00
-6.721657e+00
-6.768428e+00
-6.792038e+00
-6.798837e+00
-6.794557e+00
-6.783999e+00
-6.770905e+00
-6.758007e+00
-6.747210e+00
-6.739858e+00
-6.737044e+00
-6.739890e+00
-6.749767e+00
-6.768423e+00
-6.797988e+00
-6.840885e+00
-6.899645e+00
-6.976679e+00
-7.074047e+00
-7.193247e+00
-7.335073e+00
-7.499536e+00
-7.685856e+00
-7.892504e+00
-8.117284e+00
-8.357408e+00
-8.609565e+00
-8.869954e+00
-9.134285e+00
-9.397762e+00
-9.655057e+00
-9.900320e+00
-1.012723e+01
-1.032913e+01
-1.049928e+01
-1.063118e+01
-1.071897e+01
-1.075795e+01
-1.074508e+01
-1.067936e+01
-1.056222e+01
-1.039768e+01
-1.019233e+01
-9.955086e+00
-9.696750e+00
-9.429434e+00
-9.165822e+00
-8.918392e+00
-8.698653e+00
-8.516424e+00
-8.379243e+00
-8.291925e+00
-8.256299e+00
-8.271160e+00
-8.332419e+00
-8.433441e+00
-8.565550e+00
-8.718654e+00
-8.881932e+00
-9.044559e+00
-9.196390e+00
-9.328593e+00
-9.434163e+00
-9.508299e+00
-9.548609e+00
-9.555117e+00
-9.530080e+00
-9.477631e+00
-9.403276e+00
-9.313309e+00
-9.214196e+00
-9.111998e+00
-9.011877e+00
-8.917718e+00
-8.831896e+00
-8.755176e+00
-8.686750e+00
-8.624392e+00
-8.564693e+00
-8.503374e+00
-8.435615e+00
-8.356395e+00
-8.260813e+00
-8.144375e+00
-8.003260e+00
-7.834561e+00
-7.636507e+00
-7.408683e+00
-7.152225e+00
-6.869976e+00
-6.566571e+00
-6.248405e+00
-5.923456e+00
-5.600946e+00
-5.290843e+00
-5.003242e+00
-4.747698e+00
-4.532563e+00
-4.364430e+00
-4.247720e+00
-4.184470e+00
-4.174318e+00
-4.214669e+00
-4.301006e+00
-4.427280e+00
-4.586338e+00
-4.770320e+00
-4.971016e+00
-5.180138e+00
-5.389532e+00
-5.591318e+00
-5.778003e+00
-5.942574e+00
-6.078606e+00
-6.180409e+00
-6.243210e+00
-6.263383e+00
-6.238706e+00
-6.168619e+00
-6.054462e+00
-5.899650e+00
-5.709754e+00
-5.492473e+00
-5.257454e+00
-5.015975e+00
-4.780489e+00
-4.564040e+00
-4.379588e+00
-4.239282e+00
-4.153714e+00
-4.131212e+00
-4.177221e+00
-4.293816e+00
-4.479392e+00
-4.728568e+00
-5.032335e+00
-5.378448e+00
-5.752052e+00
-6.136504e+00
-6.514332e+00
-6.868261e+00
-7.182216e+00
-7.442247e+00
-7.637308e+00
-7.759836e+00
-7.806139e+00
-7.776549e+00
-7.675361e+00
-7.510583e+00
-7.293490e+00
-7.038040e+00
-6.760175e+00
-6.477034e+00
-6.206141e+00
-5.964574e+00
-5.768159e+00
-5.630700e+00
-5.563280e+00
-5.573631e+00
-5.665612e+00
-5.838839e+00
-6.088489e+00
-6.405348e+00
-6.776135e+00
-7.184127e+00
-7.610072e+00
-8.033345e+00
-8.433270e+00
-8.790503e+00
-9.088344e+00
-9.313876e+00
-9.458796e+00
-9.519889e+00
-9.499089e+00
-9.403144e+00
-9.242935e+00
-9.032531e+00
-8.788080e+00
-8.526643e+00
-8.265081e+00
-8.019055e+00
-7.802212e+00
-7.625572e+00
-7.497137e+00
-7.421692e+00
-7.400791e+00
-7.432878e+00
-7.513544e+00
-7.635868e+00
-7.790854e+00
-7.967932e+00
-8.155532e+00
-8.341707e+00
-8.514793e+00
-8.664068e+00
-8.780394e+00
-8.856757e+00
-8.888690e+00
-8.874508e+00
-8.815334e+00
-8.714888e+00
-8.579071e+00
-8.415369e+00
-8.232149e+00
-8.037936e+00
-7.840750e+00
-7.647572e+00
-7.463991e+00
-7.294058e+00
-7.140311e+00
-7.003949e+00
-6.885104e+00
-6.783140e+00
-6.696946e+00
-6.625183e+00
-6.566446e+00
-6.519345e+00
-6.482509e+00
-6.454513e+00
-6.433770e+00
-6.418400e+00
-6.406134e+00
-6.394264e+00
-6.379689e+00
-6.359090e+00
-6.329218e+00
-6.287304e+00
-6.231537e+00
-6.161540e+00
-6.078768e+00
-5.986751e+00
-5.891109e+00
-5.799323e+00
-5.720270e+00
-5.663565e+00
-5.638811e+00
-5.654829e+00
-5.718969e+00
-5.836569e+00
-6.010593e+00
-6.241449e+00
-6.526971e+00
-6.862520e+00
-7.241186e+00
-7.654056e+00
-8.090567e+00
-8.538921e+00
-8.986602e+00
-9.420945e+00
-9.829761e+00
-1.020194e+01
-1.052799e+01
-1.080041e+01
-1.101391e+01
-1.116546e+01
-1.125412e+01
-1.128077e+01
-1.124784e+01
-1.115893e+01
-1.101857e+01
-1.083203e+01
-1.060519e+01
-1.034449e+01
-1.005694e+01
-9.750097e+00
-9.431992e+00
-9.111021e+00
-8.795714e+00
-8.494431e+00
-8.214979e+00
-7.964192e+00
-7.747506e+00
-7.568602e+00
-7.429139e+00
-7.328652e+00
-7.264615e+00
-7.232716e+00
-7.227308e+00
-7.242010e+00
-7.270387e+00
-7.306638e+00
-7.346175e+00
-7.386034e+00
-7.425040e+00
-7.463706e+00
-7.503877e+00
-7.548180e+00
-7.599372e+00
-7.659671e+00
-7.730181e+00
-7.810481e+00
-7.898417e+00
-7.990122e+00
-8.080250e+00
-8.162385e+00
-8.229593e+00
-8.275062e+00
-8.292775e+00
-8.278158e+00
-8.228650e+00
-8.144130e+00
-8.027165e+00
-7.883040e+00
-7.719552e+00
-7.546567e+00
-7.375364e+00
-7.217799e+00
-7.085361e+00
-6.988190e+00
-6.934166e+00
-6.928159e+00
-6.971544e+00
-7.062033e+00
-7.193866e+00
-7.358331e+00
-7.544552e+00
-7.740462e+00
-7.933823e+00
-8.113201e+00
-8.268803e+00
-8.393089e+00
-8.481163e+00
-8.530913e+00
-8.542930e+00
-8.520248e+00
-8.467931e+00
-8.392556e+00
-8.301619e+00
-8.202894e+00
-8.103789e+00
-8.010729e+00
-7.928622e+00
-7.860448e+00
-7.807014e+00
-7.766908e+00
-7.736672e+00
-7.711157e+00
-7.684069e+00
-7.648622e+00
-7.598256e+00
-7.527364e+00
-7.431945e+00
-7.310146e+00
-7.162653e+00
-6.992878e+00
-6.806933e+00
-6.613376e+00
-6.422719e+00
-6.246724e+00
-6.097535e+00
-5.986696e+00
-5.924164e+00
-5.917398e+00
-5.970621e+00
-6.084346e+00
-6.255198e+00
-6.476064e+00
-6.736534e+00
-7.023621e+00
-7.322666e+00
-7.618382e+00
-7.895935e+00
-8.141996e+00
-8.345664e+00
-8.499199e+00
-8.598493e+00
-8.643254e+00
-8.636868e+00
-8.585984e+00
-8.499842e+00
-8.389436e+00
-8.266589e+00
-8.143033e+00
-8.029586e+00
-7.935486e+00
-7.867947e+00
-7.831924e+00
-7.830105e+00
-7.863068e+00
-7.929565e+00
-8.026873e+00
-8.151160e+00
-8.297830e+00
-8.461835e+00
-8.637936e+00
-8.820929e+00
-9.005823e+00
-9.187994e+00
-9.363277e+00
-9.528001e+00
-9.678964e+00
-9.813322e+00
-9.928436e+00
-1.002169e+01
-1.009035e+01
-1.013146e+01
-1.014189e+01
-1.011853e+01
-1.005854e+01
-9.959820e+00
-9.821374e+00
-9.643764e+00
-9.429389e+00
-9.182651e+00
-8.909930e+00
-8.619398e+00
-8.320681e+00
-8.024415e+00
-7.741737e+00
-7.483730e+00
-7.260873e+00
-7.082490e+00
-6.956227e+00
-6.887579e+00
-6.879495e+00
-6.932089e+00
-7.042500e+00
-7.204925e+00
-7.410847e+00
-7.649452e+00
-7.908231e+00
-8.173720e+00
-8.432337e+00
-8.671256e+00
-8.879233e+00
-9.047334e+00
-9.169470e+00
-9.242695e+00
-9.267244e+00
-9.246302e+00
-9.185541e+00
-9.092499e+00
-8.975871e+00
-8.844791e+00
-8.708183e+00
-8.574218e+00
-8.449917e+00
-8.340893e+00
-8.251225e+00
-8.183427e+00
-8.138490e+00
-8.115948e+00
-8.113966e+00
-8.129441e+00
-8.158126e+00
-8.194812e+00
-8.233587e+00
-8.268163e+00
-8.292294e+00
-8.300221e+00
-8.287131e+00
-8.249569e+00
-8.185765e+00
-8.095832e+00
-7.981814e+00
-7.847572e+00
-7.698516e+00
-7.541200e+00
-7.382821e+00
-7.230659e+00
-7.091516e+00
-6.971197e+00
-6.874071e+00
-6.802762e+00
-6.757992e+00
-6.738576e+00
-6.741590e+00
-6.762673e+00
-6.796444e+00
-6.836979e+00
-6.878297e+00
-6.914801e+00
-6.941625e+00
-6.954850e+00
-6.951594e+00
-6.929968e+00
-6.888936e+00
-6.828127e+00
-6.747627e+00
-6.647799e+00
-6.529159e+00
-6.392322e+00
-6.238031e+00
-6.067261e+00
-5.881394e+00
-5.682448e+00
-5.473331e+00
-5.258080e+00
-5.042058e+00
-4.832038e+00
-4.636162e+00
-4.463727e+00
-4.324820e+00
-4.229798e+00
-4.188661e+00
-4.210358e+00
-4.302084e+00
-4.468607e+00
-4.711684e+00
-5.029605e+00
-5.416917e+00
-5.864367e+00
-6.359084e+00
-6.885029e+00
-7.423695e+00
-7.955019e+00
-8.458456e+00
-8.914128e+00
-9.303945e+00
-9.612623e+00
-9.828495e+00
-9.944083e+00
-9.956384e+00
-9.866895e+00
-9.681392e+00
-9.409511e+00
-9.064182e+00
-8.660943e+00
-8.217190e+00
-7.751363e+00
-7.282124e+00
-6.827549e+00
-6.404370e+00
-6.027301e+00
-5.708490e+00
-5.457094e+00
-5.279008e+00
-5.176735e+00
-5.149396e+00
-5.192883e+00
-5.300131e+00
-5.461526e+00
-5.665405e+00
-5.898647e+00
-6.147323e+00
-6.397362e+00
-6.635216e+00
-6.848484e+00
-7.026474e+00
-7.160668e+00
-7.245083e+00
-7.276487e+00
-7.254459e+00
-7.181300e+00
-7.061779e+00
-6.902755e+00
-6.712708e+00
-6.501216e+00
-6.278430e+00
-6.054581e+00
-5.839538e+00
-5.642442e+00
-5.471417e+00
-5.333354e+00
-5.233769e+00
-5.176722e+00
-5.164804e+00
-5.199160e+00
-5.279558e+00
-5.404473e+00
-5.571181e+00
-5.775844e+00
-6.013599e+00
-6.278647e+00
-6.564370e+00
-6.863477e+00
-7.168210e+00
-7.470578e+00
-7.762621e+00
-8.036666e+00
-8.285564e+00
-8.502889e+00
-8.683097e+00
-8.821670e+00
-8.915250e+00
-8.961774e+00
-8.960613e+00
-8.912702e+00
-8.820638e+00
-8.688714e+00
-8.522878e+00
-8.330581e+00
-8.120528e+00
-7.902335e+00
-7.686097e+00
-7.481923e+00
-7.299441e+00
-7.147313e+00
-7.032802e+00
-6.961402e+00
-6.936560e+00
-6.959514e+00
-7.029248e+00
-7.142584e+00
-7.294381e+00
-7.477847e+00
-7.684936e+00
-7.906783e+00
-8.134176e+00
-8.358011e+00
-8.569722e+00
-8.761677e+00
-8.927494e+00
-9.062308e+00
-9.162925e+00
-9.227898e+00
-9.257491e+00
-9.253537e+00
-9.219214e+00
-9.158741e+00
-9.077025e+00
-8.979299e+00
-8.870775e+00
-8.756352e+00
-8.640415e+00
-8.526726e+00
-8.418420e+00
-8.318091e+00
-8.227930e+00
-8.149892e+00
-8.085831e+00
-8.037577e+00
-8.006940e+00
-7.995611e+00
-8.004989e+00
-8.035965e+00
-8.088693e+00
-8.162409e+00
-8.255334e+00
-8.364702e+00
-8.486916e+00
-8.617836e+00
-8.753165e+00
-8.888886e+00
-9.021686e+00
-9.149303e+00
-9.270748e+00
-9.386347e+00
-9.497607e+00
-9.606900e+00
-9.717009e+00
-9.830585e+00
-9.949577e+00
-1.007471e+01
-1.020510e+01
-1.033803e+01
-1.046900e+01
-1.059200e+01
-1.070004e+01
-1.078592e+01
-1.084301e+01
-1.086616e+01
-1.085242e+01
-1.080158e+01
-1.071639e+01
-1.060253e+01
-1.046812e+01
-1.032308e+01
-1.017816e+01
-1.004396e+01
-9.929854e+00
-9.843100e+00
-9.788131e+00
-9.766129e+00
-9.774940e+00
-9.809328e+00
-9.861521e+00
-9.922021e+00
-9.980538e+00
-1.002700e+01
-1.005247e+01
-1.004999e+01
-1.001512e+01
-9.946358e+00
-9.845180e+00
-9.715915e+00
-9.565349e+00
-9.402136e+00
-9.236069e+00
-9.077254e+00
-8.935271e+00
-8.818394e+00
-8.732938e+00
-8.682786e+00
-8.669145e+00
-8.690533e+00
-8.742997e+00
-8.820521e+00
-8.915575e+00
-9.019757e+00
-9.124438e+00
-9.221386e+00
-9.303281e+00
-9.364124e+00
-9.399489e+00
-9.406644e+00
-9.384539e+00
-9.333699e+00
-9.256031e+00
-9.154585e+00
-9.033276e+00
-8.896572e+00
-8.749182e+00
-8.595734e+00
-8.440503e+00
-8.287171e+00
-8.138683e+00
-7.997186e+00
-7.864055e+00
-7.740007e+00
-7.625266e+00
-7.519770e+00
-7.423380e+00
-7.336083e+00
-7.258157e+00
-7.190287e+00
-7.133616e+00
-7.089715e+00
-7.060480e+00
-7.047945e+00
-7.054057e+00
-7.080416e+00
-7.128050e+00
-7.197239e+00
-7.287424e+00
-7.397208e+00
-7.524428e+00
-7.666264e+00
-7.819351e+00
-7.979859e+00
-8.143532e+00
-8.305689e+00
-8.461230e+00
-8.604676e+00
-8.730278e+00
-8.832235e+00
-8.904995e+00
-8.943640e+00
-8.944297e+00
-8.904527e+00
-8.823631e+00
-8.702832e+00
-8.545302e+00
-8.356019e+00
-8.141477e+00
-7.909278e+00
-7.667643e+00
-7.424903e+00
-7.189024e+00
-6.967198e+00
-6.765559e+00
-6.589015e+00
-6.441205e+00
-6.324574e+00
-6.240515e+00
-6.189560e+00
-6.171589e+00
-6.186022e+00
-6.231980e+00
-6.308413e+00
-6.414176e+00
-6.548060e+00
-6.708765e+00
-6.894825e+00
-7.104480e+00
-7.335507e+00
-7.585032e+00
-7.849350e+00
-8.123781e+00
-8.402602e+00
-8.679074e+00
-8.945587e+00
-9.193941e+00
-9.415737e+00
-9.602885e+00
-9.748164e+00
-9.845817e+00
-9.892088e+00
-9.885667e+00
-9.827947e+00
-9.723077e+00
-9.577760e+00
-9.400813e+00
-9.202536e+00
-8.993933e+00
-8.785878e+00
-8.588319e+00
-8.409567e+00
-8.255771e+00
-8.130582e+00
-8.035057e+00
-7.967786e+00
-7.925213e+00
-7.902134e+00
-7.892298e+00
-7.889065e+00
-7.886054e+00
-7.877724e+00
-7.859845e+00
-7.829823e+00
-7.786860e+00
-7.731962e+00
-7.667798e+00
-7.598431e+00
-7.528955e+00
-7.465058e+00
-7.412538e+00
-7.376807e+00
-7.362403e+00
-7.372550e+00
-7.408792e+00
-7.470752e+00
-7.556033e+00
-7.660289e+00
-7.777467e+00
-7.900200e+00
-8.020330e+00
-8.129507e+00
-8.219830e+00
-8.284468e+00
-8.318235e+00
-8.318054e+00
-8.283298e+00
-8.215951e+00
-8.120580e+00
-8.004092e+00
-7.875287e+00
-7.744224e+00
-7.621455e+00
-7.517201e+00
-7.440548e+00
-7.398753e+00
-7.396733e+00
-7.436772e+00
-7.518462e+00
-7.638856e+00
-7.792797e+00
-7.973371e+00
-8.172425e+00
-8.381124e+00
-8.590481e+00
-8.791852e+00
-8.977354e+00
-9.140194e+00
-9.274899e+00
-9.377435e+00
-9.445236e+00
-9.477149e+00
-9.473331e+00
-9.435101e+00
-9.364799e+00
-9.265643e+00
-9.141602e+00
-8.997286e+00
-8.837848e+00
-8.668888e+00
-8.496352e+00
-8.326414e+00
-8.165329e+00
-8.019246e+00
-7.893985e+00
-7.794786e+00
-7.726038e+00
-7.691022e+00
-7.691682e+00
-7.728445e+00
-7.800131e+00
-7.903934e+00
-8.035517e+00
-8.189182e+00
-8.358125e+00
-8.534754e+00
-8.711040e+00
-8.878889e+00
-9.030513e+00
-9.158778e+00
-9.257502e+00
-9.321687e+00
-9.347688e+00
-9.333319e+00
-9.277906e+00
-9.182333e+00
-9.049064e+00
-8.882156e+00
-8.687233e+00
-8.471386e+00
-8.242960e+00
-8.011203e+00
-7.785789e+00
-7.576240e+00
-7.391308e+00
-7.238397e+00
-7.123097e+00
-7.048869e+00
-7.016939e+00
-7.026356e+00
-7.074223e+00
-7.156030e+00
-7.266042e+00
-7.397702e+00
-7.544012e+00
-7.697873e+00
-7.852385e+00
-8.001108e+00
-8.138290e+00
-8.259061e+00
-8.359596e+00
-8.437229e+00
-8.490503e+00
-8.519155e+00
-8.524018e+00
-8.506854e+00
-8.470137e+00
-8.416789e+00
-8.349921e+00
-8.272588e+00
-8.187589e+00
-8.097329e+00
-8.003755e+00
-7.908356e+00
-7.812239e+00
-7.716254e+00
-7.621164e+00
-7.527827e+00
-7.437381e+00
-7.351392e+00
-7.271941e+00
-7.201632e+00
-7.143515e+00
-7.100909e+00
-7.077168e+00
-7.075401e+00
-7.098194e+00
-7.147357e+00
-7.223746e+00
-7.327145e+00
-7.456228e+00
-7.608589e+00
-7.780822e+00
-7.968642e+00
-8.167050e+00
-8.370542e+00
-8.573370e+00
-8.769838e+00
-8.954635e+00
-9.123164e+00
-9.271838e+00
-9.398284e+00
-9.501443e+00
-9.581521e+00
-9.639799e+00
-9.678321e+00
-9.699498e+00
-9.705683e+00
-9.698756e+00
-9.679796e+00
-9.648864e+00
-9.604928e+00
-9.545948e+00
-9.469095e+00
-9.371101e+00
-9.248673e+00
-9.098950e+00
-8.919942e+00
-8.710920e+00
-8.472733e+00
-8.208012e+00
-7.921278e+00
-7.618920e+00
-7.309045e+00
-7.001219e+00
-6.706078e+00
-6.434853e+00
-6.198830e+00
-6.008771e+00
-5.874334e+00
-5.803527e+00
-5.802215e+00
-5.873711e+00
-6.018473e+00
-6.233930e+00
-6.514464e+00
-6.851575e+00
-7.234229e+00
-7.649382e+00
-8.082644e+00
-8.519039e+00
-8.943793e+00
-9.343090e+00
-9.704752e+00
-1.001879e+01
-1.027782e+01
-1.047729e+01
-1.061556e+01
-1.069381e+01
-1.071573e+01
-1.068714e+01
-1.061537e+01
-1.050865e+01
-1.037539e+01
-1.022355e+01
-1.006006e+01
-9.890465e+00
-9.718712e+00
-9.547193e+00
-9.376968e+00
-9.208149e+00
-9.040359e+00
-8.873205e+00
-8.706677e+00
-8.541453e+00
-8.379057e+00
-8.221894e+00
-8.073170e+00
-7.936739e+00
-7.816898e+00
-7.718163e+00
-7.645030e+00
-7.601729e+00
-7.591972e+00
-7.618701e+00
-7.683834e+00
-7.788033e+00
-7.930510e+00
-8.108890e+00
-8.319158e+00
-8.555690e+00
-8.811386e+00
-9.077894e+00
-9.345909e+00
-9.605549e+00
-9.846773e+00
-1.005983e+01
-1.023572e+01
-1.036662e+01
-1.044636e+01
-1.047072e+01
-1.043777e+01
-1.034809e+01
-1.020487e+01
-1.001387e+01
-9.783252e+00
-9.523249e+00
-9.245612e+00
-8.962960e+00
-8.688019e+00
-8.432820e+00
-8.207974e+00
-8.022079e+00
-7.881327e+00
-7.789349e+00
-7.747264e+00
-7.753911e+00
-7.806174e+00
-7.899355e+00
-8.027535e+00
-8.183899e+00
-8.361022e+00
-8.551129e+00
-8.746350e+00
-8.938976e+00
-9.121733e+00
-9.288057e+00
-9.432351e+00
-9.550198e+00
-9.638506e+00
-9.695561e+00
-9.720980e+00
-9.715560e+00
-9.681047e+00
-9.619851e+00
-9.534728e+00
-9.428486e+00
-9.303740e+00
-9.162730e+00
-9.007241e+00
-8.838599e+00
-8.657755e+00
-8.465420e+00
-8.262254e+00
-8.049065e+00
-7.827020e+00
-7.597827e+00
-7.363884e+00
-7.128356e+00
-6.895182e+00
-6.668981e+00
-6.454874e+00
-6.258230e+00
-6.084359e+00
-5.938180e+00
-5.823903e+00
-5.744734e+00
-5.702649e+00
-5.698233e+00
-5.730605e+00
-5.797446e+00
-5.895112e+00
-6.018863e+00
-6.163159e+00
-6.322025e+00
-6.489433e+00
-6.659664e+00
-6.827596e+00
-6.988901e+00
-7.140105e+00
-7.278544e+00
-7.402210e+00
-7.509568e+00
-7.599374e+00
-7.670569e+00
-7.722279e+00
-7.753947e+00
-7.765582e+00
-7.758095e+00
-7.733653e+00
-7.695978e+00
-7.650534e+00
-7.604512e+00
-7.566600e+00
-7.546526e+00
-7.554388e+00
-7.599847e+00
-7.691243e+00
-7.834745e+00
-8.033599e+00
-8.287577e+00
-8.592662e+00
-8.940999e+00
-9.321125e+00
-9.718426e+00
-1.011581e+01
-1.049452e+01
-1.083508e+01
-1.111832e+01
-1.132634e+01
-1.144365e+01
-1.145804e+01
-1.136153e+01
-1.115102e+01
-1.082878e+01
-1.040265e+01
-9.885891e+00
-9.296705e+00
-8.657452e+00
-7.993538e+00
-7.332110e+00
-6.700623e+00
-6.125395e+00
-5.630262e+00
-5.235415e+00
-4.956504e+00
-4.804027e+00
-4.783047e+00
-4.893185e+00
-5.128897e+00
-5.479950e+00
-5.932074e+00
-6.467717e+00
-7.066862e+00
-7.707868e+00
-8.368306e+00
-9.025782e+00
-9.658719e+00
-1.024710e+01
-1.077312e+01
-1.122182e+01
-1.158151e+01
-1.184409e+01
-1.200523e+01
-1.206435e+01
-1.202443e+01
-1.189172e+01
-1.167528e+01
-1.138654e+01
-1.103862e+01
-1.064580e+01
-1.022286e+01
-9.784461e+00
-9.344566e+00
-8.915942e+00
-8.509761e+00
-8.135330e+00
-7.799957e+00
-7.508938e+00
-7.265630e+00
-7.071587e+00
-6.926694e+00
-6.829312e+00
-6.776394e+00
-6.763613e+00
-6.785503e+00
-6.835647e+00
-6.906922e+00
-6.991814e+00
-7.082785e+00
-7.172674e+00
-7.255095e+00
-7.324813e+00
-7.378047e+00
-7.412687e+00
-7.428421e+00
-7.426743e+00
-7.410866e+00
-7.385537e+00
-7.356762e+00
-7.331455e+00
-7.317034e+00
-7.320976e+00
-7.350367e+00
-7.411453e+00
-7.509223e+00
-7.647040e+00
-7.826345e+00
-8.046442e+00
-8.304400e+00
-8.595074e+00
-8.911264e+00
-9.244005e+00
-9.582959e+00
-9.916901e+00
-1.023425e+01
-1.052363e+01
-1.077443e+01
-1.097728e+01
-1.112460e+01
-1.121091e+01
-1.123314e+01
-1.119075e+01
-1.108572e+01
-1.092239e+01
-1.070716e+01
-1.044807e+01
-1.015444e+01
-9.836314e+00
-9.504114e+00
-9.168211e+00
-8.838609e+00
-8.524662e+00
-8.234831e+00
-7.976486e+00
-7.755736e+00
-7.577304e+00
-7.444460e+00
-7.359011e+00
-7.321375e+00
-7.330708e+00
-7.385094e+00
-7.481737e+00
-7.617154e+00
-7.787316e+00
-7.987736e+00
-8.213479e+00
-8.459133e+00
-8.718747e+00
-8.985773e+00
-9.253049e+00
-9.512845e+00
-9.756982e+00
-9.977034e+00
-1.016461e+01
-1.031169e+01
-1.041107e+01
-1.045673e+01
-1.044432e+01
-1.037152e+01
-1.023833e+01
-1.004726e+01
-9.803361e+00
-9.514081e+00
-9.188998e+00
-8.839412e+00
-8.477849e+00
-8.117497e+00
-7.771607e+00
-7.452886e+00
-7.172912e+00
-6.941578e+00
-6.766597e+00
-6.653084e+00
-6.603249e+00
-6.616206e+00
-6.687939e+00
-6.811431e+00
-6.976953e+00
-7.172527e+00
-7.384535e+00
-7.598441e+00
-7.799602e+00
-7.974096e+00
-8.109548e+00
-8.195879e+00
-8.225952e+00
-8.196065e+00
-8.106257e+00
-7.960392e+00
-7.766001e+00
-7.533874e+00
-7.277395e+00
-7.011665e+00
-6.752451e+00
-6.515036e+00
-6.313074e+00
-6.157538e+00
-6.055880e+00
-6.011476e+00
-6.023431e+00
-6.086754e+00
-6.192901e+00
-6.330613e+00
-6.486985e+00
-6.648642e+00
-6.802924e+00
-6.938963e+00
-7.048569e+00
-7.126844e+00
-7.172484e+00
-7.187745e+00
-7.178073e+00
-7.151449e+00
-7.117495e+00
-7.086423e+00
-7.067938e+00
-7.070185e+00
-7.098849e+00
-7.156509e+00
-7.242304e+00
-7.351953e+00
-7.478133e+00
-7.611175e+00
-7.740004e+00
-7.853225e+00
-7.940240e+00
-7.992284e+00
-8.003278e+00
-7.970411e+00
-7.894411e+00
-7.779491e+00
-7.633003e+00
-7.464838e+00
-7.286662e+00
-7.111056e+00
-6.950655e+00
-6.817342e+00
-6.721566e+00
-6.671793e+00
-6.674119e+00
-6.732021e+00
-6.846235e+00
-7.014746e+00
-7.232878e+00
-7.493465e+00
-7.787128e+00
-8.102645e+00
-8.427431e+00
-8.748124e+00
-9.051259e+00
-9.324013e+00
-9.554971e+00
-9.734866e+00
-9.857230e+00
-9.918904e+00
-9.920336e+00
-9.865639e+00
-9.762381e+00
-9.621112e+00
-9.454659e+00
-9.277240e+00
-9.103468e+00
-8.947317e+00
-8.821115e+00
-8.734645e+00
-8.694410e+00
-8.703107e+00
-8.759357e+00
-8.857720e+00
-8.989012e+00
-9.140909e+00
-9.298814e+00
-9.446924e+00
-9.569400e+00
-9.651548e+00
-9.680912e+00
-9.648165e+00
-9.547759e+00
-9.378276e+00
-9.142470e+00
-8.847014e+00
-8.501994e+00
-8.120185e+00
-7.716185e+00
-7.305478e+00
-6.903505e+00
-6.524827e+00
-6.182438e+00
-5.887275e+00
-5.647926e+00
-5.470522e+00
-5.358770e+00
-5.314069e+00
-5.335673e+00
-5.420849e+00
-5.565019e+00
-5.761898e+00
-6.003613e+00
-6.280857e+00
-6.583069e+00
-6.898680e+00
-7.215421e+00
-7.520705e+00
-7.802065e+00
-8.047654e+00
-8.246778e+00
-8.390439e+00
-8.471864e+00
-8.486970e+00
-8.434735e+00
-8.317417e+00
-8.140582e+00
-7.912936e+00
-7.645931e+00
-7.353176e+00
-7.049696e+00
-6.751082e+00
-6.472598e+00
-6.228303e+00
-6.030239e+00
-5.887729e+00
-5.806825e+00
-5.789938e+00
-5.835684e+00
-5.938967e+00
-6.091307e+00
-6.281412e+00
-6.495955e+00
-6.720511e+00
-6.940580e+00
-7.142622e+00
-7.315022e+00
-7.448908e+00
-7.538758e+00
-7.582733e+00
-7.582718e+00
-7.544032e+00
-7.474870e+00
-7.385486e+00
-7.287235e+00
-7.191545e+00
-7.108942e+00
-7.048213e+00
-7.015778e+00
-7.015300e+00
-7.047558e+00
-7.110527e+00
-7.199662e+00
-7.308306e+00
-7.428206e+00
-7.550097e+00
-7.664321e+00
-7.761482e+00
-7.833086e+00
-7.872161e+00
-7.873792e+00
-7.835543e+00
-7.757713e+00
-7.643392e+00
-7.498307e+00
-7.330452e+00
-7.149537e+00
-6.966293e+00
-6.791692e+00
-6.636140e+00
-6.508704e+00
-6.416434e+00
-6.363832e+00
-6.352506e+00
-6.381041e+00
-6.445102e+00
-6.537768e+00
-6.650075e+00
-6.771740e+00
-6.892011e+00
-7.000570e+00
-7.088416e+00
-7.148640e+00
-7.177018e+00
-7.172341e+00
-7.136456e+00
-7.074019e+00
-6.991973e+00
-6.898835e+00
-6.803883e+00
-6.716325e+00
-6.644557e+00
-6.595580e+00
-6.574606e+00
-6.584895e+00
-6.627779e+00
-6.702852e+00
-6.808268e+00
-6.941087e+00
-7.097627e+00
-7.273765e+00
-7.465192e+00
-7.667578e+00
-7.876697e+00
-8.088484e+00
-8.299085e+00
-8.504896e+00
-8.702615e+00
-8.889310e+00
-9.062506e+00
-9.220262e+00
-9.361236e+00
-9.484699e+00
-9.590500e+00
-9.678956e+00
-9.750693e+00
-9.806444e+00
-9.846850e+00
-9.872287e+00
-9.882754e+00
-9.877851e+00
-9.856832e+00
-9.818745e+00
-9.762619e+00
-9.687682e+00
-9.593576e+00
-9.480534e+00
-9.349516e+00
-9.202261e+00
-9.041281e+00
-8.869773e+00
-8.691479e+00
-8.510497e+00
-8.331062e+00
-8.157333e+00
-7.993197e+00
-7.842112e+00
-7.707003e+00
-7.590205e+00
-7.493462e+00
-7.417944e+00
-7.364298e+00
-7.332686e+00
-7.322822e+00
-7.333991e+00
-7.365053e+00
-7.414431e+00
-7.480096e+00
-7.559540e+00
-7.649782e+00
-7.747380e+00
-7.848493e+00
-7.948991e+00
-8.044605e+00
-8.131136e+00
-8.204698e+00
-8.261983e+00
-8.300521e+00
-8.318921e+00
-8.317047e+00
-8.296118e+00
-8.258705e+00
-8.208604e+00
-8.150594e+00
-8.090098e+00
-8.032763e+00
-7.984019e+00
-7.948647e+00
-7.930405e+00
-7.931758e+00
-7.953718e+00
-7.995819e+00
-8.056221e+00
-8.131933e+00
-8.219116e+00
-8.313437e+00
-8.410437e+00
-8.505861e+00
-8.595927e+00
-8.677526e+00
-8.748337e+00
-8.806888e+00
-8.852569e+00
-8.885625e+00
-8.907137e+00
-8.918998e+00
-8.923881e+00
-8.925171e+00
-8.926855e+00
-8.933350e+00
-8.949261e+00
-8.979087e+00
-9.026876e+00
-9.095888e+00
-9.188281e+00
-9.304868e+00
-9.444976e+00
-9.606415e+00
-9.785566e+00
-9.977563e+00
-1.017655e+01
-1.037595e+01
-1.056873e+01
-1.074766e+01
-1.090548e+01
-1.103510e+01
-1.112973e+01
-1.118309e+01
-1.118963e+01
-1.114481e+01
-1.104539e+01
-1.088980e+01
-1.067844e+01
-1.041394e+01
-1.010134e+01
-9.748220e+00
-9.364552e+00
-8.962517e+00
-8.556046e+00
-8.160203e+00
-7.790388e+00
-7.461410e+00
-7.186487e+00
-6.976279e+00
-6.838038e+00
-6.774966e+00
-6.785879e+00
-6.865191e+00
-7.003266e+00
-7.187085e+00
-7.401198e+00
-7.628862e+00
-7.853291e+00
-8.058898e+00
-8.232445e+00
-8.363989e+00
-8.447552e+00
-8.481455e+00
-8.468277e+00
-8.414443e+00
-8.329487e+00
-8.225048e+00
-8.113711e+00
-8.007802e+00
-7.918248e+00
-7.853631e+00
-7.819493e+00
-7.817977e+00
-7.847812e+00
-7.904637e+00
-7.981613e+00
-8.070246e+00
-8.161329e+00
-8.245881e+00
-8.315994e+00
-8.365498e+00
-8.390400e+00
-8.389067e+00
-8.362183e+00
-8.312507e+00
-8.244499e+00
-8.163865e+00
-8.077087e+00
-7.990972e+00
-7.912262e+00
-7.847305e+00
-7.801798e+00
-7.780590e+00
-7.787533e+00
-7.825358e+00
-7.895578e+00
-7.998389e+00
-8.132602e+00
-8.295589e+00
-8.483275e+00
-8.690197e+00
-8.909647e+00
-9.133916e+00
-9.354644e+00
-9.563252e+00
-9.751444e+00
-9.911708e+00
-1.003779e+01
-1.012504e+01
-1.017068e+01
-1.017382e+01
-1.013538e+01
-1.005778e+01
-9.944621e+00
-9.800194e+00
-9.629112e+00
-9.435930e+00
-9.224903e+00
-8.999857e+00
-8.764180e+00
-8.520910e+00
-8.272892e+00
-8.022957e+00
-7.774118e+00
-7.529721e+00
-7.293568e+00
-7.069969e+00
-6.863717e+00
-6.679976e+00
-6.524054e+00
-6.401093e+00
-6.315674e+00
-6.271396e+00
-6.270486e+00
-6.313493e+00
-6.399132e+00
-6.524295e+00
-6.684254e+00
-6.873003e+00
-7.083693e+00
-7.309113e+00
-7.542134e+00
-7.776092e+00
-8.005077e+00
-8.224112e+00
-8.429241e+00
-8.617502e+00
-8.786827e+00
-8.935869e+00
-9.063793e+00
-9.170066e+00
-9.254277e+00
-9.316034e+00
-9.354933e+00
-9.370621e+00
-9.362944e+00
-9.332151e+00
-9.279127e+00
-9.205634e+00
-9.114498e+00
-9.009726e+00
-8.896521e+00
-8.781157e+00
-8.670737e+00
-8.572818e+00
-8.494949e+00
-8.444143e+00
-8.426348e+00
-8.445940e+00
-8.505302e+00
-8.604516e+00
-8.741195e+00
-8.910490e+00
-9.105263e+00
-9.316443e+00
-9.533533e+00
-9.745231e+00
-9.940139e+00
-1.010747e+01
-1.023773e+01
-1.032331e+01
-1.035890e+01
-1.034183e+01
-1.027218e+01
-1.015274e+01
-9.988855e+00
-9.788106e+00
-9.559862e+00
-9.314749e+00
-9.064025e+00
-8.818903e+00
-8.589881e+00
-8.386118e+00
-8.214924e+00
-8.081402e+00
-7.988273e+00
-7.935898e+00
-7.922470e+00
-7.944344e+00
-7.996473e+00
-8.072879e+00
-8.167135e+00
-8.272807e+00
-8.383840e+00
-8.494869e+00
-8.601447e+00
-8.700175e+00
-8.788753e+00
-8.865918e+00
-8.931311e+00
-8.985247e+00
-9.028428e+00
-9.061632e+00
-9.085411e+00
-9.099840e+00
-9.104372e+00
-9.097803e+00
-9.078356e+00
-9.043874e+00
-8.992070e+00
-8.920804e+00
-8.828353e+00
-8.713644e+00
-8.576431e+00
-8.417420e+00
-8.238325e+00
-8.041864e+00
-7.831689e+00
-7.612244e+00
-7.388568e+00
-7.166036e+00
-6.950064e+00
-6.745804e+00
-6.557840e+00
-6.389923e+00
-6.244754e+00
-6.123833e+00
-6.027395e+00
-5.954427e+00
-5.902783e+00
-5.869381e+00
-5.850477e+00
-5.841998e+00
-5.839888e+00
-5.840448e+00
-5.840636e+00
-5.838291e+00
-5.832280e+00
-5.822560e+00
-5.810167e+00
-5.797132e+00
-5.786347e+00
-5.781366e+00
-5.786171e+00
-5.804881e+00
-5.841433e+00
-5.899251e+00
-5.980924e+00
-6.087939e+00
-6.220483e+00
-6.377354e+00
-6.555982e+00
-6.752559e+00
-6.962274e+00
-7.179632e+00
-7.398829e+00
-7.614162e+00
-7.820440e+00
-8.013372e+00
-8.189886e+00
-8.348362e+00
-8.488736e+00
-8.612461e+00
-8.722329e+00
-8.822153e+00
-8.916346e+00
-9.009442e+00
-9.105602e+00
-9.208160e+00
-9.319250e+00
-9.439549e+00
-9.568155e+00
-9.702611e+00
-9.839054e+00
-9.972493e+00
-1.009717e+01
-1.020700e+01
-1.029602e+01
-1.035895e+01
-1.039160e+01
-1.039131e+01
-1.035735e+01
-1.029104e+01
-1.019583e+01
-1.007715e+01
-9.942095e+00
-9.798915e+00
-9.656391e+00
-9.523109e+00
-9.406700e+00
-9.313114e+00
-9.245992e+00
-9.206226e+00
-9.191731e+00
-9.197508e+00
-9.215980e+00
-9.237611e+00
-9.251747e+00
-9.247614e+00
-9.215375e+00
-9.147148e+00
-9.037875e+00
-8.885950e+00
-8.693552e+00
-8.466626e+00
-8.214536e+00
-7.949407e+00
-7.685230e+00
-7.436815e+00
-7.218692e+00
-7.044071e+00
-6.923933e+00
-6.866345e+00
-6.876027e+00
-6.954179e+00
-7.098548e+00
-7.303691e+00
-7.561381e+00
-7.861099e+00
-8.190578e+00
-8.536361e+00
-8.884367e+00
-9.220449e+00
-9.530966e+00
-9.803356e+00
-1.002671e+01
-1.019229e+01
-1.029408e+01
-1.032908e+01
-1.029760e+01
-1.020329e+01
-1.005296e+01
-9.856196e+00
-9.624761e+00
-9.371834e+00
-9.111122e+00
-8.855933e+00
-8.618306e+00
-8.408247e+00
-8.233182e+00
-8.097644e+00
-8.003232e+00
-7.948822e+00
-7.930983e+00
-7.944536e+00
-7.983201e+00
-8.040242e+00
-8.109084e+00
-8.183837e+00
-8.259731e+00
-8.333416e+00
-8.403143e+00
-8.468809e+00
-8.531856e+00
-8.595030e+00
-8.661996e+00
-8.736829e+00
-8.823407e+00
-8.924760e+00
-9.042434e+00
-9.175954e+00
-9.322442e+00
-9.476464e+00
-9.630130e+00
-9.773441e+00
-9.894873e+00
-9.982135e+00
-1.002306e+01
-1.000653e+01
-9.923447e+00
-9.767568e+00
-9.536224e+00
-9.230826e+00
-8.857082e+00
-8.424910e+00
-7.948022e+00
-7.443202e+00
-6.929333e+00
-6.426258e+00
-5.953559e+00
-5.529386e+00
-5.169408e+00
-4.885998e+00
-4.687676e+00
-4.578857e+00
-4.559888e+00
-4.627332e+00
-4.774468e+00
-4.991925e+00
-5.268418e+00
-5.591507e+00
-5.948351e+00
-6.326409e+00
-6.714047e+00
-7.101019e+00
-7.478806e+00
-7.840784e+00
-8.182231e+00
-8.500176e+00
-8.793135e+00
-9.060764e+00
-9.303462e+00
-9.521994e+00
-9.717138e+00
-9.889408e+00
-1.003888e+01
-1.016512e+01
-1.026725e+01
-1.034412e+01
-1.039452e+01
-1.041750e+01
-1.041261e+01
-1.038013e+01
-1.032113e+01
-1.023751e+01
-1.013188e+01
-1.000734e+01
-9.867221e+00
-9.714836e+00
-9.553162e+00
-9.384621e+00
-9.210907e+00
-9.032906e+00
-8.850726e+00
-8.663835e+00
-8.471323e+00
-8.272241e+00
-8.066015e+00
-7.852868e+00
-7.634218e+00
-7.412991e+00
-7.193797e+00
-6.982940e+00
-6.788213e+00
-6.618488e+00
-6.483110e+00
-6.391138e+00
-6.350498e+00
-6.367139e+00
-6.444270e+00
-6.581776e+00
-6.775881e+00
-7.019105e+00
-7.300548e+00
-7.606473e+00
-7.921157e+00
-8.227936e+00
-8.510336e+00
-8.753209e+00
-8.943751e+00
-9.072332e+00
-9.133058e+00
-9.124045e+00
-9.047399e+00
-8.908922e+00
-8.717598e+00
-8.484902e+00
-8.224007e+00
-7.948950e+00
-7.673803e+00
-7.411911e+00
-7.175228e+00
-6.973788e+00
-6.815316e+00
-6.704990e+00
-6.645359e+00
-6.636388e+00
-6.675635e+00
-6.758531e+00
-6.878738e+00
-7.028572e+00
-7.199455e+00
-7.382382e+00
-7.568377e+00
-7.748917e+00
-7.916307e+00
-8.063992e+00
-8.186771e+00
-8.280927e+00
-8.344257e+00
-8.376012e+00
-8.376776e+00
-8.348291e+00
-8.293271e+00
-8.215223e+00
-8.118275e+00
-8.007041e+00
-7.886477e+00
-7.761743e+00
-7.638033e+00
-7.520371e+00
-7.413378e+00
-7.321019e+00
-7.246365e+00
-7.191388e+00
-7.156829e+00
-7.142157e+00
-7.145623e+00
-7.164419e+00
-7.194927e+00
-7.233024e+00
-7.274436e+00
-7.315092e+00
-7.351462e+00
-7.380840e+00
-7.401567e+00
-7.413151e+00
-7.416296e+00
-7.412814e+00
-7.405431e+00
-7.397499e+00
-7.392637e+00
-7.394336e+00
-7.405576e+00
-7.428487e+00
-7.464095e+00
-7.512174e+00
-7.571217e+00
-7.638521e+00
-7.710370e+00
-7.782301e+00
-7.849436e+00
-7.906851e+00
-7.949966e+00
-7.974940e+00
-7.979026e+00
-7.960878e+00
-7.920744e+00
-7.860539e+00
-7.783754e+00
-7.695202e+00
-7.600608e+00
-7.506088e+00
-7.417571e+00
-7.340231e+00
-7.278008e+00
-7.233261e+00
-7.206594e+00
-7.196866e+00
-7.201360e+00
-7.216085e+00
-7.236179e+00
-7.256366e+00
-7.271451e+00
-7.276809e+00
-7.268857e+00
-7.245465e+00
-7.206274e+00
-7.152883e+00
-7.088853e+00
-7.019537e+00
-6.951692e+00
-6.892928e+00
-6.851017e+00
-6.833125e+00
-6.845055e+00
-6.890558e+00
-6.970802e+00
-7.084035e+00
-7.225515e+00
-7.387702e+00
-7.560735e+00
-7.733150e+00
-7.892794e+00
-8.027859e+00
-8.127927e+00
-8.184927e+00
-8.193921e+00
-8.153612e+00
-8.066576e+00
-7.939167e+00
-7.781146e+00
-7.605058e+00
-7.425408e+00
-7.257698e+00
-7.117380e+00
-7.018773e+00
-6.974043e+00
-6.992292e+00
-7.078850e+00
-7.234833e+00
-7.457003e+00
-7.737952e+00
-8.066594e+00
-8.428895e+00
-8.808805e+00
-9.189276e+00
-9.553320e+00
-9.885016e+00
-1.017042e+01
-1.039834e+01
-1.056089e+01
-1.065390e+01
-1.067704e+01
-1.063373e+01
-1.053081e+01
-1.037799e+01
-1.018708e+01
-9.971135e+00
-9.743541e+00
-9.517111e+00
-9.303295e+00
-9.111554e+00
-8.948943e+00
-8.819909e+00
-8.726307e+00
-8.667590e+00
-8.641128e+00
-8.642621e+00
-8.666552e+00
-8.706637e+00
-8.756260e+00
-8.808865e+00
-8.858299e+00
-8.899096e+00
-8.926706e+00
-8.937657e+00
-8.929647e+00
-8.901560e+00
-8.853405e+00
-8.786172e+00
-8.701619e+00
-8.602018e+00
-8.489884e+00
-8.367738e+00
-8.237922e+00
-8.102509e+00
-7.963315e+00
-7.821983e+00
-7.680142e+00
-7.539579e+00
-7.402398e+00
-7.271116e+00
-7.148682e+00
-7.038393e+00
-6.943723e+00
-6.868076e+00
-6.814504e+00
-6.785415e+00
-6.782337e+00
-6.805744e+00
-6.855001e+00
-6.928415e+00
-7.023389e+00
-7.136652e+00
-7.264510e+00
-7.403089e+00
-7.548529e+00
-7.697100e+00
-7.845259e+00
-7.989647e+00
-8.127067e+00
-8.254469e+00
-8.368962e+00
-8.467873e+00
-8.548833e+00
-8.609875e+00
-8.649509e+00
-8.666755e+00
-8.661116e+00
-8.632495e+00
-8.581090e+00
-8.507295e+00
-8.411642e+00
-8.294825e+00
-8.157787e+00
-8.001861e+00
-7.828939e+00
-7.641607e+00
-7.443230e+00
-7.237972e+00
-7.030737e+00
-6.827057e+00
-6.632929e+00
-6.454623e+00
-6.298462e+00
-6.170573e+00
-6.076627e+00
-6.021554e+00
-6.009263e+00
-6.042374e+00
-6.121970e+00
-6.247401e+00
-6.416135e+00
-6.623685e+00
-6.863624e+00
-7.127710e+00
-7.406138e+00
-7.687930e+00
-7.961448e+00
-8.215012e+00
-8.437581e+00
-8.619446e+00
-8.752879e+00
-8.832696e+00
-8.856666e+00
-8.825746e+00
-8.744110e+00
-8.618951e+00
-8.460079e+00
-8.279335e+00
-8.089847e+00
-7.905199e+00
-7.738551e+00
-7.601773e+00
-7.504653e+00
-7.454220e+00
-7.454243e+00
-7.504950e+00
-7.602982e+00
-7.741628e+00
-7.911313e+00
-8.100318e+00
-8.295674e+00
-8.484151e+00
-8.653249e+00
-8.792116e+00
-8.892298e+00
-8.948299e+00
-8.957904e+00
-8.922276e+00
-8.845820e+00
-8.735851e+00
-8.602070e+00
-8.455881e+00
-8.309579e+00
-8.175452e+00
-8.064869e+00
-7.987415e+00
-7.950155e+00
-7.957099e+00
-8.008904e+00
-8.102858e+00
-8.233123e+00
-8.391229e+00
-8.566751e+00
-8.748132e+00
-8.923556e+00
-9.081838e+00
-9.213227e+00
-9.310093e+00
-9.367425e+00
-9.383119e+00
-9.358038e+00
-9.295831e+00
-9.202546e+00
-9.086069e+00
-8.955435e+00
-8.820078e+00
-8.689077e+00
-8.570469e+00
-8.470689e+00
-8.394177e+00
-8.343178e+00
-8.317759e+00
-8.316004e+00
-8.334360e+00
-8.368085e+00
-8.411730e+00
-8.459607e+00
-8.506202e+00
-8.546500e+00
-8.576216e+00
-8.591929e+00
-8.591156e+00
-8.572359e+00
-8.534935e+00
-8.479196e+00
-8.406357e+00
-8.318540e+00
-8.218779e+00
-8.111037e+00
-8.000187e+00
-7.891964e+00
-7.792843e+00
-7.709834e+00
-7.650181e+00
-7.620964e+00
-7.628609e+00
-7.678352e+00
-7.773689e+00
-7.915858e+00
-8.103425e+00
-8.332000e+00
-8.594147e+00
-8.879515e+00
-9.175191e+00
-9.466302e+00
-9.736817e+00
-9.970520e+00
-1.015206e+01
-1.026804e+01
-1.030793e+01
-1.026489e+01
-1.013621e+01
-9.923581e+00
-9.632934e+00
-9.274046e+00
-8.859901e+00
-8.405866e+00
-7.928771e+00
-7.445960e+00
-6.974377e+00
-6.529750e+00
-6.125892e+00
-5.774157e+00
-5.483041e+00
-5.257927e+00
-5.100985e+00
-5.011208e+00
-4.984587e+00
-5.014437e+00
-5.091835e+00
-5.206184e+00
-5.345840e+00
-5.498798e+00
-5.653383e+00
-5.798920e+00
-5.926349e+00
-6.028757e+00
-6.101781e+00
-6.143861e+00
-6.156321e+00
-6.143242e+00
-6.111164e+00
-6.068611e+00
-6.025504e+00
-5.992478e+00
-5.980180e+00
-5.998573e+00
-6.056309e+00
-6.160196e+00
-6.314787e+00
-6.522095e+00
-6.781443e+00
-7.089433e+00
-7.440032e+00
-7.824757e+00
-8.232961e+00
-8.652224e+00
-9.068833e+00
-9.468352e+00
-9.836279e+00
-1.015875e+01
-1.042325e+01
-1.061933e+01
-1.073922e+01
-1.077829e+01
-1.073535e+01
-1.061275e+01
-1.041623e+01
-1.015459e+01
-9.839210e+00
-9.483352e+00
-9.101478e+00
-8.708461e+00
-8.318824e+00
-7.946009e+00
-7.601721e+00
-7.295384e+00
-7.033706e+00
-6.820412e+00
-6.656141e+00
-6.538539e+00
-6.462543e+00
-6.420861e+00
-6.404623e+00
-6.404147e+00
-6.409774e+00
-6.412677e+00
-6.405580e+00
-6.383316e+00
-6.343183e+00
-6.285078e+00
-6.211411e+00
-6.126841e+00
-6.037865e+00
-5.952304e+00
-5.878741e+00
-5.825926e+00
-5.802195e+00
-5.814916e+00
-5.869978e+00
-5.971358e+00
-6.120779e+00
-6.317488e+00
-6.558185e+00
-6.837110e+00
-7.146293e+00
-7.475954e+00
-7.815025e+00
-8.151759e+00
-8.474370e+00
-8.771673e+00
-9.033682e+00
-9.252114e+00
-9.420796e+00
-9.535945e+00
-9.596323e+00
-9.603254e+00
-9.560518e+00
-9.474112e+00
-9.351886e+00
-9.203061e+00
-9.037645e+00
-8.865775e+00
-8.697026e+00
-8.539740e+00
-8.400438e+00
-8.283356e+00
-8.190165e+00
-8.119895e+00
-8.069076e+00
-8.032113e+00
-8.001856e+00
-7.970363e+00
-7.929785e+00
-7.873310e+00
-7.796059e+00
-7.695842e+00
-7.573638e+00
-7.433753e+00
-7.283567e+00
-7.132929e+00
-6.993228e+00
-6.876282e+00
-6.793166e+00
-6.753129e+00
-6.762694e+00
-6.825038e+00
-6.939659e+00
-7.102357e+00
-7.305487e+00
-7.538448e+00
-7.788375e+00
-8.040966e+00
-8.281414e+00
-8.495360e+00
-8.669840e+00
-8.794151e+00
-8.860589e+00
-8.865000e+00
-8.807122e+00
-8.690665e+00
-8.523128e+00
-8.315350e+00
-8.080805e+00
-7.834699e+00
-7.592923e+00
-7.370943e+00
-7.182731e+00
-7.039806e+00
-6.950468e+00
-6.919282e+00
-6.946829e+00
-7.029743e+00
-7.161010e+00
-7.330511e+00
-7.525767e+00
-7.732827e+00
-7.937249e+00
-8.125095e+00
-8.283875e+00
-8.403356e+00
-8.476195e+00
-8.498346e+00
-8.469216e+00
-8.391604e+00
-8.271421e+00
-8.117253e+00
-7.939798e+00
-7.751233e+00
-7.564535e+00
-7.392800e+00
-7.248589e+00
-7.143303e+00
-7.086629e+00
-7.086049e+00
-7.146449e+00
-7.269835e+00
-7.455182e+00
-7.698447e+00
-7.992740e+00
-8.328667e+00
-8.694819e+00
-9.078380e+00
-9.465796e+00
-9.843477e+00
-1.019846e+01
-1.051901e+01
-1.079516e+01
-1.101907e+01
-1.118531e+01
-1.129097e+01
-1.133568e+01
-1.132140e+01
-1.125215e+01
-1.113367e+01
-1.097292e+01
-1.077768e+01
-1.055605e+01
-1.031606e+01
-1.006531e+01
-9.810739e+00
-9.558425e+00
-9.313493e+00
-9.080094e+00
-8.861431e+00
-8.659825e+00
-8.476803e+00
-8.313195e+00
-8.169239e+00
-8.044674e+00
-7.938832e+00
-7.850705e+00
-7.779007e+00
-7.722229e+00
-7.678681e+00
-7.646554e+00
-7.623990e+00
-7.609159e+00
-7.600355e+00
-7.596065e+00
-7.595037e+00
-7.596290e+00
-7.599103e+00
-7.602945e+00
-7.607389e+00
-7.612014e+00
-7.616322e+00
-7.619696e+00
-7.621416e+00
-7.620731e+00
-7.616986e+00
-7.609788e+00
-7.599180e+00
-7.585795e+00
-7.570969e+00
-7.556778e+00
-7.545987e+00
-7.541896e+00
-7.548098e+00
-7.568139e+00
-7.605118e+00
-7.661258e+00
-7.737493e+00
-7.833126e+00
-7.945612e+00
-8.070514e+00
-8.201653e+00
-8.331472e+00
-8.451570e+00
-8.553363e+00
-8.628808e+00
-8.671110e+00
-8.675324e+00
-8.638822e+00
-8.561563e+00
-8.446175e+00
-8.297846e+00
-8.124066e+00
-7.934241e+00
-7.739220e+00
-7.550766e+00
-7.381001e+00
-7.241832e+00
-7.144381e+00
-7.098441e+00
-7.111949e+00
-7.190525e+00
-7.337064e+00
-7.551435e+00
-7.830290e+00
-8.167014e+00
-8.551848e+00
-8.972183e+00
-9.413040e+00
-9.857732e+00
-1.028868e+01
-1.068832e+01
-1.104006e+01
-1.132925e+01
-1.154394e+01
-1.167556e+01
-1.171928e+01
-1.167418e+01
-1.154307e+01
-1.133209e+01
-1.105021e+01
-1.070857e+01
-1.031978e+01
-9.897301e+00
-9.454904e+00
-9.006142e+00
-8.563959e+00
-8.140329e+00
-7.745961e+00
-7.390038e+00
-7.080007e+00
-6.821407e+00
-6.617775e+00
-6.470610e+00
-6.379422e+00
-6.341864e+00
-6.353937e+00
-6.410265e+00
-6.504413e+00
-6.629224e+00
-6.777162e+00
-6.940631e+00
-7.112261e+00
-7.285163e+00
-7.453141e+00
-7.610875e+00
-7.754055e+00
-7.879483e+00
-7.985117e+00
-8.070062e+00
-8.134488e+00
-8.179503e+00
-8.206948e+00
-8.219162e+00
-8.218709e+00
-8.208107e+00
-8.189563e+00
-8.164772e+00
-8.134781e+00
-8.099954e+00
-8.060043e+00
-8.014353e+00
-7.961984e+00
-7.902108e+00
-7.834257e+00
-7.758557e+00
-7.675915e+00
-7.588119e+00
-7.497854e+00
-7.408629e+00
-7.324632e+00
-7.250497e+00
-7.191011e+00
-7.150756e+00
-7.133714e+00
-7.142865e+00
-7.179802e+00
-7.244414e+00
-7.334675e+00
-7.446571e+00
-7.574178e+00
-7.709926e+00
-7.845018e+00
-7.969998e+00
-8.075421e+00
-8.152564e+00
-8.194116e+00
-8.194764e+00
-8.151633e+00
-8.064538e+00
-7.936024e+00
-7.771218e+00
-7.577504e+00
-7.364070e+00
-7.141355e+00
-6.920455e+00
-6.712505e+00
-6.528105e+00
-6.376796e+00
-6.266626e+00
-6.203822e+00
-6.192570e+00
-6.234898e+00
-6.330650e+00
-6.477536e+00
-6.671242e+00
-6.905604e+00
-7.172841e+00
-7.463849e+00
-7.768571e+00
-8.076414e+00
-8.376712e+00
-8.659200e+00
-8.914465e+00
-9.134349e+00
-9.312272e+00
-9.443464e+00
-9.525097e+00
-9.556303e+00
-9.538106e+00
-9.473259e+00
-9.365998e+00
-9.221734e+00
-9.046693e+00
-8.847514e+00
-8.630835e+00
-8.402893e+00
-8.169161e+00
-7.934065e+00
-7.700818e+00
-7.471394e+00
-7.246673e+00
-7.026748e+00
-6.811356e+00
-6.600394e+00
-6.394430e+00
-6.195140e+00
-6.005598e+00
-5.830358e+00
-5.675311e+00
-5.547318e+00
-5.453677e+00
-5.401462e+00
-5.396841e+00
-5.444432e+00
-5.546781e+00
-5.704005e+00
-5.913626e+00
-6.170626e+00
-6.467675e+00
-6.795538e+00
-7.143582e+00
-7.500365e+00
-7.854233e+00
-8.193885e+00
-8.508872e+00
-8.789995e+00
-9.029591e+00
-9.221703e+00
-9.362144e+00
-9.448468e+00
-9.479879e+00
-9.457094e+00
-9.382198e+00
-9.258502e+00
-9.090409e+00
-8.883310e+00
-8.643496e+00
-8.378086e+00
-8.094953e+00
-7.802639e+00
-7.510224e+00
-7.227138e+00
-6.962878e+00
-6.726647e+00
-6.526920e+00
-6.370979e+00
-6.264453e+00
-6.210943e+00
-6.211760e+00
-6.265816e+00
-6.369692e+00
-6.517871e+00
-6.703136e+00
-6.917075e+00
-7.150667e+00
-7.394871e+00
-7.641160e+00
-7.881939e+00
-8.110805e+00
-8.322635e+00
-8.513513e+00
-8.680534e+00
-8.821527e+00
-8.934761e+00
-9.018684e+00
-9.071739e+00
-9.092289e+00
-9.078670e+00
-9.029364e+00
-8.943266e+00
-8.820012e+00
-8.660303e+00
-8.466187e+00
-8.241232e+00
-7.990562e+00
-7.720738e+00
-7.439478e+00
-7.155253e+00
-6.876787e+00
-6.612520e+00
-6.370088e+00
-6.155863e+00
-5.974606e+00
-5.829241e+00
-5.720787e+00
-5.648414e+00
-5.609624e+00
-5.600518e+00
-5.616122e+00
-5.650750e+00
-5.698369e+00
-5.752964e+00
-5.808884e+00
-5.861172e+00
-5.905864e+00
-5.940255e+00
-5.963111e+00
-5.974812e+00
-5.977398e+00
-5.974502e+00
-5.971134e+00
-5.973343e+00
-5.987749e+00
-6.020999e+00
-6.079210e+00
-6.167440e+00
-6.289270e+00
-6.446520e+00
-6.639119e+00
-6.865130e+00
-7.120885e+00
-7.401207e+00
-7.699667e+00
-8.008849e+00
-8.320597e+00
-8.626256e+00
-8.916896e+00
-9.183565e+00
-9.417574e+00
-9.610856e+00
-9.756384e+00
-9.848649e+00
-9.884168e+00
-9.861964e+00
-9.783963e+00
-9.655238e+00
-9.484038e+00
-9.281556e+00
-9.061422e+00
-8.838938e+00
-8.630099e+00
-8.450483e+00
-8.314112e+00
-8.232376e+00
-8.213138e+00
-8.260087e+00
-8.372422e+00
-8.544870e+00
-8.768058e+00
-9.029180e+00
-9.312916e+00
-9.602499e+00
-9.880858e+00
-1.013172e+01
-1.034062e+01
-1.049570e+01
-1.058836e+01
-1.061356e+01
-1.057001e+01
-1.045998e+01
-1.028907e+01
-1.006565e+01
-9.800261e+00
-9.504838e+00
-9.191924e+00
-8.873837e+00
-8.561912e+00
-8.265834e+00
-7.993147e+00
-7.748954e+00
-7.535841e+00
-7.354020e+00
-7.201663e+00
-7.075398e+00
-6.970904e+00
-6.883559e+00
-6.809069e+00
-6.744033e+00
-6.686373e+00
-6.635602e+00
-6.592893e+00
-6.560958e+00
-6.543734e+00
-6.545925e+00
-6.572459e+00
-6.627886e+00
-6.715816e+00
-6.838405e+00
-6.995972e+00
-7.186735e+00
-7.406732e+00
-7.649908e+00
-7.908394e+00
-8.172953e+00
-8.433554e+00
-8.680039e+00
-8.902791e+00
-9.093344e+00
-9.244876e+00
-9.352531e+00
-9.413558e+00
-9.427270e+00
-9.394850e+00
-9.319044e+00
-9.203795e+00
-9.053874e+00
-8.874534e+00
-8.671250e+00
-8.449527e+00
-8.214809e+00
-7.972456e+00
-7.727784e+00
-7.486119e+00
-7.252834e+00
-7.033336e+00
-6.832955e+00
-6.656744e+00
-6.509170e+00
-6.393763e+00
-6.312749e+00
-6.266758e+00
-6.254638e+00
-6.273443e+00
-6.318579e+00
-6.384090e+00
-6.463066e+00
-6.548104e+00
-6.631792e+00
-6.707195e+00
-6.768306e+00
-6.810465e+00
-6.830707e+00
-6.828038e+00
-6.803599e+00
-6.760697e+00
-6.704691e+00
-6.642710e+00
-6.583224e+00
-6.535474e+00
-6.508800e+00
-6.511923e+00
-6.552223e+00
-6.635078e+00
-6.763327e+00
-6.936905e+00
-7.152675e+00
-7.404493e+00
-7.683481e+00
-7.978505e+00
-8.276804e+00
-8.564738e+00
-8.828601e+00
-9.055452e+00
-9.233922e+00
-9.354942e+00
-9.412354e+00
-9.403351e+00
-9.328732e+00
-9.192922e+00
-9.003764e+00
-8.772088e+00
-8.511076e+00
-8.235463e+00
-7.960634e+00
-7.701671e+00
-7.472438e+00
-7.284750e+00
-7.147712e+00
-7.067256e+00
-7.045918e+00
-7.082850e+00
-7.174044e+00
-7.312735e+00
-7.489916e+00
-7.694930e+00
-7.916081e+00
-8.141241e+00
-8.358429e+00
-8.556358e+00
-8.724935e+00
-8.855719e+00
-8.942306e+00
-8.980644e+00
-8.969236e+00
-8.909224e+00
-8.804312e+00
-8.660545e+00
-8.485915e+00
-8.289826e+00
-8.082448e+00
-7.873999e+00
-7.674015e+00
-7.490688e+00
-7.330311e+00
-7.196892e+00
-7.091973e+00
-7.014647e+00
-6.961784e+00
-6.928438e+00
-6.908380e+00
-6.894738e+00
-6.880657e+00
-6.859946e+00
-6.827648e+00
-6.780465e+00
-6.717018e+00
-6.637907e+00
-6.545568e+00
-6.443958e+00
-6.338115e+00
-6.233641e+00
-6.136192e+00
-6.051012e+00
-5.982555e+00
-5.934222e+00
-5.908217e+00
-5.905514e+00
-5.925922e+00
-5.968249e+00
-6.030514e+00
-6.110210e+00
-6.204551e+00
-6.310710e+00
-6.425992e+00
-6.547942e+00
-6.674394e+00
-6.803457e+00
-6.933468e+00
-7.062926e+00
-7.190420e+00
-7.314566e+00
-7.433944e+00
-7.547060e+00
-7.652309e+00
-7.747961e+00
-7.832168e+00
-7.902994e+00
-7.958481e+00
-7.996752e+00
-8.016134e+00
-8.015324e+00
-7.993552e+00
-7.950752e+00
-7.887704e+00
-7.806124e+00
-7.708697e+00
-7.599040e+00
-7.481588e+00
-7.361432e+00
-7.244094e+00
-7.135275e+00
-7.040577e+00
-6.965215e+00
-6.913731e+00
-6.889720e+00
-6.895594e+00
-6.932370e+00
-6.999522e+00
-7.094883e+00
-7.214619e+00
-7.353290e+00
-7.504003e+00
-7.658677e+00
-7.808436e+00
-7.944120e+00
-8.056902e+00
-8.138972e+00
-8.184216e+00
-8.188836e+00
-8.151812e+00
-8.075157e+00
-7.963914e+00
-7.825882e+00
-7.671086e+00
-7.511025e+00
-7.357774e+00
-7.223017e+00
-7.117094e+00
-7.048166e+00
-7.021556e+00
-7.039346e+00
-7.100238e+00
-7.199704e+00
-7.330389e+00
-7.482733e+00
-7.645716e+00
-7.807692e+00
-7.957187e+00
-8.083637e+00
-8.177992e+00
-8.233167e+00
-8.244329e+00
-8.209039e+00
-8.127260e+00
-8.001258e+00
-7.835417e+00
-7.635992e+00
-7.410789e+00
-7.168806e+00
-6.919826e+00
-6.673983e+00
-6.441323e+00
-6.231383e+00
-6.052798e+00
-5.912978e+00
-5.817838e+00
-5.771584e+00
-5.776565e+00
-5.833166e+00
-5.939763e+00
-6.092742e+00
-6.286597e+00
-6.514125e+00
-6.766707e+00
-7.034684e+00
-7.307795e+00
-7.575664e+00
-7.828297e+00
-8.056577e+00
-8.252719e+00
-8.410674e+00
-8.526437e+00
-8.598256e+00
-8.626706e+00
-8.614624e+00
-8.566894e+00
-8.490092e+00
-8.392030e+00
-8.281209e+00
-8.166252e+00
-8.055341e+00
-7.955712e+00
-7.873241e+00
-7.812141e+00
-7.774792e+00
-7.761711e+00
-7.771660e+00
-7.801885e+00
-7.848470e+00
-7.906768e+00
-7.971861e+00
-8.038996e+00
-8.103944e+00
-8.163227e+00
-8.214204e+00
-8.255006e+00
-8.284346e+00
-8.301257e+00
-8.304812e+00
-8.293890e+00
-8.267039e+00
-8.222466e+00
-8.158178e+00
-8.072241e+00
-7.963144e+00
-7.830200e+00
-7.673933e+00
-7.496387e+00
-7.301297e+00
-7.094100e+00
-6.881766e+00
-6.672466e+00
-6.475111e+00
-6.298822e+00
-6.152374e+00
-6.043674e+00
-5.979305e+00
-5.964163e+00
-6.001184e+00
-6.091171e+00
-6.232702e+00
-6.422144e+00
-6.653736e+00
-6.919778e+00
-7.210893e+00
-7.516363e+00
-7.824513e+00
-8.123123e+00
-8.399853e+00
-8.642650e+00
-8.840170e+00
-8.982192e+00
-9.060057e+00
-9.067118e+00
-8.999192e+00
-8.854974e+00
-8.636345e+00
-8.348533e+00
-8.000056e+00
-7.602441e+00
-7.169706e+00
-6.717660e+00
-6.263085e+00
-5.822856e+00
-5.413084e+00
-5.048336e+00
-4.740962e+00
-4.500571e+00
-4.333651e+00
-4.243365e+00
-4.229507e+00
-4.288631e+00
-4.414336e+00
-4.597690e+00
-4.827764e+00
-5.092255e+00
-5.378144e+00
-5.672370e+00
-5.962481e+00
-6.237231e+00
-6.487095e+00
-6.704689e+00
-6.885057e+00
-7.025848e+00
-7.127344e+00
-7.192363e+00
-7.226037e+00
-7.235462e+00
-7.229255e+00
-7.217016e+00
-7.208732e+00
-7.214150e+00
-7.242152e+00
-7.300163e+00
-7.393642e+00
-7.525689e+00
-7.696787e+00
-7.904732e+00
-8.144730e+00
-8.409680e+00
-8.690609e+00
-8.977237e+00
-9.258612e+00
-9.523787e+00
-9.762465e+00
-9.965574e+00
-1.012574e+01
-1.023763e+01
-1.029813e+01
-1.030639e+01
-1.026372e+01
-1.017331e+01
-1.003996e+01
-9.869599e+00
-9.668932e+00
-9.445006e+00
-9.204869e+00
-8.955293e+00
-8.702584e+00
-8.452470e+00
-8.210062e+00
-7.979831e+00
-7.765603e+00
-7.570513e+00
-7.396925e+00
-7.246316e+00
-7.119148e+00
-7.014772e+00
-6.931401e+00
-6.866177e+00
-6.815356e+00
-6.774583e+00
-6.739238e+00
-6.704811e+00
-6.667259e+00
-6.623309e+00
-6.570687e+00
-6.508245e+00
-6.435997e+00
-6.355056e+00
-6.267506e+00
-6.176217e+00
-6.084632e+00
-5.996555e+00
-5.915949e+00
-5.846751e+00
-5.792697e+00
-5.757150e+00
-5.742905e+00
-5.751979e+00
-5.785387e+00
-5.842929e+00
-5.923009e+00
-6.022535e+00
-6.136913e+00
-6.260155e+00
-6.385109e+00
-6.503807e+00
-6.607921e+00
-6.689298e+00
-6.740566e+00
-6.755738e+00
-6.730793e+00
-6.664164e+00
-6.557069e+00
-6.413656e+00
-6.240908e+00
-6.048319e+00
-5.847341e+00
-5.650652e+00
-5.471300e+00
-5.321797e+00
-5.213252e+00
-5.154614e+00
-5.152092e+00
-5.208785e+00
-5.324551e+00
-5.496099e+00
-5.717281e+00
-5.979541e+00
-6.272475e+00
-6.584459e+00
-6.903287e+00
-7.216809e+00
-7.513513e+00
-7.783071e+00
-8.016806e+00
-8.208088e+00
-8.352652e+00
-8.448795e+00
-8.497477e+00
-8.502269e+00
-8.469187e+00
-8.406379e+00
-8.323709e+00
-8.232239e+00
-8.143643e+00
-8.069580e+00
-8.021043e+00
-8.007737e+00
-8.037498e+00
-8.115816e+00
-8.245468e+00
-8.426303e+00
-8.655179e+00
-8.926061e+00
-9.230262e+00
-9.556818e+00
-9.892959e+00
-1.022467e+01
-1.053728e+01
-1.081609e+01
-1.104698e+01
-1.121705e+01
-1.131514e+01
-1.133245e+01
-1.126297e+01
-1.110392e+01
-1.085602e+01
-1.052365e+01
-1.011477e+01
-9.640692e+00
-9.115645e+00
-8.556166e+00
-7.980376e+00
-7.407180e+00
-6.855447e+00
-6.343212e+00
-5.886936e+00
-5.500853e+00
-5.196413e+00
-4.981839e+00
-4.861797e+00
-4.837208e+00
-4.905218e+00
-5.059354e+00
-5.289875e+00
-5.584318e+00
-5.928222e+00
-6.305972e+00
-6.701711e+00
-7.100230e+00
-7.487779e+00
-7.852715e+00
-8.185963e+00
-8.481259e+00
-8.735178e+00
-8.946960e+00
-9.118178e+00
-9.252281e+00
-9.354062e+00
-9.429102e+00
-9.483223e+00
-9.522011e+00
-9.550421e+00
-9.572497e+00
-9.591221e+00
-9.608466e+00
-9.625068e+00
-9.640968e+00
-9.655419e+00
-9.667219e+00
-9.674945e+00
-9.677174e+00
-9.672654e+00
-9.660425e+00
-9.639898e+00
-9.610866e+00
-9.573500e+00
-9.528320e+00
-9.476164e+00
-9.418180e+00
-9.355817e+00
-9.290848e+00
-9.225384e+00
-9.161881e+00
-9.103107e+00
-9.052066e+00
-9.011863e+00
-8.985512e+00
-8.975704e+00
-8.984554e+00
-9.013358e+00
-9.062363e+00
-9.130597e+00
-9.215752e+00
-9.314148e+00
-9.420790e+00
-9.529517e+00
-9.633257e+00
-9.724374e+00
-9.795075e+00
-9.837851e+00
-9.845927e+00
-9.813651e+00
-9.736837e+00
-9.613019e+00
-9.441616e+00
-9.224015e+00
-8.963566e+00
-8.665495e+00
-8.336733e+00
-7.985664e+00
-7.621804e+00
-7.255404e+00
-6.897003e+00
-6.556943e+00
-6.244865e+00
-5.969221e+00
-5.736835e+00
-5.552536e+00
-5.418904e+00
-5.336158e+00
-5.302185e+00
-5.312720e+00
-5.361659e+00
-5.441474e+00
-5.543699e+00
-5.659459e+00
-5.780015e+00
-5.897296e+00
-6.004410e+00
-6.096099e+00
-6.169117e+00
-6.222505e+00
-6.257730e+00
-6.278648e+00
-6.291295e+00
-6.303482e+00
-6.324205e+00
-6.362913e+00
-6.428674e+00
-6.529308e+00
-6.670566e+00
-6.855447e+00
-7.083719e+00
-7.351697e+00
-7.652327e+00
-7.975536e+00
-8.308849e+00
-8.638175e+00
-8.948699e+00
-9.225814e+00
-9.456000e+00
-9.627618e+00
-9.731562e+00
-9.761747e+00
-9.715413e+00
-9.593233e+00
-9.399227e+00
-9.140497e+00
-8.826798e+00
-8.469996e+00
-8.083434e+00
-7.681272e+00
-7.277817e+00
-6.886892e+00
-6.521253e+00
-6.192066e+00
-5.908451e+00
-5.677094e+00
-5.501939e+00
-5.383959e+00
-5.321060e+00
-5.308110e+00
-5.337167e+00
-5.397894e+00
-5.478190e+00
-5.565000e+00
-5.645263e+00
-5.706914e+00
-5.739834e+00
-5.736654e+00
-5.693310e+00
-5.609288e+00
-5.487532e+00
-5.334044e+00
-5.157226e+00
-4.967064e+00
-4.774261e+00
-4.589411e+00
-4.422306e+00
-4.281412e+00
-4.173549e+00
-4.103745e+00
-4.075247e+00
-4.089624e+00
-4.146931e+00
-4.245879e+00
-4.383993e+00
-4.557741e+00
-4.762645e+00
-4.993374e+00
-5.243870e+00
-5.507503e+00
-5.777287e+00
-6.046159e+00
-6.307320e+00
-6.554614e+00
-6.782914e+00
-6.988493e+00
-7.169331e+00
-7.325326e+00
-7.458382e+00
-7.572349e+00
-7.672788e+00
-7.766579e+00
-7.861365e+00
-7.964883e+00
-8.084221e+00
-8.225064e+00
-8.391000e+00
-8.582949e+00
-8.798772e+00
-9.033101e+00
-9.277444e+00
-9.520559e+00
-9.749087e+00
-9.948428e+00
-1.010377e+01
-1.020120e+01
-1.022881e+01
-1.017772e+01
-1.004281e+01
-9.823374e+00
-9.523291e+00
-9.151037e+00
-8.719318e+00
-8.244462e+00
-7.745579e+00
-7.243539e+00
-6.759854e+00
-6.315505e+00
-5.929799e+00
-5.619321e+00
-5.397037e+00
-5.271589e+00
-5.246834e+00
-5.321631e+00
-5.489895e+00
-5.740910e+00
-6.059883e+00
-6.428722e+00
-6.826995e+00
-7.233029e+00
-7.625101e+00
-7.982638e+00
-8.287380e+00
-8.524402e+00
-8.682946e+00
-8.757000e+00
-8.745578e+00
-8.652685e+00
-8.486971e+00
-8.261093e+00
-7.990829e+00
-7.694010e+00
-7.389327e+00
-7.095105e+00
-6.828128e+00
-6.602580e+00
-6.429202e+00
-6.314700e+00
-6.261475e+00
-6.267664e+00
-6.327503e+00
-6.431965e+00
-6.569622e+00
-6.727645e+00
-6.892864e+00
-7.052785e+00
-7.196483e+00
-7.315295e+00
-7.403271e+00
-7.457355e+00
-7.477306e+00
-7.465404e+00
-7.425984e+00
-7.364854e+00
-7.288666e+00
-7.204292e+00
-7.118248e+00
-7.036214e+00
-6.962673e+00
-6.900697e+00
-6.851885e+00
-6.816462e+00
-6.793502e+00
-6.781263e+00
-6.777578e+00
-6.780252e+00
-6.787428e+00
-6.797875e+00
-6.811174e+00
-6.827797e+00
-6.849063e+00
-6.877002e+00
-6.914126e+00
-6.963136e+00
-7.026590e+00
-7.106537e+00
-7.204161e+00
-7.319438e+00
-7.450856e+00
-7.595214e+00
-7.747556e+00
-7.901252e+00
-8.048261e+00
-8.179558e+00
-8.285718e+00
-8.357600e+00
-8.387079e+00
-8.367766e+00
-8.295636e+00
-8.169527e+00
-7.991448e+00
-7.766670e+00
-7.503590e+00
-7.213343e+00
-6.909198e+00
-6.605766e+00
-6.318076e+00
-6.060587e+00
-5.846229e+00
-5.685545e+00
-5.586002e+00
-5.551548e+00
-5.582421e+00
-5.675235e+00
-5.823305e+00
-6.017184e+00
-6.245355e+00
-6.495009e+00
-6.752866e+00
-7.005977e+00
-7.242479e+00
-7.452245e+00
-7.627420e+00
-7.762798e+00
-7.856021e+00
-7.907591e+00
-7.920685e+00
-7.900794e+00
-7.855222e+00
-7.792478e+00
-7.721612e+00
-7.651555e+00
-7.590489e+00
-7.545304e+00
-7.521165e+00
-7.521223e+00
-7.546488e+00
-7.595866e+00
-7.666368e+00
-7.753457e+00
-7.851504e+00
-7.954302e+00
-8.055595e+00
-8.149567e+00
-8.231250e+00
-8.296830e+00
-8.343829e+00
-8.371153e+00
-8.379016e+00
-8.368736e+00
-8.342459e+00
-8.302817e+00
-8.252588e+00
-8.194395e+00
-8.130474e+00
-8.062552e+00
-7.991814e+00
-7.918977e+00
-7.844421e+00
-7.768372e+00
-7.691079e+00
-7.612992e+00
-7.534882e+00
-7.457917e+00
-7.383674e+00
-7.314091e+00
-7.251386e+00
-7.197938e+00
-7.156181e+00
-7.128503e+00
-7.117178e+00
-7.124318e+00
-7.151831e+00
-7.201375e+00
-7.274275e+00
-7.371414e+00
-7.493069e+00
-7.638735e+00
-7.806946e+00
-7.995138e+00
-8.199571e+00
-8.415349e+00
-8.636540e+00
-8.856394e+00
-9.067647e+00
-9.262892e+00
-9.434996e+00
-9.577535e+00
-9.685225e+00
-9.754314e+00
-9.782895e+00
-9.771099e+00
-9.721146e+00
-9.637218e+00
-9.525182e+00
-9.392170e+00
-9.246075e+00
-9.095006e+00
-8.946754e+00
-8.808326e+00
-8.685560e+00
-8.582869e+00
-8.503104e+00
-8.447544e+00
-8.416004e+00
-8.407031e+00
-8.418182e+00
-8.446331e+00
-8.487984e+00
-8.539558e+00
-8.597586e+00
-8.658838e+00
-8.720332e+00
-8.779256e+00
-8.832839e+00
-8.878199e+00
-8.912232e+00
-8.931582e+00
-8.932730e+00
-8.912201e+00
-8.866872e+00
-8.794329e+00
-8.693230e+00
-8.563602e+00
-8.407044e+00
-8.226808e+00
-8.027753e+00
-7.816179e+00
-7.599563e+00
-7.386209e+00
-7.184813e+00
-7.003987e+00
-6.851728e+00
-6.734903e+00
-6.658758e+00
-6.626534e+00
-6.639198e+00
-6.695353e+00
-6.791304e+00
-6.921305e+00
-7.077940e+00
-7.252593e+00
-7.435983e+00
-7.618682e+00
-7.791599e+00
-7.946390e+00
-8.075779e+00
-8.173790e+00
-8.235904e+00
-8.259130e+00
-8.242025e+00
-8.184650e+00
-8.088477e+00
-7.956259e+00
-7.791884e+00
-7.600221e+00
-7.386988e+00
-7.158640e+00
-6.922283e+00
-6.685573e+00
-6.456613e+00
-6.243794e+00
-6.055595e+00
-5.900333e+00
-5.785874e+00
-5.719322e+00
-5.706700e+00
-5.752637e+00
-5.860073e+00
-6.029990e+00
-6.261173e+00
-6.550046e+00
-6.890579e+00
-7.274324e+00
-7.690593e+00
-8.126803e+00
-8.568980e+00
-9.002426e+00
-9.412498e+00
-9.785452e+00
-1.010929e+01
-1.037452e+01
-1.057478e+01
-1.070725e+01
-1.077276e+01
-1.077572e+01
-1.072368e+01
-1.062675e+01
-1.049683e+01
-1.034670e+01
-1.018912e+01
-1.003594e+01
-9.897308e+00
-9.781008e+00
-9.691988e+00
-9.632106e+00
-9.600117e+00
-9.591883e+00
-9.600811e+00
-9.618449e+00
-9.635209e+00
-9.641155e+00
-9.626784e+00
-9.583760e+00
-9.505540e+00
-9.387855e+00
-9.229016e+00
-9.030029e+00
-8.794518e+00
-8.528467e+00
-8.239816e+00
-7.937939e+00
-7.633048e+00
-7.335550e+00
-7.055403e+00
-6.801494e+00
-6.581088e+00
-6.399368e+00
-6.259110e+00
-6.160519e+00
-6.101256e+00
-6.076645e+00
-6.080065e+00
-6.103503e+00
-6.138216e+00
-6.175463e+00
-6.207237e+00
-6.226934e+00
-6.229897e+00
-6.213784e+00
-6.178729e+00
-6.127288e+00
-6.064187e+00
-5.995899e+00
-5.930106e+00
-5.875083e+00
-5.839059e+00
-5.829586e+00
-5.852962e+00
-5.913729e+00
-6.014299e+00
-6.154733e+00
-6.332694e+00
-6.543591e+00
-6.780894e+00
-7.036585e+00
-7.301685e+00
-7.566796e+00
-7.822604e+00
-8.060271e+00
-8.271727e+00
-8.449828e+00
-8.588444e+00
-8.682481e+00
-8.727899e+00
-8.721756e+00
-8.662293e+00
-8.549053e+00
-8.383046e+00
-8.166906e+00
-7.905032e+00
-7.603655e+00
-7.270829e+00
-6.916295e+00
-6.551222e+00
-6.187824e+00
-5.838848e+00
-5.516986e+00
-5.234228e+00
-5.001221e+00
-4.826679e+00
-4.716905e+00
-4.675458e+00
-4.702994e+00
-4.797291e+00
-4.953441e+00
-5.164184e+00
-5.420360e+00
-5.711426e+00
-6.026021e+00
-6.352525e+00
-6.679608e+00
-6.996704e+00
-7.294422e+00
-7.564860e+00
-7.801816e+00
-8.000925e+00
-8.159707e+00
-8.277565e+00
-8.355721e+00
-8.397092e+00
-8.406090e+00
-8.388335e+00
-8.350264e+00
-8.298634e+00
-8.239953e+00
-8.179865e+00
-8.122581e+00
-8.070403e+00
-8.023443e+00
-7.979567e+00
-7.934626e+00
-7.882929e+00
-7.817951e+00
-7.733178e+00
-7.623007e+00
-7.483586e+00
-7.313496e+00
-7.114204e+00
-6.890209e+00
-6.648884e+00
-6.400012e+00
-6.155069e+00
-5.926322e+00
-5.725842e+00
-5.564503e+00
-5.451099e+00
-5.391620e+00
-5.388785e+00
-5.441843e+00
-5.546669e+00
-5.696127e+00
-5.880656e+00
-6.089029e+00
-6.309206e+00
-6.529209e+00
-6.737957e+00
-6.925989e+00
-7.086032e+00
-7.213382e+00
-7.306076e+00
-7.364873e+00
-7.393038e+00
-7.395985e+00
-7.380776e+00
-7.355554e+00
-7.328907e+00
-7.309242e+00
-7.304170e+00
-7.319966e+00
-7.361112e+00
-7.429966e+00
-7.526563e+00
-7.648578e+00
-7.791437e+00
-7.948578e+00
-8.111846e+00
-8.272002e+00
-8.419308e+00
-8.544143e+00
-8.637627e+00
-8.692181e+00
-8.702003e+00
-8.663412e+00
-8.575042e+00
-8.437878e+00
-8.255146e+00
-8.032077e+00
-7.775589e+00
-7.493922e+00
-7.196251e+00
-6.892313e+00
-6.592039e+00
-6.305211e+00
-6.041116e+00
-5.808216e+00
-5.613818e+00
-5.463778e+00
-5.362242e+00
-5.311467e+00
-5.311729e+00
-5.361357e+00
-5.456871e+00
-5.593233e+00
-5.764180e+00
-5.962611e+00
-6.180993e+00
-6.411741e+00
-6.647548e+00
-6.881647e+00
-7.107980e+00
-7.321283e+00
-7.517105e+00
-7.691774e+00
-7.842341e+00
-7.966531e+00
-8.062722e+00
-8.129946e+00
-8.167941e+00
-8.177214e+00
-8.159108e+00
-8.115864e+00
-8.050639e+00
-7.967493e+00
-7.871323e+00
-7.767761e+00
-7.663026e+00
-7.563740e+00
-7.476698e+00
-7.408576e+00
-7.365596e+00
-7.353120e+00
-7.375214e+00
-7.434222e+00
-7.530378e+00
-7.661553e+00
-7.823180e+00
-8.008402e+00
-8.208477e+00
-8.413408e+00
-8.612754e+00
-8.796521e+00
-8.956035e+00
-9.084676e+00
-9.178397e+00
-9.235953e+00
-9.258836e+00
-9.250927e+00
-9.217940e+00
-9.166721e+00
-9.104503e+00
-9.038189e+00
-8.973740e+00
-8.915714e+00
-8.866998e+00
-8.828733e+00
-8.800434e+00
-8.780271e+00
-8.765473e+00
-8.752797e+00
-8.738996e+00
-8.721238e+00
-8.697412e+00
-8.666303e+00
-8.627625e+00
-8.581913e+00
-8.530315e+00
-8.474319e+00
-8.415467e+00
-8.355093e+00
-8.294128e+00
-8.232986e+00
-8.171544e+00
-8.109205e+00
-8.045028e+00
-7.977896e+00
-7.906687e+00
-7.830448e+00
-7.748531e+00
-7.660706e+00
-7.567240e+00
-7.468952e+00
-7.367244e+00
-7.264105e+00
-7.162108e+00
-7.064382e+00
-6.974568e+00
-6.896747e+00
-6.835315e+00
-6.794811e+00
-6.779651e+00
-6.793794e+00
-6.840327e+00
-6.921033e+00
-7.035981e+00
-7.183226e+00
-7.358674e+00
-7.556154e+00
-7.767705e+00
-7.984053e+00
-8.195207e+00
-8.391125e+00
-8.562373e+00
-8.700715e+00
-8.799608e+00
-8.854555e+00
-8.863300e+00
-8.825874e+00
-8.744481e+00
-8.623257e+00
-8.467942e+00
-8.285486e+00
-8.083643e+00
-7.870592e+00
-7.654575e+00
-7.443593e+00
-7.245115e+00
-7.065821e+00
-6.911342e+00
-6.786026e+00
-6.692721e+00
-6.632620e+00
-6.605170e+00
-6.608084e+00
-6.637456e+00
-6.687999e+00
-6.753395e+00
-6.826738e+00
-6.901049e+00
-6.969808e+00
-7.027468e+00
-7.069878e+00
-7.094591e+00
-7.101021e+00
-7.090436e+00
-7.065805e+00
-7.031529e+00
-6.993080e+00
-6.956595e+00
-6.928436e+00
-6.914753e+00
-6.921058e+00
-6.951823e+00
-7.010136e+00
-7.097419e+00
-7.213243e+00
-7.355258e+00
-7.519268e+00
-7.699432e+00
-7.888622e+00
-8.078889e+00
-8.261998e+00
-8.430001e+00
-8.575760e+00
-8.693390e+00
-8.778557e+00
-8.828636e+00
-8.842722e+00
-8.821531e+00
-8.767219e+00
-8.683185e+00
-8.573851e+00
-8.444455e+00
-8.300828e+00
-8.149157e+00
-7.995688e+00
-7.846393e+00
-7.706599e+00
-7.580626e+00
-7.471488e+00
-7.380704e+00
-7.308266e+00
-7.252781e+00
-7.211752e+00
-7.181988e+00
-7.160054e+00
-7.142722e+00
-7.127354e+00
-7.112176e+00
-7.096434e+00
-7.080392e+00
-7.065211e+00
-7.052695e+00
-7.044957e+00
-7.044021e+00
-7.051420e+00
-7.067845e+00
-7.092876e+00
-7.124865e+00
-7.160973e+00
-7.197367e+00
-7.229567e+00
-7.252877e+00
-7.262863e+00
-7.255820e+00
-7.229177e+00
-7.181808e+00
-7.114219e+00
-7.028603e+00
-6.928753e+00
-6.819831e+00
-6.708018e+00
-6.600050e+00
-6.502694e+00
-6.422193e+00
-6.363741e+00
-6.331033e+00
-6.325949e+00
-6.348398e+00
-6.396340e+00
-6.465987e+00
-6.552152e+00
-6.648718e+00
-6.749160e+00
-6.847072e+00
-6.936648e+00
-7.013063e+00
-7.072724e+00
-7.113383e+00
-7.134116e+00
-7.135186e+00
-7.117842e+00
-7.084076e+00
-7.036379e+00
-6.977530e+00
-6.910417e+00
-6.837905e+00
-6.762753e+00
-6.687588e+00
-6.614930e+00
-6.547259e+00
-6.487128e+00
-6.437274e+00
-6.400723e+00
-6.380843e+00
-6.381341e+00
-6.406194e+00
-6.459503e+00
-6.545290e+00
-6.667243e+00
-6.828415e+00
-7.030901e+00
-7.275509e+00
-7.561462e+00
-7.886145e+00
-8.244938e+00
-8.631164e+00
-9.036155e+00
-9.449447e+00
-9.859112e+00
-1.025220e+01
-1.061529e+01
-1.093508e+01
-1.119907e+01
-1.139625e+01
-1.151771e+01
-1.155726e+01
-1.151190e+01
-1.138217e+01
-1.117229e+01
-1.089013e+01
-1.054695e+01
-1.015696e+01
-9.736604e+00
-9.303843e+00
-8.877168e+00
-8.474642e+00
-8.112915e+00
-7.806308e+00
-7.566020e+00
-7.399520e+00
-7.310167e+00
-7.297082e+00
-7.355291e+00
-7.476121e+00
-7.647816e+00
-7.856324e+00
-8.086196e+00
-8.321523e+00
-8.546838e+00
-8.747936e+00
-8.912533e+00
-9.030766e+00
-9.095495e+00
-9.102432e+00
-9.050122e+00
-8.939813e+00
-8.775250e+00
-8.562428e+00
-8.309318e+00
-8.025559e+00
-7.722120e+00
-7.410902e+00
-7.104295e+00
-6.814664e+00
-6.553821e+00
-6.332471e+00
-6.159691e+00
-6.042464e+00
-5.985301e+00
-5.989976e+00
-6.055418e+00
-6.177780e+00
-6.350700e+00
-6.565753e+00
-6.813061e+00
-7.082017e+00
-7.362027e+00
-7.643211e+00
-7.916969e+00
-8.176367e+00
-8.416313e+00
-8.633528e+00
-8.826346e+00
-8.994389e+00
-9.138172e+00
-9.258705e+00
-9.357128e+00
-9.434427e+00
-9.491235e+00
-9.527726e+00
-9.543574e+00
-9.537975e+00
-9.509706e+00
-9.457212e+00
-9.378728e+00
-9.272439e+00
-9.136680e+00
-8.970178e+00
-8.772318e+00
-8.543415e+00
-8.284962e+00
-7.999813e+00
-7.692290e+00
-7.368171e+00
-7.034556e+00
-6.699614e+00
-6.372212e+00
-6.061469e+00
-5.776241e+00
-5.524619e+00
-5.313446e+00
-5.147913e+00
-5.031252e+00
-4.964551e+00
-4.946687e+00
-4.974401e+00
-5.042475e+00
-5.144032e+00
-5.270934e+00
-5.414252e+00
-5.564805e+00
-5.713714e+00
-5.852946e+00
-5.975803e+00
-6.077318e+00
-6.154532e+00
-6.206630e+00
-6.234952e+00
-6.242866e+00
-6.235540e+00
-6.219612e+00
-6.202792e+00
-6.193399e+00
-6.199863e+00
-6.230214e+00
-6.291592e+00
-6.389807e+00
-6.528980e+00
-6.711282e+00
-6.936780e+00
-7.203390e+00
-7.506907e+00
-7.841111e+00
-8.197923e+00
-8.567616e+00
-8.939092e+00
-9.300225e+00
-9.638298e+00
-9.940528e+00
-1.019468e+01
-1.038971e+01
-1.051648e+01
-1.056831e+01
-1.054159e+01
-1.043601e+01
-1.025479e+01
-1.000454e+01
-9.694902e+00
-9.337990e+00
-8.947623e+00
-8.538449e+00
-8.125022e+00
-7.720921e+00
-7.337990e+00
-6.985773e+00
-6.671183e+00
-6.398437e+00
-6.169234e+00
-5.983170e+00
-5.838298e+00
-5.731786e+00
-5.660576e+00
-5.621962e+00
-5.614025e+00
-5.635871e+00
-5.687660e+00
-5.770427e+00
-5.885747e+00
-6.035271e+00
-6.220221e+00
-6.440892e+00
-6.696216e+00
-6.983441e+00
-7.297950e+00
-7.633241e+00
-7.981076e+00
-8.331779e+00
-8.674680e+00
-8.998671e+00
-9.292853e+00
-9.547241e+00
-9.753481e+00
-9.905518e+00
-1.000018e+01
-1.003758e+01
-1.002130e+01
-9.958334e+00
-9.858661e+00
-9.734628e+00
-9.600033e+00
-9.469060e+00
-9.355139e+00
-9.269828e+00
-9.221828e+00
-9.216214e+00
-9.253965e+00
-9.331832e+00
-9.442569e+00
-9.575515e+00
-9.717461e+00
-9.853755e+00
-9.969517e+00
-1.005086e+01
-1.008602e+01
-1.006627e+01
-9.986562e+00
-9.845831e+00
-9.647003e+00
-9.396642e+00
-9.104353e+00
-8.781978e+00
-8.442678e+00
-8.099979e+00
-7.766890e+00
-7.455142e+00
-7.174620e+00
-6.932991e+00
-6.735543e+00
-6.585193e+00
-6.482625e+00
-6.426520e+00
-6.413840e+00
-6.440147e+00
-6.499939e+00
-6.587009e+00
-6.694813e+00
-6.816826e+00
-6.946880e+00
-7.079433e+00
-7.209768e+00
-7.334100e+00
-7.449589e+00
-7.554269e+00
-7.646908e+00
-7.726819e+00
-7.793634e+00
-7.847081e+00
-7.886761e+00
-7.911967e+00
-7.921555e+00
-7.913882e+00
-7.886852e+00
-7.838065e+00
-7.765087e+00
-7.665829e+00
-7.539016e+00
-7.384677e+00
-7.204613e+00
-7.002741e+00
-6.785249e+00
-6.560502e+00
-6.338668e+00
-6.131077e+00
-5.949366e+00
-5.804507e+00
-5.705822e+00
-5.660101e+00
-5.670948e+00
-5.738419e+00
-5.858995e+00
-6.025909e+00
-6.229757e+00
-6.459350e+00
-6.702680e+00
-6.947927e+00
-7.184370e+00
-7.403142e+00
-7.597750e+00
-7.764332e+00
-7.901654e+00
-8.010865e+00
-8.095070e+00
-8.158772e+00
-8.207248e+00
-8.245919e+00
-8.279774e+00
-8.312884e+00
-8.348046e+00
-8.386581e+00
-8.428302e+00
-8.471638e+00
-8.513916e+00
-8.551744e+00
-8.581472e+00
-8.599673e+00
-8.603594e+00
-8.591521e+00
-8.563037e+00
-8.519121e+00
-8.462099e+00
-8.395432e+00
-8.323392e+00
-8.250656e+00
-8.181882e+00
-8.121319e+00
-8.072507e+00
-8.038079e+00
-8.019679e+00
-8.017976e+00
-8.032735e+00
-8.062912e+00
-8.106750e+00
-8.161849e+00
-8.225211e+00
-8.293267e+00
-8.361911e+00
-8.426554e+00
-8.482229e+00
-8.523756e+00
-8.545983e+00
-8.544099e+00
-8.513993e+00
-8.452646e+00
-8.358501e+00
-8.231767e+00
-8.074611e+00
-7.891211e+00
-7.687647e+00
-7.471650e+00
-7.252221e+00
-7.039175e+00
-6.842635e+00
-6.672519e+00
-6.538043e+00
-6.447261e+00
-6.406661e+00
-6.420810e+00
-6.492085e+00
-6.620496e+00
-6.803621e+00
-7.036674e+00
-7.312713e+00
-7.622991e+00
-7.957413e+00
-8.305074e+00
-8.654833e+00
-8.995864e+00
-9.318149e+00
-9.612875e+00
-9.872739e+00
-1.009212e+01
-1.026718e+01
-1.039582e+01
-1.047759e+01
-1.051352e+01
-1.050588e+01
-1.045794e+01
-1.037371e+01
-1.025774e+01
-1.011496e+01
-9.950549e+00
-9.769862e+00
-9.578422e+00
-9.381887e+00
-9.186027e+00
-8.996670e+00
-8.819593e+00
-8.660347e+00
-8.524025e+00
-8.414973e+00
-8.336483e+00
-8.290491e+00
-8.277334e+00
-8.295588e+00
-8.342014e+00
-8.411626e+00
-8.497878e+00
-8.592977e+00
-8.688280e+00
-8.774779e+00
-8.843620e+00
-8.886628e+00
-8.896796e+00
-8.868681e+00
-8.798681e+00
-8.685176e+00
-8.528520e+00
-8.330926e+00
-8.096262e+00
-7.829795e+00
-7.537928e+00
-7.227941e+00
-6.907738e+00
-6.585604e+00
-6.269965e+00
-5.969122e+00
-5.690979e+00
-5.442743e+00
-5.230641e+00
-5.059641e+00
-4.933234e+00
-4.853281e+00
-4.819962e+00
-4.831833e+00
-4.885995e+00
-4.978342e+00
-5.103887e+00
-5.257108e+00
-5.432278e+00
-5.623764e+00
-5.826257e+00
-6.034945e+00
-6.245613e+00
-6.454680e+00
-6.659184e+00
-6.856710e+00
-7.045278e+00
-7.223189e+00
-7.388854e+00
-7.540626e+00
-7.676655e+00
-7.794801e+00
-7.892627e+00
-7.967480e+00
-8.016670e+00
-8.037720e+00
-8.028662e+00
-7.988337e+00
-7.916651e+00
-7.814744e+00
-7.685046e+00
-7.531200e+00
-7.357871e+00
-7.170454e+00
-6.974726e+00
-6.776485e+00
-6.581216e+00
-6.393835e+00
-6.218516e+00
-6.058637e+00
-5.916821e+00
-5.795072e+00
-5.694953e+00
-5.617774e+00
-5.564744e+00
-5.537049e+00
-5.535846e+00
-5.562150e+00
-5.616664e+00
-5.699556e+00
-5.810257e+00
-5.947303e+00
-6.108269e+00
-6.289794e+00
-6.487716e+00
-6.697268e+00
-6.913337e+00
-7.130734e+00
-7.344459e+00
-7.549948e+00
-7.743285e+00
-7.921369e+00
-8.082036e+00
-8.224123e+00
-8.347465e+00
-8.452817e+00
-8.541717e+00
-8.616280e+00
-8.678961e+00
-8.732300e+00
-8.778686e+00
-8.820160e+00
-8.858277e+00
-8.894043e+00
-8.927920e+00
-8.959914e+00
-8.989712e+00
-9.016867e+00
-9.040991e+00
-9.061924e+00
-9.079859e+00
-9.095378e+00
-9.109407e+00
-9.123075e+00
-9.137512e+00
-9.153613e+00
-9.171809e+00
-9.191895e+00
-9.212943e+00
-9.233311e+00
-9.250767e+00
-9.262692e+00
-9.266349e+00
-9.259161e+00
-9.238988e+00
-9.204351e+00
-9.154611e+00
-9.090078e+00
-9.012079e+00
-8.922971e+00
-8.826106e+00
-8.725749e+00
-8.626918e+00
-8.535153e+00
-8.456180e+00
-8.395510e+00
-8.357969e+00
-8.347235e+00
-8.365404e+00
-8.412657e+00
-8.487065e+00
-8.584548e+00
-8.699005e+00
-8.822607e+00
-8.946229e+00
-9.059983e+00
-9.153820e+00
-9.218150e+00
-9.244440e+00
-9.225741e+00
-9.157125e+00
-9.036009e+00
-8.862334e+00
-8.638627e+00
-8.369917e+00
-8.063517e+00
-7.728701e+00
-7.376252e+00
-7.017945e+00
-6.665969e+00
-6.332331e+00
-6.028296e+00
-5.763892e+00
-5.547509e+00
-5.385618e+00
-5.282597e+00
-5.240672e+00
-5.259960e+00
-5.338579e+00
-5.472839e+00
-5.657467e+00
-5.885863e+00
-6.150371e+00
-6.442528e+00
-6.753318e+00
-7.073403e+00
-7.393361e+00
-7.703945e+00
-7.996381e+00
-8.262686e+00
-8.496026e+00
-8.691059e+00
-8.844235e+00
-8.954017e+00
-9.020978e+00
-9.047761e+00
-9.038896e+00
-9.000474e+00
-8.939734e+00
-8.864571e+00
-8.783056e+00
-8.702986e+00
-8.631507e+00
-8.574837e+00
-8.538063e+00
-8.525016e+00
-8.538168e+00
-8.578555e+00
-8.645703e+00
-8.737580e+00
-8.850595e+00
-8.979680e+00
-9.118479e+00
-9.259655e+00
-9.395303e+00
-9.517436e+00
-9.618507e+00
-9.691898e+00
-9.732337e+00
-9.736210e+00
-9.701716e+00
-9.628908e+00
-9.519600e+00
-9.377204e+00
-9.206523e+00
-9.013539e+00
-8.805227e+00
-8.589375e+00
-8.374415e+00
-8.169217e+00
-7.982821e+00
-7.824079e+00
-7.701205e+00
-7.621241e+00
-7.589490e+00
-7.608964e+00
-7.679926e+00
-7.799584e+00
-7.961997e+00
-8.158222e+00
-8.376706e+00
-8.603898e+00
-8.825040e+00
-9.025055e+00
-9.189483e+00
-9.305373e+00
-9.362075e+00
-9.351887e+00
-9.270495e+00
-9.117212e+00
-8.894983e+00
-8.610182e+00
-8.272213e+00
-7.892967e+00
-7.486158e+00
-7.066610e+00
-6.649527e+00
-6.249791e+00
-5.881342e+00
-5.556646e+00
-5.286286e+00
-5.078665e+00
-4.939829e+00
-4.873398e+00
-4.880588e+00
-4.960309e+00
-5.109334e+00
-5.322517e+00
-5.593057e+00
-5.912784e+00
-6.272480e+00
-6.662189e+00
-7.071531e+00
-7.490007e+00
-7.907286e+00
-8.313478e+00
-8.699412e+00
-9.056902e+00
-9.379004e+00
-9.660258e+00
-9.896870e+00
-1.008684e+01
-1.022998e+01
-1.032788e+01
-1.038371e+01
-1.040201e+01
-1.038833e+01
-1.034885e+01
-1.028989e+01
-1.021748e+01
-1.013686e+01
-1.005208e+01
-9.965682e+00
-9.878610e+00
-9.790237e+00
-9.698629e+00
-9.600946e+00
-9.493958e+00
-9.374576e+00
-9.240344e+00
-9.089808e+00
-8.922739e+00
-8.740184e+00
-8.544379e+00
-8.338525e+00
-8.126502e+00
-7.912535e+00
-7.700864e+00
-7.495440e+00
-7.299672e+00
-7.116248e+00
-6.947031e+00
-6.793037e+00
-6.654484e+00
-6.530913e+00
-6.421348e+00
-6.324498e+00
-6.238974e+00
-6.163520e+00
-6.097239e+00
-6.039809e+00
-5.991678e+00
-5.954207e+00
-5.929743e+00
-5.921593e+00
-5.933877e+00
-5.971233e+00
-6.038396e+00
-6.139653e+00
-6.278228e+00
-6.455652e+00
-6.671189e+00
-6.921403e+00
-7.199917e+00
-7.497427e+00
-7.801976e+00
-8.099482e+00
-8.374484e+00
-8.611041e+00
-8.793720e+00
-8.908585e+00
-8.944126e+00
-8.892053e+00
-8.747917e+00
-8.511490e+00
-8.186916e+00
-7.782581e+00
-7.310743e+00
-6.786931e+00
-6.229165e+00
-5.657049e+00
-5.090813e+00
-4.550351e+00
-4.054314e+00
-3.619305e+00
-3.259205e+00
-2.984659e+00
-2.802730e+00
-2.716757e+00
-2.726385e+00
-2.827794e+00
-3.014087e+00
-3.275825e+00
-3.601659e+00
-3.979042e+00
-4.394954e+00
-4.836609e+00
-5.292100e+00
-5.750946e+00
-6.204498e+00
-6.646184e+00
-7.071552e+00
-7.478116e+00
-7.865011e+00
-8.232483e+00
-8.581294e+00
-8.912113e+00
-9.224974e+00
-9.518882e+00
-9.791611e+00
-1.003971e+01
-1.025872e+01
-1.044353e+01
-1.058883e+01
-1.068968e+01
-1.074194e+01
-1.074280e+01
-1.069112e+01
-1.058772e+01
-1.043552e+01
-1.023960e+01
-1.000706e+01
-9.746828e+00
-9.469265e+00
-9.185752e+00
-8.908112e+00
-8.648007e+00
-8.416280e+00
-8.222304e+00
-8.073368e+00
-7.974153e+00
-7.926360e+00
-7.928526e+00
-7.976065e+00
-8.061550e+00
-8.175212e+00
-8.305602e+00
-8.440372e+00
-8.567080e+00
-8.673970e+00
-8.750667e+00
-8.788770e+00
-8.782317e+00
-8.728137e+00
-8.626080e+00
-8.479125e+00
-8.293348e+00
-8.077726e+00
-7.843767e+00
-7.604923e+00
-7.375824e+00
-7.171329e+00
-7.005480e+00
-6.890423e+00
-6.835412e+00
-6.845988e+00
-6.923430e+00
-7.064542e+00
-7.261816e+00
-7.503934e+00
-7.776601e+00
-8.063591e+00
-8.347939e+00
-8.613153e+00
-8.844350e+00
-9.029233e+00
-9.158819e+00
-9.227912e+00
-9.235274e+00
-9.183519e+00
-9.078759e+00
-8.930029e+00
-8.748550e+00
-8.546866e+00
-8.337942e+00
-8.134249e+00
-7.946940e+00
-7.785151e+00
-7.655484e+00
-7.561722e+00
-7.504774e+00
-7.482865e+00
-7.491953e+00
-7.526324e+00
-7.579304e+00
-7.644030e+00
-7.714179e+00
-7.784593e+00
-7.851732e+00
-7.913916e+00
-7.971356e+00
-8.025979e+00
-8.081078e+00
-8.140843e+00
-8.209800e+00
-8.292220e+00
-8.391523e+00
-8.509733e+00
-8.647029e+00
-8.801435e+00
-8.968687e+00
-9.142310e+00
-9.313896e+00
-9.473583e+00
-9.610683e+00
-9.714416e+00
-9.774684e+00
-9.782830e+00
-9.732324e+00
-9.619332e+00
-9.443128e+00
-9.206327e+00
-8.914913e+00
-8.578059e+00
-8.207735e+00
-7.818109e+00
-7.424779e+00
-7.043869e+00
-6.691062e+00
-6.380636e+00
-6.124591e+00
-5.931934e+00
-5.808200e+00
-5.755213e+00
-5.771134e+00
-5.850742e+00
-5.985936e+00
-6.166375e+00
-6.380215e+00
-6.614866e+00
-6.857711e+00
-7.096763e+00
-7.321209e+00
-7.521854e+00
-7.691437e+00
-7.824849e+00
-7.919232e+00
-7.973986e+00
-7.990683e+00
-7.972887e+00
-7.925908e+00
-7.856482e+00
-7.772417e+00
-7.682185e+00
-7.594513e+00
-7.517944e+00
-7.460397e+00
-7.428729e+00
-7.428301e+00
-7.462572e+00
-7.532745e+00
-7.637512e+00
-7.772941e+00
-7.932552e+00
-8.107616e+00
-8.287670e+00
-8.461219e+00
-8.616567e+00
-8.742682e+00
-8.830023e+00
-8.871251e+00
-8.861764e+00
-8.800024e+00
-8.687675e+00
-8.529433e+00
-8.332782e+00
-8.107488e+00
-7.864950e+00
-7.617438e+00
-7.377261e+00
-7.155913e+00
-6.963284e+00
-6.806984e+00
-6.691853e+00
-6.619696e+00
-6.589259e+00
-6.596451e+00
-6.634778e+00
-6.695942e+00
-6.770548e+00
-6.848849e+00
-6.921480e+00
-6.980129e+00
-7.018094e+00
-7.030713e+00
-7.015628e+00
-6.972897e+00
-6.904928e+00
-6.816270e+00
-6.713267e+00
-6.603608e+00
-6.495800e+00
-6.398611e+00
-6.320524e+00
-6.269243e+00
-6.251289e+00
-6.271698e+00
-6.333833e+00
-6.439297e+00
-6.587904e+00
-6.777690e+00
-7.004932e+00
-7.264174e+00
-7.548265e+00
-7.848458e+00
-8.154602e+00
-8.455458e+00
-8.739157e+00
-8.993784e+00
-9.208043e+00
-9.371957e+00
-9.477533e+00
-9.519331e+00
-9.494896e+00
-9.405012e+00
-9.253773e+00
-9.048438e+00
-8.799097e+00
-8.518143e+00
-8.219581e+00
-7.918224e+00
-7.628825e+00
-7.365229e+00
-7.139603e+00
-6.961818e+00
-6.839035e+00
-6.775511e+00
-6.772634e+00
-6.829149e+00
-6.941542e+00
-7.104508e+00
-7.311467e+00
-7.555055e+00
-7.827565e+00
-8.121295e+00
-8.428806e+00
-8.743069e+00
-9.057538e+00
-9.366143e+00
-9.663248e+00
-9.943587e+00
-1.020222e+01
-1.043449e+01
-1.063609e+01
-1.080309e+01
-1.093211e+01
-1.102049e+01
-1.106644e+01
-1.106931e+01
-1.102967e+01
-1.094944e+01
-1.083189e+01
-1.068158e+01
-1.050422e+01
-1.030640e+01
-1.009537e+01
-9.878611e+00
-9.663545e+00
-9.457097e+00
-9.265345e+00
-9.093179e+00
-8.944033e+00
-8.819696e+00
-8.720243e+00
-8.644072e+00
-8.588076e+00
-8.547919e+00
-8.518420e+00
-8.494004e+00
-8.469185e+00
-8.439053e+00
-8.399704e+00
-8.348599e+00
-8.284796e+00
-8.209065e+00
-8.123851e+00
-8.033108e+00
-7.942001e+00
-7.856525e+00
-7.783054e+00
-7.727870e+00
-7.696711e+00
-7.694355e+00
-7.724284e+00
-7.788439e+00
-7.887097e+00
-8.018864e+00
-8.180805e+00
-8.368696e+00
-8.577374e+00
-8.801147e+00
-9.034226e+00
-9.271120e+00
-9.506952e+00
-9.737642e+00
-9.959954e+00
-1.017138e+01
-1.036991e+01
-1.055367e+01
-1.072063e+01
-1.086822e+01
-1.099316e+01
-1.109138e+01
-1.115816e+01
-1.118835e+01
-1.117679e+01
-1.111876e+01
-1.101048e+01
-1.084953e+01
-1.063521e+01
-1.036885e+01
-1.005396e+01
-9.696250e+00
-9.303583e+00
-8.885825e+00
-8.454569e+00
-8.022770e+00
-7.604279e+00
-7.213267e+00
-6.863574e+00
-6.568010e+00
-6.337658e+00
-6.181227e+00
-6.104519e+00
-6.110057e+00
-6.196902e+00
-6.360681e+00
-6.593809e+00
-6.885902e+00
-7.224328e+00
-7.594849e+00
-7.982318e+00
-8.371386e+00
-8.747179e+00
-9.095918e+00
-9.405483e+00
-9.665877e+00
-9.869608e+00
-1.001196e+01
-1.009113e+01
-1.010827e+01
-1.006730e+01
-9.974655e+00
-9.838863e+00
-9.669980e+00
-9.478993e+00
-9.277192e+00
-9.075559e+00
-8.884231e+00
-8.712066e+00
-8.566320e+00
-8.452449e+00
-8.374046e+00
-8.332887e+00
-8.329079e+00
-8.361266e+00
-8.426885e+00
-8.522409e+00
-8.643561e+00
-8.785472e+00
-8.942781e+00
-9.109687e+00
-9.279985e+00
-9.447100e+00
-9.604176e+00
-9.744217e+00
-9.860304e+00
-9.945884e+00
-9.995136e+00
-1.000338e+01
-9.967528e+00
-9.886513e+00
-9.761671e+00
-9.596993e+00
-9.399192e+00
-9.177535e+00
-8.943417e+00
-8.709681e+00
-8.489738e+00
-8.296568e+00
-8.141707e+00
-8.034321e+00
-7.980483e+00
-7.982708e+00
-8.039801e+00
-8.147008e+00
-8.296449e+00
-8.477764e+00
-8.678923e+00
-8.887105e+00
-9.089599e+00
-9.274654e+00
-9.432228e+00
-9.554591e+00
-9.636744e+00
-9.676623e+00
-9.675069e+00
-9.635566e+00
-9.563758e+00
-9.466798e+00
-9.352573e+00
-9.228907e+00
-9.102799e+00
-8.979784e+00
-8.863478e+00
-8.755355e+00
-8.654759e+00
-8.559153e+00
-8.464568e+00
-8.366197e+00
-8.259071e+00
-8.138755e+00
-8.001988e+00
-7.847233e+00
-7.675078e+00
-7.488460e+00
-7.292709e+00
-7.095376e+00
-6.905864e+00
-6.734871e+00
-6.593667e+00
-6.493268e+00
-6.443555e+00
-6.452419e+00
-6.525010e+00
-6.663160e+00
-6.865028e+00
-7.125017e+00
-7.433939e+00
-7.779450e+00
-8.146679e+00
-8.519039e+00
-8.879149e+00
-9.209817e+00
-9.495050e+00
-9.721019e+00
-9.876944e+00
-9.955833e+00
-9.955015e+00
-9.876410e+00
-9.726501e+00
-9.515988e+00
-9.259136e+00
-8.972868e+00
-8.675651e+00
-8.386275e+00
-8.122589e+00
-7.900304e+00
-7.731941e+00
-7.626003e+00
-7.586445e+00
-7.612477e+00
-7.698729e+00
-7.835760e+00
-8.010886e+00
-8.209237e+00
-8.414966e+00
-8.612492e+00
-8.787672e+00
-8.928808e+00
-9.027400e+00
-9.078618e+00
-9.081446e+00
-9.038524e+00
-8.955730e+00
-8.841545e+00
-8.706282e+00
-8.561254e+00
-8.417951e+00
-8.287256e+00
-8.178758e+00
-8.100167e+00
-8.056851e+00
-8.051511e+00
-8.084011e+00
-8.151380e+00
-8.247993e+00
-8.365946e+00
-8.495594e+00
-8.626232e+00
-8.746867e+00
-8.847037e+00
-8.917616e+00
-8.951545e+00
-8.944454e+00
-8.895093e+00
-8.805536e+00
-8.681112e+00
-8.530049e+00
-8.362845e+00
-8.191414e+00
-8.028106e+00
-7.884689e+00
-7.771432e+00
-7.696364e+00
-7.664789e+00
-7.679095e+00
-7.738820e+00
-7.840960e+00
-7.980424e+00
-8.150579e+00
-8.343822e+00
-8.552115e+00
-8.767481e+00
-8.982429e+00
-9.190320e+00
-9.385678e+00
-9.564442e+00
-9.724148e+00
-9.864043e+00
-9.985095e+00
-1.008989e+01
-1.018240e+01
-1.026761e+01
-1.035104e+01
-1.043812e+01
-1.053355e+01
-1.064068e+01
-1.076088e+01
-1.089321e+01
-1.103416e+01
-1.117780e+01
-1.131612e+01
-1.143963e+01
-1.153815e+01
-1.160170e+01
-1.162143e+01
-1.159038e+01
-1.150423e+01
-1.136169e+01
-1.116476e+01
-1.091864e+01
-1.063143e+01
-1.031363e+01
-9.977483e+00
-9.636183e+00
-9.303093e+00
-8.990960e+00
-8.711204e+00
-8.473318e+00
-8.284419e+00
-8.148951e+00
-8.068589e+00
-8.042328e+00
-8.066750e+00
-8.136455e+00
-8.244608e+00
-8.383536e+00
-8.545333e+00
-8.722400e+00
-8.907865e+00
-9.095879e+00
-9.281748e+00
-9.461932e+00
-9.633928e+00
-9.796070e+00
-9.947293e+00
-1.008688e+01
-1.021422e+01
-1.032863e+01
-1.042919e+01
-1.051465e+01
-1.058341e+01
-1.063360e+01
-1.066314e+01
-1.066994e+01
-1.065210e+01
-1.060816e+01
-1.053725e+01
-1.043928e+01
-1.031504e+01
-1.016625e+01
-9.995518e+00
-9.806324e+00
-9.602879e+00
-9.389993e+00
-9.172899e+00
-8.957044e+00
-8.747877e+00
-8.550629e+00
-8.370135e+00
-8.210692e+00
-8.075979e+00
-7.969035e+00
-7.892262e+00
-7.847456e+00
-7.835811e+00
-7.857891e+00
-7.913570e+00
-8.001915e+00
-8.121059e+00
-8.268064e+00
-8.438802e+00
-8.627893e+00
-8.828709e+00
-9.033475e+00
-9.233478e+00
-9.419376e+00
-9.581607e+00
-9.710879e+00
-9.798693e+00
-9.837897e+00
-9.823218e+00
-9.751749e+00
-9.623359e+00
-9.440993e+00
-9.210813e+00
-8.942151e+00
-8.647228e+00
-8.340633e+00
-8.038575e+00
-7.757951e+00
-7.515307e+00
-7.325780e+00
-7.202107e+00
-7.153797e+00
-7.186513e+00
-7.301713e+00
-7.496567e+00
-7.764148e+00
-8.093860e+00
-8.472094e+00
-8.883029e+00
-9.309545e+00
-9.734158e+00
-1.013993e+01
-1.051130e+01
-1.083476e+01
-1.109937e+01
-1.129715e+01
-1.142319e+01
-1.147568e+01
-1.145571e+01
-1.136693e+01
-1.121514e+01
-1.100779e+01
-1.075346e+01
-1.046135e+01
-1.014084e+01
-9.801099e+00
-9.450806e+00
-9.097912e+00
-8.749538e+00
-8.411933e+00
-8.090523e+00
-7.790021e+00
-7.514567e+00
-7.267891e+00
-7.053444e+00
-6.874499e+00
-6.734182e+00
-6.635461e+00
-6.581061e+00
-6.573337e+00
-6.614108e+00
-6.704439e+00
-6.844408e+00
-7.032844e+00
-7.267084e+00
-7.542756e+00
-7.853639e+00
-8.191612e+00
-8.546731e+00
-8.907440e+00
-9.260917e+00
-9.593558e+00
-9.891575e+00
-1.014169e+01
-1.033188e+01
-1.045211e+01
-1.049504e+01
-1.045653e+01
-1.033609e+01
-1.013698e+01
-9.866182e+00
-9.534019e+00
-9.153622e+00
-8.740162e+00
-8.309922e+00
-7.879297e+00
-7.463770e+00
-7.076979e+00
-6.729955e+00
-6.430597e+00
-6.183454e+00
-5.989796e+00
-5.847981e+00
-5.754044e+00
-5.702442e+00
-5.686858e+00
-5.700961e+00
-5.739053e+00
-5.796519e+00
-5.870055e+00
-5.957675e+00
-6.058514e+00
-6.172493e+00
-6.299912e+00
-6.441024e+00
-6.595665e+00
-6.762975e+00
-6.941233e+00
-7.127826e+00
-7.319335e+00
-7.511721e+00
-7.700565e+00
-7.881340e+00
-8.049673e+00
-8.201571e+00
-8.333613e+00
-8.443102e+00
-8.528184e+00
-8.587932e+00
-8.622417e+00
-8.632723e+00
-8.620935e+00
-8.590057e+00
-8.543881e+00
-8.486804e+00
-8.423602e+00
-8.359193e+00
-8.298401e+00
-8.245728e+00
-8.205153e+00
-8.179948e+00
-8.172525e+00
-8.184307e+00
-8.215629e+00
-8.265701e+00
-8.332617e+00
-8.413447e+00
-8.504394e+00
-8.601009e+00
-8.698452e+00
-8.791752e+00
-8.876058e+00
-8.946849e+00
-9.000103e+00
-9.032426e+00
-9.041166e+00
-9.024526e+00
-8.981685e+00
-8.912934e+00
-8.819806e+00
-8.705161e+00
-8.573190e+00
-8.429302e+00
-8.279860e+00
-8.131783e+00
-7.992009e+00
-7.866896e+00
-7.761600e+00
-7.679528e+00
-7.621913e+00
-7.587604e+00
-7.573086e+00
-7.572762e+00
-7.579473e+00
-7.585230e+00
-7.582070e+00
-7.562960e+00
-7.522644e+00
-7.458340e+00
-7.370199e+00
-7.261479e+00
-7.138400e+00
-7.009711e+00
-6.886007e+00
-6.778866e+00
-6.699889e+00
-6.659722e+00
-6.667127e+00
-6.728181e+00
-6.845636e+00
-7.018497e+00
-7.241847e+00
-7.506927e+00
-7.801487e+00
-8.110376e+00
-8.416360e+00
-8.701115e+00
-8.946339e+00
-9.134928e+00
-9.252138e+00
-9.286649e+00
-9.231460e+00
-9.084528e+00
-8.849088e+00
-8.533596e+00
-8.151292e+00
-7.719388e+00
-7.257955e+00
-6.788604e+00
-6.333081e+00
-5.911904e+00
-5.543170e+00
-5.241606e+00
-5.017946e+00
-4.878641e+00
-4.825895e+00
-4.857989e+00
-4.969825e+00
-5.153601e+00
-5.399540e+00
-5.696584e+00
-6.032991e+00
-6.396790e+00
-6.776106e+00
-7.159354e+00
-7.535375e+00
-7.893550e+00
-8.223958e+00
-8.517612e+00
-8.766766e+00
-8.965290e+00
-9.109050e+00
-9.196255e+00
-9.227688e+00
-9.206796e+00
-9.139581e+00
-9.034303e+00
-8.900966e+00
-8.750650e+00
-8.594696e+00
-8.443840e+00
-8.307344e+00
-8.192230e+00
-8.102698e+00
-8.039794e+00
-8.001385e+00
-7.982450e+00
-7.975664e+00
-7.972212e+00
-7.962751e+00
-7.938396e+00
-7.891642e+00
-7.817113e+00
-7.712081e+00
-7.576712e+00
-7.414040e+00
-7.229699e+00
-7.031458e+00
-6.828626e+00
-6.631369e+00
-6.450020e+00
-6.294393e+00
-6.173153e+00
-6.093260e+00
-6.059510e+00
-6.074203e+00
-6.136957e+00
-6.244712e+00
-6.391928e+00
-6.570972e+00
-6.772692e+00
-6.987088e+00
-7.204049e+00
-7.414058e+00
-7.608804e+00
-7.781662e+00
-7.928003e+00
-8.045354e+00
-8.133414e+00
-8.193969e+00
-8.230717e+00
-8.249028e+00
-8.255643e+00
-8.258297e+00
-8.265271e+00
-8.284890e+00
-8.324971e+00
-8.392276e+00
-8.492006e+00
-8.627374e+00
-8.799305e+00
-9.006268e+00
-9.244253e+00
-9.506875e+00
-9.785592e+00
-1.007001e+01
-1.034825e+01
-1.060742e+01
-1.083409e+01
-1.101489e+01
-1.113710e+01
-1.118935e+01
-1.116237e+01
-1.104960e+01
-1.084798e+01
-1.055839e+01
-1.018612e+01
-9.740990e+00
-9.237217e+00
-8.693010e+00
-8.129796e+00
-7.571177e+00
-7.041635e+00
-6.565077e+00
-6.163319e+00
-5.854631e+00
-5.652456e+00
-5.564429e+00
-5.591782e+00
-5.729216e+00
-5.965261e+00
-6.283123e+00
-6.661944e+00
-7.078382e+00
-7.508359e+00
-7.928828e+00
-8.319379e+00
-8.663557e+00
-8.949770e+00
-9.171737e+00
-9.328455e+00
-9.423749e+00
-9.465469e+00
-9.464441e+00
-9.433296e+00
-9.385274e+00
-9.333107e+00
-9.288060e+00
-9.259171e+00
-9.252726e+00
-9.271979e+00
-9.317082e+00
-9.385236e+00
-9.471014e+00
-9.566857e+00
-9.663702e+00
-9.751735e+00
-9.821223e+00
-9.863373e+00
-9.871151e+00
-9.839985e+00
-9.768285e+00
-9.657710e+00
-9.513157e+00
-9.342468e+00
-9.155874e+00
-8.965247e+00
-8.783221e+00
-8.622266e+00
-8.493801e+00
-8.407387e+00
-8.370086e+00
-8.385992e+00
-8.455980e+00
-8.577684e+00
-8.745693e+00
-8.951960e+00
-9.186389e+00
-9.437542e+00
-9.693406e+00
-9.942166e+00
-1.017290e+01
-1.037614e+01
-1.054433e+01
-1.067206e+01
-1.075619e+01
-1.079574e+01
-1.079178e+01
-1.074711e+01
-1.066597e+01
-1.055368e+01
-1.041631e+01
-1.026038e+01
-1.009259e+01
-9.919678e+00
-9.748187e+00
-9.584391e+00
-9.434141e+00
-9.302719e+00
-9.194650e+00
-9.113489e+00
-9.061581e+00
-9.039836e+00
-9.047531e+00
-9.082186e+00
-9.139522e+00
-9.213529e+00
-9.296656e+00
-9.380114e+00
-9.454295e+00
-9.509284e+00
-9.535450e+00
-9.524087e+00
-9.468064e+00
-9.362461e+00
-9.205145e+00
-8.997229e+00
-8.743395e+00
-8.452013e+00
-8.135029e+00
-7.807581e+00
-7.487343e+00
-7.193588e+00
-6.946028e+00
-6.763476e+00
-6.662453e+00
-6.655829e+00
-6.751647e+00
-6.952223e+00
-7.253644e+00
-7.645702e+00
-8.112321e+00
-8.632439e+00
-9.181307e+00
-9.732109e+00
-1.025777e+01
-1.073280e+01
-1.113501e+01
-1.144695e+01
-1.165689e+01
-1.175941e+01
-1.175530e+01
-1.165113e+01
-1.145826e+01
-1.119164e+01
-1.086842e+01
-1.050655e+01
-1.012349e+01
-9.735149e+00
-9.355064e+00
-8.993920e+00
-8.659344e+00
-8.355987e+00
-8.085833e+00
-7.848674e+00
-7.642684e+00
-7.465045e+00
-7.312543e+00
-7.182099e+00
-7.071189e+00
-6.978112e+00
-6.902117e+00
-6.843355e+00
-6.802713e+00
-6.781545e+00
-6.781351e+00
-6.803455e+00
-6.848715e+00
-6.917313e+00
-7.008631e+00
-7.121222e+00
-7.252875e+00
-7.400736e+00
-7.561480e+00
-7.731493e+00
-7.907050e+00
-8.084449e+00
-8.260114e+00
-8.430631e+00
-8.592726e+00
-8.743213e+00
-8.878911e+00
-8.996587e+00
-9.092955e+00
-9.164763e+00
-9.208975e+00
-9.223051e+00
-9.205283e+00
-9.155151e+00
-9.073635e+00
-8.963432e+00
-8.829043e+00
-8.676692e+00
-8.514081e+00
-8.349977e+00
-8.193689e+00
-8.054467e+00
-7.940891e+00
-7.860315e+00
-7.818425e+00
-7.818950e+00
-7.863550e+00
-7.951876e+00
-8.081766e+00
-8.249529e+00
-8.450274e+00
-8.678219e+00
-8.926965e+00
-9.189713e+00
-9.459443e+00
-9.729058e+00
-9.991523e+00
-1.023999e+01
-1.046793e+01
-1.066925e+01
-1.083842e+01
-1.097056e+01
-1.106151e+01
-1.110793e+01
-1.110737e+01
-1.105839e+01
-1.096063e+01
-1.081500e+01
-1.062380e+01
-1.039083e+01
-1.012145e+01
-9.822622e+00
-9.502780e+00
-9.171630e+00
-8.839824e+00
-8.518528e+00
-8.218909e+00
-7.951571e+00
-7.725973e+00
-7.549863e+00
-7.428777e+00
-7.365622e+00
-7.360407e+00
-7.410125e+00
-7.508851e+00
-7.648023e+00
-7.816941e+00
-8.003423e+00
-8.194586e+00
-8.377692e+00
-8.540981e+00
-8.674446e+00
-8.770478e+00
-8.824344e+00
-8.834455e+00
-8.802404e+00
-8.732772e+00
-8.632698e+00
-8.511249e+00
-8.378636e+00
-8.245339e+00
-8.121216e+00
-8.014685e+00
-7.932042e+00
-7.876996e+00
-7.850452e+00
-7.850563e+00
-7.873038e+00
-7.911679e+00
-7.959075e+00
-8.007385e+00
-8.049124e+00
-8.077864e+00
-8.088784e+00
-8.079031e+00
-8.047859e+00
-7.996583e+00
-7.928348e+00
-7.847786e+00
-7.760605e+00
-7.673146e+00
-7.591961e+00
-7.523429e+00
-7.473438e+00
-7.447121e+00
-7.448672e+00
-7.481210e+00
-7.546704e+00
-7.645933e+00
-7.778476e+00
-7.942722e+00
-8.135896e+00
-8.354122e+00
-8.592513e+00
-8.845323e+00
-9.106146e+00
-9.368180e+00
-9.624523e+00
-9.868478e+00
-1.009383e+01
-1.029508e+01
-1.046757e+01
-1.060754e+01
-1.071215e+01
-1.077943e+01
-1.080823e+01
-1.079823e+01
-1.074994e+01
-1.066476e+01
-1.054502e+01
-1.039403e+01
-1.021607e+01
-1.001635e+01
-9.800849e+00
-9.576163e+00
-9.349214e+00
-9.126987e+00
-8.916220e+00
-8.723133e+00
-8.553198e+00
-8.410981e+00
-8.300059e+00
-8.223009e+00
-8.181450e+00
-8.176110e+00
-8.206893e+00
-8.272930e+00
-8.372602e+00
-8.503527e+00
-8.662538e+00
-8.845636e+00
-9.047968e+00
-9.263824e+00
-9.486692e+00
-9.709379e+00
-9.924227e+00
-1.012341e+01
-1.029934e+01
-1.044511e+01
-1.055498e+01
-1.062485e+01
-1.065263e+01
-1.063849e+01
-1.058495e+01
-1.049679e+01
-1.038074e+01
-1.024497e+01
-1.009855e+01
-9.950673e+00
-9.809984e+00
-9.683894e+00
-9.578025e+00
-9.495819e+00
-9.438360e+00
-9.404399e+00
-9.390581e+00
-9.391845e+00
-9.401921e+00
-9.413906e+00
-9.420824e+00
-9.416159e+00
-9.394293e+00
-9.350848e+00
-9.282907e+00
-9.189111e+00
-9.069644e+00
-8.926097e+00
-8.761258e+00
-8.578818e+00
-8.383042e+00
-8.178433e+00
-7.969419e+00
-7.760085e+00
-7.553993e+00
-7.354082e+00
-7.162658e+00
-6.981459e+00
-6.811773e+00
-6.654577e+00
-6.510653e+00
-6.380675e+00
-6.265218e+00
-6.164701e+00
-6.079273e+00
-6.008656e+00
-5.951996e+00
-5.907757e+00
-5.873704e+00
-5.846998e+00
-5.824413e+00
-5.802667e+00
-5.778821e+00
-5.750697e+00
-5.717264e+00
-5.678923e+00
-5.637658e+00
-5.597009e+00
-5.561876e+00
-5.538145e+00
-5.532180e+00
-5.550198e+00
-5.597606e+00
-5.678332e+00
-5.794241e+00
-5.944689e+00
-6.126282e+00
-6.332890e+00
-6.555930e+00
-6.784923e+00
-7.008275e+00
-7.214208e+00
-7.391765e+00
-7.531753e+00
-7.627559e+00
-7.675721e+00
-7.676224e+00
-7.632484e+00
-7.551052e+00
-7.441073e+00
-7.313565e+00
-7.180600e+00
-7.054451e+00
-6.946769e+00
-6.867866e+00
-6.826122e+00
-6.827588e+00
-6.875765e+00
-6.971586e+00
-7.113549e+00
-7.297974e+00
-7.519332e+00
-7.770591e+00
-8.043570e+00
-8.329269e+00
-8.618210e+00
-8.900795e+00
-9.167701e+00
-9.410323e+00
-9.621233e+00
-9.794633e+00
-9.926726e+00
-1.001597e+01
-1.006314e+01
-1.007127e+01
-1.004527e+01
-9.991552e+00
-9.917406e+00
-9.830434e+00
-9.737965e+00
-9.646556e+00
-9.561632e+00
-9.487253e+00
-9.426026e+00
-9.379145e+00
-9.346517e+00
-9.326961e+00
-9.318435e+00
-9.318277e+00
-9.323446e+00
-9.330747e+00
-9.337043e+00
-9.339452e+00
-9.335517e+00
-9.323367e+00
-9.301847e+00
-9.270631e+00
-9.230293e+00
-9.182342e+00
-9.129193e+00
-9.074075e+00
-9.020852e+00
-8.973766e+00
-8.937106e+00
-8.914827e+00
-8.910147e+00
-8.925184e+00
-8.960659e+00
-9.015726e+00
-9.087940e+00
-9.173375e+00
-9.266871e+00
-9.362377e+00
-9.453335e+00
-9.533065e+00
-9.595130e+00
-9.633650e+00
-9.643584e+00
-9.621003e+00
-9.563352e+00
-9.469713e+00
-9.341042e+00
-9.180339e+00
-8.992699e+00
-8.785177e+00
-8.566456e+00
-8.346290e+00
-8.134759e+00
-7.941418e+00
-7.774420e+00
-7.639742e+00
-7.540608e+00
-7.477208e+00
-7.446746e+00
-7.443830e+00
-7.461146e+00
-7.490349e+00
-7.523035e+00
-7.551700e+00
-7.570557e+00
-7.576128e+00
-7.567562e+00
-7.546652e+00
-7.517585e+00
-7.486455e+00
-7.460621e+00
-7.447969e+00
-7.456153e+00
-7.491893e+00
-7.560366e+00
-7.664748e+00
-7.805933e+00
-7.982435e+00
-8.190475e+00
-8.424229e+00
-8.676202e+00
-8.937678e+00
-9.199219e+00
-9.451136e+00
-9.683942e+00
-9.888743e+00
-1.005758e+01
-1.018370e+01
-1.026183e+01
-1.028833e+01
-1.026137e+01
-1.018104e+01
-1.004936e+01
-9.870331e+00
-9.649787e+00
-9.395254e+00
-9.115672e+00
-8.821032e+00
-8.521940e+00
-8.229118e+00
-7.952884e+00
-7.702657e+00
-7.486526e+00
-7.310907e+00
-7.180329e+00
-7.097326e+00
-7.062447e+00
-7.074340e+00
-7.129907e+00
-7.224500e+00
-7.352160e+00
-7.505882e+00
-7.677905e+00
-7.860033e+00
-8.043958e+00
-8.221574e+00
-8.385261e+00
-8.528121e+00
-8.644154e+00
-8.728372e+00
-8.776873e+00
-8.786874e+00
-8.756752e+00
-8.686096e+00
-8.575798e+00
-8.428173e+00
-8.247084e+00
-8.038044e+00
-7.808224e+00
-7.566337e+00
-7.322358e+00
-7.087075e+00
-6.871499e+00
-6.686183e+00
-6.540520e+00
-6.442100e+00
-6.396199e+00
-6.405433e+00
-6.469614e+00
-6.585788e+00
-6.748441e+00
-6.949835e+00
-7.180418e+00
-7.429303e+00
-7.684772e+00
-7.934792e+00
-8.167532e+00
-8.371874e+00
-8.537879e+00
-8.657210e+00
-8.723481e+00
-8.732512e+00
-8.682482e+00
-8.573967e+00
-8.409867e+00
-8.195212e+00
-7.936871e+00
-7.643161e+00
-7.323384e+00
-6.987337e+00
-6.644814e+00
-6.305166e+00
-5.976951e+00
-5.667698e+00
-5.383806e+00
-5.130553e+00
-4.912196e+00
-4.732118e+00
-4.592970e+00
-4.496784e+00
-4.445011e+00
-4.438480e+00
-4.477307e+00
-4.560771e+00
-4.687213e+00
-4.853990e+00
-5.057510e+00
-5.293349e+00
-5.556433e+00
-5.841234e+00
-6.141965e+00
-6.452729e+00
-6.767621e+00
-7.080785e+00
-7.386455e+00
-7.678984e+00
-7.952917e+00
-8.203089e+00
-8.424771e+00
-8.613852e+00
-8.767028e+00
-8.881989e+00
-8.957565e+00
-8.993814e+00
-8.992036e+00
-8.954708e+00
-8.885346e+00
-8.788304e+00
-8.668550e+00
-8.531436e+00
-8.382501e+00
-8.227325e+00
-8.071432e+00
-7.920250e+00
-7.779065e+00
-7.652973e+00
-7.546753e+00
-7.464673e+00
-7.410215e+00
-7.385765e+00
-7.392298e+00
-7.429138e+00
-7.493847e+00
-7.582271e+00
-7.688769e+00
-7.806607e+00
-7.928464e+00
-8.046991e+00
-8.155376e+00
-8.247820e+00
-8.319919e+00
-8.368895e+00
-8.393676e+00
-8.394840e+00
-8.374421e+00
-8.335634e+00
-8.282557e+00
-8.219799e+00
-8.152214e+00
-8.084661e+00
-8.021837e+00
-7.968167e+00
-7.927732e+00
-7.904220e+00
-7.900868e+00
-7.920384e+00
-7.964847e+00
-8.035577e+00
-8.132993e+00
-8.256482e+00
-8.404289e+00
-8.573449e+00
-8.759790e+00
-8.958002e+00
-9.161788e+00
-9.364095e+00
-9.557408e+00
-9.734110e+00
-9.886874e+00
-1.000907e+01
-1.009515e+01
-1.014100e+01
-1.014417e+01
-1.010402e+01
-1.002176e+01
-9.900322e+00
-9.744142e+00
-9.558855e+00
-9.350950e+00
-9.127403e+00
-8.895336e+00
-8.661719e+00
-8.433112e+00
-8.215474e+00
-8.014004e+00
-7.833005e+00
-7.675782e+00
-7.544532e+00
-7.440266e+00
-7.362741e+00
-7.310447e+00
-7.280630e+00
-7.269413e+00
-7.271978e+00
-7.282848e+00
-7.296242e+00
-7.306484e+00
-7.308427e+00
-7.297865e+00
-7.271878e+00
-7.229064e+00
-7.169648e+00
-7.095419e+00
-7.009539e+00
-6.916217e+00
-6.820310e+00
-6.726894e+00
-6.640876e+00
-6.566678e+00
-6.508021e+00
-6.467839e+00
-6.448278e+00
-6.450779e+00
-6.476184e+00
-6.524850e+00
-6.596721e+00
-6.691330e+00
-6.807751e+00
-6.944493e+00
-7.099377e+00
-7.269434e+00
-7.450881e+00
-7.639184e+00
-7.829239e+00
-8.015661e+00
-8.193131e+00
-8.356777e+00
-8.502517e+00
-8.627317e+00
-8.729341e+00
-8.807975e+00
-8.863738e+00
-8.898108e+00
-8.913310e+00
-8.912097e+00
-8.897578e+00
-8.873101e+00
-8.842202e+00
-8.808608e+00
-8.776258e+00
-8.749308e+00
-8.732080e+00
-8.728939e+00
-8.744078e+00
-8.781246e+00
-8.843420e+00
-8.932486e+00
-9.048946e+00
-9.191706e+00
-9.357971e+00
-9.543259e+00
-9.741554e+00
-9.945567e+00
-1.014711e+01
-1.033753e+01
-1.050822e+01
-1.065112e+01
-1.075920e+01
-1.082689e+01
-1.085041e+01
-1.082805e+01
-1.076020e+01
-1.064938e+01
-1.050009e+01
-1.031857e+01
-1.011252e+01
-9.890691e+00
-9.662477e+00
-9.437454e+00
-9.224916e+00
-9.033424e+00
-8.870408e+00
-8.741841e+00
-8.652004e+00
-8.603343e+00
-8.596439e+00
-8.630053e+00
-8.701255e+00
-8.805611e+00
-8.937420e+00
-9.089976e+00
-9.255859e+00
-9.427234e+00
-9.596153e+00
-9.754860e+00
-9.896105e+00
-1.001344e+01
-1.010154e+01
-1.015646e+01
-1.017589e+01
-1.015930e+01
-1.010800e+01
-1.002504e+01
-9.915023e+00
-9.783733e+00
-9.637738e+00
-9.483915e+00
-9.328999e+00
-9.179191e+00
-9.039843e+00
-8.915249e+00
-8.808543e+00
-8.721687e+00
-8.655548e+00
-8.610039e+00
-8.584303e+00
-8.576932e+00
-8.586175e+00
-8.610145e+00
-8.646978e+00
-8.694952e+00
-8.752545e+00
-8.818446e+00
-8.891504e+00
-8.970646e+00
-9.054748e+00
-9.142498e+00
-9.232261e+00
-9.321978e+00
-9.409123e+00
-9.490743e+00
-9.563575e+00
-9.624241e+00
-9.669487e+00
-9.696437e+00
-9.702828e+00
-9.687212e+00
-9.649085e+00
-9.588947e+00
-9.508286e+00
-9.409488e+00
-9.295685e+00
-9.170560e+00
-9.038130e+00
-8.902519e+00
-8.767729e+00
-8.637429e+00
-8.514746e+00
-8.402086e+00
-8.300973e+00
-8.211935e+00
-8.134448e+00
-8.066962e+00
-8.007016e+00
-7.951453e+00
-7.896715e+00
-7.839206e+00
-7.775676e+00
-7.703606e+00
-7.621529e+00
-7.529275e+00
-7.428097e+00
-7.320670e+00
-7.210947e+00
-7.103887e+00
-7.005058e+00
-6.920154e+00
-6.854465e+00
-6.812344e+00
-6.796750e+00
-6.808903e+00
-6.848127e+00
-6.911891e+00
-6.996062e+00
-7.095343e+00
-7.203831e+00
-7.315621e+00
-7.425384e+00
-7.528832e+00
-7.623034e+00
-7.706546e+00
-7.779378e+00
-7.842793e+00
-7.899006e+00
-7.950791e+00
-8.001068e+00
-8.052491e+00
-8.107084e+00
-8.165947e+00
-8.229074e+00
-8.295285e+00
-8.362300e+00
-8.426958e+00
-8.485556e+00
-8.534304e+00
-8.569821e+00
-8.589649e+00
-8.592684e+00
-8.579488e+00
-8.552411e+00
-8.515500e+00
-8.474184e+00
-8.434773e+00
-8.403820e+00
-8.387420e+00
-8.390535e+00
-8.416418e+00
-8.466198e+00
-8.538670e+00
-8.630306e+00
-8.735477e+00
-8.846865e+00
-8.956004e+00
-9.053915e+00
-9.131763e+00
-9.181490e+00
-9.196379e+00
-9.171509e+00
-9.104089e+00
-8.993666e+00
-8.842198e+00
-8.654027e+00
-8.435734e+00
-8.195920e+00
-7.944882e+00
-7.694218e+00
-7.456327e+00
-7.243843e+00
-7.068992e+00
-6.942924e+00
-6.875043e+00
-6.872401e+00
-6.939180e+00
-7.076331e+00
-7.281386e+00
-7.548481e+00
-7.868585e+00
-8.229940e+00
-8.618685e+00
-9.019622e+00
-9.417063e+00
-9.795716e+00
-1.014151e+01
-1.044231e+01
-1.068853e+01
-1.087344e+01
-1.099343e+01
-1.104793e+01
-1.103923e+01
-1.097207e+01
-1.085317e+01
-1.069059e+01
-1.049314e+01
-1.026977e+01
-1.002903e+01
-9.778699e+00
-9.525527e+00
-9.275122e+00
-9.031983e+00
-8.799624e+00
-8.580764e+00
-8.377549e+00
-8.191786e+00
-8.025154e+00
-7.879380e+00
-7.756376e+00
-7.658285e+00
-7.587462e+00
-7.546343e+00
-7.537229e+00
-7.561987e+00
-7.621711e+00
-7.716380e+00
-7.844572e+00
-8.003267e+00
-8.187793e+00
-8.391923e+00
-8.608152e+00
-8.828117e+00
-9.043143e+00
-9.244858e+00
-9.425808e+00
-9.579998e+00
-9.703312e+00
-9.793730e+00
-9.851342e+00
-9.878146e+00
-9.877668e+00
-9.854449e+00
-9.813470e+00
-9.759576e+00
-9.696958e+00
-9.628744e+00
-9.556751e+00
-9.481401e+00
-9.401832e+00
-9.316180e+00
-9.221989e+00
-9.116721e+00
-8.998258e+00
-8.865360e+00
-8.717991e+00
-8.557466e+00
-8.386404e+00
-8.208485e+00
-8.028049e+00
-7.849596e+00
-7.677273e+00
-7.514410e+00
-7.363188e+00
-7.224487e+00
-7.097929e+00
-6.982116e+00
-6.875021e+00
-6.774481e+00
-6.678721e+00
-6.586840e+00
-6.499197e+00
-6.417645e+00
-6.345590e+00
-6.287843e+00
-6.250297e+00
-6.239437e+00
-6.261741e+00
-6.323024e+00
-6.427813e+00
-6.578812e+00
-6.776534e+00
-7.019135e+00
-7.302463e+00
-7.620314e+00
-7.964844e+00
-8.327082e+00
-8.697480e+00
-9.066450e+00
-9.424834e+00
-9.764275e+00
-1.007748e+01
-1.035838e+01
-1.060214e+01
-1.080511e+01
-1.096468e+01
-1.107910e+01
-1.114727e+01
-1.116859e+01
-1.114286e+01
-1.107032e+01
-1.095177e+01
-1.078873e+01
-1.058378e+01
-1.034072e+01
-1.006487e+01
-9.763069e+00
-9.443663e+00
-9.116254e+00
-8.791324e+00
-8.479718e+00
-8.192056e+00
-7.938108e+00
-7.726196e+00
-7.562677e+00
-7.451538e+00
-7.394142e+00
-7.389167e+00
-7.432721e+00
-7.518651e+00
-7.639006e+00
-7.784619e+00
-7.945728e+00
-8.112598e+00
-8.276059e+00
-8.427949e+00
-8.561422e+00
-8.671140e+00
-8.753358e+00
-8.805931e+00
-8.828264e+00
-8.821217e+00
-8.786983e+00
-8.728928e+00
-8.651415e+00
-8.559598e+00
-8.459205e+00
-8.356292e+00
-8.256990e+00
-8.167234e+00
-8.092483e+00
-8.037454e+00
-8.005866e+00
-8.000231e+00
-8.021715e+00
-8.070049e+00
-8.143540e+00
-8.239129e+00
-8.352523e+00
-8.478370e+00
-8.610475e+00
-8.742036e+00
-8.865919e+00
-8.974949e+00
-9.062228e+00
-9.121479e+00
-9.147396e+00
-9.136005e+00
-9.084988e+00
-8.993968e+00
-8.864706e+00
-8.701199e+00
-8.509660e+00
-8.298360e+00
-8.077332e+00
-7.857936e+00
-7.652295e+00
-7.472618e+00
-7.330446e+00
-7.235864e+00
-7.196730e+00
-7.217990e+00
-7.301126e+00
-7.443807e+00
-7.639779e+00
-7.879028e+00
-8.148243e+00
-8.431548e+00
-8.711490e+00
-8.970197e+00
-9.190628e+00
-9.357790e+00
-9.459821e+00
-9.488824e+00
-9.441396e+00
-9.318793e+00
-9.126764e+00
-8.875076e+00
-8.576800e+00
-8.247442e+00
-7.903982e+00
-7.563897e+00
-7.244223e+00
-6.960698e+00
-6.727011e+00
-6.554194e+00
-6.450152e+00
-6.419366e+00
-6.462770e+00
-6.577806e+00
-6.758677e+00
-6.996785e+00
-7.281319e+00
-7.599985e+00
-7.939791e+00
-8.287852e+00
-8.632120e+00
-8.962002e+00
-9.268797e+00
-9.545940e+00
-9.789062e+00
-9.995878e+00
-1.016595e+01
-1.030040e+01
-1.040155e+01
-1.047263e+01
-1.051747e+01
-1.054020e+01
-1.054503e+01
-1.053599e+01
-1.051668e+01
-1.049005e+01
-1.045823e+01
-1.042240e+01
-1.038276e+01
-1.033866e+01
-1.028876e+01
-1.023134e+01
-1.016470e+01
-1.008747e+01
-9.998974e+00
-9.899508e+00
-9.790434e+00
-9.674195e+00
-9.554165e+00
-9.434382e+00
-9.319194e+00
-9.212854e+00
-9.119130e+00
-9.040963e+00
-8.980208e+00
-8.937507e+00
-8.912288e+00
-8.902907e+00
-8.906904e+00
-8.921360e+00
-8.943277e+00
-8.969964e+00
-8.999349e+00
-9.030196e+00
-9.062200e+00
-9.095950e+00
-9.132789e+00
-9.174572e+00
-9.223382e+00
-9.281222e+00
-9.349708e+00
-9.429808e+00
-9.521631e+00
-9.624279e+00
-9.735777e+00
-9.853089e+00
-9.972199e+00
-1.008829e+01
-1.019596e+01
-1.028957e+01
-1.036357e+01
-1.041286e+01
-1.043320e+01
-1.042151e+01
-1.037612e+01
-1.029691e+01
-1.018533e+01
-1.004431e+01
-9.878023e+00
-9.691620e+00
-9.490875e+00
-9.281818e+00
-9.070392e+00
-8.862126e+00
-8.661884e+00
-8.473665e+00
-8.300496e+00
-8.144399e+00
-8.006439e+00
-7.886836e+00
-7.785122e+00
-7.700316e+00
-7.631094e+00
-7.575939e+00
-7.533257e+00
-7.501461e+00
-7.479033e+00
-7.464561e+00
-7.456777e+00
-7.454600e+00
-7.457201e+00
-7.464102e+00
-7.475309e+00
-7.491469e+00
-7.514029e+00
-7.545364e+00
-7.588808e+00
-7.648555e+00
-7.729396e+00
-7.836286e+00
-7.973769e+00
-8.145328e+00
-8.352733e+00
-8.595492e+00
-8.870461e+00
-9.171694e+00
-9.490530e+00
-9.815919e+00
-1.013496e+01
-1.043358e+01
-1.069731e+01
-1.091213e+01
-1.106522e+01
-1.114576e+01
-1.114552e+01
-1.105942e+01
-1.088586e+01
-1.062696e+01
-1.028859e+01
-9.880228e+00
-9.414677e+00
-8.907539e+00
-8.376593e+00
-7.841015e+00
-7.320511e+00
-6.834399e+00
-6.400700e+00
-6.035281e+00
-5.751119e+00
-5.557713e+00
-5.460681e+00
-5.461561e+00
-5.557796e+00
-5.742906e+00
-6.006817e+00
-6.336330e+00
-6.715710e+00
-7.127387e+00
-7.552731e+00
-7.972904e+00
-8.369735e+00
-8.726591e+00
-9.029198e+00
-9.266352e+00
-9.430494e+00
-9.518085e+00
-9.529778e+00
-9.470348e+00
-9.348391e+00
-9.175790e+00
-8.966980e+00
-8.738020e+00
-8.505548e+00
-8.285652e+00
-8.092734e+00
-7.938465e+00
-7.830907e+00
-7.773896e+00
-7.766752e+00
-7.804368e+00
-7.877672e+00
-7.974444e+00
-8.080406e+00
-8.180509e+00
-8.260287e+00
-8.307183e+00
-8.311716e+00
-8.268402e+00
-8.176326e+00
-8.039325e+00
-7.865738e+00
-7.667736e+00
-7.460286e+00
-7.259840e+00
-7.082874e+00
-6.944420e+00
-6.856733e+00
-6.828231e+00
-6.862778e+00
-6.959380e+00
-7.112288e+00
-7.311480e+00
-7.543467e+00
-7.792350e+00
-8.041029e+00
-8.272489e+00
-8.471041e+00
-8.623446e+00
-8.719814e+00
-8.754234e+00
-8.725081e+00
-8.634996e+00
-8.490562e+00
-8.301733e+00
-8.081064e+00
-7.842836e+00
-7.602121e+00
-7.373858e+00
-7.171975e+00
-7.008593e+00
-6.893341e+00
-6.832811e+00
-6.830171e+00
-6.884974e+00
-6.993180e+00
-7.147408e+00
-7.337423e+00
-7.550831e+00
-7.773937e+00
-7.992709e+00
-8.193746e+00
-8.365187e+00
-8.497462e+00
-8.583856e+00
-8.620823e+00
-8.608062e+00
-8.548357e+00
-8.447218e+00
-8.312356e+00
-8.153042e+00
-7.979411e+00
-7.801751e+00
-7.629828e+00
-7.472279e+00
-7.336113e+00
-7.226322e+00
-7.145640e+00
-7.094440e+00
-7.070801e+00
-7.070724e+00
-7.088497e+00
-7.117187e+00
-7.149220e+00
-7.177016e+00
-7.193622e+00
-7.193306e+00
-7.172066e+00
-7.128002e+00
-7.061546e+00
-6.975499e+00
-6.874890e+00
-6.766655e+00
-6.659147e+00
-6.561520e+00
-6.483023e+00
-6.432253e+00
-6.416420e+00
-6.440680e+00
-6.507606e+00
-6.616843e+00
-6.764998e+00
-6.945804e+00
-7.150543e+00
-7.368714e+00
-7.588877e+00
-7.799582e+00
-7.990289e+00
-8.152179e+00
-8.278778e+00
-8.366347e+00
-8.414002e+00
-8.423598e+00
-8.399373e+00
-8.347437e+00
-8.275132e+00
-8.190356e+00
-8.100903e+00
-8.013874e+00
-7.935212e+00
-7.869388e+00
-7.819242e+00
-7.785983e+00
-7.769325e+00
-7.767735e+00
-7.778772e+00
-7.799472e+00
-7.826773e+00
-7.857923e+00
-7.890842e+00
-7.924396e+00
-7.958542e+00
-7.994309e+00
-8.033606e+00
-8.078859e+00
-8.132516e+00
-8.196473e+00
-8.271498e+00
-8.356728e+00
-8.449325e+00
-8.544344e+00
-8.634852e+00
-8.712300e+00
-8.767118e+00
-8.789487e+00
-8.770199e+00
-8.701531e+00
-8.578033e+00
-8.397161e+00
-8.159683e+00
-7.869824e+00
-7.535137e+00
-7.166106e+00
-6.775526e+00
-6.377722e+00
-5.987670e+00
-5.620104e+00
-5.288683e+00
-5.005265e+00
-4.779349e+00
-4.617670e+00
-4.523973e+00
-4.498929e+00
-4.540180e+00
-4.642495e+00
-4.798025e+00
-4.996663e+00
-5.226497e+00
-5.474381e+00
-5.726592e+00
-5.969588e+00
-6.190797e+00
-6.379423e+00
-6.527169e+00
-6.628834e+00
-6.682710e+00
-6.690714e+00
-6.658259e+00
-6.593842e+00
-6.508380e+00
-6.414376e+00
-6.324965e+00
-6.252930e+00
-6.209775e+00
-6.204901e+00
-6.244948e+00
-6.333316e+00
-6.469905e+00
-6.651068e+00
-6.869786e+00
-7.116071e+00
-7.377591e+00
-7.640479e+00
-7.890298e+00
-8.113101e+00
-8.296506e+00
-8.430696e+00
-8.509258e+00
-8.529775e+00
-8.494105e+00
-8.408310e+00
-8.282247e+00
-8.128829e+00
-7.963050e+00
-7.800823e+00
-7.657765e+00
-7.547995e+00
-7.483061e+00
-7.471072e+00
-7.516090e+00
-7.617842e+00
-7.771760e+00
-7.969335e+00
-8.198767e+00
-8.445844e+00
-8.694987e+00
-8.930369e+00
-9.137029e+00
-9.301891e+00
-9.414641e+00
-9.468380e+00
-9.460045e+00
-9.390553e+00
-9.264680e+00
-9.090665e+00
-8.879576e+00
-8.644457e+00
-8.399322e+00
-8.158047e+00
-7.933250e+00
-7.735260e+00
-7.571270e+00
-7.444765e+00
-7.355300e+00
-7.298658e+00
-7.267383e+00
-7.251631e+00
-7.240243e+00
-7.221930e+00
-7.186441e+00
-7.125578e+00
-7.033988e+00
-6.909639e+00
-6.753985e+00
-6.571796e+00
-6.370715e+00
-6.160586e+00
-5.952616e+00
-5.758463e+00
-5.589307e+00
-5.454990e+00
-5.363274e+00
-5.319284e+00
-5.325161e+00
-5.379947e+00
-5.479701e+00
-5.617829e+00
-5.785607e+00
-5.972855e+00
-6.168703e+00
-6.362409e+00
-6.544140e+00
-6.705678e+00
-6.840972e+00
-6.946501e+00
-7.021427e+00
-7.067515e+00
-7.088855e+00
-7.091399e+00
-7.082366e+00
-7.069560e+00
-7.060653e+00
-7.062489e+00
-7.080458e+00
-7.117991e+00
-7.176207e+00
-7.253753e+00
-7.346860e+00
-7.449599e+00
-7.554333e+00
-7.652313e+00
-7.734370e+00
-7.791633e+00
-7.816217e+00
-7.801825e+00
-7.744226e+00
-7.641582e+00
-7.494611e+00
-7.306584e+00
-7.083156e+00
-6.832038e+00
-6.562543e+00
-6.285021e+00
-6.010239e+00
-5.748747e+00
-5.510289e+00
-5.303290e+00
-5.134473e+00
-5.008605e+00
-4.928383e+00
-4.894448e+00
-4.905497e+00
-4.958474e+00
-5.048810e+00
-5.170710e+00
-5.317456e+00
-5.481740e+00
-5.656004e+00
-5.832794e+00
-6.005104e+00
-6.166716e+00
-6.312497e+00
-6.438663e+00
-6.542968e+00
-6.624819e+00
-6.685284e+00
-6.726986e+00
-6.753870e+00
-6.770851e+00
-6.783363e+00
-6.796863e+00
-6.816327e+00
-6.845829e+00
-6.888230e+00
-6.945020e+00
-7.016335e+00
-7.101128e+00
-7.197468e+00
-7.302925e+00
-7.414982e+00
-7.531423e+00
-7.650645e+00
-7.771848e+00
-7.895069e+00
-8.021063e+00
-8.151022e+00
-8.286203e+00
-8.427473e+00
-8.574879e+00
-8.727264e+00
-8.882007e+00
-9.034919e+00
-9.180300e+00
-9.311175e+00
-9.419682e+00
-9.497584e+00
-9.536862e+00
-9.530349e+00
-9.472367e+00
-9.359302e+00
-9.190107e+00
-8.966663e+00
-8.693979e+00
-8.380192e+00
-8.036339e+00
-7.675890e+00
-7.314053e+00
-6.966878e+00
-6.650220e+00
-6.378632e+00
-6.164296e+00
-6.016071e+00
-5.938788e+00
-5.932847e+00
-5.994199e+00
-6.114724e+00
-6.282978e+00
-6.485243e+00
-6.706777e+00
-6.933110e+00
-7.151258e+00
-7.350706e+00
-7.524076e+00
-7.667406e+00
-7.780059e+00
-7.864290e+00
-7.924559e+00
-7.966702e+00
-7.997057e+00
-8.021628e+00
-8.045375e+00
-8.071660e+00
-8.101894e+00
-8.135390e+00
-8.169438e+00
-8.199600e+00
-8.220183e+00
-8.224870e+00
-8.207425e+00
-8.162418e+00
-8.085857e+00
-7.975691e+00
-7.832117e+00
-7.657674e+00
-7.457142e+00
-7.237273e+00
-7.006385e+00
-6.773877e+00
-6.549692e+00
-6.343758e+00
-6.165419e+00
-6.022892e+00
-5.922754e+00
-5.869505e+00
-5.865239e+00
-5.909456e+00
-5.999074e+00
-6.128625e+00
-6.290662e+00
-6.476322e+00
-6.675996e+00
-6.880027e+00
-7.079362e+00
-7.266089e+00
-7.433834e+00
-7.577990e+00
-7.695814e+00
-7.786398e+00
-7.850562e+00
-7.890685e+00
-7.910464e+00
-7.914631e+00
-7.908599e+00
-7.898069e+00
-7.888621e+00
-7.885311e+00
-7.892338e+00
-7.912806e+00
-7.948602e+00
-8.000389e+00
-8.067718e+00
-8.149210e+00
-8.242793e+00
-8.345956e+00
-8.455995e+00
-8.570222e+00
-8.686130e+00
-8.801492e+00
-8.914382e+00
-9.023142e+00
-9.126286e+00
-9.222370e+00
-9.309860e+00
-9.387022e+00
-9.451863e+00
-9.502154e+00
-9.535522e+00
-9.549632e+00
-9.542417e+00
-9.512338e+00
-9.458626e+00
-9.381483e+00
-9.282210e+00
-9.163238e+00
-9.028066e+00
-8.881099e+00
-8.727410e+00
-8.572451e+00
-8.421717e+00
-8.280410e+00
-8.153105e+00
-8.043452e+00
-7.953921e+00
-7.885629e+00
-7.838264e+00
-7.810135e+00
-7.798335e+00
-7.799030e+00
-7.807818e+00
-7.820141e+00
-7.831682e+00
-7.838713e+00
-7.838366e+00
-7.828801e+00
-7.809281e+00
-7.780150e+00
-7.742750e+00
-7.699261e+00
-7.652507e+00
-7.605722e+00
-7.562315e+00
-7.525626e+00
-7.498713e+00
-7.484172e+00
-7.483980e+00
-7.499369e+00
-7.530710e+00
-7.577407e+00
-7.637809e+00
-7.709148e+00
-7.787530e+00
-7.868007e+00
-7.944746e+00
-8.011305e+00
-8.061015e+00
-8.087443e+00
-8.084903e+00
-8.048985e+00
-7.977044e+00
-7.868611e+00
-7.725666e+00
-7.552731e+00
-7.356741e+00
-7.146666e+00
-6.932909e+00
-6.726504e+00
-6.538207e+00
-6.377582e+00
-6.252190e+00
-6.166999e+00
-6.124063e+00
-6.122533e+00
-6.158959e+00
-6.227839e+00
-6.322331e+00
-6.435041e+00
-6.558781e+00
-6.687229e+00
-6.815427e+00
-6.940068e+00
-7.059558e+00
-7.173863e+00
-7.284148e+00
-7.392294e+00
-7.500332e+00
-7.609905e+00
-7.721810e+00
-7.835703e+00
-7.949992e+00
-8.061937e+00
-8.167925e+00
-8.263876e+00
-8.345729e+00
-8.409918e+00
-8.453792e+00
-8.475916e+00
-8.476230e+00
-8.456047e+00
-8.417906e+00
-8.365298e+00
-8.302319e+00
-8.233291e+00
-8.162402e+00
-8.093419e+00
-8.029487e+00
-7.973045e+00
-7.925834e+00
-7.888987e+00
-7.863165e+00
-7.848704e+00
-7.845745e+00
-7.854333e+00
-7.874460e+00
-7.906064e+00
-7.948994e+00
-8.002946e+00
-8.067398e+00
-8.141545e+00
-8.224247e+00
-8.313981e+00
-8.408819e+00
-8.506406e+00
-8.603979e+00
-8.698408e+00
-8.786276e+00
-8.864007e+00
-8.928029e+00
-8.974981e+00
-9.001958e+00
-9.006783e+00
-8.988297e+00
-8.946651e+00
-8.883552e+00
-8.802443e+00
-8.708558e+00
-8.608813e+00
-8.511518e+00
-8.425903e+00
-8.361485e+00
-8.327326e+00
-8.331243e+00
-8.379048e+00
-8.473886e+00
-8.615732e+00
-8.801122e+00
-9.023133e+00
-9.271640e+00
-9.533844e+00
-9.795027e+00
-1.003948e+01
-1.025155e+01
-1.041667e+01
-1.052235e+01
-1.055905e+01
-1.052079e+01
-1.040558e+01
-1.021558e+01
-9.956953e+00
-9.639507e+00
-9.276089e+00
-8.881810e+00
-8.473153e+00
-8.067025e+00
-7.679824e+00
-7.326583e+00
-7.020215e+00
-6.770913e+00
-6.585698e+00
-6.468133e+00
-6.418209e+00
-6.432419e+00
-6.504018e+00
-6.623479e+00
-6.779120e+00
-6.957886e+00
-7.146216e+00
-7.330936e+00
-7.500112e+00
-7.643770e+00
-7.754430e+00
-7.827409e+00
-7.860866e+00
-7.855604e+00
-7.814672e+00
-7.742822e+00
-7.645922e+00
-7.530398e+00
-7.402768e+00
-7.269323e+00
-7.135942e+00
-7.008024e+00
-6.890483e+00
-6.787773e+00
-6.703878e+00
-6.642279e+00
-6.605860e+00
-6.596788e+00
-6.616366e+00
-6.664887e+00
-6.741495e+00
-6.844092e+00
-6.969310e+00
-7.112565e+00
-7.268213e+00
-7.429817e+00
-7.590508e+00
-7.743421e+00
-7.882167e+00
-8.001312e+00
-8.096796e+00
-8.166270e+00
-8.209288e+00
-8.227336e+00
-8.223670e+00
-8.202980e+00
-8.170902e+00
-8.133442e+00
-8.096372e+00
-8.064666e+00
-8.042046e+00
-8.030680e+00
-8.031043e+00
-8.041966e+00
-8.060838e+00
-8.083927e+00
-8.106804e+00
-8.124795e+00
-8.133460e+00
-8.129029e+00
-8.108800e+00
-8.071454e+00
-8.017282e+00
-7.948295e+00
-7.868206e+00
-7.782281e+00
-7.697035e+00
-7.619795e+00
-7.558148e+00
-7.519304e+00
-7.509433e+00
-7.533035e+00
-7.592420e+00
-7.687346e+00
-7.814880e+00
-7.969490e+00
-8.143369e+00
-8.326955e+00
-8.509586e+00
-8.680214e+00
-8.828133e+00
-8.943644e+00
-9.018642e+00
-9.047095e+00
-9.025409e+00
-8.952696e+00
-8.830932e+00
-8.664999e+00
-8.462625e+00
-8.234172e+00
-7.992276e+00
-7.751333e+00
-7.526803e+00
-7.334396e+00
-7.189135e+00
-7.104384e+00
-7.090898e+00
-7.155961e+00
-7.302709e+00
-7.529687e+00
-7.830699e+00
-8.194992e+00
-8.607761e+00
-9.050960e+00
-9.504360e+00
-9.946771e+00
-1.035732e+01
-1.071673e+01
-1.100837e+01
-1.121921e+01
-1.134045e+01
-1.136781e+01
-1.130159e+01
-1.114645e+01
-1.091086e+01
-1.060640e+01
-1.024697e+01
-9.847743e+00
-9.424347e+00
-8.991939e+00
-8.564517e+00
-8.154392e+00
-7.771866e+00
-7.425092e+00
-7.120086e+00
-6.860821e+00
-6.649360e+00
-6.485977e+00
-6.369263e+00
-6.296208e+00
-6.262324e+00
-6.261812e+00
-6.287847e+00
-6.332966e+00
-6.389566e+00
-6.450456e+00
-6.509417e+00
-6.561683e+00
-6.604297e+00
-6.636269e+00
-6.658524e+00
-6.673609e+00
-6.685215e+00
-6.697539e+00
-6.714567e+00
-6.739363e+00
-6.773444e+00
-6.816327e+00
-6.865307e+00
-6.915498e+00
-6.960156e+00
-6.991264e+00
-7.000319e+00
-6.979259e+00
-6.921412e+00
-6.822369e+00
-6.680676e+00
-6.498243e+00
-6.280437e+00
-6.035828e+00
-5.775634e+00
-5.512917e+00
-5.261619e+00
-5.035535e+00
-4.847313e+00
-4.707568e+00
-4.624182e+00
-4.601823e+00
-4.641733e+00
-4.741766e+00
-4.896668e+00
-5.098572e+00
-5.337619e+00
-5.602681e+00
-5.882094e+00
-6.164354e+00
-6.438740e+00
-6.695817e+00
-6.927822e+00
-7.128925e+00
-7.295355e+00
-7.425427e+00
-7.519480e+00
-7.579738e+00
-7.610129e+00
-7.616066e+00
-7.604194e+00
-7.582116e+00
-7.558062e+00
-7.540511e+00
-7.537750e+00
-7.557370e+00
-7.605731e+00
-7.687418e+00
-7.804762e+00
-7.957457e+00
-8.142359e+00
-8.353499e+00
-8.582347e+00
-8.818345e+00
-9.049658e+00
-9.264114e+00
-9.450224e+00
-9.598200e+00
-9.700845e+00
-9.754238e+00
-9.758111e+00
-9.715891e+00
-9.634399e+00
-9.523237e+00
-9.393953e+00
-9.259056e+00
-9.131011e+00
-9.021291e+00
-8.939584e+00
-8.893199e+00
-8.886693e+00
-8.921728e+00
-8.997129e+00
-9.109113e+00
-9.251655e+00
-9.416938e+00
-9.595864e+00
-9.778570e+00
-9.954941e+00
-1.011508e+01
-1.024972e+01
-1.035059e+01
-1.041072e+01
-1.042467e+01
-1.038870e+01
-1.030092e+01
-1.016137e+01
-9.972041e+00
-9.736892e+00
-9.461764e+00
-9.154247e+00
-8.823450e+00
-8.479681e+00
-8.134027e+00
-7.797851e+00
-7.482228e+00
-7.197357e+00
-6.952006e+00
-6.753030e+00
-6.605019e+00
-6.510112e+00
-6.467995e+00
-6.476091e+00
-6.529896e+00
-6.623435e+00
-6.749748e+00
-6.901378e+00
-7.070787e+00
-7.250680e+00
-7.434237e+00
-7.615269e+00
-7.788328e+00
-7.948808e+00
-8.093059e+00
-8.218511e+00
-8.323803e+00
-8.408858e+00
-8.474884e+00
-8.524266e+00
-8.560326e+00
-8.586990e+00
-8.608402e+00
-8.628545e+00
-8.650937e+00
-8.678447e+00
-8.713245e+00
-8.756882e+00
-8.810431e+00
-8.874647e+00
-8.950084e+00
-9.037122e+00
-9.135893e+00
-9.246125e+00
-9.366933e+00
-9.496607e+00
-9.632442e+00
-9.770654e+00
-9.906410e+00
-1.003399e+01
-1.014708e+01
-1.023919e+01
-1.030412e+01
-1.033651e+01
-1.033228e+01
-1.028907e+01
-1.020646e+01
-1.008604e+01
-9.931282e+00
-9.747287e+00
-9.540357e+00
-9.317512e+00
-9.085989e+00
-8.852771e+00
-8.624187e+00
-8.405625e+00
-8.201372e+00
-8.014591e+00
-7.847425e+00
-7.701203e+00
-7.576733e+00
-7.474618e+00
-7.395570e+00
-7.340665e+00
-7.311525e+00
-7.310365e+00
-7.339921e+00
-7.403233e+00
-7.503281e+00
-7.642513e+00
-7.822283e+00
-8.042268e+00
-8.299947e+00
-8.590218e+00
-8.905251e+00
-9.234626e+00
-9.565782e+00
-9.884752e+00
-1.017712e+01
-1.042911e+01
-1.062867e+01
-1.076644e+01
-1.083658e+01
-1.083725e+01
-1.077079e+01
-1.064355e+01
-1.046542e+01
-1.024896e+01
-1.000845e+01
-9.758619e+00
-9.513472e+00
-9.285142e+00
-9.082944e+00
-8.912703e+00
-8.776427e+00
-8.672326e+00
-8.595180e+00
-8.536998e+00
-8.487911e+00
-8.437205e+00
-8.374404e+00
-8.290324e+00
-8.177989e+00
-8.033355e+00
-7.855776e+00
-7.648184e+00
-7.416977e+00
-7.171623e+00
-6.924030e+00
-6.687726e+00
-6.476923e+00
-6.305534e+00
-6.186226e+00
-6.129559e+00
-6.143279e+00
-6.231809e+00
-6.395955e+00
-6.632844e+00
-6.936098e+00
-7.296214e+00
-7.701123e+00
-8.136882e+00
-8.588429e+00
-9.040353e+00
-9.477599e+00
-9.886090e+00
-1.025320e+01
-1.056812e+01
-1.082206e+01
-1.100844e+01
-1.112289e+01
-1.116332e+01
-1.112995e+01
-1.102519e+01
-1.085369e+01
-1.062222e+01
-1.033950e+01
-1.001605e+01
-9.663918e+00
-9.296241e+00
-8.926827e+00
-8.569556e+00
-8.237748e+00
-7.943490e+00
-7.696985e+00
-7.505990e+00
-7.375369e+00
-7.306838e+00
-7.298910e+00
-7.347050e+00
-7.444011e+00
-7.580333e+00
-7.744932e+00
-7.925757e+00
-8.110456e+00
-8.287034e+00
-8.444468e+00
-8.573284e+00
-8.666055e+00
-8.717808e+00
-8.726307e+00
-8.692184e+00
-8.618881e+00
-8.512402e+00
-8.380883e+00
-8.233994e+00
-8.082229e+00
-7.936134e+00
-7.805526e+00
-7.698769e+00
-7.622157e+00
-7.579449e+00
-7.571590e+00
-7.596642e+00
-7.649936e+00
-7.724441e+00
-7.811338e+00
-7.900743e+00
-7.982557e+00
-8.047351e+00
-8.087232e+00
-8.096608e+00
-8.072781e+00
-8.016318e+00
-7.931136e+00
-7.824308e+00
-7.705583e+00
-7.586650e+00
-7.480228e+00
-7.399045e+00
-7.354811e+00
-7.357277e+00
-7.413475e+00
-7.527185e+00
-7.698676e+00
-7.924717e+00
-8.198834e+00
-8.511784e+00
-8.852180e+00
-9.207217e+00
-9.563445e+00
-9.907520e+00
-1.022689e+01
-1.051039e+01
-1.074867e+01
-1.093458e+01
-1.106327e+01
-1.113235e+01
-1.114174e+01
-1.109360e+01
-1.099209e+01
-1.084309e+01
-1.065388e+01
-1.043280e+01
-1.018887e+01
-9.931359e+00
-9.669397e+00
-9.411521e+00
-9.165265e+00
-8.936794e+00
-8.730621e+00
-8.549436e+00
-8.394091e+00
-8.263731e+00
-8.156056e+00
-8.067694e+00
-7.994622e+00
-7.932608e+00
-7.877612e+00
-7.826139e+00
-7.775519e+00
-7.724088e+00
-7.671271e+00
-7.617546e+00
-7.564292e+00
-7.513514e+00
-7.467499e+00
-7.428428e+00
-7.398017e+00
-7.377239e+00
-7.366192e+00
-7.364097e+00
-7.369459e+00
-7.380324e+00
-7.394591e+00
-7.410325e+00
-7.426001e+00
-7.440678e+00
-7.454060e+00
-7.466496e+00
-7.478936e+00
-7.492886e+00
-7.510394e+00
-7.534059e+00
-7.567046e+00
-7.613069e+00
-7.676286e+00
-7.761075e+00
-7.871682e+00
-8.011753e+00
-8.183807e+00
-8.388710e+00
-8.625240e+00
-8.889799e+00
-9.176341e+00
-9.476529e+00
-9.780126e+00
-1.007560e+01
-1.035086e+01
-1.059418e+01
-1.079497e+01
-1.094466e+01
-1.103732e+01
-1.107005e+01
-1.104314e+01
-1.095993e+01
-1.082642e+01
-1.065066e+01
-1.044203e+01
-1.021050e+01
-9.965887e+00
-9.717233e+00
-9.472362e+00
-9.237560e+00
-9.017451e+00
-8.815010e+00
-8.631702e+00
-8.467699e+00
-8.322152e+00
-8.193489e+00
-8.079706e+00
-7.978654e+00
-7.888306e+00
-7.806974e+00
-7.733495e+00
-7.667342e+00
-7.608673e+00
-7.558289e+00
-7.517512e+00
-7.487989e+00
-7.471425e+00
-7.469287e+00
-7.482498e+00
-7.511155e+00
-7.554316e+00
-7.609876e+00
-7.674589e+00
-7.744224e+00
-7.813890e+00
-7.878500e+00
-7.933332e+00
-7.974644e+00
-8.000244e+00
-8.009954e+00
-8.005874e+00
-7.992398e+00
-7.975970e+00
-7.964586e+00
-7.967099e+00
-7.992402e+00
-8.048581e+00
-8.142108e+00
-8.277165e+00
-8.455132e+00
-8.674288e+00
-8.929729e+00
-9.213491e+00
-9.514887e+00
-9.821010e+00
-1.011739e+01
-1.038879e+01
-1.062006e+01
-1.079705e+01
-1.090747e+01
-1.094174e+01
-1.089362e+01
-1.076068e+01
-1.054447e+01
-1.025053e+01
-9.888037e+00
-9.469341e+00
-9.009241e+00
-8.524209e+00
-8.031541e+00
-7.548502e+00
-7.091498e+00
-6.675316e+00
-6.312459e+00
-6.012596e+00
-5.782169e+00
-5.624188e+00
-5.538220e+00
-5.520579e+00
-5.564715e+00
-5.661745e+00
-5.801106e+00
-5.971263e+00
-6.160415e+00
-6.357166e+00
-6.551101e+00
-6.733256e+00
-6.896452e+00
-7.035502e+00
-7.147290e+00
-7.230737e+00
-7.286675e+00
-7.317647e+00
-7.327647e+00
-7.321808e+00
-7.306048e+00
-7.286659e+00
-7.269880e+00
-7.261442e+00
-7.266147e+00
-7.287515e+00
-7.327531e+00
-7.386546e+00
-7.463319e+00
-7.555209e+00
-7.658478e+00
-7.768664e+00
-7.880965e+00
-7.990593e+00
-8.093061e+00
-8.184368e+00
-8.261105e+00
-8.320491e+00
-8.360364e+00
-8.379185e+00
-8.376059e+00
-8.350798e+00
-8.304005e+00
-8.237161e+00
-8.152667e+00
-8.053816e+00
-7.944664e+00
-7.829819e+00
-7.714151e+00
-7.602482e+00
-7.499289e+00
-7.408469e+00
-7.333198e+00
-7.275875e+00
-7.238160e+00
-7.221044e+00
-7.224942e+00
-7.249760e+00
-7.294922e+00
-7.359353e+00
-7.441426e+00
-7.538880e+00
-7.648762e+00
-7.767379e+00
-7.890322e+00
-8.012552e+00
-8.128577e+00
-8.232700e+00
-8.319341e+00
-8.383384e+00
-8.420531e+00
-8.427594e+00
-8.402719e+00
-8.345502e+00
-8.256990e+00
-8.139586e+00
-7.996858e+00
-7.833299e+00
-7.654038e+00
-7.464548e+00
-7.270354e+00
-7.076783e+00
-6.888749e+00
-6.710596e+00
-6.546011e+00
-6.397994e+00
-6.268886e+00
-6.160463e+00
-6.074079e+00
-6.010847e+00
-5.971854e+00
-5.958354e+00
-5.971923e+00
-6.014523e+00
-6.088432e+00
-6.196034e+00
-6.339477e+00
-6.520220e+00
-6.738553e+00
-6.993133e+00
-7.280633e+00
-7.595546e+00
-7.930196e+00
-8.274956e+00
-8.618674e+00
-8.949260e+00
-9.254381e+00
-9.522210e+00
-9.742137e+00
-9.905418e+00
-1.000569e+01
-1.003936e+01
-1.000580e+01
-9.907464e+00
-9.749747e+00
-9.540822e+00
-9.291284e+00
-9.013704e+00
-8.722081e+00
-8.431211e+00
-8.155969e+00
-7.910541e+00
-7.707617e+00
-7.557606e+00
-7.467915e+00
-7.442388e+00
-7.480947e+00
-7.579520e+00
-7.730267e+00
-7.922105e+00
-8.141485e+00
-8.373349e+00
-8.602180e+00
-8.813044e+00
-8.992546e+00
-9.129634e+00
-9.216202e+00
-9.247472e+00
-9.222147e+00
-9.142337e+00
-9.013282e+00
-8.842893e+00
-8.641144e+00
-8.419360e+00
-8.189434e+00
-7.963038e+00
-7.750872e+00
-7.561992e+00
-7.403267e+00
-7.279008e+00
-7.190766e+00
-7.137340e+00
-7.114961e+00
-7.117664e+00
-7.137808e+00
-7.166698e+00
-7.195283e+00
-7.214852e+00
-7.217681e+00
-7.197578e+00
-7.150275e+00
-7.073651e+00
-6.967762e+00
-6.834719e+00
-6.678412e+00
-6.504157e+00
-6.318286e+00
-6.127748e+00
-5.939752e+00
-5.761474e+00
-5.599839e+00
-5.461373e+00
-5.352101e+00
-5.277468e+00
-5.242261e+00
-5.250492e+00
-5.305242e+00
-5.408459e+00
-5.560724e+00
-5.761020e+00
-6.006525e+00
-6.292476e+00
-6.612122e+00
-6.956794e+00
-7.316109e+00
-7.678314e+00
-8.030770e+00
-8.360555e+00
-8.655164e+00
-8.903266e+00
-9.095445e+00
-9.224872e+00
-9.287831e+00
-9.284041e+00
-9.216733e+00
-9.092466e+00
-8.920698e+00
-8.713155e+00
-8.483046e+00
-8.244218e+00
-8.010292e+00
-7.793850e+00
-7.605705e+00
-7.454289e+00
-7.345161e+00
-7.280683e+00
-7.259870e+00
-7.278458e+00
-7.329201e+00
-7.402409e+00
-7.486690e+00
-7.569850e+00
-7.639874e+00
-7.685883e+00
-7.699001e+00
-7.673032e+00
-7.604913e+00
-7.494893e+00
-7.346470e+00
-7.166076e+00
-6.962574e+00
-6.746607e+00
-6.529846e+00
-6.324203e+00
-6.141042e+00
-5.990442e+00
-5.880543e+00
-5.817024e+00
-5.802737e+00
-5.837524e+00
-5.918227e+00
-6.038913e+00
-6.191263e+00
-6.365120e+00
-6.549143e+00
-6.731518e+00
-6.900680e+00
-7.046020e+00
-7.158534e+00
-7.231391e+00
-7.260392e+00
-7.244283e+00
-7.184888e+00
-7.087046e+00
-6.958328e+00
-6.808548e+00
-6.649097e+00
-6.492141e+00
-6.349766e+00
-6.233128e+00
-6.151692e+00
-6.112639e+00
-6.120462e+00
-6.176805e+00
-6.280521e+00
-6.427919e+00
-6.613174e+00
-6.828822e+00
-7.066311e+00
-7.316544e+00
-7.570387e+00
-7.819126e+00
-8.054845e+00
-8.270729e+00
-8.461294e+00
-8.622542e+00
-8.752035e+00
-8.848906e+00
-8.913784e+00
-8.948650e+00
-8.956614e+00
-8.941640e+00
-8.908230e+00
-8.861080e+00
-8.804749e+00
-8.743346e+00
-8.680257e+00
-8.617925e+00
-8.557691e+00
-8.499695e+00
-8.442868e+00
-8.385005e+00
-8.322940e+00
-8.252819e+00
-8.170462e+00
-8.071773e+00
-7.953173e+00
-7.812001e+00
-7.646850e+00
-7.457805e+00
-7.246576e+00
-7.016503e+00
-6.772480e+00
-6.520775e+00
-6.268792e+00
-6.024789e+00
-5.797552e+00
-5.596057e+00
-5.429107e+00
-5.304982e+00
-5.231070e+00
-5.213535e+00
-5.256997e+00
-5.364248e+00
-5.536016e+00
-5.770789e+00
-6.064703e+00
-6.411520e+00
-6.802706e+00
-7.227628e+00
-7.673864e+00
-8.127633e+00
-8.574311e+00
-8.999025e+00
-9.387287e+00
-9.725632e+00
-1.000224e+01
-1.020753e+01
-1.033461e+01
-1.037972e+01
-1.034246e+01
-1.022590e+01
-1.003651e+01
-9.783841e+00
-9.480114e+00
-9.139522e+00
-8.777456e+00
-8.409604e+00
-8.051024e+00
-7.715261e+00
-7.413585e+00
-7.154411e+00
-6.942960e+00
-6.781177e+00
-6.667914e+00
-6.599343e+00
-6.569548e+00
-6.571237e+00
-6.596484e+00
-6.637440e+00
-6.686937e+00
-6.738956e+00
-6.788936e+00
-6.833921e+00
-6.872578e+00
-6.905114e+00
-6.933111e+00
-6.959322e+00
-6.987433e+00
-7.021799e+00
-7.067152e+00
-7.128274e+00
-7.209640e+00
-7.315026e+00
-7.447130e+00
-7.607229e+00
-7.794935e+00
-8.008102e+00
-8.242910e+00
-8.494137e+00
-8.755583e+00
-9.020588e+00
-9.282569e+00
-9.535507e+00
-9.774311e+00
-9.995034e+00
-1.019494e+01
-1.037240e+01
-1.052676e+01
-1.065805e+01
-1.076676e+01
-1.085357e+01
-1.091916e+01
-1.096400e+01
-1.098825e+01
-1.099157e+01
-1.097309e+01
-1.093125e+01
-1.086383e+01
-1.076792e+01
-1.064009e+01
-1.047665e+01
-1.027400e+01
-1.002913e+01
-9.740258e+00
-9.407342e+00
-9.032667e+00
-8.621214e+00
-8.180830e+00
-7.722135e+00
-7.258140e+00
-6.803590e+00
-6.374093e+00
-5.985098e+00
-5.650840e+00
-5.383331e+00
-5.191512e+00
-5.080634e+00
-5.051902e+00
-5.102406e+00
-5.225319e+00
-5.410328e+00
-5.644254e+00
-5.911813e+00
-6.196483e+00
-6.481431e+00
-6.750460e+00
-6.988930e+00
-7.184604e+00
-7.328345e+00
-7.414629e+00
-7.441820e+00
-7.412186e+00
-7.331667e+00
-7.209429e+00
-7.057239e+00
-6.888735e+00
-6.718629e+00
-6.561903e+00
-6.433021e+00
-6.345184e+00
-6.309662e+00
-6.335198e+00
-6.427522e+00
-6.588973e+00
-6.818249e+00
-7.110309e+00
-7.456435e+00
-7.844513e+00
-8.259526e+00
-8.684299e+00
-9.100461e+00
-9.489587e+00
-9.834420e+00
-1.012007e+01
-1.033508e+01
-1.047224e+01
-1.052907e+01
-1.050791e+01
-1.041571e+01
-1.026337e+01
-1.006489e+01
-9.836323e+00
-9.594559e+00
-9.356192e+00
-9.136429e+00
-8.948168e+00
-8.801300e+00
-8.702244e+00
-8.653747e+00
-8.654921e+00
-8.701514e+00
-8.786382e+00
-8.900110e+00
-9.031747e+00
-9.169593e+00
-9.301972e+00
-9.417955e+00
-9.507963e+00
-9.564239e+00
-9.581141e+00
-9.555279e+00
-9.485473e+00
-9.372570e+00
-9.219150e+00
-9.029162e+00
-8.807540e+00
-8.559866e+00
-8.292105e+00
-8.010452e+00
-7.721268e+00
-7.431099e+00
-7.146717e+00
-6.875134e+00
-6.623544e+00
-6.399170e+00
-6.208995e+00
-6.059412e+00
-5.955816e+00
-5.902205e+00
-5.900834e+00
-5.951966e+00
-6.053780e+00
-6.202425e+00
-6.392236e+00
-6.616083e+00
-6.865817e+00
-7.132761e+00
-7.408201e+00
-7.683824e+00
-7.952072e+00
-8.206381e+00
-8.441302e+00
-8.652505e+00
-8.836685e+00
-8.991406e+00
-9.114912e+00
-9.205952e+00
-9.263648e+00
-9.287430e+00
-9.277045e+00
-9.232625e+00
-9.154803e+00
-9.044840e+00
-8.904745e+00
-8.737351e+00
-8.546340e+00
-8.336195e+00
-8.112087e+00
-7.879698e+00
-7.645004e+00
-7.414048e+00
-7.192729e+00
-6.986636e+00
-6.800940e+00
-6.640349e+00
-6.509090e+00
-6.410907e+00
-6.349027e+00
-6.326056e+00
-6.343811e+00
-6.403074e+00
-6.503321e+00
-6.642459e+00
-6.816636e+00
-7.020158e+00
-7.245562e+00
-7.483834e+00
-7.724777e+00
-7.957489e+00
-8.170917e+00
-8.354443e+00
-8.498463e+00
-8.594916e+00
-8.637740e+00
-8.623232e+00
-8.550301e+00
-8.420594e+00
-8.238495e+00
-8.010986e+00
-7.747384e+00
-7.458951e+00
-7.158410e+00
-6.859379e+00
-6.575755e+00
-6.321079e+00
-6.107895e+00
-5.947144e+00
-5.847603e+00
-5.815391e+00
-5.853571e+00
-5.961869e+00
-6.136528e+00
-6.370325e+00
-6.652764e+00
-6.970463e+00
-7.307711e+00
-7.647202e+00
-7.970898e+00
-8.260995e+00
-8.500931e+00
-8.676388e+00
-8.776206e+00
-8.793151e+00
-8.724472e+00
-8.572178e+00
-8.343005e+00
-8.048066e+00
-7.702184e+00
-7.322967e+00
-6.929687e+00
-6.542058e+00
-6.179008e+00
-5.857539e+00
-5.591769e+00
-5.392213e+00
-5.265355e+00
-5.213519e+00
-5.235032e+00
-5.324643e+00
-5.474136e+00
-5.673067e+00
-5.909563e+00
-6.171117e+00
-6.445317e+00
-6.720479e+00
-6.986169e+00
-7.233595e+00
-7.455897e+00
-7.648344e+00
-7.808452e+00
-7.936044e+00
-8.033223e+00
-8.104268e+00
-8.155406e+00
-8.194461e+00
-8.230359e+00
-8.272510e+00
-8.330086e+00
-8.411249e+00
-8.522381e+00
-8.667395e+00
-8.847173e+00
-9.059227e+00
-9.297605e+00
-9.553106e+00
-9.813796e+00
-1.006581e+01
-1.029437e+01
-1.048495e+01
-1.062444e+01
-1.070223e+01
-1.071112e+01
-1.064794e+01
-1.051381e+01
-1.031411e+01
-1.005809e+01
-9.758199e+00
-9.429209e+00
-9.087175e+00
-8.748337e+00
-8.428036e+00
-8.139741e+00
-7.894237e+00
-7.699035e+00
-7.558039e+00
-7.471455e+00
-7.435962e+00
-7.445088e+00
-7.489776e+00
-7.559107e+00
-7.641127e+00
-7.723747e+00
-7.795667e+00
-7.847261e+00
-7.871360e+00
-7.863860e+00
-7.824091e+00
-7.754897e+00
-7.662401e+00
-7.555473e+00
-7.444943e+00
-7.342632e+00
-7.260296e+00
-7.208596e+00
-7.196170e+00
-7.228912e+00
-7.309489e+00
-7.437146e+00
-7.607778e+00
-7.814244e+00
-8.046880e+00
-8.294133e+00
-8.543274e+00
-8.781120e+00
-8.994737e+00
-9.172078e+00
-9.302567e+00
-9.377585e+00
-9.390885e+00
-9.338899e+00
-9.220948e+00
-9.039343e+00
-8.799363e+00
-8.509104e+00
-8.179202e+00
-7.822416e+00
-7.453099e+00
-7.086556e+00
-6.738342e+00
-6.423521e+00
-6.155950e+00
-5.947606e+00
-5.808025e+00
-5.743843e+00
-5.758497e+00
-5.852066e+00
-6.021280e+00
-6.259692e+00
-6.558013e+00
-6.904594e+00
-7.286024e+00
-7.687823e+00
-8.095165e+00
-8.493591e+00
-8.869657e+00
-9.211489e+00
-9.509220e+00
-9.755301e+00
-9.944708e+00
-1.007504e+01
-1.014651e+01
-1.016186e+01
-1.012613e+01
-1.004636e+01
-9.931159e+00
-9.790174e+00
-9.633541e+00
-9.471295e+00
-9.312829e+00
-9.166424e+00
-9.038886e+00
-8.935293e+00
-8.858859e+00
-8.810897e+00
-8.790868e+00
-8.796503e+00
-8.823981e+00
-8.868165e+00
-8.922881e+00
-8.981245e+00
-9.036011e+00
-9.079943e+00
-9.106179e+00
-9.108578e+00
-9.082031e+00
-9.022730e+00
-8.928381e+00
-8.798366e+00
-8.633853e+00
-8.437850e+00
-8.215204e+00
-7.972538e+00
-7.718127e+00
-7.461675e+00
-7.214001e+00
-6.986617e+00
-6.791194e+00
-6.638945e+00
-6.539947e+00
-6.502459e+00
-6.532281e+00
-6.632218e+00
-6.801713e+00
-7.036666e+00
-7.329491e+00
-7.669390e+00
-8.042846e+00
-8.434275e+00
-8.826811e+00
-9.203157e+00
-9.546450e+00
-9.841105e+00
-1.007359e+01
-1.023310e+01
-1.031211e+01
-1.030679e+01
-1.021726e+01
-1.004768e+01
-9.806072e+00
-9.504083e+00
-9.156427e+00
-8.780201e+00
-8.394030e+00
-8.017075e+00
-7.667953e+00
-7.363642e+00
-7.118433e+00
-6.943016e+00
-6.843799e+00
-6.822524e+00
-6.876246e+00
-6.997696e+00
-7.175991e+00
-7.397633e+00
-7.647681e+00
-7.910954e+00
-8.173168e+00
-8.421864e+00
-8.647088e+00
-8.841777e+00
-9.001870e+00
-9.126173e+00
-9.216056e+00
-9.275023e+00
-9.308226e+00
-9.321977e+00
-9.323261e+00
-9.319291e+00
-9.317087e+00
-9.323089e+00
-9.342802e+00
-9.380480e+00
-9.438870e+00
-9.519044e+00
-9.620324e+00
-9.740321e+00
-9.875087e+00
-1.001938e+01
-1.016698e+01
-1.031113e+01
-1.044489e+01
-1.056163e+01
-1.065532e+01
-1.072091e+01
-1.075446e+01
-1.075335e+01
-1.071619e+01
-1.064279e+01
-1.053395e+01
-1.039128e+01
-1.021693e+01
-1.001336e+01
-9.783261e+00
-9.529351e+00
-9.254431e+00
-8.961400e+00
-8.653369e+00
-8.333798e+00
-8.006637e+00
-7.676443e+00
-7.348432e+00
-7.028452e+00
-6.722854e+00
-6.438271e+00
-6.181335e+00
-5.958346e+00
-5.774945e+00
-5.635837e+00
-5.544557e+00
-5.503321e+00
-5.512956e+00
-5.572892e+00
-5.681225e+00
-5.834833e+00
-6.029534e+00
-6.260273e+00
-6.521311e+00
-6.806420e+00
-7.109042e+00
-7.422442e+00
-7.739826e+00
-8.054460e+00
-8.359775e+00
-8.649478e+00
-8.917673e+00
-9.158976e+00
-9.368638e+00
-9.542666e+00
-9.677933e+00
-9.772293e+00
-9.824695e+00
-9.835310e+00
-9.805646e+00
-9.738643e+00
-9.638713e+00
-9.511672e+00
-9.364556e+00
-9.205279e+00
-9.042154e+00
-8.883302e+00
-8.736016e+00
-8.606142e+00
-8.497566e+00
-8.411859e+00
-8.348160e+00
-8.303279e+00
-8.272044e+00
-8.247845e+00
-8.223319e+00
-8.191126e+00
-8.144736e+00
-8.079161e+00
-7.991559e+00
-7.881664e+00
-7.751970e+00
-7.607668e+00
-7.456303e+00
-7.307204e+00
-7.170722e+00
-7.057356e+00
-6.976859e+00
-6.937396e+00
-6.944854e+00
-7.002340e+00
-7.109917e+00
-7.264585e+00
-7.460493e+00
-7.689341e+00
-7.940936e+00
-8.203847e+00
-8.466108e+00
-8.715933e+00
-8.942408e+00
-9.136110e+00
-9.289656e+00
-9.398108e+00
-9.459249e+00
-9.473679e+00
-9.444738e+00
-9.378236e+00
-9.282017e+00
-9.165369e+00
-9.038334e+00
-8.910964e+00
-8.792597e+00
-8.691196e+00
-8.612835e+00
-8.561345e+00
-8.538143e+00
-8.542251e+00
-8.570465e+00
-8.617646e+00
-8.677100e+00
-8.741006e+00
-8.800866e+00
-8.847958e+00
-8.873791e+00
-8.870544e+00
-8.831493e+00
-8.751421e+00
-8.626981e+00
-8.456997e+00
-8.242679e+00
-7.987689e+00
-7.698078e+00
-7.382032e+00
-7.049477e+00
-6.711529e+00
-6.379862e+00
-6.066035e+00
-5.780834e+00
-5.533688e+00
-5.332199e+00
-5.181812e+00
-5.085657e+00
-5.044557e+00
-5.057203e+00
-5.120479e+00
-5.229903e+00
-5.380140e+00
-5.565542e+00
-5.780645e+00
-6.020585e+00
-6.281389e+00
-6.560119e+00
-6.854868e+00
-7.164610e+00
-7.488941e+00
-7.827732e+00
-8.180734e+00
-8.547164e+00
-8.925310e+00
-9.312179e+00
-9.703228e+00
-1.009222e+01
-1.047122e+01
-1.083077e+01
-1.116029e+01
-1.144859e+01
-1.168466e+01
-1.185836e+01
-1.196134e+01
-1.198769e+01
-1.193459e+01
-1.180271e+01
-1.159638e+01
-1.132351e+01
-1.099529e+01
-1.062560e+01
-1.023023e+01
-9.825947e+00
-9.429395e+00
-9.056092e+00
-8.719454e+00
-8.430009e+00
-8.194866e+00
-8.017461e+00
-7.897600e+00
-7.831758e+00
-7.813603e+00
-7.834685e+00
-7.885204e+00
-7.954829e+00
-8.033473e+00
-8.112008e+00
-8.182853e+00
-8.240429e+00
-8.281445e+00
-8.305002e+00
-8.312510e+00
-8.307414e+00
-8.294737e+00
-8.280479e+00
-8.270910e+00
-8.271839e+00
-8.287922e+00
-8.322113e+00
-8.375304e+00
-8.446208e+00
-8.531499e+00
-8.626177e+00
-8.724126e+00
-8.818779e+00
-8.903829e+00
-8.973907e+00
-9.025137e+00
-9.055534e+00
-9.065185e+00
-9.056198e+00
-9.032420e+00
-8.998958e+00
-8.961545e+00
-8.925838e+00
-8.896710e+00
-8.877609e+00
-8.870066e+00
-8.873363e+00
-8.884418e+00
-8.897891e+00
-8.906497e+00
-8.901532e+00
-8.873558e+00
-8.813220e+00
-8.712100e+00
-8.563554e+00
-8.363427e+00
-8.110595e+00
-7.807251e+00
-7.458944e+00
-7.074351e+00
-6.664824e+00
-6.243755e+00
-5.825814e+00
-5.426119e+00
-5.059375e+00
-4.739052e+00
-4.476629e+00
-4.280949e+00
-4.157737e+00
-4.109299e+00
-4.134435e+00
-4.228587e+00
-4.384187e+00
-4.591226e+00
-4.837956e+00
-5.111712e+00
-5.399758e+00
-5.690103e+00
-5.972201e+00
-6.237505e+00
-6.479809e+00
-6.695387e+00
-6.882931e+00
-7.043303e+00
-7.179151e+00
-7.294422e+00
-7.393812e+00
-7.482213e+00
-7.564217e+00
-7.643702e+00
-7.723582e+00
-7.805709e+00
-7.890941e+00
-7.979338e+00
-8.070429e+00
-8.163483e+00
-8.257730e+00
-8.352485e+00
-8.447162e+00
-8.541198e+00
-8.633906e+00
-8.724298e+00
-8.810932e+00
-8.891788e+00
-8.964223e+00
-9.025005e+00
-9.070442e+00
-9.096611e+00
-9.099666e+00
-9.076212e+00
-9.023698e+00
-8.940780e+00
-8.827594e+00
-8.685901e+00
-8.519046e+00
-8.331763e+00
-8.129805e+00
-7.919487e+00
-7.707168e+00
-7.498774e+00
-7.299405e+00
-7.113088e+00
-6.942692e+00
-6.790006e+00
-6.655975e+00
-6.541011e+00
-6.445371e+00
-6.369507e+00
-6.314347e+00
-6.281470e+00
-6.273137e+00
-6.292177e+00
-6.341729e+00
-6.424875e+00
-6.544187e+00
-6.701258e+00
-6.896257e+00
-7.127586e+00
-7.391683e+00
-7.683013e+00
-7.994260e+00
-8.316702e+00
-8.640728e+00
-8.956433e+00
-9.254209e+00
-9.525285e+00
-9.762143e+00
-9.958806e+00
-1.011097e+01
-1.021604e+01
-1.027302e+01
-1.028242e+01
-1.024607e+01
-1.016691e+01
-1.004890e+01
-9.896745e+00
-9.715776e+00
-9.511773e+00
-9.290817e+00
-9.059157e+00
-8.823108e+00
-8.588961e+00
-8.362912e+00
-8.150990e+00
-7.958974e+00
-7.792291e+00
-7.655876e+00
-7.553996e+00
-7.490042e+00
-7.466308e+00
-7.483780e+00
-7.541978e+00
-7.638873e+00
-7.770921e+00
-7.933208e+00
-8.119712e+00
-8.323651e+00
-8.537874e+00
-8.755269e+00
-8.969131e+00
-9.173463e+00
-9.363201e+00
-9.534335e+00
-9.683935e+00
-9.810087e+00
-9.911755e+00
-9.988579e+00
-1.004067e+01
-1.006837e+01
-1.007215e+01
-1.005244e+01
-1.000966e+01
-9.944308e+00
-9.857043e+00
-9.748901e+00
-9.621440e+00
-9.476864e+00
-9.318052e+00
-9.148494e+00
-8.972117e+00
-8.793025e+00
-8.615185e+00
-8.442103e+00
-8.276535e+00
-8.120287e+00
-7.974110e+00
-7.837722e+00
-7.709954e+00
-7.588976e+00
-7.472597e+00
-7.358577e+00
-7.244912e+00
-7.130055e+00
-7.013058e+00
-6.893605e+00
-6.771970e+00
-6.648915e+00
-6.525553e+00
-6.403228e+00
-6.283418e+00
-6.167684e+00
-6.057653e+00
-5.955026e+00
-5.861584e+00
-5.779189e+00
-5.709760e+00
-5.655242e+00
-5.617564e+00
-5.598590e+00
-5.600077e+00
-5.623614e+00
-5.670545e+00
-5.741857e+00
-5.838033e+00
-5.958865e+00
-6.103245e+00
-6.268953e+00
-6.452476e+00
-6.648892e+00
-6.851852e+00
-7.053709e+00
-7.245801e+00
-7.418901e+00
-7.563812e+00
-7.672057e+00
-7.736590e+00
-7.752452e+00
-7.717295e+00
-7.631715e+00
-7.499358e+00
-7.326784e+00
-7.123111e+00
-6.899462e+00
-6.668251e+00
-6.442379e+00
-6.234389e+00
-6.055656e+00
-5.915681e+00
-5.821563e+00
-5.777659e+00
-5.785492e+00
-5.843851e+00
-5.949071e+00
-6.095435e+00
-6.275641e+00
-6.481304e+00
-6.703459e+00
-6.933060e+00
-7.161455e+00
-7.380833e+00
-7.584613e+00
-7.767752e+00
-7.926946e+00
-8.060700e+00
-8.169272e+00
-8.254495e+00
-8.319494e+00
-8.368363e+00
-8.405800e+00
-8.436768e+00
-8.466182e+00
-8.498645e+00
-8.538225e+00
-8.588283e+00
-8.651323e+00
-8.728890e+00
-8.821509e+00
-8.928665e+00
-9.048861e+00
-9.179728e+00
-9.318211e+00
-9.460787e+00
-9.603711e+00
-9.743240e+00
-9.875818e+00
-9.998212e+00
-1.010757e+01
-1.020148e+01
-1.027789e+01
-1.033521e+01
-1.037220e+01
-1.038804e+01
-1.038240e+01
-1.035543e+01
-1.030788e+01
-1.024113e+01
-1.015723e+01
-1.005895e+01
-9.949629e+00
-9.833167e+00
-9.713782e+00
-9.595801e+00
-9.483383e+00
-9.380251e+00
-9.289451e+00
-9.213163e+00
-9.152593e+00
-9.107944e+00
-9.078442e+00
-9.062429e+00
-9.057473e+00
-9.060512e+00
-9.068004e+00
-9.076098e+00
-9.080825e+00
-9.078312e+00
-9.065006e+00
-9.037910e+00
-8.994790e+00
-8.934352e+00
-8.856345e+00
-8.761592e+00
-8.651941e+00
-8.530134e+00
-8.399617e+00
-8.264306e+00
-8.128348e+00
-7.995885e+00
-7.870843e+00
-7.756770e+00
-7.656696e+00
-7.573022e+00
-7.507414e+00
-7.460713e+00
-7.432848e+00
-7.422787e+00
-7.428543e+00
-7.447271e+00
-7.475458e+00
-7.509222e+00
-7.544670e+00
-7.578289e+00
-7.607321e+00
-7.630055e+00
-7.646016e+00
-7.656001e+00
-7.661978e+00
-7.666831e+00
-7.673985e+00
-7.686937e+00
-7.708750e+00
-7.741551e+00
-7.786110e+00
-7.841544e+00
-7.905196e+00
-7.972722e+00
-8.038385e+00
-8.095527e+00
-8.137191e+00
-8.156804e+00
-8.148862e+00
-8.109537e+00
-8.037149e+00
-7.932456e+00
-7.798746e+00
-7.641724e+00
-7.469219e+00
-7.290725e+00
-7.116825e+00
-6.958533e+00
-6.826590e+00
-6.730783e+00
-6.679310e+00
-6.678251e+00
-6.731169e+00
-6.838873e+00
-6.999341e+00
-7.207812e+00
-7.457029e+00
-7.737610e+00
-8.038526e+00
-8.347662e+00
-8.652416e+00
-8.940322e+00
-9.199647e+00
-9.419953e+00
-9.592577e+00
-9.711038e+00
-9.771344e+00
-9.772195e+00
-9.715076e+00
-9.604229e+00
-9.446494e+00
-9.251010e+00
-9.028781e+00
-8.792103e+00
-8.553889e+00
-8.326907e+00
-8.122984e+00
-7.952231e+00
-7.822345e+00
-7.738060e+00
-7.700805e+00
-7.708615e+00
-7.756320e+00
-7.836001e+00
-7.937681e+00
-8.050181e+00
-8.162059e+00
-8.262552e+00
-8.342435e+00
-8.394740e+00
-8.415268e+00
-8.402879e+00
-8.359532e+00
-8.290073e+00
-8.201800e+00
-8.103822e+00
-8.006299e+00
-7.919606e+00
-7.853519e+00
-7.816485e+00
-7.815043e+00
-7.853426e+00
-7.933359e+00
-8.054044e+00
-8.212317e+00
-8.402935e+00
-8.618970e+00
-8.852274e+00
-9.093979e+00
-9.334988e+00
-9.566435e+00
-9.780089e+00
-9.968667e+00
-1.012609e+01
-1.024765e+01
-1.033015e+01
-1.037198e+01
-1.037319e+01
-1.033550e+01
-1.026227e+01
-1.015835e+01
-1.002993e+01
-9.884135e+00
-9.728643e+00
-9.571147e+00
-9.418816e+00
-9.277764e+00
-9.152588e+00
-9.046008e+00
-8.958651e+00
-8.888984e+00
-8.833408e+00
-8.786501e+00
-8.741403e+00
-8.690311e+00
-8.625068e+00
-8.537813e+00
-8.421638e+00
-8.271233e+00
-8.083457e+00
-7.857781e+00
-7.596588e+00
-7.305268e+00
-6.992091e+00
-6.667862e+00
-6.345339e+00
-6.038453e+00
-5.761382e+00
-5.527531e+00
-5.348529e+00
-5.233331e+00
-5.187529e+00
-5.212960e+00
-5.307656e+00
-5.466157e+00
-5.680132e+00
-5.939251e+00
-6.232184e+00
-6.547603e+00
-6.875081e+00
-7.205776e+00
-7.532840e+00
-7.851541e+00
-8.159109e+00
-8.454350e+00
-8.737114e+00
-9.007678e+00
-9.266121e+00
-9.511756e+00
-9.742668e+00
-9.955405e+00
-1.014486e+01
-1.030436e+01
-1.042598e+01
-1.050108e+01
-1.052099e+01
-1.047788e+01
-1.036558e+01
-1.018040e+01
-9.921803e+00
-9.592783e+00
-9.200001e+00
-8.753580e+00
-8.266601e+00
-7.754367e+00
-7.233497e+00
-6.720988e+00
-6.233309e+00
-5.785635e+00
-5.391266e+00
-5.061250e+00
-4.804197e+00
-4.626229e+00
-4.531020e+00
-4.519858e+00
-4.591687e+00
-4.743118e+00
-4.968420e+00
-5.259529e+00
-5.606133e+00
-5.995878e+00
-6.414723e+00
-6.847450e+00
-7.278317e+00
-7.691786e+00
-8.073288e+00
-8.409936e+00
-8.691133e+00
-8.909036e+00
-9.058827e+00
-9.138806e+00
-9.150294e+00
-9.097398e+00
-8.986644e+00
-8.826553e+00
-8.627162e+00
-8.399555e+00
-8.155386e+00
-7.906435e+00
-7.664169e+00
-7.439322e+00
-7.241479e+00
-7.078689e+00
-6.957100e+00
-6.880658e+00
-6.850878e+00
-6.866714e+00
-6.924537e+00
-7.018227e+00
-7.139402e+00
-7.277766e+00
-7.421599e+00
-7.558387e+00
-7.675560e+00
-7.761314e+00
-7.805455e+00
-7.800177e+00
-7.740710e+00
-7.625745e+00
-7.457612e+00
-7.242161e+00
-6.988367e+00
-6.707682e+00
-6.413192e+00
-6.118642e+00
-5.837430e+00
-5.581645e+00
-5.361250e+00
-5.183470e+00
-5.052443e+00
-4.969148e+00
-4.931611e+00
-4.935343e+00
-4.973964e+00
-5.039941e+00
-5.125374e+00
-5.222766e+00
-5.325699e+00
-5.429356e+00
-5.530857e+00
-5.629366e+00
-5.725966e+00
-5.823328e+00
-5.925189e+00
-6.035730e+00
-6.158886e+00
-6.297693e+00
-6.453726e+00
-6.626700e+00
-6.814265e+00
-7.012037e+00
-7.213844e+00
-7.412178e+00
-7.598788e+00
-7.765368e+00
-7.904260e+00
-8.009104e+00
-8.075367e+00
-8.100720e+00
-8.085225e+00
-8.031325e+00
-7.943662e+00
-7.828741e+00
-7.694486e+00
-7.549720e+00
-7.403632e+00
-7.265246e+00
-7.142934e+00
-7.043999e+00
-6.974328e+00
-6.938134e+00
-6.937794e+00
-6.973760e+00
-7.044578e+00
-7.146987e+00
-7.276103e+00
-7.425684e+00
-7.588463e+00
-7.756526e+00
-7.921739e+00
-8.076189e+00
-8.212623e+00
-8.324874e+00
-8.408233e+00
-8.459760e+00
-8.478496e+00
-8.465567e+00
-8.424150e+00
-8.359305e+00
-8.277655e+00
-8.186914e+00
-8.095288e+00
-8.010793e+00
-7.940513e+00
-7.889923e+00
-7.862321e+00
-7.858483e+00
-7.876600e+00
-7.912514e+00
-7.960269e+00
-8.012884e+00
-8.063270e+00
-8.105162e+00
-8.133935e+00
-8.147204e+00
-8.145137e+00
-8.130433e+00
-8.108010e+00
-8.084414e+00
-8.067068e+00
-8.063432e+00
-8.080193e+00
-8.122559e+00
-8.193752e+00
-8.294708e+00
-8.424028e+00
-8.578132e+00
-8.751597e+00
-8.937606e+00
-9.128458e+00
-9.316081e+00
-9.492508e+00
-9.650278e+00
-9.782769e+00
-9.884434e+00
-9.950984e+00
-9.979521e+00
-9.968633e+00
-9.918473e+00
-9.830809e+00
-9.709027e+00
-9.558064e+00
-9.384253e+00
-9.195050e+00
-8.998664e+00
-8.803584e+00
-8.618064e+00
-8.449586e+00
-8.304368e+00
-8.186975e+00
-8.100037e+00
-8.044137e+00
-8.017835e+00
-8.017851e+00
-8.039351e+00
-8.076336e+00
-8.122072e+00
-8.169553e+00
-8.211949e+00
-8.243031e+00
-8.257552e+00
-8.251561e+00
-8.222668e+00
-8.170221e+00
-8.095415e+00
-8.001306e+00
-7.892731e+00
-7.776125e+00
-7.659245e+00
-7.550802e+00
-7.460027e+00
-7.396181e+00
-7.368047e+00
-7.383403e+00
-7.448508e+00
-7.567626e+00
-7.742609e+00
-7.972568e+00
-8.253681e+00
-8.579138e+00
-8.939274e+00
-9.321882e+00
-9.712710e+00
-1.009611e+01
-1.045579e+01
-1.077570e+01
-1.104083e+01
-1.123807e+01
-1.135696e+01
-1.139029e+01
-1.133455e+01
-1.119016e+01
-1.096151e+01
-1.065678e+01
-1.028753e+01
-9.868135e+00
-9.415086e+00
-8.946194e+00
-8.479723e+00
-8.033500e+00
-7.624041e+00
-7.265722e+00
-6.970054e+00
-6.745096e+00
-6.595057e+00
-6.520119e+00
-6.516522e+00
-6.576893e+00
-6.690825e+00
-6.845655e+00
-7.027378e+00
-7.221623e+00
-7.414613e+00
-7.594023e+00
-7.749688e+00
-7.874095e+00
-7.962651e+00
-8.013707e+00
-8.028373e+00
-8.010122e+00
-7.964261e+00
-7.897310e+00
-7.816340e+00
-7.728354e+00
-7.639732e+00
-7.555809e+00
-7.480581e+00
-7.416560e+00
-7.364770e+00
-7.324855e+00
-7.295290e+00
-7.273663e+00
-7.256998e+00
-7.242086e+00
-7.225808e+00
-7.205416e+00
-7.178750e+00
-7.144399e+00
-7.101797e+00
-7.051272e+00
-6.994064e+00
-6.932327e+00
-6.869132e+00
-6.808456e+00
-6.755135e+00
-6.714755e+00
-6.693438e+00
-6.697500e+00
-6.732991e+00
-6.805136e+00
-6.917750e+00
-7.072689e+00
-7.269432e+00
-7.504837e+00
-7.773121e+00
-8.066065e+00
-8.373419e+00
-8.683472e+00
-8.983746e+00
-9.261739e+00
-9.505698e+00
-9.705344e+00
-9.852524e+00
-9.941728e+00
-9.970460e+00
-9.939410e+00
-9.852432e+00
-9.716313e+00
-9.540354e+00
-9.335789e+00
-9.115085e+00
-8.891174e+00
-8.676673e+00
-8.483153e+00
-8.320502e+00
-8.196434e+00
-8.116167e+00
-8.082292e+00
-8.094809e+00
-8.151319e+00
-8.247334e+00
-8.376649e+00
-8.531764e+00
-8.704291e+00
-8.885346e+00
-9.065901e+00
-9.237093e+00
-9.390489e+00
-9.518323e+00
-9.613712e+00
-9.670858e+00
-9.685232e+00
-9.653738e+00
-9.574844e+00
-9.448659e+00
-9.276957e+00
-9.063129e+00
-8.812078e+00
-8.530062e+00
-8.224487e+00
-7.903674e+00
-7.576582e+00
-7.252515e+00
-6.940780e+00
-6.650321e+00
-6.389316e+00
-6.164778e+00
-5.982164e+00
-5.845057e+00
-5.754933e+00
-5.711057e+00
-5.710516e+00
-5.748391e+00
-5.818061e+00
-5.911604e+00
-6.020278e+00
-6.135036e+00
-6.247050e+00
-6.348210e+00
-6.431567e+00
-6.491689e+00
-6.524910e+00
-6.529467e+00
-6.505498e+00
-6.454936e+00
-6.381298e+00
-6.289415e+00
-6.185100e+00
-6.074815e+00
-5.965326e+00
-5.863381e+00
-5.775415e+00
-5.707284e+00
-5.664060e+00
-5.649879e+00
-5.667851e+00
-5.720047e+00
-5.807524e+00
-5.930377e+00
-6.087785e+00
-6.278000e+00
-6.498285e+00
-6.744774e+00
-7.012291e+00
-7.294183e+00
-7.582215e+00
-7.866622e+00
-8.136364e+00
-8.379614e+00
-8.584478e+00
-8.739896e+00
-8.836611e+00
-8.868131e+00
-8.831522e+00
-8.727952e+00
-8.562900e+00
-8.345986e+00
-8.090438e+00
-7.812233e+00
-7.528995e+00
-7.258739e+00
-7.018580e+00
-6.823511e+00
-6.685356e+00
-6.611987e+00
-6.606861e+00
-6.668919e+00
-6.792831e+00
-6.969576e+00
-7.187283e+00
-7.432266e+00
-7.690153e+00
-7.947019e+00
-8.190432e+00
-8.410321e+00
-8.599610e+00
-8.754572e+00
-8.874868e+00
-8.963299e+00
-9.025287e+00
-9.068141e+00
-9.100182e+00
-9.129814e+00
-9.164606e+00
-9.210485e+00
-9.271094e+00
-9.347387e+00
-9.437487e+00
-9.536836e+00
-9.638612e+00
-9.734391e+00
-9.814997e+00
-9.871438e+00
-9.895868e+00
-9.882454e+00
-9.828090e+00
-9.732863e+00
-9.600247e+00
-9.436982e+00
-9.252670e+00
-9.059111e+00
-8.869443e+00
-8.697169e+00
-8.555147e+00
-8.454624e+00
-8.404386e+00
-8.410077e+00
-8.473740e+00
-8.593591e+00
-8.764059e+00
-8.976093e+00
-9.217713e+00
-9.474787e+00
-9.731981e+00
-9.973821e+00
-1.018578e+01
-1.035531e+01
-1.047271e+01
-1.053177e+01
-1.053011e+01
-1.046923e+01
-1.035419e+01
-1.019314e+01
-9.996473e+00
-9.776017e+00
-9.544091e+00
-9.312638e+00
-9.092453e+00
-8.892582e+00
-8.719928e+00
-8.579075e+00
-8.472339e+00
-8.399999e+00
-8.360674e+00
-8.351757e+00
-8.369856e+00
-8.411177e+00
-8.471827e+00
-8.548028e+00
-8.636247e+00
-8.733275e+00
-8.836275e+00
-8.942804e+00
-9.050826e+00
-9.158705e+00
-9.265174e+00
-9.369277e+00
-9.470277e+00
-9.567550e+00
-9.660457e+00
-9.748215e+00
-9.829778e+00
-9.903735e+00
-9.968249e+00
-1.002104e+01
-1.005942e+01
-1.008040e+01
-1.008083e+01
-1.005759e+01
-1.000784e+01
-9.929269e+00
-9.820339e+00
-9.680472e+00
-9.510214e+00
-9.311289e+00
-9.086576e+00
-8.839992e+00
-8.576292e+00
-8.300803e+00
-8.019111e+00
-7.736708e+00
-7.458637e+00
-7.189143e+00
-6.931375e+00
-6.687172e+00
-6.456980e+00
-6.239923e+00
-6.034053e+00
-5.836748e+00
-5.645224e+00
-5.457091e+00
-5.270876e+00
-5.086441e+00
-4.905242e+00
-4.730387e+00
-4.566501e+00
-4.419401e+00
-4.295637e+00
-4.201935e+00
-4.144616e+00
-4.129048e+00
-4.159192e+00
-4.237291e+00
-4.363743e+00
-4.537153e+00
-4.754564e+00
-5.011815e+00
-5.303974e+00
-5.625765e+00
-5.971933e+00
-6.337488e+00
-6.717803e+00
-7.108560e+00
-7.505571e+00
-7.904522e+00
-8.300693e+00
-8.688719e+00
-9.062448e+00
-9.414931e+00
-9.738570e+00
-1.002541e+01
-1.026757e+01
-1.045777e+01
-1.058985e+01
-1.065934e+01
-1.066387e+01
-1.060348e+01
-1.048075e+01
-1.030078e+01
-1.007091e+01
-9.800432e+00
-9.500048e+00
-9.181372e+00
-8.856340e+00
-8.536645e+00
-8.233202e+00
-7.955676e+00
-7.712101e+00
-7.508607e+00
-7.349265e+00
-7.236053e+00
-7.168921e+00
-7.145953e+00
-7.163585e+00
-7.216886e+00
-7.299869e+00
-7.405836e+00
-7.527742e+00
-7.658568e+00
-7.791690e+00
-7.921210e+00
-8.042235e+00
-8.151080e+00
-8.245370e+00
-8.324041e+00
-8.387237e+00
-8.436104e+00
-8.472511e+00
-8.498707e+00
-8.516968e+00
-8.529258e+00
-8.536955e+00
-8.540679e+00
-8.540239e+00
-8.534696e+00
-8.522543e+00
-8.501937e+00
-8.470967e+00
-8.427905e+00
-8.371410e+00
-8.300685e+00
-8.215579e+00
-8.116640e+00
-8.005149e+00
-7.883131e+00
-7.753334e+00
-7.619190e+00
-7.484726e+00
-7.354427e+00
-7.233052e+00
-7.125393e+00
-7.036001e+00
-6.968906e+00
-6.927326e+00
-6.913419e+00
-6.928090e+00
-6.970877e+00
-7.039938e+00
-7.132135e+00
-7.243215e+00
-7.368073e+00
-7.501064e+00
-7.636339e+00
-7.768182e+00
-7.891318e+00
-8.001190e+00
-8.094190e+00
-8.167840e+00
-8.220915e+00
-8.253503e+00
-8.266972e+00
-8.263858e+00
-8.247638e+00
-8.222423e+00
-8.192577e+00
-8.162289e+00
-8.135154e+00
-8.113792e+00
-8.099548e+00
-8.092324e+00
-8.090555e+00
-8.091364e+00
-8.090869e+00
-8.084623e+00
-8.068152e+00
-8.037496e+00
-7.989719e+00
-7.923295e+00
-7.838352e+00
-7.736724e+00
-7.621832e+00
-7.498396e+00
-7.372010e+00
-7.248633e+00
-7.134037e+00
-7.033253e+00
-6.950091e+00
-6.886749e+00
-6.843580e+00
-6.819030e+00
-6.809767e+00
-6.810995e+00
-6.816913e+00
-6.821292e+00
-6.818085e+00
-6.802022e+00
-6.769119e+00
-6.717059e+00
-6.645402e+00
-6.555630e+00
-6.451015e+00
-6.336351e+00
-6.217587e+00
-6.101401e+00
-5.994762e+00
-5.904523e+00
-5.837041e+00
-5.797860e+00
-5.791434e+00
-5.820897e+00
-5.887873e+00
-5.992337e+00
-6.132537e+00
-6.304996e+00
-6.504614e+00
-6.724864e+00
-6.958084e+00
-7.195850e+00
-7.429394e+00
-7.650050e+00
-7.849700e+00
-8.021191e+00
-8.158714e+00
-8.258127e+00
-8.317210e+00
-8.335846e+00
-8.316102e+00
-8.262204e+00
-8.180387e+00
-8.078603e+00
-7.966102e+00
-7.852882e+00
-7.749059e+00
-7.664188e+00
-7.606592e+00
-7.582777e+00
-7.596976e+00
-7.650877e+00
-7.743549e+00
-7.871573e+00
-8.029340e+00
-8.209494e+00
-8.403451e+00
-8.601956e+00
-8.795627e+00
-8.975443e+00
-9.133162e+00
-9.261637e+00
-9.355031e+00
-9.408940e+00
-9.420420e+00
-9.387948e+00
-9.311344e+00
-9.191660e+00
-9.031070e+00
-8.832766e+00
-8.600867e+00
-8.340329e+00
-8.056850e+00
-7.756767e+00
-7.446917e+00
-7.134465e+00
-6.826695e+00
-6.530760e+00
-6.253402e+00
-6.000661e+00
-5.777609e+00
-5.588118e+00
-5.434721e+00
-5.318571e+00
-5.239529e+00
-5.196366e+00
-5.187066e+00
-5.209199e+00
-5.260285e+00
-5.338116e+00
-5.440957e+00
-5.567599e+00
-5.717249e+00
-5.889270e+00
-6.082828e+00
-6.296505e+00
-6.527951e+00
-6.773643e+00
-7.028773e+00
-7.287308e+00
-7.542196e+00
-7.785693e+00
-8.009801e+00
-8.206757e+00
-8.369554e+00
-8.492463e+00
-8.571505e+00
-8.604862e+00
-8.593164e+00
-8.539617e+00
-8.449947e+00
-8.332142e+00
-8.195980e+00
-8.052392e+00
-7.912696e+00
-7.787776e+00
-7.687280e+00
-7.618916e+00
-7.587933e+00
-7.596831e+00
-7.645347e+00
-7.730704e+00
-7.848083e+00
-7.991255e+00
-8.153281e+00
-8.327184e+00
-8.506527e+00
-8.685836e+00
-8.860835e+00
-9.028514e+00
-9.187041e+00
-9.335563e+00
-9.473949e+00
-9.602519e+00
-9.721784e+00
-9.832234e+00
-9.934175e+00
-1.002761e+01
-1.011217e+01
-1.018711e+01
-1.025128e+01
-1.030325e+01
-1.034135e+01
-1.036383e+01
-1.036899e+01
-1.035543e+01
-1.032212e+01
-1.026865e+01
-1.019533e+01
-1.010325e+01
-9.994373e+00
-9.871438e+00
-9.737905e+00
-9.597781e+00
-9.455410e+00
-9.315219e+00
-9.181454e+00
-9.057926e+00
-8.947788e+00
-8.853381e+00
-8.776131e+00
-8.716532e+00
-8.674177e+00
-8.647861e+00
-8.635733e+00
-8.635487e+00
-8.644599e+00
-8.660581e+00
-8.681237e+00
-8.704906e+00
-8.730653e+00
-8.758395e+00
-8.788937e+00
-8.823926e+00
-8.865690e+00
-8.917003e+00
-8.980767e+00
-9.059632e+00
-9.155603e+00
-9.269638e+00
-9.401310e+00
-9.548549e+00
-9.707509e+00
-9.872595e+00
-1.003665e+01
-1.019133e+01
-1.032756e+01
-1.043620e+01
-1.050866e+01
-1.053762e+01
-1.051757e+01
-1.044537e+01
-1.032057e+01
-1.014556e+01
-9.925577e+00
-9.668456e+00
-9.384245e+00
-9.084656e+00
-8.782398e+00
-8.490452e+00
-8.221323e+00
-7.986330e+00
-7.794991e+00
-7.654537e+00
-7.569580e+00
-7.541970e+00
-7.570811e+00
-7.652628e+00
-7.781675e+00
-7.950313e+00
-8.149467e+00
-8.369100e+00
-8.598689e+00
-8.827685e+00
-9.045929e+00
-9.244030e+00
-9.413673e+00
-9.547875e+00
-9.641167e+00
-9.689699e+00
-9.691274e+00
-9.645306e+00
-9.552719e+00
-9.415807e+00
-9.238079e+00
-9.024102e+00
-8.779365e+00
-8.510137e+00
-8.223324e+00
-7.926296e+00
-7.626681e+00
-7.332124e+00
-7.050037e+00
-6.787355e+00
-6.550339e+00
-6.344438e+00
-6.174219e+00
-6.043361e+00
-5.954680e+00
-5.910177e+00
-5.911066e+00
-5.957770e+00
-6.049879e+00
-6.186060e+00
-6.363954e+00
-6.580049e+00
-6.829575e+00
-7.106432e+00
-7.403170e+00
-7.711045e+00
-8.020170e+00
-8.319763e+00
-8.598523e+00
-8.845098e+00
-9.048658e+00
-9.199530e+00
-9.289842e+00
-9.314121e+00
-9.269789e+00
-9.157484e+00
-8.981166e+00
-8.747999e+00
-8.467985e+00
-8.153410e+00
-7.818129e+00
-7.476777e+00
-7.143946e+00
-6.833407e+00
-6.557409e+00
-6.326090e+00
-6.147016e+00
-6.024865e+00
-5.961263e+00
-5.954795e+00
-6.001197e+00
-6.093728e+00
-6.223733e+00
-6.381356e+00
-6.556350e+00
-6.738929e+00
-6.920559e+00
-7.094620e+00
-7.256857e+00
-7.405572e+00
-7.541543e+00
-7.667683e+00
-7.788474e+00
-7.909260e+00
-8.035442e+00
-8.171677e+00
-8.321136e+00
-8.484909e+00
-8.661605e+00
-8.847206e+00
-9.035187e+00
-9.216920e+00
-9.382299e+00
-9.520568e+00
-9.621256e+00
-9.675150e+00
-9.675217e+00
-9.617390e+00
-9.501162e+00
-9.329895e+00
-9.110843e+00
-8.854854e+00
-8.575776e+00
-8.289632e+00
-8.013617e+00
-7.765027e+00
-7.560191e+00
-7.413486e+00
-7.336490e+00
-7.337302e+00
-7.420044e+00
-7.584560e+00
-7.826313e+00
-8.136491e+00
-8.502332e+00
-8.907681e+00
-9.333750e+00
-9.760086e+00
-1.016566e+01
-1.053009e+01
-1.083480e+01
-1.106420e+01
-1.120665e+01
-1.125526e+01
-1.120836e+01
-1.106969e+01
-1.084824e+01
-1.055768e+01
-1.021558e+01
-9.842272e+00
-9.459588e+00
-9.089424e+00
-8.752347e+00
-8.466254e+00
-8.245208e+00
-8.098527e+00
-8.030200e+00
-8.038675e+00
-8.117039e+00
-8.253594e+00
-8.432795e+00
-8.636484e+00
-8.845331e+00
-9.040381e+00
-9.204571e+00
-9.324082e+00
-9.389410e+00
-9.396054e+00
-9.344742e+00
-9.241190e+00
-9.095409e+00
-8.920653e+00
-8.732113e+00
-8.545516e+00
-8.375767e+00
-8.235767e+00
-8.135523e+00
-8.081583e+00
-8.076838e+00
-8.120655e+00
-8.209294e+00
-8.336542e+00
-8.494470e+00
-8.674237e+00
-8.866860e+00
-9.063880e+00
-9.257870e+00
-9.442786e+00
-9.614129e+00
-9.768952e+00
-9.905736e+00
-1.002415e+01
-1.012477e+01
-1.020869e+01
-1.027722e+01
-1.033151e+01
-1.037236e+01
-1.039996e+01
-1.041387e+01
-1.041304e+01
-1.039589e+01
-1.036055e+01
-1.030501e+01
-1.022740e+01
-1.012612e+01
-1.000003e+01
-9.848554e+00
-9.671772e+00
-9.470472e+00
-9.246177e+00
-9.001148e+00
-8.738345e+00
-8.461363e+00
-8.174338e+00
-7.881827e+00
-7.588676e+00
-7.299863e+00
-7.020332e+00
-6.754797e+00
-6.507534e+00
-6.282171e+00
-6.081513e+00
-5.907428e+00
-5.760830e+00
-5.641775e+00
-5.549671e+00
-5.483578e+00
-5.442551e+00
-5.425977e+00
-5.433853e+00
-5.466957e+00
-5.526868e+00
-5.615848e+00
-5.736558e+00
-5.891650e+00
-6.083275e+00
-6.312528e+00
-6.578921e+00
-6.879916e+00
-7.210608e+00
-7.563597e+00
-7.929107e+00
-8.295366e+00
-8.649247e+00
-8.977130e+00
-9.265922e+00
-9.504144e+00
-9.682976e+00
-9.797142e+00
-9.845523e+00
-9.831416e+00
-9.762380e+00
-9.649669e+00
-9.507300e+00
-9.350842e+00
-9.196067e+00
-9.057612e+00
-8.947770e+00
-8.875560e+00
-8.846115e+00
-8.860444e+00
-8.915537e+00
-9.004782e+00
-9.118625e+00
-9.245413e+00
-9.372351e+00
-9.486521e+00
-9.575884e+00
-9.630206e+00
-9.641841e+00
-9.606300e+00
-9.522558e+00
-9.393071e+00
-9.223499e+00
-9.022160e+00
-8.799277e+00
-8.566080e+00
-8.333860e+00
-8.113049e+00
-7.912430e+00
-7.738516e+00
-7.595177e+00
-7.483507e+00
-7.401961e+00
-7.346713e+00
-7.312219e+00
-7.291888e+00
-7.278817e+00
-7.266486e+00
-7.249367e+00
-7.223369e+00
-7.186123e+00
-7.137072e+00
-7.077425e+00
-7.009974e+00
-6.938825e+00
-6.869072e+00
-6.806427e+00
-6.756824e+00
-6.725991e+00
-6.719008e+00
-6.739849e+00
-6.790946e+00
-6.872809e+00
-6.983762e+00
-7.119830e+00
-7.274841e+00
-7.440736e+00
-7.608100e+00
-7.766851e+00
-7.907031e+00
-8.019615e+00
-8.097238e+00
-8.134773e+00
-8.129702e+00
-8.082224e+00
-7.995130e+00
-7.873448e+00
-7.723932e+00
-7.554470e+00
-7.373487e+00
-7.189412e+00
-7.010256e+00
-6.843314e+00
-6.694974e+00
-6.570613e+00
-6.474521e+00
-6.409848e+00
-6.378536e+00
-6.381245e+00
-6.417289e+00
-6.484603e+00
-6.579754e+00
-6.698018e+00
-6.833509e+00
-6.979382e+00
-7.128087e+00
-7.271687e+00
-7.402229e+00
-7.512185e+00
-7.594925e+00
-7.645213e+00
-7.659673e+00
-7.637190e+00
-7.579194e+00
-7.489783e+00
-7.375659e+00
-7.245863e+00
-7.111293e+00
-6.984029e+00
-6.876504e+00
-6.800559e+00
-6.766465e+00
-6.782007e+00
-6.851705e+00
-6.976283e+00
-7.152436e+00
-7.372955e+00
-7.627196e+00
-7.901866e+00
-8.182048e+00
-8.452380e+00
-8.698258e+00
-8.906961e+00
-9.068592e+00
-9.176757e+00
-9.228938e+00
-9.226553e+00
-9.174711e+00
-9.081705e+00
-8.958307e+00
-8.816921e+00
-8.670657e+00
-8.532408e+00
-8.413972e+00
-8.325291e+00
-8.273852e+00
-8.264279e+00
-8.298135e+00
-8.373941e+00
-8.487389e+00
-8.631721e+00
-8.798236e+00
-8.976893e+00
-9.156947e+00
-9.327599e+00
-9.478604e+00
-9.600833e+00
-9.686743e+00
-9.730763e+00
-9.729554e+00
-9.682164e+00
-9.590053e+00
-9.456986e+00
-9.288815e+00
-9.093136e+00
-8.878863e+00
-8.655737e+00
-8.433803e+00
-8.222890e+00
-8.032119e+00
-7.869469e+00
-7.741418e+00
-7.652688e+00
-7.606095e+00
-7.602530e+00
-7.641047e+00
-7.719059e+00
-7.832579e+00
-7.976499e+00
-8.144829e+00
-8.330907e+00
-8.527543e+00
-8.727141e+00
-8.921820e+00
-9.103580e+00
-9.264553e+00
-9.397345e+00
-9.495464e+00
-9.553797e+00
-9.569070e+00
-9.540225e+00
-9.468637e+00
-9.358126e+00
-9.214750e+00
-9.046371e+00
-8.862053e+00
-8.671338e+00
-8.483485e+00
-8.306729e+00
-8.147641e+00
-8.010646e+00
-7.897732e+00
-7.808396e+00
-7.739820e+00
-7.687269e+00
-7.644677e+00
-7.605368e+00
-7.562842e+00
-7.511558e+00
-7.447633e+00
-7.369387e+00
-7.277684e+00
-7.176011e+00
-7.070294e+00
-6.968444e+00
-6.879687e+00
-6.813719e+00
-6.779784e+00
-6.785748e+00
-6.837245e+00
-6.936994e+00
-7.084310e+00
-7.274897e+00
-7.500911e+00
-7.751338e+00
-8.012643e+00
-8.269661e+00
-8.506651e+00
-8.708425e+00
-8.861438e+00
-8.954759e+00
-8.980805e+00
-8.935817e+00
-8.820004e+00
-8.637386e+00
-8.395348e+00
-8.103977e+00
-7.775252e+00
-7.422190e+00
-7.058023e+00
-6.695483e+00
-6.346242e+00
-6.020545e+00
-5.727002e+00
-5.472542e+00
-5.262475e+00
-5.100617e+00
-4.989428e+00
-4.930147e+00
-4.922889e+00
-4.966716e+00
-5.059673e+00
-5.198824e+00
-5.380259e+00
-5.599135e+00
-5.849710e+00
-6.125419e+00
-6.418981e+00
-6.722547e+00
-7.027896e+00
-7.326655e+00
-7.610545e+00
-7.871621e+00
-8.102509e+00
-8.296606e+00
-8.448259e+00
-8.552925e+00
-8.607301e+00
-8.609444e+00
-8.558869e+00
-8.456619e+00
-8.305289e+00
-8.108999e+00
-7.873297e+00
-7.604988e+00
-7.311881e+00
-7.002479e+00
-6.685608e+00
-6.370025e+00
-6.064031e+00
-5.775113e+00
-5.509653e+00
-5.272728e+00
-5.068029e+00
-4.897904e+00
-4.763544e+00
-4.665267e+00
-4.602881e+00
-4.576055e+00
-4.584641e+00
-4.628893e+00
-4.709542e+00
-4.827710e+00
-4.984678e+00
-5.181532e+00
-5.418727e+00
-5.695625e+00
-6.010064e+00
-6.357992e+00
-6.733247e+00
-7.127492e+00
-7.530349e+00
-7.929721e+00
-8.312297e+00
-8.664185e+00
-8.971648e+00
-9.221878e+00
-9.403748e+00
-9.508516e+00
-9.530413e+00
-9.467083e+00
-9.319845e+00
-9.093739e+00
-8.797354e+00
-8.442450e+00
-8.043377e+00
-7.616372e+00
-7.178758e+00
-6.748111e+00
-6.341452e+00
-5.974495e+00
-5.660976e+00
-5.412090e+00
-5.236031e+00
-5.137682e+00
-5.118448e+00
-5.176278e+00
-5.305881e+00
-5.499123e+00
-5.745603e+00
-6.033337e+00
-6.349503e+00
-6.681178e+00
-7.016000e+00
-7.342739e+00
-7.651738e+00
-7.935228e+00
-8.187533e+00
-8.405148e+00
-8.586711e+00
-8.732870e+00
-8.846042e+00
-8.930088e+00
-8.989912e+00
-9.031023e+00
-9.059084e+00
-9.079469e+00
-9.096869e+00
-9.114963e+00
-9.136175e+00
-9.161517e+00
-9.190557e+00
-9.221465e+00
-9.251175e+00
-9.275601e+00
-9.289928e+00
-9.288932e+00
-9.267330e+00
-9.220139e+00
-9.143043e+00
-9.032760e+00
-8.887381e+00
-8.706679e+00
-8.492350e+00
-8.248157e+00
-7.979956e+00
-7.695579e+00
-7.404568e+00
-7.117753e+00
-6.846707e+00
-6.603074e+00
-6.397833e+00
-6.240526e+00
-6.138514e+00
-6.096345e+00
-6.115266e+00
-6.192982e+00
-6.323671e+00
-6.498297e+00
-6.705193e+00
-6.930876e+00
-7.161014e+00
-7.381467e+00
-7.579299e+00
-7.743674e+00
-7.866560e+00
-7.943187e+00
-7.972227e+00
-7.955684e+00
-7.898528e+00
-7.808110e+00
-7.693421e+00
-7.564285e+00
-7.430555e+00
-7.301387e+00
-7.184646e+00
-7.086480e+00
-7.011068e+00
-6.960538e+00
-6.935036e+00
-6.932933e+00
-6.951136e+00
-6.985497e+00
-7.031284e+00
-7.083672e+00
-7.138231e+00
-7.191353e+00
-7.240586e+00
-7.284829e+00
-7.324378e+00
-7.360816e+00
-7.396753e+00
-7.435453e+00
-7.480381e+00
-7.534738e+00
-7.601025e+00
-7.680694e+00
-7.773906e+00
-7.879435e+00
-7.994701e+00
-8.115916e+00
-8.238313e+00
-8.356440e+00
-8.464474e+00
-8.556547e+00
-8.627083e+00
-8.671123e+00
-8.684655e+00
-8.664912e+00
-8.610640e+00
-8.522294e+00
-8.402149e+00
-8.254287e+00
-8.084470e+00
-7.899874e+00
-7.708723e+00
-7.519835e+00
-7.342123e+00
-7.184087e+00
-7.053333e+00
-6.956145e+00
-6.897136e+00
-6.878989e+00
-6.902294e+00
-6.965492e+00
-7.064928e+00
-7.195016e+00
-7.348510e+00
-7.516883e+00
-7.690778e+00
-7.860514e+00
-8.016593e+00
-8.150175e+00
-8.253481e+00
-8.320104e+00
-8.345215e+00
-8.325680e+00
-8.260109e+00
-8.148864e+00
-7.994049e+00
-7.799487e+00
-7.570687e+00
-7.314756e+00
-7.040259e+00
-6.756975e+00
-6.475552e+00
-6.207077e+00
-5.962563e+00
-5.752410e+00
-5.585876e+00
-5.470596e+00
-5.412184e+00
-5.413945e+00
-5.476700e+00
-5.598721e+00
-5.775790e+00
-6.001349e+00
-6.266758e+00
-6.561630e+00
-6.874249e+00
-7.192057e+00
-7.502196e+00
-7.792091e+00
-8.050057e+00
-8.265880e+00
-8.431344e+00
-8.540650e+00
-8.590698e+00
-8.581209e+00
-8.514686e+00
-8.396220e+00
-8.233179e+00
-8.034793e+00
-7.811657e+00
-7.575175e+00
-7.336963e+00
-7.108231e+00
-6.899173e+00
-6.718418e+00
-6.572576e+00
-6.465916e+00
-6.400236e+00
-6.374913e+00
-6.387156e+00
-6.432430e+00
-6.505004e+00
-6.598567e+00
-6.706840e+00
-6.824104e+00
-6.945586e+00
-7.067656e+00
-7.187837e+00
-7.304618e+00
-7.417160e+00
-7.524917e+00
-7.627280e+00
-7.723277e+00
-7.811387e+00
-7.889490e+00
-7.954941e+00
-8.004758e+00
-8.035893e+00
-8.045548e+00
-8.031502e+00
-7.992423e+00
-7.928115e+00
-7.839692e+00
-7.729634e+00
-7.601715e+00
-7.460813e+00
-7.312590e+00
-7.163101e+00
-7.018363e+00
-6.883946e+00
-6.764632e+00
-6.664200e+00
-6.585350e+00
-6.529782e+00
-6.498388e+00
-6.491536e+00
-6.509351e+00
-6.551955e+00
-6.619593e+00
-6.712626e+00
-6.831397e+00
-6.975992e+00
-7.145962e+00
-7.340048e+00
-7.555966e+00
-7.790283e+00
-8.038392e+00
-8.294585e+00
-8.552204e+00
-8.803850e+00
-9.041632e+00
-9.257431e+00
-9.443182e+00
-9.591152e+00
-9.694226e+00
-9.746193e+00
-9.742033e+00
-9.678196e+00
-9.552855e+00
-9.366126e+00
-9.120220e+00
-8.819521e+00
-8.470576e+00
-8.081976e+00
-7.664139e+00
-7.228990e+00
-6.789560e+00
-6.359511e+00
-5.952617e+00
-5.582233e+00
-5.260770e+00
-4.999200e+00
-4.806611e+00
-4.689816e+00
-4.653033e+00
-4.697646e+00
-4.822073e+00
-5.021770e+00
-5.289376e+00
-5.615028e+00
-5.986825e+00
-6.391425e+00
-6.814729e+00
-7.242608e+00
-7.661615e+00
-8.059618e+00
-8.426329e+00
-8.753658e+00
-9.035901e+00
-9.269737e+00
-9.454051e+00
-9.589636e+00
-9.678797e+00
-9.724920e+00
-9.732049e+00
-9.704498e+00
-9.646545e+00
-9.562196e+00
-9.455034e+00
-9.328148e+00
-9.184121e+00
-9.025056e+00
-8.852648e+00
-8.668258e+00
-8.473028e+00
-8.268006e+00
-8.054298e+00
-7.833246e+00
-7.606614e+00
-7.376754e+00
-7.146744e+00
-6.920452e+00
-6.702513e+00
-6.498205e+00
-6.313212e+00
-6.153297e+00
-6.023883e+00
-5.929605e+00
-5.873847e+00
-5.858337e+00
-5.882845e+00
-5.945018e+00
-6.040380e+00
-6.162513e+00
-6.303400e+00
-6.453916e+00
-6.604421e+00
-6.745426e+00
-6.868263e+00
-6.965720e+00
-7.032585e+00
-7.066063e+00
-7.066028e+00
-7.035107e+00
-6.978564e+00
-6.904010e+00
-6.820938e+00
-6.740094e+00
-6.672735e+00
-6.629801e+00
-6.621057e+00
-6.654295e+00
-6.734650e+00
-6.864120e+00
-7.041320e+00
-7.261522e+00
-7.516944e+00
-7.797264e+00
-8.090294e+00
-8.382745e+00
-8.661024e+00
-8.912005e+00
-9.123741e+00
-9.286100e+00
-9.391307e+00
-9.434403e+00
-9.413597e+00
-9.330501e+00
-9.190232e+00
-9.001346e+00
-8.775591e+00
-8.527469e+00
-8.273591e+00
-8.031865e+00
-7.820515e+00
-7.656986e+00
-7.556792e+00
-7.532386e+00
-7.592138e+00
-7.739530e+00
-7.972645e+00
-8.284036e+00
-8.661013e+00
-9.086327e+00
-9.539231e+00
-9.996817e+00
-1.043552e+01
-1.083265e+01
-1.116787e+01
-1.142446e+01
-1.159030e+01
-1.165852e+01
-1.162779e+01
-1.150216e+01
-1.129066e+01
-1.100645e+01
-1.066580e+01
-1.028684e+01
-9.888325e+00
-9.488319e+00
-9.103116e+00
-8.746338e+00
-8.428323e+00
-8.155837e+00
-7.932097e+00
-7.757058e+00
-7.627933e+00
-7.539838e+00
-7.486524e+00
-7.461101e+00
-7.456725e+00
-7.467176e+00
-7.487327e+00
-7.513457e+00
-7.543415e+00
-7.576628e+00
-7.613969e+00
-7.657513e+00
-7.710213e+00
-7.775553e+00
-7.857194e+00
-7.958673e+00
-8.083137e+00
-8.233131e+00
-8.410410e+00
-8.615761e+00
-8.848811e+00
-9.107845e+00
-9.389622e+00
-9.689247e+00
-1.000012e+01
-1.031401e+01
-1.062125e+01
-1.091109e+01
-1.117221e+01
-1.139326e+01
-1.156351e+01
-1.167353e+01
-1.171579e+01
-1.168522e+01
-1.157966e+01
-1.140013e+01
-1.115103e+01
-1.084002e+01
-1.047789e+01
-1.007802e+01
-9.655856e+00
-9.228120e+00
-8.811905e+00
-8.423747e+00
-8.078671e+00
-7.789314e+00
-7.565186e+00
-7.412135e+00
-7.332071e+00
-7.322970e+00
-7.379175e+00
-7.491937e+00
-7.650174e+00
-7.841326e+00
-8.052243e+00
-8.270025e+00
-8.482737e+00
-8.679990e+00
-8.853365e+00
-8.996676e+00
-9.106112e+00
-9.180231e+00
-9.219846e+00
-9.227774e+00
-9.208495e+00
-9.167707e+00
-9.111819e+00
-9.047415e+00
-8.980728e+00
-8.917152e+00
-8.860837e+00
-8.814373e+00
-8.778601e+00
-8.752541e+00
-8.733468e+00
-8.717127e+00
-8.698089e+00
-8.670230e+00
-8.627293e+00
-8.563507e+00
-8.474177e+00
-8.356185e+00
-8.208351e+00
-8.031583e+00
-7.828817e+00
-7.604756e+00
-7.365448e+00
-7.117776e+00
-6.868956e+00
-6.626088e+00
-6.395840e+00
-6.184265e+00
-5.996743e+00
-5.838015e+00
-5.712252e+00
-5.623105e+00
-5.573694e+00
-5.566493e+00
-5.603117e+00
-5.683999e+00
-5.808022e+00
-5.972138e+00
-6.171061e+00
-6.397110e+00
-6.640253e+00
-6.888421e+00
-7.128067e+00
-7.344976e+00
-7.525220e+00
-7.656202e+00
-7.727666e+00
-7.732569e+00
-7.667744e+00
-7.534271e+00
-7.337534e+00
-7.086961e+00
-6.795464e+00
-6.478644e+00
-6.153821e+00
-5.838969e+00
-5.551636e+00
-5.307909e+00
-5.121488e+00
-5.002907e+00
-4.958929e+00
-4.992146e+00
-5.100804e+00
-5.278858e+00
-5.516279e+00
-5.799597e+00
-6.112657e+00
-6.437568e+00
-6.755768e+00
-7.049152e+00
-7.301183e+00
-7.497907e+00
-7.628815e+00
-7.687473e+00
-7.671904e+00
-7.584693e+00
-7.432799e+00
-7.227116e+00
-6.981793e+00
-6.713381e+00
-6.439844e+00
-6.179508e+00
-5.950000e+00
-5.767237e+00
-5.644518e+00
-5.591771e+00
-5.614999e+00
-5.715938e+00
-5.891970e+00
-6.136286e+00
-6.438302e+00
-6.784328e+00
-7.158434e+00
-7.543495e+00
-7.922321e+00
-8.278787e+00
-8.598881e+00
-8.871556e+00
-9.089324e+00
-9.248532e+00
-9.349289e+00
-9.395078e+00
-9.392098e+00
-9.348421e+00
-9.273078e+00
-9.175171e+00
-9.063109e+00
-8.944037e+00
-8.823481e+00
-8.705236e+00
-8.591468e+00
-8.482994e+00
-8.379690e+00
-8.280976e+00
-8.186294e+00
-8.095529e+00
-8.009307e+00
-7.929139e+00
-7.857401e+00
-7.797162e+00
-7.751886e+00
-7.725076e+00
-7.719877e+00
-7.738712e+00
-7.782944e+00
-7.852624e+00
-7.946309e+00
-8.060977e+00
-8.192068e+00
-8.333648e+00
-8.478720e+00
-8.619669e+00
-8.748807e+00
-8.858976e+00
-8.944145e+00
-8.999920e+00
-9.023914e+00
-9.015936e+00
-8.977972e+00
-8.913990e+00
-8.829584e+00
-8.731498e+00
-8.627101e+00
-8.523821e+00
-8.428596e+00
-8.347363e+00
-8.284636e+00
-8.243188e+00
-8.223903e+00
-8.225796e+00
-8.246230e+00
-8.281302e+00
-8.326338e+00
-8.376445e+00
-8.427014e+00
-8.474114e+00
-8.514727e+00
-8.546813e+00
-8.569228e+00
-8.581546e+00
-8.583850e+00
-8.576531e+00
-8.560153e+00
-8.535382e+00
-8.502971e+00
-8.463807e+00
-8.418957e+00
-8.369728e+00
-8.317683e+00
-8.264635e+00
-8.212577e+00
-8.163587e+00
-8.119681e+00
-8.082659e+00
-8.053947e+00
-8.034463e+00
-8.024527e+00
-8.023831e+00
-8.031471e+00
-8.046027e+00
-8.065717e+00
-8.088572e+00
-8.112654e+00
-8.136273e+00
-8.158183e+00
-8.177725e+00
-8.194870e+00
-8.210160e+00
-8.224528e+00
-8.239025e+00
-8.254506e+00
-8.271323e+00
-8.289100e+00
-8.306616e+00
-8.321832e+00
-8.332061e+00
-8.334246e+00
-8.325313e+00
-8.302555e+00
-8.263995e+00
-8.208694e+00
-8.136980e+00
-8.050551e+00
-7.952468e+00
-7.847002e+00
-7.739374e+00
-7.635379e+00
-7.540953e+00
-7.461713e+00
-7.402511e+00
-7.367042e+00
-7.357541e+00
-7.374583e+00
-7.417017e+00
-7.482017e+00
-7.565274e+00
-7.661314e+00
-7.763911e+00
-7.866588e+00
-7.963148e+00
-8.048193e+00
-8.117581e+00
-8.168770e+00
-8.201007e+00
-8.215353e+00
-8.214521e+00
-8.202567e+00
-8.184442e+00
-8.165475e+00
-8.150819e+00
-8.144938e+00
-8.151178e+00
-8.171467e+00
-8.206176e+00
-8.254138e+00
-8.312827e+00
-8.378661e+00
-8.447405e+00
-8.514630e+00
-8.576191e+00
-8.628688e+00
-8.669864e+00
-8.698923e+00
-8.716722e+00
-8.725838e+00
-8.730482e+00
-8.736279e+00
-8.749898e+00
-8.778575e+00
-8.829519e+00
-8.909256e+00
-9.022954e+00
-9.173757e+00
-9.362228e+00
-9.585927e+00
-9.839228e+00
-1.011338e+01
-1.039686e+01
-1.067603e+01
-1.093597e+01
-1.116154e+01
-1.133846e+01
-1.145440e+01
-1.149989e+01
-1.146914e+01
-1.136049e+01
-1.117668e+01
-1.092479e+01
-1.061586e+01
-1.026436e+01
-9.887337e+00
-9.503462e+00
-9.131975e+00
-8.791576e+00
-8.499344e+00
-8.269730e+00
-8.113689e+00
-8.037990e+00
-8.044735e+00
-8.131157e+00
-8.289684e+00
-8.508315e+00
-8.771281e+00
-9.059983e+00
-9.354131e+00
-9.633017e+00
-9.876826e+00
-1.006788e+01
-1.019175e+01
-1.023808e+01
-1.020121e+01
-1.008042e+01
-9.879946e+00
-9.608615e+00
-9.279291e+00
-8.908053e+00
-8.513199e+00
-8.114150e+00
-7.730308e+00
-7.379965e+00
-7.079321e+00
-6.841690e+00
-6.676909e+00
-6.590976e+00
-6.585913e+00
-6.659814e+00
-6.807077e+00
-7.018771e+00
-7.283123e+00
-7.586105e+00
-7.912094e+00
-8.244589e+00
-8.566953e+00
-8.863160e+00
-9.118510e+00
-9.320287e+00
-9.458338e+00
-9.525540e+00
-9.518143e+00
-9.435967e+00
-9.282430e+00
-9.064419e+00
-8.791984e+00
-8.477884e+00
-8.136997e+00
-7.785626e+00
-7.440729e+00
-7.119110e+00
-6.836596e+00
-6.607244e+00
-6.442591e+00
-6.351009e+00
-6.337178e+00
-6.401728e+00
-6.541073e+00
-6.747486e+00
-7.009410e+00
-7.312020e+00
-7.638013e+00
-7.968589e+00
-8.284555e+00
-8.567497e+00
-8.800923e+00
-8.971315e+00
-9.069012e+00
-9.088858e+00
-9.030593e+00
-8.898926e+00
-8.703321e+00
-8.457461e+00
-8.178428e+00
-7.885631e+00
-7.599531e+00
-7.340251e+00
-7.126169e+00
-6.972599e+00
-6.890693e+00
-6.886652e+00
-6.961322e+00
-7.110218e+00
-7.323961e+00
-7.589093e+00
-7.889168e+00
-8.206027e+00
-8.521130e+00
-8.816819e+00
-9.077425e+00
-9.290130e+00
-9.445559e+00
-9.538073e+00
-9.565810e+00
-9.530498e+00
-9.437120e+00
-9.293467e+00
-9.109632e+00
-8.897476e+00
-8.670060e+00
-8.441038e+00
-8.224011e+00
-8.031833e+00
-7.875881e+00
-7.765353e+00
-7.706619e+00
-7.702705e+00
-7.752972e+00
-7.853023e+00
-7.994893e+00
-8.167523e+00
-8.357502e+00
-8.550043e+00
-8.730121e+00
-8.883678e+00
-8.998798e+00
-9.066724e+00
-9.082643e+00
-9.046121e+00
-8.961180e+00
-8.835984e+00
-8.682179e+00
-8.513951e+00
-8.346901e+00
-8.196848e+00
-8.078667e+00
-8.005277e+00
-7.986840e+00
-8.030241e+00
-8.138840e+00
-8.312504e+00
-8.547844e+00
-8.838623e+00
-9.176248e+00
-9.550295e+00
-9.949012e+00
-1.035979e+01
-1.076957e+01
-1.116526e+01
-1.153407e+01
-1.186391e+01
-1.214376e+01
-1.236406e+01
-1.251706e+01
-1.259715e+01
-1.260114e+01
-1.252838e+01
-1.238085e+01
-1.216310e+01
-1.188203e+01
-1.154665e+01
-1.116761e+01
-1.075678e+01
-1.032668e+01
-9.889908e+00
-9.458633e+00
-9.044029e+00
-8.655840e+00
-8.302026e+00
-7.988517e+00
-7.719106e+00
-7.495474e+00
-7.317344e+00
-7.182736e+00
-7.088300e+00
-7.029679e+00
-7.001874e+00
-6.999575e+00
-7.017460e+00
-7.050443e+00
-7.093891e+00
-7.143809e+00
-7.197002e+00
-7.251196e+00
-7.305115e+00
-7.358479e+00
-7.411922e+00
-7.466796e+00
-7.524905e+00
-7.588156e+00
-7.658198e+00
-7.736068e+00
-7.821911e+00
-7.914787e+00
-8.012600e+00
-8.112146e+00
-8.209286e+00
-8.299222e+00
-8.376859e+00
-8.437230e+00
-8.475939e+00
-8.489582e+00
-8.476123e+00
-8.435157e+00
-8.368059e+00
-8.277980e+00
-8.169694e+00
-8.049306e+00
-7.923857e+00
-7.800842e+00
-7.687717e+00
-7.591416e+00
-7.517929e+00
-7.471975e+00
-7.456775e+00
-7.473943e+00
-7.523472e+00
-7.603810e+00
-7.711996e+00
-7.843848e+00
-7.994173e+00
-8.156998e+00
-8.325825e+00
-8.493894e+00
-8.654473e+00
-8.801161e+00
-8.928196e+00
-9.030759e+00
-9.105245e+00
-9.149487e+00
-9.162904e+00
-9.146553e+00
-9.103082e+00
-9.036551e+00
-8.952158e+00
-8.855856e+00
-8.753911e+00
-8.652431e+00
-8.556909e+00
-8.471823e+00
-8.400329e+00
-8.344051e+00
-8.303009e+00
-8.275659e+00
-8.259063e+00
-8.249172e+00
-8.241203e+00
-8.230107e+00
-8.211080e+00
-8.180073e+00
-8.134270e+00
-8.072457e+00
-7.995255e+00
-7.905178e+00
-7.806508e+00
-7.704985e+00
-7.607349e+00
-7.520766e+00
-7.452195e+00
-7.407744e+00
-7.392074e+00
-7.407910e+00
-7.455699e+00
-7.533460e+00
-7.636855e+00
-7.759472e+00
-7.893310e+00
-8.029403e+00
-8.158526e+00
-8.271906e+00
-8.361865e+00
-8.422341e+00
-8.449261e+00
-8.440743e+00
-8.397138e+00
-8.320925e+00
-8.216481e+00
-8.089758e+00
-7.947889e+00
-7.798747e+00
-7.650488e+00
-7.511084e+00
-7.387874e+00
-7.287152e+00
-7.213797e+00
-7.170982e+00
-7.159961e+00
-7.179955e+00
-7.228161e+00
-7.299889e+00
-7.388836e+00
-7.487504e+00
-7.587738e+00
-7.681353e+00
-7.760794e+00
-7.819757e+00
-7.853701e+00
-7.860186e+00
-7.838991e+00
-7.792011e+00
-7.722950e+00
-7.636876e+00
-7.539685e+00
-7.437587e+00
-7.336648e+00
-7.242445e+00
-7.159867e+00
-7.093033e+00
-7.045311e+00
-7.019384e+00
-7.017321e+00
-7.040599e+00
-7.090061e+00
-7.165805e+00
-7.267023e+00
-7.391832e+00
-7.537134e+00
-7.698555e+00
-7.870491e+00
-8.046294e+00
-8.218589e+00
-8.379713e+00
-8.522244e+00
-8.639571e+00
-8.726450e+00
-8.779483e+00
-8.797475e+00
-8.781600e+00
-8.735368e+00
-8.664377e+00
-8.575856e+00
-8.478058e+00
-8.379534e+00
-8.288377e+00
-8.211498e+00
-8.154004e+00
-8.118768e+00
-8.106218e+00
-8.114400e+00
-8.139306e+00
-8.175438e+00
-8.216543e+00
-8.256432e+00
-8.289767e+00
-8.312730e+00
-8.323481e+00
-8.322348e+00
-8.311731e+00
-8.295728e+00
-8.279526e+00
-8.268639e+00
-8.268076e+00
-8.281556e+00
-8.310868e+00
-8.355474e+00
-8.412398e+00
-8.476432e+00
-8.540615e+00
-8.596934e+00
-8.637144e+00
-8.653606e+00
-8.640059e+00
-8.592238e+00
-8.508295e+00
-8.388997e+00
-8.237693e+00
-8.060060e+00
-7.863665e+00
-7.657369e+00
-7.450640e+00
-7.252841e+00
-7.072568e+00
-6.917103e+00
-6.792043e+00
-6.701130e+00
-6.646284e+00
-6.627812e+00
-6.644752e+00
-6.695296e+00
-6.777230e+00
-6.888347e+00
-7.026767e+00
-7.191160e+00
-7.380824e+00
-7.595642e+00
-7.835911e+00
-8.102081e+00
-8.394424e+00
-8.712674e+00
-9.055664e+00
-9.420998e+00
-9.804780e+00
-1.020143e+01
-1.060360e+01
-1.100223e+01
-1.138671e+01
-1.174527e+01
-1.206538e+01
-1.233443e+01
-1.254042e+01
-1.267273e+01
-1.272292e+01
-1.268540e+01
-1.255805e+01
-1.234259e+01
-1.204474e+01
-1.167410e+01
-1.124372e+01
-1.076950e+01
-1.026925e+01
-9.761672e+00
-9.265244e+00
-8.797093e+00
-8.372017e+00
-8.001684e+00
-7.694090e+00
-7.453303e+00
-7.279485e+00
-7.169163e+00
-7.115682e+00
-7.109798e+00
-7.140322e+00
-7.194800e+00
-7.260171e+00
-7.323406e+00
-7.372104e+00
-7.395070e+00
-7.382837e+00
-7.328158e+00
-7.226406e+00
-7.075885e+00
-6.877974e+00
-6.637114e+00
-6.360582e+00
-6.058083e+00
-5.741180e+00
-5.422614e+00
-5.115566e+00
-4.832929e+00
-4.586634e+00
-4.387071e+00
-4.242631e+00
-4.159379e+00
-4.140871e+00
-4.188106e+00
-4.299614e+00
-4.471659e+00
-4.698538e+00
-4.972959e+00
-5.286452e+00
-5.629806e+00
-5.993500e+00
-6.368109e+00
-6.744689e+00
-7.115116e+00
-7.472380e+00
-7.810806e+00
-8.126200e+00
-8.415893e+00
-8.678671e+00
-8.914604e+00
-9.124768e+00
-9.310886e+00
-9.474940e+00
-9.618779e+00
-9.743782e+00
-9.850631e+00
-9.939222e+00
-1.000873e+01
-1.005783e+01
-1.008505e+01
-1.008915e+01
-1.006960e+01
-1.002689e+01
-9.962831e+00
-9.880633e+00
-9.784847e+00
-9.681088e+00
-9.575614e+00
-9.474765e+00
-9.384349e+00
-9.309036e+00
-9.251852e+00
-9.213833e+00
-9.193896e+00
-9.188941e+00
-9.194179e+00
-9.203636e+00
-9.210802e+00
-9.209323e+00
-9.193698e+00
-9.159882e+00
-9.105740e+00
-9.031317e+00
-8.938873e+00
-8.832709e+00
-8.718796e+00
-8.604253e+00
-8.496744e+00
-8.403851e+00
-8.332505e+00
-8.288516e+00
-8.276251e+00
-8.298481e+00
-8.356376e+00
-8.449628e+00
-8.576632e+00
-8.734678e+00
-8.920107e+00
-9.128387e+00
-9.354115e+00
-9.590967e+00
-9.831623e+00
-1.006773e+01
-1.028997e+01
-1.048818e+01
-1.065178e+01
-1.077019e+01
-1.083354e+01
-1.083339e+01
-1.076349e+01
-1.062053e+01
-1.040468e+01
-1.012000e+01
-9.774520e+00
-9.380057e+00
-8.951740e+00
-8.507270e+00
-8.065972e+00
-7.647727e+00
-7.271844e+00
-6.955960e+00
-6.715039e+00
-6.560515e+00
-6.499622e+00
-6.534940e+00
-6.664171e+00
-6.880171e+00
-7.171225e+00
-7.521576e+00
-7.912191e+00
-8.321724e+00
-8.727648e+00
-9.107487e+00
-9.440089e+00
-9.706860e+00
-9.892882e+00
-9.987832e+00
-9.986626e+00
-9.889738e+00
-9.703149e+00
-9.437923e+00
-9.109448e+00
-8.736380e+00
-8.339389e+00
-7.939788e+00
-7.558150e+00
-7.213018e+00
-6.919784e+00
-6.689828e+00
-6.529951e+00
-6.442151e+00
-6.423726e+00
-6.467688e+00
-6.563448e+00
-6.697702e+00
-6.855452e+00
-7.021080e+00
-7.179391e+00
-7.316575e+00
-7.421008e+00
-7.483878e+00
-7.499591e+00
-7.465974e+00
-7.384262e+00
-7.258890e+00
-7.097105e+00
-6.908427e+00
-6.704000e+00
-6.495855e+00
-6.296167e+00
-6.116527e+00
-5.967293e+00
-5.857045e+00
-5.792170e+00
-5.776573e+00
-5.811517e+00
-5.895586e+00
-6.024774e+00
-6.192696e+00
-6.390931e+00
-6.609501e+00
-6.837464e+00
-7.063597e+00
-7.277112e+00
-7.468356e+00
-7.629419e+00
-7.754609e+00
-7.840747e+00
-7.887258e+00
-7.896064e+00
-7.871292e+00
-7.818838e+00
-7.745818e+00
-7.659984e+00
-7.569145e+00
-7.480658e+00
-7.401032e+00
-7.335673e+00
-7.288773e+00
-7.263324e+00
-7.261239e+00
-7.283523e+00
-7.330467e+00
-7.401816e+00
-7.496889e+00
-7.614622e+00
-7.753544e+00
-7.911694e+00
-8.086508e+00
-8.274723e+00
-8.472333e+00
-8.674635e+00
-8.876376e+00
-9.071986e+00
-9.255892e+00
-9.422845e+00
-9.568243e+00
-9.688397e+00
-9.780724e+00
-9.843852e+00
-9.877649e+00
-9.883173e+00
-9.862568e+00
-9.818904e+00
-9.755982e+00
-9.678095e+00
-9.589774e+00
-9.495514e+00
-9.399501e+00
-9.305363e+00
-9.215942e+00
-9.133118e+00
-9.057686e+00
-8.989297e+00
-8.926492e+00
-8.866817e+00
-8.807044e+00
-8.743490e+00
-8.672409e+00
-8.590438e+00
-8.495033e+00
-8.384855e+00
-8.260034e+00
-8.122287e+00
-7.974872e+00
-7.822359e+00
-7.670290e+00
-7.524728e+00
-7.391773e+00
-7.277088e+00
-7.185467e+00
-7.120483e+00
-7.084230e+00
-7.077171e+00
-7.098097e+00
-7.144199e+00
-7.211241e+00
-7.293836e+00
-7.385791e+00
-7.480505e+00
-7.571396e+00
-7.652315e+00
-7.717941e+00
-7.764132e+00
-7.788212e+00
-7.789202e+00
-7.767965e+00
-7.727257e+00
-7.671667e+00
-7.607436e+00
-7.542133e+00
-7.484197e+00
-7.442363e+00
-7.424996e+00
-7.439367e+00
-7.490942e+00
-7.582726e+00
-7.714730e+00
-7.883633e+00
-8.082677e+00
-8.301852e+00
-8.528369e+00
-8.747421e+00
-8.943174e+00
-9.099925e+00
-9.203320e+00
-9.241521e+00
-9.206227e+00
-9.093440e+00
-8.903939e+00
-8.643398e+00
-8.322172e+00
-7.954755e+00
-7.558967e+00
-7.154911e+00
-6.763796e+00
-6.406663e+00
-6.103126e+00
-5.870179e+00
-5.721163e+00
-5.664948e+00
-5.705412e+00
-5.841226e+00
-6.065994e+00
-6.368723e+00
-6.734575e+00
-7.145858e+00
-7.583154e+00
-8.026500e+00
-8.456542e+00
-8.855580e+00
-9.208437e+00
-9.503113e+00
-9.731186e+00
-9.887944e+00
-9.972262e+00
-9.986246e+00
-9.934706e+00
-9.824499e+00
-9.663828e+00
-9.461544e+00
-9.226500e+00
-8.967008e+00
-8.690424e+00
-8.402887e+00
-8.109239e+00
-7.813109e+00
-7.517159e+00
-7.223447e+00
-6.933850e+00
-6.650478e+00
-6.376020e+00
-6.113960e+00
-5.868640e+00
-5.645158e+00
-5.449130e+00
-5.286335e+00
-5.162323e+00
-5.081998e+00
-5.049245e+00
-5.066614e+00
-5.135072e+00
-5.253841e+00
-5.420308e+00
-5.630014e+00
-5.876729e+00
-6.152633e+00
-6.448578e+00
-6.754469e+00
-7.059710e+00
-7.353709e+00
-7.626395e+00
-7.868712e+00
-8.073068e+00
-8.233708e+00
-8.347015e+00
-8.411720e+00
-8.429012e+00
-8.402545e+00
-8.338321e+00
-8.244437e+00
-8.130697e+00
-8.008084e+00
-7.888115e+00
-7.782128e+00
-7.700553e+00
-7.652239e+00
-7.643903e+00
-7.679769e+00
-7.761422e+00
-7.887899e+00
-8.055985e+00
-8.260660e+00
-8.495629e+00
-8.753846e+00
-9.027972e+00
-9.310704e+00
-9.594963e+00
-9.873957e+00
-1.014113e+01
-1.039010e+01
-1.061455e+01
-1.080823e+01
-1.096498e+01
-1.107894e+01
-1.114472e+01
-1.115773e+01
-1.111452e+01
-1.101310e+01
-1.085324e+01
-1.063673e+01
-1.036749e+01
-1.005165e+01
-9.697445e+00
-9.315021e+00
-8.916083e+00
-8.513417e+00
-8.120307e+00
-7.749851e+00
-7.414241e+00
-7.124041e+00
-6.887530e+00
-6.710167e+00
-6.594234e+00
-6.538696e+00
-6.539294e+00
-6.588870e+00
-6.677897e+00
-6.795167e+00
-6.928580e+00
-7.065970e+00
-7.195903e+00
-7.308404e+00
-7.395555e+00
-7.451951e+00
-7.475000e+00
-7.465040e+00
-7.425287e+00
-7.361594e+00
-7.282022e+00
-7.196225e+00
-7.114674e+00
-7.047757e+00
-7.004850e+00
-6.993417e+00
-7.018269e+00
-7.081046e+00
-7.179997e+00
-7.310080e+00
-7.463375e+00
-7.629765e+00
-7.797820e+00
-7.955789e+00
-8.092623e+00
-8.198909e+00
-8.267656e+00
-8.294840e+00
-8.279669e+00
-8.224562e+00
-8.134835e+00
-8.018158e+00
-7.883827e+00
-7.741935e+00
-7.602511e+00
-7.474689e+00
-7.365988e+00
-7.281739e+00
-7.224703e+00
-7.194910e+00
-7.189712e+00
-7.204054e+00
-7.230930e+00
-7.261983e+00
-7.288221e+00
-7.300772e+00
-7.291637e+00
-7.254373e+00
-7.184648e+00
-7.080628e+00
-6.943179e+00
-6.775853e+00
-6.584703e+00
-6.377939e+00
-6.165483e+00
-5.958448e+00
-5.768603e+00
-5.607812e+00
-5.487498e+00
-5.418112e+00
-5.408633e+00
-5.466111e+00
-5.595248e+00
-5.798058e+00
-6.073612e+00
-6.417892e+00
-6.823773e+00
-7.281149e+00
-7.777209e+00
-8.296880e+00
-8.823422e+00
-9.339169e+00
-9.826387e+00
-1.026821e+01
-1.064962e+01
-1.095835e+01
-1.118571e+01
-1.132723e+01
-1.138296e+01
-1.135760e+01
-1.126013e+01
-1.110317e+01
-1.090208e+01
-1.067375e+01
-1.043533e+01
-1.020295e+01
-9.990493e+00
-9.808696e+00
-9.664441e+00
-9.560458e+00
-9.495374e+00
-9.464108e+00
-9.458568e+00
-9.468579e+00
-9.482954e+00
-9.490625e+00
-9.481733e+00
-9.448606e+00
-9.386514e+00
-9.294167e+00
-9.173877e+00
-9.031374e+00
-8.875285e+00
-8.716334e+00
-8.566327e+00
-8.437056e+00
-8.339220e+00
-8.281482e+00
-8.269735e+00
-8.306657e+00
-8.391547e+00
-8.520451e+00
-8.686551e+00
-8.880726e+00
-9.092264e+00
-9.309602e+00
-9.521063e+00
-9.715512e+00
-9.882906e+00
-1.001472e+01
-1.010424e+01
-1.014678e+01
-1.013976e+01
-1.008280e+01
-9.977691e+00
-9.828389e+00
-9.640897e+00
-9.423119e+00
-9.184614e+00
-8.936261e+00
-8.689823e+00
-8.457436e+00
-8.251005e+00
-8.081569e+00
-7.958629e+00
-7.889509e+00
-7.878782e+00
-7.927816e+00
-8.034495e+00
-8.193148e+00
-8.394731e+00
-8.627256e+00
-8.876455e+00
-9.126639e+00
-9.361672e+00
-9.565982e+00
-9.725521e+00
-9.828581e+00
-9.866438e+00
-9.833762e+00
-9.728827e+00
-9.553521e+00
-9.313187e+00
-9.016349e+00
-8.674314e+00
-8.300695e+00
-7.910847e+00
-7.521228e+00
-7.148679e+00
-6.809654e+00
-6.519407e+00
-6.291181e+00
-6.135446e+00
-6.059247e+00
-6.065729e+00
-6.153880e+00
-6.318554e+00
-6.550766e+00
-6.838273e+00
-7.166383e+00
-7.518960e+00
-7.879516e+00
-8.232339e+00
-8.563530e+00
-8.861891e+00
-9.119567e+00
-9.332405e+00
-9.499992e+00
-9.625377e+00
-9.714526e+00
-9.775554e+00
-9.817830e+00
-9.851042e+00
-9.884305e+00
-9.925371e+00
-9.980020e+00
-1.005163e+01
-1.014099e+01
-1.024627e+01
-1.036328e+01
-1.048585e+01
-1.060638e+01
-1.071651e+01
-1.080784e+01
-1.087262e+01
-1.090445e+01
-1.089879e+01
-1.085342e+01
-1.076863e+01
-1.064730e+01
-1.049471e+01
-1.031815e+01
-1.012631e+01
-9.928532e+00
-9.733920e+00
-9.550478e+00
-9.384332e+00
-9.239133e+00
-9.115747e+00
-9.012234e+00
-8.924148e+00
-8.845098e+00
-8.767501e+00
-8.683432e+00
-8.585458e+00
-8.467377e+00
-8.324778e+00
-8.155399e+00
-7.959270e+00
-7.738679e+00
-7.497976e+00
-7.243297e+00
-6.982213e+00
-6.723346e+00
-6.475965e+00
-6.249551e+00
-6.053329e+00
-5.895773e+00
-5.784086e+00
-5.723704e+00
-5.717846e+00
-5.767189e+00
-5.869690e+00
-6.020616e+00
-6.212770e+00
-6.436916e+00
-6.682356e+00
-6.937605e+00
-7.191108e+00
-7.431907e+00
-7.650236e+00
-7.837970e+00
-7.988937e+00
-8.099074e+00
-8.166449e+00
-8.191162e+00
-8.175166e+00
-8.122027e+00
-8.036660e+00
-7.925044e+00
-7.793959e+00
-7.650717e+00
-7.502930e+00
-7.358287e+00
-7.224350e+00
-7.108367e+00
-7.017102e+00
-6.956673e+00
-6.932386e+00
-6.948572e+00
-7.008413e+00
-7.113747e+00
-7.264876e+00
-7.460385e+00
-7.696999e+00
-7.969514e+00
-8.270820e+00
-8.592048e+00
-8.922832e+00
-9.251682e+00
-9.566453e+00
-9.854878e+00
-1.010513e+01
-1.030640e+01
-1.044944e+01
-1.052703e+01
-1.053444e+01
-1.046970e+01
-1.033383e+01
-1.013086e+01
-9.867796e+00
-9.554315e+00
-9.202431e+00
-8.825957e+00
-8.439892e+00
-8.059713e+00
-7.700618e+00
-7.376765e+00
-7.100543e+00
-6.881917e+00
-6.727899e+00
-6.642186e+00
-6.625001e+00
-6.673149e+00
-6.780318e+00
-6.937577e+00
-7.134056e+00
-7.357728e+00
-7.596230e+00
-7.837642e+00
-8.071155e+00
-8.287572e+00
-8.479617e+00
-8.642040e+00
-8.771546e+00
-8.866575e+00
-8.926999e+00
-8.953775e+00
-8.948618e+00
-8.913727e+00
-8.851576e+00
-8.764796e+00
-8.656122e+00
-8.528389e+00
-8.384556e+00
-8.227721e+00
-8.061114e+00
-7.888053e+00
-7.711866e+00
-7.535791e+00
-7.362868e+00
-7.195845e+00
-7.037111e+00
-6.888670e+00
-6.752141e+00
-6.628795e+00
-6.519603e+00
-6.425290e+00
-6.346396e+00
-6.283312e+00
-6.236320e+00
-6.205617e+00
-6.191322e+00
-6.193461e+00
-6.211933e+00
-6.246437e+00
-6.296367e+00
-6.360699e+00
-6.437860e+00
-6.525633e+00
-6.621101e+00
-6.720674e+00
-6.820198e+00
-6.915169e+00
-7.001030e+00
-7.073546e+00
-7.129208e+00
-7.165627e+00
-7.181854e+00
-7.178583e+00
-7.158186e+00
-7.124573e+00
-7.082861e+00
-7.038918e+00
-6.998811e+00
-6.968255e+00
-6.952125e+00
-6.954099e+00
-6.976482e+00
-7.020221e+00
-7.085094e+00
-7.170048e+00
-7.273596e+00
-7.394227e+00
-7.530748e+00
-7.682503e+00
-7.849441e+00
-8.032018e+00
-8.230958e+00
-8.446898e+00
-8.679995e+00
-8.929531e+00
-9.193569e+00
-9.468720e+00
-9.750011e+00
-1.003090e+01
-1.030345e+01
-1.055859e+01
-1.078660e+01
-1.097764e+01
-1.112241e+01
-1.121278e+01
-1.124247e+01
-1.120754e+01
-1.110683e+01
-1.094206e+01
-1.071794e+01
-1.044187e+01
-1.012365e+01
-9.774968e+00
-9.408855e+00
-9.039055e+00
-8.679387e+00
-8.343087e+00
-8.042189e+00
-7.786947e+00
-7.585348e+00
-7.442741e+00
-7.361609e+00
-7.341504e+00
-7.379164e+00
-7.468777e+00
-7.602408e+00
-7.770536e+00
-7.962669e+00
-8.167996e+00
-8.376020e+00
-8.577123e+00
-8.763029e+00
-8.927130e+00
-9.064654e+00
-9.172701e+00
-9.250139e+00
-9.297391e+00
-9.316159e+00
-9.309096e+00
-9.279476e+00
-9.230886e+00
-9.166962e+00
-9.091201e+00
-9.006843e+00
-8.916825e+00
-8.823786e+00
-8.730091e+00
-8.637857e+00
-8.548956e+00
-8.464981e+00
-8.387205e+00
-8.316521e+00
-8.253408e+00
-8.197919e+00
-8.149713e+00
-8.108112e+00
-8.072177e+00
-8.040790e+00
-8.012727e+00
-7.986721e+00
-7.961519e+00
-7.935932e+00
-7.908876e+00
-7.879417e+00
-7.846794e+00
-7.810421e+00
-7.769866e+00
-7.724784e+00
-7.674844e+00
-7.619636e+00
-7.558586e+00
-7.490895e+00
-7.415522e+00
-7.331202e+00
-7.236526e+00
-7.130075e+00
-7.010607e+00
-6.877309e+00
-6.730086e+00
-6.569870e+00
-6.398918e+00
-6.221036e+00
-6.041690e+00
-5.867927e+00
-5.708108e+00
-5.571400e+00
-5.467092e+00
-5.403775e+00
-5.388477e+00
-5.425868e+00
-5.517635e+00
-5.662106e+00
-5.854196e+00
-6.085667e+00
-6.345692e+00
-6.621644e+00
-6.900028e+00
-7.167464e+00
-7.411631e+00
-7.622091e+00
-7.790954e+00
-7.913333e+00
-7.987579e+00
-8.015282e+00
-8.001041e+00
-7.952028e+00
-7.877367e+00
-7.787390e+00
-7.692818e+00
-7.603926e+00
-7.529776e+00
-7.477543e+00
-7.452006e+00
-7.455219e+00
-7.486396e+00
-7.542008e+00
-7.616092e+00
-7.700754e+00
-7.786818e+00
-7.864583e+00
-7.924612e+00
-7.958505e+00
-7.959587e+00
-7.923483e+00
-7.848533e+00
-7.736038e+00
-7.590325e+00
-7.418599e+00
-7.230605e+00
-7.038066e+00
-6.853937e+00
-6.691489e+00
-6.563283e+00
-6.480113e+00
-6.450015e+00
-6.477453e+00
-6.562781e+00
-6.702058e+00
-6.887247e+00
-7.106807e+00
-7.346581e+00
-7.590911e+00
-7.823840e+00
-8.030285e+00
-8.197065e+00
-8.313723e+00
-8.373087e+00
-8.371577e+00
-8.309260e+00
-8.189693e+00
-8.019580e+00
-7.808277e+00
-7.567179e+00
-7.309016e+00
-7.047098e+00
-6.794549e+00
-6.563571e+00
-6.364794e+00
-6.206743e+00
-6.095471e+00
-6.034374e+00
-6.024177e+00
-6.063093e+00
-6.147093e+00
-6.270268e+00
-6.425218e+00
-6.603461e+00
-6.795817e+00
-6.992781e+00
-7.184859e+00
-7.362885e+00
-7.518294e+00
-7.643376e+00
-7.731493e+00
-7.777278e+00
-7.776824e+00
-7.727868e+00
-7.629983e+00
-7.484764e+00
-7.295982e+00
-7.069677e+00
-6.814135e+00
-6.539717e+00
-6.258519e+00
-5.983840e+00
-5.729507e+00
-5.509088e+00
-5.335061e+00
-5.218024e+00
-5.166023e+00
-5.184047e+00
-5.273754e+00
-5.433419e+00
-5.658106e+00
-5.940024e+00
-6.269009e+00
-6.633096e+00
-7.019120e+00
-7.413325e+00
-7.801952e+00
-8.171800e+00
-8.510751e+00
-8.808237e+00
-9.055655e+00
-9.246685e+00
-9.377503e+00
-9.446873e+00
-9.456107e+00
-9.408912e+00
-9.311146e+00
-9.170511e+00
-8.996220e+00
-8.798658e+00
-8.589042e+00
-8.379081e+00
-8.180605e+00
-8.005149e+00
-7.863476e+00
-7.765057e+00
-7.717526e+00
-7.726172e+00
-7.793538e+00
-7.919176e+00
-8.099616e+00
-8.328560e+00
-8.597303e+00
-8.895328e+00
-9.211028e+00
-9.532474e+00
-9.848160e+00
-1.014765e+01
-1.042208e+01
-1.066448e+01
-1.086988e+01
-1.103526e+01
-1.115934e+01
-1.124229e+01
-1.128537e+01
-1.129067e+01
-1.126086e+01
-1.119904e+01
-1.110872e+01
-1.099375e+01
-1.085834e+01
-1.070695e+01
-1.054421e+01
-1.037468e+01
-1.020261e+01
-1.003176e+01
-9.865114e+00
-9.704860e+00
-9.552333e+00
-9.408171e+00
-9.272535e+00
-9.145416e+00
-9.026946e+00
-8.917680e+00
-8.818779e+00
-8.732048e+00
-8.659830e+00
-8.604734e+00
-8.569243e+00
-8.555259e+00
-8.563641e+00
-8.593807e+00
-8.643472e+00
-8.708546e+00
-8.783221e+00
-8.860245e+00
-8.931347e+00
-8.987788e+00
-9.020975e+00
-9.023097e+00
-8.987736e+00
-8.910411e+00
-8.789034e+00
-8.624261e+00
-8.419703e+00
-8.181994e+00
-7.920690e+00
-7.647962e+00
-7.378091e+00
-7.126743e+00
-6.910072e+00
-6.743681e+00
-6.641542e+00
-6.614944e+00
-6.671578e+00
-6.814841e+00
-7.043424e+00
-7.351216e+00
-7.727547e+00
-8.157728e+00
-8.623861e+00
-9.105855e+00
-9.582566e+00
-1.003301e+01
-1.043751e+01
-1.077880e+01
-1.104291e+01
-1.121981e+01
-1.130384e+01
-1.129381e+01
-1.119287e+01
-1.100812e+01
-1.075008e+01
-1.043194e+01
-1.006878e+01
-9.676734e+00
-9.272135e+00
-8.870757e+00
-8.487087e+00
-8.133738e+00
-7.820984e+00
-7.556448e+00
-7.344938e+00
-7.188444e+00
-7.086260e+00
-7.035226e+00
-7.030052e+00
-7.063713e+00
-7.127888e+00
-7.213438e+00
-7.310923e+00
-7.411144e+00
-7.505709e+00
-7.587598e+00
-7.651687e+00
-7.695178e+00
-7.717906e+00
-7.722443e+00
-7.713994e+00
-7.700060e+00
-7.689886e+00
-7.693725e+00
-7.721969e+00
-7.784233e+00
-7.888448e+00
-8.040061e+00
-8.241391e+00
-8.491218e+00
-8.784635e+00
-9.113186e+00
-9.465282e+00
-9.826882e+00
-1.018237e+01
-1.051555e+01
-1.081077e+01
-1.105388e+01
-1.123320e+01
-1.134024e+01
-1.137017e+01
-1.132209e+01
-1.119898e+01
-1.100740e+01
-1.075697e+01
-1.045971e+01
-1.012920e+01
-9.779690e+00
-9.425275e+00
-9.079062e+00
-8.752520e+00
-8.454960e+00
-8.193193e+00
-7.971358e+00
-7.790907e+00
-7.650730e+00
-7.547413e+00
-7.475599e+00
-7.428461e+00
-7.398239e+00
-7.376851e+00
-7.356507e+00
-7.330311e+00
-7.292791e+00
-7.240306e+00
-7.171303e+00
-7.086398e+00
-6.988264e+00
-6.881345e+00
-6.771409e+00
-6.664982e+00
-6.568717e+00
-6.488756e+00
-6.430146e+00
-6.396364e+00
-6.389005e+00
-6.407640e+00
-6.449872e+00
-6.511552e+00
-6.587146e+00
-6.670199e+00
-6.753868e+00
-6.831462e+00
-6.896965e+00
-6.945486e+00
-6.973605e+00
-6.979594e+00
-6.963475e+00
-6.926938e+00
-6.873121e+00
-6.806290e+00
-6.731453e+00
-6.653944e+00
-6.579014e+00
-6.511447e+00
-6.455244e+00
-6.413369e+00
-6.387610e+00
-6.378534e+00
-6.385568e+00
-6.407182e+00
-6.441149e+00
-6.484843e+00
-6.535527e+00
-6.590581e+00
-6.647651e+00
-6.704701e+00
-6.759991e+00
-6.812002e+00
-6.859369e+00
-6.900830e+00
-6.935240e+00
-6.961634e+00
-6.979338e+00
-6.988085e+00
-6.988121e+00
-6.980272e+00
-6.965944e+00
-6.947071e+00
-6.926015e+00
-6.905420e+00
-6.888050e+00
-6.876602e+00
-6.873514e+00
-6.880762e+00
-6.899659e+00
-6.930663e+00
-6.973221e+00
-7.025663e+00
-7.085201e+00
-7.148032e+00
-7.209572e+00
-7.264812e+00
-7.308754e+00
-7.336893e+00
-7.345666e+00
-7.332834e+00
-7.297729e+00
-7.241348e+00
-7.166294e+00
-7.076567e+00
-6.977239e+00
-6.874053e+00
-6.772995e+00
-6.679856e+00
-6.599835e+00
-6.537203e+00
-6.495041e+00
-6.475077e+00
-6.477636e+00
-6.501708e+00
-6.545124e+00
-6.604842e+00
-6.677283e+00
-6.758713e+00
-6.845598e+00
-6.934916e+00
-7.024379e+00
-7.112571e+00
-7.198966e+00
-7.283864e+00
-7.368243e+00
-7.453564e+00
-7.541547e+00
-7.633945e+00
-7.732351e+00
-7.838031e+00
-7.951809e+00
-8.073994e+00
-8.204355e+00
-8.342110e+00
-8.485944e+00
-8.634035e+00
-8.784082e+00
-8.933343e+00
-9.078660e+00
-9.216500e+00
-9.342983e+00
-9.453942e+00
-9.545003e+00
-9.611727e+00
-9.649806e+00
-9.655346e+00
-9.625206e+00
-9.557381e+00
-9.451384e+00
-9.308589e+00
-9.132464e+00
-8.928690e+00
-8.705099e+00
-8.471463e+00
-8.239111e+00
-8.020404e+00
-7.828088e+00
-7.674562e+00
-7.571101e+00
-7.527085e+00
-7.549281e+00
-7.641241e+00
-7.802847e+00
-8.030072e+00
-8.314966e+00
-8.645897e+00
-9.008050e+00
-9.384168e+00
-9.755485e+00
-1.010281e+01
-1.040769e+01
-1.065351e+01
-1.082652e+01
-1.091663e+01
-1.091796e+01
-1.082904e+01
-1.065264e+01
-1.039538e+01
-1.006699e+01
-9.679500e+00
-9.246240e+00
-8.781012e+00
-8.297320e+00
-7.807823e+00
-7.324013e+00
-6.856107e+00
-6.413112e+00
-6.003009e+00
-5.632992e+00
-5.309700e+00
-5.039397e+00
-4.828060e+00
-4.681359e+00
-4.604507e+00
-4.602006e+00
-4.677299e+00
-4.832359e+00
-5.067277e+00
-5.379876e+00
-5.765412e+00
-6.216408e+00
-6.722649e+00
-7.271348e+00
-7.847497e+00
-8.434369e+00
-9.014150e+00
-9.568656e+00
-1.008011e+01
-1.053191e+01
-1.090940e+01
-1.120054e+01
-1.139655e+01
-1.149233e+01
-1.148686e+01
-1.138328e+01
-1.118882e+01
-1.091450e+01
-1.057463e+01
-1.018608e+01
-9.767471e+00
-9.338190e+00
-8.917449e+00
-8.523292e+00
-8.171691e+00
-7.875737e+00
-7.645003e+00
-7.485101e+00
-7.397488e+00
-7.379536e+00
-7.424870e+00
-7.523952e+00
-7.664861e+00
-7.834200e+00
-8.018055e+00
-8.202918e+00
-8.376500e+00
-8.528375e+00
-8.650420e+00
-8.737040e+00
-8.785180e+00
-8.794176e+00
-8.765469e+00
-8.702226e+00
-8.608918e+00
-8.490881e+00
-8.353894e+00
-8.203793e+00
-8.046138e+00
-7.885961e+00
-7.727574e+00
-7.574459e+00
-7.429225e+00
-7.293618e+00
-7.168588e+00
-7.054400e+00
-6.950789e+00
-6.857163e+00
-6.772842e+00
-6.697315e+00
-6.630488e+00
-6.572881e+00
-6.525729e+00
-6.490957e+00
-6.471011e+00
-6.468556e+00
-6.486080e+00
-6.525462e+00
-6.587568e+00
-6.671955e+00
-6.776720e+00
-6.898528e+00
-7.032827e+00
-7.174206e+00
-7.316867e+00
-7.455150e+00
-7.584047e+00
-7.699652e+00
-7.799510e+00
-7.882821e+00
-7.950494e+00
-8.005032e+00
-8.050274e+00
-8.091000e+00
-8.132441e+00
-8.179734e+00
-8.237363e+00
-8.308648e+00
-8.395339e+00
-8.497354e+00
-8.612698e+00
-8.737577e+00
-8.866685e+00
-8.993639e+00
-9.111515e+00
-9.213427e+00
-9.293109e+00
-9.345443e+00
-9.366890e+00
-9.355815e+00
-9.312645e+00
-9.239882e+00
-9.141936e+00
-9.024799e+00
-8.895570e+00
-8.761870e+00
-8.631201e+00
-8.510317e+00
-8.404686e+00
-8.318098e+00
-8.252484e+00
-8.207937e+00
-8.182939e+00
-8.174733e+00
-8.179788e+00
-8.194282e+00
-8.214551e+00
-8.237474e+00
-8.260742e+00
-8.283026e+00
-8.304034e+00
-8.324456e+00
-8.345815e+00
-8.370231e+00
-8.400103e+00
-8.437742e+00
-8.484982e+00
-8.542797e+00
-8.610993e+00
-8.687996e+00
-8.770787e+00
-8.854991e+00
-8.935125e+00
-9.004976e+00
-9.058086e+00
-9.088270e+00
-9.090142e+00
-9.059583e+00
-8.994120e+00
-8.893185e+00
-8.758240e+00
-8.592745e+00
-8.401986e+00
-8.192764e+00
-7.972955e+00
-7.750998e+00
-7.535329e+00
-7.333826e+00
-7.153318e+00
-6.999198e+00
-6.875186e+00
-6.783245e+00
-6.723643e+00
-6.695130e+00
-6.695182e+00
-6.720269e+00
-6.766107e+00
-6.827881e+00
-6.900440e+00
-6.978477e+00
-7.056729e+00
-7.130211e+00
-7.194484e+00
-7.245950e+00
-7.282125e+00
-7.301861e+00
-7.305456e+00
-7.294632e+00
-7.272372e+00
-7.242637e+00
-7.209991e+00
-7.179211e+00
-7.154901e+00
-7.141182e+00
-7.141458e+00
-7.158276e+00
-7.193256e+00
-7.247086e+00
-7.319543e+00
-7.409541e+00
-7.515181e+00
-7.633802e+00
-7.762050e+00
-7.895965e+00
-8.031097e+00
-8.162663e+00
-8.285750e+00
-8.395548e+00
-8.487616e+00
-8.558158e+00
-8.604273e+00
-8.624170e+00
-8.617302e+00
-8.584399e+00
-8.527398e+00
-8.449269e+00
-8.353762e+00
-8.245103e+00
-8.127671e+00
-8.005691e+00
-7.882936e+00
-7.762477e+00
-7.646465e+00
-7.535959e+00
-7.430829e+00
-7.329754e+00
-7.230347e+00
-7.129415e+00
-7.023379e+00
-6.908785e+00
-6.782894e+00
-6.644236e+00
-6.493072e+00
-6.331669e+00
-6.164346e+00
-5.997274e+00
-5.838046e+00
-5.695065e+00
-5.576844e+00
-5.491280e+00
-5.444991e+00
-5.442791e+00
-5.487345e+00
-5.579033e+00
-5.716029e+00
-5.894577e+00
-6.109411e+00
-6.354282e+00
-6.622494e+00
-6.907419e+00
-7.202895e+00
-7.503502e+00
-7.804664e+00
-8.102629e+00
-8.394329e+00
-8.677192e+00
-8.948948e+00
-9.207492e+00
-9.450819e+00
-9.677055e+00
-9.884551e+00
-1.007201e+01
-1.023861e+01
-1.038408e+01
-1.050865e+01
-1.061301e+01
-1.069812e+01
-1.076501e+01
-1.081454e+01
-1.084730e+01
-1.086346e+01
-1.086284e+01
-1.084498e+01
-1.080942e+01
-1.075594e+01
-1.068480e+01
-1.059698e+01
-1.049428e+01
-1.037930e+01
-1.025531e+01
-1.012599e+01
-9.995137e+00
-9.866280e+00
-9.742379e+00
-9.625497e+00
-9.516573e+00
-9.415294e+00
-9.320076e+00
-9.228190e+00
-9.136006e+00
-9.039356e+00
-8.933955e+00
-8.815849e+00
-8.681818e+00
-8.529710e+00
-8.358642e+00
-8.169088e+00
-7.962838e+00
-7.742858e+00
-7.513077e+00
-7.278143e+00
-7.043167e+00
-6.813509e+00
-6.594598e+00
-6.391812e+00
-6.210414e+00
-6.055512e+00
-5.932042e+00
-5.844732e+00
-5.798024e+00
-5.795950e+00
-5.841941e+00
-5.938572e+00
-6.087268e+00
-6.287978e+00
-6.538856e+00
-6.835976e+00
-7.173118e+00
-7.541664e+00
-7.930659e+00
-8.327047e+00
-8.716154e+00
-9.082381e+00
-9.410115e+00
-9.684779e+00
-9.893942e+00
-1.002836e+01
-1.008288e+01
-1.005701e+01
-9.955201e+00
-9.786721e+00
-9.565149e+00
-9.307528e+00
-9.033249e+00
-8.762735e+00
-8.516051e+00
-8.311516e+00
-8.164446e+00
-8.086114e+00
-8.083020e+00
-8.156535e+00
-8.302959e+00
-8.513972e+00
-8.777450e+00
-9.078554e+00
-9.400976e+00
-9.728207e+00
-1.004472e+01
-1.033694e+01
-1.059394e+01
-1.080785e+01
-1.097393e+01
-1.109041e+01
-1.115818e+01
-1.118022e+01
-1.116109e+01
-1.110633e+01
-1.102195e+01
-1.091397e+01
-1.078805e+01
-1.064921e+01
-1.050172e+01
-1.034901e+01
-1.019370e+01
-1.003769e+01
-9.882324e+00
-9.728537e+00
-9.577014e+00
-9.428309e+00
-9.282919e+00
-9.141287e+00
-9.003768e+00
-8.870551e+00
-8.741585e+00
-8.616520e+00
-8.494675e+00
-8.375063e+00
-8.256446e+00
-8.137438e+00
-8.016626e+00
-7.892712e+00
-7.764656e+00
-7.631818e+00
-7.494112e+00
-7.352144e+00
-7.207359e+00
-7.062155e+00
-6.919956e+00
-6.785217e+00
-6.663318e+00
-6.560339e+00
-6.482709e+00
-6.436739e+00
-6.428082e+00
-6.461169e+00
-6.538703e+00
-6.661245e+00
-6.826982e+00
-7.031669e+00
-7.268778e+00
-7.529831e+00
-7.804875e+00
-8.083064e+00
-8.353297e+00
-8.604860e+00
-8.828031e+00
-9.014596e+00
-9.158265e+00
-9.254950e+00
-9.302898e+00
-9.302699e+00
-9.257156e+00
-9.171047e+00
-9.050789e+00
-8.904037e+00
-8.739238e+00
-8.565166e+00
-8.390466e+00
-8.223241e+00
-8.070700e+00
-7.938879e+00
-7.832455e+00
-7.754651e+00
-7.707214e+00
-7.690475e+00
-7.703455e+00
-7.744016e+00
-7.809040e+00
-7.894625e+00
-7.996298e+00
-8.109217e+00
-8.228367e+00
-8.348735e+00
-8.465440e+00
-8.573822e+00
-8.669492e+00
-8.748349e+00
-8.806602e+00
-8.840806e+00
-8.847956e+00
-8.825634e+00
-8.772213e+00
-8.687094e+00
-8.570940e+00
-8.425865e+00
-8.255533e+00
-8.065131e+00
-7.861186e+00
-7.651232e+00
-7.443335e+00
-7.245516e+00
-7.065136e+00
-6.908303e+00
-6.779357e+00
-6.680515e+00
-6.611679e+00
-6.570471e+00
-6.552465e+00
-6.551613e+00
-6.560839e+00
-6.572731e+00
-6.580288e+00
-6.577651e+00
-6.560737e+00
-6.527719e+00
-6.479294e+00
-6.418694e+00
-6.351434e+00
-6.284810e+00
-6.227186e+00
-6.187146e+00
-6.172594e+00
-6.189917e+00
-6.243291e+00
-6.334235e+00
-6.461454e+00
-6.620991e+00
-6.806670e+00
-7.010762e+00
-7.224787e+00
-7.440352e+00
-7.649909e+00
-7.847360e+00
-8.028446e+00
-8.190878e+00
-8.334246e+00
-8.459734e+00
-8.569707e+00
-8.667247e+00
-8.755705e+00
-8.838307e+00
-8.917849e+00
-8.996473e+00
-9.075511e+00
-9.155396e+00
-9.235600e+00
-9.314632e+00
-9.390075e+00
-9.458681e+00
-9.516524e+00
-9.559212e+00
-9.582131e+00
-9.580730e+00
-9.550808e+00
-9.488801e+00
-9.392058e+00
-9.259101e+00
-9.089855e+00
-8.885845e+00
-8.650326e+00
-8.388350e+00
-8.106729e+00
-7.813882e+00
-7.519556e+00
-7.234421e+00
-6.969534e+00
-6.735724e+00
-6.542921e+00
-6.399493e+00
-6.311662e+00
-6.283062e+00
-6.314487e+00
-6.403859e+00
-6.546428e+00
-6.735156e+00
-6.961251e+00
-7.214775e+00
-7.485268e+00
-7.762331e+00
-8.036130e+00
-8.297810e+00
-8.539804e+00
-8.756045e+00
-8.942081e+00
-9.095099e+00
-9.213849e+00
-9.298474e+00
-9.350273e+00
-9.371408e+00
-9.364616e+00
-9.332957e+00
-9.279648e+00
-9.208004e+00
-9.121477e+00
-9.023768e+00
-8.918965e+00
-8.811636e+00
-8.706857e+00
-8.610099e+00
-8.526998e+00
-8.462991e+00
-8.422871e+00
-8.410309e+00
-8.427411e+00
-8.474387e+00
-8.549388e+00
-8.648540e+00
-8.766185e+00
-8.895313e+00
-9.028128e+00
-9.156676e+00
-9.273485e+00
-9.372123e+00
-9.447629e+00
-9.496793e+00
-9.518246e+00
-9.512395e+00
-9.481219e+00
-9.427964e+00
-9.356801e+00
-9.272451e+00
-9.179860e+00
-9.083888e+00
-8.989076e+00
-8.899447e+00
-8.818369e+00
-8.748464e+00
-8.691558e+00
-8.648679e+00
-8.620085e+00
-8.605330e+00
-8.603358e+00
-8.612615e+00
-8.631166e+00
-8.656814e+00
-8.687211e+00
-8.719971e+00
-8.752777e+00
-8.783499e+00
-8.810322e+00
-8.831880e+00
-8.847383e+00
-8.856725e+00
-8.860555e+00
-8.860309e+00
-8.858167e+00
-8.856970e+00
-8.860066e+00
-8.871104e+00
-8.893775e+00
-8.931517e+00
-8.987188e+00
-9.062769e+00
-9.159101e+00
-9.275718e+00
-9.410792e+00
-9.561212e+00
-9.722768e+00
-9.890423e+00
-1.005863e+01
-1.022162e+01
-1.037369e+01
-1.050937e+01
-1.062358e+01
-1.071163e+01
-1.076930e+01
-1.079278e+01
-1.077876e+01
-1.072440e+01
-1.062744e+01
-1.048630e+01
-1.030022e+01
-1.006937e+01
-9.794965e+00
-9.479398e+00
-9.126303e+00
-8.740633e+00
-8.328692e+00
-7.898152e+00
-7.458031e+00
-7.018612e+00
-6.591297e+00
-6.188373e+00
-5.822679e+00
-5.507171e+00
-5.254390e+00
-5.075861e+00
-4.981459e+00
-4.978794e+00
-5.072673e+00
-5.264682e+00
-5.552945e+00
-5.932056e+00
-6.393205e+00
-6.924464e+00
-7.511195e+00
-8.136557e+00
-8.782068e+00
-9.428197e+00
-1.005498e+01
-1.064264e+01
-1.117221e+01
-1.162615e+01
-1.198894e+01
-1.224769e+01
-1.239269e+01
-1.241792e+01
-1.232146e+01
-1.210581e+01
-1.177802e+01
-1.134962e+01
-1.083631e+01
-1.025743e+01
-9.635139e+00
-8.993454e+00
-8.357114e+00
-7.750376e+00
-7.195821e+00
-6.713255e+00
-6.318782e+00
-6.024108e+00
-5.836127e+00
-5.756791e+00
-5.783259e+00
-5.908302e+00
-6.120906e+00
-6.407020e+00
-6.750404e+00
-7.133500e+00
-7.538300e+00
-7.947151e+00
-8.343488e+00
-8.712471e+00
-9.041518e+00
-9.320736e+00
-9.543237e+00
-9.705332e+00
-9.806571e+00
-9.849616e+00
-9.839906e+00
-9.785129e+00
-9.694513e+00
-9.577992e+00
-9.445323e+00
-9.305239e+00
-9.164739e+00
-9.028575e+00
-8.898987e+00
-8.775727e+00
-8.656333e+00
-8.536657e+00
-8.411556e+00
-8.275710e+00
-8.124462e+00
-7.954612e+00
-7.765069e+00
-7.557303e+00
-7.335530e+00
-7.106591e+00
-6.879544e+00
-6.664978e+00
-6.474147e+00
-6.317991e+00
-6.206155e+00
-6.146106e+00
-6.142419e+00
-6.196293e+00
-6.305337e+00
-6.463612e+00
-6.661938e+00
-6.888425e+00
-7.129179e+00
-7.369147e+00
-7.593032e+00
-7.786221e+00
-7.935672e+00
-8.030702e+00
-8.063621e+00
-8.030186e+00
-7.929822e+00
-7.765618e+00
-7.544094e+00
-7.274775e+00
-6.969602e+00
-6.642266e+00
-6.307479e+00
-5.980269e+00
-5.675290e+00
-5.406198e+00
-5.185070e+00
-5.021891e+00
-4.924121e+00
-4.896358e+00
-4.940140e+00
-5.053914e+00
-5.233179e+00
-5.470808e+00
-5.757520e+00
-6.082465e+00
-6.433868e+00
-6.799681e+00
-7.168198e+00
-7.528601e+00
-7.871394e+00
-8.188715e+00
-8.474521e+00
-8.724624e+00
-8.936613e+00
-9.109657e+00
-9.244218e+00
-9.341711e+00
-9.404136e+00
-9.433724e+00
-9.432640e+00
-9.402775e+00
-9.345673e+00
-9.262590e+00
-9.154708e+00
-9.023461e+00
-8.870934e+00
-8.700255e+00
-8.515926e+00
-8.323994e+00
-8.132050e+00
-7.949007e+00
-7.784697e+00
-7.649301e+00
-7.552673e+00
-7.503633e+00
-7.509251e+00
-7.574208e+00
-7.700259e+00
-7.885842e+00
-8.125887e+00
-8.411831e+00
-8.731892e+00
-9.071587e+00
-9.414492e+00
-9.743201e+00
-1.004043e+01
-1.029015e+01
-1.047875e+01
-1.059594e+01
-1.063553e+01
-1.059588e+01
-1.048001e+01
-1.029532e+01
-1.005313e+01
-9.767827e+00
-9.455944e+00
-9.135096e+00
-8.822946e+00
-8.536223e+00
-8.289875e+00
-8.096380e+00
-7.965220e+00
-7.902541e+00
-7.910978e+00
-7.989641e+00
-8.134244e+00
-8.337370e+00
-8.588858e+00
-8.876287e+00
-9.185570e+00
-9.501608e+00
-9.809010e+00
-1.009283e+01
-1.033929e+01
-1.053645e+01
-1.067482e+01
-1.074775e+01
-1.075177e+01
-1.068664e+01
-1.055528e+01
-1.036341e+01
-1.011915e+01
-9.832388e+00
-9.514139e+00
-9.175879e+00
-8.828917e+00
-8.483866e+00
-8.150230e+00
-7.836140e+00
-7.548233e+00
-7.291661e+00
-7.070204e+00
-6.886446e+00
-6.741974e+00
-6.637567e+00
-6.573344e+00
-6.548855e+00
-6.563127e+00
-6.614659e+00
-6.701392e+00
-6.820665e+00
-6.969197e+00
-7.143088e+00
-7.337868e+00
-7.548607e+00
-7.770063e+00
-7.996885e+00
-8.223833e+00
-8.446004e+00
-8.659034e+00
-8.859253e+00
-9.043758e+00
-9.210408e+00
-9.357732e+00
-9.484757e+00
-9.590785e+00
-9.675153e+00
-9.737001e+00
-9.775083e+00
-9.787659e+00
-9.772474e+00
-9.726847e+00
-9.647861e+00
-9.532652e+00
-9.378776e+00
-9.184615e+00
-8.949805e+00
-8.675625e+00
-8.365305e+00
-8.024220e+00
-7.659904e+00
-7.281879e+00
-6.901262e+00
-6.530180e+00
-6.181021e+00
-5.865609e+00
-5.594375e+00
-5.375644e+00
-5.215094e+00
-5.115471e+00
-5.076567e+00
-5.095455e+00
-5.166928e+00
-5.284092e+00
-5.439006e+00
-5.623304e+00
-5.828741e+00
-6.047590e+00
-6.272914e+00
-6.498696e+00
-6.719875e+00
-6.932323e+00
-7.132800e+00
-7.318917e+00
-7.489098e+00
-7.642560e+00
-7.779266e+00
-7.899851e+00
-8.005515e+00
-8.097867e+00
-8.178739e+00
-8.250001e+00
-8.313382e+00
-8.370332e+00
-8.421939e+00
-8.468903e+00
-8.511561e+00
-8.549951e+00
-8.583890e+00
-8.613033e+00
-8.636912e+00
-8.654925e+00
-8.666299e+00
-8.670028e+00
-8.664823e+00
-8.649099e+00
-8.621004e+00
-8.578520e+00
-8.519595e+00
-8.442322e+00
-8.345105e+00
-8.226837e+00
-8.087041e+00
-7.926008e+00
-7.744912e+00
-7.545917e+00
-7.332253e+00
-7.108244e+00
-6.879266e+00
-6.651608e+00
-6.432229e+00
-6.228424e+00
-6.047421e+00
-5.895952e+00
-5.779842e+00
-5.703655e+00
-5.670430e+00
-5.681512e+00
-5.736500e+00
-5.833279e+00
-5.968142e+00
-6.135980e+00
-6.330506e+00
-6.544529e+00
-6.770231e+00
-6.999478e+00
-7.224129e+00
-7.436356e+00
-7.628962e+00
-7.795679e+00
-7.931428e+00
-8.032520e+00
-8.096778e+00
-8.123567e+00
-8.113725e+00
-8.069414e+00
-7.993896e+00
-7.891266e+00
-7.766164e+00
-7.623482e+00
-7.468100e+00
-7.304660e+00
-7.137399e+00
-6.970072e+00
-6.805958e+00
-6.647955e+00
-6.498745e+00
-6.360984e+00
-6.237485e+00
-6.131339e+00
-6.045934e+00
-5.984870e+00
-5.951764e+00
-5.949965e+00
-5.982217e+00
-6.050299e+00
-6.154691e+00
-6.294298e+00
-6.466284e+00
-6.666046e+00
-6.887372e+00
-7.122771e+00
-7.363968e+00
-7.602511e+00
-7.830418e+00
-8.040787e+00
-8.228303e+00
-8.389578e+00
-8.523315e+00
-8.630281e+00
-8.713133e+00
-8.776115e+00
-8.824695e+00
-8.865163e+00
-8.904235e+00
-8.948673e+00
-9.004920e+00
-9.078753e+00
-9.174943e+00
-9.296913e+00
-9.446423e+00
-9.623294e+00
-9.825222e+00
-1.004772e+01
-1.028419e+01
-1.052623e+01
-1.076403e+01
-1.098690e+01
-1.118395e+01
-1.134471e+01
-1.145974e+01
-1.152123e+01
-1.152343e+01
-1.146298e+01
-1.133912e+01
-1.115372e+01
-1.091119e+01
-1.061825e+01
-1.028353e+01
-9.917158e+00
-9.530190e+00
-9.134091e+00
-8.740190e+00
-8.359178e+00
-8.000666e+00
-7.672813e+00
-7.382035e+00
-7.132794e+00
-6.927489e+00
-6.766453e+00
-6.648049e+00
-6.568893e+00
-6.524176e+00
-6.508080e+00
-6.514258e+00
-6.536349e+00
-6.568483e+00
-6.605742e+00
-6.644534e+00
-6.682848e+00
-6.720355e+00
-6.758353e+00
-6.799537e+00
-6.847624e+00
-6.906878e+00
-6.981566e+00
-7.075431e+00
-7.191213e+00
-7.330282e+00
-7.492395e+00
-7.675616e+00
-7.876376e+00
-8.089667e+00
-8.309356e+00
-8.528557e+00
-8.740057e+00
-8.936733e+00
-9.111942e+00
-9.259863e+00
-9.375775e+00
-9.456270e+00
-9.499413e+00
-9.504848e+00
-9.473847e+00
-9.409321e+00
-9.315748e+00
-9.199038e+00
-9.066304e+00
-8.925535e+00
-8.785195e+00
-8.653749e+00
-8.539166e+00
-8.448417e+00
-8.387032e+00
-8.358719e+00
-8.365098e+00
-8.405559e+00
-8.477258e+00
-8.575267e+00
-8.692870e+00
-8.822000e+00
-8.953779e+00
-9.079129e+00
-9.189396e+00
-9.276938e+00
-9.335617e+00
-9.361171e+00
-9.351428e+00
-9.306372e+00
-9.228080e+00
-9.120534e+00
-8.989362e+00
-8.841509e+00
-8.684876e+00
-8.527920e+00
-8.379230e+00
-8.247073e+00
-8.138930e+00
-8.061005e+00
-8.017773e+00
-8.011567e+00
-8.042272e+00
-8.107166e+00
-8.200936e+00
-8.315898e+00
-8.442419e+00
-8.569505e+00
-8.685525e+00
-8.779010e+00
-8.839457e+00
-8.858094e+00
-8.828535e+00
-8.747293e+00
-8.614117e+00
-8.432122e+00
-8.207717e+00
-7.950307e+00
-7.671781e+00
-7.385809e+00
-7.106987e+00
-6.849893e+00
-6.628125e+00
-6.453406e+00
-6.334851e+00
-6.278433e+00
-6.286710e+00
-6.358814e+00
-6.490693e+00
-6.675571e+00
-6.904578e+00
-7.167504e+00
-7.453599e+00
-7.752374e+00
-8.054326e+00
-8.351532e+00
-8.638066e+00
-8.910189e+00
-9.166324e+00
-9.406815e+00
-9.633510e+00
-9.849230e+00
-1.005718e+01
-1.026039e+01
-1.046116e+01
-1.066071e+01
-1.085880e+01
-1.105364e+01
-1.124182e+01
-1.141837e+01
-1.157702e+01
-1.171044e+01
-1.181063e+01
-1.186940e+01
-1.187880e+01
-1.183164e+01
-1.172200e+01
-1.154570e+01
-1.130076e+01
-1.098779e+01
-1.061020e+01
-1.017441e+01
-9.689698e+00
-9.167981e+00
-8.623275e+00
-8.071031e+00
-7.527306e+00
-7.007866e+00
-6.527296e+00
-6.098186e+00
-5.730450e+00
-5.430832e+00
-5.202615e+00
-5.045556e+00
-4.956052e+00
-4.927531e+00
-4.951038e+00
-5.015987e+00
-5.110999e+00
-5.224785e+00
-5.346969e+00
-5.468798e+00
-5.583691e+00
-5.687575e+00
-5.779017e+00
-5.859144e+00
-5.931380e+00
-6.001019e+00
-6.074678e+00
-6.159637e+00
-6.263130e+00
-6.391596e+00
-6.549958e+00
-6.740972e+00
-6.964704e+00
-7.218202e+00
-7.495428e+00
-7.787466e+00
-8.083051e+00
-8.369376e+00
-8.633128e+00
-8.861650e+00
-9.044120e+00
-9.172594e+00
-9.242810e+00
-9.254656e+00
-9.212246e+00
-9.123606e+00
-9.000027e+00
-8.855143e+00
-8.703843e+00
-8.561124e+00
-8.440974e+00
-8.355376e+00
-8.313499e+00
-8.321139e+00
-8.380435e+00
-8.489871e+00
-8.644552e+00
-8.836720e+00
-9.056445e+00
-9.292445e+00
-9.532951e+00
-9.766568e+00
-9.983055e+00
-1.017400e+01
-1.033329e+01
-1.045746e+01
-1.054573e+01
-1.059987e+01
-1.062389e+01
-1.062351e+01
-1.060552e+01
-1.057712e+01
-1.054512e+01
-1.051535e+01
-1.049201e+01
-1.047725e+01
-1.047091e+01
-1.047047e+01
-1.047117e+01
-1.046642e+01
-1.044827e+01
-1.040808e+01
-1.033717e+01
-1.022755e+01
-1.007252e+01
-9.867283e+00
-9.609405e+00
-9.299174e+00
-8.939840e+00
-8.537695e+00
-8.102001e+00
-7.644738e+00
-7.180184e+00
-6.724328e+00
-6.294131e+00
-5.906671e+00
-5.578198e+00
-5.323163e+00
-5.153256e+00
-5.076546e+00
-5.096796e+00
-5.213028e+00
-5.419402e+00
-5.705452e+00
-6.056667e+00
-6.455387e+00
-6.881925e+00
-7.315827e+00
-7.737155e+00
-8.127684e+00
-8.471925e+00
-8.757903e+00
-8.977647e+00
-9.127365e+00
-9.207319e+00
-9.221421e+00
-9.176611e+00
-9.082066e+00
-8.948340e+00
-8.786475e+00
-8.607179e+00
-8.420129e+00
-8.233440e+00
-8.053351e+00
-7.884122e+00
-7.728150e+00
-7.586248e+00
-7.458030e+00
-7.342340e+00
-7.237653e+00
-7.142397e+00
-7.055174e+00
-6.974882e+00
-6.900753e+00
-6.832357e+00
-6.769586e+00
-6.712649e+00
-6.662077e+00
-6.618724e+00
-6.583746e+00
-6.558537e+00
-6.544622e+00
-6.543486e+00
-6.556383e+00
-6.584116e+00
-6.626835e+00
-6.683865e+00
-6.753611e+00
-6.833533e+00
-6.920244e+00
-7.009704e+00
-7.097524e+00
-7.179354e+00
-7.251306e+00
-7.310382e+00
-7.354839e+00
-7.384446e+00
-7.400584e+00
-7.406179e+00
-7.405452e+00
-7.403520e+00
-7.405888e+00
-7.417894e+00
-7.444152e+00
-7.488080e+00
-7.551544e+00
-7.634667e+00
-7.735825e+00
-7.851817e+00
-7.978202e+00
-8.109735e+00
-8.240871e+00
-8.366265e+00
-8.481208e+00
-8.581979e+00
-8.666072e+00
-8.732295e+00
-8.780769e+00
-8.812828e+00
-8.830857e+00
-8.838094e+00
-8.838414e+00
-8.836112e+00
-8.835694e+00
-8.841676e+00
-8.858386e+00
-8.889778e+00
-8.939243e+00
-9.009423e+00
-9.102039e+00
-9.217743e+00
-9.356012e+00
-9.515083e+00
-9.691961e+00
-9.882493e+00
-1.008151e+01
-1.028304e+01
-1.048060e+01
-1.066747e+01
-1.083707e+01
-1.098325e+01
-1.110058e+01
-1.118465e+01
-1.123224e+01
-1.124147e+01
-1.121192e+01
-1.114461e+01
-1.104202e+01
-1.090790e+01
-1.074720e+01
-1.056572e+01
-1.036996e+01
-1.016676e+01
-9.963035e+00
-9.765565e+00
-9.580722e+00
-9.414296e+00
-9.271334e+00
-9.156007e+00
-9.071510e+00
-9.019979e+00
-9.002434e+00
-9.018730e+00
-9.067528e+00
-9.146281e+00
-9.251231e+00
-9.377457e+00
-9.518967e+00
-9.668870e+00
-9.819629e+00
-9.963408e+00
-1.009250e+01
-1.019979e+01
-1.027927e+01
-1.032646e+01
-1.033878e+01
-1.031575e+01
-1.025897e+01
-1.017200e+01
-1.006001e+01
-9.929231e+00
-9.786483e+00
-9.638574e+00
-9.491845e+00
-9.351803e+00
-9.222903e+00
-9.108458e+00
-9.010662e+00
-8.930680e+00
-8.868772e+00
-8.824423e+00
-8.796456e+00
-8.783112e+00
-8.782105e+00
-8.790656e+00
-8.805513e+00
-8.822972e+00
-8.838916e+00
-8.848871e+00
-8.848118e+00
-8.831863e+00
-8.795472e+00
-8.734783e+00
-8.646478e+00
-8.528481e+00
-8.380350e+00
-8.203599e+00
-8.001895e+00
-7.781083e+00
-7.549021e+00
-7.315204e+00
-7.090232e+00
-6.885159e+00
-6.710787e+00
-6.576979e+00
-6.492020e+00
-6.462084e+00
-6.490805e+00
-6.578990e+00
-6.724459e+00
-6.922058e+00
-7.163832e+00
-7.439377e+00
-7.736356e+00
-8.041163e+00
-8.339677e+00
-8.618079e+00
-8.863638e+00
-9.065450e+00
-9.215052e+00
-9.306899e+00
-9.338659e+00
-9.311328e+00
-9.229138e+00
-9.099264e+00
-8.931340e+00
-8.736809e+00
-8.528157e+00
-8.318086e+00
-8.118683e+00
-7.940663e+00
-7.792729e+00
-7.681097e+00
-7.609207e+00
-7.577626e+00
-7.584143e+00
-7.624017e+00
-7.690368e+00
-7.774672e+00
-7.867345e+00
-7.958369e+00
-8.037966e+00
-8.097254e+00
-8.128874e+00
-8.127531e+00
-8.090418e+00
-8.017484e+00
-7.911514e+00
-7.778010e+00
-7.624845e+00
-7.461727e+00
-7.299484e+00
-7.149231e+00
-7.021493e+00
-6.925368e+00
-6.867810e+00
-6.853097e+00
-6.882549e+00
-6.954485e+00
-7.064438e+00
-7.205576e+00
-7.369294e+00
-7.545887e+00
-7.725270e+00
-7.897650e+00
-8.054109e+00
-8.187055e+00
-8.290524e+00
-8.360325e+00
-8.394059e+00
-8.391038e+00
-8.352139e+00
-8.279642e+00
-8.177069e+00
-8.049035e+00
-7.901135e+00
-7.739830e+00
-7.572339e+00
-7.406504e+00
-7.250608e+00
-7.113118e+00
-7.002353e+00
-6.926059e+00
-6.890913e+00
-6.901996e+00
-6.962287e+00
-7.072250e+00
-7.229558e+00
-7.429037e+00
-7.662821e+00
-7.920747e+00
-8.190951e+00
-8.460622e+00
-8.716844e+00
-8.947460e+00
-9.141886e+00
-9.291802e+00
-9.391662e+00
-9.438979e+00
-9.434364e+00
-9.381327e+00
-9.285866e+00
-9.155894e+00
-9.000575e+00
-8.829630e+00
-8.652665e+00
-8.478584e+00
-8.315099e+00
-8.168374e+00
-8.042791e+00
-7.940866e+00
-7.863287e+00
-7.809071e+00
-7.775826e+00
-7.760087e+00
-7.757700e+00
-7.764235e+00
-7.775390e+00
-7.787364e+00
-7.797184e+00
-7.802948e+00
-7.803964e+00
-7.800769e+00
-7.795019e+00
-7.789244e+00
-7.786504e+00
-7.789963e+00
-7.802455e+00
-7.826081e+00
-7.861881e+00
-7.909645e+00
-7.967849e+00
-8.033755e+00
-8.103633e+00
-8.173096e+00
-8.237501e+00
-8.292371e+00
-8.333804e+00
-8.358805e+00
-8.365529e+00
-8.353388e+00
-8.323031e+00
-8.276190e+00
-8.215405e+00
-8.143682e+00
-8.064108e+00
-7.979481e+00
-7.892000e+00
-7.803046e+00
-7.713087e+00
-7.621714e+00
-7.527808e+00
-7.429818e+00
-7.326138e+00
-7.215534e+00
-7.097593e+00
-6.973121e+00
-6.844444e+00
-6.715559e+00
-6.592085e+00
-6.481009e+00
-6.390235e+00
-6.327987e+00
-6.302113e+00
-6.319390e+00
-6.384882e+00
-6.501431e+00
-6.669319e+00
-6.886135e+00
-7.146839e+00
-7.444016e+00
-7.768282e+00
-8.108796e+00
-8.453841e+00
-8.791425e+00
-9.109870e+00
-9.398362e+00
-9.647438e+00
-9.849392e+00
-9.998582e+00
-1.009162e+01
-1.012744e+01
-1.010724e+01
-1.003436e+01
-9.913965e+00
-9.752786e+00
-9.558702e+00
-9.340356e+00
-9.106730e+00
-8.866723e+00
-8.628767e+00
-8.400479e+00
-8.188386e+00
-7.997752e+00
-7.832480e+00
-7.695125e+00
-7.586975e+00
-7.508206e+00
-7.458071e+00
-7.435116e+00
-7.437393e+00
-7.462664e+00
-7.508580e+00
-7.572839e+00
-7.653313e+00
-7.748172e+00
-7.855974e+00
-7.975747e+00
-8.107041e+00
-8.249929e+00
-8.404965e+00
-8.573071e+00
-8.755352e+00
-8.952867e+00
-9.166356e+00
-9.395961e+00
-9.640967e+00
-9.899606e+00
-1.016893e+01
-1.044479e+01
-1.072188e+01
-1.099394e+01
-1.125400e+01
-1.149468e+01
-1.170857e+01
-1.188863e+01
-1.202849e+01
-1.212288e+01
-1.216787e+01
-1.216112e+01
-1.210210e+01
-1.199216e+01
-1.183452e+01
-1.163419e+01
-1.139766e+01
-1.113260e+01
-1.084735e+01
-1.055048e+01
-1.025023e+01
-9.954061e+00
-9.668317e+00
-9.397947e+00
-9.146420e+00
-8.915765e+00
-8.706756e+00
-8.519199e+00
-8.352286e+00
-8.204961e+00
-8.076259e+00
-7.965553e+00
-7.872698e+00
-7.798042e+00
-7.742317e+00
-7.706446e+00
-7.691280e+00
-7.697339e+00
-7.724578e+00
-7.772211e+00
-7.838639e+00
-7.921458e+00
-8.017569e+00
-8.123358e+00
-8.234920e+00
-8.348301e+00
-8.459719e+00
-8.565740e+00
-8.663414e+00
-8.750338e+00
-8.824692e+00
-8.885233e+00
-8.931278e+00
-8.962688e+00
-8.979842e+00
-8.983626e+00
-8.975396e+00
-8.956946e+00
-8.930428e+00
-8.898255e+00
-8.862967e+00
-8.827076e+00
-8.792890e+00
-8.762360e+00
-8.736928e+00
-8.717404e+00
-8.703863e+00
-8.695566e+00
-8.690903e+00
-8.687366e+00
-8.681584e+00
-8.669430e+00
-8.646229e+00
-8.607058e+00
-8.547126e+00
-8.462189e+00
-8.348959e+00
-8.205452e+00
-8.031242e+00
-7.827594e+00
-7.597485e+00
-7.345518e+00
-7.077766e+00
-6.801564e+00
-6.525295e+00
-6.258157e+00
-6.009919e+00
-5.790645e+00
-5.610360e+00
-5.478630e+00
-5.404071e+00
-5.393780e+00
-5.452753e+00
-5.583329e+00
-5.784741e+00
-6.052845e+00
-6.380063e+00
-6.755594e+00
-7.165896e+00
-7.595406e+00
-8.027462e+00
-8.445338e+00
-8.833318e+00
-9.177681e+00
-9.467541e+00
-9.695427e+00
-9.857586e+00
-9.953980e+00
-9.988001e+00
-9.965954e+00
-9.896369e+00
-9.789215e+00
-9.655092e+00
-9.504452e+00
-9.346905e+00
-9.190645e+00
-9.042001e+00
-8.905149e+00
-8.781970e+00
-8.672071e+00
-8.572964e+00
-8.480398e+00
-8.388832e+00
-8.292026e+00
-8.183700e+00
-8.058206e+00
-7.911153e+00
-7.739935e+00
-7.544094e+00
-7.325524e+00
-7.088477e+00
-6.839412e+00
-6.586674e+00
-6.340053e+00
-6.110223e+00
-5.908104e+00
-5.744167e+00
-5.627730e+00
-5.566279e+00
-5.564877e+00
-5.625702e+00
-5.747763e+00
-5.926821e+00
-6.155538e+00
-6.423853e+00
-6.719564e+00
-7.029081e+00
-7.338308e+00
-7.633558e+00
-7.902461e+00
-8.134763e+00
-8.322967e+00
-8.462758e+00
-8.553192e+00
-8.596625e+00
-8.598388e+00
-8.566235e+00
-8.509601e+00
-8.438746e+00
-8.363846e+00
-8.294140e+00
-8.237198e+00
-8.198377e+00
-8.180512e+00
-8.183836e+00
-8.206138e+00
-8.243109e+00
-8.288840e+00
-8.336423e+00
-8.378608e+00
-8.408453e+00
-8.419929e+00
-8.408431e+00
-8.371151e+00
-8.307291e+00
-8.218093e+00
-8.106689e+00
-7.977784e+00
-7.837197e+00
-7.691309e+00
-7.546461e+00
-7.408372e+00
-7.281632e+00
-7.169334e+00
-7.072881e+00
-6.992008e+00
-6.925007e+00
-6.869141e+00
-6.821184e+00
-6.778009e+00
-6.737161e+00
-6.697300e+00
-6.658475e+00
-6.622171e+00
-6.591129e+00
-6.568962e+00
-6.559633e+00
-6.566869e+00
-6.593595e+00
-6.641465e+00
-6.710561e+00
-6.799281e+00
-6.904437e+00
-7.021539e+00
-7.145235e+00
-7.269835e+00
-7.389862e+00
-7.500560e+00
-7.598306e+00
-7.680870e+00
-7.747512e+00
-7.798916e+00
-7.836958e+00
-7.864383e+00
-7.884397e+00
-7.900257e+00
-7.914894e+00
-7.930611e+00
-7.948888e+00
-7.970304e+00
-7.994579e+00
-8.020723e+00
-8.047250e+00
-8.072452e+00
-8.094671e+00
-8.112536e+00
-8.125148e+00
-8.132169e+00
-8.133820e+00
-8.130801e+00
-8.124140e+00
-8.115031e+00
-8.104682e+00
-8.094216e+00
-8.084639e+00
-8.076870e+00
-8.071828e+00
-8.070529e+00
-8.074176e+00
-8.084194e+00
-8.102202e+00
-8.129907e+00
-8.168935e+00
-8.220619e+00
-8.285760e+00
-8.364412e+00
-8.455699e+00
-8.557684e+00
-8.667328e+00
-8.780513e+00
-8.892164e+00
-8.996444e+00
-9.087029e+00
-9.157453e+00
-9.201495e+00
-9.213605e+00
-9.189323e+00
-9.125678e+00
-9.021535e+00
-8.877853e+00
-8.697851e+00
-8.487043e+00
-8.253144e+00
-8.005817e+00
-7.756281e+00
-7.516772e+00
-7.299894e+00
-7.117872e+00
-6.981761e+00
-6.900660e+00
-6.880976e+00
-6.925819e+00
-7.034567e+00
-7.202689e+00
-7.421839e+00
-7.680274e+00
-7.963567e+00
-8.255575e+00
-8.539593e+00
-8.799575e+00
-9.021310e+00
-9.193430e+00
-9.308165e+00
-9.361751e+00
-9.354491e+00
-9.290467e+00
-9.176951e+00
-9.023605e+00
-8.841549e+00
-8.642423e+00
-8.437513e+00
-8.237024e+00
-8.049567e+00
-7.881852e+00
-7.738617e+00
-7.622744e+00
-7.535539e+00
-7.477095e+00
-7.446706e+00
-7.443265e+00
-7.465593e+00
-7.512685e+00
-7.583827e+00
-7.678596e+00
-7.796756e+00
-7.938056e+00
-8.101999e+00
-8.287590e+00
-8.493142e+00
-8.716152e+00
-8.953274e+00
-9.200405e+00
-9.452877e+00
-9.705722e+00
-9.953982e+00
-1.019303e+01
-1.041882e+01
-1.062812e+01
-1.081854e+01
-1.098854e+01
-1.113726e+01
-1.126425e+01
-1.136925e+01
-1.145181e+01
-1.151112e+01
-1.154585e+01
-1.155414e+01
-1.153378e+01
-1.148249e+01
-1.139837e+01
-1.128031e+01
-1.112851e+01
-1.094481e+01
-1.073286e+01
-1.049814e+01
-1.024769e+01
-9.989661e+00
-9.732691e+00
-9.485226e+00
-9.254849e+00
-9.047705e+00
-8.868094e+00
-8.718263e+00
-8.598386e+00
-8.506725e+00
-8.439915e+00
-8.393345e+00
-8.361585e+00
-8.338844e+00
-8.319427e+00
-8.298188e+00
-8.270955e+00
-8.234903e+00
-8.188843e+00
-8.133400e+00
-8.071045e+00
-8.005976e+00
-7.943848e+00
-7.891364e+00
-7.855767e+00
-7.844258e+00
-7.863383e+00
-7.918440e+00
-8.012945e+00
-8.148185e+00
-8.322906e+00
-8.533147e+00
-8.772249e+00
-9.031049e+00
-9.298263e+00
-9.561035e+00
-9.805645e+00
-1.001831e+01
-1.018607e+01
-1.029763e+01
-1.034416e+01
-1.032003e+01
-1.022329e+01
-1.005604e+01
-9.824488e+00
-9.538792e+00
-9.212637e+00
-8.862526e+00
-8.506859e+00
-8.164833e+00
-7.855234e+00
-7.595231e+00
-7.399267e+00
-7.278142e+00
-7.238366e+00
-7.281832e+00
-7.405829e+00
-7.603351e+00
-7.863688e+00
-8.173208e+00
-8.516259e+00
-8.876130e+00
-9.235994e+00
-9.579779e+00
-9.892947e+00
-1.016313e+01
-1.038060e+01
-1.053862e+01
-1.063354e+01
-1.066473e+01
-1.063441e+01
-1.054723e+01
-1.040981e+01
-1.023020e+01
-1.001731e+01
-9.780353e+00
-9.528396e+00
-9.269982e+00
-9.012849e+00
-8.763774e+00
-8.528502e+00
-8.311743e+00
-8.117220e+00
-7.947742e+00
-7.805277e+00
-7.691016e+00
-7.605420e+00
-7.548248e+00
-7.518570e+00
-7.514773e+00
-7.534577e+00
-7.575063e+00
-7.632723e+00
-7.703544e+00
-7.783127e+00
-7.866833e+00
-7.949963e+00
-8.027955e+00
-8.096591e+00
-8.152198e+00
-8.191826e+00
-8.213385e+00
-8.215733e+00
-8.198686e+00
-8.162970e+00
-8.110096e+00
-8.042176e+00
-7.961690e+00
-7.871242e+00
-7.773311e+00
-7.670066e+00
-7.563237e+00
-7.454103e+00
-7.343576e+00
-7.232391e+00
-7.121348e+00
-7.011587e+00
-6.904801e+00
-6.803368e+00
-6.710340e+00
-6.629296e+00
-6.564067e+00
-6.518374e+00
-6.495442e+00
-6.497628e+00
-6.526125e+00
-6.580758e+00
-6.659898e+00
-6.760493e+00
-6.878210e+00
-7.007674e+00
-7.142786e+00
-7.277087e+00
-7.404145e+00
-7.517928e+00
-7.613127e+00
-7.685407e+00
-7.731572e+00
-7.749623e+00
-7.738731e+00
-7.699137e+00
-7.632010e+00
-7.539297e+00
-7.423590e+00
-7.288041e+00
-7.136329e+00
-6.972679e+00
-6.801908e+00
-6.629465e+00
-6.461429e+00
-6.304420e+00
-6.165411e+00
-6.051421e+00
-5.969104e+00
-5.924272e+00
-5.921405e+00
-5.963183e+00
-6.050118e+00
-6.180330e+00
-6.349492e+00
-6.550958e+00
-6.776084e+00
-7.014686e+00
-7.255633e+00
-7.487487e+00
-7.699174e+00
-7.880615e+00
-8.023287e+00
-8.120680e+00
-8.168633e+00
-8.165533e+00
-8.112365e+00
-8.012632e+00
-7.872137e+00
-7.698638e+00
-7.501409e+00
-7.290718e+00
-7.077260e+00
-6.871567e+00
-6.683450e+00
-6.521496e+00
-6.392653e+00
-6.301932e+00
-6.252247e+00
-6.244395e+00
-6.277172e+00
-6.347626e+00
-6.451413e+00
-6.583222e+00
-6.737252e+00
-6.907680e+00
-7.089080e+00
-7.276753e+00
-7.466926e+00
-7.656810e+00
-7.844497e+00
-8.028735e+00
-8.208609e+00
-8.383182e+00
-8.551149e+00
-8.710558e+00
-8.858649e+00
-8.991808e+00
-9.105681e+00
-9.195386e+00
-9.255842e+00
-9.282144e+00
-9.269954e+00
-9.215876e+00
-9.117767e+00
-8.974973e+00
-8.788459e+00
-8.560838e+00
-8.296292e+00
-8.000412e+00
-7.679956e+00
-7.342572e+00
-6.996494e+00
-6.650247e+00
-6.312366e+00
-5.991149e+00
-5.694426e+00
-5.429326e+00
-5.202036e+00
-5.017537e+00
-4.879328e+00
-4.789174e+00
-4.746912e+00
-4.750366e+00
-4.795407e+00
-4.876173e+00
-4.985433e+00
-5.115089e+00
-5.256747e+00
-5.402305e+00
-5.544512e+00
-5.677416e+00
-5.796676e+00
-5.899699e+00
-5.985609e+00
-6.055060e+00
-6.109947e+00
-6.153065e+00
-6.187779e+00
-6.217757e+00
-6.246778e+00
-6.278622e+00
-6.317022e+00
-6.365616e+00
-6.427891e+00
-6.507049e+00
-6.605803e+00
-6.726103e+00
-6.868819e+00
-7.033443e+00
-7.217849e+00
-7.418186e+00
-7.628932e+00
-7.843124e+00
-8.052758e+00
-8.249316e+00
-8.424369e+00
-8.570184e+00
-8.680259e+00
-8.749742e+00
-8.775688e+00
-8.757127e+00
-8.694968e+00
-8.591742e+00
-8.451253e+00
-8.278168e+00
-8.077615e+00
-7.854825e+00
-7.614870e+00
-7.362512e+00
-7.102161e+00
-6.837927e+00
-6.573737e+00
-6.313461e+00
-6.061006e+00
-5.820348e+00
-5.595465e+00
-5.390188e+00
-5.207971e+00
-5.051628e+00
-4.923074e+00
-4.823126e+00
-4.751403e+00
-4.706368e+00
-4.685520e+00
-4.685738e+00
-4.703735e+00
-4.736565e+00
-4.782112e+00
-4.839458e+00
-4.909080e+00
-4.992813e+00
-5.093570e+00
-5.214855e+00
-5.360128e+00
-5.532123e+00
-5.732224e+00
-5.959972e+00
-6.212798e+00
-6.485990e+00
-6.772894e+00
-7.065317e+00
-7.354056e+00
-7.629491e+00
-7.882181e+00
-8.103409e+00
-8.285654e+00
-8.422971e+00
-8.511282e+00
-8.548574e+00
-8.535007e+00
-8.472924e+00
-8.366756e+00
-8.222818e+00
-8.048996e+00
-7.854330e+00
-7.648531e+00
-7.441458e+00
-7.242607e+00
-7.060652e+00
-6.903071e+00
-6.775878e+00
-6.683459e+00
-6.628520e+00
-6.612122e+00
-6.633789e+00
-6.691670e+00
-6.782735e+00
-6.902981e+00
-7.047629e+00
-7.211294e+00
-7.388131e+00
-7.571959e+00
-7.756379e+00
-7.934906e+00
-8.101119e+00
-8.248860e+00
-8.372444e+00
-8.466896e+00
-8.528172e+00
-8.553349e+00
-8.540771e+00
-8.490123e+00
-8.402439e+00
-8.280043e+00
-8.126422e+00
-7.946051e+00
-7.744178e+00
-7.526592e+00
-7.299377e+00
-7.068685e+00
-6.840517e+00
-6.620538e+00
-6.413916e+00
-6.225201e+00
-6.058257e+00
-5.916243e+00
-5.801659e+00
-5.716438e+00
-5.662084e+00
-5.639806e+00
-5.650632e+00
-5.695465e+00
-5.775057e+00
-5.889897e+00
-6.040033e+00
-6.224844e+00
-6.442802e+00
-6.691270e+00
-6.966353e+00
-7.262842e+00
-7.574248e+00
-7.892936e+00
-8.210347e+00
-8.517322e+00
-8.804503e+00
-9.062813e+00
-9.283991e+00
-9.461132e+00
-9.589199e+00
-9.665441e+00
-9.689649e+00
-9.664223e+00
-9.594019e+00
-9.485993e+00
-9.348680e+00
-9.191561e+00
-9.024388e+00
-8.856533e+00
-8.696413e+00
-8.551041e+00
-8.425713e+00
-8.323848e+00
-8.246950e+00
-8.194687e+00
-8.165042e+00
-8.154529e+00
-8.158455e+00
-8.171233e+00
-8.186755e+00
-8.198801e+00
-8.201486e+00
-8.189697e+00
-8.159480e+00
-8.108319e+00
-8.035284e+00
-7.941010e+00
-7.827541e+00
-7.698055e+00
-7.556528e+00
-7.407379e+00
-7.255159e+00
-7.104306e+00
-6.958987e+00
-6.823025e+00
-6.699890e+00
-6.592743e+00
-6.504490e+00
-6.437820e+00
-6.395213e+00
-6.378902e+00
-6.390759e+00
-6.432141e+00
-6.503668e+00
-6.604986e+00
-6.734526e+00
-6.889302e+00
-7.064806e+00
-7.255031e+00
-7.452652e+00
-7.649380e+00
-7.836461e+00
-8.005292e+00
-8.148062e+00
-8.258381e+00
-8.331802e+00
-8.366189e+00
-8.361899e+00
-8.321757e+00
-8.250827e+00
-8.156009e+00
-8.045483e+00
-7.928060e+00
-7.812500e+00
-7.706844e+00
-7.617827e+00
-7.550411e+00
-7.507474e+00
-7.489670e+00
-7.495461e+00
-7.521312e+00
-7.562030e+00
-7.611211e+00
-7.661764e+00
-7.706474e+00
-7.738549e+00
-7.752126e+00
-7.742688e+00
-7.707364e+00
-7.645090e+00
-7.556640e+00
-7.444517e+00
-7.312731e+00
-7.166506e+00
-7.011926e+00
-6.855574e+00
-6.704189e+00
-6.564346e+00
-6.442206e+00
-6.343297e+00
-6.272351e+00
-6.233172e+00
-6.228510e+00
-6.259955e+00
-6.327838e+00
-6.431152e+00
-6.567527e+00
-6.733250e+00
-6.923364e+00
-7.131846e+00
-7.351842e+00
-7.575949e+00
-7.796517e+00
-8.005929e+00
-8.196853e+00
-8.362457e+00
-8.496577e+00
-8.593869e+00
-8.649960e+00
-8.661607e+00
-8.626869e+00
-8.545287e+00
-8.418047e+00
-8.248086e+00
-8.040124e+00
-7.800576e+00
-7.537338e+00
-7.259432e+00
-6.976540e+00
-6.698456e+00
-6.434489e+00
-6.192891e+00
-5.980338e+00
-5.801524e+00
-5.658909e+00
-5.552650e+00
-5.480726e+00
-5.439256e+00
-5.422969e+00
-5.425786e+00
-5.441441e+00
-5.464070e+00
-5.488714e+00
-5.511682e+00
-5.530748e+00
-5.545167e+00
-5.555544e+00
-5.563563e+00
-5.571633e+00
-5.582483e+00
-5.598763e+00
-5.622674e+00
-5.655681e+00
-5.698323e+00
-5.750134e+00
-5.809685e+00
-5.874734e+00
-5.942450e+00
-6.009702e+00
-6.073356e+00
-6.130571e+00
-6.179062e+00
-6.217315e+00
-6.244745e+00
-6.261798e+00
-6.269972e+00
-6.271770e+00
-6.270578e+00
-6.270470e+00
-6.275961e+00
-6.291734e+00
-6.322360e+00
-6.372039e+00
-6.444385e+00
-6.542249e+00
-6.667586e+00
-6.821349e+00
-7.003397e+00
-7.212418e+00
-7.445858e+00
-7.699878e+00
-7.969348e+00
-8.247898e+00
-8.528038e+00
-8.801351e+00
-9.058762e+00
-9.290871e+00
-9.488346e+00
-9.642349e+00
-9.744973e+00
-9.789681e+00
-9.771689e+00
-9.688287e+00
-9.539071e+00
-9.326061e+00
-9.053713e+00
-8.728817e+00
-8.360277e+00
-7.958797e+00
-7.536460e+00
-7.106236e+00
-6.681419e+00
-6.275047e+00
-5.899322e+00
-5.565076e+00
-5.281316e+00
-5.054863e+00
-4.890119e+00
-4.788958e+00
-4.750742e+00
-4.772465e+00
-4.849003e+00
-4.973455e+00
-5.137554e+00
-5.332101e+00
-5.547409e+00
-5.773733e+00
-6.001636e+00
-6.222315e+00
-6.427843e+00
-6.611348e+00
-6.767126e+00
-6.890707e+00
-6.978892e+00
-7.029770e+00
-7.042725e+00
-7.018430e+00
-6.958830e+00
-6.867078e+00
-6.747429e+00
-6.605077e+00
-6.445925e+00
-6.276315e+00
-6.102733e+00
-5.931532e+00
-5.768689e+00
-5.619642e+00
-5.489194e+00
-5.381474e+00
-5.299946e+00
-5.247415e+00
-5.226032e+00
-5.237261e+00
-5.281837e+00
-5.359691e+00
-5.469877e+00
-5.610497e+00
-5.778637e+00
-5.970322e+00
-6.180504e+00
-6.403097e+00
-6.631076e+00
-6.856652e+00
-7.071536e+00
-7.267279e+00
-7.435681e+00
-7.569254e+00
-7.661694e+00
-7.708333e+00
-7.706544e+00
-7.656035e+00
-7.559024e+00
-7.420243e+00
-7.246775e+00
-7.047712e+00
-6.833662e+00
-6.616129e+00
-6.406838e+00
-6.217047e+00
-6.056908e+00
-5.934939e+00
-5.857621e+00
-5.829163e+00
-5.851420e+00
-5.923943e+00
-6.044144e+00
-6.207527e+00
-6.407964e+00
-6.637986e+00
-6.889113e+00
-7.152201e+00
-7.417838e+00
-7.676780e+00
-7.920424e+00
-8.141277e+00
-8.333396e+00
-8.492734e+00
-8.617371e+00
-8.707578e+00
-8.765730e+00
-8.796041e+00
-8.804184e+00
-8.796805e+00
-8.780990e+00
-8.763741e+00
-8.751482e+00
-8.749661e+00
-8.762455e+00
-8.792591e+00
-8.841285e+00
-8.908289e+00
-8.992000e+00
-9.089634e+00
-9.197410e+00
-9.310727e+00
-9.424324e+00
-9.532402e+00
-9.628732e+00
-9.706768e+00
-9.759799e+00
-9.781189e+00
-9.764705e+00
-9.704959e+00
-9.597922e+00
-9.441454e+00
-9.235787e+00
-8.983871e+00
-8.691515e+00
-8.367289e+00
-8.022143e+00
-7.668794e+00
-7.320900e+00
-6.992104e+00
-6.695030e+00
-6.440334e+00
-6.235897e+00
-6.086249e+00
-5.992279e+00
-5.951268e+00
-5.957226e+00
-6.001511e+00
-6.073637e+00
-6.162198e+00
-6.255803e+00
-6.343929e+00
-6.417639e+00
-6.470090e+00
-6.496838e+00
-6.495919e+00
-6.467734e+00
-6.414773e+00
-6.341218e+00
-6.252459e+00
-6.154591e+00
-6.053907e+00
-5.956450e+00
-5.867641e+00
-5.791990e+00
-5.732918e+00
-5.692654e+00
-5.672221e+00
-5.671476e+00
-5.689194e+00
-5.723192e+00
-5.770471e+00
-5.827396e+00
-5.889893e+00
-5.953679e+00
-6.014504e+00
-6.068410e+00
-6.111981e+00
-6.142577e+00
-6.158531e+00
-6.159293e+00
-6.145526e+00
-6.119115e+00
-6.083108e+00
-6.041560e+00
-5.999284e+00
-5.961527e+00
-5.933585e+00
-5.920410e+00
-5.926234e+00
-5.954281e+00
-6.006572e+00
-6.083865e+00
-6.185693e+00
-6.310502e+00
-6.455849e+00
-6.618620e+00
-6.795257e+00
-6.981957e+00
-7.174850e+00
-7.370147e+00
-7.564247e+00
-7.753833e+00
-7.935928e+00
-8.107937e+00
-8.267666e+00
-8.413321e+00
-8.543486e+00
-8.657094e+00
-8.753383e+00
-8.831859e+00
-8.892279e+00
-8.934665e+00
-8.959370e+00
-8.967183e+00
-8.959467e+00
-8.938302e+00
-8.906581e+00
-8.868035e+00
-8.827131e+00
-8.788846e+00
-8.758293e+00
-8.740246e+00
-8.738590e+00
-8.755788e+00
-8.792419e+00
-8.846882e+00
-8.915335e+00
-8.991892e+00
-9.069096e+00
-9.138617e+00
-9.192096e+00
-9.222035e+00
-9.222601e+00
-9.190265e+00
-9.124177e+00
-9.026246e+00
-8.900938e+00
-8.754813e+00
-8.595873e+00
-8.432803e+00
-8.274191e+00
-8.127778e+00
-7.999826e+00
-7.894632e+00
-7.814223e+00
-7.758251e+00
-7.724080e+00
-7.707062e+00
-7.700959e+00
-7.698483e+00
-7.691910e+00
-7.673712e+00
-7.637171e+00
-7.576914e+00
-7.489352e+00
-7.372965e+00
-7.228433e+00
-7.058589e+00
-6.868218e+00
-6.663733e+00
-6.452761e+00
-6.243684e+00
-6.045180e+00
-5.865783e+00
-5.713472e+00
-5.595309e+00
-5.517118e+00
-5.483199e+00
-5.496104e+00
-5.556446e+00
-5.662768e+00
-5.811482e+00
-5.996883e+00
-6.211282e+00
-6.445262e+00
-6.688100e+00
-6.928324e+00
-7.154425e+00
-7.355628e+00
-7.522694e+00
-7.648634e+00
-7.729273e+00
-7.763589e+00
-7.753791e+00
-7.705131e+00
-7.625486e+00
-7.524748e+00
-7.414096e+00
-7.305215e+00
-7.209526e+00
-7.137481e+00
-7.097977e+00
-7.097900e+00
-7.141830e+00
-7.231890e+00
-7.367719e+00
-7.546547e+00
-7.763346e+00
-8.011048e+00
-8.280835e+00
-8.562504e+00
-8.844924e+00
-9.116569e+00
-9.366113e+00
-9.583037e+00
-9.758212e+00
-9.884399e+00
-9.956643e+00
-9.972531e+00
-9.932304e+00
-9.838830e+00
-9.697435e+00
-9.515606e+00
-9.302563e+00
-9.068735e+00
-8.825158e+00
-8.582834e+00
-8.352110e+00
-8.142106e+00
-7.960249e+00
-7.811941e+00
-7.700357e+00
-7.626394e+00
-7.588727e+00
-7.583979e+00
-7.606964e+00
-7.651011e+00
-7.708353e+00
-7.770577e+00
-7.829129e+00
-7.875857e+00
-7.903552e+00
-7.906461e+00
-7.880719e+00
-7.824672e+00
-7.739041e+00
-7.626920e+00
-7.493602e+00
-7.346243e+00
-7.193385e+00
-7.044395e+00
-6.908841e+00
-6.795862e+00
-6.713575e+00
-6.668535e+00
-6.665307e+00
-6.706143e+00
-6.790821e+00
-6.916626e+00
-7.078513e+00
-7.269410e+00
-7.480659e+00
-7.702555e+00
-7.924938e+00
-8.137797e+00
-8.331836e+00
-8.498983e+00
-8.632781e+00
-8.728683e+00
-8.784198e+00
-8.798939e+00
-8.774530e+00
-8.714432e+00
-8.623670e+00
-8.508490e+00
-8.375954e+00
-8.233508e+00
-8.088514e+00
-7.947818e+00
-7.817346e+00
-7.701796e+00
-7.604432e+00
-7.527001e+00
-7.469778e+00
-7.431731e+00
-7.410760e+00
-7.403994e+00
-7.408099e+00
-7.419552e+00
-7.434867e+00
-7.450758e+00
-7.464229e+00
-7.472625e+00
-7.473659e+00
-7.465433e+00
-7.446479e+00
-7.415830e+00
-7.373110e+00
-7.318652e+00
-7.253590e+00
-7.179930e+00
-7.100538e+00
-7.019047e+00
-6.939653e+00
-6.866820e+00
-6.804924e+00
-6.757871e+00
-6.728747e+00
-6.719540e+00
-6.730951e+00
-6.762343e+00
-6.811791e+00
-6.876266e+00
-6.951904e+00
-7.034373e+00
-7.119279e+00
-7.202589e+00
-7.281017e+00
-7.352333e+00
-7.415542e+00
-7.470912e+00
-7.519846e+00
-7.564611e+00
-7.607975e+00
-7.652791e+00
-7.701591e+00
-7.756241e+00
-7.817675e+00
-7.885727e+00
-7.959072e+00
-8.035254e+00
-8.110807e+00
-8.181470e+00
-8.242484e+00
-8.288966e+00
-8.316340e+00
-8.320792e+00
-8.299700e+00
-8.251982e+00
-8.178331e+00
-8.081291e+00
-7.965167e+00
-7.835785e+00
-7.700107e+00
-7.565745e+00
-7.440405e+00
-7.331278e+00
-7.244441e+00
-7.184292e+00
-7.153078e+00
-7.150564e+00
-7.173889e+00
-7.217658e+00
-7.274265e+00
-7.334445e+00
-7.388011e+00
-7.424704e+00
-7.435073e+00
-7.411294e+00
-7.347858e+00
-7.242038e+00
-7.094129e+00
-6.907421e+00
-6.687925e+00
-6.443905e+00
-6.185241e+00
-5.922713e+00
-5.667255e+00
-5.429248e+00
-5.217912e+00
-5.040836e+00
-4.903669e+00
-4.809986e+00
-4.761301e+00
-4.757214e+00
-4.795640e+00
-4.873086e+00
-4.984938e+00
-5.125699e+00
-5.289182e+00
-5.468635e+00
-5.656815e+00
-5.846049e+00
-6.028332e+00
-6.195505e+00
-6.339559e+00
-6.453062e+00
-6.529701e+00
-6.564875e+00
-6.556264e+00
-6.504271e+00
-6.412279e+00
-6.286640e+00
-6.136384e+00
-5.972661e+00
-5.807964e+00
-5.655203e+00
-5.526725e+00
-5.433364e+00
-5.383618e+00
-5.383006e+00
-5.433688e+00
-5.534354e+00
-5.680404e+00
-5.864389e+00
-6.076656e+00
-6.306136e+00
-6.541170e+00
-6.770310e+00
-6.983007e+00
-7.170146e+00
-7.324418e+00
-7.440513e+00
-7.515182e+00
-7.547178e+00
-7.537126e+00
-7.487349e+00
-7.401668e+00
-7.285207e+00
-7.144197e+00
-6.985787e+00
-6.817846e+00
-6.648748e+00
-6.487119e+00
-6.341547e+00
-6.220239e+00
-6.130657e+00
-6.079147e+00
-6.070593e+00
-6.108128e+00
-6.192922e+00
-6.324068e+00
-6.498562e+00
-6.711390e+00
-6.955705e+00
-7.223093e+00
-7.503914e+00
-7.787704e+00
-8.063624e+00
-8.320922e+00
-8.549390e+00
-8.739790e+00
-8.884232e+00
-8.976489e+00
-9.012247e+00
-8.989281e+00
-8.907557e+00
-8.769254e+00
-8.578708e+00
-8.342265e+00
-8.068063e+00
-7.765738e+00
-7.446076e+00
-7.120617e+00
-6.801226e+00
-6.499641e+00
-6.227003e+00
-5.993376e+00
-5.807286e+00
-5.675285e+00
-5.601602e+00
-5.587889e+00
-5.633122e+00
-5.733663e+00
-5.883503e+00
-6.074680e+00
-6.297846e+00
-6.542936e+00
-6.799897e+00
-7.059402e+00
-7.313475e+00
-7.555985e+00
-7.782951e+00
-7.992640e+00
-8.185450e+00
-8.363620e+00
-8.530800e+00
-8.691541e+00
-8.850786e+00
-9.013388e+00
-9.183704e+00
-9.365265e+00
-9.560514e+00
-9.770583e+00
-9.995122e+00
-1.023215e+01
-1.047797e+01
-1.072717e+01
-1.097275e+01
-1.120632e+01
-1.141848e+01
-1.159930e+01
-1.173885e+01
-1.182780e+01
-1.185806e+01
-1.182332e+01
-1.171955e+01
-1.154540e+01
-1.130250e+01
-1.099547e+01
-1.063197e+01
-1.022235e+01
-9.779367e+00
-9.317623e+00
-8.852972e+00
-8.401822e+00
-7.980384e+00
-7.603878e+00
-7.285740e+00
-7.036873e+00
-6.864993e+00
-6.774154e+00
-6.764499e+00
-6.832280e+00
-6.970170e+00
-7.167829e+00
-7.412677e+00
-7.690798e+00
-7.987876e+00
-8.290088e+00
-8.584887e+00
-8.861622e+00
-9.111959e+00
-9.330110e+00
-9.512856e+00
-9.659389e+00
-9.770982e+00
-9.850530e+00
-9.902000e+00
-9.929825e+00
-9.938326e+00
-9.931179e+00
-9.911019e+00
-9.879189e+00
-9.835667e+00
-9.779182e+00
-9.707489e+00
-9.617780e+00
-9.507172e+00
-9.373229e+00
-9.214450e+00
-9.030683e+00
-8.823428e+00
-8.595988e+00
-8.353466e+00
-8.102598e+00
-7.851428e+00
-7.608859e+00
-7.384105e+00
-7.186101e+00
-7.022915e+00
-6.901223e+00
-6.825900e+00
-6.799741e+00
-6.823351e+00
-6.895174e+00
-7.011654e+00
-7.167481e+00
-7.355901e+00
-7.569048e+00
-7.798289e+00
-8.034572e+00
-8.268780e+00
-8.492107e+00
-8.696448e+00
-8.874797e+00
-9.021651e+00
-9.133362e+00
-9.208416e+00
-9.247590e+00
-9.253940e+00
-9.232624e+00
-9.190510e+00
-9.135640e+00
-9.076537e+00
-9.021457e+00
-8.977625e+00
-8.950543e+00
-8.943438e+00
-8.956901e+00
-8.988779e+00
-9.034328e+00
-9.086641e+00
-9.137307e+00
-9.177254e+00
-9.197678e+00
-9.190946e+00
-9.151373e+00
-9.075764e+00
-8.963663e+00
-8.817287e+00
-8.641166e+00
-8.441570e+00
-8.225814e+00
-8.001557e+00
-7.776168e+00
-7.556260e+00
-7.347384e+00
-7.153926e+00
-6.979152e+00
-6.825384e+00
-6.694248e+00
-6.586947e+00
-6.504520e+00
-6.448021e+00
-6.418605e+00
-6.417497e+00
-6.445837e+00
-6.504429e+00
-6.593431e+00
-6.712023e+00
-6.858116e+00
-7.028159e+00
-7.217080e+00
-7.418402e+00
-7.624547e+00
-7.827317e+00
-8.018504e+00
-8.190572e+00
-8.337316e+00
-8.454420e+00
-8.539837e+00
-8.593934e+00
-8.619394e+00
-8.620886e+00
-8.604570e+00
-8.577493e+00
-8.546974e+00
-8.520027e+00
-8.502888e+00
-8.500657e+00
-8.517067e+00
-8.554366e+00
-8.613301e+00
-8.693187e+00
-8.792049e+00
-8.906821e+00
-9.033596e+00
-9.167890e+00
-9.304925e+00
-9.439881e+00
-9.568106e+00
-9.685275e+00
-9.787474e+00
-9.871224e+00
-9.933455e+00
-9.971444e+00
-9.982769e+00
-9.965283e+00
-9.917153e+00
-9.836966e+00
-9.723895e+00
-9.577917e+00
-9.400029e+00
-9.192437e+00
-8.958652e+00
-8.703479e+00
-8.432853e+00
-8.153540e+00
-7.872715e+00
-7.597455e+00
-7.334203e+00
-7.088263e+00
-6.863379e+00
-6.661466e+00
-6.482525e+00
-6.324763e+00
-6.184906e+00
-6.058686e+00
-5.941418e+00
-5.828622e+00
-5.716590e+00
-5.602856e+00
-5.486506e+00
-5.368306e+00
-5.250657e+00
-5.137368e+00
-5.033280e+00
-4.943779e+00
-4.874221e+00
-4.829317e+00
-4.812540e+00
-4.825588e+00
-4.867986e+00
-4.936873e+00
-5.027018e+00
-5.131105e+00
-5.240258e+00
-5.344796e+00
-5.435125e+00
-5.502702e+00
-5.540955e+00
-5.546067e+00
-5.517543e+00
-5.458482e+00
-5.375530e+00
-5.278487e+00
-5.179594e+00
-5.092556e+00
-5.031379e+00
-5.009136e+00
-5.036775e+00
-5.122109e+00
-5.269071e+00
-5.477319e+00
-5.742228e+00
-6.055238e+00
-6.404529e+00
-6.775944e+00
-7.154060e+00
-7.523328e+00
-7.869170e+00
-8.178965e+00
-8.442841e+00
-8.654234e+00
-8.810173e+00
-8.911294e+00
-8.961593e+00
-8.967973e+00
-8.939618e+00
-8.887274e+00
-8.822487e+00
-8.756854e+00
-8.701335e+00
-8.665646e+00
-8.657753e+00
-8.683474e+00
-8.746183e+00
-8.846621e+00
-8.982807e+00
-9.150076e+00
-9.341239e+00
-9.546895e+00
-9.755891e+00
-9.955918e+00
-1.013423e+01
-1.027845e+01
-1.037734e+01
-1.042160e+01
-1.040450e+01
-1.032231e+01
-1.017462e+01
-9.964334e+00
-9.697469e+00
-9.382785e+00
-9.031230e+00
-8.655302e+00
-8.268364e+00
-7.883971e+00
-7.515241e+00
-7.174308e+00
-6.871855e+00
-6.616755e+00
-6.415801e+00
-6.273542e+00
-6.192197e+00
-6.171671e+00
-6.209649e+00
-6.301771e+00
-6.441879e+00
-6.622321e+00
-6.834294e+00
-7.068217e+00
-7.314113e+00
-7.561978e+00
-7.802143e+00
-8.025601e+00
-8.224318e+00
-8.391504e+00
-8.521866e+00
-8.611818e+00
-8.659651e+00
-8.665637e+00
-8.632052e+00
-8.563089e+00
-8.464653e+00
-8.344025e+00
-8.209409e+00
-8.069386e+00
-7.932316e+00
-7.805738e+00
-7.695842e+00
-7.607069e+00
-7.541893e+00
-7.500838e+00
-7.482707e+00
-7.485026e+00
-7.504614e+00
-7.538191e+00
-7.582947e+00
-7.636953e+00
-7.699381e+00
-7.770495e+00
-7.851422e+00
-7.943767e+00
-8.049117e+00
-8.168532e+00
-8.302072e+00
-8.448445e+00
-8.604800e+00
-8.766716e+00
-8.928363e+00
-9.082849e+00
-9.222687e+00
-9.340356e+00
-9.428867e+00
-9.482302e+00
-9.496254e+00
-9.468148e+00
-9.397419e+00
-9.285561e+00
-9.136056e+00
-8.954214e+00
-8.746923e+00
-8.522356e+00
-8.289607e+00
-8.058293e+00
-7.838114e+00
-7.638407e+00
-7.467710e+00
-7.333373e+00
-7.241244e+00
-7.195453e+00
-7.198283e+00
-7.250140e+00
-7.349574e+00
-7.493350e+00
-7.676548e+00
-7.892684e+00
-8.133880e+00
-8.391090e+00
-8.654387e+00
-8.913340e+00
-9.157437e+00
-9.376547e+00
-9.561393e+00
-9.703971e+00
-9.797921e+00
-9.838783e+00
-9.824146e+00
-9.753669e+00
-9.628983e+00
-9.453476e+00
-9.232007e+00
-8.970560e+00
-8.675893e+00
-8.355214e+00
-8.015927e+00
-7.665452e+00
-7.311138e+00
-6.960260e+00
-6.620065e+00
-6.297848e+00
-6.001002e+00
-5.737009e+00
-5.513318e+00
-5.337094e+00
-5.214832e+00
-5.151869e+00
-5.151843e+00
-5.216196e+00
-5.343785e+00
-5.530683e+00
-5.770206e+00
-6.053177e+00
-6.368395e+00
-6.703259e+00
-7.044472e+00
-7.378764e+00
-7.693555e+00
-7.977539e+00
-8.221146e+00
-8.416892e+00
-8.559604e+00
-8.646550e+00
-8.677464e+00
-8.654482e+00
-8.581960e+00
-8.466196e+00
-8.315033e+00
-8.137356e+00
-7.942531e+00
-7.739807e+00
-7.537752e+00
-7.343771e+00
-7.163755e+00
-7.001898e+00
-6.860677e+00
-6.741008e+00
-6.642531e+00
-6.563997e+00
-6.503715e+00
-6.459997e+00
-6.431568e+00
-6.417882e+00
-6.419307e+00
-6.437148e+00
-6.473487e+00
-6.530858e+00
-6.611774e+00
-6.718190e+00
-6.850938e+00
-7.009249e+00
-7.190398e+00
-7.389544e+00
-7.599791e+00
-7.812465e+00
-8.017611e+00
-8.204644e+00
-8.363127e+00
-8.483583e+00
-8.558275e+00
-8.581868e+00
-8.551898e+00
-8.469006e+00
-8.336914e+00
-8.162158e+00
-7.953627e+00
-7.721957e+00
-7.478858e+00
-7.236421e+00
-7.006458e+00
-6.799897e+00
-6.626266e+00
-6.493279e+00
-6.406525e+00
-6.369273e+00
-6.382398e+00
-6.444411e+00
-6.551609e+00
-6.698317e+00
-6.877224e+00
-7.079795e+00
-7.296741e+00
-7.518527e+00
-7.735880e+00
-7.940286e+00
-8.124413e+00
-8.282469e+00
-8.410450e+00
-8.506276e+00
-8.569831e+00
-8.602895e+00
-8.608989e+00
-8.593141e+00
-8.561579e+00
-8.521346e+00
-8.479854e+00
-8.444391e+00
-8.421604e+00
-8.416993e+00
-8.434477e+00
-8.476060e+00
-8.541642e+00
-8.628988e+00
-8.733856e+00
-8.850262e+00
-8.970856e+00
-9.087385e+00
-9.191201e+00
-9.273806e+00
-9.327395e+00
-9.345376e+00
-9.322847e+00
-9.256987e+00
-9.147332e+00
-8.995923e+00
-8.807290e+00
-8.588265e+00
-8.347645e+00
-8.095701e+00
-7.843575e+00
-7.602599e+00
-7.383574e+00
-7.196065e+00
-7.047759e+00
-6.943931e+00
-6.887076e+00
-6.876743e+00
-6.909586e+00
-6.979637e+00
-7.078783e+00
-7.197409e+00
-7.325128e+00
-7.451556e+00
-7.567039e+00
-7.663284e+00
-7.733839e+00
-7.774405e+00
-7.782976e+00
-7.759821e+00
-7.707330e+00
-7.629751e+00
-7.532849e+00
-7.423502e+00
-7.309270e+00
-7.197953e+00
-7.097166e+00
-7.013932e+00
-6.954302e+00
-6.922996e+00
-6.923057e+00
-6.955529e+00
-7.019172e+00
-7.110263e+00
-7.222506e+00
-7.347133e+00
-7.473214e+00
-7.588205e+00
-7.678741e+00
-7.731612e+00
-7.734883e+00
-7.679022e+00
-7.557962e+00
-7.369950e+00
-7.118096e+00
-6.810551e+00
-6.460260e+00
-6.084308e+00
-5.702907e+00
-5.338080e+00
-5.012174e+00
-4.746292e+00
-4.558766e+00
-4.463784e+00
-4.470263e+00
-4.581063e+00
-4.792610e+00
-5.094971e+00
-5.472391e+00
-5.904269e+00
-6.366480e+00
-6.832970e+00
-7.277468e+00
-7.675206e+00
-8.004505e+00
-8.248148e+00
-8.394417e+00
-8.437768e+00
-8.379087e+00
-8.225539e+00
-7.990010e+00
-7.690211e+00
-7.347513e+00
-6.985587e+00
-6.628943e+00
-6.301466e+00
-6.025019e+00
-5.818200e+00
-5.695313e+00
-5.665606e+00
-5.732830e+00
-5.895127e+00
-6.145261e+00
-6.471169e+00
-6.856782e+00
-7.283080e+00
-7.729298e+00
-8.174205e+00
-8.597399e+00
-8.980510e+00
-9.308242e+00
-9.569184e+00
-9.756315e+00
-9.867179e+00
-9.903720e+00
-9.871806e+00
-9.780519e+00
-9.641297e+00
-9.467012e+00
-9.271078e+00
-9.066643e+00
-8.865893e+00
-8.679493e+00
-8.516144e+00
-8.382271e+00
-8.281817e+00
-8.216160e+00
-8.184134e+00
-8.182180e+00
-8.204608e+00
-8.243968e+00
-8.291543e+00
-8.337911e+00
-8.373597e+00
-8.389741e+00
-8.378786e+00
-8.335107e+00
-8.255542e+00
-8.139771e+00
-7.990491e+00
-7.813362e+00
-7.616702e+00
-7.410962e+00
-7.208008e+00
-7.020280e+00
-6.859898e+00
-6.737794e+00
-6.662944e+00
-6.641758e+00
-6.677668e+00
-6.770937e+00
-6.918679e+00
-7.115077e+00
-7.351783e+00
-7.618430e+00
-7.903262e+00
-8.193800e+00
-8.477529e+00
-8.742560e+00
-8.978231e+00
-9.175610e+00
-9.327863e+00
-9.430463e+00
-9.481219e+00
-9.480122e+00
-9.429037e+00
-9.331280e+00
-9.191137e+00
-9.013399e+00
-8.802966e+00
-8.564581e+00
-8.302693e+00
-8.021468e+00
-7.724905e+00
-7.417015e+00
-7.102012e+00
-6.784467e+00
-6.469386e+00
-6.162195e+00
-5.868631e+00
-5.594562e+00
-5.345762e+00
-5.127681e+00
-4.945227e+00
-4.802601e+00
-4.703178e+00
-4.649431e+00
-4.642895e+00
-4.684139e+00
-4.772742e+00
-4.907266e+00
-5.085209e+00
-5.302980e+00
-5.555864e+00
-5.838025e+00
-6.142536e+00
-6.461446e+00
-6.785915e+00
-7.106401e+00
-7.412933e+00
-7.695458e+00
-7.944259e+00
-8.150418e+00
-8.306290e+00
-8.405942e+00
-8.445526e+00
-8.423538e+00
-8.340958e+00
-8.201243e+00
-8.010175e+00
-7.775582e+00
-7.506958e+00
-7.215010e+00
-6.911201e+00
-6.607310e+00
-6.315069e+00
-6.045870e+00
-5.810552e+00
-5.619215e+00
-5.481037e+00
-5.404025e+00
-5.394679e+00
-5.457570e+00
-5.594844e+00
-5.805748e+00
-6.086230e+00
-6.428726e+00
-6.822200e+00
-7.252469e+00
-7.702823e+00
-8.154894e+00
-8.589703e+00
-8.988796e+00
-9.335375e+00
-9.615320e+00
-9.818053e+00
-9.937142e+00
-9.970647e+00
-9.921150e+00
-9.795492e+00
-9.604239e+00
-9.360925e+00
-9.081129e+00
-8.781480e+00
-8.478650e+00
-8.188407e+00
-7.924789e+00
-7.699445e+00
-7.521165e+00
-7.395612e+00
-7.325263e+00
-7.309548e+00
-7.345148e+00
-7.426433e+00
-7.545982e+00
-7.695142e+00
-7.864578e+00
-8.044788e+00
-8.226534e+00
-8.401198e+00
-8.561052e+00
-8.699448e+00
-8.810975e+00
-8.891568e+00
-8.938623e+00
-8.951084e+00
-8.929528e+00
-8.876186e+00
-8.794903e+00
-8.690993e+00
-8.570974e+00
-8.442199e+00
-8.312377e+00
-8.189047e+00
-8.079022e+00
-7.987882e+00
-7.919549e+00
-7.876005e+00
-7.857195e+00
-7.861123e+00
-7.884158e+00
-7.921507e+00
-7.967803e+00
-8.017731e+00
-8.066598e+00
-8.110772e+00
-8.147931e+00
-8.177099e+00
-8.198485e+00
-8.213168e+00
-8.222703e+00
-8.228703e+00
-8.232473e+00
-8.234737e+00
-8.235477e+00
-8.233907e+00
-8.228552e+00
-8.217432e+00
-8.198316e+00
-8.169015e+00
-8.127678e+00
-8.073070e+00
-8.004801e+00
-7.923472e+00
-7.830761e+00
-7.729403e+00
-7.623101e+00
-7.516344e+00
-7.414152e+00
-7.321754e+00
-7.244213e+00
-7.186038e+00
-7.150821e+00
-7.140943e+00
-7.157395e+00
-7.199738e+00
-7.266201e+00
-7.353901e+00
-7.459148e+00
-7.577783e+00
-7.705523e+00
-7.838255e+00
-7.972277e+00
-8.104455e+00
-8.232289e+00
-8.353895e+00
-8.467894e+00
-8.573239e+00
-8.669022e+00
-8.754289e+00
-8.827933e+00
-8.888674e+00
-8.935168e+00
-8.966197e+00
-8.980929e+00
-8.979185e+00
-8.961663e+00
-8.930083e+00
-8.887208e+00
-8.836748e+00
-8.783113e+00
-8.731055e+00
-8.685203e+00
-8.649529e+00
-8.626826e+00
-8.618238e+00
-8.622927e+00
-8.637954e+00
-8.658388e+00
-8.677678e+00
-8.688246e+00
-8.682237e+00
-8.652348e+00
-8.592619e+00
-8.499105e+00
-8.370344e+00
-8.207576e+00
-8.014715e+00
-7.798071e+00
-7.565895e+00
-7.327794e+00
-7.094091e+00
-6.875193e+00
-6.681025e+00
-6.520575e+00
-6.401567e+00
-6.330268e+00
-6.311404e+00
-6.348143e+00
-6.442117e+00
-6.593428e+00
-6.800631e+00
-7.060699e+00
-7.368967e+00
-7.719120e+00
-8.103226e+00
-8.511859e+00
-8.934331e+00
-9.359018e+00
-9.773801e+00
-1.016657e+01
-1.052577e+01
-1.084095e+01
-1.110330e+01
-1.130604e+01
-1.144475e+01
-1.151754e+01
-1.152505e+01
-1.147038e+01
-1.135882e+01
-1.119759e+01
-1.099546e+01
-1.076238e+01
-1.050906e+01
-1.024657e+01
-9.985921e+00
-9.737577e+00
-9.511046e+00
-9.314393e+00
-9.153797e+00
-9.033159e+00
-8.953786e+00
-8.914226e+00
-8.910269e+00
-8.935158e+00
-8.980022e+00
-9.034512e+00
-9.087588e+00
-9.128407e+00
-9.147190e+00
-9.136003e+00
-9.089327e+00
-9.004404e+00
-8.881303e+00
-8.722740e+00
-8.533707e+00
-8.320957e+00
-8.092451e+00
-7.856803e+00
-7.622802e+00
-7.399043e+00
-7.193667e+00
-7.014221e+00
-6.867594e+00
-6.760009e+00
-6.697005e+00
-6.683385e+00
-6.723094e+00
-6.819006e+00
-6.972652e+00
-7.183884e+00
-7.450535e+00
-7.768117e+00
-8.129600e+00
-8.525334e+00
-8.943163e+00
-9.368751e+00
-9.786158e+00
-1.017862e+01
-1.052953e+01
-1.082346e+01
-1.104718e+01
-1.119062e+01
-1.124749e+01
-1.121573e+01
-1.109762e+01
-1.089952e+01
-1.063148e+01
-1.030645e+01
-9.939524e+00
-9.546937e+00
-9.145111e+00
-8.749686e+00
-8.374626e+00
-8.031450e+00
-7.728634e+00
-7.471234e+00
-7.260761e+00
-7.095341e+00
-6.970138e+00
-6.878023e+00
-6.810432e+00
-6.758313e+00
-6.713070e+00
-6.667398e+00
-6.615922e+00
-6.555564e+00
-6.485631e+00
-6.407611e+00
-6.324739e+00
-6.241400e+00
-6.162458e+00
-6.092611e+00
-6.035846e+00
-5.995067e+00
-5.971919e+00
-5.966821e+00
-5.979187e+00
-6.007788e+00
-6.051196e+00
-6.108248e+00
-6.178446e+00
-6.262241e+00
-6.361144e+00
-6.477647e+00
-6.614943e+00
-6.776494e+00
-6.965487e+00
-7.184248e+00
-7.433694e+00
-7.712880e+00
-8.018709e+00
-8.345819e+00
-8.686693e+00
-9.031970e+00
-9.370928e+00
-9.692132e+00
-9.984149e+00
-1.023631e+01
-1.043944e+01
-1.058647e+01
-1.067291e+01
-1.069712e+01
-1.066036e+01
-1.056656e+01
-1.042197e+01
-1.023459e+01
-1.001351e+01
-9.768285e+00
-9.508362e+00
-9.242632e+00
-8.979207e+00
-8.725372e+00
-8.487705e+00
-8.272284e+00
-8.084905e+00
-7.931200e+00
-7.816618e+00
-7.746215e+00
-7.724285e+00
-7.753886e+00
-7.836340e+00
-7.970792e+00
-8.153907e+00
-8.379760e+00
-8.639931e+00
-8.923806e+00
-9.219049e+00
-9.512215e+00
-9.789452e+00
-1.003727e+01
-1.024328e+01
-1.039701e+01
-1.049047e+01
-1.051878e+01
-1.048049e+01
-1.037772e+01
-1.021601e+01
-1.000400e+01
-9.752703e+00
-9.474764e+00
-9.183457e+00
-8.891742e+00
-8.611354e+00
-8.352059e+00
-8.121128e+00
-7.923070e+00
-7.759625e+00
-7.629985e+00
-7.531203e+00
-7.458724e+00
-7.406972e+00
-7.369948e+00
-7.341809e+00
-7.317376e+00
-7.292580e+00
-7.264807e+00
-7.233136e+00
-7.198440e+00
-7.163342e+00
-7.132027e+00
-7.109904e+00
-7.103167e+00
-7.118274e+00
-7.161402e+00
-7.237917e+00
-7.351899e+00
-7.505751e+00
-7.699909e+00
-7.932663e+00
-8.200082e+00
-8.496057e+00
-8.812468e+00
-9.139476e+00
-9.465962e+00
-9.780092e+00
-1.006999e+01
-1.032447e+01
-1.053377e+01
-1.069023e+01
-1.078877e+01
-1.082729e+01
-1.080670e+01
-1.073091e+01
-1.060644e+01
-1.044201e+01
-1.024793e+01
-1.003543e+01
-9.816018e+00
-9.600800e+00
-9.399928e+00
-9.222084e+00
-9.074098e+00
-8.960680e+00
-8.884285e+00
-8.845104e+00
-8.841180e+00
-8.868627e+00
-8.921949e+00
-8.994421e+00
-9.078524e+00
-9.166414e+00
-9.250382e+00
-9.323311e+00
-9.379068e+00
-9.412831e+00
-9.421305e+00
-9.402820e+00
-9.357299e+00
-9.286115e+00
-9.191849e+00
-9.078007e+00
-8.948710e+00
-8.808407e+00
-8.661629e+00
-8.512784e+00
-8.365989e+00
-8.224946e+00
-8.092829e+00
-7.972198e+00
-7.864934e+00
-7.772193e+00
-7.694410e+00
-7.631335e+00
-7.582128e+00
-7.545492e+00
-7.519844e+00
-7.503500e+00
-7.494850e+00
-7.492498e+00
-7.495343e+00
-7.502590e+00
-7.513697e+00
-7.528263e+00
-7.545903e+00
-7.566127e+00
-7.588268e+00
-7.611470e+00
-7.634740e+00
-7.657066e+00
-7.677556e+00
-7.695589e+00
-7.710946e+00
-7.723896e+00
-7.735227e+00
-7.746216e+00
-7.758539e+00
-7.774128e+00
-7.794977e+00
-7.822916e+00
-7.859362e+00
-7.905070e+00
-7.959904e+00
-8.022660e+00
-8.090971e+00
-8.161308e+00
-8.229103e+00
-8.288984e+00
-8.335117e+00
-8.361626e+00
-8.363059e+00
-8.334851e+00
-8.273747e+00
-8.178147e+00
-8.048335e+00
-7.886576e+00
-7.697057e+00
-7.485675e+00
-7.259697e+00
-7.027300e+00
-6.797055e+00
-6.577378e+00
-6.376011e+00
-6.199574e+00
-6.053211e+00
-5.940363e+00
-5.862681e+00
-5.820060e+00
-5.810800e+00
-5.831857e+00
-5.879160e+00
-5.947954e+00
-6.033159e+00
-6.129699e+00
-6.232816e+00
-6.338332e+00
-6.442890e+00
-6.544148e+00
-6.640929e+00
-6.733321e+00
-6.822702e+00
-6.911679e+00
-7.003919e+00
-7.103853e+00
-7.216256e+00
-7.345706e+00
-7.495964e+00
-7.669321e+00
-7.865993e+00
-8.083660e+00
-8.317217e+00
-8.558819e+00
-8.798245e+00
-9.023563e+00
-9.222035e+00
-9.381180e+00
-9.489858e+00
-9.539283e+00
-9.523848e+00
-9.441703e+00
-9.295037e+00
-9.090059e+00
-8.836686e+00
-8.547978e+00
-8.239352e+00
-7.927633e+00
-7.629995e+00
-7.362857e+00
-7.140817e+00
-6.975686e+00
-6.875716e+00
-6.845057e+00
-6.883494e+00
-6.986465e+00
-7.145351e+00
-7.348008e+00
-7.579502e+00
-7.822986e+00
-8.060687e+00
-8.274923e+00
-8.449109e+00
-8.568679e+00
-8.621886e+00
-8.600419e+00
-8.499810e+00
-8.319621e+00
-8.063404e+00
-7.738448e+00
-7.355350e+00
-6.927419e+00
-6.469966e+00
-5.999514e+00
-5.532964e+00
-5.086772e+00
-4.676178e+00
-4.314531e+00
-4.012759e+00
-3.778994e+00
-3.618377e+00
-3.533043e+00
-3.522255e+00
-3.582669e+00
-3.708688e+00
-3.892870e+00
-4.126361e+00
-4.399333e+00
-4.701413e+00
-5.022097e+00
-5.351142e+00
-5.678923e+00
-5.996746e+00
-6.297097e+00
-6.573813e+00
-6.822169e+00
-7.038869e+00
-7.221962e+00
-7.370675e+00
-7.485204e+00
-7.566471e+00
-7.615882e+00
-7.635120e+00
-7.625970e+00
-7.590220e+00
-7.529604e+00
-7.445808e+00
-7.340515e+00
-7.215470e+00
-7.072569e+00
-6.913955e+00
-6.742119e+00
-6.559997e+00
-6.371065e+00
-6.179396e+00
-5.989691e+00
-5.807246e+00
-5.637861e+00
-5.487678e+00
-5.362965e+00
-5.269848e+00
-5.214015e+00
-5.200414e+00
-5.232955e+00
-5.314244e+00
-5.445354e+00
-5.625662e+00
-5.852774e+00
-6.122530e+00
-6.429123e+00
-6.765304e+00
-7.122645e+00
-7.491855e+00
-7.863094e+00
-8.226283e+00
-8.571396e+00
-8.888741e+00
-9.169232e+00
-9.404683e+00
-9.588104e+00
-9.714022e+00
-9.778799e+00
-9.780927e+00
-9.721275e+00
-9.603246e+00
-9.432810e+00
-9.218400e+00
-8.970620e+00
-8.701779e+00
-8.425247e+00
-8.154659e+00
-7.903023e+00
-7.681810e+00
-7.500098e+00
-7.363891e+00
-7.275660e+00
-7.234205e+00
-7.234841e+00
-7.269898e+00
-7.329492e+00
-7.402479e+00
-7.477471e+00
-7.543823e+00
-7.592489e+00
-7.616666e+00
-7.612200e+00
-7.577728e+00
-7.514577e+00
-7.426443e+00
-7.318896e+00
-7.198763e+00
-7.073446e+00
-6.950238e+00
-6.835683e+00
-6.735050e+00
-6.651931e+00
-6.588015e+00
-6.543036e+00
-6.514894e+00
-6.499947e+00
-6.493411e+00
-6.489852e+00
-6.483703e+00
-6.469765e+00
-6.443649e+00
-6.402159e+00
-6.343582e+00
-6.267894e+00
-6.176885e+00
-6.074181e+00
-5.965163e+00
-5.856754e+00
-5.757074e+00
-5.674959e+00
-5.619393e+00
-5.598875e+00
-5.620825e+00
-5.691063e+00
-5.813442e+00
-5.989652e+00
-6.219200e+00
-6.499535e+00
-6.826272e+00
-7.193450e+00
-7.593794e+00
-8.018928e+00
-8.459550e+00
-8.905575e+00
-9.346267e+00
-9.770401e+00
-1.016648e+01
-1.052301e+01
-1.082890e+01
-1.107384e+01
-1.124878e+01
-1.134637e+01
-1.136138e+01
-1.129100e+01
-1.113512e+01
-1.089639e+01
-1.058022e+01
-1.019462e+01
-9.749912e+00
-9.258280e+00
-8.733233e+00
-8.188983e+00
-7.639781e+00
-7.099280e+00
-6.579981e+00
-6.092796e+00
-5.646767e+00
-5.248942e+00
-4.904391e+00
-4.616332e+00
-4.386331e+00
-4.214534e+00
-4.099903e+00
-4.040408e+00
-4.033190e+00
-4.074668e+00
-4.160607e+00
-4.286168e+00
-4.445962e+00
-4.634111e+00
-4.844353e+00
-5.070174e+00
-5.304983e+00
-5.542314e+00
-5.776062e+00
-6.000732e+00
-6.211698e+00
-6.405442e+00
-6.579744e+00
-6.733791e+00
-6.868184e+00
-6.984809e+00
-7.086593e+00
-7.177151e+00
-7.260365e+00
-7.339941e+00
-7.418992e+00
-7.499695e+00
-7.583058e+00
-7.668815e+00
-7.755458e+00
-7.840400e+00
-7.920242e+00
-7.991101e+00
-8.048981e+00
-8.090124e+00
-8.111327e+00
-8.110196e+00
-8.085332e+00
-8.036444e+00
-7.964400e+00
-7.871223e+00
-7.760026e+00
-7.634914e+00
-7.500833e+00
-7.363395e+00
-7.228670e+00
-7.102968e+00
-6.992598e+00
-6.903622e+00
-6.841600e+00
-6.811316e+00
-6.816515e+00
-6.859638e+00
-6.941599e+00
-7.061607e+00
-7.217074e+00
-7.403616e+00
-7.615171e+00
-7.844232e+00
-8.082184e+00
-8.319745e+00
-8.547465e+00
-8.756277e+00
-8.938032e+00
-9.085989e+00
-9.195217e+00
-9.262853e+00
-9.288206e+00
-9.272684e+00
-9.219554e+00
-9.133576e+00
-9.020547e+00
-8.886824e+00
-8.738880e+00
-8.582946e+00
-8.424765e+00
-8.269479e+00
-8.121612e+00
-7.985151e+00
-7.863659e+00
-7.760398e+00
-7.678407e+00
-7.620528e+00
-7.589347e+00
-7.587059e+00
-7.615270e+00
-7.674762e+00
-7.765261e+00
-7.885248e+00
-8.031851e+00
-8.200846e+00
-8.386766e+00
-8.583125e+00
-8.782743e+00
-8.978131e+00
-9.161939e+00
-9.327405e+00
-9.468793e+00
-9.581773e+00
-9.663698e+00
-9.713770e+00
-9.733041e+00
-9.724273e+00
-9.691659e+00
-9.640422e+00
-9.576349e+00
-9.505289e+00
-9.432692e+00
-9.363204e+00
-9.300392e+00
-9.246594e+00
-9.202926e+00
-9.169404e+00
-9.145181e+00
-9.128847e+00
-9.118755e+00
-9.113343e+00
-9.111421e+00
-9.112388e+00
-9.116368e+00
-9.124243e+00
-9.137570e+00
-9.158385e+00
-9.188902e+00
-9.231123e+00
-9.286409e+00
-9.355055e+00
-9.435915e+00
-9.526140e+00
-9.621068e+00
-9.714289e+00
-9.797901e+00
-9.862954e+00
-9.900038e+00
-9.900005e+00
-9.854729e+00
-9.757866e+00
-9.605520e+00
-9.396755e+00
-9.133885e+00
-8.822513e+00
-8.471297e+00
-8.091468e+00
-7.696144e+00
-7.299490e+00
-6.915805e+00
-6.558614e+00
-6.239833e+00
-5.969087e+00
-5.753232e+00
-5.596112e+00
-5.498562e+00
-5.458647e+00
-5.472076e+00
-5.532756e+00
-5.633406e+00
-5.766175e+00
-5.923197e+00
-6.097051e+00
-6.281093e+00
-6.469651e+00
-6.658089e+00
-6.842775e+00
-7.020962e+00
-7.190630e+00
-7.350311e+00
-7.498933e+00
-7.635680e+00
-7.759899e+00
-7.871047e+00
-7.968684e+00
-8.052526e+00
-8.122536e+00
-8.179059e+00
-8.222960e+00
-8.255742e+00
-8.279583e+00
-8.297258e+00
-8.311919e+00
-8.326735e+00
-8.344430e+00
-8.366780e+00
-8.394170e+00
-8.425277e+00
-8.456967e+00
-8.484435e+00
-8.501587e+00
-8.501616e+00
-8.477701e+00
-8.423725e+00
-8.334933e+00
-8.208439e+00
-8.043550e+00
-7.841877e+00
-7.607269e+00
-7.345590e+00
-7.064400e+00
-6.772577e+00
-6.479925e+00
-6.196778e+00
-5.933624e+00
-5.700734e+00
-5.507800e+00
-5.363571e+00
-5.275496e+00
-5.249379e+00
-5.289072e+00
-5.396216e+00
-5.570046e+00
-5.807283e+00
-6.102116e+00
-6.446288e+00
-6.829293e+00
-7.238697e+00
-7.660579e+00
-8.080094e+00
-8.482124e+00
-8.851999e+00
-9.176231e+00
-9.443217e+00
-9.643844e+00
-9.771961e+00
-9.824675e+00
-9.802457e+00
-9.709069e+00
-9.551322e+00
-9.338701e+00
-9.082896e+00
-8.797257e+00
-8.496200e+00
-8.194575e+00
-7.906992e+00
-7.647134e+00
-7.427057e+00
-7.256534e+00
-7.142474e+00
-7.088490e+00
-7.094660e+00
-7.157542e+00
-7.270441e+00
-7.423950e+00
-7.606713e+00
-7.806362e+00
-8.010537e+00
-8.207899e+00
-8.389030e+00
-8.547127e+00
-8.678424e+00
-8.782289e+00
-8.860994e+00
-8.919198e+00
-8.963205e+00
-9.000084e+00
-9.036775e+00
-9.079254e+00
-9.131876e+00
-9.196923e+00
-9.274402e+00
-9.362093e+00
-9.455794e+00
-9.549740e+00
-9.637106e+00
-9.710561e+00
-9.762801e+00
-9.787025e+00
-9.777335e+00
-9.729049e+00
-9.638905e+00
-9.505184e+00
-9.327737e+00
-9.107945e+00
-8.848623e+00
-8.553887e+00
-8.229005e+00
-7.880260e+00
-7.514807e+00
-7.140565e+00
-6.766093e+00
-6.400461e+00
-6.053095e+00
-5.733572e+00
-5.451358e+00
-5.215496e+00
-5.034238e+00
-4.914632e+00
-4.862100e+00
-4.880027e+00
-4.969398e+00
-5.128533e+00
-5.352947e+00
-5.635367e+00
-5.965925e+00
-6.332523e+00
-6.721352e+00
-7.117539e+00
-7.505873e+00
-7.871574e+00
-8.201041e+00
-8.482546e+00
-8.706806e+00
-8.867414e+00
-8.961076e+00
-8.987644e+00
-8.949939e+00
-8.853390e+00
-8.705528e+00
-8.515401e+00
-8.292974e+00
-8.048569e+00
-7.792408e+00
-7.534262e+00
-7.283241e+00
-7.047680e+00
-6.835103e+00
-6.652213e+00
-6.504868e+00
-6.398000e+00
-6.335466e+00
-6.319821e+00
-6.352052e+00
-6.431304e+00
-6.554658e+00
-6.717017e+00
-6.911160e+00
-7.127980e+00
-7.356925e+00
-7.586603e+00
-7.805507e+00
-8.002786e+00
-8.168986e+00
-8.296705e+00
-8.381089e+00
-8.420158e+00
-8.414924e+00
-8.369294e+00
-8.289790e+00
-8.185090e+00
-8.065443e+00
-7.942001e+00
-7.826131e+00
-7.728744e+00
-7.659706e+00
-7.627333e+00
-7.638001e+00
-7.695848e+00
-7.802586e+00
-7.957379e+00
-8.156818e+00
-8.394984e+00
-8.663621e+00
-8.952448e+00
-9.249616e+00
-9.542311e+00
-9.817482e+00
-1.006264e+01
-1.026667e+01
-1.042056e+01
-1.051804e+01
-1.055595e+01
-1.053438e+01
-1.045660e+01
-1.032861e+01
-1.015864e+01
-9.956311e+00
-9.731885e+00
-9.495425e+00
-9.256102e+00
-9.021665e+00
-8.798113e+00
-8.589594e+00
-8.398488e+00
-8.225666e+00
-8.070835e+00
-7.932950e+00
-7.810618e+00
-7.702478e+00
-7.607516e+00
-7.525307e+00
-7.456163e+00
-7.401191e+00
-7.362243e+00
-7.341780e+00
-7.342650e+00
-7.367787e+00
-7.419867e+00
-7.500945e+00
-7.612085e+00
-7.753060e+00
-7.922118e+00
-8.115877e+00
-8.329369e+00
-8.556228e+00
-8.789029e+00
-9.019740e+00
-9.240257e+00
-9.442957e+00
-9.621224e+00
-9.769902e+00
-9.885617e+00
-9.966942e+00
-1.001438e+01
-1.003018e+01
-1.001796e+01
-9.982243e+00
-9.927951e+00
-9.859875e+00
-9.782263e+00
-9.698534e+00
-9.611153e+00
-9.521665e+00
-9.430852e+00
-9.338975e+00
-9.246036e+00
-9.152030e+00
-9.057135e+00
-8.961831e+00
-8.866937e+00
-8.773554e+00
-8.682950e+00
-8.596382e+00
-8.514893e+00
-8.439101e+00
-8.369015e+00
-8.303887e+00
-8.242132e+00
-8.181318e+00
-8.118234e+00
-8.049058e+00
-7.969608e+00
-7.875680e+00
-7.763469e+00
-7.630022e+00
-7.473700e+00
-7.294581e+00
-7.094749e+00
-6.878419e+00
-6.651844e+00
-6.423011e+00
-6.201144e+00
-5.996053e+00
-5.817418e+00
-5.674073e+00
-5.573363e+00
-5.520636e+00
-5.518903e+00
-5.568671e+00
-5.667965e+00
-5.812492e+00
-5.995935e+00
-6.210333e+00
-6.446507e+00
-6.694516e+00
-6.944122e+00
-7.185256e+00
-7.408492e+00
-7.605523e+00
-7.769617e+00
-7.896021e+00
-7.982267e+00
-8.028330e+00
-8.036621e+00
-8.011778e+00
-7.960297e+00
-7.890014e+00
-7.809500e+00
-7.727412e+00
-7.651855e+00
-7.589801e+00
-7.546603e+00
-7.525639e+00
-7.528105e+00
-7.552969e+00
-7.597079e+00
-7.655425e+00
-7.721523e+00
-7.787908e+00
-7.846688e+00
-7.890160e+00
-7.911421e+00
-7.904964e+00
-7.867208e+00
-7.796919e+00
-7.695484e+00
-7.567005e+00
-7.418180e+00
-7.257962e+00
-7.097001e+00
-6.946892e+00
-6.819283e+00
-6.724897e+00
-6.672585e+00
-6.668465e+00
-6.715278e+00
-6.812010e+00
-6.953843e+00
-7.132446e+00
-7.336584e+00
-7.552985e+00
-7.767397e+00
-7.965701e+00
-8.134999e+00
-8.264547e+00
-8.346447e+00
-8.376054e+00
-8.352075e+00
-8.276368e+00
-8.153510e+00
-7.990186e+00
-7.794500e+00
-7.575261e+00
-7.341330e+00
-7.101078e+00
-6.861987e+00
-6.630427e+00
-6.411591e+00
-6.209597e+00
-6.027696e+00
-5.868545e+00
-5.734482e+00
-5.627746e+00
-5.550588e+00
-5.505248e+00
-5.493798e+00
-5.517865e+00
-5.578292e+00
-5.674790e+00
-5.805647e+00
-5.967552e+00
-6.155573e+00
-6.363322e+00
-6.583277e+00
-6.807266e+00
-7.027043e+00
-7.234930e+00
-7.424438e+00
-7.590822e+00
-7.731510e+00
-7.846357e+00
-7.937691e+00
-8.010140e+00
-8.070240e+00
-8.125855e+00
-8.185450e+00
-8.257269e+00
-8.348500e+00
-8.464480e+00
-8.608023e+00
-8.778920e+00
-8.973662e+00
-9.185424e+00
-9.404321e+00
-9.617951e+00
-9.812183e+00
-9.972154e+00
-1.008338e+01
-1.013293e+01
-1.011043e+01
-1.000903e+01
-9.825968e+00
-9.562876e+00
-9.225738e+00
-8.824513e+00
-8.372483e+00
-7.885416e+00
-7.380597e+00
-6.875841e+00
-6.388532e+00
-5.934762e+00
-5.528590e+00
-5.181470e+00
-4.901832e+00
-4.694848e+00
-4.562371e+00
-4.503034e+00
-4.512517e+00
-4.583943e+00
-4.708404e+00
-4.875579e+00
-5.074420e+00
-5.293871e+00
-5.523570e+00
-5.754485e+00
-5.979434e+00
-6.193425e+00
-6.393800e+00
-6.580159e+00
-6.754068e+00
-6.918605e+00
-7.077766e+00
-7.235817e+00
-7.396630e+00
-7.563099e+00
-7.736667e+00
-7.917037e+00
-8.102079e+00
-8.287953e+00
-8.469428e+00
-8.640337e+00
-8.794117e+00
-8.924354e+00
-9.025277e+00
-9.092149e+00
-9.121538e+00
-9.111476e+00
-9.061511e+00
-8.972689e+00
-8.847482e+00
-8.689671e+00
-8.504209e+00
-8.297032e+00
-8.074861e+00
-7.844949e+00
-7.614825e+00
-7.392006e+00
-7.183710e+00
-6.996583e+00
-6.836428e+00
-6.707972e+00
-6.614663e+00
-6.558516e+00
-6.540020e+00
-6.558132e+00
-6.610362e+00
-6.692971e+00
-6.801260e+00
-6.929946e+00
-7.073574e+00
-7.226929e+00
-7.385383e+00
-7.545147e+00
-7.703380e+00
-7.858153e+00
-8.008284e+00
-8.153064e+00
-8.291943e+00
-8.424211e+00
-8.548735e+00
-8.663773e+00
-8.766907e+00
-8.855088e+00
-8.924794e+00
-8.972279e+00
-8.993883e+00
-8.986376e+00
-8.947284e+00
-8.875184e+00
-8.769928e+00
-8.632784e+00
-8.466494e+00
-8.275248e+00
-8.064570e+00
-7.841158e+00
-7.612659e+00
-7.387412e+00
-7.174172e+00
-6.981807e+00
-6.819010e+00
-6.693993e+00
-6.614198e+00
-6.586010e+00
-6.614465e+00
-6.702975e+00
-6.853057e+00
-7.064099e+00
-7.333178e+00
-7.654946e+00
-8.021617e+00
-8.423071e+00
-8.847067e+00
-9.279599e+00
-9.705358e+00
-1.010832e+01
-1.047240e+01
-1.078218e+01
-1.102366e+01
-1.118490e+01
-1.125669e+01
-1.123296e+01
-1.111115e+01
-1.089230e+01
-1.058102e+01
-1.018524e+01
-9.715890e+00
-9.186387e+00
-8.612107e+00
-8.009793e+00
-7.396953e+00
-6.791253e+00
-6.209927e+00
-5.669210e+00
-5.183803e+00
-4.766404e+00
-4.427331e+00
-4.174246e+00
-4.012022e+00
-3.942728e+00
-3.965747e+00
-4.077978e+00
-4.274109e+00
-4.546926e+00
-4.887622e+00
-5.286092e+00
-5.731193e+00
-6.210968e+00
-6.712846e+00
-7.223835e+00
-7.730730e+00
-8.220371e+00
-8.679947e+00
-9.097352e+00
-9.461578e+00
-9.763107e+00
-9.994292e+00
-1.014968e+01
-1.022627e+01
-1.022365e+01
-1.014412e+01
-9.992563e+00
-9.776322e+00
-9.504923e+00
-9.189681e+00
-8.843216e+00
-8.478895e+00
-8.110221e+00
-7.750210e+00
-7.410797e+00
-7.102326e+00
-6.833152e+00
-6.609413e+00
-6.434959e+00
-6.311463e+00
-6.238670e+00
-6.214742e+00
-6.236648e+00
-6.300534e+00
-6.402039e+00
-6.536530e+00
-6.699257e+00
-6.885437e+00
-7.090310e+00
-7.309175e+00
-7.537431e+00
-7.770639e+00
-8.004592e+00
-8.235384e+00
-8.459479e+00
-8.673742e+00
-8.875456e+00
-9.062288e+00
-9.232229e+00
-9.383503e+00
-9.514466e+00
-9.623510e+00
-9.708998e+00
-9.769239e+00
-9.802547e+00
-9.807355e+00
-9.782423e+00
-9.727081e+00
-9.641514e+00
-9.527038e+00
-9.386328e+00
-9.223574e+00
-9.044514e+00
-8.856341e+00
-8.667455e+00
-8.487062e+00
-8.324654e+00
-8.189391e+00
-8.089457e+00
-8.031456e+00
-8.019921e+00
-8.056984e+00
-8.142256e+00
-8.272912e+00
-8.443979e+00
-8.648767e+00
-8.879398e+00
-9.127365e+00
-9.384057e+00
-9.641205e+00
-9.891211e+00
-1.012735e+01
-1.034385e+01
-1.053590e+01
-1.069960e+01
-1.083190e+01
-1.093057e+01
-1.099422e+01
-1.102236e+01
-1.101542e+01
-1.097487e+01
-1.090319e+01
-1.080390e+01
-1.068150e+01
-1.054123e+01
-1.038892e+01
-1.023061e+01
-1.007214e+01
-9.918713e+00
-9.774503e+00
-9.642250e+00
-9.523058e+00
-9.416344e+00
-9.319989e+00
-9.230681e+00
-9.144401e+00
-9.056979e+00
-8.964643e+00
-8.864480e+00
-8.754756e+00
-8.635067e+00
-8.506326e+00
-8.370626e+00
-8.231017e+00
-8.091245e+00
-7.955505e+00
-7.828217e+00
-7.713833e+00
-7.616668e+00
-7.540738e+00
-7.489584e+00
-7.466081e+00
-7.472235e+00
-7.508991e+00
-7.576070e+00
-7.671879e+00
-7.793511e+00
-7.936850e+00
-8.096772e+00
-8.267414e+00
-8.442472e+00
-8.615501e+00
-8.780168e+00
-8.930457e+00
-9.060806e+00
-9.166200e+00
-9.242230e+00
-9.285140e+00
-9.291910e+00
-9.260358e+00
-9.189298e+00
-9.078719e+00
-8.929973e+00
-8.745948e+00
-8.531156e+00
-8.291736e+00
-8.035302e+00
-7.770651e+00
-7.507314e+00
-7.254988e+00
-7.022896e+00
-6.819144e+00
-6.650156e+00
-6.520239e+00
-6.431346e+00
-6.383046e+00
-6.372704e+00
-6.395838e+00
-6.446597e+00
-6.518309e+00
-6.604042e+00
-6.697117e+00
-6.791546e+00
-6.882371e+00
-6.965879e+00
-7.039704e+00
-7.102813e+00
-7.155398e+00
-7.198682e+00
-7.234664e+00
-7.265830e+00
-7.294838e+00
-7.324201e+00
-7.355984e+00
-7.391535e+00
-7.431281e+00
-7.474622e+00
-7.519933e+00
-7.564714e+00
-7.605850e+00
-7.639980e+00
-7.663901e+00
-7.674973e+00
-7.671443e+00
-7.652679e+00
-7.619264e+00
-7.572961e+00
-7.516571e+00
-7.453695e+00
-7.388433e+00
-7.325052e+00
-7.267636e+00
-7.219759e+00
-7.184204e+00
-7.162745e+00
-7.156015e+00
-7.163468e+00
-7.183421e+00
-7.213181e+00
-7.249233e+00
-7.287481e+00
-7.323514e+00
-7.352897e+00
-7.371462e+00
-7.375582e+00
-7.362424e+00
-7.330162e+00
-7.278143e+00
-7.207000e+00
-7.118689e+00
-7.016456e+00
-6.904711e+00
-6.788806e+00
-6.674723e+00
-6.568695e+00
-6.476779e+00
-6.404432e+00
-6.356123e+00
-6.335033e+00
-6.342872e+00
-6.379825e+00
-6.444642e+00
-6.534837e+00
-6.646972e+00
-6.776976e+00
-6.920446e+00
-7.072887e+00
-7.229868e+00
-7.387077e+00
-7.540294e+00
-7.685321e+00
-7.817906e+00
-7.933722e+00
-8.028427e+00
-8.097829e+00
-8.138151e+00
-8.146388e+00
-8.120685e+00
-8.060727e+00
-7.968051e+00
-7.846245e+00
-7.700988e+00
-7.539892e+00
-7.372160e+00
-7.208058e+00
-7.058251e+00
-6.933068e+00
-6.841762e+00
-6.791843e+00
-6.788540e+00
-6.834453e+00
-6.929413e+00
-7.070544e+00
-7.252517e+00
-7.467963e+00
-7.707991e+00
-7.962786e+00
-8.222232e+00
-8.476548e+00
-8.716869e+00
-8.935770e+00
-9.127651e+00
-9.288981e+00
-9.418340e+00
-9.516273e+00
-9.584970e+00
-9.627798e+00
-9.648768e+00
-9.652000e+00
-9.641238e+00
-9.619498e+00
-9.588876e+00
-9.550524e+00
-9.504810e+00
-9.451607e+00
-9.390679e+00
-9.322083e+00
-9.246524e+00
-9.165604e+00
-9.081913e+00
-8.998957e+00
-8.920928e+00
-8.852347e+00
-8.797638e+00
-8.760668e+00
-8.744337e+00
-8.750220e+00
-8.778327e+00
-8.826978e+00
-8.892822e+00
-8.970974e+00
-9.055278e+00
-9.138666e+00
-9.213581e+00
-9.272438e+00
-9.308090e+00
-9.314256e+00
-9.285887e+00
-9.219450e+00
-9.113106e+00
-8.966796e+00
-8.782255e+00
-8.562946e+00
-8.313966e+00
-8.041895e+00
-7.754608e+00
-7.461024e+00
-7.170799e+00
-6.893940e+00
-6.640366e+00
-6.419438e+00
-6.239473e+00
-6.107304e+00
-6.027894e+00
-6.004062e+00
-6.036318e+00
-6.122840e+00
-6.259576e+00
-6.440475e+00
-6.657832e+00
-6.902700e+00
-7.165354e+00
-7.435759e+00
-7.704010e+00
-7.960722e+00
-8.197361e+00
-8.406514e+00
-8.582124e+00
-8.719681e+00
-8.816403e+00
-8.871389e+00
-8.885726e+00
-8.862543e+00
-8.806952e+00
-8.725874e+00
-8.627718e+00
-8.521934e+00
-8.418448e+00
-8.327037e+00
-8.256688e+00
-8.215010e+00
-8.207722e+00
-8.238276e+00
-8.307603e+00
-8.414012e+00
-8.553217e+00
-8.718499e+00
-8.900985e+00
-9.090050e+00
-9.273811e+00
-9.439719e+00
-9.575220e+00
-9.668450e+00
-9.708950e+00
-9.688328e+00
-9.600860e+00
-9.443939e+00
-9.218378e+00
-8.928487e+00
-8.581954e+00
-8.189485e+00
-7.764265e+00
-7.321252e+00
-6.876361e+00
-6.445609e+00
-6.044258e+00
-5.686030e+00
-5.382429e+00
-5.142205e+00
-4.970997e+00
-4.871155e+00
-4.841772e+00
-4.878896e+00
-4.975938e+00
-5.124236e+00
-5.313729e+00
-5.533713e+00
-5.773578e+00
-6.023489e+00
-6.274921e+00
-6.521025e+00
-6.756760e+00
-6.978830e+00
-7.185413e+00
-7.375760e+00
-7.549703e+00
-7.707167e+00
-7.847736e+00
-7.970332e+00
-8.073046e+00
-8.153142e+00
-8.207235e+00
-8.231630e+00
-8.222802e+00
-8.177965e+00
-8.095683e+00
-7.976424e+00
-7.823023e+00
-7.640934e+00
-7.438256e+00
-7.225472e+00
-7.014914e+00
-6.819982e+00
-6.654175e+00
-6.530023e+00
-6.458044e+00
-6.445807e+00
-6.497240e+00
-6.612230e+00
-6.786565e+00
-7.012211e+00
-7.277871e+00
-7.569755e+00
-7.872471e+00
-8.169942e+00
-8.446308e+00
-8.686744e+00
-8.878194e+00
-9.009994e+00
-9.074404e+00
-9.067016e+00
-8.987039e+00
-8.837437e+00
-8.624903e+00
-8.359648e+00
-8.055007e+00
-7.726852e+00
-7.392836e+00
-7.071495e+00
-6.781259e+00
-6.539422e+00
-6.361159e+00
-6.258651e+00
-6.240388e+00
-6.310697e+00
-6.469524e+00
-6.712468e+00
-7.031054e+00
-7.413223e+00
-7.843973e+00
-8.306151e+00
-8.781310e+00
-9.250617e+00
-9.695744e+00
-1.009969e+01
-1.044749e+01
-1.072682e+01
-1.092834e+01
-1.104603e+01
-1.107726e+01
-1.102280e+01
-1.088669e+01
-1.067609e+01
-1.040093e+01
-1.007349e+01
-9.707945e+00
-9.319697e+00
-8.924707e+00
-8.538742e+00
-8.176621e+00
-7.851465e+00
-7.574025e+00
-7.352108e+00
-7.190155e+00
-7.089015e+00
-7.045962e+00
-7.054960e+00
-7.107181e+00
-7.191747e+00
-7.296613e+00
-7.409530e+00
-7.518971e+00
-7.614948e+00
-7.689643e+00
-7.737810e+00
-7.756924e+00
-7.747083e+00
-7.710693e+00
-7.651966e+00
-7.576318e+00
-7.489712e+00
-7.398031e+00
-7.306555e+00
-7.219579e+00
-7.140220e+00
-7.070408e+00
-7.011054e+00
-6.962340e+00
-6.924081e+00
-6.896098e+00
-6.878526e+00
-6.872016e+00
-6.877793e+00
-6.897558e+00
-6.933254e+00
-6.986730e+00
-7.059361e+00
-7.151680e+00
-7.263082e+00
-7.391636e+00
-7.534040e+00
-7.685710e+00
-7.841009e+00
-7.993577e+00
-8.136748e+00
-8.264005e+00
-8.369461e+00
-8.448319e+00
-8.497287e+00
-8.514906e+00
-8.501776e+00
-8.460622e+00
-8.396223e+00
-8.315167e+00
-8.225465e+00
-8.136038e+00
-8.056103e+00
-7.994520e+00
-7.959129e+00
-7.956135e+00
-7.989602e+00
-8.061099e+00
-8.169532e+00
-8.311199e+00
-8.480054e+00
-8.668181e+00
-8.866416e+00
-9.065060e+00
-9.254617e+00
-9.426473e+00
-9.573457e+00
-9.690237e+00
-9.773516e+00
-9.822028e+00
-9.836338e+00
-9.818491e+00
-9.771562e+00
-9.699149e+00
-9.604910e+00
-9.492170e+00
-9.363663e+00
-9.221437e+00
-9.066929e+00
-8.901184e+00
-8.725204e+00
-8.540363e+00
-8.348830e+00
-8.153938e+00
-7.960434e+00
-7.774557e+00
-7.603904e+00
-7.457065e+00
-7.343033e+00
-7.270432e+00
-7.246621e+00
-7.276784e+00
-7.363124e+00
-7.504270e+00
-7.695012e+00
-7.926420e+00
-8.186357e+00
-8.460344e+00
-8.732684e+00
-8.987714e+00
-9.211035e+00
-9.390594e+00
-9.517494e+00
-9.586477e+00
-9.596036e+00
-9.548200e+00
-9.448022e+00
-9.302864e+00
-9.121569e+00
-8.913606e+00
-8.688265e+00
-8.453994e+00
-8.217903e+00
-7.985473e+00
-7.760477e+00
-7.545088e+00
-7.340133e+00
-7.145454e+00
-6.960309e+00
-6.783757e+00
-6.614993e+00
-6.453582e+00
-6.299593e+00
-6.153620e+00
-6.016715e+00
-5.890268e+00
-5.775865e+00
-5.675169e+00
-5.589843e+00
-5.521538e+00
-5.471915e+00
-5.442717e+00
-5.435833e+00
-5.453350e+00
-5.497555e+00
-5.570871e+00
-5.675722e+00
-5.814331e+00
-5.988445e+00
-6.199036e+00
-6.445978e+00
-6.727760e+00
-7.041243e+00
-7.381518e+00
-7.741871e+00
-8.113874e+00
-8.487615e+00
-8.852051e+00
-9.195475e+00
-9.506079e+00
-9.772572e+00
-9.984822e+00
-1.013448e+01
-1.021553e+01
-1.022475e+01
-1.016202e+01
-1.003046e+01
-9.836370e+00
-9.589041e+00
-9.300285e+00
-8.983882e+00
-8.654867e+00
-8.328745e+00
-8.020664e+00
-7.744618e+00
-7.512710e+00
-7.334540e+00
-7.216743e+00
-7.162709e+00
-7.172495e+00
-7.242907e+00
-7.367765e+00
-7.538297e+00
-7.743655e+00
-7.971524e+00
-8.208795e+00
-8.442262e+00
-8.659326e+00
-8.848650e+00
-9.000734e+00
-9.108387e+00
-9.167050e+00
-9.174976e+00
-9.133253e+00
-9.045672e+00
-8.918445e+00
-8.759808e+00
-8.579492e+00
-8.388133e+00
-8.196613e+00
-8.015397e+00
-7.853913e+00
-7.719997e+00
-7.619475e+00
-7.555891e+00
-7.530403e+00
-7.541839e+00
-7.586898e+00
-7.660455e+00
-7.755933e+00
-7.865722e+00
-7.981604e+00
-8.095189e+00
-8.198348e+00
-8.283643e+00
-8.344736e+00
-8.376778e+00
-8.376728e+00
-8.343595e+00
-8.278548e+00
-8.184891e+00
-8.067865e+00
-7.934286e+00
-7.792037e+00
-7.649455e+00
-7.514662e+00
-7.394911e+00
-7.296025e+00
-7.221974e+00
-7.174650e+00
-7.153845e+00
-7.157447e+00
-7.181800e+00
-7.222188e+00
-7.273386e+00
-7.330194e+00
-7.387911e+00
-7.442705e+00
-7.491851e+00
-7.533844e+00
-7.568390e+00
-7.596298e+00
-7.619294e+00
-7.639770e+00
-7.660497e+00
-7.684292e+00
-7.713681e+00
-7.750564e+00
-7.795914e+00
-7.849559e+00
-7.910063e+00
-7.974736e+00
-8.039797e+00
-8.100653e+00
-8.152295e+00
-8.189755e+00
-8.208583e+00
-8.205292e+00
-8.177722e+00
-8.125290e+00
-8.049108e+00
-7.951956e+00
-7.838125e+00
-7.713144e+00
-7.583423e+00
-7.455827e+00
-7.337228e+00
-7.234053e+00
-7.151879e+00
-7.095098e+00
-7.066693e+00
-7.068142e+00
-7.099459e+00
-7.159351e+00
-7.245485e+00
-7.354800e+00
-7.483844e+00
-7.629074e+00
-7.787095e+00
-7.954800e+00
-8.129414e+00
-8.308424e+00
-8.489442e+00
-8.670005e+00
-8.847373e+00
-9.018352e+00
-9.179193e+00
-9.325561e+00
-9.452612e+00
-9.555150e+00
-9.627867e+00
-9.665632e+00
-9.663830e+00
-9.618720e+00
-9.527797e+00
-9.390133e+00
-9.206669e+00
-8.980428e+00
-8.716616e+00
-8.422586e+00
-8.107650e+00
-7.782735e+00
-7.459898e+00
-7.151729e+00
-6.870680e+00
-6.628362e+00
-6.434872e+00
-6.298190e+00
-6.223697e+00
-6.213842e+00
-6.267990e+00
-6.382458e+00
-6.550742e+00
-6.763909e+00
-7.011145e+00
-7.280406e+00
-7.559143e+00
-7.835056e+00
-8.096827e+00
-8.334774e+00
-8.541396e+00
-8.711760e+00
-8.843696e+00
-8.937800e+00
-8.997223e+00
-9.027282e+00
-9.034900e+00
-9.027935e+00
-9.014439e+00
-9.001935e+00
-8.996746e+00
-9.003468e+00
-9.024622e+00
-9.060518e+00
-9.109346e+00
-9.167469e+00
-9.229902e+00
-9.290912e+00
-9.344688e+00
-9.386009e+00
-9.410859e+00
-9.416908e+00
-9.403828e+00
-9.373410e+00
-9.329453e+00
-9.277466e+00
-9.224172e+00
-9.176904e+00
-9.142912e+00
-9.128679e+00
-9.139286e+00
-9.177899e+00
-9.245427e+00
-9.340383e+00
-9.458953e+00
-9.595280e+00
-9.741910e+00
-9.890369e+00
-1.003180e+01
-1.015758e+01
-1.025994e+01
-1.033237e+01
-1.037005e+01
-1.037007e+01
-1.033148e+01
-1.025539e+01
-1.014479e+01
-1.000448e+01
-9.840819e+00
-9.661513e+00
-9.475336e+00
-9.291806e+00
-9.120812e+00
-8.972180e+00
-8.855164e+00
-8.777888e+00
-8.746759e+00
-8.765894e+00
-8.836633e+00
-8.957203e+00
-9.122597e+00
-9.324716e+00
-9.552789e+00
-9.794061e+00
-1.003468e+01
-1.026073e+01
-1.045929e+01
-1.061944e+01
-1.073309e+01
-1.079557e+01
-1.080599e+01
-1.076721e+01
-1.068560e+01
-1.057048e+01
-1.043339e+01
-1.028717e+01
-1.014495e+01
-1.001910e+01
-9.920223e+00
-9.856272e+00
-9.831866e+00
-9.847848e+00
-9.901164e+00
-9.985068e+00
-1.008965e+01
-1.020266e+01
-1.031051e+01
-1.039945e+01
-1.045669e+01
-1.047146e+01
-1.043587e+01
-1.034545e+01
-1.019940e+01
-1.000050e+01
-9.754749e+00
-9.470780e+00
-9.159121e+00
-8.831389e+00
-8.499505e+00
-8.174956e+00
-7.868196e+00
-7.588172e+00
-7.342019e+00
-7.134906e+00
-6.970013e+00
-6.848622e+00
-6.770284e+00
-6.733046e+00
-6.733713e+00
-6.768122e+00
-6.831437e+00
-6.918421e+00
-7.023697e+00
-7.141980e+00
-7.268253e+00
-7.397911e+00
-7.526852e+00
-7.651544e+00
-7.769054e+00
-7.877058e+00
-7.973818e+00
-8.058132e+00
-8.129245e+00
-8.186746e+00
-8.230450e+00
-8.260292e+00
-8.276251e+00
-8.278306e+00
-8.266433e+00
-8.240617e+00
-8.200894e+00
-8.147405e+00
-8.080453e+00
-8.000580e+00
-7.908647e+00
-7.805913e+00
-7.694102e+00
-7.575440e+00
-7.452654e+00
-7.328906e+00
-7.207682e+00
-7.092626e+00
-6.987330e+00
-6.895109e+00
-6.818773e+00
-6.760423e+00
-6.721290e+00
-6.701640e+00
-6.700772e+00
-6.717092e+00
-6.748276e+00
-6.791488e+00
-6.843632e+00
-6.901592e+00
-6.962447e+00
-7.023624e+00
-7.082990e+00
-7.138900e+00
-7.190196e+00
-7.236171e+00
-7.276511e+00
-7.311221e+00
-7.340530e+00
-7.364803e+00
-7.384460e+00
-7.399930e+00
-7.411634e+00
-7.419992e+00
-7.425451e+00
-7.428486e+00
-7.429571e+00
-7.429111e+00
-7.427341e+00
-7.424224e+00
-7.419382e+00
-7.412075e+00
-7.401265e+00
-7.385734e+00
-7.364272e+00
-7.335865e+00
-7.299884e+00
-7.256233e+00
-7.205432e+00
-7.148640e+00
-7.087608e+00
-7.024561e+00
-6.962031e+00
-6.902632e+00
-6.848822e+00
-6.802661e+00
-6.765609e+00
-6.738380e+00
-6.720869e+00
-6.712167e+00
-6.710631e+00
-6.714016e+00
-6.719626e+00
-6.724493e+00
-6.725550e+00
-6.719821e+00
-6.704607e+00
-6.677683e+00
-6.637496e+00
-6.583353e+00
-6.515588e+00
-6.435674e+00
-6.346260e+00
-6.251112e+00
-6.154950e+00
-6.063179e+00
-5.981552e+00
-5.915771e+00
-5.871091e+00
-5.851943e+00
-5.861621e+00
-5.902056e+00
-5.973690e+00
-6.075457e+00
-6.204858e+00
-6.358119e+00
-6.530399e+00
-6.716040e+00
-6.908829e+00
-7.102275e+00
-7.289890e+00
-7.465485e+00
-7.623467e+00
-7.759145e+00
-7.869001e+00
-7.950935e+00
-8.004420e+00
-8.030581e+00
-8.032149e+00
-8.013322e+00
-7.979524e+00
-7.937087e+00
-7.892879e+00
-7.853899e+00
-7.826860e+00
-7.817773e+00
-7.831565e+00
-7.871736e+00
-7.940077e+00
-8.036477e+00
-8.158825e+00
-8.303024e+00
-8.463122e+00
-8.631569e+00
-8.799578e+00
-8.957588e+00
-9.095805e+00
-9.204769e+00
-9.275947e+00
-9.302283e+00
-9.278696e+00
-9.202478e+00
-9.073571e+00
-8.894707e+00
-8.671374e+00
-8.411630e+00
-8.125740e+00
-7.825689e+00
-7.524585e+00
-7.236006e+00
-6.973337e+00
-6.749134e+00
-6.574543e+00
-6.458791e+00
-6.408751e+00
-6.428588e+00
-6.519505e+00
-6.679581e+00
-6.903738e+00
-7.183860e+00
-7.509079e+00
-7.866232e+00
-8.240490e+00
-8.616112e+00
-8.977279e+00
-9.308934e+00
-9.597559e+00
-9.831832e+00
-1.000310e+01
-1.010566e+01
-1.013680e+01
-1.009670e+01
-9.988155e+00
-9.816181e+00
-9.587611e+00
-9.310630e+00
-8.994338e+00
-8.648336e+00
-8.282352e+00
-7.905925e+00
-7.528151e+00
-7.157510e+00
-6.801787e+00
-6.468067e+00
-6.162791e+00
-5.891841e+00
-5.660587e+00
-5.473869e+00
-5.335884e+00
-5.249969e+00
-5.218306e+00
-5.241622e+00
-5.318917e+00
-5.447321e+00
-5.622090e+00
-5.836787e+00
-6.083613e+00
-6.353853e+00
-6.638364e+00
-6.928049e+00
-7.214235e+00
-7.488939e+00
-7.745010e+00
-7.976158e+00
-8.176922e+00
-8.342633e+00
-8.469403e+00
-8.554191e+00
-8.594937e+00
-8.590747e+00
-8.542110e+00
-8.451071e+00
-8.321347e+00
-8.158322e+00
-7.968912e+00
-7.761286e+00
-7.544473e+00
-7.327872e+00
-7.120732e+00
-6.931659e+00
-6.768188e+00
-6.636471e+00
-6.541103e+00
-6.485049e+00
-6.469694e+00
-6.494928e+00
-6.559279e+00
-6.660017e+00
-6.793244e+00
-6.953938e+00
-7.135975e+00
-7.332149e+00
-7.534237e+00
-7.733137e+00
-7.919136e+00
-8.082325e+00
-8.213139e+00
-8.303002e+00
-8.345005e+00
-8.334537e+00
-8.269791e+00
-8.152086e+00
-7.985941e+00
-7.778913e+00
-7.541198e+00
-7.285039e+00
-7.023994e+00
-6.772137e+00
-6.543238e+00
-6.349993e+00
-6.203340e+00
-6.111898e+00
-6.081544e+00
-6.115151e+00
-6.212483e+00
-6.370244e+00
-6.582283e+00
-6.839924e+00
-7.132421e+00
-7.447487e+00
-7.771892e+00
-8.092080e+00
-8.394783e+00
-8.667609e+00
-8.899570e+00
-9.081547e+00
-9.206656e+00
-9.270514e+00
-9.271400e+00
-9.210279e+00
-9.090713e+00
-8.918634e+00
-8.702004e+00
-8.450369e+00
-8.174324e+00
-7.884940e+00
-7.593177e+00
-7.309353e+00
-7.042708e+00
-6.801111e+00
-6.590928e+00
-6.417033e+00
-6.282945e+00
-6.191018e+00
-6.142650e+00
-6.138444e+00
-6.178286e+00
-6.261353e+00
-6.386029e+00
-6.549794e+00
-6.749097e+00
-6.979290e+00
-7.234626e+00
-7.508379e+00
-7.793065e+00
-8.080766e+00
-8.363507e+00
-8.633663e+00
-8.884348e+00
-9.109747e+00
-9.305372e+00
-9.468211e+00
-9.596776e+00
-9.691034e+00
-9.752234e+00
-9.782659e+00
-9.785316e+00
-9.763616e+00
-9.721071e+00
-9.661041e+00
-9.586558e+00
-9.500227e+00
-9.404215e+00
-9.300292e+00
-9.189912e+00
-9.074313e+00
-8.954596e+00
-8.831787e+00
-8.706870e+00
-8.580798e+00
-8.454494e+00
-8.328872e+00
-8.204871e+00
-8.083526e+00
-7.966045e+00
-7.853878e+00
-7.748740e+00
-7.652576e+00
-7.567438e+00
-7.495303e+00
-7.437843e+00
-7.396195e+00
-7.370772e+00
-7.361171e+00
-7.366180e+00
-7.383927e+00
-7.412113e+00
-7.448332e+00
-7.490400e+00
-7.536649e+00
-7.586127e+00
-7.638678e+00
-7.694859e+00
-7.755726e+00
-7.822497e+00
-7.896163e+00
-7.977097e+00
-8.064731e+00
-8.157371e+00
-8.252158e+00
-8.345206e+00
-8.431874e+00
-8.507155e+00
-8.566100e+00
-8.604265e+00
-8.618107e+00
-8.605344e+00
-8.565229e+00
-8.498762e+00
-8.408804e+00
-8.300087e+00
-8.179092e+00
-8.053776e+00
-7.933138e+00
-7.826645e+00
-7.743540e+00
-7.692110e+00
-7.678958e+00
-7.708378e+00
-7.781869e+00
-7.897856e+00
-8.051642e+00
-8.235615e+00
-8.439698e+00
-8.652014e+00
-8.859721e+00
-9.049954e+00
-9.210769e+00
-9.332031e+00
-9.406158e+00
-9.428648e+00
-9.398364e+00
-9.317531e+00
-9.191466e+00
-9.028055e+00
-8.837023e+00
-8.629070e+00
-8.414961e+00
-8.204653e+00
-8.006541e+00
-7.826920e+00
-7.669677e+00
-7.536261e+00
-7.425903e+00
-7.336046e+00
-7.262914e+00
-7.202149e+00
-7.149427e+00
-7.100978e+00
-7.053979e+00
-7.006780e+00
-6.958969e+00
-6.911299e+00
-6.865505e+00
-6.824038e+00
-6.789764e+00
-6.765628e+00
-6.754344e+00
-6.758095e+00
-6.778297e+00
-6.815435e+00
-6.868982e+00
-6.937423e+00
-7.018377e+00
-7.108796e+00
-7.205236e+00
-7.304158e+00
-7.402209e+00
-7.496479e+00
-7.584655e+00
-7.665091e+00
-7.736746e+00
-7.799037e+00
-7.851608e+00
-7.894077e+00
-7.925818e+00
-7.945814e+00
-7.952646e+00
-7.944616e+00
-7.920007e+00
-7.877449e+00
-7.816329e+00
-7.737188e+00
-7.642026e+00
-7.534466e+00
-7.419744e+00
-7.304489e+00
-7.196326e+00
-7.103326e+00
-7.033353e+00
-6.993400e+00
-6.988967e+00
-7.023565e+00
-7.098390e+00
-7.212183e+00
-7.361292e+00
-7.539920e+00
-7.740516e+00
-7.954295e+00
-8.171844e+00
-8.383763e+00
-8.581307e+00
-8.756986e+00
-8.905063e+00
-9.021910e+00
-9.106199e+00
-9.158895e+00
-9.183059e+00
-9.183492e+00
-9.166236e+00
-9.138002e+00
-9.105536e+00
-9.075003e+00
-9.051405e+00
-9.038102e+00
-9.036459e+00
-9.045670e+00
-9.062786e+00
-9.082946e+00
-9.099814e+00
-9.106178e+00
-9.094657e+00
-9.058460e+00
-8.992098e+00
-8.892013e+00
-8.757046e+00
-8.588703e+00
-8.391215e+00
-8.171367e+00
-7.938129e+00
-7.702103e+00
-7.474836e+00
-7.268055e+00
-7.092861e+00
-6.958960e+00
-6.873978e+00
-6.842914e+00
-6.867766e+00
-6.947368e+00
-7.077448e+00
-7.250907e+00
-7.458302e+00
-7.688511e+00
-7.929507e+00
-8.169204e+00
-8.396287e+00
-8.600965e+00
-8.775586e+00
-8.915059e+00
-9.017067e+00
-9.082064e+00
-9.113066e+00
-9.115261e+00
-9.095490e+00
-9.061637e+00
-9.021982e+00
-8.984571e+00
-8.956644e+00
-8.944167e+00
-8.951479e+00
-8.981071e+00
-9.033497e+00
-9.107384e+00
-9.199551e+00
-9.305206e+00
-9.418220e+00
-9.531484e+00
-9.637326e+00
-9.727997e+00
-9.796187e+00
-9.835556e+00
-9.841220e+00
-9.810174e+00
-9.741590e+00
-9.636965e+00
-9.500081e+00
-9.336776e+00
-9.154515e+00
-8.961806e+00
-8.767507e+00
-8.580090e+00
-8.406940e+00
-8.253779e+00
-8.124256e+00
-8.019768e+00
-7.939511e+00
-7.880748e+00
-7.839259e+00
-7.809920e+00
-7.787327e+00
-7.766427e+00
-7.743063e+00
-7.714395e+00
-7.679135e+00
-7.637570e+00
-7.591388e+00
-7.543292e+00
-7.496492e+00
-7.454107e+00
-7.418580e+00
-7.391177e+00
-7.371641e+00
-7.358052e+00
-7.346924e+00
-7.333525e+00
-7.312395e+00
-7.278008e+00
-7.225473e+00
-7.151230e+00
-7.053609e+00
-6.933225e+00
-6.793128e+00
-6.638707e+00
-6.477346e+00
-6.317884e+00
-6.169939e+00
-6.043167e+00
-5.946539e+00
-5.887710e+00
-5.872506e+00
-5.904599e+00
-5.985337e+00
-6.113760e+00
-6.286754e+00
-6.499319e+00
-6.744897e+00
-7.015744e+00
-7.303288e+00
-7.598480e+00
-7.892126e+00
-8.175197e+00
-8.439153e+00
-8.676270e+00
-8.879979e+00
-9.045201e+00
-9.168645e+00
-9.249039e+00
-9.287260e+00
-9.286319e+00
-9.251216e+00
-9.188646e+00
-9.106593e+00
-9.013842e+00
-8.919449e+00
-8.832198e+00
-8.760076e+00
-8.709792e+00
-8.686353e+00
-8.692740e+00
-8.729685e+00
-8.795610e+00
-8.886720e+00
-8.997277e+00
-9.120021e+00
-9.246717e+00
-9.368761e+00
-9.477786e+00
-9.566203e+00
-9.627618e+00
-9.657108e+00
-9.651325e+00
-9.608464e+00
-9.528097e+00
-9.410940e+00
-9.258587e+00
-9.073285e+00
-8.857768e+00
-8.615204e+00
-8.349249e+00
-8.064178e+00
-7.765064e+00
-7.457928e+00
-7.149801e+00
-6.848655e+00
-6.563163e+00
-6.302289e+00
-6.074746e+00
-5.888362e+00
-5.749435e+00
-5.662146e+00
-5.628116e+00
-5.646150e+00
-5.712230e+00
-5.819744e+00
-5.959950e+00
-6.122632e+00
-6.296868e+00
-6.471853e+00
-6.637702e+00
-6.786152e+00
-6.911121e+00
-7.009079e+00
-7.079206e+00
-7.123343e+00
-7.145727e+00
-7.152560e+00
-7.151411e+00
-7.150525e+00
-7.158055e+00
-7.181290e+00
-7.225944e+00
-7.295549e+00
-7.391057e+00
-7.510661e+00
-7.649912e+00
-7.802095e+00
-7.958861e+00
-8.111033e+00
-8.249493e+00
-8.366072e+00
-8.454315e+00
-8.510079e+00
-8.531878e+00
-8.520990e+00
-8.481308e+00
-8.418999e+00
-8.341989e+00
-8.259346e+00
-8.180596e+00
-8.115016e+00
-8.070954e+00
-8.055210e+00
-8.072537e+00
-8.125281e+00
-8.213204e+00
-8.333485e+00
-8.480907e+00
-8.648204e+00
-8.826528e+00
-9.006024e+00
-9.176452e+00
-9.327824e+00
-9.451017e+00
-9.538301e+00
-9.583753e+00
-9.583508e+00
-9.535836e+00
-9.441045e+00
-9.301242e+00
-9.119980e+00
-8.901859e+00
-8.652117e+00
-8.376253e+00
-8.079710e+00
-7.767633e+00
-7.444723e+00
-7.115176e+00
-6.782718e+00
-6.450725e+00
-6.122416e+00
-5.801085e+00
-5.490355e+00
-5.194393e+00
-4.918066e+00
-4.666984e+00
-4.447413e+00
-4.266062e+00
-4.129732e+00
-4.044876e+00
-4.017100e+00
-4.050669e+00
-4.148069e+00
-4.309676e+00
-4.533572e+00
-4.815526e+00
-5.149122e+00
-5.526039e+00
-5.936417e+00
-6.369295e+00
-6.813079e+00
-7.256012e+00
-7.686620e+00
-8.094132e+00
-8.468857e+00
-8.802504e+00
-9.088450e+00
-9.321933e+00
-9.500178e+00
-9.622434e+00
-9.689932e+00
-9.705737e+00
-9.674522e+00
-9.602268e+00
-9.495900e+00
-9.362895e+00
-9.210881e+00
-9.047247e+00
-8.878794e+00
-8.711434e+00
-8.549963e+00
-8.397928e+00
-8.257583e+00
-8.129954e+00
-8.014983e+00
-7.911764e+00
-7.818818e+00
-7.734383e+00
-7.656704e+00
-7.584255e+00
-7.515907e+00
-7.451001e+00
-7.389318e+00
-7.330976e+00
-7.276243e+00
-7.225325e+00
-7.178140e+00
-7.134123e+00
-7.092098e+00
-7.050216e+00
-7.006006e+00
-6.956515e+00
-6.898555e+00
-6.829032e+00
-6.745343e+00
-6.645788e+00
-6.529953e+00
-6.399007e+00
-6.255861e+00
-6.105144e+00
-5.952984e+00
-5.806609e+00
-5.673812e+00
-5.562346e+00
-5.479321e+00
-5.430687e+00
-5.420847e+00
-5.452443e+00
-5.526305e+00
-5.641557e+00
-5.795827e+00
-5.985521e+00
-6.206122e+00
-6.452454e+00
-6.718910e+00
-6.999597e+00
-7.288442e+00
-7.579240e+00
-7.865706e+00
-8.141542e+00
-8.400556e+00
-8.636856e+00
-8.845084e+00
-9.020697e+00
-9.160231e+00
-9.261534e+00
-9.323908e+00
-9.348166e+00
-9.336571e+00
-9.292676e+00
-9.221083e+00
-9.127131e+00
-9.016560e+00
-8.895177e+00
-8.768543e+00
-8.641709e+00
-8.519006e+00
-8.403897e+00
-8.298887e+00
-8.205489e+00
-8.124239e+00
-8.054756e+00
-7.995835e+00
-7.945574e+00
-7.901530e+00
-7.860900e+00
-7.820720e+00
-7.778082e+00
-7.730349e+00
-7.675370e+00
-7.611666e+00
-7.538571e+00
-7.456319e+00
-7.366056e+00
-7.269780e+00
-7.170204e+00
-7.070584e+00
-6.974504e+00
-6.885680e+00
-6.807783e+00
-6.744300e+00
-6.698443e+00
-6.673070e+00
-6.670621e+00
-6.693033e+00
-6.741629e+00
-6.816977e+00
-6.918743e+00
-7.045544e+00
-7.194843e+00
-7.362903e+00
-7.544827e+00
-7.734681e+00
-7.925718e+00
-8.110676e+00
-8.282123e+00
-8.432847e+00
-8.556235e+00
-8.646635e+00
-8.699664e+00
-8.712461e+00
-8.683859e+00
-8.614488e+00
-8.506793e+00
-8.364993e+00
-8.194967e+00
-8.004103e+00
-7.801082e+00
-7.595639e+00
-7.398264e+00
-7.219858e+00
-7.071335e+00
-6.963160e+00
-6.904839e+00
-6.904374e+00
-6.967706e+00
-7.098196e+00
-7.296195e+00
-7.558740e+00
-7.879440e+00
-8.248574e+00
-8.653424e+00
-9.078844e+00
-9.508039e+00
-9.923489e+00
-1.030797e+01
-1.064555e+01
-1.092253e+01
-1.112820e+01
-1.125532e+01
-1.130047e+01
-1.126399e+01
-1.114978e+01
-1.096482e+01
-1.071855e+01
-1.042220e+01
-1.008798e+01
-9.728341e+00
-9.355373e+00
-8.980213e+00
-8.612663e+00
-8.260942e+00
-7.931577e+00
-7.629412e+00
-7.357710e+00
-7.118323e+00
-6.911910e+00
-6.738204e+00
-6.596314e+00
-6.485057e+00
-6.403291e+00
-6.350222e+00
-6.325639e+00
-6.330034e+00
-6.364581e+00
-6.430956e+00
-6.531013e+00
-6.666342e+00
-6.837763e+00
-7.044811e+00
-7.285273e+00
-7.554853e+00
-7.846998e+00
-8.152937e+00
-8.461960e+00
-8.761922e+00
-9.039952e+00
-9.283298e+00
-9.480252e+00
-9.621036e+00
-9.698594e+00
-9.709175e+00
-9.652684e+00
-9.532737e+00
-9.356430e+00
-9.133854e+00
-8.877395e+00
-8.600879e+00
-8.318656e+00
-8.044685e+00
-7.791686e+00
-7.570427e+00
-7.389173e+00
-7.253326e+00
-7.165270e+00
-7.124395e+00
-7.127323e+00
-7.168276e+00
-7.239580e+00
-7.332273e+00
-7.436759e+00
-7.543487e+00
-7.643602e+00
-7.729515e+00
-7.795376e+00
-7.837391e+00
-7.853982e+00
-7.845756e+00
-7.815309e+00
-7.766861e+00
-7.705782e+00
-7.638049e+00
-7.569696e+00
-7.506313e+00
-7.452633e+00
-7.412252e+00
-7.387466e+00
-7.379228e+00
-7.387208e+00
-7.409905e+00
-7.444814e+00
-7.488612e+00
-7.537369e+00
-7.586792e+00
-7.632491e+00
-7.670297e+00
-7.696607e+00
-7.708733e+00
-7.705242e+00
-7.686210e+00
-7.653380e+00
-7.610157e+00
-7.561436e+00
-7.513271e+00
-7.472407e+00
-7.445738e+00
-7.439748e+00
-7.459998e+00
-7.510697e+00
-7.594393e+00
-7.711777e+00
-7.861600e+00
-8.040681e+00
-8.243997e+00
-8.464832e+00
-8.695020e+00
-8.925251e+00
-9.145480e+00
-9.345409e+00
-9.515043e+00
-9.645285e+00
-9.728525e+00
-9.759166e+00
-9.734053e+00
-9.652745e+00
-9.517619e+00
-9.333791e+00
-9.108865e+00
-8.852537e+00
-8.576092e+00
-8.291832e+00
-8.012471e+00
-7.750524e+00
-7.517721e+00
-7.324457e+00
-7.179298e+00
-7.088561e+00
-7.055988e+00
-7.082527e+00
-7.166254e+00
-7.302432e+00
-7.483722e+00
-7.700554e+00
-7.941612e+00
-8.194441e+00
-8.446113e+00
-8.683916e+00
-8.896005e+00
-9.071984e+00
-9.203352e+00
-9.283821e+00
-9.309453e+00
-9.278667e+00
-9.192095e+00
-9.052359e+00
-8.863772e+00
-8.632033e+00
-8.363922e+00
-8.067033e+00
-7.749539e+00
-7.420002e+00
-7.087224e+00
-6.760111e+00
-6.447552e+00
-6.158287e+00
-5.900740e+00
-5.682815e+00
-5.511640e+00
-5.393260e+00
-5.332292e+00
-5.331567e+00
-5.391790e+00
-5.511251e+00
-5.685653e+00
-5.908082e+00
-6.169172e+00
-6.457480e+00
-6.760075e+00
-7.063292e+00
-7.353607e+00
-7.618522e+00
-7.847387e+00
-8.032046e+00
-8.167249e+00
-8.250799e+00
-8.283428e+00
-8.268449e+00
-8.211238e+00
-8.118648e+00
-7.998420e+00
-7.858672e+00
-7.707514e+00
-7.552801e+00
-7.402013e+00
-7.262232e+00
-7.140164e+00
-7.042166e+00
-6.974238e+00
-6.941948e+00
-6.950294e+00
-7.003504e+00
-7.104785e+00
-7.256054e+00
-7.457672e+00
-7.708213e+00
-8.004280e+00
-8.340405e+00
-8.709036e+00
-9.100632e+00
-9.503869e+00
-9.905963e+00
-1.029311e+01
-1.065105e+01
-1.096570e+01
-1.122391e+01
-1.141416e+01
-1.152731e+01
-1.155715e+01
-1.150083e+01
-1.135899e+01
-1.113570e+01
-1.083810e+01
-1.047586e+01
-1.006049e+01
-9.604600e+00
-9.121184e+00
-8.623006e+00
-8.122108e+00
-7.629488e+00
-7.154919e+00
-6.706896e+00
-6.292689e+00
-5.918444e+00
-5.589322e+00
-5.309631e+00
-5.082923e+00
-4.912040e+00
-4.799085e+00
-4.745324e+00
-4.751034e+00
-4.815313e+00
-4.935886e+00
-5.108968e+00
-5.329195e+00
-5.589692e+00
-5.882256e+00
-6.197690e+00
-6.526228e+00
-6.858043e+00
-7.183759e+00
-7.494932e+00
-7.784441e+00
-8.046758e+00
-8.278063e+00
-8.476211e+00
-8.640551e+00
-8.771647e+00
-8.870913e+00
-8.940256e+00
-8.981744e+00
-8.997363e+00
-8.988889e+00
-8.957884e+00
-8.905796e+00
-8.834143e+00
-8.744709e+00
-8.639714e+00
-8.521903e+00
-8.394534e+00
-8.261257e+00
-8.125926e+00
-7.992366e+00
-7.864155e+00
-7.744450e+00
-7.635888e+00
-7.540569e+00
-7.460094e+00
-7.395661e+00
-7.348157e+00
-7.318244e+00
-7.306397e+00
-7.312900e+00
-7.337785e+00
-7.380749e+00
-7.441050e+00
-7.517414e+00
-7.607974e+00
-7.710265e+00
-7.821263e+00
-7.937503e+00
-8.055253e+00
-8.170739e+00
-8.280409e+00
-8.381207e+00
-8.470832e+00
-8.547941e+00
-8.612283e+00
-8.664734e+00
-8.707224e+00
-8.742561e+00
-8.774139e+00
-8.805571e+00
-8.840254e+00
-8.880925e+00
-8.929230e+00
-8.985378e+00
-9.047910e+00
-9.113622e+00
-9.177653e+00
-9.233750e+00
-9.274673e+00
-9.292725e+00
-9.280346e+00
-9.230741e+00
-9.138480e+00
-9.000021e+00
-8.814111e+00
-8.582039e+00
-8.307703e+00
-7.997502e+00
-7.660053e+00
-7.305766e+00
-6.946303e+00
-6.593971e+00
-6.261092e+00
-5.959383e+00
-5.699399e+00
-5.490052e+00
-5.338222e+00
-5.248473e+00
-5.222863e+00
-5.260847e+00
-5.359259e+00
-5.512386e+00
-5.712137e+00
-5.948317e+00
-6.209025e+00
-6.481172e+00
-6.751120e+00
-7.005393e+00
-7.231452e+00
-7.418443e+00
-7.557896e+00
-7.644282e+00
-7.675393e+00
-7.652497e+00
-7.580240e+00
-7.466332e+00
-7.321011e+00
-7.156383e+00
-6.985662e+00
-6.822393e+00
-6.679700e+00
-6.569578e+00
-6.502287e+00
-6.485836e+00
-6.525599e+00
-6.624074e+00
-6.780791e+00
-6.992390e+00
-7.252842e+00
-7.553809e+00
-7.885118e+00
-8.235332e+00
-8.592389e+00
-8.944283e+00
-9.279760e+00
-9.588960e+00
-9.863979e+00
-1.009927e+01
-1.029187e+01
-1.044137e+01
-1.054968e+01
-1.062061e+01
-1.065926e+01
-1.067130e+01
-1.066228e+01
-1.063697e+01
-1.059883e+01
-1.054972e+01
-1.048981e+01
-1.041772e+01
-1.033088e+01
-1.022602e+01
-1.009974e+01
-9.949094e+00
-9.772053e+00
-9.567919e+00
-9.337573e+00
-9.083587e+00
-8.810199e+00
-8.523160e+00
-8.229467e+00
-7.936992e+00
-7.654041e+00
-7.388849e+00
-7.149046e+00
-6.941147e+00
-6.770080e+00
-6.638821e+00
-6.548156e+00
-6.496614e+00
-6.480568e+00
-6.494537e+00
-6.531638e+00
-6.584183e+00
-6.644357e+00
-6.704919e+00
-6.759865e+00
-6.804973e+00
-6.838188e+00
-6.859775e+00
-6.872252e+00
-6.880075e+00
-6.889121e+00
-6.906023e+00
-6.937437e+00
-6.989311e+00
-7.066242e+00
-7.170983e+00
-7.304148e+00
-7.464129e+00
-7.647232e+00
-7.848010e+00
-8.059743e+00
-8.275023e+00
-8.486377e+00
-8.686867e+00
-8.870609e+00
-9.033170e+00
-9.171797e+00
-9.285485e+00
-9.374867e+00
-9.441955e+00
-9.489770e+00
-9.521877e+00
-9.541885e+00
-9.552937e+00
-9.557247e+00
-9.555713e+00
-9.547643e+00
-9.530640e+00
-9.500653e+00
-9.452225e+00
-9.378935e+00
-9.274012e+00
-9.131085e+00
-8.944998e+00
-8.712619e+00
-8.433545e+00
-8.110627e+00
-7.750239e+00
-7.362241e+00
-6.959630e+00
-6.557895e+00
-6.174123e+00
-5.825936e+00
-5.530345e+00
-5.302617e+00
-5.155228e+00
-5.097013e+00
-5.132532e+00
-5.261747e+00
-5.479994e+00
-5.778277e+00
-6.143853e+00
-6.561045e+00
-7.012243e+00
-7.478970e+00
-7.942952e+00
-8.387094e+00
-8.796292e+00
-9.158030e+00
-9.462738e+00
-9.703911e+00
-9.878003e+00
-9.984138e+00
-1.002368e+01
-9.999731e+00
-9.916552e+00
-9.779077e+00
-9.592450e+00
-9.361714e+00
-9.091638e+00
-8.786692e+00
-8.451166e+00
-8.089373e+00
-7.705907e+00
-7.305887e+00
-6.895149e+00
-6.480348e+00
-6.068962e+00
-5.669190e+00
-5.289777e+00
-4.939768e+00
-4.628234e+00
-4.363972e+00
-4.155196e+00
-4.009224e+00
-3.932163e+00
-3.928588e+00
-4.001234e+00
-4.150690e+00
-4.375146e+00
-4.670185e+00
-5.028665e+00
-5.440723e+00
-5.893913e+00
-6.373510e+00
-6.862990e+00
-7.344683e+00
-7.800583e+00
-8.213276e+00
-8.566919e+00
-8.848220e+00
-9.047312e+00
-9.158455e+00
-9.180487e+00
-9.116952e+00
-8.975901e+00
-8.769327e+00
-8.512308e+00
-8.221902e+00
-7.915914e+00
-7.611632e+00
-7.324664e+00
-7.067957e+00
-6.851085e+00
-6.679849e+00
-6.556187e+00
-6.478387e+00
-6.441552e+00
-6.438263e+00
-6.459362e+00
-6.494791e+00
-6.534408e+00
-6.568714e+00
-6.589455e+00
-6.590056e+00
-6.565887e+00
-6.514385e+00
-6.435038e+00
-6.329284e+00
-6.200345e+00
-6.053014e+00
-5.893412e+00
-5.728703e+00
-5.566783e+00
-5.415937e+00
-5.284478e+00
-5.180382e+00
-5.110943e+00
-5.082456e+00
-5.099940e+00
-5.166911e+00
-5.285196e+00
-5.454804e+00
-5.673834e+00
-5.938439e+00
-6.242849e+00
-6.579455e+00
-6.938973e+00
-7.310687e+00
-7.682776e+00
-8.042721e+00
-8.377771e+00
-8.675462e+00
-8.924152e+00
-9.113550e+00
-9.235218e+00
-9.283008e+00
-9.253422e+00
-9.145875e+00
-8.962845e+00
-8.709879e+00
-8.395466e+00
-8.030740e+00
-7.629052e+00
-7.205394e+00
-6.775751e+00
-6.356389e+00
-5.963157e+00
-5.610831e+00
-5.312544e+00
-5.079312e+00
-4.919676e+00
-4.839448e+00
-4.841564e+00
-4.926043e+00
-5.090043e+00
-5.328034e+00
-5.632068e+00
-5.992147e+00
-6.396659e+00
-6.832859e+00
-7.287356e+00
-7.746574e+00
-8.197173e+00
-8.626397e+00
-9.022365e+00
-9.374298e+00
-9.672698e+00
-9.909508e+00
-1.007827e+01
-1.017428e+01
-1.019482e+01
-1.013937e+01
-1.000981e+01
-9.810639e+00
-9.549085e+00
-9.235042e+00
-8.880886e+00
-8.501085e+00
-8.111631e+00
-7.729333e+00
-7.371012e+00
-7.052679e+00
-6.788738e+00
-6.591270e+00
-6.469445e+00
-6.429068e+00
-6.472275e+00
-6.597396e+00
-6.798968e+00
-7.067921e+00
-7.391944e+00
-7.756011e+00
-8.143080e+00
-8.534920e+00
-8.913038e+00
-9.259646e+00
-9.558617e+00
-9.796366e+00
-9.962603e+00
-1.005090e+01
-1.005902e+01
-9.989010e+00
-9.846995e+00
-9.642732e+00
-9.388917e+00
-9.100312e+00
-8.792747e+00
-8.482058e+00
-8.183059e+00
-7.908597e+00
-7.668785e+00
-7.470460e+00
-7.316922e+00
-7.207957e+00
-7.140149e+00
-7.107417e+00
-7.101722e+00
-7.113865e+00
-7.134290e+00
-7.153839e+00
-7.164417e+00
-7.159522e+00
-7.134647e+00
-7.087530e+00
-7.018257e+00
-6.929211e+00
-6.824859e+00
-6.711388e+00
-6.596193e+00
-6.487262e+00
-6.392480e+00
-6.318934e+00
-6.272278e+00
-6.256203e+00
-6.272086e+00
-6.318825e+00
-6.392881e+00
-6.488514e+00
-6.598189e+00
-6.713128e+00
-6.823951e+00
-6.921392e+00
-6.997018e+00
-7.043914e+00
-7.057286e+00
-7.034932e+00
-6.977556e+00
-6.888894e+00
-6.775642e+00
-6.647179e+00
-6.515097e+00
-6.392539e+00
-6.293393e+00
-6.231351e+00
-6.218919e+00
-6.266426e+00
-6.381127e+00
-6.566462e+00
-6.821563e+00
-7.141049e+00
-7.515154e+00
-7.930182e+00
-8.369270e+00
-8.813404e+00
-9.242615e+00
-9.637267e+00
-9.979334e+00
-1.025358e+01
-1.044853e+01
-1.055719e+01
-1.057741e+01
-1.051193e+01
-1.036805e+01
-1.015699e+01
-9.893006e+00
-9.592295e+00
-9.271829e+00
-8.948212e+00
-8.636624e+00
-8.349966e+00
-8.098244e+00
-7.888221e+00
-7.723339e+00
-7.603869e+00
-7.527248e+00
-7.488540e+00
-7.480961e+00
-7.496442e+00
-7.526170e+00
-7.561133e+00
-7.592635e+00
-7.612787e+00
-7.614982e+00
-7.594312e+00
-7.547920e+00
-7.475246e+00
-7.378138e+00
-7.260808e+00
-7.129626e+00
-6.992748e+00
-6.859602e+00
-6.740268e+00
-6.644783e+00
-6.582447e+00
-6.561156e+00
-6.586835e+00
-6.663012e+00
-6.790549e+00
-6.967564e+00
-7.189530e+00
-7.449566e+00
-7.738880e+00
-8.047351e+00
-8.364208e+00
-8.678756e+00
-8.981091e+00
-9.262746e+00
-9.517203e+00
-9.740228e+00
-9.929990e+00
-1.008695e+01
-1.021352e+01
-1.031355e+01
-1.039167e+01
-1.045256e+01
-1.050034e+01
-1.053801e+01
-1.056712e+01
-1.058771e+01
-1.059848e+01
-1.059721e+01
-1.058133e+01
-1.054849e+01
-1.049721e+01
-1.042728e+01
-1.034001e+01
-1.023819e+01
-1.012588e+01
-1.000794e+01
-9.889593e+00
-9.775783e+00
-9.670765e+00
-9.577703e+00
-9.498455e+00
-9.433492e+00
-9.381936e+00
-9.341717e+00
-9.309780e+00
-9.282345e+00
-9.255176e+00
-9.223854e+00
-9.184033e+00
-9.131681e+00
-9.063293e+00
-8.976077e+00
-8.868099e+00
-8.738371e+00
-8.586883e+00
-8.414570e+00
-8.223213e+00
-8.015294e+00
-7.793830e+00
-7.562218e+00
-7.324110e+00
-7.083357e+00
-6.844003e+00
-6.610334e+00
-6.386956e+00
-6.178852e+00
-5.991404e+00
-5.830332e+00
-5.701534e+00
-5.610828e+00
-5.563618e+00
-5.564506e+00
-5.616905e+00
-5.722693e+00
-5.881937e+00
-6.092718e+00
-6.351063e+00
-6.650987e+00
-6.984633e+00
-7.342496e+00
-7.713741e+00
-8.086591e+00
-8.448784e+00
-8.788106e+00
-9.092959e+00
-9.352954e+00
-9.559485e+00
-9.706249e+00
-9.789649e+00
-9.809060e+00
-9.766908e+00
-9.668559e+00
-9.521991e+00
-9.337295e+00
-9.126023e+00
-8.900441e+00
-8.672757e+00
-8.454384e+00
-8.255308e+00
-8.083597e+00
-7.945089e+00
-7.843268e+00
-7.779291e+00
-7.752163e+00
-7.759002e+00
-7.795368e+00
-7.855608e+00
-7.933208e+00
-8.021127e+00
-8.112117e+00
-8.199040e+00
-8.275191e+00
-8.334628e+00
-8.372517e+00
-8.385459e+00
-8.371779e+00
-8.331727e+00
-8.267551e+00
-8.183423e+00
-8.085193e+00
-7.979995e+00
-7.875738e+00
-7.780524e+00
-7.702065e+00
-7.647130e+00
-7.621090e+00
-7.627566e+00
-7.668200e+00
-7.742534e+00
-7.847999e+00
-7.979998e+00
-8.132066e+00
-8.296119e+00
-8.462765e+00
-8.621695e+00
-8.762121e+00
-8.873270e+00
-8.944908e+00
-8.967878e+00
-8.934625e+00
-8.839693e+00
-8.680160e+00
-8.455982e+00
-8.170227e+00
-7.829159e+00
-7.442154e+00
-7.021426e+00
-6.581548e+00
-6.138788e+00
-5.710265e+00
-5.312996e+00
-4.962878e+00
-4.673707e+00
-4.456306e+00
-4.317853e+00
-4.261474e+00
-4.286145e+00
-4.386909e+00
-4.555388e+00
-4.780538e+00
-5.049560e+00
-5.348885e+00
-5.665111e+00
-5.985831e+00
-6.300265e+00
-6.599669e+00
-6.877511e+00
-7.129436e+00
-7.353065e+00
-7.547676e+00
-7.713828e+00
-7.852978e+00
-7.967119e+00
-8.058489e+00
-8.129344e+00
-8.181822e+00
-8.217881e+00
-8.239301e+00
-8.247735e+00
-8.244775e+00
-8.232009e+00
-8.211057e+00
-8.183561e+00
-8.151145e+00
-8.115341e+00
-8.077509e+00
-8.038781e+00
-8.000023e+00
-7.961855e+00
-7.924720e+00
-7.889002e+00
-7.855179e+00
-7.823990e+00
-7.796588e+00
-7.774633e+00
-7.760305e+00
-7.756201e+00
-7.765118e+00
-7.789727e+00
-7.832196e+00
-7.893803e+00
-7.974606e+00
-8.073235e+00
-8.186836e+00
-8.311190e+00
-8.440987e+00
-8.570211e+00
-8.692595e+00
-8.802090e+00
-8.893285e+00
-8.961770e+00
-9.004405e+00
-9.019490e+00
-9.006843e+00
-8.967801e+00
-8.905123e+00
-8.822845e+00
-8.726071e+00
-8.620714e+00
-8.513214e+00
-8.410225e+00
-8.318282e+00
-8.243461e+00
-8.191012e+00
-8.165001e+00
-8.167952e+00
-8.200519e+00
-8.261229e+00
-8.346325e+00
-8.449745e+00
-8.563283e+00
-8.676926e+00
-8.779369e+00
-8.858696e+00
-8.903167e+00
-8.902070e+00
-8.846576e+00
-8.730523e+00
-8.551075e+00
-8.309191e+00
-8.009858e+00
-7.662057e+00
-7.278446e+00
-6.874784e+00
-6.469112e+00
-6.080764e+00
-5.729253e+00
-5.433124e+00
-5.208836e+00
-5.069743e+00
-5.025228e+00
-5.080052e+00
-5.233941e+00
-5.481466e+00
-5.812209e+00
-6.211235e+00
-6.659845e+00
-7.136571e+00
-7.618357e+00
-8.081862e+00
-8.504793e+00
-8.867196e+00
-9.152609e+00
-9.349015e+00
-9.449504e+00
-9.452629e+00
-9.362389e+00
-9.187875e+00
-8.942566e+00
-8.643357e+00
-8.309368e+00
-7.960633e+00
-7.616770e+00
-7.295720e+00
-7.012668e+00
-6.779202e+00
-6.602777e+00
-6.486517e+00
-6.429331e+00
-6.426343e+00
-6.469548e+00
-6.548658e+00
-6.652036e+00
-6.767652e+00
-6.883984e+00
-6.990805e+00
-7.079803e+00
-7.145011e+00
-7.183021e+00
-7.193019e+00
-7.176624e+00
-7.137596e+00
-7.081424e+00
-7.014841e+00
-6.945284e+00
-6.880341e+00
-6.827197e+00
-6.792127e+00
-6.780055e+00
-6.794217e+00
-6.835982e+00
-6.904829e+00
-6.998519e+00
-7.113422e+00
-7.244979e+00
-7.388228e+00
-7.538338e+00
-7.691079e+00
-7.843184e+00
-7.992569e+00
-8.138399e+00
-8.281009e+00
-8.421692e+00
-8.562396e+00
-8.705356e+00
-8.852703e+00
-9.006108e+00
-9.166480e+00
-9.333753e+00
-9.506785e+00
-9.683346e+00
-9.860217e+00
-1.003336e+01
-1.019814e+01
-1.034967e+01
-1.048312e+01
-1.059412e+01
-1.067911e+01
-1.073574e+01
-1.076308e+01
-1.076180e+01
-1.073416e+01
-1.068386e+01
-1.061577e+01
-1.053553e+01
-1.044916e+01
-1.036259e+01
-1.028125e+01
-1.020974e+01
-1.015155e+01
-1.010884e+01
-1.008241e+01
-1.007160e+01
-1.007443e+01
-1.008766e+01
-1.010706e+01
-1.012762e+01
-1.014380e+01
-1.014991e+01
-1.014036e+01
-1.011003e+01
-1.005457e+01
-9.970629e+00
-9.856114e+00
-9.710271e+00
-9.533738e+00
-9.328493e+00
-9.097734e+00
-8.845726e+00
-8.577619e+00
-8.299269e+00
-8.017049e+00
-7.737662e+00
-7.467939e+00
-7.214614e+00
-6.984095e+00
-6.782233e+00
-6.614118e+00
-6.483901e+00
-6.394678e+00
-6.348413e+00
-6.345904e+00
-6.386777e+00
-6.469493e+00
-6.591349e+00
-6.748483e+00
-6.935870e+00
-7.147350e+00
-7.375695e+00
-7.612754e+00
-7.849694e+00
-8.077347e+00
-8.286656e+00
-8.469184e+00
-8.617646e+00
-8.726419e+00
-8.791961e+00
-8.813118e+00
-8.791261e+00
-8.730248e+00
-8.636197e+00
-8.517084e+00
-8.382188e+00
-8.241423e+00
-8.104615e+00
-7.980787e+00
-7.877503e+00
-7.800347e+00
-7.752575e+00
-7.734976e+00
-7.745942e+00
-7.781756e+00
-7.837046e+00
-7.905370e+00
-7.979867e+00
-8.053896e+00
-8.121629e+00
-8.178503e+00
-8.221541e+00
-8.249485e+00
-8.262772e+00
-8.263355e+00
-8.254395e+00
-8.239862e+00
-8.224076e+00
-8.211233e+00
-8.204938e+00
-8.207806e+00
-8.221144e+00
-8.244756e+00
-8.276887e+00
-8.314329e+00
-8.352672e+00
-8.386683e+00
-8.410790e+00
-8.419614e+00
-8.408499e+00
-8.374016e+00
-8.314362e+00
-8.229649e+00
-8.122027e+00
-7.995634e+00
-7.856352e+00
-7.711375e+00
-7.568618e+00
-7.435999e+00
-7.320672e+00
-7.228280e+00
-7.162324e+00
-7.123734e+00
-7.110699e+00
-7.118797e+00
-7.141416e+00
-7.170434e+00
-7.197059e+00
-7.212765e+00
-7.210192e+00
-7.183949e+00
-7.131206e+00
-7.052060e+00
-6.949609e+00
-6.829741e+00
-6.700661e+00
-6.572190e+00
-6.454916e+00
-6.359278e+00
-6.294691e+00
-6.268772e+00
-6.286768e+00
-6.351194e+00
-6.461716e+00
-6.615264e+00
-6.806328e+00
-7.027430e+00
-7.269683e+00
-7.523423e+00
-7.778852e+00
-8.026652e+00
-8.258539e+00
-8.467720e+00
-8.649234e+00
-8.800159e+00
-8.919669e+00
-9.008929e+00
-9.070848e+00
-9.109688e+00
-9.130586e+00
-9.139011e+00
-9.140240e+00
-9.138881e+00
-9.138517e+00
-9.141490e+00
-9.148841e+00
-9.160397e+00
-9.174962e+00
-9.190585e+00
-9.204837e+00
-9.215075e+00
-9.218630e+00
-9.212930e+00
-9.195525e+00
-9.164055e+00
-9.116183e+00
-9.049539e+00
-8.961731e+00
-8.850439e+00
-8.713626e+00
-8.549844e+00
-8.358603e+00
-8.140734e+00
-7.898702e+00
-7.636766e+00
-7.360981e+00
-7.078967e+00
-6.799510e+00
-6.531977e+00
-6.285647e+00
-6.068999e+00
-5.889042e+00
-5.750737e+00
-5.656587e+00
-5.606434e+00
-5.597484e+00
-5.624573e+00
-5.680640e+00
-5.757376e+00
-5.845958e+00
-5.937810e+00
-6.025315e+00
-6.102408e+00
-6.165011e+00
-6.211271e+00
-6.241608e+00
-6.258548e+00
-6.266396e+00
-6.270747e+00
-6.277899e+00
-6.294213e+00
-6.325469e+00
-6.376279e+00
-6.449609e+00
-6.546448e+00
-6.665650e+00
-6.803973e+00
-6.956287e+00
-7.115947e+00
-7.275286e+00
-7.426174e+00
-7.560609e+00
-7.671267e+00
-7.751998e+00
-7.798196e+00
-7.807055e+00
-7.777664e+00
-7.710952e+00
-7.609483e+00
-7.477142e+00
-7.318739e+00
-7.139602e+00
-6.945201e+00
-6.740852e+00
-6.531508e+00
-6.321656e+00
-6.115273e+00
-5.915843e+00
-5.726381e+00
-5.549464e+00
-5.387242e+00
-5.241440e+00
-5.113347e+00
-5.003822e+00
-4.913315e+00
-4.841915e+00
-4.789434e+00
-4.755512e+00
-4.739739e+00
-4.741774e+00
-4.761437e+00
-4.798764e+00
-4.854014e+00
-4.927615e+00
-5.020063e+00
-5.131790e+00
-5.263029e+00
-5.413702e+00
-5.583364e+00
-5.771214e+00
-5.976177e+00
-6.197026e+00
-6.432528e+00
-6.681560e+00
-6.943164e+00
-7.216525e+00
-7.500859e+00
-7.795232e+00
-8.098320e+00
-8.408163e+00
-8.721934e+00
-9.035759e+00
-9.344636e+00
-9.642460e+00
-9.922185e+00
-1.017612e+01
-1.039637e+01
-1.057533e+01
-1.070625e+01
-1.078378e+01
-1.080444e+01
-1.076694e+01
-1.067241e+01
-1.052442e+01
-1.032881e+01
-1.009344e+01
-9.827761e+00
-9.542325e+00
-9.248187e+00
-8.956314e+00
-8.676987e+00
-8.419271e+00
-8.190588e+00
-7.996430e+00
-7.840248e+00
-7.723503e+00
-7.645862e+00
-7.605500e+00
-7.599451e+00
-7.623953e+00
-7.674745e+00
-7.747273e+00
-7.836822e+00
-7.938545e+00
-8.047446e+00
-8.158330e+00
-8.265766e+00
-8.364106e+00
-8.447582e+00
-8.510506e+00
-8.547577e+00
-8.554264e+00
-8.527238e+00
-8.464806e+00
-8.367276e+00
-8.237225e+00
-8.079606e+00
-7.901685e+00
-7.712788e+00
-7.523874e+00
-7.346950e+00
-7.194377e+00
-7.078115e+00
-7.008959e+00
-6.995844e+00
-7.045265e+00
-7.160871e+00
-7.343271e+00
-7.590056e+00
-7.896029e+00
-8.253604e+00
-8.653316e+00
-9.084382e+00
-9.535257e+00
-9.994138e+00
-1.044939e+01
-1.088987e+01
-1.130520e+01
-1.168591e+01
-1.202351e+01
-1.231054e+01
-1.254055e+01
-1.270802e+01
-1.280836e+01
-1.283785e+01
-1.279368e+01
-1.267397e+01
-1.247797e+01
-1.220617e+01
-1.186058e+01
-1.144494e+01
-1.096493e+01
-1.042830e+01
-9.844962e+00
-9.226867e+00
-8.587830e+00
-7.943158e+00
-7.309164e+00
-6.702562e+00
-6.139757e+00
-5.636093e+00
-5.205082e+00
-4.857692e+00
-4.601743e+00
-4.441465e+00
-4.377268e+00
-4.405750e+00
-4.519937e+00
-4.709742e+00
-4.962613e+00
-5.264295e+00
-5.599658e+00
-5.953511e+00
-6.311342e+00
-6.659933e+00
-6.987816e+00
-7.285564e+00
-7.545921e+00
-7.763793e+00
-7.936145e+00
-8.061835e+00
-8.141432e+00
-8.177042e+00
-8.172172e+00
-8.131623e+00
-8.061411e+00
-7.968695e+00
-7.861652e+00
-7.749293e+00
-7.641169e+00
-7.546971e+00
-7.476021e+00
-7.436699e+00
-7.435830e+00
-7.478106e+00
-7.565588e+00
-7.697347e+00
-7.869296e+00
-8.074243e+00
-8.302190e+00
-8.540850e+00
-8.776365e+00
-8.994154e+00
-9.179827e+00
-9.320097e+00
-9.403598e+00
-9.421594e+00
-9.368488e+00
-9.242148e+00
-9.044001e+00
-8.778923e+00
-8.454937e+00
-8.082748e+00
-7.675152e+00
-7.246382e+00
-6.811427e+00
-6.385360e+00
-5.982724e+00
-5.616982e+00
-5.300063e+00
-5.041997e+00
-4.850661e+00
-4.731633e+00
-4.688146e+00
-4.721148e+00
-4.829425e+00
-5.009795e+00
-5.257310e+00
-5.565477e+00
-5.926445e+00
-6.331186e+00
-6.769651e+00
-7.230934e+00
-7.703467e+00
-8.175270e+00
-8.634272e+00
-9.068716e+00
-9.467626e+00
-9.821314e+00
-1.012189e+01
-1.036369e+01
-1.054365e+01
-1.066143e+01
-1.071945e+01
-1.072269e+01
-1.067829e+01
-1.059504e+01
-1.048278e+01
-1.035174e+01
-1.021181e+01
-1.007201e+01
-9.939871e+00
-9.821095e+00
-9.719286e+00
-9.635882e+00
-9.570236e+00
-9.519851e+00
-9.480716e+00
-9.447736e+00
-9.415193e+00
-9.377236e+00
-9.328357e+00
-9.263816e+00
-9.179999e+00
-9.074663e+00
-8.947046e+00
-8.797835e+00
-8.628999e+00
-8.443516e+00
-8.245047e+00
-8.037615e+00
-7.825339e+00
-7.612261e+00
-7.402295e+00
-7.199276e+00
-7.007086e+00
-6.829800e+00
-6.671801e+00
-6.537804e+00
-6.432769e+00
-6.361680e+00
-6.329211e+00
-6.339311e+00
-6.394755e+00
-6.496710e+00
-6.644361e+00
-6.834642e+00
-7.062093e+00
-7.318877e+00
-7.594974e+00
-7.878572e+00
-8.156643e+00
-8.415700e+00
-8.642674e+00
-8.825857e+00
-8.955814e+00
-9.026163e+00
-9.034155e+00
-8.980952e+00
-8.871614e+00
-8.714753e+00
-8.521928e+00
-8.306828e+00
-8.084335e+00
-7.869545e+00
-7.676820e+00
-7.518952e+00
-7.406455e+00
-7.347037e+00
-7.345256e+00
-7.402363e+00
-7.516318e+00
-7.681976e+00
-7.891424e+00
-8.134455e+00
-8.399167e+00
-8.672659e+00
-8.941806e+00
-9.194050e+00
-9.418164e+00
-9.604924e+00
-9.747615e+00
-9.842328e+00
-9.888022e+00
-9.886339e+00
-9.841218e+00
-9.758332e+00
-9.644438e+00
-9.506693e+00
-9.352023e+00
-9.186599e+00
-9.015482e+00
-8.842455e+00
-8.670056e+00
-8.499782e+00
-8.332428e+00
-8.168492e+00
-8.008598e+00
-7.853870e+00
-7.706204e+00
-7.568416e+00
-7.444233e+00
-7.338146e+00
-7.255115e+00
-7.200185e+00
-7.178043e+00
-7.192570e+00
-7.246443e+00
-7.340821e+00
-7.475157e+00
-7.647142e+00
-7.852798e+00
-8.086703e+00
-8.342321e+00
-8.612420e+00
-8.889521e+00
-9.166343e+00
-9.436190e+00
-9.693252e+00
-9.932786e+00
-1.015116e+01
-1.034576e+01
-1.051478e+01
-1.065693e+01
-1.077112e+01
-1.085611e+01
-1.091028e+01
-1.093151e+01
-1.091723e+01
-1.086460e+01
-1.077089e+01
-1.063399e+01
-1.045295e+01
-1.022854e+01
-9.963650e+00
-9.663565e+00
-9.336006e+00
-8.990889e+00
-8.639852e+00
-8.295554e+00
-7.970849e+00
-7.677912e+00
-7.427427e+00
-7.227923e+00
-7.085328e+00
-7.002771e+00
-6.980633e+00
-7.016802e+00
-7.107105e+00
-7.245821e+00
-7.426225e+00
-7.641095e+00
-7.883126e+00
-8.145222e+00
-8.420634e+00
-8.702987e+00
-8.986192e+00
-9.264319e+00
-9.531462e+00
-9.781668e+00
-1.000895e+01
-1.020740e+01
-1.037147e+01
-1.049627e+01
-1.057798e+01
-1.061427e+01
-1.060464e+01
-1.055071e+01
-1.045634e+01
-1.032752e+01
-1.017217e+01
-9.999631e+00
-9.820090e+00
-9.643830e+00
-9.480472e+00
-9.338221e+00
-9.223206e+00
-9.138976e+00
-9.086183e+00
-9.062501e+00
-9.062780e+00
-9.079432e+00
-9.103007e+00
-9.122922e+00
-9.128264e+00
-9.108613e+00
-9.054796e+00
-8.959535e+00
-8.817934e+00
-8.627787e+00
-8.389702e+00
-8.107041e+00
-7.785709e+00
-7.433817e+00
-7.061243e+00
-6.679130e+00
-6.299342e+00
-5.933924e+00
-5.594568e+00
-5.292138e+00
-5.036247e+00
-4.834935e+00
-4.694435e+00
-4.619044e+00
-4.611092e+00
-4.670992e+00
-4.797360e+00
-4.987183e+00
-5.236012e+00
-5.538162e+00
-5.886897e+00
-6.274577e+00
-6.692765e+00
-7.132280e+00
-7.583236e+00
-8.035082e+00
-8.476698e+00
-8.896583e+00
-9.283169e+00
-9.625276e+00
-9.912664e+00
-1.013666e+01
-1.029075e+01
-1.037114e+01
-1.037709e+01
-1.031107e+01
-1.017872e+01
-9.988479e+00
-9.751136e+00
-9.479147e+00
-9.185915e+00
-8.885051e+00
-8.589678e+00
-8.311827e+00
-8.061949e+00
-7.848558e+00
-7.677986e+00
-7.554252e+00
-7.479035e+00
-7.451724e+00
-7.469563e+00
-7.527877e+00
-7.620364e+00
-7.739464e+00
-7.876770e+00
-8.023459e+00
-8.170726e+00
-8.310199e+00
-8.434310e+00
-8.536630e+00
-8.612145e+00
-8.657483e+00
-8.671085e+00
-8.653295e+00
-8.606373e+00
-8.534406e+00
-8.443101e+00
-8.339475e+00
-8.231432e+00
-8.127277e+00
-8.035202e+00
-7.962800e+00
-7.916667e+00
-7.902113e+00
-7.923009e+00
-7.981750e+00
-8.079296e+00
-8.215242e+00
-8.387878e+00
-8.594195e+00
-8.829854e+00
-9.089151e+00
-9.365019e+00
-9.649143e+00
-9.932224e+00
-1.020440e+01
-1.045580e+01
-1.067720e+01
-1.086064e+01
-1.100000e+01
-1.109141e+01
-1.113349e+01
-1.112739e+01
-1.107660e+01
-1.098663e+01
-1.086453e+01
-1.071834e+01
-1.055636e+01
-1.038659e+01
-1.021604e+01
-1.005022e+01
-9.892733e+00
-9.745086e+00
-9.606651e+00
-9.474858e+00
-9.345537e+00
-9.213398e+00
-9.072585e+00
-8.917264e+00
-8.742184e+00
-8.543194e+00
-8.317666e+00
-8.064830e+00
-7.785978e+00
-7.484561e+00
-7.166142e+00
-6.838225e+00
-6.509949e+00
-6.191647e+00
-5.894299e+00
-5.628901e+00
-5.405784e+00
-5.233939e+00
-5.120397e+00
-5.069704e+00
-5.083553e+00
-5.160575e+00
-5.296338e+00
-5.483527e+00
-5.712333e+00
-5.971009e+00
-6.246572e+00
-6.525612e+00
-6.795137e+00
-7.043393e+00
-7.260589e+00
-7.439458e+00
-7.575614e+00
-7.667676e+00
-7.717165e+00
-7.728203e+00
-7.707058e+00
-7.661585e+00
-7.600628e+00
-7.533409e+00
-7.468963e+00
-7.415630e+00
-7.380653e+00
-7.369868e+00
-7.387537e+00
-7.436291e+00
-7.517200e+00
-7.629921e+00
-7.772899e+00
-7.943571e+00
-8.138526e+00
-8.353604e+00
-8.583930e+00
-8.823898e+00
-9.067140e+00
-9.306534e+00
-9.534294e+00
-9.742162e+00
-9.921743e+00
-1.006494e+01
-1.016447e+01
-1.021444e+01
-1.021083e+01
-1.015193e+01
-1.003857e+01
-9.874160e+00
-9.664566e+00
-9.417658e+00
-9.142773e+00
-8.849999e+00
-8.549425e+00
-8.250418e+00
-7.961014e+00
-7.687497e+00
-7.434203e+00
-7.203560e+00
-6.996349e+00
-6.812120e+00
-6.649702e+00
-6.507723e+00
-6.385077e+00
-6.281255e+00
-6.196541e+00
-6.132020e+00
-6.089435e+00
-6.070921e+00
-6.078656e+00
-6.114478e+00
-6.179531e+00
-6.273960e+00
-6.396701e+00
-6.545369e+00
-6.716278e+00
-6.904557e+00
-7.104396e+00
-7.309360e+00
-7.512772e+00
-7.708131e+00
-7.889514e+00
-8.051953e+00
-8.191749e+00
-8.306694e+00
-8.396201e+00
-8.461312e+00
-8.504593e+00
-8.529929e+00
-8.542227e+00
-8.547052e+00
-8.550230e+00
-8.557431e+00
-8.573754e+00
-8.603337e+00
-8.648994e+00
-8.711913e+00
-8.791447e+00
-8.885016e+00
-8.988173e+00
-9.094830e+00
-9.197663e+00
-9.288653e+00
-9.359728e+00
-9.403437e+00
-9.413583e+00
-9.385748e+00
-9.317668e+00
-9.209414e+00
-9.063392e+00
-8.884168e+00
-8.678155e+00
-8.453219e+00
-8.218223e+00
-7.982553e+00
-7.755641e+00
-7.546492e+00
-7.363240e+00
-7.212730e+00
-7.100171e+00
-7.028878e+00
-7.000130e+00
-7.013159e+00
-7.065276e+00
-7.152106e+00
-7.267918e+00
-7.406008e+00
-7.559118e+00
-7.719836e+00
-7.881004e+00
-8.036071e+00
-8.179422e+00
-8.306652e+00
-8.414770e+00
-8.502330e+00
-8.569465e+00
-8.617821e+00
-8.650385e+00
-8.671214e+00
-8.685082e+00
-8.697066e+00
-8.712107e+00
-8.734578e+00
-8.767886e+00
-8.814146e+00
-8.873956e+00
-8.946287e+00
-9.028511e+00
-9.116564e+00
-9.205239e+00
-9.288588e+00
-9.360404e+00
-9.414737e+00
-9.446413e+00
-9.451489e+00
-9.427623e+00
-9.374295e+00
-9.292883e+00
-9.186578e+00
-9.060146e+00
-8.919576e+00
-8.771630e+00
-8.623370e+00
-8.481665e+00
-8.352740e+00
-8.241792e+00
-8.152685e+00
-8.087759e+00
-8.047746e+00
-8.031811e+00
-8.037704e+00
-8.062025e+00
-8.100557e+00
-8.148649e+00
-8.201606e+00
-8.255033e+00
-8.305109e+00
-8.348758e+00
-8.383713e+00
-8.408496e+00
-8.422324e+00
-8.425006e+00
-8.416829e+00
-8.398482e+00
-8.371003e+00
-8.335749e+00
-8.294364e+00
-8.248737e+00
-8.200933e+00
-8.153097e+00
-8.107358e+00
-8.065723e+00
-8.030018e+00
-8.001852e+00
-7.982645e+00
-7.973675e+00
-7.976145e+00
-7.991228e+00
-8.020046e+00
-8.063586e+00
-8.122529e+00
-8.197019e+00
-8.286417e+00
-8.389085e+00
-8.502253e+00
-8.622013e+00
-8.743460e+00
-8.860959e+00
-8.968526e+00
-9.060248e+00
-9.130726e+00
-9.175464e+00
-9.191195e+00
-9.176101e+00
-9.129941e+00
-9.054064e+00
-8.951329e+00
-8.825932e+00
-8.683149e+00
-8.529012e+00
-8.369928e+00
-8.212272e+00
-8.061970e+00
-7.924113e+00
-7.802628e+00
-7.700040e+00
-7.617342e+00
-7.553997e+00
-7.508081e+00
-7.476559e+00
-7.455690e+00
-7.441535e+00
-7.430512e+00
-7.419950e+00
-7.408566e+00
-7.396785e+00
-7.386845e+00
-7.382660e+00
-7.389431e+00
-7.413063e+00
-7.459459e+00
-7.533793e+00
-7.639860e+00
-7.779576e+00
-7.952689e+00
-8.156701e+00
-8.386997e+00
-8.637125e+00
-8.899196e+00
-9.164328e+00
-9.423134e+00
-9.666207e+00
-9.884594e+00
-1.007026e+01
-1.021649e+01
-1.031831e+01
-1.037272e+01
-1.037892e+01
-1.033838e+01
-1.025477e+01
-1.013378e+01
-9.982850e+00
-9.810755e+00
-9.627202e+00
-9.442350e+00
-9.266340e+00
-9.108846e+00
-8.978653e+00
-8.883285e+00
-8.828693e+00
-8.818990e+00
-8.856249e+00
-8.940352e+00
-9.068912e+00
-9.237266e+00
-9.438576e+00
-9.664026e+00
-9.903157e+00
-1.014431e+01
-1.037521e+01
-1.058356e+01
-1.075779e+01
-1.088774e+01
-1.096530e+01
-1.098496e+01
-1.094424e+01
-1.084387e+01
-1.068779e+01
-1.048286e+01
-1.023843e+01
-9.965703e+00
-9.676991e+00
-9.384952e+00
-9.101841e+00
-8.838849e+00
-8.605545e+00
-8.409471e+00
-8.255887e+00
-8.147672e+00
-8.085382e+00
-8.067453e+00
-8.090520e+00
-8.149823e+00
-8.239652e+00
-8.353781e+00
-8.485844e+00
-8.629632e+00
-8.779298e+00
-8.929472e+00
-9.075323e+00
-9.212589e+00
-9.337592e+00
-9.447258e+00
-9.539131e+00
-9.611374e+00
-9.662751e+00
-9.692578e+00
-9.700659e+00
-9.687215e+00
-9.652816e+00
-9.598338e+00
-9.524942e+00
-9.434074e+00
-9.327478e+00
-9.207206e+00
-9.075620e+00
-8.935371e+00
-8.789370e+00
-8.640734e+00
-8.492740e+00
-8.348758e+00
-8.212180e+00
-8.086326e+00
-7.974310e+00
-7.878861e+00
-7.802103e+00
-7.745308e+00
-7.708660e+00
-7.691081e+00
-7.690171e+00
-7.702304e+00
-7.722908e+00
-7.746906e+00
-7.769286e+00
-7.785706e+00
-7.793061e+00
-7.789906e+00
-7.776674e+00
-7.755640e+00
-7.730643e+00
-7.706601e+00
-7.688882e+00
-7.682646e+00
-7.692228e+00
-7.720654e+00
-7.769350e+00
-7.838059e+00
-7.924954e+00
-8.026937e+00
-8.140040e+00
-8.259904e+00
-8.382252e+00
-8.503323e+00
-8.620216e+00
-8.731113e+00
-8.835348e+00
-8.933317e+00
-9.026238e+00
-9.115761e+00
-9.203492e+00
-9.290470e+00
-9.376672e+00
-9.460605e+00
-9.539073e+00
-9.607131e+00
-9.658271e+00
-9.684810e+00
-9.678451e+00
-9.630966e+00
-9.534925e+00
-9.384411e+00
-9.175653e+00
-8.907528e+00
-8.581883e+00
-8.203647e+00
-7.780736e+00
-7.323749e+00
-6.845488e+00
-6.360356e+00
-5.883672e+00
-5.430968e+00
-5.017281e+00
-4.656488e+00
-4.360665e+00
-4.139506e+00
-3.999793e+00
-3.944961e+00
-3.974796e+00
-4.085298e+00
-4.268771e+00
-4.514140e+00
-4.807524e+00
-5.133025e+00
-5.473698e+00
-5.812623e+00
-6.134004e+00
-6.424180e+00
-6.672475e+00
-6.871777e+00
-7.018817e+00
-7.114104e+00
-7.161552e+00
-7.167839e+00
-7.141595e+00
-7.092517e+00
-7.030496e+00
-6.964862e+00
-6.903791e+00
-6.853906e+00
-6.820085e+00
-6.805420e+00
-6.811304e+00
-6.837600e+00
-6.882831e+00
-6.944387e+00
-7.018727e+00
-7.101583e+00
-7.188167e+00
-7.273390e+00
-7.352103e+00
-7.419338e+00
-7.470572e+00
-7.501980e+00
-7.510689e+00
-7.495008e+00
-7.454635e+00
-7.390821e+00
-7.306468e+00
-7.206154e+00
-7.096057e+00
-6.983766e+00
-6.877977e+00
-6.788066e+00
-6.723550e+00
-6.693465e+00
-6.705689e+00
-6.766265e+00
-6.878767e+00
-7.043800e+00
-7.258666e+00
-7.517275e+00
-7.810330e+00
-8.125781e+00
-8.449542e+00
-8.766413e+00
-9.061123e+00
-9.319420e+00
-9.529089e+00
-9.680832e+00
-9.768917e+00
-9.791553e+00
-9.750964e+00
-9.653159e+00
-9.507419e+00
-9.325553e+00
-9.120971e+00
-8.907667e+00
-8.699167e+00
-8.507547e+00
-8.342577e+00
-8.211060e+00
-8.116415e+00
-8.058512e+00
-8.033781e+00
-8.035564e+00
-8.054692e+00
-8.080245e+00
-8.100439e+00
-8.103593e+00
-8.079099e+00
-8.018330e+00
-7.915410e+00
-7.767782e+00
-7.576501e+00
-7.346247e+00
-7.085036e+00
-6.803672e+00
-6.514976e+00
-6.232888e+00
-5.971487e+00
-5.744026e+00
-5.562040e+00
-5.434573e+00
-5.367592e+00
-5.363602e+00
-5.421500e+00
-5.536670e+00
-5.701326e+00
-5.905061e+00
-6.135577e+00
-6.379535e+00
-6.623453e+00
-6.854603e+00
-7.061813e+00
-7.236137e+00
-7.371324e+00
-7.464062e+00
-7.513996e+00
-7.523524e+00
-7.497434e+00
-7.442426e+00
-7.366593e+00
-7.278914e+00
-7.188791e+00
-7.105643e+00
-7.038558e+00
-6.995962e+00
-6.985303e+00
-7.012724e+00
-7.082721e+00
-7.197821e+00
-7.358298e+00
-7.561965e+00
-7.804090e+00
-8.077453e+00
-8.372572e+00
-8.678093e+00
-8.981338e+00
-9.268980e+00
-9.527796e+00
-9.745469e+00
-9.911355e+00
-1.001718e+01
-1.005760e+01
-1.003059e+01
-9.937617e+00
-9.783598e+00
-9.576585e+00
-9.327283e+00
-9.048362e+00
-8.753646e+00
-8.457240e+00
-8.172650e+00
-7.911961e+00
-7.685151e+00
-7.499576e+00
-7.359669e+00
-7.266894e+00
-7.219932e+00
-7.215104e+00
-7.246956e+00
-7.308966e+00
-7.394259e+00
-7.496260e+00
-7.609196e+00
-7.728394e+00
-7.850356e+00
-7.972621e+00
-8.093474e+00
-8.211557e+00
-8.325484e+00
-8.433528e+00
-8.533448e+00
-8.622482e+00
-8.697505e+00
-8.755327e+00
-8.793067e+00
-8.808557e+00
-8.800688e+00
-8.769671e+00
-8.717142e+00
-8.646131e+00
-8.560863e+00
-8.466444e+00
-8.368460e+00
-8.272529e+00
-8.183868e+00
-8.106905e+00
-8.044979e+00
-8.000146e+00
-7.973110e+00
-7.963278e+00
-7.968926e+00
-7.987467e+00
-8.015774e+00
-8.050525e+00
-8.088518e+00
-8.126916e+00
-8.163397e+00
-8.196193e+00
-8.224029e+00
-8.246015e+00
-8.261498e+00
-8.269947e+00
-8.270874e+00
-8.263821e+00
-8.248394e+00
-8.224347e+00
-8.191671e+00
-8.150684e+00
-8.102087e+00
-8.046970e+00
-7.986778e+00
-7.923229e+00
-7.858227e+00
-7.793769e+00
-7.731902e+00
-7.674726e+00
-7.624437e+00
-7.583407e+00
-7.554245e+00
-7.539820e+00
-7.543196e+00
-7.567484e+00
-7.615602e+00
-7.689977e+00
-7.792231e+00
-7.922892e+00
-8.081181e+00
-8.264889e+00
-8.470370e+00
-8.692624e+00
-8.925479e+00
-9.161819e+00
-9.393858e+00
-9.613414e+00
-9.812192e+00
-9.982054e+00
-1.011530e+01
-1.020495e+01
-1.024509e+01
-1.023120e+01
-1.016053e+01
-1.003249e+01
-9.848893e+00
-9.614196e+00
-9.335469e+00
-9.022244e+00
-8.686130e+00
-8.340251e+00
-7.998547e+00
-7.674985e+00
-7.382762e+00
-7.133546e+00
-6.936823e+00
-6.799383e+00
-6.724981e+00
-6.714192e+00
-6.764469e+00
-6.870379e+00
-7.024029e+00
-7.215613e+00
-7.434065e+00
-7.667759e+00
-7.905208e+00
-8.135700e+00
-8.349831e+00
-8.539886e+00
-8.700051e+00
-8.826470e+00
-8.917165e+00
-8.971874e+00
-8.991865e+00
-8.979761e+00
-8.939401e+00
-8.875733e+00
-8.794717e+00
-8.703190e+00
-8.608673e+00
-8.519072e+00
-8.442306e+00
-8.385843e+00
-8.356208e+00
-8.358494e+00
-8.395931e+00
-8.469552e+00
-8.578016e+00
-8.717604e+00
-8.882411e+00
-9.064732e+00
-9.255607e+00
-9.445487e+00
-9.624941e+00
-9.785341e+00
-9.919444e+00
-1.002183e+01
-1.008916e+01
-1.012018e+01
-1.011563e+01
-1.007790e+01
-1.001064e+01
-9.918342e+00
-9.805821e+00
-9.677881e+00
-9.538990e+00
-9.393086e+00
-9.243511e+00
-9.093042e+00
-8.944035e+00
-8.798640e+00
-8.659063e+00
-8.527843e+00
-8.408088e+00
-8.303638e+00
-8.219108e+00
-8.159776e+00
-8.131321e+00
-8.139410e+00
-8.189170e+00
-8.284600e+00
-8.427986e+00
-8.619383e+00
-8.856226e+00
-9.133127e+00
-9.441889e+00
-9.771755e+00
-1.010990e+01
-1.044210e+01
-1.075364e+01
-1.103024e+01
-1.125902e+01
-1.142946e+01
-1.153411e+01
-1.156912e+01
-1.153454e+01
-1.143421e+01
-1.127550e+01
-1.106867e+01
-1.082613e+01
-1.056151e+01
-1.028873e+01
-1.002097e+01
-9.769919e+00
-9.544966e+00
-9.352774e+00
-9.196989e+00
-9.078230e+00
-8.994300e+00
-8.940580e+00
-8.910562e+00
-8.896450e+00
-8.889795e+00
-8.882102e+00
-8.865397e+00
-8.832729e+00
-8.778611e+00
-8.699387e+00
-8.593515e+00
-8.461745e+00
-8.307165e+00
-8.135086e+00
-7.952727e+00
-7.768741e+00
-7.592559e+00
-7.433657e+00
-7.300784e+00
-7.201263e+00
-7.140424e+00
-7.121231e+00
-7.144137e+00
-7.207135e+00
-7.305994e+00
-7.434619e+00
-7.585491e+00
-7.750135e+00
-7.919585e+00
-8.084832e+00
-8.237232e+00
-8.368881e+00
-8.472943e+00
-8.543948e+00
-8.578023e+00
-8.573073e+00
-8.528879e+00
-8.447110e+00
-8.331235e+00
-8.186336e+00
-8.018822e+00
-7.836075e+00
-7.646028e+00
-7.456719e+00
-7.275851e+00
-7.110374e+00
-6.966130e+00
-6.847581e+00
-6.757621e+00
-6.697505e+00
-6.666878e+00
-6.663891e+00
-6.685418e+00
-6.727326e+00
-6.784801e+00
-6.852704e+00
-6.925930e+00
-6.999753e+00
-7.070122e+00
-7.133898e+00
-7.188988e+00
-7.234405e+00
-7.270216e+00
-7.297423e+00
-7.317781e+00
-7.333566e+00
-7.347322e+00
-7.361613e+00
-7.378775e+00
-7.400720e+00
-7.428776e+00
-7.463609e+00
-7.505200e+00
-7.552893e+00
-7.605499e+00
-7.661441e+00
-7.718924e+00
-7.776127e+00
-7.831397e+00
-7.883436e+00
-7.931464e+00
-7.975330e+00
-8.015575e+00
-8.053405e+00
-8.090602e+00
-8.129357e+00
-8.172062e+00
-8.221077e+00
-8.278499e+00
-8.345965e+00
-8.424505e+00
-8.514468e+00
-8.615517e+00
-8.726696e+00
-8.846548e+00
-8.973269e+00
-9.104872e+00
-9.239334e+00
-9.374722e+00
-9.509273e+00
-9.641454e+00
-9.769966e+00
-9.893720e+00
-1.001176e+01
-1.012317e+01
-1.022689e+01
-1.032159e+01
-1.040551e+01
-1.047638e+01
-1.053143e+01
-1.056753e+01
-1.058137e+01
-1.056978e+01
-1.053009e+01
-1.046043e+01
-1.036003e+01
-1.022941e+01
-1.007045e+01
-9.886467e+00
-9.682086e+00
-9.463105e+00
-9.236258e+00
-9.008914e+00
-8.788725e+00
-8.583240e+00
-8.399508e+00
-8.243718e+00
-8.120893e+00
-8.034665e+00
-7.987142e+00
-7.978863e+00
-8.008833e+00
-8.074613e+00
-8.172450e+00
-8.297444e+00
-8.443728e+00
-8.604680e+00
-8.773163e+00
-8.941796e+00
-9.103267e+00
-9.250662e+00
-9.377806e+00
-9.479583e+00
-9.552206e+00
-9.593411e+00
-9.602550e+00
-9.580577e+00
-9.529923e+00
-9.454283e+00
-9.358311e+00
-9.247274e+00
-9.126673e+00
-9.001884e+00
-8.877826e+00
-8.758691e+00
-8.647753e+00
-8.547263e+00
-8.458424e+00
-8.381463e+00
-8.315780e+00
-8.260167e+00
-8.213061e+00
-8.172823e+00
-8.137975e+00
-8.107394e+00
-8.080425e+00
-8.056912e+00
-8.037161e+00
-8.021864e+00
-8.011996e+00
-8.008713e+00
-8.013270e+00
-8.026945e+00
-8.050972e+00
-8.086463e+00
-8.134323e+00
-8.195132e+00
-8.269024e+00
-8.355558e+00
-8.453602e+00
-8.561266e+00
-8.675897e+00
-8.794147e+00
-8.912138e+00
-9.025697e+00
-9.130652e+00
-9.223156e+00
-9.300009e+00
-9.358924e+00
-9.398709e+00
-9.419347e+00
-9.421943e+00
-9.408569e+00
-9.381998e+00
-9.345388e+00
-9.301929e+00
-9.254516e+00
-9.205479e+00
-9.156394e+00
-9.107986e+00
-9.060133e+00
-9.011952e+00
-8.961951e+00
-8.908229e+00
-8.848709e+00
-8.781389e+00
-8.704594e+00
-8.617226e+00
-8.518976e+00
-8.410486e+00
-8.293423e+00
-8.170449e+00
-8.045058e+00
-7.921287e+00
-7.803330e+00
-7.695084e+00
-7.599699e+00
-7.519200e+00
-7.454231e+00
-7.403987e+00
-7.366339e+00
-7.338138e+00
-7.315662e+00
-7.295134e+00
-7.273234e+00
-7.247528e+00
-7.216771e+00
-7.181026e+00
-7.141633e+00
-7.101014e+00
-7.062379e+00
-7.029373e+00
-7.005718e+00
-6.994876e+00
-6.999772e+00
-7.022557e+00
-7.064437e+00
-7.125546e+00
-7.204871e+00
-7.300233e+00
-7.408349e+00
-7.524986e+00
-7.645220e+00
-7.763792e+00
-7.875540e+00
-7.975855e+00
-8.061117e+00
-8.129044e+00
-8.178917e+00
-8.211649e+00
-8.229678e+00
-8.236710e+00
-8.237345e+00
-8.236611e+00
-8.239468e+00
-8.250330e+00
-8.272634e+00
-8.308509e+00
-8.358567e+00
-8.421842e+00
-8.495879e+00
-8.576973e+00
-8.660521e+00
-8.741457e+00
-8.814711e+00
-8.875637e+00
-8.920358e+00
-8.946008e+00
-8.950844e+00
-8.934247e+00
-8.896636e+00
-8.839331e+00
-8.764414e+00
-8.674587e+00
-8.573081e+00
-8.463575e+00
-8.350130e+00
-8.237114e+00
-8.129097e+00
-8.030705e+00
-7.946435e+00
-7.880439e+00
-7.836295e+00
-7.816786e+00
-7.823702e+00
-7.857703e+00
-7.918242e+00
-8.003578e+00
-8.110879e+00
-8.236377e+00
-8.375594e+00
-8.523561e+00
-8.675042e+00
-8.824715e+00
-8.967322e+00
-9.097785e+00
-9.211292e+00
-9.303386e+00
-9.370056e+00
-9.407853e+00
-9.414025e+00
-9.386688e+00
-9.324994e+00
-9.229293e+00
-9.101257e+00
-8.943926e+00
-8.761674e+00
-8.560059e+00
-8.345569e+00
-8.125269e+00
-7.906374e+00
-7.695785e+00
-7.499632e+00
-7.322857e+00
-7.168905e+00
-7.039524e+00
-6.934722e+00
-6.852878e+00
-6.790991e+00
-6.745066e+00
-6.710579e+00
-6.683010e+00
-6.658375e+00
-6.633731e+00
-6.607578e+00
-6.580141e+00
-6.553462e+00
-6.531315e+00
-6.518915e+00
-6.522479e+00
-6.548648e+00
-6.603866e+00
-6.693748e+00
-6.822516e+00
-6.992543e+00
-7.204030e+00
-7.454830e+00
-7.740423e+00
-8.054019e+00
-8.386781e+00
-8.728141e+00
-9.066194e+00
-9.388164e+00
-9.680922e+00
-9.931558e+00
-1.012800e+01
-1.025969e+01
-1.031821e+01
-1.029799e+01
-1.019688e+01
-1.001658e+01
-9.762956e+00
-9.446031e+00
-9.079745e+00
-8.681355e+00
-8.270534e+00
-7.868203e+00
-7.495166e+00
-7.170659e+00
-6.910937e+00
-6.728036e+00
-6.628812e+00
-6.614356e+00
-6.679849e+00
-6.814863e+00
-7.004109e+00
-7.228575e+00
-7.466961e+00
-7.697317e+00
-7.898726e+00
-8.052908e+00
-8.145608e+00
-8.167648e+00
-8.115584e+00
-7.991902e+00
-7.804773e+00
-7.567382e+00
-7.296895e+00
-7.013135e+00
-6.737061e+00
-6.489170e+00
-6.287943e+00
-6.148470e+00
-6.081368e+00
-6.092098e+00
-6.180744e+00
-6.342252e+00
-6.567102e+00
-6.842317e+00
-7.152682e+00
-7.482051e+00
-7.814599e+00
-8.135900e+00
[truncated: 835,007 more chars]
