# Supplementary material for: Air blast injuries killed the crew of the submarine H.L. Hunley
Source: PLoS One. 2017 Aug 23;12(8):e0182244. doi: 10.1371/journal.pone.0182244 (PMC5568114; doi:10.1371/journal.pone.0182244)
Supplement: S1 File — This file contains all the test data used for the conclusions presented in this publication. (ZIP) [file pone.0182244.s007.zip › Lance2017_HunleyData/BoatModel_LiveCharge_Pressure_Waveforms/Test_283g_2_insideboat.txt]

1.381655e-01
1.453041e-01
1.487621e-01
1.477873e-01
1.418885e-01
1.308800e-01
1.149050e-01
9.443191e-02
7.022898e-02
4.331673e-02
1.490505e-02
-1.368007e-02
-4.107445e-02
-6.595332e-02
-8.710469e-02
-1.034960e-01
-1.143323e-01
-1.191031e-01
-1.176182e-01
-1.100269e-01
-9.682012e-02
-7.881265e-02
-5.710529e-02
-3.302657e-02
-8.057062e-03
1.626052e-02
3.841985e-02
5.705167e-02
7.101898e-02
7.949858e-02
8.204154e-02
7.860670e-02
6.956376e-02
5.566577e-02
3.799340e-02
1.787611e-02
-3.203585e-03
-2.371513e-02
-4.218701e-02
-5.730869e-02
-6.802128e-02
-7.359180e-02
-7.366658e-02
-6.830038e-02
-5.795882e-02
-4.349309e-02
-2.608741e-02
-7.182033e-03
1.162360e-02
2.868111e-02
4.240874e-02
5.140392e-02
5.454387e-02
5.106679e-02
4.062753e-02
2.332425e-02
-3.049184e-04
-2.931357e-02
-6.240387e-02
-9.800369e-02
-1.343586e-01
-1.696329e-01
-2.020132e-01
-2.298104e-01
-2.515539e-01
-2.660744e-01
-2.725716e-01
-2.706626e-01
-2.604079e-01
-2.423132e-01
-2.173066e-01
-1.866897e-01
-1.520659e-01
-1.152480e-01
-7.815022e-02
-4.267155e-02
-1.057733e-02
1.661138e-02
3.771282e-02
5.195599e-02
5.902332e-02
5.906109e-02
5.265751e-02
4.079071e-02
2.475143e-02
6.046650e-03
-1.370831e-02
-3.290178e-02
-5.003446e-02
-6.381842e-02
-7.326073e-02
-7.772704e-02
-7.698119e-02
-7.119844e-02
-6.095072e-02
-4.716434e-02
-3.105245e-02
-1.402618e-02
2.409017e-03
1.676400e-02
2.767477e-02
3.400060e-02
3.490410e-02
2.990751e-02
1.892236e-02
2.251651e-03
-1.943350e-02
-4.513952e-02
-7.361373e-02
-1.034204e-01
-1.330252e-01
-1.608825e-01
-1.855237e-01
-2.056403e-01
-2.201601e-01
-2.283122e-01
-2.296765e-01
-2.242153e-01
-2.122822e-01
-1.946079e-01
-1.722588e-01
-1.465726e-01
-1.190715e-01
-9.136039e-02
-6.501565e-02
-4.147473e-02
-2.193490e-02
-7.270249e-03
2.026090e-03
5.869695e-03
4.580675e-03
-1.151209e-03
-1.032832e-02
-2.172808e-02
-3.400026e-02
-4.577131e-02
-5.574823e-02
-6.281521e-02
-6.611664e-02
-6.512177e-02
-5.966691e-02
-4.997234e-02
-3.663191e-02
-2.057472e-02
-3.000379e-03
1.470870e-02
3.109178e-02
4.472277e-02
5.432199e-02
5.885688e-02
5.762288e-02
5.029782e-02
3.696637e-02
1.811369e-02
-5.409274e-03
-3.244448e-02
-6.160356e-02
-9.135598e-02
-1.201221e-01
-1.463651e-01
-1.686766e-01
-1.858517e-01
-1.969503e-01
-2.013440e-01
-1.987462e-01
-1.892260e-01
-1.732069e-01
-1.514481e-01
-1.250099e-01
-9.520210e-02
-6.351724e-02
-3.154886e-02
-9.000225e-04
2.691383e-02
5.056043e-02
6.897754e-02
8.144354e-02
8.762557e-02
8.760052e-02
8.184686e-02
7.120739e-02
5.682604e-02
4.006342e-02
2.239793e-02
5.319830e-03
-9.774224e-03
-2.167885e-02
-2.946352e-02
-3.253663e-02
-3.068619e-02
-2.409426e-02
-1.332399e-02
7.205310e-04
1.685966e-02
3.372450e-02
4.985800e-02
6.382259e-02
7.430546e-02
8.021261e-02
8.074436e-02
7.544719e-02
6.423908e-02
4.740849e-02
2.558890e-02
-2.874232e-04
-2.905177e-02
-5.937249e-02
-8.983448e-02
-1.190202e-01
-1.455877e-01
-1.683420e-01
-1.862975e-01
-1.987273e-01
-2.051994e-01
-2.055984e-01
-2.001299e-01
-1.893099e-01
-1.739358e-01
-1.550414e-01
-1.338352e-01
-1.116260e-01
-8.973931e-02
-6.943065e-02
-5.180293e-02
-3.773399e-02
-2.782052e-02
-2.234246e-02
-2.125022e-02
-2.417521e-02
-3.046212e-02
-3.922032e-02
-4.939055e-02
-5.982250e-02
-6.935819e-02
-7.691597e-02
-8.156975e-02
-8.261845e-02
-7.964111e-02
-7.253376e-02
-6.152490e-02
-4.716744e-02
-3.030642e-02
-1.202329e-02
6.440084e-03
2.377261e-02
3.869304e-02
5.004868e-02
5.690498e-02
5.861843e-02
5.488689e-02
4.577388e-02
3.170618e-02
1.344600e-02
-7.958920e-03
-3.124300e-02
-5.500335e-02
-7.778793e-02
-9.818590e-02
-1.149149e-01
-1.269004e-01
-1.333413e-01
-1.337600e-01
-1.280326e-01
-1.163974e-01
-9.944236e-02
-7.807015e-02
-5.344319e-02
-2.691135e-02
7.334427e-05
2.604974e-02
4.964174e-02
6.964683e-02
8.511223e-02
9.539290e-02
1.001874e-01
9.955003e-02
9.387838e-02
8.387965e-02
7.051713e-02
5.494136e-02
3.841001e-02
2.220099e-02
7.523882e-03
-4.564788e-03
-1.323711e-02
-1.795491e-02
-1.851199e-02
-1.505398e-02
-8.073559e-03
1.619313e-03
1.295126e-02
2.466040e-02
3.538763e-02
4.377787e-02
4.858326e-02
4.875988e-02
4.354955e-02
3.253981e-02
1.569754e-02
-6.625797e-03
-3.371643e-02
-6.454480e-02
-9.783147e-02
-1.321269e-01
-1.658988e-01
-1.976221e-01
-2.258664e-01
-2.493754e-01
-2.671366e-01
-2.784359e-01
-2.828959e-01
-2.804961e-01
-2.715741e-01
-2.568079e-01
-2.371786e-01
-2.139157e-01
-1.884257e-01
-1.622077e-01
-1.367604e-01
-1.134864e-01
-9.360156e-02
-7.805546e-02
-6.747126e-02
-6.210835e-02
-6.185104e-02
-6.622318e-02
-7.442689e-02
-8.540233e-02
-9.790470e-02
-1.105938e-01
-1.221308e-01
-1.312765e-01
-1.369841e-01
-1.384806e-01
-1.353292e-01
-1.274691e-01
-1.152278e-01
-9.930481e-02
-8.072557e-02
-6.077043e-02
-4.088149e-02
-2.255572e-02
-7.232652e-03
3.813806e-03
9.570438e-03
9.358786e-03
2.882689e-03
-9.753507e-03
-2.805588e-02
-5.117812e-02
-7.798001e-02
-1.071012e-01
-1.370443e-01
-1.662611e-01
-1.932382e-01
-2.165774e-01
-2.350680e-01
-2.477481e-01
-2.539530e-01
-2.533486e-01
-2.459481e-01
-2.321120e-01
-2.125302e-01
-1.881876e-01
-1.603121e-01
-1.303086e-01
-9.967991e-02
-6.993944e-02
-4.251998e-02
-1.868585e-02
5.454103e-04
1.446494e-02
2.271303e-02
2.529498e-02
2.257170e-02
1.522630e-02
4.209587e-03
-9.331147e-03
-2.413527e-02
-3.891809e-02
-5.246053e-02
-6.369333e-02
-7.177036e-02
-7.612619e-02
-7.651383e-02
-7.301966e-02
-6.605405e-02
-5.631750e-02
-4.474422e-02
-3.242674e-02
-2.052702e-02
-1.018125e-02
-2.406416e-03
1.982901e-03
2.439816e-03
-1.273271e-03
-9.069795e-03
-2.055079e-02
-3.504027e-02
-5.163913e-02
-6.929124e-02
-8.685596e-02
-1.031817e-01
-1.171771e-01
-1.278760e-01
-1.344945e-01
-1.364762e-01
-1.335244e-01
-1.256193e-01
-1.130180e-01
-9.623978e-02
-7.603484e-02
-5.333982e-02
-2.922103e-02
-4.809227e-03
1.877071e-02
4.047048e-02
5.938466e-02
7.480737e-02
8.627504e-02
9.359193e-02
9.683686e-02
9.635135e-02
9.271098e-02
8.668223e-02
7.916843e-02
7.114773e-02
6.360686e-02
5.747369e-02
5.355228e-02
5.246407e-02
5.459904e-02
6.008077e-02
6.874829e-02
8.015743e-02
9.360231e-02
1.081567e-01
1.227331e-01
1.361555e-01
1.472415e-01
1.548874e-01
1.581498e-01
1.563185e-01
1.489731e-01
1.360217e-01
1.177151e-01
9.463943e-02
6.768506e-02
3.799579e-02
6.902088e-03
-2.415734e-02
-5.372080e-02
-8.039071e-02
-1.029178e-01
-1.202771e-01
-1.317314e-01
-1.368768e-01
-1.356677e-01
-1.284191e-01
-1.157858e-01
-9.871999e-02
-7.840941e-02
-5.620068e-02
-3.351185e-02
-1.174027e-02
7.828072e-03
2.410138e-02
3.625096e-02
4.376097e-02
4.645527e-02
4.449942e-02
3.837799e-02
2.884964e-02
1.688396e-02
3.584941e-03
-9.893103e-03
-2.243152e-02
-3.302950e-02
-4.087705e-02
-4.541421e-02
-4.637245e-02
-4.379562e-02
-3.803853e-02
-2.974292e-02
-1.979173e-02
-9.244145e-03
7.445266e-04
9.012406e-03
1.448291e-02
1.625118e-02
1.365760e-02
6.342395e-03
-5.722949e-03
-2.222924e-02
-4.254778e-02
-6.577074e-02
-9.076962e-02
-1.162667e-01
-1.409139e-01
-1.633740e-01
-1.823991e-01
-1.969028e-01
-2.060221e-01
-2.091684e-01
-2.060632e-01
-1.967586e-01
-1.816391e-01
-1.614062e-01
-1.370434e-01
-1.097636e-01
-8.094120e-02
-5.203194e-02
-2.448459e-02
3.486969e-04
2.129735e-02
3.744586e-02
4.818945e-02
5.326763e-02
5.277257e-02
4.713247e-02
3.707166e-02
2.355145e-02
7.697026e-03
-9.283727e-03
-2.618327e-02
-4.187385e-02
-5.537885e-02
-6.593240e-02
-7.302480e-02
-7.643175e-02
-7.622572e-02
-7.276862e-02
-6.668491e-02
-5.881570e-02
-5.015585e-02
-4.177803e-02
-3.474970e-02
-3.005009e-02
-2.849429e-02
-3.067083e-02
-3.689760e-02
-4.719844e-02
-6.130133e-02
-7.865684e-02
-9.847450e-02
-1.197735e-01
-1.414435e-01
-1.623110e-01
-1.812078e-01
-1.970384e-01
-2.088418e-01
-2.158490e-01
-2.175298e-01
-2.136301e-01
-2.041947e-01
-1.895758e-01
-1.704228e-01
-1.476530e-01
-1.224038e-01
-9.596734e-02
-6.971109e-02
-4.499101e-02
-2.306226e-02
-4.994719e-03
8.400103e-03
1.662504e-02
1.953123e-02
1.732702e-02
1.056085e-02
7.944879e-05
-1.303501e-02
-2.754368e-02
-4.213985e-02
-5.554129e-02
-6.658039e-02
-7.428620e-02
-7.795373e-02
-7.719632e-02
-7.197756e-02
-6.261999e-02
-4.978866e-02
-3.444899e-02
-1.780036e-02
-1.189146e-03
1.399256e-02
2.641428e-02
3.491087e-02
3.857298e-02
3.681633e-02
2.942438e-02
1.656211e-02
-1.238153e-03
-2.311599e-02
-4.794216e-02
-7.439245e-02
-1.010304e-01
-1.263936e-01
-1.490784e-01
-1.678197e-01
-1.815609e-01
-1.895119e-01
-1.911918e-01
-1.864551e-01
-1.754985e-01
-1.588501e-01
-1.373381e-01
-1.120414e-01
-8.422273e-02
-5.524910e-02
-2.650404e-02
7.016109e-04
2.521314e-02
4.610315e-02
6.272521e-02
7.474638e-02
8.215674e-02
8.525613e-02
8.461997e-02
8.104735e-02
7.549593e-02
6.900852e-02
6.263674e-02
5.736686e-02
5.405232e-02
5.335666e-02
5.570994e-02
6.128058e-02
6.996420e-02
8.138999e-02
9.494465e-02
1.098127e-01
1.250313e-01
1.395565e-01
1.523364e-01
1.623864e-01
1.688600e-01
1.711103e-01
1.687364e-01
1.616117e-01
1.498935e-01
1.340130e-01
1.146487e-01
9.268558e-02
6.916378e-02
4.522072e-02
2.202928e-02
7.353910e-04
-1.760243e-02
-3.206869e-02
-4.193916e-02
-4.671925e-02
-4.617095e-02
-4.032718e-02
-2.949230e-02
-1.422784e-02
4.677909e-03
2.625643e-02
4.942060e-02
7.303765e-02
9.600813e-02
1.173434e-01
1.362342e-01
1.521023e-01
1.646315e-01
1.737733e-01
1.797292e-01
1.829104e-01
1.838821e-01
1.832963e-01
1.818205e-01
1.800693e-01
1.785431e-01
1.775792e-01
1.773183e-01
1.776871e-01
1.783994e-01
1.789731e-01
1.787642e-01
1.770146e-01
1.729109e-01
1.656516e-01
1.545181e-01
1.389435e-01
1.185744e-01
9.331904e-02
6.337885e-02
2.925749e-02
-8.251075e-03
-4.809588e-02
-8.902020e-02
-1.296269e-01
-1.684524e-01
-2.040450e-01
-2.350415e-01
-2.602381e-01
-2.786528e-01
-2.895755e-01
-2.926054e-01
-2.876737e-01
-2.750513e-01
-2.553409e-01
-2.294541e-01
-1.985720e-01
-1.640913e-01
-1.275574e-01
-9.058668e-02
-5.478215e-02
-2.164866e-02
7.487547e-03
3.154821e-02
4.975638e-02
6.166984e-02
6.719282e-02
6.656577e-02
6.033485e-02
4.930345e-02
3.446974e-02
1.695421e-02
-2.077439e-03
-2.149102e-02
-4.025471e-02
-5.749929e-02
-7.256406e-02
-8.502581e-02
-9.470953e-02
-1.016807e-01
-1.062204e-01
-1.087840e-01
-1.099492e-01
-1.103551e-01
-1.106391e-01
-1.113762e-01
-1.130263e-01
-1.158930e-01
-1.200980e-01
-1.255713e-01
-1.320591e-01
-1.391445e-01
-1.462803e-01
-1.528285e-01
-1.581041e-01
-1.614193e-01
-1.621273e-01
-1.596625e-01
-1.535772e-01
-1.435733e-01
-1.295264e-01
-1.115023e-01
-8.976428e-02
-6.477016e-02
-3.715866e-02
-7.725697e-03
2.260991e-02
5.285038e-02
8.197120e-02
1.089791e-01
1.329722e-01
1.531976e-01
1.691014e-01
1.803662e-01
1.869324e-01
1.890007e-01
1.870162e-01
1.816350e-01
1.736767e-01
1.640689e-01
1.537852e-01
1.437833e-01
1.349459e-01
1.280280e-01
1.236130e-01
1.220804e-01
1.235873e-01
1.280639e-01
1.352260e-01
1.446005e-01
1.555663e-01
1.674038e-01
1.793522e-01
1.906686e-01
2.006847e-01
2.088568e-01
2.148047e-01
2.183364e-01
2.194581e-01
2.183668e-01
2.154308e-01
2.111568e-01
2.061505e-01
2.010709e-01
1.965842e-01
1.933180e-01
1.918193e-01
1.925171e-01
1.956927e-01
2.014582e-01
2.097439e-01
2.202976e-01
2.326933e-01
2.463515e-01
2.605695e-01
2.745607e-01
2.875030e-01
2.985918e-01
3.070961e-01
3.124132e-01
3.141171e-01
3.119953e-01
3.060718e-01
2.966124e-01
2.841125e-01
2.692687e-01
2.529354e-01
2.360707e-01
2.196755e-01
2.047288e-01
1.921253e-01
1.826176e-01
1.767675e-01
1.749092e-01
1.771260e-01
1.832425e-01
1.928341e-01
2.052524e-01
2.196676e-01
2.351230e-01
2.505988e-01
2.650795e-01
2.776193e-01
2.874003e-01
2.937790e-01
2.963188e-01
2.948061e-01
2.892520e-01
2.798800e-01
2.671033e-01
2.514931e-01
2.337422e-01
2.146259e-01
1.949615e-01
1.755690e-01
1.572335e-01
1.406693e-01
1.264878e-01
1.151685e-01
1.070366e-01
1.022465e-01
1.007745e-01
1.024215e-01
1.068252e-01
1.134833e-01
1.217859e-01
1.310563e-01
1.405964e-01
1.497346e-01
1.578714e-01
1.645180e-01
1.693267e-01
1.721077e-01
1.728333e-01
1.716277e-01
1.687448e-01
1.645360e-01
1.594107e-01
1.537945e-01
1.480882e-01
1.426306e-01
1.376691e-01
1.333385e-01
1.296509e-01
1.264963e-01
1.236531e-01
1.208095e-01
1.175917e-01
1.135988e-01
1.084394e-01
1.017691e-01
9.332392e-02
8.294841e-02
7.061597e-02
5.643958e-02
4.067263e-02
2.369940e-02
6.015960e-03
-1.179703e-02
-2.910772e-02
-4.526987e-02
-5.966057e-02
-7.171617e-02
-8.096439e-02
-8.705052e-02
-8.975655e-02
-8.901192e-02
-8.489561e-02
-7.762973e-02
-6.756527e-02
-5.516179e-02
-4.096233e-02
-2.556559e-02
-9.596573e-03
6.322925e-03
2.160272e-02
3.571065e-02
4.819594e-02
5.870863e-02
6.701413e-02
7.300185e-02
7.668719e-02
7.820623e-02
7.780300e-02
7.580980e-02
7.262137e-02
6.866495e-02
6.436822e-02
6.012793e-02
5.628150e-02
5.308372e-02
5.069036e-02
4.914989e-02
4.840402e-02
4.829694e-02
4.859262e-02
4.899888e-02
4.919626e-02
4.886921e-02
4.773675e-02
4.557979e-02
4.226257e-02
3.774669e-02
3.209705e-02
2.547966e-02
1.815229e-02
1.044893e-02
2.759646e-03
-4.492407e-03
-1.087510e-02
-1.597049e-02
-1.939546e-02
-2.081881e-02
-1.997442e-02
-1.667102e-02
-1.079921e-02
-2.336557e-03
8.648719e-03
2.199562e-02
3.745011e-02
5.466757e-02
7.321891e-02
9.260143e-02
1.122552e-01
1.315853e-01
1.499896e-01
1.668907e-01
1.817700e-01
1.942018e-01
2.038820e-01
2.106506e-01
2.145032e-01
2.155907e-01
2.142069e-01
2.107637e-01
2.057576e-01
1.997291e-01
1.932193e-01
1.867261e-01
1.806659e-01
1.753423e-01
1.709268e-01
1.674511e-01
1.648138e-01
1.627995e-01
1.611086e-01
1.593935e-01
1.573001e-01
1.545075e-01
1.507639e-01
1.459142e-01
1.399176e-01
1.328540e-01
1.249191e-01
1.164104e-01
1.077057e-01
9.923637e-02
9.145834e-02
8.482335e-02
7.975222e-02
7.661219e-02
7.569898e-02
7.722388e-02
8.130532e-02
8.796437e-02
9.712330e-02
1.086068e-01
1.221455e-01
1.373824e-01
1.538824e-01
1.711465e-01
1.886314e-01
2.057733e-01
2.220173e-01
2.368477e-01
2.498208e-01
2.605928e-01
2.689434e-01
2.747901e-01
2.781928e-01
2.793466e-01
2.785644e-01
2.762500e-01
2.728647e-01
2.688907e-01
2.647941e-01
2.609908e-01
2.578178e-01
2.555114e-01
2.541948e-01
2.538759e-01
2.544544e-01
2.557384e-01
2.574690e-01
2.593483e-01
2.610710e-01
2.623537e-01
2.629608e-01
2.627239e-01
2.615534e-01
2.594409e-01
2.564554e-01
2.527326e-01
2.484598e-01
2.438587e-01
2.391680e-01
2.346259e-01
2.304551e-01
2.268496e-01
2.239649e-01
2.219106e-01
2.207457e-01
2.204758e-01
2.210517e-01
2.223699e-01
2.242760e-01
2.265705e-01
2.290176e-01
2.313579e-01
2.333228e-01
2.346514e-01
2.351070e-01
2.344932e-01
2.326666e-01
2.295467e-01
2.251201e-01
2.194399e-01
2.126204e-01
2.048276e-01
1.962659e-01
1.871634e-01
1.777569e-01
1.682762e-01
1.589303e-01
1.498952e-01
1.413039e-01
1.332405e-01
1.257382e-01
1.187817e-01
1.123146e-01
1.062491e-01
1.004789e-01
9.489170e-02
8.938105e-02
8.385568e-02
7.824584e-02
7.250641e-02
6.661753e-02
6.058318e-02
5.442863e-02
4.819751e-02
4.194910e-02
3.575628e-02
2.970420e-02
2.388921e-02
1.841751e-02
1.340253e-02
8.960674e-03
5.205495e-03
2.240925e-03
1.546280e-04
-9.874601e-04
-1.144840e-03
-3.043253e-04
1.519649e-03
4.285969e-03
7.928894e-03
1.236116e-02
1.747821e-02
2.316347e-02
2.929434e-02
3.574859e-02
4.241033e-02
4.917480e-02
5.595152e-02
6.266512e-02
6.925414e-02
7.566816e-02
8.186406e-02
8.780195e-02
9.344127e-02
9.873743e-02
1.036392e-01
1.080876e-01
1.120155e-01
1.153503e-01
1.180177e-01
1.199474e-01
1.210811e-01
1.213798e-01
1.208323e-01
1.194614e-01
1.173283e-01
1.145347e-01
1.112212e-01
1.075636e-01
1.037644e-01
1.000428e-01
9.662077e-02
9.370967e-02
9.149643e-02
9.013291e-02
8.972924e-02
9.035199e-02
9.202721e-02
9.474747e-02
9.848130e-02
1.031835e-01
1.088044e-01
1.152977e-01
1.226249e-01
1.307568e-01
1.396702e-01
1.493419e-01
1.597386e-01
1.708062e-01
1.824583e-01
1.945684e-01
2.069659e-01
2.194372e-01
2.317326e-01
2.435774e-01
2.546852e-01
2.647736e-01
2.735775e-01
2.808625e-01
2.864344e-01
2.901463e-01
2.919020e-01
2.916560e-01
2.894094e-01
2.852043e-01
2.791141e-01
2.712354e-01
2.616796e-01
2.505674e-01
2.380278e-01
2.242000e-01
2.092391e-01
1.933226e-01
1.766579e-01
1.594858e-01
1.420818e-01
1.247514e-01
1.078212e-01
9.162483e-02
7.648632e-02
6.270131e-02
5.051959e-02
4.013072e-02
3.165515e-02
2.514188e-02
2.057295e-02
1.787371e-02
1.692728e-02
1.759082e-02
1.971141e-02
2.313976e-02
2.774032e-02
3.339727e-02
4.001632e-02
4.752270e-02
5.585602e-02
6.496259e-02
7.478605e-02
8.525744e-02
9.628565e-02
1.077498e-01
1.194940e-01
1.313265e-01
1.430219e-01
1.543274e-01
1.649724e-01
1.746798e-01
1.831785e-01
1.902160e-01
1.955706e-01
1.990627e-01
2.005639e-01
2.000042e-01
1.973759e-01
1.927346e-01
1.861973e-01
1.779367e-01
1.681741e-01
1.571702e-01
1.452151e-01
1.326178e-01
1.196962e-01
1.067663e-01
9.413268e-02
8.207891e-02
7.085830e-02
6.068626e-02
5.173412e-02
4.412520e-02
3.793353e-02
3.318532e-02
2.986301e-02
2.791166e-02
2.724702e-02
2.776480e-02
2.935043e-02
3.188854e-02
3.527151e-02
3.940686e-02
4.422317e-02
4.967490e-02
5.574564e-02
6.244945e-02
6.982909e-02
7.795033e-02
8.689177e-02
9.673057e-02
1.075254e-01
1.192987e-01
1.320205e-01
1.455969e-01
1.598631e-01
1.745848e-01
1.894638e-01
2.041509e-01
2.182619e-01
2.313971e-01
2.431618e-01
2.531884e-01
2.611578e-01
2.668194e-01
2.700080e-01
2.706561e-01
2.688009e-01
2.645846e-01
2.582489e-01
2.501230e-01
2.406065e-01
2.301480e-01
2.192201e-01
2.082934e-01
1.978106e-01
1.881612e-01
1.796611e-01
1.725365e-01
1.669156e-01
1.628274e-01
1.602096e-01
1.589247e-01
1.587819e-01
1.595635e-01
1.610522e-01
1.630558e-01
1.654274e-01
1.680788e-01
1.709865e-01
1.741900e-01
1.777828e-01
1.818980e-01
1.866883e-01
1.923054e-01
1.988781e-01
2.064937e-01
2.151832e-01
2.249113e-01
2.355733e-01
2.469971e-01
2.589512e-01
2.711574e-01
2.833076e-01
2.950816e-01
3.061670e-01
3.162762e-01
3.251614e-01
3.326248e-01
3.385244e-01
3.427742e-01
3.453418e-01
3.462420e-01
3.455299e-01
3.432934e-01
3.396476e-01
3.347298e-01
3.286974e-01
3.217265e-01
3.140126e-01
3.057696e-01
2.972281e-01
2.886306e-01
2.802230e-01
2.722431e-01
2.649072e-01
2.583966e-01
2.528463e-01
2.483368e-01
2.448910e-01
2.424757e-01
2.410079e-01
2.403626e-01
2.403837e-01
2.408938e-01
2.417049e-01
2.426294e-01
2.434907e-01
2.441356e-01
2.444469e-01
2.443557e-01
2.438520e-01
2.429912e-01
2.418959e-01
2.407512e-01
2.397931e-01
2.392913e-01
2.395271e-01
2.407673e-01
2.432392e-01
2.471061e-01
2.524489e-01
2.592540e-01
2.674079e-01
2.766998e-01
2.868300e-01
2.974238e-01
3.080501e-01
3.182425e-01
3.275240e-01
3.354314e-01
3.415410e-01
3.454907e-01
3.470002e-01
3.458860e-01
3.420708e-01
3.355883e-01
3.265816e-01
3.152967e-01
3.020708e-01
2.873167e-01
2.715022e-01
2.551277e-01
2.386993e-01
2.227033e-01
2.075802e-01
1.937026e-01
1.813589e-01
1.707426e-01
1.619510e-01
1.549900e-01
1.497874e-01
1.462104e-01
1.440865e-01
1.432261e-01
1.434430e-01
1.445730e-01
1.464868e-01
1.490975e-01
1.523610e-01
1.562699e-01
1.608403e-01
1.660962e-01
1.720509e-01
1.786894e-01
1.859552e-01
1.937410e-01
2.018863e-01
2.101813e-01
2.183758e-01
2.261925e-01
2.333426e-01
2.395398e-01
2.445138e-01
2.480191e-01
2.498415e-01
2.498019e-01
2.477591e-01
2.436133e-01
2.373108e-01
2.288497e-01
2.182876e-01
2.057496e-01
1.914346e-01
1.756197e-01
1.586605e-01
1.409850e-01
1.230819e-01
1.054819e-01
8.873261e-02
7.337012e-02
5.988655e-02
4.869826e-02
4.011627e-02
3.432259e-02
3.135533e-02
3.110493e-02
3.332273e-02
3.764146e-02
4.360586e-02
5.071015e-02
5.843870e-02
6.630568e-02
7.389020e-02
8.086425e-02
8.701155e-02
9.223684e-02
9.656542e-02
1.001338e-01
1.031722e-01
1.059807e-01
1.089009e-01
1.122842e-01
1.164610e-01
1.217124e-01
1.282458e-01
1.361784e-01
1.455264e-01
1.562030e-01
1.680224e-01
1.807095e-01
1.939141e-01
2.072274e-01
2.201998e-01
2.323589e-01
2.432274e-01
2.523400e-01
2.592615e-01
2.636040e-01
2.650453e-01
2.633472e-01
2.583726e-01
2.501010e-01
2.386394e-01
2.242287e-01
2.072413e-01
1.881724e-01
1.676221e-01
1.462701e-01
1.248428e-01
1.040749e-01
8.466748e-02
6.724434e-02
5.231270e-02
4.023010e-02
3.118268e-02
2.517705e-02
2.204735e-02
2.147677e-02
2.303159e-02
2.620404e-02
3.045985e-02
3.528567e-02
4.023210e-02
4.494850e-02
4.920678e-02
5.291280e-02
5.610484e-02
5.893995e-02
6.166977e-02
6.460852e-02
6.809623e-02
7.246088e-02
7.798253e-02
8.486257e-02
9.320048e-02
1.029802e-01
1.140673e-01
1.262162e-01
1.390870e-01
1.522689e-01
1.653078e-01
1.777347e-01
1.890922e-01
1.989580e-01
2.069642e-01
2.128114e-01
2.162799e-01
2.172359e-01
2.156377e-01
2.115388e-01
2.050907e-01
1.965432e-01
1.862411e-01
1.746155e-01
1.621692e-01
1.494534e-01
1.370392e-01
1.254818e-01
1.152842e-01
1.068593e-01
1.004984e-01
9.634699e-02
9.439182e-02
9.446242e-02
9.624653e-02
9.931936e-02
1.031837e-01
1.073169e-01
1.112201e-01
1.144649e-01
1.167335e-01
1.178477e-01
1.177857e-01
1.166833e-01
1.148209e-01
1.125964e-01
1.104887e-01
1.090130e-01
1.086741e-01
1.099209e-01
1.131059e-01
1.184532e-01
1.260374e-01
1.357741e-01
1.474236e-01
1.606064e-01
1.748273e-01
1.895071e-01
2.040175e-01
2.177171e-01
2.299852e-01
2.402538e-01
2.480337e-01
2.529366e-01
2.546920e-01
2.531576e-01
2.483257e-01
2.403241e-01
2.294124e-01
2.159743e-01
2.005055e-01
1.835962e-01
1.659093e-01
1.481524e-01
1.310454e-01
1.152832e-01
1.014967e-01
9.021339e-02
8.182186e-02
7.654275e-02
7.440963e-02
7.526243e-02
7.875531e-02
8.437971e-02
9.150163e-02
9.941057e-02
1.073759e-01
1.147057e-01
1.208020e-01
1.252076e-01
1.276406e-01
1.280131e-01
1.264339e-01
1.231954e-01
1.187469e-01
1.136564e-01
1.085640e-01
1.041307e-01
1.009853e-01
9.967412e-02
1.006166e-01
1.040702e-01
1.101069e-01
1.186039e-01
1.292481e-01
1.415539e-01
1.548946e-01
1.685421e-01
1.817132e-01
1.936184e-01
2.035095e-01
2.107221e-01
2.147124e-01
2.150856e-01
2.116153e-01
2.042546e-01
1.931388e-01
1.785797e-01
1.610533e-01
1.411799e-01
1.196994e-01
9.743999e-02
7.528229e-02
5.411859e-02
3.480855e-02
1.813300e-02
4.748324e-03
-4.854791e-03
-1.038437e-02
-1.176769e-02
-9.156341e-03
-2.914303e-03
6.410272e-03
1.812723e-02
3.145660e-02
4.558599e-02
5.972829e-02
7.317484e-02
8.533966e-02
9.579181e-02
1.042740e-01
1.107069e-01
1.151805e-01
1.179329e-01
1.193202e-01
1.197773e-01
1.197758e-01
1.197792e-01
1.202021e-01
1.213750e-01
1.235187e-01
1.267299e-01
1.309788e-01
1.361182e-01
1.419014e-01
1.480073e-01
1.540690e-01
1.597021e-01
1.645319e-01
1.682156e-01
1.704606e-01
1.710371e-01
1.697875e-01
1.666321e-01
1.615732e-01
1.546968e-01
1.461735e-01
1.362569e-01
1.252796e-01
1.136441e-01
1.018089e-01
9.026794e-02
7.952456e-02
7.005956e-02
6.229683e-02
5.656908e-02
5.308748e-02
5.191893e-02
5.297386e-02
5.600668e-02
6.062944e-02
6.633802e-02
7.254922e-02
7.864577e-02
8.402590e-02
8.815304e-02
9.060149e-02
9.109369e-02
8.952603e-02
8.598094e-02
8.072440e-02
7.418925e-02
6.694562e-02
5.966075e-02
5.305084e-02
4.782815e-02
4.464705e-02
4.405256e-02
4.643548e-02
5.199773e-02
6.073076e-02
7.240913e-02
8.659946e-02
1.026840e-01
1.198961e-01
1.373642e-01
1.541612e-01
1.693548e-01
1.820571e-01
1.914697e-01
1.969246e-01
1.979188e-01
1.941411e-01
1.854922e-01
1.720941e-01
1.542906e-01
1.326359e-01
1.078728e-01
8.089971e-02
5.272739e-02
2.442754e-02
-2.924439e-03
-2.830899e-02
-5.081988e-02
-6.971501e-02
-8.445614e-02
-9.473412e-02
-1.004775e-01
-1.018444e-01
-9.919875e-02
-9.307426e-02
-8.412916e-02
-7.309648e-02
-6.073381e-02
-4.777613e-02
-3.489427e-02
-2.266052e-02
-1.152197e-02
-1.782219e-03
6.408462e-03
1.305404e-02
1.830480e-02
2.244063e-02
2.584600e-02
2.897745e-02
3.232524e-02
3.637141e-02
4.154754e-02
4.819554e-02
5.653474e-02
6.663789e-02
7.841819e-02
9.162854e-02
1.058735e-01
1.206333e-01
1.352990e-01
1.492155e-01
1.617286e-01
1.722341e-01
1.802225e-01
1.853167e-01
1.873004e-01
1.861333e-01
1.819543e-01
1.750718e-01
1.659437e-01
1.551478e-01
1.433468e-01
1.312482e-01
1.195623e-01
1.089594e-01
1.000296e-01
9.324680e-02
8.893972e-02
8.727198e-02
8.823345e-02
9.164319e-02
9.716434e-02
1.043298e-01
1.125770e-01
1.212881e-01
1.298352e-01
1.376247e-01
1.441398e-01
1.489794e-01
1.518881e-01
1.527778e-01
1.517367e-01
1.490257e-01
1.450616e-01
1.403876e-01
1.356333e-01
1.314667e-01
1.285405e-01
1.274389e-01
1.286270e-01
1.324080e-01
1.388929e-01
1.479847e-01
1.593788e-01
1.725790e-01
1.869282e-01
2.016496e-01
2.158968e-01
2.288071e-01
2.395548e-01
2.474016e-01
2.517403e-01
2.521303e-01
2.483231e-01
2.402774e-01
2.281630e-01
2.123537e-01
1.934107e-01
1.720566e-01
1.491418e-01
1.256038e-01
1.024229e-01
8.057281e-02
6.097114e-02
4.443006e-02
3.161075e-02
2.298430e-02
1.880227e-02
1.907972e-02
2.359325e-02
3.189500e-02
4.334214e-02
5.713973e-02
7.239382e-02
8.817066e-02
1.035581e-01
1.177246e-01
1.299719e-01
1.397774e-01
1.468236e-01
1.510115e-01
1.524584e-01
1.514802e-01
1.485591e-01
1.443008e-01
1.393839e-01
1.345058e-01
1.303278e-01
1.274256e-01
1.262467e-01
1.270791e-01
1.300326e-01
1.350333e-01
1.418308e-01
1.500177e-01
1.590585e-01
1.683263e-01
1.771462e-01
1.848399e-01
1.907715e-01
1.943902e-01
1.952666e-01
1.931221e-01
1.878488e-01
1.795180e-01
1.683788e-01
1.548444e-01
1.394680e-01
1.229098e-01
1.058957e-01
8.917246e-02
7.346031e-02
5.940682e-02
4.754550e-02
3.826207e-02
3.177145e-02
2.810729e-02
2.712491e-02
2.851711e-02
3.184120e-02
3.655486e-02
4.205810e-02
4.773810e-02
5.301387e-02
5.737786e-02
6.043172e-02
6.191409e-02
6.171834e-02
5.989891e-02
5.666577e-02
5.236693e-02
4.746046e-02
4.247783e-02
3.798139e-02
3.451918e-02
3.258049e-02
3.255567e-02
3.470326e-02
3.912697e-02
4.576483e-02
5.439120e-02
6.463167e-02
7.598901e-02
8.787748e-02
9.966242e-02
1.107016e-01
1.203860e-01
1.281761e-01
1.336341e-01
1.364484e-01
1.364500e-01
1.336217e-01
1.280980e-01
1.201568e-01
1.102025e-01
9.874098e-02
8.634811e-02
7.363326e-02
6.120060e-02
4.961072e-02
3.934510e-02
3.077599e-02
2.414377e-02
1.954401e-02
1.692545e-02
1.609958e-02
1.676104e-02
1.851677e-02
2.092105e-02
2.351300e-02
2.585328e-02
2.755701e-02
2.832099e-02
2.794383e-02
2.633853e-02
2.353764e-02
1.969127e-02
1.505859e-02
9.993320e-03
4.923822e-03
3.285061e-04
-3.292516e-03
-5.448388e-03
-5.689722e-03
-3.640480e-03
9.722389e-04
8.292505e-03
1.831598e-02
3.087831e-02
4.565284e-02
6.215852e-02
7.977800e-02
9.778510e-02
1.153800e-01
1.317298e-01
1.460121e-01
1.574591e-01
1.654001e-01
1.693000e-01
1.687928e-01
1.637076e-01
1.540849e-01
1.401827e-01
1.224705e-01
1.016105e-01
7.842799e-02
5.387133e-02
2.896336e-02
4.747815e-03
-1.776675e-02
-3.766211e-02
-5.416098e-02
-6.666965e-02
-7.480956e-02
-7.843488e-02
-7.763478e-02
-7.271977e-02
-6.419357e-02
-5.271314e-02
-3.904047e-02
-2.399054e-02
-8.379332e-03
7.024812e-03
2.154381e-02
3.462483e-02
4.586648e-02
5.503532e-02
6.207208e-02
6.708707e-02
7.034453e-02
7.223670e-02
7.324880e-02
7.391754e-02
7.478611e-02
7.635918e-02
7.906137e-02
8.320213e-02
8.894945e-02
9.631394e-02
1.051443e-01
1.151342e-01
1.258406e-01
1.367112e-01
1.471208e-01
1.564125e-01
1.639429e-01
1.691270e-01
1.714817e-01
1.706642e-01
1.665027e-01
1.590175e-01
1.484302e-01
1.351574e-01
1.197905e-01
1.030606e-01
8.579111e-02
6.884230e-02
5.305124e-02
3.917288e-02
2.782652e-02
1.945223e-02
1.428079e-02
1.231952e-02
1.335518e-02
1.697312e-02
2.259121e-02
2.950543e-02
3.694388e-02
4.412497e-02
5.031549e-02
5.488404e-02
5.734564e-02
5.739439e-02
5.492216e-02
5.002249e-02
4.298041e-02
3.424992e-02
2.442137e-02
1.418132e-02
4.267551e-03
-4.578549e-03
-1.165941e-02
-1.636618e-02
-1.821839e-02
-1.689584e-02
-1.226050e-02
-4.367230e-03
6.536754e-03
2.002303e-02
3.550241e-02
5.225342e-02
6.945776e-02
8.624145e-02
1.017205e-01
1.150494e-01
1.254707e-01
1.323620e-01
1.352795e-01
1.339931e-01
1.285106e-01
1.190891e-01
1.062291e-01
9.065179e-02
7.325830e-02
5.507314e-02
3.717534e-02
2.062261e-02
6.374469e-03
-4.778658e-03
-1.227382e-02
-1.581548e-02
-1.539290e-02
-1.127342e-02
-3.972725e-03
5.794407e-03
1.717756e-02
2.926241e-02
4.114445e-02
5.199876e-02
6.114056e-02
6.807215e-02
7.251317e-02
7.441281e-02
7.394415e-02
7.148200e-02
6.756727e-02
6.286102e-02
5.809222e-02
5.400272e-02
5.129325e-02
5.057366e-02
5.232065e-02
5.684515e-02
6.427125e-02
7.452705e-02
8.734757e-02
1.022887e-01
1.187511e-01
1.360120e-01
1.532637e-01
1.696553e-01
1.843370e-01
1.965050e-01
2.054436e-01
2.105650e-01
2.114436e-01
2.078439e-01
1.997397e-01
1.873239e-01
1.710070e-01
1.514031e-01
1.293041e-01
1.056403e-01
8.142974e-02
5.771853e-02
3.551504e-02
1.572410e-02
-9.130629e-04
-1.386719e-02
-2.285241e-02
-2.783773e-02
-2.903750e-02
-2.688241e-02
-2.197443e-02
-1.503055e-02
-6.820616e-03
1.895555e-03
1.042679e-02
1.820098e-02
2.480366e-02
3.000233e-02
3.375478e-02
3.620137e-02
3.764226e-02
3.850212e-02
3.928572e-02
4.052835e-02
4.274531e-02
4.638441e-02
5.178498e-02
5.914643e-02
6.850874e-02
7.974584e-02
9.257231e-02
1.065619e-01
1.211761e-01
1.357992e-01
1.497773e-01
1.624574e-01
1.732243e-01
1.815328e-01
1.869363e-01
1.891087e-01
1.878613e-01
1.831547e-01
1.751040e-01
1.639790e-01
1.501978e-01
1.343136e-01
1.169944e-01
9.899528e-02
8.112245e-02
6.419104e-02
4.897719e-02
3.616811e-02
2.631368e-02
1.978428e-02
1.673948e-02
1.711157e-02
2.060631e-02
2.672163e-02
3.478280e-02
4.399137e-02
5.348389e-02
6.239592e-02
6.992650e-02
7.539840e-02
7.830966e-02
7.837243e-02
7.553555e-02
6.998883e-02
6.214796e-02
5.262106e-02
4.215964e-02
3.159811e-02
2.178690e-02
1.352480e-02
7.495824e-03
4.215481e-03
3.990902e-03
6.897933e-03
1.277719e-02
2.124911e-02
3.174613e-02
4.355810e-02
5.588597e-02
6.789843e-02
7.878661e-02
8.781314e-02
9.435320e-02
9.792620e-02
9.821780e-02
9.509232e-02
8.859639e-02
7.895446e-02
6.655689e-02
5.194114e-02
3.576614e-02
1.878043e-02
1.784529e-03
-1.441141e-02
-2.903303e-02
-4.138810e-02
-5.091085e-02
-5.720060e-02
-6.005087e-02
-5.946548e-02
-5.565934e-02
-4.904313e-02
-4.019283e-02
-2.980672e-02
-1.865360e-02
-7.516339e-03
2.864875e-03
1.184572e-02
1.892370e-02
2.377380e-02
2.627138e-02
2.650055e-02
2.474737e-02
2.147833e-02
1.730531e-02
1.293942e-02
9.136552e-03
6.638494e-03
6.113430e-03
8.100592e-03
1.296367e-02
2.085724e-02
3.170957e-02
4.522326e-02
6.089364e-02
7.804266e-02
9.586496e-02
1.134816e-01
1.299971e-01
1.445560e-01
1.563948e-01
1.648873e-01
1.695808e-01
1.702226e-01
1.667757e-01
1.594233e-01
1.485616e-01
1.347814e-01
1.188383e-01
1.016118e-01
8.405592e-02
6.714364e-02
5.180707e-02
3.887853e-02
2.903563e-02
2.275473e-02
2.027700e-02
2.159028e-02
2.642932e-02
3.429489e-02
4.449094e-02
5.617691e-02
6.843100e-02
8.031908e-02
9.096371e-02
9.960812e-02
1.056706e-01
1.087859e-01
1.088309e-01
1.059336e-01
1.004635e-01
9.300537e-02
8.431638e-02
7.527012e-02
6.679103e-02
5.978403e-02
5.506473e-02
5.329572e-02
5.493398e-02
6.019391e-02
6.902934e-02
8.113584e-02
9.597302e-02
1.128042e-01
1.307494e-01
1.488477e-01
1.661223e-01
1.816447e-01
1.945934e-01
2.043013e-01
2.102922e-01
2.123039e-01
2.102966e-01
2.044497e-01
1.951453e-01
1.829416e-01
1.685361e-01
1.527216e-01
1.363361e-01
1.202104e-01
1.051157e-01
9.171489e-02
8.052170e-02
7.186914e-02
6.589174e-02
6.252263e-02
6.150609e-02
6.242507e-02
6.474094e-02
6.784205e-02
7.109635e-02
7.390324e-02
7.574006e-02
7.619989e-02
7.501863e-02
7.209062e-02
6.747320e-02
6.138066e-02
5.416878e-02
4.631068e-02
3.836516e-02
3.093884e-02
2.464426e-02
2.005622e-02
1.766943e-02
1.786050e-02
2.085709e-02
2.671672e-02
3.531672e-02
4.635558e-02
5.936547e-02
7.373487e-02
8.874016e-02
1.035844e-01
1.174414e-01
1.295026e-01
1.390250e-01
1.453754e-01
1.480710e-01
1.468096e-01
1.414904e-01
1.322218e-01
1.193173e-01
1.032791e-01
8.477275e-02
6.459223e-02
4.361863e-02
2.277379e-02
2.970896e-03
-1.493533e-02
-3.019608e-02
-4.221082e-02
-5.056160e-02
-5.503647e-02
-5.563983e-02
-5.258813e-02
-4.629093e-02
-3.731863e-02
-2.635930e-02
-1.416845e-02
-1.515593e-03
1.086795e-02
2.233625e-02
3.236762e-02
4.059293e-02
4.681217e-02
5.099919e-02
5.329509e-02
5.399112e-02
5.350205e-02
5.233118e-02
5.102888e-02
5.014685e-02
5.019155e-02
5.158016e-02
5.460307e-02
5.939621e-02
6.592603e-02
7.398867e-02
8.322363e-02
9.314065e-02
1.031575e-01
1.126453e-01
1.209765e-01
1.275733e-01
1.319500e-01
1.337492e-01
1.327662e-01
1.289641e-01
1.224766e-01
1.136002e-01
1.027769e-01
9.056823e-02
7.762167e-02
6.463109e-02
5.229256e-02
4.125798e-02
3.208967e-02
2.521926e-02
2.091475e-02
1.925896e-02
2.014199e-02
2.326883e-02
2.818166e-02
3.429499e-02
4.094049e-02
4.741754e-02
5.304527e-02
5.721207e-02
5.941911e-02
5.931532e-02
5.672218e-02
5.164725e-02
4.428643e-02
3.501497e-02
2.436816e-02
1.301237e-02
1.707631e-03
-8.736994e-03
-1.751317e-02
-2.386595e-02
-2.714623e-02
-2.685992e-02
-2.270981e-02
-1.462671e-02
-2.786046e-03
1.239262e-02
3.026426e-02
4.999442e-02
7.060992e-02
9.105987e-02
1.102820e-01
1.272687e-01
1.411284e-01
1.511375e-01
1.567809e-01
1.577785e-01
1.540985e-01
1.459557e-01
1.337968e-01
1.182737e-01
1.002069e-01
8.053968e-02
6.028721e-02
4.047990e-02
2.210531e-02
6.050429e-03
-6.951853e-03
-1.636829e-02
-2.189885e-02
-2.349493e-02
-2.135988e-02
-1.593149e-02
-7.847705e-03
2.101324e-03
1.303085e-02
2.402438e-02
3.419727e-02
4.275713e-02
4.905692e-02
5.263801e-02
5.326047e-02
5.091908e-02
4.584420e-02
3.848731e-02
2.949214e-02
1.965305e-02
9.863168e-03
1.055654e-03
-5.858463e-03
-1.005205e-02
-1.083953e-02
-7.726571e-03
-4.482923e-04
1.100726e-02
2.639238e-02
4.521033e-02
6.674245e-02
9.008921e-02
1.142219e-01
1.380412e-01
1.604387e-01
1.803590e-01
1.968589e-01
2.091607e-01
2.166991e-01
2.191559e-01
2.164836e-01
2.089131e-01
1.969468e-01
1.813332e-01
1.630265e-01
1.431297e-01
1.228257e-01
1.032996e-01
8.565885e-02
7.085668e-02
5.962583e-02
5.242851e-02
4.942739e-02
5.048025e-02
5.515867e-02
6.278873e-02
7.250960e-02
8.334454e-02
9.427797e-02
1.043323e-01
1.126385e-01
1.184956e-01
1.214154e-01
1.211499e-01
1.177011e-01
1.113134e-01
1.024498e-01
9.175549e-02
8.001070e-02
6.807693e-02
5.683864e-02
4.714401e-02
3.974761e-02
3.525824e-02
3.409519e-02
3.645640e-02
4.230091e-02
5.134760e-02
6.309025e-02
7.682775e-02
9.170691e-02
1.067748e-01
1.210370e-01
1.335185e-01
1.433236e-01
1.496920e-01
1.520478e-01
1.500386e-01
1.435620e-01
1.327774e-01
1.181022e-01
1.001911e-01
7.990084e-02
5.823961e-02
3.630541e-02
1.521575e-02
-3.966559e-03
-2.030657e-02
-3.306368e-02
-4.174578e-02
-4.614601e-02
-4.635785e-02
-4.276656e-02
-3.601698e-02
-2.696025e-02
-1.658440e-02
-5.935199e-03
3.965707e-03
1.219848e-02
1.801288e-02
2.088167e-02
2.053636e-02
1.698346e-02
1.050078e-02
1.614640e-03
-8.939515e-03
-2.027019e-02
-3.139280e-02
-4.129850e-02
-4.902496e-02
-5.372456e-02
-5.472622e-02
-5.158689e-02
-4.412904e-02
-3.246079e-02
-1.697603e-02
1.666758e-03
2.258618e-02
4.473679e-02
6.697988e-02
8.815965e-02
1.071784e-01
1.230644e-01
1.350291e-01
1.425087e-01
1.451916e-01
1.430278e-01
1.362251e-01
1.252293e-01
1.106930e-01
9.343373e-02
7.438443e-02
5.453854e-02
3.489284e-02
1.639096e-02
-1.298987e-04
-1.398655e-02
-2.468929e-02
-3.197093e-02
-3.580299e-02
-3.639660e-02
-3.418690e-02
-2.980089e-02
-2.401052e-02
-1.767438e-02
-1.167257e-02
-6.839852e-03
-3.902348e-03
-3.422281e-03
-5.754527e-03
-1.101763e-02
-1.908100e-02
-2.956912e-02
-4.188282e-02
-5.523668e-02
-6.871076e-02
-8.131372e-02
-9.205347e-02
-1.000106e-01
-1.044092e-01
-1.046804e-01
-1.005123e-01
-9.188312e-02
-7.907440e-02
-6.266128e-02
-4.348144e-02
-2.258387e-02
-1.161614e-03
1.952580e-02
3.823416e-02
5.381404e-02
6.528233e-02
7.188113e-02
7.312091e-02
6.880613e-02
5.904322e-02
4.423167e-02
2.503998e-02
2.368194e-03
-2.270071e-02
-4.895864e-02
-7.513690e-02
-9.997469e-02
-1.222884e-01
-1.410386e-01
-1.553899e-01
-1.647621e-01
-1.688659e-01
-1.677216e-01
-1.616574e-01
-1.512859e-01
-1.374594e-01
-1.212074e-01
-1.036615e-01
-8.597237e-02
-6.922801e-02
-5.437862e-02
-4.217498e-02
-3.312515e-02
-2.747258e-02
-2.519711e-02
-2.603823e-02
-2.953838e-02
-3.510197e-02
-4.206475e-02
-4.976668e-02
-5.762124e-02
-6.517438e-02
-7.214752e-02
-7.846085e-02
-8.423513e-02
-8.977284e-02
-9.552106e-02
-1.020205e-01
-1.098457e-01
-1.195418e-01
-1.315641e-01
-1.462255e-01
-1.636570e-01
-1.837859e-01
-2.063341e-01
-2.308371e-01
-2.566822e-01
-2.831622e-01
-3.095392e-01
-3.351118e-01
-3.592792e-01
-3.815960e-01
-4.018117e-01
-4.198915e-01
-4.360155e-01
-4.505567e-01
-4.640403e-01
-4.770863e-01
-4.903448e-01
-5.044264e-01
-5.198378e-01
-5.369271e-01
-5.558432e-01
-5.765122e-01
-5.986308e-01
-6.216769e-01
-6.449326e-01
-6.675204e-01
-6.884477e-01
-7.066584e-01
-7.210887e-01
-7.307247e-01
-7.346588e-01
-7.321418e-01
-7.226278e-01
-7.058099e-01
-6.816435e-01
-6.503564e-01
-6.124455e-01
-5.686594e-01
-5.199689e-01
-4.675254e-01
-4.126109e-01
-3.565819e-01
-3.008103e-01
-2.466256e-01
-1.952606e-01
-1.478045e-01
-1.051665e-01
-6.805009e-02
-3.693976e-02
-1.210083e-02
6.409474e-03
1.872031e-02
2.511700e-02
2.600474e-02
2.186901e-02
1.323612e-02
6.370805e-04
-1.542227e-02
-3.448240e-02
-5.614142e-02
-8.005591e-02
-1.059320e-01
-1.335082e-01
-1.625321e-01
-1.927351e-01
-2.238082e-01
-2.553837e-01
-2.870260e-01
-3.182341e-01
-3.484541e-01
-3.771023e-01
-4.035930e-01
-4.273683e-01
-4.479244e-01
-4.648327e-01
-4.777532e-01
-4.864391e-01
-4.907366e-01
-4.905782e-01
-4.859754e-01
-4.770094e-01
-4.638252e-01
-4.466276e-01
-4.256823e-01
-4.013201e-01
-3.739439e-01
-3.440366e-01
-3.121643e-01
-2.789761e-01
-2.451943e-01
-2.115967e-01
-1.789895e-01
-1.481738e-01
-1.199075e-01
-9.486538e-02
-7.360318e-02
-5.652653e-02
-4.386962e-02
-3.568451e-02
-3.184247e-02
-3.204716e-02
-3.585888e-02
-4.272787e-02
-5.203440e-02
-6.313212e-02
-7.539155e-02
-8.823980e-02
-1.011937e-01
-1.138839e-01
-1.260685e-01
-1.376352e-01
-1.485930e-01
-1.590531e-01
-1.692017e-01
-1.792680e-01
-1.894889e-01
-2.000769e-01
-2.111906e-01
-2.229134e-01
-2.352399e-01
-2.480698e-01
-2.612103e-01
-2.743845e-01
-2.872454e-01
-2.993934e-01
-3.103978e-01
-3.198202e-01
-3.272393e-01
-3.322762e-01
-3.346175e-01
-3.340362e-01
-3.304076e-01
-3.237204e-01
-3.140826e-01
-3.017217e-01
-2.869793e-01
-2.703012e-01
-2.522205e-01
-2.333360e-01
-2.142854e-01
-1.957140e-01
-1.782412e-01
-1.624275e-01
-1.487440e-01
-1.375463e-01
-1.290569e-01
-1.233546e-01
-1.203745e-01
-1.199169e-01
-1.216658e-01
-1.252163e-01
-1.301072e-01
-1.358589e-01
-1.420099e-01
-1.481525e-01
-1.539614e-01
-1.592145e-01
-1.638032e-01
-1.677329e-01
-1.711113e-01
-1.741286e-01
-1.770285e-01
-1.800752e-01
-1.835179e-01
-1.875577e-01
-1.923193e-01
-1.978319e-01
-2.040194e-01
-2.107021e-01
-2.176086e-01
-2.243947e-01
-2.306692e-01
-2.360213e-01
-2.400485e-01
-2.423830e-01
-2.427155e-01
-2.408169e-01
-2.365559e-01
-2.299135e-01
-2.209918e-01
-2.100171e-01
-1.973356e-01
-1.834018e-01
-1.687593e-01
-1.540165e-01
-1.398151e-01
-1.267955e-01
-1.155590e-01
-1.066295e-01
-1.004170e-01
-9.718640e-02
-9.703492e-02
-9.988099e-02
-1.054662e-01
-1.133710e-01
-1.230428e-01
-1.338336e-01
-1.450452e-01
-1.559755e-01
-1.659648e-01
-1.744368e-01
-1.809331e-01
-1.851378e-01
-1.868936e-01
-1.862065e-01
-1.832412e-01
-1.783069e-01
-1.718354e-01
-1.643521e-01
-1.564428e-01
-1.487188e-01
-1.417806e-01
-1.361846e-01
-1.324119e-01
-1.308423e-01
-1.317331e-01
-1.352033e-01
-1.412254e-01
-1.496245e-01
-1.600857e-01
-1.721692e-01
-1.853332e-01
-1.989632e-01
-2.124043e-01
-2.249973e-01
-2.361134e-01
-2.451886e-01
-2.517542e-01
-2.554631e-01
-2.561106e-01
-2.536483e-01
-2.481897e-01
-2.400069e-01
-2.295181e-01
-2.172644e-01
-2.038786e-01
-1.900454e-01
-1.764574e-01
-1.637688e-01
-1.525512e-01
-1.432557e-01
-1.361841e-01
-1.314719e-01
-1.290851e-01
-1.288293e-01
-1.303718e-01
-1.332736e-01
-1.370282e-01
-1.411059e-01
-1.449984e-01
-1.482611e-01
-1.505500e-01
-1.516497e-01
-1.514900e-01
-1.501487e-01
-1.478417e-01
-1.449000e-01
-1.417355e-01
-1.388009e-01
-1.365450e-01
-1.353698e-01
-1.355918e-01
-1.374125e-01
-1.408997e-01
-1.459810e-01
-1.524482e-01
-1.599721e-01
-1.681233e-01
-1.763995e-01
-1.842548e-01
-1.911315e-01
-1.964916e-01
-1.998477e-01
-2.007909e-01
-1.990151e-01
-1.943352e-01
-1.867001e-01
-1.761976e-01
-1.630532e-01
-1.476219e-01
-1.303735e-01
-1.118717e-01
-9.274815e-02
-7.367235e-02
-5.531719e-02
-3.832310e-02
-2.326179e-02
-1.060218e-02
-6.812120e-04
6.317800e-03
1.037707e-02
1.164522e-02
1.042668e-02
7.160313e-03
2.388452e-03
-3.281613e-03
-9.221430e-03
-1.482771e-02
-1.956827e-02
-2.302431e-02
-2.492582e-02
-2.517677e-02
-2.386709e-02
-2.126925e-02
-1.781829e-02
-1.407630e-02
-1.068392e-02
-8.303813e-03
-7.561668e-03
-8.990704e-03
-1.298480e-02
-1.976408e-02
-2.935508e-02
-4.158635e-02
-5.609853e-02
-7.236723e-02
-8.973603e-02
-1.074565e-01
-1.247325e-01
-1.407654e-01
-1.547994e-01
-1.661628e-01
-1.743070e-01
-1.788378e-01
-1.795418e-01
-1.764026e-01
-1.696078e-01
-1.595440e-01
-1.467803e-01
-1.320387e-01
-1.161536e-01
-1.000221e-01
-8.454702e-02
-7.057824e-02
-5.885489e-02
-4.995407e-02
-4.425003e-02
-4.188766e-02
-4.277291e-02
-4.658136e-02
-5.278461e-02
-6.069232e-02
-6.950659e-02
-7.838411e-02
-8.650136e-02
-9.311793e-02
-9.763372e-02
-9.963624e-02
-9.893520e-02
-9.558179e-02
-8.987112e-02
-8.232652e-02
-7.366572e-02
-6.475005e-02
-5.651986e-02
-4.992106e-02
-4.582926e-02
-4.497902e-02
-4.790491e-02
-5.489981e-02
-6.599326e-02
-8.095058e-02
-9.929075e-02
-1.203200e-01
-1.431773e-01
-1.668864e-01
-1.904124e-01
-2.127164e-01
-2.328086e-01
-2.497947e-01
-2.629170e-01
-2.715874e-01
-2.754135e-01
-2.742179e-01
-2.680484e-01
-2.571798e-01
-2.421057e-01
-2.235190e-01
-2.022785e-01
-1.793645e-01
-1.558221e-01
-1.326971e-01
-1.109695e-01
-9.149012e-02
-7.492622e-02
-6.172036e-02
-5.206662e-02
-4.590489e-02
-4.293369e-02
-4.264035e-02
-4.434597e-02
-4.726225e-02
-5.055586e-02
-5.341613e-02
-5.512110e-02
-5.509729e-02
-5.296880e-02
-4.859177e-02
-4.207148e-02
-3.375990e-02
-2.423314e-02
-1.424951e-02
-4.690824e-03
3.508396e-03
9.437942e-03
1.228815e-02
1.141845e-02
6.412048e-03
-2.888275e-03
-1.636572e-02
-3.363667e-02
-5.407696e-02
-7.686322e-02
-1.010244e-01
-1.254986e-01
-1.491916e-01
-1.710334e-01
-1.900306e-01
-2.053142e-01
-2.161803e-01
-2.221242e-01
-2.228671e-01
-2.183737e-01
-2.088620e-01
-1.948009e-01
-1.768965e-01
-1.560644e-01
-1.333862e-01
-1.100525e-01
-8.729330e-02
-6.630019e-02
-4.814689e-02
-3.371515e-02
-2.363276e-02
-1.822980e-02
-1.751751e-02
-2.119148e-02
-2.865928e-02
-3.908982e-02
-5.148007e-02
-6.473353e-02
-7.774378e-02
-8.947690e-02
-9.904684e-02
-1.057789e-01
-1.092577e-01
-1.093566e-01
-1.062468e-01
-1.003852e-01
-9.248024e-02
-8.343849e-02
-7.429465e-02
-6.612979e-02
-5.998523e-02
-5.677931e-02
-5.723493e-02
-6.182389e-02
-7.073234e-02
-8.384868e-02
-1.007736e-01
-1.208499e-01
-1.432082e-01
-1.668251e-01
-1.905873e-01
-2.133598e-01
-2.340516e-01
-2.516783e-01
-2.654163e-01
-2.746492e-01
-2.790011e-01
-2.783589e-01
-2.728791e-01
-2.629817e-01
-2.493286e-01
-2.327888e-01
-2.143895e-01
-1.952553e-01
-1.765391e-01
-1.593468e-01
-1.446625e-01
-1.332807e-01
-1.257503e-01
-1.223372e-01
-1.230092e-01
-1.274426e-01
-1.350515e-01
-1.450342e-01
-1.564344e-01
-1.682106e-01
-1.793100e-01
-1.887434e-01
-1.956551e-01
-1.993863e-01
-1.995257e-01
-1.959452e-01
-1.888165e-01
-1.786077e-01
-1.660591e-01
-1.521379e-01
-1.379750e-01
-1.247858e-01
-1.137810e-01
-1.060729e-01
-1.025867e-01
-1.039839e-01
-1.106066e-01
-1.224464e-01
-1.391426e-01
-1.600061e-01
-1.840671e-01
-2.101406e-01
-2.369032e-01
-2.629747e-01
-2.869995e-01
-3.077214e-01
-3.240502e-01
-3.351154e-01
-3.403075e-01
-3.393059e-01
-3.320936e-01
-3.189595e-01
-3.004865e-01
-2.775270e-01
-2.511633e-01
-2.226549e-01
-1.933711e-01
-1.647141e-01
-1.380348e-01
-1.145480e-01
-9.525399e-02
-8.087325e-02
-7.180006e-02
-6.807962e-02
-6.941011e-02
-7.516979e-02
-8.446654e-02
-9.620633e-02
-1.091754e-01
-1.221311e-01
-1.338941e-01
-1.434369e-01
-1.499615e-01
-1.529595e-01
-1.522514e-01
-1.479987e-01
-1.406904e-01
-1.311011e-01
-1.202269e-01
-1.092020e-01
-9.920230e-02
-9.134560e-02
-8.659543e-02
-8.567857e-02
-8.902355e-02
-9.672569e-02
-1.085413e-01
-1.239102e-01
-1.420033e-01
-1.617885e-01
-1.821087e-01
-2.017635e-01
-2.195882e-01
-2.345259e-01
-2.456879e-01
-2.524011e-01
-2.542405e-01
-2.510471e-01
-2.429315e-01
-2.302643e-01
-2.136538e-01
-1.939123e-01
-1.720126e-01
-1.490350e-01
-1.261067e-01
-1.043374e-01
-8.475248e-02
-6.822929e-02
-5.544096e-02
-4.681244e-02
-4.249274e-02
-4.234575e-02
-4.596051e-02
-5.267999e-02
-6.164616e-02
-7.185787e-02
-8.223772e-02
-9.170415e-02
-9.924507e-02
-1.039894e-01
-1.052724e-01
-1.026909e-01
-9.614342e-02
-8.585127e-02
-7.235756e-02
-5.650222e-02
-3.937291e-02
-2.223417e-02
-6.439102e-03
6.669808e-03
1.586307e-02
2.012116e-02
1.871761e-02
1.128099e-02
-2.170176e-03
-2.122231e-02
-4.509172e-02
-7.267632e-02
-1.026282e-01
-1.334401e-01
-1.635375e-01
-1.913713e-01
-2.155041e-01
-2.346879e-01
-2.479286e-01
-2.545376e-01
-2.541666e-01
-2.468259e-01
-2.328847e-01
-2.130517e-01
-1.883385e-01
-1.600047e-01
-1.294880e-01
-9.832290e-02
-6.805163e-02
-4.013273e-02
-1.585249e-02
3.754374e-03
1.796912e-02
2.643347e-02
2.917063e-02
2.658107e-02
1.941300e-02
8.709297e-03
-4.266117e-03
-1.811769e-02
-3.141798e-02
-4.281094e-02
-5.111154e-02
-5.539441e-02
-5.506465e-02
-4.990541e-02
-4.009841e-02
-2.621570e-02
-9.182522e-03
9.786548e-03
2.927449e-02
4.776582e-02
6.376011e-02
7.588631e-02
8.300841e-02
8.431346e-02
7.937438e-02
6.818254e-02
5.114806e-02
2.906926e-02
3.075190e-03
-2.545251e-02
-5.497127e-02
-8.387558e-02
-1.105944e-01
-1.336823e-01
-1.519003e-01
-1.642815e-01
-1.701816e-01
-1.693093e-01
-1.617383e-01
-1.478999e-01
-1.285555e-01
-1.047527e-01
-7.776411e-02
-4.901422e-02
-1.999608e-02
7.817203e-03
3.306106e-02
5.456264e-02
7.141298e-02
8.302271e-02
8.915711e-02
8.994737e-02
8.587685e-02
7.774309e-02
6.659847e-02
5.367344e-02
4.028783e-02
2.775589e-02
1.729139e-02
9.918760e-03
6.396343e-03
7.157410e-03
1.227356e-02
2.144415e-02
3.401348e-02
4.901561e-02
6.524404e-02
8.134138e-02
9.590201e-02
1.075794e-01
1.151888e-01
1.177986e-01
1.148005e-01
1.059575e-01
9.142307e-02
7.173363e-02
4.777403e-02
2.072065e-02
-8.033552e-03
-3.696643e-02
-6.452056e-02
-8.919800e-02
-1.096504e-01
-1.247597e-01
-1.337048e-01
-1.360120e-01
-1.315846e-01
-1.207121e-01
-1.040570e-01
-8.261918e-02
-5.767941e-02
-3.072460e-02
-3.357623e-03
2.280286e-02
4.622651e-02
6.557216e-02
7.977780e-02
8.813240e-02
9.032329e-02
8.645513e-02
7.703849e-02
6.294924e-02
4.536214e-02
2.566431e-02
5.355160e-03
-1.405968e-02
-3.117324e-02
-4.477390e-02
-5.392823e-02
-5.804499e-02
-5.691698e-02
-5.073800e-02
-4.009346e-02
-2.592418e-02
-9.464491e-03
7.842270e-03
2.444562e-02
3.879984e-02
4.947735e-02
5.527457e-02
5.530189e-02
4.905082e-02
3.643338e-02
1.779124e-02
-6.124888e-03
-3.420344e-02
-6.504309e-02
-9.704161e-02
-1.284961e-01
-1.577082e-01
-1.830880e-01
-2.032496e-01
-2.170941e-01
-2.238737e-01
-2.232359e-01
-2.152426e-01
-2.003651e-01
-1.794552e-01
-1.536919e-01
-1.245085e-01
-9.350210e-02
-6.233263e-02
-3.261668e-02
-5.824684e-03
1.681154e-02
3.437394e-02
4.631109e-02
5.246541e-02
5.307337e-02
4.873930e-02
4.038495e-02
2.917857e-02
1.644832e-02
3.586168e-03
-8.051597e-03
-1.724010e-02
-2.297181e-02
-2.452712e-02
-2.152557e-02
-1.395496e-02
-2.176604e-03
1.309390e-02
3.083039e-02
4.976264e-02
6.846230e-02
8.544256e-02
9.926454e-02
1.086421e-01
1.125373e-01
1.102376e-01
1.014115e-01
8.613450e-02
6.488760e-02
3.852757e-02
8.232716e-03
-2.457064e-02
-5.829550e-02
-9.128940e-02
-1.219317e-01
-1.487269e-01
-1.703904e-01
-1.859201e-01
-1.946533e-01
-1.963051e-01
-1.909868e-01
-1.792028e-01
-1.618247e-01
-1.400422e-01
-1.152917e-01
-8.916552e-02
-6.330767e-02
-3.930260e-02
-1.856696e-02
-2.253219e-03
8.826274e-03
1.424834e-02
1.399774e-02
8.455393e-03
-1.641455e-03
-1.526233e-02
-3.116414e-02
-4.798292e-02
-6.433009e-02
-7.888719e-02
-9.049325e-02
-9.821999e-02
-1.014311e-01
-9.982266e-02
-9.344317e-02
-8.269187e-02
-6.829523e-02
-5.126222e-02
-3.282016e-02
-1.433420e-02
2.784872e-03
1.717844e-02
2.763623e-02
3.318345e-02
3.315190e-02
2.722957e-02
1.548518e-02
-1.633378e-03
-2.332563e-02
-4.848709e-02
-7.577602e-02
-1.036938e-01
-1.306737e-01
-1.551738e-01
-1.757677e-01
-1.912297e-01
-2.006083e-01
-2.032850e-01
-1.990139e-01
-1.879402e-01
-1.705940e-01
-1.478610e-01
-1.209287e-01
-9.121350e-02
-6.027048e-02
-2.969289e-02
-1.008081e-03
2.442275e-02
4.549320e-02
6.142193e-02
7.179897e-02
7.660483e-02
7.620158e-02
7.129753e-02
6.288892e-02
5.218329e-02
4.050992e-02
2.922306e-02
1.960414e-02
1.276924e-02
9.588006e-03
1.061921e-02
1.606766e-02
2.576519e-02
3.917717e-02
5.543451e-02
7.338949e-02
9.169284e-02
1.088877e-01
1.235146e-01
1.342200e-01
1.398589e-01
1.395846e-01
1.329161e-01
1.197800e-01
1.005222e-01
7.589136e-02
4.699440e-02
1.523004e-02
-1.779577e-02
-5.036625e-02
-8.075623e-02
-1.073343e-01
-1.286585e-01
-1.435603e-01
-1.512116e-01
-1.511713e-01
-1.434098e-01
-1.283098e-01
-1.066432e-01
-7.952655e-02
-4.835541e-02
-1.472178e-02
1.968214e-02
5.316840e-02
8.415973e-02
1.112905e-01
1.334942e-01
1.500714e-01
1.607305e-01
1.655999e-01
1.652096e-01
1.604442e-01
1.524713e-01
1.426512e-01
1.324339e-01
1.232518e-01
1.164141e-01
1.130110e-01
1.138337e-01
1.193152e-01
1.294974e-01
1.440261e-01
1.621754e-01
1.828994e-01
2.049072e-01
2.267573e-01
2.469621e-01
2.640979e-01
2.769086e-01
2.843976e-01
2.859000e-01
2.811286e-01
2.701932e-01
2.535905e-01
2.321682e-01
2.070673e-01
1.796478e-01
1.514041e-01
1.238761e-01
9.856032e-02
7.682704e-02
5.984533e-02
4.852018e-02
4.344365e-02
4.486236e-02
5.266266e-02
6.637462e-02
8.519515e-02
1.080299e-01
1.335528e-01
1.602817e-01
1.866660e-01
2.111823e-01
2.324310e-01
2.492280e-01
2.606817e-01
2.662516e-01
2.657809e-01
2.595035e-01
2.480230e-01
2.322681e-01
2.134258e-01
1.928595e-01
1.720156e-01
1.523251e-01
1.351074e-01
1.214793e-01
1.122787e-01
1.080058e-01
1.087873e-01
1.143669e-01
1.241241e-01
1.371181e-01
1.521573e-01
1.678869e-01
1.828893e-01
1.957897e-01
2.053573e-01
2.105952e-01
2.108100e-01
2.056580e-01
1.951636e-01
1.797115e-01
1.600151e-01
1.370650e-01
1.120636e-01
8.634927e-02
6.131606e-02
3.833195e-02
1.866007e-02
3.386166e-03
-6.644338e-03
-1.087647e-02
-9.080599e-03
-1.369921e-03
1.180064e-02
2.965491e-02
5.113534e-02
7.496122e-02
9.970322e-02
1.238706e-01
1.460060e-01
1.647809e-01
1.790848e-01
1.881009e-01
1.913619e-01
1.887811e-01
1.806574e-01
1.676521e-01
1.507419e-01
1.311491e-01
1.102573e-01
8.951403e-02
7.033027e-02
5.397907e-02
4.150238e-02
3.363149e-02
3.072784e-02
3.274965e-02
3.924776e-02
4.939216e-02
6.202814e-02
7.575848e-02
8.904624e-02
1.003299e-01
1.081414e-01
1.112174e-01
1.085943e-01
9.967818e-02
8.428810e-02
6.266711e-02
3.546501e-02
3.694950e-03
-3.133039e-02
-6.807749e-02
-1.048798e-01
-1.400296e-01
-1.718698e-01
-1.988819e-01
-2.197674e-01
-2.335180e-01
-2.394718e-01
-2.373522e-01
-2.272859e-01
-2.097977e-01
-1.857831e-01
-1.564571e-01
-1.232838e-01
-8.788986e-02
-5.196719e-02
-1.717123e-02
1.497829e-02
4.318776e-02
6.646477e-02
8.417299e-02
9.606276e-02
1.022757e-01
1.033225e-01
1.000370e-01
9.350778e-02
8.499517e-02
7.583640e-02
6.734694e-02
6.072316e-02
5.695300e-02
5.674052e-02
6.045009e-02
6.807481e-02
7.923257e-02
9.319121e-02
1.089221e-01
1.251788e-01
1.405948e-01
1.537927e-01
1.634945e-01
1.686252e-01
1.683986e-01
1.623809e-01
1.505246e-01
1.331747e-01
1.110449e-01
8.517011e-02
5.683788e-02
2.750686e-02
-1.283478e-03
-2.800505e-02
-5.123043e-02
-6.971438e-02
-8.246399e-02
-8.879430e-02
-8.836678e-02
-8.120881e-02
-6.771278e-02
-4.861465e-02
-2.495250e-02
1.993099e-03
3.077392e-02
5.986025e-02
8.773311e-02
1.129768e-01
1.343658e-01
1.509396e-01
1.620605e-01
1.674507e-01
1.672041e-01
1.617744e-01
1.519394e-01
1.387430e-01
1.234210e-01
1.073138e-01
9.177182e-02
7.806114e-02
6.727288e-02
6.024448e-02
5.749705e-02
5.919395e-02
6.512480e-02
7.471720e-02
8.707695e-02
1.010544e-01
1.153327e-01
1.285301e-01
1.393094e-01
1.464840e-01
1.491113e-01
1.465672e-01
1.385947e-01
1.253231e-01
1.072588e-01
8.524896e-02
6.042278e-02
3.411575e-02
7.783507e-03
-1.708865e-02
-3.907508e-02
-5.689276e-02
-6.947409e-02
-7.602645e-02
-7.607629e-02
-6.949634e-02
-5.651450e-02
-3.770360e-02
-1.395141e-02
1.358846e-02
4.356307e-02
7.450066e-02
1.049005e-01
1.333266e-01
1.584978e-01
1.793694e-01
1.951979e-01
2.055863e-01
2.105054e-01
2.102892e-01
2.056067e-01
1.974106e-01
1.868680e-01
1.752774e-01
1.639763e-01
1.542474e-01
1.472262e-01
1.438183e-01
1.446304e-01
1.499209e-01
1.595741e-01
1.731007e-01
1.896679e-01
2.081549e-01
2.272333e-01
2.454653e-01
2.614110e-01
2.737368e-01
2.813153e-01
2.833067e-01
2.792178e-01
2.689327e-01
2.527157e-01
2.311878e-01
2.052801e-01
1.761700e-01
1.452036e-01
1.138130e-01
8.343144e-02
5.541300e-02
3.096014e-02
1.106321e-02
-3.546363e-03
-1.242788e-02
-1.544794e-02
-1.278166e-02
-4.898549e-03
7.467151e-03
2.336121e-02
4.166793e-02
6.117944e-02
8.067134e-02
9.897895e-02
1.150684e-01
1.280969e-01
1.374582e-01
1.428103e-01
1.440849e-01
1.414784e-01
1.354260e-01
1.265620e-01
1.156687e-01
1.036178e-01
9.130701e-02
7.959719e-02
6.925180e-02
6.088356e-02
5.491062e-02
5.152514e-02
5.067648e-02
5.207063e-02
5.518687e-02
5.931162e-02
6.358827e-02
6.708002e-02
6.884100e-02
6.798998e-02
6.378050e-02
5.566192e-02
4.332705e-02
2.674318e-02
6.164925e-03
-1.787160e-02
-4.457262e-02
-7.292722e-02
-1.017624e-01
-1.298103e-01
-1.557832e-01
-1.784530e-01
-1.967283e-01
-2.097253e-01
-2.168261e-01
-2.177214e-01
-2.124343e-01
-2.013244e-01
-1.850700e-01
-1.646302e-01
-1.411865e-01
-1.160692e-01
-9.067013e-02
-6.635146e-02
-4.435481e-02
-2.572031e-02
-1.122113e-02
-1.318403e-03
3.860867e-03
4.522410e-03
1.180891e-03
-5.383903e-03
-1.418760e-02
-2.411446e-02
-3.399871e-02
-4.270887e-02
-4.922979e-02
-5.273714e-02
-5.265918e-02
-4.872184e-02
-4.097333e-02
-2.978624e-02
-1.583584e-02
-5.545294e-05
1.642876e-02
3.237888e-02
4.653622e-02
5.771496e-02
6.489093e-02
6.727810e-02
6.438684e-02
5.606007e-02
4.248562e-02
2.418550e-02
1.984671e-03
-2.303745e-02
-4.960877e-02
-7.633594e-02
-1.017818e-01
-1.245453e-01
-1.433393e-01
-1.570637e-01
-1.648675e-01
-1.661979e-01
-1.608333e-01
-1.488986e-01
-1.308612e-01
-1.075088e-01
-7.990824e-02
-4.934828e-02
-1.726681e-02
1.483225e-02
4.546812e-02
7.327240e-02
9.707193e-02
1.159596e-01
1.293476e-01
1.370002e-01
1.390423e-01
1.359455e-01
1.284910e-01
1.177130e-01
1.048263e-01
9.114260e-02
7.798001e-02
6.657218e-02
5.798230e-02
5.302757e-02
5.221954e-02
5.572447e-02
6.334738e-02
7.454167e-02
8.844502e-02
1.039399e-01
1.197353e-01
1.344631e-01
1.467829e-01
1.554848e-01
1.595823e-01
1.583883e-01
1.515659e-01
1.391535e-01
1.215622e-01
9.954700e-02
7.415578e-02
4.666055e-02
1.847525e-02
-8.934314e-03
-3.414302e-02
-5.585618e-02
-7.299069e-02
-8.474249e-02
-9.063580e-02
-9.055092e-02
-8.472849e-02
-7.374961e-02
-5.849271e-02
-4.006962e-02
-1.974506e-02
1.154794e-03
2.133759e-02
3.963654e-02
5.509095e-02
6.700887e-02
7.500676e-02
7.902365e-02
7.930945e-02
7.639016e-02
7.101407e-02
6.408468e-02
5.658588e-02
4.950515e-02
4.375967e-02
4.012960e-02
3.920207e-02
4.132881e-02
4.659967e-02
5.483348e-02
6.558706e-02
7.818184e-02
9.174667e-02
1.052745e-01
1.176894e-01
1.279207e-01
1.349779e-01
1.380221e-01
1.364279e-01
1.298309e-01
1.181561e-01
1.016275e-01
8.075633e-02
5.631338e-02
2.928610e-02
8.258045e-04
-2.781195e-02
-5.533080e-02
-8.045799e-02
-1.020077e-01
-1.189414e-01
-1.304228e-01
-1.358661e-01
-1.349727e-01
-1.277562e-01
-1.145507e-01
-9.600171e-02
-7.303915e-02
-4.683123e-02
-1.872132e-02
9.849783e-03
3.743136e-02
6.265421e-02
8.431891e-02
1.014736e-01
1.134752e-01
1.200283e-01
1.212000e-01
1.174078e-01
1.093841e-01
9.811750e-02
8.477760e-02
7.062785e-02
5.693237e-02
4.486348e-02
3.541572e-02
2.933216e-02
2.704799e-02
2.865607e-02
3.389753e-02
4.217939e-02
5.261846e-02
6.410901e-02
7.540923e-02
8.523954e-02
9.238451e-02
9.578970e-02
9.464480e-02
8.844635e-02
7.703532e-02
6.060783e-02
3.970001e-02
1.515020e-02
-1.195687e-02
-4.035869e-02
-6.869095e-02
-9.556639e-02
-1.196522e-01
-1.397426e-01
-1.548241e-01
-1.641297e-01
-1.671813e-01
-1.638165e-01
-1.542000e-01
-1.388169e-01
-1.184480e-01
-9.412711e-02
-6.708138e-02
-3.865791e-02
-1.024032e-02
1.683927e-02
4.138612e-02
6.241979e-02
7.923525e-02
9.144319e-02
9.898635e-02
1.021310e-01
1.014350e-01
9.769623e-02
9.188456e-02
8.506461e-02
7.831293e-02
7.263596e-02
6.889364e-02
6.773366e-02
6.954070e-02
7.440432e-02
8.210833e-02
9.214305e-02
1.037407e-01
1.159313e-01
1.276158e-01
1.376498e-01
1.449315e-01
1.484865e-01
1.475429e-01
1.415905e-01
1.304202e-01
1.141411e-01
9.317525e-02
6.823102e-02
4.025889e-02
1.039391e-02
-2.011069e-02
-4.995447e-02
-7.786131e-02
-1.026481e-01
-1.232875e-01
-1.389618e-01
-1.491066e-01
-1.534404e-01
-1.519813e-01
-1.450464e-01
-1.332360e-01
-1.174009e-01
-9.859367e-02
-7.800681e-02
-5.689943e-02
-3.651728e-02
-1.801125e-02
-2.360779e-03
9.691348e-03
1.768710e-02
2.148009e-02
2.123938e-02
1.743034e-02
1.077433e-02
2.190308e-03
-7.277578e-03
-1.654114e-02
-2.455258e-02
-3.038639e-02
-3.331311e-02
-3.285954e-02
-2.885042e-02
-2.142772e-02
-1.104478e-02
1.564984e-03
1.544302e-02
2.948025e-02
4.250493e-02
5.337637e-02
6.107627e-02
6.478969e-02
6.396890e-02
5.837523e-02
4.809620e-02
3.353818e-02
1.539652e-02
-5.392501e-03
-2.771321e-02
-5.034006e-02
-7.201016e-02
-9.149459e-02
-1.076650e-01
-1.195531e-01
-1.264012e-01
-1.277027e-01
-1.232309e-01
-1.130550e-01
-9.754238e-02
-7.734521e-02
-5.337047e-02
-2.673407e-02
1.300068e-03
2.939324e-02
5.621297e-02
8.051644e-02
1.012297e-01
1.175165e-01
1.288314e-01
1.349529e-01
1.359944e-01
1.323931e-01
1.248765e-01
1.144098e-01
1.021277e-01
8.925525e-02
7.702302e-02
6.658137e-02
5.891968e-02
5.479498e-02
5.467466e-02
5.869758e-02
6.665705e-02
7.800870e-02
9.190424e-02
1.072506e-01
1.227906e-01
1.372002e-01
1.491924e-01
1.576204e-01
1.615690e-01
1.604275e-01
1.539368e-01
1.422090e-01
1.257179e-01
1.052638e-01
8.191619e-02
5.694042e-02
3.171336e-02
7.635314e-03
-1.395640e-02
-3.186659e-02
-4.510984e-02
-5.296357e-02
-5.500464e-02
-5.112877e-02
-4.155272e-02
-2.679975e-02
-7.668860e-03
1.481118e-02
3.944132e-02
6.492261e-02
8.993365e-02
1.132102e-01
1.336214e-01
1.502374e-01
1.623823e-01
1.696709e-01
1.720242e-01
1.696655e-01
1.630964e-01
1.530552e-01
1.404613e-01
1.263499e-01
1.118005e-01
9.786476e-02
8.549731e-02
7.549269e-02
6.843211e-02
6.464292e-02
6.417410e-02
6.679044e-02
7.198728e-02
7.902637e-02
8.699108e-02
9.485745e-02
1.015754e-01
1.061534e-01
1.077389e-01
1.056880e-01
9.961862e-02
8.944137e-02
7.536779e-02
5.789460e-02
3.776714e-02
1.592607e-02
-6.557472e-03
-2.855286e-02
-4.894188e-02
-6.668698e-02
-8.089217e-02
-9.085368e-02
-9.609856e-02
-9.640989e-02
-9.183805e-02
-8.269790e-02
-6.955207e-02
-5.318078e-02
-3.453922e-02
-1.470367e-02
5.191282e-03
2.402135e-02
4.074280e-02
5.445954e-02
6.448191e-02
7.037226e-02
7.197337e-02
6.941735e-02
6.311448e-02
5.372270e-02
4.210037e-02
2.924523e-02
1.622399e-02
4.097495e-03
-6.153435e-03
-1.369634e-02
-1.790526e-02
-1.840520e-02
-1.510043e-02
-8.185057e-03
1.865341e-03
1.432126e-02
2.824561e-02
4.255686e-02
5.610554e-02
6.775860e-02
7.648521e-02
8.143618e-02
8.201015e-02
7.790039e-02
6.911841e-02
5.599321e-02
3.914743e-02
1.945356e-02
-2.025400e-03
-2.410618e-02
-4.556140e-02
-6.519696e-02
-8.192561e-02
-9.483233e-02
-1.032274e-01
-1.066840e-01
-1.050597e-01
-9.849978e-02
-8.742485e-02
-7.250289e-02
-5.460805e-02
-3.476783e-02
-1.410139e-02
6.248306e-03
2.518426e-02
4.172282e-02
5.505378e-02
6.458914e-02
6.999739e-02
7.122132e-02
6.847874e-02
6.224623e-02
5.322713e-02
4.230540e-02
3.048764e-02
1.883605e-02
8.395879e-03
1.217074e-04
-5.192676e-03
-6.975710e-03
-4.926119e-03
9.564503e-04
1.036114e-02
2.267766e-02
3.703057e-02
5.233473e-02
6.736917e-02
8.086437e-02
9.159625e-02
9.847889e-02
1.006474e-01
9.752414e-02
8.886156e-02
7.476081e-02
5.566405e-02
3.232353e-02
5.750498e-03
-2.285125e-02
-5.216228e-02
-8.082922e-02
-1.075465e-01
-1.311329e-01
-1.505992e-01
-1.652034e-01
-1.744898e-01
-1.783115e-01
-1.768332e-01
-1.705161e-01
-1.600845e-01
-1.464762e-01
-1.307798e-01
-1.141616e-01
-9.778773e-02
-8.274535e-02
-6.996911e-02
-6.017844e-02
-5.383027e-02
-5.109086e-02
-5.182891e-02
-5.563025e-02
-6.183305e-02
-6.958102e-02
-7.789103e-02
-8.573065e-02
-9.210010e-02
-9.611297e-02
-9.706983e-02
-9.451910e-02
-8.830033e-02
-7.856584e-02
-6.577863e-02
-5.068590e-02
-3.426991e-02
-1.767964e-02
-2.147953e-03
1.109933e-02
2.093555e-02
2.641907e-02
2.686539e-02
2.189960e-02
1.148448e-02
-4.077185e-03
-2.416503e-02
-4.788444e-02
-7.412540e-02
-1.016309e-01
-1.290696e-01
-1.551077e-01
-1.784775e-01
-1.980383e-01
-2.128293e-01
-2.221125e-01
-2.254046e-01
-2.224969e-01
-2.134645e-01
-1.986619e-01
-1.787079e-01
-1.544572e-01
-1.269605e-01
-9.741248e-02
-6.709027e-02
-3.728315e-02
-9.219160e-03
1.600714e-02
3.749958e-02
5.461234e-02
6.698432e-02
7.455292e-02
7.754614e-02
7.645423e-02
7.198340e-02
6.499588e-02
5.644088e-02
4.728131e-02
3.842146e-02
3.064051e-02
2.453678e-02
2.048659e-02
1.862075e-02
1.882038e-02
2.073226e-02
2.380314e-02
2.733049e-02
3.052627e-02
3.258897e-02
3.277803e-02
3.048393e-02
2.528744e-02
1.700195e-02
5.694989e-03
-8.312423e-03
-2.446749e-02
-4.202475e-02
-6.009773e-02
-7.771772e-02
-9.389477e-02
-1.076769e-01
-1.182049e-01
-1.247611e-01
-1.268107e-01
-1.240343e-01
-1.163514e-01
-1.039321e-01
-8.719813e-02
-6.680956e-02
-4.363771e-02
-1.872402e-02
6.774201e-03
3.164858e-02
5.471137e-02
7.486929e-02
9.119423e-02
1.029853e-01
1.098170e-01
1.115688e-01
1.084336e-01
1.009029e-01
8.973158e-02
7.588412e-02
6.046724e-02
4.465366e-02
2.960194e-02
1.637726e-02
5.878155e-03
-1.226335e-03
-4.544630e-03
-3.991963e-03
2.016174e-04
7.505936e-03
1.712765e-02
2.806732e-02
3.919268e-02
4.932291e-02
5.731776e-02
6.216453e-02
6.305626e-02
5.945453e-02
5.113211e-02
3.819191e-02
2.106149e-02
4.641831e-04
-2.262992e-02
-4.706843e-02
-7.159104e-02
-9.490806e-02
-1.157779e-01
-1.330790e-01
-1.458736e-01
-1.534600e-01
-1.554115e-01
-1.516016e-01
-1.422128e-01
-1.277296e-01
-1.089155e-01
-8.677357e-02
-6.249356e-02
-3.738507e-02
-1.280089e-02
9.946426e-03
2.966964e-02
4.538716e-02
5.639196e-02
6.230261e-02
6.309125e-02
5.908543e-02
5.094317e-02
3.960299e-02
2.621274e-02
1.204290e-02
-1.608997e-03
-1.351541e-02
-2.261008e-02
-2.806667e-02
-2.935918e-02
-2.629976e-02
-1.905138e-02
-8.114498e-03
5.711234e-03
2.138739e-02
3.771469e-02
5.342245e-02
6.726239e-02
7.809979e-02
8.499488e-02
8.726872e-02
8.454901e-02
7.679322e-02
6.428843e-02
4.762899e-02
2.767484e-02
5.494453e-03
-1.770285e-02
-4.064033e-02
-6.204832e-02
-8.073551e-02
-9.565362e-02
-1.059531e-01
-1.110283e-01
-1.105503e-01
-1.044878e-01
-9.311269e-02
-7.699126e-02
-5.695763e-02
-3.407075e-02
-9.554920e-03
1.527350e-02
3.908918e-02
6.064541e-02
7.885946e-02
9.288878e-02
1.021912e-01
1.065631e-01
1.061522e-01
1.014427e-01
9.321439e-02
8.247960e-02
7.040229e-02
5.820733e-02
4.708653e-02
3.810904e-02
3.214280e-02
2.979235e-02
3.135692e-02
3.681056e-02
4.580476e-02
5.769299e-02
7.157552e-02
8.636223e-02
1.008496e-01
1.138070e-01
1.240652e-01
1.306017e-01
1.326137e-01
1.295756e-01
1.212748e-01
1.078244e-01
8.965415e-02
6.747980e-02
4.225577e-02
1.511544e-02
-1.269636e-02
-3.989393e-02
-6.522052e-02
-8.751408e-02
-1.057665e-01
-1.191744e-01
-1.271803e-01
-1.295023e-01
-1.261505e-01
-1.174303e-01
-1.039296e-01
-8.649022e-02
-6.616404e-02
-4.415345e-02
-2.173995e-02
-2.040886e-04
1.925761e-02
3.561244e-02
4.806152e-02
5.609412e-02
5.952170e-02
5.848859e-02
5.345816e-02
4.517538e-02
3.460828e-02
2.287317e-02
1.114934e-02
5.896167e-04
-7.766431e-03
-1.307082e-02
-1.473137e-02
-1.245753e-02
-6.284754e-03
3.423906e-03
1.599893e-02
3.050669e-02
4.581070e-02
6.064833e-02
7.371828e-02
8.377306e-02
8.970954e-02
9.065063e-02
8.601122e-02
7.554299e-02
5.935520e-02
3.791072e-02
1.199917e-02
-1.730932e-02
-4.872592e-02
-8.081577e-02
-1.120774e-01
-1.410243e-01
-1.662637e-01
-1.865701e-01
-2.009476e-01
-2.086814e-01
-2.093744e-01
-2.029685e-01
-1.897500e-01
-1.703368e-01
-1.456489e-01
-1.168601e-01
-8.533370e-02
-5.254312e-02
-1.998285e-02
1.092551e-02
3.892410e-02
6.299906e-02
8.244287e-02
9.689310e-02
1.063442e-01
1.111313e-01
1.118875e-01
1.094789e-01
1.049218e-01
9.929131e-02
9.362569e-02
8.883755e-02
8.563672e-02
8.447187e-02
8.549479e-02
8.854937e-02
9.318563e-02
9.869746e-02
1.041815e-01
1.086129e-01
1.109336e-01
1.101450e-01
1.053988e-01
9.607772e-02
8.185686e-02
6.274219e-02
3.908093e-02
1.154516e-02
-1.890890e-02
-5.110080e-02
-8.369879e-02
-1.152995e-01
-1.445083e-01
-1.700158e-01
-1.906661e-01
-2.055144e-01
-2.138722e-01
-2.153384e-01
-2.098178e-01
-1.975249e-01
-1.789758e-01
-1.549663e-01
-1.265371e-01
-9.492648e-02
-6.151092e-02
-2.773582e-02
4.961029e-03
3.522856e-02
6.187892e-02
8.395500e-02
1.007836e-01
1.120094e-01
1.176083e-01
1.178774e-01
1.134060e-01
1.050273e-01
9.375569e-02
8.071443e-02
6.705690e-02
5.388731e-02
4.218524e-02
3.273886e-02
2.609105e-02
2.250244e-02
2.193438e-02
2.405375e-02
2.826019e-02
3.373425e-02
3.950403e-02
4.452549e-02
4.777065e-02
4.831607e-02
4.542377e-02
3.860680e-02
2.767367e-02
1.274758e-02
-5.740066e-03
-2.707995e-02
-5.033457e-02
-7.440178e-02
-9.808645e-02
-1.201748e-01
-1.395071e-01
-1.550449e-01
-1.659304e-01
-1.715341e-01
-1.714913e-01
-1.657242e-01
-1.544491e-01
-1.381700e-01
-1.176563e-01
-9.390679e-02
-6.810060e-02
-4.153477e-02
-1.555236e-02
8.536361e-03
2.953440e-02
4.643435e-02
5.848424e-02
6.523730e-02
6.658087e-02
6.274194e-02
5.426869e-02
4.198996e-02
2.695588e-02
1.036457e-02
-6.520292e-03
-2.245585e-02
-3.630534e-02
-4.711729e-02
-5.419357e-02
-5.714155e-02
-5.590625e-02
-5.077948e-02
-4.238412e-02
-3.163354e-02
-1.966739e-02
-7.767635e-03
2.739714e-03
1.058926e-02
1.467867e-02
1.415995e-02
8.511674e-03
-2.414148e-03
-1.837418e-02
-3.874595e-02
-6.256825e-02
-8.860538e-02
-1.154294e-01
-1.415137e-01
-1.653305e-01
-1.854472e-01
-2.006147e-01
-2.098429e-01
-2.124611e-01
-2.081580e-01
-1.970012e-01
-1.794350e-01
-1.562559e-01
-1.285678e-01
-9.771770e-02
-6.521640e-02
-3.264653e-02
-1.565151e-03
2.659361e-02
5.060850e-02
6.954727e-02
8.282280e-02
9.022501e-02
9.192605e-02
8.845874e-02
8.067101e-02
6.966092e-02
5.669792e-02
4.313656e-02
3.032808e-02
1.953480e-02
1.185142e-02
8.136876e-03
8.959913e-03
1.456128e-02
2.483484e-02
3.932936e-02
5.727211e-02
7.761422e-02
9.909652e-02
1.203325e-01
1.399034e-01
1.564585e-01
1.688134e-01
1.760366e-01
1.775186e-01
1.730156e-01
1.626665e-01
1.469809e-01
1.268023e-01
1.032504e-01
7.764714e-02
5.143393e-02
2.608473e-02
3.020200e-03
-1.647261e-02
-3.131130e-02
-4.067638e-02
-4.405392e-02
-4.126051e-02
-3.244946e-02
-1.809799e-02
1.023528e-03
2.389862e-02
4.932566e-02
7.598938e-02
1.025393e-01
1.276708e-01
1.502030e-01
1.691497e-01
1.837767e-01
1.936431e-01
1.986224e-01
1.989032e-01
1.949703e-01
1.875666e-01
1.776400e-01
1.662766e-01
1.546257e-01
1.438197e-01
1.348936e-01
1.287092e-01
1.258894e-01
1.267673e-01
1.313552e-01
1.393359e-01
1.500793e-01
1.626832e-01
1.760373e-01
1.889050e-01
2.000187e-01
2.081785e-01
2.123480e-01
2.117374e-01
2.058667e-01
1.946049e-01
1.781824e-01
1.571771e-01
1.324767e-01
1.052221e-01
7.673584e-02
4.844160e-02
2.177853e-02
-1.883860e-03
-2.132694e-02
-3.555634e-02
-4.386415e-02
-4.587644e-02
-4.158244e-02
-3.134223e-02
-1.587060e-02
3.803499e-03
2.640047e-02
5.047294e-02
7.450238e-02
9.700226e-02
1.166200e-01
1.322296e-01
1.430075e-01
1.484861e-01
1.485805e-01
1.435867e-01
1.341540e-01
1.212314e-01
1.059957e-01
8.976512e-02
7.390421e-02
5.972794e-02
4.841005e-02
4.090188e-02
3.786646e-02
3.963153e-02
4.616380e-02
5.706645e-02
7.160069e-02
8.873103e-02
1.071925e-01
1.255759e-01
1.424256e-01
1.563423e-01
1.660819e-01
1.706436e-01
1.693386e-01
1.618357e-01
1.481807e-01
1.287899e-01
1.044205e-01
7.612110e-02
4.516679e-02
1.298450e-02
-1.892859e-02
-4.908872e-02
-7.610849e-02
-9.877512e-02
-1.161206e-01
-1.274794e-01
-1.325308e-01
-1.313206e-01
-1.242619e-01
-1.121124e-01
-9.592899e-02
-7.700049e-02
-5.676304e-02
-3.670142e-02
-1.824386e-02
-2.657614e-03
9.045771e-03
1.618725e-02
1.847181e-02
1.600972e-02
9.305337e-03
-7.855619e-04
-1.312600e-02
-2.638955e-02
-3.916588e-02
-5.007199e-02
-5.786052e-02
-6.151766e-02
-6.034359e-02
-5.401030e-02
-4.259300e-02
-2.657331e-02
-6.814176e-03
1.549200e-02
3.889947e-02
6.180535e-02
8.256041e-02
9.958676e-02
1.114937e-01
1.171818e-01
1.159268e-01
1.074356e-01
9.187017e-02
6.983829e-02
4.235277e-02
1.076429e-02
-2.332583e-02
-5.816520e-02
-9.195480e-02
-1.229512e-01
-1.495610e-01
-1.704233e-01
-1.844770e-01
-1.910114e-01
-1.896993e-01
-1.806112e-01
-1.642114e-01
-1.413343e-01
-1.131422e-01
-8.106411e-02
-4.671849e-02
-1.182210e-02
2.190955e-02
5.286456e-02
7.963263e-02
1.010912e-01
1.164724e-01
1.254053e-01
1.279297e-01
1.244807e-01
1.158456e-01
1.030992e-01
8.751976e-02
7.049681e-02
5.343365e-02
3.765388e-02
2.431633e-02
1.434343e-02
8.366588e-03
6.691362e-03
9.284130e-03
1.578144e-02
2.552198e-02
3.759985e-02
5.093618e-02
6.436404e-02
7.671979e-02
8.693321e-02
9.410831e-02
9.758816e-02
9.699871e-02
9.226905e-02
8.362824e-02
7.158076e-02
5.686469e-02
4.039713e-02
2.321170e-02
6.392564e-03
-8.991459e-03
-2.194944e-02
-3.162509e-02
-3.734572e-02
-3.866167e-02
-3.537471e-02
-2.755404e-02
-1.553846e-02
7.628241e-05
1.846590e-02
3.862175e-02
5.940957e-02
7.964007e-02
9.814684e-02
1.138661e-01
1.259115e-01
1.336379e-01
1.366876e-01
1.350155e-01
1.288913e-01
1.188791e-01
1.057956e-01
9.065258e-02
7.458602e-02
5.877820e-02
4.437717e-02
3.241890e-02
2.375673e-02
1.900229e-02
1.848142e-02
2.220819e-02
2.987928e-02
4.089006e-02
5.437242e-02
6.925242e-02
8.432453e-02
9.833706e-02
1.100821e-01
1.184825e-01
1.226689e-01
1.220401e-01
1.163038e-01
1.054942e-01
8.996825e-02
7.038140e-02
4.764667e-02
2.288009e-02
-2.663011e-03
-2.765743e-02
-5.077998e-02
-7.078099e-02
-8.655296e-02
-9.719400e-02
-1.020633e-01
-1.008252e-01
-9.347902e-02
-8.036875e-02
-6.217211e-02
-3.986503e-02
-1.466330e-02
1.205588e-02
3.884673e-02
6.429428e-02
8.711191e-02
1.062282e-01
1.208557e-01
1.305368e-01
1.351638e-01
1.349733e-01
1.305166e-01
1.226091e-01
1.122645e-01
1.006158e-01
8.883136e-02
7.802980e-02
6.920042e-02
6.313323e-02
6.036336e-02
6.113288e-02
6.537232e-02
7.270319e-02
8.246203e-02
9.374536e-02
1.054736e-01
1.164705e-01
1.255519e-01
1.316184e-01
1.337418e-01
1.312404e-01
1.237341e-01
1.111772e-01
9.386628e-02
7.242259e-02
4.775264e-02
2.099021e-02
-6.575297e-03
-3.357862e-02
-5.866122e-02
-8.055171e-02
-9.813951e-02
-1.105384e-01
-1.171366e-01
-1.176327e-01
-1.120539e-01
-1.007585e-01
-8.441889e-02
-6.398771e-02
-4.064505e-02
-1.573020e-02
9.340117e-03
3.316208e-02
5.443766e-02
7.206289e-02
8.520426e-02
9.335635e-02
9.637568e-02
9.448729e-02
8.826368e-02
7.857761e-02
6.653262e-02
5.337642e-02
4.040398e-02
2.885757e-02
1.983136e-02
1.418767e-02
1.249112e-02
1.496505e-02
2.147316e-02
3.152728e-02
4.432074e-02
5.878573e-02
7.367100e-02
8.763506e-02
9.934801e-02
1.075940e-01
1.113659e-01
1.099434e-01
1.029484e-01
9.037230e-02
7.257470e-02
5.025447e-02
2.439830e-02
-3.787788e-03
-3.295733e-02
-6.170649e-02
-8.865560e-02
-1.125246e-01
-1.321987e-01
-1.467826e-01
-1.556402e-01
-1.584211e-01
-1.550720e-01
-1.458331e-01
-1.312221e-01
-1.120053e-01
-8.915672e-02
-6.380856e-02
-3.719171e-02
-1.057085e-02
1.482383e-02
3.786395e-02
5.758513e-02
7.323964e-02
8.433597e-02
9.066248e-02
9.229364e-02
8.957861e-02
8.311249e-02
7.369216e-02
6.225905e-02
4.983215e-02
3.743572e-02
2.602641e-02
1.642521e-02
9.258990e-03
4.916060e-03
3.518858e-03
4.915523e-03
8.690951e-03
1.419685e-02
2.059933e-02
2.694149e-02
3.221676e-02
3.544746e-02
3.576186e-02
3.246278e-02
2.508196e-02
1.341555e-02
-2.460947e-03
-2.219827e-02
-4.519695e-02
-7.064521e-02
-9.756696e-02
-1.248760e-01
-1.514327e-01
-1.761019e-01
-1.978081e-01
-2.155891e-01
-2.286451e-01
-2.363813e-01
-2.384429e-01
-2.347404e-01
-2.254617e-01
-2.110693e-01
-1.922820e-01
-1.700394e-01
-1.454494e-01
-1.197235e-01
-9.410092e-02
-6.976977e-02
-4.779047e-02
-2.902840e-02
-1.410121e-02
-3.344474e-03
3.202038e-03
5.787189e-03
4.921269e-03
1.330982e-03
-4.100182e-03
-1.040227e-02
-1.659543e-02
-2.176791e-02
-2.515042e-02
-2.618124e-02
-2.455690e-02
-2.026325e-02
-1.358360e-02
-5.081913e-03
4.438645e-03
1.399931e-02
2.252685e-02
2.894565e-02
3.227273e-02
3.170730e-02
2.670646e-02
1.704021e-02
2.820878e-03
-1.549504e-02
-3.713180e-02
-6.104281e-02
-8.597752e-02
-1.105611e-01
-1.333810e-01
-1.530753e-01
-1.684174e-01
-1.783924e-01
-1.822608e-01
-1.796054e-01
-1.703592e-01
-1.548124e-01
-1.335988e-01
-1.076629e-01
-7.820857e-02
-4.663227e-02
-1.444400e-02
1.681985e-02
4.568704e-02
7.083757e-02
9.118366e-02
1.059360e-01
1.146514e-01
1.172578e-01
1.140551e-01
1.056910e-01
9.311376e-02
7.750536e-02
6.020000e-02
4.259361e-02
2.605046e-02
1.181225e-02
9.151196e-04
-5.880952e-03
-8.145549e-03
-5.810259e-03
8.230702e-04
1.110008e-02
2.405771e-02
3.849216e-02
5.304668e-02
6.631294e-02
7.693819e-02
8.372942e-02
8.574567e-02
8.237082e-02
7.336039e-02
5.885884e-02
3.938675e-02
1.580048e-02
-1.077084e-02
-3.900415e-02
-6.747003e-02
-9.472186e-02
-1.193806e-01
-1.402111e-01
-1.561858e-01
-1.665357e-01
-1.707853e-01
-1.687720e-01
-1.606494e-01
-1.468740e-01
-1.281778e-01
-1.055257e-01
-8.006161e-02
-5.304319e-02
-2.577026e-02
4.902770e-04
2.457814e-02
4.550700e-02
6.252097e-02
7.513600e-02
8.316346e-02
8.671444e-02
8.618461e-02
8.222102e-02
7.567304e-02
6.753076e-02
5.885479e-02
5.070193e-02
4.405128e-02
3.973541e-02
3.838073e-02
4.036075e-02
4.576590e-02
5.439239e-02
6.575184e-02
7.910191e-02
9.349641e-02
1.078518e-01
1.210260e-01
1.319031e-01
1.394782e-01
1.429354e-01
1.417112e-01
1.355403e-01
1.244781e-01
1.089014e-01
8.948670e-02
6.716871e-02
4.308305e-02
1.849682e-02
-5.267983e-03
-2.691370e-02
-4.524413e-02
-5.923549e-02
-6.809727e-02
-7.131979e-02
-6.870561e-02
-6.038255e-02
-4.679712e-02
-2.868792e-02
-7.039951e-03
1.697794e-02
4.208886e-02
6.699200e-02
9.044884e-02
1.113651e-01
1.288616e-01
1.423284e-01
1.514577e-01
1.562541e-01
1.570199e-01
1.543204e-01
1.489289e-01
1.417599e-01
1.337928e-01
1.259943e-01
1.192427e-01
1.142603e-01
1.115578e-01
1.113943e-01
1.137552e-01
1.183499e-01
1.246287e-01
1.318209e-01
1.389897e-01
1.451033e-01
1.491168e-01
1.500586e-01
1.471149e-01
1.397032e-01
1.275301e-01
1.106256e-01
8.935340e-02
6.439598e-02
3.671697e-02
7.504944e-03
-2.189718e-02
-5.007199e-02
-7.561185e-02
-9.720267e-02
-1.137023e-01
-1.242094e-01
-1.281185e-01
-1.251590e-01
-1.154152e-01
-9.932789e-02
-7.767449e-02
-5.153021e-02
-2.221013e-02
8.805268e-03
3.995716e-02
6.970281e-02
9.661062e-02
1.194490e-01
1.372619e-01
1.494256e-01
1.556818e-01
1.561444e-01
1.512805e-01
1.418671e-01
1.289274e-01
1.136535e-01
9.732096e-02
8.120126e-02
6.647964e-02
5.418130e-02
4.511053e-02
3.980497e-02
3.850642e-02
4.114958e-02
4.736905e-02
5.652515e-02
6.774802e-02
7.999855e-02
9.214305e-02
1.030368e-01
1.116105e-01
1.169516e-01
1.183756e-01
1.154785e-01
1.081687e-01
9.667580e-02
8.153443e-02
6.354812e-02
4.373427e-02
2.325576e-02
3.344221e-03
-1.477964e-02
-2.998329e-02
-4.129226e-02
-4.794861e-02
-4.945545e-02
-4.560548e-02
-3.649294e-02
-2.250859e-02
-4.317704e-03
1.717815e-02
4.089448e-02
6.562991e-02
9.014147e-02
1.132242e-01
1.337895e-01
1.509357e-01
1.640049e-01
1.726221e-01
1.767118e-01
1.764937e-01
1.724566e-01
1.653152e-01
1.559533e-01
1.453576e-01
1.345466e-01
1.244999e-01
1.160916e-01
1.100318e-01
1.068205e-01
1.067152e-01
1.097156e-01
1.155637e-01
1.237612e-01
1.336024e-01
1.442226e-01
1.546576e-01
1.639127e-01
1.710352e-01
1.751847e-01
1.756949e-01
1.721229e-01
1.642801e-01
1.522439e-01
1.363510e-01
1.171727e-01
9.547821e-02
7.218773e-02
4.832029e-02
2.493871e-02
3.094329e-03
-1.622668e-02
-3.215367e-02
-4.397674e-02
-5.118500e-02
-5.349613e-02
-5.087561e-02
-4.354434e-02
-3.197298e-02
-1.686127e-02
8.987149e-04
2.027520e-02
4.016283e-02
5.945751e-02
7.713344e-02
9.231525e-02
1.043381e-01
1.127905e-01
1.175357e-01
1.187111e-01
1.167065e-01
1.121230e-01
1.057195e-01
9.834861e-02
9.088953e-02
8.418101e-02
7.895952e-02
7.580561e-02
7.510188e-02
7.700459e-02
8.143059e-02
8.806054e-02
9.635866e-02
1.056086e-01
1.149638e-01
1.235096e-01
1.303331e-01
1.345948e-01
1.355966e-01
1.328400e-01
1.260688e-01
1.152944e-01
1.008012e-01
8.313427e-02
6.307003e-02
4.157457e-02
1.975133e-02
-1.217901e-03
-2.013638e-02
-3.585758e-02
-4.735008e-02
-5.375957e-02
-5.446529e-02
-4.912764e-02
-3.772327e-02
-2.056410e-02
1.703254e-03
2.811980e-02
5.745934e-02
8.829556e-02
1.190879e-01
1.482812e-01
1.744110e-01
1.962063e-01
2.126803e-01
2.231997e-01
2.275274e-01
2.258342e-01
2.186781e-01
2.069555e-01
1.918282e-01
1.746320e-01
1.567778e-01
1.396485e-01
1.245044e-01
1.123982e-01
1.041091e-01
1.000967e-01
1.004775e-01
1.050259e-01
1.131971e-01
1.241717e-01
1.369176e-01
1.502656e-01
1.629937e-01
1.739145e-01
1.819594e-01
1.862520e-01
1.861668e-01
1.813675e-01
1.718227e-01
1.578009e-01
1.398457e-01
1.187353e-01
9.543185e-02
7.102298e-02
4.666061e-02
2.349904e-02
2.634692e-03
-1.495060e-02
-2.844098e-02
-3.723058e-02
-4.095822e-02
-3.953034e-02
-3.313002e-02
-2.221010e-02
-7.469296e-03
1.018877e-02
2.971232e-02
4.997085e-02
6.983251e-02
8.824315e-02
1.043000e-01
1.173134e-01
1.268502e-01
1.327566e-01
1.351568e-01
1.344315e-01
1.311763e-01
1.261461e-01
1.201911e-01
1.141875e-01
1.089694e-01
1.052641e-01
1.036348e-01
1.044343e-01
1.077720e-01
1.134973e-01
1.212026e-01
1.302459e-01
1.397941e-01
1.488831e-01
1.564940e-01
1.616363e-01
1.634343e-01
1.612063e-01
1.545302e-01
1.432884e-01
1.276865e-01
1.082462e-01
8.577174e-02
6.129535e-02
3.600661e-02
1.117310e-02
-1.194171e-02
-3.215753e-02
-4.844870e-02
-6.000413e-02
-6.627306e-02
-6.699435e-02
-6.220849e-02
-5.225255e-02
-3.773934e-02
-1.952264e-02
1.349478e-03
2.369124e-02
4.624368e-02
6.774505e-02
8.700435e-02
1.029743e-01
1.148192e-01
1.219721e-01
1.241764e-01
1.215066e-01
1.143659e-01
1.034595e-01
8.974466e-02
7.436278e-02
5.855603e-02
4.357648e-02
3.059310e-02
2.060321e-02
1.435423e-02
1.228137e-02
1.446611e-02
2.061948e-02
3.009252e-02
4.191459e-02
5.485723e-02
6.751977e-02
7.843049e-02
8.615619e-02
8.941198e-02
8.716278e-02
7.870840e-02
6.374488e-02
4.239698e-02
1.521923e-02
-1.683420e-02
-5.246735e-02
-9.012253e-02
-1.280755e-01
-1.645378e-01
-1.977598e-01
-2.261273e-01
-2.482478e-01
-2.630214e-01
-2.696970e-01
-2.679092e-01
-2.576973e-01
-2.395045e-01
-2.141566e-01
-1.828214e-01
-1.469488e-01
-1.081948e-01
-6.833180e-02
-2.915101e-02
7.638819e-03
4.050914e-02
6.820000e-02
8.979252e-02
1.047601e-01
1.129944e-01
1.148034e-01
1.108824e-01
1.022596e-01
9.022010e-02
7.621470e-02
6.175890e-02
4.832948e-02
3.726513e-02
2.967758e-02
2.637852e-02
2.782706e-02
3.410113e-02
4.489552e-02
5.954722e-02
7.708682e-02
9.631257e-02
1.158815e-01
1.344109e-01
1.505815e-01
1.632347e-01
1.714552e-01
1.746331e-01
1.725012e-01
1.651454e-01
1.529894e-01
1.367576e-01
1.174184e-01
9.611616e-02
7.409554e-02
5.262464e-02
3.292106e-02
1.608477e-02
3.040202e-03
-5.510776e-03
-9.124020e-03
-7.635598e-03
-1.170852e-03
9.860806e-03
2.478602e-02
4.270261e-02
6.252914e-02
8.306709e-02
1.030733e-01
1.213386e-01
1.367684e-01
1.484582e-01
1.557588e-01
1.583252e-01
1.561435e-01
1.495336e-01
1.391262e-01
1.258167e-01
1.106984e-01
9.498194e-02
7.990654e-02
6.665057e-02
5.624687e-02
4.950888e-02
4.697179e-02
4.885248e-02
5.503118e-02
6.505655e-02
7.817483e-02
9.338170e-02
1.094936e-01
1.252335e-01
1.393245e-01
1.505849e-01
1.580147e-01
1.608688e-01
1.587089e-01
1.514305e-01
1.392648e-01
1.227559e-01
1.027168e-01
8.017036e-02
5.627986e-02
3.227433e-02
9.374398e-03
-1.127768e-02
-2.868031e-02
-4.202477e-02
-5.073580e-02
-5.449929e-02
-5.327618e-02
-4.730171e-02
-3.706970e-02
-2.330203e-02
-6.904255e-03
1.109071e-02
2.958808e-02
4.750186e-02
6.382580e-02
7.769968e-02
8.846574e-02
9.571094e-02
9.929193e-02
9.934067e-02
9.625036e-02
9.064259e-02
8.331800e-02
7.519409e-02
6.723448e-02
6.037483e-02
5.545049e-02
5.313062e-02
5.386314e-02
5.783412e-02
6.494428e-02
7.480479e-02
8.675372e-02
9.989320e-02
1.131464e-01
1.253315e-01
1.352478e-01
1.417688e-01
1.439333e-01
1.410283e-01
1.326549e-01
1.187712e-01
9.970911e-02
7.616220e-02
4.914786e-02
1.994578e-02
-9.981241e-03
-3.907811e-02
-6.579325e-02
-8.867265e-02
-1.064464e-01
-1.181030e-01
-1.229477e-01
-1.206427e-01
-1.112281e-01
-9.512205e-02
-7.310129e-02
-4.626122e-02
-1.595813e-02
1.626501e-02
4.876561e-02
7.989690e-02
1.081060e-01
1.320279e-01
1.505685e-01
1.629698e-01
1.688530e-01
1.682357e-01
1.615235e-01
1.494761e-01
1.331537e-01
1.138439e-01
9.297834e-02
7.204048e-02
5.247241e-02
3.558451e-02
2.247318e-02
1.395091e-02
1.049248e-02
1.220091e-02
1.879596e-02
2.962767e-02
4.371626e-02
5.981772e-02
7.651226e-02
9.230970e-02
1.057637e-01
1.155848e-01
1.207412e-01
1.205397e-01
1.146776e-01
1.032653e-01
8.681585e-02
6.620634e-02
4.261476e-02
1.743767e-02
-7.804148e-03
-3.156564e-02
-5.237623e-02
-6.893133e-02
-8.017107e-02
-8.534242e-02
-8.404194e-02
-7.623811e-02
-6.227232e-02
-4.283897e-02
-1.894503e-02
8.149196e-03
3.700590e-02
6.609819e-02
9.390610e-02
1.190138e-01
1.402009e-01
1.565209e-01
1.673604e-01
1.724759e-01
1.720029e-01
1.664401e-01
1.566076e-01
1.435839e-01
1.286255e-01
1.130755e-01
9.826704e-02
8.542794e-02
7.559354e-02
6.953332e-02
6.769688e-02
7.018307e-02
7.673488e-02
8.676036e-02
9.937846e-02
1.134861e-01
1.278417e-01
1.411586e-01
1.522023e-01
1.598829e-01
1.633366e-01
1.619893e-01
1.555977e-01
1.442657e-01
1.284360e-01
1.088598e-01
8.654743e-02
6.270459e-02
3.865869e-02
1.577918e-02
-4.603646e-03
-2.127712e-02
-3.321825e-02
-3.965533e-02
-4.011595e-02
-3.445859e-02
-2.288569e-02
-5.936727e-03
1.553911e-02
4.043017e-02
6.742721e-02
9.510249e-02
1.219980e-01
1.467174e-01
1.680151e-01
1.848771e-01
1.965850e-01
2.027615e-01
2.033895e-01
1.988065e-01
1.896737e-01
1.769236e-01
1.616898e-01
1.452248e-01
1.288119e-01
1.136756e-01
1.008973e-01
9.134070e-02
8.559248e-02
8.392119e-02
8.625769e-02
9.219811e-02
1.010298e-01
1.117792e-01
1.232786e-01
1.342493e-01
1.433946e-01
1.494970e-01
1.515117e-01
1.486485e-01
1.404359e-01
1.267615e-01
1.078861e-01
8.443160e-02
5.734400e-02
2.783491e-02
-2.693039e-03
-3.273185e-02
-6.075909e-02
-8.532869e-02
-1.051565e-01
-1.191965e-01
-1.267023e-01
-1.272734e-01
-1.208803e-01
-1.078701e-01
-8.895030e-02
-6.515102e-02
-3.776815e-02
-8.288519e-03
2.169835e-02
5.059740e-02
7.690765e-02
9.931772e-02
1.167897e-01
1.286248e-01
1.345054e-01
1.345100e-01
1.291002e-01
1.190809e-01
1.055375e-01
8.975402e-02
7.312006e-02
5.703069e-02
4.278856e-02
3.151410e-02
2.407053e-02
2.100881e-02
2.253613e-02
2.850915e-02
3.845143e-02
5.159273e-02
6.692680e-02
8.328349e-02
9.941054e-02
1.140599e-01
1.260731e-01
1.344588e-01
1.384579e-01
1.375905e-01
1.316830e-01
1.208742e-01
1.056024e-01
8.657591e-02
6.472987e-02
4.117295e-02
1.712589e-02
-6.144924e-03
-2.739659e-02
-4.547860e-02
-5.939818e-02
-6.837837e-02
-7.190531e-02
-6.976126e-02
-6.204095e-02
-4.914945e-02
-3.178094e-02
-1.087883e-02
1.242139e-02
3.686360e-02
6.115272e-02
8.404112e-02
1.044132e-01
1.213611e-01
1.342453e-01
1.427350e-01
1.468239e-01
1.468227e-01
1.433271e-01
1.371668e-01
1.293373e-01
1.209230e-01
1.130135e-01
1.066222e-01
1.026099e-01
1.016208e-01
1.040325e-01
1.099258e-01
1.190738e-01
1.309530e-01
1.447748e-01
1.595364e-01
1.740883e-01
1.872141e-01
1.977177e-01
2.045111e-01
2.066967e-01
2.036378e-01
1.950109e-01
1.808362e-01
1.614847e-01
1.376606e-01
1.103616e-01
8.082132e-02
5.043709e-02
2.068915e-02
-6.944557e-03
-3.107358e-02
-5.047594e-02
-6.417101e-02
-7.148021e-02
-7.207173e-02
-6.598569e-02
-5.363753e-02
-3.579814e-02
-1.355126e-02
1.177025e-02
3.866602e-02
6.556276e-02
9.091575e-02
1.133100e-01
1.315531e-01
1.447533e-01
1.523743e-01
1.542659e-01
1.506645e-01
1.421678e-01
1.296831e-01
1.143571e-01
9.749038e-02
8.044398e-02
6.454400e-02
5.098982e-02
4.077090e-02
3.459683e-02
3.284506e-02
3.553033e-02
4.229903e-02
5.245049e-02
6.498478e-02
7.867436e-02
9.215440e-02
1.040250e-01
1.129570e-01
1.177940e-01
1.176404e-01
1.119312e-01
1.004764e-01
8.347857e-02
6.152299e-02
3.554240e-02
6.760454e-03
-2.338201e-02
-5.331282e-02
-8.142144e-02
-1.061540e-01
-1.261058e-01
-1.401053e-01
-1.472877e-01
-1.471501e-01
-1.395890e-01
-1.249134e-01
-1.038354e-01
-7.743535e-02
-4.710287e-02
-1.445715e-02
1.875063e-02
5.074643e-02
7.984677e-02
1.045680e-01
1.237226e-01
1.364955e-01
1.424924e-01
1.417577e-01
1.347610e-01
1.223535e-01
1.056998e-01
8.619013e-02
6.534096e-02
4.469023e-02
2.569431e-02
9.632424e-03
-2.476232e-03
-9.938173e-03
-1.243040e-02
-1.002117e-02
-3.164864e-03
7.330032e-03
2.035862e-02
3.459991e-02
4.861416e-02
6.094966e-02
7.025034e-02
7.535523e-02
7.538226e-02
6.979037e-02
5.841630e-02
4.148488e-02
1.959367e-02
-6.325683e-03
-3.506550e-02
-6.521559e-02
-9.524776e-02
-1.236067e-01
-1.488021e-01
-1.694963e-01
-1.845836e-01
-1.932545e-01
-1.950431e-01
-1.898535e-01
-1.779652e-01
-1.600140e-01
-1.369535e-01
-1.099949e-01
-8.053203e-02
-5.005343e-02
-2.004883e-02
8.085249e-03
3.313324e-02
5.413527e-02
7.044302e-02
8.175228e-02
8.811035e-02
8.989812e-02
8.778957e-02
8.269237e-02
7.567489e-02
6.788531e-02
6.046836e-02
5.448513e-02
5.083993e-02
5.021834e-02
5.303931e-02
5.942446e-02
6.918671e-02
8.183968e-02
9.662816e-02
1.125783e-01
1.285651e-01
1.433917e-01
1.558762e-01
1.649368e-01
1.696701e-01
1.694146e-01
1.637961e-01
1.527514e-01
1.365316e-01
1.156859e-01
9.102866e-02
6.359457e-02
3.458379e-02
5.301584e-03
-2.290513e-02
-4.871199e-02
-7.088043e-02
-8.831872e-02
-1.001396e-01
-1.057122e-01
-1.047061e-01
-9.712264e-02
-8.331005e-02
-6.395646e-02
-4.005902e-02
-1.286778e-02
1.619274e-02
4.561850e-02
7.392976e-02
9.977438e-02
1.220218e-01
1.398395e-01
1.527462e-01
1.606375e-01
1.637818e-01
1.627875e-01
1.585443e-01
1.521428e-01
1.447796e-01
1.376563e-01
1.318783e-01
1.283645e-01
1.277715e-01
1.304390e-01
1.363600e-01
1.451772e-01
1.562075e-01
1.684916e-01
1.808676e-01
1.920622e-01
2.007935e-01
2.058757e-01
2.063179e-01
2.014072e-01
1.907697e-01
1.744049e-01
1.526915e-01
1.263676e-01
9.648680e-02
6.435680e-02
3.146381e-02
-6.111285e-04
-3.028013e-02
-5.603632e-02
-7.653778e-02
-9.068378e-02
-9.767950e-02
-9.708584e-02
-8.885110e-02
-7.332228e-02
-5.123374e-02
-2.367261e-02
7.978935e-03
4.212210e-02
7.703652e-02
1.109858e-01
1.423256e-01
1.696068e-01
1.916649e-01
2.076889e-01
2.172660e-01
2.203973e-01
2.174860e-01
2.092974e-01
1.968969e-01
1.815679e-01
1.647181e-01
1.477791e-01
1.321059e-01
1.188842e-01
1.090500e-01
1.032287e-01
1.016963e-01
1.043669e-01
1.108061e-01
1.202700e-01
1.317668e-01
1.441363e-01
1.561415e-01
1.665654e-01
1.743044e-01
1.784502e-01
1.783544e-01
1.736706e-01
1.643715e-01
1.507418e-01
1.333499e-01
1.130016e-01
9.068265e-02
6.749445e-02
4.458880e-02
2.310422e-02
4.107130e-03
-1.146074e-02
-2.282769e-02
-2.942973e-02
-3.093992e-02
-2.728884e-02
-1.867474e-02
-5.561628e-03
1.133667e-02
3.108801e-02
5.258941e-02
7.462916e-02
9.596013e-02
1.153793e-01
1.318073e-01
1.443620e-01
1.524196e-01
1.556587e-01
1.540826e-01
1.480197e-01
1.381002e-01
1.252107e-01
1.104306e-01
9.495391e-02
8.000220e-02
6.673436e-02
5.616061e-02
4.906633e-02
4.595135e-02
4.698934e-02
5.201069e-02
6.051098e-02
7.168520e-02
8.448586e-02
9.770102e-02
1.100462e-01
1.202633e-01
1.272177e-01
1.299859e-01
1.279270e-01
1.207312e-01
1.084448e-01
9.146884e-02
7.053416e-02
4.665494e-02
2.106478e-02
-4.860576e-03
-2.968893e-02
-5.202024e-02
-7.057235e-02
-8.425810e-02
-9.224898e-02
-9.402175e-02
-8.938608e-02
-7.849258e-02
-6.182175e-02
-4.015485e-02
-1.452833e-02
1.382624e-02
4.355445e-02
7.325972e-02
1.015879e-01
1.273096e-01
1.493950e-01
1.670739e-01
1.798783e-01
1.876634e-01
1.906071e-01
1.891873e-01
1.841414e-01
1.764085e-01
1.670604e-01
1.572237e-01
1.479997e-01
1.403864e-01
1.352070e-01
1.330511e-01
1.342320e-01
1.387633e-01
1.463563e-01
1.564414e-01
1.682087e-01
1.806699e-01
1.927340e-01
2.032928e-01
2.113085e-01
2.158966e-01
2.163958e-01
2.124190e-01
2.038826e-01
1.910103e-01
1.743147e-01
1.545585e-01
1.326999e-01
1.098289e-01
8.709906e-02
6.565991e-02
4.659342e-02
3.085794e-02
1.924127e-02
1.232411e-02
1.045440e-02
1.373283e-02
2.200943e-02
3.489132e-02
5.176176e-02
7.181060e-02
9.407595e-02
1.174960e-01
1.409692e-01
1.634185e-01
1.838572e-01
2.014497e-01
2.155624e-01
2.258020e-01
2.320350e-01
2.343905e-01
2.332436e-01
2.291825e-01
2.229623e-01
2.154475e-01
2.075479e-01
2.001519e-01
1.940603e-01
1.899257e-01
1.882019e-01
1.891066e-01
1.925999e-01
1.983827e-01
2.059143e-01
2.144510e-01
2.231021e-01
2.309001e-01
2.368801e-01
2.401609e-01
2.400201e-01
2.359578e-01
2.277406e-01
2.154257e-01
1.993607e-01
1.801632e-01
1.586808e-01
1.359379e-01
1.130716e-01
9.126270e-02
7.166596e-02
5.534163e-02
4.319345e-02
3.591502e-02
3.394722e-02
3.744882e-02
4.628180e-02
6.001247e-02
7.792910e-02
9.907620e-02
1.223049e-01
1.463381e-01
1.698469e-01
1.915353e-01
2.102260e-01
2.249413e-01
2.349726e-01
2.399315e-01
2.397790e-01
2.348286e-01
2.257231e-01
2.133875e-01
1.989607e-01
1.837112e-01
1.689435e-01
1.559024e-01
1.456804e-01
1.391362e-01
1.368294e-01
1.389755e-01
1.454257e-01
1.556718e-01
1.688773e-01
1.839332e-01
1.995343e-01
2.142716e-01
2.267351e-01
2.356172e-01
2.398098e-01
2.384858e-01
2.311581e-01
2.177131e-01
1.984154e-01
1.738867e-01
1.450620e-01
1.131272e-01
7.944500e-02
4.547377e-02
1.268440e-02
-1.751961e-02
-4.387589e-02
-6.532762e-02
-8.107620e-02
-9.062017e-02
-9.377868e-02
-9.069841e-02
-8.184347e-02
-6.796863e-02
-5.007665e-02
-2.936155e-02
-7.139936e-03
1.522615e-02
3.641089e-02
5.520539e-02
7.059183e-02
8.180505e-02
8.837673e-02
9.015863e-02
8.732336e-02
8.034344e-02
6.995072e-02
5.707944e-02
4.279672e-02
2.822444e-02
1.445715e-02
2.481183e-03
-6.899589e-03
-1.312559e-02
-1.592623e-02
-1.534364e-02
-1.173296e-02
-5.738541e-03
1.753299e-03
9.682245e-03
1.689799e-02
2.225387e-02
2.470219e-02
2.338295e-02
1.769779e-02
7.362694e-03
-7.564611e-03
-2.668390e-02
-4.927720e-02
-7.435584e-02
-1.007251e-01
-1.270613e-01
-1.519948e-01
-1.741941e-01
-1.924448e-01
-2.057211e-01
-2.132440e-01
-2.145263e-01
-2.094008e-01
-1.980312e-01
-1.809043e-01
-1.588045e-01
-1.327699e-01
-1.040342e-01
-7.395612e-02
-4.393983e-02
-1.535192e-02
1.056147e-02
3.275099e-02
5.042808e-02
6.311129e-02
7.065073e-02
7.322851e-02
7.133518e-02
6.572453e-02
5.735057e-02
4.729228e-02
3.667186e-02
2.657274e-02
1.796320e-02
1.163038e-02
8.128612e-03
7.744576e-03
1.048104e-02
1.606046e-02
2.394888e-02
3.339934e-02
4.351260e-02
5.331074e-02
6.181791e-02
6.814150e-02
7.154626e-02
7.151523e-02
6.779221e-02
6.040302e-02
4.965461e-02
3.611354e-02
2.056677e-02
3.968821e-03
-1.261989e-02
-2.809929e-02
-4.139630e-02
-5.152853e-02
-5.766181e-02
-5.915896e-02
-5.561714e-02
-4.689217e-02
-3.310868e-02
-1.465570e-02
7.832038e-03
3.350634e-02
6.135025e-02
9.023333e-02
1.189752e-01
1.464141e-01
1.714758e-01
1.932386e-01
2.109895e-01
2.242664e-01
2.328840e-01
2.369407e-01
2.368062e-01
2.330915e-01
2.266028e-01
2.182838e-01
2.091495e-01
2.002155e-01
1.924279e-01
1.865965e-01
1.833371e-01
1.830251e-01
1.857653e-01
1.913796e-01
1.994163e-01
2.091800e-01
2.197825e-01
2.302114e-01
2.394105e-01
2.463670e-01
2.501947e-01
2.502081e-01
2.459789e-01
2.373714e-01
2.245538e-01
2.079866e-01
1.883895e-01
1.666909e-01
1.439648e-01
1.213593e-01
1.000236e-01
8.103734e-02
6.534712e-02
5.371291e-02
4.666744e-02
4.448885e-02
4.718773e-02
5.450860e-02
6.594594e-02
8.077421e-02
9.809092e-02
1.168710e-01
1.360301e-01
1.544922e-01
1.712585e-01
1.854710e-01
1.964658e-01
2.038125e-01
2.073347e-01
2.071131e-01
2.034686e-01
1.969304e-01
1.881901e-01
1.780478e-01
1.673527e-01
1.569441e-01
1.475951e-01
1.399630e-01
1.345477e-01
1.316598e-01
1.314001e-01
1.336502e-01
1.380765e-01
1.441480e-01
1.511670e-01
1.583147e-01
1.647063e-01
1.694554e-01
1.717401e-01
1.708675e-01
1.663289e-01
1.578433e-01
1.453830e-01
1.291821e-01
1.097257e-01
8.772262e-02
6.406442e-02
3.977301e-02
1.594203e-02
-6.325589e-03
-2.597988e-02
-4.208307e-02
-5.386294e-02
-6.075817e-02
-6.245343e-02
-5.890271e-02
-5.033918e-02
-3.727028e-02
-2.045690e-02
-8.760600e-04
2.033271e-02
4.193537e-02
6.268208e-02
8.139149e-02
9.703374e-02
1.088050e-01
1.161858e-01
1.189781e-01
1.173154e-01
1.116475e-01
1.026998e-01
9.141220e-02
7.886479e-02
6.619449e-02
5.451065e-02
4.481460e-02
3.792814e-02
3.443521e-02
3.463981e-02
3.854242e-02
4.583640e-02
5.592502e-02
6.795870e-02
8.089104e-02
9.355081e-02
1.047256e-01
1.132511e-01
1.180995e-01
1.184587e-01
1.137955e-01
1.038975e-01
8.889146e-02
6.923675e-02
4.569780e-02
1.929901e-02
-8.733438e-03
-3.703830e-02
-6.419121e-02
-8.877873e-02
-1.094719e-01
-1.250967e-01
-1.346985e-01
-1.375971e-01
-1.334304e-01
-1.221824e-01
-1.041943e-01
-8.015684e-02
-5.108130e-02
-1.825125e-02
1.684520e-02
5.259890e-02
8.737448e-02
1.196098e-01
1.479128e-01
1.711471e-01
1.885009e-01
1.995325e-01
2.041897e-01
2.028024e-01
1.960500e-01
1.849055e-01
1.705620e-01
1.543473e-01
1.376306e-01
1.217304e-01
1.078269e-01
9.688649e-02
8.960171e-02
8.635083e-02
8.717933e-02
9.180421e-02
9.964080e-02
1.098505e-01
1.214064e-01
1.331727e-01
1.439917e-01
1.527722e-01
1.585715e-01
1.606636e-01
1.585894e-01
1.521843e-01
1.415838e-01
1.272080e-01
1.097279e-01
9.001873e-02
6.910287e-02
4.808764e-02
2.810092e-02
1.022769e-02
-4.550118e-03
-1.540807e-02
-2.172612e-02
-2.312627e-02
-1.949906e-02
-1.101700e-02
1.867229e-03
1.843980e-02
3.776307e-02
5.873072e-02
8.013802e-02
1.007627e-01
1.194496e-01
1.351922e-01
1.472029e-01
1.549667e-01
1.582723e-01
1.572205e-01
1.522081e-01
1.438909e-01
1.331282e-01
1.209145e-01
1.083018e-01
9.631941e-02
8.589643e-02
7.779148e-02
7.253549e-02
7.039101e-02
7.133118e-02
7.504031e-02
8.093646e-02
8.821485e-02
9.590907e-02
1.029656e-01
1.083257e-01
1.110087e-01
1.101892e-01
1.052616e-01
9.588916e-02
8.203047e-02
6.394608e-02
4.218341e-02
1.754390e-02
-8.964342e-03
-3.618429e-02
-6.287461e-02
-8.777757e-02
-1.096875e-01
-1.275168e-01
-1.403559e-01
-1.475262e-01
-1.486200e-01
-1.435277e-01
-1.324490e-01
-1.158871e-01
-9.462429e-02
-6.968190e-02
-4.226320e-02
-1.368396e-02
1.470627e-02
4.160699e-02
6.584777e-02
8.646144e-02
1.027434e-01
1.142927e-01
1.210306e-01
1.231971e-01
1.213248e-01
1.161929e-01
1.087648e-01
1.001143e-01
9.134411e-02
8.350347e-02
7.750914e-02
7.407573e-02
7.365967e-02
7.642096e-02
8.220566e-02
9.055124e-02
1.007155e-01
1.117283e-01
1.224630e-01
1.317236e-01
1.383401e-01
1.412651e-01
1.396630e-01
1.329837e-01
1.210144e-01
1.039042e-01
8.216079e-02
5.661996e-02
2.839244e-02
-1.206572e-03
-3.073855e-02
-5.872733e-02
-8.374389e-02
-1.044859e-01
-1.198484e-01
-1.289838e-01
-1.313486e-01
-1.267347e-01
-1.152858e-01
-9.749450e-02
-7.418198e-02
-4.645787e-02
-1.566172e-02
1.671222e-02
4.910371e-02
7.998319e-02
1.079500e-01
1.318237e-01
1.507218e-01
1.641148e-01
1.718552e-01
1.741780e-01
1.716712e-01
1.652217e-01
1.559406e-01
1.450733e-01
1.339039e-01
1.236587e-01
1.154180e-01
1.100393e-01
1.080979e-01
1.098481e-01
1.152061e-01
1.237569e-01
1.347852e-01
1.473288e-01
1.602503e-01
1.723246e-01
1.823346e-01
1.891686e-01
1.919106e-01
1.899181e-01
1.828768e-01
1.708308e-01
1.541835e-01
1.336710e-01
1.103117e-01
8.533639e-02
6.010756e-02
3.603261e-02
1.447862e-02
-3.307471e-03
-1.626959e-02
-2.360162e-02
-2.479287e-02
-1.965812e-02
-8.351157e-03
8.639389e-03
3.051219e-02
5.619318e-02
8.439223e-02
1.136742e-01
1.425413e-01
1.695224e-01
1.932644e-01
2.126193e-01
2.267207e-01
2.350434e-01
2.374406e-01
2.341548e-01
2.258010e-01
2.133223e-01
1.979217e-01
1.809759e-01
1.639364e-01
1.482267e-01
1.351416e-01
1.257558e-01
1.208480e-01
1.208449e-01
1.257897e-01
1.353374e-01
1.487773e-01
1.650822e-01
1.829804e-01
2.010473e-01
2.178078e-01
2.318443e-01
2.418986e-01
2.469621e-01
2.463444e-01
2.397162e-01
2.271244e-01
2.089783e-01
1.860120e-01
1.592263e-01
1.298174e-01
9.909897e-02
6.842328e-02
3.910673e-02
1.236372e-02
-1.074971e-02
-2.938127e-02
-4.291693e-02
-5.100461e-02
-5.356680e-02
-5.080171e-02
-4.317225e-02
-3.138190e-02
-1.633721e-02
9.025688e-04
1.918690e-02
3.734309e-02
5.424884e-02
6.890298e-02
8.048895e-02
8.842612e-02
9.240479e-02
9.240236e-02
8.867912e-02
8.175407e-02
7.236230e-02
6.139690e-02
4.983950e-02
3.868418e-02
2.885986e-02
2.115612e-02
1.615738e-02
1.419004e-02
1.528675e-02
1.917199e-02
2.527158e-02
3.274774e-02
4.055890e-02
4.754091e-02
5.250361e-02
5.433464e-02
5.210093e-02
4.513820e-02
3.311954e-02
1.609624e-02
-5.493257e-03
-3.084675e-02
-5.885147e-02
-8.816126e-02
-1.172904e-01
-1.447152e-01
-1.689759e-01
-1.887696e-01
-2.030300e-01
-2.109882e-01
-2.122131e-01
-2.066310e-01
-1.945242e-01
-1.765113e-01
-1.535089e-01
-1.266797e-01
-9.736604e-02
-6.701374e-02
-3.708923e-02
-8.993694e-03
1.601966e-02
3.691973e-02
5.295771e-02
6.370892e-02
6.909337e-02
6.937389e-02
6.513222e-02
5.722504e-02
4.672349e-02
3.484006e-02
2.284795e-02
1.199743e-02
3.434248e-03
-1.875539e-03
-3.210140e-03
-1.423998e-04
7.427124e-03
1.925695e-02
3.477340e-02
5.310245e-02
7.312473e-02
9.355153e-02
1.130174e-01
1.301823e-01
1.438352e-01
1.529882e-01
1.569542e-01
1.553987e-01
1.483627e-01
1.362551e-01
1.198178e-01
1.000668e-01
7.821690e-02
5.559811e-02
3.356793e-02
1.342838e-02
-3.648846e-03
-1.668461e-02
-2.494016e-02
-2.794946e-02
-2.553639e-02
-1.781744e-02
-5.190658e-03
1.168823e-02
3.194171e-02
5.451750e-02
7.824559e-02
1.019035e-01
1.242869e-01
1.442813e-01
1.609298e-01
1.734913e-01
1.814852e-01
1.847172e-01
1.832872e-01
1.775764e-01
1.682178e-01
1.560509e-01
1.420641e-01
1.273294e-01
1.129318e-01
9.989860e-02
8.913139e-02
8.134557e-02
7.701993e-02
7.636001e-02
7.927794e-02
8.539093e-02
9.403996e-02
1.043291e-01
1.151843e-01
1.254289e-01
1.338706e-01
1.393936e-01
1.410468e-01
1.381217e-01
1.302113e-01
1.172453e-01
9.950095e-02
7.758660e-02
5.240358e-02
2.508779e-02
-3.063261e-03
-3.067318e-02
-5.637383e-02
-7.889146e-02
-9.712640e-02
-1.102214e-01
-1.176141e-01
-1.190712e-01
-1.147023e-01
-1.049531e-01
-9.057881e-02
-7.259999e-02
-5.224051e-02
-3.085257e-02
-9.831401e-03
9.475024e-03
2.585517e-02
3.831537e-02
4.614724e-02
4.897568e-02
4.678387e-02
3.991346e-02
2.903991e-02
1.512494e-02
-6.510468e-04
-1.697186e-02
-3.247876e-02
-4.586779e-02
-5.598506e-02
-6.191336e-02
-6.304397e-02
-5.912847e-02
-5.030623e-02
-3.710522e-02
-2.041483e-02
-1.431678e-03
1.841948e-02
3.758491e-02
5.449476e-02
6.768110e-02
7.589141e-02
7.818748e-02
7.402082e-02
6.327809e-02
4.629294e-02
2.382437e-02
-2.995167e-03
-3.273660e-02
-6.376882e-02
-9.436364e-02
-1.228035e-01
-1.474849e-01
-1.670113e-01
-1.802710e-01
-1.864956e-01
-1.852979e-01
-1.766877e-01
-1.610661e-01
-1.391993e-01
-1.121735e-01
-8.133225e-02
-4.819974e-02
-1.439289e-02
1.847283e-02
4.887861e-02
7.549213e-02
9.724582e-02
1.133978e-01
1.235706e-01
1.277657e-01
1.263519e-01
1.200295e-01
1.097736e-01
9.676086e-02
8.228478e-02
6.766572e-02
5.416084e-02
4.287932e-02
3.470736e-02
3.024733e-02
2.977462e-02
3.321540e-02
4.014768e-02
4.982708e-02
6.123733e-02
7.316315e-02
8.428130e-02
9.326322e-02
9.888094e-02
1.001071e-01
9.620033e-02
8.676744e-02
7.179866e-02
5.167218e-02
2.712984e-02
-7.728435e-04
-3.073656e-02
-6.130175e-02
-9.093919e-02
-1.181419e-01
-1.415136e-01
-1.598485e-01
-1.722007e-01
-1.779377e-01
-1.767767e-01
-1.688023e-01
-1.544627e-01
-1.345458e-01
-1.101354e-01
-8.254885e-02
-5.325922e-02
-2.380589e-02
4.301589e-03
2.967961e-02
5.115977e-02
6.786422e-02
7.926109e-02
8.519542e-02
8.589313e-02
8.193803e-02
7.422410e-02
6.388712e-02
5.222086e-02
4.058353e-02
3.030072e-02
2.257090e-02
1.837953e-02
1.842752e-02
2.307867e-02
3.232987e-02
4.580605e-02
6.278063e-02
8.222041e-02
1.028525e-01
1.232491e-01
1.419258e-01
1.574456e-01
1.685230e-01
1.741195e-01
1.735221e-01
1.664001e-01
1.528330e-01
1.333103e-01
1.087016e-01
8.020245e-02
4.925945e-02
1.748224e-02
-1.345267e-02
-4.190007e-02
-6.634148e-02
-8.547348e-02
-9.828463e-02
-1.041166e-01
-1.027058e-01
-9.420197e-02
-7.916155e-02
-5.851555e-02
-3.351201e-02
-5.636615e-03
2.348378e-02
5.218810e-02
7.889079e-02
1.021861e-01
1.209392e-01
1.343575e-01
1.420365e-01
1.439773e-01
1.405750e-01
1.325792e-01
1.210315e-01
1.071848e-01
9.240974e-02
7.809578e-02
6.555190e-02
5.591353e-02
5.006153e-02
4.855865e-02
5.160825e-02
5.903820e-02
7.031146e-02
8.456268e-02
1.006583e-01
1.172760e-01
1.329994e-01
1.464195e-01
1.562381e-01
1.613636e-01
1.609927e-01
1.546710e-01
1.423284e-01
1.242867e-01
1.012403e-01
7.421141e-02
4.448490e-02
1.352775e-02
-1.710031e-02
-4.583902e-02
-7.121715e-02
-9.193508e-02
-1.069370e-01
-1.154695e-01
-1.171251e-01
-1.118674e-01
-1.000366e-01
-8.233586e-02
-5.979548e-02
-3.371903e-02
-5.610646e-03
2.291239e-02
5.021776e-02
7.476067e-02
9.518367e-02
1.104058e-01
1.196938e-01
1.227101e-01
1.195324e-01
1.106454e-01
9.690326e-02
7.946696e-02
5.972088e-02
3.917352e-02
1.934988e-02
1.682594e-03
-1.259072e-02
-2.251672e-02
-2.749577e-02
-2.732639e-02
-2.222127e-02
-1.279323e-02
-1.148790e-05
1.486905e-02
3.040063e-02
4.505087e-02
5.731794e-02
6.584393e-02
6.951738e-02
6.755740e-02
5.957317e-02
4.559512e-02
2.607635e-02
1.865175e-03
-2.584817e-02
-5.560664e-02
-8.577776e-02
-1.146555e-01
-1.405662e-01
-1.619712e-01
-1.775610e-01
-1.863345e-01
-1.876588e-01
-1.813063e-01
-1.674669e-01
-1.467357e-01
-1.200761e-01
-8.876103e-02
-5.429636e-02
-1.832870e-02
1.745571e-02
5.143634e-02
8.216039e-02
1.084342e-01
1.293968e-01
1.445689e-01
1.538739e-01
1.576293e-01
1.565090e-01
1.514810e-01
1.437265e-01
1.345461e-01
1.252611e-01
1.171167e-01
1.111946e-01
1.083378e-01
1.090946e-01
1.136820e-01
1.219715e-01
1.334975e-01
1.474886e-01
1.629203e-01
1.785859e-01
1.931829e-01
2.054070e-01
2.140490e-01
2.180860e-01
2.167602e-01
2.096391e-01
1.966524e-01
1.781033e-01
1.546548e-01
1.272923e-01
9.726752e-02
6.602685e-02
3.512925e-02
6.158327e-03
-1.936706e-02
-4.007896e-02
-5.483875e-02
-6.280381e-02
-6.347843e-02
-5.674611e-02
-4.288081e-02
-2.253585e-02
3.289952e-03
3.330807e-02
6.601578e-02
9.978738e-02
1.329756e-01
1.640160e-01
1.915266e-01
2.143946e-01
2.318443e-01
2.434791e-01
2.492958e-01
2.496708e-01
2.453180e-01
2.372248e-01
2.265694e-01
2.146272e-01
2.026725e-01
1.918834e-01
1.832547e-01
1.775273e-01
1.751353e-01
1.761771e-01
1.804109e-01
1.872746e-01
1.959294e-01
2.053241e-01
2.142756e-01
2.215590e-01
2.260024e-01
2.265783e-01
2.224832e-01
2.132019e-01
1.985481e-01
1.786818e-01
1.541022e-01
1.256172e-01
9.429390e-02
6.139465e-02
2.830219e-02
-3.559857e-03
-3.280709e-02
-5.817054e-02
-7.856521e-02
-9.314772e-02
-1.013611e-01
-1.029650e-01
-9.804972e-02
-8.703485e-02
-7.064979e-02
-4.989822e-02
-2.600605e-02
-3.546635e-04
2.559755e-02
5.040138e-02
7.270500e-02
9.133755e-02
1.053816e-01
1.142282e-01
1.176110e-01
1.156154e-01
1.086651e-01
9.748506e-02
8.304638e-02
6.649589e-02
4.907663e-02
3.204374e-02
1.658117e-02
3.723640e-03
-5.711899e-03
-1.118150e-02
-1.245253e-02
-9.621825e-03
-3.111073e-03
6.361473e-03
1.783204e-02
3.016178e-02
4.212120e-02
5.248142e-02
6.010448e-02
6.402524e-02
6.351865e-02
5.814821e-02
4.779358e-02
3.265716e-02
1.325121e-02
-9.632294e-03
-3.496645e-02
-6.154622e-02
-8.805469e-02
-1.131358e-01
-1.354704e-01
-1.538526e-01
-1.672607e-01
-1.749210e-01
-1.763572e-01
-1.714236e-01
-1.603193e-01
-1.435804e-01
-1.220517e-01
-9.683749e-02
-6.923373e-02
-4.064625e-02
-1.249947e-02
1.385719e-02
3.723798e-02
5.669728e-02
7.158730e-02
8.159248e-02
8.673810e-02
8.737365e-02
8.413343e-02
7.787849e-02
6.962492e-02
6.046422e-02
5.148097e-02
4.367345e-02
3.788190e-02
3.472906e-02
3.457669e-02
3.750100e-02
4.328875e-02
5.145422e-02
6.127619e-02
7.185251e-02
8.216864e-02
9.117548e-02
9.787054e-02
1.013762e-01
1.010084e-01
9.633102e-02
8.719105e-02
7.373373e-02
5.639728e-02
3.588926e-02
1.314728e-02
-1.071236e-02
-3.445489e-02
-5.679281e-02
-7.645434e-02
-9.225190e-02
-1.031482e-01
-1.083171e-01
-1.071975e-01
-9.953554e-02
-8.541359e-02
-6.526120e-02
-3.984546e-02
-1.023922e-02
2.223288e-02
5.606824e-02
8.967547e-02
1.214729e-01
1.499890e-01
1.739573e-01
1.923974e-01
2.046763e-01
2.105447e-01
2.101463e-01
2.039993e-01
1.929530e-01
1.781225e-01
1.608061e-01
1.423934e-01
1.242683e-01
1.077154e-01
9.383470e-02
8.347121e-02
7.716197e-02
7.510495e-02
7.715062e-02
8.281669e-02
9.132560e-02
1.016623e-01
1.126498e-01
1.230367e-01
1.315909e-01
1.371929e-01
1.389185e-01
1.361073e-01
1.284102e-01
1.158132e-01
9.863818e-02
7.752186e-02
5.337502e-02
2.732630e-02
6.533158e-04
-2.529491e-02
-4.918027e-02
-6.975791e-02
-8.595380e-02
-9.693265e-02
-1.021519e-01
-1.013983e-01
-9.480478e-02
-8.284637e-02
-6.631400e-02
-4.626752e-02
-2.396909e-02
-8.005223e-04
2.183003e-02
4.258527e-02
6.029175e-02
7.402101e-02
8.315211e-02
8.741091e-02
8.688343e-02
8.200306e-02
7.351311e-02
6.240816e-02
4.985866e-02
3.712423e-02
2.546131e-02
1.603126e-02
9.815025e-03
7.540391e-03
9.627190e-03
1.615466e-02
2.685323e-02
4.112112e-02
5.806428e-02
7.655671e-02
9.531716e-02
1.129972e-01
1.282749e-01
1.399466e-01
1.470114e-01
1.487402e-01
1.447258e-01
1.349102e-01
1.195885e-01
9.939090e-02
7.524470e-02
4.832004e-02
1.996281e-02
-8.380995e-03
-3.524585e-02
-5.922824e-02
-7.906549e-02
-9.370808e-02
-1.023816e-01
-1.046344e-01
-1.003685e-01
-8.985043e-02
-7.370047e-02
-5.286002e-02
-2.853672e-02
-2.129659e-03
2.486141e-02
5.093700e-02
7.470123e-02
9.495876e-02
1.107970e-01
1.216458e-01
1.273109e-01
1.279769e-01
1.241823e-01
1.167689e-01
1.068108e-01
9.552800e-02
8.419378e-02
7.403871e-02
6.616003e-02
6.144115e-02
6.048720e-02
6.358123e-02
7.066449e-02
8.134238e-02
9.491562e-02
1.104345e-01
1.267724e-01
1.427124e-01
1.570424e-01
1.686482e-01
1.765994e-01
1.802195e-01
1.791333e-01
1.732910e-01
1.629652e-01
1.487256e-01
1.313928e-01
1.119800e-01
9.162468e-02
7.151879e-02
5.283916e-02
3.668224e-02
2.400480e-02
1.557250e-02
1.191812e-02
1.331100e-02
1.973934e-02
3.090673e-02
4.624413e-02
6.493791e-02
8.597372e-02
1.081948e-01
1.303719e-01
1.512806e-01
1.697809e-01
1.848932e-01
1.958630e-01
2.022109e-01
2.037611e-01
2.006475e-01
1.932971e-01
1.823922e-01
1.688145e-01
1.535779e-01
1.377521e-01
1.223851e-01
1.084274e-01
9.666419e-02
8.765819e-02
8.170815e-02
7.882550e-02
7.873124e-02
8.087411e-02
8.446937e-02
8.855621e-02
9.207007e-02
9.392452e-02
9.309637e-02
8.870691e-02
8.009234e-02
6.685774e-02
4.891024e-02
2.646951e-02
5.568623e-05
-2.954320e-02
-6.132031e-02
-9.411071e-02
-1.266584e-01
-1.576848e-01
-1.859557e-01
-2.103417e-01
-2.298737e-01
-2.437891e-01
-2.515700e-01
-2.529723e-01
-2.480428e-01
-2.371242e-01
-2.208461e-01
-2.000982e-01
-1.759894e-01
-1.497902e-01
-1.228641e-01
-9.659049e-02
-7.228487e-02
-5.112181e-02
-3.406630e-02
-2.181845e-02
-1.477571e-02
-1.301475e-02
-1.629385e-02
-2.407479e-02
-3.556288e-02
-4.976249e-02
-6.554524e-02
-8.172733e-02
-9.715151e-02
-1.107687e-01
-1.217137e-01
-1.293686e-01
-1.334095e-01
-1.338319e-01
-1.309516e-01
-1.253805e-01
-1.179777e-01
-1.097796e-01
-1.019126e-01
-9.549722e-02
-9.155010e-02
-9.089432e-02
-9.408492e-02
-1.013571e-01
-1.126011e-01
-1.273657e-01
-1.448893e-01
-1.641541e-01
-1.839598e-01
-2.030069e-01
-2.199858e-01
-2.336629e-01
-2.429587e-01
-2.470142e-01
-2.452425e-01
-2.373627e-01
-2.234167e-01
-2.037680e-01
-1.790819e-01
-1.502902e-01
-1.185388e-01
-8.512405e-02
-5.141939e-02
-1.879661e-02
1.145288e-02
3.819275e-02
6.050744e-02
7.775407e-02
8.959707e-02
9.602256e-02
9.733155e-02
9.411275e-02
8.719729e-02
7.759906e-02
6.644485e-02
5.489913e-02
4.408801e-02
3.502721e-02
2.855801e-02
2.529484e-02
2.558754e-02
2.950041e-02
3.680974e-02
4.702064e-02
5.940289e-02
7.304434e-02
8.691835e-02
9.996064e-02
1.111492e-01
1.195812e-01
1.245399e-01
1.255480e-01
1.224023e-01
1.151891e-01
1.042798e-01
9.030856e-02
7.413351e-02
5.678571e-02
3.940778e-02
2.318635e-02
9.281832e-03
-1.241202e-03
-7.479144e-03
-8.746728e-03
-4.623070e-03
5.016878e-03
1.998825e-02
3.980146e-02
6.368737e-02
9.064143e-02
1.194845e-01
1.489363e-01
1.776968e-01
2.045294e-01
2.283405e-01
2.482483e-01
2.636359e-01
2.741860e-01
2.798921e-01
2.810496e-01
2.782257e-01
2.722119e-01
2.639632e-01
2.545269e-01
2.449665e-01
2.362841e-01
2.293471e-01
2.248226e-01
2.231248e-01
2.243800e-01
2.284121e-01
2.347509e-01
2.426653e-01
2.512185e-01
2.593430e-01
2.659276e-01
2.699099e-01
2.703656e-01
2.665857e-01
2.581359e-01
2.448931e-01
2.270574e-01
2.051399e-01
1.799284e-01
1.524348e-01
1.238296e-01
9.536733e-02
6.831030e-02
4.385322e-02
2.305519e-02
6.781267e-03
-4.343320e-03
-9.965068e-03
-1.001932e-02
-4.732584e-03
5.389674e-03
1.958913e-02
3.689414e-02
5.617177e-02
7.619113e-02
9.569512e-02
1.134763e-01
1.284516e-01
1.397291e-01
1.466621e-01
1.488858e-01
1.463347e-01
1.392406e-01
1.281123e-01
1.136983e-01
9.693663e-02
7.889271e-02
6.068953e-02
4.343370e-02
2.814141e-02
1.566908e-02
6.653069e-03
1.462554e-03
1.688052e-04
2.533465e-03
8.017750e-03
1.581359e-02
2.489643e-02
3.409751e-02
4.219099e-02
4.798895e-02
5.043603e-02
4.869470e-02
4.221356e-02
3.077248e-02
1.450165e-02
-6.126178e-03
-3.032810e-02
-5.706435e-02
-8.510719e-02
-1.131197e-01
-1.397383e-01
-1.636542e-01
-1.836873e-01
-1.988514e-01
-2.084059e-01
-2.118931e-01
-2.091612e-01
-2.003708e-01
-1.859849e-01
-1.667431e-01
-1.436190e-01
-1.177628e-01
-9.043067e-02
-6.290529e-02
-3.641295e-02
-1.204365e-02
9.318249e-03
2.704685e-02
4.080641e-02
5.055981e-02
5.655385e-02
5.928366e-02
5.944006e-02
5.784476e-02
5.537869e-02
5.290911e-02
5.122057e-02
5.095437e-02
5.256046e-02
5.626418e-02
6.204967e-02
6.966062e-02
7.861817e-02
8.825543e-02
9.776662e-02
1.062685e-01
1.128698e-01
1.167448e-01
1.172040e-01
1.137569e-01
1.061603e-01
9.444830e-02
7.894053e-02
6.022960e-02
3.914864e-02
1.672257e-02
-5.892947e-03
-2.748075e-02
-4.683528e-02
-6.283536e-02
-7.451219e-02
-8.110855e-02
-8.212531e-02
-7.735259e-02
-6.688400e-02
-5.111329e-02
-3.071379e-02
-6.601355e-03
2.011734e-02
4.820909e-02
7.638748e-02
1.033911e-01
1.280614e-01
1.494154e-01
1.667061e-01
1.794671e-01
1.875366e-01
1.910591e-01
1.904661e-01
1.864367e-01
1.798441e-01
1.716907e-01
1.630376e-01
1.549323e-01
1.483400e-01
1.440797e-01
1.427712e-01
1.447937e-01
1.502587e-01
1.589993e-01
1.705769e-01
1.843051e-01
1.992911e-01
2.144933e-01
2.287925e-01
2.410713e-01
2.502978e-01
2.556048e-01
2.563581e-01
2.522084e-01
2.431203e-01
2.293785e-01
2.115704e-01
1.905468e-01
1.673670e-01
1.432310e-01
1.194035e-01
9.713745e-02
7.759857e-02
6.179687e-02
5.052847e-02
4.433050e-02
4.345098e-02
4.783494e-02
5.712715e-02
7.069126e-02
8.764472e-02
1.069082e-01
1.272679e-01
1.474481e-01
1.661905e-01
1.823348e-01
1.948955e-01
2.031274e-01
2.065751e-01
2.051012e-01
1.988907e-01
1.884327e-01
1.744798e-01
1.579898e-01
1.400560e-01
1.218286e-01
1.044367e-01
8.891178e-02
7.612028e-02
6.670701e-02
6.105340e-02
5.925267e-02
6.110323e-02
6.612070e-02
7.356803e-02
8.250245e-02
9.183689e-02
1.004129e-01
1.070808e-01
1.107815e-01
1.106244e-01
1.059549e-01
9.640439e-02
8.192145e-02
6.277906e-02
3.956028e-02
1.312349e-02
-1.544915e-02
-4.491582e-02
-7.394738e-02
-1.012037e-01
-1.254098e-01
-1.454294e-01
-1.603300e-01
-1.694389e-01
-1.723851e-01
-1.691242e-01
-1.599452e-01
-1.454580e-01
-1.265596e-01
-1.043816e-01
-8.022069e-02
-5.545646e-02
-3.146021e-02
-9.502635e-03
9.333226e-03
2.422606e-02
3.467068e-02
4.050806e-02
4.192838e-02
3.944749e-02
3.385886e-02
2.616537e-02
1.749618e-02
9.015361e-03
1.829010e-03
-3.102498e-03
-5.041158e-03
-3.531729e-03
1.558265e-03
1.002199e-02
2.132181e-02
3.462276e-02
4.884928e-02
6.276173e-02
7.504756e-02
8.442083e-02
8.972238e-02
9.001266e-02
8.464933e-02
7.334290e-02
5.618609e-02
3.365467e-02
6.580925e-03
-2.389708e-02
-5.640529e-02
-8.941649e-02
-1.213398e-01
-1.506109e-01
-1.757781e-01
-1.955800e-01
-2.090117e-01
-2.153778e-01
-2.143298e-01
-2.058861e-01
-1.904331e-01
-1.687075e-01
-1.417585e-01
-1.108933e-01
-7.760623e-02
-4.349515e-02
-1.017008e-02
2.084162e-02
4.818646e-02
7.076602e-02
8.780147e-02
9.887650e-02
1.039553e-01
1.033747e-01
9.781185e-02
8.823037e-02
7.580936e-02
6.186072e-02
4.773993e-02
3.475557e-02
2.408269e-02
1.668471e-02
1.324861e-02
1.413779e-02
1.936661e-02
2.859936e-02
4.117485e-02
5.615543e-02
7.239703e-02
8.863519e-02
1.035803e-01
1.160149e-01
1.248844e-01
1.293764e-01
1.289794e-01
1.235198e-01
1.131740e-01
9.845568e-02
8.018112e-02
5.941576e-02
3.740674e-02
1.550645e-02
-4.908525e-03
-2.251864e-02
-3.613922e-02
-4.479133e-02
-4.776244e-02
-4.465368e-02
-3.541055e-02
-2.033429e-02
-7.168968e-05
2.441754e-02
5.191527e-02
8.101888e-02
1.102305e-01
1.380556e-01
1.631039e-01
1.841848e-01
2.003891e-01
2.111498e-01
2.162771e-01
2.159633e-01
2.107594e-01
2.015244e-01
1.893534e-01
1.754916e-01
1.612394e-01
1.478574e-01
1.364771e-01
1.280214e-01
1.231423e-01
1.221767e-01
1.251239e-01
1.316467e-01
1.410957e-01
1.525561e-01
1.649143e-01
1.769404e-01
1.873807e-01
1.950522e-01
1.989331e-01
1.982399e-01
1.924868e-01
1.815217e-01
1.655365e-01
1.450533e-01
1.208874e-01
9.409249e-02
6.589256e-02
3.760557e-02
1.056433e-02
-1.396109e-02
-3.483542e-02
-5.112129e-02
-6.213044e-02
-6.746099e-02
-6.701904e-02
-6.102391e-02
-4.999636e-02
-3.472984e-02
-1.624557e-02
4.267306e-03
2.552357e-02
4.622182e-02
6.512693e-02
8.114904e-02
9.341296e-02
1.013127e-01
1.045465e-01
1.031307e-01
9.739055e-02
8.792979e-02
7.558109e-02
6.134156e-02
4.629780e-02
3.154622e-02
1.811392e-02
6.885706e-03
-1.458238e-03
-6.489906e-03
-8.063065e-03
-6.322754e-03
-1.693605e-03
5.152713e-03
1.334902e-02
2.189963e-02
2.975799e-02
3.590915e-02
3.945047e-02
3.966403e-02
3.607461e-02
2.848832e-02
1.700918e-02
2.032917e-03
-1.578018e-02
-3.554996e-02
-5.623405e-02
-7.669349e-02
-9.576179e-02
-1.123133e-01
-1.253276e-01
-1.339478e-01
-1.375299e-01
-1.356817e-01
-1.282894e-01
-1.155308e-01
-9.787229e-02
-7.605032e-02
-5.103565e-02
-2.398167e-02
3.841312e-03
3.112223e-02
5.659086e-02
7.909933e-02
9.769746e-02
1.116961e-01
1.207136e-01
1.247008e-01
1.239435e-01
1.190409e-01
1.108624e-01
1.004860e-01
8.912131e-02
7.802417e-02
6.840715e-02
6.135247e-02
5.773330e-02
5.814871e-02
6.287705e-02
7.185140e-02
8.465952e-02
1.005690e-01
1.185768e-01
1.374804e-01
1.559654e-01
1.727041e-01
1.864561e-01
1.961628e-01
2.010280e-01
2.005771e-01
1.946901e-01
1.836082e-01
1.679126e-01
1.484820e-01
1.264302e-01
1.030320e-01
7.964224e-02
5.761274e-02
3.821371e-02
2.256222e-02
1.156182e-02
5.855342e-03
5.792223e-03
1.141099e-02
2.243713e-02
3.829653e-02
5.814436e-02
8.090934e-02
1.053523e-01
1.301371e-01
1.539110e-01
1.753896e-01
1.934412e-01
2.071639e-01
2.159491e-01
2.195257e-01
2.179807e-01
2.117534e-01
2.016039e-01
1.885575e-01
1.738289e-01
1.587332e-01
1.445875e-01
1.326133e-01
1.238431e-01
1.190403e-01
1.186371e-01
1.226948e-01
1.308919e-01
1.425395e-01
1.566261e-01
1.718878e-01
1.869002e-01
2.001850e-01
2.103250e-01
2.160745e-01
2.164592e-01
2.108545e-01
1.990361e-01
1.811983e-01
1.579405e-01
1.302234e-01
9.930107e-02
6.663472e-02
3.379785e-02
2.378271e-03
-2.611540e-02
-5.033809e-02
-6.917960e-02
-8.182086e-02
-8.777373e-02
-8.690381e-02
-7.943604e-02
-6.594290e-02
-4.731540e-02
-2.471709e-02
4.783002e-04
2.676371e-02
5.258720e-02
7.644707e-02
9.698739e-02
1.130869e-01
1.239337e-01
1.290805e-01
1.284727e-01
1.224506e-01
1.117212e-01
9.730603e-02
8.046592e-02
6.261121e-02
4.520192e-02
2.964531e-02
1.719707e-02
8.872103e-03
5.370835e-03
7.026085e-03
1.377462e-02
2.515599e-02
4.033955e-02
5.817870e-02
7.728955e-02
9.614917e-02
1.132067e-01
1.269991e-01
1.362617e-01
1.400242e-01
1.376838e-01
1.290477e-01
1.143432e-01
9.419643e-02
6.958190e-02
4.175184e-02
1.215039e-02
-1.767894e-02
-4.618642e-02
-7.190419e-02
-9.352508e-02
-1.099689e-01
-1.204344e-01
-1.244343e-01
-1.218156e-01
-1.127608e-01
-9.777500e-02
-7.765560e-02
-5.344790e-02
-2.638700e-02
2.171905e-03
3.083219e-02
5.823972e-02
8.316699e-02
1.045916e-01
1.217627e-01
1.342492e-01
1.419649e-01
1.451685e-01
1.444373e-01
1.406165e-01
1.347493e-01
1.279924e-01
1.215233e-01
1.164465e-01
1.137053e-01
1.140049e-01
1.177532e-01
1.250235e-01
1.355408e-01
1.486940e-01
1.635723e-01
1.790249e-01
1.937402e-01
2.063395e-01
2.154807e-01
2.199623e-01
2.188213e-01
2.114166e-01
1.974899e-01
1.771987e-01
1.511185e-01
1.202140e-01
8.578256e-02
4.937493e-02
1.270161e-02
-2.246850e-02
-5.440960e-02
-8.153498e-02
-1.024830e-01
-1.161898e-01
-1.219455e-01
-1.194325e-01
-1.087433e-01
-9.037775e-02
-6.521928e-02
-3.449053e-02
3.097570e-04
3.748646e-02
7.524107e-02
1.117735e-01
1.453867e-01
1.745873e-01
1.981751e-01
2.153141e-01
2.255794e-01
2.289761e-01
2.259292e-01
2.172455e-01
2.040502e-01
1.877039e-01
1.697066e-01
1.515941e-01
1.348330e-01
1.207222e-01
1.103052e-01
1.042981e-01
1.030398e-01
1.064659e-01
1.141103e-01
1.251354e-01
1.383893e-01
1.524879e-01
1.659162e-01
1.771429e-01
1.847388e-01
1.874896e-01
1.844939e-01
1.752379e-01
1.596398e-01
1.380598e-01
1.112784e-01
8.044239e-02
4.698769e-02
1.254373e-02
-2.117160e-02
-5.245923e-02
-7.974159e-02
-1.016548e-01
-1.171260e-01
-1.254325e-01
-1.262406e-01
-1.196223e-01
-1.060494e-01
-8.636463e-02
-6.173208e-02
-3.356739e-02
-3.452572e-03
2.696044e-02
5.605163e-02
8.233331e-02
1.045424e-01
1.217175e-01
1.332551e-01
1.389412e-01
1.389550e-01
1.338467e-01
1.244914e-01
1.120228e-01
9.775207e-02
8.307870e-02
6.939645e-02
5.800135e-02
5.000515e-02
4.625899e-02
4.729175e-02
5.326722e-02
6.396388e-02
7.878023e-02
9.676714e-02
1.166869e-01
1.370961e-01
1.564476e-01
1.732030e-01
1.859478e-01
1.934986e-01
1.949942e-01
1.899618e-01
1.783549e-01
1.605587e-01
1.373642e-01
1.099140e-01
7.962432e-02
4.809145e-02
1.698748e-02
-1.204521e-02
-3.749490e-02
-5.807051e-02
-7.277547e-02
-8.096174e-02
-8.236162e-02
-7.709643e-02
-6.566244e-02
-4.889529e-02
-2.791475e-02
-4.052565e-03
2.123271e-02
4.644921e-02
7.016763e-02
9.111342e-02
1.082491e-01
1.208406e-01
1.285027e-01
1.312195e-01
1.293383e-01
1.235372e-01
1.147702e-01
1.041922e-01
9.307199e-02
8.269638e-02
7.427433e-02
6.884614e-02
6.720427e-02
6.983094e-02
7.685691e-02
8.804482e-02
1.027992e-01
1.202034e-01
1.390823e-01
1.580863e-01
1.757912e-01
1.908064e-01
2.018821e-01
2.080073e-01
2.084900e-01
2.030126e-01
1.916587e-01
1.749095e-01
1.536117e-01
1.289200e-01
1.022196e-01
7.503568e-02
4.893565e-02
2.543139e-02
5.887079e-03
-8.561711e-03
-1.707300e-02
-1.914402e-02
-1.463548e-02
-3.774048e-03
1.286597e-02
3.440001e-02
5.968713e-02
8.739740e-02
1.160892e-01
1.442923e-01
1.705923e-01
1.937112e-01
2.125789e-01
2.263915e-01
2.346519e-01
2.371910e-01
2.341668e-01
2.260449e-01
2.135604e-01
1.976654e-01
1.794665e-01
1.601542e-01
1.409303e-01
1.229348e-01
1.071765e-01
9.447063e-02
8.538766e-02
8.021469e-02
7.893431e-02
8.122217e-02
8.646523e-02
9.380090e-02
1.021759e-01
1.104213e-01
1.173386e-01
1.217900e-01
1.227849e-01
1.195569e-01
1.116237e-01
9.882793e-02
8.135399e-02
5.972255e-02
3.476265e-02
7.564053e-03
-2.058671e-02
-4.828286e-02
-7.408175e-02
-9.659242e-02
-1.145609e-01
-1.269485e-01
-1.329991e-01
-1.322912e-01
-1.247712e-01
-1.107675e-01
-9.098108e-02
-6.645279e-02
-3.850817e-02
-8.680704e-03
2.138175e-02
5.002177e-02
7.568099e-02
9.700420e-02
1.129305e-01
1.227638e-01
1.262177e-01
1.234302e-01
1.149486e-01
1.016863e-01
8.485440e-02
6.587471e-02
4.628023e-02
2.760967e-02
1.130326e-02
-1.394033e-03
-9.516043e-03
-1.244097e-02
-9.935180e-03
-2.172299e-03
1.027418e-02
2.646570e-02
4.516008e-02
6.489667e-02
8.410032e-02
1.011964e-01
1.147281e-01
1.234658e-01
1.264991e-01
1.233053e-01
1.137872e-01
9.828132e-02
7.753541e-02
5.265976e-02
2.505683e-02
-3.665395e-03
-3.179040e-02
-5.759510e-02
-7.945144e-02
-9.592261e-02
-1.058495e-01
-1.084227e-01
-1.032363e-01
-9.031945e-02
-7.014225e-02
-4.359523e-02
-1.194095e-02
2.326005e-02
6.024537e-02
9.716287e-02
1.321909e-01
1.636571e-01
1.901463e-01
2.105899e-01
2.243282e-01
2.311446e-01
2.312681e-01
2.253454e-01
2.143861e-01
1.996849e-01
1.827260e-01
1.650771e-01
1.482784e-01
1.337342e-01
1.226140e-01
1.157704e-01
1.136789e-01
1.164050e-01
1.236018e-01
1.345375e-01
1.481528e-01
1.631438e-01
1.780651e-01
1.914449e-01
2.019038e-01
2.082657e-01
2.096523e-01
2.055514e-01
1.958545e-01
1.808609e-01
1.612506e-01
1.380303e-01
1.124589e-01
8.596009e-02
6.002789e-02
3.613225e-02
1.562880e-02
-3.217424e-04
-1.082103e-02
-1.528425e-02
-1.347305e-02
-5.509025e-03
8.132362e-03
2.664732e-02
4.894782e-02
7.372292e-02
9.951519e-02
1.248086e-01
1.481235e-01
1.681115e-01
1.836454e-01
1.938937e-01
1.983765e-01
1.969959e-01
1.900386e-01
1.781526e-01
1.622982e-01
1.436788e-01
1.236565e-01
1.036587e-01
8.508109e-02
6.919459e-02
5.706092e-02
4.946250e-02
4.685081e-02
4.931615e-02
5.658045e-02
6.801365e-02
8.267329e-02
9.936584e-02
1.167270e-01
1.333162e-01
1.477188e-01
1.586474e-01
1.650351e-01
1.661116e-01
1.614566e-01
1.510283e-01
1.351639e-01
1.145568e-01
9.021124e-02
6.338076e-02
3.549367e-02
8.071026e-03
-1.735957e-02
-3.935019e-02
-5.661506e-02
-6.810563e-02
-7.307433e-02
-7.112358e-02
-6.223674e-02
-4.678836e-02
-2.553193e-02
4.358644e-04
2.973371e-02
6.077506e-02
9.186390e-02
1.213010e-01
1.474928e-01
1.690546e-01
1.848996e-01
1.943078e-01
1.969677e-01
1.929906e-01
1.828958e-01
1.675695e-01
1.482012e-01
1.262015e-01
1.031086e-01
8.048689e-02
5.982588e-02
4.244385e-02
2.940229e-02
2.143685e-02
1.890932e-02
2.178451e-02
2.963409e-02
4.166786e-02
5.679074e-02
7.368199e-02
9.089118e-02
1.069439e-01
1.204488e-01
1.301983e-01
1.352528e-01
1.350051e-01
1.292179e-01
1.180351e-01
1.019677e-01
8.185574e-02
5.881189e-02
3.415060e-02
9.307141e-03
-1.424868e-02
-3.510007e-02
-5.196800e-02
-6.378896e-02
-6.978128e-02
-6.949591e-02
-6.284771e-02
-5.012448e-02
-3.197175e-02
-9.353582e-03
1.650888e-02
4.421687e-02
7.228595e-02
9.924389e-02
1.237270e-01
1.445681e-01
1.608687e-01
1.720519e-01
1.778896e-01
1.785064e-01
1.743564e-01
1.661805e-01
1.549430e-01
1.417565e-01
1.277978e-01
1.142219e-01
1.020776e-01
9.223177e-02
8.530583e-02
8.162958e-02
8.121614e-02
8.376076e-02
8.866486e-02
9.508442e-02
1.020000e-01
1.083032e-01
1.128930e-01
1.147728e-01
1.131406e-01
1.074636e-01
9.753056e-02
8.347797e-02
6.578871e-02
4.526385e-02
2.297135e-02
1.765035e-04
-2.174015e-02
-4.137134e-02
-5.737211e-02
-6.854408e-02
-7.390993e-02
-7.277442e-02
-6.476905e-02
-4.987839e-02
-2.844728e-02
-1.168591e-03
3.094765e-02
6.662241e-02
1.043708e-01
1.425775e-01
1.795815e-01
2.137653e-01
2.436448e-01
2.679529e-01
2.857127e-01
2.962925e-01
2.994391e-01
2.952870e-01
2.843416e-01
2.674393e-01
2.456886e-01
2.203958e-01
1.929832e-01
1.649033e-01
1.375553e-01
1.122084e-01
8.993588e-02
7.156263e-02
5.763045e-02
4.838123e-02
4.375966e-02
4.343481e-02
4.683884e-02
5.321981e-02
6.170418e-02
7.136406e-02
8.128379e-02
9.062118e-02
9.865919e-02
1.048452e-01
1.088163e-01
1.104109e-01
1.096665e-01
1.068067e-01
1.022194e-01
9.642676e-02
9.005170e-02
8.377907e-02
7.831455e-02
7.434106e-02
7.247454e-02
7.322049e-02
7.693400e-02
8.378603e-02
9.373914e-02
1.065356e-01
1.217003e-01
1.385599e-01
1.562783e-01
1.739082e-01
1.904546e-01
2.049472e-01
2.165144e-01
2.244535e-01
2.282896e-01
2.278176e-01
2.231231e-01
2.145808e-01
2.028289e-01
1.887236e-01
1.732769e-01
1.575831e-01
1.427396e-01
1.297683e-01
1.195439e-01
1.127342e-01
1.097559e-01
1.107499e-01
1.155764e-01
1.238304e-01
1.348755e-01
1.478930e-01
1.619428e-01
1.760297e-01
1.891708e-01
2.004584e-01
2.091131e-01
2.145250e-01
2.162805e-01
2.141749e-01
2.082127e-01
1.985969e-01
1.857116e-01
1.700994e-01
1.524351e-01
1.334972e-01
1.141358e-01
9.523776e-02
7.768905e-02
6.233448e-02
4.993635e-02
4.113390e-02
3.640648e-02
3.604330e-02
4.012311e-02
4.850622e-02
6.084091e-02
7.658437e-02
9.503727e-02
1.153891e-01
1.367710e-01
1.583110e-01
1.791885e-01
1.986824e-01
2.162102e-01
2.313551e-01
2.438796e-01
2.537247e-01
2.609965e-01
2.659410e-01
2.689111e-01
2.703267e-01
2.706339e-01
2.702644e-01
2.695993e-01
2.689391e-01
2.684817e-01
2.683093e-01
2.683859e-01
2.685638e-01
2.686007e-01
2.681836e-01
2.669600e-01
2.645720e-01
2.606921e-01
2.550551e-01
2.474863e-01
2.379215e-01
2.264190e-01
2.131631e-01
1.984603e-01
1.827289e-01
1.664833e-01
1.503143e-01
1.348654e-01
1.208061e-01
1.088009e-01
9.947629e-02
9.338476e-02
9.096841e-02
9.252458e-02
9.817631e-02
1.078514e-01
1.212727e-01
1.379628e-01
1.572627e-01
1.783652e-01
2.003604e-01
2.222902e-01
2.432081e-01
2.622399e-01
2.786398e-01
2.918380e-01
3.014754e-01
3.074227e-01
3.097815e-01
3.088693e-01
3.051874e-01
2.993772e-01
2.921666e-01
2.843121e-01
2.765404e-01
2.694940e-01
2.636849e-01
2.594594e-01
2.569777e-01
2.562094e-01
2.569450e-01
2.588238e-01
2.613724e-01
2.640528e-01
2.663128e-01
2.676342e-01
2.675752e-01
2.658028e-01
2.621139e-01
2.564439e-01
2.488647e-01
2.395735e-01
2.288741e-01
2.171530e-01
2.048519e-01
1.924393e-01
1.803815e-01
1.691163e-01
1.590305e-01
1.504423e-01
1.435900e-01
1.386267e-01
1.356203e-01
1.345577e-01
1.353532e-01
1.378596e-01
1.418819e-01
1.471939e-01
1.535571e-01
1.607389e-01
1.685296e-01
1.767555e-01
1.852857e-01
1.940328e-01
2.029468e-01
2.120040e-01
2.211915e-01
2.304899e-01
2.398558e-01
2.492060e-01
2.584064e-01
2.672653e-01
2.755339e-01
2.829128e-01
2.890655e-01
2.936365e-01
2.962733e-01
2.966505e-01
2.944925e-01
2.895954e-01
2.818436e-01
2.712236e-01
2.578318e-01
2.418774e-01
2.236783e-01
2.036501e-01
1.822898e-01
1.601522e-01
1.378248e-01
1.159006e-01
9.495257e-02
7.551039e-02
5.804232e-02
4.294164e-02
3.051864e-02
2.099761e-02
1.451783e-02
1.113749e-02
1.083912e-02
1.353523e-02
1.907321e-02
2.723888e-02
3.775900e-02
5.030324e-02
6.448704e-02
7.987647e-02
9.599636e-02
1.123425e-01
1.283983e-01
1.436546e-01
1.576325e-01
1.699067e-01
1.801272e-01
1.880386e-01
1.934938e-01
1.964616e-01
1.970270e-01
1.953834e-01
1.918175e-01
1.866866e-01
1.803920e-01
1.733491e-01
1.659572e-01
1.585717e-01
1.514798e-01
1.448839e-01
1.388920e-01
1.335178e-01
1.286899e-01
1.242691e-01
1.200731e-01
1.159048e-01
1.115817e-01
1.069643e-01
1.019786e-01
9.663282e-02
9.102452e-02
8.533917e-02
7.983975e-02
7.484887e-02
7.072497e-02
6.783533e-02
6.652809e-02
6.710594e-02
6.980348e-02
7.477015e-02
8.205967e-02
9.162652e-02
1.033289e-01
1.169376e-01
1.321490e-01
1.486023e-01
1.658983e-01
1.836199e-01
2.013529e-01
2.187045e-01
2.353198e-01
2.508939e-01
2.651792e-01
2.779888e-01
2.891960e-01
2.987310e-01
3.065761e-01
3.127599e-01
3.173508e-01
3.204503e-01
3.221851e-01
3.226986e-01
3.221413e-01
3.206610e-01
3.183923e-01
3.154478e-01
3.119114e-01
3.078345e-01
3.032363e-01
2.981078e-01
2.924191e-01
2.861303e-01
2.792042e-01
2.716190e-01
2.633816e-01
2.545363e-01
2.451709e-01
2.354169e-01
2.254452e-01
2.154572e-01
2.056726e-01
1.963172e-01
1.876100e-01
1.797536e-01
1.729277e-01
1.672861e-01
1.629570e-01
1.600449e-01
1.586338e-01
1.587895e-01
1.605588e-01
1.639668e-01
1.690111e-01
1.756541e-01
1.838139e-01
1.933575e-01
2.040948e-01
2.157769e-01
2.280986e-01
2.407067e-01
2.532127e-01
2.652106e-01
2.762984e-01
2.861005e-01
2.942897e-01
3.006066e-01
3.048747e-01
3.070095e-01
3.070210e-01
3.050108e-01
3.011625e-01
2.957283e-01
2.890110e-01
2.813429e-01
2.730643e-01
2.645010e-01
2.559442e-01
2.476337e-01
2.397454e-01
2.323846e-01
2.255862e-01
2.193204e-01
2.135041e-01
2.080176e-01
2.027225e-01
1.974807e-01
1.921713e-01
1.867037e-01
1.810255e-01
1.751258e-01
1.690342e-01
1.628175e-01
1.565752e-01
1.504341e-01
1.445431e-01
1.390683e-01
1.341872e-01
1.300830e-01
1.269376e-01
1.249244e-01
1.241993e-01
1.248908e-01
1.270893e-01
1.308358e-01
1.361119e-01
1.428328e-01
1.508439e-01
1.599235e-01
1.697908e-01
1.801191e-01
1.905519e-01
2.007214e-01
2.102662e-01
2.188490e-01
2.261717e-01
2.319886e-01
2.361176e-01
2.384497e-01
2.389540e-01
2.376794e-01
2.347503e-01
2.303566e-01
2.247385e-01
2.181670e-01
2.109239e-01
2.032833e-01
1.954969e-01
1.877852e-01
1.803332e-01
1.732901e-01
1.667719e-01
1.608658e-01
1.556342e-01
1.511201e-01
1.473514e-01
1.443443e-01
1.421063e-01
1.406369e-01
1.399280e-01
1.399635e-01
1.407192e-01
1.421639e-01
1.442603e-01
1.469684e-01
1.502478e-01
1.540607e-01
1.583731e-01
1.631549e-01
1.683779e-01
1.740133e-01
1.800272e-01
1.863760e-01
1.930014e-01
1.998253e-01
2.067464e-01
2.136372e-01
2.203443e-01
2.266917e-01
2.324879e-01
2.375358e-01
2.416452e-01
2.446469e-01
2.464045e-01
2.468253e-01
2.458672e-01
2.435419e-01
2.399150e-01
2.351024e-01
2.292645e-01
2.225969e-01
2.153194e-01
2.076639e-01
1.998616e-01
1.921313e-01
1.846696e-01
1.776443e-01
1.711899e-01
1.654059e-01
1.603566e-01
1.560710e-01
1.525438e-01
1.497360e-01
1.475775e-01
1.459705e-01
1.447966e-01
1.439256e-01
1.432268e-01
1.425810e-01
1.418930e-01
1.411019e-01
1.401902e-01
1.391889e-01
1.381800e-01
1.372954e-01
1.367113e-01
1.366393e-01
1.373125e-01
1.389687e-01
1.418314e-01
1.460898e-01
1.518792e-01
1.592653e-01
1.682313e-01
1.786705e-01
1.903852e-01
2.030905e-01
2.164249e-01
2.299641e-01
2.432401e-01
2.557620e-01
2.670384e-01
2.766009e-01
2.840262e-01
2.889568e-01
2.911190e-01
2.903368e-01
2.865408e-01
2.797721e-01
2.701803e-01
2.580164e-01
2.436206e-01
2.274069e-01
2.098444e-01
1.914371e-01
1.727025e-01
1.541506e-01
1.362635e-01
1.194766e-01
1.041617e-01
9.061434e-02
7.904376e-02
6.956896e-02
6.221946e-02
5.694129e-02
5.360743e-02
5.203165e-02
5.198459e-02
5.321094e-02
5.544684e-02
5.843670e-02
6.194886e-02
6.578947e-02
6.981405e-02
7.393594e-02
7.813091e-02
8.243740e-02
8.695172e-02
9.181796e-02
9.721324e-02
1.033290e-01
1.103505e-01
1.184352e-01
1.276943e-01
1.381751e-01
1.498499e-01
1.626080e-01
1.762539e-01
1.905105e-01
2.050262e-01
2.193867e-01
2.331304e-01
2.457673e-01
2.568008e-01
2.657535e-01
2.721944e-01
2.757675e-01
2.762196e-01
2.734256e-01
2.674073e-01
2.583448e-01
2.465783e-01
2.325973e-01
2.170206e-01
2.005653e-01
1.840092e-01
1.681480e-01
1.537507e-01
1.415163e-01
1.320334e-01
1.257465e-01
1.229300e-01
1.236731e-01
1.278765e-01
1.352603e-01
1.453852e-01
1.576814e-01
1.714871e-01
1.860896e-01
2.007698e-01
2.148441e-01
2.277031e-01
2.388458e-01
2.479048e-01
2.546643e-01
2.590667e-01
2.612087e-01
2.613258e-01
2.597664e-01
2.569579e-01
2.533672e-01
2.494598e-01
2.456620e-01
2.423283e-01
2.397176e-01
2.379786e-01
2.371460e-01
2.371451e-01
2.378042e-01
2.388728e-01
2.400427e-01
2.409715e-01
2.413049e-01
2.407004e-01
2.388483e-01
2.354925e-01
2.304484e-01
2.236199e-01
2.150106e-01
2.047322e-01
1.930047e-01
1.801506e-01
1.665801e-01
1.527694e-01
1.392328e-01
1.264894e-01
1.150295e-01
1.052805e-01
9.757798e-02
9.214237e-02
8.906504e-02
8.830433e-02
8.969236e-02
9.295207e-02
9.772260e-02
1.035907e-01
1.101250e-01
1.169093e-01
1.235732e-01
1.298154e-01
1.354213e-01
1.402718e-01
1.443449e-01
1.477105e-01
1.505184e-01
1.529825e-01
1.553601e-01
1.579303e-01
1.609720e-01
1.647431e-01
1.694615e-01
1.752898e-01
1.823229e-01
1.905797e-01
1.999984e-01
2.104360e-01
2.216712e-01
2.334110e-01
2.453013e-01
2.569392e-01
2.678893e-01
2.777010e-01
2.859272e-01
2.921443e-01
2.959736e-01
2.971020e-01
2.953041e-01
2.904623e-01
2.825831e-01
2.718090e-01
2.584213e-01
2.428345e-01
2.255800e-01
2.072792e-01
1.886091e-01
1.702609e-01
1.528965e-01
1.371042e-01
1.233597e-01
1.119950e-01
1.031781e-01
9.690750e-02
9.302067e-02
9.121680e-02
9.109121e-02
9.217757e-02
9.399333e-02
9.608406e-02
9.806259e-02
9.963995e-02
1.006457e-01
1.010363e-01
1.008918e-01
1.004006e-01
9.983512e-02
9.952088e-02
9.980187e-02
1.010065e-01
1.034165e-01
1.072420e-01
1.126026e-01
1.195170e-01
1.278985e-01
1.375585e-01
1.482138e-01
1.595000e-01
1.709876e-01
1.822009e-01
1.926400e-01
2.018025e-01
2.092080e-01
2.144213e-01
2.170761e-01
2.168967e-01
2.137174e-01
2.074983e-01
1.983358e-01
1.864686e-01
1.722758e-01
1.562682e-01
1.390700e-01
1.213921e-01
1.039972e-01
8.765813e-02
7.311276e-02
6.101818e-02
5.190889e-02
4.616233e-02
4.397566e-02
4.535594e-02
5.012465e-02
5.793587e-02
6.830560e-02
8.064925e-02
9.432351e-02
1.086695e-01
1.230536e-01
1.369042e-01
1.497416e-01
1.612003e-01
1.710428e-01
1.791643e-01
1.855879e-01
1.904523e-01
1.939915e-01
1.965096e-01
1.983515e-01
1.998738e-01
2.014163e-01
2.032781e-01
2.056977e-01
2.088395e-01
2.127848e-01
2.175277e-01
2.229752e-01
2.289498e-01
2.351956e-01
2.413872e-01
2.471434e-01
2.520446e-01
2.556558e-01
2.575535e-01
2.573552e-01
2.547502e-01
2.495286e-01
2.416066e-01
2.310447e-01
2.180574e-01
2.030131e-01
1.864213e-01
1.689095e-01
1.511894e-01
1.340139e-01
1.181300e-01
1.042293e-01
9.290195e-02
8.459814e-02
7.959930e-02
7.800323e-02
7.972324e-02
8.450187e-02
9.193772e-02
1.015227e-01
1.126855e-01
1.248375e-01
1.374160e-01
1.499201e-01
1.619390e-01
1.731677e-01
1.834129e-01
1.925886e-01
2.007028e-01
2.078392e-01
2.141348e-01
2.197562e-01
2.248778e-01
2.296623e-01
2.342451e-01
2.387238e-01
2.431531e-01
2.475433e-01
2.518628e-01
2.560430e-01
2.599848e-01
2.635657e-01
2.666473e-01
2.690823e-01
2.707224e-01
2.714242e-01
2.710575e-01
2.695114e-01
2.667026e-01
2.625827e-01
2.571447e-01
2.504286e-01
2.425235e-01
2.335670e-01
2.237398e-01
2.132572e-01
2.023559e-01
1.912801e-01
1.802659e-01
1.695282e-01
1.592491e-01
1.495723e-01
1.406017e-01
1.324043e-01
1.250183e-01
1.184620e-01
1.127445e-01
1.078752e-01
1.038712e-01
1.007635e-01
9.859991e-02
9.744619e-02
9.738415e-02
9.850798e-02
1.009183e-01
1.047145e-01
1.099853e-01
1.167977e-01
1.251844e-01
1.351307e-01
1.465603e-01
1.593226e-01
1.731829e-01
1.878182e-01
2.028197e-01
2.177042e-01
2.319327e-01
2.449372e-01
2.561519e-01
2.650459e-01
2.711563e-01
2.741173e-01
2.736838e-01
2.697485e-01
2.623497e-01
2.516714e-01
2.380357e-01
2.218878e-01
2.037769e-01
1.843330e-01
1.642425e-01
1.442223e-01
1.249932e-01
1.072536e-01
9.165180e-02
7.875997e-02
6.904753e-02
6.285775e-02
6.038824e-02
6.167759e-02
6.659978e-02
7.486746e-02
8.604431e-02
9.956614e-02
1.147699e-01
1.309290e-01
1.472943e-01
1.631366e-01
1.777900e-01
1.906911e-01
2.014111e-01
2.096785e-01
2.153891e-01
2.186039e-01
2.195344e-01
2.185174e-01
2.159812e-01
2.124071e-01
2.082889e-01
2.040936e-01
2.002268e-01
1.970044e-01
1.946342e-01
1.932064e-01
1.926951e-01
1.929682e-01
1.938047e-01
1.949176e-01
1.959791e-01
1.966467e-01
1.965889e-01
1.955074e-01
1.931558e-01
1.893538e-01
1.839964e-01
1.770588e-01
1.685963e-01
1.587418e-01
1.477010e-01
1.357450e-01
1.232024e-01
1.104491e-01
9.789618e-02
8.597480e-02
7.511781e-02
6.573805e-02
5.820448e-02
5.281833e-02
4.979149e-02
4.922968e-02
5.112224e-02
5.533962e-02
6.163918e-02
6.967928e-02
7.904062e-02
8.925389e-02
9.983168e-02
1.103026e-01
1.202453e-01
1.293185e-01
1.372860e-01
1.440322e-01
1.495675e-01
1.540229e-01
1.576325e-01
1.607085e-01
1.636074e-01
1.666940e-01
1.703042e-01
1.747107e-01
1.800953e-01
1.865293e-01
1.939643e-01
2.022336e-01
2.110635e-01
2.200924e-01
2.288954e-01
2.370114e-01
2.439715e-01
2.493263e-01
2.526715e-01
2.536709e-01
2.520758e-01
2.477408e-01
2.406349e-01
2.308473e-01
2.185870e-01
2.041775e-01
1.880457e-01
1.707053e-01
1.527352e-01
1.347540e-01
1.173896e-01
1.012470e-01
8.687523e-02
7.473594e-02
6.517663e-02
5.841054e-02
5.450521e-02
5.338081e-02
5.481862e-02
5.847926e-02
6.392935e-02
7.067505e-02
7.820000e-02
8.600505e-02
9.364666e-02
1.007709e-01
1.071399e-01
1.126481e-01
1.173263e-01
1.213330e-01
1.249343e-01
1.284726e-01
1.323301e-01
1.368871e-01
1.424817e-01
1.493721e-01
1.577055e-01
1.674960e-01
1.786142e-01
1.907890e-01
2.036222e-01
2.166132e-01
2.291926e-01
2.407605e-01
2.507259e-01
2.585434e-01
2.637461e-01
2.659714e-01
2.649814e-01
2.606752e-01
2.530958e-01
2.424304e-01
2.290059e-01
2.132774e-01
1.958132e-01
1.772733e-01
1.583831e-01
1.399021e-01
1.225888e-01
1.071625e-01
9.426446e-02
8.442173e-02
7.801556e-02
7.525810e-02
7.617938e-02
8.062606e-02
8.827203e-02
9.864034e-02
1.111344e-01
1.250760e-01
1.397478e-01
1.544363e-01
1.684736e-01
1.812747e-01
1.923682e-01
2.014182e-01
2.082365e-01
2.127850e-01
2.151665e-01
2.156076e-01
2.144332e-01
2.120343e-01
2.088328e-01
2.052457e-01
2.016509e-01
1.983593e-01
1.955951e-01
1.934845e-01
1.920543e-01
1.912394e-01
1.908962e-01
1.908204e-01
1.907672e-01
1.904717e-01
1.896677e-01
1.881051e-01
1.855649e-01
1.818720e-01
1.769074e-01
1.706170e-01
1.630206e-01
1.542161e-01
1.443818e-01
1.337725e-01
1.227099e-01
1.115664e-01
1.007430e-01
9.064079e-02
8.163117e-02
7.402533e-02
6.804776e-02
6.381589e-02
6.132849e-02
6.046407e-02
6.098992e-02
6.258107e-02
6.484765e-02
6.736801e-02
6.972458e-02
7.153911e-02
7.250440e-02
7.240992e-02
7.115968e-02
6.878149e-02
6.542698e-02
6.136284e-02
5.695364e-02
5.263705e-02
4.889287e-02
4.620726e-02
4.503436e-02
4.575756e-02
4.865306e-02
5.385872e-02
6.135127e-02
7.093451e-02
8.224069e-02
9.474578e-02
1.077979e-01
1.206571e-01
1.325432e-01
1.426881e-01
1.503874e-01
1.550493e-01
1.562355e-01
1.536919e-01
1.473685e-01
1.374263e-01
1.242324e-01
1.083428e-01
9.047492e-02
7.146987e-02
5.224729e-02
3.375413e-02
1.691001e-02
2.551990e-03
-8.617982e-03
-1.607936e-02
-1.952910e-02
-1.890406e-02
-1.438724e-02
-6.396186e-03
4.446058e-03
1.735561e-02
3.144438e-02
4.578347e-02
5.946779e-02
7.167652e-02
8.172505e-02
8.910536e-02
9.351317e-02
9.486110e-02
9.327795e-02
8.909486e-02
8.281942e-02
7.509947e-02
6.667900e-02
5.834896e-02
5.089621e-02
4.505372e-02
4.145509e-02
4.059585e-02
4.280384e-02
4.821962e-02
5.678758e-02
6.825759e-02
8.219677e-02
9.801092e-02
1.149750e-01
1.322717e-01
1.490360e-01
1.644045e-01
1.775638e-01
1.877987e-01
1.945325e-01
1.973617e-01
1.960804e-01
1.906931e-01
1.814173e-01
1.686719e-01
1.530542e-01
1.353055e-01
1.162671e-01
9.683050e-02
7.788358e-02
6.025793e-02
4.468000e-02
3.173003e-02
2.181193e-02
1.513610e-02
1.171672e-02
1.138358e-02
1.380722e-02
1.853515e-02
2.503529e-02
3.274240e-02
4.110291e-02
4.961451e-02
5.785756e-02
6.551689e-02
7.239361e-02
7.840723e-02
8.358915e-02
8.806884e-02
9.205386e-02
9.580535e-02
9.961018e-02
1.037515e-01
1.084799e-01
1.139864e-01
1.203805e-01
1.276740e-01
1.357726e-01
1.444762e-01
1.534878e-01
1.624308e-01
1.708728e-01
1.783536e-01
1.844168e-01
1.886411e-01
1.906707e-01
1.902413e-01
1.872009e-01
1.815230e-01
1.733115e-01
1.627985e-01
1.503346e-01
1.363724e-01
1.214458e-01
1.061453e-01
9.108921e-02
7.689302e-02
6.413624e-02
5.332875e-02
4.487834e-02
3.906206e-02
3.600440e-02
3.566519e-02
3.783905e-02
4.216750e-02
4.816297e-02
5.524321e-02
6.277335e-02
7.011263e-02
7.666224e-02
8.191071e-02
8.547345e-02
8.712321e-02
8.680894e-02
8.466136e-02
8.098483e-02
7.623632e-02
7.099317e-02
6.591219e-02
6.168261e-02
5.897605e-02
5.839668e-02
6.043508e-02
6.542916e-02
7.353488e-02
8.470921e-02
9.870640e-02
1.150882e-01
1.332476e-01
1.524437e-01
1.718461e-01
1.905844e-01
2.078007e-01
2.226998e-01
2.345968e-01
2.429579e-01
2.474328e-01
2.478776e-01
2.443650e-01
2.371836e-01
2.268230e-01
2.139491e-01
1.993686e-01
1.839839e-01
1.687419e-01
1.545775e-01
1.423541e-01
1.328071e-01
1.264932e-01
1.237500e-01
1.246719e-01
1.291028e-01
1.366484e-01
1.467075e-01
1.585188e-01
1.712205e-01
1.839176e-01
1.957505e-01
2.059601e-01
2.139451e-01
2.193051e-01
2.218694e-01
2.217070e-01
2.191189e-01
2.146118e-01
2.088569e-01
2.026364e-01
1.967824e-01
1.921122e-01
1.893659e-01
1.891486e-01
1.918829e-01
1.977739e-01
2.067903e-01
2.186635e-01
2.329025e-01
2.488260e-01
2.656058e-01
2.823178e-01
2.979973e-01
3.116938e-01
3.225225e-01
3.297112e-01
3.326424e-01
3.308864e-01
3.242290e-01
3.126881e-01
2.965208e-01
2.762186e-01
2.524904e-01
2.262338e-01
1.984956e-01
1.704218e-01
1.432003e-01
1.179965e-01
9.588627e-02
7.779052e-02
6.441429e-02
5.619717e-02
5.327822e-02
5.547952e-02
6.231070e-02
7.299548e-02
8.651921e-02
1.016948e-01
1.172420e-01
1.318749e-01
1.443894e-01
1.537462e-01
1.591410e-01
1.600580e-01
1.563029e-01
1.480128e-01
1.356437e-01
1.199366e-01
1.018641e-01
8.256310e-02
6.325592e-02
4.516615e-02
2.943424e-02
1.703866e-02
8.728486e-03
4.972579e-03
5.929507e-03
1.144036e-02
2.104443e-02
3.401544e-02
4.941441e-02
6.615388e-02
8.306857e-02
9.898740e-02
1.128031e-01
1.235356e-01
1.303878e-01
1.327890e-01
1.304270e-01
1.232650e-01
1.115439e-01
9.576929e-02
7.668272e-02
5.521943e-02
3.245343e-02
9.533165e-03
-1.238892e-02
-3.222875e-02
-4.904002e-02
-6.207535e-02
-7.083413e-02
-7.509263e-02
-7.491367e-02
-7.063502e-02
-6.283783e-02
-5.229822e-02
-3.992647e-02
-2.669907e-02
-1.358899e-02
-1.499190e-03
8.796326e-03
1.670045e-02
2.182758e-02
2.402354e-02
2.337026e-02
2.017542e-02
1.494796e-02
8.360513e-03
1.201059e-03
-5.683680e-03
-1.144944e-02
-1.531608e-02
-1.662516e-02
-1.488852e-02
-9.823880e-03
-1.373932e-03
1.029224e-02
2.479490e-02
4.157382e-02
5.992874e-02
7.906558e-02
9.814405e-02
1.163235e-01
1.328054e-01
1.468711e-01
1.579163e-01
1.654793e-01
1.692666e-01
1.691705e-01
1.652814e-01
1.578909e-01
1.474862e-01
1.347341e-01
1.204540e-01
1.055792e-01
9.110749e-02
7.804183e-02
6.732532e-02
5.977446e-02
5.601678e-02
5.643921e-02
6.115303e-02
6.997984e-02
8.246115e-02
9.789128e-02
1.153709e-01
1.338769e-01
1.523414e-01
1.697351e-01
1.851473e-01
1.978560e-01
2.073842e-01
2.135353e-01
2.164075e-01
2.163837e-01
2.141000e-01
2.103931e-01
2.062336e-01
2.026474e-01
2.006333e-01
2.010821e-01
2.047035e-01
2.119660e-01
2.230549e-01
2.378508e-01
2.559317e-01
2.765972e-01
2.989128e-01
3.217720e-01
3.439705e-01
3.642873e-01
3.815665e-01
3.947932e-01
4.031611e-01
4.061233e-01
4.034281e-01
3.951337e-01
3.816049e-01
3.634908e-01
3.416848e-01
3.172714e-01
2.914604e-01
2.655143e-01
2.406706e-01
2.180668e-01
1.986695e-01
1.832156e-01
1.721678e-01
1.656894e-01
1.636394e-01
1.655893e-01
1.708599e-01
1.785743e-01
1.877240e-01
1.972421e-01
2.060781e-01
2.132701e-01
2.180084e-01
2.196886e-01
2.179486e-01
2.126895e-01
2.040792e-01
1.925373e-01
1.787036e-01
1.633916e-01
1.475308e-01
1.320993e-01
1.180534e-01
1.062574e-01
9.742033e-02
9.204304e-02
9.038103e-02
9.242521e-02
9.790160e-02
1.062898e-01
1.168584e-01
1.287136e-01
1.408580e-01
1.522538e-01
1.618876e-01
1.688310e-01
1.722951e-01
1.716763e-01
1.665917e-01
1.569024e-01
1.427252e-01
1.244305e-01
1.026268e-01
7.813155e-02
5.192759e-02
2.510841e-02
-1.186943e-03
-2.584492e-02
-4.785022e-02
-6.635517e-02
-8.074018e-02
-9.066007e-02
-9.607138e-02
-9.723769e-02
-9.471148e-02
-8.929369e-02
-8.197399e-02
-7.385645e-02
-6.607657e-02
-5.971602e-02
-5.572156e-02
-5.483402e-02
-5.753207e-02
-6.399452e-02
-7.408352e-02
-8.735016e-02
-1.030622e-01
-1.202525e-01
-1.377857e-01
-1.544378e-01
-1.689834e-01
-1.802853e-01
-1.873772e-01
-1.895355e-01
-1.863328e-01
-1.776694e-01
-1.637816e-01
-1.452241e-01
-1.228313e-01
-9.765982e-02
-7.091723e-02
-4.388513e-02
-1.784049e-02
6.018528e-03
2.663858e-02
4.316620e-02
5.499007e-02
6.176957e-02
6.344896e-02
6.025707e-02
5.269257e-02
4.149536e-02
2.760495e-02
1.210719e-02
-3.828474e-03
-1.901833e-02
-3.233670e-02
-4.278675e-02
-4.956485e-02
-5.211355e-02
-5.015861e-02
-4.372697e-02
-3.314366e-02
-1.900740e-02
-2.146431e-03
1.644209e-02
3.566450e-02
5.440915e-02
7.162520e-02
8.639608e-02
9.800270e-02
1.059722e-01
1.101092e-01
1.105067e-01
1.075366e-01
1.018188e-01
9.417272e-02
8.555309e-02
7.697657e-02
6.944368e-02
6.386318e-02
6.098444e-02
6.134329e-02
6.522517e-02
7.264799e-02
8.336545e-02
9.688988e-02
1.125316e-01
1.294508e-01
1.467180e-01
1.633775e-01
1.785102e-01
1.912921e-01
2.010433e-01
2.072685e-01
2.096829e-01
2.082263e-01
2.030630e-01
1.945697e-01
1.833117e-01
1.700093e-01
1.554963e-01
1.406726e-01
1.264524e-01
1.137102e-01
1.032287e-01
9.564998e-02
9.143499e-02
9.083342e-02
9.386751e-02
1.003306e-01
1.098007e-01
1.216678e-01
1.351739e-01
1.494615e-01
1.636289e-01
1.767873e-01
1.881169e-01
1.969174e-01
2.026512e-01
2.049750e-01
2.037599e-01
1.990986e-01
1.912989e-01
1.808643e-01
1.684628e-01
1.548846e-01
1.409913e-01
1.276610e-01
1.157299e-01
1.059382e-01
9.888157e-02
9.497328e-02
9.441923e-02
9.720779e-02
1.031141e-01
1.117177e-01
1.224320e-01
1.345422e-01
1.472504e-01
1.597250e-01
1.711512e-01
1.807814e-01
1.879822e-01
1.922742e-01
1.933633e-01
1.911599e-01
1.857858e-01
1.775663e-01
1.670096e-01
1.547714e-01
1.416095e-01
1.283289e-01
1.157221e-01
1.045108e-01
9.529097e-02
8.848967e-02
8.433384e-02
8.283554e-02
8.379354e-02
8.681118e-02
9.132909e-02
9.667001e-02
1.020926e-01
1.068495e-01
1.102456e-01
1.116908e-01
1.107447e-01
1.071499e-01
1.008524e-01
9.200817e-02
8.097649e-02
6.829952e-02
5.466973e-02
4.088659e-02
2.780477e-02
1.627661e-02
7.092426e-03
9.231128e-04
-1.730366e-03
-5.759725e-04
4.445332e-03
1.315227e-02
2.513270e-02
3.976832e-02
5.627223e-02
7.373656e-02
9.118699e-02
1.076410e-01
1.221663e-01
1.339365e-01
1.422801e-01
1.467198e-01
1.470001e-01
1.431007e-01
1.352363e-01
1.238406e-01
1.095393e-01
9.310962e-02
7.543324e-02
5.744141e-02
4.005793e-02
2.414236e-02
1.043735e-02
-4.762149e-04
-8.213073e-03
-1.260398e-02
-1.370091e-02
-1.176672e-02
-7.250166e-03
-7.483300e-04
7.040434e-03
1.536938e-02
2.349827e-02
3.074659e-02
3.654185e-02
4.046014e-02
4.225666e-02
4.188434e-02
3.949910e-02
3.545069e-02
3.025898e-02
2.457675e-02
1.914112e-02
1.471694e-02
1.203613e-02
1.173766e-02
1.431310e-02
2.006212e-02
2.906161e-02
4.115082e-02
5.593363e-02
7.279751e-02
9.094751e-02
1.094524e-01
1.273000e-01
1.434572e-01
1.569332e-01
1.668405e-01
1.724513e-01
1.732474e-01
1.689580e-01
1.595847e-01
1.454107e-01
1.269926e-01
1.051351e-01
8.084805e-02
5.528957e-02
2.969747e-02
5.313606e-03
-1.669373e-02
-3.530405e-02
-4.970958e-02
-5.936558e-02
-6.402170e-02
-6.373166e-02
-5.884088e-02
-4.995370e-02
-3.788363e-02
-2.359142e-02
-8.115951e-03
7.496725e-03
2.226165e-02
3.531637e-02
4.597212e-02
5.375200e-02
5.841432e-02
5.995999e-02
5.862388e-02
5.485126e-02
4.926116e-02
4.259945e-02
3.568487e-02
2.935164e-02
2.439238e-02
2.150516e-02
2.124819e-02
2.400486e-02
2.996116e-02
3.909619e-02
5.118539e-02
6.581511e-02
8.240711e-02
1.002512e-01
1.185447e-01
1.364370e-01
1.530776e-01
1.676660e-01
1.795004e-01
1.880229e-01
1.928579e-01
1.938404e-01
1.910315e-01
1.847193e-01
1.754037e-01
1.637661e-01
1.506254e-01
1.368831e-01
1.234622e-01
1.112438e-01
1.010068e-01
9.337670e-02
8.878527e-02
8.744566e-02
8.934405e-02
9.424793e-02
1.017302e-01
1.112070e-01
1.219854e-01
1.333181e-01
1.444600e-01
1.547233e-01
1.635279e-01
1.704433e-01
1.752192e-01
1.778029e-01
1.783403e-01
1.771624e-01
1.747550e-01
1.717165e-01
1.687050e-01
1.663811e-01
1.653490e-01
1.661034e-01
1.689850e-01
1.741491e-01
1.815498e-01
1.909406e-01
2.018905e-01
2.138145e-01
2.260148e-01
2.377295e-01
2.481844e-01
2.566441e-01
2.624589e-01
2.651048e-01
2.642142e-01
2.595977e-01
2.512555e-01
2.393803e-01
2.243507e-01
2.067177e-01
1.871819e-01
1.665642e-01
1.457695e-01
1.257429e-01
1.074214e-01
9.168115e-02
7.928232e-02
7.081578e-02
6.665498e-02
6.691853e-02
7.144839e-02
7.980761e-02
9.129984e-02
1.050103e-01
1.198661e-01
1.347104e-01
1.483858e-01
1.598188e-01
1.680999e-01
1.725522e-01
1.727831e-01
1.687155e-01
1.605953e-01
1.489748e-01
1.346735e-01
1.187184e-01
1.022690e-01
8.653191e-02
7.267226e-02
6.172718e-02
5.452886e-02
5.164246e-02
5.332373e-02
5.949953e-02
6.977257e-02
8.344938e-02
9.958850e-02
1.170641e-01
1.346400e-01
1.510474e-01
1.650634e-01
1.755831e-01
1.816844e-01
1.826809e-01
1.781622e-01
1.680188e-01
1.524519e-01
1.319667e-01
1.073496e-01
7.962839e-02
5.001903e-02
1.985836e-02
-9.472162e-03
-3.662843e-02
-6.038647e-02
-7.972059e-02
-9.387108e-02
-1.023961e-01
-1.052030e-01
-1.025551e-01
-9.505379e-02
-8.359543e-02
-6.930648e-02
-5.346184e-02
-3.739217e-02
-2.238722e-02
-9.602301e-03
2.527708e-05
5.843767e-03
7.533593e-03
5.129501e-03
-9.835917e-04
-1.010095e-02
-2.125247e-02
-3.327731e-02
-4.491303e-02
-5.489253e-02
-6.204106e-02
-6.536517e-02
-6.412652e-02
-5.789458e-02
-4.657469e-02
-3.041024e-02
-9.960341e-03
1.394418e-02
4.026156e-02
6.781146e-02
9.535286e-02
1.216620e-01
1.456049e-01
1.662009e-01
1.826721e-01
1.944793e-01
2.013409e-01
2.032371e-01
2.003991e-01
1.932856e-01
1.825494e-01
1.689935e-01
1.535221e-01
1.370864e-01
1.206303e-01
1.050366e-01
9.108029e-02
7.938779e-02
7.040798e-02
6.439475e-02
6.140289e-02
6.129711e-02
6.377300e-02
6.838815e-02
7.460078e-02
8.181256e-02
8.941246e-02
9.681840e-02
1.035140e-01
1.090785e-01
1.132081e-01
1.157291e-01
1.166014e-01
1.159141e-01
1.138721e-01
1.107747e-01
1.069875e-01
1.029074e-01
9.892459e-02
9.538425e-02
9.255112e-02
9.058078e-02
8.950050e-02
8.920121e-02
8.944157e-02
8.986314e-02
9.001518e-02
8.938614e-02
8.743866e-02
8.364464e-02
7.751731e-02
6.863787e-02
5.667519e-02
4.139826e-02
2.268176e-02
5.058861e-04
-2.504867e-02
-5.380936e-02
-8.552347e-02
-1.198716e-01
-1.564823e-01
-1.949459e-01
-2.348277e-01
-2.756792e-01
-3.170473e-01
-3.584818e-01
-3.995419e-01
-4.398005e-01
-4.788477e-01
-5.162925e-01
-5.517627e-01
-5.849029e-01
-6.153719e-01
-6.428389e-01
-6.669805e-01
-6.874790e-01
-7.040229e-01
-7.163116e-01
-7.240643e-01
-7.270338e-01
-7.250257e-01
-7.179208e-01
-7.057002e-01
-6.884694e-01
-6.664798e-01
-6.401430e-01
-6.100367e-01
-5.768991e-01
-5.416104e-01
-5.051617e-01
-4.686112e-01
-4.330314e-01
-3.994509e-01
-3.687967e-01
-3.418422e-01
-3.191662e-01
-3.011268e-01
-2.878522e-01
-2.792480e-01
-2.750189e-01
-2.747029e-01
-2.777135e-01
-2.833870e-01
-2.910305e-01
-2.999677e-01
-3.095796e-01
-3.193366e-01
-3.288221e-01
-3.377442e-01
-3.459378e-01
-3.533561e-01
-3.600538e-01
-3.661635e-01
-3.718669e-01
-3.773656e-01
-3.828509e-01
-3.884778e-01
-3.943435e-01
-4.004717e-01
-4.068050e-01
-4.132027e-01
-4.194467e-01
-4.252520e-01
-4.302837e-01
-4.341759e-01
-4.365545e-01
-4.370606e-01
-4.353733e-01
-4.312328e-01
-4.244599e-01
-4.149715e-01
-4.027916e-01
-3.880549e-01
-3.710040e-01
-3.519792e-01
-3.314025e-01
-3.097562e-01
-2.875593e-01
-2.653411e-01
-2.436159e-01
-2.228579e-01
-2.034790e-01
-1.858097e-01
-1.700850e-01
-1.564356e-01
-1.448851e-01
-1.353538e-01
-1.276689e-01
-1.215800e-01
-1.167803e-01
-1.129312e-01
-1.096891e-01
-1.067339e-01
-1.037952e-01
-1.006750e-01
-9.726376e-02
-9.354879e-02
-8.961373e-02
-8.562929e-02
-8.183617e-02
-7.852174e-02
-7.599266e-02
-7.454578e-02
-7.443992e-02
-7.587075e-02
-7.895047e-02
-8.369392e-02
-9.001165e-02
-9.771082e-02
-1.065034e-01
-1.160210e-01
-1.258342e-01
-1.354753e-01
-1.444623e-01
-1.523226e-01
-1.586162e-01
-1.629573e-01
-1.650339e-01
-1.646248e-01
-1.616136e-01
-1.559976e-01
-1.478913e-01
-1.375247e-01
-1.252350e-01
-1.114542e-01
-9.669094e-02
-8.150864e-02
-6.650026e-02
-5.226002e-02
-3.935301e-02
-2.828379e-02
-1.946570e-02
-1.319356e-02
-9.622389e-03
-8.754718e-03
-1.043794e-02
-1.437224e-02
-2.012834e-02
-2.717354e-02
-3.490424e-02
-4.268317e-02
-4.987961e-02
-5.591088e-02
-6.028272e-02
-6.262588e-02
-6.272557e-02
-6.054088e-02
-5.621184e-02
-5.005277e-02
-4.253219e-02
-3.424075e-02
-2.584990e-02
-1.806463e-02
-1.157396e-02
-7.002513e-03
-4.866485e-03
-5.536535e-03
-9.210055e-03
-1.589459e-02
-2.540373e-02
-3.736607e-02
-5.124702e-02
-6.638220e-02
-8.202038e-02
-9.737257e-02
-1.116637e-01
-1.241828e-01
-1.343279e-01
-1.416424e-01
-1.458404e-01
-1.468191e-01
-1.446586e-01
-1.396086e-01
-1.320651e-01
-1.225377e-01
-1.116100e-01
-9.989729e-02
-8.800275e-02
-7.647604e-02
-6.577802e-02
-5.625376e-02
-4.811643e-02
-4.144305e-02
-3.618237e-02
-3.217357e-02
-2.917394e-02
-2.689267e-02
-2.502752e-02
-2.330124e-02
-2.149481e-02
-1.947490e-02
-1.721389e-02
-1.480076e-02
-1.244188e-02
-1.045106e-02
-9.228961e-03
-9.233109e-03
-1.094052e-02
-1.480613e-02
-2.122061e-02
-3.047162e-02
-4.271185e-02
-5.793713e-02
-7.597608e-02
-9.649224e-02
-1.189980e-01
-1.428788e-01
-1.674262e-01
-1.918757e-01
-2.154487e-01
-2.373951e-01
-2.570325e-01
-2.737826e-01
-2.871997e-01
-2.969919e-01
-3.030325e-01
-3.053624e-01
-3.041835e-01
-2.998420e-01
-2.928049e-01
-2.836300e-01
-2.729313e-01
-2.613423e-01
-2.494785e-01
-2.379017e-01
-2.270879e-01
-2.174000e-01
-2.090692e-01
-2.021842e-01
-1.966902e-01
-1.923979e-01
-1.890008e-01
-1.861008e-01
-1.832398e-01
-1.799342e-01
-1.757114e-01
-1.701459e-01
-1.628919e-01
-1.537123e-01
-1.425016e-01
-1.293017e-01
-1.143096e-01
-9.787686e-02
-8.049754e-02
-6.278678e-02
-4.544826e-02
-2.923281e-02
-1.489063e-02
-3.120775e-03
5.477803e-03
1.044949e-02
1.151601e-02
8.598821e-03
1.828778e-03
-8.456727e-03
-2.172825e-02
-3.728916e-02
-5.430950e-02
-7.186709e-02
-8.899401e-02
-1.047261e-01
-1.181536e-01
-1.284695e-01
-1.350148e-01
-1.373166e-01
-1.351169e-01
-1.283909e-01
-1.173518e-01
-1.024424e-01
-8.431231e-02
-6.378216e-02
-4.179556e-02
-1.936174e-02
2.508093e-03
2.286603e-02
4.088963e-02
5.593583e-02
6.758189e-02
7.565017e-02
8.021426e-02
8.158617e-02
8.028561e-02
7.699396e-02
7.249682e-02
6.761994e-02
6.316371e-02
5.984122e-02
5.822462e-02
5.870341e-02
6.145728e-02
6.644469e-02
7.340752e-02
8.189099e-02
9.127769e-02
1.008336e-01
1.097630e-01
1.172690e-01
1.226136e-01
1.251745e-01
1.244911e-01
1.203000e-01
1.125543e-01
1.014296e-01
8.731436e-02
7.078925e-02
5.259458e-02
3.359004e-02
1.470812e-02
-3.096359e-03
-1.889832e-02
-3.185405e-02
-4.124997e-02
-4.654631e-02
-4.741285e-02
-4.375437e-02
-3.572339e-02
-2.371897e-02
-8.370558e-03
9.492905e-03
2.888806e-02
4.873441e-02
6.792071e-02
8.537635e-02
1.001425e-01
1.114375e-01
1.187118e-01
1.216857e-01
1.203693e-01
1.150590e-01
1.063148e-01
9.491572e-02
8.179979e-02
6.799177e-02
5.452404e-02
4.235727e-02
3.230632e-02
2.497708e-02
2.071860e-02
1.959421e-02
2.137377e-02
2.554792e-02
3.136338e-02
3.787684e-02
4.402384e-02
4.869765e-02
5.083230e-02
4.948296e-02
4.389665e-02
3.356711e-02
1.826958e-02
-1.926336e-03
-2.666525e-02
-5.533302e-02
-8.709837e-02
-1.209644e-01
-1.558257e-01
-1.905274e-01
-2.239230e-01
-2.549292e-01
-2.825755e-01
-3.060470e-01
-3.247204e-01
-3.381919e-01
-3.462962e-01
-3.491162e-01
-3.469825e-01
-3.404595e-01
-3.303185e-01
-3.174973e-01
-3.030441e-01
-2.880523e-01
-2.735859e-01
-2.606053e-01
-2.498966e-01
-2.420141e-01
-2.372404e-01
-2.355690e-01
-2.367115e-01
-2.401286e-01
-2.450824e-01
-2.507035e-01
-2.560684e-01
-2.602793e-01
-2.625404e-01
-2.622254e-01
-2.589319e-01
-2.525184e-01
-2.431236e-01
-2.311652e-01
-2.173179e-01
-2.024734e-01
-1.876818e-01
-1.740783e-01
-1.628011e-01
-1.549036e-01
-1.512716e-01
-1.525498e-01
-1.590877e-01
-1.709065e-01
-1.876925e-01
-2.088149e-01
-2.333664e-01
-2.602215e-01
-2.881072e-01
-3.156808e-01
-3.416078e-01
-3.646371e-01
-3.836680e-01
-3.978076e-01
-4.064150e-01
-4.091316e-01
-4.058972e-01
-3.969507e-01
-3.828169e-01
-3.642786e-01
-3.423354e-01
-3.181495e-01
-2.929799e-01
-2.681087e-01
-2.447634e-01
-2.240397e-01
-2.068314e-01
-1.937733e-01
-1.852009e-01
-1.811313e-01
-1.812666e-01
-1.850194e-01
-1.915581e-01
-1.998679e-01
-2.088242e-01
-2.172731e-01
-2.241130e-01
-2.283743e-01
-2.292899e-01
-2.263533e-01
-2.193590e-01
-2.084225e-01
-1.939761e-01
-1.767418e-01
-1.576793e-01
-1.379153e-01
-1.186571e-01
-1.010988e-01
-8.632812e-02
-7.524285e-02
-6.848399e-02
-6.639163e-02
-6.898594e-02
-7.597347e-02
-8.677572e-02
-1.005755e-01
-1.163751e-01
-1.330615e-01
-1.494726e-01
-1.644621e-01
-1.769593e-01
-1.860239e-01
-1.908923e-01
-1.910157e-01
-1.860885e-01
-1.760645e-01
-1.611617e-01
-1.418539e-01
-1.188484e-01
-9.305240e-02
-6.552486e-02
-3.741910e-02
-9.915728e-03
1.584891e-02
3.885420e-02
5.826105e-02
7.346643e-02
8.414232e-02
9.025582e-02
9.206889e-02
9.011793e-02
8.517466e-02
7.819113e-02
7.023262e-02
6.240278e-02
5.576547e-02
5.126835e-02
4.967311e-02
5.149700e-02
5.696994e-02
6.601105e-02
7.822677e-02
9.293198e-02
1.091933e-01
1.258923e-01
1.418043e-01
1.556874e-01
1.663744e-01
1.728602e-01
1.743770e-01
1.704526e-01
1.609451e-01
1.460551e-01
1.263135e-01
1.025486e-01
7.583576e-02
4.743360e-02
1.871140e-02
-8.928132e-03
-3.412725e-02
-5.564933e-02
-7.244989e-02
-8.373886e-02
-8.903065e-02
-8.817798e-02
-8.138630e-02
-6.920664e-02
-5.250634e-02
-3.241858e-02
-1.027341e-02
1.248608e-02
3.439721e-02
5.407451e-02
7.030294e-02
8.212031e-02
8.888224e-02
9.030458e-02
8.647985e-02
7.786681e-02
6.525421e-02
4.970192e-02
3.246348e-02
1.489559e-02
-1.639702e-03
-1.587394e-02
-2.672597e-02
-3.338418e-02
-3.537141e-02
-3.258716e-02
-2.532322e-02
-1.425044e-02
-3.766026e-04
1.502219e-02
3.049245e-02
4.450983e-02
5.559334e-02
6.241786e-02
6.391570e-02
5.935875e-02
4.841460e-02
3.117280e-02
8.140077e-03
-1.979392e-02
-5.141638e-02
-8.527143e-02
-1.197539e-01
-1.532105e-01
-1.840408e-01
-2.107936e-01
-2.322513e-01
-2.474990e-01
-2.559752e-01
-2.575000e-01
-2.522800e-01
-2.408906e-01
-2.242354e-01
-2.034865e-01
-1.800087e-01
-1.552715e-01
-1.307554e-01
-1.078578e-01
-8.780434e-02
-7.157283e-02
-5.983484e-02
-5.291861e-02
-5.079613e-02
-5.309472e-02
-5.913193e-02
-6.797098e-02
-7.849278e-02
-8.947939e-02
-9.970372e-02
-1.080195e-01
-1.134459e-01
-1.152422e-01
-1.129657e-01
-1.065098e-01
-9.611717e-02
-8.236695e-02
-6.613494e-02
-4.852989e-02
-3.081022e-02
-1.428783e-02
-2.267029e-04
1.025503e-02
1.627184e-02
1.723922e-02
1.291868e-02
3.436262e-03
-1.072615e-02
-2.876503e-02
-4.961091e-02
-7.200022e-02
-9.455735e-02
-1.158808e-01
-1.346282e-01
-1.495956e-01
-1.597872e-01
-1.644722e-01
-1.632279e-01
-1.559643e-01
-1.429326e-01
-1.247133e-01
-1.021861e-01
-7.648010e-02
-4.890781e-02
-2.088429e-02
6.162808e-03
3.088654e-02
5.211004e-02
6.890477e-02
8.065127e-02
8.707732e-02
8.827080e-02
8.466633e-02
7.700724e-02
6.628649e-02
5.367125e-02
4.041709e-02
2.777785e-02
1.691684e-02
8.825154e-03
4.251839e-03
3.650389e-03
7.144902e-03
1.451828e-02
2.522355e-02
3.841797e-02
5.301840e-02
6.777489e-02
8.135846e-02
9.245715e-02
9.987333e-02
1.026141e-01
9.996699e-02
9.155397e-02
7.735970e-02
5.773221e-02
3.335763e-02
5.212646e-03
-2.550038e-02
-5.743006e-02
-8.915887e-02
-1.192870e-01
-1.465124e-01
-1.697030e-01
-1.879568e-01
-2.006483e-01
-2.074585e-01
-2.083883e-01
-2.037548e-01
-1.941713e-01
-1.805113e-01
-1.638586e-01
-1.454455e-01
-1.265818e-01
-1.085776e-01
-9.266425e-02
-7.991719e-02
-7.118650e-02
-6.703950e-02
-6.772084e-02
-7.313363e-02
-8.284412e-02
-9.611021e-02
-1.119324e-01
-1.291233e-01
-1.463914e-01
-1.624309e-01
-1.760131e-01
-1.860714e-01
-1.917750e-01
-1.925860e-01
-1.882986e-01
-1.790560e-01
-1.653465e-01
-1.479757e-01
-1.280190e-01
-1.067532e-01
-8.557294e-02
-6.589519e-02
-4.905987e-02
-3.623347e-02
-2.832407e-02
-2.591470e-02
-2.922047e-02
-3.807239e-02
-5.192832e-02
-6.990937e-02
-9.085791e-02
-1.134127e-01
-1.360951e-01
-1.574015e-01
-1.758943e-01
-1.902893e-01
-1.995321e-01
-2.028610e-01
-1.998541e-01
-1.904565e-01
-1.749867e-01
-1.541224e-01
-1.288634e-01
-1.004745e-01
-7.040992e-02
-4.022209e-02
-1.146210e-02
1.442266e-02
3.618508e-02
5.286139e-02
6.383391e-02
6.886832e-02
6.812292e-02
6.212969e-02
5.174924e-02
3.810389e-02
2.249404e-02
6.304376e-03
-9.093556e-03
-2.243542e-02
-3.264850e-02
-3.892106e-02
-4.075260e-02
-3.798212e-02
-3.079347e-02
-1.969779e-02
-5.494859e-03
1.078383e-02
2.794692e-02
4.472550e-02
5.986094e-02
7.219208e-02
8.073550e-02
8.475241e-02
8.379733e-02
7.774549e-02
6.679844e-02
5.146890e-02
3.254746e-02
1.105400e-02
-1.182300e-02
-3.479610e-02
-5.655378e-02
-7.583701e-02
-9.151298e-02
-1.026420e-01
-1.085339e-01
-1.087899e-01
-1.033294e-01
-9.239859e-02
-7.655977e-02
-5.666261e-02
-3.379575e-02
-9.221564e-03
1.570336e-02
3.961755e-02
6.124754e-02
7.949706e-02
9.352467e-02
1.028031e-01
1.071547e-01
1.067599e-01
1.021381e-01
9.410327e-02
8.369773e-02
7.211098e-02
6.058915e-02
5.034206e-02
4.245399e-02
3.780431e-02
3.700304e-02
4.034589e-02
4.779189e-02
5.896525e-02
7.318141e-02
8.949547e-02
1.067696e-01
1.237546e-01
1.391799e-01
1.518452e-01
1.607062e-01
1.649489e-01
1.640449e-01
1.577855e-01
1.462920e-01
1.300041e-01
1.096479e-01
8.618991e-02
6.077991e-02
3.468761e-02
9.236447e-03
-1.426308e-02
-3.457856e-02
-5.061780e-02
-6.148642e-02
-6.653889e-02
-6.542055e-02
-5.809742e-02
-4.486999e-02
-2.636791e-02
-3.523022e-03
2.247961e-02
5.027112e-02
7.838465e-02
1.053515e-01
1.298002e-01
1.505497e-01
1.666898e-01
1.776401e-01
1.831844e-01
1.834769e-01
1.790192e-01
1.706124e-01
1.592876e-01
1.462210e-01
1.326406e-01
1.197319e-01
1.085481e-01
9.993225e-02
9.445569e-02
9.237721e-02
9.362547e-02
9.780607e-02
1.042326e-01
1.119796e-01
1.199538e-01
1.269792e-01
1.318890e-01
1.336183e-01
1.312901e-01
1.242872e-01
1.123050e-01
9.538053e-02
7.389622e-02
4.856006e-02
2.036363e-02
-9.477292e-03
-3.959580e-02
-6.855580e-02
-9.493851e-02
-1.174286e-01
-1.348954e-01
-1.464640e-01
-1.515722e-01
-1.500095e-01
-1.419353e-01
-1.278745e-01
-1.086912e-01
-8.553974e-02
-5.979714e-02
-3.297773e-02
-6.636295e-03
1.773496e-02
3.880817e-02
5.551194e-02
6.710588e-02
7.323087e-02
7.393028e-02
6.964067e-02
6.115303e-02
4.954845e-02
3.611378e-02
2.224412e-02
9.339137e-03
-1.299561e-03
-8.563130e-03
-1.161605e-02
-9.957207e-03
-3.457487e-03
7.628922e-03
2.268042e-02
4.075038e-02
6.063342e-02
8.095130e-02
1.002525e-01
1.171183e-01
1.302678e-01
1.386517e-01
1.415292e-01
1.385198e-01
1.296264e-01
1.152295e-01
9.605389e-02
7.311197e-02
4.763021e-02
2.096531e-02
-5.483071e-03
-3.035749e-02
-5.242087e-02
-7.062439e-02
-8.416270e-02
-9.251459e-02
-9.546802e-02
-9.312875e-02
-8.591222e-02
-7.451851e-02
-5.989106e-02
-4.316024e-02
-2.557441e-02
-8.421682e-03
7.052993e-03
1.973034e-02
2.869298e-02
3.328966e-02
3.318214e-02
2.837073e-02
1.919615e-02
6.317288e-03
-9.333304e-03
-2.661273e-02
-4.424519e-02
-6.090823e-02
-7.532204e-02
-8.633627e-02
-9.300899e-02
-9.467332e-02
-9.098771e-02
-8.196687e-02
-6.799089e-02
-4.979096e-02
-2.841100e-02
-5.146289e-03
1.853811e-02
4.110423e-02
6.104655e-02
7.699772e-02
8.782627e-02
9.271812e-02
9.123546e-02
8.334870e-02
6.943957e-02
5.027610e-02
2.696187e-02
8.641914e-04
-2.647330e-02
-5.342705e-02
-7.839246e-02
-9.987900e-02
-1.165967e-01
-1.275296e-01
-1.319931e-01
-1.296732e-01
-1.206439e-01
-1.053646e-01
-8.465309e-02
-5.963835e-02
-3.169205e-02
-2.343648e-03
2.681711e-02
5.424395e-02
7.853710e-02
9.853800e-02
1.134081e-01
1.226854e-01
1.263129e-01
1.246380e-01
1.183808e-01
1.085755e-01
9.648901e-02
8.352407e-02
7.111406e-02
6.061739e-02
5.321890e-02
4.984493e-02
5.109723e-02
5.720947e-02
6.802890e-02
8.302423e-02
1.013196e-01
1.217533e-01
1.429572e-01
1.634529e-01
1.817570e-01
1.964887e-01
2.064702e-01
2.108135e-01
2.089849e-01
2.008428e-01
1.866465e-01
1.670351e-01
1.429790e-01
1.157105e-01
8.663794e-02
5.725131e-02
2.902761e-02
3.341463e-03
-1.861259e-02
-3.588186e-02
-4.779901e-02
-5.400617e-02
-5.446008e-02
-4.941960e-02
-3.941750e-02
-2.521863e-02
-7.767213e-03
1.187368e-02
3.258723e-02
5.326882e-02
7.288956e-02
9.055364e-02
1.055464e-01
1.173693e-01
1.257606e-01
1.306991e-01
1.323936e-01
1.312569e-01
1.278698e-01
1.229350e-01
1.172259e-01
1.115315e-01
1.066009e-01
1.030904e-01
1.015146e-01
1.022063e-01
1.052867e-01
1.106492e-01
1.179596e-01
1.266731e-01
1.360703e-01
1.453089e-01
1.534890e-01
1.597264e-01
1.632280e-01
1.633630e-01
1.597214e-01
1.521559e-01
1.408016e-01
1.260741e-01
1.086438e-01
8.939289e-02
6.935690e-02
4.965715e-02
3.142982e-02
1.575585e-02
3.596081e-03
-4.265667e-03
-7.269403e-03
-5.114098e-03
2.219976e-03
1.446273e-02
3.106056e-02
5.119857e-02
7.383912e-02
9.777654e-02
1.217061e-01
1.443033e-01
1.643096e-01
1.806161e-01
1.923417e-01
1.988953e-01
2.000197e-01
1.958115e-01
1.867164e-01
1.734997e-01
1.571958e-01
1.390383e-01
1.203778e-01
1.025922e-01
8.699441e-02
7.474490e-02
6.677355e-02
6.371516e-02
6.586263e-02
7.314064e-02
8.510204e-02
1.009482e-01
1.195738e-01
1.396342e-01
1.596322e-01
1.780183e-01
1.932987e-01
2.041403e-01
2.094678e-01
2.085409e-01
2.010091e-01
1.869363e-01
1.667974e-01
1.414455e-01
1.120550e-01
8.004528e-02
4.699119e-02
1.452726e-02
-1.574901e-02
-4.236853e-02
-6.407225e-02
-7.987895e-02
-8.913617e-02
-9.155248e-02
-8.721014e-02
-7.655784e-02
-6.038350e-02
-3.976802e-02
-1.602105e-02
9.398330e-03
3.497196e-02
5.921855e-02
8.078842e-02
9.854997e-02
1.116611e-01
1.196197e-01
1.222897e-01
1.199004e-01
1.130204e-01
1.025077e-01
8.944116e-02
7.503840e-02
6.056587e-02
4.724777e-02
3.617916e-02
2.824867e-02
2.407534e-02
2.396343e-02
2.787850e-02
3.544684e-02
4.597900e-02
5.851672e-02
7.190053e-02
8.485408e-02
9.607945e-02
1.043565e-01
1.086378e-01
1.081312e-01
1.023623e-01
9.121216e-02
7.492692e-02
5.410152e-02
2.963889e-02
2.690156e-03
-2.541937e-02
-5.327296e-02
-7.944888e-02
-1.026056e-01
-1.215616e-01
-1.353645e-01
-1.433472e-01
-1.451666e-01
-1.408232e-01
-1.306596e-01
-1.153388e-01
-9.580157e-02
-7.320588e-02
-4.885033e-02
-2.408758e-02
-2.327906e-04
2.152560e-02
4.020600e-02
5.509787e-02
6.580483e-02
7.226292e-02
7.473309e-02
7.376940e-02
7.016630e-02
6.489040e-02
5.900249e-02
5.357598e-02
4.961717e-02
4.799195e-02
4.936313e-02
5.414118e-02
6.245134e-02
7.411867e-02
8.867242e-02
1.053700e-01
1.232405e-01
1.411453e-01
1.578544e-01
1.721327e-01
1.828305e-01
1.889724e-01
1.898342e-01
1.850031e-01
1.744143e-01
1.583620e-01
1.374842e-01
1.127240e-01
8.527167e-02
5.649215e-02
2.784414e-02
7.954309e-04
-2.326048e-02
-4.308246e-02
-5.765017e-02
-6.621968e-02
-6.836317e-02
-6.399108e-02
-5.335581e-02
-3.703702e-02
-1.590909e-02
8.907963e-03
3.611252e-02
6.429757e-02
9.203561e-02
1.179672e-01
1.408872e-01
1.598217e-01
1.740897e-01
1.833430e-01
1.875825e-01
1.871490e-01
1.826894e-01
1.751032e-01
1.654726e-01
1.549819e-01
1.448317e-01
1.361539e-01
1.299322e-01
1.269335e-01
1.276537e-01
1.322826e-01
1.406889e-01
1.524270e-01
1.667661e-01
1.827388e-01
1.992076e-01
2.149435e-01
2.287138e-01
2.393704e-01
2.459345e-01
2.476688e-01
2.441329e-01
2.352160e-01
2.211443e-01
2.024642e-01
1.800023e-01
1.548093e-01
1.280907e-01
1.011336e-01
7.523078e-02
5.160946e-02
3.136616e-02
1.541052e-02
4.420233e-03
-1.191655e-03
-1.295579e-03
3.950582e-03
1.411292e-02
2.850795e-02
4.624308e-02
6.626924e-02
8.744335e-02
1.085977e-01
1.286122e-01
1.464857e-01
1.613996e-01
1.727703e-01
1.802840e-01
1.839113e-01
1.839004e-01
1.807481e-01
1.751540e-01
1.679602e-01
1.600830e-01
1.524409e-01
1.458851e-01
1.411336e-01
1.387169e-01
1.389341e-01
1.418264e-01
1.471675e-01
1.544745e-01
1.630378e-01
1.719685e-01
1.802620e-01
1.868704e-01
1.907819e-01
1.910972e-01
1.871013e-01
1.783204e-01
1.645638e-01
1.459437e-01
1.228750e-01
9.605359e-02
6.641734e-02
3.509317e-02
3.334285e-03
-2.754811e-02
-5.625530e-02
-8.157046e-02
-1.024241e-01
-1.179527e-01
-1.275484e-01
-1.308957e-01
-1.279949e-01
-1.191688e-01
-1.050520e-01
-8.656123e-02
-6.484855e-02
-4.123679e-02
-1.714175e-02
6.015523e-03
2.690060e-02
4.435478e-02
5.747451e-02
6.567420e-02
6.872679e-02
6.677826e-02
6.033423e-02
5.021977e-02
3.751512e-02
2.347259e-02
9.420975e-03
-3.334982e-03
-1.361267e-02
-2.044011e-02
-2.312871e-02
-2.132527e-02
-1.503960e-02
-4.645892e-03
9.142472e-03
2.532324e-02
4.267728e-02
5.985734e-02
7.548700e-02
8.826246e-02
9.704900e-02
1.009646e-01
9.944429e-02
9.227935e-02
7.963075e-02
6.201505e-02
4.026659e-02
1.547993e-02
-1.106199e-02
-3.796817e-02
-6.382316e-02
-8.726934e-02
-1.070842e-01
-1.222490e-01
-1.320065e-01
-1.359044e-01
-1.338226e-01
-1.259820e-01
-1.129344e-01
-9.553136e-02
-7.487526e-02
-5.225202e-02
-2.905112e-02
-6.676407e-03
1.354609e-02
3.045711e-02
4.314310e-02
5.099875e-02
5.376771e-02
5.155785e-02
4.482987e-02
3.436026e-02
2.118223e-02
6.509047e-03
-8.353967e-03
-2.210280e-02
-3.352711e-02
-4.159585e-02
-4.553091e-02
-4.486404e-02
-3.947299e-02
-2.959373e-02
-1.580726e-02
9.989912e-04
1.969307e-02
3.897961e-02
5.749438e-02
7.390507e-02
8.701016e-02
9.582765e-02
9.966632e-02
9.817360e-02
9.135676e-02
7.957654e-02
6.351503e-02
4.412231e-02
2.254749e-02
6.098179e-05
-2.202553e-02
-4.243579e-02
-5.999828e-02
-7.370558e-02
-8.276243e-02
-8.662222e-02
-8.501175e-02
-7.794411e-02
-6.571924e-02
-4.891122e-02
-2.834143e-02
-5.037232e-03
1.982323e-02
4.497834e-02
6.915875e-02
9.116701e-02
1.099551e-01
1.246943e-01
1.348309e-01
1.401244e-01
1.406619e-01
1.368499e-01
1.293814e-01
1.191825e-01
1.073407e-01
9.502172e-02
8.338108e-02
7.347627e-02
6.618743e-02
6.215148e-02
6.171443e-02
6.490472e-02
7.142911e-02
8.069152e-02
9.183375e-02
1.037962e-01
1.153945e-01
1.254073e-01
1.326674e-01
1.361497e-01
1.350488e-01
1.288380e-01
1.173087e-01
1.005842e-01
7.911130e-02
5.362955e-02
2.512363e-02
-5.237574e-03
-3.616966e-02
-6.634482e-02
-9.446344e-02
-1.193219e-01
-1.398738e-01
-1.552827e-01
-1.649635e-01
-1.686118e-01
-1.662191e-01
-1.580738e-01
-1.447464e-01
-1.270597e-01
-1.060439e-01
-8.287897e-02
-5.882606e-02
-3.515322e-02
-1.305907e-02
6.400171e-03
2.237555e-02
3.427738e-02
4.181042e-02
4.498881e-02
4.412910e-02
3.982124e-02
3.287968e-02
2.427821e-02
1.507362e-02
6.323868e-03
-9.936531e-04
-6.058001e-03
-8.269866e-03
-7.301640e-03
-3.128906e-03
3.959186e-03
1.337222e-02
2.425388e-02
3.553943e-02
4.603215e-02
5.449399e-02
5.974326e-02
6.075122e-02
5.672897e-02
4.719675e-02
3.202948e-02
1.147525e-02
-1.385431e-02
-4.301962e-02
-7.481080e-02
-1.078216e-01
-1.405334e-01
-1.714041e-01
-1.989548e-01
-2.218514e-01
-2.389772e-01
-2.494921e-01
-2.528783e-01
-2.489695e-01
-2.379628e-01
-2.204128e-01
-1.972062e-01
-1.695178e-01
-1.387485e-01
-1.064480e-01
-7.422609e-02
-4.365743e-02
-1.618638e-02
6.961641e-03
2.485601e-02
3.691810e-02
4.295579e-02
4.317251e-02
3.815005e-02
2.880577e-02
1.632680e-02
2.085185e-03
-1.246062e-02
-2.587138e-02
-3.683274e-02
-4.425314e-02
-4.734667e-02
-4.569432e-02
-3.927868e-02
-2.848919e-02
-1.409673e-02
2.801257e-03
2.086193e-02
3.859881e-02
5.449648e-02
6.712914e-02
7.527312e-02
7.800394e-02
7.476953e-02
6.543380e-02
5.028731e-02
3.002539e-02
5.696933e-03
-2.137055e-02
-4.966241e-02
-7.757692e-02
-1.035262e-01
-1.260310e-01
-1.438048e-01
-1.558219e-01
-1.613693e-01
-1.600798e-01
-1.519473e-01
-1.373234e-01
-1.168949e-01
-9.164502e-02
-6.279633e-02
-3.174069e-02
4.230066e-05
3.107305e-02
5.996067e-02
8.548695e-02
1.066797e-01
1.228703e-01
1.337312e-01
1.392903e-01
1.399223e-01
1.363157e-01
1.294196e-01
1.203726e-01
1.104192e-01
1.008190e-01
9.275556e-02
8.725101e-02
8.509158e-02
8.676970e-02
9.244585e-02
1.019331e-01
1.147054e-01
1.299303e-01
1.465241e-01
1.632268e-01
1.786925e-01
1.915887e-01
2.006979e-01
2.050114e-01
2.038105e-01
1.967257e-01
1.837711e-01
1.653507e-01
1.422365e-01
1.155227e-01
8.655789e-02
5.686320e-02
2.804087e-02
1.678858e-03
-2.074269e-02
-3.793828e-02
-4.889267e-02
-5.292106e-02
-4.971071e-02
-3.934191e-02
-2.228699e-02
6.123734e-04
2.818950e-02
5.901701e-02
9.148883e-02
1.239156e-01
1.546273e-01
1.820767e-01
2.049347e-01
2.221712e-01
2.331153e-01
2.374886e-01
2.354126e-01
2.273868e-01
2.142438e-01
1.970826e-01
1.771891e-01
1.559479e-01
1.347523e-01
1.149183e-01
9.760608e-02
8.375298e-02
7.402097e-02
6.876084e-02
6.799502e-02
7.142057e-02
7.843280e-02
8.816897e-02
9.956968e-02
1.114544e-01
1.226062e-01
1.318584e-01
1.381788e-01
1.407416e-01
1.389838e-01
1.326419e-01
1.217648e-01
1.067066e-01
8.809785e-02
6.680139e-02
4.385391e-02
2.039905e-02
-2.384684e-03
-2.335647e-02
-4.148232e-02
-5.589670e-02
-6.595325e-02
-7.126171e-02
-7.170866e-02
-6.746098e-02
-5.895130e-02
-4.684660e-02
-3.200181e-02
-1.540170e-02
1.905516e-03
1.887828e-02
3.455112e-02
4.809824e-02
5.888672e-02
6.651528e-02
7.083606e-02
7.195793e-02
7.023142e-02
6.621661e-02
6.063621e-02
5.431739e-02
4.812581e-02
4.289623e-02
3.936388e-02
3.810124e-02
3.946445e-02
4.355359e-02
5.019000e-02
5.891332e-02
6.900006e-02
7.950383e-02
8.931607e-02
9.724359e-02
1.020979e-01
1.027892e-01
9.841691e-02
8.834845e-02
7.227919e-02
5.026782e-02
2.274513e-02
-9.503782e-03
-4.538130e-02
-8.353890e-02
-1.224536e-01
-1.605139e-01
-1.961105e-01
-2.277264e-01
-2.540220e-01
-2.739107e-01
-2.866201e-01
-2.917369e-01
-2.892300e-01
-2.794529e-01
-2.631228e-01
-2.412771e-01
-2.152104e-01
-1.863942e-01
-1.563836e-01
-1.267194e-01
-9.883031e-02
-7.394465e-02
-5.301755e-02
-3.667985e-02
-2.521222e-02
-1.854568e-02
-1.628730e-02
-1.776745e-02
-2.210375e-02
-2.827555e-02
-3.520344e-02
-4.182818e-02
-4.718475e-02
-5.046750e-02
-5.108347e-02
-4.869102e-02
-4.322239e-02
-3.488913e-02
-2.417031e-02
-1.178329e-02
1.362096e-03
1.422470e-02
2.570525e-02
3.472706e-02
4.031807e-02
4.168789e-02
3.829305e-02
2.988521e-02
1.653793e-02
-1.349593e-03
-2.307166e-02
-4.765562e-02
-7.391820e-02
-1.005340e-01
-1.261115e-01
-1.492727e-01
-1.687307e-01
-1.833634e-01
-1.922788e-01
-1.948686e-01
-1.908484e-01
-1.802804e-01
-1.635778e-01
-1.414877e-01
-1.150543e-01
-8.556199e-02
-5.446273e-02
-2.329051e-02
6.431086e-03
3.328254e-02
5.603625e-02
7.373211e-02
8.573502e-02
9.177005e-02
9.193303e-02
8.667668e-02
7.677399e-02
6.326227e-02
4.737206e-02
3.044504e-02
1.384598e-02
-1.126495e-03
-1.332512e-02
-2.182990e-02
-2.600959e-02
-2.556429e-02
-2.054544e-02
-1.135089e-02
1.305451e-03
1.644779e-02
3.291296e-02
4.943912e-02
6.476149e-02
7.770669e-02
8.727813e-02
9.272535e-02
9.359277e-02
8.974518e-02
8.137013e-02
6.895904e-02
5.327024e-02
3.527757e-02
1.610847e-02
-3.024932e-03
-2.089817e-02
-3.634730e-02
-4.833892e-02
-5.603442e-02
-5.884456e-02
-5.647123e-02
-4.893276e-02
-3.657029e-02
-2.003313e-02
-2.425254e-04
2.166545e-02
4.441529e-02
6.668086e-02
8.718106e-02
1.047742e-01
1.185427e-01
1.278604e-01
1.324366e-01
1.323322e-01
1.279485e-01
1.199892e-01
1.093993e-01
9.728840e-02
8.484387e-02
7.324077e-02
6.355599e-02
5.669167e-02
5.331271e-02
5.380170e-02
5.823356e-02
6.637079e-02
7.767974e-02
9.136697e-02
1.064338e-01
1.217461e-01
1.361146e-01
1.483794e-01
1.574932e-01
1.625954e-01
1.630723e-01
1.585983e-01
1.491560e-01
1.350343e-01
1.168060e-01
9.528897e-02
7.149369e-02
4.656288e-02
2.170689e-02
-1.861253e-03
-2.298824e-02
-4.063806e-02
-5.394321e-02
-6.224834e-02
-6.514529e-02
-6.249803e-02
-5.445589e-02
-4.145271e-02
-2.419010e-02
-3.603570e-03
1.918796e-02
4.294741e-02
6.639565e-02
8.829310e-02
1.075209e-01
1.231545e-01
1.345244e-01
1.412580e-01
1.432990e-01
1.409036e-01
1.346130e-01
1.252048e-01
1.136286e-01
1.009303e-01
8.817333e-02
7.636037e-02
6.636375e-02
5.886671e-02
5.431976e-02
5.291393e-02
5.457202e-02
5.895834e-02
6.550604e-02
7.346072e-02
8.193720e-02
8.998556e-02
9.666124e-02
1.010936e-01
1.025473e-01
1.004720e-01
9.453690e-02
8.464843e-02
7.095181e-02
5.381758e-02
3.381618e-02
1.168343e-02
-1.171996e-02
-3.545265e-02
-5.853920e-02
-8.001774e-02
-9.898850e-02
-1.146620e-01
-1.264053e-01
-1.337839e-01
-1.365958e-01
-1.348928e-01
-1.289876e-01
-1.194416e-01
-1.070340e-01
-9.271317e-02
-7.753266e-02
-6.257792e-02
-4.888961e-02
-3.738996e-02
-2.881828e-02
-2.368061e-02
-2.221700e-02
-2.438880e-02
-2.988643e-02
-3.815713e-02
-4.845044e-02
-5.987826e-02
-7.148512e-02
-8.232361e-02
-9.152934e-02
-9.839002e-02
-1.024035e-01
-1.033206e-01
-1.011688e-01
-9.625492e-02
-8.914467e-02
-8.062090e-02
-7.162311e-02
-6.317341e-02
-5.629553e-02
-5.193434e-02
-5.088308e-02
-5.372452e-02
-6.079026e-02
-7.214034e-02
-8.756263e-02
-1.065902e-01
-1.285328e-01
-1.525190e-01
-1.775453e-01
-2.025277e-01
-2.263556e-01
-2.479442e-01
-2.662856e-01
-2.804959e-01
-2.898586e-01
-2.938603e-01
-2.922198e-01
-2.849064e-01
-2.721474e-01
-2.544228e-01
-2.324455e-01
-2.071268e-01
-1.795281e-01
-1.508007e-01
-1.221179e-01
-9.460286e-02
-6.925980e-02
-4.691318e-02
-2.815983e-02
-1.333786e-02
-2.514149e-03
4.508847e-03
8.167520e-03
9.094715e-03
8.063700e-03
5.922708e-03
3.524973e-03
1.659450e-03
9.872881e-04
1.988631e-03
4.923571e-03
9.810150e-03
1.642132e-02
2.430186e-02
3.280500e-02
4.114696e-02
4.847547e-02
5.394607e-02
5.679899e-02
5.642858e-02
5.243888e-02
4.468045e-02
3.326621e-02
1.856635e-02
1.184401e-03
-1.808220e-02
-3.829298e-02
-5.842257e-02
-7.742228e-02
-9.428152e-02
-1.080860e-01
-1.180700e-01
-1.236604e-01
-1.245107e-01
-1.205235e-01
-1.118602e-01
-9.893699e-02
-8.240744e-02
-6.312950e-02
-4.211894e-02
-2.048984e-02
6.146769e-04
2.009696e-02
3.697880e-02
5.046866e-02
6.001624e-02
6.534933e-02
6.648993e-02
6.374816e-02
5.769479e-02
4.911500e-02
3.894743e-02
2.821345e-02
1.794200e-02
9.095471e-03
2.501690e-03
-1.203551e-03
-1.619948e-03
1.390345e-03
7.693641e-03
1.689399e-02
2.836049e-02
4.127143e-02
5.467325e-02
6.755084e-02
7.890466e-02
8.782856e-02
9.358150e-02
9.564662e-02
9.377182e-02
8.798824e-02
7.860553e-02
6.618522e-02
5.149597e-02
3.545570e-02
1.906622e-02
3.345843e-03
-1.073540e-02
-2.231415e-02
-3.068274e-02
-3.532662e-02
-3.594886e-02
-3.248151e-02
-2.508440e-02
-1.413254e-02
-1.934978e-04
1.600403e-02
3.360952e-02
5.169686e-02
6.931614e-02
8.554900e-02
9.956433e-02
1.106705e-01
1.183602e-01
1.223428e-01
1.225631e-01
1.192026e-01
1.126641e-01
1.035414e-01
9.257511e-02
8.060023e-02
6.848665e-02
5.707868e-02
4.713652e-02
3.928350e-02
3.396269e-02
3.140559e-02
3.161530e-02
3.436555e-02
3.921611e-02
4.554359e-02
5.258572e-02
5.949599e-02
6.540520e-02
6.948537e-02
7.101142e-02
6.941559e-02
6.433007e-02
5.561420e-02
4.336445e-02
2.790729e-02
9.776747e-03
-1.032027e-02
-3.154747e-02
-5.298812e-02
-7.369660e-02
-9.274990e-02
-1.092970e-01
-1.226035e-01
-1.320908e-01
-1.373670e-01
-1.382491e-01
-1.347760e-01
-1.272092e-01
-1.160232e-01
-1.018832e-01
-8.561123e-02
-6.814084e-02
-5.046263e-02
-3.356285e-02
-1.835935e-02
-5.639774e-03
3.992722e-03
1.016137e-02
1.274137e-02
1.186686e-02
7.918886e-03
1.495357e-03
-6.634505e-03
-1.558811e-02
-2.443613e-02
-3.227391e-02
-3.829314e-02
-4.184923e-02
-4.251908e-02
-4.014412e-02
-3.485377e-02
-2.706601e-02
-1.746345e-02
-6.945820e-03
3.437516e-03
1.256965e-02
1.935572e-02
2.281254e-02
2.215069e-02
1.684196e-02
6.666293e-03
-8.265860e-03
-2.751721e-02
-5.035190e-02
-7.578449e-02
-1.026443e-01
-1.296490e-01
-1.554820e-01
-1.788682e-01
-1.986442e-01
-2.138201e-01
-2.236302e-01
-2.275717e-01
-2.254300e-01
-2.172899e-01
-2.035331e-01
-1.848201e-01
-1.620581e-01
-1.363547e-01
-1.089586e-01
-8.118968e-02
-5.436271e-02
-2.970881e-02
-8.300988e-03
9.010522e-03
2.164769e-02
2.933502e-02
3.210870e-02
3.030426e-02
2.452466e-02
1.559183e-02
4.485724e-03
-7.724797e-03
-1.995489e-02
-3.117640e-02
-4.048626e-02
-4.716675e-02
-5.073414e-02
-5.097249e-02
-4.795005e-02
-4.201645e-02
-3.377973e-02
-2.406363e-02
-1.384684e-02
-4.187931e-03
3.858748e-03
9.329202e-03
1.143028e-02
9.607027e-03
3.590851e-03
-6.575654e-03
-2.053859e-02
-3.765634e-02
-5.704343e-02
-7.762986e-02
-9.823047e-02
-1.176190e-01
-1.346023e-01
-1.480915e-01
-1.571661e-01
-1.611300e-01
-1.595558e-01
-1.523152e-01
-1.395943e-01
-1.218914e-01
-9.999653e-02
-7.495236e-02
-4.799705e-02
-2.049176e-02
6.163335e-03
3.061893e-02
5.166570e-02
6.831566e-02
7.986899e-02
8.596053e-02
8.658215e-02
8.207951e-02
7.312375e-02
6.066095e-02
4.584336e-02
2.994801e-02
1.428864e-02
1.269091e-04
-1.141156e-02
-1.941190e-02
-2.323152e-02
-2.254517e-02
-1.737065e-02
-8.072854e-03
4.655315e-03
1.983494e-02
3.626432e-02
5.259975e-02
6.744851e-02
7.946765e-02
8.746112e-02
9.046774e-02
8.783309e-02
7.925983e-02
6.483298e-02
4.501875e-02
2.063783e-02
-7.184311e-03
-3.708630e-02
-6.755401e-02
-9.701294e-02
-1.239242e-01
-1.468780e-01
-1.646799e-01
-1.764225e-01
-1.815399e-01
-1.798404e-01
-1.715150e-01
-1.571213e-01
-1.375447e-01
-1.139369e-01
-8.763937e-02
-6.009420e-02
-3.275101e-02
-6.975240e-03
1.603528e-02
3.531985e-02
5.020602e-02
6.033943e-02
6.569115e-02
6.654275e-02
6.345116e-02
5.719638e-02
4.871642e-02
3.903431e-02
2.918240e-02
2.012856e-02
1.270875e-02
7.569519e-03
5.123354e-03
5.519362e-03
8.631171e-03
1.406350e-02
2.117817e-02
2.913902e-02
3.697398e-02
4.365015e-02
4.815677e-02
4.958880e-02
4.722388e-02
4.058528e-02
2.948532e-02
1.404567e-02
-5.306346e-03
-2.786414e-02
-5.268771e-02
-7.866433e-02
-1.045785e-01
-1.291859e-01
-1.512857e-01
-1.697883e-01
-1.837734e-01
-1.925385e-01
-1.956348e-01
-1.928910e-01
-1.844235e-01
-1.706326e-01
-1.521855e-01
-1.299833e-01
-1.051155e-01
-7.880077e-02
-5.231782e-02
-2.693048e-02
-3.810626e-03
1.603433e-02
3.182392e-02
4.305197e-02
4.951480e-02
5.131843e-02
4.886440e-02
4.281560e-02
3.404477e-02
2.356944e-02
1.247784e-02
1.850773e-03
-7.315373e-03
-1.417918e-02
-1.811360e-02
-1.875025e-02
-1.600565e-02
-1.008768e-02
-1.481296e-03
9.085950e-03
2.069694e-02
3.231293e-02
4.285149e-02
5.126826e-02
5.663608e-02
5.821476e-02
5.550606e-02
4.828981e-02
3.663931e-02
2.091635e-02
1.747639e-03
-2.001426e-02
-4.334192e-02
-6.709235e-02
-9.007109e-02
-1.110976e-01
-1.290691e-01
-1.430199e-01
-1.521738e-01
-1.559869e-01
-1.541795e-01
-1.467541e-01
-1.339988e-01
-1.164751e-01
-9.498918e-02
-7.054825e-02
-4.430343e-02
-1.748217e-02
8.685440e-03
3.304216e-02
5.457573e-02
7.248266e-02
8.621880e-02
9.553251e-02
1.004774e-01
1.014029e-01
9.892360e-02
9.386914e-02
8.721848e-02
8.002472e-02
7.333576e-02
6.811698e-02
6.518097e-02
6.512860e-02
6.830462e-02
7.477000e-02
8.429292e-02
9.635920e-02
1.102026e-01
1.248541e-01
1.392086e-01
1.521036e-01
1.624065e-01
1.691009e-01
1.713671e-01
1.686466e-01
1.606890e-01
1.475737e-01
1.297093e-01
1.078097e-01
8.285045e-02
5.600970e-02
2.859817e-02
1.982781e-03
-2.249169e-02
-4.357910e-02
-6.020324e-02
-7.152085e-02
-7.697296e-02
-7.632154e-02
-6.966823e-02
-5.745296e-02
-4.043109e-02
-1.962902e-02
3.719721e-03
2.825469e-02
5.257939e-02
7.535623e-02
9.539761e-02
1.117456e-01
1.237336e-01
1.310247e-01
1.336251e-01
1.318713e-01
1.263941e-01
1.180618e-01
1.079076e-01
9.704714e-02
8.659210e-02
7.756490e-02
7.082114e-02
6.698411e-02
6.639592e-02
6.908846e-02
7.477644e-02
8.287333e-02
9.253013e-02
1.026952e-01
1.121915e-01
1.198067e-01
1.243880e-01
1.249349e-01
1.206804e-01
1.111543e-01
9.622282e-02
7.610069e-02
5.133816e-02
2.278416e-02
-8.468679e-03
-4.115204e-02
-7.389761e-02
-1.053156e-01
-1.340720e-01
-1.589608e-01
-1.789681e-01
-1.933256e-01
-2.015503e-01
-2.034697e-01
-1.992292e-01
-1.892833e-01
-1.743693e-01
-1.554650e-01
-1.337321e-01
-1.104475e-01
-8.692539e-02
-6.443621e-02
-4.412613e-02
-2.694389e-02
-1.358033e-02
-4.425496e-03
4.529766e-04
1.308467e-03
-1.309162e-03
-6.599337e-03
-1.357439e-02
-2.113624e-02
-2.816058e-02
-3.358263e-02
-3.647868e-02
-3.613832e-02
-3.212294e-02
-2.430664e-02
-1.289663e-02
1.569315e-03
1.824937e-02
3.604749e-02
5.368422e-02
6.978374e-02
8.297106e-02
9.197178e-02
9.570651e-02
9.337241e-02
8.450526e-02
6.901756e-02
4.721023e-02
1.975814e-02
-1.232840e-02
-4.776231e-02
-8.505374e-02
-1.225942e-01
-1.587451e-01
-1.919262e-01
-2.206989e-01
-2.438398e-01
-2.604024e-01
-2.697629e-01
-2.716483e-01
-2.661475e-01
-2.537020e-01
-2.350805e-01
-2.113354e-01
-1.837449e-01
-1.537401e-01
-1.228238e-01
-9.248174e-02
-6.409443e-02
-3.885511e-02
-1.769976e-02
-1.255052e-03
1.019199e-02
1.670067e-02
1.865970e-02
1.674857e-02
1.188029e-02
5.129550e-03
-2.348942e-03
-9.407058e-03
-1.498967e-02
-1.821560e-02
-1.844770e-02
-1.534671e-02
-8.904071e-03
5.500734e-04
1.236553e-02
2.561722e-02
3.917418e-02
5.178771e-02
6.219180e-02
6.920784e-02
7.184421e-02
6.938177e-02
6.143701e-02
4.799749e-02
2.942691e-02
6.441001e-03
-1.994212e-02
-4.847110e-02
-7.774329e-02
-1.062926e-01
-1.326773e-01
-1.555637e-01
-1.737998e-01
-1.864789e-01
-1.929879e-01
-1.930398e-01
-1.866882e-01
-1.743238e-01
-1.566523e-01
-1.346542e-01
-1.095311e-01
-8.263742e-02
-5.540417e-02
-2.925666e-02
-5.531882e-03
1.459985e-02
3.020383e-02
4.063626e-02
4.558224e-02
4.507422e-02
3.948961e-02
2.952741e-02
1.616485e-02
5.961111e-04
-1.584394e-02
-3.176694e-02
-4.582407e-02
-5.679942e-02
-6.369704e-02
-6.581553e-02
-6.280397e-02
-5.469428e-02
-4.190649e-02
-2.522549e-02
-5.750060e-03
1.518295e-02
3.609402e-02
5.546861e-02
7.186850e-02
8.403748e-02
9.099259e-02
9.209370e-02
8.708616e-02
7.611493e-02
5.971086e-02
3.875283e-02
1.441023e-02
-1.192924e-02
-3.874211e-02
-6.445795e-02
-8.755041e-02
-1.066265e-01
-1.205092e-01
-1.283080e-01
-1.294741e-01
-1.238339e-01
-1.116015e-01
-9.336637e-02
-7.005865e-02
-4.289315e-02
-1.329498e-02
1.718933e-02
4.699010e-02
7.461606e-02
9.875191e-02
1.183444e-01
1.326703e-01
1.413810e-01
1.445212e-01
1.425190e-01
1.361508e-01
1.264817e-01
1.147866e-01
1.024573e-01
9.090126e-02
8.143900e-02
7.520713e-02
7.307289e-02
7.556657e-02
8.283638e-02
9.462941e-02
1.103008e-01
1.288513e-01
1.489921e-01
1.692329e-01
1.879879e-01
2.036917e-01
2.149163e-01
2.204789e-01
2.195318e-01
2.116274e-01
1.967534e-01
1.753367e-01
1.482174e-01
1.165956e-01
8.195678e-02
4.598080e-02
1.044067e-02
-2.290229e-02
-5.240146e-02
-7.662064e-02
-9.441717e-02
-1.050077e-01
-1.080124e-01
-1.034754e-01
-9.185961e-02
-7.401568e-02
-5.112879e-02
-2.464502e-02
3.816967e-03
3.256378e-02
5.992896e-02
8.437265e-02
1.045736e-01
1.195076e-01
1.285077e-01
1.313014e-01
1.280221e-01
1.191947e-01
1.056956e-01
8.868941e-02
6.954702e-02
4.975014e-02
3.078712e-02
1.404730e-02
7.200860e-04
-8.294209e-03
-1.245475e-02
-1.162576e-02
-6.092272e-03
3.456522e-03
1.597669e-02
3.014886e-02
4.448141e-02
5.742921e-02
6.751717e-02
7.345791e-02
7.425334e-02
6.927184e-02
5.829560e-02
4.153564e-02
1.961506e-02
-6.476477e-03
-3.545213e-02
-6.581522e-02
-9.595779e-02
-1.242637e-01
-1.492096e-01
-1.694573e-01
-1.839328e-01
-1.918878e-01
-1.929402e-01
-1.870940e-01
-1.747357e-01
-1.566106e-01
-1.337783e-01
-1.075503e-01
-7.941353e-02
-5.094244e-02
-2.370511e-02
8.309406e-04
2.138760e-02
3.695376e-02
4.684637e-02
5.075085e-02
4.873803e-02
4.125660e-02
2.910125e-02
1.335869e-02
-4.665444e-03
-2.353407e-02
-4.177521e-02
-5.798155e-02
-7.090654e-02
-7.955088e-02
-8.323358e-02
-8.164235e-02
-7.485979e-02
-6.336240e-02
-4.799145e-02
-2.989643e-02
-1.045390e-02
8.832649e-03
2.644473e-02
4.096328e-02
5.117622e-02
5.617020e-02
5.539940e-02
4.872636e-02
3.643298e-02
1.920173e-02
-1.930321e-03
-2.564082e-02
-5.040966e-02
-7.461872e-02
-9.665733e-02
-1.150265e-01
-1.284359e-01
-1.358866e-01
-1.367362e-01
-1.307402e-01
-1.180679e-01
-9.929119e-02
-7.534673e-02
-4.747348e-02
-1.713004e-02
1.410279e-02
4.462721e-02
7.293412e-02
9.770147e-02
1.178780e-01
1.327461e-01
1.419590e-01
1.455498e-01
1.439130e-01
1.377609e-01
1.280596e-01
1.159504e-01
1.026633e-01
8.942880e-02
7.739343e-02
6.754426e-02
6.064630e-02
5.719554e-02
5.738975e-02
6.111788e-02
6.796869e-02
7.725833e-02
8.807609e-02
9.934650e-02
1.099047e-01
1.185805e-01
1.242845e-01
1.260903e-01
1.233056e-01
1.155256e-01
1.026657e-01
8.497075e-02
6.300122e-02
3.759901e-02
9.835789e-03
-1.905129e-02
-4.773216e-02
-7.485977e-02
-9.914500e-02
-1.194266e-01
-1.347330e-01
-1.443335e-01
-1.477770e-01
-1.449174e-01
-1.359240e-01
-1.212772e-01
-1.017470e-01
-7.835651e-02
-5.232809e-02
-2.501537e-02
2.176535e-03
2.787784e-02
5.084165e-02
7.002495e-02
8.465587e-02
9.428099e-02
9.878864e-02
9.840662e-02
9.367517e-02
8.539813e-02
7.457646e-02
6.232968e-02
4.981065e-02
3.811999e-02
2.822547e-02
2.089159e-02
1.662343e-02
1.562823e-02
1.779744e-02
2.271103e-02
2.966491e-02
3.772117e-02
4.577875e-02
5.266040e-02
5.720903e-02
5.838512e-02
5.535600e-02
4.756882e-02
3.480091e-02
1.718382e-02
-4.799631e-03
-3.034362e-02
-5.836923e-02
-8.759138e-02
-1.165976e-01
-1.439332e-01
-1.681883e-01
-1.880807e-01
-2.025316e-01
-2.107288e-01
-2.121763e-01
-2.067258e-01
-1.945903e-01
-1.763376e-01
-1.528641e-01
-1.253482e-01
-9.518561e-02
-6.390884e-02
-3.309591e-02
-4.273663e-03
2.117730e-02
4.210866e-02
5.767435e-02
6.737867e-02
7.109896e-02
6.908173e-02
6.191353e-02
5.047050e-02
3.585132e-02
1.929970e-02
2.122069e-03
-1.439414e-02
-2.905692e-02
-4.083726e-02
-4.892549e-02
-5.277450e-02
-5.212906e-02
-4.703993e-02
-3.786147e-02
-2.523164e-02
-1.003356e-02
6.660480e-03
2.366011e-02
3.973881e-02
5.372015e-02
6.456135e-02
7.142653e-02
7.374369e-02
7.124129e-02
6.396297e-02
5.226086e-02
3.676978e-02
1.836527e-02
-1.891109e-03
-2.281620e-02
-4.317614e-02
-6.176089e-02
-7.745924e-02
-8.933042e-02
-9.666815e-02
-9.905258e-02
-9.638529e-02
-8.890391e-02
-7.717343e-02
-6.205305e-02
-4.463934e-02
-2.618871e-02
-8.024220e-03
8.565526e-03
2.242686e-02
3.263138e-02
3.854760e-02
3.988752e-02
3.672424e-02
2.948022e-02
1.888847e-02
5.931079e-03
-8.239086e-03
-2.238697e-02
-3.528802e-02
-4.581867e-02
-5.303905e-02
-5.626243e-02
-5.510686e-02
-4.952551e-02
-3.981357e-02
-2.659083e-02
-1.076111e-02
6.549135e-03
2.406865e-02
4.047031e-02
5.446468e-02
6.489127e-02
7.080073e-02
7.152192e-02
6.670902e-02
5.636599e-02
4.084755e-02
2.083806e-02
-2.689298e-03
-2.852951e-02
-5.531505e-02
-8.159355e-02
-1.059097e-01
-1.268874e-01
-1.433081e-01
-1.541824e-01
-1.588097e-01
-1.568248e-01
-1.482267e-01
-1.333875e-01
-1.130401e-01
-8.824209e-02
-6.031888e-02
-3.078731e-02
-1.264052e-03
2.663536e-02
5.140006e-02
7.172255e-02
8.658472e-02
9.532441e-02
9.767673e-02
9.378737e-02
8.419693e-02
6.979838e-02
5.177114e-02
3.149738e-02
1.046620e-02
-9.827528e-03
-2.798339e-02
-4.278825e-02
-5.329597e-02
-5.888911e-02
-5.931877e-02
-5.472012e-02
-4.560245e-02
-3.281424e-02
-1.748490e-02
-9.466393e-04
1.535884e-02
2.998244e-02
4.157123e-02
4.896530e-02
5.128042e-02
4.796989e-02
3.886129e-02
2.416619e-02
4.463723e-03
-1.933890e-02
-4.606465e-02
-7.433844e-02
-1.026677e-01
-1.295273e-01
-1.534454e-01
-1.730860e-01
-1.873257e-01
-1.953199e-01
-1.965551e-01
-1.908832e-01
-1.785352e-01
-1.601119e-01
-1.365531e-01
-1.090834e-01
-7.913963e-02
-4.828137e-02
-1.809089e-02
9.931894e-03
3.447076e-02
5.448268e-02
6.926745e-02
7.851101e-02
8.229892e-02
8.109890e-02
7.571482e-02
6.721645e-02
5.685120e-02
4.594446e-02
3.579587e-02
2.757877e-02
2.225000e-02
2.047661e-02
2.258529e-02
2.853866e-02
3.794047e-02
5.006936e-02
6.393817e-02
7.837381e-02
9.211105e-02
1.038930e-01
1.125702e-01
1.171906e-01
1.170736e-01
1.118616e-01
1.015462e-01
8.646868e-02
6.729441e-02
4.496708e-02
2.064637e-02
-4.364344e-03
-2.869479e-02
-5.098482e-02
-6.995830e-02
-8.449178e-02
-9.367546e-02
-9.686423e-02
-9.371566e-02
-8.421255e-02
-6.866790e-02
-4.771141e-02
-2.225773e-02
6.542363e-03
3.736554e-02
6.879082e-02
9.938190e-02
1.277719e-01
1.527451e-01
1.733103e-01
1.887606e-01
1.987137e-01
2.031319e-01
2.023176e-01
1.968862e-01
1.877171e-01
1.758881e-01
1.625960e-01
1.490704e-01
1.364857e-01
1.258777e-01
1.180708e-01
1.136199e-01
1.127725e-01
1.154535e-01
1.212734e-01
1.295605e-01
1.394157e-01
1.497858e-01
1.595492e-01
1.676085e-01
1.729798e-01
1.748715e-01
1.727449e-01
1.663522e-01
1.557487e-01
1.412818e-01
1.235579e-01
1.033953e-01
8.176522e-02
5.972980e-02
3.837826e-02
1.876638e-02
1.860799e-03
-1.151016e-02
-2.069818e-02
-2.526844e-02
-2.502393e-02
-2.001963e-02
-1.056530e-02
2.784283e-03
1.925271e-02
3.787935e-02
5.757033e-02
7.716091e-02
9.548582e-02
1.114530e-01
1.241152e-01
1.327345e-01
1.368337e-01
1.362298e-01
1.310475e-01
1.217100e-01
1.089088e-01
9.355489e-02
7.671349e-02
5.952939e-02
4.314571e-02
2.862237e-02
1.685915e-02
8.528390e-03
4.021968e-03
3.417090e-03
6.464395e-03
1.260084e-02
2.098780e-02
3.057246e-02
4.016818e-02
4.854722e-02
5.453769e-02
5.711637e-02
5.548905e-02
4.915217e-02
3.793112e-02
2.199340e-02
1.837298e-03
-2.174130e-02
-4.770020e-02
-7.481572e-02
-1.017565e-01
-1.271620e-01
-1.497207e-01
-1.682448e-01
-1.817384e-01
-1.894540e-01
-1.909369e-01
-1.860533e-01
-1.750024e-01
-1.583098e-01
-1.368038e-01
-1.115747e-01
-8.391660e-02
-5.525642e-02
-2.707085e-02
-7.977014e-04
2.225315e-02
4.098279e-02
5.457417e-02
6.254564e-02
6.478334e-02
6.154969e-02
5.346725e-02
4.147842e-02
2.678338e-02
1.075985e-02
-5.130261e-03
-1.944165e-02
-3.084724e-02
-3.823362e-02
-4.078347e-02
-3.803832e-02
-2.993661e-02
-1.682313e-02
5.716633e-04
2.118175e-02
4.368192e-02
6.658472e-02
8.835040e-02
1.075006e-01
1.227258e-01
1.329780e-01
1.375409e-01
1.360724e-01
1.286201e-01
1.156078e-01
9.779923e-02
7.624201e-02
5.219728e-02
2.706082e-02
2.279546e-03
-2.073222e-02
-4.067292e-02
-5.642696e-02
-6.712738e-02
-7.220494e-02
-7.142061e-02
-6.487937e-02
-5.302374e-02
-3.660666e-02
-1.664461e-02
5.646784e-03
2.893074e-02
5.183570e-02
7.304383e-02
9.137518e-02
1.058612e-01
1.158022e-01
1.208056e-01
1.208014e-01
1.160365e-01
1.070479e-01
9.461850e-02
7.971859e-02
6.343712e-02
4.690721e-02
3.123018e-02
1.740259e-02
6.250754e-03
-1.623306e-03
-5.880918e-03
-6.468172e-03
-3.617510e-03
2.171716e-03
1.017365e-02
1.949530e-02
2.915062e-02
3.814335e-02
4.555080e-02
5.060099e-02
5.273569e-02
5.165384e-02
4.733228e-02
4.002346e-02
3.023211e-02
1.867462e-02
6.225227e-03
-6.146337e-03
-1.744173e-02
-2.670100e-02
-3.306592e-02
-3.583584e-02
-3.451339e-02
-2.883764e-02
-1.880351e-02
-4.666416e-03
1.306818e-02
3.367011e-02
5.622408e-02
7.968201e-02
1.029259e-01
1.248373e-01
1.443696e-01
1.606167e-01
1.728737e-01
1.806848e-01
1.838727e-01
1.825495e-01
1.771062e-01
1.681830e-01
1.566230e-01
1.434123e-01
1.296116e-01
1.162837e-01
1.044216e-01
9.488077e-02
8.831969e-02
8.515233e-02
8.551488e-02
8.925011e-02
9.591118e-02
1.047859e-01
1.149418e-01
1.252889e-01
1.346586e-01
1.418893e-01
1.459160e-01
1.458512e-01
1.410550e-01
1.311844e-01
1.162217e-01
9.647722e-02
7.257063e-02
4.539043e-02
1.603778e-02
-1.424172e-02
-4.413304e-02
-7.232890e-02
-9.760457e-02
-1.188859e-01
-1.353073e-01
-1.462562e-01
-1.514034e-01
-1.507172e-01
-1.444618e-01
-1.331796e-01
-1.176595e-01
-9.889024e-02
-7.800288e-02
-5.620283e-02
-3.469673e-02
-1.461833e-02
3.040876e-03
1.749104e-02
2.818874e-02
3.486401e-02
3.752804e-02
3.646146e-02
3.218459e-02
2.541243e-02
1.699728e-02
7.863023e-03
-1.065281e-03
-8.932009e-03
-1.501740e-02
-1.879531e-02
-1.997800e-02
-1.854433e-02
-1.474879e-02
-9.109740e-03
-2.376958e-03
4.520306e-03
1.054201e-02
1.461846e-02
1.573805e-02
1.303455e-02
5.865796e-03
-6.123467e-03
-2.296095e-02
-4.433177e-02
-6.959003e-02
-9.779520e-02
-1.277696e-01
-1.581716e-01
-1.875792e-01
-2.145768e-01
-2.378400e-01
-2.562133e-01
-2.687756e-01
-2.748905e-01
-2.742409e-01
-2.668443e-01
-2.530520e-01
-2.335298e-01
-2.092224e-01
-1.813024e-01
-1.511041e-01
-1.200464e-01
-8.954781e-02
-6.093920e-02
-3.538083e-02
-1.378995e-02
3.214720e-03
1.534669e-02
2.266072e-02
2.553628e-02
2.463732e-02
2.085214e-02
1.521890e-02
8.843045e-03
2.813010e-03
-1.879959e-03
-4.412994e-03
-4.189852e-03
-8.830238e-04
5.542768e-03
1.482715e-02
2.643112e-02
3.957356e-02
5.328533e-02
6.647781e-02
7.802170e-02
8.683098e-02
9.194608e-02
9.260974e-02
8.832911e-02
7.891850e-02
6.451905e-02
4.559407e-02
2.290139e-02
-2.553631e-03
-2.957973e-02
-5.687066e-02
-8.308029e-02
-1.068977e-01
-1.271189e-01
-1.427120e-01
-1.528744e-01
-1.570782e-01
-1.551033e-01
-1.470544e-01
-1.333608e-01
-1.147583e-01
-9.225141e-02
-6.705862e-02
-4.054120e-02
-1.412046e-02
1.081189e-02
3.298377e-02
5.132606e-02
6.504245e-02
7.365977e-02
7.705469e-02
7.545459e-02
6.941284e-02
5.976068e-02
4.753979e-02
3.392080e-02
2.011398e-02
7.278517e-03
-3.563217e-03
-1.160060e-02
-1.629358e-02
-1.741141e-02
-1.504850e-02
-9.616468e-03
-1.813183e-03
7.428994e-03
1.701227e-02
2.575534e-02
3.248273e-02
3.611528e-02
3.575490e-02
3.075676e-02
2.078305e-02
5.833564e-03
-1.374919e-02
-3.730016e-02
-6.387487e-02
-9.231106e-02
-1.213035e-01
-1.494859e-01
-1.755137e-01
-1.981429e-01
-2.163010e-01
-2.291455e-01
-2.361092e-01
-2.369288e-01
-2.316559e-01
-2.206503e-01
-2.045558e-01
-1.842606e-01
-1.608443e-01
-1.355132e-01
-1.095297e-01
-8.413626e-02
-6.048180e-02
-3.955317e-02
-2.211786e-02
-8.681876e-03
5.335731e-04
5.594862e-03
6.838115e-03
4.832604e-03
3.289654e-04
-5.802931e-03
-1.264109e-02
-1.927832e-02
-2.488479e-02
-2.876302e-02
-3.039308e-02
-2.946645e-02
-2.590707e-02
-1.987823e-02
-1.177411e-02
-2.195546e-03
8.089834e-03
1.820121e-02
2.720894e-02
3.420527e-02
3.837605e-02
3.906753e-02
3.584241e-02
2.852017e-02
1.719816e-02
2.251746e-03
-1.568611e-02
-3.576349e-02
-5.696254e-02
-7.816198e-02
-9.820463e-02
-1.159652e-01
-1.304150e-01
-1.406798e-01
-1.460900e-01
-1.462189e-01
-1.409099e-01
-1.302898e-01
-1.147676e-01
-9.501892e-02
-7.195429e-02
-4.667296e-02
-2.040243e-02
5.573096e-03
2.999175e-02
5.169507e-02
6.970491e-02
8.328971e-02
9.201374e-02
9.576476e-02
9.475722e-02
8.951111e-02
8.080896e-02
6.963550e-02
5.710531e-02
4.438429e-02
3.260995e-02
2.281564e-02
1.586262e-02
1.238365e-02
1.274115e-02
1.700258e-02
2.493470e-02
3.601789e-02
4.948017e-02
6.434928e-02
7.951977e-02
9.383071e-02
1.061492e-01
1.154534e-01
1.209094e-01
1.219360e-01
1.182509e-01
1.098964e-01
9.724116e-02
8.095872e-02
6.198514e-02
4.145932e-02
2.065110e-02
8.825102e-04
-1.655255e-02
-3.046558e-02
-3.984365e-02
-4.390936e-02
-4.216783e-02
-3.443862e-02
-2.087050e-02
-1.937636e-03
2.158336e-02
4.865507e-02
7.803785e-02
1.083624e-01
1.382118e-01
1.662085e-01
1.910995e-01
2.118349e-01
2.276332e-01
2.380281e-01
2.428948e-01
2.424509e-01
2.372353e-01
2.280642e-01
2.159689e-01
2.021197e-01
1.877412e-01
1.740237e-01
1.620380e-01
1.526585e-01
1.464989e-01
1.438670e-01
1.447407e-01
1.487689e-01
1.552973e-01
1.634180e-01
1.720413e-01
1.799819e-01
1.860546e-01
1.891710e-01
1.884282e-01
1.831822e-01
1.731004e-01
1.581886e-01
1.387920e-01
1.155707e-01
8.945510e-02
6.158350e-02
3.322992e-02
5.726021e-03
-1.961675e-02
-4.158090e-02
-5.910867e-02
-7.135747e-02
-7.774339e-02
-7.797196e-02
-7.205558e-02
-6.031667e-02
-4.337592e-02
-2.212495e-02
2.316582e-03
2.865863e-02
5.551125e-02
8.146438e-02
1.051722e-01
1.254362e-01
1.412806e-01
1.520138e-01
1.572710e-01
1.570342e-01
1.516269e-01
1.416852e-01
1.281068e-01
1.119826e-01
9.451675e-02
7.694035e-02
6.042668e-02
4.601214e-02
3.452856e-02
2.655005e-02
2.235708e-02
2.191948e-02
2.489945e-02
3.067501e-02
3.838366e-02
4.698428e-02
5.533368e-02
6.227251e-02
6.671347e-02
6.772426e-02
6.459800e-02
5.690503e-02
4.452208e-02
2.763787e-02
6.736122e-03
-1.744060e-02
-4.394190e-02
-7.167057e-02
-9.944866e-02
-1.260845e-01
-1.504367e-01
-1.714733e-01
-1.883227e-01
-2.003170e-01
-2.070247e-01
-2.082734e-01
-2.041597e-01
-1.950466e-01
-1.815454e-01
-1.644827e-01
-1.448518e-01
-1.237507e-01
-1.023101e-01
-8.161740e-02
-6.264201e-02
-4.616920e-02
-3.274827e-02
-2.265908e-02
-1.589979e-02
-1.219609e-02
-1.103120e-02
-1.169417e-02
-1.334302e-02
-1.507818e-02
-1.602063e-02
-1.538888e-02
-1.256883e-02
-7.170868e-03
9.303533e-04
1.157699e-02
2.433149e-02
3.850264e-02
5.319214e-02
6.735866e-02
7.989501e-02
8.971299e-02
9.582981e-02
9.744913e-02
9.402952e-02
8.533412e-02
7.145713e-02
5.282499e-02
3.017317e-02
4.501438e-03
-2.298755e-02
-5.096071e-02
-7.803232e-02
-1.028418e-01
-1.241271e-01
-1.407906e-01
-1.519542e-01
-1.570037e-01
-1.556190e-01
-1.477918e-01
-1.338290e-01
-1.143410e-01
-9.021592e-02
-6.257873e-02
-3.273568e-02
-2.106184e-03
2.785556e-02
5.574508e-02
8.029283e-02
1.004440e-01
1.154264e-01
1.248017e-01
1.284934e-01
1.267919e-01
1.203326e-01
1.100502e-01
9.711045e-02
8.282572e-02
6.855769e-02
5.561613e-02
4.515999e-02
3.810868e-02
3.507030e-02
3.629253e-02
4.164036e-02
5.060282e-02
6.232872e-02
7.568916e-02
8.936265e-02
1.019366e-01
1.120179e-01
1.183434e-01
1.198818e-01
1.159173e-01
1.061084e-01
9.051699e-02
6.960516e-02
4.420307e-02
1.545051e-02
-1.528056e-02
-4.647582e-02
-7.657336e-02
-1.040572e-01
-1.275437e-01
-1.458573e-01
-1.580914e-01
-1.636539e-01
-1.622945e-01
-1.541150e-01
-1.395616e-01
-1.194010e-01
-9.467967e-02
-6.666996e-02
-3.680182e-02
-6.584601e-03
2.247893e-02
4.898130e-02
7.169615e-02
8.965507e-02
1.022095e-01
1.090727e-01
1.103379e-01
1.064704e-01
9.827485e-02
8.683715e-02
7.344786e-02
5.950985e-02
4.643739e-02
3.555321e-02
2.799071e-02
2.460848e-02
2.592404e-02
3.207205e-02
4.279054e-02
5.743662e-02
7.503088e-02
9.432753e-02
1.139056e-01
1.322746e-01
1.479868e-01
1.597471e-01
1.665125e-01
1.675717e-01
1.625992e-01
1.516794e-01
1.352998e-01
1.143143e-01
8.988118e-02
6.338296e-02
3.633355e-02
1.028131e-02
-1.328642e-02
-3.303185e-02
-4.784389e-02
-5.690040e-02
-5.971262e-02
-5.615002e-02
-4.644462e-02
-3.117509e-02
-1.123173e-02
1.223554e-02
3.788401e-02
6.425650e-02
8.986780e-02
1.132944e-01
1.332626e-01
1.487281e-01
1.589428e-01
1.635010e-01
1.623635e-01
1.558561e-01
1.446420e-01
1.296731e-01
1.121216e-01
9.329799e-02
7.456133e-02
5.722647e-02
4.247448e-02
3.127158e-02
2.430198e-02
2.191969e-02
2.412358e-02
3.055828e-02
4.054173e-02
5.311784e-02
6.713042e-02
8.131259e-02
9.438442e-02
1.051512e-01
1.125943e-01
1.159476e-01
1.147535e-01
1.088932e-01
9.859184e-02
8.439588e-02
6.712915e-02
4.783036e-02
2.767880e-02
7.913967e-03
-1.024571e-02
-2.567992e-02
-3.743517e-02
-4.478142e-02
-4.725378e-02
-4.467756e-02
-3.717589e-02
-2.516006e-02
-9.303731e-03
9.497611e-03
3.017962e-02
5.157190e-02
7.246769e-02
9.169697e-02
1.081995e-01
1.210936e-01
1.297356e-01
1.337657e-01
1.331363e-01
1.281177e-01
1.192828e-01
1.074692e-01
9.372290e-02
7.922827e-02
6.522766e-02
5.293721e-02
4.346259e-02
3.771958e-02
3.636387e-02
3.973474e-02
4.781716e-02
6.022635e-02
7.621789e-02
9.472486e-02
1.144214e-01
1.338096e-01
1.513251e-01
1.654536e-01
1.748482e-01
1.784387e-01
1.755220e-01
1.658239e-01
1.495287e-01
1.272724e-01
1.001003e-01
6.939558e-02
3.678344e-02
4.021572e-03
-2.711531e-02
-5.494716e-02
-7.798943e-02
-9.503719e-02
-1.052284e-01
-1.080841e-01
-1.035246e-01
-9.186250e-02
-7.377411e-02
-5.025317e-02
-2.254909e-02
7.906100e-03
3.957848e-02
7.091699e-02
1.004382e-01
1.268067e-01
1.489069e-01
1.659020e-01
1.772755e-01
1.828536e-01
1.828059e-01
1.776248e-01
1.680850e-01
1.551872e-01
1.400883e-01
1.240246e-01
1.082307e-01
9.385976e-02
8.190922e-02
7.315525e-02
6.810119e-02
6.694235e-02
6.955038e-02
7.547888e-02
8.399088e-02
9.410793e-02
1.046785e-01
1.144617e-01
1.222202e-01
1.268150e-01
1.272938e-01
1.229658e-01
1.134560e-01
9.873638e-02
7.913149e-02
5.530026e-02
2.819608e-02
-9.904437e-04
-3.090165e-02
-6.009130e-02
-8.710695e-02
-1.105721e-01
-1.292641e-01
-1.421846e-01
-1.486191e-01
-1.481835e-01
-1.408531e-01
-1.269744e-01
-1.072553e-01
-8.273271e-02
-5.471965e-02
-2.473112e-02
5.605524e-03
3.465164e-02
6.086243e-02
8.288878e-02
9.966757e-02
1.104932e-01
1.150639e-01
1.134992e-01
1.063267e-01
9.443958e-02
7.902792e-02
6.149004e-02
4.333033e-02
2.605116e-02
1.104614e-02
-4.984037e-04
-7.687641e-03
-9.982648e-03
-7.240626e-03
2.722669e-04
1.189706e-02
2.662677e-02
4.317764e-02
6.008216e-02
7.579765e-02
8.882238e-02
9.781017e-02
1.016744e-01
9.967293e-02
9.146629e-02
7.714642e-02
5.723301e-02
3.264018e-02
4.616860e-03
-2.533377e-02
-5.554977e-02
-8.431468e-02
-1.099639e-01
-1.309874e-01
-1.461223e-01
-1.544316e-01
-1.553623e-01
-1.487825e-01
-1.349915e-01
-1.147046e-01
-8.901073e-02
-5.930554e-02
-2.720287e-02
5.569663e-03
3.728394e-02
6.632523e-02
9.129749e-02
1.111118e-01
1.250511e-01
1.328059e-01
1.344809e-01
1.305703e-01
1.219086e-01
1.095985e-01
9.492489e-02
7.925891e-02
6.396116e-02
5.028843e-02
3.931010e-02
3.183836e-02
2.837551e-02
2.908139e-02
3.376259e-02
4.188491e-02
5.260873e-02
6.484641e-02
7.733859e-02
8.874495e-02
9.774352e-02
1.031310e-01
1.039163e-01
9.939911e-02
8.922734e-02
7.342796e-02
5.240989e-02
2.693918e-02
-1.910270e-03
-3.282578e-02
-6.433908e-02
-9.491731e-02
-1.230555e-01
-1.473648e-01
-1.666510e-01
-1.799799e-01
-1.867262e-01
-1.866041e-01
-1.796792e-01
-1.663622e-01
-1.473848e-01
-1.237588e-01
-9.672097e-02
-6.766548e-02
-3.806595e-02
-9.391932e-03
1.697665e-02
3.983130e-02
5.820748e-02
7.144231e-02
7.921294e-02
8.155279e-02
7.884412e-02
7.178752e-02
6.135018e-02
4.869647e-02
3.510514e-02
2.187865e-02
1.025061e-02
1.297501e-03
-4.139022e-03
-5.513926e-03
-2.619993e-03
4.394850e-03
1.503598e-02
2.849656e-02
4.371635e-02
5.946093e-02
7.441527e-02
8.728399e-02
9.688968e-02
1.022608e-01
1.027024e-01
9.784384e-02
8.766333e-02
7.248661e-02
5.296404e-02
3.002801e-02
4.834802e-03
-2.130511e-02
-4.700437e-02
-7.087978e-02
-9.163311e-02
-1.081277e-01
-1.194567e-01
-1.249996e-01
-1.244631e-01
-1.179036e-01
-1.057296e-01
-8.868235e-02
-6.779443e-02
-4.432841e-02
-1.969788e-02
4.624536e-03
2.720598e-02
4.675210e-02
6.219775e-02
7.278229e-02
7.810303e-02
7.814249e-02
7.326735e-02
6.419922e-02
5.195977e-02
3.779430e-02
2.307937e-02
9.221142e-03
-2.448420e-03
-1.077020e-02
-1.484449e-02
-1.409940e-02
-8.336117e-03
2.252581e-03
1.709210e-02
3.526391e-02
5.556890e-02
7.661199e-02
9.690174e-02
1.149578e-01
1.294179e-01
1.391356e-01
1.432617e-01
1.413026e-01
1.331530e-01
1.191009e-01
9.980789e-02
7.626730e-02
4.974419e-02
2.170255e-02
-6.276732e-03
-3.258276e-02
-5.566304e-02
-7.410960e-02
-8.673904e-02
-9.266236e-02
-9.134071e-02
-8.262317e-02
-6.676368e-02
-4.441507e-02
-1.659908e-02
1.534708e-02
4.984586e-02
8.517236e-02
1.195598e-01
1.513106e-01
1.789045e-01
2.010965e-01
2.169943e-01
2.261119e-01
2.283932e-01
2.242044e-01
2.142980e-01
1.997508e-01
1.818820e-01
1.621578e-01
1.420892e-01
1.231310e-01
1.065873e-01
9.352961e-02
8.473259e-02
8.062940e-02
8.129039e-02
8.642557e-02
9.541110e-02
1.073384e-01
1.210826e-01
1.353864e-01
1.489527e-01
1.605392e-01
1.690486e-01
1.736057e-01
1.736179e-01
1.688132e-01
1.592554e-01
1.453360e-01
1.277464e-01
1.074317e-01
8.553224e-02
6.331458e-02
4.209671e-02
2.317007e-02
7.721903e-03
-3.238101e-03
-8.942996e-03
-8.921334e-03
-3.033772e-03
8.509676e-03
2.515403e-02
4.602641e-02
6.998531e-02
9.568985e-02
1.216850e-01
1.464972e-01
1.687335e-01
1.871759e-01
2.008644e-01
2.091596e-01
2.117822e-01
2.088246e-01
2.007344e-01
1.882735e-01
1.724548e-01
1.544634e-01
1.355670e-01
1.170237e-01
9.999167e-02
8.544933e-02
7.412903e-02
6.646956e-02
6.258997e-02
6.228663e-02
6.505368e-02
7.012565e-02
7.653873e-02
8.320635e-02
8.900336e-02
9.285258e-02
9.380735e-02
9.112335e-02
8.431414e-02
7.318618e-02
5.785149e-02
3.871826e-02
1.646205e-02
-8.019003e-03
-3.366052e-02
-5.929560e-02
-8.372215e-02
-1.057705e-01
-1.243687e-01
-1.386031e-01
-1.477722e-01
-1.514306e-01
-1.494211e-01
-1.418922e-01
-1.292981e-01
-1.123817e-01
-9.213690e-02
-6.975480e-02
-4.655267e-02
-2.389156e-02
-3.086876e-03
1.468108e-02
2.844923e-02
3.753928e-02
4.160490e-02
4.065447e-02
3.504808e-02
2.546958e-02
1.287648e-02
-1.568185e-03
-1.657711e-02
-3.082806e-02
-4.305613e-02
-5.214408e-02
-5.720502e-02
-5.765199e-02
-5.324863e-02
-4.413567e-02
-3.082998e-02
-1.419421e-02
4.621577e-03
2.426298e-02
4.327267e-02
6.020205e-02
7.372346e-02
8.273326e-02
8.643660e-02
8.440692e-02
7.661560e-02
6.343044e-02
4.558476e-02
2.412141e-02
3.182444e-04
-2.439790e-02
-4.854186e-02
-7.065937e-02
-8.941034e-02
-1.036427e-01
-1.124544e-01
-1.152414e-01
-1.117297e-01
-1.019899e-01
-8.643316e-02
-6.578832e-02
-4.106018e-02
-1.347156e-02
1.560878e-02
4.474816e-02
7.253735e-02
9.767765e-02
1.190619e-01
1.358436e-01
1.474882e-01
1.538035e-01
1.549464e-01
1.514043e-01
1.439543e-01
1.336029e-01
1.215104e-01
1.089070e-01
9.700565e-02
8.691782e-02
7.957666e-02
7.567306e-02
7.560778e-02
7.946328e-02
8.699739e-02
9.766012e-02
1.106330e-01
1.248884e-01
1.392655e-01
1.525554e-01
1.635900e-01
1.713275e-01
1.749270e-01
1.738074e-01
1.676862e-01
1.565966e-01
1.408821e-01
1.211708e-01
9.833378e-02
7.343043e-02
4.764685e-02
2.223051e-02
-1.575317e-03
-2.259510e-02
-3.978065e-02
-5.226528e-02
-5.941078e-02
-6.084485e-02
-5.648665e-02
-4.655781e-02
-3.157687e-02
-1.233616e-02
1.013891e-02
3.464683e-02
5.988079e-02
8.450909e-02
1.072599e-01
1.270042e-01
1.428299e-01
1.541017e-01
1.605004e-01
1.620389e-01
1.590532e-01
1.521706e-01
1.422565e-01
1.303461e-01
1.175645e-01
1.050422e-01
9.383071e-02
8.482466e-02
7.869563e-02
7.584206e-02
7.635940e-02
8.003284e-02
8.635386e-02
9.456010e-02
1.036961e-01
1.126905e-01
1.204429e-01
1.259129e-01
1.282027e-01
1.266271e-01
1.207634e-01
1.104805e-01
9.594403e-02
7.760130e-02
5.614813e-02
3.248274e-02
7.650516e-03
-1.721627e-02
-4.096045e-02
-6.246114e-02
-8.069196e-02
-9.477484e-02
-1.040276e-01
-1.080039e-01
-1.065227e-01
-9.968539e-02
-8.787886e-02
-7.176071e-02
-5.222767e-02
-3.036638e-02
-7.389269e-03
1.544042e-02
3.688912e-02
5.583269e-02
7.132937e-02
8.268008e-02
8.947096e-02
9.159488e-02
8.925009e-02
8.291691e-02
7.331491e-02
6.134475e-02
4.801966e-02
3.439196e-02
2.147918e-02
1.019420e-02
1.283098e-03
-4.726218e-03
-7.561421e-03
-7.226669e-03
-4.004700e-03
1.561322e-03
8.706338e-03
1.650053e-02
2.392122e-02
2.993398e-02
3.357602e-02
3.403496e-02
3.071593e-02
2.329185e-02
1.173291e-02
-3.686303e-03
-2.240170e-02
-4.359484e-02
-6.624485e-02
-8.919298e-02
-1.112146e-01
-1.310932e-01
-1.476927e-01
-1.600218e-01
-1.672898e-01
-1.689510e-01
-1.647353e-01
-1.546660e-01
-1.390633e-01
-1.185320e-01
-9.393365e-02
-6.634433e-02
-3.699714e-02
-7.214380e-03
2.166760e-02
4.837544e-02
7.177211e-02
9.092133e-02
1.051388e-01
1.140270e-01
1.174919e-01
1.157414e-01
1.092647e-01
9.879545e-02
8.526025e-02
6.971489e-02
5.327334e-02
3.703312e-02
2.200190e-02
9.030059e-03
-1.246321e-03
-8.447991e-03
-1.247682e-02
-1.351906e-02
-1.202607e-02
-8.673034e-03
-4.298457e-03
1.705920e-04
3.800669e-03
5.733973e-03
5.262523e-03
1.887869e-03
-4.638501e-03
-1.429653e-02
-2.680075e-02
-4.162307e-02
-5.803157e-02
-7.514077e-02
-9.196893e-02
-1.074982e-01
-1.207340e-01
-1.307617e-01
-1.367974e-01
-1.382317e-01
-1.346656e-01
-1.259370e-01
-1.121362e-01
-9.361023e-02
-7.095357e-02
-4.498416e-02
-1.670493e-02
1.274922e-02
4.217591e-02
7.037738e-02
9.623454e-02
1.187771e-01
1.372435e-01
1.511269e-01
1.602019e-01
1.645318e-01
1.644555e-01
1.605544e-01
1.536045e-01
1.445156e-01
1.342633e-01
1.238190e-01
1.140822e-01
1.058192e-01
9.961218e-02
9.582198e-02
9.456606e-02
9.571373e-02
9.889927e-02
1.035526e-01
1.089459e-01
1.142537e-01
1.186210e-01
1.212355e-01
1.213964e-01
1.185732e-01
1.124509e-01
1.029557e-01
9.026108e-02
7.477462e-02
5.710803e-02
3.803447e-02
1.843716e-02
-7.465094e-04
-1.858184e-02
-3.419134e-02
-4.680411e-02
-5.579778e-02
-6.073130e-02
-6.136769e-02
-5.768650e-02
-4.988596e-02
-3.837498e-02
-2.375456e-02
-6.788677e-03
1.163563e-02
3.055774e-02
4.900053e-02
6.603139e-02
8.082291e-02
9.270815e-02
1.012258e-01
1.061509e-01
1.075086e-01
1.055703e-01
1.008312e-01
9.397399e-02
8.581870e-02
7.726306e-02
6.921725e-02
6.253663e-02
5.795712e-02
5.603784e-02
5.711513e-02
6.127177e-02
6.832410e-02
7.782897e-02
8.911117e-02
1.013103e-01
1.134448e-01
1.244883e-01
1.334531e-01
1.394728e-01
1.418765e-01
1.402479e-01
1.344624e-01
1.247005e-01
1.114354e-01
9.539820e-02
7.752431e-02
5.888671e-02
4.062136e-02
2.385080e-02
9.611021e-03
-1.214273e-03
-7.948424e-03
-1.016321e-02
-7.705036e-03
-7.050516e-04
1.042706e-02
2.502495e-02
4.220184e-02
6.089941e-02
7.994710e-02
9.812963e-02
1.142594e-01
1.272503e-01
1.361875e-01
1.403890e-01
1.394526e-01
1.332851e-01
1.221104e-01
1.064570e-01
8.712498e-02
6.513665e-02
4.167456e-02
1.800994e-02
-4.574119e-03
-2.486110e-02
-4.177709e-02
-5.445998e-02
-6.231745e-02
-6.506940e-02
-6.277147e-02
-5.581704e-02
-4.491647e-02
-3.105382e-02
-1.542286e-02
6.541650e-04
1.581962e-02
2.877844e-02
3.839292e-02
4.376594e-02
4.430539e-02
3.976466e-02
3.025641e-02
1.624023e-02
-1.513314e-03
-2.197812e-02
-4.394228e-02
-6.608696e-02
-8.706914e-02
-1.056036e-01
-1.205396e-01
-1.309287e-01
-1.360796e-01
-1.355995e-01
-1.294170e-01
-1.177886e-01
-1.012868e-01
-8.076923e-02
-5.733053e-02
-3.223744e-02
-6.850026e-03
1.746680e-02
3.943566e-02
5.795576e-02
7.218081e-02
8.157903e-02
8.596948e-02
8.553186e-02
8.078907e-02
7.256447e-02
6.191768e-02
5.006442e-02
3.828647e-02
2.783826e-02
1.985636e-02
1.527791e-02
1.477326e-02
1.869748e-02
2.706330e-02
3.953711e-02
5.545794e-02
7.387829e-02
9.362501e-02
1.133767e-01
1.317528e-01
1.474094e-01
1.591322e-01
1.659231e-01
1.670694e-01
1.621946e-01
1.512842e-01
1.346870e-01
1.130932e-01
8.749057e-02
5.910440e-02
2.932413e-02
-3.773549e-04
-2.852786e-02
-5.373896e-02
-7.478371e-02
-9.066495e-02
-1.006703e-01
-1.044108e-01
-1.018402e-01
-9.325492e-02
-7.927318e-02
-6.079472e-02
-3.894322e-02
-1.499420e-02
9.707358e-03
3.383477e-02
5.616663e-02
7.566670e-02
9.155005e-02
1.033298e-01
1.108405e-01
1.142362e-01
1.139642e-01
1.107176e-01
1.053701e-01
9.890116e-02
9.231517e-02
8.656234e-02
8.246558e-02
8.065839e-02
8.153732e-02
8.523169e-02
9.159232e-02
1.002002e-01
1.103945e-01
1.213192e-01
1.319843e-01
1.413390e-01
1.483510e-01
1.520858e-01
1.517807e-01
1.469060e-01
1.372100e-01
1.227430e-01
1.038610e-01
8.120805e-02
5.568124e-02
2.838011e-02
5.454370e-04
-2.650951e-02
-5.147152e-02
-7.310045e-02
-9.029938e-02
-1.021787e-01
-1.081105e-01
-1.077715e-01
-1.011690e-01
-8.865046e-02
-7.089184e-02
-4.886594e-02
-2.379094e-02
2.938443e-03
2.983353e-02
5.540334e-02
7.824935e-02
9.715662e-02
1.111741e-01
1.196780e-01
1.224122e-01
1.195033e-01
1.114488e-01
9.907939e-02
8.349786e-02
6.600084e-02
4.798777e-02
3.086437e-02
1.594674e-02
4.371855e-03
-2.980140e-03
-5.547031e-03
-3.124642e-03
4.117408e-03
1.564612e-02
3.060151e-02
4.785670e-02
6.609752e-02
8.391606e-02
9.991112e-02
1.127881e-01
1.214504e-01
1.250759e-01
1.231713e-01
1.156031e-01
1.026016e-01
8.474115e-02
6.290016e-02
3.820345e-02
1.195355e-02
-1.444584e-02
-3.956999e-02
-6.205358e-02
-8.066785e-02
-9.439128e-02
-1.024700e-01
-1.044641e-01
-1.002777e-01
-9.016857e-02
-7.473794e-02
-5.489821e-02
-3.182014e-02
-6.861264e-03
1.852096e-02
4.286555e-02
6.480704e-02
8.316905e-02
9.704417e-02
1.058532e-01
1.093789e-01
1.077709e-01
1.015231e-01
9.142642e-02
7.850107e-02
6.391610e-02
4.890165e-02
3.466043e-02
2.228379e-02
1.267685e-02
6.496528e-03
4.105954e-03
5.548107e-03
1.054089e-02
1.849501e-02
2.855450e-02
3.965800e-02
5.061681e-02
6.020410e-02
6.724841e-02
7.072384e-02
6.982979e-02
6.405404e-02
5.321435e-02
3.747597e-02
1.734423e-02
-6.366239e-03
-3.258285e-02
-6.004256e-02
-8.737044e-02
-1.131637e-01
-1.360753e-01
-1.548919e-01
-1.686019e-01
-1.764500e-01
-1.779761e-01
-1.730382e-01
-1.618178e-01
-1.448090e-01
-1.227911e-01
-9.678530e-02
-6.799712e-02
-3.774655e-02
-7.389047e-03
2.176739e-02
4.854310e-02
7.195914e-02
9.129488e-02
1.061258e-01
1.163385e-01
1.221216e-01
1.239348e-01
1.224582e-01
1.185274e-01
1.130601e-01
1.069811e-01
1.011507e-01
9.630198e-02
9.299049e-02
9.155847e-02
9.211461e-02
9.453015e-02
9.845133e-02
1.033277e-01
1.084555e-01
1.130332e-01
1.162272e-01
1.172413e-01
1.153855e-01
1.101373e-01
1.011896e-01
8.848123e-02
7.220657e-02
5.280570e-02
3.093609e-02
7.430944e-03
-1.675132e-02
-4.058156e-02
-6.301489e-02
-8.304366e-02
-9.974711e-02
-1.123369e-01
-1.201980e-01
-1.229232e-01
-1.203414e-01
-1.125357e-01
-9.985016e-02
-8.288233e-02
-6.246028e-02
-3.960261e-02
-1.546272e-02
8.740857e-03
3.180381e-02
5.261939e-02
7.025852e-02
8.403879e-02
9.357559e-02
9.880999e-02
1.000110e-01
9.775214e-02
9.286459e-02
8.637173e-02
7.940982e-02
7.314125e-02
6.866630e-02
6.693946e-02
6.869617e-02
7.439493e-02
8.417866e-02
9.785786e-02
1.149165e-01
1.345405e-01
1.556676e-01
1.770551e-01
1.973628e-01
2.152450e-01
2.294460e-01
2.388905e-01
2.427643e-01
2.405750e-01
2.321909e-01
2.178525e-01
1.981585e-01
1.740279e-01
1.466426e-01
1.173770e-01
8.771801e-02
5.918173e-02
3.323107e-02
1.119729e-02
-5.791055e-03
-1.686917e-02
-2.148477e-02
-1.943219e-02
-1.086964e-02
3.682219e-03
2.336176e-02
4.700862e-02
7.322641e-02
1.004638e-01
1.271101e-01
1.515994e-01
1.725149e-01
1.886848e-01
1.992623e-01
2.037813e-01
2.021843e-01
1.948209e-01
1.824155e-01
1.660101e-01
1.468849e-01
1.264645e-01
1.062160e-01
8.754654e-02
7.170631e-02
5.970378e-02
5.223712e-02
4.964645e-02
5.188943e-02
5.854221e-02
6.882638e-02
8.166096e-02
9.573698e-02
1.096100e-01
1.218044e-01
1.309205e-01
1.357374e-01
1.353016e-01
1.289947e-01
1.165764e-01
9.819992e-02
7.440068e-02
4.606057e-02
1.435216e-02
-1.933305e-02
-5.346706e-02
-8.647397e-02
-1.168199e-01
-1.430999e-01
-1.641172e-01
-1.789507e-01
-1.870072e-01
-1.880564e-01
-1.822456e-01
-1.700954e-01
-1.524742e-01
-1.305526e-01
-1.057383e-01
-7.959447e-02
-5.374379e-02
-2.976596e-02
-9.094489e-03
7.078864e-03
1.788431e-02
2.283249e-02
2.184639e-02
1.526432e-02
3.813848e-03
-1.144133e-02
-2.917787e-02
-4.790747e-02
-6.608378e-02
-8.221400e-02
-9.496747e-02
-1.032730e-01
-1.063973e-01
-1.039995e-01
-9.615595e-02
-8.335575e-02
-6.646585e-02
-4.666827e-02
-2.537384e-02
-4.118287e-03
1.555168e-02
3.219317e-02
4.457307e-02
5.175576e-02
5.316529e-02
4.861736e-02
3.832036e-02
2.284806e-02
3.089266e-03
-1.981941e-02
-4.457065e-02
-6.976774e-02
-9.400509e-02
-1.159446e-01
-1.343849e-01
-1.483223e-01
-1.570002e-01
-1.599473e-01
-1.570011e-01
-1.483172e-01
-1.343614e-01
-1.158852e-01
-9.388392e-02
-6.953805e-02
-4.414054e-02
-1.901347e-02
4.580329e-03
2.552408e-02
4.292462e-02
5.617401e-02
6.498932e-02
6.942758e-02
6.987450e-02
6.700852e-02
6.174315e-02
5.515241e-02
4.838512e-02
4.257432e-02
3.874818e-02
3.774867e-02
4.016338e-02
4.627538e-02
5.603447e-02
6.905206e-02
8.462070e-02
1.017576e-01
1.192703e-01
1.358412e-01
1.501244e-01
1.608484e-01
1.669165e-01
1.674950e-01
1.620818e-01
1.505494e-01
1.331602e-01
1.105526e-01
8.370209e-02
5.386234e-02
2.249058e-02
-8.836222e-03
-3.851022e-02
-6.498221e-02
-8.684774e-02
-1.029257e-01
-1.123256e-01
-1.144994e-01
-1.092751e-01
-9.687044e-02
-7.788456e-02
-5.326882e-02
-2.427738e-02
7.600551e-03
4.072370e-02
7.339343e-02
1.039548e-01
1.308976e-01
1.529508e-01
1.691618e-01
1.789557e-01
1.821686e-01
1.790526e-01
1.702529e-01
1.567580e-01
1.398273e-01
1.209026e-01
1.015083e-01
8.314715e-02
6.719929e-02
5.482929e-02
4.690803e-02
4.395426e-02
4.610002e-02
5.308279e-02
6.426540e-02
7.868309e-02
9.511576e-02
1.121807e-01
1.284396e-01
1.425114e-01
1.531810e-01
1.594942e-01
1.608308e-01
1.569491e-01
1.479988e-01
1.345029e-01
1.173119e-01
9.753713e-02
7.646803e-02
5.548286e-02
3.595713e-02
1.917610e-02
6.255286e-03
-1.927090e-03
-4.782836e-03
-2.048811e-03
6.197690e-03
1.954428e-02
3.726942e-02
5.838756e-02
8.171116e-02
1.059262e-01
1.296770e-01
1.516546e-01
1.706844e-01
1.858043e-01
1.963296e-01
2.018976e-01
2.024881e-01
1.984186e-01
1.903155e-01
1.790635e-01
1.657386e-01
1.515308e-01
1.376602e-01
1.252941e-01
1.154672e-01
1.090106e-01
1.064939e-01
1.081818e-01
1.140100e-01
1.235827e-01
1.361917e-01
1.508581e-01
1.663947e-01
1.814853e-01
1.947762e-01
2.049738e-01
2.109398e-01
2.117768e-01
2.068978e-01
1.960723e-01
1.794472e-01
1.575396e-01
1.312048e-01
1.015829e-01
7.002872e-02
3.803155e-02
7.130221e-03
-2.117233e-02
-4.549070e-02
-6.463168e-02
-7.765907e-02
-8.394615e-02
-8.321363e-02
-7.555100e-02
-6.141930e-02
-4.163348e-02
-1.732332e-02
1.012645e-02
3.915464e-02
6.811639e-02
9.538451e-02
1.194525e-01
1.390317e-01
1.531346e-01
1.611392e-01
1.628275e-01
1.583967e-01
1.484416e-01
1.339093e-01
1.160301e-01
9.622933e-02
7.602521e-02
5.692083e-02
4.029568e-02
2.730461e-02
1.879083e-02
1.521945e-02
1.663696e-02
2.266094e-02
3.250199e-02
4.501749e-02
5.879390e-02
7.225163e-02
8.376457e-02
9.178496e-02
9.496378e-02
9.225689e-02
8.300856e-02
6.700606e-02
4.450162e-02
1.620124e-02
-1.677762e-02
-5.297520e-02
-9.067979e-02
-1.280322e-01
-1.631372e-01
-1.941746e-01
-2.195042e-01
-2.377597e-01
-2.479266e-01
-2.494031e-01
-2.420377e-01
-2.261438e-01
-2.024867e-01
-1.722446e-01
-1.369415e-01
-9.835853e-02
-5.842597e-02
-1.910521e-02
1.773195e-02
5.041750e-02
7.758703e-02
9.825815e-02
1.118827e-01
1.183691e-01
1.180746e-01
1.117679e-01
1.005660e-01
8.585008e-02
6.916600e-02
5.211706e-02
3.625434e-02
2.297222e-02
1.341542e-02
8.403496e-03
8.377897e-03
1.337531e-02
2.302921e-02
3.659977e-02
5.303025e-02
7.102604e-02
8.915026e-02
1.059284e-01
1.199542e-01
1.299879e-01
1.350416e-01
1.344442e-01
1.278846e-01
1.154296e-01
9.751806e-02
7.493193e-02
4.874761e-02
2.027107e-02
-9.039184e-03
-3.765678e-02
-6.407537e-02
-8.689510e-02
-1.049032e-01
-1.171446e-01
-1.229787e-01
-1.221190e-01
-1.146526e-01
-1.010391e-01
-8.208642e-02
-5.890398e-02
-3.283509e-02
-5.371383e-03
2.194546e-02
4.762731e-02
7.034047e-02
8.899517e-02
1.028164e-01
1.113901e-01
1.146822e-01
1.130283e-01
1.070969e-01
9.783000e-02
8.636504e-02
7.394580e-02
6.182798e-02
5.118591e-02
4.302607e-02
3.811303e-02
3.691210e-02
3.955288e-02
4.581672e-02
5.515001e-02
6.670359e-02
7.939646e-02
9.199962e-02
1.032335e-01
1.118711e-01
1.168367e-01
1.172929e-01
1.127069e-01
1.028924e-01
8.802415e-02
6.862768e-02
4.554489e-02
1.988120e-02
-7.062277e-03
-3.386666e-02
-5.907909e-02
-8.129812e-02
-9.925645e-02
-1.118968e-01
-1.184363e-01
-1.184160e-01
-1.117316e-01
-9.864333e-02
-7.976507e-02
-5.603161e-02
-2.864679e-02
9.852303e-04
3.134171e-02
6.087134e-02
8.808674e-02
1.116537e-01
1.304708e-01
1.437353e-01
1.509884e-01
1.521404e-01
1.474709e-01
1.376060e-01
1.234747e-01
1.062462e-01
8.725306e-02
6.790525e-02
4.960029e-02
3.363438e-02
2.112003e-02
1.291449e-02
9.563093e-03
1.126104e-02
1.783679e-02
2.875935e-02
4.317053e-02
5.994144e-02
7.775029e-02
9.517627e-02
1.108021e-01
1.233169e-01
1.316106e-01
1.348520e-01
1.325454e-01
1.245613e-01
1.111421e-01
9.288223e-02
7.068753e-02
4.571628e-02
1.930711e-02
-7.102012e-03
-3.205876e-02
-5.418103e-02
-7.223646e-02
-8.521272e-02
-9.237521e-02
-9.330921e-02
-8.794459e-02
-7.656150e-02
-5.977612e-02
-3.850619e-02
-1.391675e-02
1.265149e-02
3.976715e-02
6.600066e-02
9.001697e-02
1.106612e-01
1.270300e-01
1.385239e-01
1.448764e-01
1.461584e-01
1.427595e-01
1.353474e-01
1.248099e-01
1.121831e-01
9.857272e-02
8.507371e-02
7.269283e-02
6.228033e-02
5.447398e-02
4.965874e-02
4.794399e-02
4.915965e-02
5.287135e-02
5.841441e-02
6.494488e-02
7.150476e-02
7.709688e-02
8.076337e-02
8.166133e-02
7.912899e-02
7.273705e-02
6.232154e-02
4.799619e-02
3.014497e-02
9.396413e-03
-1.341697e-02
-3.731090e-02
-6.120933e-02
-8.400867e-02
-1.046428e-01
-1.221454e-01
-1.357053e-01
-1.447135e-01
-1.487971e-01
-1.478413e-01
-1.419965e-01
-1.316709e-01
-1.175078e-01
-1.003484e-01
-8.117911e-02
-6.106808e-02
-4.109351e-02
-2.226959e-02
-5.476056e-03
8.602216e-03
1.952048e-02
2.710004e-02
3.143284e-02
3.286458e-02
3.195834e-02
2.944199e-02
2.614413e-02
2.292369e-02
2.059847e-02
1.987786e-02
2.130412e-02
2.520607e-02
3.166802e-02
4.051572e-02
5.132039e-02
6.342094e-02
7.596355e-02
8.795707e-02
9.834108e-02
1.060625e-01
1.101549e-01
1.098145e-01
1.044655e-01
9.381061e-02
7.786010e-02
5.694076e-02
3.168267e-02
2.987281e-03
-2.802015e-02
-6.005013e-02
-9.171680e-02
-1.216110e-01
-1.483750e-01
-1.707761e-01
-1.877749e-01
-1.985852e-01
-2.027221e-01
-2.000344e-01
-1.907193e-01
-1.753171e-01
-1.546854e-01
-1.299529e-01
-1.024553e-01
-7.365546e-02
-4.505349e-02
-1.809228e-02
5.934323e-03
2.596354e-02
4.122904e-02
5.130440e-02
5.612142e-02
5.596256e-02
5.142911e-02
4.338833e-02
3.290398e-02
2.115517e-02
9.348744e-03
-1.369122e-03
-9.996507e-03
-1.574880e-02
-1.811613e-02
-1.690099e-02
-1.223297e-02
-4.559477e-03
5.387203e-03
1.664446e-02
2.809186e-02
3.853654e-02
4.680553e-02
5.183791e-02
5.276997e-02
4.900612e-02
4.026977e-02
2.662996e-02
8.502265e-03
-1.337505e-02
-3.798621e-02
-6.409996e-02
-9.034341e-02
-1.152827e-01
-1.375058e-01
-1.557046e-01
-1.687502e-01
-1.757609e-01
-1.761572e-01
-1.697005e-01
-1.565141e-01
-1.370826e-01
-1.122292e-01
-8.307066e-02
-5.095240e-02
-1.736702e-02
1.613921e-02
4.806516e-02
7.705152e-02
1.019679e-01
1.219827e-01
1.366102e-01
1.457300e-01
1.495794e-01
1.487183e-01
1.439720e-01
1.363580e-01
1.270018e-01
1.170507e-01
1.075897e-01
9.956612e-02
9.372662e-02
9.057076e-02
9.032208e-02
9.291899e-02
9.802544e-02
1.050608e-01
1.132473e-01
1.216725e-01
1.293613e-01
1.353537e-01
1.387815e-01
1.389371e-01
1.353305e-01
1.277295e-01
1.161800e-01
1.010064e-01
8.279214e-02
6.234423e-02
4.064367e-02
1.878716e-02
-2.076662e-03
-2.081259e-02
-3.636261e-02
-4.780517e-02
-5.440760e-02
-5.566920e-02
-5.135353e-02
-4.150819e-02
-2.647078e-02
-6.859964e-03
1.644954e-02
4.236781e-02
6.964568e-02
9.694368e-02
1.229106e-01
1.462675e-01
1.658907e-01
1.808879e-01
1.906606e-01
1.949457e-01
1.938331e-01
1.877557e-01
1.774533e-01
1.639137e-01
1.482969e-01
1.318490e-01
1.158124e-01
1.013401e-01
8.941715e-02
8.079582e-02
7.594678e-02
7.502892e-02
7.787985e-02
8.402788e-02
9.272502e-02
1.029998e-01
1.137269e-01
1.237097e-01
1.317690e-01
1.368318e-01
1.380123e-01
1.346790e-01
1.265022e-01
1.134786e-01
9.593322e-02
7.449689e-02
5.006549e-02
2.374316e-02
-3.224597e-03
-2.952312e-02
-5.384174e-02
-7.494416e-02
-9.173345e-02
-1.033097e-01
-1.090190e-01
-1.084913e-01
-1.016676e-01
-8.881087e-02
-7.050203e-02
-4.761709e-02
-2.128574e-02
7.168152e-03
3.630163e-02
6.463927e-02
9.076516e-02
1.134135e-01
1.315506e-01
1.444418e-01
1.516976e-01
1.532958e-01
1.495770e-01
1.412149e-01
1.291625e-01
1.145802e-01
9.874892e-02
8.297694e-02
6.850506e-02
5.641784e-02
4.756651e-02
4.250945e-02
4.147464e-02
4.434711e-02
5.068280e-02
5.974776e-02
7.058005e-02
8.206895e-02
9.304475e-02
1.023714e-01
1.090340e-01
1.122147e-01
1.113503e-01
1.061699e-01
9.670934e-02
8.330427e-02
6.656336e-02
4.732563e-02
2.660608e-02
5.534205e-03
-1.471077e-02
-3.296455e-02
-4.813990e-02
-5.928431e-02
-6.563130e-02
-6.664387e-02
-6.204838e-02
-5.185710e-02
-3.637745e-02
-1.620586e-02
7.795344e-03
3.453855e-02
6.276810e-02
9.113186e-02
1.182629e-01
1.428663e-01
1.638038e-01
1.801715e-01
1.913616e-01
1.971052e-01
1.974899e-01
1.929524e-01
1.842437e-01
1.723727e-01
1.585291e-01
1.439953e-01
1.300501e-01
1.178742e-01
1.084636e-01
1.025564e-01
1.005791e-01
1.026162e-01
1.084060e-01
1.173614e-01
1.286173e-01
1.410984e-01
1.536044e-01
1.649033e-01
1.738275e-01
1.793616e-01
1.807171e-01
1.773872e-01
1.691784e-01
1.562195e-01
1.389472e-01
1.180737e-01
9.453828e-02
6.944870e-02
4.401623e-02
1.948853e-02
-2.916224e-03
-2.207140e-02
-3.699824e-02
-4.691498e-02
-5.127741e-02
-4.980947e-02
-4.252199e-02
-2.971797e-02
-1.198226e-02
9.845338e-03
3.471395e-02
6.142089e-02
8.868297e-02
1.152150e-01
1.398092e-01
1.614102e-01
1.791778e-01
1.925354e-01
2.011981e-01
2.051806e-01
2.047848e-01
2.005682e-01
1.932964e-01
1.838830e-01
1.733218e-01
1.626154e-01
1.527036e-01
1.443971e-01
1.383198e-01
1.348644e-01
1.341635e-01
1.360808e-01
1.402226e-01
1.459706e-01
1.525337e-01
1.590155e-01
1.644922e-01
1.680928e-01
1.690748e-01
1.668887e-01
1.612239e-01
1.520348e-01
1.395438e-01
1.242245e-01
1.067675e-01
8.803248e-02
6.899330e-02
5.067753e-02
3.410647e-02
2.023723e-02
9.909425e-03
3.798169e-03
2.374380e-03
5.873494e-03
1.427378e-02
2.728591e-02
4.435584e-02
6.468294e-02
8.725501e-02
1.109001e-01
1.343536e-01
1.563371e-01
1.756421e-01
1.912128e-01
2.022200e-01
2.081185e-01
2.086849e-01
2.040315e-01
1.945962e-01
1.811086e-01
1.645363e-01
1.460153e-01
1.267696e-01
1.080263e-01
9.093112e-02
7.647061e-02
6.540535e-02
5.821833e-02
5.508194e-02
5.584584e-02
6.004695e-02
6.694162e-02
7.555875e-02
8.477115e-02
9.338055e-02
1.002099e-01
1.041956e-01
1.044705e-01
1.004321e-01
9.178762e-02
7.857494e-02
6.115891e-02
4.020501e-02
1.663494e-02
-8.431232e-03
-3.374161e-02
-5.798365e-02
-7.985621e-02
-9.813980e-02
-1.117627e-01
-1.198606e-01
-1.218288e-01
-1.173626e-01
-1.064860e-01
-8.956264e-02
-6.728929e-02
-4.066759e-02
-1.095555e-02
2.040048e-02
5.184933e-02
8.182883e-02
1.088635e-01
1.316587e-01
1.491835e-01
1.607363e-01
1.659867e-01
1.649910e-01
1.581804e-01
1.463221e-01
1.304573e-01
1.118210e-01
9.174902e-02
7.158036e-02
5.256138e-02
3.575844e-02
2.198535e-02
1.175047e-02
5.226980e-03
2.248501e-03
2.330585e-03
4.717003e-03
8.447853e-03
1.244448e-02
1.560435e-02
1.689754e-02
1.545641e-02
1.065003e-02
2.137244e-03
-1.010589e-02
-2.578499e-02
-4.431081e-02
-6.484329e-02
-8.635086e-02
-1.076794e-01
-1.276256e-01
-1.450093e-01
-1.587419e-01
-1.678860e-01
-1.717066e-01
-1.697110e-01
-1.616775e-01
-1.476724e-01
-1.280547e-01
-1.034669e-01
-7.481221e-02
-4.321583e-02
-9.972083e-03
2.352254e-02
5.584709e-02
8.564051e-02
1.116868e-01
1.329940e-01
1.488602e-01
1.589198e-01
1.631662e-01
1.619480e-01
1.559400e-01
1.460899e-01
1.335464e-01
1.195728e-01
1.054530e-01
9.239704e-02
8.145188e-02
7.342581e-02
6.883023e-02
6.784434e-02
7.030492e-02
7.572233e-02
8.332173e-02
9.210659e-02
1.009403e-01
1.086401e-01
1.140757e-01
1.162654e-01
1.144597e-01
1.082051e-01
9.738303e-02
8.221966e-02
6.326777e-02
4.136401e-02
1.756731e-02
-6.914919e-03
-3.080569e-02
-5.283696e-02
-7.182306e-02
-8.672596e-02
-9.671036e-02
-1.011867e-01
-9.984092e-02
-9.264997e-02
-7.988216e-02
-6.208272e-02
-4.004533e-02
-1.477089e-02
1.258468e-02
4.077171e-02
6.851476e-02
9.458429e-02
1.178681e-01
1.374375e-01
1.526038e-01
1.629588e-01
1.683976e-01
1.691198e-01
1.656097e-01
1.585975e-01
1.490034e-01
1.378703e-01
1.262888e-01
1.153202e-01
1.059228e-01
9.888504e-02
9.477166e-02
9.388464e-02
9.624251e-02
1.015790e-01
1.093614e-01
1.188273e-01
1.290382e-01
1.389465e-01
1.474706e-01
1.535745e-01
1.563452e-01
1.550613e-01
1.492483e-01
1.387161e-01
1.235746e-01
1.042297e-01
8.135881e-02
5.587090e-02
2.885271e-02
1.506658e-03
-2.491675e-02
-4.918847e-02
-7.016919e-02
-8.687370e-02
-9.852803e-02
-1.046166e-01
-1.049162e-01
-9.951445e-02
-8.881107e-02
-7.350017e-02
-5.453407e-02
-3.306927e-02
-1.039702e-02
1.213759e-02
3.322265e-02
5.166609e-02
6.647500e-02
7.692052e-02
8.258291e-02
8.337329e-02
7.953077e-02
7.159636e-02
6.036634e-02
4.682943e-02
3.209232e-02
1.729871e-02
3.546524e-03
-8.191910e-03
-1.714243e-02
-2.278954e-02
-2.492028e-02
-2.364737e-02
-1.940833e-02
-1.293923e-02
-5.223603e-03
2.580699e-03
9.231789e-03
1.350411e-02
1.429057e-02
1.069745e-02
2.123727e-03
-1.168228e-02
-3.059368e-02
-5.410529e-02
-8.136292e-02
-1.112183e-01
-1.423044e-01
-1.731248e-01
-2.021500e-01
-2.279141e-01
-2.491057e-01
-2.646485e-01
-2.737655e-01
-2.760275e-01
-2.713787e-01
-2.601428e-01
-2.430047e-01
-2.209720e-01
-1.953151e-01
-1.674908e-01
-1.390534e-01
-1.115583e-01
-8.646613e-02
-6.505232e-02
-4.833076e-02
-3.699479e-02
-3.138016e-02
-3.145146e-02
-3.681254e-02
-4.673957e-02
-6.023447e-02
-7.609511e-02
-9.299773e-02
-1.095864e-01
-1.245640e-01
-1.367785e-01
-1.453004e-01
-1.494854e-01
-1.490202e-01
-1.439460e-01
-1.346603e-01
-1.218925e-01
-1.066575e-01
-9.018606e-02
-7.383818e-02
-5.900382e-02
-4.699849e-02
-3.896170e-02
-3.576663e-02
-3.794868e-02
-4.565860e-02
-5.864392e-02
-7.625959e-02
-9.750637e-02
-1.210936e-01
-1.455212e-01
-1.691750e-01
-1.904283e-01
-2.077435e-01
-2.197679e-01
-2.254168e-01
-2.239418e-01
-2.149785e-01
-1.985720e-01
-1.751781e-01
-1.456384e-01
-1.111302e-01
-7.309391e-02
-3.314171e-02
7.045685e-03
4.582672e-02
8.170288e-02
1.134105e-01
1.399941e-01
1.608549e-01
1.757734e-01
1.849033e-01
1.887396e-01
1.880646e-01
1.838770e-01
1.773112e-01
1.695516e-01
1.617497e-01
1.549470e-01
1.500096e-01
1.475752e-01
1.480164e-01
1.514210e-01
1.575896e-01
1.660523e-01
1.761025e-01
1.868485e-01
1.972790e-01
2.063393e-01
2.130119e-01
2.163963e-01
2.157799e-01
2.106964e-01
2.009638e-01
1.867020e-01
1.683286e-01
1.465327e-01
1.222320e-01
9.651603e-02
7.057972e-02
4.565356e-02
2.293310e-02
3.512174e-03
-1.167763e-02
-2.191880e-02
-2.674905e-02
-2.598972e-02
-1.975940e-02
-8.471123e-03
7.187982e-03
2.629446e-02
4.774262e-02
7.031218e-02
9.274538e-02
1.138281e-01
1.324690e-01
1.477707e-01
1.590866e-01
1.660598e-01
1.686401e-01
1.670776e-01
1.618949e-01
1.538384e-01
1.438148e-01
1.328157e-01
1.218384e-01
1.118073e-01
1.035023e-01
9.749905e-02
9.412454e-02
9.343093e-02
9.518921e-02
9.890354e-02
1.038458e-01
1.091085e-01
1.136727e-01
1.164869e-01
1.165502e-01
1.129937e-01
1.051538e-01
9.262952e-02
7.532209e-02
5.345077e-02
2.754659e-02
-1.575589e-03
-3.286344e-02
-6.508777e-02
-9.691285e-02
-1.269718e-01
-1.539427e-01
-1.766216e-01
-1.939886e-01
-2.052645e-01
-2.099560e-01
-2.078858e-01
-1.992078e-01
-1.844051e-01
-1.642699e-01
-1.398665e-01
-1.124780e-01
-8.353810e-02
-5.455165e-02
-2.700791e-02
-2.291732e-03
1.840085e-02
3.413623e-02
4.429981e-02
4.863089e-02
4.723300e-02
4.055909e-02
2.937323e-02
1.469193e-02
-2.290217e-03
-2.028503e-02
-3.799953e-02
-5.422304e-02
-6.790717e-02
-7.823382e-02
-8.466755e-02
-8.698948e-02
-8.531093e-02
-8.006586e-02
-7.198188e-02
-6.203077e-02
-5.136035e-02
-4.121124e-02
-3.282377e-02
-2.734193e-02
-2.572267e-02
-2.865842e-02
-3.652006e-02
-4.932479e-02
-6.673067e-02
-8.805722e-02
-1.123288e-01
-1.383372e-01
-1.647173e-01
-1.900328e-01
-2.128651e-01
-2.319008e-01
-2.460145e-01
-2.543396e-01
-2.563248e-01
-2.517726e-01
-2.408566e-01
-2.241179e-01
-2.024406e-01
-1.770063e-01
-1.492300e-01
-1.206788e-01
-9.297704e-02
-6.770263e-02
-4.628187e-02
-2.989098e-02
-1.937267e-02
-1.517566e-02
-1.732300e-02
-2.541203e-02
-3.864595e-02
-5.589361e-02
-7.577245e-02
-9.674737e-02
-1.172384e-01
-1.357296e-01
-1.508713e-01
-1.615705e-01
-1.670631e-01
-1.669630e-01
-1.612866e-01
-1.504510e-01
-1.352447e-01
-1.167736e-01
-9.638448e-02
-7.557139e-02
-5.587105e-02
-3.875457e-02
-2.552387e-02
-1.722030e-02
-1.455247e-02
-1.784828e-02
-2.703419e-02
-4.164226e-02
-6.084323e-02
-8.350154e-02
-1.082475e-01
-1.335608e-01
-1.578605e-01
-1.795961e-01
-1.973371e-01
-2.098553e-01
-2.161974e-01
-2.157435e-01
-2.082477e-01
-1.938588e-01
-1.731182e-01
-1.469347e-01
-1.165358e-01
-8.339873e-02
-4.916268e-02
-1.552744e-02
1.585539e-02
4.349149e-02
6.614472e-02
8.292149e-02
9.333139e-02
9.731881e-02
9.526281e-02
8.794542e-02
7.649090e-02
6.228069e-02
4.685076e-02
3.177870e-02
1.856903e-02
8.544731e-03
2.752765e-03
1.890276e-03
6.256532e-03
1.573358e-02
2.979651e-02
4.755215e-02
6.780342e-02
8.913497e-02
1.100144e-01
1.289023e-01
1.443633e-01
1.551703e-01
1.603936e-01
1.594683e-01
1.522352e-01
1.389527e-01
1.202790e-01
9.722839e-02
7.110455e-02
4.341878e-02
1.579737e-02
-1.011519e-02
-3.275233e-02
-5.071599e-02
-6.285731e-02
-6.834344e-02
-6.670674e-02
-5.787344e-02
-4.216952e-02
-2.030277e-02
6.678558e-03
3.744883e-02
7.048641e-02
1.041686e-01
1.368736e-01
1.670833e-01
1.934778e-01
2.150160e-01
2.309951e-01
2.410844e-01
2.453322e-01
2.441455e-01
2.382449e-01
2.286009e-01
2.163549e-01
2.027328e-01
1.889559e-01
1.761556e-01
1.652958e-01
1.571081e-01
1.520422e-01
1.502362e-01
1.515078e-01
1.553677e-01
1.610568e-01
1.676029e-01
1.738956e-01
1.787716e-01
1.811069e-01
1.799055e-01
1.743798e-01
1.640154e-01
1.486157e-01
1.283243e-01
1.036235e-01
7.531200e-02
4.446140e-02
1.235820e-02
-1.956713e-02
-4.981905e-02
-7.691996e-02
-9.949370e-02
-1.163452e-01
-1.265327e-01
-1.294283e-01
-1.247634e-01
-1.126561e-01
-9.361794e-02
-6.853765e-02
-3.864248e-02
-5.436817e-03
2.937937e-02
6.400846e-02
9.666406e-02
1.256835e-01
1.496350e-01
1.674118e-01
1.783028e-01
1.820361e-01
1.787904e-01
1.691736e-01
1.541728e-01
1.350786e-01
1.133921e-01
9.072013e-02
6.866749e-02
4.873235e-02
3.221160e-02
2.012120e-02
1.313571e-02
1.154982e-02
1.526369e-02
2.379327e-02
3.630537e-02
5.167616e-02
6.856995e-02
8.553340e-02
1.010990e-01
1.138896e-01
1.227162e-01
1.266613e-01
1.251406e-01
1.179395e-01
1.052214e-01
8.751028e-02
6.564823e-02
4.073534e-02
1.405610e-02
-1.300098e-02
-3.902574e-02
-6.266632e-02
-8.270386e-02
-9.811929e-02
-1.081498e-01
-1.123326e-01
-1.105329e-01
-1.029547e-01
-9.013197e-02
-7.290023e-02
-5.234820e-02
-2.975204e-02
-6.494703e-03
1.602449e-02
3.648415e-02
5.373200e-02
6.686567e-02
7.529623e-02
7.878879e-02
7.747654e-02
7.184696e-02
6.270117e-02
5.108968e-02
3.822928e-02
2.540726e-02
1.388026e-02
4.775253e-03
-9.996560e-04
-2.827639e-03
-4.330025e-04
6.095575e-03
1.631041e-02
2.943845e-02
4.444056e-02
6.009156e-02
7.507480e-02
8.808378e-02
9.792304e-02
1.036010e-01
1.044074e-01
9.997021e-02
9.028744e-02
7.573308e-02
5.703716e-02
3.524271e-02
1.164370e-02
-1.229145e-02
-3.500550e-02
-5.494231e-02
-7.063648e-02
-8.079873e-02
-8.439361e-02
-8.070642e-02
-6.939621e-02
-5.053178e-02
-2.460732e-02
7.464850e-03
4.438624e-02
8.452927e-02
1.260183e-01
1.668311e-01
2.049162e-01
2.383181e-01
2.653030e-01
2.844743e-01
2.948695e-01
2.960296e-01
2.880349e-01
2.715025e-01
2.475467e-01
2.177038e-01
1.838285e-01
1.479698e-01
1.122360e-01
7.865901e-02
4.906763e-02
2.497688e-02
7.501698e-03
-2.700554e-03
-5.455428e-03
-1.063181e-03
9.741858e-03
2.586097e-02
4.592400e-02
6.839797e-02
9.170224e-02
1.143210e-01
1.349043e-01
1.523502e-01
1.658625e-01
1.749831e-01
1.795963e-01
1.799104e-01
1.764176e-01
1.698400e-01
1.610639e-01
1.510697e-01
1.408607e-01
1.313953e-01
1.235254e-01
1.179429e-01
1.151385e-01
1.153710e-01
1.186518e-01
1.247420e-01
1.331661e-01
1.432404e-01
1.541191e-01
1.648535e-01
1.744636e-01
1.820160e-01
1.867023e-01
1.879104e-01
1.852835e-01
1.787601e-01
1.685909e-01
1.553319e-01
1.398125e-01
1.230823e-01
1.063392e-01
9.084646e-02
7.784260e-02
6.845248e-02
6.360520e-02
6.396450e-02
6.987613e-02
8.133561e-02
9.797830e-02
1.190930e-01
1.436587e-01
1.704032e-01
1.978800e-01
2.245608e-01
2.489339e-01
2.696049e-01
2.853881e-01
2.953829e-01
2.990268e-01
2.961238e-01
2.868457e-01
2.717098e-01
2.515368e-01
2.273931e-01
2.005238e-01
1.722786e-01
1.440362e-01
1.171311e-01
9.278443e-02
7.204444e-02
5.573722e-02
4.443032e-02
3.841018e-02
3.767380e-02
4.193511e-02
5.064610e-02
6.303248e-02
7.814287e-02
9.490932e-02
1.122157e-01
1.289699e-01
1.441742e-01
1.569893e-01
1.667875e-01
1.731911e-01
1.760934e-01
1.756620e-01
1.723228e-01
1.667261e-01
1.596959e-01
1.521666e-01
1.451098e-01
1.394575e-01
1.360269e-01
1.354529e-01
1.381338e-01
1.441948e-01
1.534714e-01
1.655152e-01
1.796207e-01
1.948721e-01
2.102075e-01
2.244947e-01
2.366132e-01
2.455359e-01
2.504035e-01
2.505849e-01
2.457197e-01
2.357396e-01
2.208697e-01
2.016096e-01
1.786985e-01
1.530681e-01
1.257867e-01
9.799964e-02
7.086921e-02
4.551766e-02
2.297461e-02
4.131112e-03
-1.029886e-02
-1.980844e-02
-2.411870e-02
-2.318963e-02
-1.722023e-02
-6.637072e-03
7.928927e-03
2.567749e-02
4.568448e-02
6.695591e-02
8.848721e-02
1.093236e-01
1.286170e-01
1.456747e-01
1.599968e-01
1.712985e-01
1.795170e-01
1.848019e-01
1.874909e-01
1.880727e-01
1.871406e-01
1.853388e-01
1.833076e-01
1.816300e-01
1.807844e-01
1.811061e-01
1.827611e-01
1.857336e-01
1.898281e-01
1.946868e-01
1.998201e-01
2.046483e-01
2.085510e-01
2.109193e-01
2.112069e-01
2.089748e-01
2.039277e-01
1.959380e-01
1.850591e-01
1.715256e-01
1.557422e-01
1.382636e-01
1.197658e-01
1.010109e-01
8.280803e-02
6.597185e-02
5.128111e-02
3.943882e-02
3.103637e-02
2.652266e-02
2.617951e-02
3.010421e-02
3.820003e-02
5.017553e-02
6.555353e-02
8.369025e-02
1.038049e-01
1.250192e-01
1.464053e-01
1.670396e-01
1.860580e-01
2.027106e-01
2.164082e-01
2.267598e-01
2.335956e-01
2.369748e-01
2.371755e-01
2.346699e-01
2.300840e-01
2.241472e-01
2.176329e-01
2.112979e-01
2.058232e-01
2.017615e-01
1.994967e-01
1.992168e-01
2.009043e-01
2.043410e-01
2.091298e-01
2.147301e-01
2.205037e-01
2.257702e-01
2.298649e-01
2.321962e-01
2.322964e-01
2.298614e-01
2.247761e-01
2.171237e-01
2.071792e-01
1.953892e-01
1.823404e-01
1.687196e-01
1.552693e-01
1.427414e-01
1.318519e-01
1.232405e-01
1.174360e-01
1.148291e-01
1.156541e-01
1.199788e-01
1.277038e-01
1.385690e-01
1.521685e-01
1.679710e-01
1.853460e-01
2.035938e-01
2.219783e-01
2.397607e-01
2.562343e-01
2.707555e-01
2.827727e-01
2.918493e-01
2.976815e-01
3.001095e-01
2.991212e-01
2.948507e-01
2.875686e-01
2.776661e-01
2.656323e-01
2.520249e-01
2.374376e-01
2.224636e-01
2.076596e-01
1.935138e-01
1.804181e-01
1.686506e-01
1.583659e-01
1.495968e-01
1.422642e-01
1.361963e-01
1.311518e-01
1.268478e-01
1.229883e-01
1.192906e-01
1.155101e-01
1.114588e-01
1.070194e-01
1.021530e-01
9.690065e-02
9.137963e-02
8.577604e-02
8.033377e-02
7.534168e-02
7.111947e-02
6.800239e-02
6.632463e-02
6.640091e-02
6.850629e-02
7.285441e-02
7.957565e-02
8.869704e-02
1.001262e-01
1.136416e-01
1.288910e-01
1.453990e-01
1.625848e-01
1.797888e-01
1.963077e-01
2.114338e-01
2.244964e-01
2.349028e-01
2.421733e-01
2.459714e-01
2.461243e-01
2.426346e-01
2.356812e-01
2.256093e-01
2.129103e-01
1.981925e-01
1.821440e-01
1.654913e-01
1.489557e-01
1.332117e-01
1.188496e-01
1.063454e-01
9.603825e-02
8.811944e-02
8.262999e-02
7.946948e-02
7.841381e-02
7.914064e-02
8.125996e-02
8.434693e-02
8.797425e-02
9.174170e-02
9.530096e-02
9.837483e-02
1.007702e-01
1.023850e-01
1.032082e-01
1.033161e-01
1.028628e-01
1.020679e-01
1.012019e-01
1.005686e-01
1.004873e-01
1.012729e-01
1.032158e-01
1.065632e-01
1.115010e-01
1.181394e-01
1.265018e-01
1.365185e-01
1.480255e-01
1.607693e-01
1.744173e-01
1.885746e-01
2.028055e-01
2.166585e-01
2.296919e-01
2.414996e-01
2.517328e-01
2.601182e-01
2.664696e-01
2.706935e-01
2.727885e-01
2.728374e-01
2.709955e-01
2.674736e-01
2.625189e-01
2.563956e-01
2.493654e-01
2.416723e-01
2.335296e-01
2.251134e-01
2.165603e-01
2.079707e-01
1.994158e-01
1.909489e-01
1.826174e-01
1.744758e-01
1.665969e-01
1.590807e-01
1.520588e-01
1.456949e-01
1.401803e-01
1.357241e-01
1.325410e-01
1.308365e-01
1.307921e-01
1.325518e-01
1.362117e-01
1.418117e-01
1.493310e-01
1.586845e-01
1.697223e-01
1.822303e-01
1.959327e-01
2.104973e-01
2.255427e-01
2.406492e-01
2.553732e-01
2.692642e-01
2.818860e-01
2.928398e-01
3.017884e-01
3.084787e-01
3.127603e-01
3.145954e-01
3.140602e-01
3.113353e-01
3.066868e-01
3.004401e-01
2.929492e-01
2.845664e-01
2.756152e-01
2.663699e-01
2.570427e-01
2.477801e-01
2.386665e-01
2.297345e-01
2.209795e-01
2.123772e-01
2.039017e-01
1.955419e-01
1.873141e-01
1.792691e-01
1.714928e-01
1.641011e-01
1.572287e-01
1.510156e-01
1.455913e-01
1.410608e-01
1.374930e-01
1.349139e-01
1.333048e-01
1.326063e-01
1.327258e-01
1.335494e-01
1.349545e-01
1.368227e-01
1.390506e-01
1.415582e-01
1.442928e-01
1.472297e-01
1.503684e-01
1.537257e-01
1.573273e-01
1.611970e-01
1.653459e-01
1.697621e-01
1.744024e-01
1.791873e-01
1.840001e-01
1.886906e-01
1.930831e-01
1.969871e-01
2.002095e-01
2.025681e-01
2.039034e-01
2.040887e-01
2.030378e-01
2.007095e-01
1.971094e-01
1.922882e-01
1.863394e-01
1.793936e-01
1.716132e-01
1.631841e-01
1.543082e-01
1.451942e-01
1.360486e-01
1.270672e-01
1.184268e-01
1.102779e-01
1.027378e-01
9.588586e-02
8.976010e-02
8.435808e-02
7.964097e-02
7.554209e-02
7.197853e-02
6.886461e-02
6.612545e-02
6.370907e-02
6.159606e-02
5.980620e-02
5.840175e-02
5.748719e-02
5.720524e-02
5.772903e-02
5.925042e-02
6.196526e-02
6.605664e-02
7.167784e-02
7.893684e-02
8.788406e-02
9.850463e-02
1.107153e-01
1.243659e-01
1.392438e-01
1.550808e-01
1.715621e-01
1.883356e-01
2.050227e-01
2.212294e-01
2.365577e-01
2.506170e-01
2.630351e-01
2.734688e-01
2.816147e-01
2.872194e-01
2.900912e-01
2.901113e-01
2.872450e-01
2.815512e-01
2.731885e-01
2.624166e-01
2.495907e-01
2.351501e-01
2.196009e-01
2.034937e-01
1.873966e-01
1.718678e-01
1.574260e-01
1.445232e-01
1.335207e-01
1.246718e-01
1.181111e-01
1.138542e-01
1.118053e-01
1.117740e-01
1.134969e-01
1.166641e-01
1.209447e-01
1.260123e-01
1.315661e-01
1.373487e-01
1.431592e-01
1.488606e-01
1.543823e-01
1.597180e-01
1.649170e-01
1.700716e-01
1.752998e-01
1.807267e-01
1.864640e-01
1.925924e-01
1.991461e-01
2.061038e-01
2.133844e-01
2.208490e-01
2.283076e-01
2.355303e-01
2.422598e-01
2.482260e-01
2.531607e-01
2.568108e-01
2.589513e-01
2.593957e-01
2.580056e-01
2.546979e-01
2.494511e-01
2.423081e-01
2.333784e-01
2.228357e-01
2.109144e-01
1.979023e-01
1.841308e-01
1.699627e-01
1.557780e-01
1.419572e-01
1.288656e-01
1.168353e-01
1.061513e-01
9.703796e-02
8.965170e-02
8.407672e-02
8.032706e-02
7.835337e-02
7.805428e-02
7.929070e-02
8.190144e-02
8.571824e-02
9.057853e-02
9.633461e-02
1.028587e-01
1.100442e-01
1.178027e-01
1.260597e-01
1.347476e-01
1.437987e-01
1.531379e-01
1.626777e-01
1.723143e-01
1.819277e-01
1.913834e-01
2.005377e-01
2.092433e-01
2.173547e-01
2.247318e-01
2.312418e-01
2.367576e-01
2.411566e-01
2.443179e-01
2.461225e-01
2.464541e-01
2.452044e-01
2.422805e-01
2.376143e-01
2.311753e-01
2.229824e-01
2.131159e-01
2.017276e-01
1.890456e-01
1.753750e-01
1.610918e-01
1.466300e-01
1.324620e-01
1.190741e-01
1.069388e-01
9.648520e-02
8.807213e-02
8.196399e-02
7.831329e-02
7.715081e-02
7.838488e-02
8.180993e-02
8.712351e-02
9.395028e-02
1.018705e-01
1.104507e-01
1.192738e-01
1.279663e-01
1.362209e-01
1.438129e-01
1.506093e-01
1.565721e-01
1.617545e-01
1.662915e-01
1.703850e-01
1.742836e-01
1.782598e-01
1.825836e-01
1.874985e-01
1.931992e-01
1.998144e-01
2.073967e-01
2.159164e-01
2.252624e-01
2.352460e-01
2.456091e-01
2.560348e-01
2.661611e-01
2.755979e-01
2.839462e-01
2.908186e-01
2.958616e-01
2.987762e-01
2.993376e-01
2.974109e-01
2.929629e-01
2.860699e-01
2.769174e-01
2.657949e-01
2.530819e-01
2.392265e-01
2.247183e-01
2.100568e-01
1.957177e-01
1.821219e-01
1.696096e-01
1.584212e-01
1.486897e-01
1.404433e-01
1.336182e-01
1.280810e-01
1.236561e-01
1.201556e-01
1.174073e-01
1.152782e-01
1.136909e-01
1.126325e-01
1.121553e-01
1.123700e-01
1.134329e-01
1.155285e-01
1.188498e-01
1.235773e-01
1.298596e-01
1.377958e-01
1.474220e-01
1.587009e-01
1.715172e-01
1.856767e-01
2.009098e-01
2.168797e-01
2.331926e-01
2.494107e-01
2.650659e-01
2.796754e-01
2.927557e-01
3.038387e-01
3.124874e-01
3.183127e-01
3.209914e-01
3.202843e-01
3.160548e-01
3.082846e-01
2.970877e-01
2.827183e-01
2.655739e-01
2.461893e-01
2.252225e-01
2.034305e-01
1.816362e-01
1.606871e-01
1.414096e-01
1.245602e-01
1.107787e-01
1.005465e-01
9.415492e-02
9.168575e-02
9.300707e-02
9.778391e-02
1.055034e-01
1.155123e-01
1.270637e-01
1.393692e-01
1.516526e-01
1.632014e-01
1.734115e-01
1.818231e-01
1.881443e-01
1.922633e-01
1.942471e-01
1.943276e-01
1.928781e-01
1.903796e-01
1.873815e-01
1.844584e-01
1.821665e-01
1.810023e-01
1.813677e-01
1.835426e-01
1.876663e-01
1.937282e-01
2.015677e-01
2.108817e-01
2.212388e-01
2.321007e-01
2.428473e-01
2.528074e-01
2.612938e-01
2.676395e-01
2.712365e-01
2.715732e-01
2.682687e-01
2.611024e-01
2.500369e-01
2.352320e-01
2.170485e-01
1.960412e-01
1.729387e-01
1.486108e-01
1.240240e-01
1.001865e-01
7.808739e-02
5.863392e-02
4.259299e-02
3.054270e-02
2.283807e-02
1.959422e-02
2.068772e-02
2.577522e-02
3.432672e-02
4.567038e-02
5.904490e-02
7.365550e-02
8.872911e-02
1.035648e-01
1.175753e-01
1.303178e-01
1.415104e-01
1.510350e-01
1.589276e-01
1.653571e-01
1.705947e-01
1.749797e-01
1.788813e-01
1.826622e-01
1.866447e-01
1.910833e-01
1.961429e-01
2.018868e-01
2.082719e-01
2.151530e-01
2.222938e-01
2.293842e-01
2.360614e-01
2.419339e-01
2.466073e-01
2.497097e-01
2.509156e-01
2.499684e-01
2.466981e-01
2.410351e-01
2.330184e-01
2.227978e-01
2.106309e-01
1.968733e-01
1.819643e-01
1.664067e-01
1.507420e-01
1.355213e-01
1.212746e-01
1.084797e-01
9.753506e-02
8.873830e-02
8.227205e-02
7.819889e-02
7.646425e-02
7.690627e-02
7.927117e-02
8.323243e-02
8.841281e-02
9.440843e-02
1.008140e-01
1.072478e-01
1.133758e-01
1.189311e-01
1.237290e-01
1.276746e-01
1.307623e-01
1.330676e-01
1.347322e-01
1.359440e-01
1.369151e-01
1.378587e-01
1.389684e-01
1.404009e-01
1.422636e-01
1.446085e-01
1.474320e-01
1.506798e-01
1.542539e-01
1.580222e-01
1.618253e-01
1.654834e-01
1.687992e-01
1.715623e-01
1.735542e-01
1.745569e-01
1.743665e-01
1.728104e-01
1.697670e-01
1.651852e-01
1.590992e-01
1.516381e-01
1.430267e-01
1.335764e-01
1.236682e-01
1.137272e-01
1.041912e-01
9.547689e-02
8.794664e-02
8.187983e-02
7.745149e-02
7.472072e-02
7.362986e-02
7.401438e-02
7.562252e-02
7.814287e-02
8.123773e-02
8.457957e-02
8.788768e-02
9.096180e-02
9.370934e-02
9.616309e-02
9.848701e-02
1.009685e-01
1.039972e-01
1.080315e-01
1.135567e-01
1.210375e-01
1.308718e-01
1.433464e-01
1.586017e-01
1.766060e-01
1.971415e-01
2.198051e-01
2.440216e-01
2.690707e-01
2.941251e-01
3.182959e-01
3.406841e-01
3.604314e-01
3.767678e-01
3.890521e-01
3.968017e-01
3.997134e-01
3.976707e-01
3.907437e-01
3.791781e-01
3.633794e-01
3.438910e-01
3.213693e-01
2.965567e-01
2.702529e-01
2.432848e-01
2.164764e-01
1.906176e-01
1.664332e-01
1.445547e-01
1.254942e-01
1.096253e-01
9.717082e-02
8.820049e-02
8.263690e-02
8.027109e-02
8.078557e-02
8.378289e-02
8.881729e-02
9.542641e-02
1.031604e-01
1.116068e-01
1.204089e-01
1.292791e-01
1.380057e-01
1.464543e-01
1.545640e-01
1.623395e-01
1.698390e-01
1.771584e-01
1.844146e-01
1.917268e-01
1.991987e-01
2.069023e-01
2.148649e-01
2.230602e-01
2.314040e-01
2.397559e-01
2.479250e-01
2.556807e-01
2.627659e-01
2.689123e-01
2.738558e-01
2.773509e-01
2.791844e-01
2.791859e-01
2.772372e-01
2.732800e-01
2.673219e-01
2.594419e-01
2.497935e-01
2.386053e-01
2.261776e-01
2.128738e-01
1.991072e-01
1.853224e-01
1.719718e-01
1.594893e-01
1.482625e-01
1.386065e-01
1.307407e-01
1.247732e-01
1.206924e-01
1.183686e-01
1.175661e-01
1.179633e-01
1.191805e-01
1.208132e-01
1.224661e-01
1.237872e-01
1.244984e-01
1.244202e-01
1.234888e-01
1.217634e-01
1.194234e-01
1.167543e-01
1.141231e-01
1.119467e-01
1.106532e-01
1.106422e-01
1.122464e-01
1.156976e-01
1.211008e-01
1.284176e-01
1.374598e-01
1.478947e-01
1.592604e-01
1.709902e-01
1.824449e-01
1.929500e-01
2.018370e-01
2.084845e-01
2.123586e-01
2.130479e-01
2.102923e-01
2.040025e-01
1.942688e-01
1.813592e-01
1.657060e-01
1.478826e-01
1.285721e-01
1.085294e-01
8.853941e-02
6.937507e-02
5.175600e-02
3.631194e-02
2.355212e-02
1.384264e-02
7.393178e-03
4.253765e-03
4.321936e-03
7.359248e-03
1.301538e-02
2.085733e-02
3.040097e-02
4.114255e-02
5.258789e-02
6.427779e-02
7.580883e-02
8.684934e-02
9.715075e-02
1.065547e-01
1.149958e-01
1.224997e-01
1.291765e-01
1.352073e-01
1.408262e-01
1.462971e-01
1.518868e-01
1.578377e-01
1.643413e-01
1.715175e-01
1.793989e-01
1.879239e-01
1.969376e-01
2.062001e-01
2.154012e-01
2.241794e-01
2.321440e-01
2.388997e-01
2.440711e-01
2.473274e-01
2.484050e-01
2.471278e-01
2.434237e-01
2.373357e-01
2.290266e-01
2.187763e-01
2.069694e-01
1.940753e-01
1.806199e-01
1.671513e-01
1.542045e-01
1.422651e-01
1.317385e-01
1.229247e-01
1.160035e-01
1.110279e-01
1.079292e-01
1.065310e-01
1.065714e-01
1.077306e-01
1.096625e-01
1.120250e-01
1.145088e-01
1.168608e-01
1.189016e-01
1.205357e-01
1.217561e-01
1.226404e-01
1.233432e-01
1.240818e-01
1.251195e-01
1.267456e-01
1.292527e-01
1.329140e-01
1.379600e-01
1.445567e-01
1.527866e-01
1.626331e-01
1.739713e-01
1.865632e-01
2.000616e-01
2.140203e-01
2.279115e-01
2.411492e-01
2.531169e-01
2.631989e-01
2.708122e-01
2.754386e-01
2.766555e-01
2.741620e-01
2.678012e-01
2.575755e-01
2.436547e-01
2.263757e-01
2.062332e-01
1.838602e-01
1.600005e-01
1.354719e-01
1.111247e-01
8.779559e-02
6.626323e-02
4.720539e-02
3.116331e-02
1.851466e-02
9.457644e-03
4.007815e-03
2.007832e-03
3.149480e-03
7.005828e-03
1.307052e-02
2.080066e-02
2.965952e-02
3.915565e-02
4.887520e-02
5.850498e-02
6.784519e-02
7.681133e-02
8.542611e-02
9.380268e-02
1.021207e-01
1.105971e-01
1.194546e-01
1.288882e-01
1.390359e-01
1.499520e-01
1.615898e-01
1.737919e-01
1.862919e-01
1.987258e-01
2.106533e-01
2.215863e-01
2.310226e-01
2.384810e-01
2.435349e-01
2.458422e-01
2.451689e-01
2.414059e-01
2.345790e-01
2.248508e-01
2.125159e-01
1.979889e-01
1.817871e-01
1.645078e-01
1.468016e-01
1.293431e-01
1.127989e-01
9.779422e-02
8.487944e-02
7.449833e-02
6.696062e-02
6.242163e-02
6.087138e-02
6.213497e-02
6.588475e-02
7.166375e-02
7.891879e-02
8.704091e-02
9.540965e-02
1.034379e-01
1.106138e-01
1.165365e-01
1.209439e-01
1.237298e-01
1.249502e-01
1.248176e-01
1.236840e-01
1.220139e-01
1.203497e-01
1.192714e-01
1.193536e-01
1.211229e-01
1.250180e-01
1.313544e-01
1.402976e-01
1.518463e-01
1.658264e-01
1.818976e-01
1.995701e-01
2.182312e-01
2.371787e-01
2.556585e-01
2.729056e-01
2.881838e-01
3.008244e-01
3.102607e-01
3.160576e-01
3.179345e-01
3.157813e-01
3.096662e-01
2.998342e-01
2.866979e-01
2.708198e-01
2.528877e-01
2.336834e-01
2.140459e-01
1.948292e-01
1.768569e-01
1.608748e-01
1.475067e-01
1.372138e-01
1.302647e-01
1.267175e-01
1.264168e-01
1.290068e-01
1.339590e-01
1.406138e-01
1.482305e-01
1.560425e-01
1.633138e-01
1.693909e-01
1.737491e-01
1.760273e-01
1.760517e-01
1.738444e-01
1.696185e-01
1.637582e-01
1.567862e-01
1.493210e-01
1.420268e-01
1.355599e-01
1.305165e-01
1.273854e-01
1.265092e-01
1.280577e-01
1.320145e-01
1.381774e-01
1.461735e-01
1.554857e-01
1.654888e-01
1.754924e-01
1.847861e-01
1.926837e-01
1.985658e-01
2.019171e-01
2.023567e-01
1.996620e-01
1.937820e-01
1.848422e-01
1.731382e-01
1.591207e-01
1.433707e-01
1.265680e-01
1.094528e-01
9.278423e-02
7.729521e-02
6.364824e-02
5.239274e-02
4.392786e-02
3.847403e-02
3.605638e-02
3.650271e-02
3.945727e-02
4.440978e-02
5.073761e-02
5.775733e-02
6.478084e-02
7.117098e-02
7.639180e-02
8.004931e-02
8.191975e-02
8.196368e-02
8.032549e-02
7.731898e-02
7.340050e-02
6.913191e-02
6.513606e-02
6.204833e-02
6.046743e-02
6.090914e-02
6.376613e-02
6.927645e-02
7.750284e-02
8.832382e-02
1.014369e-01
1.163737e-01
1.325247e-01
1.491736e-01
1.655374e-01
1.808103e-01
1.942100e-01
2.050209e-01
2.126355e-01
2.165887e-01
2.165871e-01
2.125290e-01
2.045163e-01
1.928565e-01
1.780550e-01
1.607968e-01
1.419180e-01
1.223688e-01
1.031680e-01
8.535077e-02
6.991093e-02
5.774188e-02
4.957848e-02
4.594554e-02
4.711806e-02
5.309766e-02
6.360904e-02
7.811748e-02
9.586642e-02
1.159317e-01
1.372869e-01
1.588748e-01
1.796775e-01
1.987821e-01
2.154360e-01
2.290900e-01
2.394253e-01
2.463656e-01
2.500706e-01
2.509138e-01
2.494445e-01
2.463375e-01
2.423339e-01
2.381775e-01
2.345523e-01
2.320265e-01
2.310068e-01
2.317097e-01
2.341486e-01
2.381405e-01
2.433285e-01
2.492181e-01
2.552222e-01
2.607107e-01
2.650593e-01
2.676938e-01
2.681277e-01
2.659924e-01
2.610581e-01
2.532490e-01
2.426501e-01
2.295085e-01
2.142265e-01
1.973469e-01
1.795304e-01
1.615244e-01
1.441246e-01
1.281299e-01
1.142943e-01
1.032775e-01
9.559862e-02
9.159647e-02
9.139976e-02
9.491081e-02
1.018046e-01
1.115440e-01
1.234120e-01
1.365565e-01
1.500481e-01
1.629429e-01
1.743480e-01
1.834832e-01
1.897344e-01
1.926949e-01
1.921920e-01
1.882971e-01
1.813191e-01
1.717811e-01
1.603832e-01
1.479536e-01
1.353907e-01
1.236012e-01
1.134375e-01
1.056384e-01
1.007794e-01
9.923381e-02
1.011495e-01
1.064418e-01
1.148030e-01
1.257271e-01
1.385472e-01
1.524824e-01
1.666892e-01
1.803141e-01
1.925446e-01
2.026550e-01
2.100460e-01
2.142764e-01
2.150864e-01
2.124097e-01
2.063772e-01
1.973096e-01
1.857006e-01
1.721907e-01
1.575332e-01
1.425524e-01
1.280974e-01
1.149917e-01
1.039834e-01
9.569671e-02
9.059001e-02
8.892270e-02
9.073474e-02
9.584084e-02
1.038406e-01
1.141441e-01
1.260116e-01
1.386039e-01
1.510396e-01
1.624547e-01
1.720611e-01
1.791988e-01
1.833801e-01
1.843218e-01
1.819649e-01
1.764798e-01
1.682568e-01
1.578806e-01
1.460911e-01
1.337330e-01
1.216959e-01
1.108515e-01
1.019917e-01
9.577288e-02
9.266969e-02
9.294375e-02
9.662719e-02
1.035232e-01
1.132224e-01
1.251329e-01
1.385225e-01
1.525674e-01
1.664060e-01
1.791927e-01
1.901496e-01
1.986122e-01
2.040683e-01
2.061869e-01
2.048372e-01
2.000957e-01
1.922423e-01
1.817433e-01
1.692245e-01
1.554328e-01
1.411906e-01
1.273434e-01
1.147062e-01
1.040101e-01
9.585501e-02
9.067049e-02
8.868873e-02
8.993161e-02
9.421294e-02
1.011556e-01
1.102220e-01
1.207558e-01
1.320303e-01
1.433017e-01
1.538620e-01
1.630884e-01
1.704867e-01
1.757241e-01
1.786509e-01
1.793085e-01
1.779236e-01
1.748884e-01
1.707288e-01
1.660613e-01
1.615409e-01
1.578060e-01
1.554210e-01
1.548254e-01
1.562921e-01
1.599005e-01
1.655265e-01
1.728508e-01
1.813841e-01
1.905060e-01
1.995145e-01
2.076803e-01
2.143008e-01
2.187508e-01
2.205253e-01
2.192728e-01
2.148164e-01
2.071644e-01
1.965078e-01
1.832077e-01
1.677727e-01
1.508287e-01
1.330830e-01
1.152853e-01
9.818680e-02
8.249969e-02
6.885896e-02
5.778773e-02
4.966822e-02
4.472005e-02
4.298706e-02
4.433363e-02
4.845075e-02
5.487168e-02
6.299709e-02
7.212854e-02
8.150930e-02
9.037042e-02
9.797946e-02
1.036889e-01
1.069811e-01
1.075068e-01
1.051144e-01
9.986834e-02
9.205471e-02
8.217268e-02
7.091174e-02
5.911443e-02
4.772546e-02
3.772958e-02
3.008183e-02
2.563501e-02
2.507050e-02
2.883895e-02
3.711653e-02
4.978162e-02
6.641418e-02
8.631797e-02
1.085632e-01
1.320463e-01
1.555608e-01
1.778758e-01
1.978142e-01
2.143262e-01
2.265544e-01
2.338835e-01
2.359743e-01
2.327798e-01
2.245418e-01
2.117711e-01
1.952109e-01
1.757879e-01
1.545523e-01
1.326120e-01
1.110644e-01
9.092883e-02
7.308650e-02
5.822908e-02
4.682162e-02
3.908106e-02
3.497211e-02
3.422022e-02
3.634024e-02
4.067806e-02
4.646190e-02
5.285969e-02
5.903857e-02
6.422326e-02
6.774957e-02
6.911020e-02
6.798949e-02
6.428508e-02
5.811516e-02
4.981115e-02
3.989656e-02
2.905350e-02
1.807846e-02
7.829842e-03
-8.301789e-04
-7.096136e-03
-1.027822e-02
-9.855432e-03
-5.518378e-03
2.802174e-03
1.492370e-02
3.041806e-02
4.863421e-02
6.873527e-02
8.974657e-02
1.106117e-01
1.302531e-01
1.476349e-01
1.618240e-01
1.720466e-01
1.777364e-01
1.785722e-01
1.745013e-01
1.657470e-01
1.527995e-01
1.363901e-01
1.174483e-01
9.704646e-02
7.633194e-02
5.645432e-02
3.849015e-02
2.337191e-02
1.182619e-02
4.326409e-03
1.064363e-03
1.943187e-03
6.592368e-03
1.440325e-02
2.458170e-02
3.621321e-02
4.833526e-02
6.001107e-02
7.039960e-02
7.881677e-02
8.478408e-02
8.806132e-02
8.866131e-02
8.684555e-02
8.310131e-02
7.810179e-02
7.265260e-02
6.762842e-02
6.390462e-02
6.228839e-02
6.345462e-02
6.789105e-02
7.585714e-02
8.736002e-02
1.021496e-01
1.197331e-01
1.394079e-01
1.603091e-01
1.814675e-01
2.018733e-01
2.205418e-01
2.365746e-01
2.492161e-01
2.578993e-01
2.622808e-01
2.622629e-01
2.580001e-01
2.498910e-01
2.385554e-01
2.247963e-01
2.095491e-01
1.938228e-01
1.786332e-01
1.649370e-01
1.535672e-01
1.451772e-01
1.401970e-01
1.388044e-01
1.409143e-01
1.461873e-01
1.540573e-01
1.637756e-01
1.744686e-01
1.852040e-01
1.950604e-01
2.031948e-01
2.089032e-01
2.116705e-01
2.112067e-01
2.074673e-01
2.006576e-01
1.912212e-01
1.798117e-01
1.672512e-01
1.544771e-01
1.424794e-01
1.322348e-01
1.246401e-01
1.204499e-01
1.202222e-01
1.242755e-01
1.326609e-01
1.451502e-01
1.612432e-01
1.801927e-01
2.010469e-01
2.227054e-01
2.439849e-01
2.636902e-01
2.806843e-01
2.939545e-01
3.026710e-01
3.062351e-01
3.043145e-01
2.968647e-01
2.841339e-01
2.666511e-01
2.451974e-01
2.207605e-01
1.944774e-01
1.675669e-01
1.412572e-01
1.167133e-01
9.496850e-02
7.686419e-02
6.300162e-02
5.370949e-02
4.902954e-02
4.872138e-02
5.228652e-02
5.900953e-02
6.801298e-02
7.832203e-02
8.893363e-02
9.888557e-02
1.073208e-01
1.135428e-01
1.170594e-01
1.176128e-01
1.151942e-01
1.100418e-01
1.026240e-01
9.360484e-02
8.379620e-02
7.409763e-02
6.542776e-02
5.865238e-02
5.451449e-02
5.357207e-02
5.614882e-02
6.230236e-02
7.181302e-02
8.419433e-02
9.872454e-02
1.144961e-01
1.304787e-01
1.455912e-01
1.587758e-01
1.690706e-01
1.756744e-01
1.780017e-01
1.757241e-01
1.687955e-01
1.574618e-01
1.422522e-01
1.239540e-01
1.035713e-01
8.226870e-02
6.130379e-02
4.194950e-02
2.541234e-02
1.275041e-02
4.797462e-03
2.099017e-03
4.866203e-03
1.295177e-02
2.585117e-02
4.272944e-02
6.247263e-02
8.376004e-02
1.051522e-01
1.251880e-01
1.424839e-01
1.558284e-01
1.642649e-01
1.671584e-01
1.642394e-01
1.556249e-01
1.418128e-01
1.236506e-01
1.022809e-01
7.906653e-02
5.550066e-02
3.310715e-02
1.333886e-02
-2.519871e-03
-1.343919e-02
-1.871197e-02
-1.799945e-02
-1.135100e-02
8.028702e-04
1.768322e-02
3.821774e-02
6.111337e-02
8.494023e-02
1.082208e-01
1.295181e-01
1.475173e-01
1.610973e-01
1.693877e-01
1.718106e-01
1.681055e-01
1.583369e-01
1.428863e-01
1.224281e-01
9.789137e-02
7.040845e-02
4.125305e-02
1.176958e-02
-1.670257e-02
-4.290599e-02
-6.573903e-02
-8.432156e-02
-9.804761e-02
-1.066203e-01
-1.100653e-01
-1.087209e-01
-1.032049e-01
-9.436106e-02
-8.318904e-02
-7.076458e-02
-5.815572e-02
-4.634282e-02
-3.614830e-02
-2.818134e-02
-2.280079e-02
-2.009801e-02
-1.990010e-02
-2.179213e-02
-2.515672e-02
-2.922785e-02
-3.315541e-02
-3.607603e-02
-3.718493e-02
-3.580301e-02
-3.143328e-02
-2.380184e-02
-1.287997e-02
1.113675e-03
1.772976e-02
3.632113e-02
5.608810e-02
7.613182e-02
9.551177e-02
1.133035e-01
1.286534e-01
1.408291e-01
1.492611e-01
1.535773e-01
1.536258e-01
1.494862e-01
1.414684e-01
1.300977e-01
1.160884e-01
1.003053e-01
8.371599e-02
6.733528e-02
5.216493e-02
3.913193e-02
2.902927e-02
2.246326e-02
1.981124e-02
2.119309e-02
2.645918e-02
3.519701e-02
4.675738e-02
6.029956e-02
7.485309e-02
8.939190e-02
1.029148e-01
1.145254e-01
1.235045e-01
1.293680e-01
1.319061e-01
1.311993e-01
1.276117e-01
1.217609e-01
1.144690e-01
1.066980e-01
9.947509e-02
9.381331e-02
9.063436e-02
9.069807e-02
9.454447e-02
1.024523e-01
1.144169e-01
1.301480e-01
1.490878e-01
1.704469e-01
1.932545e-01
2.164194e-01
2.387976e-01
2.592604e-01
2.767615e-01
2.903972e-01
2.994577e-01
3.034667e-01
3.022087e-01
2.957410e-01
2.843932e-01
2.687507e-01
2.496265e-01
2.280193e-01
2.050619e-01
1.819596e-01
1.599226e-01
1.400944e-01
1.234805e-01
1.108820e-01
1.028383e-01
9.958518e-02
1.010322e-01
1.067626e-01
1.160568e-01
1.279401e-01
1.412497e-01
1.547168e-01
1.670592e-01
1.770747e-01
1.837306e-01
1.862410e-01
1.841261e-01
1.772495e-01
1.658304e-01
1.504299e-01
1.319122e-01
1.113849e-01
9.012256e-02
6.947767e-02
5.078777e-02
3.528264e-02
2.399950e-02
1.771177e-02
1.687686e-02
2.160672e-02
3.166286e-02
4.647567e-02
6.518563e-02
8.670251e-02
1.097777e-01
1.330844e-01
1.552997e-01
1.751846e-01
1.916570e-01
2.038529e-01
2.111738e-01
2.133167e-01
2.102858e-01
2.023844e-01
1.901892e-01
1.745092e-01
1.563310e-01
1.367546e-01
1.169244e-01
9.795791e-02
8.087722e-02
6.654627e-02
5.561839e-02
4.849685e-02
4.531169e-02
4.591482e-02
4.989437e-02
5.660797e-02
6.523266e-02
7.482800e-02
8.440742e-02
9.301257e-02
9.978482e-02
1.040286e-01
1.052618e-01
1.032495e-01
9.801915e-02
8.985620e-02
7.928228e-02
6.701731e-02
5.392932e-02
4.097510e-02
2.913514e-02
1.934638e-02
1.243668e-02
9.064977e-03
9.671406e-03
1.444111e-02
2.328498e-02
3.583930e-02
5.148451e-02
6.938172e-02
8.852387e-02
1.077972e-01
1.260481e-01
1.421515e-01
1.550764e-01
1.639448e-01
1.680832e-01
1.670620e-01
1.607230e-01
1.491916e-01
1.328741e-01
1.124394e-01
8.878388e-02
6.298347e-02
3.623355e-02
9.780974e-03
-1.514823e-02
-3.742119e-02
-5.606615e-02
-7.033159e-02
-7.973236e-02
-8.407975e-02
-8.349321e-02
-7.839314e-02
-6.947562e-02
-5.767111e-02
-4.409078e-02
-2.996448e-02
-1.657477e-02
-5.191224e-03
2.991668e-03
6.910068e-03
5.677708e-03
-1.377531e-03
-1.468843e-02
-3.443519e-02
-6.054415e-02
-9.269830e-02
-1.303589e-01
-1.727972e-01
-2.191346e-01
-2.683888e-01
-3.195225e-01
-3.714918e-01
-4.232893e-01
-4.739796e-01
-5.227242e-01
-5.687955e-01
-6.115803e-01
-6.505736e-01
-6.853664e-01
-7.156300e-01
-7.411008e-01
-7.615690e-01
-7.768721e-01
-7.868973e-01
-7.915887e-01
-7.909627e-01
-7.851246e-01
-7.742872e-01
-7.587846e-01
-7.390793e-01
-7.157593e-01
-6.895228e-01
-6.611508e-01
-6.314693e-01
-6.013040e-01
-5.714304e-01
-5.425271e-01
-5.151333e-01
-4.896197e-01
-4.661722e-01
-4.447941e-01
-4.253227e-01
-4.074611e-01
-3.908192e-01
-3.749615e-01
-3.594540e-01
-3.439091e-01
-3.280214e-01
-3.115954e-01
-2.945603e-01
-2.769759e-01
-2.590268e-01
-2.410106e-01
-2.233173e-01
-2.064064e-01
-1.907784e-01
-1.769453e-01
-1.653999e-01
-1.565854e-01
-1.508666e-01
-1.485042e-01
-1.496335e-01
-1.542486e-01
-1.621925e-01
-1.731564e-01
-1.866862e-01
-2.021994e-01
-2.190101e-01
-2.363619e-01
-2.534664e-01
-2.695454e-01
-2.838731e-01
-2.958157e-01
-3.048658e-01
-3.106682e-01
-3.130376e-01
-3.119647e-01
-3.076122e-01
-3.003004e-01
-2.904832e-01
-2.787157e-01
-2.656160e-01
-2.518224e-01
-2.379506e-01
-2.245520e-01
-2.120794e-01
-2.008596e-01
-1.910788e-01
-1.827798e-01
-1.758725e-01
-1.701546e-01
-1.653423e-01
-1.611055e-01
-1.571051e-01
-1.530285e-01
-1.486191e-01
-1.436991e-01
-1.381821e-01
-1.320763e-01
-1.254799e-01
-1.185691e-01
-1.115811e-01
-1.047945e-01
-9.850738e-02
-9.301634e-02
-8.859496e-02
-8.547487e-02
-8.382934e-02
-8.376053e-02
-8.529108e-02
-8.836031e-02
-9.282479e-02
-9.846267e-02
-1.049815e-01
-1.120292e-01
-1.192072e-01
-1.260868e-01
-1.322279e-01
-1.371999e-01
-1.406044e-01
-1.420986e-01
-1.414182e-01
-1.383979e-01
-1.329883e-01
-1.252679e-01
-1.154481e-01
-1.038705e-01
-9.099584e-02
-7.738244e-02
-6.365594e-02
-5.047075e-02
-3.846635e-02
-2.822248e-02
-2.021764e-02
-1.479500e-02
-1.213913e-02
-1.226485e-02
-1.501895e-02
-2.009349e-02
-2.704920e-02
-3.534671e-02
-4.438346e-02
-5.353411e-02
-6.219196e-02
-6.980881e-02
-7.593049e-02
-8.022528e-02
-8.250278e-02
-8.272177e-02
-8.098633e-02
-7.753117e-02
-7.269808e-02
-6.690626e-02
-6.061948e-02
-5.431300e-02
-4.844194e-02
-4.341272e-02
-3.955848e-02
-3.711920e-02
-3.622783e-02
-3.690308e-02
-3.905001e-02
-4.246831e-02
-4.686798e-02
-5.189098e-02
-5.713717e-02
-6.219219e-02
-6.665504e-02
-7.016335e-02
-7.241501e-02
-7.318535e-02
-7.233971e-02
-6.984078e-02
-6.575097e-02
-6.022945e-02
-5.352432e-02
-4.596011e-02
-3.792152e-02
-2.983365e-02
-2.213986e-02
-1.527775e-02
-9.654779e-03
-5.624957e-03
-3.468254e-03
-3.373993e-03
-5.429032e-03
-9.610962e-03
-1.578622e-02
-2.371293e-02
-3.304856e-02
-4.336269e-02
-5.415544e-02
-6.488176e-02
-7.498152e-02
-8.391396e-02
-9.119449e-02
-9.643054e-02
-9.935333e-02
-9.984235e-02
-9.794042e-02
-9.385764e-02
-8.796322e-02
-8.076471e-02
-7.287520e-02
-6.496975e-02
-5.773395e-02
-5.180860e-02
-4.773558e-02
-4.591027e-02
-4.654527e-02
-4.964930e-02
-5.502299e-02
-6.227216e-02
-7.083712e-02
-8.003568e-02
-8.911668e-02
-9.732016e-02
-1.039393e-01
-1.083793e-01
-1.102077e-01
-1.091910e-01
-1.053160e-01
-9.879205e-02
-9.003631e-02
-7.964452e-02
-6.834927e-02
-5.697009e-02
-4.635804e-02
-3.733820e-02
-3.065337e-02
-2.691293e-02
-2.655062e-02
-2.979488e-02
-3.665402e-02
-4.691700e-02
-6.016872e-02
-7.581741e-02
-9.313088e-02
-1.112783e-01
-1.293752e-01
-1.465283e-01
-1.618811e-01
-1.746554e-01
-1.841911e-01
-1.899799e-01
-1.916936e-01
-1.892036e-01
-1.825917e-01
-1.721502e-01
-1.583703e-01
-1.419197e-01
-1.236086e-01
-1.043453e-01
-8.508366e-02
-6.676491e-02
-5.025802e-02
-3.630317e-02
-2.546326e-02
-1.808810e-02
-1.429459e-02
-1.396450e-02
-1.675953e-02
-2.215193e-02
-2.946717e-02
-3.793517e-02
-4.674603e-02
-5.510719e-02
-6.229899e-02
-6.772604e-02
-7.096118e-02
-7.177883e-02
-7.017482e-02
-6.637036e-02
-6.079930e-02
-5.407849e-02
-4.696277e-02
-4.028747e-02
-3.490271e-02
-3.160519e-02
-3.107350e-02
-3.381339e-02
-4.011778e-02
-5.004498e-02
-6.341599e-02
-7.982979e-02
-9.869369e-02
-1.192647e-01
-1.406968e-01
-1.620908e-01
-1.825421e-01
-2.011844e-01
-2.172294e-01
-2.300014e-01
-2.389663e-01
-2.437558e-01
-2.441866e-01
-2.402712e-01
-2.322213e-01
-2.204413e-01
-2.055108e-01
-1.881558e-01
-1.692103e-01
-1.495676e-01
-1.301274e-01
-1.117389e-01
-9.514790e-02
-8.094947e-02
-6.955258e-02
-6.115849e-02
-5.575506e-02
-5.312684e-02
-5.287982e-02
-5.447864e-02
-5.729319e-02
-6.065137e-02
-6.389430e-02
-6.643064e-02
-6.778646e-02
-6.764723e-02
-6.588837e-02
-6.259124e-02
-5.804244e-02
-5.271562e-02
-4.723643e-02
-4.233273e-02
-3.877358e-02
-3.730183e-02
-3.856610e-02
-4.305869e-02
-5.106542e-02
-6.263225e-02
-7.755167e-02
-9.536961e-02
-1.154112e-01
-1.368217e-01
-1.586185e-01
-1.797482e-01
-1.991461e-01
-2.157936e-01
-2.287727e-01
-2.373146e-01
-2.408438e-01
-2.390127e-01
-2.317269e-01
-2.191582e-01
-2.017428e-01
-1.801643e-01
-1.553213e-01
-1.282817e-01
-1.002248e-01
-7.237662e-02
-4.593935e-02
-2.202243e-02
-1.576958e-03
1.466098e-02
2.621441e-02
3.289338e-02
3.480441e-02
3.234043e-02
2.615160e-02
1.709901e-02
6.194238e-03
-5.471260e-03
-1.680249e-02
-2.677830e-02
-3.452474e-02
-3.937956e-02
-4.094297e-02
-3.911065e-02
-3.408573e-02
-2.636802e-02
-1.672033e-02
-6.113491e-03
4.346246e-03
1.350211e-02
2.023719e-02
2.356309e-02
2.269937e-02
1.713734e-02
6.682954e-03
-8.524296e-03
-2.801736e-02
-5.103103e-02
-7.655166e-02
-1.033825e-01
-1.302203e-01
-1.557367e-01
-1.786615e-01
-1.978604e-01
-2.124044e-01
-2.216259e-01
-2.251592e-01
-2.229628e-01
-2.153226e-01
-2.028366e-01
-1.863808e-01
-1.670585e-01
-1.461349e-01
-1.249598e-01
-1.048826e-01
-8.716522e-02
-7.289812e-02
-6.292612e-02
-5.778954e-02
-5.768573e-02
-6.245438e-02
-7.158837e-02
-8.426939e-02
-9.942592e-02
-1.158091e-01
-1.320811e-01
-1.469090e-01
-1.590596e-01
-1.674877e-01
-1.714124e-01
-1.703788e-01
-1.642972e-01
-1.534593e-01
-1.385285e-01
-1.205025e-01
-1.006512e-01
-8.043048e-02
-6.137978e-02
-4.500875e-02
-3.268318e-02
-2.551959e-02
-2.429812e-02
-2.940135e-02
-4.078466e-02
-5.797962e-02
-8.012916e-02
-1.060498e-01
-1.343143e-01
-1.633474e-01
-1.915265e-01
-2.172806e-01
-2.391807e-01
-2.560176e-01
-2.668627e-01
-2.711106e-01
-2.685016e-01
-2.591260e-01
-2.434105e-01
-2.220895e-01
-1.961622e-01
-1.668384e-01
-1.354743e-01
-1.035003e-01
-7.234445e-02
-4.335366e-02
-1.771822e-02
3.596587e-03
1.990648e-02
3.084732e-02
3.639419e-02
3.685824e-02
3.286147e-02
2.529089e-02
1.523504e-02
3.907059e-03
-7.441354e-03
-1.760961e-02
-2.553631e-02
-3.037995e-02
-3.158640e-02
-2.893796e-02
-2.257889e-02
-1.301420e-02
-1.079861e-03
1.211472e-02
2.526856e-02
3.698914e-02
4.590255e-02
5.076417e-02
5.056019e-02
4.459150e-02
3.253296e-02
1.446413e-02
-9.130033e-03
-3.738722e-02
-6.912124e-02
-1.028962e-01
-1.371158e-01
-1.701209e-01
-2.002897e-01
-2.261332e-01
-2.463814e-01
-2.600561e-01
-2.665256e-01
-2.655409e-01
-2.572507e-01
-2.421941e-01
-2.212714e-01
-1.956925e-01
-1.669067e-01
-1.365153e-01
-1.061736e-01
-7.748713e-02
-5.191081e-02
-3.065584e-02
-1.461340e-02
-4.300050e-03
1.704340e-04
-9.134673e-04
-6.890232e-03
-1.678105e-02
-2.936788e-02
-4.328769e-02
-5.713565e-02
-6.956924e-02
-7.940595e-02
-8.570773e-02
-8.784710e-02
-8.555127e-02
-7.892183e-02
-6.842905e-02
-5.488069e-02
-3.936652e-02
-2.318132e-02
-7.730834e-03
5.573011e-03
1.541988e-02
2.070298e-02
2.060642e-02
1.467024e-02
2.827431e-03
-1.458945e-02
-3.687153e-02
-6.298273e-02
-9.162924e-02
-1.213425e-01
-1.505696e-01
-1.777642e-01
-2.014745e-01
-2.204227e-01
-2.335732e-01
-2.401877e-01
-2.398643e-01
-2.325603e-01
-2.185969e-01
-1.986461e-01
-1.736987e-01
-1.450127e-01
-1.140450e-01
-8.236731e-02
-5.157155e-02
-2.317057e-02
1.498660e-03
2.136187e-02
3.567707e-02
4.408149e-02
4.661206e-02
4.369784e-02
3.612514e-02
2.497775e-02
1.155676e-02
-2.714589e-03
-1.639416e-02
-2.812527e-02
-3.673453e-02
-4.131683e-02
-4.130139e-02
-3.649487e-02
-2.709814e-02
-1.369530e-02
2.785157e-03
2.113530e-02
3.995500e-02
5.775568e-02
7.307277e-02
8.457762e-02
9.117927e-02
9.210704e-02
8.696683e-02
7.576713e-02
5.891346e-02
3.717385e-02
1.162009e-02
-1.644864e-02
-4.559260e-02
-7.432169e-02
-1.011831e-01
-1.248417e-01
-1.441496e-01
-1.582020e-01
-1.663795e-01
-1.683742e-01
-1.642011e-01
-1.541942e-01
-1.389878e-01
-1.194833e-01
-9.680117e-02
-7.222019e-02
-4.710444e-02
-2.282289e-02
-6.657693e-04
1.823609e-02
3.298263e-02
4.296103e-02
4.788263e-02
4.779752e-02
4.308581e-02
3.442660e-02
2.274689e-02
9.154059e-03
-5.143399e-03
-1.892194e-02
-3.103022e-02
-4.047217e-02
-4.648043e-02
-4.857547e-02
-4.660595e-02
-4.076743e-02
-3.159707e-02
-1.994374e-02
-6.914305e-03
6.201122e-03
1.802077e-02
2.717315e-02
3.240172e-02
3.266353e-02
2.721333e-02
1.566584e-02
-1.968796e-03
-2.527814e-02
-5.346862e-02
-8.541132e-02
-1.197082e-01
-1.547732e-01
-1.889235e-01
-2.204743e-01
-2.478336e-01
-2.695914e-01
-2.845985e-01
-2.920314e-01
-2.914403e-01
-2.827771e-01
-2.664031e-01
-2.430738e-01
-2.139036e-01
-1.803074e-01
-1.439238e-01
-1.065222e-01
-6.989821e-02
-3.576486e-02
-5.648068e-03
1.920657e-02
3.790763e-02
4.996717e-02
5.532213e-02
5.432667e-02
4.771696e-02
3.655111e-02
2.212916e-02
5.898620e-03
-1.064797e-02
-2.607698e-02
-3.911261e-02
-4.872472e-02
-5.419991e-02
-5.519086e-02
-5.173980e-02
-4.427342e-02
-3.356841e-02
-2.068908e-02
-6.901045e-03
6.432577e-03
1.796361e-02
2.647011e-02
3.095653e-02
3.073389e-02
2.547374e-02
1.523248e-02
4.459090e-04
-1.810317e-02
-3.933971e-02
-6.196806e-02
-8.455498e-02
-1.056187e-01
-1.237199e-01
-1.375490e-01
-1.460084e-01
-1.482819e-01
-1.438922e-01
-1.327383e-01
-1.151142e-01
-9.170289e-02
-6.354805e-02
-3.200012e-02
1.359297e-03
3.481268e-02
6.661572e-02
9.511291e-02
1.188508e-01
1.366788e-01
1.478295e-01
1.519712e-01
1.492282e-01
1.401681e-01
1.257590e-01
1.072985e-01
8.632286e-02
6.450288e-02
4.353190e-02
2.501446e-02
1.036086e-02
6.937578e-04
-3.227855e-03
-1.062385e-03
7.086826e-03
2.067303e-02
3.873780e-02
5.997223e-02
8.280438e-02
1.055073e-01
1.263198e-01
1.435712e-01
1.557992e-01
1.618525e-01
1.609705e-01
1.528340e-01
1.375844e-01
1.158126e-01
8.851757e-02
5.704124e-02
2.298328e-02
-1.189740e-02
-4.578833e-02
-7.693049e-02
-1.037210e-01
-1.248068e-01
-1.391637e-01
-1.461584e-01
-1.455869e-01
-1.376896e-01
-1.231384e-01
-1.029960e-01
-7.865028e-02
-5.172421e-02
-2.396966e-02
2.849937e-03
2.707840e-02
4.727823e-02
6.232583e-02
7.148286e-02
7.443872e-02
7.132140e-02
6.267742e-02
4.942342e-02
3.277438e-02
1.415434e-02
-4.903983e-03
-2.286436e-02
-3.829134e-02
-4.994773e-02
-5.687989e-02
-5.848470e-02
-5.455319e-02
-4.528645e-02
-3.128194e-02
-1.349082e-02
6.850964e-03
2.831238e-02
4.937112e-02
6.852343e-02
8.439153e-02
9.582029e-02
1.019558e-01
1.023006e-01
9.674271e-02
8.555717e-02
6.938300e-02
4.917756e-02
2.615324e-02
1.701159e-03
-2.269329e-02
-4.553842e-02
-6.542329e-02
-8.109975e-02
-9.155537e-02
-9.607362e-02
-9.427782e-02
-8.615634e-02
-7.206674e-02
-5.271783e-02
-2.912929e-02
-2.570209e-03
2.552047e-02
5.362707e-02
8.025754e-02
1.040440e-01
1.238352e-01
1.387742e-01
1.483530e-01
1.524416e-01
1.512883e-01
1.454916e-01
1.359482e-01
1.237795e-01
1.102455e-01
9.664974e-02
8.424430e-02
7.413959e-02
6.722589e-02
6.411089e-02
6.507701e-02
7.006129e-02
7.865946e-02
9.015458e-02
1.035692e-01
1.177379e-01
1.313954e-01
1.432729e-01
1.521959e-01
1.571743e-01
1.574786e-01
1.526948e-01
1.427554e-01
1.279431e-01
1.088706e-01
8.643624e-02
6.176351e-02
3.612719e-02
1.087370e-02
-1.265967e-02
-3.322176e-02
-4.971718e-02
-6.126580e-02
-6.725002e-02
-6.734835e-02
-6.155388e-02
-5.017676e-02
-3.383012e-02
-1.339890e-02
1.000770e-02
3.511892e-02
6.057744e-02
8.502251e-02
1.071757e-01
1.259234e-01
1.403890e-01
1.499898e-01
1.544721e-01
1.539235e-01
1.487580e-01
1.396791e-01
1.276201e-01
1.136712e-01
9.899608e-02
8.474622e-02
7.197814e-02
6.157844e-02
5.420207e-02
5.022732e-02
4.973124e-02
5.248711e-02
5.798485e-02
6.547305e-02
7.401992e-02
8.258882e-02
9.012266e-02
9.563022e-02
9.826690e-02
9.740262e-02
9.267094e-02
8.399545e-02
7.159219e-02
5.594941e-02
3.778809e-02
1.800804e-02
-2.374810e-03
-2.229411e-02
-4.069676e-02
-5.660024e-02
-6.914100e-02
-7.761252e-02
-8.149333e-02
-8.046612e-02
-7.442925e-02
-6.350145e-02
-4.801965e-02
-2.852859e-02
-5.760929e-03
1.939336e-02
4.592855e-02
7.277431e-02
9.885384e-02
1.231454e-01
1.447427e-01
1.629095e-01
1.771246e-01
1.871118e-01
1.928533e-01
1.945849e-01
1.927718e-01
1.880696e-01
1.812703e-01
1.732409e-01
1.648564e-01
1.569335e-01
1.501698e-01
1.450910e-01
1.420124e-01
1.410159e-01
1.419451e-01
1.444195e-01
1.478680e-01
1.515781e-01
1.547594e-01
1.566141e-01
1.564104e-01
1.535503e-01
1.476260e-01
1.384593e-01
1.261217e-01
1.109325e-01
9.343911e-02
7.437970e-02
5.463533e-02
3.517394e-02
1.699165e-02
1.054625e-03
-1.175512e-02
-2.068785e-02
-2.516621e-02
-2.481631e-02
-1.948887e-02
-9.270310e-03
5.516458e-03
2.432187e-02
4.639052e-02
7.079343e-02
9.647150e-02
1.222891e-01
1.470951e-01
1.697884e-01
1.893825e-01
2.050658e-01
2.162506e-01
2.226094e-01
2.240942e-01
2.209384e-01
2.136411e-01
2.029351e-01
1.897404e-01
1.751057e-01
1.601412e-01
1.459461e-01
1.335367e-01
1.237774e-01
1.173218e-01
1.145659e-01
1.156186e-01
1.202907e-01
1.281050e-01
1.383270e-01
1.500160e-01
1.620925e-01
1.734185e-01
1.828829e-01
1.894855e-01
1.924113e-01
1.910895e-01
1.852320e-01
1.748499e-01
1.602468e-01
1.419927e-01
1.208812e-01
9.787451e-02
7.404182e-02
5.049413e-02
2.832064e-02
8.529473e-03
-8.004517e-03
-2.058315e-02
-2.871827e-02
-3.215440e-02
-3.088049e-02
-2.513017e-02
-1.537008e-02
-2.275668e-03
1.330575e-02
3.040415e-02
4.798608e-02
6.502053e-02
8.054672e-02
9.373849e-02
1.039597e-01
1.108062e-01
1.141301e-01
1.140447e-01
1.109103e-01
1.053010e-01
9.795830e-02
8.973158e-02
8.151297e-02
7.416905e-02
6.847466e-02
6.505305e-02
6.432625e-02
6.647890e-02
7.143857e-02
7.887492e-02
8.821900e-02
9.870255e-02
1.094153e-01
1.193763e-01
1.276125e-01
1.332398e-01
1.355362e-01
1.340025e-01
1.284037e-01
1.187887e-01
1.054864e-01
8.908130e-02
7.037126e-02
5.031251e-02
2.995651e-02
1.038353e-02
-7.362985e-03
-2.233779e-02
-3.374818e-02
-4.099924e-02
-4.372809e-02
-4.182584e-02
-3.544579e-02
-2.499701e-02
-1.112277e-02
5.335969e-03
2.339134e-02
4.197139e-02
5.999156e-02
7.642986e-02
9.039979e-02
1.012146e-01
1.084370e-01
1.119100e-01
1.117659e-01
1.084122e-01
1.024966e-01
9.485426e-02
8.644119e-02
7.825965e-02
7.128146e-02
6.637428e-02
6.423580e-02
6.533951e-02
6.989517e-02
7.782605e-02
8.876444e-02
1.020662e-01
1.168440e-01
1.320192e-01
1.463886e-01
1.587050e-01
1.677647e-01
1.724969e-01
1.720479e-01
1.658520e-01
1.536834e-01
1.356837e-01
1.123646e-01
8.458357e-02
5.349850e-02
2.050331e-02
-1.284983e-02
-4.493691e-02
-7.415256e-02
-9.900005e-02
-1.181759e-01
-1.306446e-01
-1.356987e-01
-1.330004e-01
-1.226029e-01
-1.049495e-01
-8.084987e-02
-5.143672e-02
-1.810303e-02
1.757587e-02
5.393153e-02
8.929803e-02
1.221082e-01
1.509837e-01
1.748135e-01
1.928133e-01
2.045646e-01
2.100272e-01
2.095284e-01
2.037285e-01
1.935668e-01
1.801923e-01
1.648836e-01
1.489633e-01
1.337106e-01
1.202776e-01
1.096135e-01
1.024027e-01
9.901920e-02
9.950165e-02
1.035512e-01
1.105527e-01
1.196181e-01
1.296512e-01
1.394300e-01
1.477002e-01
1.532749e-01
1.551303e-01
1.524902e-01
1.448915e-01
1.322249e-01
1.147488e-01
9.307643e-02
6.813773e-02
4.112079e-02
1.339617e-02
-1.357043e-02
-3.831207e-02
-5.945532e-02
-7.581015e-02
-8.644909e-02
-9.077044e-02
-8.854079e-02
-7.991379e-02
-6.542387e-02
-4.595507e-02
-2.268727e-02
2.977034e-03
2.950080e-02
5.531023e-02
7.889621e-02
9.891259e-02
1.142644e-01
1.241791e-01
1.282558e-01
1.264886e-01
1.192621e-01
1.073205e-01
9.171232e-02
7.371473e-02
5.474323e-02
3.625243e-02
1.963431e-02
6.120483e-03
-3.305175e-03
-7.977515e-03
-7.599243e-03
-2.264242e-03
7.547018e-03
2.099991e-02
3.696386e-02
5.409235e-02
7.091921e-02
8.596431e-02
9.784066e-02
1.053551e-01
1.075942e-01
1.039901e-01
9.435923e-02
7.891439e-02
5.824788e-02
3.328981e-02
5.245463e-03
-2.448247e-02
-5.438077e-02
-8.291598e-02
-1.086228e-01
-1.301867e-01
-1.465156e-01
-1.568002e-01
-1.605567e-01
-1.576529e-01
-1.483139e-01
-1.331087e-01
-1.129149e-01
-8.886522e-02
-6.227637e-02
-3.456534e-02
-7.157708e-03
1.860513e-02
4.155254e-02
6.075782e-02
7.559182e-02
8.575277e-02
9.127056e-02
9.248640e-02
9.001083e-02
8.466454e-02
7.740756e-02
6.926185e-02
6.123292e-02
5.423511e-02
4.902512e-02
4.614745e-02
4.589500e-02
4.828709e-02
5.306650e-02
5.971619e-02
6.749531e-02
7.549272e-02
8.269515e-02
8.806550e-02
9.062580e-02
8.953812e-02
8.417666e-02
7.418475e-02
5.951185e-02
4.042783e-02
1.751380e-02
-8.368628e-03
-3.612675e-02
-6.450047e-02
-9.213576e-02
-1.176630e-01
-1.397757e-01
-1.573050e-01
-1.692872e-01
-1.750206e-01
-1.741098e-01
-1.664935e-01
-1.524546e-01
-1.326109e-01
-1.078848e-01
-7.945455e-02
-4.868733e-02
-1.705877e-02
1.393699e-02
4.288072e-02
6.851814e-02
8.983985e-02
1.061449e-01
1.170825e-01
1.226690e-01
1.232777e-01
1.196037e-01
1.126057e-01
1.034290e-01
9.331731e-02
8.351743e-02
7.518625e-02
6.930450e-02
6.660376e-02
6.751072e-02
7.211244e-02
8.014472e-02
9.100499e-02
1.037898e-01
1.173552e-01
1.303975e-01
1.415478e-01
1.494755e-01
1.529905e-01
1.511378e-01
1.432744e-01
1.291230e-01
1.087986e-01
8.280479e-02
5.200365e-02
1.756172e-02
-1.912148e-02
-5.649608e-02
-9.294940e-02
-1.268931e-01
-1.568456e-01
-1.815063e-01
-1.998204e-01
-2.110316e-01
-2.147214e-01
-2.108346e-01
-1.996871e-01
-1.819567e-01
-1.586537e-01
-1.310709e-01
-1.007152e-01
-6.922173e-02
-3.825743e-02
-9.418528e-03
1.586965e-02
3.644324e-02
5.147360e-02
6.051808e-02
6.354342e-02
6.091973e-02
5.338532e-02
4.198571e-02
2.799159e-02
1.280269e-02
-2.155501e-03
-1.553482e-02
-2.616060e-02
-3.311459e-02
-3.579947e-02
-3.398071e-02
-2.780333e-02
-1.778227e-02
-4.766706e-03
1.011998e-02
2.556135e-02
4.014499e-02
5.246819e-02
6.124381e-02
6.539695e-02
6.414421e-02
5.704915e-02
4.405014e-02
2.546002e-02
1.939265e-03
-2.555297e-02
-5.582467e-02
-8.752731e-02
-1.192369e-01
-1.495346e-01
-1.770823e-01
-2.006913e-01
-2.193801e-01
-2.324216e-01
-2.393773e-01
-2.401175e-01
-2.348259e-01
-2.239877e-01
-2.083595e-01
-1.889228e-01
-1.668226e-01
-1.432930e-01
-1.195771e-01
-9.684510e-02
-7.611873e-02
-5.820649e-02
-4.365652e-02
-3.272965e-02
-2.539491e-02
-2.134736e-02
-2.004633e-02
-2.077032e-02
-2.268377e-02
-2.491016e-02
-2.660586e-02
-2.702963e-02
-2.560333e-02
-2.196029e-02
-1.597859e-02
-7.797062e-03
2.187543e-03
1.334324e-02
2.484528e-02
3.573673e-02
4.500338e-02
5.165724e-02
5.482131e-02
5.380769e-02
4.818148e-02
3.780433e-02
2.285382e-02
3.817559e-03
-1.853623e-02
-4.320785e-02
-6.902990e-02
-9.473976e-02
-1.190553e-01
-1.407483e-01
-1.587115e-01
-1.720160e-01
-1.799568e-01
-1.820873e-01
-1.782400e-01
-1.685359e-01
-1.533809e-01
-1.334497e-01
-1.096557e-01
-8.310785e-02
-5.505335e-02
-2.680933e-02
3.144946e-04
2.509664e-02
4.648237e-02
6.365334e-02
7.608208e-02
8.356625e-02
8.623941e-02
8.455707e-02
7.925936e-02
7.131339e-02
6.183999e-02
5.203017e-02
4.305738e-02
3.599143e-02
3.171991e-02
3.088222e-02
3.382064e-02
4.055156e-02
5.075863e-02
6.380865e-02
7.878929e-02
9.456701e-02
1.098621e-01
1.233364e-01
1.336874e-01
1.397429e-01
1.405463e-01
1.354290e-01
1.240601e-01
1.064743e-01
8.307290e-02
5.460198e-02
2.210963e-02
-1.311374e-02
-4.960728e-02
-8.581914e-02
-1.201894e-01
-1.512327e-01
-1.776153e-01
-1.982255e-01
-2.122312e-01
-2.191228e-01
-2.187401e-01
-2.112786e-01
-1.972775e-01
-1.775878e-01
-1.533215e-01
-1.257863e-01
-9.640734e-02
-6.664325e-02
-3.789940e-02
-1.144635e-02
1.165226e-02
3.059756e-02
4.489558e-02
5.437754e-02
5.919923e-02
5.981982e-02
5.696142e-02
5.155193e-02
4.465478e-02
3.738991e-02
3.085105e-02
2.602451e-02
2.371487e-02
2.448228e-02
2.859624e-02
3.600948e-02
4.635488e-02
5.896682e-02
7.292679e-02
8.713088e-02
1.003749e-01
1.114506e-01
1.192450e-01
1.228350e-01
1.215672e-01
1.151172e-01
1.035220e-01
8.718473e-02
6.685110e-02
4.356179e-02
1.858489e-02
-6.665764e-03
-3.072024e-02
-5.214398e-02
-6.962560e-02
-8.205561e-02
-8.859182e-02
-8.870775e-02
-8.222191e-02
-6.930707e-02
-5.047968e-02
-2.657085e-02
1.319894e-03
3.188630e-02
6.369012e-02
9.524587e-02
1.251108e-01
1.519742e-01
1.747393e-01
1.925916e-01
2.050464e-01
2.119741e-01
2.135990e-01
2.104741e-01
2.034331e-01
1.935252e-01
1.819359e-01
1.699015e-01
1.586206e-01
1.491710e-01
1.424355e-01
1.390416e-01
1.393194e-01
1.432808e-01
1.506207e-01
1.607412e-01
1.727966e-01
1.857566e-01
1.984845e-01
2.098224e-01
2.186803e-01
2.241198e-01
2.254258e-01
2.221608e-01
2.141966e-01
2.017218e-01
1.852238e-01
1.654516e-01
1.433608e-01
1.200475e-01
9.667711e-02
7.441303e-02
5.434803e-02
3.744343e-02
2.447744e-02
1.600463e-02
1.232774e-02
1.348250e-02
1.923579e-02
2.909674e-02
4.234062e-02
5.804466e-02
7.513489e-02
9.244304e-02
1.087713e-01
1.229627e-01
1.339727e-01
1.409376e-01
1.432342e-01
1.405238e-01
1.327793e-01
1.202894e-01
1.036412e-01
8.368208e-02
6.146177e-02
3.816074e-02
1.500832e-02
-6.803348e-03
-2.620347e-02
-4.231896e-02
-5.453744e-02
-6.255206e-02
-6.638457e-02
-6.638462e-02
-6.320488e-02
-5.775329e-02
-5.112538e-02
-4.452112e-02
-3.915228e-02
-3.614752e-02
-3.646294e-02
-4.080566e-02
-4.957668e-02
-6.283757e-02
-8.030291e-02
-1.013581e-01
-1.250993e-01
-1.503922e-01
-1.759438e-01
-2.003830e-01
-2.223444e-01
-2.405512e-01
-2.538927e-01
-2.614925e-01
-2.627643e-01
-2.574515e-01
-2.456487e-01
-2.278034e-01
-2.046956e-01
-1.773986e-01
-1.472189e-01
-1.156219e-01
-8.414510e-02
-5.430562e-02
-2.750719e-02
-4.952899e-03
1.242993e-02
2.404735e-02
2.967443e-02
2.946642e-02
2.394473e-02
1.395913e-02
6.287617e-04
-1.473412e-02
-3.071238e-02
-4.587866e-02
-5.889010e-02
-6.857701e-02
-7.401998e-02
-7.461074e-02
-7.009297e-02
-6.058037e-02
-4.655027e-02
-2.881237e-02
-8.454054e-03
1.323457e-02
3.485072e-02
5.497763e-02
7.228424e-02
8.561830e-02
9.408557e-02
9.710944e-02
9.446689e-02
8.629925e-02
7.309821e-02
5.566949e-02
3.507770e-02
1.257686e-02
-1.046930e-02
-3.267269e-02
-5.270755e-02
-6.939361e-02
-8.177072e-02
-8.915997e-02
-9.120681e-02
-8.790313e-02
-7.958647e-02
-6.691658e-02
-5.083058e-02
-3.247955e-02
-1.315006e-02
5.824447e-03
2.315671e-02
3.769663e-02
4.851313e-02
5.496034e-02
5.672304e-02
5.383766e-02
4.668746e-02
3.597246e-02
2.265667e-02
7.896935e-03
-7.041576e-03
-2.087702e-02
-3.240377e-02
-4.058023e-02
-4.460589e-02
-4.398250e-02
-3.855516e-02
-2.853034e-02
-1.446907e-02
2.744752e-03
2.195940e-02
4.183032e-02
6.091011e-02
7.774750e-02
9.098830e-02
9.947105e-02
1.023101e-01
9.895954e-02
8.925399e-02
7.342228e-02
5.207524e-02
2.616854e-02
-3.055512e-03
-3.414281e-02
-6.551336e-02
-9.555287e-02
-1.227046e-01
-1.455566e-01
-1.629205e-01
-1.738978e-01
-1.779310e-01
-1.748355e-01
-1.648118e-01
-1.484343e-01
-1.266185e-01
-1.005657e-01
-7.168931e-02
-4.152660e-02
-1.164083e-02
1.647922e-02
4.151541e-02
6.240478e-02
7.840560e-02
8.913965e-02
9.460764e-02
9.517707e-02
9.154414e-02
8.467325e-02
7.571942e-02
6.593942e-02
5.659838e-02
4.887779e-02
4.379098e-02
4.211105e-02
4.431569e-02
5.055235e-02
6.062611e-02
7.401137e-02
8.988685e-02
1.071920e-01
1.247012e-01
1.411113e-01
1.551354e-01
1.655964e-01
1.715132e-01
1.721714e-01
1.671760e-01
1.564800e-01
1.403901e-01
1.195484e-01
9.489414e-02
6.760793e-02
3.904311e-02
1.064945e-02
-1.610686e-02
-3.982269e-02
-5.923327e-02
-7.328014e-02
-8.116862e-02
-8.241222e-02
-7.686137e-02
-6.471473e-02
-4.651130e-02
-2.310295e-02
4.392129e-03
3.465318e-02
6.623414e-02
9.764971e-02
1.274642e-01
1.543772e-01
1.772996e-01
1.954149e-01
2.082203e-01
2.155459e-01
2.175504e-01
2.146948e-01
2.076963e-01
1.974683e-01
1.850493e-01
1.715282e-01
1.579696e-01
1.453436e-01
1.344653e-01
1.259443e-01
1.201496e-01
1.171897e-01
1.169096e-01
1.189056e-01
1.225583e-01
1.270799e-01
1.315760e-01
1.351150e-01
1.368016e-01
1.358472e-01
1.316319e-01
1.237552e-01
1.120696e-01
9.669738e-02
7.802933e-02
5.670540e-02
3.357965e-02
9.671358e-03
-1.389454e-02
-3.595443e-02
-5.537699e-02
-7.113454e-02
-8.237088e-02
-8.846147e-02
-8.906174e-02
-8.413944e-02
-7.398768e-02
-5.921611e-02
-4.071921e-02
-1.962233e-02
2.791960e-03
2.517229e-02
4.619536e-02
6.466299e-02
7.959122e-02
9.028342e-02
9.638116e-02
9.788844e-02
9.516752e-02
8.890688e-02
8.006454e-02
6.979157e-02
5.934208e-02
4.997641e-02
4.286459e-02
3.899670e-02
3.910596e-02
4.360951e-02
5.257063e-02
6.568506e-02
8.229293e-02
1.014163e-01
1.218203e-01
1.420944e-01
1.607472e-01
1.763101e-01
1.874388e-01
1.930086e-01
1.921934e-01
1.845245e-01
1.699262e-01
1.487255e-01
1.216377e-01
8.972855e-02
5.435762e-02
1.710511e-02
-2.031275e-02
-5.613552e-02
-8.865269e-02
-1.162954e-01
-1.377211e-01
-1.518865e-01
-1.581054e-01
-1.560889e-01
-1.459648e-01
-1.282749e-01
-1.039510e-01
-7.426791e-02
-4.077585e-02
-5.215345e-03
3.058265e-02
6.480514e-02
9.576738e-02
1.220174e-01
1.424266e-01
1.562592e-01
1.632149e-01
1.634404e-01
1.575099e-01
1.463753e-01
1.312900e-01
1.137128e-01
9.519732e-02
7.727812e-02
6.135861e-02
4.861161e-02
3.989854e-02
3.571325e-02
3.615425e-02
4.092705e-02
4.937606e-02
6.054363e-02
7.325170e-02
8.619962e-02
9.806987e-02
1.076324e-01
1.138387e-01
1.158973e-01
1.133261e-01
1.059777e-01
9.403881e-02
7.800692e-02
5.864717e-02
3.693639e-02
1.399840e-02
-8.964519e-03
-3.074054e-02
-5.017467e-02
-6.623036e-02
-7.804459e-02
-8.497452e-02
-8.663426e-02
-8.292006e-02
-7.402228e-02
-6.042251e-02
-4.287399e-02
-2.236412e-02
-5.893689e-05
2.276860e-02
4.482255e-02
6.487382e-02
8.184824e-02
9.490512e-02
1.034992e-01
1.074203e-01
1.068079e-01
1.021384e-01
9.418687e-02
8.396490e-02
7.263947e-02
6.143858e-02
5.155084e-02
4.402713e-02
3.969246e-02
3.907552e-02
4.236173e-02
4.937364e-02
5.957984e-02
7.213157e-02
8.592367e-02
9.967527e-02
1.120243e-01
1.216289e-01
1.272677e-01
1.279329e-01
1.229069e-01
1.118183e-01
9.467269e-02
7.185724e-02
4.411897e-02
1.252106e-02
-2.161980e-02
-5.680978e-02
-9.146291e-02
-1.239897e-01
-1.528845e-01
-1.768066e-01
-1.946517e-01
-2.056102e-01
-2.092094e-01
-2.053381e-01
-1.942534e-01
-1.765676e-01
-1.532182e-01
-1.254189e-01
-9.459590e-02
-6.230986e-02
-3.016785e-02
2.695707e-04
2.758033e-02
5.056509e-02
6.831735e-02
8.027398e-02
8.624250e-02
8.640337e-02
8.128777e-02
7.173293e-02
5.881835e-02
4.378708e-02
2.795688e-02
1.262624e-02
-1.018962e-03
-1.199205e-02
-1.957871e-02
-2.339060e-02
-2.339457e-02
-1.991416e-02
-1.360260e-02
-5.388771e-03
3.599969e-03
1.213199e-02
1.897473e-02
2.299804e-02
2.326837e-02
1.912512e-02
1.023288e-02
-3.394398e-03
-2.139761e-02
-4.310250e-02
-6.757053e-02
-9.366445e-02
-1.201223e-01
-1.456346e-01
-1.689200e-01
-1.887962e-01
-2.042431e-01
-2.144562e-01
-2.188889e-01
-2.172811e-01
-2.096748e-01
-1.964142e-01
-1.781311e-01
-1.557155e-01
-1.302704e-01
-1.030536e-01
-7.540675e-02
-4.867583e-02
-2.412862e-02
-2.874720e-03
1.420508e-02
2.651410e-02
3.377573e-02
3.604736e-02
3.371171e-02
2.744643e-02
1.817425e-02
6.996906e-03
-4.882703e-03
-1.624551e-02
-2.594302e-02
-3.298051e-02
-3.659097e-02
-3.629443e-02
-3.193758e-02
-2.370984e-02
-1.213381e-02
1.969835e-03
1.754092e-02
3.335743e-02
4.812645e-02
6.058142e-02
6.957807e-02
7.418141e-02
7.373701e-02
6.792100e-02
5.676530e-02
4.065702e-02
2.031286e-02
-3.268037e-03
-2.886863e-02
-5.513048e-02
-8.063708e-02
-1.039986e-01
-1.239333e-01
-1.393411e-01
-1.493654e-01
-1.534406e-01
-1.513228e-01
-1.431023e-01
-1.291967e-01
-1.103261e-01
-8.746965e-02
-6.180730e-02
-3.464943e-02
-7.357792e-03
1.873722e-02
4.241802e-02
6.265453e-02
7.866714e-02
8.997316e-02
9.641338e-02
9.815651e-02
9.568092e-02
8.973438e-02
8.127466e-02
7.139484e-02
6.123885e-02
5.191324e-02
4.440167e-02
3.948835e-02
3.769610e-02
3.924405e-02
4.402830e-02
5.162762e-02
6.133375e-02
7.220434e-02
8.313453e-02
9.294191e-02
1.004586e-01
1.046234e-01
1.045666e-01
9.968036e-02
8.966887e-02
7.457498e-02
5.478120e-02
3.098690e-02
4.164555e-03
-2.450036e-02
-5.368088e-02
-8.198622e-02
-1.080410e-01
-1.305617e-01
-1.484274e-01
-1.607419e-01
-1.668835e-01
-1.665424e-01
-1.597406e-01
-1.468347e-01
-1.284997e-01
-1.056936e-01
-7.960454e-02
-5.158298e-02
-2.306284e-02
4.523874e-03
2.983311e-02
5.168990e-02
6.915852e-02
8.159664e-02
8.868906e-02
9.045876e-02
8.725460e-02
7.971747e-02
6.872837e-02
5.534292e-02
4.071742e-02
2.603122e-02
1.240964e-02
8.509483e-04
-7.838968e-03
-1.310108e-02
-1.466319e-02
-1.256205e-02
-7.144537e-03
9.538850e-04
1.085371e-02
2.149648e-02
3.172594e-02
4.037834e-02
4.637435e-02
4.880447e-02
4.700106e-02
4.059158e-02
2.952947e-02
1.410104e-02
-5.091324e-03
-2.716762e-02
-5.102676e-02
-7.541676e-02
-9.901339e-02
-1.205020e-01
-1.386578e-01
-1.524195e-01
-1.609534e-01
-1.637034e-01
-1.604254e-01
-1.512038e-01
-1.364494e-01
-1.168774e-01
-9.346844e-02
-6.741176e-02
-4.003581e-02
-1.272837e-02
1.314794e-02
3.633960e-02
5.577977e-02
7.065428e-02
8.045101e-02
8.498911e-02
8.442564e-02
7.923930e-02
7.019255e-02
5.827530e-02
4.463428e-02
3.049288e-02
1.706667e-02
5.479767e-03
-3.313246e-03
-8.595301e-03
-9.940362e-03
-7.248627e-03
-7.600675e-04
8.955882e-03
2.103512e-02
3.437681e-02
4.772097e-02
5.974006e-02
6.913756e-02
7.474539e-02
7.561224e-02
7.107579e-02
6.081342e-02
4.486804e-02
2.364793e-02
-2.098427e-03
-3.132950e-02
-6.277561e-02
-9.501610e-02
-1.265636e-01
-1.559499e-01
-1.818087e-01
-2.029522e-01
-2.184366e-01
-2.276156e-01
-2.301776e-01
-2.261651e-01
-2.159741e-01
-2.003332e-01
-1.802606e-01
-1.570022e-01
-1.319520e-01
-1.065613e-01
-8.224133e-02
-6.026830e-02
-4.169804e-02
-2.729779e-02
-1.750033e-02
-1.238402e-02
-1.167948e-02
-1.480171e-02
-2.090433e-02
-2.895120e-02
-3.779971e-02
-4.628960e-02
-5.333113e-02
-5.798682e-02
-5.954162e-02
-5.755722e-02
-5.190693e-02
-4.278881e-02
-3.071564e-02
-1.648172e-02
-1.108195e-03
1.422977e-02
2.828846e-02
3.984728e-02
4.779921e-02
5.123273e-02
4.949880e-02
4.225792e-02
2.950480e-02
1.157025e-02
-1.089814e-02
-3.697396e-02
-6.550501e-02
-9.517764e-02
-1.245880e-01
-1.523164e-01
-1.770012e-01
-1.974095e-01
-2.125016e-01
-2.214879e-01
-2.238752e-01
-2.195003e-01
-2.085476e-01
-1.915482e-01
-1.693574e-01
-1.431112e-01
-1.141618e-01
-8.399686e-02
-5.414565e-02
-2.608096e-02
-1.123000e-03
1.964569e-02
3.544740e-02
4.585296e-02
5.079899e-02
5.057852e-02
4.580715e-02
3.736839e-02
2.634332e-02
1.392939e-02
1.353990e-03
-1.021203e-02
-1.973558e-02
-2.639232e-02
-2.962329e-02
-2.917343e-02
-2.510934e-02
-1.781458e-02
-7.961853e-03
3.536729e-03
1.559869e-02
2.705487e-02
3.674141e-02
4.359234e-02
4.672467e-02
4.550825e-02
3.961461e-02
2.904117e-02
1.411037e-02
-4.554813e-03
-2.607498e-02
-4.937343e-02
-7.324487e-02
-9.642896e-02
-1.176841e-01
-1.358581e-01
-1.499517e-01
-1.591733e-01
-1.629819e-01
-1.611158e-01
-1.536077e-01
-1.407821e-01
-1.232384e-01
-1.018150e-01
-7.753997e-02
-5.156717e-02
-2.510297e-02
6.716761e-04
2.467769e-02
4.600656e-02
6.397519e-02
7.816245e-02
8.842484e-02
9.489078e-02
9.793522e-02
9.813759e-02
9.622724e-02
9.302082e-02
8.935643e-02
8.602894e-02
8.373043e-02
8.299937e-02
8.418144e-02
8.740422e-02
9.256719e-02
9.934804e-02
1.072250e-01
1.155146e-01
1.234229e-01
1.301068e-01
1.347420e-01
1.365911e-01
1.350659e-01
1.297787e-01
1.205777e-01
1.075626e-01
9.108256e-02
7.171540e-02
5.023307e-02
2.755633e-02
4.702529e-03
-1.727026e-02
-3.732035e-02
-5.447851e-02
-6.790140e-02
-7.691987e-02
-8.108006e-02
-8.017467e-02
-7.426214e-02
-6.367179e-02
-4.899361e-02
-3.105201e-02
-1.086370e-02
1.041937e-02
3.157943e-02
5.141075e-02
6.880026e-02
8.280430e-02
9.271485e-02
9.810911e-02
9.887834e-02
9.523366e-02
8.768847e-02
7.701954e-02
6.420997e-02
5.037866e-02
3.670121e-02
2.432757e-02
1.430136e-02
7.485759e-03
4.500429e-03
5.673632e-03
1.101344e-02
2.020103e-02
3.260779e-02
4.733617e-02
6.328215e-02
7.921524e-02
9.387020e-02
1.060432e-01
1.146846e-01
1.189799e-01
1.184125e-01
1.128015e-01
1.023139e-01
8.744873e-02
6.899729e-02
4.798401e-02
2.559276e-02
3.085414e-03
-1.828146e-02
-3.733622e-02
-5.306320e-02
-6.466129e-02
-7.158759e-02
-7.358440e-02
-7.068909e-02
-6.322750e-02
-5.179174e-02
-3.720419e-02
-2.046944e-02
-2.715909e-03
1.487108e-02
3.112252e-02
4.496180e-02
5.547894e-02
6.199714e-02
6.412558e-02
6.179283e-02
5.525708e-02
4.509133e-02
3.214450e-02
1.748120e-02
2.305107e-03
-1.212860e-02
-2.460512e-02
-3.403999e-02
-3.956111e-02
-4.057706e-02
-3.682714e-02
-2.840897e-02
-1.578092e-02
2.617043e-04
1.863582e-02
3.804201e-02
5.705325e-02
7.421441e-02
8.814498e-02
9.763694e-02
1.017400e-01
9.982782e-02
9.163989e-02
7.729721e-02
5.729165e-02
3.245162e-02
3.888423e-03
-2.707193e-02
-5.896623e-02
-9.027630e-02
-1.195112e-01
-1.452861e-01
-1.663933e-01
-1.818630e-01
-1.910116e-01
-1.934738e-01
-1.892190e-01
-1.785503e-01
-1.620862e-01
-1.407266e-01
-1.156029e-01
-8.801573e-02
-5.936041e-02
-3.104554e-02
-4.408404e-03
1.936621e-02
3.931774e-02
5.476617e-02
6.534816e-02
7.103018e-02
7.209768e-02
6.912137e-02
6.290386e-02
5.441080e-02
4.469197e-02
3.479815e-02
2.570013e-02
1.821581e-02
1.295094e-02
1.025769e-02
1.021381e-02
1.262316e-02
1.703692e-02
2.279335e-02
2.907303e-02
3.496552e-02
3.954275e-02
4.193357e-02
4.139402e-02
3.736753e-02
2.953057e-02
1.782010e-02
2.441319e-03
-1.614341e-02
-3.724235e-02
-5.997510e-02
-8.332275e-02
-1.061838e-01
-1.274333e-01
-1.459824e-01
-1.608364e-01
-1.711495e-01
-1.762738e-01
-1.757999e-01
-1.695886e-01
-1.577891e-01
-1.408436e-01
-1.194756e-01
-9.466139e-02
-6.758348e-02
-3.956797e-02
-1.200771e-02
1.372426e-02
3.636494e-02
5.484803e-02
6.837925e-02
7.649317e-02
7.908599e-02
7.642124e-02
6.910801e-02
5.805399e-02
4.439793e-02
2.942709e-02
1.448629e-02
8.843845e-04
-1.019607e-02
-1.778097e-02
-2.117402e-02
-2.000891e-02
-1.428055e-02
-4.352195e-03
9.063560e-03
2.495011e-02
4.205699e-02
5.899059e-02
7.431915e-02
8.668342e-02
9.490325e-02
9.807060e-02
9.562064e-02
8.737489e-02
7.355366e-02
5.475770e-02
3.192215e-02
6.248158e-03
-2.088086e-02
-4.799095e-02
-7.361006e-02
-9.635534e-02
-1.150106e-01
-1.285907e-01
-1.363908e-01
-1.380194e-01
-1.334139e-01
-1.228390e-01
-1.068675e-01
-8.634446e-02
-6.233552e-02
-3.606272e-02
-8.830992e-03
1.805020e-02
4.334504e-02
6.596439e-02
8.502877e-02
9.991736e-02
1.102999e-01
1.161499e-01
1.177379e-01
1.156063e-01
1.105279e-01
1.034502e-01
9.542980e-02
8.756071e-02
8.089999e-02
7.639390e-02
7.480863e-02
7.666946e-02
8.221277e-02
9.135536e-02
1.036851e-01
1.184757e-01
1.347276e-01
1.512328e-01
1.666617e-01
1.796644e-01
1.889788e-01
1.935364e-01
1.925554e-01
1.856130e-01
1.726908e-01
1.541886e-01
1.309068e-01
1.039973e-01
7.489007e-02
4.520027e-02
1.662524e-02
-9.161886e-03
-3.061400e-02
-4.640175e-02
-5.549053e-02
-5.719939e-02
-5.123966e-02
-3.773190e-02
-1.720059e-02
9.453077e-03
4.099913e-02
7.594552e-02
1.126204e-01
1.492664e-01
1.841418e-01
2.156226e-01
2.423005e-01
2.630671e-01
2.771796e-01
2.843015e-01
2.845155e-01
2.783063e-01
2.665169e-01
2.502815e-01
2.309413e-01
2.099505e-01
1.887780e-01
1.688124e-01
1.512745e-01
1.371425e-01
1.270930e-01
1.214614e-01
1.202246e-01
1.230068e-01
1.291109e-01
1.375722e-01
1.472327e-01
1.568309e-01
1.650987e-01
1.708584e-01
1.731109e-01
1.711077e-01
1.644027e-01
1.528790e-01
1.367522e-01
1.165518e-01
9.308228e-02
6.737027e-02
4.060053e-02
1.404593e-02
-1.100498e-02
-3.331911e-02
-5.178577e-02
-6.547678e-02
-7.369754e-02
-7.602713e-02
-7.234580e-02
-6.284809e-02
-4.804013e-02
-2.871954e-02
-5.937198e-03
1.905896e-02
4.489615e-02
7.016091e-02
9.348990e-02
1.136602e-01
1.296724e-01
1.408181e-01
1.467284e-01
1.473953e-01
1.431683e-01
1.347222e-01
1.230012e-01
1.091437e-01
9.439191e-02
7.999534e-02
6.711404e-02
5.672870e-02
4.956392e-02
4.602984e-02
4.618683e-02
4.973658e-02
5.604170e-02
6.417358e-02
7.298625e-02
8.121109e-02
8.756461e-02
9.086010e-02
9.011268e-02
8.462791e-02
7.406585e-02
5.847499e-02
3.829382e-02
1.432105e-02
-1.234190e-02
-4.037012e-02
-6.830892e-02
-9.467416e-02
-1.180510e-01
-1.371842e-01
-1.510539e-01
-1.589339e-01
-1.604288e-01
-1.554917e-01
-1.444199e-01
-1.278321e-01
-1.066273e-01
-8.192788e-02
-5.501082e-02
-2.723062e-02
6.208715e-05
2.560088e-02
4.827792e-02
6.720763e-02
8.177540e-02
9.166823e-02
9.688522e-02
9.772770e-02
9.476979e-02
8.881203e-02
8.082122e-02
7.186100e-02
6.301759e-02
5.532565e-02
4.969898e-02
4.687032e-02
4.734383e-02
5.136261e-02
5.889257e-02
6.962323e-02
8.298495e-02
9.818218e-02
1.142415e-01
1.300730e-01
1.445412e-01
1.565435e-01
1.650877e-01
1.693649e-01
1.688100e-01
1.631455e-01
1.524048e-01
1.369334e-01
1.173699e-01
9.460673e-02
6.973675e-02
4.398787e-02
1.865160e-02
-4.990983e-03
-2.574161e-02
-4.255234e-02
-5.458472e-02
-6.125772e-02
-6.228167e-02
-5.767598e-02
-4.776905e-02
-3.317970e-02
-1.478017e-02
6.357752e-03
2.903106e-02
5.198429e-02
7.399329e-02
9.394735e-02
1.109230e-01
1.242426e-01
1.335140e-01
1.386468e-01
1.398471e-01
1.375902e-01
1.325761e-01
1.256698e-01
1.178323e-01
1.100455e-01
1.032368e-01
9.820688e-02
9.556716e-02
9.568894e-02
9.866958e-02
1.043178e-01
1.121596e-01
1.214657e-01
1.312990e-01
1.405797e-01
1.481637e-01
1.529286e-01
1.538615e-01
1.501393e-01
1.411968e-01
1.267752e-01
1.069480e-01
8.212340e-02
5.302422e-02
2.064851e-02
-1.378549e-02
-4.890549e-02
-8.325868e-02
-1.153885e-01
-1.439113e-01
-1.675894e-01
-1.853968e-01
-1.965761e-01
-2.006819e-01
-1.976094e-01
-1.876073e-01
-1.712707e-01
-1.495158e-01
-1.235339e-01
-9.472663e-02
-6.462371e-02
-3.478807e-02
-6.714455e-03
1.827031e-02
3.909634e-02
5.502034e-02
6.566944e-02
7.105540e-02
7.155880e-02
6.788558e-02
6.100094e-02
5.204649e-02
4.224804e-02
3.282086e-02
2.487928e-02
1.935656e-02
1.693999e-02
1.802472e-02
2.268848e-02
3.068819e-02
4.147815e-02
5.424868e-02
6.798282e-02
8.152796e-02
9.367791e-02
1.032599e-01
1.092202e-01
1.107020e-01
1.071087e-01
9.814916e-02
8.386057e-02
6.460899e-02
4.106863e-02
1.418275e-02
-1.489044e-02
-4.484290e-02
-7.428945e-02
-1.018445e-01
-1.261994e-01
-1.461965e-01
-1.608959e-01
-1.696324e-01
-1.720569e-01
-1.681619e-01
-1.582879e-01
-1.431093e-01
-1.236013e-01
-1.009858e-01
-7.666054e-02
-5.211214e-02
-2.882041e-02
-8.158723e-03
8.700647e-03
2.086837e-02
2.780008e-02
2.933324e-02
2.569619e-02
1.748895e-02
5.637695e-03
-8.673199e-03
-2.408639e-02
-3.916828e-02
-5.251096e-02
-6.283337e-02
-6.907557e-02
-7.047985e-02
-6.665290e-02
-5.760385e-02
-4.375402e-02
-2.591639e-02
-5.244783e-03
1.684470e-02
3.877464e-02
5.892215e-02
7.574021e-02
8.787455e-02
9.426602e-02
9.422995e-02
8.750596e-02
7.427523e-02
5.514494e-02
3.110318e-02
3.449405e-03
-2.629254e-02
-5.647185e-02
-8.541174e-02
-1.115080e-01
-1.333203e-01
-1.496515e-01
-1.596123e-01
-1.626679e-01
-1.586652e-01
-1.478382e-01
-1.307926e-01
-1.084686e-01
-8.208332e-02
-5.305672e-02
-2.292227e-02
6.770043e-03
3.455314e-02
5.913714e-02
7.949139e-02
9.490787e-02
1.050412e-01
1.099225e-01
1.099463e-01
1.058322e-01
9.856552e-02
8.932073e-02
7.937509e-02
7.001712e-02
6.245604e-02
5.773735e-02
5.666936e-02
5.976484e-02
6.720171e-02
7.880540e-02
9.405489e-02
1.121125e-01
1.318764e-01
1.520520e-01
1.712392e-01
1.880277e-01
2.010952e-01
2.093012e-01
2.117684e-01
2.079457e-01
1.976494e-01
1.810770e-01
1.587969e-01
1.317128e-01
1.010082e-01
6.807649e-02
3.444024e-02
1.666678e-03
-2.871702e-02
-5.530434e-02
-7.688272e-02
-9.249663e-02
-1.014979e-01
-1.035811e-01
-9.880158e-02
-8.757420e-02
-7.065139e-02
-4.908002e-02
-2.413844e-02
2.743146e-03
3.007405e-02
5.639981e-02
8.039684e-02
1.009577e-01
1.172601e-01
1.288138e-01
1.354827e-01
1.374779e-01
1.353265e-01
1.298160e-01
1.219216e-01
1.127229e-01
1.033152e-01
9.472298e-02
8.782191e-02
8.327321e-02
8.147600e-02
8.254009e-02
8.628126e-02
9.223924e-02
9.971683e-02
1.078371e-01
1.156142e-01
1.220316e-01
1.261229e-01
1.270458e-01
1.241472e-01
1.170112e-01
1.054902e-01
8.971605e-02
7.009355e-02
4.727670e-02
2.213175e-02
-4.310175e-03
-3.090767e-02
-5.646802e-02
-7.980831e-02
-9.981682e-02
-1.155128e-01
-1.261026e-01
-1.310289e-01
-1.300104e-01
-1.230681e-01
-1.105355e-01
-9.305067e-02
-7.152941e-02
-4.711898e-02
-2.113526e-02
5.014491e-03
2.991830e-02
5.224999e-02
7.085683e-02
8.483733e-02
9.360250e-02
9.691522e-02
9.490408e-02
8.805042e-02
7.714937e-02
6.324833e-02
4.756729e-02
3.140732e-02
1.605351e-02
2.679406e-03
-7.740727e-03
-1.450549e-02
-1.724052e-02
-1.592882e-02
-1.091468e-02
-2.879902e-03
7.206223e-03
1.816007e-02
2.867467e-02
3.742158e-02
4.315578e-02
4.481490e-02
4.160493e-02
3.306517e-02
1.910771e-02
2.902466e-05
-2.350618e-02
-5.050611e-02
-7.971403e-02
-1.096860e-01
-1.388788e-01
-1.657421e-01
-1.888103e-01
-2.067884e-01
-2.186281e-01
-2.235903e-01
-2.212917e-01
-2.117321e-01
-1.953023e-01
-1.727696e-01
-1.452415e-01
-1.141072e-01
-8.095887e-02
-4.749636e-02
-1.542143e-02
1.367240e-02
3.840541e-02
5.770454e-02
7.087535e-02
7.764669e-02
7.818394e-02
7.306973e-02
6.325391e-02
4.997720e-02
3.467503e-02
1.886889e-02
4.053516e-03
-8.412432e-03
-1.740461e-02
-2.211376e-02
-2.210365e-02
-1.734221e-02
-8.203907e-03
4.557320e-03
1.986309e-02
3.639050e-02
5.267182e-02
6.720671e-02
7.857827e-02
8.556314e-02
8.722621e-02
8.299171e-02
7.268533e-02
5.654522e-02
3.520283e-02
9.637215e-03
-1.889192e-02
-4.892652e-02
-7.890162e-02
-1.072399e-01
-1.324441e-01
-1.531813e-01
-1.683568e-01
-1.771711e-01
-1.791613e-01
-1.742226e-01
-1.626119e-01
-1.449328e-01
-1.221026e-01
-9.530280e-02
-6.591457e-02
-3.544124e-02
-5.421880e-03
2.265931e-02
4.746203e-02
6.787094e-02
8.306280e-02
9.255436e-02
9.622747e-02
9.432946e-02
8.744927e-02
7.647105e-02
6.250875e-02
4.682616e-02
3.074747e-02
1.556434e-02
2.445442e-03
-7.645339e-03
-1.401638e-02
-1.629677e-02
-1.446207e-02
-8.835671e-03
-6.510647e-05
1.092513e-02
2.300148e-02
3.490555e-02
4.534856e-02
5.310902e-02
5.712574e-02
5.657862e-02
5.095064e-02
4.006647e-02
2.410537e-02
3.588918e-03
-2.065397e-02
-4.754041e-02
-7.580018e-02
-1.040508e-01
-1.308759e-01
-1.549036e-01
-1.748809e-01
-1.897413e-01
-1.986626e-01
-2.011131e-01
-1.968825e-01
-1.860973e-01
-1.692189e-01
-1.470241e-01
-1.205681e-01
-9.113284e-02
-6.015945e-02
-2.917149e-02
3.096759e-04
2.685114e-02
4.919140e-02
6.631468e-02
7.751178e-02
8.242326e-02
8.106216e-02
7.381412e-02
6.141450e-02
4.490277e-02
2.555633e-02
4.806894e-03
-1.585557e-02
-3.498545e-02
-5.128360e-02
-6.369155e-02
-7.147056e-02
-7.425904e-02
-7.210334e-02
-6.545827e-02
-5.515600e-02
-4.234441e-02
-2.839882e-02
-1.481413e-02
-3.086415e-03
5.405548e-03
9.508483e-03
8.383385e-03
1.567991e-03
-1.099100e-02
-2.893676e-02
-5.153030e-02
-7.770359e-02
-1.061326e-01
-1.353241e-01
-1.637109e-01
-1.897479e-01
-2.120055e-01
-2.292540e-01
-2.405341e-01
-2.452117e-01
-2.430137e-01
-2.340437e-01
-2.187767e-01
-1.980348e-01
-1.729403e-01
-1.448519e-01
-1.152834e-01
-8.581036e-02
-5.797062e-02
-3.316505e-02
-1.256664e-02
2.955600e-03
1.289191e-02
1.712251e-02
1.592141e-02
9.933130e-03
1.237776e-04
-1.229069e-02
-2.593449e-02
-3.937468e-02
-5.122957e-02
-6.027489e-02
-6.553925e-02
-6.638114e-02
-6.254091e-02
-5.416339e-02
-4.178906e-02
-2.631429e-02
-8.923505e-03
9.001426e-03
2.598770e-02
4.058557e-02
5.148106e-02
5.759829e-02
5.818327e-02
5.286248e-02
4.167196e-02
2.505569e-02
3.835039e-03
-2.084685e-02
-4.760002e-02
-7.487580e-02
-1.010617e-01
-1.245771e-01
-1.439642e-01
-1.579700e-01
-1.656153e-01
-1.662488e-01
-1.595821e-01
-1.457057e-01
-1.250845e-01
-9.853311e-02
-6.717119e-02
-3.236207e-02
4.363895e-03
4.139690e-02
7.714158e-02
1.101114e-01
1.390171e-01
1.628425e-01
1.809020e-01
1.928753e-01
1.988162e-01
1.991365e-01
1.945662e-01
1.860947e-01
1.748966e-01
1.622489e-01
1.494416e-01
1.376909e-01
1.280559e-01
1.213678e-01
1.181738e-01
1.187011e-01
1.228432e-01
1.301705e-01
1.399640e-01
1.512721e-01
1.629845e-01
1.739204e-01
1.829226e-01
1.889502e-01
1.911618e-01
1.889817e-01
1.821428e-01
1.707043e-01
1.550436e-01
1.358255e-01
1.139538e-01
9.050934e-02
6.668052e-02
4.369023e-02
2.272274e-02
4.854286e-03
-9.009719e-03
-1.818785e-02
-2.226323e-02
-2.110885e-02
-1.489579e-02
-4.083443e-03
1.060801e-02
2.824152e-02
4.772123e-02
6.786150e-02
8.746287e-02
1.053899e-01
1.206453e-01
1.324350e-01
1.402186e-01
1.437422e-01
1.430506e-01
1.384779e-01
1.306194e-01
1.202854e-01
1.084415e-01
9.613836e-02
8.443681e-02
7.433068e-02
6.667399e-02
6.211623e-02
6.105045e-02
6.357818e-02
6.949389e-02
7.829131e-02
8.919205e-02
1.011957e-01
1.131483e-01
1.238251e-01
1.320201e-01
1.366369e-01
1.367722e-01
1.317856e-01
1.213509e-01
1.054833e-01
8.454350e-02
5.921832e-02
3.048015e-02
-4.700941e-04
-3.227312e-02
-6.348984e-02
-9.268384e-02
-1.185037e-01
-1.397603e-01
-1.554966e-01
-1.650446e-01
-1.680675e-01
-1.645851e-01
-1.549773e-01
-1.399681e-01
-1.205866e-01
-9.810783e-02
-7.397492e-02
-4.970820e-02
-2.680591e-02
-6.644793e-03
9.611681e-03
2.108948e-02
2.725803e-02
2.795769e-02
2.339883e-02
1.413341e-02
1.002376e-03
-1.493566e-02
-3.248798e-02
-5.041667e-02
-6.752650e-02
-8.274633e-02
-9.519955e-02
-1.042597e-01
-1.095888e-01
-1.111549e-01
-1.092302e-01
-1.043661e-01
-9.735037e-02
-8.914568e-02
-8.081576e-02
-7.344310e-02
-6.804479e-02
-6.549272e-02
-6.644500e-02
-7.129401e-02
-8.013560e-02
-9.276125e-02
-1.086734e-01
-1.271210e-01
-1.471521e-01
-1.676767e-01
-1.875365e-01
-2.055759e-01
-2.207099e-01
-2.319874e-01
-2.386465e-01
-2.401602e-01
-2.362713e-01
-2.270141e-01
-2.127225e-01
-1.940216e-01
-1.718036e-01
-1.471855e-01
-1.214518e-01
-9.598106e-02
-7.216393e-02
-5.131459e-02
-3.458391e-02
-2.288003e-02
-1.680355e-02
-1.660289e-02
-2.215447e-02
-3.296917e-02
-4.822459e-02
-6.682013e-02
-8.745053e-02
-1.086923e-01
-1.290974e-01
-1.472880e-01
-1.620464e-01
-1.723959e-01
-1.776655e-01
-1.775372e-01
-1.720705e-01
-1.617026e-01
-1.472225e-01
-1.297206e-01
-1.105140e-01
-9.105434e-02
-7.282285e-02
-5.722147e-02
-4.546942e-02
-3.851357e-02
-3.696047e-02
-4.103507e-02
-5.056859e-02
-6.501479e-02
-8.349171e-02
-1.048435e-01
-1.277170e-01
-1.506465e-01
-1.721421e-01
-1.907760e-01
-2.052644e-01
-2.145397e-01
-2.178112e-01
-2.146111e-01
-2.048224e-01
-1.886882e-01
-1.667995e-01
-1.400625e-01
-1.096463e-01
-7.691442e-02
-4.334229e-02
-1.042653e-02
2.040868e-02
4.790148e-02
7.103137e-02
8.908109e-02
1.016763e-01
1.088003e-01
1.107833e-01
1.082670e-01
1.021495e-01
9.351343e-02
8.354412e-02
7.344318e-02
6.434355e-02
5.723142e-02
5.287972e-02
5.179690e-02
5.419379e-02
5.997008e-02
6.872115e-02
7.976531e-02
9.219028e-02
1.049166e-01
1.167745e-01
1.265884e-01
1.332636e-01
1.358683e-01
1.337039e-01
1.263586e-01
1.137416e-01
9.609365e-02
7.397650e-02
4.824132e-02
1.997969e-02
-9.539549e-03
-3.894329e-02
-6.683278e-02
-9.186327e-02
-1.128203e-01
-1.286884e-01
-1.387092e-01
-1.424248e-01
-1.397061e-01
-1.307610e-01
-1.161249e-01
-9.663010e-02
-7.335654e-02
-4.756531e-02
-2.061904e-02
6.105475e-03
3.130567e-02
5.383527e-02
7.277328e-02
8.747462e-02
9.759911e-02
1.031176e-01
1.042962e-01
1.016608e-01
9.594511e-02
8.802689e-02
7.885719e-02
6.938713e-02
6.049734e-02
5.293402e-02
4.725541e-02
4.379155e-02
4.261993e-02
4.355880e-02
4.617942e-02
4.983740e-02
5.372252e-02
5.692433e-02
5.850888e-02
5.760033e-02
5.345972e-02
4.555332e-02
3.360397e-02
1.762127e-02
-2.091364e-03
-2.495199e-02
-5.013509e-02
-7.662204e-02
-1.032626e-01
-1.288428e-01
-1.521543e-01
-1.720628e-01
-1.875715e-01
-1.978767e-01
-2.024148e-01
-2.008966e-01
-1.933286e-01
-1.800187e-01
-1.615665e-01
-1.388366e-01
-1.129174e-01
-8.506449e-02
-5.663285e-02
-2.899915e-02
-3.479827e-03
1.875040e-02
3.673286e-02
4.978613e-02
5.754853e-02
5.999865e-02
5.745191e-02
5.053366e-02
4.013084e-02
2.732587e-02
1.331777e-02
-6.642729e-04
-1.344878e-02
-2.400556e-02
-3.151916e-02
-3.544707e-02
-3.555818e-02
-3.194863e-02
-2.503372e-02
-1.551598e-02
-4.331303e-03
7.423355e-03
1.857574e-02
2.797065e-02
3.456108e-02
3.749034e-02
3.615774e-02
3.026266e-02
1.982394e-02
5.174479e-03
-1.306661e-02
-3.404026e-02
-5.670687e-02
-7.991347e-02
-1.024635e-01
-1.231852e-01
-1.409942e-01
-1.549508e-01
-1.643062e-01
-1.685407e-01
-1.673904e-01
-1.608626e-01
-1.492383e-01
-1.330621e-01
-1.131166e-01
-9.038192e-02
-6.598103e-02
-4.111177e-02
-1.696996e-02
5.331187e-03
2.483889e-02
4.082897e-02
5.285812e-02
6.079541e-02
6.482992e-02
6.545375e-02
6.342187e-02
5.969207e-02
5.534970e-02
5.152263e-02
4.929242e-02
4.960783e-02
5.320690e-02
6.055328e-02
7.179188e-02
8.672737e-02
1.048274e-01
1.252506e-01
1.468982e-01
1.684855e-01
1.886302e-01
2.059513e-01
2.191709e-01
2.272108e-01
2.292763e-01
2.249172e-01
2.140637e-01
1.970330e-01
1.745076e-01
1.474903e-01
1.172390e-01
8.518834e-02
5.286580e-02
2.180574e-02
-6.532303e-03
-3.083814e-02
-5.001519e-02
-6.323252e-02
-6.996337e-02
-7.000928e-02
-6.350934e-02
-5.093356e-02
-3.305987e-02
-1.093391e-02
1.418786e-02
4.091012e-02
6.778232e-02
9.338851e-02
1.164370e-01
1.358426e-01
1.507937e-01
1.608002e-01
1.657170e-01
1.657423e-01
1.613915e-01
1.534501e-01
1.429078e-01
1.308805e-01
1.185258e-01
1.069555e-01
9.715417e-02
8.990659e-02
8.574065e-02
8.488907e-02
8.727261e-02
9.250616e-02
9.992729e-02
1.086458e-01
1.176113e-01
1.256942e-01
1.317751e-01
1.348350e-01
1.340383e-01
1.288022e-01
1.188449e-01
1.042092e-01
8.526051e-02
6.266067e-02
3.732116e-02
1.034141e-02
-1.706284e-02
-4.363552e-02
-6.815594e-02
-8.950989e-02
-1.067529e-01
-1.191624e-01
-1.262777e-01
-1.279243e-01
-1.242246e-01
-1.155923e-01
-1.027122e-01
-8.650501e-02
-6.807754e-02
-4.865945e-02
-2.952852e-02
-1.192826e-02
3.016685e-03
1.438072e-02
2.150578e-02
2.405171e-02
2.202328e-02
1.577079e-02
5.963806e-03
-6.460112e-03
-2.036740e-02
-3.451563e-02
-4.764925e-02
-5.859665e-02
-6.636177e-02
-7.020322e-02
-6.969525e-02
-6.476593e-02
-5.570979e-02
-4.317348e-02
-2.811513e-02
-1.173988e-02
4.584464e-03
1.942589e-02
3.139366e-02
3.924292e-02
4.196989e-02
3.888958e-02
2.968936e-02
1.445375e-02
-6.340869e-03
-3.186000e-02
-6.096877e-02
-9.230741e-02
-1.243774e-01
-1.556320e-01
-1.845644e-01
-2.097900e-01
-2.301183e-01
-2.446121e-01
-2.526312e-01
-2.538601e-01
-2.483195e-01
-2.363609e-01
-2.186462e-01
-1.961124e-01
-1.699236e-01
-1.414091e-01
-1.119919e-01
-8.310895e-02
-5.612731e-02
-3.226308e-02
-1.250773e-02
2.431432e-03
1.217186e-02
1.667428e-02
1.623792e-02
1.147323e-02
3.254862e-03
-7.341404e-03
-1.911357e-02
-3.081547e-02
-4.124132e-02
-4.930793e-02
-5.412959e-02
-5.508096e-02
-5.184336e-02
-4.443059e-02
-3.319128e-02
-1.878676e-02
-2.144747e-03
1.560788e-02
3.322864e-02
4.945266e-02
6.308778e-02
7.310364e-02
7.870716e-02
7.939839e-02
7.500292e-02
6.567929e-02
5.190262e-02
3.442716e-02
1.423209e-02
-7.544632e-03
-2.967945e-02
-5.093861e-02
-7.015145e-02
-8.627744e-02
-9.846354e-02
-1.060889e-01
-1.087951e-01
-1.065002e-01
-9.939788e-02
-8.794145e-02
-7.281439e-02
-5.488961e-02
-3.517884e-02
-1.477424e-02
5.215558e-03
2.373190e-02
3.983158e-02
5.274688e-02
6.193552e-02
6.711648e-02
6.828834e-02
6.572863e-02
5.997411e-02
5.178351e-02
4.208517e-02
3.191304e-02
2.233472e-02
1.437594e-02
8.945856e-03
6.767684e-03
8.319038e-03
1.378631e-02
2.303709e-02
3.561398e-02
5.075205e-02
6.742028e-02
8.438574e-02
1.002965e-01
1.137783e-01
1.235365e-01
1.284564e-01
1.276928e-01
1.207402e-01
1.074789e-01
8.819222e-02
6.355350e-02
3.458496e-02
2.592553e-03
-3.091744e-02
-6.433287e-02
-9.603431e-02
-1.244912e-01
-1.483497e-01
-1.665089e-01
-1.781796e-01
-1.829259e-01
-1.806855e-01
-1.717696e-01
-1.568409e-01
-1.368715e-01
-1.130820e-01
-8.686522e-02
-5.969782e-02
-3.304552e-02
-8.268530e-03
1.346630e-02
3.125940e-02
4.453249e-02
5.305828e-02
5.696347e-02
5.670531e-02
5.302427e-02
4.687731e-02
3.935772e-02
3.160778e-02
2.473034e-02
1.970493e-02
1.731333e-02
1.807932e-02
2.222610e-02
2.965465e-02
3.994489e-02
5.238046e-02
6.599641e-02
7.964724e-02
9.209110e-02
1.020840e-01
1.084768e-01
1.103073e-01
1.068788e-01
9.782002e-02
8.311902e-02
6.313171e-02
3.856259e-02
1.042127e-02
-2.004136e-02
-5.141169e-02
-8.220062e-02
-1.109331e-01
-1.362343e-01
-1.569069e-01
-1.719961e-01
-1.808388e-01
-1.830949e-01
-1.787609e-01
-1.681650e-01
-1.519446e-01
-1.310074e-01
-1.064781e-01
-7.963282e-02
-5.182397e-02
-2.440035e-02
1.372647e-03
2.438671e-02
4.375277e-02
5.884690e-02
6.933730e-02
7.519083e-02
7.665969e-02
7.424975e-02
6.867371e-02
6.079275e-02
5.155094e-02
4.190665e-02
3.276494e-02
2.491481e-02
1.897474e-02
1.534954e-02
1.420120e-02
1.543617e-02
1.871068e-02
2.345524e-02
2.891786e-02
3.422424e-02
3.845093e-02
4.070600e-02
4.021006e-02
3.637026e-02
2.883981e-02
1.755747e-02
2.763075e-03
-1.501141e-02
-3.497376e-02
-5.612249e-02
-7.731203e-02
-9.732662e-02
-1.149574e-01
-1.290773e-01
-1.387102e-01
-1.430886e-01
-1.416994e-01
-1.343139e-01
-1.210024e-01
-1.021322e-01
-7.835078e-02
-5.055428e-02
-1.984293e-02
1.253431e-02
4.524438e-02
7.694118e-02
1.063395e-01
1.322877e-01
1.538335e-01
1.702793e-01
1.812218e-01
1.865739e-01
1.865667e-01
1.817317e-01
1.728638e-01
1.609683e-01
1.471938e-01
1.327551e-01
1.188518e-01
1.065861e-01
9.688591e-02
9.043861e-02
8.763996e-02
8.856201e-02
9.294304e-02
1.002005e-01
1.094674e-01
1.196502e-01
1.295061e-01
1.377339e-01
1.430731e-01
1.444029e-01
1.408330e-01
1.317787e-01
1.170136e-01
9.669573e-02
7.136689e-02
4.192451e-02
9.569794e-03
-2.426430e-02
-5.800041e-02
-9.001409e-02
-1.187351e-01
-1.427463e-01
-1.608743e-01
-1.722647e-01
-1.764381e-01
-1.733227e-01
-1.632608e-01
-1.469891e-01
-1.255928e-01
-1.004373e-01
-7.307854e-02
-4.516070e-02
-1.830533e-02
5.998157e-03
2.649294e-02
4.223785e-02
5.266646e-02
5.761768e-02
5.733596e-02
5.244163e-02
4.387417e-02
3.281355e-02
2.058552e-02
8.558410e-03
-1.961498e-03
-9.828335e-03
-1.414205e-02
-1.431479e-02
-1.011361e-02
-1.676647e-03
1.049831e-02
2.559143e-02
4.252163e-02
6.002583e-02
7.675088e-02
9.135214e-02
1.025920e-01
1.094320e-01
1.111109e-01
1.072042e-01
9.765819e-02
8.279704e-02
6.330279e-02
4.017017e-02
1.464150e-02
-1.187267e-02
-3.788081e-02
-6.189955e-02
-8.253944e-02
-9.858286e-02
-1.090508e-01
-1.132559e-01
-1.108400e-01
-1.017955e-01
-8.646915e-02
-6.554865e-02
-4.003150e-02
-1.117693e-02
1.955769e-02
5.059376e-02
8.031858e-02
1.071782e-01
1.297701e-01
1.469300e-01
1.578037e-01
1.618999e-01
1.591181e-01
1.497501e-01
1.344541e-01
1.142066e-01
9.023230e-02
6.392233e-02
3.674229e-02
1.013908e-02
-1.454936e-02
-3.617590e-02
-5.385323e-02
-6.700616e-02
-7.540417e-02
-7.917203e-02
-7.877733e-02
-7.499461e-02
-6.884769e-02
-6.153287e-02
-5.432822e-02
-4.849525e-02
-4.518096e-02
-4.532836e-02
-4.960351e-02
-5.834529e-02
-7.154184e-02
-8.883446e-02
-1.095469e-01
-1.327358e-01
-1.572566e-01
-1.818395e-01
-2.051703e-01
-2.259713e-01
-2.430789e-01
-2.555140e-01
-2.625408e-01
-2.637123e-01
-2.588986e-01
-2.482966e-01
-2.324199e-01
-2.120708e-01
-1.882943e-01
-1.623173e-01
-1.354754e-01
-1.091317e-01
-8.459082e-02
-6.301511e-02
-4.534743e-02
-3.224773e-02
-2.404838e-02
-2.073278e-02
-2.193958e-02
-2.699244e-02
-3.495295e-02
-4.469227e-02
-5.497558e-02
-6.455282e-02
-7.224914e-02
-7.704908e-02
-7.816910e-02
-7.511434e-02
-6.771643e-02
-5.615010e-02
-4.092776e-02
-2.287207e-02
-3.067546e-03
1.720684e-02
3.656091e-02
5.358781e-02
6.696362e-02
7.554472e-02
7.845484e-02
7.515451e-02
6.548675e-02
4.969528e-02
2.841406e-02
2.629626e-03
-2.637989e-02
-5.712377e-02
-8.798966e-02
-1.173402e-01
-1.436097e-01
-1.653952e-01
-1.815380e-01
-1.911907e-01
-1.938660e-01
-1.894660e-01
-1.782873e-01
-1.610035e-01
-1.386240e-01
-1.124306e-01
-8.389542e-02
-5.458526e-02
-2.605785e-02
2.419883e-04
2.307873e-02
4.150720e-02
5.493161e-02
6.313762e-02
6.629473e-02
6.492906e-02
5.986941e-02
5.217185e-02
4.302952e-02
3.367560e-02
2.528682e-02
1.889458e-02
1.530919e-02
1.506188e-02
1.836788e-02
2.511262e-02
3.486178e-02
4.689420e-02
6.025538e-02
7.382792e-02
8.641465e-02
9.682908e-02
1.039869e-01
1.069923e-01
1.052111e-01
9.832612e-02
8.636881e-02
6.972467e-02
4.911339e-02
2.554545e-02
2.598312e-04
-2.535169e-02
-4.982750e-02
-7.172085e-02
-8.968159e-02
-1.025312e-01
-1.093286e-01
-1.094243e-01
-1.024999e-01
-8.859191e-02
-6.809720e-02
-4.175894e-02
-1.063394e-02
2.395818e-02
6.050173e-02
9.736513e-02
1.328911e-01
1.654916e-01
1.937429e-01
2.164724e-01
2.328326e-01
2.423534e-01
2.449705e-01
2.410250e-01
2.312344e-01
2.166380e-01
1.985192e-01
1.783125e-01
1.575005e-01
1.375094e-01
1.196099e-01
1.048297e-01
9.388479e-02
8.713176e-02
8.454680e-02
8.573212e-02
8.995051e-02
9.618586e-02
1.032254e-01
1.097578e-01
1.144787e-01
1.161962e-01
1.139278e-01
1.069795e-01
9.500397e-02
7.803108e-02
5.647053e-02
3.108673e-02
2.948603e-03
-2.664120e-02
-5.623167e-02
-8.431680e-02
-1.094300e-01
-1.302333e-01
-1.455962e-01
-1.546604e-01
-1.568880e-01
-1.520923e-01
-1.404499e-01
-1.224953e-01
-9.909708e-02
-7.141789e-02
-4.085775e-02
-8.983447e-03
2.255361e-02
5.210769e-02
7.813231e-02
9.927186e-02
1.144452e-01
1.229144e-01
1.243340e-01
1.187733e-01
1.067123e-01
8.900766e-02
6.683436e-02
4.160483e-02
1.487377e-02
-1.176535e-02
-3.678490e-02
-5.882231e-02
-7.676777e-02
-8.983481e-02
-9.760922e-02
-1.000726e-01
-9.759859e-02
-9.092242e-02
-8.108464e-02
-6.935400e-02
-5.713426e-02
-4.586213e-02
-3.690389e-02
-3.145823e-02
-3.047268e-02
-3.457933e-02
-4.405409e-02
-5.880157e-02
-7.836531e-02
-1.019610e-01
-1.285284e-01
-1.567979e-01
-1.853653e-01
-2.127719e-01
-2.375848e-01
-2.584757e-01
-2.742936e-01
-2.841293e-01
-2.873689e-01
-2.837321e-01
-2.732938e-01
-2.564853e-01
-2.340748e-01
-2.071265e-01
-1.769402e-01
-1.449742e-01
-1.127562e-01
-8.178905e-02
-5.345559e-02
-2.893139e-02
-9.110385e-03
5.450255e-03
1.456134e-02
1.840648e-02
1.752009e-02
1.274078e-02
5.143732e-03
-4.042522e-03
-1.352942e-02
-2.206538e-02
-2.853011e-02
-3.201989e-02
-3.191745e-02
-2.794132e-02
-2.017025e-02
-9.040387e-03
4.685523e-03
1.997515e-02
3.560568e-02
5.025868e-02
6.262287e-02
7.149616e-02
7.587853e-02
7.504856e-02
6.861839e-02
5.656411e-02
3.923077e-02
1.731313e-02
-8.185562e-03
-3.601339e-02
-6.474402e-02
-9.286062e-02
-1.188442e-01
-1.412614e-01
-1.588459e-01
-1.705704e-01
-1.757054e-01
-1.738622e-01
-1.650190e-01
-1.495277e-01
-1.281014e-01
-1.017801e-01
-7.187626e-02
-3.990011e-02
-7.469901e-03
2.378874e-02
5.234646e-02
7.686904e-02
9.630341e-02
1.099441e-01
1.174750e-01
1.189832e-01
1.149449e-01
1.061831e-01
9.380240e-02
7.910361e-02
6.348635e-02
4.834567e-02
3.497055e-02
2.445120e-02
1.760148e-02
1.490145e-02
1.646400e-02
2.202803e-02
3.097932e-02
4.239839e-02
5.513271e-02
6.788802e-02
7.933169e-02
8.819928e-02
9.339490e-02
9.407677e-02
8.972081e-02
8.015747e-02
6.558020e-02
4.652627e-02
2.383358e-02
-1.421636e-03
-2.800022e-02
-5.458231e-02
-7.985065e-02
-1.025695e-01
-1.216552e-01
-1.362347e-01
-1.456904e-01
-1.496903e-01
-1.482016e-01
-1.414892e-01
-1.300986e-01
-1.148254e-01
-9.667030e-02
-7.678281e-02
-5.639442e-02
-3.674416e-02
-1.900086e-02
-4.186974e-03
6.889794e-03
1.369156e-02
1.598717e-02
1.386799e-02
7.741387e-03
-1.697514e-03
-1.351361e-02
-2.659617e-02
-3.973564e-02
-5.170851e-02
-6.136486e-02
-6.771291e-02
-6.999487e-02
-6.774830e-02
-6.084830e-02
-4.952654e-02
-3.436466e-02
-1.626131e-02
3.626193e-03
2.396235e-02
4.333062e-02
6.034016e-02
7.373361e-02
8.248673e-02
8.589084e-02
8.361049e-02
7.571114e-02
6.265488e-02
4.526571e-02
2.466888e-02
2.210695e-03
-2.063384e-02
-4.235823e-02
-6.151980e-02
-7.682724e-02
-8.721572e-02
-9.190607e-02
-9.044574e-02
-8.273055e-02
-6.900722e-02
-4.985760e-02
-2.616570e-02
9.311157e-04
3.010526e-02
5.991447e-02
8.888680e-02
1.156106e-01
1.388241e-01
1.574970e-01
1.708986e-01
1.786444e-01
1.807196e-01
1.774744e-01
1.695953e-01
1.580533e-01
1.440336e-01
1.288530e-01
1.138709e-01
1.003988e-01
8.961453e-02
8.248636e-02
7.971005e-02
8.166345e-02
8.838042e-02
9.954615e-02
1.145144e-01
1.323466e-01
1.518713e-01
1.717606e-01
1.906201e-01
2.070845e-01
2.199134e-01
2.280776e-01
2.308296e-01
2.277526e-01
2.187840e-01
2.042136e-01
1.846590e-01
1.610204e-01
1.344226e-01
1.061459e-01
7.755333e-02
5.001678e-02
2.484637e-02
3.225382e-03
-1.384682e-02
-2.560202e-02
-3.153886e-02
-3.144585e-02
-2.541085e-02
-1.381647e-02
2.678886e-03
2.317464e-02
4.657635e-02
7.165752e-02
9.713225e-02
1.217344e-01
1.442972e-01
1.638279e-01
1.795699e-01
1.910487e-01
1.980974e-01
2.008597e-01
1.997725e-01
1.955268e-01
1.890115e-01
1.812438e-01
1.732893e-01
1.661779e-01
1.608216e-01
1.579381e-01
1.579885e-01
1.611331e-01
1.672090e-01
1.757345e-01
1.859392e-01
1.968198e-01
2.072161e-01
2.159037e-01
2.216920e-01
2.235211e-01
2.205481e-01
2.122141e-01
1.982884e-01
1.788868e-01
1.544649e-01
1.257884e-01
9.388477e-02
5.998104e-02
2.543260e-02
-8.352778e-03
-3.999136e-02
-6.819687e-02
-9.184752e-02
-1.100441e-01
-1.221569e-01
-1.278586e-01
-1.271437e-01
-1.203301e-01
-1.080452e-01
-9.119251e-02
-7.090219e-02
-4.846460e-02
-2.525079e-02
-2.624497e-03
1.814749e-02
3.597907e-02
5.003509e-02
5.978153e-02
6.501176e-02
6.584700e-02
6.271224e-02
5.629101e-02
4.746370e-02
3.723486e-02
2.665492e-02
1.674112e-02
8.402239e-03
2.371034e-03
-8.518199e-04
-1.038851e-03
1.741190e-03
7.120919e-03
1.445402e-02
2.285713e-02
3.127226e-02
3.854589e-02
4.351909e-02
4.512121e-02
4.245872e-02
3.489114e-02
2.208737e-02
4.057699e-03
-1.884016e-02
-4.592031e-02
-7.621023e-02
-1.085103e-01
-1.414659e-01
-1.736475e-01
-2.036332e-01
-2.300887e-01
-2.518422e-01
-2.679488e-01
-2.777429e-01
-2.808752e-01
-2.773322e-01
-2.674364e-01
-2.518281e-01
-2.314276e-01
-2.073813e-01
-1.809925e-01
-1.536432e-01
-1.267091e-01
-1.014747e-01
-7.905416e-02
-6.032333e-02
-4.586889e-02
-3.595831e-02
-3.053290e-02
-2.922399e-02
-3.139053e-02
-3.617434e-02
-4.256868e-02
-4.949494e-02
-5.588256e-02
-6.074727e-02
-6.326329e-02
-6.282492e-02
-5.909394e-02
-5.202933e-02
-4.189684e-02
-2.925663e-02
-1.492863e-02
6.321480e-05
1.456452e-02
2.737700e-02
3.735110e-02
4.347702e-02
4.496613e-02
4.131558e-02
3.235083e-02
1.824311e-02
-4.986454e-04
-2.305934e-02
-4.836913e-02
-7.516960e-02
-1.020898e-01
-1.277265e-01
-1.507250e-01
-1.698554e-01
-1.840820e-01
-1.926227e-01
-1.949957e-01
-1.910492e-01
-1.809744e-01
-1.652974e-01
-1.448514e-01
-1.207283e-01
-9.421429e-02
-6.671094e-02
-3.964781e-02
-1.439192e-02
7.839421e-03
2.605597e-02
3.955636e-02
4.796964e-02
5.127367e-02
4.978883e-02
4.414797e-02
3.524529e-02
2.416822e-02
1.211773e-02
3.225018e-04
-1.004742e-02
-1.796175e-02
-2.260084e-02
-2.341176e-02
-2.014612e-02
-1.287702e-02
-1.993948e-03
1.182464e-02
2.765972e-02
4.441800e-02
6.091150e-02
7.594464e-02
8.840206e-02
9.733072e-02
1.020099e-01
1.020041e-01
9.719482e-02
8.779030e-02
7.431213e-02
5.756173e-02
3.856940e-02
1.853004e-02
-1.270108e-03
-1.953143e-02
-3.501934e-02
-4.663904e-02
-5.350315e-02
-5.498841e-02
-5.077866e-02
-4.089078e-02
-2.568127e-02
-5.831894e-03
1.768598e-02
4.366691e-02
7.074400e-02
9.747407e-02
1.224302e-01
1.442944e-01
1.619447e-01
1.745267e-01
1.815066e-01
1.826988e-01
1.782671e-01
1.687001e-01
1.547650e-01
1.374430e-01
1.178539e-01
9.717632e-02
7.656916e-02
5.709971e-02
3.968228e-02
2.502942e-02
1.361723e-02
5.665473e-03
1.133114e-03
-2.703333e-04
9.423751e-04
4.078732e-03
8.322442e-03
1.279938e-02
1.664850e-02
1.909162e-02
1.949562e-02
1.742159e-02
1.265664e-02
5.226594e-03
-4.610302e-03
-1.638623e-02
-2.945974e-02
-4.306062e-02
-5.633960e-02
-6.841967e-02
-7.844647e-02
-8.563613e-02
-8.931943e-02
-8.898132e-02
-8.429419e-02
-7.514344e-02
-6.164324e-02
-4.414075e-02
-2.320743e-02
3.838009e-04
2.569535e-02
5.167496e-02
7.721601e-02
1.012244e-01
1.226865e-01
1.407336e-01
1.546961e-01
1.641449e-01
1.689153e-01
1.691125e-01
1.650986e-01
1.574621e-01
1.469722e-01
1.345233e-01
1.210711e-01
1.075668e-01
9.489250e-02
8.380230e-02
7.487224e-02
6.846297e-02
6.469689e-02
6.345188e-02
6.437220e-02
6.689654e-02
7.030175e-02
7.375924e-02
7.639999e-02
7.738309e-02
7.596212e-02
7.154401e-02
6.373570e-02
5.237556e-02
3.754810e-02
1.958191e-02
-9.677127e-04
-2.334986e-02
-4.666026e-02
-6.989258e-02
-9.199577e-02
-1.119349e-01
-1.287516e-01
-1.416216e-01
-1.499059e-01
-1.531927e-01
-1.513280e-01
-1.444340e-01
-1.329108e-01
-1.174233e-01
-9.886889e-02
-7.832825e-02
-5.699875e-02
-3.611538e-02
-1.686376e-02
-2.929151e-04
1.276447e-02
2.175694e-02
2.645796e-02
2.698425e-02
2.378693e-02
1.761617e-02
9.462385e-03
4.786632e-04
-8.109454e-03
-1.509974e-02
-1.940718e-02
-2.014880e-02
-1.671280e-02
-8.807374e-03
3.514194e-03
1.985320e-02
3.948942e-02
6.142709e-02
8.445987e-02
1.072505e-01
1.284204e-01
1.466432e-01
1.607358e-01
1.697395e-01
1.729857e-01
1.701408e-01
1.612270e-01
1.466190e-01
1.270172e-01
1.034023e-01
7.697371e-02
4.907973e-02
2.114190e-02
-5.421341e-03
-2.926898e-02
-4.920722e-02
-6.425246e-02
-7.368495e-02
-7.709032e-02
-7.438598e-02
-6.582935e-02
-5.200594e-02
-3.379579e-02
-1.231904e-02
1.113744e-02
3.520776e-02
5.854304e-02
7.990797e-02
9.826988e-02
1.128720e-01
1.232849e-01
1.294308e-01
1.315799e-01
1.303196e-01
1.264998e-01
1.211598e-01
1.154433e-01
1.105065e-01
1.074284e-01
1.071265e-01
1.102857e-01
1.173024e-01
1.282492e-01
1.428603e-01
1.605415e-01
1.804023e-01
2.013115e-01
2.219703e-01
2.410009e-01
2.570433e-01
2.688522e-01
2.753873e-01
2.758876e-01
2.699252e-01
2.574341e-01
2.387119e-01
2.143988e-01
1.854342e-01
1.529990e-01
1.184467e-01
8.323028e-02
4.882714e-02
1.666744e-02
-1.193348e-02
-3.583573e-02
-5.412725e-02
-6.616622e-02
-7.161176e-02
-7.044098e-02
-6.295109e-02
-4.974548e-02
-3.170333e-02
-9.933053e-03
1.428895e-02
3.959172e-02
6.459075e-02
8.797132e-02
1.085677e-01
1.254327e-01
1.378921e-01
1.455807e-01
1.484575e-01
1.467985e-01
1.411681e-01
1.323717e-01
1.213904e-01
1.093060e-01
9.721759e-02
8.615920e-02
7.702196e-02
7.048798e-02
6.698060e-02
6.663511e-02
6.929192e-02
7.451277e-02
8.161821e-02
8.974323e-02
9.790676e-02
1.050896e-01
1.103147e-01
1.127239e-01
1.116439e-01
1.066382e-01
9.753926e-02
8.446162e-02
6.779412e-02
4.817465e-02
2.644957e-02
3.621621e-03
-1.921024e-02
-4.091561e-02
-6.039906e-02
-7.666542e-02
-8.888088e-02
-9.642669e-02
-9.894207e-02
-9.635327e-02
-8.888604e-02
-7.705971e-02
-6.166221e-02
-4.370642e-02
-2.436969e-02
-4.919769e-03
1.336873e-02
2.930157e-02
4.184912e-02
5.022059e-02
5.392141e-02
5.278882e-02
4.700249e-02
3.706962e-02
2.378641e-02
8.179211e-03
-8.569857e-03
-2.520763e-02
-4.049935e-02
-5.331718e-02
-6.272173e-02
-6.803133e-02
-6.887372e-02
-6.521666e-02
-5.737460e-02
-4.599079e-02
-3.199512e-02
-1.654040e-02
-9.208081e-04
1.352195e-02
2.549828e-02
3.386838e-02
3.773016e-02
3.648949e-02
2.990697e-02
1.811700e-02
1.618511e-03
-1.876076e-02
-4.192230e-02
-6.657125e-02
-9.130127e-02
-1.146837e-01
-1.353553e-01
-1.521003e-01
-1.639218e-01
-1.700999e-01
-1.702333e-01
-1.642634e-01
-1.524790e-01
-1.355012e-01
-1.142491e-01
-8.988666e-02
-6.375421e-02
-3.728640e-02
-1.192264e-02
1.098526e-02
3.026134e-02
4.498344e-02
5.454453e-02
5.869239e-02
5.754384e-02
5.157236e-02
4.157005e-02
2.858747e-02
1.385627e-02
-1.299244e-03
-1.555522e-02
-2.767997e-02
-3.661845e-02
-4.156468e-02
-4.201750e-02
-3.781602e-02
-2.915188e-02
-1.655661e-02
-8.642660e-04
1.684867e-02
3.534207e-02
5.330376e-02
6.944669e-02
8.260370e-02
9.181186e-02
9.637941e-02
9.593049e-02
9.042510e-02
8.015449e-02
6.571437e-02
4.796012e-02
2.794886e-02
6.873566e-03
-1.400606e-02
-3.343237e-02
-5.021559e-02
-6.329496e-02
-7.179396e-02
-7.506790e-02
-7.274200e-02
-6.473763e-02
-5.128409e-02
-3.291371e-02
-1.043823e-02
1.509377e-02
4.245776e-02
7.032924e-02
9.737033e-02
1.223204e-01
1.440840e-01
1.618073e-01
1.749384e-01
1.832626e-01
1.869131e-01
1.863528e-01
1.823321e-01
1.758240e-01
1.679447e-01
1.598644e-01
1.527152e-01
1.475032e-01
1.450297e-01
1.458275e-01
1.501163e-01
1.577806e-01
1.683716e-01
1.811334e-01
1.950540e-01
2.089365e-01
2.214880e-01
2.314183e-01
2.375427e-01
2.388792e-01
2.347330e-01
2.247604e-01
2.090071e-01
1.879172e-01
1.623130e-01
1.333465e-01
1.024286e-01
7.114093e-02
4.113722e-02
1.404204e-02
-8.647131e-03
-2.564822e-02
-3.596840e-02
-3.895984e-02
-3.435508e-02
-2.228103e-02
-3.251773e-03
2.185921e-02
5.186570e-02
8.533231e-02
1.206520e-01
1.561338e-01
1.900974e-01
2.209675e-01
2.473642e-01
2.681815e-01
2.826506e-01
2.903797e-01
2.913712e-01
2.860119e-01
2.750386e-01
2.594816e-01
2.405904e-01
2.197472e-01
1.983736e-01
1.778357e-01
1.593549e-01
1.439277e-01
1.322611e-01
1.247271e-01
1.213394e-01
1.217553e-01
1.253029e-01
1.310315e-01
1.377851e-01
1.442901e-01
1.492558e-01
1.514752e-01
1.499212e-01
1.438284e-01
1.327550e-01
1.166189e-01
9.570724e-02
7.065963e-02
4.242620e-02
1.220609e-02
-1.862959e-02
-4.862454e-02
-7.632807e-02
-1.003842e-01
-1.196133e-01
-1.330824e-01
-1.401595e-01
-1.405510e-01
-1.343202e-01
-1.218870e-01
-1.040082e-01
-8.173932e-02
-5.637873e-02
-2.939666e-02
-2.351428e-03
2.320274e-02
4.581063e-02
6.420737e-02
7.739919e-02
8.472723e-02
8.590916e-02
8.105477e-02
7.065377e-02
5.553645e-02
3.680996e-02
1.577539e-02
-6.167859e-03
-2.762287e-02
-4.729342e-02
-6.407286e-02
-7.711755e-02
-8.590045e-02
-9.024172e-02
-9.031459e-02
-8.662639e-02
-7.997609e-02
-7.139081e-02
-6.204561e-02
-5.317180e-02
-4.596061e-02
-4.146982e-02
-4.054103e-02
-4.373423e-02
-5.128450e-02
-6.308344e-02
-7.868558e-02
-9.733818e-02
-1.180313e-01
-1.395637e-01
-1.606200e-01
-1.798523e-01
-1.959631e-01
-2.077821e-01
-2.143348e-01
-2.148985e-01
-2.090444e-01
-1.966646e-01
-1.779820e-01
-1.535445e-01
-1.242012e-01
-9.106288e-02
-5.544568e-02
-1.880201e-02
1.735911e-02
5.155738e-02
8.242699e-02
1.087974e-01
1.297632e-01
1.447384e-01
1.534898e-01
1.561484e-01
1.531956e-01
1.454277e-01
1.338996e-01
1.198529e-01
1.046331e-01
8.960138e-02
7.604571e-02
6.509770e-02
5.765876e-02
5.434065e-02
5.542405e-02
6.083844e-02
7.016563e-02
8.266855e-02
9.734487e-02
1.130029e-01
1.283541e-01
1.421157e-01
1.531122e-01
1.603688e-01
1.631874e-01
1.611986e-01
1.543875e-01
1.430914e-01
1.279725e-01
1.099684e-01
9.022569e-02
7.002312e-02
5.068864e-02
3.351638e-02
1.968779e-02
1.020082e-02
5.810552e-03
6.983943e-03
1.387078e-02
2.629233e-02
4.374855e-02
6.544391e-02
9.033118e-02
1.171713e-01
1.446064e-01
1.712428e-01
1.957381e-01
2.168870e-01
2.336991e-01
2.454629e-01
2.517894e-01
2.526335e-01
2.482901e-01
2.393666e-01
2.267341e-01
2.114619e-01
1.947411e-01
1.778010e-01
1.618251e-01
1.478716e-01
1.368018e-01
1.292225e-01
1.254444e-01
1.254601e-01
1.289428e-01
1.352665e-01
1.435480e-01
1.527080e-01
1.615497e-01
1.688474e-01
1.734407e-01
1.743247e-01
1.707293e-01
1.621809e-01
1.485405e-01
1.300177e-01
1.071585e-01
8.081148e-02
5.207358e-02
2.222239e-02
-7.362434e-03
-3.528289e-02
-6.020677e-02
-8.094769e-02
-9.653626e-02
-1.062790e-01
-1.098013e-01
-1.070730e-01
-9.841473e-02
-8.448308e-02
-6.623688e-02
-4.488283e-02
-2.180352e-02
1.528969e-03
2.364907e-02
4.319627e-02
5.900864e-02
7.020324e-02
7.623635e-02
7.693824e-02
7.251955e-02
6.354915e-02
5.090558e-02
3.570627e-02
1.922036e-02
2.771747e-03
-1.236062e-02
-2.503811e-02
-3.434687e-02
-3.966519e-02
-4.070906e-02
-3.755287e-02
-3.062440e-02
-2.067472e-02
-8.725529e-03
4.002692e-03
1.617729e-02
2.644931e-02
3.355242e-02
3.639807e-02
3.415965e-02
2.633926e-02
1.281153e-02
-6.159002e-03
-2.992832e-02
-5.750994e-02
-8.763532e-02
-1.188325e-01
-1.495173e-01
-1.780900e-01
-2.030323e-01
-2.229979e-01
-2.368919e-01
-2.439336e-01
-2.437005e-01
-2.361507e-01
-2.216215e-01
-2.008076e-01
-1.747178e-01
-1.446149e-01
-1.119412e-01
-7.823423e-02
-4.503745e-02
-1.381087e-02
1.415222e-02
3.779683e-02
5.636129e-02
6.941241e-02
7.685895e-02
7.894366e-02
7.621522e-02
6.948261e-02
5.975525e-02
4.817261e-02
3.592740e-02
2.418636e-02
1.401308e-02
6.296779e-03
1.691481e-03
5.693470e-04
2.991921e-03
8.702273e-03
1.713986e-02
2.747828e-02
3.868417e-02
4.959369e-02
5.900143e-02
6.575524e-02
6.884952e-02
6.750925e-02
6.125761e-02
4.996146e-02
3.385105e-02
1.351310e-02
-1.014184e-02
-3.593404e-02
-6.248679e-02
-8.831045e-02
-1.118928e-01
-1.317906e-01
-1.467162e-01
-1.556170e-01
-1.577411e-01
-1.526868e-01
-1.404334e-01
-1.213484e-01
-9.617319e-02
-6.598375e-02
-3.213014e-02
3.843250e-03
4.029170e-02
7.557236e-02
1.081474e-01
1.366800e-01
1.601164e-01
1.777465e-01
1.892394e-01
1.946527e-01
1.944137e-01
1.892777e-01
1.802651e-01
1.685844e-01
1.555463e-01
1.424753e-01
1.306228e-01
1.210881e-01
1.147512e-01
1.122196e-01
1.137954e-01
1.194605e-01
1.288841e-01
1.414486e-01
1.562949e-01
1.723823e-01
1.885606e-01
2.036502e-01
2.165246e-01
2.261890e-01
2.318513e-01
2.329772e-01
2.293285e-01
2.209804e-01
2.083176e-01
1.920104e-01
1.729728e-01
1.523053e-01
1.312274e-01
1.110030e-01
9.286308e-02
7.793075e-02
6.715174e-02
6.123511e-02
6.060721e-02
6.538180e-02
7.534878e-02
8.998267e-02
1.084716e-01
1.297659e-01
1.526445e-01
1.757947e-01
1.979018e-01
2.177399e-01
2.342588e-01
2.466568e-01
2.544360e-01
2.574323e-01
2.558197e-01
2.500886e-01
2.410012e-01
2.295285e-01
2.167748e-01
2.038954e-01
1.920129e-01
1.821371e-01
1.750940e-01
1.714668e-01
1.715536e-01
1.753434e-01
1.825136e-01
1.924477e-01
2.042739e-01
2.169224e-01
2.291962e-01
2.398536e-01
2.476946e-01
2.516472e-01
2.508450e-01
2.446934e-01
2.329169e-01
2.155852e-01
1.931167e-01
1.662593e-01
1.360504e-01
1.037586e-01
7.081316e-02
3.872297e-02
8.992296e-03
-1.696379e-02
-3.789986e-02
-5.281297e-02
-6.100441e-02
-6.212672e-02
-5.621244e-02
-4.368129e-02
-2.532346e-02
-2.258406e-03
2.412970e-02
5.227641e-02
8.053603e-02
1.072882e-01
1.310441e-01
1.505429e-01
1.648330e-01
1.733288e-01
1.758412e-01
1.725793e-01
1.641238e-01
1.513756e-01
1.354843e-01
1.177611e-01
9.958405e-02
8.230033e-02
6.713223e-02
5.509235e-02
4.691325e-02
4.299592e-02
4.338056e-02
4.774234e-02
5.541318e-02
6.542908e-02
7.660036e-02
8.759983e-02
9.706233e-02
1.036875e-01
1.063379e-01
1.041234e-01
9.646758e-02
8.314953e-02
6.431985e-02
4.049059e-02
1.250094e-02
-1.853748e-02
-5.131080e-02
-8.438292e-02
-1.162797e-01
-1.455720e-01
-1.709541e-01
-1.913122e-01
-2.057838e-01
-2.138029e-01
-2.151325e-01
-2.098802e-01
-1.984979e-01
-1.817614e-01
-1.607320e-01
-1.366973e-01
-1.110958e-01
-8.542786e-02
-6.115913e-02
-3.962408e-02
-2.193742e-02
-8.921494e-03
-1.055687e-03
1.547520e-03
-8.614175e-04
-7.699983e-03
-1.810793e-02
-3.101989e-02
-4.524997e-02
-5.958140e-02
-7.285487e-02
-8.404940e-02
-9.235133e-02
-9.720742e-02
-9.835968e-02
-9.585977e-02
-9.006218e-02
-8.159605e-02
-7.131706e-02
-6.024229e-02
-4.947237e-02
-4.010710e-02
-3.316113e-02
-2.948683e-02
-2.971025e-02
-3.418507e-02
-4.296718e-02
-5.581091e-02
-7.218549e-02
-9.130915e-02
-1.121971e-01
-1.337193e-01
-1.546648e-01
-1.738087e-01
-1.899797e-01
-2.021259e-01
-2.093762e-01
-2.110951e-01
-2.069288e-01
-1.968374e-01
-1.811110e-01
-1.603663e-01
-1.355210e-01
-1.077455e-01
-7.839352e-02
-4.891610e-02
-2.076400e-02
4.712817e-03
2.636040e-02
4.330253e-02
5.500193e-02
6.129600e-02
6.240423e-02
5.890700e-02
5.169785e-02
4.191308e-02
3.084441e-02
1.984147e-02
1.021172e-02
3.125143e-03
-4.695532e-04
8.844466e-05
5.126691e-03
1.461799e-02
2.818374e-02
4.512140e-02
6.445412e-02
8.499936e-02
1.054524e-01
1.244797e-01
1.408147e-01
1.533495e-01
1.612149e-01
1.638421e-01
1.610024e-01
1.528214e-01
1.397690e-01
1.226260e-01
1.024312e-01
8.041427e-02
5.791937e-02
3.632603e-02
1.697134e-02
1.077689e-03
-1.031143e-02
-1.638608e-02
-1.661336e-02
-1.076863e-02
1.046903e-03
1.840347e-02
4.055636e-02
6.647716e-02
9.490366e-02
1.244076e-01
1.534778e-01
1.806148e-01
2.044285e-01
2.237339e-01
2.376333e-01
2.455794e-01
2.474133e-01
2.433725e-01
2.340693e-01
2.204404e-01
2.036731e-01
1.851129e-01
1.661609e-01
1.481703e-01
1.323478e-01
1.196689e-01
1.108115e-01
1.061118e-01
1.055452e-01
1.087326e-01
1.149715e-01
1.232902e-01
1.325211e-01
1.413878e-01
1.486011e-01
1.529551e-01
1.534170e-01
1.492034e-01
1.398371e-01
1.251817e-01
1.054516e-01
8.119842e-02
5.327596e-02
2.278694e-02
-8.984404e-03
-4.064920e-02
-7.079526e-02
-9.806813e-02
-1.212477e-01
-1.393172e-01
-1.515224e-01
-1.574182e-01
-1.569014e-01
-1.502255e-01
-1.379967e-01
-1.211476e-01
-1.008894e-01
-7.864355e-02
-5.595514e-02
-3.439498e-02
-1.545567e-02
-4.505196e-04
9.576953e-03
1.392580e-02
1.228717e-02
4.766893e-03
-8.120545e-03
-2.548660e-02
-4.612970e-02
-6.861888e-02
-9.139465e-02
-1.128804e-01
-1.315964e-01
-1.462693e-01
-1.559265e-01
-1.599712e-01
-1.582287e-01
-1.509618e-01
-1.388528e-01
-1.229519e-01
-1.045974e-01
-8.531215e-02
-6.668623e-02
-5.025532e-02
-3.738621e-02
-2.917912e-02
-2.639440e-02
-2.940832e-02
-3.819896e-02
-5.236025e-02
-7.114016e-02
-9.349758e-02
-1.181727e-01
-1.437651e-01
-1.688161e-01
-1.918895e-01
-2.116497e-01
-2.269326e-01
-2.368074e-01
-2.406278e-01
-2.380693e-01
-2.291516e-01
-2.142422e-01
-1.940413e-01
-1.695455e-01
-1.419918e-01
-1.127827e-01
-8.339809e-02
-5.529920e-02
-2.983076e-02
-8.130688e-03
8.945985e-03
2.088213e-02
2.752799e-02
2.910297e-02
2.617034e-02
1.958738e-02
1.043545e-02
-6.470037e-05
-1.064646e-02
-2.009321e-02
-2.733010e-02
-3.150533e-02
-3.205492e-02
-2.874635e-02
-2.169759e-02
-1.136975e-02
1.466642e-03
1.578980e-02
3.040537e-02
4.403989e-02
5.544153e-02
6.348000e-02
6.723697e-02
6.607944e-02
5.971014e-02
4.819110e-02
3.193985e-02
1.169997e-02
-1.150990e-02
-3.646268e-02
-6.179928e-02
-8.610873e-02
-1.080072e-01
-1.262120e-01
-1.396084e-01
-1.473068e-01
-1.486885e-01
-1.434402e-01
-1.315737e-01
-1.134326e-01
-8.968256e-02
-6.128620e-02
-2.946175e-02
4.374468e-03
3.868018e-02
7.187154e-02
1.024153e-01
1.289228e-01
1.502390e-01
1.655189e-01
1.742844e-01
1.764570e-01
1.723626e-01
1.627067e-01
1.485241e-01
1.311037e-01
1.118960e-01
9.240913e-02
7.410123e-02
5.827695e-02
4.599572e-02
3.799839e-02
3.465747e-02
3.595468e-02
4.148683e-02
5.049948e-02
6.194570e-02
7.456594e-02
8.698341e-02
9.780806e-02
1.057415e-01
1.096745e-01
1.087695e-01
1.025216e-01
9.079442e-02
7.382849e-02
5.222403e-02
2.690105e-02
-9.588948e-04
-2.998456e-02
-5.869592e-02
-8.558986e-02
-1.092265e-01
-1.283119e-01
-1.417737e-01
-1.488246e-01
-1.490113e-01
-1.422456e-01
-1.288153e-01
-1.093726e-01
-8.490134e-02
-5.666167e-02
-2.611632e-02
5.159199e-03
3.557619e-02
6.363563e-02
8.802650e-02
1.077118e-01
1.219948e-01
1.305606e-01
1.334888e-01
1.312366e-01
1.245953e-01
1.146230e-01
1.025600e-01
8.973329e-02
7.745584e-02
6.692794e-02
5.914636e-02
5.482745e-02
5.435010e-02
5.772314e-02
6.458058e-02
7.420614e-02
8.558636e-02
9.748933e-02
1.085633e-01
1.174479e-01
1.228878e-01
1.238407e-01
1.195672e-01
1.096977e-01
9.426860e-02
7.372573e-02
4.889702e-02
2.093630e-02
-8.754805e-03
-3.862037e-02
-6.705135e-02
-9.248730e-02
-1.135118e-01
-1.289359e-01
-1.378662e-01
-1.397526e-01
-1.344170e-01
-1.220595e-01
-1.032442e-01
-7.886569e-02
-5.009632e-02
-1.831981e-02
1.494721e-02
4.814079e-02
7.973797e-02
1.083428e-01
1.327652e-01
1.520860e-01
1.657054e-01
1.733696e-01
1.751742e-01
1.715458e-01
1.632020e-01
1.510952e-01
1.363426e-01
1.201484e-01
1.037234e-01
8.820556e-02
7.458769e-02
6.365507e-02
5.593722e-02
5.167651e-02
5.081553e-02
5.300434e-02
5.762777e-02
6.385175e-02
7.068620e-02
7.706034e-02
8.190511e-02
8.423612e-02
8.323045e-02
7.829098e-02
6.909303e-02
5.560981e-02
3.811549e-02
1.716645e-02
-6.436426e-03
-3.170058e-02
-5.750479e-02
-8.266765e-02
-1.060170e-01
-1.264563e-01
-1.430252e-01
-1.549519e-01
-1.616940e-01
-1.629687e-01
-1.587688e-01
-1.493648e-01
-1.352922e-01
-1.173237e-01
-9.642687e-02
-7.370972e-02
-5.035589e-02
-2.755368e-02
-6.423158e-03
1.205350e-02
2.709345e-02
3.816169e-02
4.500322e-02
4.765666e-02
4.644827e-02
4.196675e-02
3.502019e-02
2.657775e-02
1.769951e-02
9.459088e-03
2.863960e-03
-1.221040e-03
-2.141669e-03
4.916111e-04
6.767916e-03
1.646208e-02
2.904450e-02
4.371478e-02
5.945721e-02
7.511435e-02
8.947307e-02
1.013561e-01
1.097117e-01
1.136933e-01
1.127233e-01
1.065349e-01
9.519076e-02
7.907699e-02
5.887525e-02
3.551655e-02
1.012112e-02
-1.607043e-02
-4.177018e-02
-6.571535e-02
-8.673653e-02
-1.038181e-01
-1.161490e-01
-1.231614e-01
-1.245566e-01
-1.203186e-01
-1.107116e-01
-9.626532e-02
-7.774384e-02
-5.610199e-02
-3.242908e-02
-7.883917e-03
1.637499e-02
3.925927e-02
5.981544e-02
7.727982e-02
9.111952e-02
1.010567e-01
1.070749e-01
1.094080e-01
1.085134e-01
1.050323e-01
9.973903e-02
9.348378e-02
8.713088e-02
8.149641e-02
7.728889e-02
7.505642e-02
7.514398e-02
7.766383e-02
8.248201e-02
8.922301e-02
9.729373e-02
1.059259e-01
1.142343e-01
1.212864e-01
1.261765e-01
1.280994e-01
1.264154e-01
1.207033e-01
1.107961e-01
9.679810e-02
7.908301e-02
5.827371e-02
3.520618e-02
1.088050e-02
-1.359771e-02
-3.708195e-02
-5.845203e-02
-7.668018e-02
-9.089265e-02
-1.004231e-01
-1.048549e-01
-1.040485e-01
-9.815343e-02
-8.760030e-02
-7.307564e-02
-5.547829e-02
-3.586093e-02
-1.536086e-02
4.875001e-03
2.376498e-02
4.036184e-02
5.391124e-02
6.389511e-02
7.005734e-02
7.241028e-02
7.122264e-02
6.699027e-02
6.039278e-02
5.223936e-02
4.340760e-02
3.477923e-02
2.717669e-02
2.130416e-02
1.769611e-02
1.667630e-02
1.832969e-02
2.248949e-02
2.874111e-02
3.644423e-02
4.477302e-02
5.277322e-02
5.943281e-02
6.376116e-02
6.486999e-02
6.204875e-02
5.482745e-02
4.302099e-02
2.675171e-02
6.448719e-03
-1.717452e-02
-4.316162e-02
-7.036980e-02
-9.753729e-02
-1.233572e-01
-1.465538e-01
-1.659568e-01
-1.805700e-01
-1.896303e-01
-1.926524e-01
-1.894594e-01
-1.801945e-01
-1.653151e-01
-1.455699e-01
-1.219574e-01
-9.567044e-02
-6.802709e-02
-4.039343e-02
-1.410217e-02
9.626934e-03
2.975919e-02
4.550420e-02
5.635787e-02
6.212441e-02
6.291729e-02
5.913989e-02
5.144800e-02
4.069785e-02
2.788362e-02
1.406921e-02
3.187667e-04
-1.236985e-02
-2.312518e-02
-3.125323e-02
-3.627768e-02
-3.796779e-02
-3.635309e-02
-3.172338e-02
-2.461306e-02
-1.576843e-02
-6.098394e-03
3.389608e-03
1.166425e-02
1.774943e-02
2.080093e-02
2.017352e-02
1.547284e-02
6.587964e-03
-6.297163e-03
-2.271346e-02
-4.193584e-02
-6.302893e-02
-8.490570e-02
-1.063948e-01
-1.263124e-01
-1.435334e-01
-1.570586e-01
-1.660740e-01
-1.699984e-01
-1.685183e-01
-1.616073e-01
-1.495296e-01
-1.328268e-01
-1.122880e-01
-8.890340e-02
-6.380476e-02
-3.819424e-02
-1.326786e-02
9.861457e-03
3.023504e-02
4.710830e-02
5.999460e-02
6.869009e-02
7.327805e-02
7.411324e-02
7.178810e-02
6.708337e-02
6.090682e-02
5.422375e-02
4.798388e-02
4.304925e-02
4.012826e-02
3.972018e-02
4.207430e-02
4.716660e-02
5.469597e-02
6.410080e-02
7.459586e-02
8.522782e-02
9.494629e-02
1.026855e-01
1.074504e-01
1.083997e-01
1.049182e-01
9.667319e-02
8.364827e-02
6.615478e-02
4.481958e-02
2.055179e-02
-5.508977e-03
-3.205911e-02
-5.770856e-02
-8.106480e-02
-1.008185e-01
-1.158253e-01
-1.251794e-01
-1.282723e-01
-1.248345e-01
-1.149562e-01
-9.908544e-02
-7.800393e-02
-5.278142e-02
-2.471064e-02
4.773306e-03
3.418425e-02
6.208046e-02
8.715731e-02
1.083296e-01
1.247971e-01
1.360881e-01
1.420769e-01
1.429762e-01
1.393035e-01
1.318273e-01
1.214967e-01
1.093629e-01
9.649714e-02
8.391272e-02
7.249564e-02
6.294772e-02
5.574475e-02
5.111100e-02
4.901066e-02
4.915605e-02
5.103207e-02
5.393545e-02
5.702703e-02
5.939444e-02
6.012143e-02
5.835969e-02
5.339777e-02
4.472152e-02
3.206090e-02
1.541878e-02
-4.920337e-03
-2.840216e-02
-5.423284e-02
-8.142438e-02
-1.088508e-01
-1.353112e-01
-1.595956e-01
-1.805509e-01
-1.971448e-01
-2.085232e-01
-2.140609e-01
-2.134007e-01
-2.064786e-01
-1.935336e-01
-1.750998e-01
-1.519815e-01
-1.252111e-01
-9.599309e-02
-6.563518e-02
-3.547198e-02
-6.784219e-03
1.928009e-02
4.177660e-02
6.002137e-02
7.362804e-02
8.252188e-02
8.692951e-02
8.734564e-02
8.448054e-02
7.919346e-02
7.241845e-02
6.508894e-02
5.806683e-02
5.208103e-02
4.767923e-02
4.519517e-02
4.473273e-02
4.616667e-02
4.915939e-02
5.319218e-02
5.760896e-02
6.166981e-02
6.461116e-02
6.570861e-02
6.433795e-02
6.002951e-02
5.251131e-02
4.173726e-02
2.789811e-02
1.141458e-02
-7.086136e-03
-2.680788e-02
-4.683341e-02
-6.617850e-02
-8.384818e-02
-9.889182e-02
-1.104544e-01
-1.178225e-01
-1.204639e-01
-1.180597e-01
-1.105280e-01
-9.803636e-02
-8.100179e-02
-6.007669e-02
-3.612023e-02
-1.015580e-02
1.668371e-02
4.322036e-02
6.830130e-02
9.087029e-02
1.100353e-01
1.251262e-01
1.357386e-01
1.417574e-01
1.433599e-01
1.409971e-01
1.353534e-01
1.272914e-01
1.177824e-01
1.078310e-01
9.839702e-02
9.032201e-02
8.426428e-02
8.064810e-02
7.963037e-02
8.108728e-02
8.462223e-02
8.959501e-02
9.517052e-02
1.003841e-01
1.042191e-01
1.056906e-01
1.039300e-01
9.826263e-02
8.827200e-02
7.384515e-02
5.519479e-02
3.285633e-02
7.660353e-03
-1.931677e-02
-4.681968e-02
-7.349267e-02
-9.796435e-02
-1.189324e-01
-1.352437e-01
-1.459653e-01
-1.504443e-01
-1.483524e-01
-1.397145e-01
-1.249186e-01
-1.047048e-01
-8.013353e-02
-5.253189e-02
-2.342144e-02
5.570565e-03
3.281025e-02
5.676050e-02
7.608107e-02
8.971806e-02
9.697580e-02
9.756539e-02
9.162596e-02
7.971657e-02
6.277892e-02
4.207300e-02
1.909047e-02
-4.548030e-03
-2.720372e-02
-4.733029e-02
-6.357625e-02
-7.487228e-02
-8.049834e-02
-8.012706e-02
-7.384137e-02
-6.212556e-02
-4.583041e-02
-2.611436e-02
-4.364191e-03
1.789934e-02
3.912457e-02
5.783311e-02
7.271744e-02
8.272474e-02
8.712079e-02
8.552989e-02
7.794905e-02
6.473727e-02
4.658291e-02
2.445368e-02
-4.658629e-04
-2.684423e-02
-5.327640e-02
-7.835721e-02
-1.007520e-01
-1.192622e-01
-1.328843e-01
-1.408595e-01
-1.427139e-01
-1.382861e-01
-1.277411e-01
-1.115678e-01
-9.055869e-02
-6.577082e-02
-3.846778e-02
-1.004607e-02
1.805037e-02
4.442133e-02
6.780038e-02
8.713684e-02
1.016632e-01
1.109431e-01
1.148951e-01
1.137919e-01
1.082332e-01
9.909630e-02
8.746606e-02
7.455207e-02
6.159709e-02
4.978449e-02
4.015067e-02
3.350876e-02
3.038882e-02
3.099906e-02
3.521072e-02
4.256812e-02
5.232338e-02
6.349386e-02
7.493815e-02
8.544524e-02
9.382958e-02
9.902428e-02
1.001647e-01
9.665501e-02
8.821323e-02
7.489166e-02
5.707356e-02
3.544790e-02
1.096601e-02
-1.521606e-02
-4.180525e-02
-6.744535e-02
-9.079312e-02
-1.105929e-01
-1.257463e-01
-1.353734e-01
-1.388637e-01
-1.359135e-01
-1.265477e-01
-1.111255e-01
-9.032726e-02
-6.512343e-02
-3.672417e-02
-6.511929e-03
2.404079e-02
5.346345e-02
8.038295e-02
1.036146e-01
1.222407e-01
1.356695e-01
1.436687e-01
1.463721e-01
1.442571e-01
1.380975e-01
1.288956e-01
1.178000e-01
1.060152e-01
9.471055e-02
8.493513e-02
7.754270e-02
7.313262e-02
7.200956e-02
7.416451e-02
7.927837e-02
8.674789e-02
9.573262e-02
1.052196e-01
1.141017e-01
1.212627e-01
1.256651e-01
1.264311e-01
1.229124e-01
1.147423e-01
1.018668e-01
8.455326e-02
6.337725e-02
3.918962e-02
1.306719e-02
-1.374966e-02
-3.992861e-02
-6.412255e-02
-8.504789e-02
-1.015599e-01
-1.127207e-01
-1.178563e-01
-1.165989e-01
-1.089134e-01
-9.510588e-02
-7.581422e-02
-5.198133e-02
-2.481106e-02
4.291986e-03
3.379687e-02
6.213197e-02
8.777753e-02
1.093593e-01
1.257370e-01
1.360810e-01
1.399309e-01
1.372314e-01
1.283413e-01
1.140141e-01
9.535127e-02
7.372886e-02
5.070435e-02
2.790875e-02
6.933072e-03
-1.078242e-02
-2.404745e-02
-3.200193e-02
-3.417144e-02
-3.049416e-02
-2.131776e-02
-7.366718e-03
1.031726e-02
3.045719e-02
5.163850e-02
7.241492e-02
9.141346e-02
1.074301e-01
1.195081e-01
1.269932e-01
1.295618e-01
1.272234e-01
1.202974e-01
1.093704e-01
9.523899e-02
7.884332e-02
6.119814e-02
4.332528e-02
2.619177e-02
1.065661e-02
-2.571973e-03
-1.296752e-02
-2.020428e-02
-2.416417e-02
-2.493248e-02
-2.278313e-02
-1.815439e-02
-1.161578e-02
-3.826730e-03
4.511751e-03
1.271043e-02
2.014692e-02
2.631799e-02
3.088435e-02
3.370320e-02
3.484502e-02
3.459254e-02
3.342137e-02
3.196372e-02
3.095804e-02
3.118847e-02
3.341892e-02
3.832647e-02
4.643893e-02
5.808124e-02
7.333449e-02
9.201077e-02
1.136458e-01
1.375101e-01
1.626399e-01
1.878841e-01
2.119678e-01
2.335669e-01
2.513902e-01
2.642626e-01
2.712044e-01
2.714991e-01
2.647446e-01
2.508840e-01
2.302139e-01
2.033705e-01
1.712950e-01
1.351837e-01
9.642346e-02
5.652014e-02
1.702200e-02
-2.055741e-02
-5.481326e-02
-8.451680e-02
-1.086727e-01
-1.265635e-01
-1.377784e-01
-1.422261e-01
-1.401296e-01
-1.320052e-01
-1.186256e-01
-1.009699e-01
-8.016332e-02
-5.740884e-02
-3.391535e-02
-1.082558e-02
1.085108e-02
3.029636e-02
4.692675e-02
6.041963e-02
7.071990e-02
7.802694e-02
8.276356e-02
8.552989e-02
8.704575e-02
8.808555e-02
8.941019e-02
9.170057e-02
9.549768e-02
1.011538e-01
1.087986e-01
1.183221e-01
1.293765e-01
1.413962e-01
1.536345e-01
1.652153e-01
1.751951e-01
1.826329e-01
1.866623e-01
1.865595e-01
1.818036e-01
1.721221e-01
1.575206e-01
1.382917e-01
1.150059e-01
8.848305e-02
5.974995e-02
2.998534e-02
4.578089e-04
-2.754072e-02
-5.276203e-02
-7.406623e-02
-9.048064e-02
-1.012501e-01
-1.058760e-01
-1.041415e-01
-9.612280e-02
-8.218512e-02
-6.296372e-02
-3.933079e-02
-1.234855e-02
1.678963e-02
4.682778e-02
7.652135e-02
1.047117e-01
1.303950e-01
1.527799e-01
1.713291e-01
1.857812e-01
1.961513e-01
2.027118e-01
2.059550e-01
2.065401e-01
2.052322e-01
2.028339e-01
2.001182e-01
1.977653e-01
1.963083e-01
1.960930e-01
1.972536e-01
1.997084e-01
2.031734e-01
2.071938e-01
2.111888e-01
2.145071e-01
2.164867e-01
2.165152e-01
2.140855e-01
2.088418e-01
2.006124e-01
1.894285e-01
1.755270e-01
1.593390e-01
1.414670e-01
1.226518e-01
1.037321e-01
8.559975e-02
6.915115e-02
5.523879e-02
4.462417e-02
3.793501e-02
3.562885e-02
3.796525e-02
4.498829e-02
5.652058e-02
7.216934e-02
9.134426e-02
1.132864e-01
1.371068e-01
1.618334e-01
1.864636e-01
2.100200e-01
2.316066e-01
2.504606e-01
2.659962e-01
2.778362e-01
2.858288e-01
2.900476e-01
2.907754e-01
2.884737e-01
2.837409e-01
2.772620e-01
2.697556e-01
2.619194e-01
2.543801e-01
2.476491e-01
2.420865e-01
2.378785e-01
2.350275e-01
2.333585e-01
2.325400e-01
2.321186e-01
2.315644e-01
2.303212e-01
2.278602e-01
2.237297e-01
2.175989e-01
2.092901e-01
1.987992e-01
1.863010e-01
1.721405e-01
1.568113e-01
1.409225e-01
1.251594e-01
1.102387e-01
9.686422e-02
8.568435e-02
7.725558e-02
7.201235e-02
7.024506e-02
7.208588e-02
7.750206e-02
8.629618e-02
9.811320e-02
1.124542e-01
1.286969e-01
1.461218e-01
1.639451e-01
1.813556e-01
1.975562e-01
2.118082e-01
2.234753e-01
2.320650e-01
2.372639e-01
2.389619e-01
2.372638e-01
2.324850e-01
2.251326e-01
2.158711e-01
2.054773e-01
1.947865e-01
1.846347e-01
1.758008e-01
1.689535e-01
1.646056e-01
1.630794e-01
1.644850e-01
1.687129e-01
1.754423e-01
1.841633e-01
1.942147e-01
2.048310e-01
2.151994e-01
2.245189e-01
2.320578e-01
2.372058e-01
2.395144e-01
2.387244e-01
2.347790e-01
2.278213e-01
2.181800e-01
2.063430e-01
1.929249e-01
1.786278e-01
1.642015e-01
1.504019e-01
1.379523e-01
1.275071e-01
1.196194e-01
1.147145e-01
1.130683e-01
1.147945e-01
1.198391e-01
1.279845e-01
1.388627e-01
1.519767e-01
1.667293e-01
1.824571e-01
1.984684e-01
2.140822e-01
2.286667e-01
2.416745e-01
2.526723e-01
2.613630e-01
2.675981e-01
2.713787e-01
2.728463e-01
2.722617e-01
2.699772e-01
2.664016e-01
2.619639e-01
2.570764e-01
2.521019e-01
2.473253e-01
2.429327e-01
2.389991e-01
2.354843e-01
2.322403e-01
2.290264e-01
2.255337e-01
2.214160e-01
2.163232e-01
2.099363e-01
2.019998e-01
1.923480e-01
1.809255e-01
1.677982e-01
1.531558e-01
1.373058e-01
1.206590e-01
1.037091e-01
8.700661e-02
7.113056e-02
5.665872e-02
4.413868e-02
3.406121e-02
2.683707e-02
2.277758e-02
2.207966e-02
2.481548e-02
3.092733e-02
4.022807e-02
5.240756e-02
6.704534e-02
8.362936e-02
1.015803e-01
1.202805e-01
1.391061e-01
1.574601e-01
1.748052e-01
1.906929e-01
2.047861e-01
2.168738e-01
2.268769e-01
2.348419e-01
2.409266e-01
2.453769e-01
2.484984e-01
2.506251e-01
2.520876e-01
2.531844e-01
2.541557e-01
2.551648e-01
2.562854e-01
2.574962e-01
2.586848e-01
2.596583e-01
2.601634e-01
2.599119e-01
2.586114e-01
2.559977e-01
2.518668e-01
2.461016e-01
2.386921e-01
2.297464e-01
2.194922e-01
2.082690e-01
1.965118e-01
1.847291e-01
1.734739e-01
1.633127e-01
1.547929e-01
1.484094e-01
1.445762e-01
1.436017e-01
1.456719e-01
1.508415e-01
1.590337e-01
1.700470e-01
1.835688e-01
1.991934e-01
2.164446e-01
2.347996e-01
2.537144e-01
2.726483e-01
2.910872e-01
3.085634e-01
3.246722e-01
3.390838e-01
3.515502e-01
3.619077e-01
3.700748e-01
3.760459e-01
3.798813e-01
3.816948e-01
3.816388e-01
3.798890e-01
3.766303e-01
3.720442e-01
3.662994e-01
3.595471e-01
3.519197e-01
3.435337e-01
3.344945e-01
3.249029e-01
3.148613e-01
3.044788e-01
2.938752e-01
2.831817e-01
2.725407e-01
2.621018e-01
2.520171e-01
2.424333e-01
2.334843e-01
2.252831e-01
2.179150e-01
2.114322e-01
2.058514e-01
2.011529e-01
1.972832e-01
1.941601e-01
1.916799e-01
1.897274e-01
1.881861e-01
1.869507e-01
1.859374e-01
1.850939e-01
1.844042e-01
1.838905e-01
1.836077e-01
1.836349e-01
1.840618e-01
1.849736e-01
1.864365e-01
1.884849e-01
1.911133e-01
1.942721e-01
1.978701e-01
2.017804e-01
2.058508e-01
2.099158e-01
2.138086e-01
2.173717e-01
2.204635e-01
2.229615e-01
2.247627e-01
2.257802e-01
2.259402e-01
2.251781e-01
2.234361e-01
2.206636e-01
2.168177e-01
2.118665e-01
2.057926e-01
1.985975e-01
1.903056e-01
1.809669e-01
1.706601e-01
1.594935e-01
1.476051e-01
1.351623e-01
1.223596e-01
1.094158e-01
9.656966e-02
8.407328e-02
7.218562e-02
6.116446e-02
5.125842e-02
4.269913e-02
3.569400e-02
3.041971e-02
2.701668e-02
2.558444e-02
2.617821e-02
2.880656e-02
3.343042e-02
3.996323e-02
4.827200e-02
5.817900e-02
6.946392e-02
8.186707e-02
9.509448e-02
1.088259e-01
1.227266e-01
1.364614e-01
1.497122e-01
1.621935e-01
1.736672e-01
1.839519e-01
1.929279e-01
2.005362e-01
2.067723e-01
2.116771e-01
2.153238e-01
2.178044e-01
2.192166e-01
2.196526e-01
2.191923e-01
2.179012e-01
2.158323e-01
2.130333e-01
2.095546e-01
2.054587e-01
2.008267e-01
1.957626e-01
1.903924e-01
1.848594e-01
1.793146e-01
1.739064e-01
1.687675e-01
1.640051e-01
1.596927e-01
1.558658e-01
1.525231e-01
1.496314e-01
1.471361e-01
1.449737e-01
1.430864e-01
1.414365e-01
1.400192e-01
1.388713e-01
1.380760e-01
1.377618e-01
1.380966e-01
1.392757e-01
1.415064e-01
1.449882e-01
1.498926e-01
1.563422e-01
1.643925e-01
1.740182e-01
1.851056e-01
1.974517e-01
2.107710e-01
2.247085e-01
2.388580e-01
2.527827e-01
2.660376e-01
2.781908e-01
2.888423e-01
2.976404e-01
3.042951e-01
3.085887e-01
3.103837e-01
3.096287e-01
3.063603e-01
3.007041e-01
2.928716e-01
2.831553e-01
2.719203e-01
2.595926e-01
2.466424e-01
2.335629e-01
2.208442e-01
2.089445e-01
1.982593e-01
1.890942e-01
1.816423e-01
1.759691e-01
1.720074e-01
1.695626e-01
1.683280e-01
1.679097e-01
1.678605e-01
1.677179e-01
1.670451e-01
1.654697e-01
1.627176e-01
1.586373e-01
1.532137e-01
1.465696e-01
1.389555e-01
1.307284e-01
1.223238e-01
1.142219e-01
1.069120e-01
1.008565e-01
9.645785e-02
9.402880e-02
9.376900e-02
9.574890e-02
9.990190e-02
1.060252e-01
1.137890e-01
1.227528e-01
1.323877e-01
1.421029e-01
1.512748e-01
1.592778e-01
1.655149e-01
1.694477e-01
1.706241e-01
1.687025e-01
1.634710e-01
1.548620e-01
1.429601e-01
1.280036e-01
1.103794e-01
9.061079e-02
6.933627e-02
4.728140e-02
2.522227e-02
3.943462e-03
-1.580761e-02
-3.336634e-02
-4.819286e-02
-5.990634e-02
-6.830826e-02
-7.339213e-02
-7.533829e-02
-7.449381e-02
-7.133914e-02
-6.644448e-02
-6.041986e-02
-5.386354e-02
-4.731355e-02
-4.120691e-02
-3.584996e-02
-3.140241e-02
-2.787561e-02
-2.514450e-02
-2.297070e-02
-2.103343e-02
-1.896453e-02
-1.638409e-02
-1.293404e-02
-8.307798e-03
-2.274872e-03
5.300270e-03
1.444554e-02
2.507499e-02
3.698922e-02
4.988223e-02
6.335453e-02
7.693158e-02
9.008679e-02
1.022681e-01
1.129271e-01
1.215491e-01
1.276839e-01
1.309738e-01
1.311791e-01
1.281978e-01
1.220793e-01
1.130298e-01
1.014096e-01
8.772047e-02
7.258496e-02
5.671577e-02
4.087796e-02
2.584484e-02
1.234991e-02
1.038091e-03
-7.580114e-03
-1.316687e-02
-1.558338e-02
-1.490028e-02
-1.138993e-02
-5.500276e-03
2.187287e-03
1.101173e-02
2.029219e-02
2.938775e-02
3.775126e-02
4.497223e-02
5.080503e-02
5.518022e-02
5.819896e-02
6.011191e-02
6.128532e-02
6.215850e-02
6.319658e-02
6.484344e-02
6.747856e-02
7.138128e-02
7.670513e-02
8.346370e-02
9.152897e-02
1.006417e-01
1.104324e-01
1.204510e-01
1.302014e-01
1.391772e-01
1.468960e-01
1.529285e-01
1.569202e-01
1.586062e-01
1.578188e-01
1.544892e-01
1.486455e-01
1.404084e-01
1.299860e-01
1.176672e-01
1.038148e-01
8.885685e-02
7.327554e-02
5.759367e-02
4.235752e-02
2.811618e-02
1.539727e-02
4.680019e-03
-3.632781e-03
-9.241491e-03
-1.197211e-02
-1.179161e-02
-8.813596e-03
-3.293112e-03
4.389601e-03
1.375474e-02
2.425562e-02
3.531560e-02
4.636609e-02
5.688332e-02
6.642109e-02
7.463803e-02
8.131753e-02
8.637941e-02
8.988236e-02
9.201650e-02
9.308620e-02
9.348407e-02
9.365792e-02
9.407331e-02
9.517469e-02
9.734796e-02
1.008875e-01
1.059699e-01
1.126371e-01
1.207886e-01
1.301852e-01
1.404607e-01
1.511434e-01
1.616832e-01
1.714840e-01
1.799393e-01
1.864679e-01
1.905496e-01
1.917570e-01
1.897833e-01
1.844641e-01
1.757914e-01
1.639190e-01
1.491589e-01
1.319676e-01
1.129251e-01
9.270626e-02
7.204706e-02
5.170705e-02
3.242997e-02
1.490446e-02
-2.731674e-04
-1.263176e-02
-2.185174e-02
-2.778291e-02
-3.045149e-02
-3.005500e-02
-2.694478e-02
-2.159720e-02
-1.457603e-02
-6.489122e-03
2.057078e-03
1.050184e-02
1.837002e-02
2.530457e-02
3.108939e-02
3.566049e-02
3.910443e-02
4.164401e-02
4.361229e-02
4.541730e-02
4.750063e-02
5.029356e-02
5.417455e-02
5.943140e-02
6.623101e-02
7.459899e-02
8.441057e-02
9.539350e-02
1.071427e-01
1.191454e-01
1.308144e-01
1.415267e-01
1.506633e-01
1.576480e-01
1.619820e-01
1.632730e-01
1.612575e-01
1.558166e-01
1.469854e-01
1.349548e-01
1.200664e-01
1.028008e-01
8.375762e-02
6.363059e-02
4.317565e-02
2.317474e-02
4.395917e-03
-1.244831e-02
-2.674203e-02
-3.800356e-02
-4.591653e-02
-5.035129e-02
-5.137378e-02
-4.924011e-02
-4.437664e-02
-3.734758e-02
-2.881310e-02
-1.948204e-02
-1.006300e-02
-1.217224e-03
6.483893e-03
1.259455e-02
1.682162e-02
1.904187e-02
1.930825e-02
1.784483e-02
1.503027e-02
1.137045e-02
7.461791e-03
3.947397e-03
1.468700e-03
6.157041e-04
1.879208e-03
5.608665e-03
1.197933e-02
2.097185e-02
3.236633e-02
4.575159e-02
6.054863e-02
7.604593e-02
9.144348e-02
1.059016e-01
1.185912e-01
1.287415e-01
1.356839e-01
1.388894e-01
1.379991e-01
1.328470e-01
1.234740e-01
1.101330e-01
9.328351e-02
7.357565e-02
5.182298e-02
2.896512e-02
6.021296e-03
-1.596301e-02
-3.597360e-02
-5.308569e-02
-6.651871e-02
-7.568343e-02
-8.021717e-02
-8.000407e-02
-7.517815e-02
-6.610881e-02
-5.337020e-02
-3.769733e-02
-1.993296e-02
-9.697935e-04
1.830778e-02
3.707856e-02
5.463299e-02
7.041229e-02
8.403638e-02
9.531892e-02
1.042685e-01
1.110760e-01
1.160889e-01
1.197748e-01
1.226764e-01
1.253632e-01
1.283825e-01
1.322146e-01
1.372347e-01
1.436840e-01
1.516507e-01
1.610637e-01
1.716963e-01
1.831817e-01
1.950376e-01
2.066982e-01
2.175519e-01
2.269818e-01
2.344060e-01
2.393152e-01
2.413043e-01
2.400979e-01
2.355674e-01
2.277398e-01
2.167978e-01
2.030728e-01
1.870297e-01
1.692439e-01
1.503735e-01
1.311254e-01
1.122198e-01
9.435292e-02
7.816103e-02
6.418749e-02
5.285540e-02
4.444770e-02
3.909661e-02
3.678291e-02
3.734519e-02
4.049804e-02
4.585802e-02
5.297552e-02
6.137022e-02
7.056771e-02
8.013426e-02
8.970702e-02
9.901717e-02
1.079039e-01
1.163179e-01
1.243148e-01
1.320366e-01
1.396864e-01
1.474949e-01
1.556860e-01
1.644425e-01
1.738780e-01
1.840155e-01
1.947761e-01
2.059781e-01
2.173451e-01
2.285222e-01
2.390993e-01
2.486369e-01
2.566955e-01
2.628623e-01
2.667776e-01
2.681559e-01
2.668017e-01
2.626202e-01
2.556218e-01
2.459214e-01
2.337349e-01
2.193720e-01
2.032271e-01
1.857683e-01
1.675227e-01
1.490588e-01
1.309644e-01
1.138207e-01
9.817437e-02
8.450936e-02
7.322072e-02
6.459345e-02
5.878790e-02
5.583311e-02
5.562871e-02
5.795493e-02
6.248996e-02
6.883303e-02
7.653174e-02
8.511162e-02
9.410594e-02
1.030840e-01
1.116754e-01
1.195900e-01
1.266311e-01
1.327018e-01
1.378053e-01
1.420374e-01
1.455735e-01
1.486485e-01
1.515335e-01
1.545086e-01
1.578350e-01
1.617292e-01
1.663399e-01
1.717318e-01
1.778750e-01
1.846435e-01
1.918192e-01
1.991043e-01
2.061370e-01
2.125133e-01
2.178106e-01
2.216142e-01
2.235446e-01
2.232840e-01
2.206006e-01
2.153684e-01
2.075819e-01
1.973650e-01
1.849722e-01
1.707854e-01
1.553023e-01
1.391193e-01
1.229066e-01
1.073763e-01
9.324322e-02
8.118225e-02
7.178394e-02
6.551343e-02
6.267621e-02
6.339419e-02
6.759414e-02
7.500940e-02
8.519472e-02
9.755262e-02
1.113699e-01
1.258619e-01
1.402216e-01
1.536708e-01
1.655093e-01
1.751582e-01
1.821951e-01
1.863786e-01
1.876601e-01
1.861831e-01
1.822698e-01
1.763963e-01
1.691568e-01
1.612213e-01
1.532860e-01
1.460237e-01
1.400352e-01
1.358060e-01
1.336729e-01
1.338012e-01
1.361748e-01
1.405984e-01
1.467121e-01
1.540158e-01
1.619017e-01
1.696935e-01
1.766891e-01
1.822055e-01
1.856223e-01
1.864212e-01
1.842180e-01
1.787873e-01
1.700765e-01
1.582095e-01
1.434809e-01
1.263405e-01
1.073685e-01
8.724367e-02
6.670576e-02
4.651445e-02
2.740755e-02
1.006119e-02
-4.945557e-03
-1.715904e-02
-2.627062e-02
-3.212646e-02
-3.472758e-02
-3.422115e-02
-3.088425e-02
-2.510151e-02
-1.733806e-02
-8.108853e-03
2.054023e-03
1.263438e-02
2.316329e-02
3.324664e-02
4.258677e-02
5.099667e-02
5.840591e-02
6.485775e-02
7.049795e-02
7.555608e-02
8.032074e-02
8.511018e-02
9.024067e-02
9.599480e-02
1.025926e-01
1.101679e-01
1.187515e-01
1.282629e-01
1.385104e-01
1.492003e-01
1.599530e-01
1.703259e-01
1.798410e-01
1.880169e-01
1.944007e-01
1.986015e-01
2.003204e-01
1.993766e-01
1.957263e-01
1.894728e-01
1.808673e-01
1.702978e-01
1.582692e-01
1.453734e-01
1.322532e-01
1.195614e-01
1.079182e-01
9.786962e-02
8.985092e-02
8.415730e-02
8.092570e-02
8.012927e-02
8.158508e-02
8.497399e-02
8.987021e-02
9.577735e-02
1.021675e-01
1.085202e-01
1.143593e-01
1.192842e-01
1.229964e-01
1.253180e-01
1.262032e-01
1.257417e-01
1.241543e-01
1.217792e-01
1.190513e-01
1.164723e-01
1.145748e-01
1.138822e-01
1.148673e-01
1.179119e-01
1.232733e-01
1.310566e-01
1.411990e-01
1.534640e-01
1.674481e-01
1.825984e-01
1.982398e-01
2.136107e-01
2.279038e-01
2.403114e-01
2.500711e-01
2.565118e-01
2.590965e-01
2.574590e-01
2.514340e-01
2.410766e-01
2.266695e-01
2.087176e-01
1.879271e-01
1.651727e-01
1.414503e-01
1.178205e-01
9.534489e-02
7.502003e-02
5.771374e-02
4.410997e-02
3.466663e-02
2.959067e-02
2.883256e-02
3.210075e-02
3.889413e-02
4.854958e-02
6.029989e-02
7.333685e-02
8.687436e-02
1.002061e-01
1.127538e-01
1.241024e-01
1.340199e-01
1.424623e-01
1.495620e-01
1.556037e-01
1.609892e-01
1.661949e-01
1.717256e-01
1.780670e-01
1.856423e-01
1.947733e-01
2.056506e-01
2.183139e-01
2.326439e-01
2.483657e-01
2.650639e-01
2.822062e-01
2.991752e-01
3.153034e-01
3.299109e-01
3.423428e-01
3.520048e-01
3.583956e-01
3.611362e-01
3.599942e-01
3.549018e-01
3.459682e-01
3.334815e-01
3.179019e-01
2.998436e-01
2.800457e-01
2.593343e-01
2.385780e-01
2.186376e-01
2.003152e-01
1.843054e-01
1.711503e-01
1.612051e-01
1.546147e-01
1.513054e-01
1.509931e-01
1.532081e-01
1.573338e-01
1.626560e-01
1.684182e-01
1.738786e-01
1.783620e-01
1.813065e-01
1.822991e-01
1.811014e-01
1.776621e-01
1.721176e-01
1.647803e-01
1.561150e-01
1.467058e-01
1.372152e-01
1.283370e-01
1.207473e-01
1.150559e-01
1.117622e-01
1.112181e-01
1.136011e-01
1.188999e-01
1.269119e-01
1.372546e-01
1.493872e-01
1.626414e-01
1.762569e-01
1.894207e-01
2.013067e-01
2.111135e-01
2.181025e-01
2.216320e-01
2.211901e-01
2.164233e-01
2.071604e-01
1.934290e-01
1.754646e-01
1.537075e-01
1.287893e-01
1.015075e-01
7.278776e-02
4.363712e-02
1.509036e-02
-1.184773e-02
-3.625955e-02
-5.736800e-02
-7.458182e-02
-8.752960e-02
-9.607937e-02
-1.003415e-01
-1.006537e-01
-9.754909e-02
-9.170866e-02
-8.390215e-02
-7.492284e-02
-6.552199e-02
-5.634922e-02
-4.790438e-02
-4.050512e-02
-3.427253e-02
-2.913593e-02
-2.485593e-02
-2.106311e-02
-1.730856e-02
-1.312073e-02
-8.062743e-03
-1.783901e-03
5.939852e-03
1.518054e-02
2.584973e-02
3.770705e-02
5.038335e-02
6.341502e-02
7.628440e-02
8.846151e-02
9.944250e-02
1.087816e-01
1.161144e-01
1.211730e-01
1.237936e-01
1.239180e-01
1.215934e-01
1.169688e-01
1.102919e-01
1.019049e-01
9.223704e-02
8.179433e-02
7.114257e-02
6.088406e-02
5.162698e-02
4.394880e-02
3.835612e-02
3.524445e-02
3.486210e-02
3.728276e-02
4.239055e-02
4.988060e-02
5.927637e-02
6.996312e-02
8.123472e-02
9.234957e-02
1.025900e-01
1.113202e-01
1.180363e-01
1.224070e-01
1.242986e-01
1.237854e-01
1.211434e-01
1.168285e-01
1.114401e-01
1.056747e-01
1.002707e-01
9.595088e-02
9.336588e-02
9.304310e-02
9.534543e-02
1.004427e-01
1.082979e-01
1.186694e-01
1.311282e-01
1.450890e-01
1.598511e-01
1.746469e-01
1.886925e-01
2.012380e-01
2.116129e-01
2.192653e-01
2.237922e-01
2.249604e-01
2.227172e-01
2.171915e-01
2.086856e-01
1.976590e-01
1.847033e-01
1.705111e-01
1.558381e-01
1.414605e-01
1.281288e-01
1.165222e-01
1.072043e-01
1.005863e-01
9.689815e-02
9.617210e-02
9.823922e-02
1.027399e-01
1.091482e-01
1.168092e-01
1.249862e-01
1.329161e-01
1.398677e-01
1.451994e-01
1.484110e-01
1.491864e-01
1.474207e-01
1.432329e-01
1.369598e-01
1.291329e-01
1.204404e-01
1.116770e-01
1.036838e-01
9.728540e-02
9.322552e-02
9.210904e-02
9.435298e-02
1.001511e-01
1.094551e-01
1.219730e-01
1.371859e-01
1.543801e-01
1.726931e-01
1.911684e-01
2.088152e-01
2.246690e-01
2.378482e-01
2.476032e-01
2.533564e-01
2.547293e-01
2.515588e-01
2.438998e-01
2.320175e-01
2.163691e-01
1.975786e-01
1.764039e-01
1.537005e-01
1.303797e-01
1.073653e-01
8.554658e-02
6.573216e-02
4.860477e-02
3.468170e-02
2.428384e-02
1.751680e-02
1.426650e-02
1.421040e-02
1.684365e-02
2.151825e-02
2.749191e-02
3.398320e-02
4.022893e-02
4.553991e-02
4.935110e-02
5.126267e-02
5.106903e-02
4.877347e-02
4.458728e-02
3.891274e-02
3.231105e-02
2.545713e-02
1.908473e-02
1.392623e-02
1.065193e-02
9.814060e-03
1.179981e-02
1.679768e-02
2.477959e-02
3.550012e-02
4.851240e-02
6.319882e-02
7.881363e-02
9.453381e-02
1.095139e-01
1.229407e-01
1.340842e-01
1.423417e-01
1.472720e-01
1.486192e-01
1.463256e-01
1.405313e-01
1.315639e-01
1.199168e-01
1.062190e-01
9.119750e-02
7.563475e-02
6.032368e-02
4.602162e-02
3.340611e-02
2.303504e-02
1.531365e-02
1.047109e-02
8.548198e-03
9.398049e-03
1.269904e-02
1.797982e-02
2.465419e-02
3.206373e-02
3.952525e-02
4.638014e-02
5.204239e-02
5.604188e-02
5.805999e-02
5.795441e-02
5.577139e-02
5.174428e-02
4.627831e-02
3.992285e-02
3.333298e-02
2.722309e-02
2.231513e-02
1.928469e-02
1.870786e-02
2.101274e-02
2.643921e-02
3.501097e-02
4.652281e-02
6.054489e-02
7.644413e-02
9.342100e-02
1.105587e-01
1.268807e-01
1.414128e-01
1.532456e-01
1.615926e-01
1.658421e-01
1.655985e-01
1.607093e-01
1.512783e-01
1.376605e-01
1.204424e-01
1.004075e-01
7.849107e-02
5.572548e-02
3.318102e-02
1.190357e-02
-7.147111e-03
-2.315520e-02
-3.549902e-02
-4.378973e-02
-4.789507e-02
-4.794538e-02
-4.432091e-02
-3.762076e-02
-2.861592e-02
-1.819042e-02
-7.275517e-03
3.218040e-03
1.246485e-02
1.978272e-02
2.467994e-02
2.688910e-02
2.638527e-02
2.338723e-02
1.834127e-02
1.188824e-02
4.815871e-03
-2.000538e-03
-7.664867e-03
-1.132944e-02
-1.226162e-02
-9.902707e-03
-3.914401e-03
5.790745e-03
1.903750e-02
3.539575e-02
5.420713e-02
7.462817e-02
9.568594e-02
1.163417e-01
1.355572e-01
1.523596e-01
1.658999e-01
1.755020e-01
1.807006e-01
1.812651e-01
1.772095e-01
1.687883e-01
1.564781e-01
1.409476e-01
1.230175e-01
1.036122e-01
8.370830e-02
6.427998e-02
4.624549e-02
3.041606e-02
1.744990e-02
7.814118e-03
1.757396e-03
-7.035843e-04
2.181002e-04
4.098608e-03
1.033832e-02
1.821024e-02
2.691774e-02
3.565657e-02
4.367596e-02
5.033405e-02
5.514374e-02
5.780608e-02
5.822941e-02
5.653339e-02
5.303801e-02
4.823884e-02
4.277004e-02
3.735813e-02
3.276952e-02
2.975556e-02
2.899851e-02
3.106176e-02
3.634713e-02
4.506181e-02
5.719691e-02
7.251925e-02
9.057765e-02
1.107240e-01
1.321485e-01
1.539272e-01
1.750782e-01
1.946229e-01
2.116469e-01
2.253572e-01
2.351320e-01
2.405595e-01
2.414653e-01
2.379258e-01
2.302681e-01
2.190536e-01
2.050471e-01
1.891715e-01
1.724494e-01
1.559371e-01
1.406539e-01
1.275129e-01
1.172597e-01
1.104213e-01
1.072729e-01
1.078214e-01
1.118099e-01
1.187407e-01
1.279173e-01
1.385000e-01
1.495716e-01
1.602084e-01
1.695480e-01
1.768519e-01
1.815567e-01
1.833119e-01
1.820027e-01
1.777567e-01
1.709348e-01
1.621062e-01
1.520099e-01
1.415040e-01
1.315062e-01
1.229294e-01
1.166165e-01
1.132781e-01
1.134390e-01
1.173971e-01
1.251973e-01
1.366222e-01
1.512018e-01
1.682398e-01
1.868552e-01
2.060367e-01
2.247054e-01
2.417821e-01
2.562539e-01
2.672350e-01
2.740199e-01
2.761236e-01
2.733087e-01
2.655981e-01
2.532734e-01
2.368594e-01
2.170968e-01
1.949031e-01
1.713241e-01
1.474783e-01
1.244942e-01
1.034463e-01
8.529119e-02
7.080744e-02
6.054523e-02
5.478791e-02
5.353040e-02
5.647679e-02
6.305887e-02
7.247525e-02
8.374849e-02
9.579602e-02
1.075092e-01
1.178340e-01
1.258472e-01
1.308219e-01
1.322780e-01
1.300144e-01
1.241201e-01
1.149655e-01
1.031736e-01
8.957383e-02
7.514290e-02
6.093547e-02
4.800986e-02
3.735293e-02
2.980883e-02
2.601616e-02
2.635810e-02
3.092933e-02
3.952281e-02
5.163789e-02
6.650958e-02
8.315682e-02
1.004463e-01
1.171669e-01
1.321092e-01
1.441444e-01
1.522979e-01
1.558108e-01
1.541885e-01
1.472316e-01
1.350481e-01
1.180475e-01
9.691682e-02
7.258022e-02
4.614504e-02
1.883679e-02
-8.073318e-03
-3.334439e-02
-5.584141e-02
-7.460585e-02
-8.891700e-02
-9.833939e-02
-1.027522e-01
-1.023576e-01
-9.766616e-02
-8.945970e-02
-7.873377e-02
-6.662386e-02
-5.432129e-02
-4.298504e-02
-3.365667e-02
-2.718442e-02
-2.416199e-02
-2.488651e-02
-2.933824e-02
-3.718357e-02
-4.780033e-02
-6.032362e-02
-7.370855e-02
-8.680588e-02
-9.844543e-02
-1.075217e-01
-1.130753e-01
-1.143651e-01
-1.109241e-01
-1.025958e-01
-8.954836e-02
-7.226425e-02
-5.150711e-02
-2.826942e-02
-3.705115e-03
2.094666e-02
4.444103e-02
6.560444e-02
8.340492e-02
9.701132e-02
1.058389e-01
1.095792e-01
1.082128e-01
1.020062e-01
9.149245e-02
7.743829e-02
6.079908e-02
4.266380e-02
2.419253e-02
6.548915e-03
-9.169280e-03
-2.199790e-02
-3.116838e-02
-3.615957e-02
-3.673541e-02
-3.296443e-02
-2.521863e-02
-1.415041e-02
-6.482869e-04
1.422556e-02
2.931163e-02
4.343728e-02
5.550243e-02
6.456041e-02
6.988799e-02
7.103955e-02
6.788157e-02
6.060497e-02
4.971460e-02
3.599678e-02
2.046716e-02
4.302180e-03
-1.124140e-02
-2.491375e-02
-3.556024e-02
-4.220428e-02
-4.411862e-02
-4.087901e-02
-3.239559e-02
-1.891932e-02
-1.023173e-03
2.043935e-02
4.439430e-02
6.962034e-02
9.482871e-02
1.187441e-01
1.401812e-01
1.581113e-01
1.717169e-01
1.804304e-01
1.839574e-01
1.822834e-01
1.756656e-01
1.646112e-01
1.498440e-01
1.322607e-01
1.128803e-01
9.278646e-02
7.306707e-02
5.475273e-02
3.875762e-02
2.582644e-02
1.649103e-02
1.104016e-02
9.504975e-03
1.166158e-02
1.705068e-02
2.501281e-02
3.473643e-02
4.531552e-02
5.581284e-02
6.532499e-02
7.304515e-02
7.831970e-02
8.069492e-02
7.995054e-02
7.611783e-02
6.948066e-02
6.055933e-02
5.007781e-02
3.891605e-02
2.804967e-02
1.848036e-02
1.116128e-02
6.922870e-03
6.405284e-03
1.000344e-02
1.783015e-02
2.970095e-02
4.514203e-02
6.342042e-02
8.359298e-02
1.045694e-01
1.251835e-01
1.442664e-01
1.607179e-01
1.735700e-01
1.820404e-01
1.855740e-01
1.838698e-01
1.768943e-01
1.648791e-01
1.483058e-01
1.278784e-01
1.044854e-01
7.915344e-02
5.299397e-02
2.714587e-02
2.714760e-03
-1.928758e-02
-3.800108e-02
-5.276877e-02
-6.317773e-02
-6.908549e-02
-7.062882e-02
-6.821267e-02
-6.247954e-02
-5.426072e-02
-4.451295e-02
-3.424543e-02
-2.444316e-02
-1.599267e-02
-9.616490e-03
-5.820951e-03
-4.861279e-03
-6.726010e-03
-1.114166e-02
-1.759696e-02
-2.538476e-02
-3.365831e-02
-4.149810e-02
-4.798456e-02
-5.227138e-02
-5.365418e-02
-5.162880e-02
-4.593449e-02
-3.657798e-02
-2.383660e-02
-8.240299e-03
9.465473e-03
2.837212e-02
4.747063e-02
6.571904e-02
8.210930e-02
9.572886e-02
1.058135e-01
1.117891e-01
1.133014e-01
1.102337e-01
1.027122e-01
9.109950e-02
7.597697e-02
5.811586e-02
3.843852e-02
1.797087e-02
-2.212295e-03
-2.104693e-02
-3.754172e-02
-5.083890e-02
-6.026992e-02
-6.540129e-02
-6.606639e-02
-6.237945e-02
-5.472986e-02
-4.375637e-02
-3.030255e-02
-1.535656e-02
2.054740e-05
1.477246e-02
2.792552e-02
3.866097e-02
4.637633e-02
5.073158e-02
5.167650e-02
4.945686e-02
4.459822e-02
3.786788e-02
3.021704e-02
2.270715e-02
1.642572e-02
1.239756e-02
1.149846e-02
1.437812e-02
2.139932e-02
3.259887e-02
4.767444e-02
6.599867e-02
8.665976e-02
1.085248e-01
1.303208e-01
1.507253e-01
1.684609e-01
1.823843e-01
1.915642e-01
1.953438e-01
1.933825e-01
1.856773e-01
1.725613e-01
1.546814e-01
1.329570e-01
1.085233e-01
8.266192e-02
5.672507e-02
3.205567e-02
9.909056e-03
-8.620490e-03
-2.266434e-02
-3.163163e-02
-3.524529e-02
-3.355914e-02
-2.695428e-02
-1.611435e-02
-1.981086e-03
1.430719e-02
3.148978e-02
4.826569e-02
6.337782e-02
7.569412e-02
8.428071e-02
8.846285e-02
8.787071e-02
8.246693e-02
7.255434e-02
5.876220e-02
4.201097e-02
2.345671e-02
4.417371e-03
-1.371475e-02
-2.956918e-02
-4.189531e-02
-4.965473e-02
-5.210027e-02
-4.883477e-02
-3.984426e-02
-2.550250e-02
-6.546614e-03
1.597400e-02
4.077065e-02
6.640402e-02
9.138125e-02
1.142545e-01
1.337144e-01
1.486722e-01
1.583275e-01
1.622157e-01
1.602350e-01
1.526494e-01
1.400691e-01
1.234088e-01
1.038257e-01
8.264401e-02
6.126722e-02
4.108735e-02
2.339439e-02
9.292692e-03
-3.713318e-04
-5.065664e-03
-4.609730e-03
8.106646e-04
1.065204e-02
2.404569e-02
3.985213e-02
5.673418e-02
7.324339e-02
8.791355e-02
9.935436e-02
1.063386e-01
1.078767e-01
1.032745e-01
9.217023e-02
7.454858e-02
5.073227e-02
2.135121e-02
-1.270712e-02
-5.036210e-02
-9.041409e-02
-1.316224e-01
-1.727818e-01
-2.127920e-01
-2.507166e-01
-2.858275e-01
-3.176328e-01
-3.458868e-01
-3.705812e-01
-3.919189e-01
-4.102720e-01
-4.261292e-01
-4.400365e-01
-4.525378e-01
-4.641215e-01
-4.751771e-01
-4.859675e-01
-4.966172e-01
-5.071172e-01
-5.173441e-01
-5.270914e-01
-5.361072e-01
-5.441347e-01
-5.509508e-01
-5.563982e-01
-5.604075e-01
-5.630074e-01
-5.643215e-01
-5.645527e-01
-5.639585e-01
-5.628188e-01
-5.614031e-01
-5.599392e-01
-5.585889e-01
-5.574324e-01
-5.564617e-01
-5.555846e-01
-5.546354e-01
-5.533932e-01
-5.516033e-01
-5.490005e-01
-5.453323e-01
-5.403797e-01
-5.339748e-01
-5.260138e-01
-5.164648e-01
-5.053716e-01
-4.928542e-01
-4.791059e-01
-4.643890e-01
-4.490287e-01
-4.334037e-01
-4.179353e-01
-4.030725e-01
-3.892737e-01
-3.769860e-01
-3.666222e-01
-3.585375e-01
-3.530072e-01
-3.502074e-01
-3.501998e-01
-3.529225e-01
-3.581871e-01
-3.656844e-01
-3.749973e-01
-3.856218e-01
-3.969942e-01
-4.085229e-01
-4.196221e-01
-4.297456e-01
-4.384183e-01
-4.452631e-01
-4.500215e-01
-4.525678e-01
-4.529128e-01
-4.511989e-01
-4.476859e-01
-4.427268e-01
-4.367381e-01
-4.301654e-01
-4.234484e-01
-4.169894e-01
-4.111284e-01
-4.061250e-01
-4.021504e-01
-3.992858e-01
-3.975282e-01
-3.968007e-01
-3.969659e-01
-3.978418e-01
-3.992188e-01
-4.008762e-01
-4.025980e-01
-4.041850e-01
-4.054640e-01
-4.062915e-01
-4.065547e-01
-4.061687e-01
-4.050725e-01
-4.032240e-01
-4.005969e-01
-3.971774e-01
-3.929641e-01
-3.879682e-01
-3.822163e-01
-3.757526e-01
-3.686417e-01
-3.609702e-01
-3.528454e-01
-3.443926e-01
-3.357490e-01
-3.270565e-01
-3.184548e-01
-3.100736e-01
-3.020277e-01
-2.944133e-01
-2.873081e-01
-2.807733e-01
-2.748586e-01
-2.696086e-01
-2.650691e-01
-2.612936e-01
-2.583473e-01
-2.563079e-01
-2.552630e-01
-2.553031e-01
-2.565115e-01
-2.589527e-01
-2.626599e-01
-2.676254e-01
-2.737933e-01
-2.810568e-01
-2.892588e-01
-2.981968e-01
-3.076295e-01
-3.172845e-01
-3.268678e-01
-3.360721e-01
-3.445870e-01
-3.521081e-01
-3.583477e-01
-3.630451e-01
-3.659769e-01
-3.669673e-01
-3.658968e-01
-3.627099e-01
-3.574208e-01
-3.501161e-01
-3.409547e-01
-3.301632e-01
-3.180282e-01
-3.048828e-01
-2.910908e-01
-2.770275e-01
-2.630592e-01
-2.495236e-01
-2.367113e-01
-2.248516e-01
-2.141004e-01
-2.045343e-01
-1.961472e-01
-1.888533e-01
-1.824946e-01
-1.768544e-01
-1.716754e-01
-1.666827e-01
-1.616087e-01
-1.562191e-01
-1.503372e-01
-1.438647e-01
-1.367966e-01
-1.292292e-01
-1.213591e-01
-1.134743e-01
-1.059351e-01
-9.914844e-02
-9.353602e-02
-8.949918e-02
-8.738481e-02
-8.745488e-02
-8.986298e-02
-9.463939e-02
-1.016855e-01
-1.107766e-01
-1.215723e-01
-1.336321e-01
-1.464361e-01
-1.594092e-01
-1.719489e-01
-1.834553e-01
-1.933613e-01
-2.011637e-01
-2.064510e-01
-2.089280e-01
-2.084350e-01
-2.049609e-01
-1.986472e-01
-1.897845e-01
-1.787969e-01
-1.662169e-01
-1.526509e-01
-1.387376e-01
-1.251025e-01
-1.123139e-01
-1.008437e-01
-9.103654e-02
-8.309065e-02
-7.705189e-02
-7.282044e-02
-7.016954e-02
-6.877408e-02
-6.824646e-02
-6.817683e-02
-6.817450e-02
-6.790707e-02
-6.713399e-02
-6.573173e-02
-6.370847e-02
-6.120696e-02
-5.849516e-02
-5.594495e-02
-5.400041e-02
-5.313827e-02
-5.382408e-02
-5.646813e-02
-6.138532e-02
-6.876286e-02
-7.863867e-02
-9.089218e-02
-1.052482e-01
-1.212925e-01
-1.384974e-01
-1.562528e-01
-1.739015e-01
-1.907736e-01
-2.062199e-01
-2.196421e-01
-2.305194e-01
-2.384311e-01
-2.430757e-01
-2.442861e-01
-2.420414e-01
-2.364737e-01
-2.278683e-01
-2.166583e-01
-2.034099e-01
-1.887999e-01
-1.735850e-01
-1.585617e-01
-1.445205e-01
-1.321946e-01
-1.222085e-01
-1.150303e-01
-1.109332e-01
-1.099708e-01
-1.119703e-01
-1.165431e-01
-1.231141e-01
-1.309652e-01
-1.392901e-01
-1.472553e-01
-1.540634e-01
-1.590136e-01
-1.615561e-01
-1.613360e-01
-1.582239e-01
-1.523301e-01
-1.440006e-01
-1.337952e-01
-1.224466e-01
-1.108066e-01
-9.977933e-02
-9.025109e-02
-8.301944e-02
-7.873050e-02
-7.782903e-02
-8.052632e-02
-8.678810e-02
-9.634267e-02
-1.087073e-01
-1.232288e-01
-1.391335e-01
-1.555810e-01
-1.717176e-01
-1.867249e-01
-1.998618e-01
-2.104988e-01
-2.181433e-01
-2.224582e-01
-2.232733e-01
-2.205904e-01
-2.145818e-01
-2.055826e-01
-1.940753e-01
-1.806660e-01
-1.660541e-01
-1.509937e-01
-1.362501e-01
-1.225537e-01
-1.105518e-01
-1.007646e-01
-9.354602e-02
-8.905605e-02
-8.724608e-02
-8.786171e-02
-9.046244e-02
-9.445766e-02
-9.915548e-02
-1.038200e-01
-1.077315e-01
-1.102450e-01
-1.108410e-01
-1.091673e-01
-1.050661e-01
-9.858753e-02
-8.998679e-02
-7.970652e-02
-6.834463e-02
-5.661082e-02
-4.527514e-02
-3.511281e-02
-2.684980e-02
-2.111323e-02
-1.838996e-02
-1.899571e-02
-2.305597e-02
-3.049919e-02
-4.106147e-02
-5.430188e-02
-6.962680e-02
-8.632171e-02
-1.035885e-01
-1.205864e-01
-1.364746e-01
-1.504550e-01
-1.618141e-01
-1.699624e-01
-1.744702e-01
-1.750974e-01
-1.718151e-01
-1.648181e-01
-1.545234e-01
-1.415547e-01
-1.267119e-01
-1.109245e-01
-9.519288e-02
-8.052062e-02
-6.784241e-02
-5.795425e-02
-5.145137e-02
-4.867947e-02
-4.970409e-02
-5.430149e-02
-6.197286e-02
-7.198111e-02
-8.340787e-02
-9.522563e-02
-1.063791e-01
-1.158691e-01
-1.228319e-01
-1.266085e-01
-1.267988e-01
-1.232964e-01
-1.163015e-01
-1.063117e-01
-9.408893e-02
-8.060612e-02
-6.697646e-02
-5.437045e-02
-4.392704e-02
-3.666633e-02
-3.341096e-02
-3.472254e-02
-4.085838e-02
-5.175110e-02
-6.701236e-02
-8.595936e-02
-1.076613e-01
-1.310012e-01
-1.547480e-01
-1.776331e-01
-1.984257e-01
-2.160023e-01
-2.294077e-01
-2.379047e-01
-2.410107e-01
-2.385222e-01
-2.305251e-01
-2.173909e-01
-1.997586e-01
-1.785028e-01
-1.546884e-01
-1.295127e-01
-1.042386e-01
-8.011980e-02
-5.832479e-02
-3.986305e-02
-2.551983e-02
-1.580483e-02
-1.091915e-02
-1.074374e-02
-1.485027e-02
-2.253417e-02
-3.286752e-02
-4.476787e-02
-5.707780e-02
-6.864899e-02
-7.842462e-02
-8.551403e-02
-8.925509e-02
-8.926048e-02
-8.544538e-02
-7.803500e-02
-6.755123e-02
-5.477856e-02
-4.071046e-02
-2.647892e-02
-1.327137e-02
-2.241028e-03
5.581825e-03
9.369811e-03
8.562545e-03
2.909528e-03
-7.511001e-03
-2.229760e-02
-4.075381e-02
-6.193575e-02
-8.471486e-02
-1.078509e-01
-1.300701e-01
-1.501420e-01
-1.669523e-01
-1.795651e-01
-1.872746e-01
-1.896417e-01
-1.865167e-01
-1.780465e-01
-1.646663e-01
-1.470765e-01
-1.262046e-01
-1.031543e-01
-7.914136e-02
-5.542102e-02
-3.320956e-02
-1.360509e-02
2.486321e-03
1.441359e-02
2.182699e-02
2.470389e-02
2.335103e-02
1.838267e-02
1.067526e-02
1.301626e-03
-8.550789e-03
-1.767151e-02
-2.492149e-02
-2.932310e-02
-3.013903e-02
-2.693408e-02
-1.961535e-02
-8.447489e-03
5.958462e-03
2.268267e-02
4.055867e-02
5.825648e-02
7.438114e-02
8.757956e-02
9.664701e-02
1.006241e-01
9.887603e-02
9.114621e-02
7.758129e-02
5.872483e-02
3.548215e-02
9.060152e-03
-1.911216e-02
-4.747617e-02
-7.444276e-02
-9.849168e-02
-1.182650e-01
-1.326489e-01
-1.408400e-01
-1.423915e-01
-1.372380e-01
-1.256982e-01
-1.084544e-01
-8.651259e-02
-6.114309e-02
-3.380619e-02
-6.065789e-03
2.050468e-02
4.441905e-02
6.437191e-02
7.932235e-02
8.856165e-02
9.175920e-02
8.898267e-02
8.069065e-02
6.769846e-02
5.112011e-02
3.229096e-02
1.267655e-02
-6.226465e-03
-2.299129e-02
-3.635779e-02
-4.531929e-02
-4.919384e-02
-4.767539e-02
-4.086111e-02
-2.925269e-02
-1.373057e-02
4.498304e-03
2.397716e-02
4.309637e-02
6.020467e-02
7.372669e-02
8.227744e-02
8.476462e-02
8.047009e-02
6.910411e-02
5.082820e-02
2.624581e-02
-3.637385e-03
-3.747895e-02
-7.368483e-02
-1.105073e-01
-1.461487e-01
-1.788660e-01
-2.070681e-01
-2.294039e-01
-2.448344e-01
-2.526868e-01
-2.526878e-01
-2.449759e-01
-2.300909e-01
-2.089434e-01
-1.827617e-01
-1.530214e-01
-1.213579e-01
-8.946716e-02
-5.900185e-02
-3.146801e-02
-8.131299e-03
1.006069e-02
2.253425e-02
2.911960e-02
3.005372e-02
2.595654e-02
1.778289e-02
6.753909e-03
-5.727475e-03
-1.817233e-02
-2.910734e-02
-3.717688e-02
-4.123941e-02
-4.045234e-02
-3.433902e-02
-2.283260e-02
-6.292157e-03
1.451183e-02
3.844322e-02
6.407539e-02
8.979068e-02
1.138967e-01
1.347496e-01
1.508746e-01
1.610727e-01
1.645062e-01
1.607567e-01
1.498515e-01
1.322603e-01
1.088612e-01
8.088162e-02
4.981911e-02
1.734557e-02
-1.479664e-02
-4.490172e-02
-7.140332e-02
-9.296735e-02
-1.085693e-01
-1.175517e-01
-1.196597e-01
-1.150513e-01
-1.042845e-01
-8.827882e-02
-6.825450e-02
-4.565091e-02
-2.202935e-02
1.034419e-03
2.206050e-02
3.976971e-02
5.317452e-02
6.164835e-02
6.496716e-02
6.332000e-02
5.728822e-02
4.779559e-02
3.603408e-02
2.337129e-02
1.124630e-02
1.060836e-03
-5.927288e-03
-8.701660e-03
-6.569308e-03
7.786875e-04
1.323293e-02
3.026114e-02
5.093437e-02
7.398294e-02
9.787837e-02
1.209361e-01
1.414322e-01
1.577256e-01
1.683779e-01
1.722599e-01
1.686377e-01
1.572301e-01
1.382327e-01
1.123084e-01
8.054611e-02
4.439211e-02
5.561911e-03
-3.406196e-02
-7.253894e-02
-1.079803e-01
-1.386544e-01
-1.630815e-01
-1.801149e-01
-1.890026e-01
-1.894284e-01
-1.815296e-01
-1.658896e-01
-1.435069e-01
-1.157384e-01
-8.422216e-02
-5.077976e-02
-1.730610e-02
1.434820e-02
4.249317e-02
6.570633e-02
8.292152e-02
9.349249e-02
9.722617e-02
9.438313e-02
8.564600e-02
7.205946e-02
5.494762e-02
3.581571e-02
1.624341e-02
-2.223209e-03
-1.817484e-02
-3.043144e-02
-3.811903e-02
-4.072656e-02
-3.813950e-02
-3.064751e-02
-1.892532e-02
-3.986953e-03
1.288410e-02
3.022447e-02
4.649396e-02
6.018444e-02
6.992618e-02
7.458368e-02
7.333398e-02
6.572257e-02
5.169412e-02
3.159750e-02
6.166242e-03
-2.352314e-02
-5.611166e-02
-9.003368e-02
-1.236043e-01
-1.551146e-01
-1.829295e-01
-2.055852e-01
-2.218794e-01
-2.309491e-01
-2.323311e-01
-2.259989e-01
-2.123729e-01
-1.923004e-01
-1.670062e-01
-1.380155e-01
-1.070522e-01
-7.592206e-02
-4.638662e-02
-2.003941e-02
1.805320e-03
1.820198e-02
2.863358e-02
3.303748e-02
3.179541e-02
2.568977e-02
1.583077e-02
3.561278e-03
-9.652727e-03
-2.233785e-02
-3.312682e-02
-4.086221e-02
-4.468344e-02
-4.409137e-02
-3.898630e-02
-2.967674e-02
-1.685807e-02
-1.562365e-03
1.491781e-02
3.112640e-02
4.555500e-02
5.675988e-02
6.347593e-02
6.471818e-02
5.986248e-02
4.869825e-02
3.144909e-02
8.759977e-03
-1.834676e-02
-4.854179e-02
-8.027838e-02
-1.118930e-01
-1.417090e-01
-1.681371e-01
-1.897659e-01
-2.054394e-01
-2.143194e-01
-2.159294e-01
-2.101806e-01
-1.973785e-01
-1.782098e-01
-1.537086e-01
-1.252040e-01
-9.424838e-02
-6.253111e-02
-3.177994e-02
-3.656753e-03
2.034625e-02
3.900272e-02
5.143374e-02
5.716838e-02
5.617804e-02
4.888128e-02
3.611772e-02
1.909227e-02
-7.066580e-04
-2.160962e-02
-4.188199e-02
-5.984513e-02
-7.399425e-02
-8.310446e-02
-8.631764e-02
-8.320396e-02
-7.379423e-02
-5.858063e-02
-3.848571e-02
-1.480140e-02
1.089809e-02
3.686353e-02
6.129046e-02
8.244264e-02
9.876997e-02
1.090121e-01
1.122805e-01
1.081137e-01
9.650231e-02
7.788453e-02
5.311234e-02
2.339310e-02
-9.789129e-03
-4.476607e-02
-7.978534e-02
-1.131117e-01
-1.431242e-01
-1.684036e-01
-1.878073e-01
-2.005272e-01
-2.061299e-01
-2.045756e-01
-1.962169e-01
-1.817747e-01
-1.622942e-01
-1.390797e-01
-1.136141e-01
-8.746379e-02
-6.217704e-02
-3.918135e-02
-1.968755e-02
-4.608407e-03
5.501732e-03
1.048082e-02
1.056366e-02
6.356484e-03
-1.216679e-03
-1.099146e-02
-2.165842e-02
-3.186845e-02
-4.034048e-02
-4.596321e-02
-4.788373e-02
-4.557659e-02
-3.888851e-02
-2.805554e-02
-1.369148e-02
3.251640e-03
2.154857e-02
3.978709e-02
5.646986e-02
7.012470e-02
7.941479e-02
8.323986e-02
8.081957e-02
7.175259e-02
5.604713e-02
3.412257e-02
6.784322e-03
-2.482425e-02
-5.928796e-02
-9.499915e-02
-1.302455e-01
-1.633016e-01
-1.925196e-01
-2.164151e-01
-2.337448e-01
-2.435720e-01
-2.453190e-01
-2.388015e-01
-2.242453e-01
-2.022823e-01
-1.739250e-01
-1.405177e-01
-1.036678e-01
-6.515579e-02
-2.683259e-02
9.493152e-03
4.216690e-02
6.979193e-02
9.131604e-02
1.060945e-01
1.139236e-01
1.150442e-01
1.101126e-01
1.001456e-01
8.644090e-02
7.048030e-02
5.382212e-02
3.798945e-02
2.436186e-02
1.407729e-02
7.951143e-03
6.418147e-03
9.501524e-03
1.681250e-02
2.758114e-02
4.071719e-02
5.489722e-02
6.867168e-02
8.058358e-02
8.928850e-02
9.366547e-02
9.290862e-02
8.659141e-02
7.469862e-02
5.762489e-02
3.614221e-02
1.134146e-02
-1.544551e-02
-4.273630e-02
-6.899425e-02
-9.272453e-02
-1.125646e-01
-1.273642e-01
-1.362508e-01
-1.386782e-01
-1.344551e-01
-1.237549e-01
-1.071047e-01
-8.535709e-02
-5.964278e-02
-3.130882e-02
-1.842331e-03
2.721596e-02
5.436415e-02
7.823154e-02
9.766445e-02
1.117986e-01
1.201122e-01
1.224558e-01
1.190562e-01
1.104949e-01
9.766289e-02
8.169672e-02
6.389835e-02
4.564591e-02
2.829951e-02
1.310806e-02
1.122656e-03
-6.877774e-03
-1.044310e-02
-9.486406e-03
-4.292887e-03
4.498294e-03
1.593885e-02
2.884036e-02
4.186284e-02
5.361610e-02
6.276587e-02
6.813577e-02
6.879622e-02
6.413286e-02
5.388938e-02
3.818276e-02
1.749197e-02
-7.376388e-03
-3.534071e-02
-6.510978e-02
-9.525602e-02
-1.242923e-01
-1.507490e-01
-1.732492e-01
-1.905798e-01
-2.017563e-01
-2.060786e-01
-2.031764e-01
-1.930388e-01
-1.760269e-01
-1.528674e-01
-1.246237e-01
-9.264572e-02
-5.849885e-02
-2.387499e-02
9.509335e-03
4.002072e-02
6.621421e-02
8.692772e-02
1.013578e-01
1.091107e-01
1.102249e-01
1.051640e-01
9.477979e-02
8.025017e-02
6.299454e-02
4.457385e-02
2.658153e-02
1.053264e-02
-2.241624e-03
-1.068688e-02
-1.409959e-02
-1.217682e-02
-5.037897e-03
6.783811e-03
2.237886e-02
4.052689e-02
5.978467e-02
7.859095e-02
9.538032e-02
1.086973e-01
1.173018e-01
1.202569e-01
1.169934e-01
1.073464e-01
9.156269e-02
7.028087e-02
4.448669e-02
1.544915e-02
-1.535832e-02
-4.634631e-02
-7.590262e-02
-1.024851e-01
-1.247092e-01
-1.414251e-01
-1.517811e-01
-1.552679e-01
-1.517438e-01
-1.414379e-01
-1.249317e-01
-1.031200e-01
-7.715311e-02
-4.836340e-02
-1.818117e-02
1.195522e-02
4.068813e-02
6.682185e-02
8.939032e-02
1.077066e-01
1.213914e-01
1.303792e-01
1.349041e-01
1.354660e-01
1.327825e-01
1.277277e-01
1.212635e-01
1.143665e-01
1.079552e-01
1.028224e-01
9.957714e-02
9.860026e-02
1.000185e-01
1.036980e-01
1.092597e-01
1.161142e-01
1.235160e-01
1.306302e-01
1.366089e-01
1.406687e-01
1.421630e-01
1.406423e-01
1.358964e-01
1.279755e-01
1.171885e-01
1.040804e-01
8.939159e-02
7.400459e-02
5.888246e-02
4.500432e-02
3.330179e-02
2.459971e-02
1.956404e-02
1.865915e-02
2.211661e-02
2.991698e-02
4.178543e-02
5.720170e-02
7.542428e-02
9.552812e-02
1.164551e-01
1.370752e-01
1.562553e-01
1.729325e-01
1.861853e-01
1.952987e-01
1.998170e-01
1.995795e-01
1.947354e-01
1.857367e-01
1.733096e-01
1.584056e-01
1.421371e-01
1.257022e-01
1.103039e-01
9.706927e-02
8.697412e-02
8.077787e-02
7.897193e-02
8.174487e-02
8.896642e-02
1.001915e-01
1.146852e-01
1.314670e-01
1.493740e-01
1.671377e-01
1.834714e-01
1.971599e-01
2.071456e-01
2.126023e-01
2.129917e-01
2.080964e-01
1.980285e-01
1.832147e-01
1.643601e-01
1.423977e-01
1.184270e-01
9.364828e-02
6.929516e-02
4.656998e-02
2.658256e-02
1.029489e-02
-1.526981e-03
-8.352542e-03
-9.916238e-03
-6.235059e-03
2.387678e-03
1.537415e-02
3.190062e-02
5.094292e-02
7.133727e-02
9.185339e-02
1.112751e-01
1.284826e-01
1.425284e-01
1.527020e-01
1.585755e-01
1.600273e-01
1.572422e-01
1.506884e-01
1.410748e-01
1.292927e-01
1.163466e-01
1.032808e-01
9.110455e-02
8.072219e-02
7.286979e-02
6.806341e-02
6.656076e-02
6.833945e-02
7.309354e-02
8.024947e-02
8.900149e-02
9.836493e-02
1.072445e-01
1.145131e-01
1.190954e-01
1.200504e-01
1.166451e-01
1.084143e-01
9.520207e-02
7.718066e-02
5.484763e-02
2.900133e-02
6.971449e-04
-2.881233e-02
-5.814969e-02
-8.589347e-02
-1.106629e-01
-1.312020e-01
-1.464586e-01
-1.556530e-01
-1.583326e-01
-1.544071e-01
-1.441624e-01
-1.282487e-01
-1.076443e-01
-8.359516e-02
-5.753529e-02
-3.099217e-02
-5.485235e-03
1.757545e-02
3.698227e-02
5.180792e-02
6.146231e-02
6.572462e-02
6.474878e-02
5.904274e-02
4.942387e-02
3.695431e-02
2.286156e-02
8.450079e-03
-4.990285e-03
-1.627343e-02
-2.439877e-02
-2.862092e-02
-2.850317e-02
-2.395096e-02
-1.522265e-02
-2.915913e-03
1.206986e-02
2.859338e-02
4.534975e-02
6.096208e-02
7.408007e-02
8.347836e-02
8.814735e-02
8.736967e-02
8.077636e-02
6.837895e-02
5.057534e-02
2.812963e-02
2.128061e-03
-2.608548e-02
-5.498995e-02
-8.297830e-02
-1.084540e-01
-1.299267e-01
-1.461017e-01
-1.559584e-01
-1.588120e-01
-1.543566e-01
-1.426863e-01
-1.242921e-01
-1.000343e-01
-7.109138e-02
-3.888682e-02
-4.998662e-03
2.894213e-02
6.135702e-02
9.082077e-02
1.161498e-01
1.364717e-01
1.512711e-01
1.604093e-01
1.641180e-01
1.629671e-01
1.578118e-01
1.497220e-01
1.398990e-01
1.295870e-01
1.199836e-01
1.121545e-01
1.069595e-01
1.049919e-01
1.065359e-01
1.115465e-01
1.196516e-01
1.301792e-01
1.422082e-01
1.546409e-01
1.662907e-01
1.759805e-01
1.826406e-01
1.853995e-01
1.836584e-01
1.771430e-01
1.659283e-01
1.504360e-01
1.314039e-01
1.098347e-01
8.692567e-02
6.398964e-02
4.237020e-02
2.335891e-02
8.118288e-03
-2.385677e-03
-7.438660e-03
-6.618984e-03
1.770467e-04
1.272658e-02
3.048921e-02
5.263361e-02
7.808135e-02
1.055661e-01
1.337060e-01
1.610857e-01
1.863431e-01
2.082552e-01
2.258172e-01
2.383073e-01
2.453342e-01
2.468612e-01
2.432065e-01
2.350193e-01
2.232323e-01
2.089951e-01
1.935922e-01
1.783507e-01
1.645457e-01
1.533083e-01
1.455446e-01
1.418698e-01
1.425632e-01
1.475472e-01
1.563914e-01
1.683419e-01
1.823756e-01
1.972746e-01
2.117174e-01
2.243784e-01
2.340290e-01
2.396301e-01
2.404095e-01
2.359162e-01
2.260497e-01
2.110611e-01
1.915299e-01
1.683185e-01
1.425108e-01
1.153394e-01
8.810730e-02
6.210888e-02
3.855522e-02
1.850709e-02
2.819096e-03
-7.902948e-03
-1.333023e-02
-1.342419e-02
-8.434899e-03
1.115062e-03
1.446087e-02
3.063920e-02
4.854414e-02
6.699323e-02
8.479993e-02
1.008480e-01
1.141621e-01
1.239698e-01
1.297494e-01
1.312609e-01
1.285579e-01
1.219806e-01
1.121294e-01
9.982300e-02
8.604083e-02
7.185578e-02
5.835976e-02
4.658781e-02
3.744538e-02
3.164346e-02
2.964575e-02
3.163124e-02
3.747491e-02
4.674866e-02
5.874347e-02
7.251274e-02
8.693477e-02
1.007906e-01
1.128510e-01
1.219662e-01
1.271489e-01
1.276453e-01
1.229870e-01
1.130215e-01
9.791882e-02
7.815748e-02
5.449049e-02
2.789701e-02
-4.770328e-04
-2.938533e-02
-5.755079e-02
-8.373514e-02
-1.068056e-01
-1.257951e-01
-1.399539e-01
-1.487892e-01
-1.520903e-01
-1.499399e-01
-1.427083e-01
-1.310311e-01
-1.157712e-01
-9.796554e-02
-7.875830e-02
-5.932556e-02
-4.079571e-02
-2.417202e-02
-1.026386e-02
3.673260e-04
7.442594e-03
1.097765e-02
1.127220e-02
8.877922e-03
4.548108e-03
-8.266402e-04
-6.291590e-03
-1.090447e-02
-1.380993e-02
-1.430672e-02
-1.190290e-02
-6.355271e-03
2.309642e-03
1.379461e-02
2.755070e-02
4.281497e-02
5.866438e-02
7.408262e-02
8.803492e-02
9.954538e-02
1.077704e-01
1.120618e-01
1.120137e-01
1.074908e-01
9.863493e-02
8.585173e-02
6.978071e-02
5.125162e-02
3.123218e-02
1.077073e-02
-9.062599e-03
-2.723370e-02
-4.279868e-02
-5.495243e-02
-6.306932e-02
-6.673442e-02
-6.576360e-02
-6.021163e-02
-5.036790e-02
-3.674022e-02
-2.002697e-02
-1.078305e-03
1.915259e-02
3.966667e-02
5.948123e-02
7.769313e-02
9.353743e-02
1.064366e-01
1.160351e-01
1.222171e-01
1.251055e-01
1.250436e-01
1.225624e-01
1.183355e-01
1.131269e-01
1.077340e-01
1.029299e-01
9.940683e-02
9.772430e-02
9.826537e-02
1.012034e-01
1.064829e-01
1.138175e-01
1.227044e-01
1.324570e-01
1.422525e-01
1.511927e-01
1.583719e-01
1.629483e-01
1.642127e-01
1.616475e-01
1.549729e-01
1.441737e-01
1.295071e-01
1.114889e-01
9.086291e-02
6.855502e-02
4.561780e-02
2.316957e-02
2.331555e-03
-1.583317e-02
-3.037643e-02
-4.051481e-02
-4.567065e-02
-4.550261e-02
-3.992441e-02
-2.911073e-02
-1.348975e-02
6.277583e-03
2.933067e-02
5.465321e-02
8.112622e-02
1.075880e-01
1.328984e-01
1.560043e-01
1.760020e-01
1.921931e-01
2.041277e-01
2.116334e-01
2.148246e-01
2.140930e-01
2.100769e-01
2.036136e-01
1.956754e-01
1.872955e-01
1.794869e-01
1.731618e-01
1.690561e-01
1.676656e-01
1.691992e-01
1.735542e-01
1.803152e-01
1.887791e-01
1.980025e-01
2.068711e-01
2.141841e-01
2.187468e-01
2.194674e-01
2.154457e-01
2.060505e-01
1.909755e-01
1.702716e-01
1.443511e-01
1.139668e-01
8.016596e-02
4.422629e-02
7.578557e-03
-2.827817e-02
-6.186286e-02
-9.179529e-02
-1.168708e-01
-1.361232e-01
-1.488726e-01
-1.547568e-01
-1.537448e-01
-1.461332e-01
-1.325262e-01
-1.138004e-01
-9.105639e-02
-6.555943e-02
-3.867096e-02
-1.177449e-02
1.380104e-02
3.685586e-02
5.638704e-02
7.164408e-02
8.216800e-02
8.781056e-02
8.873217e-02
8.537896e-02
7.844119e-02
6.879666e-02
5.744313e-02
4.542442e-02
3.375442e-02
2.334365e-02
1.493288e-02
9.038081e-03
5.911066e-03
5.519151e-03
7.546492e-03
1.141803e-02
1.634509e-02
2.138968e-02
2.554282e-02
2.781074e-02
2.730219e-02
2.330925e-02
1.537484e-02
3.340551e-03
-1.262928e-02
-3.204942e-02
-5.414092e-02
-7.788084e-02
-1.020699e-01
-1.254124e-01
-1.466017e-01
-1.644053e-01
-1.777435e-01
-1.857581e-01
-1.878656e-01
-1.837943e-01
-1.736026e-01
-1.576783e-01
-1.367199e-01
-1.116991e-01
-8.380883e-02
-5.439658e-02
-2.488871e-02
3.292354e-03
2.881223e-02
5.050519e-02
6.744569e-02
7.900536e-02
8.489107e-02
8.516049e-02
8.021361e-02
7.076071e-02
5.776914e-02
4.239305e-02
2.589149e-02
9.540543e-03
-5.454276e-03
-1.803971e-02
-2.738488e-02
-3.293518e-02
-3.444596e-02
-3.199398e-02
-2.596573e-02
-1.702400e-02
-6.055216e-03
5.898261e-03
1.771573e-02
2.827986e-02
3.655628e-02
4.166498e-02
4.293830e-02
3.996143e-02
3.259363e-02
2.096968e-02
5.483402e-03
-1.324395e-02
-3.440662e-02
-5.706455e-02
-8.019731e-02
-1.027586e-01
-1.237290e-01
-1.421657e-01
-1.572471e-01
-1.683122e-01
-1.748925e-01
-1.767364e-01
-1.738240e-01
-1.663704e-01
-1.548169e-01
-1.398086e-01
-1.221584e-01
-1.027989e-01
-8.272372e-02
-6.292318e-02
-4.431774e-02
-2.769630e-02
-1.366405e-02
-2.604520e-03
5.340997e-03
1.027518e-02
1.252765e-02
1.262095e-02
1.122273e-02
9.088309e-03
6.998055e-03
5.694249e-03
5.821386e-03
7.873354e-03
1.215027e-02
1.872745e-02
2.743892e-02
3.787763e-02
4.941433e-02
6.123566e-02
7.240042e-02
8.191044e-02
8.879089e-02
9.217296e-02
9.137158e-02
8.595099e-02
7.577178e-02
6.101534e-02
4.218338e-02
2.007279e-02
-4.271715e-03
-2.962341e-02
-5.465243e-02
-7.801200e-02
-9.842572e-02
-1.147697e-01
-1.261437e-01
-1.319271e-01
-1.318160e-01
-1.258399e-01
-1.143577e-01
-9.803411e-02
-7.779740e-02
-5.478081e-02
-3.025148e-02
-5.530113e-03
1.809338e-02
3.944270e-02
5.753021e-02
7.161870e-02
8.126493e-02
8.634188e-02
8.703839e-02
8.383668e-02
7.747004e-02
6.886411e-02
5.906643e-02
4.916938e-02
4.023205e-02
3.320629e-02
2.887156e-02
2.778232e-02
3.023068e-02
3.622575e-02
4.549031e-02
5.747463e-02
7.138699e-02
8.623986e-02
1.009099e-01
1.142092e-01
1.249639e-01
1.320948e-01
1.346942e-01
1.320933e-01
1.239143e-01
1.101021e-01
9.093592e-02
6.701732e-02
3.923898e-02
8.735420e-03
-2.317982e-02
-5.508670e-02
-8.553632e-02
-1.131292e-01
-1.365902e-01
-1.548358e-01
-1.670315e-01
-1.726356e-01
-1.714292e-01
-1.635303e-01
-1.493919e-01
-1.297826e-01
-1.057512e-01
-7.857307e-02
-4.968224e-02
-2.059155e-02
7.194866e-03
3.227054e-02
5.341094e-02
6.964715e-02
8.032348e-02
8.513510e-02
8.414278e-02
7.776386e-02
6.673973e-02
5.208188e-02
3.500025e-02
1.681853e-02
-1.117592e-03
-1.753292e-02
-3.130944e-02
-4.156102e-02
-4.769099e-02
-4.942850e-02
-4.684116e-02
-4.032314e-02
-3.055944e-02
-1.846905e-02
-5.131360e-03
8.298388e-03
2.067731e-02
3.095926e-02
3.826824e-02
4.195516e-02
4.163479e-02
3.720221e-02
2.883008e-02
1.694961e-02
2.218303e-03
-1.452283e-02
-3.230016e-02
-5.006447e-02
-6.675175e-02
-8.134532e-02
-9.293607e-02
-1.007777e-01
-1.043337e-01
-1.033134e-01
-9.769438e-02
-8.773063e-02
-7.394324e-02
-5.709506e-02
-3.814857e-02
-1.820863e-02
1.547119e-03
1.994581e-02
3.589926e-02
4.847953e-02
5.698388e-02
6.098355e-02
6.035220e-02
5.527177e-02
4.621515e-02
3.390725e-02
1.926754e-02
3.338434e-03
-1.279482e-02
-2.808681e-02
-4.161085e-02
-5.262796e-02
-6.064062e-02
-6.542704e-02
-6.705337e-02
-6.586350e-02
-6.244742e-02
-5.759084e-02
-5.220987e-02
-4.727549e-02
-4.373393e-02
-4.242944e-02
-4.403601e-02
-4.900392e-02
-5.752476e-02
-6.951691e-02
-8.463129e-02
-1.022753e-01
-1.216520e-01
-1.418100e-01
-1.617016e-01
-1.802431e-01
-1.963764e-01
-2.091283e-01
-2.176641e-01
-2.213344e-01
-2.197127e-01
-2.126227e-01
-2.001530e-01
-1.826603e-01
-1.607569e-01
-1.352857e-01
-1.072789e-01
-7.790426e-02
-4.839966e-02
-1.999943e-02
6.141639e-03
2.902143e-02
4.785477e-02
6.212390e-02
7.161070e-02
7.640812e-02
7.690942e-02
7.377576e-02
6.788433e-02
6.026097e-02
5.200210e-02
4.419175e-02
3.781987e-02
3.370776e-02
3.244633e-02
3.435178e-02
3.944212e-02
4.743643e-02
5.777721e-02
6.967429e-02
8.216756e-02
9.420394e-02
1.047226e-01
1.127416e-01
1.174384e-01
1.182174e-01
1.147589e-01
1.070463e-01
9.536904e-02
8.030309e-02
6.267128e-02
4.348831e-02
2.389538e-02
5.089694e-03
-1.174638e-02
-2.551294e-02
-3.525441e-02
-4.021366e-02
-3.987691e-02
-3.400776e-02
-2.266837e-02
-6.225672e-03
1.465950e-02
3.906155e-02
6.583771e-02
9.369237e-02
1.212549e-01
1.471663e-01
1.701675e-01
1.891836e-01
2.033961e-01
2.122972e-01
2.157226e-01
2.138594e-01
2.072288e-01
1.966464e-01
1.831613e-01
1.679818e-01
1.523898e-01
1.376512e-01
1.249279e-01
1.151971e-01
1.091817e-01
1.072996e-01
1.096318e-01
1.159151e-01
1.255581e-01
1.376816e-01
1.511802e-01
1.648018e-01
1.772392e-01
1.872281e-01
1.936423e-01
1.955794e-01
1.924282e-01
1.839140e-01
1.701162e-01
1.514604e-01
1.286856e-01
1.027929e-01
7.497915e-02
4.656244e-02
1.890366e-02
-6.671541e-03
-2.894652e-02
-4.687996e-02
-5.966206e-02
-6.675813e-02
-6.793791e-02
-6.328921e-02
-5.321502e-02
-3.841376e-02
-1.984305e-02
1.332134e-03
2.380491e-02
4.620283e-02
6.717103e-02
8.545723e-02
9.999275e-02
1.099633e-01
1.148636e-01
1.145300e-01
1.091494e-01
9.924127e-02
8.561704e-02
6.931806e-02
5.153886e-02
3.354075e-02
1.656201e-02
1.730664e-03
-1.001441e-02
-1.798866e-02
-2.180900e-02
-2.141949e-02
-1.709354e-02
-9.412457e-03
7.786441e-04
1.243446e-02
2.438830e-02
3.544036e-02
4.444873e-02
5.041646e-02
5.256773e-02
5.040708e-02
4.375703e-02
3.277140e-02
1.792397e-02
-2.531384e-05
-2.008244e-02
-4.108455e-02
-6.177297e-02
-8.086928e-02
-9.715063e-02
-1.095211e-01
-1.170766e-01
-1.191602e-01
-1.154064e-01
-1.057708e-01
-9.054305e-02
-7.034210e-02
-4.609122e-02
-1.897359e-02
9.630559e-03
3.822242e-02
6.527446e-02
8.932637e-02
1.090808e-01
1.234918e-01
1.318396e-01
1.337841e-01
1.293930e-01
1.191407e-01
1.038785e-01
8.477671e-02
6.324391e-02
4.082902e-02
1.911302e-02
-4.022932e-04
-1.640110e-02
-2.784898e-02
-3.407020e-02
-3.480092e-02
-3.021337e-02
-2.090805e-02
-7.872984e-03
7.588135e-03
2.395425e-02
3.960423e-02
5.294364e-02
6.252994e-02
6.718552e-02
6.608880e-02
5.883628e-02
4.547124e-02
2.647816e-02
2.745114e-03
-2.450128e-02
-5.378151e-02
-8.346200e-02
-1.118594e-01
-1.373431e-01
-1.584305e-01
-1.738698e-01
-1.827079e-01
-1.843400e-01
-1.785414e-01
-1.654782e-01
-1.456989e-01
-1.201052e-01
-8.990366e-02
-5.654006e-02
-2.161894e-02
1.318743e-02
4.623531e-02
7.600519e-02
1.011906e-01
1.207739e-01
1.340844e-01
1.408335e-01
1.411247e-01
1.354385e-01
1.245915e-01
1.096752e-01
9.197753e-02
7.289387e-02
5.383265e-02
3.612196e-02
2.092232e-02
9.150764e-03
1.420851e-03
-1.997386e-03
-1.194319e-03
3.387501e-03
1.098704e-02
2.058249e-02
3.096954e-02
4.085493e-02
4.895829e-02
5.411401e-02
5.536477e-02
5.203854e-02
4.380278e-02
3.069133e-02
1.310250e-02
-8.230792e-03
-3.229485e-02
-5.786756e-02
-8.360233e-02
-1.081166e-01
-1.300783e-01
-1.482858e-01
-1.617355e-01
-1.696767e-01
-1.716504e-01
-1.675116e-01
-1.574353e-01
-1.419047e-01
-1.216843e-01
-9.777513e-02
-7.135773e-02
-4.372182e-02
-1.618837e-02
9.971737e-03
3.361694e-02
5.380572e-02
6.985347e-02
8.137070e-02
8.827991e-02
9.081006e-02
8.946969e-02
8.500152e-02
7.832257e-02
7.045459e-02
6.244980e-02
5.531676e-02
4.995057e-02
4.707125e-02
4.717364e-02
5.049152e-02
5.697833e-02
6.630585e-02
7.788207e-02
9.088815e-02
1.043335e-01
1.171265e-01
1.281556e-01
1.363758e-01
1.408914e-01
1.410281e-01
1.363881e-01
1.268827e-01
1.127413e-01
9.449673e-02
7.295105e-02
4.912422e-02
2.419211e-02
-5.820989e-04
-2.391849e-02
-4.458922e-02
-6.148282e-02
-7.366177e-02
-8.041187e-02
-8.128200e-02
-7.611267e-02
-6.505148e-02
-4.855337e-02
-2.736355e-02
-2.482299e-03
2.488820e-02
5.341270e-02
8.170324e-02
1.084056e-01
1.322856e-01
1.523080e-01
1.677033e-01
1.780160e-01
1.831304e-01
1.832735e-01
1.789923e-01
1.711078e-01
1.606504e-01
1.487793e-01
1.366939e-01
1.255436e-01
1.163410e-01
1.098859e-01
1.067054e-01
1.070129e-01
1.106906e-01
1.172959e-01
1.260925e-01
1.361035e-01
1.461848e-01
1.551121e-01
1.616766e-01
1.647799e-01
1.635216e-01
1.572712e-01
1.457191e-01
1.289037e-01
1.072131e-01
8.136409e-02
5.236056e-02
2.143555e-02
-1.001844e-02
-4.052751e-02
-6.861882e-02
-9.290390e-02
-1.121590e-01
-1.253980e-01
-1.319346e-01
-1.314282e-01
-1.239120e-01
-1.097996e-01
-8.986970e-02
-6.522750e-02
-3.724504e-02
-7.482091e-03
2.240771e-02
5.077966e-02
7.610243e-02
9.705616e-02
1.126165e-01
1.221180e-01
1.252921e-01
1.222779e-01
1.136046e-01
1.001485e-01
8.306829e-02
6.372193e-02
4.357213e-02
2.408571e-02
6.633238e-03
-7.604458e-03
-1.771672e-02
-2.312475e-02
-2.362012e-02
-1.937706e-02
-1.093724e-02
8.323033e-04
1.480540e-02
2.968227e-02
4.408757e-02
5.667320e-02
6.621749e-02
7.171274e-02
7.243451e-02
6.798823e-02
5.833101e-02
4.376942e-02
2.493541e-02
2.744026e-03
-2.166361e-02
-4.698853e-02
-7.185010e-02
-9.486680e-02
-1.147379e-01
-1.303215e-01
-1.407042e-01
-1.452585e-01
-1.436833e-01
-1.360251e-01
-1.226783e-01
-1.043635e-01
-8.208414e-02
-5.706320e-02
-3.066226e-02
-4.288953e-03
2.070123e-02
4.310064e-02
6.193472e-02
7.652943e-02
8.655515e-02
9.204337e-02
9.337517e-02
9.124287e-02
8.658873e-02
8.052602e-02
7.424913e-02
6.893944e-02
6.567376e-02
6.534185e-02
6.857835e-02
7.571337e-02
8.674457e-02
1.013322e-01
1.188172e-01
1.382619e-01
1.585112e-01
1.782708e-01
1.961983e-01
2.110013e-01
2.215344e-01
2.268875e-01
2.264581e-01
2.200000e-01
2.076458e-01
1.899014e-01
1.676139e-01
1.419187e-01
1.141692e-01
8.585565e-02
5.851983e-02
3.366837e-02
1.269106e-02
-3.213404e-03
-1.310107e-02
-1.633352e-02
-1.261415e-02
-2.008452e-03
1.505279e-02
3.778869e-02
6.510262e-02
9.563614e-02
1.278414e-01
1.600695e-01
1.906701e-01
2.180957e-01
2.410020e-01
2.583371e-01
2.694102e-01
2.739351e-01
2.720441e-01
2.642711e-01
2.515071e-01
2.349308e-01
2.159219e-01
1.959621e-01
1.765314e-01
1.590071e-01
1.445708e-01
1.341308e-01
1.282630e-01
1.271755e-01
1.306984e-01
1.382993e-01
1.491233e-01
1.620564e-01
1.758059e-01
1.889947e-01
2.002606e-01
2.083550e-01
2.122329e-01
2.111260e-01
2.045953e-01
1.925577e-01
1.752870e-01
1.533906e-01
1.277655e-01
9.953823e-02
6.999389e-02
4.049974e-02
1.242654e-02
-1.292758e-02
-3.440755e-02
-5.106313e-02
-6.219946e-02
-6.741452e-02
-6.662172e-02
-6.005627e-02
-4.826411e-02
-3.207320e-02
-1.254726e-02
9.076243e-03
3.146116e-02
5.325621e-02
7.318120e-02
9.010941e-02
1.031397e-01
1.116528e-01
1.153472e-01
1.142528e-01
1.087217e-01
9.939718e-02
8.716328e-02
7.307926e-02
5.830240e-02
4.400404e-02
3.128391e-02
2.108808e-02
1.413610e-02
1.086353e-02
1.138470e-02
1.547985e-02
2.260856e-02
3.194875e-02
4.245896e-02
5.295887e-02
6.222205e-02
6.907304e-02
7.248065e-02
7.163955e-02
6.603338e-02
5.547465e-02
4.011907e-02
2.045435e-02
-2.733846e-03
-2.841449e-02
-5.537679e-02
-8.230362e-02
-1.078480e-01
-1.307089e-01
-1.497031e-01
-1.638307e-01
-1.723315e-01
-1.747300e-01
-1.708655e-01
-1.609069e-01
-1.453478e-01
-1.249831e-01
-1.008653e-01
-7.424323e-02
-4.648515e-02
-1.899129e-02
6.898310e-03
2.999295e-02
4.932978e-02
6.423498e-02
7.436232e-02
7.970651e-02
8.059111e-02
7.763276e-02
7.168590e-02
6.377290e-02
5.500536e-02
4.650230e-02
3.931040e-02
3.433112e-02
3.225857e-02
3.353169e-02
3.830326e-02
4.642777e-02
5.746946e-02
7.073069e-02
8.529995e-02
1.001168e-01
1.140493e-01
1.259786e-01
1.348821e-01
1.399110e-01
1.404534e-01
1.361796e-01
1.270657e-01
1.133948e-01
9.573773e-02
7.491428e-02
5.194193e-02
2.797415e-02
4.233592e-03
-1.805674e-02
-3.774124e-02
-5.379558e-02
-6.538404e-02
-7.190792e-02
-7.304233e-02
-6.875885e-02
-5.933181e-02
-4.532641e-02
-2.756824e-02
-7.094806e-03
1.490844e-02
3.718397e-02
5.848473e-02
7.765757e-02
9.372107e-02
1.059318e-01
1.138336e-01
1.172859e-01
1.164695e-01
1.118684e-01
1.042311e-01
9.451360e-02
8.380806e-02
7.326395e-02
6.400479e-02
5.704689e-02
5.322454e-02
5.312647e-02
5.704800e-02
6.496252e-02
7.651482e-02
9.103769e-02
1.075910e-01
1.250216e-01
1.420397e-01
1.573073e-01
1.695320e-01
1.775581e-01
1.804490e-01
1.775536e-01
1.685524e-01
1.534804e-01
[truncated: 1,315,686 more chars]
