# Supplementary material for: Air blast injuries killed the crew of the submarine H.L. Hunley
Source: PLoS One. 2017 Aug 23;12(8):e0182244. doi: 10.1371/journal.pone.0182244 (PMC5568114; doi:10.1371/journal.pone.0182244)
Supplement: S1 File — This file contains all the test data used for the conclusions presented in this publication. (ZIP) [file pone.0182244.s007.zip › Lance2017_HunleyData/BoatModel_LiveCharge_Pressure_Waveforms/Test_283g_2_inwater.txt]

4.488105e+00
4.572299e+00
4.649372e+00
4.720287e+00
4.786519e+00
4.849937e+00
4.912649e+00
4.976846e+00
5.044654e+00
5.118023e+00
5.198633e+00
5.287828e+00
5.386536e+00
5.495184e+00
5.613595e+00
5.740877e+00
5.875346e+00
6.014493e+00
6.155038e+00
6.293078e+00
6.424343e+00
6.544505e+00
6.649543e+00
6.736076e+00
6.801644e+00
6.844877e+00
6.865526e+00
6.864351e+00
6.842871e+00
6.803002e+00
6.746639e+00
6.675231e+00
6.589436e+00
6.488887e+00
6.372138e+00
6.236797e+00
6.079826e+00
5.897990e+00
5.688367e+00
5.448872e+00
5.178717e+00
4.878760e+00
4.551709e+00
4.202172e+00
3.836558e+00
3.462828e+00
3.090147e+00
2.728423e+00
2.387772e+00
2.077946e+00
1.807731e+00
1.584397e+00
1.413213e+00
1.297107e+00
1.236485e+00
1.229233e+00
1.270893e+00
1.354985e+00
1.473433e+00
1.617054e+00
1.776074e+00
1.940650e+00
2.101352e+00
2.249607e+00
2.378050e+00
2.480790e+00
2.553551e+00
2.593699e+00
2.600166e+00
2.573285e+00
2.514585e+00
2.426566e+00
2.312485e+00
2.176175e+00
2.021901e+00
1.854265e+00
1.678136e+00
1.498610e+00
1.320979e+00
1.150672e+00
9.931756e-01
8.538877e-01
7.379228e-01
6.498625e-01
5.934835e-01
5.714967e-01
5.853378e-01
6.350448e-01
7.192426e-01
8.352406e-01
9.792331e-01
1.146578e+00
1.332133e+00
1.530611e+00
1.736942e+00
1.946616e+00
2.155974e+00
2.362427e+00
2.564586e+00
2.762238e+00
2.956204e+00
3.148034e+00
3.339609e+00
3.532682e+00
3.728431e+00
3.927103e+00
4.127793e+00
4.328404e+00
4.525769e+00
4.715922e+00
4.894451e+00
5.056876e+00
5.198996e+00
5.317157e+00
5.408426e+00
5.470670e+00
5.502558e+00
5.503526e+00
5.473732e+00
5.414030e+00
5.325982e+00
5.211903e+00
5.074915e+00
4.918994e+00
4.748957e+00
4.570359e+00
4.389298e+00
4.212099e+00
4.044932e+00
3.893395e+00
3.762112e+00
3.654417e+00
3.572139e+00
3.515528e+00
3.483318e+00
3.472891e+00
3.480523e+00
3.501663e+00
3.531203e+00
3.563717e+00
3.593663e+00
3.615546e+00
3.624049e+00
3.614181e+00
3.581423e+00
3.521914e+00
3.432658e+00
3.311753e+00
3.158615e+00
2.974174e+00
2.761021e+00
2.523461e+00
2.267480e+00
2.000596e+00
1.731621e+00
1.470334e+00
1.227092e+00
1.012403e+00
8.364645e-01
7.086635e-01
6.370652e-01
6.278794e-01
6.849469e-01
8.092874e-01
9.987680e-01
1.247953e+00
1.548184e+00
1.887907e+00
2.253246e+00
2.628753e+00
2.998286e+00
3.345907e+00
3.656715e+00
3.917544e+00
4.117479e+00
4.248172e+00
4.303990e+00
4.282035e+00
4.182093e+00
4.006565e+00
3.760391e+00
3.450963e+00
3.088004e+00
2.683369e+00
2.250733e+00
1.805167e+00
1.362593e+00
9.391534e-01
5.505281e-01
2.112428e-01
-6.600121e-02
-2.709318e-01
-3.962156e-01
-4.378383e-01
-3.953283e-01
-2.718017e-01
-7.382178e-02
1.889232e-01
5.041023e-01
8.573522e-01
1.232978e+00
1.614709e+00
1.986467e+00
2.333133e+00
2.641279e+00
2.899835e+00
3.100668e+00
3.239029e+00
3.313840e+00
3.327770e+00
3.287097e+00
3.201351e+00
3.082741e+00
2.945415e+00
2.804599e+00
2.675667e+00
2.573202e+00
2.510109e+00
2.496816e+00
2.540617e+00
2.645183e+00
2.810279e+00
3.031710e+00
3.301506e+00
3.608346e+00
3.938195e+00
4.275132e+00
4.602293e+00
4.902886e+00
5.161203e+00
5.363564e+00
5.499132e+00
5.560546e+00
5.544315e+00
5.450956e+00
5.284843e+00
5.053791e+00
4.768401e+00
4.441245e+00
4.085966e+00
3.716391e+00
3.345744e+00
2.986015e+00
2.647518e+00
2.338634e+00
2.065707e+00
1.833067e+00
1.643138e+00
1.496587e+00
1.392510e+00
1.328622e+00
1.301463e+00
1.306610e+00
1.338892e+00
1.392626e+00
1.461876e+00
1.540723e+00
1.623580e+00
1.705498e+00
1.782482e+00
1.851749e+00
1.911909e+00
1.963029e+00
2.006557e+00
2.045103e+00
2.082105e+00
2.121399e+00
2.166770e+00
2.221511e+00
2.288052e+00
2.367682e+00
2.460400e+00
2.564870e+00
2.678493e+00
2.797563e+00
2.917500e+00
3.033125e+00
3.138986e+00
3.229707e+00
3.300363e+00
3.346863e+00
3.366315e+00
3.357342e+00
3.320311e+00
3.257428e+00
3.172666e+00
3.071518e+00
2.960564e+00
2.846909e+00
2.737538e+00
2.638672e+00
2.555207e+00
2.490296e+00
2.445142e+00
2.419005e+00
2.409415e+00
2.412566e+00
2.423814e+00
2.438225e+00
2.451092e+00
2.458383e+00
2.457057e+00
2.445237e+00
2.422239e+00
2.388484e+00
2.345307e+00
2.294736e+00
2.239260e+00
2.181641e+00
2.124776e+00
2.071646e+00
2.025302e+00
1.988899e+00
1.965714e+00
1.959129e+00
1.972539e+00
2.009158e+00
2.071743e+00
2.162237e+00
2.281395e+00
2.428435e+00
2.600794e+00
2.794047e+00
3.002017e+00
3.217105e+00
3.430808e+00
3.634362e+00
3.819440e+00
3.978812e+00
4.106875e+00
4.200014e+00
4.256741e+00
4.277621e+00
4.265010e+00
4.222649e+00
4.155179e+00
4.067643e+00
3.965031e+00
3.851910e+00
3.732188e+00
3.608992e+00
3.484676e+00
3.360918e+00
3.238875e+00
3.119342e+00
3.002891e+00
2.889953e+00
2.780840e+00
2.675712e+00
2.574517e+00
2.476927e+00
2.382313e+00
2.289771e+00
2.198225e+00
2.106588e+00
2.013986e+00
1.920014e+00
1.824997e+00
1.730216e+00
1.638076e+00
1.552170e+00
1.477217e+00
1.418863e+00
1.383338e+00
1.376991e+00
1.405745e+00
1.474507e+00
1.586605e+00
1.743303e+00
1.943459e+00
2.183356e+00
2.456747e+00
2.755098e+00
3.068034e+00
3.383941e+00
3.690685e+00
3.976381e+00
4.230161e+00
4.442857e+00
4.607566e+00
4.720040e+00
4.778892e+00
4.785602e+00
4.744338e+00
4.661619e+00
4.545835e+00
4.406675e+00
4.254490e+00
4.099647e+00
3.951897e+00
3.819821e+00
3.710372e+00
3.628541e+00
3.577170e+00
3.556895e+00
3.566222e+00
3.601724e+00
3.658321e+00
3.729643e+00
3.808443e+00
3.887061e+00
3.957904e+00
4.013951e+00
4.049243e+00
4.059323e+00
4.041603e+00
3.995584e+00
3.922932e+00
3.827352e+00
3.714293e+00
3.590480e+00
3.463342e+00
3.340372e+00
3.228499e+00
3.133525e+00
3.059693e+00
3.009414e+00
2.983185e+00
2.979694e+00
2.996086e+00
3.028369e+00
3.071888e+00
3.121843e+00
3.173770e+00
3.223960e+00
3.269770e+00
3.309799e+00
3.343920e+00
3.373167e+00
3.399491e+00
3.425409e+00
3.453590e+00
3.486414e+00
3.525560e+00
3.571669e+00
3.624104e+00
3.680851e+00
3.738557e+00
3.792709e+00
3.837937e+00
3.868430e+00
3.878416e+00
3.862683e+00
3.817092e+00
3.739043e+00
3.627850e+00
3.484994e+00
3.314222e+00
3.121484e+00
2.914697e+00
2.703346e+00
2.497940e+00
2.309372e+00
2.148221e+00
2.024053e+00
1.944778e+00
1.916118e+00
1.941203e+00
2.020353e+00
2.151024e+00
2.327945e+00
2.543409e+00
2.787714e+00
3.049694e+00
3.317340e+00
3.578430e+00
3.821178e+00
4.034838e+00
4.210252e+00
4.340318e+00
4.420342e+00
4.448273e+00
4.424789e+00
4.353227e+00
4.239354e+00
4.090974e+00
3.917404e+00
3.728830e+00
3.535623e+00
3.347646e+00
3.173640e+00
3.020738e+00
2.894144e+00
2.796998e+00
2.730421e+00
2.693691e+00
2.684527e+00
2.699420e+00
2.733978e+00
2.783260e+00
2.842090e+00
2.905352e+00
2.968271e+00
3.026676e+00
3.077250e+00
3.117734e+00
3.147077e+00
3.165511e+00
3.174513e+00
3.176668e+00
3.175406e+00
3.174648e+00
3.178366e+00
3.190122e+00
3.212613e+00
3.247303e+00
3.294186e+00
3.351716e+00
3.416937e+00
3.485794e+00
3.553590e+00
3.615542e+00
3.667340e+00
3.705674e+00
3.728622e+00
3.735899e+00
3.728907e+00
3.710601e+00
3.685178e+00
3.657631e+00
3.633187e+00
3.616707e+00
3.612090e+00
3.621754e+00
3.646251e+00
3.684069e+00
3.731650e+00
3.783630e+00
3.833287e+00
3.873159e+00
3.895761e+00
3.894353e+00
3.863667e+00
3.800526e+00
3.704286e+00
3.577053e+00
3.423634e+00
3.251231e+00
3.068889e+00
2.886755e+00
2.715241e+00
2.564151e+00
2.441905e+00
2.354919e+00
2.307209e+00
2.300245e+00
2.333051e+00
2.402486e+00
2.503660e+00
2.630396e+00
2.775675e+00
2.932020e+00
3.091796e+00
3.247427e+00
3.391552e+00
3.517151e+00
3.617686e+00
3.687266e+00
3.720875e+00
3.714650e+00
3.666187e+00
3.574849e+00
3.442021e+00
3.271266e+00
3.068347e+00
2.841077e+00
2.598998e+00
2.352901e+00
2.114206e+00
1.894260e+00
1.703606e+00
1.551286e+00
1.444247e+00
1.386924e+00
1.381038e+00
1.425639e+00
1.517376e+00
1.650966e+00
1.819778e+00
2.016459e+00
2.233518e+00
2.463805e+00
2.700848e+00
2.939042e+00
3.173708e+00
3.401047e+00
3.618038e+00
3.822300e+00
4.011963e+00
4.185553e+00
4.341906e+00
4.480103e+00
4.599428e+00
4.699338e+00
4.779443e+00
4.839494e+00
4.879398e+00
4.899254e+00
4.899433e+00
4.880695e+00
4.844328e+00
4.792285e+00
4.727275e+00
4.652777e+00
4.572940e+00
4.492353e+00
4.415702e+00
4.347340e+00
4.290825e+00
4.248477e+00
4.221044e+00
4.207496e+00
4.205012e+00
4.209159e+00
4.214255e+00
4.213871e+00
4.201424e+00
4.170779e+00
4.116797e+00
4.035770e+00
3.925719e+00
3.786531e+00
3.619959e+00
3.429495e+00
3.220155e+00
2.998179e+00
2.770679e+00
2.545234e+00
2.329450e+00
2.130510e+00
1.954752e+00
1.807294e+00
1.691773e+00
1.610197e+00
1.562950e+00
1.548916e+00
1.565723e+00
1.610054e+00
1.678006e+00
1.765440e+00
1.868298e+00
1.982865e+00
2.105941e+00
2.234919e+00
2.367785e+00
2.503030e+00
2.639530e+00
2.776401e+00
2.912870e+00
3.048173e+00
3.181497e+00
3.311952e+00
3.438589e+00
3.560426e+00
3.676504e+00
3.785938e+00
3.887969e+00
3.981984e+00
4.067526e+00
4.144247e+00
4.211852e+00
4.270012e+00
4.318287e+00
4.356071e+00
4.382565e+00
4.396802e+00
4.397688e+00
4.384074e+00
4.354835e+00
4.308952e+00
4.245593e+00
4.164195e+00
4.064564e+00
3.946986e+00
3.812352e+00
3.662295e+00
3.499321e+00
3.326910e+00
3.149561e+00
2.972765e+00
2.802866e+00
2.646821e+00
2.511838e+00
2.404929e+00
2.332390e+00
2.299253e+00
2.308762e+00
2.361905e+00
2.457077e+00
2.589907e+00
2.753302e+00
2.937728e+00
3.131744e+00
3.322760e+00
3.497973e+00
3.645389e+00
3.754844e+00
3.818900e+00
3.833537e+00
3.798544e+00
3.717591e+00
3.597962e+00
3.449994e+00
3.286261e+00
3.120597e+00
2.967021e+00
2.838648e+00
2.746680e+00
2.699540e+00
2.702223e+00
2.755925e+00
2.857967e+00
3.002024e+00
3.178628e+00
3.375900e+00
3.580432e+00
3.778258e+00
3.955812e+00
4.100831e+00
4.203122e+00
4.255161e+00
4.252489e+00
4.193890e+00
4.081349e+00
3.919800e+00
3.716679e+00
3.481332e+00
3.224325e+00
2.956702e+00
2.689282e+00
2.432015e+00
2.193471e+00
1.980458e+00
1.797785e+00
1.648154e+00
1.532148e+00
1.448314e+00
1.393320e+00
1.362183e+00
1.348597e+00
1.345338e+00
1.344774e+00
1.339430e+00
1.322587e+00
1.288845e+00
1.234585e+00
1.158272e+00
1.060563e+00
9.442045e-01
8.137415e-01
6.750844e-01
5.349921e-01
4.005379e-01
2.786184e-01
1.755542e-01
9.681171e-02
4.685491e-02
2.911357e-02
4.603687e-02
9.919031e-02
1.893529e-01
3.165800e-01
4.802106e-01
6.788168e-01
9.101066e-01
1.170806e+00
1.456547e+00
1.761800e+00
2.079871e+00
2.402983e+00
2.722469e+00
3.029065e+00
3.313303e+00
3.565988e+00
3.778719e+00
3.944425e+00
4.057857e+00
4.116013e+00
4.118454e+00
4.067477e+00
3.968140e+00
3.828111e+00
3.657338e+00
3.467537e+00
3.271508e+00
3.082325e+00
2.912445e+00
2.772833e+00
2.672159e+00
2.616167e+00
2.607270e+00
2.644411e+00
2.723216e+00
2.836420e+00
2.974542e+00
3.126735e+00
3.281731e+00
3.428797e+00
3.558597e+00
3.663881e+00
3.739954e+00
3.784867e+00
3.799358e+00
3.786553e+00
3.751463e+00
3.700376e+00
3.640167e+00
3.577631e+00
3.518879e+00
3.468848e+00
3.430973e+00
3.407026e+00
3.397126e+00
3.399916e+00
3.412857e+00
3.432606e+00
3.455425e+00
3.477574e+00
3.495647e+00
3.506835e+00
3.509104e+00
3.501306e+00
3.483229e+00
3.455618e+00
3.420151e+00
3.379392e+00
3.336693e+00
3.296027e+00
3.261763e+00
3.238354e+00
3.229967e+00
3.240081e+00
3.271090e+00
3.323968e+00
3.398019e+00
3.490760e+00
3.597942e+00
3.713725e+00
3.830980e+00
3.941728e+00
4.037664e+00
4.110758e+00
4.153880e+00
4.161398e+00
4.129707e+00
4.057618e+00
3.946571e+00
3.800622e+00
3.626208e+00
3.431674e+00
3.226620e+00
3.021108e+00
2.824814e+00
2.646198e+00
2.491792e+00
2.365650e+00
2.269045e+00
2.200430e+00
2.155669e+00
2.128536e+00
2.111409e+00
2.096116e+00
2.074839e+00
2.040989e+00
1.989979e+00
1.919810e+00
1.831424e+00
1.728772e+00
1.618602e+00
1.509955e+00
1.413432e+00
1.340285e+00
1.301413e+00
1.306363e+00
1.362429e+00
1.473919e+00
1.641672e+00
1.862859e+00
2.131084e+00
2.436793e+00
2.767932e+00
3.110824e+00
3.451155e+00
3.774998e+00
4.069763e+00
4.324989e+00
4.532909e+00
4.688746e+00
4.790709e+00
4.839728e+00
4.838961e+00
4.793141e+00
4.707875e+00
4.588956e+00
4.441808e+00
4.271110e+00
4.080639e+00
3.873340e+00
3.651575e+00
3.417486e+00
3.173390e+00
2.922132e+00
2.667331e+00
2.413488e+00
2.165945e+00
1.930732e+00
1.714301e+00
1.523206e+00
1.363739e+00
1.241543e+00
1.161210e+00
1.125870e+00
1.136798e+00
1.193044e+00
1.291154e+00
1.425001e+00
1.585800e+00
1.762340e+00
1.941460e+00
2.108765e+00
2.249543e+00
2.349818e+00
2.397434e+00
2.383070e+00
2.301073e+00
2.150026e+00
1.932996e+00
1.657450e+00
1.334846e+00
9.799619e-01
6.100118e-01
2.436320e-01
-1.001864e-01
-4.031473e-01
-6.486216e-01
-8.224883e-01
-9.138118e-01
-9.153314e-01
-8.237551e-01
-6.398564e-01
-3.683829e-01
-1.778995e-02
4.001839e-01
8.710794e-01
1.378396e+00
1.904360e+00
2.430756e+00
2.939774e+00
3.414830e+00
3.841310e+00
4.207172e+00
4.503369e+00
4.724050e+00
4.866536e+00
4.931092e+00
4.920557e+00
4.839880e+00
4.695660e+00
4.495722e+00
4.248805e+00
3.964342e+00
3.652328e+00
3.323255e+00
2.988048e+00
2.657959e+00
2.344405e+00
2.058696e+00
1.811678e+00
1.613300e+00
1.472138e+00
1.394914e+00
1.386067e+00
1.447403e+00
1.577854e+00
1.773380e+00
2.027001e+00
2.328987e+00
2.667187e+00
3.027486e+00
3.394391e+00
3.751724e+00
4.083388e+00
4.374197e+00
4.610693e+00
4.781923e+00
4.880090e+00
4.901031e+00
4.844465e+00
4.714002e+00
4.516893e+00
4.263583e+00
3.967077e+00
3.642204e+00
3.304824e+00
2.971021e+00
2.656333e+00
2.375034e+00
2.139500e+00
1.959664e+00
1.842573e+00
1.792068e+00
1.808593e+00
1.889165e+00
2.027514e+00
2.214409e+00
2.438170e+00
2.685357e+00
2.941566e+00
3.192291e+00
3.423770e+00
3.623737e+00
3.782039e+00
3.891077e+00
3.946069e+00
3.945150e+00
3.889333e+00
3.782369e+00
3.630509e+00
3.442212e+00
3.227772e+00
2.998894e+00
2.768185e+00
2.548586e+00
2.352738e+00
2.192305e+00
2.077292e+00
2.015395e+00
2.011421e+00
2.066844e+00
2.179529e+00
2.343688e+00
2.550081e+00
2.786499e+00
3.038485e+00
3.290279e+00
3.525885e+00
3.730187e+00
3.889987e+00
3.994907e+00
4.038034e+00
4.016307e+00
3.930601e+00
3.785528e+00
3.588997e+00
3.351559e+00
3.085608e+00
2.804499e+00
2.521625e+00
2.249541e+00
1.999170e+00
1.779151e+00
1.595377e+00
1.450749e+00
1.345165e+00
1.275753e+00
1.237313e+00
1.222935e+00
1.224736e+00
1.234638e+00
1.245128e+00
1.249910e+00
1.244406e+00
1.226058e+00
1.194402e+00
1.150935e+00
1.098781e+00
1.042207e+00
9.860600e-01
9.351632e-01
8.937699e-01
8.651193e-01
8.511526e-01
8.524165e-01
8.681557e-01
8.965726e-01
9.352103e-01
9.813990e-01
1.032702e+00
1.087297e+00
1.144249e+00
1.203628e+00
1.266472e+00
1.334598e+00
1.410295e+00
1.495928e+00
1.593517e+00
1.704308e+00
1.828405e+00
1.964474e+00
2.109551e+00
2.258991e+00
2.406550e+00
2.544630e+00
2.664667e+00
2.757665e+00
2.814841e+00
2.828334e+00
2.791939e+00
2.701791e+00
2.556926e+00
2.359663e+00
2.115735e+00
1.834150e+00
1.526776e+00
1.207671e+00
8.922380e-01
5.962585e-01
3.349048e-01
1.218087e-01
-3.174099e-02
-1.174199e-01
-1.302713e-01
-6.888100e-02
6.467295e-02
2.650727e-01
5.241813e-01
8.315889e-01
1.175237e+00
1.542074e+00
1.918692e+00
2.291917e+00
2.649314e+00
2.979605e+00
3.272979e+00
3.521331e+00
3.718418e+00
3.859970e+00
3.943761e+00
3.969655e+00
3.939609e+00
3.857636e+00
3.729713e+00
3.563605e+00
3.368613e+00
3.155246e+00
2.934805e+00
2.718923e+00
2.519064e+00
2.346002e+00
2.209330e+00
2.117007e+00
2.074983e+00
2.086930e+00
2.154087e+00
2.275232e+00
2.446779e+00
2.662997e+00
2.916322e+00
3.197749e+00
3.497285e+00
3.804418e+00
4.108581e+00
4.399583e+00
4.667976e+00
4.905348e+00
5.104535e+00
5.259762e+00
5.366718e+00
5.422596e+00
5.426110e+00
5.377503e+00
5.278548e+00
5.132538e+00
4.944246e+00
4.719834e+00
4.466704e+00
4.193268e+00
3.908669e+00
3.622430e+00
3.344085e+00
3.082773e+00
2.846841e+00
2.643453e+00
2.478248e+00
2.355074e+00
2.275817e+00
2.240372e+00
2.246731e+00
2.291208e+00
2.368751e+00
2.473321e+00
2.598281e+00
2.736788e+00
2.882140e+00
3.028092e+00
3.169107e+00
3.300555e+00
3.418832e+00
3.521405e+00
3.606769e+00
3.674332e+00
3.724246e+00
3.757210e+00
3.774272e+00
3.776674e+00
3.765738e+00
3.742814e+00
3.709283e+00
3.666595e+00
3.616322e+00
3.560196e+00
3.500103e+00
3.438024e+00
3.375923e+00
3.315594e+00
3.258499e+00
3.205622e+00
3.157386e+00
3.113630e+00
3.073658e+00
3.036353e+00
3.000304e+00
2.963949e+00
2.925684e+00
2.883949e+00
2.837290e+00
2.784423e+00
2.724322e+00
2.656354e+00
2.580476e+00
2.497459e+00
2.409127e+00
2.318523e+00
2.229964e+00
2.148926e+00
2.081732e+00
2.035061e+00
2.015325e+00
2.027975e+00
2.076856e+00
2.163667e+00
2.287623e+00
2.445351e+00
2.631033e+00
2.836789e+00
3.053244e+00
3.270226e+00
3.477511e+00
3.665554e+00
3.826119e+00
3.952766e+00
4.041164e+00
4.089218e+00
4.097041e+00
4.066798e+00
4.002462e+00
3.909513e+00
3.794610e+00
3.665242e+00
3.529358e+00
3.395002e+00
3.269940e+00
3.161306e+00
3.075283e+00
3.016817e+00
2.989395e+00
2.994865e+00
3.033326e+00
3.103084e+00
3.200685e+00
3.321051e+00
3.457718e+00
3.603195e+00
3.749412e+00
3.888238e+00
4.012013e+00
4.114041e+00
4.188993e+00
4.233171e+00
4.244641e+00
4.223217e+00
4.170346e+00
4.088939e+00
3.983162e+00
3.858245e+00
3.720290e+00
3.576068e+00
3.432792e+00
3.297825e+00
3.178304e+00
3.080703e+00
3.010345e+00
2.970929e+00
2.964126e+00
2.989308e+00
3.043456e+00
3.121282e+00
3.215551e+00
3.317585e+00
3.417902e+00
3.506917e+00
3.575641e+00
3.616315e+00
3.622915e+00
3.591505e+00
3.520423e+00
3.410297e+00
3.263913e+00
3.085963e+00
2.882695e+00
2.661486e+00
2.430386e+00
2.197640e+00
1.971233e+00
1.758484e+00
1.565715e+00
1.398029e+00
1.259190e+00
1.151619e+00
1.076487e+00
1.033893e+00
1.023090e+00
1.042744e+00
1.091191e+00
1.166665e+00
1.267480e+00
1.392142e+00
1.539382e+00
1.708092e+00
1.897197e+00
2.105449e+00
2.331190e+00
2.572123e+00
2.825110e+00
3.086042e+00
3.349804e+00
3.610341e+00
3.860836e+00
4.093986e+00
4.302365e+00
4.478846e+00
4.617074e+00
4.711931e+00
4.759992e+00
4.759909e+00
4.712703e+00
4.621915e+00
4.493594e+00
4.336096e+00
4.159694e+00
3.975987e+00
3.797165e+00
3.635146e+00
3.500677e+00
3.402469e+00
3.346454e+00
3.335257e+00
3.367922e+00
3.439963e+00
3.543710e+00
3.668951e+00
3.803780e+00
3.935576e+00
4.052020e+00
4.142027e+00
4.196537e+00
4.209076e+00
4.176077e+00
4.096950e+00
3.973923e+00
3.811702e+00
3.616993e+00
3.397933e+00
3.163484e+00
2.922824e+00
2.684768e+00
2.457263e+00
2.246966e+00
2.058931e+00
1.896418e+00
1.760837e+00
1.651808e+00
1.567347e+00
1.504155e+00
1.457992e+00
1.424112e+00
1.397738e+00
1.374532e+00
1.351042e+00
1.325075e+00
1.295971e+00
1.264740e+00
1.234037e+00
1.207968e+00
1.191727e+00
1.191089e+00
1.211810e+00
1.258974e+00
1.336383e+00
1.446022e+00
1.587695e+00
1.758843e+00
1.954600e+00
2.168064e+00
2.390781e+00
2.613380e+00
2.826297e+00
3.020514e+00
3.188230e+00
3.323404e+00
3.422114e+00
3.482718e+00
3.505813e+00
3.494017e+00
3.451622e+00
3.384146e+00
3.297840e+00
3.199182e+00
3.094387e+00
2.988959e+00
2.887323e+00
2.792539e+00
2.706146e+00
2.628139e+00
2.557089e+00
2.490401e+00
2.424669e+00
2.356094e+00
2.280901e+00
2.195714e+00
2.097855e+00
1.985547e+00
1.858036e+00
1.715626e+00
1.559671e+00
1.392514e+00
1.217398e+00
1.038340e+00
8.599677e-01
6.873075e-01
5.255419e-01
3.797338e-01
2.545484e-01
1.539958e-01
8.122526e-02
3.839334e-02
2.662286e-02
4.605431e-02
9.597884e-02
1.750277e-01
2.813821e-01
4.129651e-01
5.675775e-01
7.429585e-01
9.367645e-01
1.146485e+00
1.369329e+00
1.602120e+00
1.841251e+00
2.082723e+00
2.322281e+00
2.555652e+00
2.778830e+00
2.988388e+00
3.181754e+00
3.357413e+00
3.515003e+00
3.655305e+00
3.780119e+00
3.892071e+00
3.994355e+00
4.090458e+00
4.183880e+00
4.277858e+00
4.375098e+00
4.477515e+00
4.585973e+00
4.700033e+00
4.817749e+00
4.935523e+00
5.048110e+00
5.148771e+00
5.229645e+00
5.282311e+00
5.298505e+00
5.270940e+00
5.194118e+00
5.065054e+00
4.883811e+00
4.653799e+00
4.381778e+00
4.077584e+00
3.753577e+00
3.423883e+00
3.103486e+00
2.807228e+00
2.548831e+00
2.339984e+00
2.189583e+00
2.103184e+00
2.082688e+00
2.126315e+00
2.228839e+00
2.382077e+00
2.575588e+00
2.797508e+00
3.035437e+00
3.277304e+00
3.512101e+00
3.730456e+00
3.924989e+00
4.090456e+00
4.223709e+00
4.323522e+00
4.390317e+00
4.425862e+00
4.432965e+00
4.415200e+00
4.376675e+00
4.321848e+00
4.255376e+00
4.181979e+00
4.106301e+00
4.032748e+00
3.965298e+00
3.907294e+00
3.861227e+00
3.828537e+00
3.809463e+00
3.802943e+00
3.806609e+00
3.816866e+00
3.829090e+00
3.837930e+00
3.837708e+00
3.822901e+00
3.788644e+00
3.731232e+00
3.648543e+00
3.540357e+00
3.408524e+00
3.256972e+00
3.091552e+00
2.919730e+00
2.750140e+00
2.592043e+00
2.454703e+00
2.346739e+00
2.275507e+00
2.246545e+00
2.263161e+00
2.326170e+00
2.433836e+00
2.581986e+00
2.764292e+00
2.972678e+00
3.197806e+00
3.429588e+00
3.657704e+00
3.872080e+00
4.063324e+00
4.223106e+00
4.344483e+00
4.422177e+00
4.452798e+00
4.435017e+00
4.369668e+00
4.259775e+00
4.110477e+00
3.928836e+00
3.723516e+00
3.504343e+00
3.281751e+00
3.066177e+00
2.867440e+00
2.694193e+00
2.553481e+00
2.450460e+00
2.388295e+00
2.368210e+00
2.389661e+00
2.450595e+00
2.547724e+00
2.676808e+00
2.832910e+00
3.010616e+00
3.204247e+00
3.408048e+00
3.616382e+00
3.823914e+00
4.025794e+00
4.217823e+00
4.396579e+00
4.559500e+00
4.704902e+00
4.831922e+00
4.940391e+00
5.030639e+00
5.103267e+00
5.158918e+00
5.198076e+00
5.220933e+00
5.227349e+00
5.216897e+00
5.188990e+00
5.143070e+00
5.078808e+00
4.996308e+00
4.896263e+00
4.780045e+00
4.649729e+00
4.508027e+00
4.358158e+00
4.203668e+00
4.048231e+00
3.895469e+00
3.748817e+00
3.611441e+00
3.486230e+00
3.375838e+00
3.282749e+00
3.209345e+00
3.157937e+00
3.130747e+00
3.129821e+00
3.156890e+00
3.213181e+00
3.299208e+00
3.414547e+00
3.557643e+00
3.725647e+00
3.914327e+00
4.118059e+00
4.329935e+00
4.541989e+00
4.745554e+00
4.931721e+00
5.091877e+00
5.218262e+00
5.304496e+00
5.346012e+00
5.340370e+00
5.287409e+00
5.189249e+00
5.050152e+00
4.876259e+00
4.675238e+00
4.455866e+00
4.227571e+00
3.999950e+00
3.782292e+00
3.583109e+00
3.409703e+00
3.267780e+00
3.161125e+00
3.091372e+00
3.057874e+00
3.057710e+00
3.085830e+00
3.135365e+00
3.198080e+00
3.264967e+00
3.326923e+00
3.375464e+00
3.403418e+00
3.405524e+00
3.378898e+00
3.323321e+00
3.241320e+00
3.138041e+00
3.020917e+00
2.899140e+00
2.782982e+00
2.682997e+00
2.609175e+00
2.570103e+00
2.572209e+00
2.619143e+00
2.711367e+00
2.845992e+00
3.016887e+00
3.215073e+00
3.429368e+00
3.647247e+00
3.855821e+00
4.042853e+00
4.197712e+00
4.312151e+00
4.380860e+00
4.401724e+00
4.375785e+00
4.306929e+00
4.201341e+00
4.066820e+00
3.912016e+00
3.745666e+00
3.575911e+00
3.409714e+00
3.252438e+00
3.107574e+00
2.976661e+00
2.859360e+00
2.753696e+00
2.656446e+00
2.563615e+00
2.470993e+00
2.374720e+00
2.271818e+00
2.160634e+00
2.041158e+00
1.915176e+00
1.786248e+00
1.659513e+00
1.541354e+00
1.438938e+00
1.359710e+00
1.310853e+00
1.298775e+00
1.328654e+00
1.404060e+00
1.526681e+00
1.696165e+00
1.910076e+00
2.163966e+00
2.451540e+00
2.764896e+00
3.094838e+00
3.431221e+00
3.763348e+00
4.080385e+00
4.371795e+00
4.627774e+00
4.839679e+00
5.000416e+00
5.104787e+00
5.149775e+00
5.134737e+00
5.061512e+00
4.934403e+00
4.760036e+00
4.547084e+00
4.305862e+00
4.047804e+00
3.784880e+00
3.528973e+00
3.291273e+00
3.081725e+00
2.908558e+00
2.777921e+00
2.693637e+00
2.657079e+00
2.667174e+00
2.720526e+00
2.811650e+00
2.933306e+00
3.076894e+00
3.232912e+00
3.391431e+00
3.542592e+00
3.677081e+00
3.786585e+00
3.864189e+00
3.904714e+00
3.904938e+00
3.863722e+00
3.781980e+00
3.662518e+00
3.509744e+00
3.329259e+00
3.127389e+00
2.910701e+00
2.685562e+00
2.457785e+00
2.232406e+00
2.013601e+00
1.804733e+00
1.608493e+00
1.427087e+00
1.262426e+00
1.116267e+00
9.902783e-01
8.860351e-01
8.049388e-01
7.480893e-01
7.161336e-01
7.091162e-01
7.263521e-01
7.663411e-01
8.267351e-01
9.043723e-01
9.953815e-01
1.095359e+00
1.199608e+00
1.303423e+00
1.402396e+00
1.492732e+00
1.571529e+00
1.637027e+00
1.688777e+00
1.727737e+00
1.756250e+00
1.777922e+00
1.797379e+00
1.819923e+00
1.851104e+00
1.896258e+00
1.960024e+00
2.045901e+00
2.155879e+00
2.290157e+00
2.446994e+00
2.622696e+00
2.811746e+00
3.007075e+00
3.200456e+00
3.382988e+00
3.545629e+00
3.679741e+00
3.777612e+00
3.832934e+00
3.841211e+00
3.800103e+00
3.709692e+00
3.572653e+00
3.394326e+00
3.182659e+00
2.948007e+00
2.702773e+00
2.460885e+00
2.237138e+00
2.046416e+00
1.902862e+00
1.819031e+00
1.805100e+00
1.868182e+00
2.011790e+00
2.235491e+00
2.534778e+00
2.901175e+00
3.322577e+00
3.783794e+00
4.267283e+00
4.753994e+00
5.224285e+00
5.658845e+00
6.039579e+00
6.350416e+00
6.578019e+00
6.712384e+00
6.747314e+00
6.680761e+00
6.515021e+00
6.256764e+00
5.916881e+00
5.510134e+00
5.054603e+00
4.570924e+00
4.081353e+00
3.608688e+00
3.175098e+00
2.800956e+00
2.503728e+00
2.297012e+00
2.189783e+00
2.185896e+00
2.283873e+00
2.476983e+00
2.753592e+00
3.097787e+00
3.490208e+00
3.909077e+00
4.331361e+00
4.734010e+00
5.095205e+00
5.395539e+00
5.619050e+00
5.754042e+00
5.793629e+00
5.735979e+00
5.584249e+00
5.346220e+00
5.033672e+00
4.661556e+00
4.247014e+00
3.808324e+00
3.363832e+00
2.930948e+00
2.525255e+00
2.159794e+00
1.844561e+00
1.586240e+00
1.388188e+00
1.250637e+00
1.171094e+00
1.144874e+00
1.165708e+00
1.226358e+00
1.319197e+00
1.436702e+00
1.571846e+00
1.718378e+00
1.870986e+00
2.025373e+00
2.178232e+00
2.327169e+00
2.470581e+00
2.607525e+00
2.737588e+00
2.860787e+00
2.977492e+00
3.088371e+00
3.194348e+00
3.296542e+00
3.396198e+00
3.494586e+00
3.592887e+00
3.692081e+00
3.792862e+00
3.895575e+00
4.000205e+00
4.106389e+00
4.213451e+00
4.320438e+00
4.426146e+00
4.529129e+00
4.627703e+00
4.719941e+00
4.803703e+00
4.876686e+00
4.936522e+00
4.980907e+00
5.007739e+00
5.015246e+00
5.002080e+00
4.967359e+00
4.910658e+00
4.831984e+00
4.731740e+00
4.610725e+00
4.470188e+00
4.311917e+00
4.138375e+00
3.952824e+00
3.759417e+00
3.563203e+00
3.370045e+00
3.186419e+00
3.019108e+00
2.874816e+00
2.759719e+00
2.679001e+00
2.636407e+00
2.633846e+00
2.671099e+00
2.745642e+00
2.852625e+00
2.985010e+00
3.133876e+00
3.288886e+00
3.438890e+00
3.572637e+00
3.679561e+00
3.750577e+00
3.778835e+00
3.760349e+00
3.694457e+00
3.584025e+00
3.435388e+00
3.257995e+00
3.063780e+00
2.866310e+00
2.679778e+00
2.517934e+00
2.393045e+00
2.314985e+00
2.290519e+00
2.322852e+00
2.411453e+00
2.552159e+00
2.737537e+00
2.957454e+00
3.199790e+00
3.451256e+00
3.698213e+00
3.927476e+00
4.127020e+00
4.286582e+00
4.398119e+00
4.456128e+00
4.457821e+00
4.403181e+00
4.294895e+00
4.138195e+00
3.940602e+00
3.711599e+00
3.462234e+00
3.204665e+00
2.951649e+00
2.716000e+00
2.510036e+00
2.345013e+00
2.230600e+00
2.174399e+00
2.181542e+00
2.254402e+00
2.392407e+00
2.592003e+00
2.846740e+00
3.147500e+00
3.482837e+00
3.839435e+00
4.202658e+00
4.557177e+00
4.887653e+00
5.179463e+00
5.419419e+00
5.596466e+00
5.702310e+00
5.731943e+00
5.684011e+00
5.560993e+00
5.369129e+00
5.118111e+00
4.820507e+00
4.490964e+00
4.145246e+00
3.799199e+00
3.467713e+00
3.163800e+00
2.897839e+00
2.677061e+00
2.505277e+00
2.382863e+00
2.306977e+00
2.271979e+00
2.270013e+00
2.291716e+00
2.326995e+00
2.365839e+00
2.399091e+00
2.419139e+00
2.420452e+00
2.399944e+00
2.357104e+00
2.293910e+00
2.214523e+00
2.124813e+00
2.031750e+00
1.942752e+00
1.865038e+00
1.805045e+00
1.767980e+00
1.757494e+00
1.775529e+00
1.822292e+00
1.896366e+00
1.994922e+00
2.113999e+00
2.248848e+00
2.394284e+00
2.545038e+00
2.696071e+00
2.842846e+00
2.981533e+00
3.109159e+00
3.223696e+00
3.324092e+00
3.410240e+00
3.482879e+00
3.543406e+00
3.593621e+00
3.635389e+00
3.670265e+00
3.699113e+00
3.721791e+00
3.736945e+00
3.741962e+00
3.733114e+00
3.705874e+00
3.655384e+00
3.577021e+00
3.466995e+00
3.322929e+00
3.144338e+00
2.932985e+00
2.693051e+00
2.431115e+00
2.155909e+00
1.877885e+00
1.608595e+00
1.359950e+00
1.143428e+00
9.692992e-01
8.459605e-01
7.794316e-01
7.730647e-01
8.274798e-01
9.407148e-01
1.108550e+00
1.324952e+00
1.582566e+00
1.873202e+00
2.188253e+00
2.519025e+00
2.856987e+00
3.193928e+00
3.522097e+00
3.834320e+00
4.124141e+00
4.385983e+00
4.615319e+00
4.808836e+00
4.964559e+00
5.081903e+00
5.161636e+00
5.205754e+00
5.217275e+00
5.199981e+00
5.158163e+00
5.096385e+00
5.019314e+00
4.931604e+00
4.837838e+00
4.742498e+00
4.649924e+00
4.564243e+00
4.489244e+00
4.428192e+00
4.383624e+00
4.357124e+00
4.349149e+00
4.358924e+00
4.384442e+00
4.422581e+00
4.469327e+00
4.520089e+00
4.570056e+00
4.614573e+00
4.649474e+00
4.671355e+00
4.677757e+00
4.667243e+00
4.639372e+00
4.594591e+00
4.534045e+00
4.459364e+00
4.372431e+00
4.275195e+00
4.169527e+00
4.057170e+00
3.939748e+00
3.818847e+00
3.696122e+00
3.573397e+00
3.452736e+00
3.336454e+00
3.227051e+00
3.127104e+00
3.039107e+00
2.965318e+00
2.907613e+00
2.867387e+00
2.845483e+00
2.842150e+00
2.857005e+00
2.888992e+00
2.936302e+00
2.996291e+00
3.065397e+00
3.139089e+00
3.211899e+00
3.277544e+00
3.329172e+00
3.359709e+00
3.362308e+00
3.330842e+00
3.260420e+00
3.147854e+00
2.992056e+00
2.794310e+00
2.558401e+00
2.290581e+00
1.999377e+00
1.695241e+00
1.390062e+00
1.096564e+00
8.276260e-01
5.955439e-01
4.112828e-01
2.837589e-01
2.192044e-01
2.206755e-01
2.877639e-01
4.165624e-01
5.999100e-01
8.279119e-01
1.088688e+00
1.369279e+00
1.656603e+00
1.938377e+00
2.203889e+00
2.444567e+00
2.654295e+00
2.829471e+00
2.968831e+00
3.073098e+00
3.144497e+00
3.186216e+00
3.201876e+00
3.195046e+00
3.168876e+00
3.125851e+00
3.067685e+00
2.995357e+00
2.909257e+00
2.809415e+00
2.695777e+00
2.568496e+00
2.428206e+00
2.276259e+00
2.114908e+00
1.947401e+00
1.777991e+00
1.611820e+00
1.454713e+00
1.312853e+00
1.192399e+00
1.099073e+00
1.037760e+00
1.012178e+00
1.024642e+00
1.075948e+00
1.165373e+00
1.290788e+00
1.448849e+00
1.635229e+00
1.844871e+00
2.072219e+00
2.311411e+00
2.556437e+00
2.801262e+00
3.039945e+00
3.266761e+00
3.476368e+00
3.663999e+00
3.825696e+00
3.958553e+00
4.060930e+00
4.132615e+00
4.174886e+00
4.190463e+00
4.183338e+00
4.158486e+00
4.121491e+00
4.078109e+00
4.033804e+00
3.993324e+00
3.960339e+00
3.937197e+00
3.924820e+00
3.922767e+00
3.929437e+00
3.942416e+00
3.958900e+00
3.976154e+00
3.991939e+00
4.004853e+00
4.014556e+00
4.021836e+00
4.028541e+00
4.037380e+00
4.051621e+00
4.074740e+00
4.110044e+00
4.160300e+00
4.227418e+00
4.312179e+00
4.414050e+00
4.531085e+00
4.659903e+00
4.795770e+00
4.932770e+00
5.064058e+00
5.182205e+00
5.279606e+00
5.348938e+00
5.383630e+00
5.378309e+00
5.329188e+00
5.234350e+00
5.093913e+00
4.910063e+00
4.686959e+00
4.430528e+00
4.148165e+00
3.848378e+00
3.540384e+00
3.233693e+00
2.937688e+00
2.661227e+00
2.412280e+00
2.197621e+00
2.022577e+00
1.890864e+00
1.804491e+00
1.763755e+00
1.767324e+00
1.812399e+00
1.894958e+00
2.010072e+00
2.152267e+00
2.315898e+00
2.495511e+00
2.686140e+00
2.883507e+00
3.084096e+00
3.285096e+00
3.484215e+00
3.679404e+00
3.868529e+00
4.049062e+00
4.217821e+00
4.370832e+00
4.503316e+00
4.609838e+00
4.684596e+00
4.721837e+00
4.716381e+00
4.664181e+00
4.562893e+00
4.412377e+00
4.215063e+00
3.976133e+00
3.703464e+00
3.407333e+00
3.099881e+00
2.794397e+00
2.504496e+00
2.243258e+00
2.022425e+00
1.851711e+00
1.738285e+00
1.686448e+00
1.697505e+00
1.769830e+00
1.899094e+00
2.078627e+00
2.299899e+00
2.553065e+00
2.827563e+00
3.112717e+00
3.398312e+00
3.675099e+00
3.935190e+00
4.172316e+00
4.381923e+00
4.561124e+00
4.708521e+00
4.823945e+00
4.908149e+00
4.962512e+00
4.988784e+00
4.988893e+00
4.964825e+00
4.918583e+00
4.852221e+00
4.767935e+00
4.668209e+00
4.555978e+00
4.434775e+00
4.308836e+00
4.183109e+00
4.063146e+00
3.954871e+00
3.864229e+00
3.796741e+00
3.757035e+00
3.748373e+00
3.772263e+00
3.828183e+00
3.913461e+00
4.023344e+00
4.151232e+00
4.289090e+00
4.427963e+00
4.558571e+00
4.671884e+00
4.759660e+00
4.814867e+00
4.831992e+00
4.807233e+00
4.738592e+00
4.625895e+00
4.470766e+00
4.276572e+00
4.048337e+00
3.792624e+00
3.517384e+00
3.231740e+00
2.945714e+00
2.669892e+00
2.415023e+00
2.191564e+00
2.009201e+00
1.876355e+00
1.799731e+00
1.783924e+00
1.831118e+00
1.940913e+00
2.110277e+00
2.333634e+00
2.603087e+00
2.908764e+00
3.239274e+00
3.582252e+00
3.924980e+00
4.255035e+00
4.560958e+00
4.832867e+00
5.062989e+00
5.246062e+00
5.379548e+00
5.463662e+00
5.501171e+00
5.497022e+00
5.457789e+00
5.391033e+00
5.304609e+00
5.206001e+00
5.101743e+00
4.996982e+00
4.895210e+00
4.798217e+00
4.706228e+00
4.618238e+00
4.532466e+00
4.446892e+00
4.359782e+00
4.270143e+00
4.178051e+00
4.084794e+00
3.992843e+00
3.905642e+00
3.827271e+00
3.762016e+00
3.713929e+00
3.686409e+00
3.681862e+00
3.701466e+00
3.745060e+00
3.811156e+00
3.897073e+00
3.999162e+00
4.113107e+00
4.234246e+00
4.357882e+00
4.479562e+00
4.595279e+00
4.701611e+00
4.795778e+00
4.875632e+00
4.939593e+00
4.986537e+00
5.015660e+00
5.026348e+00
5.018045e+00
4.990173e+00
4.942080e+00
4.873051e+00
4.782372e+00
4.669453e+00
4.533993e+00
4.376182e+00
4.196912e+00
3.997967e+00
3.782156e+00
3.553366e+00
3.316500e+00
3.077293e+00
2.842011e+00
2.617051e+00
2.408483e+00
2.221587e+00
2.060425e+00
1.927510e+00
1.823615e+00
1.747743e+00
1.697275e+00
1.668296e+00
1.656067e+00
1.655603e+00
1.662307e+00
1.672580e+00
1.684336e+00
1.697372e+00
1.713512e+00
1.736517e+00
1.771739e+00
1.825563e+00
1.904670e+00
2.015211e+00
2.161965e+00
2.347587e+00
2.572020e+00
2.832141e+00
3.121696e+00
3.431532e+00
3.750116e+00
4.064310e+00
4.360328e+00
4.624802e+00
4.845838e+00
5.013966e+00
5.122893e+00
5.169961e+00
5.156279e+00
5.086515e+00
4.968375e+00
4.811844e+00
4.628268e+00
4.429382e+00
4.226377e+00
4.029090e+00
3.845384e+00
3.680756e+00
3.538205e+00
3.418349e+00
3.319768e+00
3.239533e+00
3.173854e+00
3.118774e+00
3.070842e+00
3.027690e+00
2.988453e+00
2.953990e+00
2.926886e+00
2.911215e+00
2.912102e+00
2.935119e+00
2.985566e+00
3.067738e+00
3.184221e+00
3.335325e+00
3.518698e+00
3.729174e+00
3.958891e+00
4.197676e+00
4.433669e+00
4.654154e+00
4.846510e+00
4.999215e+00
5.102799e+00
5.150677e+00
5.139772e+00
5.070877e+00
4.948714e+00
4.781675e+00
4.581264e+00
4.361269e+00
4.136729e+00
3.922778e+00
3.733469e+00
3.580680e+00
3.473199e+00
3.416091e+00
3.410376e+00
3.453077e+00
3.537594e+00
3.654375e+00
3.791803e+00
3.937209e+00
4.077916e+00
4.202213e+00
4.300197e+00
4.364414e+00
4.390264e+00
4.376163e+00
4.323457e+00
4.236123e+00
4.120294e+00
3.983648e+00
3.834737e+00
3.682305e+00
3.534638e+00
3.399015e+00
3.281258e+00
3.185435e+00
3.113708e+00
3.066329e+00
3.041781e+00
3.037045e+00
3.047946e+00
3.069558e+00
3.096611e+00
3.123876e+00
3.146497e+00
3.160262e+00
3.161815e+00
3.148811e+00
3.120031e+00
3.075456e+00
3.016302e+00
2.945014e+00
2.865192e+00
2.781466e+00
2.699288e+00
2.624642e+00
2.563684e+00
2.522313e+00
2.505683e+00
2.517715e+00
2.560624e+00
2.634532e+00
2.737236e+00
2.864156e+00
3.008540e+00
3.161900e+00
3.314682e+00
3.457078e+00
3.579913e+00
3.675477e+00
3.738224e+00
3.765249e+00
3.756506e+00
3.714753e+00
3.645254e+00
3.555272e+00
3.453411e+00
3.348877e+00
3.250708e+00
3.167049e+00
3.104539e+00
3.067836e+00
3.059337e+00
3.079098e+00
3.124943e+00
3.192749e+00
3.276867e+00
3.370638e+00
3.466954e+00
3.558823e+00
3.639887e+00
3.704854e+00
3.749807e+00
3.772362e+00
3.771678e+00
3.748296e+00
3.703872e+00
3.640807e+00
3.561857e+00
3.469756e+00
3.366921e+00
3.255270e+00
3.136161e+00
3.010464e+00
2.878733e+00
2.741434e+00
2.599208e+00
2.453114e+00
2.304824e+00
2.156757e+00
2.012119e+00
1.874864e+00
1.749563e+00
1.641203e+00
1.554929e+00
1.495761e+00
1.468308e+00
1.476501e+00
1.523379e+00
1.610924e+00
1.739959e+00
1.910110e+00
2.119834e+00
2.366494e+00
2.646488e+00
2.955389e+00
3.288097e+00
3.638964e+00
4.001884e+00
4.370361e+00
4.737566e+00
5.096428e+00
5.439788e+00
5.760645e+00
6.052482e+00
6.309659e+00
6.527809e+00
6.704186e+00
6.837900e+00
6.930001e+00
6.983404e+00
7.002647e+00
6.993535e+00
6.962707e+00
6.917175e+00
6.863901e+00
6.809415e+00
6.759524e+00
6.719089e+00
6.691860e+00
6.680362e+00
6.685798e+00
6.707981e+00
6.745293e+00
6.794696e+00
6.851800e+00
6.911040e+00
6.965926e+00
7.009414e+00
7.034338e+00
7.033916e+00
7.002256e+00
6.934856e+00
6.829014e+00
6.684126e+00
6.501838e+00
6.286009e+00
6.042504e+00
5.778809e+00
5.503510e+00
5.225676e+00
4.954193e+00
4.697130e+00
4.461163e+00
4.251143e+00
4.069820e+00
3.917765e+00
3.793474e+00
3.693653e+00
3.613629e+00
3.547860e+00
3.490492e+00
3.435906e+00
3.379227e+00
3.316744e+00
3.246233e+00
3.167140e+00
3.080631e+00
2.989505e+00
2.897992e+00
2.811441e+00
2.735947e+00
2.677912e+00
2.643593e+00
2.638633e+00
2.667612e+00
2.733640e+00
2.838017e+00
2.979986e+00
3.156616e+00
3.362822e+00
3.591535e+00
3.834007e+00
4.080253e+00
4.319575e+00
4.541160e+00
4.734682e+00
4.890891e+00
5.002117e+00
5.062665e+00
5.069067e+00
5.020175e+00
4.917101e+00
4.763022e+00
4.562891e+00
4.323096e+00
4.051101e+00
3.755132e+00
3.443910e+00
3.126462e+00
2.811994e+00
2.509796e+00
2.229145e+00
1.979151e+00
1.768512e+00
1.605165e+00
1.495835e+00
1.445529e+00
1.457043e+00
1.530543e+00
1.663318e+00
1.849721e+00
2.081372e+00
2.347583e+00
2.636001e+00
2.933398e+00
3.226546e+00
3.503100e+00
3.752404e+00
3.966145e+00
4.138811e+00
4.267889e+00
4.353835e+00
4.399796e+00
4.411154e+00
4.394953e+00
4.359251e+00
4.312491e+00
4.262926e+00
4.218140e+00
4.184694e+00
4.167899e+00
4.171703e+00
4.198687e+00
4.250110e+00
4.325990e+00
4.425174e+00
4.545355e+00
4.683051e+00
4.833545e+00
4.990819e+00
5.147558e+00
5.295267e+00
5.424560e+00
5.525633e+00
5.588923e+00
5.605885e+00
5.569818e+00
5.476637e+00
5.325489e+00
5.119128e+00
4.864006e+00
4.570024e+00
4.249998e+00
3.918857e+00
3.592654e+00
3.287474e+00
3.018337e+00
2.798168e+00
2.636933e+00
2.541004e+00
2.512814e+00
2.550829e+00
2.649858e+00
2.801657e+00
2.995773e+00
3.220540e+00
3.464100e+00
3.715349e+00
3.964693e+00
4.204556e+00
4.429589e+00
4.636610e+00
4.824312e+00
4.992808e+00
5.143099e+00
5.276542e+00
5.394380e+00
5.497377e+00
5.585598e+00
5.658316e+00
5.714061e+00
5.750768e+00
5.766004e+00
5.757231e+00
5.722092e+00
5.658660e+00
5.565663e+00
5.442655e+00
5.290128e+00
5.109587e+00
4.903570e+00
4.675633e+00
4.430270e+00
4.172795e+00
3.909133e+00
3.645568e+00
3.388412e+00
3.143656e+00
2.916606e+00
2.711567e+00
2.531593e+00
2.378330e+00
2.251981e+00
2.151365e+00
2.074089e+00
2.016786e+00
1.975426e+00
1.945657e+00
1.923153e+00
1.903940e+00
1.884679e+00
1.862870e+00
1.836977e+00
1.806459e+00
1.771724e+00
1.734024e+00
1.695301e+00
1.658021e+00
1.624994e+00
1.599197e+00
1.583602e+00
1.581012e+00
1.593917e+00
1.624373e+00
1.673903e+00
1.743432e+00
1.833243e+00
1.942947e+00
2.071464e+00
2.217011e+00
2.377099e+00
2.548541e+00
2.727501e+00
2.909577e+00
3.089933e+00
3.263475e+00
3.425072e+00
3.569797e+00
3.693178e+00
3.791450e+00
3.861792e+00
3.902531e+00
3.913302e+00
3.895143e+00
3.850514e+00
3.783210e+00
3.698183e+00
3.601260e+00
3.498797e+00
3.397292e+00
3.302995e+00
3.221555e+00
3.157741e+00
3.115230e+00
3.096504e+00
3.102825e+00
3.134294e+00
3.189973e+00
3.268045e+00
3.365987e+00
3.480737e+00
3.608824e+00
3.746455e+00
3.889561e+00
4.033798e+00
4.174554e+00
4.306974e+00
4.426053e+00
4.526810e+00
4.604570e+00
4.655332e+00
4.676193e+00
4.665790e+00
4.624678e+00
4.555590e+00
4.463531e+00
4.355649e+00
4.240901e+00
4.129501e+00
4.032203e+00
3.959464e+00
3.920579e+00
3.922849e+00
3.970860e+00
4.065954e+00
4.205924e+00
4.384977e+00
4.593989e+00
4.821037e+00
5.052190e+00
5.272507e+00
5.467159e+00
5.622584e+00
5.727570e+00
5.774167e+00
5.758342e+00
5.680332e+00
5.544665e+00
5.359862e+00
5.137846e+00
4.893110e+00
4.641712e+00
4.400162e+00
4.184269e+00
4.008037e+00
3.882684e+00
3.815848e+00
3.811066e+00
3.867550e+00
3.980296e+00
4.140511e+00
4.336310e+00
4.553618e+00
4.777193e+00
4.991663e+00
5.182517e+00
5.336945e+00
5.444496e+00
5.497504e+00
5.491277e+00
5.424060e+00
5.296810e+00
5.112840e+00
4.877377e+00
4.597124e+00
4.279848e+00
3.934050e+00
3.568726e+00
3.193183e+00
2.816913e+00
2.449438e+00
2.100132e+00
1.777966e+00
1.491190e+00
1.246990e+00
1.051139e+00
9.077075e-01
8.188650e-01
7.848042e-01
8.037900e-01
8.723260e-01
9.854127e-01
1.136866e+00
1.319665e+00
1.526297e+00
1.749091e+00
1.980497e+00
2.213337e+00
2.440985e+00
2.657508e+00
2.857746e+00
3.037361e+00
3.192852e+00
3.321557e+00
3.421653e+00
3.492151e+00
3.532901e+00
3.544578e+00
3.528657e+00
3.487363e+00
3.423584e+00
3.340757e+00
3.242714e+00
3.133510e+00
3.017232e+00
2.897824e+00
2.778926e+00
2.663761e+00
2.555060e+00
2.455048e+00
2.365476e+00
2.287704e+00
2.222808e+00
2.171704e+00
2.135263e+00
2.114385e+00
2.110033e+00
2.123196e+00
2.154818e+00
2.205667e+00
2.276203e+00
2.366438e+00
2.475818e+00
2.603141e+00
2.746522e+00
2.903410e+00
3.070653e+00
3.244613e+00
3.421304e+00
3.596541e+00
3.766068e+00
3.925650e+00
4.071118e+00
4.198374e+00
4.303368e+00
4.382096e+00
4.430642e+00
4.445318e+00
4.422884e+00
4.360874e+00
4.257958e+00
4.114316e+00
3.931946e+00
3.714863e+00
3.469129e+00
3.202713e+00
2.925170e+00
2.647168e+00
2.379920e+00
2.134571e+00
1.921590e+00
1.750233e+00
1.628083e+00
1.560707e+00
1.551419e+00
1.601162e+00
1.708492e+00
1.869685e+00
2.078932e+00
2.328633e+00
2.609764e+00
2.912309e+00
3.225710e+00
3.539328e+00
3.842871e+00
4.126764e+00
4.382435e+00
4.602528e+00
4.781015e+00
4.913254e+00
4.995984e+00
5.027303e+00
5.006630e+00
4.934687e+00
4.813484e+00
4.646309e+00
4.437722e+00
4.193503e+00
3.920584e+00
3.626913e+00
3.321279e+00
3.013084e+00
2.712080e+00
2.428063e+00
2.170556e+00
1.948466e+00
1.769728e+00
1.640957e+00
1.567112e+00
1.551200e+00
1.594058e+00
1.694226e+00
1.847938e+00
2.049225e+00
2.290145e+00
2.561097e+00
2.851222e+00
3.148856e+00
3.442014e+00
3.718896e+00
3.968393e+00
4.180571e+00
4.347109e+00
4.461671e+00
4.520184e+00
4.520997e+00
4.464929e+00
4.355196e+00
4.197229e+00
3.998422e+00
3.767820e+00
3.515772e+00
3.253578e+00
2.993095e+00
2.746340e+00
2.525031e+00
2.340090e+00
2.201097e+00
2.115730e+00
2.089232e+00
2.123958e+00
2.219064e+00
2.370380e+00
2.570502e+00
2.809115e+00
3.073521e+00
3.349352e+00
3.621408e+00
3.874565e+00
4.094680e+00
4.269429e+00
4.389004e+00
4.446622e+00
4.438797e+00
4.365375e+00
4.229336e+00
4.036403e+00
3.794514e+00
3.513211e+00
3.203007e+00
2.874794e+00
2.539309e+00
2.206703e+00
1.886219e+00
1.585980e+00
1.312873e+00
1.072523e+00
8.693365e-01
7.065733e-01
5.864487e-01
5.102241e-01
4.782772e-01
4.901364e-01
5.444747e-01
6.390710e-01
7.707544e-01
9.353627e-01
1.127749e+00
1.341866e+00
1.570955e+00
1.807832e+00
2.045260e+00
2.276363e+00
2.495041e+00
2.696327e+00
2.876647e+00
3.033953e+00
3.167711e+00
3.278763e+00
3.369095e+00
3.441537e+00
3.499459e+00
3.546492e+00
3.586292e+00
3.622366e+00
3.657940e+00
3.695865e+00
3.738519e+00
3.787717e+00
3.844602e+00
3.909536e+00
3.982019e+00
4.060636e+00
4.143067e+00
4.226163e+00
4.306080e+00
4.378472e+00
4.438711e+00
4.482143e+00
4.504345e+00
4.501394e+00
4.470121e+00
4.408350e+00
4.315119e+00
4.190850e+00
4.037478e+00
3.858515e+00
3.659029e+00
3.445529e+00
3.225734e+00
3.008219e+00
2.801956e+00
2.615759e+00
2.457696e+00
2.334519e+00
2.251185e+00
2.210515e+00
2.213048e+00
2.257092e+00
2.338958e+00
2.453355e+00
2.593867e+00
2.753473e+00
2.925045e+00
3.101787e+00
3.277570e+00
3.447167e+00
3.606358e+00
3.751935e+00
3.881606e+00
3.993836e+00
4.087656e+00
4.162464e+00
4.217861e+00
4.253543e+00
4.269273e+00
4.264929e+00
4.240633e+00
4.196913e+00
4.134878e+00
4.056346e+00
3.963889e+00
3.860778e+00
3.750823e+00
3.638127e+00
3.526795e+00
3.420643e+00
3.322943e+00
3.236251e+00
3.162316e+00
3.102102e+00
3.055877e+00
3.023383e+00
3.004023e+00
2.997051e+00
3.001716e+00
3.017339e+00
3.043325e+00
3.079089e+00
3.123952e+00
3.177019e+00
3.237070e+00
3.302508e+00
3.371364e+00
3.441371e+00
3.510083e+00
3.575036e+00
3.633906e+00
3.684644e+00
3.725573e+00
3.755429e+00
3.773342e+00
3.778787e+00
3.771498e+00
3.751400e+00
3.718566e+00
3.673236e+00
3.615890e+00
3.547399e+00
3.469196e+00
3.383450e+00
3.293190e+00
3.202319e+00
3.115500e+00
3.037902e+00
2.974831e+00
2.931274e+00
2.911440e+00
2.918337e+00
2.953442e+00
3.016515e+00
3.105548e+00
3.216869e+00
3.345379e+00
3.484880e+00
3.628470e+00
3.768952e+00
3.899242e+00
4.012735e+00
4.103627e+00
4.167188e+00
4.199982e+00
4.200033e+00
4.166943e+00
4.101943e+00
4.007867e+00
3.889030e+00
3.751014e+00
3.600369e+00
3.444237e+00
3.289959e+00
3.144681e+00
3.015022e+00
2.906804e+00
2.824873e+00
2.772985e+00
2.753745e+00
2.768573e+00
2.817682e+00
2.900072e+00
3.013536e+00
3.154708e+00
3.319174e+00
3.501630e+00
3.696111e+00
3.896245e+00
4.095503e+00
4.287431e+00
4.465826e+00
4.624857e+00
4.759142e+00
4.863793e+00
4.934449e+00
4.967326e+00
4.959291e+00
4.907983e+00
4.811963e+00
4.670911e+00
4.485839e+00
4.259299e+00
3.995565e+00
3.700735e+00
3.382741e+00
3.051218e+00
2.717240e+00
2.392903e+00
2.090787e+00
1.823319e+00
1.602078e+00
1.437095e+00
1.336194e+00
1.304439e+00
1.343714e+00
1.452509e+00
1.625920e+00
1.855892e+00
2.131694e+00
2.440591e+00
2.768663e+00
3.101698e+00
3.426078e+00
3.729573e+00
4.001990e+00
4.235597e+00
4.425316e+00
4.568673e+00
4.665533e+00
4.717675e+00
4.728276e+00
4.701371e+00
4.641367e+00
4.552651e+00
4.439328e+00
4.305095e+00
4.153232e+00
3.986691e+00
3.808245e+00
3.620672e+00
3.426942e+00
3.230391e+00
3.034872e+00
2.844852e+00
2.665464e+00
2.502491e+00
2.362273e+00
2.251547e+00
2.177204e+00
2.145972e+00
2.164034e+00
2.236588e+00
2.367391e+00
2.558294e+00
2.808825e+00
3.115848e+00
3.473336e+00
3.872297e+00
4.300864e+00
4.744586e+00
5.186903e+00
5.609809e+00
5.994684e+00
6.323250e+00
6.578594e+00
6.746191e+00
6.814851e+00
6.777485e+00
6.631644e+00
6.379759e+00
6.029071e+00
5.591247e+00
5.081734e+00
4.518896e+00
3.923012e+00
3.315226e+00
2.716509e+00
2.146714e+00
1.623757e+00
1.162980e+00
7.766848e-01
4.738597e-01
2.600658e-01
1.374741e-01
1.050243e-01
1.586832e-01
2.917795e-01
4.953975e-01
7.588078e-01
1.069920e+00
1.415742e+00
1.782850e+00
2.157845e+00
2.527818e+00
2.880807e+00
3.206227e+00
3.495280e+00
3.741294e+00
3.939986e+00
4.089616e+00
4.191015e+00
4.247491e+00
4.264592e+00
4.249770e+00
4.211938e+00
4.160962e+00
4.107107e+00
4.060471e+00
4.030426e+00
4.025095e+00
4.050897e+00
4.112192e+00
4.211044e+00
4.347151e+00
4.517920e+00
4.718705e+00
4.943172e+00
5.183740e+00
5.432065e+00
5.679507e+00
5.917542e+00
6.138099e+00
6.333811e+00
6.498181e+00
6.625683e+00
6.711817e+00
6.753121e+00
6.747164e+00
6.692532e+00
6.588798e+00
6.436508e+00
6.237166e+00
5.993232e+00
5.708122e+00
5.386207e+00
5.032798e+00
4.654097e+00
4.257107e+00
3.849494e+00
3.439398e+00
3.035206e+00
2.645291e+00
2.277749e+00
1.940131e+00
1.639197e+00
1.380702e+00
1.169214e+00
1.007976e+00
8.988204e-01
8.421258e-01
8.368197e-01
8.804182e-01
9.690976e-01
1.097798e+00
1.260368e+00
1.449753e+00
1.658251e+00
1.877824e+00
2.100459e+00
2.318545e+00
2.525239e+00
2.714747e+00
2.882517e+00
3.025298e+00
3.141078e+00
3.228924e+00
3.288777e+00
3.321233e+00
3.327380e+00
3.308692e+00
3.267012e+00
3.204582e+00
3.124114e+00
3.028840e+00
2.922509e+00
2.809315e+00
2.693725e+00
2.580243e+00
2.473140e+00
2.376181e+00
2.292419e+00
2.224058e+00
2.172414e+00
2.137957e+00
2.120387e+00
2.118734e+00
2.131429e+00
2.156353e+00
2.190867e+00
2.231859e+00
2.275816e+00
2.318972e+00
2.357491e+00
2.387712e+00
2.406382e+00
2.410872e+00
2.399323e+00
2.370710e+00
2.324823e+00
2.262171e+00
2.183836e+00
2.091320e+00
1.986406e+00
1.871056e+00
1.747374e+00
1.617604e+00
1.484171e+00
1.349720e+00
1.217138e+00
1.089528e+00
9.701305e-01
8.621830e-01
7.687308e-01
6.924137e-01
6.352498e-01
5.984483e-01
5.822778e-01
5.860147e-01
6.079824e-01
6.456848e-01
6.960192e-01
7.555493e-01
8.208044e-01
8.885699e-01
9.561362e-01
1.021475e+00
1.083332e+00
1.141231e+00
1.195410e+00
1.246706e+00
1.296426e+00
1.346212e+00
1.397932e+00
1.453576e+00
1.515160e+00
1.584620e+00
1.663686e+00
1.753738e+00
1.855662e+00
1.969722e+00
2.095472e+00
2.231744e+00
2.376707e+00
2.528003e+00
2.682957e+00
2.838802e+00
2.992909e+00
3.142959e+00
3.287054e+00
3.423723e+00
3.551853e+00
3.670546e+00
3.778949e+00
3.876073e+00
3.960660e+00
4.031099e+00
4.085415e+00
4.121331e+00
4.136381e+00
4.128070e+00
4.094045e+00
4.032278e+00
3.941218e+00
3.819942e+00
3.668269e+00
3.486877e+00
3.277402e+00
3.042545e+00
2.786154e+00
2.513287e+00
2.230211e+00
1.944314e+00
1.663925e+00
1.398000e+00
1.155723e+00
9.460090e-01
7.769726e-01
6.553905e-01
5.862221e-01
5.722255e-01
6.137110e-01
7.084575e-01
8.518005e-01
1.036884e+00
1.255055e+00
1.496368e+00
1.750166e+00
2.005676e+00
2.252603e+00
2.481650e+00
2.684956e+00
2.856409e+00
2.991820e+00
3.088973e+00
3.147535e+00
3.168871e+00
3.155776e+00
3.112173e+00
3.042792e+00
2.952867e+00
2.847853e+00
2.733171e+00
2.613980e+00
2.494960e+00
2.380129e+00
2.272688e+00
2.174908e+00
2.088102e+00
2.012661e+00
1.948181e+00
1.893681e+00
1.847875e+00
1.809502e+00
1.777669e+00
1.752187e+00
1.733840e+00
1.724563e+00
1.727485e+00
1.746794e+00
1.787427e+00
1.854582e+00
1.953088e+00
2.086706e+00
2.257426e+00
2.464869e+00
2.705869e+00
2.974301e+00
3.261181e+00
3.555060e+00
3.842654e+00
4.109686e+00
4.341851e+00
4.525844e+00
4.650354e+00
4.706961e+00
4.690847e+00
4.601255e+00
4.441663e+00
4.219639e+00
3.946391e+00
3.636044e+00
3.304711e+00
2.969418e+00
2.646989e+00
2.352959e+00
2.100599e+00
1.900137e+00
1.758189e+00
1.677475e+00
1.656793e+00
1.691262e+00
1.772801e+00
1.890797e+00
2.032905e+00
2.185940e+00
2.336781e+00
2.473243e+00
2.584852e+00
2.663486e+00
2.703810e+00
2.703500e+00
2.663222e+00
2.586389e+00
2.478719e+00
2.347667e+00
2.201790e+00
2.050134e+00
1.901676e+00
1.764897e+00
1.647480e+00
1.556116e+00
1.496403e+00
1.472771e+00
1.488417e+00
1.545203e+00
1.643545e+00
1.782296e+00
1.958679e+00
2.168305e+00
2.405307e+00
2.662609e+00
2.932303e+00
3.206104e+00
3.475820e+00
3.733798e+00
3.973278e+00
4.188636e+00
4.375508e+00
4.530791e+00
4.652559e+00
4.739911e+00
4.792807e+00
4.811895e+00
4.798371e+00
4.753868e+00
4.680375e+00
4.580192e+00
4.455887e+00
4.310284e+00
4.146457e+00
3.967739e+00
3.777744e+00
3.580386e+00
3.379875e+00
3.180679e+00
2.987412e+00
2.804662e+00
2.636748e+00
2.487452e+00
2.359733e+00
2.255501e+00
2.175454e+00
2.119049e+00
2.084584e+00
2.069409e+00
2.070242e+00
2.083549e+00
2.105962e+00
2.134676e+00
2.167806e+00
2.204651e+00
2.245839e+00
2.293321e+00
2.350215e+00
2.420486e+00
2.508494e+00
2.618463e+00
2.753906e+00
2.917107e+00
3.108699e+00
3.327402e+00
3.569953e+00
3.831223e+00
4.104497e+00
4.381890e+00
4.654830e+00
4.914561e+00
5.152624e+00
5.361268e+00
5.533786e+00
5.664761e+00
5.750225e+00
5.787768e+00
5.776582e+00
5.717477e+00
5.612859e+00
5.466670e+00
5.284283e+00
5.072340e+00
4.838536e+00
4.591343e+00
4.339687e+00
4.092591e+00
3.858804e+00
3.646440e+00
3.462649e+00
3.313333e+00
3.202958e+00
3.134431e+00
3.109088e+00
3.126753e+00
3.185860e+00
3.283600e+00
3.416080e+00
3.578463e+00
3.765087e+00
3.969574e+00
4.184940e+00
4.403737e+00
4.618238e+00
4.820682e+00
5.003583e+00
5.160072e+00
5.284254e+00
5.371531e+00
5.418851e+00
5.424851e+00
5.389877e+00
5.315881e+00
5.206230e+00
5.065454e+00
4.898994e+00
4.712982e+00
4.514084e+00
4.309396e+00
4.106398e+00
3.912892e+00
3.736922e+00
3.586597e+00
3.469818e+00
3.393897e+00
3.365089e+00
3.388092e+00
3.465563e+00
3.597730e+00
3.782152e+00
4.013673e+00
4.284571e+00
4.584910e+00
4.903047e+00
5.226238e+00
5.541306e+00
5.835303e+00
6.096123e+00
6.313036e+00
6.477122e+00
6.581591e+00
6.621972e+00
6.596201e+00
6.504590e+00
6.349707e+00
6.136170e+00
5.870369e+00
5.560137e+00
5.214363e+00
4.842583e+00
4.454569e+00
4.059932e+00
3.667793e+00
3.286510e+00
2.923495e+00
2.585101e+00
2.276569e+00
2.002013e+00
1.764428e+00
1.565702e+00
1.406637e+00
1.286973e+00
1.205440e+00
1.159844e+00
1.147196e+00
1.163905e+00
1.206015e+00
1.269480e+00
1.350429e+00
1.445398e+00
1.551470e+00
1.666308e+00
1.788064e+00
1.915181e+00
2.046132e+00
2.179145e+00
2.311986e+00
2.441849e+00
2.565397e+00
2.678957e+00
2.778852e+00
2.861823e+00
2.925475e+00
2.968670e+00
2.991808e+00
2.996932e+00
2.987640e+00
2.968815e+00
2.946187e+00
2.925801e+00
2.913433e+00
2.914024e+00
2.931179e+00
2.966774e+00
3.020704e+00
3.090789e+00
3.172861e+00
3.261019e+00
3.348051e+00
3.425971e+00
3.486642e+00
3.522410e+00
3.526691e+00
3.494469e+00
3.422652e+00
3.310273e+00
3.158549e+00
2.970791e+00
2.752227e+00
2.509739e+00
2.251562e+00
1.986960e+00
1.725880e+00
1.478594e+00
1.255325e+00
1.065844e+00
9.190567e-01
8.225888e-01
7.823820e-01
8.023471e-01
8.841013e-01
1.026830e+00
1.227296e+00
1.480010e+00
1.777545e+00
2.110962e+00
2.470309e+00
2.845140e+00
3.225000e+00
3.599858e+00
3.960447e+00
4.298528e+00
4.607070e+00
4.880373e+00
5.114146e+00
5.305557e+00
5.453245e+00
5.557316e+00
5.619277e+00
5.641925e+00
5.629168e+00
5.585779e+00
5.517101e+00
5.428731e+00
5.326202e+00
5.214710e+00
5.098907e+00
4.982773e+00
4.869580e+00
4.761909e+00
4.661717e+00
4.570396e+00
4.488816e+00
4.417316e+00
4.355663e+00
4.302971e+00
4.257640e+00
4.217323e+00
4.178969e+00
4.138955e+00
4.093315e+00
4.038046e+00
3.969491e+00
3.884728e+00
3.781967e+00
3.660885e+00
3.522867e+00
3.371120e+00
3.210613e+00
3.047838e+00
2.890384e+00
2.746344e+00
2.623613e+00
2.529152e+00
2.468303e+00
2.444231e+00
2.457580e+00
2.506363e+00
2.586102e+00
2.690199e+00
2.810494e+00
2.937939e+00
3.063331e+00
3.178020e+00
3.274531e+00
3.347053e+00
3.391744e+00
3.406858e+00
3.392693e+00
3.351380e+00
3.286571e+00
3.203055e+00
3.106366e+00
3.002400e+00
2.897096e+00
2.796166e+00
2.704899e+00
2.628004e+00
2.569488e+00
2.532561e+00
2.519542e+00
2.531780e+00
2.569580e+00
2.632150e+00
2.717565e+00
2.822747e+00
2.943488e+00
3.074507e+00
3.209565e+00
3.341671e+00
3.463369e+00
3.567126e+00
3.645793e+00
3.693105e+00
3.704178e+00
3.675943e+00
3.607483e+00
3.500224e+00
3.357967e+00
3.186740e+00
2.994498e+00
2.790653e+00
2.585492e+00
2.389523e+00
2.212783e+00
2.064203e+00
1.951068e+00
1.878632e+00
1.849921e+00
1.865729e+00
1.924781e+00
2.024033e+00
2.159038e+00
2.324343e+00
2.513848e+00
2.721123e+00
2.939667e+00
3.163108e+00
3.385368e+00
3.600811e+00
3.804373e+00
3.991687e+00
4.159209e+00
4.304313e+00
4.425377e+00
4.521810e+00
4.594033e+00
4.643386e+00
4.671960e+00
4.682375e+00
4.677522e+00
4.660293e+00
4.633350e+00
4.598942e+00
4.558804e+00
4.514115e+00
4.465529e+00
4.413241e+00
4.357061e+00
4.296497e+00
4.230817e+00
4.159110e+00
4.080352e+00
3.993497e+00
3.897591e+00
3.791924e+00
3.676192e+00
3.550656e+00
3.416267e+00
3.274748e+00
3.128595e+00
2.981011e+00
2.835751e+00
2.696906e+00
2.568622e+00
2.454797e+00
2.358776e+00
2.283089e+00
2.229274e+00
2.197810e+00
2.188163e+00
2.198971e+00
2.228298e+00
2.273958e+00
2.333823e+00
2.406089e+00
2.489425e+00
2.583011e+00
2.686425e+00
2.799408e+00
2.921547e+00
3.051920e+00
3.188773e+00
3.329290e+00
3.469500e+00
3.604365e+00
3.728037e+00
3.834276e+00
3.916965e+00
3.970660e+00
3.991085e+00
3.975509e+00
3.922963e+00
3.834256e+00
3.711829e+00
3.559470e+00
3.381961e+00
3.184711e+00
2.973452e+00
2.754009e+00
2.532192e+00
2.313777e+00
2.104559e+00
1.910431e+00
1.737444e+00
1.591822e+00
1.479898e+00
1.407978e+00
1.382125e+00
1.407877e+00
1.489921e+00
1.631716e+00
1.835109e+00
2.099944e+00
2.423713e+00
2.801287e+00
3.224778e+00
3.683583e+00
4.164643e+00
4.652931e+00
5.132161e+00
5.585668e+00
5.997381e+00
6.352821e+00
6.640004e+00
6.850181e+00
6.978333e+00
7.023385e+00
6.988120e+00
6.878818e+00
6.704657e+00
6.476954e+00
6.208299e+00
5.911687e+00
5.599698e+00
5.283794e+00
4.973800e+00
4.677573e+00
4.400894e+00
4.147555e+00
3.919613e+00
3.717754e+00
3.541706e+00
3.390637e+00
3.263482e+00
3.159165e+00
3.076709e+00
3.015228e+00
2.973848e+00
2.951592e+00
2.947249e+00
2.959278e+00
2.985736e+00
3.024252e+00
3.072020e+00
3.125812e+00
3.182005e+00
3.236617e+00
3.285365e+00
3.323765e+00
3.347255e+00
3.351383e+00
3.332032e+00
3.285684e+00
3.209704e+00
3.102627e+00
2.964423e+00
2.796713e+00
2.602905e+00
2.388236e+00
2.159687e+00
1.925773e+00
1.696204e+00
1.481447e+00
1.292212e+00
1.138897e+00
1.031040e+00
9.767892e-01
9.824393e-01
1.052036e+00
1.187071e+00
1.386270e+00
1.645495e+00
1.957769e+00
2.313439e+00
2.700488e+00
3.105007e+00
3.511806e+00
3.905147e+00
4.269536e+00
4.590526e+00
4.855481e+00
5.054236e+00
5.179621e+00
5.227830e+00
5.198603e+00
5.095211e+00
4.924255e+00
4.695268e+00
4.420156e+00
4.112507e+00
3.786824e+00
3.457742e+00
3.139275e+00
2.844172e+00
2.583397e+00
2.365769e+00
2.197760e+00
2.083446e+00
2.024569e+00
2.020701e+00
2.069456e+00
2.166735e+00
2.306989e+00
2.483485e+00
2.688577e+00
2.914003e+00
3.151196e+00
3.391626e+00
3.627139e+00
3.850294e+00
4.054652e+00
4.235006e+00
4.387533e+00
4.509864e+00
4.601074e+00
4.661607e+00
4.693134e+00
4.698357e+00
4.680752e+00
4.644261e+00
4.592944e+00
4.530605e+00
4.460446e+00
4.384781e+00
4.304853e+00
4.220793e+00
4.131726e+00
4.036010e+00
3.931584e+00
3.816376e+00
3.688714e+00
3.547696e+00
3.393478e+00
3.227454e+00
3.052317e+00
2.871996e+00
2.691493e+00
2.516637e+00
2.353769e+00
2.209399e+00
2.089840e+00
2.000843e+00
1.947252e+00
1.932691e+00
1.959319e+00
2.027660e+00
2.136530e+00
2.283092e+00
2.463016e+00
2.670765e+00
2.899954e+00
3.143785e+00
3.395470e+00
3.648635e+00
3.897626e+00
4.137696e+00
4.365063e+00
4.576831e+00
4.770803e+00
4.945239e+00
5.098585e+00
5.229237e+00
5.335380e+00
5.414917e+00
5.465519e+00
5.484777e+00
5.470441e+00
5.420720e+00
5.334596e+00
5.212123e+00
5.054660e+00
4.865029e+00
4.647554e+00
4.407991e+00
4.153334e+00
3.891499e+00
3.630918e+00
3.380063e+00
3.146942e+00
2.938613e+00
2.760766e+00
2.617418e+00
2.510735e+00
2.441014e+00
2.406812e+00
2.405205e+00
2.432168e+00
2.483023e+00
2.552918e+00
2.637278e+00
2.732183e+00
2.834607e+00
2.942484e+00
3.054591e+00
3.170258e+00
3.288947e+00
3.409778e+00
3.531087e+00
3.650087e+00
3.762714e+00
3.863692e+00
3.946827e+00
4.005494e+00
4.033269e+00
4.024624e+00
3.975610e+00
3.884437e+00
3.751902e+00
3.581602e+00
3.379925e+00
3.155792e+00
2.920179e+00
2.685448e+00
2.464518e+00
2.269953e+00
2.113034e+00
2.002890e+00
1.945777e+00
1.944577e+00
1.998560e+00
2.103439e+00
2.251711e+00
2.433236e+00
2.635993e+00
2.846952e+00
3.052974e+00
3.241685e+00
3.402268e+00
3.526111e+00
3.607285e+00
3.642820e+00
3.632745e+00
3.579909e+00
3.489578e+00
3.368857e+00
3.225978e+00
3.069541e+00
2.907762e+00
2.747827e+00
2.595414e+00
2.454407e+00
2.326845e+00
2.213074e+00
2.112069e+00
2.021865e+00
1.940032e+00
1.864123e+00
1.792053e+00
1.722350e+00
1.654304e+00
1.587987e+00
1.524209e+00
1.464431e+00
1.410665e+00
1.365388e+00
1.331467e+00
1.312060e+00
1.310481e+00
1.329983e+00
1.373443e+00
1.442977e+00
1.539503e+00
1.662326e+00
1.808814e+00
1.974241e+00
2.151851e+00
2.333162e+00
2.508514e+00
2.667779e+00
2.801188e+00
2.900142e+00
2.957943e+00
2.970341e+00
2.935866e+00
2.855903e+00
2.734543e+00
2.578219e+00
2.395199e+00
2.194976e+00
1.987632e+00
1.783221e+00
1.591211e+00
1.420027e+00
1.276723e+00
1.166766e+00
1.093962e+00
1.060490e+00
1.067029e+00
1.112947e+00
1.196518e+00
1.315151e+00
1.465597e+00
1.644121e+00
1.846651e+00
2.068880e+00
2.306348e+00
2.554498e+00
2.808719e+00
3.064383e+00
3.316866e+00
3.561571e+00
3.793962e+00
4.009589e+00
4.204146e+00
4.373548e+00
4.514037e+00
4.622344e+00
4.695869e+00
4.732902e+00
4.732847e+00
4.696406e+00
4.625695e+00
4.524249e+00
4.396878e+00
4.249388e+00
4.088175e+00
3.919758e+00
3.750302e+00
3.585208e+00
3.428820e+00
3.284281e+00
3.153536e+00
3.037459e+00
2.936055e+00
2.848701e+00
2.774356e+00
2.711740e+00
2.659441e+00
2.615976e+00
2.579804e+00
2.549325e+00
2.522877e+00
2.498736e+00
2.475144e+00
2.450344e+00
2.422634e+00
2.390437e+00
2.352379e+00
2.307376e+00
2.254718e+00
2.194145e+00
2.125901e+00
2.050750e+00
1.969963e+00
1.885260e+00
1.798724e+00
1.712703e+00
1.629710e+00
1.552336e+00
1.483188e+00
1.424831e+00
1.379758e+00
1.350349e+00
1.338812e+00
1.347104e+00
1.376801e+00
1.428928e+00
1.503745e+00
1.600517e+00
1.717278e+00
1.850645e+00
1.995715e+00
2.146070e+00
2.293943e+00
2.430526e+00
2.546439e+00
2.632331e+00
2.679560e+00
2.680929e+00
2.631384e+00
2.528645e+00
2.373671e+00
2.170933e+00
1.928430e+00
1.657436e+00
1.371974e+00
1.088035e+00
8.225946e-01
5.924945e-01
4.132663e-01
2.979900e-01
2.562836e-01
2.935108e-01
4.102810e-01
6.022970e-01
8.605727e-01
1.172017e+00
1.520343e+00
1.887231e+00
2.253648e+00
2.601201e+00
2.913405e+00
3.176739e+00
3.381413e+00
3.521758e+00
3.596237e+00
3.607108e+00
3.559794e+00
3.462065e+00
3.323145e+00
3.152862e+00
2.960913e+00
2.756321e+00
2.547100e+00
2.340123e+00
2.141149e+00
1.954968e+00
1.785590e+00
1.636453e+00
1.510584e+00
1.410721e+00
1.339375e+00
1.298834e+00
1.291125e+00
1.317922e+00
1.380413e+00
1.479119e+00
1.613694e+00
1.782707e+00
1.983465e+00
2.211909e+00
2.462629e+00
2.729043e+00
3.003730e+00
3.278920e+00
3.547050e+00
3.801343e+00
4.036295e+00
4.248009e+00
4.434324e+00
4.594708e+00
4.729955e+00
4.841716e+00
4.931962e+00
5.002443e+00
5.054247e+00
5.087510e+00
5.101323e+00
5.093841e+00
5.062559e+00
5.004708e+00
4.917696e+00
4.799526e+00
4.649128e+00
4.466563e+00
4.253085e+00
4.011077e+00
3.743866e+00
3.455490e+00
3.150425e+00
2.833364e+00
2.509029e+00
2.182081e+00
1.857086e+00
1.538544e+00
1.230942e+00
9.387971e-01
6.666789e-01
4.191827e-01
2.008488e-01
1.602991e-02
-1.312884e-01
-2.376994e-01
-3.005999e-01
-3.184037e-01
-2.907169e-01
-2.184486e-01
-1.038371e-01
4.962161e-02
2.373387e-01
4.538822e-01
6.932844e-01
9.493788e-01
1.216130e+00
1.487919e+00
1.759762e+00
2.027417e+00
2.287403e+00
2.536896e+00
2.773561e+00
2.995324e+00
3.200145e+00
3.385832e+00
3.549929e+00
3.689718e+00
3.802316e+00
3.884880e+00
3.934865e+00
3.950304e+00
3.930062e+00
3.874037e+00
3.783283e+00
3.660052e+00
3.507764e+00
3.330920e+00
3.134950e+00
2.926014e+00
2.710755e+00
2.496018e+00
2.288542e+00
2.094653e+00
1.919982e+00
1.769226e+00
1.645961e+00
1.552515e+00
1.489882e+00
1.457672e+00
1.454086e+00
1.475919e+00
1.518601e+00
1.576305e+00
1.642150e+00
1.708525e+00
1.767541e+00
1.811592e+00
1.833995e+00
1.829621e+00
1.795473e+00
1.731116e+00
1.638909e+00
1.524002e+00
1.394087e+00
1.258920e+00
1.129649e+00
1.018014e+00
9.354605e-01
8.922661e-01
8.967256e-01
9.544822e-01
1.068057e+00
1.236626e+00
1.456066e+00
1.719263e+00
2.016666e+00
2.336998e+00
2.668075e+00
2.997625e+00
3.314043e+00
3.607012e+00
3.867957e+00
4.090315e+00
4.269626e+00
4.403459e+00
4.491208e+00
4.533787e+00
4.533278e+00
4.492582e+00
4.415112e+00
4.304566e+00
4.164802e+00
3.999801e+00
3.813699e+00
3.610848e+00
3.395868e+00
3.173644e+00
2.949265e+00
2.727870e+00
2.514424e+00
2.313447e+00
2.128721e+00
1.963033e+00
1.817964e+00
1.693780e+00
1.589422e+00
1.502599e+00
1.429971e+00
1.367407e+00
1.310292e+00
1.253870e+00
1.193600e+00
1.125529e+00
1.046646e+00
9.552110e-01
8.510174e-01
7.355671e-01
6.121194e-01
4.856028e-01
3.623844e-01
2.499127e-01
1.562588e-01
8.959108e-02
5.761600e-02
6.701756e-02
1.229209e-01
2.284062e-01
3.841017e-01
5.878891e-01
8.347592e-01
1.116851e+00
1.423700e+00
1.742693e+00
2.059728e+00
2.360016e+00
2.628989e+00
2.853224e+00
3.021324e+00
3.124681e+00
3.158084e+00
3.120116e+00
3.013328e+00
2.844173e+00
2.622691e+00
2.361951e+00
2.077274e+00
1.785267e+00
1.502744e+00
1.245597e+00
1.027730e+00
8.601490e-01
7.502816e-01
7.016137e-01
7.136502e-01
7.822014e-01
8.999472e-01
1.057207e+00
1.242824e+00
1.445078e+00
1.652529e+00
1.854739e+00
2.042827e+00
2.209832e+00
2.350904e+00
2.463333e+00
2.546452e+00
2.601446e+00
2.631068e+00
2.639315e+00
2.631039e+00
2.611547e+00
2.586186e+00
2.559950e+00
2.537137e+00
2.521084e+00
2.513998e+00
2.516883e+00
2.529557e+00
2.550745e+00
2.578218e+00
2.608959e+00
2.639362e+00
2.665440e+00
2.683063e+00
2.688210e+00
2.677239e+00
2.647155e+00
2.595837e+00
2.522209e+00
2.426317e+00
2.309302e+00
2.173274e+00
2.021107e+00
1.856195e+00
1.682206e+00
1.502876e+00
1.321858e+00
1.142651e+00
9.685782e-01
8.028030e-01
6.483485e-01
5.080856e-01
3.846682e-01
2.804062e-01
1.970881e-01
1.357795e-01
9.664126e-02
7.881546e-02
8.041995e-02
9.868006e-02
1.302008e-01
1.713578e-01
2.187607e-01
2.697257e-01
3.226854e-01
3.774699e-01
4.354049e-01
4.991984e-01
5.726183e-01
6.599919e-01
7.655919e-01
8.929840e-01
1.044425e+00
1.220385e+00
1.419254e+00
1.637269e+00
1.868660e+00
2.106013e+00
2.340802e+00
2.564040e+00
2.766990e+00
2.941857e+00
3.082404e+00
3.184429e+00
3.246072e+00
3.267928e+00
3.252968e+00
3.206288e+00
3.134717e+00
3.046315e+00
2.949813e+00
2.854013e+00
2.767219e+00
2.696708e+00
2.648299e+00
2.626044e+00
2.632059e+00
2.666518e+00
2.727780e+00
2.812660e+00
2.916780e+00
3.034985e+00
3.161775e+00
3.291721e+00
3.419836e+00
3.541883e+00
3.654620e+00
3.755959e+00
3.845038e+00
3.922202e+00
3.988866e+00
4.047279e+00
4.100194e+00
4.150479e+00
4.200715e+00
4.252822e+00
4.307779e+00
4.365456e+00
4.424592e+00
4.482918e+00
4.537404e+00
4.584597e+00
4.621009e+00
4.643512e+00
4.649675e+00
4.638028e+00
4.608199e+00
4.560929e+00
4.497970e+00
4.421873e+00
4.335721e+00
4.242827e+00
4.146461e+00
4.049637e+00
3.954985e+00
3.864728e+00
3.780755e+00
3.704770e+00
3.638479e+00
3.583756e+00
3.542768e+00
3.517990e+00
3.512114e+00
3.527840e+00
3.567565e+00
3.633020e+00
3.724882e+00
3.842412e+00
3.983177e+00
4.142871e+00
4.315295e+00
4.492490e+00
4.665053e+00
4.822586e+00
4.954286e+00
5.049579e+00
5.098769e+00
5.093641e+00
5.027960e+00
4.897857e+00
4.702099e+00
4.442230e+00
4.122603e+00
3.750312e+00
3.334988e+00
2.888489e+00
2.424456e+00
1.957754e+00
1.503828e+00
1.078011e+00
6.948380e-01
3.673882e-01
1.067113e-01
-7.866104e-02
-1.831017e-01
-2.041646e-01
-1.427444e-01
-3.102925e-03
2.072533e-01
4.778583e-01
7.957398e-01
1.146027e+00
1.512686e+00
1.879339e+00
2.230115e+00
2.550462e+00
2.827882e+00
3.052522e+00
3.217589e+00
3.319565e+00
3.358207e+00
3.336342e+00
3.259466e+00
3.135189e+00
2.972571e+00
2.781398e+00
2.571455e+00
2.351865e+00
2.130529e+00
1.913713e+00
1.705816e+00
1.509321e+00
1.324943e+00
1.151952e+00
9.886560e-01
8.330002e-01
6.832358e-01
5.385981e-01
3.999176e-01
2.700872e-01
1.543066e-01
6.004426e-02
-3.320081e-03
-2.516656e-02
5.427446e-03
9.857264e-02
2.623963e-01
5.019490e-01
8.183213e-01
1.208078e+00
1.663082e+00
2.170734e+00
2.714607e+00
3.275416e+00
3.832219e+00
4.363739e+00
4.849674e+00
5.271892e+00
5.615414e+00
5.869131e+00
6.026227e+00
6.084321e+00
6.045360e+00
5.915292e+00
5.703592e+00
5.422664e+00
5.087184e+00
4.713401e+00
4.318430e+00
3.919559e+00
3.533574e+00
3.176115e+00
2.861088e+00
2.600132e+00
2.402179e+00
2.273125e+00
2.215641e+00
2.229140e+00
2.309921e+00
2.451477e+00
2.644938e+00
2.879628e+00
3.143670e+00
3.424603e+00
3.709956e+00
3.987754e+00
4.246931e+00
4.477655e+00
4.671575e+00
4.822014e+00
4.924129e+00
4.975042e+00
4.973943e+00
4.922138e+00
4.823020e+00
4.681942e+00
4.505971e+00
4.303553e+00
4.084098e+00
3.857528e+00
3.633811e+00
3.422523e+00
3.232440e+00
3.071177e+00
2.944884e+00
2.857994e+00
2.813059e+00
2.810658e+00
2.849396e+00
2.925999e+00
3.035497e+00
3.171490e+00
3.326489e+00
3.492314e+00
3.660532e+00
3.822929e+00
3.971963e+00
4.101203e+00
4.205692e+00
4.282222e+00
4.329485e+00
4.348083e+00
4.340391e+00
4.310284e+00
4.262753e+00
4.203427e+00
4.138063e+00
4.072032e+00
4.009848e+00
3.954797e+00
3.908689e+00
3.871780e+00
3.842882e+00
3.819642e+00
3.798985e+00
3.777652e+00
3.752760e+00
3.722316e+00
3.685603e+00
3.643374e+00
3.597847e+00
3.552478e+00
3.511577e+00
3.479798e+00
3.461604e+00
3.460757e+00
3.479903e+00
3.520295e+00
3.581671e+00
3.662288e+00
3.759088e+00
3.867982e+00
3.984188e+00
4.102601e+00
4.218146e+00
4.326087e+00
4.422276e+00
4.503323e+00
4.566700e+00
4.610776e+00
4.634788e+00
4.638743e+00
4.623284e+00
4.589488e+00
4.538649e+00
4.472044e+00
4.390727e+00
4.295369e+00
4.186184e+00
4.062940e+00
3.925075e+00
3.771896e+00
3.602839e+00
3.417748e+00
3.217141e+00
3.002425e+00
2.776032e+00
2.541461e+00
2.303218e+00
2.066661e+00
1.837753e+00
1.622742e+00
1.427795e+00
1.258614e+00
1.120089e+00
1.016024e+00
9.489747e-01
9.202076e-01
9.297967e-01
9.768116e-01
1.059566e+00
1.175872e+00
1.323257e+00
1.499098e+00
1.700668e+00
1.925078e+00
2.169142e+00
2.429201e+00
2.700939e+00
2.979250e+00
3.258203e+00
3.531128e+00
3.790853e+00
4.030068e+00
4.241786e+00
4.419846e+00
4.559384e+00
4.657209e+00
4.712039e+00
4.724554e+00
4.697263e+00
4.634205e+00
4.540516e+00
4.421914e+00
4.284166e+00
4.132595e+00
3.971681e+00
3.804786e+00
3.634042e+00
3.460379e+00
3.283714e+00
3.103250e+00
2.917878e+00
2.726636e+00
2.529174e+00
2.326200e+00
2.119837e+00
1.913851e+00
1.713715e+00
1.526475e+00
1.360414e+00
1.224532e+00
1.127886e+00
1.078847e+00
1.084365e+00
1.149289e+00
1.275851e+00
1.463317e+00
1.707870e+00
2.002687e+00
2.338216e+00
2.702611e+00
3.082297e+00
3.462637e+00
3.828658e+00
4.165823e+00
4.460779e+00
4.702063e+00
4.880686e+00
4.990573e+00
5.028817e+00
4.995745e+00
4.894808e+00
4.732312e+00
4.517038e+00
4.259765e+00
3.972750e+00
3.669172e+00
3.362559e+00
3.066222e+00
2.792711e+00
2.553296e+00
2.357515e+00
2.212777e+00
2.124063e+00
2.093711e+00
2.121307e+00
2.203689e+00
2.335050e+00
2.507166e+00
2.709740e+00
2.930869e+00
3.157634e+00
3.376778e+00
3.575447e+00
3.741941e+00
3.866392e+00
3.941345e+00
3.962163e+00
3.927245e+00
3.838047e+00
3.698906e+00
3.516708e+00
3.300411e+00
3.060486e+00
2.808294e+00
2.555449e+00
2.313200e+00
2.091854e+00
1.900270e+00
1.745438e+00
1.632162e+00
1.562857e+00
1.537473e+00
1.553555e+00
1.606439e+00
1.689588e+00
1.795055e+00
1.914035e+00
2.037486e+00
2.156758e+00
2.264186e+00
2.353598e+00
2.420690e+00
2.463232e+00
2.481108e+00
2.476155e+00
2.451851e+00
2.412880e+00
2.364626e+00
2.312651e+00
2.262220e+00
2.217904e+00
2.183284e+00
2.160771e+00
2.151526e+00
2.155470e+00
2.171379e+00
2.197028e+00
2.229403e+00
2.264933e+00
2.299775e+00
2.330102e+00
2.352407e+00
2.363785e+00
2.362177e+00
2.346550e+00
2.316995e+00
2.274741e+00
2.222068e+00
2.162158e+00
2.098893e+00
2.036636e+00
1.980025e+00
1.933797e+00
1.902655e+00
1.891149e+00
1.903568e+00
1.943799e+00
2.015122e+00
2.119955e+00
2.259537e+00
2.433611e+00
2.640131e+00
2.875078e+00
3.132411e+00
3.404193e+00
3.680893e+00
3.951841e+00
4.205793e+00
4.431558e+00
4.618619e+00
4.757710e+00
4.841319e+00
4.864085e+00
4.823085e+00
4.718024e+00
4.551291e+00
4.327909e+00
4.055359e+00
3.743262e+00
3.402949e+00
3.046897e+00
2.688094e+00
2.339346e+00
2.012589e+00
1.718259e+00
1.464752e+00
1.258041e+00
1.101457e+00
9.956489e-01
9.387470e-01
9.266807e-01
9.536473e-01
1.012681e+00
1.096273e+00
1.196997e+00
1.308073e+00
1.423845e+00
1.540104e+00
1.654252e+00
1.765294e+00
1.873664e+00
1.980925e+00
2.089402e+00
2.201783e+00
2.320757e+00
2.448707e+00
2.587480e+00
2.738216e+00
2.901246e+00
3.076021e+00
3.261065e+00
3.453962e+00
3.651366e+00
3.849044e+00
4.041972e+00
4.224474e+00
4.390415e+00
4.533434e+00
4.647234e+00
4.725884e+00
4.764162e+00
4.757888e+00
4.704245e+00
4.602056e+00
4.451980e+00
4.256607e+00
4.020423e+00
3.749648e+00
3.451937e+00
3.135990e+00
2.811094e+00
2.486649e+00
2.171723e+00
1.874660e+00
1.602776e+00
1.362132e+00
1.157402e+00
9.918056e-01
8.671129e-01
7.837025e-01
7.406685e-01
7.359737e-01
7.666453e-01
8.290099e-01
9.189588e-01
1.032227e+00
1.164669e+00
1.312500e+00
1.472485e+00
1.642053e+00
1.819317e+00
2.002998e+00
2.192265e+00
2.386501e+00
2.585032e+00
2.786856e+00
2.990410e+00
3.193410e+00
3.392787e+00
3.584723e+00
3.764795e+00
3.928195e+00
4.070009e+00
4.185532e+00
4.270567e+00
4.321706e+00
4.336553e+00
4.313890e+00
4.253755e+00
4.157461e+00
4.027524e+00
3.867540e+00
3.682002e+00
3.476094e+00
3.255461e+00
3.025997e+00
2.793644e+00
2.564229e+00
2.343319e+00
2.136116e+00
1.947346e+00
1.781172e+00
1.641093e+00
1.529841e+00
1.449273e+00
1.400264e+00
1.382605e+00
1.394937e+00
1.434708e+00
1.498206e+00
1.580660e+00
1.676433e+00
1.779301e+00
1.882826e+00
1.980775e+00
2.067564e+00
2.138675e+00
2.191000e+00
2.223074e+00
2.235168e+00
2.229234e+00
2.208719e+00
2.178253e+00
2.143258e+00
2.109491e+00
2.082577e+00
2.067556e+00
2.068504e+00
2.088242e+00
2.128184e+00
2.188310e+00
2.267263e+00
2.362549e+00
2.470781e+00
2.587949e+00
2.709655e+00
2.831322e+00
2.948347e+00
3.056212e+00
3.150578e+00
3.227363e+00
3.282819e+00
3.313639e+00
3.317058e+00
3.290993e+00
3.234180e+00
3.146331e+00
3.028287e+00
2.882164e+00
2.711475e+00
2.521200e+00
2.317785e+00
2.109035e+00
1.903880e+00
1.712005e+00
1.543359e+00
1.407567e+00
1.313300e+00
1.267656e+00
1.275625e+00
1.339688e+00
1.459601e+00
1.632381e+00
1.852495e+00
2.112214e+00
2.402102e+00
2.711571e+00
3.029457e+00
3.344570e+00
3.646185e+00
3.924459e+00
4.170759e+00
4.377903e+00
4.540324e+00
4.654162e+00
4.717309e+00
4.729430e+00
4.691956e+00
4.608073e+00
4.482682e+00
4.322322e+00
4.135011e+00
3.930003e+00
3.717425e+00
3.507822e+00
3.311623e+00
3.138556e+00
2.997095e+00
2.893941e+00
2.833624e+00
2.818234e+00
2.847313e+00
2.917932e+00
3.024940e+00
3.161354e+00
3.318878e+00
3.488450e+00
3.660804e+00
3.826949e+00
3.978565e+00
4.108273e+00
4.209828e+00
4.278220e+00
4.309758e+00
4.302126e+00
4.254439e+00
4.167285e+00
4.042734e+00
3.884292e+00
3.696790e+00
3.486196e+00
3.259369e+00
3.023784e+00
2.787239e+00
2.557601e+00
2.342576e+00
2.149532e+00
1.985341e+00
1.856223e+00
1.767582e+00
1.723796e+00
1.727983e+00
1.781745e+00
1.884905e+00
2.035294e+00
2.228591e+00
2.458276e+00
2.715707e+00
2.990359e+00
3.270240e+00
3.542478e+00
3.794088e+00
4.012847e+00
4.188239e+00
4.312360e+00
4.380685e+00
4.392597e+00
4.351588e+00
4.265076e+00
4.143842e+00
4.001110e+00
3.851365e+00
3.709026e+00
3.587099e+00
3.495968e+00
3.442430e+00
3.429071e+00
3.454045e+00
3.511261e+00
3.590960e+00
3.680620e+00
3.766101e+00
3.832941e+00
3.867670e+00
3.859061e+00
3.799183e+00
3.684186e+00
3.514755e+00
3.296170e+00
3.038015e+00
2.753516e+00
2.458608e+00
2.170771e+00
1.907745e+00
1.686203e+00
1.520476e+00
1.421440e+00
1.395630e+00
1.444673e+00
1.565086e+00
1.748475e+00
1.982127e+00
2.249954e+00
2.533709e+00
2.814385e+00
3.073665e+00
3.295302e+00
3.466302e+00
3.577798e+00
3.625527e+00
3.609876e+00
3.535502e+00
3.410588e+00
3.245842e+00
3.053374e+00
2.845575e+00
2.634144e+00
2.429318e+00
2.239390e+00
2.070485e+00
1.926593e+00
1.809794e+00
1.720603e+00
1.658371e+00
1.621668e+00
1.608609e+00
1.617088e+00
1.644929e+00
1.689967e+00
1.750092e+00
1.823280e+00
1.907629e+00
2.001403e+00
2.103064e+00
2.211287e+00
2.324940e+00
2.443027e+00
2.564588e+00
2.688574e+00
2.813702e+00
2.938323e+00
3.060307e+00
3.176988e+00
3.285191e+00
3.381351e+00
3.461733e+00
3.522745e+00
3.561288e+00
3.575122e+00
3.563169e+00
3.525715e+00
3.464482e+00
3.382542e+00
3.284080e+00
3.174045e+00
3.057707e+00
2.940197e+00
2.826062e+00
2.718914e+00
2.621193e+00
2.534075e+00
2.457532e+00
2.390528e+00
2.331319e+00
2.277837e+00
2.228082e+00
2.180508e+00
2.134336e+00
2.089759e+00
2.048013e+00
2.011294e+00
1.982509e+00
1.964897e+00
1.961540e+00
1.974840e+00
2.006033e+00
2.054818e+00
2.119169e+00
2.195358e+00
2.278203e+00
2.361507e+00
2.438641e+00
2.503181e+00
2.549542e+00
2.573532e+00
2.572772e+00
2.546942e+00
2.497837e+00
2.429232e+00
2.346580e+00
2.256576e+00
2.166644e+00
2.084395e+00
2.017120e+00
1.971348e+00
1.952507e+00
1.964685e+00
2.010498e+00
2.091054e+00
2.205980e+00
2.353508e+00
2.530591e+00
2.733040e+00
2.955699e+00
3.192645e+00
3.437443e+00
3.683453e+00
3.924180e+00
4.153655e+00
4.366813e+00
4.559809e+00
4.730265e+00
4.877369e+00
5.001839e+00
5.105727e+00
5.192081e+00
5.264519e+00
5.326751e+00
5.382131e+00
5.433266e+00
5.481761e+00
5.528081e+00
5.571576e+00
5.610620e+00
5.642843e+00
5.665430e+00
5.675417e+00
5.669971e+00
5.646609e+00
5.603350e+00
5.538801e+00
5.452195e+00
5.343397e+00
5.212902e+00
5.061841e+00
4.891997e+00
4.705821e+00
4.506449e+00
4.297682e+00
4.083927e+00
3.870096e+00
3.661448e+00
3.463377e+00
3.281178e+00
3.119783e+00
2.983502e+00
2.875789e+00
2.799059e+00
2.754576e+00
2.742431e+00
2.761614e+00
2.810159e+00
2.885367e+00
2.984048e+00
3.102752e+00
3.237963e+00
3.386215e+00
3.544128e+00
3.708355e+00
3.875481e+00
4.041894e+00
4.203668e+00
4.356509e+00
4.495779e+00
4.616620e+00
4.714164e+00
4.783829e+00
4.821658e+00
4.824680e+00
4.791227e+00
4.721182e+00
4.616121e+00
4.479305e+00
4.315537e+00
4.130880e+00
3.932272e+00
3.727055e+00
3.522485e+00
3.325239e+00
3.140978e+00
2.974008e+00
2.827051e+00
2.701175e+00
2.595864e+00
2.509249e+00
2.438448e+00
2.379991e+00
2.330272e+00
2.285970e+00
2.244392e+00
2.203707e+00
2.163047e+00
2.122465e+00
2.082788e+00
2.045372e+00
2.011812e+00
1.983634e+00
1.962017e+00
1.947560e+00
1.940131e+00
1.938802e+00
1.941893e+00
1.947116e+00
1.951807e+00
1.953228e+00
1.948889e+00
1.936870e+00
1.916081e+00
1.886458e+00
1.849057e+00
1.806060e+00
1.760687e+00
1.717035e+00
1.679836e+00
1.654158e+00
1.645048e+00
1.657142e+00
1.694247e+00
1.758930e+00
1.852148e+00
1.972961e+00
2.118362e+00
2.283274e+00
2.460727e+00
2.642234e+00
2.818317e+00
2.979172e+00
3.115388e+00
3.218668e+00
3.282478e+00
3.302575e+00
3.277356e+00
3.208003e+00
3.098392e+00
2.954787e+00
2.785339e+00
2.599430e+00
2.406965e+00
2.217653e+00
2.040397e+00
1.882832e+00
1.751052e+00
1.649545e+00
1.581305e+00
1.548077e+00
1.550670e+00
1.589272e+00
1.663687e+00
1.773450e+00
1.917787e+00
2.095411e+00
2.304201e+00
2.540819e+00
2.800351e+00
3.076052e+00
3.359263e+00
3.639548e+00
3.905067e+00
4.143151e+00
4.341067e+00
4.486881e+00
4.570360e+00
4.583829e+00
4.522894e+00
4.386961e+00
4.179486e+00
3.907935e+00
3.583450e+00
3.220239e+00
2.834756e+00
2.444729e+00
2.068106e+00
1.721991e+00
1.421639e+00
1.179558e+00
1.004782e+00
9.023483e-01
8.730351e-01
9.133781e-01
1.015987e+00
1.170145e+00
1.362642e+00
1.578783e+00
1.803458e+00
2.022192e+00
2.222089e+00
2.392594e+00
2.526066e+00
2.618130e+00
2.667836e+00
2.677625e+00
2.653121e+00
2.602749e+00
2.537183e+00
2.468643e+00
2.410070e+00
2.374231e+00
2.372811e+00
2.415567e+00
2.509614e+00
2.658893e+00
2.863876e+00
3.121507e+00
3.425406e+00
3.766288e+00
4.132559e+00
4.511037e+00
4.887745e+00
5.248689e+00
5.580613e+00
5.871653e+00
6.111882e+00
6.293727e+00
6.412226e+00
6.465134e+00
6.452869e+00
6.378292e+00
6.246359e+00
6.063637e+00
5.837754e+00
5.576806e+00
5.288799e+00
4.981170e+00
4.660452e+00
4.332094e+00
4.000475e+00
3.669063e+00
3.340714e+00
3.018035e+00
2.703775e+00
2.401174e+00
2.114226e+00
1.847805e+00
1.607650e+00
1.400181e+00
1.232168e+00
1.110266e+00
1.040461e+00
1.027462e+00
1.074103e+00
1.180804e+00
1.345145e+00
1.561616e+00
1.821581e+00
2.113485e+00
2.423313e+00
2.735295e+00
3.032818e+00
3.299466e+00
3.520125e+00
3.682035e+00
3.775706e+00
3.795607e+00
3.740574e+00
3.613900e+00
3.423118e+00
3.179491e+00
2.897258e+00
2.592702e+00
2.283105e+00
1.985661e+00
1.716425e+00
1.489371e+00
1.315609e+00
1.202826e+00
1.154976e+00
1.172231e+00
1.251200e+00
1.385379e+00
1.565792e+00
1.781768e+00
2.021786e+00
2.274301e+00
2.528492e+00
2.774881e+00
3.005762e+00
3.215456e+00
3.400371e+00
3.558909e+00
3.691245e+00
3.799028e+00
3.885032e+00
3.952792e+00
4.006237e+00
4.049337e+00
4.085782e+00
4.118692e+00
4.150389e+00
4.182241e+00
4.214595e+00
4.246811e+00
4.277384e+00
4.304164e+00
4.324641e+00
4.336277e+00
4.336873e+00
4.324934e+00
4.299981e+00
4.262799e+00
4.215538e+00
4.161667e+00
4.105731e+00
4.052946e+00
4.008651e+00
3.977688e+00
3.963777e+00
3.968973e+00
3.993267e+00
4.034392e+00
4.087859e+00
4.147226e+00
4.204596e+00
4.251288e+00
4.278634e+00
4.278803e+00
4.245577e+00
4.174981e+00
4.065679e+00
3.919094e+00
3.739241e+00
3.532289e+00
3.305922e+00
3.068589e+00
2.828737e+00
2.594123e+00
2.371274e+00
2.165140e+00
1.978960e+00
1.814311e+00
1.671304e+00
1.548880e+00
1.445140e+00
1.357683e+00
1.283903e+00
1.221247e+00
1.167418e+00
1.120522e+00
1.079157e+00
1.042438e+00
1.009958e+00
9.816889e-01
9.578260e-01
9.385988e-01
9.240716e-01
9.139647e-01
9.075296e-01
9.035096e-01
9.002102e-01
8.956905e-01
8.880690e-01
8.759152e-01
8.586749e-01
8.370657e-01
8.133702e-01
7.915667e-01
7.772553e-01
7.773674e-01
7.996747e-01
8.521411e-01
9.421816e-01
1.075902e+00
1.257396e+00
1.488169e+00
1.766747e+00
2.088506e+00
2.445750e+00
2.828027e+00
3.222659e+00
3.615454e+00
3.991523e+00
4.336152e+00
4.635672e+00
4.878238e+00
5.054518e+00
5.158209e+00
5.186392e+00
5.139681e+00
5.022168e+00
4.841154e+00
4.606680e+00
4.330893e+00
4.027283e+00
3.709873e+00
3.392412e+00
3.087637e+00
2.806665e+00
2.558524e+00
2.349867e+00
2.184843e+00
2.065137e+00
1.990153e+00
1.957326e+00
1.962519e+00
2.000485e+00
2.065340e+00
2.151016e+00
2.251639e+00
2.361824e+00
2.476866e+00
2.592835e+00
2.706596e+00
2.815770e+00
2.918660e+00
3.014164e+00
3.101681e+00
3.181007e+00
3.252262e+00
3.315809e+00
3.372204e+00
3.422148e+00
3.466445e+00
3.505957e+00
3.541528e+00
3.573897e+00
3.603582e+00
3.630762e+00
3.655175e+00
3.676055e+00
3.692121e+00
3.701639e+00
3.702547e+00
3.692629e+00
3.669728e+00
3.631949e+00
3.577850e+00
3.506557e+00
3.417819e+00
3.311964e+00
3.189782e+00
3.052345e+00
2.900816e+00
2.736284e+00
2.559671e+00
2.371745e+00
2.173235e+00
1.965063e+00
1.748634e+00
1.526156e+00
1.300913e+00
1.077460e+00
8.616690e-01
6.606269e-01
4.823619e-01
3.354278e-01
2.283734e-01
1.691399e-01
1.644378e-01
2.191503e-01
3.358176e-01
5.142461e-01
7.512864e-01
1.040808e+00
1.373884e+00
1.739181e+00
2.123517e+00
2.512541e+00
2.891482e+00
3.245896e+00
3.562370e+00
3.829143e+00
4.036630e+00
4.177835e+00
4.248644e+00
4.248020e+00
4.178070e+00
4.043997e+00
3.853904e+00
3.618455e+00
3.350370e+00
3.063771e+00
2.773404e+00
2.493793e+00
2.238386e+00
2.018776e+00
1.844057e+00
1.720380e+00
1.650735e+00
1.634972e+00
1.670031e+00
1.750361e+00
1.868476e+00
2.015604e+00
2.182366e+00
2.359466e+00
2.538315e+00
2.711566e+00
2.873506e+00
3.020273e+00
3.149875e+00
3.262002e+00
3.357655e+00
3.438645e+00
3.507025e+00
3.564546e+00
3.612213e+00
3.649997e+00
3.676754e+00
3.690352e+00
3.687970e+00
3.666530e+00
3.623189e+00
3.555818e+00
3.463414e+00
3.346386e+00
3.206716e+00
3.047955e+00
2.875087e+00
2.694261e+00
2.512420e+00
2.336852e+00
2.174685e+00
2.032391e+00
1.915304e+00
1.827239e+00
1.770221e+00
1.744375e+00
1.747997e+00
1.777782e+00
1.829216e+00
1.897068e+00
1.975958e+00
2.060913e+00
2.147880e+00
2.234124e+00
2.318483e+00
2.401439e+00
2.485030e+00
2.572591e+00
2.668385e+00
2.777165e+00
2.903701e+00
3.052331e+00
3.226545e+00
3.428626e+00
3.659346e+00
3.917738e+00
4.200935e+00
4.504112e+00
4.820542e+00
5.141795e+00
5.458065e+00
5.758638e+00
6.032431e+00
6.268576e+00
6.456968e+00
6.588742e+00
6.656645e+00
6.655296e+00
6.581345e+00
6.433573e+00
6.212940e+00
5.922599e+00
5.567886e+00
5.156254e+00
4.697140e+00
4.201731e+00
3.682634e+00
3.153429e+00
2.628139e+00
2.120628e+00
1.643998e+00
1.209999e+00
8.285334e-01
5.072801e-01
2.514664e-01
6.380680e-02
-5.539917e-02
-1.080284e-01
-9.778827e-02
-2.980998e-02
8.976165e-02
2.541254e-01
4.560805e-01
6.881578e-01
9.426323e-01
1.211454e+00
1.486157e+00
1.757826e+00
2.017163e+00
2.254723e+00
2.461281e+00
2.628337e+00
2.748674e+00
2.816915e+00
2.830003e+00
2.787538e+00
2.691937e+00
2.548389e+00
2.364597e+00
2.150329e+00
1.916819e+00
1.676072e+00
1.440132e+00
1.220406e+00
1.027079e+00
8.686831e-01
7.518268e-01
6.810825e-01
6.590004e-01
6.862135e-01
7.615968e-01
8.824493e-01
1.044685e+00
1.243025e+00
1.471203e+00
1.722183e+00
1.988402e+00
2.262040e+00
2.535299e+00
2.800688e+00
3.051285e+00
3.280969e+00
3.484589e+00
3.658087e+00
3.798556e+00
3.904239e+00
3.974502e+00
4.009758e+00
4.011393e+00
3.981679e+00
3.923699e+00
3.841266e+00
3.738836e+00
3.621395e+00
3.494323e+00
3.363211e+00
3.233659e+00
3.111060e+00
3.000386e+00
2.905992e+00
2.831460e+00
2.779472e+00
2.751729e+00
2.748908e+00
2.770651e+00
2.815599e+00
2.881474e+00
2.965204e+00
3.063114e+00
3.171150e+00
3.285132e+00
3.400996e+00
3.514989e+00
3.623800e+00
3.724609e+00
3.815059e+00
3.893189e+00
3.957339e+00
4.006077e+00
4.038151e+00
4.052480e+00
4.048178e+00
4.024608e+00
3.981445e+00
3.918747e+00
3.837028e+00
3.737324e+00
3.621251e+00
3.491031e+00
3.349489e+00
3.200006e+00
3.046412e+00
2.892851e+00
2.743609e+00
2.602946e+00
2.474943e+00
2.363382e+00
2.271670e+00
2.202778e+00
2.159204e+00
2.142923e+00
2.155306e+00
2.197015e+00
2.267875e+00
2.366761e+00
2.491537e+00
2.639065e+00
2.805310e+00
2.985531e+00
3.174531e+00
3.366934e+00
3.557448e+00
3.741081e+00
3.913288e+00
4.070061e+00
4.207935e+00
4.323965e+00
4.415671e+00
4.480976e+00
4.518173e+00
4.525921e+00
4.503298e+00
4.449895e+00
4.365975e+00
4.252651e+00
4.112075e+00
3.947598e+00
3.763871e+00
3.566849e+00
3.363674e+00
3.162428e+00
2.971755e+00
2.800362e+00
2.656451e+00
2.547115e+00
2.477773e+00
2.451707e+00
2.469762e+00
2.530240e+00
2.629022e+00
2.759878e+00
2.914936e+00
3.085258e+00
3.261450e+00
3.434242e+00
3.595002e+00
3.736135e+00
3.851366e+00
3.935909e+00
3.986550e+00
4.001656e+00
3.981152e+00
3.926466e+00
3.840453e+00
3.727284e+00
3.592285e+00
3.441721e+00
3.282503e+00
3.121848e+00
2.966877e+00
2.824216e+00
2.699608e+00
2.597577e+00
2.521193e+00
2.471938e+00
2.449718e+00
2.453006e+00
2.479103e+00
2.524501e+00
2.585282e+00
2.657529e+00
2.737660e+00
2.822690e+00
2.910365e+00
2.999174e+00
3.088269e+00
3.177282e+00
3.266108e+00
3.354646e+00
3.442560e+00
3.529061e+00
3.612753e+00
3.691555e+00
3.762712e+00
3.822892e+00
3.868387e+00
3.895367e+00
3.900204e+00
3.879817e+00
3.832013e+00
3.755807e+00
3.651683e+00
3.521767e+00
3.369885e+00
3.201484e+00
3.023406e+00
2.843523e+00
2.670256e+00
2.512029e+00
2.376704e+00
2.271066e+00
2.200406e+00
2.168242e+00
2.176188e+00
2.223968e+00
2.309551e+00
2.429378e+00
2.578646e+00
2.751628e+00
2.942017e+00
3.143265e+00
3.348902e+00
3.552825e+00
3.749518e+00
3.934202e+00
4.102897e+00
4.252418e+00
4.380313e+00
4.484793e+00
4.564654e+00
4.619230e+00
4.648360e+00
4.652367e+00
4.632038e+00
4.588583e+00
4.523568e+00
4.438836e+00
4.336416e+00
4.218447e+00
4.087127e+00
3.944703e+00
3.793505e+00
3.636022e+00
3.474994e+00
3.313518e+00
3.155107e+00
3.003708e+00
2.863630e+00
2.739386e+00
2.635439e+00
2.555878e+00
2.504036e+00
2.482108e+00
2.490804e+00
2.529104e+00
2.594135e+00
2.681226e+00
2.784124e+00
2.895391e+00
3.006921e+00
3.110560e+00
3.198762e+00
3.265229e+00
3.305478e+00
3.317278e+00
3.300909e+00
3.259211e+00
3.197400e+00
3.122650e+00
3.043471e+00
2.968931e+00
2.907791e+00
2.867649e+00
2.854167e+00
2.870480e+00
2.916859e+00
2.990643e+00
3.086468e+00
3.196751e+00
3.312375e+00
3.423503e+00
3.520430e+00
3.594414e+00
3.638406e+00
3.647639e+00
3.620030e+00
3.556388e+00
3.460397e+00
3.338412e+00
3.199042e+00
3.052595e+00
2.910393e+00
2.784044e+00
2.684707e+00
2.622407e+00
2.605450e+00
2.639948e+00
2.729476e+00
2.874868e+00
3.074143e+00
3.322565e+00
3.612828e+00
3.935365e+00
4.278756e+00
4.630246e+00
4.976332e+00
5.303412e+00
5.598466e+00
5.849728e+00
6.047304e+00
6.183677e+00
6.254054e+00
6.256505e+00
6.191890e+00
6.063586e+00
5.877067e+00
5.639399e+00
5.358753e+00
5.043972e+00
4.704273e+00
4.349058e+00
3.987835e+00
3.630174e+00
3.285639e+00
2.963654e+00
2.673240e+00
2.422657e+00
2.218950e+00
2.067461e+00
1.971382e+00
1.931395e+00
1.945467e+00
2.008840e+00
2.114222e+00
2.252191e+00
2.411758e+00
2.581066e+00
2.748138e+00
2.901618e+00
3.031434e+00
3.129322e+00
3.189185e+00
3.207260e+00
3.182114e+00
3.114487e+00
3.007023e+00
2.863938e+00
2.690676e+00
2.493577e+00
2.279597e+00
2.056069e+00
1.830490e+00
1.610318e+00
1.402724e+00
1.214322e+00
1.050838e+00
9.167819e-01
8.151355e-01
7.471220e-01
7.121021e-01
7.076297e-01
7.296796e-01
7.730309e-01
8.317673e-01
8.998328e-01
9.715767e-01
1.042226e+00
1.108240e+00
1.167518e+00
1.219464e+00
1.264914e+00
1.305949e+00
1.345618e+00
1.387586e+00
1.435751e+00
1.493835e+00
1.565005e+00
1.651541e+00
1.754589e+00
1.874031e+00
2.008461e+00
2.155277e+00
2.310862e+00
2.470826e+00
2.630280e+00
2.784136e+00
2.927398e+00
3.055461e+00
3.164390e+00
3.251186e+00
3.314034e+00
3.352500e+00
3.367695e+00
3.362357e+00
3.340842e+00
3.308998e+00
3.273903e+00
3.243447e+00
3.225774e+00
3.228620e+00
3.258576e+00
3.320380e+00
3.416296e+00
3.545684e+00
3.704800e+00
3.886898e+00
4.082598e+00
4.280527e+00
4.468136e+00
4.632647e+00
4.762001e+00
4.845752e+00
4.875804e+00
4.846959e+00
4.757245e+00
4.608017e+00
4.403850e+00
4.152267e+00
3.863324e+00
3.549116e+00
3.223208e+00
2.900049e+00
2.594357e+00
2.320478e+00
2.091734e+00
1.919745e+00
1.813741e+00
1.779921e+00
1.820899e+00
1.935319e+00
2.117721e+00
2.358699e+00
2.645393e+00
2.962290e+00
3.292277e+00
3.617848e+00
3.922351e+00
4.191144e+00
4.412555e+00
4.578559e+00
4.685132e+00
4.732267e+00
4.723692e+00
4.666324e+00
4.569549e+00
4.444374e+00
4.302531e+00
4.155594e+00
4.014161e+00
3.887153e+00
3.781283e+00
3.700729e+00
3.647030e+00
3.619213e+00
3.614113e+00
3.626853e+00
3.651407e+00
3.681179e+00
3.709549e+00
3.730313e+00
3.738018e+00
3.728156e+00
3.697253e+00
3.642856e+00
3.563466e+00
3.458454e+00
3.327982e+00
3.172968e+00
2.995098e+00
2.796870e+00
2.581673e+00
2.353859e+00
2.118794e+00
1.882850e+00
1.653335e+00
1.438327e+00
1.246426e+00
1.086411e+00
9.668308e-01
8.955424e-01
8.792369e-01
9.229753e-01
1.029773e+00
1.200261e+00
1.432442e+00
1.721581e+00
2.060238e+00
2.438474e+00
2.844232e+00
3.263908e+00
3.683065e+00
4.087267e+00
4.462947e+00
4.798238e+00
5.083680e+00
5.312724e+00
5.482002e+00
5.591336e+00
5.643491e+00
5.643725e+00
5.599183e+00
5.518185e+00
5.409496e+00
5.281627e+00
5.142231e+00
4.997638e+00
4.852577e+00
4.710090e+00
4.571642e+00
4.437403e+00
4.306666e+00
4.178316e+00
4.051313e+00
3.925095e+00
3.799856e+00
3.676668e+00
3.557432e+00
3.444680e+00
3.341273e+00
3.250062e+00
3.173554e+00
3.113665e+00
3.071561e+00
3.047620e+00
3.041475e+00
3.052122e+00
3.078045e+00
3.117345e+00
3.167845e+00
3.227171e+00
3.292839e+00
3.362339e+00
3.433243e+00
3.503334e+00
3.570740e+00
3.634075e+00
3.692532e+00
3.745948e+00
3.794791e+00
3.840092e+00
3.883316e+00
3.926178e+00
3.970436e+00
4.017657e+00
4.068991e+00
4.124957e+00
4.185282e+00
4.248781e+00
4.313323e+00
4.375868e+00
4.432602e+00
4.479136e+00
4.510797e+00
4.522961e+00
4.511424e+00
4.472769e+00
4.404707e+00
4.306352e+00
4.178393e+00
4.023144e+00
3.844447e+00
3.647437e+00
3.438181e+00
3.223217e+00
3.009050e+00
2.801653e+00
2.606036e+00
2.425928e+00
2.263622e+00
2.119997e+00
1.994703e+00
1.886479e+00
1.793542e+00
1.713965e+00
1.645993e+00
1.588246e+00
1.539798e+00
1.500139e+00
1.469072e+00
1.446573e+00
1.432673e+00
1.427394e+00
1.430755e+00
1.442853e+00
1.463980e+00
1.494763e+00
1.536273e+00
1.590061e+00
1.658107e+00
1.742661e+00
1.846000e+00
1.970108e+00
2.116347e+00
2.285138e+00
2.475720e+00
2.685998e+00
2.912520e+00
3.150571e+00
3.394389e+00
3.637481e+00
3.873001e+00
4.094159e+00
4.294631e+00
4.468925e+00
4.612691e+00
4.722944e+00
4.798211e+00
4.838579e+00
4.845663e+00
4.822472e+00
4.773197e+00
4.702900e+00
4.617135e+00
4.521520e+00
4.421287e+00
4.320876e+00
4.223588e+00
4.131358e+00
4.044680e+00
3.962682e+00
3.883375e+00
3.804030e+00
3.721652e+00
3.633492e+00
3.537522e+00
3.432808e+00
3.319717e+00
3.199933e+00
3.076253e+00
2.952204e+00
2.831532e+00
2.717659e+00
2.613188e+00
2.519548e+00
2.436855e+00
2.363989e+00
2.298887e+00
2.238983e+00
2.181726e+00
2.125065e+00
2.067852e+00
2.010081e+00
1.952968e+00
1.898849e+00
1.850952e+00
1.813077e+00
1.789222e+00
1.783215e+00
1.798370e+00
1.837189e+00
1.901122e+00
1.990383e+00
2.103844e+00
2.238989e+00
2.391969e+00
2.557746e+00
2.730346e+00
2.903194e+00
3.069526e+00
3.222834e+00
3.357309e+00
3.468237e+00
3.552329e+00
3.607929e+00
3.635104e+00
3.635584e+00
3.612560e+00
3.570351e+00
3.513969e+00
3.448620e+00
3.379208e+00
3.309881e+00
3.243691e+00
3.182408e+00
3.126506e+00
3.075331e+00
3.027414e+00
2.980890e+00
2.933939e+00
2.885212e+00
2.834156e+00
2.781203e+00
2.727813e+00
2.676360e+00
2.629895e+00
2.591820e+00
2.565525e+00
2.554018e+00
2.559615e+00
2.583696e+00
2.626562e+00
2.687384e+00
2.764260e+00
2.854360e+00
2.954137e+00
3.059604e+00
3.166639e+00
3.271291e+00
3.370057e+00
3.460089e+00
3.539312e+00
3.606436e+00
3.660882e+00
3.702622e+00
3.732002e+00
3.749552e+00
3.755835e+00
3.751342e+00
3.736452e+00
3.711447e+00
3.676574e+00
3.632152e+00
3.578706e+00
3.517111e+00
3.448734e+00
3.375547e+00
3.300202e+00
3.226032e+00
3.156973e+00
3.097399e+00
3.051843e+00
3.024638e+00
3.019484e+00
3.038981e+00
3.084197e+00
3.154328e+00
3.246519e+00
3.355887e+00
3.475778e+00
3.598221e+00
3.714544e+00
3.816064e+00
3.894779e+00
3.943977e+00
3.958714e+00
3.936134e+00
3.875620e+00
3.778814e+00
3.649510e+00
3.493475e+00
3.318184e+00
3.132495e+00
2.946265e+00
2.769883e+00
2.613750e+00
2.487697e+00
2.400368e+00
2.358608e+00
2.366915e+00
2.426985e+00
2.537429e+00
2.693687e+00
2.888166e+00
3.110603e+00
3.348632e+00
3.588512e+00
3.815964e+00
4.017045e+00
4.179008e+00
4.291090e+00
4.345178e+00
4.336327e+00
4.263094e+00
4.127673e+00
3.935810e+00
3.696508e+00
3.421512e+00
3.124621e+00
2.820841e+00
2.525466e+00
2.253132e+00
2.016938e+00
1.827697e+00
1.693369e+00
1.618741e+00
1.605340e+00
1.651591e+00
1.753162e+00
1.903470e+00
2.094266e+00
2.316246e+00
2.559630e+00
2.814665e+00
3.072020e+00
3.323048e+00
3.559929e+00
3.775709e+00
3.964267e+00
4.120283e+00
4.239231e+00
4.317469e+00
4.352429e+00
4.342895e+00
4.289336e+00
4.194214e+00
4.062199e+00
3.900206e+00
3.717221e+00
3.523877e+00
3.331810e+00
3.152845e+00
2.998080e+00
2.876971e+00
2.796515e+00
2.760612e+00
2.769689e+00
2.820638e+00
2.907078e+00
3.019927e+00
3.148212e+00
3.280036e+00
3.403591e+00
3.508109e+00
3.584659e+00
3.626718e+00
3.630489e+00
3.594966e+00
3.521770e+00
3.414809e+00
3.279818e+00
3.123837e+00
2.954676e+00
2.780414e+00
2.608951e+00
2.447645e+00
2.303030e+00
2.180622e+00
2.084805e+00
2.018788e+00
1.984614e+00
1.983201e+00
2.014403e+00
2.077067e+00
2.169101e+00
2.287546e+00
2.428676e+00
2.588124e+00
2.761061e+00
2.942394e+00
3.126995e+00
3.309928e+00
3.486661e+00
3.653244e+00
3.806444e+00
3.943836e+00
4.063830e+00
4.165648e+00
4.249234e+00
4.315121e+00
4.364249e+00
4.397770e+00
4.416867e+00
4.422598e+00
4.415793e+00
4.397012e+00
4.366554e+00
4.324524e+00
4.270927e+00
4.205792e+00
4.129303e+00
4.041929e+00
3.944547e+00
3.838544e+00
3.725892e+00
3.609189e+00
3.491662e+00
3.377121e+00
3.269872e+00
3.174577e+00
3.096063e+00
3.039089e+00
3.008059e+00
3.006696e+00
3.037689e+00
3.102331e+00
3.200188e+00
3.328848e+00
3.483778e+00
3.658352e+00
3.844063e+00
4.030925e+00
4.208042e+00
4.364311e+00
4.489193e+00
4.573480e+00
4.609982e+00
4.594069e+00
4.524001e+00
4.401014e+00
4.229150e+00
4.014845e+00
3.766337e+00
3.492954e+00
3.204369e+00
2.909912e+00
2.618010e+00
2.335795e+00
2.068914e+00
1.821517e+00
1.596388e+00
1.395183e+00
1.218700e+00
1.067140e+00
9.403272e-01
8.378598e-01
7.591938e-01
7.036607e-01
6.704415e-01
6.585124e-01
6.665852e-01
6.930630e-01
7.360298e-01
7.932888e-01
8.624559e-01
9.411038e-01
1.026940e+00
1.117996e+00
1.212791e+00
1.310461e+00
1.410813e+00
1.514326e+00
1.622073e+00
1.735602e+00
1.856760e+00
1.987491e+00
2.129591e+00
2.284432e+00
2.452676e+00
2.633979e+00
2.826737e+00
3.027900e+00
3.232887e+00
3.435645e+00
3.628837e+00
3.804168e+00
3.952825e+00
4.065979e+00
4.135310e+00
4.153513e+00
4.114728e+00
4.014874e+00
3.851868e+00
3.625711e+00
3.338475e+00
2.994195e+00
2.598684e+00
2.159319e+00
1.684792e+00
1.184872e+00
6.701709e-01
1.519340e-01
-3.581481e-01
-8.481167e-01
-1.305930e+00
-1.719685e+00
-2.077900e+00
-2.369890e+00
-2.586237e+00
-2.719349e+00
-2.764064e+00
-2.718259e+00
-2.583358e+00
-2.364685e+00
-2.071562e+00
-1.717099e+00
-1.317671e+00
-8.920827e-01
-4.604985e-01
-4.321404e-02
3.406146e-01
6.741809e-01
9.440808e-01
1.141129e+00
1.260882e+00
1.303844e+00
1.275330e+00
1.185007e+00
1.046146e+00
8.746303e-01
6.877916e-01
5.031703e-01
3.372883e-01
2.045395e-01
1.162821e-01
8.020351e-02
9.999406e-02
1.753369e-01
3.021916e-01
4.733242e-01
6.790253e-01
9.079466e-01
1.147992e+00
1.387198e+00
1.614549e+00
1.820676e+00
1.998400e+00
2.143071e+00
2.252708e+00
2.327897e+00
2.371496e+00
2.388144e+00
2.383652e+00
2.364322e+00
2.336266e+00
2.304801e+00
2.273973e+00
2.246272e+00
2.222559e+00
2.202209e+00
2.183457e+00
2.163884e+00
2.140990e+00
2.112743e+00
2.078054e+00
2.037078e+00
1.991336e+00
1.943612e+00
1.897697e+00
1.857978e+00
1.828973e+00
1.814840e+00
1.818928e+00
1.843400e+00
1.888956e+00
1.954676e+00
2.037989e+00
2.134762e+00
2.239520e+00
2.345749e+00
2.446293e+00
2.533793e+00
2.601158e+00
2.642017e+00
2.651150e+00
2.624869e+00
2.561326e+00
2.460755e+00
2.325603e+00
2.160556e+00
1.972416e+00
1.769833e+00
1.562864e+00
1.362399e+00
1.179464e+00
1.024461e+00
9.063992e-01
8.321931e-01
8.060868e-01
8.292620e-01
8.996718e-01
1.012119e+00
1.158575e+00
1.328709e+00
1.510593e+00
1.691516e+00
1.858838e+00
2.000826e+00
2.107406e+00
2.170774e+00
2.185847e+00
2.150527e+00
2.065789e+00
1.935601e+00
1.766709e+00
1.568277e+00
1.351438e+00
1.128733e+00
9.134834e-01
7.190936e-01
5.583357e-01
4.426335e-01
3.814044e-01
3.815015e-01
4.468048e-01
5.779928e-01
7.725107e-01
1.024729e+00
1.326271e+00
1.666460e+00
2.032870e+00
2.411919e+00
2.789503e+00
3.151644e+00
3.485145e+00
3.778233e+00
4.021173e+00
4.206797e+00
4.330917e+00
4.392573e+00
4.394083e+00
4.340877e+00
4.241133e+00
4.105237e+00
3.945117e+00
3.773481e+00
3.603037e+00
3.445701e+00
3.311863e+00
3.209736e+00
3.144843e+00
3.119672e+00
3.133563e+00
3.182815e+00
3.261062e+00
3.359860e+00
3.469462e+00
3.579698e+00
3.680880e+00
3.764655e+00
3.824702e+00
3.857241e+00
3.861292e+00
3.838677e+00
3.793782e+00
3.733098e+00
3.664599e+00
3.597005e+00
3.538989e+00
3.498402e+00
3.481544e+00
3.492575e+00
3.533082e+00
3.601874e+00
3.695022e+00
3.806148e+00
3.926959e+00
4.047960e+00
4.159304e+00
4.251674e+00
4.317136e+00
4.349864e+00
4.346674e+00
4.307315e+00
4.234481e+00
4.133536e+00
4.011963e+00
3.878598e+00
3.742707e+00
3.613013e+00
3.496785e+00
3.399084e+00
3.322256e+00
3.265729e+00
3.226117e+00
3.197627e+00
3.172703e+00
3.142841e+00
3.099504e+00
3.035052e+00
2.943589e+00
2.821674e+00
2.668808e+00
2.487659e+00
2.283986e+00
2.066270e+00
1.845082e+00
1.632242e+00
1.439852e+00
1.279297e+00
1.160308e+00
1.090159e+00
1.073082e+00
1.109920e+00
1.198047e+00
1.331543e+00
1.501597e+00
1.697099e+00
1.905369e+00
2.112976e+00
2.306598e+00
2.473864e+00
2.604148e+00
2.689250e+00
2.723935e+00
2.706268e+00
2.637734e+00
2.523118e+00
2.370153e+00
2.188969e+00
1.991388e+00
1.790117e+00
1.597911e+00
1.426765e+00
1.287189e+00
1.187633e+00
1.134076e+00
1.129810e+00
1.175409e+00
1.268874e+00
1.405918e+00
1.580347e+00
1.784503e+00
2.009720e+00
2.246777e+00
2.486328e+00
2.719307e+00
2.937310e+00
3.132946e+00
3.300153e+00
3.434458e+00
3.533142e+00
3.595304e+00
3.621785e+00
3.614970e+00
3.578468e+00
3.516723e+00
3.434610e+00
3.337061e+00
3.228769e+00
3.114008e+00
2.996555e+00
2.879706e+00
2.766358e+00
2.659119e+00
2.560416e+00
2.472574e+00
2.397853e+00
2.338443e+00
2.296407e+00
2.273578e+00
2.271432e+00
2.290932e+00
2.332373e+00
2.395222e+00
2.478002e+00
2.578214e+00
2.692328e+00
2.815874e+00
2.943618e+00
3.069842e+00
3.188693e+00
3.294582e+00
3.382576e+00
3.448745e+00
3.490416e+00
3.506298e+00
3.496478e+00
3.462281e+00
3.406040e+00
3.330798e+00
3.240002e+00
3.137229e+00
3.025998e+00
2.909673e+00
2.791482e+00
2.674603e+00
2.562314e+00
2.458115e+00
2.365805e+00
2.289448e+00
2.233214e+00
2.201093e+00
2.196493e+00
2.221790e+00
2.277870e+00
2.363754e+00
2.476363e+00
2.610465e+00
2.758839e+00
2.912636e+00
3.061919e+00
3.196328e+00
3.305807e+00
3.381339e+00
3.415633e+00
3.403694e+00
3.343259e+00
3.235032e+00
3.082721e+00
2.892857e+00
2.674406e+00
2.438214e+00
2.196315e+00
1.961165e+00
1.744858e+00
1.558390e+00
1.410996e+00
1.309640e+00
1.258654e+00
1.259561e+00
1.311079e+00
1.409290e+00
1.547970e+00
1.719035e+00
1.913083e+00
2.120001e+00
2.329583e+00
2.532124e+00
2.718943e+00
2.882798e+00
3.018165e+00
3.121369e+00
3.190592e+00
3.225759e+00
3.228350e+00
3.201149e+00
3.147953e+00
3.073266e+00
2.981964e+00
2.878984e+00
2.769025e+00
2.656307e+00
2.544402e+00
2.436165e+00
2.333751e+00
2.238719e+00
2.152196e+00
2.075062e+00
2.008127e+00
1.952270e+00
1.908510e+00
1.878019e+00
1.862061e+00
1.861887e+00
1.878597e+00
1.912992e+00
1.965441e+00
2.035770e+00
2.123195e+00
2.226309e+00
2.343127e+00
2.471175e+00
2.607633e+00
2.749499e+00
2.893749e+00
3.037484e+00
3.178025e+00
3.312949e+00
3.440061e+00
3.557296e+00
3.662601e+00
3.753788e+00
3.828417e+00
3.883737e+00
3.916702e+00
3.924095e+00
3.902752e+00
3.849885e+00
3.763473e+00
3.642686e+00
3.488290e+00
3.302987e+00
3.091617e+00
2.861187e+00
2.620678e+00
2.380612e+00
2.152406e+00
1.947545e+00
1.776665e+00
1.648631e+00
1.569727e+00
1.543036e+00
1.568093e+00
1.640838e+00
1.753885e+00
1.897055e+00
2.058144e+00
2.223834e+00
2.380683e+00
2.516119e+00
2.619366e+00
2.682230e+00
2.699699e+00
2.670306e+00
2.596219e+00
2.483077e+00
2.339558e+00
2.176739e+00
2.007302e+00
1.844635e+00
1.701910e+00
1.591191e+00
1.522619e+00
1.503727e+00
1.538914e+00
1.629117e+00
1.771696e+00
1.960578e+00
2.186642e+00
2.438357e+00
2.702619e+00
2.965722e+00
3.214387e+00
3.436721e+00
3.623035e+00
3.766431e+00
3.863119e+00
3.912453e+00
3.916727e+00
3.880778e+00
3.811459e+00
3.717047e+00
3.606643e+00
3.489592e+00
3.374940e+00
3.270959e+00
3.184724e+00
3.121767e+00
3.085808e+00
3.078581e+00
3.099759e+00
3.146988e+00
3.216034e+00
3.301034e+00
3.394848e+00
3.489488e+00
3.576606e+00
3.648015e+00
3.696203e+00
3.714813e+00
3.699048e+00
3.645985e+00
3.554762e+00
3.426634e+00
3.264916e+00
3.074794e+00
2.863054e+00
2.637728e+00
2.407682e+00
2.182154e+00
1.970271e+00
1.780549e+00
1.620414e+00
1.495769e+00
1.410639e+00
1.366921e+00
1.364267e+00
1.400102e+00
1.469801e+00
1.566990e+00
1.683977e+00
1.812280e+00
1.943198e+00
2.068400e+00
2.180471e+00
2.273369e+00
2.342750e+00
2.386144e+00
2.402964e+00
2.394363e+00
2.362975e+00
2.312576e+00
2.247731e+00
2.173453e+00
2.094914e+00
2.017233e+00
1.945296e+00
1.883637e+00
1.836303e+00
1.806718e+00
1.797497e+00
1.810235e+00
1.845279e+00
1.901512e+00
1.976199e+00
2.064939e+00
2.161759e+00
2.259365e+00
2.349551e+00
2.423744e+00
2.473647e+00
2.491915e+00
2.472831e+00
2.412900e+00
2.311325e+00
2.170296e+00
1.995049e+00
1.793666e+00
1.576609e+00
1.355989e+00
1.144654e+00
9.551553e-01
7.987061e-01
6.842455e-01
6.177012e-01
6.015304e-01
6.345813e-01
7.122845e-01
8.271524e-01
9.695335e-01
1.128547e+00
1.293104e+00
1.452905e+00
1.599320e+00
1.726058e+00
1.829548e+00
1.909039e+00
1.966393e+00
2.005648e+00
2.032418e+00
2.053205e+00
2.074729e+00
2.103308e+00
2.144356e+00
2.202009e+00
2.278874e+00
2.375903e+00
2.492376e+00
2.625972e+00
2.772927e+00
2.928259e+00
3.086070e+00
3.239887e+00
3.383057e+00
3.509139e+00
3.612277e+00
3.687512e+00
3.730996e+00
3.740109e+00
3.713472e+00
3.650887e+00
3.553225e+00
3.422307e+00
3.260789e+00
3.072080e+00
2.860281e+00
2.630149e+00
2.387060e+00
2.136960e+00
1.886264e+00
1.641709e+00
1.410113e+00
1.198064e+00
1.011538e+00
8.554753e-01
7.333664e-01
6.468920e-01
5.956802e-01
5.772177e-01
5.869455e-01
6.185437e-01
6.643888e-01
7.161531e-01
7.654959e-01
8.047941e-01
8.278456e-01
8.304849e-01
8.110496e-01
7.706512e-01
7.132180e-01
6.453003e-01
5.756472e-01
5.145849e-01
4.732377e-01
4.626503e-01
4.928702e-01
5.720579e-01
7.056943e-01
8.959503e-01
1.141284e+00
1.436315e+00
1.772012e+00
2.136190e+00
2.514295e+00
2.890411e+00
3.248399e+00
3.573053e+00
3.851177e+00
4.072474e+00
4.230188e+00
4.321446e+00
4.347298e+00
4.312484e+00
4.224953e+00
4.095205e+00
3.935515e+00
3.759102e+00
3.579307e+00
3.408841e+00
3.259142e+00
3.139862e+00
3.058494e+00
3.020141e+00
3.027387e+00
3.080275e+00
3.176373e+00
3.310906e+00
3.476986e+00
3.665927e+00
3.867658e+00
4.071218e+00
4.265336e+00
4.439036e+00
4.582263e+00
4.686465e+00
4.745119e+00
4.754154e+00
4.712241e+00
4.620922e+00
4.484543e+00
4.309977e+00
4.106146e+00
3.883367e+00
3.652581e+00
3.424538e+00
3.209029e+00
3.014228e+00
2.846207e+00
2.708659e+00
2.602841e+00
2.527726e+00
2.480349e+00
2.456287e+00
2.450251e+00
2.456712e+00
2.470499e+00
2.487311e+00
2.504068e+00
2.519083e+00
2.532038e+00
2.543781e+00
2.556019e+00
2.570939e+00
2.590848e+00
2.617854e+00
2.653622e+00
2.699206e+00
2.754946e+00
2.820426e+00
2.894474e+00
2.975199e+00
3.060063e+00
3.145977e+00
3.229413e+00
3.306529e+00
3.373292e+00
3.425604e+00
3.459437e+00
3.470982e+00
3.456829e+00
3.414163e+00
3.341006e+00
3.236463e+00
3.100976e+00
2.936560e+00
2.746983e+00
2.537872e+00
2.316701e+00
2.092647e+00
1.876289e+00
1.679162e+00
1.513188e+00
1.390013e+00
1.320325e+00
1.313181e+00
1.375414e+00
1.511150e+00
1.721452e+00
2.004105e+00
2.353548e+00
2.760940e+00
3.214378e+00
3.699259e+00
4.198797e+00
4.694688e+00
5.167915e+00
5.599648e+00
5.972211e+00
6.270040e+00
6.480576e+00
6.595022e+00
6.608894e+00
6.522319e+00
6.340026e+00
6.071029e+00
5.728013e+00
5.326475e+00
4.883689e+00
4.417617e+00
3.945838e+00
3.484608e+00
3.048099e+00
2.647871e+00
2.292580e+00
1.987926e+00
1.736814e+00
1.539698e+00
1.395054e+00
1.299945e+00
1.250599e+00
1.242950e+00
1.273098e+00
1.337629e+00
1.433799e+00
1.559563e+00
1.713483e+00
1.894528e+00
2.101821e+00
2.334358e+00
2.590742e+00
2.868950e+00
3.166156e+00
3.478608e+00
3.801572e+00
4.129338e+00
4.455279e+00
4.772002e+00
5.071549e+00
5.345694e+00
5.586290e+00
5.785675e+00
5.937086e+00
6.035059e+00
6.075783e+00
6.057384e+00
5.980114e+00
5.846450e+00
5.661071e+00
5.430720e+00
5.163936e+00
4.870664e+00
4.561753e+00
4.248380e+00
3.941425e+00
3.650850e+00
3.385127e+00
3.150762e+00
2.951948e+00
2.790386e+00
2.665295e+00
2.573615e+00
2.510393e+00
2.469316e+00
2.443345e+00
2.425373e+00
2.408852e+00
2.388307e+00
2.359699e+00
2.320601e+00
2.270198e+00
2.209110e+00
2.139090e+00
2.062638e+00
1.982584e+00
1.901688e+00
1.822299e+00
1.746119e+00
1.674065e+00
1.606263e+00
1.542141e+00
1.480620e+00
1.420369e+00
1.360091e+00
1.298817e+00
1.236152e+00
1.172474e+00
1.109039e+00
1.047991e+00
9.922709e-01
9.454369e-01
9.113975e-01
8.940957e-01
8.971616e-01
9.235712e-01
9.753427e-01
1.053303e+00
1.156947e+00
1.284412e+00
1.432561e+00
1.597188e+00
1.773311e+00
1.955554e+00
2.138557e+00
2.317395e+00
2.487951e+00
2.647198e+00
2.793349e+00
2.925865e+00
3.045319e+00
3.153134e+00
3.251254e+00
3.341778e+00
3.426621e+00
3.507231e+00
3.584400e+00
3.658167e+00
3.727832e+00
3.792043e+00
3.848955e+00
3.896420e+00
3.932194e+00
3.954124e+00
3.960321e+00
3.949291e+00
3.920039e+00
3.872142e+00
3.805811e+00
3.721932e+00
3.622113e+00
3.508715e+00
3.384879e+00
3.254505e+00
3.122195e+00
2.993105e+00
2.872730e+00
2.766591e+00
2.679863e+00
2.616970e+00
2.581196e+00
2.574356e+00
2.596578e+00
2.646208e+00
2.719852e+00
2.812553e+00
2.918065e+00
3.029213e+00
3.138298e+00
3.237542e+00
3.319530e+00
3.377656e+00
3.406527e+00
3.402304e+00
3.362966e+00
3.288422e+00
3.180501e+00
3.042757e+00
2.880147e+00
2.698590e+00
2.504468e+00
2.304128e+00
2.103446e+00
1.907482e+00
1.720268e+00
1.544729e+00
1.382735e+00
1.235275e+00
1.102725e+00
9.851748e-01
8.827887e-01
7.961261e-01
7.263925e-01
6.755660e-01
6.463747e-01
6.421131e-01
6.663133e-01
7.223031e-01
8.127024e-01
9.389151e-01
1.100677e+00
1.295716e+00
1.519573e+00
1.765610e+00
2.025224e+00
2.288257e+00
2.543568e+00
2.779725e+00
2.985743e+00
3.151816e+00
3.269967e+00
3.334577e+00
3.342738e+00
3.294425e+00
3.192456e+00
3.042253e+00
2.851421e+00
2.629180e+00
2.385698e+00
2.131399e+00
1.876297e+00
1.629448e+00
1.398547e+00
1.189708e+00
1.007432e+00
8.547386e-01
7.334259e-01
6.444069e-01
5.880626e-01
5.645615e-01
5.740971e-01
6.170131e-01
6.937999e-01
8.049679e-01
9.508207e-01
1.131166e+00
1.345013e+00
1.590301e+00
1.863704e+00
2.160538e+00
2.474782e+00
2.799213e+00
3.125642e+00
3.445229e+00
3.748868e+00
4.027613e+00
4.273145e+00
4.478244e+00
4.637251e+00
4.746493e+00
4.804619e+00
4.812809e+00
4.774809e+00
4.696778e+00
4.586909e+00
4.454881e+00
4.311150e+00
4.166169e+00
4.029593e+00
3.909546e+00
3.812031e+00
3.740518e+00
3.695755e+00
3.675820e+00
3.676398e+00
3.691263e+00
3.712911e+00
3.733293e+00
3.744562e+00
3.739785e+00
3.713537e+00
3.662342e+00
3.584934e+00
3.482331e+00
3.357738e+00
3.216310e+00
3.064805e+00
2.911161e+00
2.764022e+00
2.632258e+00
2.524463e+00
2.448475e+00
2.410908e+00
2.416719e+00
2.468815e+00
2.567734e+00
2.711423e+00
2.895143e+00
3.111529e+00
3.350835e+00
3.601353e+00
3.850016e+00
4.083141e+00
4.287280e+00
4.450093e+00
4.561196e+00
4.612875e+00
4.600631e+00
4.523475e+00
4.383972e+00
4.188012e+00
3.944351e+00
3.663960e+00
3.359244e+00
3.043192e+00
2.728536e+00
2.426989e+00
2.148606e+00
1.901331e+00
1.690758e+00
1.520097e+00
1.390346e+00
1.300623e+00
1.248598e+00
1.230974e+00
1.243943e+00
1.283579e+00
1.346104e+00
1.428029e+00
1.526160e+00
1.637488e+00
1.759014e+00
1.887533e+00
2.019450e+00
2.150659e+00
2.276543e+00
2.392122e+00
2.492347e+00
2.572541e+00
2.628925e+00
2.659177e+00
2.662922e+00
2.642099e+00
2.601100e+00
2.546657e+00
2.487453e+00
2.433473e+00
2.395156e+00
2.382425e+00
2.403705e+00
2.465038e+00
2.569407e+00
2.716356e+00
2.901945e+00
3.119070e+00
3.358085e+00
3.607653e+00
3.855737e+00
4.090591e+00
4.301659e+00
4.480301e+00
4.620274e+00
4.717964e+00
4.772370e+00
4.784888e+00
4.758927e+00
4.699429e+00
4.612336e+00
4.504061e+00
4.380995e+00
4.249097e+00
4.113573e+00
3.978658e+00
3.847512e+00
3.722204e+00
3.603799e+00
3.492516e+00
3.387958e+00
3.289388e+00
3.196039e+00
3.107421e+00
3.023609e+00
2.945452e+00
2.874693e+00
2.813959e+00
2.766615e+00
2.736491e+00
2.727503e+00
2.743214e+00
2.786362e+00
2.858424e+00
2.959246e+00
3.086774e+00
3.236932e+00
3.403664e+00
3.579150e+00
3.754222e+00
3.918923e+00
4.063208e+00
4.177704e+00
4.254470e+00
4.287688e+00
4.274205e+00
4.213884e+00
4.109701e+00
3.967588e+00
3.796015e+00
3.605346e+00
3.407025e+00
3.212663e+00
3.033112e+00
2.877609e+00
2.753065e+00
2.663559e+00
2.610081e+00
2.590529e+00
2.599957e+00
2.631037e+00
2.674685e+00
2.720803e+00
2.759076e+00
2.779765e+00
2.774449e+00
2.736678e+00
2.662475e+00
2.550674e+00
2.403060e+00
2.224295e+00
2.021638e+00
1.804477e+00
1.583709e+00
1.371009e+00
1.178044e+00
1.015706e+00
8.933866e-01
8.183742e-01
7.953942e-01
8.263207e-01
9.100745e-01
1.042712e+00
1.217698e+00
1.426346e+00
1.658404e+00
1.902740e+00
2.148083e+00
2.383761e+00
2.600380e+00
2.790385e+00
2.948459e+00
3.071735e+00
3.159803e+00
3.214539e+00
3.239778e+00
3.240889e+00
3.224309e+00
3.197072e+00
3.166376e+00
3.139204e+00
3.121979e+00
3.120269e+00
3.138503e+00
3.179708e+00
3.245274e+00
3.334776e+00
3.445882e+00
3.574391e+00
3.714412e+00
3.858704e+00
3.999148e+00
4.127316e+00
4.235081e+00
4.315192e+00
4.361777e+00
4.370695e+00
4.339736e+00
4.268629e+00
4.158888e+00
4.013517e+00
3.836618e+00
3.632953e+00
3.407527e+00
3.165246e+00
2.910696e+00
2.648073e+00
2.381271e+00
2.114100e+00
1.850603e+00
1.595403e+00
1.354006e+00
1.133005e+00
9.401136e-01
7.840043e-01
6.739349e-01
6.191868e-01
6.283539e-01
7.085531e-01
8.646343e-01
1.098478e+00
1.408465e+00
1.789176e+00
2.231379e+00
2.722289e+00
3.246096e+00
3.784699e+00
4.318594e+00
4.827830e+00
5.292988e+00
5.696122e+00
6.021600e+00
6.256823e+00
6.392779e+00
6.424407e+00
6.350754e+00
6.174917e+00
5.903766e+00
5.547492e+00
5.118985e+00
4.633120e+00
4.105989e+00
3.554153e+00
2.993955e+00
2.440930e+00
1.909338e+00
1.411813e+00
9.591268e-01
5.600543e-01
2.213346e-01
-5.228057e-02
-2.579009e-01
-3.943072e-01
-4.617234e-01
-4.615828e-01
-3.963220e-01
-2.692312e-01
-8.437524e-02
1.534115e-01
4.384736e-01
7.642512e-01
1.123195e+00
1.506716e+00
1.905183e+00
2.308012e+00
2.703830e+00
3.080752e+00
3.426762e+00
3.730193e+00
3.980285e+00
4.167790e+00
4.285566e+00
4.329100e+00
4.296904e+00
4.190734e+00
4.015610e+00
3.779627e+00
3.493580e+00
3.170449e+00
2.824761e+00
2.471909e+00
2.127426e+00
1.806273e+00
1.522161e+00
1.286930e+00
1.110013e+00
9.980257e-01
9.544840e-01
9.796965e-01
1.070824e+00
1.222114e+00
1.425301e+00
1.670121e+00
1.944935e+00
2.237369e+00
2.534965e+00
2.825769e+00
3.098856e+00
3.344754e+00
3.555762e+00
3.726168e+00
3.852342e+00
3.932713e+00
3.967628e+00
3.959111e+00
3.910542e+00
3.826303e+00
3.711428e+00
3.571296e+00
3.411404e+00
3.237218e+00
3.054102e+00
2.867310e+00
2.681990e+00
2.503189e+00
2.335813e+00
2.184540e+00
2.053681e+00
1.947017e+00
1.867628e+00
1.817754e+00
1.798699e+00
1.810797e+00
1.853426e+00
1.925053e+00
2.023300e+00
2.145003e+00
2.286282e+00
2.442602e+00
2.608867e+00
2.779540e+00
2.948815e+00
3.110836e+00
3.259952e+00
3.391004e+00
3.499616e+00
3.582468e+00
3.637545e+00
3.664316e+00
3.663856e+00
3.638871e+00
3.593622e+00
3.533746e+00
3.465965e+00
3.397700e+00
3.336609e+00
3.290079e+00
3.264723e+00
3.265911e+00
3.297382e+00
3.360962e+00
3.456402e+00
3.581346e+00
3.731429e+00
3.900507e+00
4.081014e+00
4.264441e+00
4.441912e+00
4.604837e+00
4.745580e+00
4.858086e+00
4.938400e+00
4.985021e+00
4.999040e+00
4.984050e+00
4.945821e+00
4.891776e+00
4.830308e+00
4.769998e+00
4.718806e+00
4.683314e+00
4.668088e+00
4.675232e+00
4.704168e+00
4.751670e+00
4.812120e+00
4.877957e+00
4.940248e+00
4.989318e+00
5.015400e+00
5.009239e+00
4.962663e+00
4.869089e+00
4.723964e+00
4.525122e+00
4.273034e+00
3.970928e+00
3.624748e+00
3.242949e+00
2.836137e+00
2.416588e+00
1.997695e+00
1.593378e+00
1.217514e+00
8.833928e-01
6.032119e-01
3.876137e-01
2.452562e-01
1.824288e-01
2.027246e-01
3.067827e-01
4.921180e-01
7.530469e-01
1.080717e+00
1.463251e+00
1.886014e+00
2.332022e+00
2.782512e+00
3.217669e+00
3.617512e+00
3.962897e+00
4.236582e+00
4.424275e+00
4.515579e+00
4.504747e+00
4.391161e+00
4.179485e+00
3.879465e+00
3.505359e+00
3.075058e+00
2.608957e+00
2.128670e+00
1.655693e+00
1.210109e+00
8.094344e-01
4.676648e-01
1.945851e-01
-4.625469e-03
-1.294667e-01
-1.838614e-01
-1.755840e-01
-1.154047e-01
-1.600613e-02
1.092496e-01
2.476048e-01
3.881258e-01
5.227382e-01
6.469638e-01
7.602712e-01
8.659881e-01
9.707749e-01
1.083716e+00
1.215125e+00
1.375211e+00
1.572746e+00
1.813890e+00
2.101287e+00
2.433526e+00
2.804998e+00
3.206148e+00
3.624080e+00
4.043442e+00
4.447512e+00
4.819380e+00
5.143125e+00
5.404899e+00
5.593835e+00
5.702707e+00
5.728322e+00
5.671622e+00
5.537509e+00
5.334428e+00
5.073753e+00
4.769031e+00
4.435131e+00
4.087380e+00
3.740721e+00
3.408954e+00
3.104095e+00
2.835869e+00
2.611361e+00
2.434821e+00
2.307619e+00
2.228365e+00
2.193164e+00
2.196022e+00
2.229376e+00
2.284715e+00
2.353253e+00
2.426608e+00
2.497427e+00
2.559913e+00
2.610226e+00
2.646711e+00
2.669975e+00
2.682774e+00
2.689734e+00
2.696904e+00
2.711165e+00
2.739527e+00
2.788392e+00
2.862825e+00
2.965941e+00
3.098448e+00
3.258408e+00
3.441234e+00
3.639919e+00
3.845480e+00
4.047570e+00
4.235212e+00
4.397580e+00
4.524767e+00
4.608460e+00
4.642467e+00
4.623044e+00
4.549008e+00
4.421629e+00
4.244344e+00
4.022337e+00
3.762051e+00
3.470677e+00
3.155705e+00
2.824536e+00
2.484214e+00
2.141267e+00
1.801656e+00
1.470811e+00
1.153737e+00
8.551558e-01
5.796578e-01
3.318362e-01
1.163651e-01
-6.200401e-02
-1.985521e-01
-2.888199e-01
-3.289458e-01
-3.160820e-01
-2.488403e-01
-1.277039e-01
4.466117e-02
2.632480e-01
5.207420e-01
8.077571e-01
1.113263e+00
1.425170e+00
1.731018e+00
2.018706e+00
2.277190e+00
2.497088e+00
2.671135e+00
2.794459e+00
2.864696e+00
2.881934e+00
2.848558e+00
2.769008e+00
2.649500e+00
2.497737e+00
2.322599e+00
2.133839e+00
1.941745e+00
1.756779e+00
1.589172e+00
1.448477e+00
1.343101e+00
1.279835e+00
1.263423e+00
1.296210e+00
1.377902e+00
1.505483e+00
1.673287e+00
1.873240e+00
2.095241e+00
2.327657e+00
2.557897e+00
2.773028e+00
2.960418e+00
3.108375e+00
3.206776e+00
3.247651e+00
3.225721e+00
3.138825e+00
2.988208e+00
2.778628e+00
2.518236e+00
2.218221e+00
1.892210e+00
1.555470e+00
1.223936e+00
9.131706e-01
6.372990e-01
4.080389e-01
2.338863e-01
1.195356e-01
6.558391e-02
6.854101e-02
1.211455e-01
2.129570e-01
3.311762e-01
4.616263e-01
5.898206e-01
7.020336e-01
7.862981e-01
8.332515e-01
8.367720e-01
7.943585e-01
7.072319e-01
5.801557e-01
4.209999e-01
2.400921e-01
4.941676e-02
-1.382667e-01
-3.103121e-01
-4.550113e-01
-5.622957e-01
-6.242775e-01
-6.356087e-01
-5.936646e-01
-4.985655e-01
-3.530608e-01
-1.622964e-01
6.651569e-02
3.245118e-01
6.016573e-01
8.872748e-01
1.170590e+00
1.441263e+00
1.689866e+00
1.908278e+00
2.089969e+00
2.230168e+00
2.325916e+00
2.376029e+00
2.380984e+00
2.342756e+00
2.264641e+00
2.151064e+00
2.007400e+00
1.839807e+00
1.655072e+00
1.460451e+00
1.263514e+00
1.071954e+00
8.933665e-01
7.349846e-01
6.033735e-01
5.040974e-01
4.413788e-01
4.177787e-01
4.339337e-01
4.883846e-01
5.775316e-01
6.957410e-01
8.356184e-01
9.884452e-01
1.144756e+00
1.295018e+00
1.430346e+00
1.543205e+00
1.627998e+00
1.681517e+00
1.703168e+00
1.694980e+00
1.661381e+00
1.608775e+00
1.544962e+00
1.478473e+00
1.417893e+00
1.371229e+00
1.345391e+00
1.345829e+00
1.376315e+00
1.438898e+00
1.533975e+00
1.660470e+00
1.816065e+00
1.997460e+00
2.200629e+00
2.421051e+00
2.653891e+00
2.894143e+00
3.136706e+00
3.376419e+00
3.608071e+00
3.826392e+00
4.026069e+00
4.201805e+00
4.348444e+00
4.461166e+00
4.535752e+00
4.568881e+00
4.558445e+00
4.503820e+00
4.406069e+00
4.268037e+00
4.094332e+00
3.891197e+00
3.666279e+00
3.428318e+00
3.186778e+00
2.951437e+00
2.731934e+00
2.537289e+00
2.375416e+00
2.252632e+00
2.173214e+00
2.139055e+00
2.149453e+00
2.201105e+00
2.288311e+00
2.403410e+00
2.537413e+00
2.680767e+00
2.824194e+00
2.959482e+00
3.080168e+00
3.182014e+00
3.263229e+00
3.324418e+00
3.368253e+00
3.398922e+00
3.421427e+00
3.440803e+00
3.461386e+00
3.486202e+00
3.516554e+00
3.551860e+00
3.589745e+00
3.626363e+00
3.656892e+00
3.676137e+00
3.679151e+00
3.661811e+00
3.621289e+00
3.556381e+00
3.467670e+00
3.357534e+00
3.229992e+00
3.090447e+00
2.945316e+00
2.801613e+00
2.666512e+00
2.546897e+00
2.448941e+00
2.377730e+00
2.336929e+00
2.328533e+00
2.352698e+00
2.407677e+00
2.489884e+00
2.594071e+00
2.713641e+00
2.841072e+00
2.968434e+00
3.087960e+00
3.192639e+00
3.276756e+00
3.336348e+00
3.369525e+00
3.376613e+00
3.360138e+00
3.324624e+00
3.276257e+00
3.222416e+00
3.171120e+00
3.130419e+00
3.107766e+00
3.109412e+00
3.139867e+00
3.201463e+00
3.294065e+00
3.414950e+00
3.558873e+00
3.718319e+00
3.883918e+00
4.045017e+00
4.190357e+00
4.308818e+00
4.390194e+00
4.425926e+00
4.409756e+00
4.338223e+00
4.210977e+00
4.030869e+00
3.803801e+00
3.538349e+00
3.245180e+00
2.936327e+00
2.624370e+00
2.321606e+00
2.039283e+00
1.786948e+00
1.571965e+00
1.399212e+00
1.270960e+00
1.186919e+00
1.144425e+00
1.138729e+00
1.163380e+00
1.210638e+00
1.271927e+00
1.338275e+00
1.400744e+00
1.450818e+00
1.480753e+00
1.483878e+00
1.454854e+00
1.389901e+00
1.286988e+00
1.146008e+00
9.689197e-01
7.598465e-01
5.251082e-01
2.731531e-01
1.436009e-02
-2.393142e-01
-4.748461e-01
-6.787984e-01
-8.380763e-01
-9.407348e-01
-9.767736e-01
-9.388638e-01
-8.229523e-01
-6.287013e-01
-3.597302e-01
-2.363939e-02
3.681962e-01
8.010611e-01
1.257550e+00
1.718411e+00
2.163550e+00
2.573139e+00
2.928790e+00
3.214695e+00
3.418692e+00
3.533142e+00
3.555579e+00
3.489052e+00
3.342102e+00
3.128369e+00
2.865813e+00
2.575583e+00
2.280626e+00
2.004113e+00
1.767851e+00
1.590791e+00
1.487780e+00
1.468651e+00
1.537725e+00
1.693735e+00
1.930159e+00
2.235910e+00
2.596300e+00
2.994195e+00
3.411255e+00
3.829175e+00
4.230837e+00
4.601293e+00
4.928520e+00
5.203915e+00
5.422510e+00
5.582917e+00
5.687040e+00
5.739606e+00
5.747566e+00
5.719432e+00
5.664607e+00
5.592741e+00
5.513155e+00
5.434333e+00
5.363517e+00
5.306380e+00
5.266797e+00
5.246711e+00
5.246089e+00
5.262967e+00
5.293591e+00
5.332632e+00
5.373474e+00
5.408560e+00
5.429782e+00
5.428908e+00
5.398038e+00
5.330080e+00
5.219227e+00
5.061422e+00
4.854790e+00
4.599981e+00
4.300397e+00
3.962256e+00
3.594448e+00
3.208177e+00
2.816388e+00
2.433020e+00
2.072127e+00
1.746948e+00
1.469003e+00
1.247293e+00
1.087674e+00
9.924828e-01
9.604437e-01
9.868783e-01
1.064209e+00
1.182705e+00
1.331409e+00
1.499134e+00
1.675439e+00
1.851467e+00
2.020561e+00
2.178598e+00
2.324018e+00
2.457557e+00
2.581748e+00
2.700262e+00
2.817176e+00
2.936285e+00
3.060511e+00
3.191492e+00
3.329368e+00
3.472769e+00
3.618986e+00
3.764294e+00
3.904363e+00
4.034738e+00
4.151303e+00
4.250713e+00
4.330723e+00
4.390393e+00
4.430143e+00
4.451637e+00
4.457530e+00
4.451095e+00
4.435786e+00
4.414802e+00
4.390695e+00
4.365087e+00
4.338524e+00
4.310492e+00
4.279589e+00
4.243843e+00
4.201124e+00
4.149610e+00
4.088236e+00
4.017071e+00
3.937553e+00
3.852564e+00
3.766292e+00
3.683912e+00
3.611095e+00
3.553401e+00
3.515628e+00
3.501188e+00
3.511586e+00
3.546056e+00
3.601416e+00
3.672157e+00
3.750764e+00
3.828263e+00
3.894926e+00
3.941079e+00
3.957928e+00
3.938302e+00
3.877257e+00
3.772460e+00
3.624338e+00
3.435967e+00
3.212750e+00
2.961915e+00
2.691923e+00
2.411831e+00
2.130717e+00
1.857194e+00
1.599067e+00
1.363119e+00
1.155034e+00
9.794008e-01
8.397829e-01
7.388003e-01
6.782113e-01
6.589690e-01
6.812461e-01
7.444273e-01
8.470751e-01
9.868824e-01
1.160630e+00
1.364167e+00
1.592440e+00
1.839574e+00
2.099034e+00
2.363833e+00
2.626793e+00
2.880820e+00
3.119164e+00
3.335631e+00
3.524736e+00
3.681806e+00
3.803018e+00
3.885419e+00
3.926944e+00
3.926428e+00
3.883636e+00
3.799296e+00
3.675127e+00
3.513848e+00
3.319171e+00
3.095767e+00
2.849226e+00
2.585983e+00
2.313243e+00
2.038873e+00
1.771252e+00
1.519082e+00
1.291127e+00
1.095904e+00
9.413371e-01
8.343873e-01
7.806980e-01
7.842749e-01
8.472210e-01
9.695376e-01
1.149000e+00
1.381116e+00
1.659173e+00
1.974394e+00
2.316201e+00
2.672592e+00
3.030616e+00
3.376912e+00
3.698288e+00
3.982278e+00
4.217665e+00
4.394920e+00
4.506555e+00
4.547382e+00
4.514662e+00
4.408170e+00
4.230154e+00
3.985217e+00
3.680119e+00
3.323530e+00
2.925731e+00
2.498299e+00
2.053779e+00
1.605334e+00
1.166377e+00
7.501733e-01
3.694045e-01
3.570245e-02
-2.408239e-01
-4.520418e-01
-5.921922e-01
-6.581967e-01
-6.498443e-01
-5.698354e-01
-4.236697e-01
-2.193725e-01
3.293160e-02
3.215767e-01
6.340080e-01
9.574793e-01
1.279738e+00
1.589635e+00
1.877614e+00
2.136032e+00
2.359301e+00
2.543851e+00
2.687936e+00
2.791334e+00
2.854981e+00
2.880605e+00
2.870408e+00
2.826837e+00
2.752452e+00
2.649902e+00
2.521978e+00
2.371714e+00
2.202507e+00
2.018224e+00
1.823270e+00
1.622606e+00
1.421718e+00
1.226541e+00
1.043336e+00
8.785559e-01
7.386944e-01
6.301356e-01
5.590048e-01
5.310097e-01
5.512600e-01
6.240440e-01
7.525464e-01
9.385034e-01
1.181807e+00
1.480094e+00
1.828370e+00
2.218739e+00
2.640299e+00
3.079276e+00
3.519428e+00
3.942734e+00
4.330350e+00
4.663749e+00
4.925993e+00
5.102980e+00
5.184586e+00
5.165562e+00
5.046114e+00
4.832096e+00
4.534802e+00
4.170373e+00
3.758859e+00
3.323022e+00
2.886963e+00
2.474662e+00
2.108524e+00
1.808025e+00
1.588528e+00
1.460340e+00
1.428085e+00
1.490420e+00
1.640129e+00
1.864583e+00
2.146543e+00
2.465245e+00
2.797704e+00
3.120141e+00
3.409473e+00
3.644756e+00
3.808503e+00
3.887795e+00
3.875099e+00
3.768716e+00
3.572837e+00
3.297155e+00
2.956088e+00
2.567656e+00
2.152104e+00
1.730400e+00
1.322727e+00
9.470967e-01
6.182106e-01
3.466357e-01
1.383641e-01
-5.237928e-03
-8.711277e-02
-1.138827e-01
-9.498743e-02
-4.168106e-02
3.401698e-02
1.203256e-01
2.065823e-01
2.839405e-01
3.458466e-01
3.882868e-01
4.098148e-01
4.113969e-01
3.961173e-01
3.687987e-01
3.355794e-01
3.034820e-01
2.799883e-01
2.726274e-01
2.885718e-01
3.342438e-01
4.149347e-01
5.344531e-01
6.948203e-01
8.960355e-01
1.135926e+00
1.410094e+00
1.711952e+00
2.032864e+00
2.362365e+00
2.688500e+00
2.998256e+00
3.278119e+00
3.514733e+00
3.695649e+00
3.810116e+00
3.849859e+00
3.809766e+00
3.688428e+00
3.488464e+00
3.216609e+00
2.883540e+00
2.503451e+00
2.093386e+00
1.672372e+00
1.260383e+00
8.772003e-01
5.412400e-01
2.684215e-01
7.117153e-02
-4.236136e-02
-6.881724e-02
-9.817999e-03
1.281702e-01
3.342909e-01
5.940269e-01
8.901450e-01
1.203780e+00
1.515580e+00
1.806823e+00
2.060444e+00
2.261906e+00
2.399877e+00
2.466689e+00
2.458589e+00
2.375774e+00
2.222246e+00
2.005491e+00
1.736013e+00
1.426753e+00
1.092421e+00
7.487605e-01
4.118157e-01
9.720535e-02
-1.805407e-01
-4.085679e-01
-5.761886e-01
-6.752742e-01
-7.005478e-01
-6.497768e-01
-5.238619e-01
-3.268170e-01
-6.562877e-02
2.500112e-01
6.081087e-01
9.949006e-01
1.395510e+00
1.794697e+00
2.177657e+00
2.530824e+00
2.842597e+00
3.103942e+00
3.308808e+00
3.454321e+00
3.540763e+00
3.571334e+00
3.551748e+00
3.489708e+00
3.394302e+00
3.275369e+00
3.142866e+00
3.006252e+00
2.873917e+00
2.752667e+00
2.647306e+00
2.560331e+00
2.491789e+00
2.439313e+00
2.398367e+00
2.362684e+00
2.324878e+00
2.277176e+00
2.212212e+00
2.123800e+00
2.007626e+00
1.861797e+00
1.687188e+00
1.487574e+00
1.269516e+00
1.041996e+00
8.158262e-01
6.028664e-01
4.150896e-01
2.635879e-01
1.576024e-01
1.036792e-01
1.050439e-01
1.612621e-01
2.682201e-01
4.184176e-01
6.015277e-01
8.051593e-01
1.015743e+00
1.219464e+00
1.403172e+00
1.555204e+00
1.666078e+00
1.729013e+00
1.740254e+00
1.699209e+00
1.608384e+00
1.473170e+00
1.301491e+00
1.103355e+00
8.903406e-01
6.750320e-01
4.704225e-01
2.892884e-01
1.435394e-01
4.355255e-02
-2.489726e-03
1.077608e-02
8.535939e-02
2.195307e-01
4.076506e-01
6.402672e-01
9.045132e-01
1.184806e+00
1.463818e+00
1.723652e+00
1.947122e+00
2.119044e+00
2.227393e+00
2.264247e+00
2.226409e+00
2.115679e+00
1.938746e+00
1.706729e+00
1.434430e+00
1.139352e+00
8.405561e-01
5.574456e-01
3.085211e-01
1.101963e-01
-2.426483e-02
-8.561521e-02
-6.922792e-02
2.462016e-02
1.908195e-01
4.198586e-01
6.985867e-01
1.011244e+00
1.340674e+00
1.669603e+00
1.981884e+00
2.263578e+00
2.503807e+00
2.695289e+00
2.834548e+00
2.921792e+00
2.960504e+00
2.956812e+00
2.918718e+00
2.855272e+00
2.775765e+00
2.689003e+00
2.602708e+00
2.523057e+00
2.454373e+00
2.398958e+00
2.357064e+00
2.327007e+00
2.305409e+00
2.287579e+00
2.268004e+00
2.240944e+00
2.201064e+00
2.144054e+00
2.067163e+00
1.969592e+00
1.852685e+00
1.719898e+00
1.576552e+00
1.429396e+00
1.286031e+00
1.154256e+00
1.041418e+00
9.537983e-01
8.961245e-01
8.712099e-01
8.797659e-01
9.203790e-01
9.896455e-01
1.082443e+00
1.192307e+00
1.311882e+00
1.433416e+00
1.549258e+00
1.652341e+00
1.736612e+00
1.797407e+00
1.831735e+00
1.838465e+00
1.818406e+00
1.774263e+00
1.710466e+00
1.632888e+00
1.548459e+00
1.464712e+00
1.389297e+00
1.329492e+00
1.291768e+00
1.281408e+00
1.302232e+00
1.356407e+00
1.444365e+00
1.564802e+00
1.714752e+00
1.889707e+00
2.083783e+00
2.289908e+00
2.500034e+00
2.705377e+00
2.896675e+00
3.064475e+00
3.199442e+00
3.292706e+00
3.336244e+00
3.323312e+00
3.248920e+00
3.110347e+00
2.907652e+00
2.644131e+00
2.326649e+00
1.965752e+00
1.575509e+00
1.173036e+00
7.777004e-01
4.100448e-01
9.051380e-02
-1.619163e-01
-3.310841e-01
-4.048467e-01
-3.760298e-01
-2.430348e-01
-1.004066e-02
3.132205e-01
7.120990e-01
1.168017e+00
1.659728e+00
2.164732e+00
2.660735e+00
3.127040e+00
3.545764e+00
3.902801e+00
4.188492e+00
4.397945e+00
4.531040e+00
4.592109e+00
4.589346e+00
4.533999e+00
4.439386e+00
4.319807e+00
4.189405e+00
4.061067e+00
3.945431e+00
3.850116e+00
3.779233e+00
3.733271e+00
3.709354e+00
3.701874e+00
3.703383e+00
3.705671e+00
3.700845e+00
3.682300e+00
3.645462e+00
3.588223e+00
3.511057e+00
3.416821e+00
3.310311e+00
3.197625e+00
3.085431e+00
2.980221e+00
2.887616e+00
2.811797e+00
2.755095e+00
2.717770e+00
2.697992e+00
2.692000e+00
2.694429e+00
2.698769e+00
2.697910e+00
2.684735e+00
2.652716e+00
2.596480e+00
2.512290e+00
2.398425e+00
2.255434e+00
2.086237e+00
1.896080e+00
1.692332e+00
1.484143e+00
1.281956e+00
1.096927e+00
9.402419e-01
8.224178e-01
7.525990e-01
7.379357e-01
7.830915e-01
8.899335e-01
1.057435e+00
1.281799e+00
1.556768e+00
1.874099e+00
2.224110e+00
2.596273e+00
2.979772e+00
3.364016e+00
3.739048e+00
4.095884e+00
4.426739e+00
4.725176e+00
4.986166e+00
5.206078e+00
5.382612e+00
5.514676e+00
5.602242e+00
5.646184e+00
5.648127e+00
5.610315e+00
5.535495e+00
5.426836e+00
5.287853e+00
5.122342e+00
4.934319e+00
4.727963e+00
4.507582e+00
4.277598e+00
4.042569e+00
3.807229e+00
3.576542e+00
3.355739e+00
3.150304e+00
2.965901e+00
2.808215e+00
2.682718e+00
2.594367e+00
2.547253e+00
2.544247e+00
2.586650e+00
2.673921e+00
2.803487e+00
2.970688e+00
3.168881e+00
3.389695e+00
3.623446e+00
3.859659e+00
4.087656e+00
4.297146e+00
4.478746e+00
4.624391e+00
4.727606e+00
4.783628e+00
4.789410e+00
4.743543e+00
4.646141e+00
4.498724e+00
4.304128e+00
4.066458e+00
3.791065e+00
3.484550e+00
3.154753e+00
2.810712e+00
2.462549e+00
2.121252e+00
1.798340e+00
1.505391e+00
1.253457e+00
1.052404e+00
9.102350e-01
8.324736e-01
8.216829e-01
8.771863e-01
9.950377e-01
1.168256e+00
1.387311e+00
1.640808e+00
1.916313e+00
2.201228e+00
2.483646e+00
2.753106e+00
3.001192e+00
3.221944e+00
3.412048e+00
3.570819e+00
3.699980e+00
3.803282e+00
3.886013e+00
3.954439e+00
4.015245e+00
4.075003e+00
4.139707e+00
4.214373e+00
4.302723e+00
4.406945e+00
4.527523e+00
4.663151e+00
4.810737e+00
4.965509e+00
5.121231e+00
5.270525e+00
5.405302e+00
5.517258e+00
5.598413e+00
5.641639e+00
5.641146e+00
5.592880e+00
5.494821e+00
5.347150e+00
5.152305e+00
4.914889e+00
4.641469e+00
4.340234e+00
4.020565e+00
3.692505e+00
3.366190e+00
3.051278e+00
2.756414e+00
2.488799e+00
2.253882e+00
2.055209e+00
1.894439e+00
1.771499e+00
1.684863e+00
1.631895e+00
1.609216e+00
1.613058e+00
1.639548e+00
1.684931e+00
1.745687e+00
1.818556e+00
1.900470e+00
1.988411e+00
2.079219e+00
2.169403e+00
2.254985e+00
2.331443e+00
2.393766e+00
2.436657e+00
2.454855e+00
2.443549e+00
2.398832e+00
2.318120e+00
2.200491e+00
2.046894e+00
1.860200e+00
1.645105e+00
1.407880e+00
1.156021e+00
8.978152e-01
6.418739e-01
3.966637e-01
1.700754e-01
-3.094789e-02
-2.007013e-01
-3.349152e-01
-4.308555e-01
-4.873292e-01
-5.046047e-01
-4.842579e-01
-4.289593e-01
-3.422187e-01
-2.281084e-01
-9.099150e-02
6.471633e-02
2.347246e-01
4.149628e-01
6.015858e-01
7.908985e-01
9.792283e-01
1.162788e+00
1.337574e+00
1.499344e+00
1.643696e+00
1.766257e+00
1.862965e+00
1.930398e+00
1.966118e+00
1.968956e+00
1.939214e+00
1.878738e+00
1.790857e+00
1.680210e+00
1.552482e+00
1.414105e+00
1.271961e+00
1.133133e+00
1.004712e+00
8.936672e-01
8.067506e-01
7.504091e-01
7.306783e-01
7.530372e-01
8.222204e-01
9.419991e-01
1.114950e+00
1.342235e+00
1.623413e+00
1.956285e+00
2.336797e+00
2.758973e+00
3.214907e+00
3.694810e+00
4.187120e+00
4.678709e+00
5.155189e+00
5.601342e+00
6.001681e+00
6.341126e+00
6.605768e+00
6.783675e+00
6.865681e+00
6.846070e+00
6.723100e+00
6.499301e+00
6.181512e+00
5.780649e+00
5.311218e+00
4.790604e+00
4.238191e+00
3.674350e+00
3.119377e+00
2.592420e+00
2.110494e+00
1.687633e+00
1.334251e+00
1.056758e+00
8.574605e-01
7.347195e-01
6.833566e-01
6.952414e-01
7.600143e-01
8.658888e-01
1.000486e+00
1.151663e+00
1.308285e+00
1.460908e+00
1.602318e+00
1.727890e+00
1.835742e+00
1.926651e+00
2.003769e+00
2.072137e+00
2.138065e+00
2.208425e+00
2.289928e+00
2.388449e+00
2.508440e+00
2.652491e+00
2.821038e+00
3.012248e+00
3.222068e+00
3.444413e+00
3.671480e+00
3.894154e+00
4.102466e+00
4.286094e+00
4.434887e+00
4.539394e+00
4.591405e+00
4.584476e+00
4.514420e+00
4.379731e+00
4.181891e+00
3.925519e+00
3.618326e+00
3.270856e+00
2.896020e+00
2.508444e+00
2.123684e+00
1.757362e+00
1.424304e+00
1.137749e+00
9.086994e-01
7.454519e-01
6.533472e-01
6.347316e-01
6.891116e-01
8.134618e-01
1.002639e+00
1.249848e+00
1.547111e+00
1.885699e+00
2.256486e+00
2.650226e+00
3.057729e+00
3.469976e+00
3.878157e+00
4.273688e+00
4.648195e+00
4.993518e+00
5.301726e+00
5.565178e+00
5.776641e+00
5.929453e+00
6.017764e+00
6.036812e+00
5.983250e+00
5.855474e+00
5.653937e+00
5.381406e+00
5.043123e+00
4.646837e+00
4.202692e+00
3.722944e+00
3.221521e+00
2.713452e+00
2.214189e+00
1.738878e+00
1.301622e+00
9.147958e-01
5.884476e-01
3.298359e-01
1.431189e-01
2.921613e-02
-1.415376e-02
7.736517e-03
8.699469e-02
2.136263e-01
3.761736e-01
5.624417e-01
7.602698e-01
9.582943e-01
1.146647e+00
1.317530e+00
1.465627e+00
1.588297e+00
1.685562e+00
1.759872e+00
1.815687e+00
1.858920e+00
1.896290e+00
1.934659e+00
1.980395e+00
2.038824e+00
2.113796e+00
2.207398e+00
2.319807e+00
2.449300e+00
2.592388e+00
2.744078e+00
2.898235e+00
3.048025e+00
3.186419e+00
3.306713e+00
3.403030e+00
3.470769e+00
3.506943e+00
3.510399e+00
3.481878e+00
3.423934e+00
3.340707e+00
3.237573e+00
3.120697e+00
2.996531e+00
2.871293e+00
2.750466e+00
2.638385e+00
2.537940e+00
2.450432e+00
2.375607e+00
2.311859e+00
2.256572e+00
2.206575e+00
2.158650e+00
2.110033e+00
2.058870e+00
2.004575e+00
1.948054e+00
1.891768e+00
1.839637e+00
1.796762e+00
1.768999e+00
1.762406e+00
1.782624e+00
1.834237e+00
1.920199e+00
2.041375e+00
2.196270e+00
2.380987e+00
2.589416e+00
2.813657e+00
3.044641e+00
3.272863e+00
3.489175e+00
3.685556e+00
3.855777e+00
3.995916e+00
4.104663e+00
4.183399e+00
4.236026e+00
4.268558e+00
4.288493e+00
4.304029e+00
4.323175e+00
4.352842e+00
4.398021e+00
4.461115e+00
4.541514e+00
4.635466e+00
4.736271e+00
4.834797e+00
4.920269e+00
4.981277e+00
5.006891e+00
4.987789e+00
4.917264e+00
4.792032e+00
4.612724e+00
4.384038e+00
4.114521e+00
3.815999e+00
3.502726e+00
3.190340e+00
2.894728e+00
2.630920e+00
2.412132e+00
2.249019e+00
2.149193e+00
2.117028e+00
2.153710e+00
2.257499e+00
2.424139e+00
2.647345e+00
2.919299e+00
3.231100e+00
3.573124e+00
3.935270e+00
4.307097e+00
4.677876e+00
5.036608e+00
5.372053e+00
5.672850e+00
5.927741e+00
6.125938e+00
6.257626e+00
6.314574e+00
6.290797e+00
6.183214e+00
5.992212e+00
5.722039e+00
5.380947e+00
4.981034e+00
4.537751e+00
4.069090e+00
3.594498e+00
3.133619e+00
2.704971e+00
2.324692e+00
2.005477e+00
1.755807e+00
1.579523e+00
1.475782e+00
1.439368e+00
1.461327e+00
1.529846e+00
1.631292e+00
1.751339e+00
1.876076e+00
1.993042e+00
2.092103e+00
2.166124e+00
2.211393e+00
2.227750e+00
2.218441e+00
2.189684e+00
2.150001e+00
2.109378e+00
2.078332e+00
2.066971e+00
2.084132e+00
2.136658e+00
2.228875e+00
2.362289e+00
2.535497e+00
2.744323e+00
2.982127e+00
3.240269e+00
3.508675e+00
3.776468e+00
4.032621e+00
4.266598e+00
4.468935e+00
4.631731e+00
4.749021e+00
4.817001e+00
4.834097e+00
4.800884e+00
4.719861e+00
4.595135e+00
4.432028e+00
4.236683e+00
4.015689e+00
3.775771e+00
3.523551e+00
3.265395e+00
3.007330e+00
2.755018e+00
2.513768e+00
2.288563e+00
2.084070e+00
1.904624e+00
1.754164e+00
1.636112e+00
1.553204e+00
1.507288e+00
1.499108e+00
1.528105e+00
1.592273e+00
1.688097e+00
1.810587e+00
1.953435e+00
2.109269e+00
2.270022e+00
2.427374e+00
2.573243e+00
2.700294e+00
2.802414e+00
2.875126e+00
2.915879e+00
2.924221e+00
2.901801e+00
2.852230e+00
2.780786e+00
2.694007e+00
2.599189e+00
2.503841e+00
2.415159e+00
2.339558e+00
2.282322e+00
2.247396e+00
2.237331e+00
2.253367e+00
2.295595e+00
2.363179e+00
2.454547e+00
2.567548e+00
2.699525e+00
2.847328e+00
3.007277e+00
3.175121e+00
3.346014e+00
3.514554e+00
3.674905e+00
3.821017e+00
3.946931e+00
4.047175e+00
4.117199e+00
4.153812e+00
4.155564e+00
4.123004e+00
4.058785e+00
3.967570e+00
3.855735e+00
3.730906e+00
3.601350e+00
3.475305e+00
3.360298e+00
3.262525e+00
3.186365e+00
3.134063e+00
3.105620e+00
3.098890e+00
3.109882e+00
3.133218e+00
3.162700e+00
3.191930e+00
3.214920e+00
3.226622e+00
3.223347e+00
3.203038e+00
3.165378e+00
3.111748e+00
3.045046e+00
2.969404e+00
2.889840e+00
2.811867e+00
2.741111e+00
2.682948e+00
2.642193e+00
2.622841e+00
2.627887e+00
2.659203e+00
2.717485e+00
2.802264e+00
2.911965e+00
3.044007e+00
3.194933e+00
3.360544e+00
3.536037e+00
3.716138e+00
3.895212e+00
4.067383e+00
4.226658e+00
4.367071e+00
4.482865e+00
4.568713e+00
4.619975e+00
4.632975e+00
4.605269e+00
4.535895e+00
4.425568e+00
4.276796e+00
4.093911e+00
3.883003e+00
3.651736e+00
3.409068e+00
3.164868e+00
2.929445e+00
2.713012e+00
2.525115e+00
2.374059e+00
2.266370e+00
2.206341e+00
2.195691e+00
2.233375e+00
2.315571e+00
2.435855e+00
2.585581e+00
2.754422e+00
2.931073e+00
3.104042e+00
3.262475e+00
3.396943e+00
3.500117e+00
3.567270e+00
3.596552e+00
3.589023e+00
3.548437e+00
3.480817e+00
3.393868e+00
3.296280e+00
3.196998e+00
3.104516e+00
3.026242e+00
2.967993e+00
2.933634e+00
2.924887e+00
2.941325e+00
2.980523e+00
3.038368e+00
3.109466e+00
3.187637e+00
3.266408e+00
3.339499e+00
3.401236e+00
3.446883e+00
3.472889e+00
3.477041e+00
3.458540e+00
3.418010e+00
3.357434e+00
3.280034e+00
3.190074e+00
3.092616e+00
2.993214e+00
2.897597e+00
2.811340e+00
2.739587e+00
2.686830e+00
2.656776e+00
2.652288e+00
2.675394e+00
2.727320e+00
2.808535e+00
2.918775e+00
3.057029e+00
3.221500e+00
3.409525e+00
3.617497e+00
3.840789e+00
4.073722e+00
4.309592e+00
4.540784e+00
4.758974e+00
4.955436e+00
5.121421e+00
5.248610e+00
5.329608e+00
5.358428e+00
5.330950e+00
5.245277e+00
5.101952e+00
4.904002e+00
4.656776e+00
4.367598e+00
4.045265e+00
3.699460e+00
3.340141e+00
2.976982e+00
2.618918e+00
2.273824e+00
1.948341e+00
1.647840e+00
1.376485e+00
1.137375e+00
9.327192e-01
7.640057e-01
6.321344e-01
5.374931e-01
4.799667e-01
4.588876e-01
4.729469e-01
5.201019e-01
5.975114e-01
7.015293e-01
8.277713e-01
9.712530e-01
1.126587e+00
1.288216e+00
1.450658e+00
1.608748e+00
1.757853e+00
1.894054e+00
2.014289e+00
2.116445e+00
2.199404e+00
2.263020e+00
2.308059e+00
2.336080e+00
2.349278e+00
2.350310e+00
2.342120e+00
2.327785e+00
2.310399e+00
2.292987e+00
2.278466e+00
2.269618e+00
2.269073e+00
2.279271e+00
2.302405e+00
2.340325e+00
2.394404e+00
2.465383e+00
2.553203e+00
2.656854e+00
2.774247e+00
2.902164e+00
3.036281e+00
3.171297e+00
3.301161e+00
3.419390e+00
3.519463e+00
3.595238e+00
3.641363e+00
3.653639e+00
3.629309e+00
3.567235e+00
3.467986e+00
3.333810e+00
3.168528e+00
2.977354e+00
2.766667e+00
2.543736e+00
2.316434e+00
2.092916e+00
1.881308e+00
1.689371e+00
1.524178e+00
1.391794e+00
1.296977e+00
1.242915e+00
1.231020e+00
1.260795e+00
1.329797e+00
1.433704e+00
1.566511e+00
1.720839e+00
1.888382e+00
2.060452e+00
2.228601e+00
2.385269e+00
2.524406e+00
2.641993e+00
2.736414e+00
2.808622e+00
2.862069e+00
2.902395e+00
2.936903e+00
2.973864e+00
3.021725e+00
3.088280e+00
3.179897e+00
3.300853e+00
3.452842e+00
3.634700e+00
3.842367e+00
4.069099e+00
4.305913e+00
4.542225e+00
4.766617e+00
4.967666e+00
5.134745e+00
5.258714e+00
5.332459e+00
5.351214e+00
5.312700e+00
5.217067e+00
5.066711e+00
4.866004e+00
4.620992e+00
4.339098e+00
4.028871e+00
3.699767e+00
3.361962e+00
3.026163e+00
2.703364e+00
2.404531e+00
2.140179e+00
1.919847e+00
1.751503e+00
1.640937e+00
1.591198e+00
1.602170e+00
1.670341e+00
1.788822e+00
1.947641e+00
2.134315e+00
2.334660e+00
2.533780e+00
2.717164e+00
2.871788e+00
2.987127e+00
3.055985e+00
3.075079e+00
3.045307e+00
2.971687e+00
2.862963e+00
2.730917e+00
2.589432e+00
2.453389e+00
2.337501e+00
2.255156e+00
2.217393e+00
2.232072e+00
2.303319e+00
2.431288e+00
2.612230e+00
2.838867e+00
3.101006e+00
3.386308e+00
3.681161e+00
3.971547e+00
4.243872e+00
4.485703e+00
4.686387e+00
4.837566e+00
4.933551e+00
4.971587e+00
4.951967e+00
4.878013e+00
4.755903e+00
4.594338e+00
4.404067e+00
4.197287e+00
3.986946e+00
3.785989e+00
3.606590e+00
3.459404e+00
3.352899e+00
3.292808e+00
3.281747e+00
3.319041e+00
3.400783e+00
3.520124e+00
3.667793e+00
3.832792e+00
4.003206e+00
4.167059e+00
4.313141e+00
4.431728e+00
4.515174e+00
4.558313e+00
4.558689e+00
4.516594e+00
4.434951e+00
4.319041e+00
4.176105e+00
4.014838e+00
3.844793e+00
3.675718e+00
3.516861e+00
3.376270e+00
3.260141e+00
3.172262e+00
3.113602e+00
3.082107e+00
3.072729e+00
3.077725e+00
3.087218e+00
3.089986e+00
3.074432e+00
3.029640e+00
2.946425e+00
2.818276e+00
2.642082e+00
2.418572e+00
2.152408e+00
1.851925e+00
1.528539e+00
1.195897e+00
8.688572e-01
5.624077e-01
2.906176e-01
6.571349e-02
-1.026634e-01
-2.079776e-01
-2.470760e-01
-2.202133e-01
-1.308373e-01
1.484460e-02
2.084716e-01
4.402502e-01
6.997191e-01
9.764856e-01
1.260873e+00
1.544434e+00
1.820300e+00
2.083357e+00
2.330261e+00
2.559302e+00
2.770144e+00
2.963483e+00
3.140654e+00
3.303221e+00
3.452598e+00
3.589739e+00
3.714925e+00
3.827658e+00
3.926685e+00
4.010126e+00
4.075681e+00
4.120896e+00
4.143437e+00
4.141356e+00
4.113313e+00
4.058753e+00
3.978021e+00
3.872423e+00
3.744229e+00
3.596614e+00
3.433561e+00
3.259714e+00
3.080204e+00
2.900448e+00
2.725949e+00
2.562083e+00
2.413898e+00
2.285923e+00
2.182003e+00
2.105158e+00
2.057481e+00
2.040077e+00
2.053044e+00
2.095478e+00
2.165507e+00
2.260319e+00
2.376189e+00
2.508489e+00
2.651704e+00
2.799484e+00
2.944748e+00
3.079898e+00
3.197146e+00
3.288962e+00
3.348622e+00
3.370788e+00
3.352073e+00
3.291493e+00
3.190739e+00
3.054217e+00
2.888831e+00
2.703517e+00
2.508587e+00
2.314938e+00
2.133227e+00
1.973085e+00
1.842459e+00
1.747116e+00
1.690354e+00
1.672928e+00
1.693157e+00
1.747218e+00
1.829548e+00
1.933332e+00
2.051012e+00
2.174770e+00
2.296954e+00
2.410425e+00
2.508803e+00
2.586650e+00
2.639577e+00
2.664317e+00
2.658783e+00
2.622118e+00
2.554754e+00
2.458472e+00
2.336426e+00
2.193117e+00
2.034276e+00
1.866640e+00
1.697612e+00
1.534836e+00
1.385710e+00
1.256906e+00
1.153946e+00
1.080877e+00
1.040091e+00
1.032294e+00
1.056622e+00
1.110881e+00
1.191865e+00
1.295709e+00
1.418226e+00
1.555197e+00
1.702573e+00
1.856575e+00
2.013708e+00
2.170682e+00
2.324299e+00
2.471336e+00
2.608488e+00
2.732390e+00
2.839753e+00
2.927602e+00
2.993569e+00
3.036213e+00
3.055285e+00
3.051907e+00
3.028621e+00
2.989279e+00
2.938801e+00
2.882797e+00
2.827110e+00
2.777331e+00
2.738338e+00
2.713931e+00
2.706587e+00
2.717364e+00
2.745936e+00
2.790735e+00
2.849140e+00
2.917700e+00
2.992324e+00
3.068477e+00
3.141347e+00
3.206039e+00
3.257787e+00
3.292211e+00
3.305613e+00
3.295283e+00
3.259784e+00
3.199185e+00
3.115189e+00
3.011146e+00
2.891917e+00
2.763599e+00
2.633125e+00
2.507762e+00
2.394543e+00
2.299693e+00
2.228076e+00
2.182736e+00
2.164570e+00
2.172171e+00
2.201861e+00
2.247916e+00
2.302962e+00
2.358492e+00
2.405469e+00
2.434960e+00
2.438738e+00
2.409829e+00
2.342963e+00
2.234923e+00
2.084786e+00
1.894046e+00
1.666639e+00
1.408841e+00
1.129043e+00
8.373981e-01
5.453252e-01
2.649051e-01
8.191267e-03
-2.135072e-01
-3.903090e-01
-5.143479e-01
-5.802082e-01
-5.851705e-01
-5.292467e-01
-4.150072e-01
-2.472234e-01
-3.236854e-02
2.219696e-01
5.077006e-01
8.168053e-01
1.141814e+00
1.476146e+00
1.814286e+00
2.151799e+00
2.485202e+00
2.811745e+00
3.129149e+00
3.435367e+00
3.728414e+00
4.006294e+00
4.267032e+00
4.508790e+00
4.730025e+00
4.929650e+00
5.107143e+00
5.262588e+00
5.396614e+00
5.510260e+00
5.604766e+00
5.681339e+00
5.740901e+00
5.783875e+00
5.810000e+00
5.818229e+00
5.806711e+00
5.772866e+00
5.713576e+00
5.625468e+00
5.505288e+00
5.350335e+00
5.158923e+00
4.930818e+00
4.667627e+00
4.373075e+00
4.053134e+00
3.715989e+00
3.371800e+00
3.032285e+00
2.710117e+00
2.418199e+00
2.168857e+00
1.973032e+00
1.839529e+00
1.774404e+00
1.780531e+00
1.857375e+00
2.000986e+00
2.204205e+00
2.457055e+00
2.747286e+00
3.061028e+00
3.383507e+00
3.699787e+00
3.995485e+00
4.257431e+00
4.474251e+00
4.636847e+00
4.738767e+00
4.776459e+00
4.749397e+00
4.660078e+00
4.513885e+00
4.318822e+00
4.085133e+00
3.824823e+00
3.551123e+00
3.277912e+00
3.019139e+00
2.788249e+00
2.597632e+00
2.458105e+00
2.378429e+00
2.364903e+00
2.421032e+00
2.547327e+00
2.741231e+00
2.997204e+00
3.306971e+00
3.659913e+00
4.043592e+00
4.444375e+00
4.848119e+00
5.240867e+00
5.609513e+00
5.942387e+00
6.229725e+00
6.464004e+00
6.640121e+00
6.755422e+00
6.809598e+00
6.804461e+00
6.743649e+00
6.632279e+00
6.476592e+00
6.283616e+00
6.060855e+00
5.816031e+00
5.556843e+00
5.290754e+00
5.024770e+00
4.765221e+00
4.517520e+00
4.285942e+00
4.073419e+00
3.881378e+00
3.709656e+00
3.556502e+00
3.418695e+00
3.291789e+00
3.170489e+00
3.049147e+00
2.922349e+00
2.785561e+00
2.635746e+00
2.471906e+00
2.295449e+00
2.110338e+00
1.922965e+00
1.741745e+00
1.576465e+00
1.437437e+00
1.334563e+00
1.276397e+00
1.269315e+00
1.316870e+00
1.419396e+00
1.573889e+00
1.774173e+00
2.011317e+00
2.274285e+00
2.550718e+00
2.827819e+00
3.093234e+00
3.335880e+00
3.546660e+00
3.719016e+00
3.849304e+00
3.936965e+00
3.984502e+00
3.997250e+00
3.982958e+00
3.951204e+00
3.912659e+00
3.878264e+00
3.858365e+00
3.861883e+00
3.895604e+00
3.963634e+00
4.067088e+00
4.204030e+00
4.369667e+00
4.556774e+00
4.756286e+00
4.957999e+00
5.151303e+00
5.325856e+00
5.472153e+00
5.581947e+00
5.648524e+00
5.666838e+00
5.633566e+00
5.547102e+00
5.407540e+00
5.216665e+00
4.977935e+00
4.696462e+00
4.378939e+00
4.033501e+00
3.669486e+00
3.297101e+00
2.926996e+00
2.569773e+00
2.235475e+00
1.933082e+00
1.670070e+00
1.452062e+00
1.282606e+00
1.163105e+00
1.092899e+00
1.069506e+00
1.088971e+00
1.146299e+00
1.235889e+00
1.351932e+00
1.488698e+00
1.640700e+00
1.802720e+00
1.969737e+00
2.136798e+00
2.298912e+00
2.451012e+00
2.588048e+00
2.705210e+00
2.798287e+00
2.864096e+00
2.900930e+00
2.908926e+00
2.890300e+00
2.849381e+00
2.792407e+00
2.727101e+00
2.662056e+00
2.605982e+00
2.566911e+00
2.551429e+00
2.564031e+00
2.606660e+00
2.678496e+00
2.775983e+00
2.893136e+00
3.022036e+00
3.153514e+00
3.277898e+00
3.385793e+00
3.468787e+00
3.520051e+00
3.534780e+00
3.510465e+00
3.446991e+00
3.346569e+00
3.213536e+00
3.054028e+00
2.875570e+00
2.686614e+00
2.496038e+00
2.312642e+00
2.144653e+00
1.999254e+00
1.882163e+00
1.797284e+00
1.746455e+00
1.729322e+00
1.743368e+00
1.784095e+00
1.845374e+00
1.919944e+00
2.000001e+00
2.077847e+00
2.146505e+00
2.200247e+00
2.234964e+00
2.248334e+00
2.239802e+00
2.210374e+00
2.162292e+00
2.098652e+00
2.023029e+00
1.939170e+00
1.850777e+00
1.761388e+00
1.674362e+00
1.592920e+00
1.520227e+00
1.459467e+00
1.413903e+00
1.386867e+00
1.381701e+00
1.401626e+00
1.449540e+00
1.527777e+00
1.637824e+00
1.780039e+00
1.953379e+00
2.155182e+00
2.381038e+00
2.624775e+00
2.878590e+00
3.133340e+00
3.378984e+00
3.605156e+00
3.801818e+00
3.959957e+00
4.072237e+00
4.133554e+00
4.141434e+00
4.096239e+00
4.001151e+00
3.861960e+00
3.686675e+00
3.485018e+00
3.267852e+00
3.046600e+00
2.832700e+00
2.637108e+00
2.469881e+00
2.339818e+00
2.254164e+00
2.218364e+00
2.235868e+00
2.308000e+00
2.433877e+00
2.610419e+00
2.832443e+00
3.092851e+00
3.382924e+00
3.692718e+00
4.011537e+00
4.328486e+00
4.633045e+00
4.915654e+00
5.168244e+00
5.384693e+00
5.561162e+00
5.696293e+00
5.791243e+00
5.849544e+00
5.876785e+00
5.880133e+00
5.867708e+00
5.847866e+00
5.828456e+00
5.816107e+00
5.815635e+00
5.829614e+00
5.858161e+00
5.898951e+00
5.947461e+00
5.997399e+00
6.041286e+00
6.071137e+00
6.079165e+00
6.058487e+00
6.003753e+00
5.911671e+00
5.781391e+00
5.614712e+00
5.416097e+00
5.192497e+00
4.952974e+00
4.708178e+00
4.469676e+00
4.249221e+00
4.057964e+00
3.905691e+00
3.800097e+00
3.746156e+00
3.745618e+00
3.796677e+00
3.893856e+00
4.028149e+00
4.187443e+00
4.357217e+00
4.521490e+00
4.663950e+00
4.769189e+00
4.823904e+00
4.817975e+00
4.745284e+00
4.604207e+00
4.397715e+00
4.133086e+00
3.821271e+00
3.475977e+00
3.112592e+00
2.747044e+00
2.394718e+00
2.069508e+00
1.783080e+00
1.544354e+00
1.359232e+00
1.230544e+00
1.158191e+00
1.139441e+00
1.169340e+00
1.241209e+00
1.347162e+00
1.478636e+00
1.626876e+00
1.783378e+00
1.940245e+00
2.090462e+00
2.228093e+00
2.348393e+00
2.447865e+00
2.524286e+00
2.576683e+00
2.605309e+00
2.611579e+00
2.597979e+00
2.567928e+00
2.525593e+00
2.475656e+00
2.423042e+00
2.372630e+00
2.328988e+00
2.296143e+00
2.277427e+00
2.275394e+00
2.291801e+00
2.327646e+00
2.383207e+00
2.458093e+00
2.551258e+00
2.660999e+00
2.784936e+00
2.919997e+00
3.062432e+00
3.207870e+00
3.351450e+00
3.488022e+00
3.612417e+00
3.719783e+00
3.805930e+00
3.867664e+00
3.903063e+00
3.911649e+00
3.894434e+00
3.853849e+00
3.793547e+00
3.718138e+00
3.632878e+00
3.543350e+00
3.455179e+00
3.373791e+00
3.304234e+00
3.251042e+00
3.218156e+00
3.208851e+00
3.225675e+00
3.270355e+00
3.343683e+00
3.445365e+00
3.573862e+00
3.726246e+00
3.898127e+00
4.083668e+00
4.275746e+00
4.466258e+00
4.646560e+00
4.808028e+00
4.942657e+00
5.043672e+00
5.106052e+00
5.126925e+00
5.105786e+00
5.044517e+00
4.947194e+00
4.819726e+00
4.669348e+00
4.504040e+00
4.331924e+00
4.160723e+00
3.997310e+00
3.847414e+00
3.715464e+00
3.604588e+00
3.516718e+00
3.452761e+00
3.412779e+00
3.396151e+00
3.401690e+00
3.427711e+00
3.472093e+00
3.532337e+00
3.605672e+00
3.689190e+00
3.780028e+00
3.875539e+00
3.973451e+00
4.071961e+00
4.169765e+00
4.266011e+00
4.360200e+00
4.452053e+00
4.541366e+00
4.627879e+00
4.711165e+00
4.790564e+00
4.865140e+00
4.933689e+00
4.994773e+00
5.046791e+00
5.088069e+00
5.116957e+00
5.131932e+00
5.131680e+00
5.115166e+00
5.081689e+00
5.030941e+00
4.963067e+00
4.878765e+00
4.779398e+00
4.667129e+00
4.545031e+00
4.417147e+00
4.288452e+00
4.164688e+00
4.052072e+00
3.956876e+00
3.884935e+00
3.841134e+00
3.828928e+00
3.849979e+00
3.903926e+00
3.988342e+00
4.098865e+00
4.229492e+00
4.372992e+00
4.521391e+00
4.666464e+00
4.800205e+00
4.915210e+00
5.004988e+00
5.064171e+00
5.088637e+00
5.075581e+00
5.023520e+00
4.932278e+00
4.802933e+00
4.637756e+00
4.440123e+00
4.214415e+00
3.965899e+00
3.700601e+00
3.425151e+00
3.146621e+00
2.872346e+00
2.609721e+00
2.366003e+00
2.148091e+00
1.962326e+00
1.814288e+00
1.708620e+00
1.648868e+00
1.637349e+00
1.675020e+00
1.761378e+00
1.894354e+00
2.070236e+00
2.283618e+00
2.527417e+00
2.792975e+00
3.070293e+00
3.348399e+00
3.615866e+00
3.861451e+00
4.074792e+00
4.247122e+00
4.371899e+00
4.445304e+00
4.466538e+00
4.437906e+00
4.364664e+00
4.254645e+00
4.117699e+00
3.964994e+00
3.808231e+00
3.658842e+00
3.527252e+00
3.422234e+00
3.350426e+00
3.316021e+00
3.320623e+00
3.363274e+00
3.440635e+00
3.547295e+00
3.676212e+00
3.819247e+00
3.967777e+00
4.113338e+00
4.248248e+00
4.366155e+00
4.462462e+00
4.534587e+00
4.582037e+00
4.606302e+00
4.610583e+00
4.599394e+00
4.578071e+00
4.552253e+00
4.527364e+00
4.508150e+00
4.498304e+00
4.500216e+00
4.514861e+00
4.541837e+00
4.579534e+00
4.625412e+00
4.676356e+00
4.729058e+00
4.780405e+00
4.827820e+00
4.869531e+00
4.904753e+00
4.933742e+00
4.957742e+00
4.978820e+00
4.999612e+00
5.023025e+00
5.051937e+00
5.088911e+00
5.135948e+00
5.194286e+00
5.264227e+00
5.344995e+00
5.434629e+00
5.529929e+00
5.626494e+00
5.718869e+00
5.800841e+00
5.865870e+00
5.907633e+00
5.920624e+00
5.900742e+00
5.845804e+00
5.755900e+00
5.633551e+00
5.483662e+00
5.313254e+00
5.131026e+00
4.946788e+00
4.770819e+00
4.613208e+00
4.483237e+00
4.388839e+00
4.336187e+00
4.329417e+00
4.370519e+00
4.459364e+00
4.593870e+00
4.770246e+00
4.983282e+00
5.226640e+00
5.493109e+00
5.774809e+00
6.063336e+00
6.349885e+00
6.625358e+00
6.880515e+00
7.106192e+00
7.293601e+00
7.434726e+00
7.522798e+00
7.552796e+00
7.521950e+00
7.430144e+00
7.280184e+00
7.077859e+00
6.831766e+00
6.552884e+00
6.253935e+00
5.948564e+00
5.650431e+00
5.372310e+00
5.125279e+00
4.918092e+00
4.756772e+00
4.644455e+00
4.581443e+00
4.565459e+00
4.592005e+00
4.654789e+00
4.746150e+00
4.857454e+00
4.979423e+00
5.102425e+00
5.216705e+00
5.312614e+00
5.380844e+00
5.412721e+00
5.400547e+00
5.338005e+00
5.220616e+00
5.046177e+00
4.815167e+00
4.531025e+00
4.200266e+00
3.832386e+00
3.439524e+00
3.035893e+00
2.637006e+00
2.258744e+00
1.916359e+00
1.623476e+00
1.391203e+00
1.227409e+00
1.136260e+00
1.118023e+00
1.169179e+00
1.282811e+00
1.449250e+00
1.656895e+00
1.893142e+00
2.145338e+00
2.401656e+00
2.651813e+00
2.887576e+00
3.103000e+00
3.294418e+00
3.460191e+00
3.600292e+00
3.715794e+00
3.808340e+00
3.879681e+00
3.931326e+00
3.964356e+00
3.979400e+00
3.976756e+00
3.956632e+00
3.919437e+00
3.866076e+00
3.798194e+00
3.718309e+00
3.629831e+00
3.536932e+00
3.444307e+00
3.356835e+00
3.279197e+00
3.215492e+00
3.168906e+00
3.141470e+00
3.133933e+00
3.145757e+00
3.175227e+00
3.219651e+00
3.275611e+00
3.339238e+00
3.406485e+00
3.473356e+00
3.536114e+00
3.591428e+00
3.636507e+00
3.669200e+00
3.688088e+00
3.692575e+00
3.682966e+00
3.660525e+00
3.627500e+00
3.587072e+00
3.543218e+00
3.500477e+00
3.463620e+00
3.437248e+00
3.425354e+00
3.430911e+00
3.455503e+00
3.499073e+00
3.559793e+00
3.634089e+00
3.716819e+00
3.801592e+00
3.881226e+00
3.948292e+00
3.995718e+00
4.017398e+00
4.008738e+00
3.967109e+00
3.892127e+00
3.785748e+00
3.652164e+00
3.497482e+00
3.329244e+00
3.155823e+00
2.985735e+00
2.826968e+00
2.686358e+00
2.569098e+00
2.478415e+00
2.415450e+00
2.379350e+00
2.367536e+00
2.376125e+00
2.400437e+00
2.435527e+00
2.476683e+00
2.519852e+00
2.561937e+00
2.600965e+00
2.636122e+00
2.667664e+00
2.696725e+00
2.725061e+00
2.754742e+00
2.787832e+00
2.826096e+00
2.870754e+00
2.922333e+00
2.980609e+00
3.044677e+00
3.113104e+00
3.184138e+00
3.255928e+00
3.326710e+00
3.394921e+00
3.459247e+00
3.518598e+00
3.572056e+00
3.618808e+00
3.658103e+00
3.689226e+00
3.711514e+00
3.724371e+00
3.727292e+00
3.719873e+00
3.701800e+00
3.672837e+00
3.632810e+00
3.581618e+00
3.519269e+00
3.445953e+00
3.362125e+00
3.268605e+00
3.166655e+00
3.058034e+00
2.945021e+00
2.830399e+00
2.717396e+00
2.609594e+00
2.510785e+00
2.424798e+00
2.355287e+00
2.305490e+00
2.277983e+00
2.274436e+00
2.295401e+00
2.340151e+00
2.406607e+00
2.491349e+00
2.589731e+00
2.696100e+00
2.804098e+00
2.907041e+00
2.998351e+00
3.072020e+00
3.123066e+00
3.147952e+00
3.144922e+00
3.114222e+00
3.058166e+00
2.981043e+00
2.888861e+00
2.788930e+00
2.689333e+00
2.598303e+00
2.523569e+00
2.471737e+00
2.447751e+00
2.454513e+00
2.492687e+00
2.560718e+00
2.655030e+00
2.770404e+00
2.900457e+00
3.038204e+00
3.176637e+00
3.309298e+00
3.430801e+00
3.537266e+00
3.626620e+00
3.698751e+00
3.755457e+00
3.800221e+00
3.837786e+00
3.873608e+00
3.913217e+00
3.961583e+00
4.022542e+00
4.098358e+00
4.189467e+00
4.294413e+00
4.409985e+00
4.531515e+00
4.653307e+00
4.769121e+00
4.872675e+00
4.958097e+00
5.020289e+00
5.055181e+00
5.059867e+00
5.032626e+00
4.972866e+00
4.881004e+00
4.758335e+00
4.606907e+00
4.429433e+00
4.229250e+00
4.010327e+00
3.777307e+00
3.535552e+00
3.291150e+00
3.050852e+00
2.821888e+00
2.611673e+00
2.427392e+00
2.275523e+00
2.161355e+00
2.088560e+00
2.058912e+00
2.072162e+00
2.126109e+00
2.216838e+00
2.339090e+00
2.486718e+00
2.653178e+00
2.832012e+00
3.017296e+00
3.204010e+00
3.388293e+00
3.567582e+00
3.740591e+00
3.907139e+00
4.067863e+00
4.223827e+00
4.376124e+00
4.525486e+00
4.671990e+00
4.814876e+00
4.952506e+00
5.082441e+00
5.201629e+00
5.306647e+00
5.393964e+00
5.460162e+00
5.502101e+00
5.516996e+00
5.502432e+00
5.456322e+00
5.376886e+00
5.262655e+00
5.112568e+00
4.926146e+00
4.703749e+00
4.446888e+00
4.158520e+00
3.843300e+00
3.507716e+00
3.160061e+00
2.810225e+00
2.469298e+00
2.148990e+00
1.860930e+00
1.615896e+00
1.423060e+00
1.289319e+00
1.218798e+00
1.212548e+00
1.268483e+00
1.381547e+00
1.544072e+00
1.746294e+00
1.976965e+00
2.224004e+00
2.475148e+00
2.718546e+00
2.943285e+00
3.139833e+00
3.300410e+00
3.419278e+00
3.492975e+00
3.520473e+00
3.503252e+00
3.445257e+00
3.352709e+00
3.233747e+00
3.097904e+00
2.955430e+00
2.816526e+00
2.690548e+00
2.585263e+00
2.506244e+00
2.456450e+00
2.436042e+00
2.442458e+00
2.470708e+00
2.513892e+00
2.563846e+00
2.611881e+00
2.649530e+00
2.669252e+00
2.665042e+00
2.632903e+00
2.571183e+00
2.480740e+00
2.364944e+00
2.229513e+00
2.082178e+00
1.932189e+00
1.789689e+00
1.664978e+00
1.567725e+00
1.506199e+00
1.486587e+00
1.512466e+00
1.584502e+00
1.700391e+00
1.855077e+00
2.041190e+00
2.249685e+00
2.470572e+00
2.693686e+00
2.909383e+00
3.109116e+00
3.285842e+00
3.434244e+00
3.550794e+00
3.633685e+00
3.682686e+00
3.698975e+00
3.684964e+00
3.644165e+00
3.581074e+00
3.501062e+00
3.410259e+00
3.315400e+00
3.223618e+00
3.142174e+00
3.078132e+00
3.037970e+00
3.027163e+00
3.049751e+00
3.107923e+00
3.201679e+00
3.328607e+00
3.483826e+00
3.660139e+00
3.848403e+00
4.038111e+00
4.218124e+00
4.377498e+00
4.506320e+00
4.596455e+00
4.642152e+00
4.640444e+00
4.591322e+00
4.497683e+00
4.365071e+00
4.201251e+00
4.015643e+00
3.818681e+00
3.621121e+00
3.433354e+00
3.264760e+00
3.123140e+00
3.014266e+00
2.941550e+00
2.905875e+00
2.905576e+00
2.936584e+00
2.992724e+00
3.066154e+00
3.147922e+00
3.228606e+00
3.298998e+00
3.350781e+00
3.377153e+00
3.373327e+00
3.336880e+00
3.267909e+00
3.168968e+00
3.044814e+00
2.901972e+00
2.748178e+00
2.591758e+00
2.440995e+00
2.303546e+00
2.185948e+00
2.093246e+00
2.028765e+00
1.994030e+00
1.988834e+00
2.011436e+00
2.058874e+00
2.127354e+00
2.212685e+00
2.310721e+00
2.417785e+00
2.531034e+00
2.648746e+00
2.770493e+00
2.897190e+00
3.030992e+00
3.175054e+00
3.333157e+00
3.509246e+00
3.706900e+00
3.928808e+00
4.176279e+00
4.448850e+00
4.744011e+00
5.057089e+00
5.381311e+00
5.708030e+00
6.027148e+00
6.327681e+00
6.598447e+00
6.828828e+00
7.009520e+00
7.133226e+00
7.195194e+00
7.193558e+00
7.129435e+00
7.006772e+00
6.831948e+00
6.613194e+00
6.359883e+00
6.081774e+00
5.788280e+00
5.487836e+00
5.187425e+00
4.892284e+00
4.605812e+00
4.329661e+00
4.063994e+00
3.807853e+00
3.559615e+00
3.317463e+00
3.079862e+00
2.845989e+00
2.616091e+00
2.391764e+00
2.176129e+00
1.973880e+00
1.791215e+00
1.635605e+00
1.515427e+00
1.439446e+00
1.416173e+00
1.453166e+00
1.556320e+00
1.729219e+00
1.972632e+00
2.284194e+00
2.658306e+00
3.086253e+00
3.556524e+00
4.055298e+00
4.567043e+00
5.075187e+00
5.562828e+00
6.013445e+00
6.411604e+00
6.743635e+00
6.998270e+00
7.167203e+00
7.245551e+00
7.232153e+00
7.129669e+00
6.944457e+00
6.686204e+00
6.367340e+00
6.002276e+00
5.606548e+00
5.195919e+00
4.785537e+00
4.389198e+00
4.018752e+00
3.683690e+00
3.390891e+00
3.144550e+00
2.946241e+00
2.795115e+00
2.688192e+00
2.620730e+00
2.586648e+00
2.578968e+00
2.590267e+00
2.613104e+00
2.640420e+00
2.665880e+00
2.684161e+00
2.691164e+00
2.684147e+00
2.661777e+00
2.624101e+00
2.572439e+00
2.509208e+00
2.437689e+00
2.361750e+00
2.285551e+00
2.213235e+00
2.148655e+00
2.095131e+00
2.055279e+00
2.030911e+00
2.023018e+00
2.031805e+00
2.056784e+00
2.096879e+00
2.150546e+00
2.215877e+00
2.290694e+00
2.372607e+00
2.459062e+00
2.547355e+00
2.634638e+00
2.717934e+00
2.794173e+00
2.860260e+00
2.913210e+00
2.950308e+00
2.969323e+00
2.968712e+00
2.947808e+00
2.906950e+00
2.847529e+00
2.771946e+00
2.683459e+00
2.585962e+00
2.483698e+00
2.380949e+00
2.281738e+00
2.189568e+00
2.107228e+00
2.036679e+00
1.979015e+00
1.934513e+00
1.902744e+00
1.882739e+00
1.873176e+00
1.872582e+00
1.879508e+00
1.892669e+00
1.911043e+00
1.933914e+00
1.960883e+00
1.991842e+00
2.026935e+00
2.066505e+00
2.111033e+00
2.161082e+00
2.217230e+00
2.279997e+00
2.349768e+00
2.426712e+00
2.510684e+00
2.601139e+00
2.697035e+00
2.796767e+00
2.898137e+00
2.998388e+00
3.094319e+00
3.182490e+00
3.259492e+00
3.322265e+00
3.368407e+00
3.396434e+00
3.405947e+00
3.397689e+00
3.373482e+00
3.336061e+00
3.288850e+00
3.235697e+00
3.180611e+00
3.127533e+00
3.080151e+00
3.041769e+00
3.015231e+00
3.002889e+00
3.006597e+00
3.027715e+00
3.067091e+00
3.125014e+00
3.201124e+00
3.294288e+00
3.402462e+00
3.522588e+00
3.650543e+00
3.781193e+00
3.908553e+00
4.026061e+00
4.126949e+00
4.204684e+00
4.253445e+00
4.268586e+00
4.247050e+00
4.187685e+00
4.091432e+00
3.961358e+00
3.802525e+00
3.621700e+00
3.426938e+00
3.227059e+00
3.031075e+00
2.847610e+00
2.684369e+00
2.547685e+00
2.442212e+00
2.370752e+00
2.334252e+00
2.331955e+00
2.361654e+00
2.420034e+00
2.503038e+00
2.606207e+00
2.724974e+00
2.854875e+00
2.991697e+00
3.131560e+00
3.270975e+00
3.406878e+00
3.536683e+00
3.658323e+00
3.770301e+00
3.871718e+00
3.962267e+00
4.042169e+00
4.112048e+00
4.172742e+00
4.225062e+00
4.269537e+00
4.306174e+00
4.334288e+00
4.352432e+00
4.358462e+00
4.349717e+00
4.323313e+00
4.276494e+00
4.207005e+00
4.113427e+00
3.995446e+00
3.854020e+00
3.691443e+00
3.511289e+00
3.318246e+00
3.117860e+00
2.916197e+00
2.719474e+00
2.533668e+00
2.364153e+00
2.215388e+00
2.090676e+00
1.992022e+00
1.920099e+00
1.874318e+00
1.853013e+00
1.853695e+00
1.873367e+00
1.908834e+00
1.956999e+00
2.015076e+00
2.080730e+00
2.152110e+00
2.227791e+00
2.306642e+00
2.387635e+00
2.469654e+00
2.551317e+00
2.630866e+00
2.706141e+00
2.774631e+00
2.833618e+00
2.880357e+00
2.912294e+00
2.927281e+00
2.923763e+00
2.900940e+00
2.858899e+00
2.798698e+00
2.722432e+00
2.633262e+00
2.535400e+00
2.434062e+00
2.335354e+00
2.246105e+00
2.173619e+00
2.125353e+00
2.108523e+00
2.129656e+00
2.194119e+00
2.305663e+00
2.466020e+00
2.674595e+00
2.928278e+00
3.221398e+00
3.545843e+00
3.891345e+00
4.245934e+00
4.596541e+00
4.929733e+00
5.232509e+00
5.493104e+00
5.701732e+00
5.851176e+00
5.937188e+00
5.958652e+00
5.917521e+00
5.818541e+00
5.668805e+00
5.477188e+00
5.253711e+00
5.008907e+00
4.753217e+00
4.496481e+00
4.247538e+00
4.013964e+00
3.801937e+00
3.616231e+00
3.460296e+00
3.336411e+00
3.245872e+00
3.189179e+00
3.166209e+00
3.176344e+00
3.218560e+00
3.291456e+00
3.393251e+00
3.521740e+00
3.674241e+00
3.847541e+00
4.037854e+00
4.240818e+00
4.451516e+00
4.664530e+00
4.874015e+00
5.073791e+00
5.257437e+00
5.418415e+00
5.550207e+00
5.646500e+00
5.701421e+00
5.709817e+00
5.667585e+00
5.572014e+00
5.422130e+00
5.219006e+00
4.965992e+00
4.668858e+00
4.335799e+00
3.977292e+00
3.605791e+00
3.235270e+00
2.880608e+00
2.556871e+00
2.278517e+00
2.058574e+00
1.907855e+00
1.834246e+00
1.842140e+00
1.932023e+00
2.100279e+00
2.339202e+00
2.637240e+00
2.979473e+00
3.348296e+00
3.724305e+00
4.087340e+00
4.417620e+00
4.696929e+00
4.909731e+00
5.044164e+00
5.092796e+00
5.053093e+00
4.927538e+00
4.723408e+00
4.452219e+00
4.128906e+00
3.770804e+00
3.396535e+00
3.024871e+00
2.673649e+00
2.358812e+00
2.093599e+00
1.887926e+00
1.747981e+00
1.676021e+00
1.670405e+00
1.725832e+00
1.833794e+00
1.983214e+00
2.161246e+00
2.354184e+00
2.548431e+00
2.731454e+00
2.892648e+00
3.024032e+00
3.120730e+00
3.181168e+00
3.207013e+00
3.202847e+00
3.175621e+00
3.133976e+00
3.087465e+00
3.045778e+00
3.018003e+00
3.011988e+00
3.033824e+00
3.087485e+00
3.174604e+00
3.294415e+00
3.443826e+00
3.617629e+00
3.808837e+00
4.009127e+00
4.209367e+00
4.400217e+00
4.572732e+00
4.718953e+00
4.832413e+00
4.908535e+00
4.944868e+00
4.941171e+00
4.899329e+00
4.823126e+00
4.717900e+00
4.590118e+00
4.446891e+00
4.295483e+00
4.142831e+00
3.995138e+00
3.857538e+00
3.733894e+00
3.626713e+00
3.537195e+00
3.465391e+00
3.410434e+00
3.370820e+00
3.344683e+00
3.330039e+00
3.324977e+00
3.327785e+00
3.337019e+00
3.351531e+00
3.370460e+00
3.393215e+00
3.419441e+00
3.448972e+00
3.481784e+00
3.517953e+00
3.557607e+00
3.600906e+00
3.648030e+00
3.699194e+00
3.754673e+00
3.814832e+00
3.880148e+00
3.951208e+00
4.028669e+00
4.113178e+00
4.205241e+00
4.305063e+00
4.412362e+00
4.526222e+00
4.644974e+00
4.766172e+00
4.886652e+00
5.002679e+00
5.110156e+00
5.204858e+00
5.282655e+00
5.339690e+00
5.372503e+00
5.378096e+00
5.353977e+00
5.298175e+00
5.209283e+00
5.086522e+00
4.929843e+00
4.740070e+00
4.519057e+00
4.269846e+00
3.996784e+00
3.705583e+00
3.403284e+00
3.098113e+00
2.799224e+00
2.516332e+00
2.259260e+00
2.037420e+00
1.859270e+00
1.731785e+00
1.659990e+00
1.646586e+00
1.691698e+00
1.792760e+00
1.944551e+00
2.139362e+00
2.367299e+00
2.616688e+00
2.874564e+00
3.127237e+00
3.360891e+00
3.562227e+00
3.719110e+00
3.821201e+00
3.860560e+00
3.832173e+00
3.734368e+00
3.569091e+00
3.341988e+00
3.062269e+00
2.742335e+00
2.397178e+00
2.043583e+00
1.699188e+00
1.381492e+00
1.106885e+00
8.897845e-01
7.419421e-01
6.719697e-01
6.850915e-01
7.831215e-01
9.646328e-01
1.225274e+00
1.558183e+00
1.954435e+00
2.403491e+00
2.893593e+00
3.412109e+00
3.945809e+00
4.481103e+00
5.004268e+00
5.501689e+00
5.960158e+00
6.367232e+00
6.711661e+00
6.983854e+00
7.176351e+00
7.284242e+00
7.305480e+00
7.241041e+00
7.094897e+00
6.873798e+00
6.586857e+00
6.245001e+00
5.860305e+00
5.445309e+00
5.012354e+00
4.573007e+00
4.137617e+00
3.715022e+00
3.312394e+00
2.935231e+00
2.587427e+00
2.271410e+00
1.988310e+00
1.738119e+00
1.519863e+00
1.331753e+00
1.171350e+00
1.035738e+00
9.217180e-01
8.260216e-01
7.455509e-01
6.776205e-01
6.201909e-01
5.720620e-01
5.329984e-01
5.037617e-01
4.860382e-01
4.822678e-01
4.953940e-01
5.285680e-01
5.848441e-01
6.669000e-01
7.768081e-01
9.158762e-01
1.084562e+00
1.282454e+00
1.508313e+00
1.760142e+00
2.035276e+00
2.330456e+00
2.641885e+00
2.965238e+00
3.295654e+00
3.627699e+00
3.955335e+00
4.271919e+00
4.570243e+00
4.842642e+00
5.081182e+00
5.277923e+00
5.425261e+00
5.516337e+00
5.545471e+00
5.508611e+00
5.403741e+00
5.231213e+00
4.993966e+00
4.697612e+00
4.350358e+00
3.962770e+00
3.547375e+00
3.118122e+00
2.689715e+00
2.276859e+00
1.893463e+00
1.551853e+00
1.262076e+00
1.031337e+00
8.636638e-01
7.598072e-01
7.174234e-01
7.315066e-01
7.950362e-01
8.997658e-01
1.037066e+00
1.198726e+00
1.377620e+00
1.568167e+00
1.766527e+00
1.970523e+00
2.179298e+00
2.392768e+00
2.610961e+00
2.833337e+00
3.058205e+00
3.282337e+00
3.500850e+00
3.707377e+00
3.894517e+00
4.054524e+00
4.180116e+00
4.265337e+00
4.306336e+00
4.301969e+00
4.254153e+00
4.167912e+00
4.051117e+00
3.913942e+00
3.768105e+00
3.625977e+00
3.499661e+00
3.400131e+00
3.336508e+00
3.315523e+00
3.341199e+00
3.414738e+00
3.534603e+00
3.696758e+00
3.895029e+00
4.121551e+00
4.367272e+00
4.622481e+00
4.877333e+00
5.122341e+00
5.348816e+00
5.549211e+00
5.717371e+00
5.848656e+00
5.939961e+00
5.989634e+00
5.997336e+00
5.963862e+00
5.890963e+00
5.781182e+00
5.637724e+00
5.464343e+00
5.265242e+00
5.044993e+00
4.808441e+00
4.560616e+00
4.306632e+00
4.051568e+00
3.800344e+00
3.557573e+00
3.327418e+00
3.113452e+00
2.918550e+00
2.744841e+00
2.593715e+00
2.465911e+00
2.361664e+00
2.280893e+00
2.223393e+00
2.189004e+00
2.177708e+00
2.189639e+00
2.225001e+00
2.283877e+00
2.365978e+00
2.470348e+00
2.595074e+00
2.737053e+00
2.891870e+00
3.053798e+00
3.215967e+00
3.370676e+00
3.509857e+00
3.625622e+00
3.710880e+00
3.759948e+00
3.769094e+00
3.736976e+00
3.664898e+00
3.556872e+00
3.419455e+00
3.261373e+00
3.092974e+00
2.925543e+00
2.770549e+00
2.638875e+00
2.540092e+00
2.481818e+00
2.469211e+00
2.504621e+00
2.587432e+00
2.714095e+00
2.878356e+00
3.071654e+00
3.283646e+00
3.502825e+00
3.717167e+00
3.914772e+00
4.084451e+00
4.216239e+00
4.301822e+00
4.334876e+00
4.311325e+00
4.229539e+00
4.090465e+00
3.897708e+00
3.657530e+00
3.378772e+00
3.072644e+00
2.752377e+00
2.432721e+00
2.129269e+00
1.857651e+00
1.632631e+00
1.467178e+00
1.371596e+00
1.352797e+00
1.413792e+00
1.553453e+00
1.766569e+00
2.044190e+00
2.374228e+00
2.742237e+00
3.132317e+00
3.528061e+00
3.913455e+00
4.273697e+00
4.595869e+00
4.869445e+00
5.086632e+00
5.242533e+00
5.335163e+00
5.365338e+00
5.336455e+00
5.254186e+00
5.126112e+00
4.961298e+00
4.769828e+00
4.562301e+00
4.349304e+00
4.140880e+00
3.946021e+00
3.772214e+00
3.625088e+00
3.508177e+00
3.422831e+00
3.368257e+00
3.341706e+00
3.338751e+00
3.353652e+00
3.379764e+00
3.409982e+00
3.437183e+00
3.454665e+00
3.456555e+00
3.438186e+00
3.396419e+00
3.329903e+00
3.239270e+00
3.127221e+00
2.998513e+00
2.859798e+00
2.719313e+00
2.586413e+00
2.470955e+00
2.382589e+00
2.329990e+00
2.320136e+00
2.357685e+00
2.444517e+00
2.579499e+00
2.758465e+00
2.974418e+00
3.217917e+00
3.477616e+00
3.740886e+00
3.994503e+00
4.225345e+00
4.421070e+00
4.570757e+00
4.665502e+00
4.698934e+00
4.667658e+00
4.571569e+00
4.414029e+00
4.201837e+00
3.944999e+00
3.656245e+00
3.350341e+00
3.043214e+00
2.750949e+00
2.488758e+00
2.269990e+00
2.105275e+00
2.001879e+00
1.963326e+00
1.989292e+00
2.075800e+00
2.215643e+00
2.399007e+00
2.614188e+00
2.848359e+00
3.088302e+00
3.321073e+00
3.534573e+00
3.718036e+00
3.862423e+00
3.960746e+00
4.008321e+00
4.002946e+00
3.944999e+00
3.837430e+00
3.685632e+00
3.497191e+00
3.281510e+00
3.049330e+00
2.812190e+00
2.581855e+00
2.369761e+00
2.186502e+00
2.041385e+00
1.942037e+00
1.894085e+00
1.900888e+00
1.963340e+00
2.079747e+00
2.245827e+00
2.454834e+00
2.697864e+00
2.964304e+00
3.242437e+00
3.520144e+00
3.785637e+00
4.028184e+00
4.238741e+00
4.410454e+00
4.538985e+00
4.622635e+00
4.662267e+00
4.661013e+00
4.623822e+00
4.556868e+00
4.466894e+00
4.360558e+00
4.243872e+00
4.121769e+00
3.997869e+00
3.874444e+00
3.752563e+00
3.632405e+00
3.513652e+00
3.395944e+00
3.279296e+00
3.164456e+00
3.053134e+00
2.948095e+00
2.853072e+00
2.772523e+00
2.711251e+00
2.673913e+00
2.664490e+00
2.685778e+00
2.738953e+00
2.823281e+00
2.936001e+00
3.072384e+00
3.225992e+00
3.389062e+00
3.553014e+00
3.708993e+00
3.848417e+00
3.963466e+00
4.047491e+00
4.095314e+00
4.103427e+00
4.070079e+00
3.995296e+00
3.880810e+00
3.729951e+00
3.547473e+00
3.339350e+00
3.112538e+00
2.874715e+00
2.634011e+00
2.398735e+00
2.177102e+00
1.976948e+00
1.805437e+00
1.668757e+00
1.571821e+00
1.517984e+00
1.508837e+00
1.544064e+00
1.621438e+00
1.736921e+00
1.884906e+00
2.058548e+00
2.250189e+00
2.451810e+00
2.655490e+00
2.853821e+00
3.040259e+00
3.209378e+00
3.357030e+00
3.480393e+00
3.577937e+00
3.649301e+00
3.695116e+00
3.716785e+00
3.716263e+00
3.695842e+00
3.657976e+00
3.605157e+00
3.539851e+00
3.464466e+00
3.381371e+00
3.292920e+00
3.201475e+00
3.109421e+00
3.019172e+00
2.933161e+00
2.853828e+00
2.783598e+00
2.724854e+00
2.679888e+00
2.650849e+00
2.639664e+00
2.647960e+00
2.676973e+00
2.727464e+00
2.799642e+00
2.893098e+00
3.006745e+00
3.138771e+00
3.286604e+00
3.446887e+00
3.615470e+00
3.787431e+00
3.957136e+00
4.118341e+00
4.264363e+00
4.388315e+00
4.483399e+00
4.543276e+00
4.562480e+00
4.536860e+00
4.464033e+00
4.343792e+00
4.178426e+00
3.972899e+00
3.734835e+00
3.474293e+00
3.203318e+00
2.935283e+00
2.684100e+00
2.463331e+00
2.285305e+00
2.160290e+00
2.095782e+00
2.095969e+00
2.161373e+00
2.288718e+00
2.471025e+00
2.697934e+00
2.956257e+00
3.230727e+00
3.504918e+00
3.762263e+00
3.987117e+00
4.165761e+00
4.287291e+00
4.344297e+00
4.333297e+00
4.254885e+00
4.113606e+00
3.917563e+00
3.677823e+00
3.407649e+00
3.121630e+00
2.834780e+00
2.561646e+00
2.315516e+00
2.107755e+00
1.947334e+00
1.840558e+00
1.790995e+00
1.799584e+00
1.864855e+00
1.983226e+00
2.149291e+00
2.356099e+00
2.595386e+00
2.857802e+00
3.133156e+00
3.410725e+00
3.679665e+00
3.929513e+00
4.150788e+00
4.335606e+00
4.478264e+00
4.575706e+00
4.627799e+00
4.637388e+00
4.610117e+00
4.554028e+00
4.478993e+00
4.396021e+00
4.316520e+00
4.251534e+00
4.211034e+00
4.203258e+00
4.234158e+00
4.306964e+00
4.421909e+00
4.576136e+00
4.763815e+00
4.976491e+00
5.203646e+00
5.433434e+00
5.653539e+00
5.852067e+00
6.018381e+00
6.143814e+00
6.222174e+00
6.250012e+00
6.226636e+00
6.153869e+00
6.035613e+00
5.877260e+00
5.685019e+00
5.465271e+00
5.223989e+00
4.966325e+00
4.696379e+00
4.417180e+00
4.130867e+00
3.839029e+00
3.543145e+00
3.245053e+00
2.947391e+00
2.653920e+00
2.369709e+00
2.101136e+00
1.855724e+00
1.641818e+00
1.468140e+00
1.343291e+00
1.275213e+00
1.270679e+00
1.334828e+00
1.470765e+00
1.679228e+00
1.958341e+00
2.303450e+00
2.707066e+00
3.158925e+00
3.646195e+00
4.153848e+00
4.665203e+00
5.162633e+00
5.628382e+00
6.045460e+00
6.398524e+00
6.674673e+00
6.864103e+00
6.960564e+00
6.961611e+00
6.868631e+00
6.686680e+00
6.424154e+00
6.092328e+00
5.704811e+00
5.276966e+00
4.825304e+00
4.366897e+00
3.918797e+00
3.497474e+00
3.118263e+00
2.794828e+00
2.538643e+00
2.358519e+00
2.260193e+00
2.246022e+00
2.314802e+00
2.461750e+00
2.678669e+00
2.954305e+00
3.274880e+00
3.624791e+00
3.987414e+00
4.345967e+00
4.684350e+00
4.987909e+00
5.244072e+00
5.442812e+00
5.576958e+00
5.642333e+00
5.637762e+00
5.564972e+00
5.428388e+00
5.234873e+00
4.993380e+00
4.714556e+00
4.410266e+00
4.093055e+00
3.775555e+00
3.469861e+00
3.186915e+00
2.935946e+00
2.724014e+00
2.555694e+00
2.432932e+00
2.355064e+00
2.318998e+00
2.319549e+00
2.349873e+00
2.402012e+00
2.467483e+00
2.537918e+00
2.605694e+00
2.664532e+00
2.710014e+00
2.739971e+00
2.754694e+00
2.756930e+00
2.751646e+00
2.745563e+00
2.746483e+00
2.762496e+00
2.801131e+00
2.868568e+00
2.968995e+00
3.104181e+00
3.273292e+00
3.472957e+00
3.697530e+00
3.939523e+00
4.190128e+00
4.439791e+00
4.678801e+00
4.897864e+00
5.088631e+00
5.244170e+00
5.359350e+00
5.431107e+00
5.458589e+00
5.443156e+00
5.388265e+00
5.299236e+00
5.182935e+00
5.047406e+00
4.901454e+00
4.754206e+00
4.614644e+00
4.491127e+00
4.390905e+00
4.319640e+00
4.280986e+00
4.276264e+00
4.304268e+00
4.361253e+00
4.441130e+00
4.535856e+00
4.636023e+00
4.731587e+00
4.812680e+00
4.870429e+00
4.897681e+00
4.889555e+00
4.843769e+00
4.760699e+00
4.643193e+00
4.496189e+00
4.326193e+00
4.140715e+00
3.947719e+00
3.755129e+00
3.570433e+00
3.400370e+00
3.250702e+00
3.126054e+00
3.029823e+00
2.964145e+00
2.929938e+00
2.927013e+00
2.954243e+00
3.009779e+00
3.091280e+00
3.196119e+00
3.321534e+00
3.464720e+00
3.622833e+00
3.792947e+00
3.971964e+00
4.156509e+00
4.342838e+00
4.526775e+00
4.703675e+00
4.868436e+00
5.015541e+00
5.139151e+00
5.233238e+00
5.291791e+00
5.309092e+00
5.280066e+00
5.200712e+00
5.068566e+00
4.883159e+00
4.646419e+00
4.362930e+00
4.040018e+00
3.687614e+00
3.317884e+00
2.944662e+00
2.582703e+00
2.246831e+00
1.951054e+00
1.707695e+00
1.526639e+00
1.414734e+00
1.375411e+00
1.408538e+00
1.510541e+00
1.674734e+00
1.891850e+00
2.150673e+00
2.438730e+00
2.742944e+00
3.050223e+00
3.347934e+00
3.624282e+00
3.868591e+00
4.071539e+00
4.225362e+00
4.324066e+00
4.363633e+00
4.342235e+00
4.260410e+00
4.121176e+00
3.930054e+00
3.694962e+00
3.425989e+00
3.135022e+00
2.835250e+00
2.540555e+00
2.264829e+00
2.021227e+00
1.821439e+00
1.675004e+00
1.588736e+00
1.566312e+00
1.608058e+00
1.710955e+00
1.868850e+00
2.072877e+00
2.312021e+00
2.573820e+00
2.845121e+00
3.112873e+00
3.364886e+00
3.590525e+00
3.781279e+00
3.931182e+00
4.037050e+00
4.098525e+00
4.117933e+00
4.099983e+00
4.051328e+00
3.980043e+00
3.895048e+00
3.805515e+00
3.720291e+00
3.647358e+00
3.593360e+00
3.563200e+00
3.559748e+00
3.583650e+00
3.633278e+00
3.704816e+00
3.792484e+00
3.888905e+00
3.985592e+00
4.073520e+00
4.143766e+00
4.188161e+00
4.199912e+00
4.174155e+00
4.108389e+00
4.002755e+00
3.860146e+00
3.686114e+00
3.488604e+00
3.277502e+00
3.064047e+00
2.860137e+00
2.677578e+00
2.527331e+00
2.418814e+00
2.359303e+00
2.353480e+00
2.403151e+00
2.507157e+00
2.661468e+00
2.859459e+00
3.092330e+00
3.349656e+00
3.620019e+00
3.891665e+00
4.153170e+00
4.394036e+00
4.605193e+00
4.779372e+00
4.911333e+00
4.997945e+00
5.038130e+00
5.032692e+00
4.984055e+00
4.895931e+00
4.772953e+00
4.620288e+00
4.443285e+00
4.247160e+00
4.036768e+00
3.816465e+00
3.590060e+00
3.360869e+00
3.131827e+00
2.905644e+00
2.684992e+00
2.472665e+00
2.271730e+00
2.085622e+00
1.918182e+00
1.773630e+00
1.656464e+00
1.571283e+00
1.522546e+00
1.514279e+00
1.549747e+00
1.631124e+00
1.759177e+00
1.933017e+00
2.149934e+00
2.405351e+00
2.692928e+00
3.004813e+00
3.332036e+00
3.665020e+00
3.994134e+00
4.310250e+00
4.605217e+00
4.872211e+00
5.105926e+00
5.302603e+00
5.459923e+00
5.576802e+00
5.653147e+00
5.689608e+00
5.687375e+00
5.648039e+00
5.573530e+00
5.466131e+00
5.328541e+00
5.163977e+00
4.976282e+00
4.770000e+00
4.550421e+00
4.323554e+00
4.096047e+00
3.875028e+00
3.667888e+00
3.481987e+00
3.324311e+00
3.201080e+00
3.117344e+00
3.076599e+00
3.080478e+00
3.128539e+00
3.218207e+00
3.344872e+00
3.502142e+00
3.682250e+00
3.876560e+00
4.076134e+00
4.272303e+00
4.457186e+00
4.624109e+00
4.767895e+00
4.884998e+00
4.973500e+00
5.032981e+00
5.064292e+00
5.069274e+00
5.050440e+00
5.010654e+00
4.952828e+00
4.879639e+00
4.793317e+00
4.695472e+00
4.587012e+00
4.468122e+00
4.338322e+00
4.196586e+00
4.041540e+00
3.871713e+00
3.685860e+00
3.483330e+00
3.264446e+00
3.030879e+00
2.785926e+00
2.534672e+00
2.283960e+00
2.042165e+00
1.818763e+00
1.623725e+00
1.466789e+00
1.356679e+00
1.300361e+00
1.302392e+00
1.364450e+00
1.485078e+00
1.659672e+00
1.880706e+00
2.138173e+00
2.420186e+00
2.713700e+00
3.005252e+00
3.281699e+00
3.530869e+00
3.742103e+00
3.906672e+00
4.018070e+00
4.072180e+00
4.067345e+00
4.004339e+00
3.886264e+00
3.718366e+00
3.507778e+00
3.263205e+00
2.994544e+00
2.712468e+00
2.427972e+00
2.151928e+00
1.894643e+00
1.665469e+00
1.472473e+00
1.322177e+00
1.219378e+00
1.167035e+00
1.166219e+00
1.216105e+00
1.313998e+00
1.455381e+00
1.634009e+00
1.842036e+00
2.070219e+00
2.308214e+00
2.544970e+00
2.769245e+00
2.970204e+00
3.138084e+00
3.264865e+00
3.344885e+00
3.375330e+00
3.356539e+00
3.292101e+00
3.188703e+00
3.055768e+00
2.904886e+00
2.749096e+00
2.602061e+00
2.477197e+00
2.386805e+00
2.341264e+00
2.348336e+00
2.412616e+00
2.535175e+00
2.713398e+00
2.941052e+00
3.208572e+00
3.503572e+00
3.811556e+00
4.116812e+00
4.403436e+00
4.656422e+00
4.862758e+00
5.012423e+00
5.099199e+00
5.121224e+00
5.081227e+00
4.986402e+00
4.847935e+00
4.680216e+00
4.499791e+00
4.324139e+00
4.170367e+00
4.053918e+00
3.987376e+00
3.979465e+00
4.034292e+00
4.150909e+00
4.323218e+00
4.540259e+00
4.786845e+00
5.044553e+00
5.292976e+00
5.511165e+00
5.679143e+00
5.779357e+00
5.797956e+00
5.725779e+00
5.558991e+00
5.299323e+00
4.953914e+00
4.534798e+00
4.058075e+00
3.542841e+00
3.009964e+00
2.480800e+00
1.975926e+00
1.514004e+00
1.110833e+00
7.786528e-01
5.257273e-01
3.561992e-01
2.702014e-01
2.641783e-01
3.313720e-01
4.624253e-01
6.460611e-01
8.697997e-01
1.120678e+00
1.385939e+00
1.653651e+00
1.913239e+00
2.155883e+00
2.374777e+00
2.565244e+00
2.724705e+00
2.852533e+00
2.949826e+00
3.019123e+00
3.064114e+00
3.089369e+00
3.100088e+00
3.101877e+00
3.100539e+00
3.101857e+00
3.111353e+00
3.134025e+00
3.174060e+00
3.234557e+00
3.317286e+00
3.422513e+00
3.548922e+00
3.693651e+00
3.852433e+00
4.019853e+00
4.189670e+00
4.355203e+00
4.509723e+00
4.646823e+00
4.760739e+00
4.846595e+00
4.900582e+00
4.920072e+00
4.903699e+00
4.851415e+00
4.764547e+00
4.645856e+00
4.499578e+00
4.331415e+00
4.148439e+00
3.958872e+00
3.771719e+00
3.596266e+00
3.441475e+00
3.315326e+00
3.224176e+00
3.172217e+00
3.161081e+00
3.189659e+00
3.254139e+00
3.348277e+00
3.463863e+00
3.591352e+00
3.720578e+00
3.841511e+00
3.944973e+00
4.023264e+00
4.070657e+00
4.083726e+00
4.061484e+00
4.005358e+00
3.918980e+00
3.807850e+00
3.678899e+00
3.539978e+00
3.399330e+00
3.265070e+00
3.144716e+00
3.044778e+00
2.970455e+00
2.925413e+00
2.911669e+00
2.929551e+00
2.977724e+00
3.053250e+00
3.151688e+00
3.267212e+00
3.392779e+00
3.520357e+00
3.641240e+00
3.746472e+00
3.827358e+00
3.876056e+00
3.886195e+00
3.853458e+00
3.776070e+00
3.655127e+00
3.494721e+00
3.301850e+00
3.086100e+00
2.859134e+00
2.634011e+00
2.424393e+00
2.243697e+00
2.104242e+00
2.016455e+00
1.988198e+00
2.024264e+00
2.126089e+00
2.291697e+00
2.515892e+00
2.790658e+00
3.105728e+00
3.449261e+00
3.808547e+00
4.170693e+00
4.523246e+00
4.854724e+00
5.155045e+00
5.415848e+00
5.630720e+00
5.795309e+00
5.907346e+00
5.966556e+00
5.974499e+00
5.934327e+00
5.850503e+00
5.728489e+00
5.574443e+00
5.394937e+00
5.196714e+00
4.986507e+00
4.770903e+00
4.556260e+00
4.348652e+00
4.153815e+00
3.977073e+00
3.823220e+00
3.696344e+00
3.599608e+00
3.535009e+00
3.503147e+00
3.503058e+00
3.532134e+00
3.586181e+00
3.659607e+00
3.745753e+00
3.837336e+00
3.926966e+00
4.007688e+00
4.073489e+00
4.119732e+00
4.143471e+00
4.143623e+00
4.121007e+00
4.078243e+00
4.019538e+00
3.950371e+00
3.877112e+00
3.806577e+00
3.745570e+00
3.700417e+00
3.676529e+00
3.678029e+00
3.707438e+00
3.765453e+00
3.850815e+00
3.960265e+00
4.088606e+00
4.228877e+00
4.372653e+00
4.510475e+00
4.632413e+00
4.728732e+00
4.790614e+00
4.810884e+00
4.784655e+00
4.709835e+00
4.587421e+00
4.421562e+00
4.219367e+00
3.990479e+00
3.746452e+00
3.499990e+00
3.264110e+00
3.051309e+00
2.872801e+00
2.737878e+00
2.653455e+00
2.623802e+00
2.650486e+00
2.732498e+00
2.866524e+00
3.047337e+00
3.268236e+00
3.521492e+00
3.798753e+00
4.091374e+00
4.390653e+00
4.687992e+00
4.974999e+00
5.243566e+00
5.485970e+00
5.695012e+00
5.864218e+00
5.988101e+00
6.062461e+00
6.084697e+00
6.054085e+00
5.971987e+00
5.841949e+00
5.669647e+00
5.462675e+00
5.230151e+00
4.982188e+00
4.729247e+00
4.481456e+00
4.247946e+00
4.036277e+00
3.852010e+00
3.698441e+00
3.576535e+00
3.485037e+00
3.420742e+00
3.378908e+00
3.353769e+00
3.339111e+00
3.328857e+00
3.317635e+00
3.301246e+00
3.277019e+00
3.243993e+00
3.202923e+00
3.156106e+00
3.107051e+00
3.060040e+00
3.019618e+00
2.990091e+00
2.975070e+00
2.977121e+00
2.997546e+00
3.036308e+00
3.092098e+00
3.162521e+00
3.244366e+00
3.333931e+00
3.427353e+00
3.520923e+00
3.611348e+00
3.695966e+00
3.772886e+00
3.841072e+00
3.900369e+00
3.951460e+00
3.995772e+00
4.035313e+00
4.072454e+00
4.109658e+00
4.149197e+00
4.192877e+00
4.241815e+00
4.296290e+00
4.355696e+00
4.418592e+00
4.482828e+00
4.545727e+00
4.604274e+00
4.655293e+00
4.695586e+00
4.722040e+00
4.731708e+00
4.721891e+00
4.690226e+00
4.634807e+00
4.554302e+00
4.448087e+00
4.316362e+00
4.160240e+00
3.981822e+00
3.784250e+00
3.571743e+00
3.349602e+00
3.124186e+00
2.902825e+00
2.693663e+00
2.505402e+00
2.346947e+00
2.226944e+00
2.153227e+00
2.132204e+00
2.168228e+00
2.263025e+00
2.415249e+00
2.620238e+00
2.870037e+00
3.153733e+00
3.458088e+00
3.768451e+00
4.069855e+00
4.348207e+00
4.591416e+00
4.790358e+00
4.939551e+00
5.037482e+00
5.086549e+00
5.092645e+00
5.064436e+00
5.012418e+00
4.947860e+00
4.881749e+00
4.823815e+00
4.781744e+00
4.760610e+00
4.762574e+00
4.786860e+00
4.829973e+00
4.886149e+00
4.947964e+00
5.007065e+00
5.054941e+00
5.083665e+00
5.086563e+00
5.058739e+00
4.997419e+00
4.902120e+00
4.774608e+00
4.618710e+00
4.439963e+00
4.245187e+00
4.041983e+00
3.838217e+00
3.641510e+00
3.458774e+00
3.295799e+00
3.156924e+00
3.044812e+00
2.960322e+00
2.902526e+00
2.868851e+00
2.855346e+00
2.857061e+00
2.868496e+00
2.884081e+00
2.898635e+00
2.907761e+00
2.908151e+00
2.897772e+00
2.875945e+00
2.843322e+00
2.801780e+00
2.754245e+00
2.704458e+00
2.656689e+00
2.615405e+00
2.584906e+00
2.568964e+00
2.570505e+00
2.591355e+00
2.632110e+00
2.692134e+00
2.769672e+00
2.862079e+00
2.966102e+00
3.078191e+00
3.194768e+00
3.312439e+00
3.428120e+00
3.539071e+00
3.642868e+00
3.737334e+00
3.820465e+00
3.890385e+00
3.945334e+00
3.983702e+00
4.004082e+00
4.005328e+00
3.986609e+00
3.947421e+00
3.887582e+00
3.807203e+00
3.706659e+00
3.586570e+00
3.447818e+00
3.291594e+00
3.119472e+00
2.933489e+00
2.736195e+00
2.530645e+00
2.320322e+00
2.108974e+00
1.900390e+00
1.698153e+00
1.505400e+00
1.324650e+00
1.157709e+00
1.005690e+00
8.691301e-01
7.481782e-01
6.428240e-01
5.531131e-01
4.793099e-01
4.219781e-01
3.819631e-01
3.602872e-01
3.579795e-01
3.758802e-01
4.144578e-01
4.736750e-01
5.529249e-01
6.510450e-01
7.663978e-01
8.969997e-01
1.040668e+00
1.195163e+00
1.358298e+00
1.528010e+00
1.702384e+00
1.879633e+00
2.058048e+00
2.235936e+00
2.411558e+00
2.583079e+00
2.748555e+00
2.905945e+00
3.053162e+00
3.188160e+00
3.309051e+00
3.414246e+00
3.502613e+00
3.573638e+00
3.627579e+00
3.665588e+00
3.689795e+00
3.703313e+00
3.710176e+00
3.715172e+00
3.723600e+00
3.740948e+00
3.772521e+00
3.823044e+00
3.896270e+00
3.994638e+00
4.119017e+00
4.268575e+00
4.440797e+00
4.631673e+00
4.836034e+00
5.048001e+00
5.261483e+00
5.470669e+00
5.670422e+00
5.856558e+00
6.025970e+00
6.176629e+00
6.307474e+00
6.418259e+00
6.509375e+00
6.581685e+00
6.636383e+00
6.674864e+00
6.698612e+00
6.709077e+00
6.707556e+00
6.695073e+00
6.672293e+00
6.639457e+00
6.596388e+00
6.542557e+00
6.477211e+00
6.399558e+00
6.308981e+00
6.205243e+00
6.088673e+00
5.960295e+00
5.821895e+00
5.676003e+00
5.525821e+00
5.375067e+00
5.227776e+00
5.088041e+00
4.959725e+00
4.846143e+00
4.749739e+00
4.671798e+00
4.612213e+00
4.569373e+00
4.540203e+00
4.520360e+00
4.504611e+00
4.487334e+00
4.463090e+00
4.427206e+00
4.376284e+00
4.308587e+00
4.224249e+00
4.125306e+00
4.015537e+00
3.900136e+00
3.785249e+00
3.677425e+00
3.583019e+00
3.507631e+00
3.455618e+00
3.429751e+00
3.431038e+00
3.458737e+00
3.510537e+00
3.582892e+00
3.671449e+00
3.771544e+00
3.878694e+00
3.989058e+00
4.099801e+00
4.209339e+00
4.317405e+00
4.424940e+00
4.533794e+00
4.646272e+00
4.764592e+00
4.890316e+00
5.023844e+00
5.164042e+00
5.308072e+00
5.451429e+00
5.588207e+00
5.711539e+00
5.814183e+00
5.889168e+00
5.930445e+00
5.933463e+00
5.895620e+00
5.816541e+00
5.698161e+00
5.544607e+00
5.361912e+00
5.157579e+00
4.940061e+00
4.718189e+00
4.500612e+00
4.295288e+00
4.109051e+00
3.947302e+00
3.813815e+00
3.710685e+00
3.638399e+00
3.596020e+00
3.581460e+00
3.591799e+00
3.623622e+00
3.673330e+00
3.737400e+00
3.812572e+00
3.895956e+00
3.985076e+00
4.077840e+00
4.172487e+00
4.267511e+00
4.361601e+00
4.453592e+00
4.542464e+00
4.627352e+00
4.707581e+00
4.782678e+00
4.852368e+00
4.916520e+00
4.975040e+00
5.027733e+00
5.074146e+00
5.113438e+00
5.144303e+00
5.164989e+00
5.173425e+00
5.167456e+00
5.145164e+00
5.105234e+00
5.047313e+00
4.972301e+00
4.882522e+00
4.781726e+00
4.674916e+00
4.567982e+00
4.467200e+00
4.378617e+00
4.307411e+00
4.257284e+00
4.229955e+00
4.224827e+00
4.238849e+00
4.266602e+00
4.300615e+00
4.331882e+00
4.350549e+00
4.346728e+00
4.311355e+00
4.237050e+00
4.118875e+00
3.954930e+00
3.746712e+00
3.499208e+00
3.220682e+00
2.922193e+00
2.616864e+00
2.318988e+00
2.043027e+00
1.802622e+00
1.609666e+00
1.473539e+00
1.400537e+00
1.393539e+00
1.451908e+00
1.571621e+00
1.745595e+00
1.964182e+00
2.215796e+00
2.487639e+00
2.766481e+00
3.039458e+00
3.294832e+00
3.522673e+00
3.715389e+00
3.868090e+00
3.978721e+00
4.047989e+00
4.079070e+00
4.077152e+00
4.048846e+00
4.001543e+00
3.942755e+00
3.879496e+00
3.817740e+00
3.761984e+00
3.714934e+00
3.677340e+00
3.647992e+00
3.623880e+00
3.600511e+00
3.572360e+00
3.533420e+00
3.477806e+00
3.400358e+00
3.297207e+00
3.166253e+00
3.007526e+00
2.823394e+00
2.618600e+00
2.400106e+00
2.176751e+00
1.958734e+00
1.756960e+00
1.582311e+00
1.444890e+00
1.353314e+00
1.314103e+00
1.331215e+00
1.405748e+00
1.535823e+00
1.716664e+00
1.940844e+00
2.198711e+00
2.478945e+00
2.769228e+00
3.056965e+00
3.330010e+00
3.577335e+00
3.789590e+00
3.959514e+00
4.082171e+00
4.155012e+00
4.177769e+00
4.152216e+00
4.081846e+00
3.971503e+00
3.827019e+00
3.654892e+00
3.462026e+00
3.255538e+00
3.042638e+00
2.830539e+00
2.626395e+00
2.437193e+00
2.269596e+00
2.129689e+00
2.022642e+00
1.952309e+00
1.920833e+00
1.928321e+00
1.972675e+00
2.049640e+00
2.153094e+00
2.275562e+00
2.408904e+00
2.545084e+00
2.676928e+00
2.798773e+00
2.906937e+00
2.999964e+00
3.078619e+00
3.145661e+00
3.205405e+00
3.263141e+00
3.324451e+00
3.394504e+00
3.477370e+00
3.575458e+00
3.689105e+00
3.816394e+00
3.953209e+00
4.093539e+00
4.230009e+00
4.354565e+00
4.459261e+00
4.537037e+00
4.582427e+00
4.592104e+00
4.565218e+00
4.503494e+00
4.411097e+00
4.294272e+00
4.160831e+00
4.019528e+00
3.879401e+00
3.749149e+00
3.636579e+00
3.548183e+00
3.488823e+00
3.461554e+00
3.467549e+00
3.506111e+00
3.574772e+00
3.669436e+00
3.784583e+00
3.913503e+00
4.048573e+00
4.181566e+00
4.304001e+00
4.407543e+00
4.484457e+00
4.528102e+00
4.533462e+00
4.497652e+00
4.420353e+00
4.304119e+00
4.154488e+00
3.979862e+00
3.791163e+00
3.601257e+00
3.424210e+00
3.274419e+00
3.165702e+00
3.110397e+00
3.118558e+00
3.197279e+00
3.350203e+00
3.577227e+00
3.874403e+00
4.234037e+00
4.644955e+00
5.092913e+00
5.561129e+00
6.030930e+00
6.482469e+00
6.895530e+00
7.250375e+00
7.528625e+00
7.714134e+00
7.793830e+00
7.758471e+00
7.603273e+00
7.328377e+00
6.939098e+00
6.445939e+00
5.864330e+00
5.214102e+00
4.518691e+00
3.804106e+00
3.097710e+00
2.426891e+00
1.817672e+00
1.293374e+00
8.733971e-01
5.721877e-01
3.984719e-01
3.547878e-01
4.373617e-01
6.363437e-01
9.364068e-01
1.317683e+00
1.756987e+00
2.229249e+00
2.709041e+00
3.172087e+00
3.596619e+00
3.964484e+00
4.261932e+00
4.480036e+00
4.614773e+00
4.666792e+00
4.640931e+00
4.545549e+00
4.391736e+00
4.192461e+00
3.961690e+00
3.713542e+00
3.461489e+00
3.217678e+00
2.992380e+00
2.793627e+00
2.627043e+00
2.495890e+00
2.401287e+00
2.342581e+00
2.317803e+00
2.324151e+00
2.358433e+00
2.417434e+00
2.498161e+00
2.597963e+00
2.714515e+00
2.845715e+00
2.989498e+00
3.143622e+00
3.305471e+00
3.471888e+00
3.639096e+00
3.802689e+00
3.957723e+00
4.098880e+00
4.220719e+00
4.317967e+00
4.385868e+00
4.420529e+00
4.419270e+00
4.380931e+00
4.306108e+00
4.197311e+00
4.058989e+00
3.897434e+00
3.720515e+00
3.537276e+00
3.357379e+00
3.190447e+00
3.045351e+00
2.929515e+00
2.848311e+00
2.804621e+00
2.798615e+00
2.827772e+00
2.887146e+00
2.969838e+00
3.067613e+00
3.171595e+00
3.272962e+00
3.363565e+00
3.436428e+00
3.486087e+00
3.508770e+00
3.502423e+00
3.466620e+00
3.402399e+00
3.312068e+00
3.199014e+00
3.067539e+00
2.922712e+00
2.770241e+00
2.616350e+00
2.467631e+00
2.330871e+00
2.212838e+00
2.120030e+00
2.058392e+00
2.032998e+00
2.047746e+00
2.105068e+00
2.205689e+00
2.348468e+00
2.530319e+00
2.746236e+00
2.989407e+00
3.251434e+00
3.522632e+00
3.792440e+00
4.049911e+00
4.284296e+00
4.485675e+00
4.645598e+00
4.757682e+00
4.818092e+00
4.825860e+00
4.782993e+00
4.694359e+00
4.567343e+00
4.411299e+00
4.236860e+00
4.055130e+00
3.876858e+00
3.711646e+00
3.567259e+00
3.449111e+00
3.359962e+00
3.299846e+00
3.266246e+00
3.254482e+00
3.258278e+00
3.270439e+00
3.283584e+00
3.290859e+00
3.286556e+00
3.266589e+00
3.228783e+00
3.172949e+00
3.100758e+00
3.015431e+00
2.921296e+00
2.823252e+00
2.726226e+00
2.634644e+00
2.552007e+00
2.480588e+00
2.421296e+00
2.373695e+00
2.336189e+00
2.306320e+00
2.281154e+00
2.257689e+00
2.233255e+00
2.205847e+00
2.174376e+00
2.138817e+00
2.100258e+00
2.060849e+00
2.023672e+00
1.992537e+00
1.971721e+00
1.965661e+00
1.978611e+00
2.014281e+00
2.075493e+00
2.163858e+00
2.279522e+00
2.421005e+00
2.585145e+00
2.767169e+00
2.960875e+00
3.158919e+00
3.353176e+00
3.535155e+00
3.696456e+00
3.829223e+00
3.926601e+00
3.983161e+00
3.995282e+00
3.961444e+00
3.882424e+00
3.761329e+00
3.603472e+00
3.416057e+00
3.207692e+00
2.987758e+00
2.765705e+00
2.550320e+00
2.349080e+00
2.167635e+00
2.009504e+00
1.875988e+00
1.766334e+00
1.678083e+00
1.607579e+00
1.550553e+00
1.502712e+00
1.460280e+00
1.420418e+00
1.381510e+00
1.343280e+00
1.306750e+00
1.274040e+00
1.248064e+00
1.232127e+00
1.229507e+00
1.243041e+00
1.274778e+00
1.325734e+00
1.395776e+00
1.483640e+00
1.587078e+00
1.703113e+00
1.828339e+00
1.959253e+00
2.092533e+00
2.225269e+00
2.355102e+00
2.480283e+00
2.599660e+00
2.712602e+00
2.818887e+00
2.918550e+00
3.011704e+00
3.098364e+00
3.178264e+00
3.250722e+00
3.314551e+00
3.368048e+00
3.409066e+00
3.435156e+00
3.443769e+00
3.432484e+00
3.399249e+00
3.342596e+00
3.261825e+00
3.157132e+00
3.029696e+00
2.881705e+00
2.716346e+00
2.537758e+00
2.350953e+00
2.161726e+00
1.976537e+00
1.802373e+00
1.646580e+00
1.516634e+00
1.419870e+00
1.363134e+00
1.352376e+00
1.392205e+00
1.485431e+00
1.632629e+00
1.831805e+00
2.078190e+00
2.364216e+00
2.679713e+00
3.012308e+00
3.348029e+00
3.672056e+00
3.969581e+00
4.226700e+00
4.431295e+00
4.573824e+00
4.647975e+00
4.651124e+00
4.584550e+00
4.453374e+00
4.266212e+00
4.034566e+00
3.771986e+00
3.493085e+00
3.212507e+00
2.943919e+00
2.699149e+00
2.487512e+00
2.315393e+00
2.186096e+00
2.099942e+00
2.054611e+00
2.045656e+00
2.067145e+00
2.112369e+00
2.174533e+00
2.247397e+00
2.325769e+00
2.405848e+00
2.485359e+00
2.563503e+00
2.640732e+00
2.718400e+00
2.798321e+00
2.882321e+00
2.971806e+00
3.067417e+00
3.168775e+00
3.274360e+00
3.381504e+00
3.486506e+00
3.584847e+00
3.671484e+00
3.741215e+00
3.789075e+00
3.810756e+00
3.803013e+00
3.764029e+00
3.693703e+00
3.593835e+00
3.468162e+00
3.322249e+00
3.163197e+00
2.999212e+00
2.839042e+00
2.691351e+00
2.564068e+00
2.463792e+00
2.395294e+00
2.361159e+00
2.361584e+00
2.394346e+00
2.454924e+00
2.536767e+00
2.631698e+00
2.730438e+00
2.823230e+00
2.900547e+00
2.953834e+00
2.976241e+00
2.963283e+00
2.913356e+00
2.828060e+00
2.712260e+00
2.573886e+00
2.423457e+00
2.273359e+00
2.136934e+00
2.027461e+00
1.957110e+00
1.935975e+00
1.971273e+00
2.066797e+00
2.222652e+00
2.435313e+00
2.697957e+00
3.001033e+00
3.332987e+00
3.681064e+00
4.032098e+00
4.373247e+00
4.692600e+00
4.979659e+00
5.225673e+00
5.423831e+00
5.569351e+00
5.659464e+00
5.693346e+00
5.672003e+00
5.598142e+00
5.476031e+00
5.311340e+00
5.110982e+00
4.882906e+00
4.635853e+00
4.379052e+00
4.121858e+00
3.873332e+00
3.641804e+00
3.434437e+00
3.256852e+00
3.112835e+00
3.004180e+00
2.930681e+00
2.890263e+00
2.879270e+00
2.892854e+00
2.925444e+00
2.971231e+00
3.024624e+00
3.080633e+00
3.135145e+00
3.185077e+00
3.228442e+00
3.264331e+00
3.292859e+00
3.315095e+00
3.332998e+00
3.349352e+00
3.367686e+00
3.392178e+00
3.427503e+00
3.478617e+00
3.550468e+00
3.647639e+00
3.773938e+00
3.931970e+00
4.122748e+00
4.345386e+00
4.596937e+00
4.872393e+00
5.164878e+00
5.466010e+00
5.766394e+00
6.056202e+00
6.325767e+00
6.566151e+00
6.769625e+00
6.930042e+00
7.043082e+00
7.106379e+00
7.119539e+00
7.084051e+00
7.003104e+00
6.881320e+00
6.724402e+00
6.538712e+00
6.330812e+00
6.107010e+00
5.872976e+00
5.633465e+00
5.392205e+00
5.151956e+00
4.914717e+00
4.682030e+00
4.455313e+00
4.236149e+00
4.026477e+00
3.828661e+00
3.645429e+00
3.479728e+00
3.334516e+00
3.212552e+00
3.116214e+00
3.047361e+00
3.007261e+00
2.996570e+00
3.015359e+00
3.063171e+00
3.139098e+00
3.241846e+00
3.369789e+00
3.520993e+00
3.693207e+00
3.883830e+00
4.089876e+00
4.307933e+00
4.534154e+00
4.764272e+00
4.993655e+00
5.217380e+00
5.430341e+00
5.627371e+00
5.803381e+00
5.953513e+00
6.073299e+00
6.158840e+00
6.206985e+00
6.215510e+00
6.183284e+00
6.110409e+00
5.998296e+00
5.849683e+00
5.668553e+00
5.459958e+00
5.229741e+00
4.984186e+00
4.729612e+00
4.471954e+00
4.216362e+00
3.966853e+00
3.726058e+00
3.495084e+00
3.273538e+00
3.059723e+00
2.851014e+00
2.644403e+00
2.437157e+00
2.227520e+00
2.015368e+00
1.802712e+00
1.593967e+00
1.395922e+00
1.217389e+00
1.068555e+00
9.600985e-01
9.021716e-01
9.033637e-01
9.697715e-01
1.104280e+00
1.306136e+00
1.570853e+00
1.890453e+00
2.254001e+00
2.648372e+00
3.059175e+00
3.471732e+00
3.872031e+00
4.247584e+00
4.588112e+00
4.886037e+00
5.136748e+00
5.338646e+00
5.492989e+00
5.603561e+00
5.676191e+00
5.718166e+00
5.737566e+00
5.742562e+00
5.740725e+00
5.738394e+00
5.740166e+00
5.748542e+00
5.763790e+00
5.784027e+00
5.805509e+00
5.823099e+00
5.830845e+00
5.822602e+00
5.792638e+00
5.736159e+00
5.649722e+00
5.531522e+00
5.381528e+00
5.201498e+00
4.994859e+00
4.766466e+00
4.522271e+00
4.268912e+00
4.013269e+00
3.762035e+00
3.521354e+00
3.296575e+00
3.092141e+00
2.911615e+00
2.757821e+00
2.633027e+00
2.539113e+00
2.477682e+00
2.450055e+00
2.457155e+00
2.499320e+00
2.576059e+00
2.685831e+00
2.825892e+00
2.992235e+00
3.179645e+00
3.381861e+00
3.591811e+00
3.801908e+00
4.004350e+00
4.191435e+00
4.355842e+00
4.490904e+00
4.590833e+00
4.650932e+00
4.667759e+00
4.639257e+00
4.564840e+00
4.445431e+00
4.283464e+00
4.082853e+00
3.848931e+00
3.588366e+00
3.309041e+00
3.019895e+00
2.730704e+00
2.451790e+00
2.193662e+00
1.966583e+00
1.780079e+00
1.642427e+00
1.560144e+00
1.537529e+00
1.576302e+00
1.675390e+00
1.830891e+00
2.036241e+00
2.282593e+00
2.559372e+00
2.854974e+00
3.157543e+00
3.455744e+00
3.739444e+00
4.000250e+00
4.231835e+00
4.430040e+00
4.592772e+00
4.719724e+00
4.811974e+00
4.871523e+00
4.900830e+00
4.902377e+00
4.878320e+00
4.830239e+00
4.759002e+00
4.664777e+00
4.547181e+00
4.405583e+00
4.239527e+00
4.049245e+00
3.836194e+00
3.603544e+00
3.356524e+00
3.102563e+00
2.851154e+00
2.613447e+00
2.401575e+00
2.227788e+00
2.103488e+00
2.038260e+00
2.039035e+00
2.109438e+00
2.249427e+00
2.455214e+00
2.719503e+00
3.031986e+00
3.380065e+00
3.749701e+00
4.126328e+00
4.495730e+00
4.844817e+00
5.162225e+00
5.438732e+00
5.667463e+00
5.843918e+00
5.965859e+00
6.033095e+00
6.047218e+00
6.011310e+00
5.929647e+00
5.807419e+00
5.650450e+00
5.464962e+00
5.257369e+00
5.034130e+00
4.801657e+00
4.566288e+00
4.334288e+00
4.111870e+00
3.905185e+00
3.720256e+00
3.562848e+00
3.438247e+00
3.350991e+00
3.304556e+00
3.301046e+00
3.340930e+00
3.422879e+00
3.543722e+00
3.698562e+00
3.881051e+00
4.083803e+00
4.298911e+00
4.518509e+00
4.735313e+00
4.943079e+00
5.136915e+00
5.313432e+00
5.470719e+00
5.608160e+00
5.726145e+00
5.825719e+00
5.908216e+00
5.974930e+00
6.026836e+00
6.064390e+00
6.087405e+00
6.094998e+00
6.085604e+00
6.057063e+00
6.006777e+00
5.931933e+00
5.829820e+00
5.698205e+00
5.535768e+00
5.342544e+00
5.120343e+00
4.873073e+00
4.606916e+00
4.330319e+00
4.053744e+00
3.789207e+00
3.549596e+00
3.347834e+00
3.195957e+00
3.104193e+00
3.080121e+00
3.128006e+00
3.248355e+00
3.437733e+00
3.688853e+00
3.990904e+00
4.330092e+00
4.690351e+00
5.054146e+00
5.403353e+00
5.720150e+00
5.987905e+00
6.192018e+00
6.320694e+00
6.365608e+00
6.322402e+00
6.190972e+00
5.975509e+00
5.684250e+00
5.328957e+00
4.924154e+00
4.486173e+00
4.032094e+00
3.578680e+00
3.141382e+00
2.733506e+00
2.365596e+00
2.045081e+00
1.776181e+00
1.560081e+00
1.395315e+00
1.278330e+00
1.204153e+00
1.167101e+00
1.161463e+00
1.182106e+00
1.224944e+00
1.287234e+00
1.367690e+00
1.466395e+00
1.584532e+00
1.723962e+00
1.886699e+00
2.074344e+00
2.287536e+00
2.525499e+00
2.785736e+00
3.063915e+00
3.353963e+00
3.648375e+00
3.938696e+00
4.216134e+00
4.472229e+00
4.699505e+00
4.892025e+00
5.045791e+00
5.158946e+00
5.231760e+00
5.266425e+00
5.266709e+00
5.237514e+00
5.184421e+00
5.113271e+00
5.029814e+00
4.939452e+00
4.847066e+00
4.756907e+00
4.672538e+00
4.596812e+00
4.531852e+00
4.479068e+00
4.439176e+00
4.412251e+00
4.397814e+00
4.394946e+00
4.402425e+00
4.418868e+00
4.442861e+00
4.473059e+00
4.508237e+00
4.547283e+00
4.589147e+00
4.632742e+00
4.676826e+00
4.719884e+00
4.760030e+00
4.794951e+00
4.821916e+00
4.837836e+00
4.839416e+00
4.823356e+00
4.786602e+00
4.726630e+00
4.641699e+00
4.531066e+00
4.395123e+00
4.235432e+00
4.054669e+00
3.856486e+00
3.645326e+00
3.426232e+00
3.204675e+00
2.986409e+00
2.777363e+00
2.583529e+00
2.410821e+00
2.264880e+00
2.150793e+00
2.072742e+00
2.033615e+00
2.034610e+00
2.074923e+00
2.151554e+00
2.259296e+00
2.390917e+00
2.537552e+00
2.689259e+00
2.835716e+00
2.966982e+00
3.074261e+00
3.150593e+00
3.191399e+00
3.194817e+00
3.161802e+00
3.095961e+00
3.003163e+00
2.890953e+00
2.767851e+00
2.642620e+00
2.523552e+00
2.417880e+00
2.331317e+00
2.267794e+00
2.229368e+00
2.216308e+00
2.227324e+00
2.259884e+00
2.310573e+00
2.375455e+00
2.450372e+00
2.531175e+00
2.613863e+00
2.694644e+00
2.769938e+00
2.836364e+00
2.890729e+00
2.930058e+00
2.951673e+00
2.953333e+00
2.933396e+00
2.891000e+00
2.826233e+00
2.740254e+00
2.635373e+00
2.515055e+00
2.383858e+00
2.247293e+00
2.111608e+00
1.983502e+00
1.869777e+00
1.776951e+00
1.710865e+00
1.676304e+00
1.676680e+00
1.713819e+00
1.787863e+00
1.897323e+00
2.039253e+00
2.209542e+00
2.403269e+00
2.615080e+00
2.839539e+00
3.071423e+00
3.305923e+00
3.538758e+00
3.766191e+00
3.984966e+00
4.192199e+00
4.385235e+00
4.561519e+00
4.718490e+00
4.853539e+00
4.964043e+00
5.047471e+00
5.101571e+00
5.124605e+00
5.115593e+00
5.074537e+00
5.002568e+00
4.902000e+00
4.776276e+00
4.629815e+00
4.467787e+00
4.295865e+00
4.119979e+00
3.946108e+00
3.780112e+00
3.627603e+00
3.493836e+00
3.383591e+00
3.301048e+00
3.249628e+00
3.231825e+00
3.249045e+00
3.301467e+00
3.387963e+00
3.506080e+00
3.652113e+00
3.821243e+00
4.007728e+00
4.205121e+00
4.406485e+00
4.604593e+00
4.792116e+00
4.961807e+00
5.106709e+00
5.220395e+00
5.297251e+00
5.332770e+00
5.323829e+00
5.268911e+00
5.168221e+00
5.023669e+00
4.838725e+00
4.618153e+00
4.367658e+00
4.093504e+00
3.802148e+00
3.499932e+00
3.192865e+00
2.886523e+00
2.586040e+00
2.296212e+00
2.021655e+00
1.766997e+00
1.537044e+00
1.336886e+00
1.171897e+00
1.047605e+00
9.694237e-01
9.422822e-01
9.701614e-01
1.055609e+00
1.199274e+00
1.399524e+00
1.652174e+00
1.950388e+00
2.284753e+00
2.643556e+00
3.013243e+00
3.379044e+00
3.725721e+00
4.038384e+00
4.303310e+00
4.508713e+00
4.645405e+00
4.707310e+00
4.691807e+00
4.599887e+00
4.436122e+00
4.208449e+00
3.927789e+00
3.607499e+00
3.262709e+00
2.909550e+00
2.564332e+00
2.242722e+00
1.958969e+00
1.725227e+00
1.551027e+00
1.442912e+00
1.404256e+00
1.435264e+00
1.533133e+00
1.692344e+00
1.905086e+00
2.161757e+00
2.451545e+00
2.763050e+00
3.084925e+00
3.406497e+00
3.718315e+00
4.012586e+00
4.283457e+00
4.527113e+00
4.741695e+00
4.927047e+00
5.084350e+00
5.215679e+00
5.323550e+00
5.410504e+00
5.478758e+00
5.529950e+00
5.564981e+00
5.583951e+00
5.586193e+00
5.570392e+00
5.534791e+00
5.477471e+00
5.396686e+00
5.291229e+00
5.160781e+00
5.006191e+00
4.829660e+00
4.634784e+00
4.426442e+00
4.210554e+00
3.993723e+00
3.782807e+00
3.584485e+00
3.404829e+00
3.248931e+00
3.120593e+00
3.022087e+00
2.954016e+00
2.915254e+00
2.903018e+00
2.913041e+00
2.939885e+00
2.977341e+00
3.018915e+00
3.058310e+00
3.089883e+00
3.108995e+00
3.112242e+00
3.097541e+00
3.064085e+00
3.012204e+00
2.943154e+00
2.858887e+00
2.761831e+00
2.654718e+00
2.540470e+00
2.422145e+00
2.302935e+00
2.186180e+00
2.075375e+00
1.974123e+00
1.886013e+00
1.814426e+00
1.762262e+00
1.731659e+00
1.723715e+00
1.738297e+00
1.773956e+00
1.827981e+00
1.896582e+00
1.975200e+00
2.058894e+00
2.142766e+00
2.222389e+00
2.294172e+00
2.355662e+00
2.405716e+00
2.444567e+00
2.473759e+00
2.495969e+00
2.514720e+00
2.534027e+00
2.557989e+00
2.590357e+00
2.634129e+00
2.691189e+00
2.762035e+00
2.845608e+00
2.939252e+00
3.038786e+00
3.138707e+00
3.232491e+00
3.312985e+00
3.372863e+00
3.405130e+00
3.403636e+00
3.363577e+00
3.281934e+00
3.157828e+00
2.992740e+00
2.790580e+00
2.557595e+00
2.302103e+00
2.034084e+00
1.764635e+00
1.505347e+00
1.267625e+00
1.062014e+00
8.975708e-01
7.813281e-01
7.178993e-01
7.092460e-01
7.546292e-01
8.507400e-01
9.919935e-01
1.170958e+00
1.378880e+00
1.606276e+00
1.843529e+00
2.081464e+00
2.311853e+00
2.527802e+00
2.724006e+00
2.896853e+00
3.044381e+00
3.166118e+00
3.262843e+00
3.336291e+00
3.388855e+00
3.423297e+00
3.442477e+00
3.449137e+00
3.445709e+00
3.434184e+00
3.416026e+00
3.392146e+00
3.362921e+00
3.328272e+00
3.287785e+00
3.240861e+00
3.186909e+00
3.125548e+00
3.056807e+00
2.981326e+00
2.900509e+00
2.816643e+00
2.732941e+00
2.653518e+00
2.583280e+00
2.527738e+00
2.492734e+00
2.484118e+00
2.507360e+00
2.567146e+00
2.666967e+00
2.808717e+00
2.992340e+00
3.215541e+00
3.473606e+00
3.759350e+00
4.063238e+00
4.373683e+00
4.677544e+00
4.960795e+00
5.209342e+00
5.409926e+00
5.551040e+00
5.623781e+00
5.622561e+00
5.545610e+00
5.395234e+00
5.177785e+00
4.903369e+00
4.585279e+00
4.239198e+00
3.882220e+00
3.531750e+00
3.204354e+00
2.914655e+00
2.674354e+00
2.491474e+00
2.369881e+00
2.309149e+00
2.304768e+00
2.348673e+00
2.430043e+00
2.536280e+00
2.654048e+00
2.770275e+00
2.873002e+00
2.952025e+00
2.999273e+00
3.008950e+00
2.977462e+00
2.903217e+00
2.786353e+00
2.628486e+00
2.432513e+00
2.202513e+00
1.943735e+00
1.662635e+00
1.366936e+00
1.065629e+00
7.688790e-01
4.877977e-01
2.340573e-01
1.936074e-02
-1.452118e-01
-2.499349e-01
-2.871941e-01
-2.521984e-01
-1.435750e-01
3.622866e-02
2.808034e-01
5.799451e-01
9.201457e-01
1.285391e+00
1.658206e+00
2.020863e+00
2.356640e+00
2.651019e+00
2.892708e+00
3.074403e+00
3.193227e+00
3.250818e+00
3.253063e+00
3.209533e+00
3.132655e+00
3.036715e+00
2.936776e+00
2.847594e+00
2.782605e+00
2.753072e+00
2.767412e+00
2.830771e+00
2.944828e+00
3.107847e+00
3.314951e+00
3.558577e+00
3.829080e+00
4.115415e+00
4.405854e+00
4.688681e+00
4.952807e+00
5.188283e+00
5.386694e+00
5.541403e+00
5.647684e+00
5.702729e+00
5.705580e+00
5.656985e+00
5.559220e+00
5.415861e+00
5.231545e+00
5.011691e+00
4.762210e+00
4.489206e+00
4.198684e+00
3.896305e+00
3.587189e+00
3.275811e+00
2.965983e+00
2.660923e+00
2.363395e+00
2.075904e+00
1.800899e+00
1.540975e+00
1.299032e+00
1.078369e+00
8.826879e-01
7.159952e-01
5.823951e-01
4.857900e-01
4.295195e-01
4.159864e-01
4.463241e-01
5.201554e-01
6.354826e-01
7.887239e-01
9.748887e-01
1.187865e+00
1.420777e+00
1.666368e+00
1.917365e+00
2.166800e+00
2.408267e+00
2.636127e+00
2.845650e+00
3.033127e+00
3.195957e+00
3.332706e+00
3.443137e+00
3.528191e+00
3.589905e+00
3.631241e+00
3.655847e+00
3.667733e+00
3.670912e+00
3.669035e+00
3.665064e+00
3.661031e+00
3.657902e+00
3.655582e+00
3.653038e+00
3.648525e+00
3.639876e+00
3.624795e+00
3.601126e+00
3.567046e+00
3.521179e+00
3.462635e+00
3.390994e+00
3.306281e+00
3.208945e+00
3.099884e+00
2.980503e+00
2.852810e+00
2.719519e+00
2.584127e+00
2.450945e+00
2.325037e+00
2.212061e+00
2.117990e+00
2.048728e+00
2.009637e+00
2.005027e+00
2.037664e+00
2.108360e+00
2.215703e+00
2.355972e+00
2.523249e+00
2.709750e+00
2.906320e+00
3.103087e+00
3.290220e+00
3.458723e+00
3.601207e+00
3.712571e+00
3.790496e+00
3.835706e+00
3.851932e+00
3.845572e+00
3.825065e+00
3.800042e+00
3.780341e+00
3.774991e+00
3.791286e+00
3.834041e+00
3.905108e+00
4.003205e+00
4.124064e+00
4.260876e+00
4.404988e+00
4.546766e+00
4.676532e+00
4.785465e+00
4.866372e+00
4.914250e+00
4.926591e+00
4.903417e+00
4.847077e+00
4.761832e+00
4.653332e+00
4.528017e+00
4.392552e+00
4.253330e+00
4.116085e+00
3.985659e+00
3.865880e+00
3.759582e+00
3.668687e+00
3.594347e+00
3.537096e+00
3.496966e+00
3.473573e+00
3.466138e+00
3.473460e+00
3.493845e+00
3.525031e+00
3.564137e+00
3.607651e+00
3.651520e+00
3.691324e+00
3.722557e+00
3.740985e+00
3.743044e+00
3.726225e+00
3.689383e+00
3.632915e+00
3.558771e+00
3.470268e+00
3.371745e+00
3.268087e+00
3.164183e+00
3.064404e+00
2.972165e+00
2.889634e+00
2.817627e+00
2.755700e+00
2.702417e+00
2.655757e+00
2.613595e+00
2.574173e+00
2.536504e+00
2.500630e+00
2.467701e+00
2.439865e+00
2.419987e+00
2.411256e+00
2.416731e+00
2.438919e+00
2.479424e+00
2.538720e+00
2.616066e+00
2.709545e+00
2.816205e+00
2.932273e+00
3.053404e+00
3.174959e+00
3.292299e+00
3.401083e+00
3.497581e+00
3.578976e+00
3.643623e+00
3.691254e+00
3.723070e+00
3.741696e+00
3.750989e+00
3.755683e+00
3.760909e+00
3.771624e+00
3.792017e+00
3.824949e+00
3.871498e+00
3.930649e+00
3.999182e+00
4.071748e+00
4.141165e+00
4.198900e+00
4.235722e+00
4.242471e+00
4.210902e+00
4.134513e+00
4.009291e+00
3.834288e+00
3.611967e+00
3.348279e+00
3.052441e+00
2.736452e+00
2.414369e+00
2.101423e+00
1.813030e+00
1.563790e+00
1.366542e+00
1.231554e+00
1.165898e+00
1.173055e+00
1.252771e+00
1.401162e+00
1.611048e+00
1.872474e+00
2.173383e+00
2.500375e+00
2.839512e+00
3.177119e+00
3.500535e+00
3.798764e+00
4.063007e+00
4.287019e+00
4.467299e+00
4.603084e+00
4.696172e+00
4.750577e+00
4.772065e+00
4.767597e+00
4.744733e+00
4.711036e+00
4.673531e+00
4.638230e+00
4.609781e+00
4.591243e+00
4.584008e+00
4.587876e+00
4.601254e+00
4.621472e+00
4.645162e+00
4.668670e+00
4.688447e+00
4.701404e+00
4.705193e+00
4.698414e+00
4.680716e+00
4.652819e+00
4.616419e+00
4.574024e+00
4.528703e+00
4.483804e+00
4.442644e+00
4.408222e+00
4.382954e+00
4.368484e+00
4.365544e+00
4.373908e+00
4.392412e+00
4.419065e+00
4.451226e+00
4.485859e+00
4.519839e+00
4.550273e+00
4.574810e+00
4.591889e+00
4.600869e+00
4.602024e+00
4.596393e+00
4.585486e+00
4.570913e+00
4.553962e+00
4.535226e+00
4.514307e+00
4.489670e+00
4.458668e+00
4.417743e+00
4.362785e+00
4.289596e+00
4.194399e+00
4.074317e+00
3.927752e+00
3.754632e+00
3.556495e+00
3.336440e+00
3.098951e+00
2.849666e+00
2.595111e+00
2.342445e+00
2.099236e+00
1.873260e+00
1.672314e+00
1.504016e+00
1.375567e+00
1.293449e+00
1.263067e+00
1.288335e+00
1.371250e+00
1.511492e+00
1.706109e+00
1.949323e+00
2.232507e+00
2.544349e+00
2.871219e+00
3.197732e+00
3.507479e+00
3.783902e+00
4.011260e+00
4.175608e+00
4.265733e+00
4.273941e+00
4.196648e+00
4.034693e+00
3.793354e+00
3.482072e+00
3.113896e+00
2.704713e+00
2.272325e+00
1.835434e+00
1.412628e+00
1.021415e+00
6.773958e-01
3.935997e-01
1.800363e-01
4.345761e-02
-1.267793e-02
1.192322e-02
1.146408e-01
2.902682e-01
5.313780e-01
8.287019e-01
1.171511e+00
1.547996e+00
1.945657e+00
2.351693e+00
2.753406e+00
3.138615e+00
3.496058e+00
3.815780e+00
4.089477e+00
4.310777e+00
4.475423e+00
4.581336e+00
4.628560e+00
4.619080e+00
4.556543e+00
4.445911e+00
4.293095e+00
4.104598e+00
3.887211e+00
3.647788e+00
3.393113e+00
3.129864e+00
2.864654e+00
2.604133e+00
2.355102e+00
2.124601e+00
1.919925e+00
1.748528e+00
1.617802e+00
1.534731e+00
1.505442e+00
1.534712e+00
1.625482e+00
1.778446e+00
1.991773e+00
2.260991e+00
2.579051e+00
2.936558e+00
3.322141e+00
3.722934e+00
4.125125e+00
4.514542e+00
4.877282e+00
5.200334e+00
5.472212e+00
5.683546e+00
5.827614e+00
5.900763e+00
5.902681e+00
5.836494e+00
5.708653e+00
5.528634e+00
5.308429e+00
5.061897e+00
4.803961e+00
4.549738e+00
4.313623e+00
4.108392e+00
3.944386e+00
3.828836e+00
3.765375e+00
3.753793e+00
3.790052e+00
3.866567e+00
3.972760e+00
4.095818e+00
4.221646e+00
4.335907e+00
4.425091e+00
4.477510e+00
4.484129e+00
4.439155e+00
4.340320e+00
4.188849e+00
3.989129e+00
3.748130e+00
3.474686e+00
3.178722e+00
2.870531e+00
2.560173e+00
2.257049e+00
1.969656e+00
1.705496e+00
1.471122e+00
1.272239e+00
1.113837e+00
1.000299e+00
9.354546e-01
9.225618e-01
9.642272e-01
1.062262e+00
1.217500e+00
1.429604e+00
1.696866e+00
2.016042e+00
2.382207e+00
2.788679e+00
3.227002e+00
3.687025e+00
4.157096e+00
4.624381e+00
5.075328e+00
5.496240e+00
5.873955e+00
6.196555e+00
6.454073e+00
6.639108e+00
6.747303e+00
6.777632e+00
6.732467e+00
6.617414e+00
6.440925e+00
6.213714e+00
5.948023e+00
5.656786e+00
5.352774e+00
5.047766e+00
4.751832e+00
4.472770e+00
4.215751e+00
3.983199e+00
3.774917e+00
3.588461e+00
3.419733e+00
3.263735e+00
3.115409e+00
2.970470e+00
2.826135e+00
2.681662e+00
2.538629e+00
2.400936e+00
2.274511e+00
2.166758e+00
2.085811e+00
2.039646e+00
2.035166e+00
2.077324e+00
2.168384e+00
2.307381e+00
2.489856e+00
2.707882e+00
2.950415e+00
3.203948e+00
3.453429e+00
3.683367e+00
3.879033e+00
4.027645e+00
4.119411e+00
4.148348e+00
4.112779e+00
4.015482e+00
3.863471e+00
3.667456e+00
3.441029e+00
3.199671e+00
2.959667e+00
2.737018e+00
2.546458e+00
2.400616e+00
2.309391e+00
2.279555e+00
2.314571e+00
2.414634e+00
2.576865e+00
2.795647e+00
3.063036e+00
3.369224e+00
3.703014e+00
4.052292e+00
4.404478e+00
4.746972e+00
5.067576e+00
5.354912e+00
5.598812e+00
5.790677e+00
5.923776e+00
5.993458e+00
5.997285e+00
5.935057e+00
5.808757e+00
5.622425e+00
5.381966e+00
5.094928e+00
4.770215e+00
4.417778e+00
4.048241e+00
3.672488e+00
3.301214e+00
2.944471e+00
2.611230e+00
2.309006e+00
2.043575e+00
1.818805e+00
1.636609e+00
1.497025e+00
1.398408e+00
1.337724e+00
1.310927e+00
1.313403e+00
1.340435e+00
1.387669e+00
1.451518e+00
1.529473e+00
1.620280e+00
1.723966e+00
1.841713e+00
1.975594e+00
2.128199e+00
2.302203e+00
2.499885e+00
2.722667e+00
2.970673e+00
3.242366e+00
3.534282e+00
3.840894e+00
4.154634e+00
4.466089e+00
4.764386e+00
5.037737e+00
5.274126e+00
5.462088e+00
5.591504e+00
5.654350e+00
5.645320e+00
5.562266e+00
5.406422e+00
5.182376e+00
4.897820e+00
4.563098e+00
4.190603e+00
3.794092e+00
3.387969e+00
2.986595e+00
2.603665e+00
2.251670e+00
1.941462e+00
1.681918e+00
1.479684e+00
1.339013e+00
1.261669e+00
1.246900e+00
1.291500e+00
1.389954e+00
1.534669e+00
1.716301e+00
1.924154e+00
2.146655e+00
2.371865e+00
2.588024e+00
2.784100e+00
2.950321e+00
3.078669e+00
3.163288e+00
3.200796e+00
3.190457e+00
3.134196e+00
3.036453e+00
2.903885e+00
2.744923e+00
2.569245e+00
2.387172e+00
2.209051e+00
2.044651e+00
1.902602e+00
1.789916e+00
1.711605e+00
1.670427e+00
1.666788e+00
1.698809e+00
1.762585e+00
1.852604e+00
1.962330e+00
2.084861e+00
2.213630e+00
2.343027e+00
2.468895e+00
2.588813e+00
2.702135e+00
2.809790e+00
2.913871e+00
3.017089e+00
3.122163e+00
3.231254e+00
3.345515e+00
3.464813e+00
3.587667e+00
3.711392e+00
3.832422e+00
3.946755e+00
4.050441e+00
4.140051e+00
4.213043e+00
4.267973e+00
4.304547e+00
4.323484e+00
4.326259e+00
4.314761e+00
4.290919e+00
4.256379e+00
4.212251e+00
4.158975e+00
4.096302e+00
4.023413e+00
3.939146e+00
3.842309e+00
3.732070e+00
3.608354e+00
3.472240e+00
3.326272e+00
3.174674e+00
3.023398e+00
2.879983e+00
2.753233e+00
2.652686e+00
2.587941e+00
2.567882e+00
2.599873e+00
2.689002e+00
2.837449e+00
3.044034e+00
3.304014e+00
3.609135e+00
3.947962e+00
4.306469e+00
4.668845e+00
5.018454e+00
5.338871e+00
5.614903e+00
5.833516e+00
5.984603e+00
6.061536e+00
6.061503e+00
5.985610e+00
5.838754e+00
5.629294e+00
5.368523e+00
5.069965e+00
4.748543e+00
4.419647e+00
4.098196e+00
3.797736e+00
3.529676e+00
3.302717e+00
3.122519e+00
2.991627e+00
2.909646e+00
2.873601e+00
2.878466e+00
2.917749e+00
2.984119e+00
3.070002e+00
3.168120e+00
3.271948e+00
3.376082e+00
3.476486e+00
3.570634e+00
3.657528e+00
3.737613e+00
3.812585e+00
3.885127e+00
3.958559e+00
4.036453e+00
4.122202e+00
4.218583e+00
4.327346e+00
4.448851e+00
4.581807e+00
4.723149e+00
4.868076e+00
5.010250e+00
5.142175e+00
5.255690e+00
5.342559e+00
5.395090e+00
5.406740e+00
5.372661e+00
5.290152e+00
5.158974e+00
4.981521e+00
4.762822e+00
4.510369e+00
4.233763e+00
3.944207e+00
3.653856e+00
3.375063e+00
3.119574e+00
2.897732e+00
2.717751e+00
2.585123e+00
2.502224e+00
2.468144e+00
2.478767e+00
2.527081e+00
2.603690e+00
2.697480e+00
2.796387e+00
2.888215e+00
2.961451e+00
3.006052e+00
3.014157e+00
2.980686e+00
2.903795e+00
2.785131e+00
2.629849e+00
2.446373e+00
2.245896e+00
2.041626e+00
1.847865e+00
1.678966e+00
1.548274e+00
1.467141e+00
1.444092e+00
1.484218e+00
1.588840e+00
1.755461e+00
1.978014e+00
2.247357e+00
2.551971e+00
2.878777e+00
3.213985e+00
3.543915e+00
3.855695e+00
4.137823e+00
4.380544e+00
4.576052e+00
4.718546e+00
4.804172e+00
4.830900e+00
4.798397e+00
4.707933e+00
4.562315e+00
4.365867e+00
4.124404e+00
3.845176e+00
3.536733e+00
3.208702e+00
2.871479e+00
2.535839e+00
2.212509e+00
1.911733e+00
1.642843e+00
1.413871e+00
1.231208e+00
1.099319e+00
1.020533e+00
9.949136e-01
1.020231e+00
1.092047e+00
1.203919e+00
1.347741e+00
1.514189e+00
1.693275e+00
1.874967e+00
2.049828e+00
2.209634e+00
2.347921e+00
2.460401e+00
2.545245e+00
2.603179e+00
2.637407e+00
2.653353e+00
2.658236e+00
2.660510e+00
2.669191e+00
2.693130e+00
2.740290e+00
2.817074e+00
2.927783e+00
3.074232e+00
3.255569e+00
3.468299e+00
3.706509e+00
3.962254e+00
4.226085e+00
4.487637e+00
4.736265e+00
4.961652e+00
5.154381e+00
5.306443e+00
5.411670e+00
5.466080e+00
5.468131e+00
5.418859e+00
5.321863e+00
5.183146e+00
5.010760e+00
4.814292e+00
4.604198e+00
4.391049e+00
4.184754e+00
3.993834e+00
3.824829e+00
3.681891e+00
3.566611e+00
3.478070e+00
3.413126e+00
3.366873e+00
3.333226e+00
3.305557e+00
3.277325e+00
3.242630e+00
3.196663e+00
3.136026e+00
3.058900e+00
2.965080e+00
2.855877e+00
2.733897e+00
2.602732e+00
2.466579e+00
2.329822e+00
2.196629e+00
2.070600e+00
1.954501e+00
1.850130e+00
1.758312e+00
1.679033e+00
1.611683e+00
1.555376e+00
1.509307e+00
1.473088e+00
1.447020e+00
1.432262e+00
1.430859e+00
1.445623e+00
1.479864e+00
1.536990e+00
1.620022e+00
1.731086e+00
1.870959e+00
2.038729e+00
2.231654e+00
2.445217e+00
2.673404e+00
2.909154e+00
3.144917e+00
3.373269e+00
3.587482e+00
3.782024e+00
3.952913e+00
4.097920e+00
4.216613e+00
4.310246e+00
4.381515e+00
4.434223e+00
4.472882e+00
4.502294e+00
4.527152e+00
4.551681e+00
4.579341e+00
4.612602e+00
4.652784e+00
4.699958e+00
4.752924e+00
4.809240e+00
4.865354e+00
4.916800e+00
4.958503e+00
4.985157e+00
4.991681e+00
4.973690e+00
4.927963e+00
4.852841e+00
4.748506e+00
4.617111e+00
4.462750e+00
4.291249e+00
4.109825e+00
3.926628e+00
3.750223e+00
3.589039e+00
3.450836e+00
3.342209e+00
3.268162e+00
3.231775e+00
3.233972e+00
3.273425e+00
3.346594e+00
3.447937e+00
3.570264e+00
3.705231e+00
3.843937e+00
3.977560e+00
4.097980e+00
4.198330e+00
4.273427e+00
4.320079e+00
4.337240e+00
4.326043e+00
4.289718e+00
4.233397e+00
4.163821e+00
4.088949e+00
4.017478e+00
3.958306e+00
3.919965e+00
3.910073e+00
3.934842e+00
3.998668e+00
4.103822e+00
4.250237e+00
4.435398e+00
4.654317e+00
4.899605e+00
5.161652e+00
5.428921e+00
5.688367e+00
5.925988e+00
6.127505e+00
6.279119e+00
6.368332e+00
6.384743e+00
6.320773e+00
6.172254e+00
5.938820e+00
5.624086e+00
5.235576e+00
4.784439e+00
4.284956e+00
3.753881e+00
3.209666e+00
2.671614e+00
2.158993e+00
1.690188e+00
1.281894e+00
9.484118e-01
7.010657e-01
5.477473e-01
4.926130e-01
5.359263e-01
6.740489e-01
8.995828e-01
1.201663e+00
1.566408e+00
1.977523e+00
2.417051e+00
2.866256e+00
3.306599e+00
3.720740e+00
4.093510e+00
4.412749e+00
4.669930e+00
4.860506e+00
4.983938e+00
5.043415e+00
5.045292e+00
4.998321e+00
4.912759e+00
4.799442e+00
4.668915e+00
4.530697e+00
4.392739e+00
4.261106e+00
4.139891e+00
4.031339e+00
3.936137e+00
3.853819e+00
3.783232e+00
3.723000e+00
3.671946e+00
3.629434e+00
3.595614e+00
3.571555e+00
3.559253e+00
3.561549e+00
3.581930e+00
3.624262e+00
3.692440e+00
3.789997e+00
3.919685e+00
4.083045e+00
4.280009e+00
4.508551e+00
4.764422e+00
5.041006e+00
5.329310e+00
5.618138e+00
5.894440e+00
6.143875e+00
6.351555e+00
6.502951e+00
6.584912e+00
6.586695e+00
6.500934e+00
6.324434e+00
6.058693e+00
5.710097e+00
5.289734e+00
4.812852e+00
4.297984e+00
3.765818e+00
3.237918e+00
2.735387e+00
2.277605e+00
1.881124e+00
1.558803e+00
1.319242e+00
1.166533e+00
1.100315e+00
1.116124e+00
1.205979e+00
1.359159e+00
1.563111e+00
1.804407e+00
2.069696e+00
2.346547e+00
2.624153e+00
2.893808e+00
3.149165e+00
3.386243e+00
3.603233e+00
3.800137e+00
3.978294e+00
4.139852e+00
4.287233e+00
4.422645e+00
4.547676e+00
4.663007e+00
4.768270e+00
4.862060e+00
4.942103e+00
5.005561e+00
5.049414e+00
5.070905e+00
5.067949e+00
5.039483e+00
4.985699e+00
4.908128e+00
4.809587e+00
4.693981e+00
4.566006e+00
4.430784e+00
4.293476e+00
4.158911e+00
4.031255e+00
3.913764e+00
3.808622e+00
3.716883e+00
3.638502e+00
3.572448e+00
3.516874e+00
3.469312e+00
3.426881e+00
3.386491e+00
3.345039e+00
3.299604e+00
3.247657e+00
3.187289e+00
3.117454e+00
3.038225e+00
2.951013e+00
2.858716e+00
2.765754e+00
2.677937e+00
2.602176e+00
2.546016e+00
2.517052e+00
2.522282e+00
2.567449e+00
2.656465e+00
2.790965e+00
2.970032e+00
3.190115e+00
3.445134e+00
3.726749e+00
4.024772e+00
4.327683e+00
4.623220e+00
4.899037e+00
5.143385e+00
5.345811e+00
5.497833e+00
5.593543e+00
5.630095e+00
5.608016e+00
5.531295e+00
5.407219e+00
5.245956e+00
5.059902e+00
4.862839e+00
4.668990e+00
4.492020e+00
4.344079e+00
4.234952e+00
4.171367e+00
4.156515e+00
4.189824e+00
4.266991e+00
4.380296e+00
4.519166e+00
4.670959e+00
4.821880e+00
4.957964e+00
5.066023e+00
5.134472e+00
5.153989e+00
5.117954e+00
5.022680e+00
4.867435e+00
4.654302e+00
4.387907e+00
4.075055e+00
3.724307e+00
3.345530e+00
2.949437e+00
2.547122e+00
2.149626e+00
1.767516e+00
1.410518e+00
1.087203e+00
8.047605e-01
5.688575e-01
3.836152e-01
2.516826e-01
1.743975e-01
1.520016e-01
1.838659e-01
2.686862e-01
4.046120e-01
5.892922e-01
8.198392e-01
1.092729e+00
1.403666e+00
1.747452e+00
2.117888e+00
2.507741e+00
2.908804e+00
3.312047e+00
3.707865e+00
4.086402e+00
4.437916e+00
4.753166e+00
5.023780e+00
5.242594e+00
5.403937e+00
5.503859e+00
5.540297e+00
5.513176e+00
5.424428e+00
5.277939e+00
5.079414e+00
4.836178e+00
4.556906e+00
4.251324e+00
3.929863e+00
3.603297e+00
3.282361e+00
2.977347e+00
2.697689e+00
2.451563e+00
2.245514e+00
2.084150e+00
1.969951e+00
1.903200e+00
1.882082e+00
1.902930e+00
1.960602e+00
2.048964e+00
2.161423e+00
2.291459e+00
2.433104e+00
2.581324e+00
2.732255e+00
2.883273e+00
3.032894e+00
3.180513e+00
3.326031e+00
3.469412e+00
3.610253e+00
3.747427e+00
3.878852e+00
4.001438e+00
4.111202e+00
4.203565e+00
4.273775e+00
4.317419e+00
4.330960e+00
4.312226e+00
4.260804e+00
4.178258e+00
4.068145e+00
3.935813e+00
3.787976e+00
3.632135e+00
3.475898e+00
3.326279e+00
3.189081e+00
3.068399e+00
2.966323e+00
2.882842e+00
2.815972e+00
2.762086e+00
2.716413e+00
2.673661e+00
2.628701e+00
2.577240e+00
2.516410e+00
2.445209e+00
2.364736e+00
2.278197e+00
2.190688e+00
2.108758e+00
2.039806e+00
1.991381e+00
1.970426e+00
1.982561e+00
2.031450e+00
2.118322e+00
2.241695e+00
2.397331e+00
2.578457e+00
2.776228e+00
2.980410e+00
3.180206e+00
3.365157e+00
3.525999e+00
3.655410e+00
3.748545e+00
3.803344e+00
3.820569e+00
3.803612e+00
3.758103e+00
3.691385e+00
3.611919e+00
3.528683e+00
3.450622e+00
3.386177e+00
3.342918e+00
3.327274e+00
3.344347e+00
3.397781e+00
3.489686e+00
3.620583e+00
3.789388e+00
3.993425e+00
4.228500e+00
4.489027e+00
4.768212e+00
5.058295e+00
5.350815e+00
5.636895e+00
5.907523e+00
6.153813e+00
6.367261e+00
6.539990e+00
6.665002e+00
6.736446e+00
6.749874e+00
6.702504e+00
6.593438e+00
6.423829e+00
6.196972e+00
5.918277e+00
5.595135e+00
5.236644e+00
4.853198e+00
4.455985e+00
4.056408e+00
3.665509e+00
3.293446e+00
2.949076e+00
2.639670e+00
2.370766e+00
2.146140e+00
1.967872e+00
1.836467e+00
1.751004e+00
1.709309e+00
1.708125e+00
1.743301e+00
1.809981e+00
1.902818e+00
2.016188e+00
2.144413e+00
2.281976e+00
2.423703e+00
2.564903e+00
2.701463e+00
2.829872e+00
2.947202e+00
3.051037e+00
3.139383e+00
3.210569e+00
3.263172e+00
3.295980e+00
3.308018e+00
3.298635e+00
3.267650e+00
3.215524e+00
3.143530e+00
3.053871e+00
2.949710e+00
2.835088e+00
2.714722e+00
2.593716e+00
2.477207e+00
2.370017e+00
2.276346e+00
2.199542e+00
2.141984e+00
2.105048e+00
2.089175e+00
2.093992e+00
2.118467e+00
2.161075e+00
2.219946e+00
2.292989e+00
2.377984e+00
2.472658e+00
2.574748e+00
2.682067e+00
2.792568e+00
2.904399e+00
3.015943e+00
3.125820e+00
3.232839e+00
3.335905e+00
3.433907e+00
3.525597e+00
3.609506e+00
3.683936e+00
3.747033e+00
3.796946e+00
3.832066e+00
3.851295e+00
3.854331e+00
3.841903e+00
3.815959e+00
3.779749e+00
3.737798e+00
3.695756e+00
3.660093e+00
3.637673e+00
3.635200e+00
3.658613e+00
3.712456e+00
3.799334e+00
3.919501e+00
4.070657e+00
4.247996e+00
4.444500e+00
4.651481e+00
4.859297e+00
5.058175e+00
5.239046e+00
5.394283e+00
5.518285e+00
5.607821e+00
5.662139e+00
5.682830e+00
5.673489e+00
5.639241e+00
5.586172e+00
5.520745e+00
5.449255e+00
5.377351e+00
5.309680e+00
5.249647e+00
5.199303e+00
5.159347e+00
5.129209e+00
5.107206e+00
5.090726e+00
5.076440e+00
5.060541e+00
5.039001e+00
5.007848e+00
4.963472e+00
4.902928e+00
4.824206e+00
4.726448e+00
4.610052e+00
4.476675e+00
4.329103e+00
4.171040e+00
4.006832e+00
3.841190e+00
3.678946e+00
3.524874e+00
3.383581e+00
3.259455e+00
3.156642e+00
3.079033e+00
3.030210e+00
3.013369e+00
3.031179e+00
3.085618e+00
3.177779e+00
3.307688e+00
3.474138e+00
3.674573e+00
3.905024e+00
4.160115e+00
4.433148e+00
4.716281e+00
5.000778e+00
5.277359e+00
5.536599e+00
5.769374e+00
5.967319e+00
6.123251e+00
6.231546e+00
6.288415e+00
6.292080e+00
6.242827e+00
6.142933e+00
5.996476e+00
5.809047e+00
5.587378e+00
5.338924e+00
5.071435e+00
4.792541e+00
4.509406e+00
4.228456e+00
3.955199e+00
3.694147e+00
3.448801e+00
3.221698e+00
3.014473e+00
2.827935e+00
2.662135e+00
2.516441e+00
2.389624e+00
2.279987e+00
2.185530e+00
2.104164e+00
2.033959e+00
1.973391e+00
1.921558e+00
1.878331e+00
1.844414e+00
1.821302e+00
1.811122e+00
1.816400e+00
1.839756e+00
1.883555e+00
1.949574e+00
2.038677e+00
2.150564e+00
2.283594e+00
2.434725e+00
2.599566e+00
2.772567e+00
2.947305e+00
3.116884e+00
3.274372e+00
3.413272e+00
3.527951e+00
3.614002e+00
3.668497e+00
3.690114e+00
3.679138e+00
3.637337e+00
3.567742e+00
3.474342e+00
3.361726e+00
3.234697e+00
3.097887e+00
2.955394e+00
2.810487e+00
2.665397e+00
2.521237e+00
2.378039e+00
2.234938e+00
2.090445e+00
1.942806e+00
1.790379e+00
1.632006e+00
1.467324e+00
1.297008e+00
1.122905e+00
9.480681e-01
7.766771e-01
6.138648e-01
4.654587e-01
3.376589e-01
2.366777e-01
1.683687e-01
1.378746e-01
1.493241e-01
2.055998e-01
3.081908e-01
4.571338e-01
6.510305e-01
8.871240e-01
1.161410e+00
1.468763e+00
1.803073e+00
2.157375e+00
2.523998e+00
2.894718e+00
3.260939e+00
3.613882e+00
3.944799e+00
4.245202e+00
4.507115e+00
4.723366e+00
4.887925e+00
4.996280e+00
5.045847e+00
5.036352e+00
4.970147e+00
4.852383e+00
4.690986e+00
4.496400e+00
4.281071e+00
4.058727e+00
3.843489e+00
3.648917e+00
3.487094e+00
3.367837e+00
3.298119e+00
3.281739e+00
3.319266e+00
3.408216e+00
3.543435e+00
3.717607e+00
3.921834e+00
4.146207e+00
4.380321e+00
4.613702e+00
4.836120e+00
5.037816e+00
5.209664e+00
5.343301e+00
5.431285e+00
5.467288e+00
5.446358e+00
5.365241e+00
5.222722e+00
5.019955e+00
4.760719e+00
4.451545e+00
4.101665e+00
3.722770e+00
3.328568e+00
2.934172e+00
2.555348e+00
2.207700e+00
1.905819e+00
1.662477e+00
1.487899e+00
1.389176e+00
1.369851e+00
1.429717e+00
1.564844e+00
1.767837e+00
2.028301e+00
2.333479e+00
2.669006e+00
3.019726e+00
3.370507e+00
3.706993e+00
4.016255e+00
4.287307e+00
4.511480e+00
4.682651e+00
4.797353e+00
4.854771e+00
4.856660e+00
4.807180e+00
4.712673e+00
4.581358e+00
4.422962e+00
4.248281e+00
4.068674e+00
3.895508e+00
3.739582e+00
3.610557e+00
3.516440e+00
3.463151e+00
3.454222e+00
3.490630e+00
3.570790e+00
3.690706e+00
3.844255e+00
4.023591e+00
4.219622e+00
4.422540e+00
4.622342e+00
4.809329e+00
4.974537e+00
5.110087e+00
5.209450e+00
5.267628e+00
5.281263e+00
5.248688e+00
5.169922e+00
5.046616e+00
4.881947e+00
4.680449e+00
4.447788e+00
4.190485e+00
3.915599e+00
3.630404e+00
3.342073e+00
3.057404e+00
2.782613e+00
2.523193e+00
2.283867e+00
2.068609e+00
1.880743e+00
1.723079e+00
1.598072e+00
1.507959e+00
1.454854e+00
1.440757e+00
1.467477e+00
1.536457e+00
1.648505e+00
1.803476e+00
1.999929e+00
2.234822e+00
2.503289e+00
2.798556e+00
3.112019e+00
3.433500e+00
3.751679e+00
4.054652e+00
4.330569e+00
4.568306e+00
4.758089e+00
4.892043e+00
4.964639e+00
4.973004e+00
4.917106e+00
4.799804e+00
4.626763e+00
4.406226e+00
4.148643e+00
3.866160e+00
3.571973e+00
3.279581e+00
3.002002e+00
2.750998e+00
2.536411e+00
2.365660e+00
2.243458e+00
2.171776e+00
2.150029e+00
2.175455e+00
2.243610e+00
2.348917e+00
2.485202e+00
2.646170e+00
2.825787e+00
3.018568e+00
3.219768e+00
3.425494e+00
3.632743e+00
3.839379e+00
4.044048e+00
4.246029e+00
4.445029e+00
4.640930e+00
4.833522e+00
5.022248e+00
5.206020e+00
5.383111e+00
5.551161e+00
5.707266e+00
5.848138e+00
5.970299e+00
6.070273e+00
6.144755e+00
6.190759e+00
6.205739e+00
6.187714e+00
6.135396e+00
6.048332e+00
5.927061e+00
5.773255e+00
5.589830e+00
5.381000e+00
5.152239e+00
4.910140e+00
4.662160e+00
4.416263e+00
4.180491e+00
3.962499e+00
3.769094e+00
3.605839e+00
3.476731e+00
3.384003e+00
3.328033e+00
3.307374e+00
3.318887e+00
3.357949e+00
3.418737e+00
3.494554e+00
3.578180e+00
3.662241e+00
3.739568e+00
3.803555e+00
3.848480e+00
3.869803e+00
3.864408e+00
3.830785e+00
3.769115e+00
3.681263e+00
3.570643e+00
3.441976e+00
3.300952e+00
3.153834e+00
3.007025e+00
2.866667e+00
2.738284e+00
2.626513e+00
2.534927e+00
2.465963e+00
2.420936e+00
2.400132e+00
2.402937e+00
2.427984e+00
2.473295e+00
2.536383e+00
2.614315e+00
2.703750e+00
2.800932e+00
2.901696e+00
3.001480e+00
3.095390e+00
3.178314e+00
3.245121e+00
3.290927e+00
3.311424e+00
3.303255e+00
3.264376e+00
3.194377e+00
3.094696e+00
2.968672e+00
2.821426e+00
2.659533e+00
2.490525e+00
2.322281e+00
2.162356e+00
2.017362e+00
1.892472e+00
1.791097e+00
1.714798e+00
1.663400e+00
1.635312e+00
1.627977e+00
1.638398e+00
1.663666e+00
1.701443e+00
1.750338e+00
1.810150e+00
1.881969e+00
1.968114e+00
2.071924e+00
2.197404e+00
2.348757e+00
2.529819e+00
2.743467e+00
2.991009e+00
3.271661e+00
3.582133e+00
3.916387e+00
4.265623e+00
4.618494e+00
4.961582e+00
5.280094e+00
5.558751e+00
5.782794e+00
5.939022e+00
6.016759e+00
6.008653e+00
5.911223e+00
5.725096e+00
5.454922e+00
5.108981e+00
4.698566e+00
4.237201e+00
3.739829e+00
3.222013e+00
2.699260e+00
2.186458e+00
1.697464e+00
1.244804e+00
8.394582e-01
4.907031e-01
2.059795e-01
-9.222316e-03
-1.514579e-01
-2.193864e-01
-2.137722e-01
-1.374098e-01
5.037594e-03
2.072844e-01
4.617412e-01
7.598808e-01
1.092623e+00
1.450702e+00
1.825001e+00
2.206804e+00
2.587984e+00
2.961079e+00
3.319291e+00
3.656389e+00
3.966571e+00
4.244301e+00
4.484181e+00
4.680879e+00
4.829181e+00
4.924154e+00
4.961424e+00
4.937553e+00
4.850458e+00
4.699830e+00
4.487507e+00
4.217751e+00
3.897405e+00
3.535902e+00
3.145100e+00
2.738956e+00
2.333002e+00
1.943677e+00
1.587506e+00
1.280212e+00
1.035808e+00
8.657803e-01
7.784146e-01
7.783639e-01
8.664763e-01
1.039900e+00
1.292439e+00
1.615117e+00
1.996873e+00
2.425336e+00
2.887585e+00
3.370851e+00
3.863085e+00
4.353368e+00
4.832128e+00
5.291179e+00
5.723604e+00
6.123510e+00
6.485735e+00
6.805551e+00
7.078433e+00
7.299940e+00
7.465731e+00
7.571740e+00
7.614461e+00
7.591331e+00
7.501121e+00
7.344292e+00
7.123254e+00
6.842498e+00
6.508562e+00
6.129867e+00
5.716395e+00
5.279262e+00
4.830201e+00
4.381000e+00
3.942939e+00
3.526272e+00
3.139790e+00
2.790526e+00
2.483592e+00
2.222169e+00
2.007634e+00
1.839787e+00
1.717163e+00
1.637371e+00
1.597440e+00
1.594116e+00
1.624092e+00
1.684141e+00
1.771146e+00
1.882030e+00
2.013624e+00
2.162490e+00
2.324753e+00
2.495987e+00
2.671178e+00
2.844807e+00
3.011027e+00
3.163953e+00
3.298008e+00
3.408305e+00
3.491013e+00
3.543673e+00
3.565422e+00
3.557093e+00
3.521197e+00
3.461760e+00
3.384051e+00
3.294214e+00
3.198840e+00
3.104510e+00
3.017341e+00
2.942561e+00
2.884146e+00
2.844528e+00
2.824407e+00
2.822671e+00
2.836459e+00
2.861370e+00
2.891811e+00
2.921495e+00
2.944020e+00
2.953509e+00
2.945217e+00
2.916065e+00
2.865025e+00
2.793317e+00
2.704413e+00
2.603844e+00
2.498844e+00
2.397872e+00
2.310041e+00
2.244515e+00
2.209888e+00
2.213578e+00
2.261268e+00
2.356419e+00
2.499896e+00
2.689717e+00
2.920984e+00
3.185971e+00
3.474406e+00
3.773911e+00
4.070598e+00
4.349782e+00
4.596777e+00
4.797724e+00
4.940394e+00
5.014911e+00
5.014326e+00
4.935004e+00
4.776802e+00
4.543023e+00
4.240188e+00
3.877653e+00
3.467112e+00
3.022038e+00
2.557087e+00
2.087497e+00
1.628491e+00
1.194697e+00
7.996056e-01
4.550777e-01
1.709191e-01
-4.545049e-02
-1.892265e-01
-2.583366e-01
-2.534436e-01
-1.778372e-01
-3.721692e-02
1.606265e-01
4.062197e-01
6.888863e-01
9.972689e-01
1.319857e+00
1.645480e+00
1.963736e+00
2.265324e+00
2.542272e+00
2.788064e+00
2.997684e+00
3.167598e+00
3.295698e+00
3.381234e+00
3.424741e+00
3.427977e+00
3.393857e+00
3.326388e+00
3.230587e+00
3.112391e+00
2.978521e+00
2.836329e+00
2.693591e+00
2.558257e+00
2.438152e+00
2.340638e+00
2.272243e+00
2.238284e+00
2.242509e+00
2.286780e+00
2.370831e+00
2.492128e+00
2.645862e+00
2.825078e+00
3.020976e+00
3.223349e+00
3.421154e+00
3.603159e+00
3.758634e+00
3.878005e+00
3.953443e+00
3.979325e+00
3.952555e+00
3.872712e+00
3.742040e+00
3.565270e+00
3.349297e+00
3.102732e+00
2.835362e+00
2.557555e+00
2.279656e+00
2.011419e+00
1.761530e+00
1.537237e+00
1.344132e+00
1.186081e+00
1.065296e+00
9.825165e-01
9.372828e-01
9.282368e-01
9.534235e-01
1.010547e+00
1.097157e+00
1.210742e+00
1.348732e+00
1.508413e+00
1.686768e+00
1.880281e+00
2.084747e+00
2.295124e+00
2.505474e+00
2.709027e+00
2.898395e+00
3.065917e+00
3.204128e+00
3.306309e+00
3.367061e+00
3.382836e+00
3.352370e+00
3.276953e+00
3.160489e+00
3.009343e+00
2.831970e+00
2.638358e+00
2.439367e+00
2.245996e+00
2.068690e+00
1.916719e+00
1.797701e+00
1.717278e+00
1.678973e+00
1.684202e+00
1.732422e+00
1.821386e+00
1.947466e+00
2.105991e+00
2.291594e+00
2.498510e+00
2.720834e+00
2.952727e+00
3.188577e+00
3.423132e+00
3.651623e+00
3.869885e+00
4.074495e+00
4.262902e+00
4.433560e+00
4.586022e+00
4.720978e+00
4.840216e+00
4.946467e+00
5.043164e+00
5.134081e+00
5.222923e+00
5.312882e+00
5.406224e+00
5.503970e+00
5.605702e+00
5.709539e+00
5.812295e+00
5.909779e+00
5.997221e+00
6.069754e+00
6.122888e+00
6.152923e+00
6.157250e+00
6.134521e+00
6.084669e+00
6.008804e+00
5.908988e+00
5.787943e+00
5.648722e+00
5.494387e+00
5.327736e+00
5.151135e+00
4.966447e+00
4.775087e+00
4.578188e+00
4.376823e+00
4.172269e+00
3.966241e+00
3.761071e+00
3.559790e+00
3.366109e+00
3.184288e+00
3.018918e+00
2.874640e+00
2.755831e+00
2.666306e+00
2.609049e+00
2.586027e+00
2.598058e+00
2.644765e+00
2.724577e+00
2.834791e+00
2.971664e+00
3.130549e+00
3.306078e+00
3.492373e+00
3.683290e+00
3.872672e+00
4.054599e+00
4.223610e+00
4.374894e+00
4.504436e+00
4.609115e+00
4.686769e+00
4.736201e+00
4.757138e+00
4.750147e+00
4.716492e+00
4.657957e+00
4.576649e+00
4.474802e+00
4.354621e+00
4.218184e+00
4.067430e+00
3.904243e+00
3.730594e+00
3.548743e+00
3.361429e+00
3.172015e+00
2.984554e+00
2.803729e+00
2.634684e+00
2.482739e+00
2.353024e+00
2.250074e+00
2.177433e+00
2.137313e+00
2.130350e+00
2.155489e+00
2.209998e+00
2.289619e+00
2.388825e+00
2.501169e+00
2.619677e+00
2.737280e+00
2.847234e+00
2.943537e+00
3.021285e+00
3.076980e+00
3.108745e+00
3.116437e+00
3.101638e+00
3.067536e+00
3.018673e+00
2.960612e+00
2.899508e+00
2.841636e+00
2.792894e+00
2.758315e+00
2.741621e+00
2.744869e+00
2.768212e+00
2.809800e+00
2.865850e+00
2.930873e+00
2.998053e+00
3.059761e+00
3.108155e+00
3.135831e+00
3.136481e+00
3.105494e+00
3.040457e+00
2.941525e+00
2.811606e+00
2.656353e+00
2.483930e+00
2.304571e+00
2.129932e+00
1.972294e+00
1.843654e+00
1.754791e+00
1.714390e+00
1.728283e+00
1.798901e+00
1.924968e+00
2.101482e+00
2.319983e+00
2.569101e+00
2.835335e+00
3.104029e+00
3.360436e+00
3.590810e+00
3.783403e+00
3.929294e+00
4.022962e+00
4.062573e+00
4.049963e+00
3.990333e+00
3.891714e+00
3.764249e+00
3.619373e+00
3.468944e+00
3.324404e+00
3.196011e+00
3.092197e+00
3.019090e+00
2.980217e+00
2.976404e+00
3.005868e+00
3.064472e+00
3.146130e+00
3.243296e+00
3.347512e+00
3.449975e+00
3.542065e+00
3.615834e+00
3.664410e+00
3.682326e+00
3.665772e+00
3.612770e+00
3.523292e+00
3.399318e+00
3.244828e+00
3.065730e+00
2.869683e+00
2.665825e+00
2.464384e+00
2.276179e+00
2.112042e+00
1.982176e+00
1.895505e+00
1.859076e+00
1.877542e+00
1.952809e+00
2.083857e+00
2.266792e+00
2.495097e+00
2.760099e+00
3.051586e+00
3.358520e+00
3.669773e+00
3.974802e+00
4.264208e+00
4.530120e+00
4.766399e+00
4.968658e+00
5.134137e+00
5.261473e+00
5.350431e+00
5.401636e+00
5.416356e+00
5.396358e+00
5.343847e+00
5.261461e+00
5.152306e+00
5.019997e+00
4.868671e+00
4.702952e+00
4.527853e+00
4.348604e+00
4.170415e+00
3.998195e+00
3.836256e+00
3.688033e+00
3.555874e+00
3.440932e+00
3.343179e+00
3.261565e+00
3.194302e+00
3.139253e+00
3.094378e+00
3.058177e+00
3.030067e+00
3.010622e+00
3.001635e+00
3.005960e+00
3.027165e+00
3.069016e+00
3.134893e+00
3.227208e+00
3.346937e+00
3.493321e+00
3.663783e+00
3.854059e+00
4.058509e+00
4.270542e+00
4.483089e+00
4.689057e+00
4.881719e+00
5.055023e+00
5.203804e+00
5.323928e+00
5.412368e+00
5.467238e+00
5.487786e+00
5.474344e+00
5.428259e+00
5.351768e+00
5.247857e+00
5.120075e+00
4.972348e+00
4.808786e+00
4.633524e+00
4.450608e+00
4.263923e+00
4.077183e+00
3.893940e+00
3.717607e+00
3.551448e+00
3.398542e+00
3.261689e+00
3.143288e+00
3.045203e+00
2.968631e+00
2.914023e+00
2.881055e+00
2.868658e+00
2.875117e+00
2.898202e+00
2.935331e+00
2.983722e+00
3.040526e+00
3.102920e+00
3.168144e+00
3.233482e+00
3.296205e+00
3.353504e+00
3.402439e+00
3.439946e+00
3.462925e+00
3.468420e+00
3.453882e+00
3.417475e+00
3.358371e+00
3.276996e+00
3.175156e+00
3.056027e+00
2.923993e+00
2.784368e+00
2.643026e+00
2.505995e+00
2.379060e+00
2.267421e+00
2.175398e+00
2.106217e+00
2.061861e+00
2.042976e+00
2.048852e+00
2.077463e+00
2.125582e+00
2.188969e+00
2.262619e+00
2.341060e+00
2.418684e+00
2.490081e+00
2.550368e+00
2.595501e+00
2.622552e+00
2.629958e+00
2.617705e+00
2.587454e+00
2.542571e+00
2.488050e+00
2.430304e+00
2.376824e+00
2.335712e+00
2.315123e+00
2.322650e+00
2.364721e+00
2.446066e+00
2.569307e+00
2.734718e+00
2.940187e+00
3.181357e+00
3.451948e+00
3.744193e+00
4.049345e+00
4.358205e+00
4.661610e+00
4.950852e+00
5.218008e+00
5.456169e+00
5.659577e+00
5.823691e+00
5.945199e+00
6.021989e+00
6.053113e+00
6.038731e+00
5.980069e+00
5.879371e+00
5.739851e+00
5.565653e+00
5.361794e+00
5.134086e+00
4.889019e+00
4.633604e+00
4.375159e+00
4.121038e+00
3.878342e+00
3.653594e+00
3.452441e+00
3.279383e+00
3.137565e+00
3.028640e+00
2.952717e+00
2.908398e+00
2.892896e+00
2.902233e+00
2.931500e+00
2.975159e+00
3.027364e+00
3.082275e+00
3.134351e+00
3.178590e+00
3.210724e+00
3.227339e+00
3.225930e+00
3.204891e+00
3.163451e+00
3.101584e+00
3.019903e+00
2.919581e+00
2.802289e+00
2.670177e+00
2.525877e+00
2.372520e+00
2.213764e+00
2.053785e+00
1.897258e+00
1.749277e+00
1.615238e+00
1.500671e+00
1.411021e+00
1.351393e+00
1.326273e+00
1.339235e+00
1.392665e+00
1.487534e+00
1.623237e+00
1.797546e+00
2.006663e+00
2.245393e+00
2.507407e+00
2.785559e+00
3.072224e+00
3.359621e+00
3.640107e+00
3.906424e+00
4.151910e+00
4.370680e+00
4.557780e+00
4.709313e+00
4.822547e+00
4.895970e+00
4.929307e+00
4.923491e+00
4.880593e+00
4.803723e+00
4.696924e+00
4.565069e+00
4.413764e+00
4.249266e+00
4.078387e+00
3.908394e+00
3.746853e+00
3.601427e+00
3.479597e+00
3.388310e+00
3.333565e+00
3.319956e+00
3.350229e+00
3.424892e+00
3.541947e+00
3.696790e+00
3.882333e+00
4.089348e+00
4.307028e+00
4.523714e+00
4.727719e+00
4.908147e+00
5.055623e+00
5.162857e+00
5.224987e+00
5.239687e+00
5.207066e+00
5.129397e+00
5.010746e+00
4.856558e+00
4.673250e+00
4.467833e+00
4.247567e+00
4.019663e+00
3.790985e+00
3.567791e+00
3.355472e+00
3.158345e+00
2.979488e+00
2.820659e+00
2.682311e+00
2.563722e+00
2.463229e+00
2.378538e+00
2.307086e+00
2.246397e+00
2.194391e+00
2.149614e+00
2.111365e+00
2.079720e+00
2.055448e+00
2.039853e+00
2.034531e+00
2.041092e+00
2.060846e+00
2.094495e+00
2.141874e+00
2.201766e+00
2.271836e+00
2.348697e+00
2.428109e+00
2.505308e+00
2.575407e+00
2.633860e+00
2.676919e+00
2.702054e+00
2.708289e+00
2.696420e+00
2.669102e+00
2.630773e+00
2.587426e+00
2.546218e+00
2.514960e+00
2.501490e+00
2.513010e+00
2.555415e+00
2.632705e+00
2.746523e+00
2.895880e+00
3.077112e+00
3.284052e+00
3.508432e+00
3.740430e+00
3.969340e+00
4.184261e+00
4.374761e+00
4.531463e+00
4.646526e+00
4.713989e+00
4.730003e+00
4.692934e+00
4.603363e+00
4.463988e+00
4.279460e+00
4.056148e+00
3.801882e+00
3.525657e+00
3.237319e+00
2.947229e+00
2.665910e+00
2.403662e+00
2.170153e+00
1.974000e+00
1.822350e+00
1.720480e+00
1.671459e+00
1.675888e+00
1.731756e+00
1.834433e+00
1.976821e+00
2.149674e+00
2.342071e+00
2.542007e+00
2.737079e+00
2.915192e+00
3.065246e+00
3.177758e+00
3.245372e+00
3.263229e+00
3.229193e+00
3.143906e+00
3.010682e+00
2.835249e+00
2.625365e+00
2.390324e+00
2.140415e+00
1.886348e+00
1.638704e+00
1.407438e+00
1.201451e+00
1.028251e+00
8.937153e-01
8.019640e-01
7.553321e-01
7.544494e-01
7.984028e-01
8.849621e-01
1.010837e+00
1.171939e+00
1.363613e+00
1.580838e+00
1.818381e+00
2.070913e+00
2.333101e+00
2.599695e+00
2.865617e+00
3.126068e+00
3.376658e+00
3.613538e+00
3.833545e+00
4.034321e+00
4.214395e+00
4.373216e+00
4.511122e+00
4.629247e+00
4.729362e+00
4.813692e+00
4.884712e+00
4.944960e+00
4.996887e+00
5.042756e+00
5.084603e+00
5.124222e+00
5.163194e+00
5.202895e+00
5.244501e+00
5.288955e+00
5.336905e+00
5.388632e+00
5.443976e+00
5.502296e+00
5.562457e+00
5.622872e+00
5.681572e+00
5.736307e+00
5.784642e+00
5.824057e+00
5.852003e+00
5.865953e+00
5.863424e+00
5.841993e+00
5.799320e+00
5.733214e+00
5.641727e+00
5.523327e+00
5.377119e+00
5.203115e+00
5.002521e+00
4.777985e+00
4.533768e+00
4.275788e+00
4.011513e+00
3.749677e+00
3.499860e+00
3.271930e+00
3.075413e+00
2.918836e+00
2.809096e+00
2.750901e+00
2.746346e+00
2.794665e+00
2.892184e+00
3.032519e+00
3.206991e+00
3.405241e+00
3.615961e+00
3.827684e+00
4.029511e+00
4.211729e+00
4.366232e+00
4.486752e+00
4.568883e+00
4.609961e+00
4.608842e+00
4.565636e+00
4.481475e+00
4.358343e+00
4.199005e+00
4.007037e+00
3.786947e+00
3.544334e+00
3.286042e+00
3.020243e+00
2.756389e+00
2.505006e+00
2.277300e+00
2.084604e+00
1.937709e+00
1.846134e+00
1.817420e+00
1.856521e+00
1.965356e+00
2.142565e+00
2.383481e+00
2.680325e+00
3.022576e+00
3.397502e+00
3.790790e+00
4.187248e+00
4.571528e+00
4.928842e+00
5.245648e+00
5.510268e+00
5.713421e+00
5.848656e+00
5.912653e+00
5.905393e+00
5.830174e+00
5.693478e+00
5.504681e+00
5.275613e+00
5.019978e+00
4.752649e+00
4.488852e+00
4.243290e+00
4.029254e+00
3.857785e+00
3.736946e+00
3.671309e+00
3.661665e+00
3.705044e+00
3.795000e+00
3.922186e+00
4.075119e+00
4.241119e+00
4.407298e+00
4.561547e+00
4.693445e+00
4.795003e+00
4.861219e+00
4.890375e+00
4.884070e+00
4.846979e+00
4.786351e+00
4.711282e+00
4.631829e+00
4.558025e+00
4.498902e+00
4.461586e+00
4.450576e+00
4.467257e+00
4.509717e+00
4.572862e+00
4.648839e+00
4.727712e+00
4.798323e+00
4.849254e+00
4.869797e+00
4.850846e+00
4.785651e+00
4.670366e+00
4.504391e+00
4.290467e+00
4.034549e+00
3.745454e+00
3.434310e+00
3.113842e+00
2.797545e+00
2.498803e+00
2.230046e+00
2.001989e+00
1.823040e+00
1.698895e+00
1.632349e+00
1.623317e+00
1.669026e+00
1.764368e+00
1.902350e+00
2.074618e+00
2.272015e+00
2.485141e+00
2.704895e+00
2.922959e+00
3.132194e+00
3.326930e+00
3.503119e+00
3.658351e+00
3.791728e+00
3.903634e+00
3.995425e+00
4.069085e+00
4.126882e+00
4.171050e+00
4.203523e+00
4.225713e+00
4.238353e+00
4.241386e+00
4.233921e+00
4.214254e+00
4.179967e+00
4.128101e+00
4.055415e+00
3.958715e+00
3.835227e+00
3.683000e+00
3.501295e+00
3.290919e+00
3.054483e+00
2.796528e+00
2.523518e+00
2.243656e+00
1.966542e+00
1.702660e+00
1.462741e+00
1.257031e+00
1.094540e+00
9.823204e-01
9.248674e-01
9.236885e-01
9.770910e-01
1.080215e+00
1.225319e+00
1.402293e+00
1.599371e+00
1.803982e+00
2.003669e+00
2.186988e+00
2.344320e+00
2.468509e+00
2.555280e+00
2.603415e+00
2.614675e+00
2.593513e+00
2.546592e+00
2.482178e+00
2.409444e+00
2.337734e+00
2.275843e+00
2.231356e+00
2.210087e+00
2.215682e+00
2.249402e+00
2.310135e+00
2.394618e+00
2.497866e+00
2.613739e+00
2.735594e+00
2.856922e+00
2.971899e+00
3.075785e+00
3.165138e+00
3.237832e+00
3.292906e+00
3.330305e+00
3.350558e+00
3.354462e+00
3.342818e+00
3.316252e+00
3.275148e+00
3.219666e+00
3.149871e+00
3.065912e+00
2.968246e+00
2.857851e+00
2.736401e+00
2.606360e+00
2.470983e+00
2.334213e+00
2.200500e+00
2.074550e+00
1.961057e+00
1.864437e+00
1.788582e+00
1.736649e+00
1.710888e+00
1.712513e+00
1.741623e+00
1.797188e+00
1.877089e+00
1.978235e+00
2.096728e+00
2.228058e+00
2.367306e+00
2.509325e+00
2.648898e+00
2.780864e+00
2.900215e+00
3.002198e+00
3.082416e+00
3.136948e+00
3.162479e+00
3.156450e+00
3.117213e+00
3.044166e+00
2.937881e+00
2.800167e+00
2.634087e+00
2.443888e+00
2.234858e+00
2.013097e+00
1.785231e+00
1.558094e+00
1.338406e+00
1.132490e+00
9.460469e-01
7.840100e-01
6.504814e-01
5.487373e-01
4.812832e-01
4.499312e-01
4.558737e-01
4.997341e-01
5.815820e-01
7.009105e-01
8.565819e-01
1.046754e+00
1.268809e+00
1.519296e+00
1.793924e+00
2.087611e+00
2.394590e+00
2.708591e+00
3.023056e+00
3.331381e+00
3.627163e+00
3.904413e+00
4.157737e+00
4.382470e+00
4.574760e+00
4.731613e+00
4.850899e+00
4.931319e+00
4.972345e+00
4.974134e+00
4.937415e+00
4.863375e+00
4.753559e+00
4.609792e+00
4.434162e+00
4.229050e+00
3.997218e+00
3.741935e+00
3.467124e+00
3.177488e+00
2.878590e+00
2.576839e+00
2.279394e+00
1.993946e+00
1.728425e+00
1.490643e+00
1.287925e+00
1.126762e+00
1.012533e+00
9.493056e-01
9.397304e-01
9.850025e-01
1.084875e+00
1.237689e+00
1.440417e+00
1.688691e+00
1.976849e+00
2.297997e+00
2.644128e+00
3.006291e+00
3.374842e+00
3.739749e+00
4.090951e+00
4.418727e+00
4.714074e+00
4.969057e+00
5.177121e+00
5.333356e+00
5.434705e+00
5.480096e+00
5.470489e+00
5.408830e+00
5.299897e+00
5.150055e+00
4.966927e+00
4.759003e+00
4.535228e+00
4.304566e+00
4.075603e+00
3.856155e+00
3.652941e+00
3.471299e+00
3.314986e+00
3.186063e+00
3.084880e+00
3.010174e+00
2.959265e+00
2.928343e+00
2.912799e+00
2.907601e+00
2.907648e+00
2.908126e+00
2.904813e+00
2.894362e+00
2.874522e+00
2.844311e+00
2.804106e+00
2.755641e+00
2.701897e+00
2.646883e+00
2.595313e+00
2.552217e+00
2.522521e+00
2.510630e+00
2.520072e+00
2.553227e+00
2.611153e+00
2.693534e+00
2.798724e+00
2.923878e+00
3.065147e+00
3.217906e+00
3.377006e+00
3.537012e+00
3.692443e+00
3.837984e+00
3.968690e+00
4.080172e+00
4.168782e+00
4.231774e+00
4.267462e+00
4.275331e+00
4.256117e+00
4.211812e+00
4.145591e+00
4.061660e+00
3.965022e+00
3.861190e+00
3.755873e+00
3.654653e+00
3.562698e+00
3.484505e+00
3.423677e+00
3.382732e+00
3.362927e+00
3.364123e+00
3.384677e+00
3.421419e+00
3.469729e+00
3.523741e+00
3.576694e+00
3.621408e+00
3.650876e+00
3.658889e+00
3.640662e+00
3.593376e+00
3.516577e+00
3.412386e+00
3.285488e+00
3.142883e+00
2.993436e+00
2.847240e+00
2.714866e+00
2.606557e+00
2.531425e+00
2.496725e+00
2.507238e+00
2.564804e+00
2.668043e+00
2.812264e+00
2.989588e+00
3.189275e+00
3.398247e+00
3.601801e+00
3.784453e+00
3.930900e+00
4.027015e+00
4.060824e+00
4.023387e+00
3.909507e+00
3.718225e+00
3.453035e+00
3.121822e+00
2.736515e+00
2.312481e+00
1.867694e+00
1.421726e+00
9.946278e-01
6.057615e-01
2.726684e-01
1.004702e-02
-1.710812e-01
-2.639587e-01
-2.663945e-01
-1.807715e-01
-1.377124e-02
2.241540e-01
5.195189e-01
8.567072e-01
1.218981e+00
1.589536e+00
1.952529e+00
2.293995e+00
2.602585e+00
2.870060e+00
3.091512e+00
3.265304e+00
3.392770e+00
3.477735e+00
3.525909e+00
3.544243e+00
3.540306e+00
3.521711e+00
3.495647e+00
3.468487e+00
3.445511e+00
3.430716e+00
3.426729e+00
3.434822e+00
3.455034e+00
3.486392e+00
3.527214e+00
3.575460e+00
3.629082e+00
3.686339e+00
3.746019e+00
3.807545e+00
3.870974e+00
3.936874e+00
4.006120e+00
4.079648e+00
4.158168e+00
4.241905e+00
4.330346e+00
4.422053e+00
4.514526e+00
4.604160e+00
4.686277e+00
4.755272e+00
4.804827e+00
4.828219e+00
4.818667e+00
4.769723e+00
4.675660e+00
4.531851e+00
4.335122e+00
4.084078e+00
3.779370e+00
3.423917e+00
3.023038e+00
2.584476e+00
2.118297e+00
1.636630e+00
1.153259e+00
6.830719e-01
2.414043e-01
-1.566904e-01
-4.971843e-01
-7.677962e-01
-9.586531e-01
-1.062861e+00
-1.076962e+00
-1.001247e+00
-8.399057e-01
-6.009740e-01
-2.960701e-01
6.010385e-02
4.504829e-01
8.565608e-01
1.259458e+00
1.641069e+00
1.985187e+00
2.278534e+00
2.511580e+00
2.679095e+00
2.780377e+00
2.819120e+00
2.802955e+00
2.742671e+00
2.651210e+00
2.542514e+00
2.430333e+00
2.327081e+00
2.242876e+00
2.184804e+00
2.156500e+00
2.158053e+00
2.186238e+00
2.235025e+00
2.296316e+00
2.360817e+00
2.418973e+00
2.461874e+00
2.482071e+00
2.474239e+00
2.435628e+00
2.366295e+00
2.269096e+00
2.149440e+00
2.014847e+00
1.874354e+00
1.737811e+00
1.615159e+00
1.515712e+00
1.447536e+00
1.416929e+00
1.428061e+00
1.482753e+00
1.580423e+00
1.718171e+00
1.891001e+00
2.092152e+00
2.313524e+00
2.546169e+00
2.780832e+00
3.008489e+00
3.220867e+00
3.410899e+00
3.573076e+00
3.703675e+00
3.800845e+00
3.864557e+00
3.896426e+00
3.899457e+00
3.877728e+00
3.836066e+00
3.779726e+00
3.714092e+00
3.644393e+00
3.575449e+00
3.511434e+00
3.455687e+00
3.410572e+00
3.377436e+00
3.356670e+00
3.347875e+00
3.350133e+00
3.362314e+00
3.383401e+00
3.412749e+00
3.450259e+00
3.496419e+00
3.552229e+00
3.618999e+00
3.698071e+00
3.790494e+00
3.896693e+00
4.016191e+00
4.147409e+00
4.287598e+00
4.432894e+00
4.578529e+00
4.719145e+00
4.849202e+00
4.963411e+00
5.057162e+00
5.126870e+00
5.170243e+00
5.186418e+00
5.175983e+00
5.140890e+00
5.084268e+00
5.010183e+00
4.923352e+00
4.828845e+00
4.731796e+00
4.637132e+00
4.549341e+00
4.472284e+00
4.409052e+00
4.361897e+00
4.332199e+00
4.320504e+00
4.326590e+00
4.349556e+00
4.387917e+00
4.439672e+00
4.502357e+00
4.573068e+00
4.648464e+00
4.724781e+00
4.797863e+00
4.863244e+00
4.916286e+00
4.952382e+00
4.967194e+00
4.956934e+00
4.918626e+00
4.850342e+00
4.751387e+00
4.622408e+00
4.465439e+00
4.283871e+00
4.082354e+00
3.866647e+00
3.643400e+00
3.419881e+00
3.203662e+00
3.002256e+00
2.822744e+00
2.671391e+00
2.553291e+00
2.472039e+00
2.429467e+00
2.425449e+00
2.457811e+00
2.522357e+00
2.613057e+00
2.722384e+00
2.841810e+00
2.962433e+00
3.075670e+00
3.173976e+00
3.251500e+00
3.304629e+00
3.332347e+00
3.336372e+00
3.321041e+00
3.292945e+00
3.260320e+00
3.232265e+00
3.217839e+00
3.225137e+00
3.260417e+00
3.327379e+00
3.426656e+00
3.555576e+00
3.708223e+00
3.875794e+00
4.047245e+00
4.210162e+00
4.351797e+00
4.460188e+00
4.525262e+00
4.539830e+00
4.500377e+00
4.407578e+00
4.266461e+00
4.086211e+00
3.879591e+00
3.662028e+00
3.450418e+00
3.261774e+00
3.111819e+00
3.013682e+00
2.976816e+00
3.006244e+00
3.102221e+00
3.260299e+00
3.471796e+00
3.724593e+00
4.004151e+00
4.294664e+00
4.580221e+00
4.845911e+00
5.078775e+00
5.268572e+00
5.408311e+00
5.494537e+00
5.527358e+00
5.510224e+00
5.449467e+00
5.353651e+00
5.232772e+00
5.097380e+00
4.957692e+00
4.822761e+00
4.699794e+00
4.593644e+00
4.506545e+00
4.438106e+00
4.385564e+00
4.344276e+00
4.308396e+00
4.271668e+00
4.228230e+00
4.173346e+00
4.103961e+00
4.019012e+00
3.919459e+00
3.808037e+00
3.688783e+00
3.566416e+00
3.445670e+00
3.330690e+00
3.224574e+00
3.129111e+00
3.044745e+00
2.970737e+00
2.905478e+00
2.846901e+00
2.792916e+00
2.741808e+00
2.692561e+00
2.645069e+00
2.600226e+00
2.559902e+00
2.526794e+00
2.504186e+00
2.495633e+00
2.504579e+00
2.533969e+00
2.585858e+00
2.661083e+00
2.759036e+00
2.877561e+00
3.013010e+00
3.160441e+00
3.313953e+00
3.467099e+00
3.613345e+00
3.746521e+00
3.861226e+00
3.953160e+00
4.019360e+00
4.058343e+00
4.070156e+00
4.056327e+00
4.019748e+00
3.964470e+00
3.895454e+00
3.818261e+00
3.738725e+00
3.662600e+00
3.595232e+00
3.541242e+00
3.504265e+00
3.486746e+00
3.489794e+00
3.513109e+00
3.554971e+00
3.612293e+00
3.680736e+00
3.754894e+00
3.828547e+00
3.894982e+00
3.947368e+00
3.979165e+00
3.984537e+00
3.958738e+00
3.898427e+00
3.801908e+00
3.669268e+00
3.502419e+00
3.305060e+00
3.082563e+00
2.841803e+00
2.590942e+00
2.339172e+00
2.096414e+00
1.872970e+00
1.679126e+00
1.524716e+00
1.418643e+00
1.368405e+00
1.379633e+00
1.455692e+00
1.597362e+00
1.802636e+00
2.066649e+00
2.381744e+00
2.737682e+00
3.122004e+00
3.520528e+00
3.917969e+00
4.298678e+00
4.647445e+00
4.950329e+00
5.195456e+00
5.373721e+00
5.479330e+00
5.510142e+00
5.467765e+00
5.357399e+00
5.187429e+00
4.968808e+00
4.714272e+00
4.437477e+00
4.152128e+00
3.871183e+00
3.606202e+00
3.366863e+00
3.160671e+00
2.992828e+00
2.866240e+00
2.781617e+00
2.737641e+00
2.731178e+00
2.757538e+00
2.810778e+00
2.884063e+00
2.970069e+00
3.061432e+00
3.151203e+00
3.233289e+00
3.302833e+00
3.356507e+00
3.392674e+00
3.411423e+00
3.414464e+00
3.404901e+00
3.386914e+00
3.365364e+00
3.345369e+00
3.331863e+00
3.329174e+00
3.340651e+00
3.368366e+00
3.412921e+00
3.473391e+00
3.547397e+00
3.631334e+00
3.720717e+00
3.810612e+00
3.896116e+00
3.972820e+00
4.037196e+00
4.086861e+00
4.120687e+00
4.138736e+00
4.142052e+00
4.132345e+00
4.111640e+00
4.081946e+00
4.045019e+00
4.002250e+00
3.954670e+00
3.903088e+00
3.848280e+00
3.791224e+00
3.733302e+00
3.676445e+00
3.623180e+00
3.576571e+00
3.540037e+00
3.517065e+00
3.510843e+00
3.523856e+00
3.557509e+00
3.611826e+00
3.685295e+00
3.774878e+00
3.876211e+00
3.983964e+00
4.092335e+00
4.195600e+00
4.288672e+00
4.367591e+00
4.429901e+00
4.474876e+00
4.503583e+00
4.518784e+00
4.524687e+00
4.526587e+00
4.530429e+00
4.542333e+00
4.568139e+00
4.612989e+00
4.680991e+00
4.774981e+00
4.896378e+00
5.045143e+00
5.219802e+00
5.417522e+00
5.634202e+00
5.864562e+00
6.102231e+00
6.339840e+00
6.569147e+00
6.781219e+00
6.966689e+00
7.116086e+00
7.220242e+00
7.270741e+00
7.260383e+00
7.183625e+00
7.036975e+00
6.819300e+00
6.532026e+00
6.179204e+00
5.767415e+00
5.305516e+00
4.804236e+00
4.275636e+00
3.732506e+00
3.187724e+00
2.653665e+00
2.141693e+00
1.661775e+00
1.222241e+00
8.296906e-01
4.890297e-01
2.036254e-01
-2.445722e-02
-1.941686e-01
-3.051769e-01
-3.575986e-01
-3.517902e-01
-2.882282e-01
-1.674914e-01
9.653105e-03
2.420712e-01
5.280134e-01
8.648305e-01
1.248688e+00
1.674317e+00
2.134841e+00
2.621696e+00
3.124665e+00
3.632044e+00
4.130930e+00
4.607628e+00
5.048170e+00
5.438903e+00
5.767140e+00
6.021797e+00
6.194004e+00
6.277627e+00
6.269655e+00
6.170440e+00
5.983739e+00
5.716572e+00
5.378887e+00
4.983070e+00
4.543332e+00
4.075029e+00
3.593973e+00
3.115778e+00
2.655279e+00
2.226027e+00
1.839888e+00
1.506704e+00
1.234033e+00
1.026958e+00
8.879703e-01
8.169441e-01
8.112163e-01
8.657787e-01
9.735838e-01
1.125953e+00
1.313070e+00
1.524525e+00
1.749898e+00
1.979340e+00
2.204124e+00
2.417136e+00
2.613260e+00
2.789626e+00
2.945686e+00
3.083099e+00
3.205431e+00
3.317696e+00
3.425773e+00
3.535758e+00
3.653304e+00
3.782988e+00
3.927763e+00
4.088516e+00
4.263773e+00
4.449575e+00
4.639552e+00
4.825216e+00
4.996470e+00
5.142317e+00
5.251729e+00
5.314603e+00
5.322722e+00
5.270599e+00
5.156127e+00
4.980928e+00
4.750371e+00
4.473229e+00
4.161035e+00
3.827186e+00
3.485909e+00
3.151191e+00
2.835788e+00
2.550405e+00
2.303129e+00
2.099145e+00
1.940755e+00
1.827658e+00
1.757443e+00
1.726214e+00
1.729256e+00
1.761658e+00
1.818840e+00
1.896928e+00
1.992961e+00
2.104931e+00
2.231677e+00
2.372659e+00
2.527661e+00
2.696460e+00
2.878520e+00
3.072726e+00
3.277209e+00
3.489242e+00
3.705251e+00
3.920905e+00
4.131302e+00
4.331230e+00
4.515511e+00
4.679371e+00
4.818840e+00
4.931102e+00
5.014770e+00
5.070030e+00
5.098618e+00
5.103647e+00
5.089275e+00
5.060284e+00
5.021618e+00
4.977941e+00
4.933279e+00
4.890757e+00
4.852477e+00
4.819482e+00
4.791839e+00
4.768770e+00
4.748857e+00
4.730258e+00
4.710944e+00
4.688926e+00
4.662437e+00
4.630062e+00
4.590788e+00
4.543970e+00
4.489230e+00
4.426291e+00
4.354790e+00
4.274099e+00
4.183198e+00
4.080623e+00
3.964514e+00
3.832785e+00
3.683379e+00
3.514617e+00
3.325569e+00
3.116418e+00
2.888757e+00
2.645773e+00
2.392275e+00
2.134574e+00
1.880213e+00
1.637585e+00
1.415481e+00
1.222631e+00
1.067257e+00
9.566833e-01
8.970171e-01
8.929048e-01
9.473535e-01
1.061612e+00
1.235101e+00
1.465369e+00
1.748087e+00
2.077070e+00
2.444332e+00
2.840200e+00
3.253498e+00
3.671815e+00
4.081866e+00
4.469948e+00
4.822491e+00
5.126681e+00
5.371123e+00
5.546511e+00
5.646232e+00
5.666859e+00
5.608462e+00
5.474682e+00
5.272553e+00
5.012067e+00
4.705515e+00
4.366683e+00
4.009967e+00
3.649522e+00
3.298504e+00
2.968496e+00
2.669117e+00
2.407849e+00
2.190030e+00
2.018990e+00
1.896269e+00
1.821873e+00
1.794525e+00
1.811895e+00
1.870784e+00
1.967280e+00
2.096879e+00
2.254592e+00
2.435060e+00
2.632670e+00
2.841708e+00
3.056534e+00
3.271782e+00
3.482561e+00
3.684636e+00
3.874574e+00
4.049806e+00
4.208624e+00
4.350095e+00
4.473916e+00
4.580229e+00
4.669423e+00
4.741936e+00
4.798092e+00
4.837950e+00
4.861203e+00
4.867104e+00
4.854451e+00
4.821639e+00
4.766800e+00
4.688028e+00
4.583700e+00
4.452837e+00
4.295490e+00
4.113071e+00
3.908602e+00
3.686822e+00
3.454140e+00
3.218428e+00
2.988656e+00
2.774414e+00
2.585337e+00
2.430486e+00
2.317741e+00
2.253241e+00
2.240922e+00
2.282205e+00
2.375836e+00
2.517905e+00
2.702023e+00
2.919633e+00
3.160429e+00
3.412846e+00
3.664592e+00
3.903209e+00
4.116658e+00
4.293914e+00
4.425571e+00
4.504422e+00
4.526000e+00
4.488991e+00
4.395494e+00
4.251048e+00
4.064390e+00
3.846944e+00
3.612059e+00
3.374064e+00
3.147243e+00
2.944817e+00
2.778056e+00
2.655584e+00
2.582934e+00
2.562371e+00
2.592953e+00
2.670814e+00
2.789606e+00
2.941051e+00
3.115570e+00
3.302935e+00
3.492904e+00
3.675826e+00
3.843163e+00
3.987906e+00
4.104876e+00
4.190879e+00
4.244732e+00
4.267159e+00
4.260586e+00
4.228862e+00
4.176926e+00
4.110445e+00
4.035441e+00
3.957917e+00
3.883485e+00
3.817019e+00
3.762336e+00
3.721920e+00
3.696728e+00
3.686087e+00
3.687716e+00
3.697900e+00
3.711795e+00
3.723881e+00
3.728506e+00
3.720481e+00
3.695646e+00
3.651362e+00
3.586848e+00
3.503335e+00
3.404012e+00
3.293778e+00
3.178833e+00
3.066161e+00
2.962980e+00
2.876197e+00
2.811937e+00
2.775171e+00
2.769457e+00
2.796791e+00
2.857576e+00
2.950680e+00
3.073587e+00
3.222605e+00
3.393130e+00
3.579936e+00
3.777449e+00
3.979989e+00
4.181948e+00
4.377883e+00
4.562549e+00
4.730863e+00
4.877863e+00
4.998678e+00
5.088566e+00
5.143041e+00
5.158092e+00
5.130493e+00
5.058170e+00
4.940576e+00
4.779031e+00
4.576976e+00
4.340087e+00
4.076232e+00
3.795246e+00
3.508524e+00
3.228465e+00
2.967783e+00
2.738745e+00
2.552387e+00
2.417781e+00
2.341392e+00
2.326599e+00
2.373396e+00
2.478323e+00
2.634623e+00
2.832642e+00
3.060446e+00
3.304626e+00
3.551234e+00
3.786763e+00
3.999107e+00
4.178404e+00
4.317696e+00
4.413333e+00
4.465111e+00
4.476112e+00
4.452294e+00
4.401850e+00
4.334419e+00
4.260211e+00
4.189141e+00
4.130028e+00
4.089936e+00
4.073699e+00
4.083647e+00
4.119528e+00
4.178636e+00
4.256088e+00
4.345251e+00
4.438271e+00
4.526690e+00
4.602106e+00
4.656845e+00
4.684602e+00
4.680990e+00
4.643970e+00
4.574088e+00
4.474522e+00
4.350907e+00
4.210950e+00
4.063881e+00
3.919761e+00
3.788731e+00
3.680247e+00
3.602371e+00
3.561164e+00
3.560235e+00
3.600453e+00
3.679853e+00
3.793729e+00
3.934906e+00
4.094172e+00
4.260858e+00
4.423510e+00
4.570639e+00
4.691474e+00
4.776685e+00
4.818999e+00
4.813676e+00
4.758792e+00
4.655325e+00
4.507020e+00
4.320080e+00
4.102680e+00
3.864368e+00
3.615384e+00
3.365953e+00
3.125601e+00
2.902553e+00
2.703249e+00
2.532046e+00
2.391101e+00
2.280471e+00
2.198387e+00
2.141702e+00
2.106425e+00
2.088316e+00
2.083456e+00
2.088763e+00
2.102369e+00
2.123871e+00
2.154383e+00
2.196439e+00
2.253724e+00
2.330693e+00
2.432106e+00
2.562532e+00
2.725859e+00
2.924842e+00
3.160713e+00
3.432888e+00
3.738767e+00
4.073665e+00
4.430867e+00
4.801812e+00
5.176400e+00
5.543401e+00
5.890951e+00
6.207093e+00
6.480352e+00
6.700299e+00
6.858078e+00
6.946874e+00
6.962271e+00
6.902516e+00
6.768634e+00
6.564433e+00
6.296369e+00
5.973314e+00
5.606210e+00
5.207649e+00
4.791351e+00
4.371594e+00
3.962571e+00
3.577724e+00
3.229090e+00
2.926692e+00
2.678024e+00
2.487688e+00
2.357197e+00
2.284977e+00
2.266576e+00
2.295052e+00
2.361528e+00
2.455872e+00
2.567444e+00
2.685859e+00
2.801693e+00
2.907080e+00
2.996141e+00
3.065213e+00
3.112875e+00
3.139785e+00
3.148354e+00
3.142309e+00
3.126188e+00
3.104820e+00
3.082817e+00
3.064123e+00
3.051647e+00
3.047010e+00
3.050427e+00
3.060749e+00
3.075644e+00
3.091938e+00
3.106050e+00
3.114492e+00
3.114364e+00
3.103783e+00
3.082164e+00
3.050328e+00
3.010395e+00
2.965481e+00
2.919239e+00
2.875302e+00
2.836739e+00
2.805571e+00
2.782461e+00
2.766585e+00
2.755722e+00
2.746526e+00
2.734938e+00
2.716672e+00
2.687710e+00
2.644758e+00
2.585607e+00
2.509386e+00
2.416698e+00
2.309637e+00
2.191699e+00
2.067597e+00
1.942997e+00
1.824174e+00
1.717633e+00
1.629696e+00
1.566095e+00
1.531611e+00
1.529772e+00
1.562645e+00
1.630727e+00
1.732926e+00
1.866637e+00
2.027878e+00
2.211485e+00
2.411345e+00
2.620660e+00
2.832246e+00
3.038866e+00
3.233616e+00
3.410337e+00
3.564046e+00
3.691348e+00
3.790769e+00
3.862959e+00
3.910717e+00
3.938814e+00
3.953599e+00
3.962444e+00
3.973066e+00
3.992816e+00
4.027997e+00
4.083291e+00
4.161338e+00
4.262501e+00
4.384825e+00
4.524196e+00
4.674667e+00
4.828922e+00
4.978840e+00
5.116097e+00
5.232756e+00
5.321804e+00
5.377586e+00
5.396125e+00
5.375311e+00
5.314977e+00
5.216858e+00
5.084462e+00
4.922859e+00
4.738393e+00
4.538323e+00
4.330413e+00
4.122461e+00
3.921809e+00
3.734851e+00
3.566589e+00
3.420286e+00
3.297247e+00
3.196792e+00
3.116407e+00
3.052081e+00
2.998797e+00
2.951123e+00
2.903828e+00
2.852458e+00
2.793798e+00
2.726161e+00
2.649475e+00
2.565156e+00
2.475796e+00
2.384702e+00
2.295382e+00
2.211029e+00
2.134102e+00
2.066053e+00
2.007244e+00
1.957054e+00
1.914157e+00
1.876922e+00
1.843878e+00
1.814163e+00
1.787894e+00
1.766395e+00
1.752240e+00
1.749099e+00
1.761382e+00
1.793744e+00
1.850480e+00
1.934907e+00
2.048783e+00
2.191863e+00
2.361619e+00
2.553201e+00
2.759632e+00
2.972254e+00
3.181383e+00
3.377135e+00
3.550308e+00
3.693265e+00
3.800681e+00
3.870098e+00
3.902194e+00
3.900767e+00
3.872395e+00
3.825843e+00
3.771238e+00
3.719125e+00
3.679479e+00
3.660782e+00
3.669265e+00
3.708390e+00
3.778610e+00
3.877457e+00
3.999900e+00
4.138946e+00
4.286387e+00
4.433608e+00
4.572337e+00
4.695279e+00
4.796557e+00
4.871940e+00
4.918865e+00
4.936295e+00
4.924439e+00
4.884427e+00
4.817966e+00
4.727046e+00
4.613730e+00
4.480040e+00
4.327962e+00
4.159541e+00
3.977058e+00
3.783251e+00
3.581533e+00
3.376170e+00
3.172372e+00
2.976258e+00
2.794681e+00
2.634909e+00
2.504192e+00
2.409241e+00
2.355679e+00
2.347519e+00
2.386740e+00
2.472995e+00
2.603506e+00
2.773160e+00
2.974791e+00
3.199621e+00
3.437813e+00
3.679056e+00
3.913147e+00
4.130484e+00
4.322465e+00
4.481745e+00
4.602377e+00
4.679827e+00
4.710928e+00
4.693780e+00
4.627654e+00
4.512925e+00
4.351047e+00
4.144568e+00
3.897167e+00
3.613677e+00
3.300046e+00
2.963215e+00
2.610890e+00
2.251210e+00
1.892348e+00
1.542099e+00
1.207502e+00
8.945622e-01
6.080997e-01
3.517392e-01
1.280251e-01
-6.137573e-02
-2.154312e-01
-3.335128e-01
-4.152188e-01
-4.602771e-01
-4.685344e-01
-4.400156e-01
-3.750296e-01
-2.742885e-01
-1.390183e-01
2.895710e-02
2.271619e-01
4.524429e-01
7.009704e-01
9.682634e-01
1.249239e+00
1.538285e+00
1.829359e+00
2.116106e+00
2.391987e+00
2.650438e+00
2.885054e+00
3.089798e+00
3.259272e+00
3.389013e+00
3.475823e+00
3.518096e+00
3.516087e+00
3.472097e+00
3.390509e+00
3.277658e+00
3.141542e+00
2.991365e+00
2.836979e+00
2.688256e+00
2.554446e+00
2.443583e+00
2.361983e+00
2.313868e+00
2.301146e+00
2.323368e+00
2.377864e+00
2.460043e+00
2.563834e+00
2.682233e+00
2.807888e+00
2.933671e+00
3.053170e+00
3.161062e+00
3.253333e+00
3.327340e+00
3.381741e+00
3.416323e+00
3.431799e+00
3.429595e+00
3.411689e+00
3.380504e+00
3.338853e+00
3.289920e+00
3.237249e+00
3.184698e+00
3.136362e+00
3.096428e+00
3.068978e+00
3.057753e+00
3.065887e+00
3.095650e+00
3.148212e+00
3.223464e+00
3.319899e+00
3.434594e+00
3.563276e+00
3.700492e+00
3.839862e+00
3.974400e+00
4.096882e+00
4.200222e+00
4.277839e+00
4.324000e+00
4.334116e+00
4.304982e+00
4.234955e+00
4.124071e+00
3.974065e+00
3.788327e+00
3.571768e+00
3.330615e+00
3.072149e+00
2.804403e+00
2.535836e+00
2.275005e+00
2.030248e+00
1.809399e+00
1.619550e+00
1.466860e+00
1.356424e+00
1.292185e+00
1.276889e+00
1.312042e+00
1.397871e+00
1.533266e+00
1.715723e+00
1.941290e+00
2.204563e+00
2.498746e+00
2.815815e+00
3.146782e+00
3.482053e+00
3.811867e+00
4.126766e+00
4.418070e+00
4.678312e+00
4.901592e+00
5.083833e+00
5.222892e+00
5.318532e+00
5.372250e+00
5.386984e+00
5.366744e+00
5.316212e+00
5.240372e+00
5.144204e+00
5.032460e+00
4.909545e+00
4.779466e+00
4.645844e+00
4.511949e+00
4.380728e+00
4.254817e+00
4.136503e+00
4.027656e+00
3.929620e+00
3.843099e+00
3.768049e+00
3.703621e+00
3.648173e+00
3.599368e+00
3.554364e+00
3.510080e+00
3.463515e+00
3.412085e+00
3.353939e+00
3.288209e+00
3.215156e+00
3.136190e+00
3.053734e+00
2.970967e+00
2.891470e+00
2.818837e+00
2.756326e+00
2.706595e+00
2.671569e+00
2.652425e+00
2.649685e+00
2.663364e+00
2.693134e+00
2.738447e+00
2.798591e+00
2.872648e+00
2.959369e+00
3.056973e+00
3.162912e+00
3.273670e+00
3.384642e+00
3.490156e+00
3.583661e+00
3.658095e+00
3.706386e+00
3.722052e+00
3.699832e+00
3.636265e+00
3.530187e+00
3.383081e+00
3.199259e+00
2.985852e+00
2.752598e+00
2.511429e+00
2.275866e+00
2.060260e+00
1.878906e+00
1.745118e+00
1.670313e+00
1.663186e+00
1.729040e+00
1.869335e+00
2.081485e+00
2.358924e+00
2.691445e+00
3.065770e+00
3.466335e+00
3.876214e+00
4.278129e+00
4.655477e+00
4.993300e+00
5.279118e+00
5.503571e+00
5.660813e+00
5.748634e+00
5.768305e+00
5.724189e+00
5.623167e+00
5.473943e+00
5.286322e+00
5.070503e+00
4.836452e+00
4.593380e+00
4.349352e+00
4.111026e+00
3.883533e+00
3.670492e+00
3.474154e+00
3.295660e+00
3.135384e+00
2.993319e+00
2.869457e+00
2.764105e+00
2.678093e+00
2.612850e+00
2.570316e+00
2.552741e+00
2.562366e+00
2.601074e+00
2.670029e+00
2.769376e+00
2.898032e+00
3.053573e+00
3.232254e+00
3.429119e+00
3.638193e+00
3.852729e+00
4.065470e+00
4.268918e+00
4.455584e+00
4.618236e+00
4.750144e+00
4.845339e+00
4.898889e+00
4.907199e+00
4.868321e+00
4.782249e+00
4.651178e+00
4.479657e+00
4.274624e+00
4.045249e+00
3.802581e+00
3.558994e+00
3.327454e+00
3.120668e+00
2.950174e+00
2.825483e+00
2.753328e+00
2.737117e+00
2.776625e+00
2.867975e+00
3.003906e+00
3.174316e+00
3.367035e+00
3.568762e+00
3.766086e+00
3.946495e+00
4.099272e+00
4.216213e+00
4.292099e+00
4.324896e+00
4.315692e+00
4.268395e+00
4.189249e+00
4.086220e+00
3.968329e+00
3.844977e+00
3.725332e+00
3.617810e+00
3.529696e+00
3.466902e+00
3.433853e+00
3.433487e+00
3.467309e+00
3.535474e+00
3.636870e+00
3.769174e+00
3.928881e+00
4.111326e+00
4.310700e+00
4.520087e+00
4.731528e+00
4.936148e+00
5.124351e+00
5.286104e+00
5.411314e+00
5.490297e+00
5.514320e+00
5.476176e+00
5.370762e+00
5.195601e+00
4.951258e+00
4.641604e+00
4.273890e+00
3.858602e+00
3.409083e+00
2.940948e+00
2.471305e+00
2.017858e+00
1.597941e+00
1.227583e+00
9.206638e-01
6.882365e-01
5.380575e-01
4.743414e-01
4.977354e-01
6.054826e-01
7.917296e-01
1.047923e+00
1.363247e+00
1.725060e+00
2.119314e+00
2.530955e+00
2.944323e+00
3.343582e+00
3.713204e+00
4.038537e+00
4.306429e+00
4.505893e+00
4.628740e+00
4.670103e+00
4.628787e+00
4.507378e+00
4.312092e+00
4.052373e+00
3.740279e+00
3.389735e+00
3.015732e+00
2.633538e+00
2.257996e+00
1.902939e+00
1.580733e+00
1.301944e+00
1.075108e+00
9.065807e-01
8.004411e-01
7.584457e-01
7.800295e-01
8.623566e-01
1.000424e+00
1.187221e+00
1.413937e+00
1.670228e+00
1.944534e+00
2.224451e+00
2.497167e+00
2.749949e+00
2.970679e+00
3.148396e+00
3.273840e+00
3.339929e+00
3.342161e+00
3.278903e+00
3.151542e+00
2.964510e+00
2.725151e+00
2.443447e+00
2.131594e+00
1.803435e+00
1.473766e+00
1.157557e+00
8.691196e-01
6.212946e-01
4.247339e-01
2.873293e-01
2.138471e-01
2.057946e-01
2.615208e-01
3.765272e-01
5.439437e-01
7.551102e-01
1.000201e+00
1.268833e+00
1.550622e+00
1.835642e+00
2.114803e+00
2.380132e+00
2.624979e+00
2.844160e+00
3.034040e+00
3.192555e+00
3.319181e+00
3.414821e+00
3.481620e+00
3.522710e+00
3.541892e+00
3.543273e+00
3.530914e+00
3.508486e+00
3.479004e+00
3.444641e+00
3.406647e+00
3.365376e+00
3.320412e+00
3.270766e+00
3.215122e+00
3.152098e+00
3.080484e+00
2.999442e+00
2.908643e+00
2.808336e+00
2.699357e+00
2.583074e+00
2.461314e+00
2.336253e+00
2.210306e+00
2.086024e+00
1.965994e+00
1.852728e+00
1.748552e+00
1.655446e+00
1.574866e+00
1.507534e+00
1.453234e+00
1.410664e+00
1.377378e+00
1.349877e+00
1.323872e+00
1.294704e+00
1.257892e+00
1.209747e+00
1.147952e+00
1.072039e+00
9.836789e-01
8.867334e-01
7.870748e-01
6.921797e-01
6.105525e-01
5.510382e-01
5.220905e-01
5.310534e-01
5.835086e-01
6.827312e-01
8.292890e-01
1.020820e+00
1.252011e+00
1.514793e+00
1.798753e+00
2.091732e+00
2.380566e+00
2.651903e+00
2.893024e+00
3.092593e+00
3.241284e+00
3.332254e+00
3.361441e+00
3.327695e+00
3.232760e+00
3.081119e+00
2.879729e+00
2.637657e+00
2.365632e+00
2.075521e+00
1.779753e+00
1.490715e+00
1.220150e+00
9.786026e-01
7.749404e-01
6.159968e-01
5.063442e-01
4.482076e-01
4.415086e-01
4.840184e-01
5.715952e-01
6.984814e-01
8.576414e-01
1.041129e+00
1.240474e+00
1.447081e+00
1.652627e+00
1.849437e+00
2.030821e+00
2.191354e+00
2.327059e+00
2.435503e+00
2.515774e+00
2.568345e+00
2.594835e+00
2.597696e+00
2.579842e+00
2.544288e+00
2.493820e+00
2.430753e+00
2.356799e+00
2.273060e+00
2.180143e+00
2.078369e+00
1.968038e+00
1.849705e+00
1.724421e+00
1.593890e+00
1.460539e+00
1.327476e+00
1.198383e+00
1.077343e+00
9.686708e-01
8.767484e-01
8.059013e-01
7.603045e-01
7.439100e-01
7.603749e-01
8.129670e-01
9.044358e-01
1.036843e+00
1.211358e+00
1.428039e+00
1.685610e+00
1.981271e+00
2.310555e+00
2.667275e+00
3.043570e+00
3.430090e+00
3.816322e+00
4.191056e+00
4.542972e+00
4.861284e+00
5.136409e+00
5.360543e+00
5.528126e+00
5.636103e+00
5.683988e+00
5.673731e+00
5.609415e+00
5.496848e+00
5.343098e+00
5.156044e+00
4.943972e+00
4.715265e+00
4.478183e+00
4.240724e+00
4.010544e+00
3.794906e+00
3.600600e+00
3.433835e+00
3.300065e+00
3.203754e+00
3.148113e+00
3.134805e+00
3.163683e+00
3.232577e+00
3.337166e+00
3.470973e+00
3.625500e+00
3.790535e+00
3.954614e+00
4.105661e+00
4.231736e+00
4.321865e+00
4.366864e+00
4.360063e+00
4.297860e+00
4.180015e+00
4.009655e+00
3.792974e+00
3.538675e+00
3.257203e+00
2.959879e+00
2.658017e+00
2.362115e+00
2.081209e+00
1.822415e+00
1.590700e+00
1.388869e+00
1.217752e+00
1.076561e+00
9.633497e-01
8.755403e-01
8.104508e-01
7.657681e-01
7.399236e-01
7.323384e-01
7.435185e-01
7.750003e-01
8.291600e-01
9.089156e-01
1.017356e+00
1.157335e+00
1.331078e+00
1.539828e+00
1.783573e+00
2.060869e+00
2.368766e+00
2.702847e+00
3.057347e+00
3.425341e+00
3.798976e+00
4.169719e+00
4.528590e+00
4.866394e+00
5.173936e+00
5.442233e+00
5.662752e+00
5.827679e+00
5.930239e+00
5.965067e+00
5.928613e+00
5.819552e+00
5.639153e+00
5.391561e+00
5.083939e+00
4.726427e+00
4.331880e+00
3.915392e+00
3.493609e+00
3.083869e+00
2.703245e+00
2.367544e+00
2.090355e+00
1.882211e+00
1.749936e+00
1.696218e+00
1.719434e+00
1.813748e+00
1.969444e+00
2.173496e+00
2.410314e+00
2.662634e+00
2.912487e+00
3.142205e+00
3.335395e+00
3.477824e+00
3.558160e+00
3.568515e+00
3.504748e+00
3.366519e+00
3.157093e+00
2.882928e+00
2.553098e+00
2.178622e+00
1.771772e+00
1.345427e+00
9.125350e-01
4.857113e-01
7.698473e-02
-3.023307e-01
-6.416808e-01
-9.312872e-01
-1.162186e+00
-1.326328e+00
-1.416770e+00
-1.427931e+00
-1.355912e+00
-1.198825e+00
-9.570850e-01
-6.336491e-01
-2.341501e-01
2.330677e-01
7.570261e-01
1.324303e+00
1.919338e+00
2.524847e+00
3.122371e+00
3.692934e+00
4.217820e+00
4.679444e+00
5.062265e+00
5.353699e+00
5.544944e+00
5.631651e+00
5.614369e+00
5.498720e+00
5.295257e+00
5.019023e+00
4.688814e+00
4.326185e+00
3.954261e+00
3.596402e+00
3.274809e+00
3.009152e+00
2.815303e+00
2.704298e+00
2.681597e+00
2.746736e+00
2.893418e+00
3.110061e+00
3.380766e+00
3.686629e+00
4.007279e+00
4.322492e+00
4.613744e+00
4.865532e+00
5.066373e+00
5.209390e+00
5.292464e+00
5.317959e+00
5.292092e+00
5.224027e+00
5.124801e+00
5.006205e+00
4.879711e+00
4.755544e+00
4.641983e+00
4.544915e+00
4.467668e+00
4.411097e+00
4.373886e+00
4.352997e+00
4.344200e+00
4.342609e+00
4.343170e+00
4.341047e+00
4.331906e+00
4.312078e+00
4.278637e+00
4.229400e+00
4.162915e+00
4.078420e+00
3.975840e+00
3.855794e+00
3.719623e+00
3.569430e+00
3.408082e+00
3.239177e+00
3.066932e+00
2.895981e+00
2.731095e+00
2.576831e+00
2.437168e+00
2.315154e+00
2.212640e+00
2.130123e+00
2.066739e+00
2.020412e+00
1.988150e+00
1.966461e+00
1.951843e+00
1.941299e+00
1.932809e+00
1.925707e+00
1.920896e+00
1.920867e+00
1.929506e+00
1.951680e+00
1.992644e+00
2.057331e+00
2.149600e+00
2.271548e+00
2.422980e+00
2.601125e+00
2.800643e+00
3.013944e+00
3.231776e+00
3.444012e+00
3.640514e+00
3.811978e+00
3.950637e+00
4.050757e+00
4.108885e+00
4.123862e+00
4.096614e+00
4.029790e+00
3.927298e+00
3.793794e+00
3.634197e+00
3.453252e+00
3.255204e+00
3.043592e+00
2.821170e+00
2.589978e+00
2.351517e+00
2.107021e+00
1.857785e+00
1.605499e+00
1.352552e+00
1.102255e+00
8.589453e-01
6.279524e-01
4.154021e-01
2.278819e-01
7.199564e-02
-4.614051e-02
-1.213955e-01
-1.500526e-01
-1.301171e-01
-6.147462e-02
5.410845e-02
2.131222e-01
4.105585e-01
6.402245e-01
8.950891e-01
1.167633e+00
1.450185e+00
1.735223e+00
2.015654e+00
2.285048e+00
2.537850e+00
2.769569e+00
2.976933e+00
3.158035e+00
3.312412e+00
3.441078e+00
3.546446e+00
3.632138e+00
3.702677e+00
3.763075e+00
3.818357e+00
3.873084e+00
3.930935e+00
3.994395e+00
4.064588e+00
4.141267e+00
4.222936e+00
4.307082e+00
4.390466e+00
4.469428e+00
4.540181e+00
4.599048e+00
4.642647e+00
4.668018e+00
4.672690e+00
4.654723e+00
4.612728e+00
4.545893e+00
4.454015e+00
4.337566e+00
4.197759e+00
4.036617e+00
3.857008e+00
3.662622e+00
3.457864e+00
3.247665e+00
3.037218e+00
2.831664e+00
2.635774e+00
2.453677e+00
2.288669e+00
2.143136e+00
2.018592e+00
1.915816e+00
1.835059e+00
1.776258e+00
1.739213e+00
1.723686e+00
1.729401e+00
1.755938e+00
1.802556e+00
1.867979e+00
1.950188e+00
2.046267e+00
2.152339e+00
2.263603e+00
2.374471e+00
2.478800e+00
2.570205e+00
2.642418e+00
2.689693e+00
2.707226e+00
2.691565e+00
2.640981e+00
2.555767e+00
2.438423e+00
2.293699e+00
2.128473e+00
1.951459e+00
1.772758e+00
1.603275e+00
1.454044e+00
1.335499e+00
1.256758e+00
1.224959e+00
1.244717e+00
1.317738e+00
1.442631e+00
1.614934e+00
1.827362e+00
2.070242e+00
2.332125e+00
2.600509e+00
2.862626e+00
3.106241e+00
3.320399e+00
3.496086e+00
3.626745e+00
3.708634e+00
3.740983e+00
3.725944e+00
3.668327e+00
3.575154e+00
3.455056e+00
3.317580e+00
3.172468e+00
3.028968e+00
2.895235e+00
2.777862e+00
2.681555e+00
2.608961e+00
2.560655e+00
2.535261e+00
2.529709e+00
2.539581e+00
2.559540e+00
2.583794e+00
2.606574e+00
2.622589e+00
2.627438e+00
2.617963e+00
2.592530e+00
2.551212e+00
2.495882e+00
2.430173e+00
2.359323e+00
2.289879e+00
2.229277e+00
2.185334e+00
2.165656e+00
2.177049e+00
2.224953e+00
2.312972e+00
2.442519e+00
2.612614e+00
2.819840e+00
3.058450e+00
3.320632e+00
3.596880e+00
3.876474e+00
4.148014e+00
4.399984e+00
4.621314e+00
4.801905e+00
4.933099e+00
5.008074e+00
5.022155e+00
4.973028e+00
4.860845e+00
4.688219e+00
4.460101e+00
4.183537e+00
3.867319e+00
3.521542e+00
3.157090e+00
2.785102e+00
2.416435e+00
2.061163e+00
1.728163e+00
1.424794e+00
1.156696e+00
9.277174e-01
7.399561e-01
5.938965e-01
4.886159e-01
4.220256e-01
3.911205e-01
3.922184e-01
4.211799e-01
4.736066e-01
5.450181e-01
6.310055e-01
7.273581e-01
8.301560e-01
9.358274e-01
1.041175e+00
1.143382e+00
1.240023e+00
1.329086e+00
1.409024e+00
1.478832e+00
1.538121e+00
1.587188e+00
1.627034e+00
1.659326e+00
1.686286e+00
1.710503e+00
1.734694e+00
1.761426e+00
1.792837e+00
1.830388e+00
1.874678e+00
1.925352e+00
1.981112e+00
2.039838e+00
2.098813e+00
2.155023e+00
2.205511e+00
2.247748e+00
2.279966e+00
2.301429e+00
2.312591e+00
2.315135e+00
2.311879e+00
2.306556e+00
2.303523e+00
2.307401e+00
2.322707e+00
2.353512e+00
2.403128e+00
2.473874e+00
2.566887e+00
2.682007e+00
2.817710e+00
2.971090e+00
3.137893e+00
3.312609e+00
3.488628e+00
3.658479e+00
3.814155e+00
3.947521e+00
4.050795e+00
4.117066e+00
4.140797e+00
4.118273e+00
4.047941e+00
3.930616e+00
3.769531e+00
3.570233e+00
3.340347e+00
3.089226e+00
2.827520e+00
2.566697e+00
2.318525e+00
2.094557e+00
1.905619e+00
1.761307e+00
1.669532e+00
1.636090e+00
1.664304e+00
1.754745e+00
1.905051e+00
2.109895e+00
2.361091e+00
2.647889e+00
2.957433e+00
3.275395e+00
3.586729e+00
3.876521e+00
4.130866e+00
4.337709e+00
4.487597e+00
4.574250e+00
4.594936e+00
4.550574e+00
4.445591e+00
4.287533e+00
4.086471e+00
3.854276e+00
3.603836e+00
3.348266e+00
3.100193e+00
2.871137e+00
2.671023e+00
2.507825e+00
2.387350e+00
2.313130e+00
2.286434e+00
2.306370e+00
2.370080e+00
2.473010e+00
2.609251e+00
2.771937e+00
2.953656e+00
3.146875e+00
3.344305e+00
3.539195e+00
3.725534e+00
3.898144e+00
4.052706e+00
4.185728e+00
4.294531e+00
4.377256e+00
4.432939e+00
4.461637e+00
4.464588e+00
4.444362e+00
4.404957e+00
4.351802e+00
4.291624e+00
4.232180e+00
4.181832e+00
4.149000e+00
4.141523e+00
4.165980e+00
4.227055e+00
4.327001e+00
4.465279e+00
4.638400e+00
4.840004e+00
5.061145e+00
5.290771e+00
5.516329e+00
5.724475e+00
5.901827e+00
6.035739e+00
6.115047e+00
6.130777e+00
6.076771e+00
5.950212e+00
5.752006e+00
5.486991e+00
5.163946e+00
4.795342e+00
4.396839e+00
3.986498e+00
3.583735e+00
3.208074e+00
2.877784e+00
2.608525e+00
2.412149e+00
2.295772e+00
2.261236e+00
2.305023e+00
2.418615e+00
2.589272e+00
2.801136e+00
3.036533e+00
3.277360e+00
3.506421e+00
3.708604e+00
3.871807e+00
3.987552e+00
4.051251e+00
4.062133e+00
4.022861e+00
3.938907e+00
3.817787e+00
3.668222e+00
3.499349e+00
3.320018e+00
3.138251e+00
2.960873e+00
2.793335e+00
2.639701e+00
2.502793e+00
2.384427e+00
2.285720e+00
2.207388e+00
2.149980e+00
2.114015e+00
2.099990e+00
2.108266e+00
2.138865e+00
2.191225e+00
2.263966e+00
2.354713e+00
2.460001e+00
2.575287e+00
2.695035e+00
2.812901e+00
2.921960e+00
3.015014e+00
3.084928e+00
3.125036e+00
3.129568e+00
3.094111e+00
3.016053e+00
2.894973e+00
2.732934e+00
2.534626e+00
2.307330e+00
2.060655e+00
1.806058e+00
1.556135e+00
1.323744e+00
1.121021e+00
9.583795e-01
8.436137e-01
7.811883e-01
7.718158e-01
8.123614e-01
8.960905e-01
1.013227e+00
1.151758e+00
1.298398e+00
1.439621e+00
1.562671e+00
1.656477e+00
1.712415e+00
1.724884e+00
1.691653e+00
1.613990e+00
1.496547e+00
1.347031e+00
1.175657e+00
9.944455e-01
8.163671e-01
6.544243e-01
5.207086e-01
4.255130e-01
3.765641e-01
3.784409e-01
4.322290e-01
5.354455e-01
6.822378e-01
8.638373e-01
1.069221e+00
1.285919e+00
1.500887e+00
1.701386e+00
1.875781e+00
2.014223e+00
2.109153e+00
2.155632e+00
2.151456e+00
2.097094e+00
1.995460e+00
1.851569e+00
1.672121e+00
1.465065e+00
1.239184e+00
1.003714e+00
7.680147e-01
5.412746e-01
3.322325e-01
1.489121e-01
-1.644232e-03
-1.136352e-01
-1.827392e-01
-2.063137e-01
-1.835345e-01
-1.154587e-01
-5.001067e-03
1.431790e-01
3.228780e-01
5.266302e-01
7.460605e-01
9.722945e-01
1.196407e+00
1.409881e+00
1.605052e+00
1.775507e+00
1.916410e+00
2.024742e+00
2.099424e+00
2.141334e+00
2.153195e+00
2.139338e+00
2.105369e+00
2.057735e+00
2.003237e+00
1.948527e+00
1.899626e+00
1.861508e+00
1.837795e+00
1.830575e+00
1.840373e+00
1.866260e+00
1.906082e+00
1.956784e+00
2.014784e+00
2.076345e+00
2.137920e+00
2.196413e+00
2.249363e+00
2.295014e+00
2.332311e+00
2.360822e+00
2.380644e+00
2.392292e+00
2.396619e+00
2.394757e+00
2.388085e+00
2.378197e+00
2.366873e+00
2.356018e+00
2.347582e+00
2.343467e+00
2.345423e+00
2.354950e+00
2.373222e+00
2.401033e+00
2.438770e+00
2.486411e+00
2.543567e+00
2.609543e+00
2.683437e+00
2.764261e+00
2.851052e+00
2.942970e+00
3.039332e+00
3.139588e+00
3.243198e+00
3.349446e+00
3.457187e+00
3.564582e+00
3.668870e+00
3.766216e+00
3.851716e+00
3.919570e+00
3.963443e+00
3.977009e+00
3.954624e+00
3.892049e+00
3.787145e+00
3.640419e+00
3.455356e+00
3.238461e+00
2.998993e+00
2.748427e+00
2.499693e+00
2.266271e+00
2.061260e+00
1.896483e+00
1.781719e+00
1.724103e+00
1.727731e+00
1.793471e+00
1.918983e+00
2.098911e+00
2.325236e+00
2.587739e+00
2.874538e+00
3.172670e+00
3.468678e+00
3.749200e+00
4.001528e+00
4.214147e+00
4.377223e+00
4.483043e+00
4.526389e+00
4.504821e+00
4.418855e+00
4.272022e+00
4.070780e+00
3.824275e+00
3.543936e+00
3.242937e+00
2.935516e+00
2.636228e+00
2.359135e+00
2.117017e+00
1.920632e+00
1.778084e+00
1.694335e+00
1.670913e+00
1.705839e+00
1.793795e+00
1.926532e+00
2.093503e+00
2.282653e+00
2.481322e+00
2.677147e+00
2.858906e+00
3.017213e+00
3.145016e+00
3.237878e+00
3.294030e+00
3.314223e+00
3.301406e+00
3.260293e+00
3.196840e+00
3.117711e+00
3.029760e+00
2.939589e+00
2.853222e+00
2.775887e+00
2.711932e+00
2.664833e+00
2.637257e+00
2.631136e+00
2.647720e+00
2.687566e+00
2.750477e+00
2.835400e+00
2.940324e+00
3.062218e+00
3.197056e+00
3.339944e+00
3.485361e+00
3.627470e+00
3.760475e+00
3.878964e+00
3.978197e+00
4.054306e+00
4.104410e+00
4.126659e+00
4.120238e+00
4.085379e+00
4.023387e+00
3.936701e+00
3.828964e+00
3.705053e+00
3.571042e+00
3.434034e+00
3.301850e+00
3.182585e+00
3.084048e+00
3.013161e+00
2.975375e+00
2.974180e+00
3.010760e+00
3.083820e+00
3.189616e+00
3.322144e+00
3.473506e+00
3.634373e+00
3.794541e+00
3.943531e+00
4.071191e+00
4.168287e+00
4.227045e+00
4.241616e+00
4.208465e+00
4.126632e+00
3.997876e+00
3.826661e+00
3.619983e+00
3.387038e+00
3.138720e+00
2.886997e+00
2.644183e+00
2.422181e+00
2.231740e+00
2.081808e+00
1.979011e+00
1.927313e+00
1.927856e+00
1.978984e+00
2.076438e+00
2.213693e+00
2.382412e+00
2.572990e+00
2.775145e+00
2.978533e+00
3.173325e+00
3.350733e+00
3.503435e+00
3.625897e+00
3.714559e+00
3.767905e+00
3.786403e+00
3.772324e+00
3.729453e+00
3.662701e+00
3.577647e+00
3.480046e+00
3.375356e+00
3.268314e+00
3.162623e+00
3.060783e+00
2.964081e+00
2.872751e+00
2.786279e+00
2.703816e+00
2.624642e+00
2.548620e+00
2.476565e+00
2.410472e+00
2.353573e+00
2.310179e+00
2.285337e+00
2.284333e+00
2.312099e+00
2.372589e+00
2.468230e+00
2.599475e+00
2.764555e+00
2.959412e+00
3.177861e+00
3.411929e+00
3.652360e+00
3.889224e+00
4.112590e+00
4.313175e+00
4.482939e+00
4.615565e+00
4.706796e+00
4.754630e+00
4.759359e+00
4.723484e+00
4.651520e+00
4.549716e+00
4.425717e+00
4.288171e+00
4.146325e+00
4.009581e+00
3.887055e+00
3.787129e+00
3.717016e+00
3.682357e+00
3.686867e+00
3.732074e+00
3.817156e+00
3.938917e+00
4.091909e+00
4.268716e+00
4.460368e+00
4.656884e+00
4.847892e+00
5.023283e+00
5.173851e+00
5.291872e+00
5.371587e+00
5.409546e+00
5.404814e+00
5.359017e+00
5.276243e+00
5.162791e+00
5.026782e+00
4.877652e+00
4.725532e+00
4.580551e+00
4.452106e+00
4.348144e+00
4.274525e+00
4.234524e+00
4.228546e+00
4.254075e+00
4.305900e+00
4.376604e+00
4.457269e+00
4.538337e+00
4.610527e+00
4.665717e+00
4.697686e+00
4.702648e+00
4.679523e+00
4.629942e+00
4.557993e+00
4.469755e+00
4.372688e+00
4.274924e+00
4.184560e+00
4.108979e+00
4.054280e+00
4.024829e+00
4.022971e+00
4.048897e+00
4.100670e+00
4.174403e+00
4.264564e+00
4.364383e+00
4.466329e+00
4.562623e+00
4.645726e+00
4.708794e+00
4.746047e+00
4.753062e+00
4.726978e+00
4.666613e+00
4.572519e+00
4.446951e+00
4.293769e+00
4.118250e+00
3.926829e+00
3.726762e+00
3.525756e+00
3.331566e+00
3.151611e+00
2.992632e+00
2.860389e+00
2.759428e+00
2.692894e+00
2.662422e+00
2.668092e+00
2.708458e+00
2.780665e+00
2.880643e+00
3.003360e+00
3.143116e+00
3.293836e+00
3.449345e+00
3.603579e+00
3.750754e+00
3.885475e+00
4.002838e+00
4.098522e+00
4.168921e+00
4.211301e+00
4.223982e+00
4.206519e+00
4.159844e+00
4.086342e+00
3.989828e+00
3.875409e+00
3.749233e+00
3.618110e+00
3.489055e+00
3.368751e+00
3.263013e+00
3.176279e+00
3.111215e+00
3.068466e+00
3.046618e+00
3.042367e+00
3.050890e+00
3.066381e+00
3.082688e+00
3.093974e+00
3.095343e+00
3.083347e+00
3.056344e+00
3.014658e+00
2.960550e+00
2.897999e+00
2.832313e+00
2.769625e+00
2.716292e+00
2.678261e+00
2.660458e+00
2.666270e+00
2.697168e+00
2.752541e+00
2.829753e+00
2.924423e+00
3.030885e+00
3.142766e+00
3.253596e+00
3.357380e+00
3.449060e+00
3.524847e+00
3.582401e+00
3.620901e+00
3.641002e+00
3.644743e+00
3.635379e+00
3.617186e+00
3.595189e+00
3.574841e+00
3.561633e+00
3.560660e+00
3.576168e+00
3.611133e+00
3.666908e+00
3.742999e+00
3.836985e+00
3.944612e+00
4.060044e+00
4.176263e+00
4.285573e+00
4.380180e+00
4.452791e+00
4.497190e+00
4.508748e+00
4.484822e+00
4.425018e+00
4.331283e+00
4.207816e+00
4.060797e+00
3.897948e+00
3.727976e+00
3.559939e+00
3.402612e+00
3.263912e+00
3.150426e+00
3.067085e+00
3.016992e+00
3.001394e+00
3.019801e+00
3.070195e+00
3.149315e+00
3.252968e+00
3.376339e+00
3.514259e+00
3.661433e+00
3.812602e+00
3.962664e+00
4.106769e+00
4.240391e+00
4.359424e+00
4.460290e+00
4.540082e+00
4.596729e+00
4.629178e+00
4.637567e+00
4.623369e+00
4.589470e+00
4.540155e+00
4.480967e+00
4.418431e+00
4.359644e+00
4.311736e+00
4.281274e+00
4.273634e+00
4.292420e+00
4.338983e+00
4.412097e+00
4.507824e+00
4.619594e+00
4.738501e+00
4.853808e+00
4.953633e+00
5.025787e+00
5.058700e+00
5.042392e+00
4.969397e+00
4.835578e+00
4.640749e+00
4.389027e+00
4.088873e+00
3.752796e+00
3.396705e+00
3.038973e+00
2.699258e+00
2.397178e+00
2.150954e+00
1.976117e+00
1.884412e+00
1.882963e+00
1.973807e+00
2.153795e+00
2.414903e+00
2.744874e+00
3.128145e+00
3.546946e+00
3.982466e+00
4.415991e+00
4.829935e+00
5.208709e+00
5.539388e+00
5.812189e+00
6.020736e+00
6.162143e+00
6.236922e+00
6.248735e+00
6.204011e+00
6.111456e+00
5.981462e+00
5.825452e+00
5.655187e+00
5.482071e+00
5.316489e+00
5.167227e+00
5.041014e+00
4.942223e+00
4.872753e+00
4.832106e+00
4.817644e+00
4.825013e+00
4.848669e+00
4.882474e+00
4.920277e+00
4.956452e+00
4.986323e+00
5.006463e+00
5.014853e+00
5.010910e+00
4.995406e+00
4.970302e+00
4.938519e+00
4.903676e+00
4.869783e+00
4.840923e+00
4.820919e+00
4.812994e+00
4.819448e+00
4.841356e+00
4.878327e+00
4.928342e+00
4.987713e+00
5.051181e+00
5.112187e+00
5.163302e+00
5.196793e+00
5.205282e+00
5.182397e+00
5.123370e+00
5.025485e+00
4.888338e+00
4.713884e+00
4.506277e+00
4.271544e+00
4.017114e+00
3.751287e+00
3.482657e+00
3.219560e+00
2.969570e+00
2.739095e+00
2.533077e+00
2.354842e+00
2.206098e+00
2.087070e+00
1.996764e+00
1.933310e+00
1.894339e+00
1.877348e+00
1.880007e+00
1.900393e+00
1.937131e+00
1.989454e+00
2.057182e+00
2.140630e+00
2.240465e+00
2.357499e+00
2.492449e+00
2.645663e+00
2.816840e+00
3.004782e+00
3.207195e+00
3.420593e+00
3.640304e+00
3.860590e+00
4.074877e+00
4.276060e+00
4.456865e+00
4.610236e+00
4.729722e+00
4.809859e+00
4.846516e+00
4.837210e+00
4.781371e+00
4.680539e+00
4.538466e+00
4.361104e+00
4.156452e+00
3.934267e+00
3.705635e+00
3.482427e+00
3.276667e+00
3.099856e+00
2.962305e+00
2.872508e+00
2.836634e+00
2.858152e+00
2.937644e+00
3.072813e+00
3.258674e+00
3.487918e+00
3.751400e+00
4.038714e+00
4.338800e+00
4.640549e+00
4.933362e+00
5.207652e+00
5.455269e+00
5.669836e+00
5.847018e+00
5.984690e+00
6.083021e+00
6.144440e+00
6.173471e+00
6.176424e+00
6.160932e+00
6.135354e+00
6.108083e+00
6.086822e+00
6.077893e+00
6.085666e+00
6.112148e+00
6.156793e+00
6.216520e+00
6.285950e+00
6.357815e+00
6.423510e+00
6.473727e+00
6.499141e+00
6.491092e+00
6.442218e+00
6.347022e+00
6.202304e+00
6.007464e+00
5.764636e+00
5.478655e+00
5.156859e+00
4.808736e+00
4.445441e+00
4.079211e+00
3.722694e+00
3.388264e+00
3.087329e+00
2.829712e+00
2.623113e+00
2.472718e+00
2.380953e+00
2.347404e+00
2.368911e+00
2.439809e+00
2.552314e+00
2.697013e+00
2.863449e+00
3.040742e+00
3.218221e+00
3.386010e+00
3.535545e+00
3.659961e+00
3.754347e+00
3.815846e+00
3.843600e+00
3.838569e+00
3.803245e+00
3.741311e+00
3.657279e+00
3.556165e+00
3.443214e+00
3.323721e+00
3.202917e+00
3.085938e+00
2.977840e+00
2.883619e+00
2.808223e+00
2.756499e+00
2.733082e+00
2.742185e+00
2.787321e+00
2.870949e+00
2.994094e+00
3.155969e+00
3.353669e+00
3.581975e+00
3.833330e+00
4.098018e+00
4.364549e+00
4.620244e+00
4.851979e+00
5.047015e+00
5.193867e+00
5.283119e+00
5.308128e+00
5.265562e+00
5.155726e+00
4.982661e+00
4.754002e+00
4.480608e+00
4.175986e+00
3.855547e+00
3.535738e+00
3.233112e+00
2.963382e+00
2.740517e+00
2.575937e+00
2.477837e+00
2.450686e+00
2.494943e+00
2.606993e+00
2.779345e+00
3.001067e+00
3.258463e+00
3.535928e+00
3.816945e+00
4.085132e+00
4.325270e+00
4.524230e+00
4.671720e+00
4.760823e+00
4.788269e+00
4.754458e+00
4.663249e+00
4.521559e+00
4.338818e+00
4.126344e+00
3.896679e+00
3.662901e+00
3.437967e+00
3.234057e+00
3.061956e+00
2.930472e+00
2.845925e+00
2.811729e+00
2.828113e+00
2.892035e+00
2.997302e+00
3.134937e+00
3.293772e+00
3.461247e+00
3.624357e+00
3.770658e+00
3.889264e+00
3.971734e+00
4.012764e+00
4.010639e+00
3.967386e+00
3.888641e+00
3.783228e+00
3.662510e+00
3.539553e+00
3.428181e+00
3.341976e+00
3.293296e+00
3.292365e+00
3.346488e+00
3.459441e+00
3.631083e+00
3.857218e+00
4.129738e+00
4.437048e+00
4.764769e+00
5.096667e+00
5.415732e+00
5.705330e+00
5.950297e+00
6.137906e+00
6.258600e+00
6.306465e+00
6.279426e+00
6.179164e+00
6.010816e+00
5.782491e+00
5.504651e+00
5.189413e+00
4.849800e+00
4.498990e+00
4.149601e+00
3.813036e+00
3.498940e+00
3.214793e+00
2.965663e+00
2.754148e+00
2.580498e+00
2.442923e+00
2.338047e+00
2.261481e+00
2.208427e+00
2.174272e+00
2.155079e+00
2.147924e+00
2.151056e+00
2.163850e+00
2.186617e+00
2.220296e+00
2.266105e+00
2.325218e+00
2.398505e+00
2.486352e+00
2.588560e+00
2.704303e+00
2.832099e+00
2.969788e+00
3.114488e+00
3.262540e+00
3.409465e+00
3.549951e+00
3.677926e+00
3.786738e+00
3.869463e+00
3.919342e+00
3.930325e+00
3.897656e+00
3.818458e+00
3.692229e+00
3.521193e+00
3.310435e+00
3.067792e+00
2.803492e+00
2.529562e+00
2.259059e+00
2.005191e+00
1.780411e+00
1.595567e+00
1.459169e+00
1.376841e+00
1.350983e+00
1.380679e+00
1.461837e+00
1.587551e+00
1.748657e+00
1.934421e+00
2.133325e+00
2.333862e+00
2.525281e+00
2.698236e+00
2.845264e+00
2.961103e+00
3.042821e+00
3.089805e+00
3.103619e+00
3.087794e+00
3.047554e+00
2.989516e+00
2.921357e+00
2.851445e+00
2.788423e+00
2.740749e+00
2.716178e+00
2.721232e+00
2.760675e+00
2.837052e+00
2.950347e+00
3.097789e+00
3.273865e+00
3.470538e+00
3.677672e+00
3.883648e+00
4.076107e+00
4.242780e+00
4.372336e+00
4.455179e+00
4.484135e+00
4.454991e+00
4.366840e+00
4.222213e+00
4.026987e+00
3.790080e+00
3.522941e+00
3.238888e+00
2.952313e+00
2.677842e+00
2.429474e+00
2.219785e+00
2.059224e+00
1.955568e+00
1.913545e+00
1.934653e+00
2.017168e+00
2.156330e+00
2.344691e+00
2.572587e+00
2.828718e+00
3.100804e+00
3.376280e+00
3.643001e+00
3.889914e+00
4.107647e+00
4.288973e+00
4.429118e+00
4.525879e+00
4.579556e+00
4.592716e+00
4.569833e+00
4.516830e+00
4.440598e+00
4.348509e+00
4.247974e+00
4.146040e+00
4.049064e+00
3.962441e+00
3.890415e+00
3.835963e+00
3.800757e+00
3.785224e+00
3.788669e+00
3.809463e+00
3.845276e+00
3.893299e+00
3.950462e+00
4.013592e+00
4.079528e+00
4.145172e+00
4.207497e+00
4.263535e+00
4.310374e+00
4.345180e+00
4.365282e+00
4.368325e+00
4.352469e+00
4.316629e+00
4.260703e+00
4.185744e+00
4.094041e+00
3.989075e+00
3.875336e+00
3.758001e+00
3.642516e+00
3.534100e+00
3.437225e+00
3.355134e+00
3.289439e+00
3.239843e+00
3.204029e+00
3.177723e+00
3.154944e+00
3.128407e+00
3.090067e+00
3.031741e+00
2.945782e+00
2.825749e+00
2.667023e+00
2.467319e+00
2.227050e+00
1.949496e+00
1.640765e+00
1.309528e+00
9.665756e-01
6.242119e-01
2.955630e-01
-6.147246e-03
-2.682948e-01
-4.794816e-01
-6.300616e-01
-7.125535e-01
-7.219345e-01
-6.558182e-01
-5.145160e-01
-3.009816e-01
-2.063249e-02
3.189506e-01
7.084366e-01
1.137242e+00
1.594070e+00
2.067438e+00
2.546147e+00
3.019639e+00
3.478240e+00
3.913284e+00
4.317135e+00
4.683147e+00
5.005592e+00
5.279582e+00
5.501025e+00
5.666599e+00
5.773778e+00
5.820909e+00
5.807319e+00
5.733473e+00
5.601154e+00
5.413647e+00
5.175890e+00
4.894561e+00
4.578067e+00
4.236395e+00
3.880830e+00
3.523547e+00
3.177099e+00
2.853853e+00
2.565413e+00
2.322087e+00
2.132428e+00
2.002879e+00
1.937531e+00
1.938007e+00
2.003442e+00
2.130573e+00
2.313905e+00
2.545943e+00
2.817490e+00
3.117993e+00
3.435949e+00
3.759362e+00
4.076237e+00
4.375106e+00
4.645538e+00
4.878593e+00
5.067190e+00
5.206342e+00
5.293257e+00
5.327290e+00
5.309767e+00
5.243719e+00
5.133541e+00
4.984627e+00
4.803003e+00
4.594985e+00
4.366870e+00
4.124678e+00
3.873943e+00
3.619559e+00
3.365671e+00
3.115624e+00
2.871971e+00
2.636536e+00
2.410543e+00
2.194796e+00
1.989912e+00
1.796567e+00
1.615732e+00
1.448885e+00
1.298150e+00
1.166360e+00
1.057045e+00
9.743200e-01
9.227014e-01
9.068404e-01
9.311866e-01
9.995918e-01
1.114872e+00
1.278361e+00
1.489497e+00
1.745499e+00
2.041181e+00
2.368960e+00
2.719071e+00
3.080021e+00
3.439230e+00
3.783833e+00
4.101555e+00
4.381553e+00
4.615160e+00
4.796400e+00
4.922259e+00
4.992649e+00
5.010116e+00
4.979328e+00
4.906433e+00
4.798376e+00
4.662245e+00
4.504715e+00
4.331619e+00
4.147661e+00
3.956273e+00
3.759615e+00
3.558690e+00
3.353574e+00
3.143733e+00
2.928398e+00
2.706961e+00
2.479364e+00
2.246427e+00
2.010096e+00
1.773561e+00
1.541235e+00
1.318569e+00
1.111739e+00
9.272066e-01
7.712318e-01
6.493766e-01
5.660733e-01
5.242978e-01
5.253705e-01
5.688833e-01
6.527281e-01
7.731970e-01
9.251277e-01
1.102082e+00
1.296563e+00
1.500286e+00
1.704521e+00
1.900506e+00
2.079927e+00
2.235413e+00
2.361019e+00
2.452634e+00
2.508288e+00
2.528323e+00
2.515418e+00
2.474451e+00
2.412208e+00
2.336934e+00
2.257754e+00
2.183979e+00
2.124374e+00
2.086428e+00
2.075726e+00
2.095475e+00
2.146245e+00
2.225951e+00
2.330080e+00
2.452121e+00
2.584157e+00
2.717551e+00
2.843645e+00
2.954422e+00
3.043064e+00
3.104359e+00
3.134956e+00
3.133432e+00
3.100211e+00
3.037340e+00
2.948156e+00
2.836889e+00
2.708237e+00
2.566952e+00
2.417486e+00
2.263721e+00
2.108809e+00
1.955117e+00
1.804277e+00
1.657308e+00
1.514777e+00
1.376976e+00
1.244082e+00
1.116301e+00
9.939838e-01
8.777349e-01
7.685018e-01
6.676636e-01
5.771009e-01
4.992374e-01
4.370351e-01
3.939277e-01
3.736842e-01
3.802015e-01
4.172380e-01
4.881075e-01
5.953616e-01
7.404900e-01
9.236663e-01
1.143566e+00
1.397271e+00
1.680273e+00
1.986575e+00
2.308878e+00
2.638857e+00
2.967499e+00
3.285495e+00
3.583665e+00
3.853397e+00
4.087057e+00
4.278361e+00
4.422646e+00
4.517045e+00
4.560540e+00
4.553901e+00
4.499529e+00
4.401239e+00
4.263994e+00
4.093637e+00
3.896625e+00
3.679774e+00
3.450022e+00
3.214203e+00
2.978834e+00
2.749928e+00
2.532831e+00
2.332117e+00
2.151535e+00
1.994042e+00
1.861895e+00
1.756817e+00
1.680204e+00
1.633326e+00
1.617510e+00
1.634238e+00
1.685150e+00
1.771922e+00
1.896047e+00
2.058519e+00
2.259482e+00
2.497895e+00
2.771241e+00
3.075349e+00
3.404351e+00
3.750777e+00
4.105816e+00
4.459706e+00
4.802229e+00
5.123287e+00
5.413496e+00
5.664772e+00
5.870842e+00
6.027660e+00
6.133684e+00
6.189978e+00
6.200142e+00
6.170048e+00
6.107401e+00
6.021155e+00
5.920814e+00
5.815690e+00
5.714174e+00
5.623099e+00
5.547256e+00
5.489108e+00
5.448727e+00
5.423943e+00
5.410695e+00
5.403513e+00
5.396106e+00
5.381985e+00
5.355080e+00
5.310294e+00
5.243968e+00
5.154210e+00
5.041075e+00
4.906574e+00
4.754520e+00
4.590216e+00
4.420020e+00
4.250833e+00
4.089549e+00
3.942538e+00
3.815205e+00
3.711675e+00
3.634629e+00
3.585295e+00
3.563579e+00
3.568288e+00
3.597402e+00
3.648329e+00
3.718108e+00
3.803526e+00
3.901158e+00
4.007335e+00
4.118086e+00
4.229088e+00
4.335671e+00
4.432906e+00
4.515784e+00
4.579482e+00
4.619698e+00
4.633009e+00
4.617217e+00
4.571632e+00
4.497249e+00
4.396795e+00
4.274619e+00
4.136426e+00
3.988866e+00
3.839015e+00
3.693791e+00
3.559365e+00
3.440628e+00
3.340779e+00
3.261074e+00
3.200771e+00
3.157278e+00
3.126476e+00
3.103202e+00
3.081808e+00
3.056766e+00
3.023240e+00
2.977588e+00
2.917736e+00
2.843422e+00
2.756266e+00
2.659709e+00
2.558800e+00
2.459900e+00
2.370310e+00
2.297874e+00
2.250576e+00
2.236131e+00
2.261598e+00
2.332985e+00
2.454864e+00
2.630011e+00
2.859063e+00
3.140247e+00
3.469203e+00
3.838925e+00
4.239858e+00
4.660168e+00
5.086162e+00
5.502864e+00
5.894707e+00
6.246309e+00
6.543273e+00
6.772979e+00
6.925285e+00
6.993118e+00
6.972885e+00
6.864696e+00
6.672382e+00
6.403321e+00
6.068094e+00
5.680022e+00
5.254615e+00
4.808976e+00
4.361176e+00
3.929618e+00
3.532381e+00
3.186536e+00
2.907448e+00
2.708064e+00
2.598222e+00
2.584019e+00
2.667289e+00
2.845251e+00
3.110377e+00
3.450526e+00
3.849362e+00
4.287081e+00
4.741412e+00
5.188849e+00
5.606051e+00
5.971295e+00
6.265874e+00
6.475336e+00
6.590445e+00
6.607793e+00
6.530013e+00
6.365576e+00
6.128195e+00
5.835879e+00
5.509718e+00
5.172480e+00
4.847135e+00
4.555393e+00
4.316362e+00
4.145396e+00
4.053203e+00
4.045253e+00
4.121505e+00
4.276476e+00
4.499624e+00
4.776048e+00
5.087434e+00
5.413211e+00
5.731827e+00
6.022082e+00
6.264411e+00
6.442054e+00
6.542033e+00
6.555871e+00
6.480025e+00
6.315988e+00
6.070070e+00
5.752847e+00
5.378355e+00
4.963063e+00
4.524743e+00
4.081324e+00
3.649832e+00
3.245504e+00
2.881145e+00
2.566750e+00
2.309394e+00
2.113369e+00
1.980493e+00
1.910522e+00
1.901594e+00
1.950619e+00
2.053575e+00
2.205669e+00
2.401379e+00
2.634405e+00
2.897580e+00
3.182796e+00
3.481005e+00
3.782317e+00
4.076224e+00
4.351930e+00
4.598781e+00
4.806762e+00
4.967016e+00
5.072357e+00
5.117740e+00
5.100644e+00
5.021344e+00
4.883043e+00
4.691844e+00
4.456537e+00
4.188218e+00
3.899741e+00
3.605043e+00
3.318386e+00
3.053578e+00
2.823227e+00
2.638088e+00
2.506550e+00
2.434266e+00
2.423962e+00
2.475388e+00
2.585428e+00
2.748329e+00
2.956036e+00
3.198626e+00
3.464808e+00
3.742484e+00
4.019348e+00
4.283503e+00
4.524078e+00
4.731812e+00
4.899580e+00
5.022830e+00
5.099892e+00
5.132129e+00
5.123904e+00
5.082341e+00
5.016877e+00
4.938613e+00
4.859498e+00
4.791384e+00
4.745044e+00
4.729228e+00
4.749844e+00
4.809367e+00
4.906524e+00
5.036313e+00
5.190357e+00
5.357571e+00
5.525082e+00
5.679322e+00
5.807172e+00
5.897059e+00
5.939889e+00
5.929725e+00
5.864169e+00
5.744420e+00
5.575022e+00
5.363366e+00
5.119004e+00
4.852860e+00
4.576417e+00
4.300938e+00
4.036779e+00
3.792824e+00
3.576057e+00
3.391274e+00
3.240948e+00
3.125228e+00
3.042093e+00
2.987644e+00
2.956516e+00
2.942419e+00
2.938731e+00
2.939129e+00
2.938192e+00
2.931928e+00
2.918174e+00
2.896848e+00
2.870011e+00
2.841738e+00
2.817782e+00
2.805049e+00
2.810905e+00
2.842388e+00
2.905379e+00
3.003840e+00
3.139215e+00
3.310055e+00
3.511933e+00
3.737653e+00
3.977731e+00
4.221086e+00
4.455867e+00
4.670321e+00
4.853611e+00
4.996523e+00
5.091990e+00
5.135423e+00
5.124820e+00
5.060694e+00
4.945813e+00
4.784815e+00
4.583736e+00
4.349501e+00
4.089441e+00
3.810893e+00
3.520927e+00
3.226231e+00
2.933143e+00
2.647804e+00
2.376351e+00
2.125080e+00
1.900492e+00
1.709173e+00
1.557486e+00
1.451102e+00
1.394434e+00
1.390054e+00
1.438202e+00
1.536463e+00
1.679673e+00
1.860090e+00
2.067808e+00
2.291408e+00
2.518755e+00
2.737904e+00
2.938006e+00
3.110150e+00
3.248059e+00
3.348582e+00
3.411924e+00
3.441604e+00
3.444130e+00
3.428408e+00
3.404948e+00
3.384918e+00
3.379146e+00
3.397156e+00
3.446336e+00
3.531321e+00
3.653640e+00
3.811666e+00
4.000844e+00
4.214154e+00
4.442755e+00
4.676698e+00
4.905659e+00
5.119599e+00
5.309316e+00
5.466863e+00
5.585839e+00
5.661561e+00
5.691156e+00
5.673588e+00
5.609641e+00
5.501859e+00
5.354446e+00
5.173111e+00
4.964854e+00
4.737690e+00
4.500312e+00
4.261702e+00
4.030697e+00
3.815536e+00
3.623417e+00
3.460078e+00
3.329470e+00
3.233530e+00
3.172110e+00
3.143069e+00
3.142523e+00
3.165228e+00
3.205062e+00
3.255516e+00
3.310173e+00
3.363081e+00
3.409021e+00
3.443651e+00
3.463538e+00
3.466128e+00
3.449685e+00
3.413229e+00
3.356519e+00
3.280058e+00
3.185133e+00
3.073862e+00
2.949203e+00
2.814935e+00
2.675552e+00
2.536108e+00
2.401998e+00
2.278703e+00
2.171533e+00
2.085381e+00
2.024512e+00
1.992394e+00
1.991580e+00
2.023634e+00
2.089095e+00
2.187458e+00
2.317180e+00
2.475672e+00
2.659291e+00
2.863328e+00
3.082005e+00
3.308514e+00
3.535134e+00
3.753458e+00
3.954758e+00
4.130467e+00
4.272751e+00
4.375109e+00
4.432922e+00
4.443873e+00
4.408185e+00
4.328638e+00
4.210367e+00
4.060469e+00
3.887461e+00
3.700664e+00
3.509567e+00
3.323239e+00
3.149839e+00
2.996258e+00
2.867908e+00
2.768656e+00
2.700884e+00
2.665635e+00
2.662824e+00
2.691461e+00
2.749876e+00
2.835909e+00
2.947065e+00
3.080622e+00
3.233694e+00
3.403262e+00
3.586177e+00
3.779145e+00
3.978732e+00
4.181380e+00
4.383457e+00
4.581340e+00
4.771526e+00
4.950742e+00
5.116059e+00
5.264974e+00
5.395472e+00
5.506071e+00
5.595833e+00
5.664375e+00
5.711857e+00
5.738961e+00
5.746854e+00
5.737135e+00
5.711755e+00
5.672927e+00
5.623019e+00
5.564432e+00
5.499488e+00
5.430318e+00
5.358772e+00
5.286350e+00
5.214161e+00
5.142919e+00
5.072968e+00
5.004338e+00
4.936826e+00
4.870085e+00
4.803713e+00
4.737319e+00
4.670564e+00
4.603165e+00
4.534867e+00
4.465402e+00
4.394456e+00
4.321654e+00
4.246596e+00
4.168940e+00
4.088521e+00
4.005502e+00
3.920520e+00
3.834801e+00
3.750218e+00
3.669271e+00
3.594972e+00
3.530646e+00
3.479651e+00
3.445047e+00
3.429253e+00
3.433707e+00
3.458597e+00
3.502659e+00
3.563101e+00
3.635653e+00
3.714760e+00
3.793909e+00
3.866079e+00
3.924262e+00
3.962033e+00
3.974071e+00
3.956611e+00
3.907756e+00
3.827622e+00
3.718327e+00
3.583822e+00
3.429599e+00
3.262316e+00
3.089370e+00
2.918458e+00
2.757157e+00
2.612532e+00
2.490809e+00
2.397097e+00
2.335196e+00
2.307473e+00
2.314832e+00
2.356768e+00
2.431498e+00
2.536175e+00
2.667134e+00
2.820167e+00
2.990777e+00
3.174384e+00
3.366469e+00
3.562642e+00
3.758653e+00
3.950376e+00
4.133782e+00
4.304933e+00
4.460010e+00
4.595361e+00
4.707574e+00
4.793556e+00
4.850607e+00
4.876493e+00
4.869523e+00
4.828620e+00
4.753407e+00
4.644284e+00
4.502497e+00
4.330169e+00
4.130290e+00
3.906651e+00
3.663726e+00
3.406507e+00
3.140313e+00
2.870600e+00
2.602777e+00
2.342067e+00
2.093411e+00
1.861418e+00
1.650362e+00
1.464182e+00
1.306486e+00
1.180513e+00
1.089052e+00
1.034311e+00
1.017765e+00
1.039987e+00
1.100522e+00
1.197801e+00
1.329131e+00
1.490757e+00
1.677986e+00
1.885347e+00
2.106797e+00
2.335928e+00
2.566179e+00
2.791059e+00
3.004357e+00
3.200367e+00
3.374099e+00
3.521484e+00
3.639562e+00
3.726642e+00
3.782423e+00
3.808087e+00
3.806332e+00
3.781376e+00
3.738880e+00
3.685807e+00
3.630184e+00
3.580759e+00
3.546568e+00
3.536414e+00
3.558309e+00
3.618914e+00
3.723029e+00
3.873178e+00
4.069328e+00
4.308765e+00
4.586129e+00
4.893605e+00
5.221258e+00
5.557473e+00
5.889501e+00
6.204060e+00
6.487990e+00
6.728921e+00
6.915935e+00
7.040191e+00
7.095460e+00
7.078549e+00
6.989545e+00
6.831862e+00
6.612059e+00
6.339450e+00
6.025504e+00
5.683126e+00
5.325836e+00
4.966945e+00
4.618771e+00
4.291974e+00
3.995041e+00
3.733971e+00
3.512178e+00
3.330599e+00
3.188008e+00
3.081485e+00
3.006993e+00
2.959995e+00
2.936064e+00
2.931423e+00
2.943354e+00
2.970464e+00
3.012775e+00
3.071630e+00
3.149427e+00
3.249208e+00
3.374142e+00
3.526955e+00
3.709360e+00
3.921540e+00
4.161747e+00
4.426037e+00
4.708191e+00
4.999819e+00
5.290661e+00
5.569052e+00
5.822539e+00
6.038582e+00
6.205314e+00
6.312281e+00
6.351132e+00
6.316180e+00
6.204814e+00
6.017721e+00
5.758900e+00
5.435475e+00
5.057335e+00
4.636628e+00
4.187181e+00
3.723876e+00
3.262040e+00
2.816870e+00
2.402904e+00
2.033541e+00
1.720599e+00
1.473912e+00
1.300968e+00
1.206595e+00
1.192727e+00
1.258262e+00
1.399036e+00
1.607931e+00
1.875118e+00
2.188432e+00
2.533855e+00
2.896086e+00
3.259168e+00
3.607135e+00
3.924654e+00
4.197646e+00
4.413851e+00
4.563342e+00
4.638949e+00
4.636597e+00
4.555535e+00
4.398436e+00
4.171367e+00
3.883602e+00
3.547286e+00
3.176943e+00
2.788838e+00
2.400215e+00
2.028452e+00
1.690171e+00
1.400364e+00
1.171590e+00
1.013313e+00
9.314359e-01
9.280723e-01
1.001590e+00
1.146914e+00
1.356060e+00
1.618846e+00
1.923693e+00
2.258445e+00
2.611129e+00
2.970577e+00
3.326890e+00
3.671718e+00
3.998366e+00
4.301758e+00
4.578285e+00
4.825594e+00
5.042327e+00
5.227862e+00
5.382077e+00
5.505144e+00
5.597380e+00
5.659157e+00
5.690879e+00
5.693004e+00
5.666127e+00
5.611075e+00
5.529031e+00
5.421645e+00
5.291130e+00
5.140323e+00
4.972708e+00
4.792386e+00
4.603982e+00
4.412504e+00
4.223141e+00
4.041033e+00
3.871003e+00
3.717308e+00
3.583392e+00
3.471709e+00
3.383595e+00
3.319237e+00
3.277737e+00
3.257269e+00
3.255320e+00
3.269002e+00
3.295397e+00
3.331899e+00
3.376527e+00
3.428161e+00
3.486672e+00
3.552934e+00
3.628688e+00
3.716301e+00
3.818406e+00
3.937486e+00
4.075437e+00
4.233142e+00
4.410103e+00
4.604169e+00
4.811363e+00
5.025853e+00
5.240074e+00
5.444997e+00
5.630567e+00
5.786262e+00
5.901764e+00
5.967669e+00
5.976170e+00
5.921662e+00
5.801182e+00
5.614678e+00
5.365070e+00
5.058119e+00
4.702142e+00
4.307596e+00
3.886573e+00
3.452251e+00
3.018300e+00
2.598294e+00
2.205133e+00
1.850503e+00
1.544404e+00
1.294759e+00
1.107133e+00
9.845707e-01
9.275454e-01
9.340207e-01
9.996173e-01
1.117871e+00
1.280574e+00
1.478192e+00
1.700328e+00
1.936225e+00
2.175262e+00
2.407426e+00
2.623721e+00
2.816496e+00
2.979681e+00
3.108918e+00
3.201595e+00
3.256800e+00
3.275186e+00
3.258773e+00
3.210689e+00
3.134873e+00
3.035746e+00
2.917902e+00
2.785839e+00
2.643767e+00
2.495514e+00
2.344528e+00
2.193973e+00
2.046856e+00
1.906173e+00
1.775020e+00
1.656634e+00
1.554372e+00
1.471617e+00
1.411625e+00
1.377352e+00
1.371266e+00
1.395175e+00
1.450076e+00
1.536045e+00
1.652161e+00
1.796467e+00
1.965975e+00
2.156704e+00
2.363759e+00
2.581448e+00
2.803443e+00
3.022988e+00
3.233167e+00
3.427206e+00
3.598822e+00
3.742580e+00
3.854249e+00
3.931128e+00
3.972320e+00
3.978935e+00
3.954207e+00
3.903494e+00
3.834149e+00
3.755232e+00
3.677062e+00
3.610585e+00
3.566611e+00
3.554937e+00
3.583465e+00
3.657371e+00
3.778455e+00
3.944740e+00
4.150399e+00
4.386029e+00
4.639267e+00
4.895695e+00
5.139952e+00
5.356950e+00
5.533067e+00
5.657230e+00
5.721780e+00
5.723062e+00
5.661694e+00
5.542508e+00
5.374151e+00
5.168407e+00
4.939263e+00
4.701817e+00
4.471098e+00
4.260911e+00
4.082808e+00
3.945281e+00
3.853251e+00
3.807902e+00
3.806861e+00
3.844694e+00
3.913628e+00
4.004426e+00
4.107277e+00
4.212622e+00
4.311831e+00
4.397698e+00
4.464733e+00
4.509303e+00
4.529636e+00
4.525757e+00
4.499365e+00
4.453679e+00
4.393229e+00
4.323589e+00
4.251027e+00
4.182073e+00
4.123032e+00
4.079471e+00
4.055742e+00
4.054586e+00
4.076884e+00
4.121577e+00
4.185770e+00
4.265013e+00
4.353722e+00
4.445690e+00
4.534631e+00
4.614695e+00
4.680912e+00
4.729510e+00
4.758097e+00
4.765705e+00
4.752686e+00
4.720502e+00
4.671436e+00
4.608255e+00
4.533887e+00
4.451134e+00
4.362461e+00
4.269887e+00
4.174959e+00
4.078830e+00
3.982388e+00
3.886436e+00
3.791883e+00
3.699935e+00
3.612245e+00
3.531028e+00
3.459105e+00
3.399863e+00
3.357134e+00
3.334983e+00
3.337431e+00
3.368136e+00
3.430073e+00
3.525241e+00
3.654426e+00
3.817033e+00
4.010966e+00
4.232579e+00
4.476654e+00
4.736445e+00
5.003768e+00
5.269179e+00
5.522253e+00
5.751991e+00
5.947365e+00
6.097972e+00
6.194788e+00
6.230925e+00
6.202335e+00
6.108351e+00
5.951995e+00
5.739995e+00
5.482467e+00
5.192289e+00
4.884202e+00
4.573731e+00
4.276035e+00
4.004800e+00
3.771300e+00
3.583712e+00
3.446755e+00
3.361668e+00
3.326516e+00
3.336764e+00
3.386040e+00
3.466991e+00
3.572137e+00
3.694634e+00
3.828882e+00
3.970931e+00
4.118677e+00
4.271839e+00
4.431742e+00
4.600961e+00
4.782836e+00
4.980942e+00
5.198533e+00
5.438012e+00
5.700462e+00
5.985270e+00
6.289862e+00
6.609575e+00
6.937674e+00
7.265529e+00
7.582943e+00
7.878635e+00
8.140836e+00
8.357978e+00
8.519402e+00
8.616040e+00
8.641006e+00
8.590037e+00
8.461772e+00
8.257838e+00
7.982763e+00
7.643732e+00
7.250230e+00
6.813592e+00
6.346523e+00
5.862601e+00
5.375809e+00
4.900093e+00
4.448976e+00
4.035190e+00
3.670343e+00
3.364584e+00
3.126277e+00
2.961666e+00
2.874556e+00
2.866039e+00
2.934266e+00
3.074338e+00
3.278292e+00
3.535249e+00
3.831702e+00
4.151962e+00
4.478767e+00
4.794034e+00
5.079735e+00
5.318870e+00
5.496467e+00
5.600552e+00
5.622993e+00
5.560151e+00
5.413260e+00
5.188487e+00
4.896670e+00
4.552737e+00
4.174859e+00
3.783381e+00
3.399622e+00
3.044605e+00
2.737794e+00
2.495931e+00
2.332028e+00
2.254585e+00
2.267080e+00
2.367759e+00
2.549742e+00
2.801422e+00
3.107150e+00
3.448140e+00
3.803567e+00
4.151791e+00
4.471633e+00
4.743647e+00
4.951281e+00
5.081876e+00
5.127413e+00
5.084973e+00
4.956879e+00
4.750509e+00
4.477812e+00
4.154555e+00
3.799346e+00
3.432490e+00
3.074746e+00
2.746065e+00
2.464379e+00
2.244527e+00
2.097391e+00
2.029292e+00
2.041705e+00
2.131286e+00
2.290216e+00
2.506844e+00
2.766558e+00
3.052841e+00
3.348433e+00
3.636510e+00
3.901781e+00
4.131433e+00
4.315832e+00
4.448943e+00
4.528440e+00
4.555527e+00
4.534516e+00
4.472224e+00
4.377275e+00
4.259375e+00
4.128621e+00
3.994878e+00
3.867250e+00
3.753649e+00
3.660448e+00
3.592238e+00
3.551668e+00
3.539390e+00
3.554114e+00
3.592772e+00
3.650791e+00
3.722471e+00
3.801436e+00
3.881133e+00
3.955351e+00
4.018707e+00
4.067075e+00
4.097904e+00
4.110418e+00
4.105667e+00
4.086430e+00
4.056983e+00
4.022759e+00
3.989915e+00
3.964846e+00
3.953685e+00
3.961792e+00
3.993283e+00
4.050617e+00
4.134268e+00
4.242515e+00
4.371394e+00
4.514816e+00
4.664884e+00
4.812387e+00
4.947449e+00
5.060268e+00
5.141898e+00
5.184971e+00
5.184326e+00
5.137469e+00
5.044843e+00
4.909889e+00
4.738907e+00
4.540710e+00
4.326093e+00
4.107145e+00
3.896425e+00
3.706069e+00
3.546883e+00
3.427508e+00
3.353731e+00
3.328012e+00
3.349282e+00
3.413021e+00
3.511625e+00
3.635013e+00
3.771433e+00
3.908382e+00
4.033585e+00
4.135935e+00
4.206340e+00
4.238402e+00
4.228881e+00
4.177898e+00
4.088874e+00
3.968187e+00
3.824602e+00
3.668518e+00
3.511108e+00
3.363448e+00
3.235696e+00
3.136409e+00
3.072023e+00
3.046535e+00
3.061368e+00
3.115435e+00
3.205339e+00
3.325725e+00
3.469713e+00
3.629400e+00
3.796386e+00
3.962283e+00
4.119180e+00
4.260040e+00
4.379011e+00
4.471660e+00
4.535118e+00
4.568154e+00
4.571184e+00
4.546213e+00
4.496704e+00
4.427379e+00
4.343954e+00
4.252812e+00
4.160647e+00
4.074095e+00
3.999389e+00
3.942056e+00
3.906660e+00
3.896618e+00
3.914055e+00
3.959721e+00
4.032937e+00
4.131576e+00
4.252080e+00
4.389502e+00
4.537605e+00
4.689019e+00
4.835477e+00
4.968148e+00
5.078060e+00
5.156605e+00
5.196118e+00
5.190469e+00
5.135636e+00
5.030197e+00
4.875666e+00
4.676649e+00
4.440765e+00
4.178352e+00
3.901959e+00
3.625692e+00
3.364438e+00
3.133061e+00
2.945596e+00
2.814500e+00
2.749983e+00
2.759442e+00
2.847004e+00
3.013198e+00
3.254771e+00
3.564667e+00
3.932195e+00
4.343401e+00
4.781649e+00
5.228396e+00
5.664124e+00
6.069379e+00
6.425838e+00
6.717348e+00
6.930824e+00
7.056983e+00
7.090813e+00
7.031777e+00
6.883715e+00
6.654469e+00
6.355253e+00
5.999837e+00
5.603604e+00
5.182548e+00
4.752317e+00
4.327344e+00
3.920151e+00
3.540863e+00
3.196973e+00
2.893340e+00
2.632423e+00
2.414676e+00
2.239061e+00
2.103587e+00
2.005825e+00
1.943320e+00
1.913887e+00
1.915745e+00
1.947521e+00
2.008119e+00
2.096509e+00
2.211452e+00
2.351220e+00
2.513345e+00
2.694424e+00
2.890020e+00
3.094651e+00
3.301874e+00
3.504452e+00
3.694581e+00
3.864165e+00
4.005119e+00
4.109694e+00
4.170823e+00
4.182464e+00
4.139953e+00
4.040338e+00
3.882660e+00
3.668174e+00
3.400463e+00
3.085434e+00
2.731184e+00
2.347747e+00
1.946737e+00
1.540909e+00
1.143675e+00
7.685909e-01
4.288271e-01
1.366387e-01
-9.716336e-02
-2.637238e-01
-3.566139e-01
-3.722304e-01
-3.100834e-01
-1.729365e-01
3.323112e-02
2.994541e-01
6.142005e-01
9.639633e-01
1.333989e+00
1.709103e+00
2.074565e+00
2.416912e+00
2.724696e+00
2.989084e+00
3.204252e+00
3.367554e+00
3.479458e+00
3.543261e+00
3.564625e+00
3.550973e+00
3.510809e+00
3.453013e+00
3.386173e+00
3.318007e+00
3.254906e+00
3.201636e+00
3.161220e+00
3.134979e+00
3.122732e+00
3.123102e+00
3.133885e+00
3.152426e+00
3.175943e+00
3.201774e+00
3.227526e+00
3.251130e+00
3.270823e+00
3.285109e+00
3.292715e+00
3.292580e+00
3.283895e+00
3.266186e+00
3.239417e+00
3.204117e+00
3.161468e+00
3.113364e+00
3.062384e+00
3.011700e+00
2.964893e+00
2.925703e+00
2.897720e+00
2.884055e+00
2.887018e+00
2.907841e+00
2.946474e+00
3.001490e+00
3.070109e+00
3.148330e+00
3.231168e+00
3.312956e+00
3.387678e+00
3.449296e+00
3.492051e+00
3.510715e+00
3.500800e+00
3.458737e+00
3.382026e+00
3.269373e+00
3.120818e+00
2.937832e+00
2.723374e+00
2.481890e+00
2.219221e+00
1.942429e+00
1.659542e+00
1.379219e+00
1.110368e+00
8.617368e-01
6.415049e-01
4.568979e-01
3.138515e-01
2.167460e-01
1.682293e-01
1.691446e-01
2.185658e-01
3.139374e-01
4.513004e-01
6.255781e-01
8.308906e-01
1.060870e+00
1.308955e+00
1.568647e+00
1.833731e+00
2.098442e+00
2.357595e+00
2.606654e+00
2.841755e+00
3.059684e+00
3.257819e+00
3.434063e+00
3.586787e+00
3.714791e+00
3.817305e+00
3.893991e+00
3.944972e+00
3.970824e+00
3.972564e+00
3.951587e+00
3.909587e+00
3.848450e+00
3.770151e+00
3.676650e+00
3.569816e+00
3.451392e+00
3.322996e+00
3.186180e+00
3.042529e+00
2.893770e+00
2.741889e+00
2.589216e+00
2.438464e+00
2.292715e+00
2.155352e+00
2.029952e+00
1.920150e+00
1.829499e+00
1.761339e+00
1.718694e+00
1.704202e+00
1.720082e+00
1.768124e+00
1.849701e+00
1.965764e+00
2.116810e+00
2.302792e+00
2.522988e+00
2.775803e+00
3.058555e+00
3.367253e+00
3.696409e+00
4.038917e+00
4.386040e+00
4.727518e+00
5.051847e+00
5.346705e+00
5.599553e+00
5.798340e+00
5.932292e+00
5.992678e+00
5.973507e+00
5.872058e+00
5.689206e+00
5.429506e+00
5.101039e+00
4.715015e+00
4.285183e+00
3.827072e+00
3.357111e+00
2.891693e+00
2.446239e+00
2.034331e+00
1.666966e+00
1.351992e+00
1.093756e+00
8.929896e-01
7.469296e-01
6.496691e-01
5.927081e-01
5.656607e-01
5.570630e-01
5.552187e-01
5.490162e-01
5.286629e-01
4.862922e-01
4.164194e-01
3.162353e-01
1.857369e-01
2.770447e-02
-1.524688e-01
-3.470867e-01
-5.465916e-01
-7.401297e-01
-9.162230e-01
-1.063520e+00
-1.171581e+00
-1.231632e+00
-1.237229e+00
-1.184749e+00
-1.073666e+00
-9.065632e-01
-6.888969e-01
-4.285205e-01
-1.350346e-01
1.809725e-01
5.087125e-01
8.379395e-01
1.159585e+00
1.466240e+00
1.752468e+00
2.014943e+00
2.252411e+00
2.465516e+00
2.656487e+00
2.828741e+00
2.986409e+00
3.133853e+00
3.275190e+00
3.413875e+00
3.552383e+00
3.692018e+00
3.832858e+00
3.973865e+00
4.113110e+00
4.248113e+00
4.376227e+00
4.495019e+00
4.602605e+00
4.697892e+00
4.780714e+00
4.851849e+00
4.912942e+00
4.966337e+00
5.014855e+00
5.061532e+00
5.109351e+00
5.160961e+00
5.218423e+00
5.282977e+00
5.354856e+00
5.433163e+00
5.515813e+00
5.599567e+00
5.680148e+00
5.752443e+00
5.810788e+00
5.849317e+00
5.862353e+00
5.844824e+00
5.792665e+00
5.703163e+00
5.575227e+00
5.409542e+00
5.208614e+00
4.976678e+00
4.719512e+00
4.444142e+00
4.158490e+00
3.870964e+00
3.590041e+00
3.323847e+00
3.079776e+00
2.864147e+00
2.681914e+00
2.536446e+00
2.429370e+00
2.360492e+00
2.327806e+00
2.327600e+00
2.354669e+00
2.402631e+00
2.464342e+00
2.532377e+00
2.599556e+00
2.659448e+00
2.706828e+00
2.738021e+00
2.751119e+00
2.746042e+00
2.724465e+00
2.689618e+00
2.646002e+00
2.599051e+00
2.554766e+00
2.519343e+00
2.498791e+00
2.498555e+00
2.523133e+00
2.575705e+00
2.657789e+00
2.768962e+00
2.906675e+00
3.066215e+00
3.240837e+00
3.422079e+00
3.600275e+00
3.765216e+00
3.906940e+00
4.016548e+00
4.087008e+00
4.113821e+00
4.095511e+00
4.033862e+00
3.933883e+00
3.803484e+00
3.652889e+00
3.493829e+00
3.338590e+00
3.198985e+00
3.085367e+00
3.005755e+00
2.965166e+00
2.965231e+00
3.004110e+00
3.076732e+00
3.175335e+00
3.290245e+00
3.410830e+00
3.526526e+00
3.627851e+00
3.707300e+00
3.760044e+00
3.784381e+00
3.781892e+00
3.757304e+00
3.718076e+00
3.673747e+00
3.635110e+00
3.613283e+00
3.618758e+00
3.660500e+00
3.745171e+00
3.876530e+00
4.055048e+00
4.277758e+00
4.538329e+00
4.827362e+00
5.132872e+00
5.440926e+00
5.736412e+00
6.003907e+00
6.228594e+00
6.397205e+00
6.498904e+00
6.526066e+00
6.474876e+00
6.345678e+00
6.143052e+00
5.875587e+00
5.555376e+00
5.197270e+00
4.817945e+00
4.434881e+00
4.065299e+00
3.725156e+00
3.428257e+00
3.185534e+00
3.004532e+00
2.889141e+00
2.839559e+00
2.852508e+00
2.921658e+00
3.038235e+00
3.191755e+00
3.370829e+00
3.563948e+00
3.760204e+00
3.949878e+00
4.124855e+00
4.278862e+00
4.407533e+00
4.508331e+00
4.580376e+00
4.624203e+00
4.641501e+00
4.634842e+00
4.607417e+00
4.562771e+00
4.504556e+00
4.436285e+00
4.361124e+00
4.281730e+00
4.200143e+00
4.117767e+00
4.035418e+00
3.953435e+00
3.871828e+00
3.790444e+00
3.709097e+00
3.627680e+00
3.546211e+00
3.464837e+00
3.383793e+00
3.303343e+00
3.223709e+00
3.145020e+00
3.067301e+00
2.990491e+00
2.914511e+00
2.839363e+00
2.765233e+00
2.692585e+00
2.622205e+00
2.555172e+00
2.492775e+00
2.436347e+00
2.387079e+00
2.345825e+00
2.312955e+00
2.288270e+00
2.271010e+00
2.259940e+00
2.253514e+00
2.250070e+00
2.248038e+00
2.246117e+00
2.243386e+00
2.239351e+00
2.233900e+00
2.227203e+00
2.219564e+00
2.211263e+00
2.202401e+00
2.192787e+00
2.181869e+00
2.168717e+00
2.152063e+00
2.130389e+00
2.102050e+00
2.065431e+00
2.019102e+00
1.961992e+00
1.893535e+00
1.813797e+00
1.723553e+00
1.624317e+00
1.518305e+00
1.408335e+00
1.297676e+00
1.189861e+00
1.088475e+00
9.969611e-01
9.184583e-01
8.556915e-01
8.109212e-01
7.859560e-01
7.822235e-01
8.008865e-01
8.429875e-01
9.095977e-01
1.001946e+00
1.121499e+00
1.269970e+00
1.449236e+00
1.661158e+00
1.907304e+00
2.188603e+00
2.504957e+00
2.854853e+00
3.235038e+00
3.640286e+00
4.063307e+00
4.494822e+00
4.923799e+00
5.337868e+00
5.723872e+00
6.068530e+00
6.359167e+00
6.584464e+00
6.735173e+00
6.804747e+00
6.789835e+00
6.690606e+00
6.510859e+00
6.257906e+00
5.942229e+00
5.576918e+00
5.176939e+00
4.758281e+00
4.337056e+00
3.928630e+00
3.546853e+00
3.203457e+00
2.907642e+00
2.665881e+00
2.481942e+00
2.357069e+00
2.290318e+00
2.278963e+00
2.318921e+00
2.405149e+00
2.531975e+00
2.693326e+00
2.882880e+00
3.094147e+00
3.320515e+00
3.555294e+00
3.791783e+00
4.023362e+00
4.243617e+00
4.446474e+00
4.626326e+00
4.778149e+00
4.897590e+00
4.981035e+00
5.025668e+00
5.029531e+00
4.991579e+00
4.911742e+00
4.790975e+00
4.631294e+00
4.435773e+00
4.208505e+00
3.954511e+00
3.679616e+00
3.390270e+00
3.093349e+00
2.795918e+00
2.504991e+00
2.227287e+00
1.968991e+00
1.735556e+00
1.531523e+00
1.360397e+00
1.224560e+00
1.125248e+00
1.062562e+00
1.035540e+00
1.042265e+00
1.079996e+00
1.145327e+00
1.234343e+00
1.342772e+00
1.466115e+00
1.599761e+00
1.739086e+00
1.879549e+00
2.016806e+00
2.146839e+00
2.266116e+00
2.371758e+00
2.461701e+00
2.534823e+00
2.591008e+00
2.631156e+00
2.657108e+00
2.671529e+00
2.677746e+00
2.679567e+00
2.681087e+00
2.686471e+00
2.699710e+00
2.724343e+00
2.763132e+00
2.817716e+00
2.888278e+00
2.973277e+00
3.069293e+00
3.171035e+00
3.271538e+00
3.362552e+00
3.435101e+00
3.480168e+00
3.489462e+00
3.456187e+00
3.375742e+00
3.246292e+00
3.069119e+00
2.848741e+00
2.592743e+00
2.311369e+00
2.016890e+00
1.722825e+00
1.443099e+00
1.191181e+00
9.793026e-01
8.177699e-01
7.144324e-01
6.743156e-01
6.994363e-01
7.888027e-01
9.385858e-01
1.142441e+00
1.391938e+00
1.677069e+00
1.986775e+00
2.309472e+00
2.633544e+00
2.947792e+00
3.241837e+00
3.506463e+00
3.733924e+00
3.918184e+00
4.055113e+00
4.142604e+00
4.180627e+00
4.171183e+00
4.118172e+00
4.027171e+00
3.905124e+00
3.760001e+00
3.600415e+00
3.435264e+00
3.273403e+00
3.123354e+00
2.993055e+00
2.889632e+00
2.819177e+00
2.786518e+00
2.794997e+00
2.846250e+00
2.940029e+00
3.074092e+00
3.244197e+00
3.444226e+00
3.666446e+00
3.901921e+00
4.141028e+00
4.374053e+00
4.591798e+00
4.786132e+00
4.950432e+00
5.079879e+00
5.171575e+00
5.224502e+00
5.239347e+00
5.218232e+00
5.164408e+00
5.081930e+00
4.975362e+00
4.849501e+00
4.709149e+00
4.558911e+00
4.403028e+00
4.245266e+00
4.088833e+00
3.936360e+00
3.789928e+00
3.651128e+00
3.521151e+00
3.400873e+00
3.290950e+00
3.191890e+00
3.104125e+00
3.028070e+00
2.964174e+00
2.912945e+00
2.874954e+00
2.850807e+00
2.841078e+00
2.846209e+00
2.866392e+00
2.901438e+00
2.950652e+00
3.012735e+00
3.085715e+00
3.166928e+00
3.253054e+00
3.340199e+00
3.424038e+00
3.499995e+00
3.563449e+00
3.609957e+00
3.635470e+00
3.636534e+00
3.610465e+00
3.555499e+00
3.470923e+00
3.357172e+00
3.215918e+00
3.050134e+00
2.864121e+00
2.663490e+00
2.455071e+00
2.246716e+00
2.047004e+00
1.864831e+00
1.708905e+00
1.587184e+00
1.506305e+00
1.471057e+00
1.483963e+00
1.545007e+00
1.651550e+00
1.798443e+00
1.978328e+00
2.182115e+00
2.399574e+00
2.620020e+00
2.833012e+00
3.029033e+00
3.200092e+00
3.340223e+00
3.445829e+00
3.515874e+00
3.551880e+00
3.557766e+00
3.539511e+00
3.504684e+00
3.461880e+00
3.420096e+00
3.388100e+00
3.373820e+00
3.383813e+00
3.422814e+00
3.493417e+00
3.595891e+00
3.728139e+00
3.885811e+00
4.062551e+00
4.250359e+00
4.440053e+00
4.621805e+00
4.785726e+00
4.922470e+00
5.023844e+00
5.083384e+00
5.096847e+00
5.062607e+00
4.981867e+00
4.858678e+00
4.699714e+00
4.513810e+00
4.311280e+00
4.103084e+00
3.899917e+00
3.711335e+00
3.545022e+00
3.406269e+00
3.297743e+00
3.219538e+00
3.169495e+00
3.143721e+00
3.137234e+00
3.144640e+00
3.160745e+00
3.181045e+00
3.202036e+00
3.221322e+00
3.237529e+00
3.250055e+00
3.258703e+00
3.263275e+00
3.263187e+00
3.257168e+00
3.243104e+00
3.218044e+00
3.178384e+00
3.120196e+00
3.039674e+00
2.933624e+00
2.799959e+00
2.638109e+00
2.449319e+00
2.236790e+00
2.005652e+00
1.762779e+00
1.516459e+00
1.275967e+00
1.051072e+00
8.515214e-01
6.865499e-01
5.644366e-01
4.921353e-01
4.749914e-01
5.165489e-01
6.184474e-01
7.804005e-01
1.000248e+00
1.274063e+00
1.596303e+00
1.959984e+00
2.356867e+00
2.777655e+00
3.212198e+00
3.649714e+00
4.079026e+00
4.488842e+00
4.868074e+00
5.206193e+00
5.493632e+00
5.722202e+00
5.885509e+00
5.979341e+00
6.001984e+00
5.954449e+00
5.840570e+00
5.666945e+00
5.442722e+00
5.179217e+00
4.889374e+00
4.587106e+00
4.286565e+00
4.001384e+00
3.743972e+00
3.524915e+00
3.352539e+00
3.232649e+00
3.168471e+00
3.160764e+00
3.208071e+00
3.307050e+00
3.452851e+00
3.639480e+00
3.860123e+00
4.107420e+00
4.373676e+00
4.651021e+00
4.931533e+00
5.207340e+00
5.470730e+00
5.714277e+00
5.931018e+00
6.114675e+00
6.259914e+00
6.362633e+00
6.420233e+00
6.431844e+00
6.398456e+00
6.322934e+00
6.209876e+00
6.065334e+00
5.896389e+00
5.710633e+00
5.515611e+00
5.318272e+00
5.124515e+00
4.938859e+00
4.764276e+00
4.602207e+00
4.452732e+00
4.314865e+00
4.186929e+00
4.066963e+00
3.953110e+00
3.843958e+00
3.738813e+00
3.637889e+00
3.542414e+00
3.454647e+00
3.377803e+00
3.315880e+00
3.273393e+00
3.255005e+00
3.265090e+00
3.307244e+00
3.383778e+00
3.495262e+00
3.640157e+00
3.814591e+00
4.012332e+00
4.224973e+00
4.442342e+00
4.653101e+00
4.845494e+00
5.008169e+00
5.131011e+00
5.205892e+00
5.227291e+00
5.192711e+00
5.102860e+00
4.961589e+00
4.775571e+00
4.553769e+00
4.306725e+00
4.045736e+00
3.781991e+00
3.525760e+00
3.285674e+00
3.068197e+00
2.877318e+00
2.714486e+00
2.578817e+00
2.467519e+00
2.376516e+00
2.301167e+00
2.237016e+00
2.180453e+00
2.129218e+00
2.082673e+00
2.041823e+00
2.009097e+00
1.987932e+00
1.982235e+00
1.995810e+00
2.031808e+00
2.092282e+00
2.177859e+00
2.287561e+00
2.418762e+00
2.567260e+00
2.727464e+00
2.892651e+00
3.055287e+00
3.207403e+00
3.340999e+00
3.448484e+00
3.523120e+00
3.559465e+00
3.553788e+00
3.504414e+00
3.411966e+00
3.279484e+00
3.112381e+00
2.918237e+00
2.706448e+00
2.487740e+00
2.273591e+00
2.075587e+00
1.904758e+00
1.770923e+00
1.682081e+00
1.643884e+00
1.659235e+00
1.728052e+00
1.847233e+00
2.010846e+00
2.210520e+00
2.436020e+00
2.675943e+00
2.918466e+00
3.152092e+00
3.366346e+00
3.552373e+00
3.703428e+00
3.815231e+00
3.886176e+00
3.917364e+00
3.912467e+00
3.877402e+00
3.819841e+00
3.748583e+00
3.672840e+00
3.601490e+00
3.542370e+00
3.501658e+00
3.483402e+00
3.489228e+00
3.518252e+00
3.567193e+00
3.630685e+00
3.701748e+00
3.772373e+00
3.834173e+00
3.879024e+00
3.899661e+00
3.890169e+00
3.846363e+00
3.766017e+00
3.648969e+00
3.497092e+00
3.314138e+00
3.105491e+00
2.877820e+00
2.638685e+00
2.396102e+00
2.158109e+00
1.932342e+00
1.725653e+00
1.543768e+00
1.390999e+00
1.270006e+00
1.181639e+00
1.124858e+00
1.096778e+00
1.092832e+00
1.107094e+00
1.132709e+00
1.162437e+00
1.189246e+00
1.206919e+00
1.210606e+00
1.197304e+00
1.166189e+00
1.118808e+00
1.059076e+00
9.930944e-01
9.287793e-01
8.753233e-01
8.425214e-01
8.400107e-01
8.764799e-01
9.589179e-01
1.091966e+00
1.277434e+00
1.514025e+00
1.797301e+00
2.119876e+00
2.471843e+00
2.841373e+00
3.215451e+00
3.580672e+00
3.924061e+00
4.233828e+00
4.500032e+00
4.715085e+00
4.874094e+00
4.975003e+00
5.018554e+00
5.008072e+00
4.949104e+00
4.848937e+00
4.716050e+00
4.559518e+00
4.388424e+00
4.211306e+00
4.035691e+00
3.867723e+00
3.711935e+00
3.571151e+00
3.446540e+00
3.337775e+00
3.243297e+00
3.160626e+00
3.086686e+00
3.018116e+00
2.951533e+00
2.883769e+00
2.812056e+00
2.734211e+00
2.648815e+00
2.555402e+00
2.454646e+00
2.348526e+00
2.240425e+00
2.135125e+00
2.038667e+00
1.958038e+00
1.900714e+00
1.874058e+00
1.884643e+00
1.937559e+00
2.035761e+00
2.179552e+00
2.366237e+00
2.590002e+00
2.842043e+00
3.110954e+00
3.383338e+00
3.644617e+00
3.879961e+00
4.075265e+00
4.218084e+00
4.298463e+00
4.309594e+00
4.248266e+00
4.115098e+00
3.914548e+00
3.654708e+00
3.346903e+00
3.005118e+00
2.645269e+00
2.284363e+00
1.939580e+00
1.627344e+00
1.362438e+00
1.157211e+00
1.020944e+00
9.593914e-01
9.745309e-01
1.064527e+00
1.223912e+00
1.443959e+00
1.713245e+00
2.018345e+00
2.344625e+00
2.677071e+00
3.001084e+00
3.303192e+00
3.571629e+00
3.796776e+00
3.971451e+00
4.091076e+00
4.153742e+00
4.160187e+00
4.113689e+00
4.019875e+00
3.886447e+00
3.722798e+00
3.539553e+00
3.348032e+00
3.159673e+00
2.985454e+00
2.835348e+00
2.717850e+00
2.639611e+00
2.605214e+00
2.617091e+00
2.675601e+00
2.779225e+00
2.924851e+00
3.108090e+00
3.323573e+00
3.565203e+00
3.826325e+00
4.099847e+00
4.378312e+00
4.653969e+00
4.918877e+00
5.165044e+00
5.384622e+00
5.570162e+00
5.714885e+00
5.812979e+00
5.859886e+00
5.852564e+00
5.789701e+00
5.671868e+00
5.501600e+00
5.283372e+00
5.023487e+00
4.729847e+00
4.411639e+00
4.078936e+00
3.742245e+00
3.412032e+00
3.098252e+00
2.809928e+00
2.554800e+00
2.339065e+00
2.167238e+00
2.042108e+00
1.964797e+00
1.934881e+00
1.950564e+00
2.008865e+00
2.105808e+00
2.236607e+00
2.395833e+00
2.577583e+00
2.775652e+00
2.983710e+00
3.195502e+00
3.405050e+00
3.606864e+00
3.796146e+00
3.968962e+00
4.122382e+00
4.254554e+00
4.364716e+00
4.453106e+00
4.520799e+00
4.569461e+00
4.601055e+00
4.617532e+00
4.620554e+00
4.611273e+00
4.590189e+00
4.557104e+00
4.511162e+00
4.450964e+00
4.374747e+00
4.280614e+00
4.166781e+00
4.031849e+00
3.875039e+00
3.696407e+00
3.497000e+00
3.278951e+00
3.045527e+00
2.801118e+00
2.551201e+00
2.302253e+00
2.061630e+00
1.837375e+00
1.637943e+00
1.471825e+00
1.347051e+00
1.270614e+00
1.247831e+00
1.281719e+00
1.372460e+00
1.517038e+00
1.709110e+00
1.939178e+00
2.195062e+00
2.462655e+00
2.726908e+00
2.972939e+00
3.187148e+00
3.358245e+00
3.478061e+00
3.542096e+00
3.549745e+00
3.504206e+00
3.412100e+00
3.282833e+00
3.127772e+00
2.959301e+00
2.789840e+00
2.630903e+00
2.492280e+00
2.381408e+00
2.302971e+00
2.258755e+00
2.247737e+00
2.266386e+00
2.309119e+00
2.368872e+00
2.437727e+00
2.507555e+00
2.570616e+00
2.620097e+00
2.650544e+00
2.658169e+00
2.641031e+00
2.599080e+00
2.534083e+00
2.449439e+00
2.349912e+00
2.241292e+00
2.130023e+00
2.022823e+00
1.926328e+00
1.846772e+00
1.789724e+00
1.759873e+00
1.760872e+00
1.795215e+00
1.864152e+00
1.967627e+00
2.104265e+00
2.271380e+00
2.465048e+00
2.680231e+00
2.910976e+00
3.150695e+00
3.392497e+00
3.629583e+00
3.855637e+00
4.065178e+00
4.253835e+00
4.418486e+00
4.557260e+00
4.669397e+00
4.754997e+00
4.814693e+00
4.849329e+00
4.859667e+00
4.846187e+00
4.808999e+00
4.747862e+00
4.662314e+00
4.551882e+00
4.416330e+00
4.255936e+00
4.071748e+00
3.865797e+00
3.641247e+00
3.402456e+00
3.154960e+00
2.905355e+00
2.661106e+00
2.430295e+00
2.221312e+00
2.042512e+00
1.901854e+00
1.806523e+00
1.762554e+00
1.774480e+00
1.845026e+00
1.974874e+00
2.162530e+00
2.404319e+00
2.694506e+00
3.025548e+00
3.388466e+00
3.773292e+00
4.169579e+00
4.566918e+00
4.955424e+00
5.326154e+00
5.671408e+00
5.984898e+00
6.261771e+00
6.498500e+00
6.692666e+00
6.842689e+00
6.947560e+00
7.006602e+00
7.019328e+00
6.985386e+00
6.904613e+00
6.777177e+00
6.603783e+00
6.385920e+00
6.126105e+00
5.828102e+00
5.497057e+00
5.139557e+00
4.763562e+00
4.378216e+00
3.993530e+00
3.619959e+00
3.267884e+00
2.947052e+00
2.666002e+00
2.431549e+00
2.248355e+00
2.118658e+00
2.042157e+00
2.016091e+00
2.035470e+00
2.093441e+00
2.181739e+00
2.291169e+00
2.412082e+00
2.534825e+00
2.650144e+00
2.749540e+00
2.825593e+00
2.872257e+00
2.885130e+00
2.861694e+00
2.801512e+00
2.706340e+00
2.580140e+00
2.428949e+00
2.260584e+00
2.084201e+00
1.909711e+00
1.747098e+00
1.605711e+00
1.493571e+00
1.416785e+00
1.379097e+00
1.381645e+00
1.422933e+00
1.499043e+00
1.604061e+00
1.730684e+00
1.870960e+00
2.017068e+00
2.162070e+00
2.300553e+00
2.429087e+00
2.546457e+00
2.653652e+00
2.753608e+00
2.850750e+00
2.950383e+00
3.057998e+00
3.178582e+00
3.315980e+00
3.472390e+00
3.648019e+00
3.840934e+00
4.047102e+00
4.260629e+00
4.474145e+00
4.679321e+00
4.867454e+00
5.030096e+00
5.159667e+00
5.250018e+00
5.296912e+00
5.298385e+00
5.254963e+00
5.169718e+00
5.048150e+00
4.897910e+00
4.728367e+00
4.550055e+00
4.374030e+00
4.211191e+00
4.071591e+00
3.963800e+00
3.894357e+00
3.867350e+00
3.884160e+00
3.943391e+00
4.041009e+00
4.170670e+00
4.324225e+00
4.492351e+00
4.665249e+00
4.833347e+00
4.987938e+00
5.121708e+00
5.229111e+00
5.306572e+00
5.352528e+00
5.367308e+00
5.352913e+00
5.312699e+00
5.251020e+00
5.172850e+00
5.083399e+00
4.987743e+00
4.890481e+00
4.795436e+00
4.705431e+00
4.622148e+00
4.546109e+00
4.476774e+00
4.412768e+00
4.352188e+00
4.292973e+00
4.233271e+00
4.171743e+00
4.107765e+00
4.041483e+00
3.973729e+00
3.905813e+00
3.839243e+00
3.775457e+00
3.715602e+00
3.660432e+00
3.610316e+00
3.565350e+00
3.525533e+00
3.490947e+00
3.461901e+00
3.438996e+00
3.423100e+00
3.415223e+00
3.416335e+00
3.427142e+00
3.447871e+00
3.478104e+00
3.516687e+00
3.561721e+00
3.610649e+00
3.660411e+00
3.707639e+00
3.748884e+00
3.780840e+00
3.800564e+00
3.805676e+00
3.794540e+00
3.766404e+00
3.721489e+00
3.661012e+00
3.587122e+00
3.502751e+00
3.411391e+00
3.316818e+00
3.222789e+00
3.132747e+00
3.049558e+00
2.975313e+00
2.911206e+00
2.857515e+00
2.813675e+00
2.778457e+00
2.750235e+00
2.727311e+00
2.708270e+00
2.692333e+00
2.679659e+00
2.671565e+00
2.670638e+00
2.680720e+00
2.706757e+00
2.754523e+00
2.830242e+00
2.940110e+00
3.089768e+00
3.283739e+00
3.524865e+00
3.813804e+00
4.148604e+00
4.524431e+00
4.933471e+00
5.365068e+00
5.806100e+00
6.241604e+00
6.655616e+00
7.032173e+00
7.356379e+00
7.615448e+00
7.799590e+00
7.902656e+00
7.922463e+00
7.860763e+00
7.722875e+00
7.517031e+00
7.253548e+00
6.943905e+00
6.599865e+00
6.232711e+00
5.852669e+00
5.468543e+00
5.087576e+00
4.715509e+00
4.356798e+00
4.014942e+00
3.692853e+00
3.393225e+00
3.118816e+00
2.872633e+00
2.657985e+00
2.478405e+00
2.337466e+00
2.238520e+00
2.184389e+00
2.177054e+00
2.217360e+00
2.304765e+00
2.437153e+00
2.610739e+00
2.820068e+00
3.058143e+00
3.316674e+00
3.586451e+00
3.857819e+00
4.121233e+00
4.367831e+00
4.590000e+00
4.781845e+00
4.939539e+00
5.061496e+00
5.148332e+00
5.202637e+00
5.228552e+00
5.231220e+00
5.216152e+00
5.188611e+00
5.153058e+00
5.112740e+00
5.069447e+00
5.023457e+00
4.973646e+00
4.917747e+00
4.852699e+00
4.775065e+00
4.681471e+00
4.569032e+00
4.435756e+00
4.280881e+00
4.105147e+00
3.910971e+00
3.702504e+00
3.485576e+00
3.267498e+00
3.056742e+00
2.862495e+00
2.694114e+00
2.560499e+00
2.469427e+00
2.426888e+00
2.436484e+00
2.498941e+00
2.611810e+00
2.769394e+00
2.962932e+00
3.181058e+00
3.410499e+00
3.636953e+00
3.846099e+00
4.024616e+00
4.161158e+00
4.247185e+00
4.277596e+00
4.251126e+00
4.170471e+00
4.042139e+00
3.876028e+00
3.684750e+00
3.482749e+00
3.285257e+00
3.107182e+00
2.962017e+00
2.860871e+00
2.811723e+00
2.818955e+00
2.883215e+00
3.001591e+00
3.168057e+00
3.374118e+00
3.609578e+00
3.863331e+00
4.124105e+00
4.381107e+00
4.624520e+00
4.845845e+00
5.038080e+00
5.195760e+00
5.314874e+00
5.392699e+00
5.427596e+00
5.418788e+00
5.366189e+00
5.270293e+00
5.132149e+00
4.953439e+00
4.736625e+00
4.485148e+00
4.203629e+00
3.898018e+00
3.575648e+00
3.245137e+00
2.916142e+00
2.598937e+00
2.303876e+00
2.040768e+00
1.818239e+00
1.643153e+00
1.520129e+00
1.451214e+00
1.435738e+00
1.470356e+00
1.549284e+00
1.664719e+00
1.807413e+00
1.967362e+00
2.134542e+00
2.299630e+00
2.454636e+00
2.593380e+00
2.711779e+00
2.807922e+00
2.881966e+00
2.935868e+00
2.973030e+00
2.997893e+00
3.015542e+00
3.031333e+00
3.050564e+00
3.078185e+00
3.118532e+00
3.175077e+00
3.250200e+00
3.344998e+00
3.459142e+00
3.590836e+00
3.736867e+00
3.892796e+00
4.053243e+00
4.212280e+00
4.363861e+00
4.502263e+00
4.622470e+00
4.720479e+00
4.793486e+00
4.839950e+00
4.859560e+00
4.853123e+00
4.822412e+00
4.770011e+00
4.699156e+00
4.613592e+00
4.517403e+00
4.414829e+00
4.310036e+00
4.206848e+00
4.108477e+00
4.017259e+00
3.934464e+00
3.860206e+00
3.793481e+00
3.732347e+00
3.674218e+00
3.616258e+00
3.555808e+00
3.490794e+00
3.420067e+00
3.343622e+00
3.262667e+00
3.179528e+00
3.097400e+00
3.019985e+00
2.951052e+00
2.893989e+00
2.851386e+00
2.824713e+00
2.814112e+00
2.818338e+00
2.834831e+00
2.859926e+00
2.889179e+00
2.917767e+00
2.940941e+00
2.954487e+00
2.955163e+00
2.941072e+00
2.911940e+00
2.869280e+00
2.816407e+00
2.758316e+00
2.701394e+00
2.653000e+00
2.620915e+00
2.612704e+00
2.635038e+00
2.693023e+00
2.789600e+00
2.925087e+00
3.096904e+00
3.299532e+00
3.524728e+00
3.761975e+00
3.999143e+00
4.223306e+00
4.421625e+00
4.582229e+00
4.695016e+00
4.752327e+00
4.749441e+00
4.684895e+00
4.560604e+00
4.381806e+00
4.156822e+00
3.896653e+00
3.614434e+00
3.324760e+00
3.042941e+00
2.784195e+00
2.562868e+00
2.391686e+00
2.281116e+00
2.238833e+00
2.269344e+00
2.373769e+00
2.549784e+00
2.791746e+00
3.090981e+00
3.436228e+00
3.814236e+00
4.210454e+00
4.609814e+00
4.997520e+00
5.359818e+00
5.684673e+00
5.962304e+00
6.185547e+00
6.350024e+00
6.454106e+00
6.498713e+00
6.486966e+00
6.423758e+00
6.315274e+00
6.168521e+00
5.990895e+00
5.789818e+00
5.572460e+00
5.345543e+00
5.115230e+00
4.887086e+00
4.666086e+00
4.456655e+00
4.262723e+00
4.087761e+00
3.934801e+00
3.806418e+00
3.704680e+00
3.631078e+00
3.586433e+00
3.570812e+00
3.583463e+00
3.622767e+00
3.686234e+00
3.770536e+00
3.871565e+00
3.984538e+00
4.104111e+00
4.224525e+00
4.339757e+00
4.443681e+00
4.530247e+00
4.593686e+00
4.628733e+00
4.630893e+00
4.596725e+00
4.524144e+00
4.412707e+00
4.263858e+00
4.081102e+00
3.870065e+00
3.638420e+00
3.395663e+00
3.152727e+00
2.921452e+00
2.713940e+00
2.541828e+00
2.415559e+00
2.343694e+00
2.332350e+00
2.384801e+00
2.501291e+00
2.679063e+00
2.912606e+00
3.194082e+00
3.513885e+00
3.861291e+00
4.225120e+00
4.594363e+00
4.958727e+00
5.309031e+00
5.637458e+00
5.937631e+00
6.204534e+00
6.434316e+00
6.624027e+00
6.771337e+00
6.874300e+00
6.931218e+00
6.940618e+00
6.901374e+00
6.812938e+00
6.675655e+00
6.491097e+00
6.262351e+00
5.994198e+00
5.693147e+00
5.367288e+00
5.025994e+00
4.679498e+00
4.338390e+00
4.013103e+00
3.713420e+00
3.448037e+00
3.224208e+00
3.047467e+00
2.921445e+00
2.847758e+00
2.825987e+00
2.853727e+00
2.926703e+00
3.038938e+00
3.182967e+00
3.350092e+00
3.530665e+00
3.714426e+00
3.890889e+00
4.049782e+00
4.181554e+00
4.277911e+00
4.332358e+00
4.340691e+00
4.301375e+00
4.215757e+00
4.088059e+00
3.925140e+00
3.736021e+00
3.531226e+00
3.321988e+00
3.119404e+00
2.933630e+00
2.773174e+00
2.644384e+00
2.551142e+00
2.494804e+00
2.474373e+00
2.486871e+00
2.527856e+00
2.592022e+00
2.673788e+00
2.767834e+00
2.869499e+00
2.975036e+00
3.081715e+00
3.187784e+00
3.292343e+00
3.395162e+00
3.496480e+00
3.596840e+00
3.696952e+00
3.797608e+00
3.899621e+00
4.003789e+00
4.110834e+00
4.221340e+00
4.335646e+00
4.453737e+00
4.575114e+00
4.698670e+00
4.822585e+00
4.944242e+00
5.060185e+00
5.166139e+00
5.257114e+00
5.327622e+00
5.372004e+00
5.384868e+00
5.361603e+00
5.298908e+00
5.195279e+00
5.051380e+00
4.870237e+00
4.657241e+00
4.419921e+00
4.167537e+00
3.910509e+00
3.659732e+00
3.425845e+00
3.218502e+00
3.045695e+00
2.913192e+00
2.824124e+00
2.778761e+00
2.774500e+00
2.806076e+00
2.865982e+00
2.945062e+00
3.033243e+00
3.120328e+00
3.196789e+00
3.254508e+00
3.287384e+00
3.291794e+00
3.266847e+00
3.214436e+00
3.139065e+00
3.047469e+00
2.948050e+00
2.850154e+00
2.763274e+00
2.696225e+00
2.656372e+00
2.649000e+00
2.676872e+00
2.740035e+00
2.835874e+00
2.959404e+00
3.103774e+00
3.260894e+00
3.422156e+00
3.579154e+00
3.724350e+00
3.851638e+00
3.956758e+00
4.037545e+00
4.093978e+00
4.128064e+00
4.143533e+00
4.145412e+00
4.139493e+00
4.131762e+00
4.127834e+00
4.132467e+00
4.149172e+00
4.179975e+00
4.225330e+00
4.284180e+00
4.354143e+00
4.431790e+00
4.512972e+00
4.593170e+00
4.667837e+00
4.732714e+00
4.784125e+00
4.819232e+00
4.836252e+00
4.834613e+00
4.815047e+00
4.779583e+00
4.731436e+00
4.674777e+00
4.614392e+00
4.555251e+00
4.502014e+00
4.458546e+00
4.427477e+00
4.409882e+00
4.405107e+00
4.410794e+00
4.423082e+00
4.436971e+00
4.446808e+00
4.446835e+00
4.431733e+00
4.397113e+00
4.339907e+00
4.258635e+00
4.153523e+00
4.026484e+00
3.880965e+00
3.721678e+00
3.554238e+00
3.384752e+00
3.219398e+00
3.064030e+00
2.923841e+00
2.803123e+00
2.705102e+00
2.631869e+00
2.584365e+00
2.562415e+00
2.564772e+00
2.589189e+00
2.632512e+00
2.690805e+00
2.759545e+00
2.833874e+00
2.908914e+00
2.980106e+00
3.043541e+00
3.096240e+00
3.136336e+00
3.163154e+00
3.177196e+00
3.180035e+00
3.174163e+00
3.162801e+00
3.149692e+00
3.138869e+00
3.134403e+00
3.140111e+00
3.159239e+00
3.194125e+00
3.245886e+00
3.314149e+00
3.396889e+00
3.490399e+00
3.589419e+00
3.687423e+00
3.777049e+00
3.850641e+00
3.900845e+00
3.921225e+00
3.906825e+00
3.854640e+00
3.763953e+00
3.636510e+00
3.476511e+00
3.290418e+00
3.086595e+00
2.874816e+00
2.665654e+00
2.469831e+00
2.297545e+00
2.157830e+00
2.057981e+00
2.003089e+00
1.995686e+00
2.035556e+00
2.119688e+00
2.242411e+00
2.395672e+00
2.569472e+00
2.752409e+00
2.932307e+00
3.096882e+00
3.234402e+00
3.334313e+00
3.387783e+00
3.388166e+00
3.331347e+00
3.215994e+00
3.043686e+00
2.818933e+00
2.549076e+00
2.244068e+00
1.916133e+00
1.579303e+00
1.248832e+00
9.405140e-01
6.699164e-01
4.515730e-01
2.981765e-01
2.198286e-01
2.234020e-01
3.120694e-01
4.850469e-01
7.375827e-01
1.061205e+00
1.444217e+00
1.872407e+00
2.329904e+00
2.800117e+00
3.266663e+00
3.714218e+00
4.129232e+00
4.500458e+00
4.819295e+00
5.079943e+00
5.279382e+00
5.417210e+00
5.495376e+00
5.517835e+00
5.490164e+00
5.419158e+00
5.312432e+00
5.178026e+00
5.024014e+00
4.858125e+00
4.687387e+00
4.517801e+00
4.354062e+00
4.199383e+00
4.055406e+00
3.922255e+00
3.798716e+00
3.682554e+00
3.570929e+00
3.460903e+00
3.349963e+00
3.236513e+00
3.120268e+00
3.002477e+00
2.885956e+00
2.774889e+00
2.674454e+00
2.590291e+00
2.527914e+00
2.492130e+00
2.486541e+00
2.513176e+00
2.572290e+00
2.662326e+00
2.780027e+00
2.920665e+00
3.078366e+00
3.246486e+00
3.418003e+00
3.585904e+00
3.743534e+00
3.884881e+00
4.004802e+00
4.099177e+00
4.165010e+00
4.200494e+00
4.205058e+00
4.179393e+00
4.125465e+00
4.046493e+00
3.946859e+00
3.831951e+00
3.707911e+00
3.581306e+00
3.458752e+00
3.346516e+00
3.250154e+00
3.174217e+00
3.122051e+00
3.095700e+00
3.095896e+00
3.122115e+00
3.172674e+00
3.244831e+00
3.334888e+00
3.438289e+00
3.549741e+00
3.663375e+00
3.772990e+00
3.872379e+00
3.955741e+00
4.018141e+00
4.055963e+00
4.067285e+00
4.052114e+00
4.012441e+00
3.952076e+00
3.876301e+00
3.791364e+00
3.703885e+00
3.620228e+00
3.545927e+00
3.485195e+00
3.440579e+00
3.412764e+00
3.400544e+00
3.400949e+00
3.409524e+00
3.420739e+00
3.428510e+00
3.426800e+00
3.410257e+00
3.374831e+00
3.318296e+00
3.240623e+00
3.144115e+00
3.033292e+00
2.914518e+00
2.795400e+00
2.684046e+00
2.588256e+00
2.514759e+00
2.468574e+00
2.452549e+00
2.467130e+00
2.510349e+00
2.578034e+00
2.664190e+00
2.761530e+00
2.862109e+00
2.957998e+00
3.041956e+00
3.108048e+00
3.152149e+00
3.172302e+00
3.168911e+00
3.144744e+00
3.104764e+00
3.055799e+00
3.006058e+00
2.964533e+00
2.940292e+00
2.941717e+00
2.975725e+00
3.047038e+00
3.157581e+00
3.306068e+00
3.487849e+00
3.695039e+00
3.916946e+00
4.140752e+00
4.352394e+00
4.537559e+00
4.682700e+00
4.775973e+00
4.808034e+00
4.772606e+00
4.666802e+00
4.491184e+00
4.249589e+00
3.948752e+00
3.597790e+00
3.207604e+00
2.790251e+00
2.358328e+00
1.924387e+00
1.500424e+00
1.097436e+00
7.250825e-01
3.914659e-01
1.030355e-01
-1.353781e-01
-3.204179e-01
-4.499733e-01
-5.229155e-01
-5.388431e-01
-4.978811e-01
-4.005675e-01
-2.478434e-01
-4.114730e-02
2.173996e-01
5.247455e-01
8.766318e-01
1.267331e+00
1.689446e+00
2.133806e+00
2.589519e+00
3.044183e+00
3.484290e+00
3.895798e+00
4.264854e+00
4.578591e+00
4.825946e+00
4.998416e+00
5.090658e+00
5.100905e+00
5.031124e+00
4.886934e+00
4.677284e+00
4.413947e+00
4.110864e+00
3.783416e+00
3.447668e+00
3.119626e+00
2.814554e+00
2.546352e+00
2.327031e+00
2.166265e+00
2.071050e+00
2.045453e+00
2.090475e+00
2.204028e+00
2.381036e+00
2.613672e+00
2.891711e+00
3.203005e+00
3.534051e+00
3.870627e+00
4.198478e+00
4.504013e+00
4.774980e+00
5.001091e+00
5.174530e+00
5.290332e+00
5.346561e+00
5.344288e+00
5.287357e+00
5.181957e+00
5.036045e+00
4.858708e+00
4.659519e+00
4.447971e+00
4.233037e+00
4.022886e+00
3.824735e+00
3.644809e+00
3.488350e+00
3.359617e+00
3.261836e+00
3.197062e+00
3.165968e+00
3.167578e+00
3.199018e+00
3.255335e+00
3.329471e+00
3.412433e+00
3.493702e+00
3.561884e+00
3.605546e+00
3.614183e+00
3.579196e+00
3.494779e+00
3.358600e+00
3.172184e+00
2.940976e+00
2.674044e+00
2.383479e+00
2.083546e+00
1.789677e+00
1.517392e+00
1.281257e+00
1.093927e+00
9.653729e-01
9.023021e-01
9.078071e-01
9.812339e-01
1.118255e+00
1.311122e+00
1.549072e+00
1.818873e+00
2.105480e+00
2.392797e+00
2.664514e+00
2.904992e+00
3.100155e+00
3.238329e+00
3.310988e+00
3.313333e+00
3.244666e+00
3.108501e+00
2.912408e+00
2.667577e+00
2.388138e+00
2.090289e+00
1.791303e+00
1.508497e+00
1.258251e+00
1.055135e+00
9.112253e-01
8.356143e-01
8.341561e-01
9.094184e-01
1.060823e+00
1.284934e+00
1.575846e+00
1.925624e+00
2.324743e+00
2.762504e+00
3.227403e+00
3.707447e+00
4.190441e+00
4.664248e+00
5.117042e+00
5.537568e+00
5.915418e+00
6.241300e+00
6.507317e+00
6.707231e+00
6.836689e+00
6.893410e+00
6.877293e+00
6.790446e+00
6.637113e+00
6.423489e+00
6.157448e+00
5.848174e+00
5.505747e+00
5.140693e+00
4.763563e+00
4.384544e+00
4.013154e+00
3.658004e+00
3.326652e+00
3.025521e+00
2.759871e+00
2.533793e+00
2.350224e+00
2.210934e+00
2.116506e+00
2.066290e+00
2.058351e+00
2.089445e+00
2.155045e+00
2.249452e+00
2.366016e+00
2.497441e+00
2.636185e+00
2.774889e+00
2.906812e+00
3.026204e+00
3.128599e+00
3.210985e+00
3.271834e+00
3.311009e+00
3.329564e+00
3.329463e+00
3.313272e+00
3.283854e+00
3.244110e+00
3.196782e+00
3.144316e+00
3.088776e+00
3.031795e+00
2.974539e+00
2.917700e+00
2.861507e+00
2.805789e+00
2.750088e+00
2.693831e+00
2.636557e+00
2.578141e+00
2.519000e+00
2.460228e+00
2.403634e+00
2.351677e+00
2.307303e+00
2.273709e+00
2.254066e+00
2.251237e+00
2.267532e+00
2.304519e+00
2.362914e+00
2.442561e+00
2.542504e+00
2.661119e+00
2.796296e+00
2.945637e+00
3.106640e+00
3.276845e+00
3.453920e+00
3.635695e+00
3.820133e+00
4.005265e+00
4.189108e+00
4.369575e+00
4.544427e+00
4.711259e+00
4.867555e+00
5.010796e+00
5.138617e+00
5.248992e+00
5.340411e+00
5.412037e+00
5.463802e+00
5.496439e+00
5.511445e+00
5.510963e+00
5.497620e+00
5.474318e+00
5.444013e+00
5.409506e+00
5.373273e+00
5.337338e+00
5.303225e+00
5.271949e+00
5.244062e+00
5.219716e+00
5.198727e+00
5.180630e+00
5.164712e+00
5.150030e+00
5.135425e+00
5.119540e+00
5.100847e+00
5.077698e+00
5.048396e+00
5.011292e+00
4.964892e+00
4.907985e+00
4.839777e+00
4.760017e+00
4.669113e+00
4.568218e+00
4.459279e+00
4.345032e+00
4.228941e+00
4.115091e+00
4.008013e+00
3.912477e+00
3.833250e+00
3.774837e+00
3.741207e+00
3.735532e+00
3.759927e+00
3.815227e+00
3.900781e+00
4.014304e+00
4.151795e+00
4.307533e+00
4.474171e+00
4.642937e+00
4.803943e+00
4.946598e+00
5.060120e+00
5.134125e+00
5.159268e+00
5.127890e+00
5.034622e+00
4.876883e+00
4.655229e+00
4.373481e+00
4.038632e+00
3.660524e+00
3.251321e+00
2.824851e+00
2.395851e+00
1.979201e+00
1.589191e+00
1.238862e+00
9.394592e-01
7.000116e-01
5.270502e-01
4.244610e-01
3.934710e-01
4.327544e-01
5.386433e-01
7.054226e-01
9.256836e-01
1.190711e+00
1.490874e+00
1.816000e+00
2.155716e+00
2.499747e+00
2.838186e+00
3.161740e+00
3.461963e+00
3.731476e+00
3.964163e+00
4.155335e+00
4.301828e+00
4.402035e+00
4.455843e+00
4.464503e+00
4.430424e+00
4.356934e+00
4.248017e+00
4.108070e+00
3.941690e+00
3.753508e+00
3.548076e+00
3.329804e+00
3.102930e+00
2.871529e+00
2.639550e+00
2.410877e+00
2.189414e+00
1.979178e+00
1.784385e+00
1.609487e+00
1.459158e+00
1.338178e+00
1.251225e+00
1.202576e+00
1.195753e+00
1.233148e+00
1.315682e+00
1.442544e+00
1.611054e+00
1.816668e+00
2.053146e+00
2.312869e+00
2.587266e+00
2.867314e+00
3.144058e+00
3.409092e+00
3.654981e+00
3.875581e+00
4.066259e+00
4.224017e+00
4.347512e+00
4.436997e+00
4.494181e+00
4.522014e+00
4.524409e+00
4.505907e+00
4.471303e+00
4.425257e+00
4.371915e+00
4.314588e+00
4.255515e+00
4.195756e+00
4.135237e+00
4.072953e+00
4.007314e+00
3.936603e+00
3.859471e+00
3.775415e+00
3.685170e+00
3.590941e+00
3.496443e+00
3.406725e+00
3.327779e+00
3.265975e+00
3.227388e+00
3.217097e+00
3.238545e+00
3.293045e+00
3.379493e+00
3.494337e+00
3.631773e+00
3.784169e+00
3.942629e+00
4.097641e+00
4.239727e+00
4.360027e+00
4.450779e+00
4.505665e+00
4.520016e+00
4.490907e+00
4.417149e+00
4.299232e+00
4.139236e+00
3.940740e+00
3.708716e+00
3.449417e+00
3.170218e+00
2.879404e+00
2.585886e+00
2.298866e+00
2.027442e+00
1.780218e+00
1.564925e+00
1.388097e+00
1.254818e+00
1.168555e+00
1.131082e+00
1.142485e+00
1.201251e+00
1.304407e+00
1.447702e+00
1.625820e+00
1.832583e+00
2.061166e+00
2.304295e+00
2.554449e+00
2.804073e+00
3.045795e+00
3.272672e+00
3.478453e+00
3.657840e+00
3.806734e+00
3.922439e+00
4.003785e+00
4.051159e+00
4.066417e+00
4.052690e+00
4.014098e+00
3.955396e+00
3.881596e+00
3.797591e+00
3.707817e+00
3.615972e+00
3.524814e+00
3.436041e+00
3.350265e+00
3.267088e+00
3.185268e+00
3.102984e+00
3.018173e+00
2.928916e+00
2.833833e+00
2.732441e+00
2.625424e+00
2.514787e+00
2.403875e+00
2.297251e+00
2.200464e+00
2.119737e+00
2.061610e+00
2.032583e+00
2.038760e+00
2.085522e+00
2.177213e+00
2.316846e+00
2.505815e+00
2.743624e+00
3.027651e+00
3.352965e+00
3.712245e+00
4.095815e+00
4.491849e+00
4.886740e+00
5.265656e+00
5.613244e+00
5.914449e+00
6.155383e+00
6.324162e+00
6.411639e+00
6.411959e+00
6.322885e+00
6.145898e+00
5.886063e+00
5.551707e+00
5.153957e+00
4.706187e+00
4.223426e+00
3.721773e+00
3.217833e+00
2.728202e+00
2.268988e+00
1.855344e+00
1.501011e+00
1.217848e+00
1.015356e+00
9.002330e-01
8.759903e-01
9.426905e-01
1.096853e+00
1.331561e+00
1.636776e+00
1.999860e+00
2.406246e+00
2.840225e+00
3.285774e+00
3.727350e+00
4.150593e+00
4.542872e+00
4.893663e+00
5.194726e+00
5.440128e+00
5.626145e+00
5.751092e+00
5.815133e+00
5.820100e+00
5.769335e+00
5.667565e+00
5.520781e+00
5.336110e+00
5.121653e+00
4.886274e+00
4.639324e+00
4.390314e+00
4.148551e+00
3.922760e+00
3.720758e+00
3.549185e+00
3.413336e+00
3.317097e+00
3.262965e+00
3.252133e+00
3.284592e+00
3.359243e+00
3.473981e+00
3.625755e+00
3.810617e+00
4.023761e+00
4.259588e+00
4.511787e+00
4.773468e+00
5.037323e+00
5.295848e+00
5.541585e+00
5.767403e+00
5.966789e+00
6.134125e+00
6.264948e+00
6.356163e+00
6.406189e+00
6.415052e+00
6.384381e+00
6.317333e+00
6.218415e+00
6.093224e+00
5.948101e+00
5.789732e+00
5.624726e+00
5.459212e+00
5.298503e+00
5.146859e+00
5.007364e+00
4.881933e+00
4.771407e+00
4.675739e+00
4.594206e+00
4.525631e+00
4.468580e+00
4.421529e+00
4.382979e+00
4.351545e+00
4.326012e+00
4.305367e+00
4.288829e+00
4.275847e+00
4.266103e+00
4.259485e+00
4.256045e+00
4.255933e+00
4.259314e+00
4.266270e+00
4.276698e+00
4.290223e+00
4.306124e+00
4.323284e+00
4.340181e+00
4.354905e+00
4.365231e+00
4.368728e+00
4.362905e+00
4.345408e+00
4.314220e+00
4.267890e+00
4.205740e+00
4.128044e+00
4.036157e+00
3.932581e+00
3.820942e+00
3.705881e+00
3.592828e+00
3.487688e+00
3.396417e+00
3.324544e+00
3.276666e+00
3.255982e+00
3.263933e+00
3.299990e+00
3.361644e+00
3.444590e+00
3.543101e+00
3.650534e+00
3.759928e+00
3.864622e+00
3.958824e+00
4.038083e+00
4.099598e+00
4.142357e+00
4.167072e+00
4.175947e+00
4.172299e+00
4.160092e+00
4.143430e+00
4.126087e+00
4.111087e+00
4.100398e+00
4.094751e+00
4.093596e+00
4.095212e+00
4.096955e+00
4.095626e+00
4.087925e+00
4.070941e+00
4.042609e+00
4.002077e+00
3.949933e+00
3.888259e+00
3.820510e+00
3.751237e+00
3.685692e+00
3.629360e+00
3.587449e+00
3.564402e+00
3.563440e+00
3.586210e+00
3.632545e+00
3.700384e+00
3.785868e+00
3.883607e+00
3.987100e+00
4.089263e+00
4.183008e+00
4.261811e+00
4.320207e+00
4.354174e+00
4.361379e+00
4.341306e+00
4.295248e+00
4.226227e+00
4.138827e+00
4.038985e+00
3.933726e+00
3.830853e+00
3.738581e+00
3.665118e+00
3.618218e+00
3.604695e+00
3.629972e+00
3.697662e+00
3.809229e+00
3.963760e+00
4.157852e+00
4.385644e+00
4.638980e+00
4.907708e+00
5.180103e+00
5.443394e+00
5.684374e+00
5.890072e+00
6.048451e+00
6.149105e+00
6.183905e+00
6.147562e+00
6.038043e+00
5.856797e+00
5.608763e+00
5.302142e+00
4.947943e+00
4.559340e+00
4.150893e+00
3.737700e+00
3.334529e+00
2.955017e+00
2.610955e+00
2.311742e+00
2.064004e+00
1.871445e+00
1.734893e+00
1.652576e+00
1.620551e+00
1.633273e+00
1.684202e+00
1.766408e+00
1.873108e+00
1.998083e+00
2.135974e+00
2.282434e+00
2.434173e+00
2.588885e+00
2.745109e+00
2.902027e+00
3.059229e+00
3.216471e+00
3.373440e+00
3.529560e+00
3.683842e+00
3.834788e+00
3.980367e+00
4.118053e+00
4.244926e+00
4.357826e+00
4.453543e+00
4.529019e+00
4.581539e+00
4.608902e+00
4.609544e+00
4.582621e+00
4.528060e+00
4.446572e+00
4.339654e+00
4.209573e+00
4.059349e+00
3.892727e+00
3.714135e+00
3.528622e+00
3.341771e+00
3.159555e+00
2.988154e+00
2.833710e+00
2.702040e+00
2.598300e+00
2.526648e+00
2.489914e+00
2.489326e+00
2.524326e+00
2.592503e+00
2.689675e+00
2.810118e+00
2.946924e+00
3.092477e+00
3.238971e+00
3.378938e+00
3.505732e+00
3.613904e+00
3.699476e+00
3.760073e+00
3.794932e+00
3.804802e+00
3.791756e+00
3.758934e+00
3.710270e+00
3.650188e+00
3.583322e+00
3.514253e+00
3.447269e+00
3.386163e+00
3.334070e+00
3.293338e+00
3.265445e+00
3.250969e+00
3.249612e+00
3.260272e+00
3.281173e+00
3.310038e+00
3.344288e+00
3.381265e+00
3.418437e+00
3.453585e+00
3.484940e+00
3.511262e+00
3.531844e+00
3.546449e+00
3.555189e+00
3.558368e+00
3.556312e+00
3.549211e+00
3.537007e+00
3.519347e+00
3.495604e+00
3.464978e+00
3.426641e+00
3.379924e+00
3.324497e+00
3.260528e+00
3.188795e+00
3.110736e+00
3.028448e+00
2.944629e+00
2.862479e+00
2.785566e+00
2.717678e+00
2.662648e+00
2.624172e+00
2.605623e+00
2.609857e+00
2.639015e+00
2.694344e+00
2.776029e+00
2.883078e+00
3.013271e+00
3.163199e+00
3.328411e+00
3.503655e+00
3.683203e+00
3.861216e+00
4.032118e+00
4.190925e+00
4.333504e+00
4.456740e+00
4.558593e+00
4.638056e+00
4.695030e+00
4.730134e+00
4.744479e+00
4.739451e+00
4.716530e+00
4.677152e+00
4.622646e+00
4.554208e+00
4.472926e+00
4.379799e+00
4.275760e+00
4.161677e+00
4.038355e+00
3.906544e+00
3.766995e+00
3.620561e+00
3.468353e+00
3.311942e+00
3.153562e+00
2.996265e+00
2.844000e+00
2.701557e+00
2.574365e+00
2.468163e+00
2.388553e+00
2.340495e+00
2.327794e+00
2.352635e+00
2.415212e+00
2.513502e+00
2.643192e+00
2.797801e+00
2.968981e+00
3.146992e+00
3.321329e+00
3.481452e+00
3.617557e+00
3.721312e+00
3.786509e+00
3.809525e+00
3.789594e+00
3.728827e+00
3.632032e+00
3.506331e+00
3.360649e+00
3.205111e+00
3.050395e+00
2.907081e+00
2.785011e+00
2.692704e+00
2.636825e+00
2.621765e+00
2.649347e+00
2.718692e+00
2.826248e+00
2.966011e+00
3.129900e+00
3.308266e+00
3.490521e+00
3.665813e+00
3.823738e+00
3.955017e+00
4.052110e+00
4.109720e+00
4.125140e+00
4.098428e+00
4.032387e+00
3.932367e+00
3.805900e+00
3.662207e+00
3.511606e+00
3.364871e+00
3.232562e+00
3.124372e+00
3.048515e+00
3.011198e+00
3.016192e+00
3.064558e+00
3.154527e+00
3.281559e+00
3.438582e+00
3.616402e+00
3.804255e+00
3.990490e+00
4.163333e+00
4.311699e+00
4.425996e+00
4.498853e+00
4.525724e+00
4.505276e+00
4.439543e+00
4.333793e+00
4.196128e+00
4.036841e+00
3.867582e+00
3.700426e+00
3.546911e+00
3.417146e+00
3.319075e+00
3.257935e+00
3.235980e+00
3.252462e+00
3.303873e+00
3.384403e+00
3.486570e+00
3.601940e+00
3.721876e+00
3.838235e+00
3.943959e+00
4.033514e+00
4.103136e+00
4.150894e+00
4.176566e+00
4.181349e+00
4.167465e+00
4.137701e+00
4.094953e+00
4.041812e+00
3.980272e+00
3.911549e+00
3.836055e+00
3.753507e+00
3.663154e+00
3.564080e+00
3.455554e+00
3.337377e+00
3.210190e+00
3.075696e+00
2.936777e+00
2.797490e+00
2.662912e+00
2.538875e+00
2.431585e+00
2.347173e+00
2.291217e+00
2.268272e+00
2.281461e+00
2.332147e+00
2.419713e+00
2.541486e+00
2.692781e+00
2.867104e+00
3.056479e+00
3.251917e+00
3.443977e+00
3.623409e+00
3.781808e+00
3.912231e+00
4.009709e+00
4.071593e+00
4.097689e+00
4.090170e+00
4.053273e+00
3.992817e+00
3.915614e+00
3.828840e+00
3.739450e+00
3.653694e+00
3.576791e+00
3.512784e+00
3.464568e+00
3.434078e+00
3.422561e+00
3.430885e+00
3.459815e+00
3.510184e+00
3.582925e+00
3.678966e+00
3.798974e+00
3.943013e+00
4.110165e+00
4.298180e+00
4.503216e+00
4.719722e+00
4.940499e+00
5.156941e+00
5.359454e+00
5.538023e+00
5.682878e+00
5.785200e+00
5.837805e+00
5.835732e+00
5.776686e+00
5.661274e+00
5.493018e+00
5.278140e+00
5.025143e+00
4.744221e+00
4.446572e+00
4.143674e+00
3.846601e+00
3.565432e+00
3.308809e+00
3.083651e+00
2.895037e+00
2.746217e+00
2.638718e+00
2.572490e+00
2.546076e+00
2.556751e+00
2.600659e+00
2.672936e+00
2.767858e+00
2.879019e+00
2.999573e+00
3.122519e+00
3.241040e+00
3.348860e+00
3.440605e+00
3.512128e+00
3.560774e+00
3.585561e+00
3.587249e+00
3.568279e+00
3.532587e+00
3.485304e+00
3.432350e+00
3.379989e+00
3.334345e+00
3.300949e+00
3.284331e+00
3.287686e+00
3.312637e+00
3.359095e+00
3.425241e+00
3.507608e+00
3.601292e+00
3.700258e+00
3.797748e+00
3.886762e+00
3.960594e+00
4.013375e+00
4.040595e+00
4.039559e+00
4.009726e+00
3.952915e+00
3.873330e+00
3.777410e+00
3.673482e+00
3.571229e+00
3.481003e+00
3.413011e+00
3.376434e+00
3.378557e+00
3.423989e+00
3.514047e+00
3.646400e+00
3.815005e+00
4.010362e+00
4.220101e+00
4.429833e+00
4.624223e+00
4.788182e+00
4.908072e+00
4.972824e+00
4.974855e+00
4.910725e+00
4.781459e+00
4.592519e+00
4.353425e+00
4.077053e+00
3.778669e+00
3.474774e+00
3.181861e+00
2.915188e+00
2.687663e+00
2.508930e+00
2.384734e+00
2.316602e+00
2.301860e+00
2.333985e+00
2.403238e+00
2.497526e+00
2.603407e+00
2.707153e+00
2.795764e+00
2.857877e+00
2.884484e+00
2.869457e+00
2.809830e+00
2.705876e+00
2.560961e+00
2.381217e+00
2.175045e+00
1.952497e+00
1.724564e+00
1.502442e+00
1.296824e+00
1.117298e+00
9.718711e-01
8.666724e-01
8.058204e-01
7.914466e-01
8.238411e-01
9.016813e-01
1.022303e+00
1.181973e+00
1.376133e+00
1.599591e+00
1.846650e+00
2.111179e+00
2.386648e+00
2.666141e+00
2.942406e+00
3.207941e+00
3.455176e+00
3.676728e+00
3.865735e+00
4.016244e+00
4.123611e+00
4.184887e+00
4.199132e+00
4.167641e+00
4.094041e+00
3.984251e+00
3.846281e+00
3.689889e+00
3.526096e+00
3.366591e+00
3.223058e+00
3.106464e+00
3.026370e+00
2.990302e+00
3.003243e+00
3.067282e+00
3.181462e+00
3.341830e+00
3.541692e+00
3.772042e+00
4.022134e+00
4.280124e+00
4.533743e+00
4.770951e+00
4.980513e+00
5.152501e+00
5.278680e+00
5.352777e+00
5.370647e+00
5.330323e+00
5.231989e+00
5.077864e+00
4.872052e+00
4.620347e+00
4.330024e+00
4.009630e+00
3.668755e+00
3.317802e+00
2.967740e+00
2.629822e+00
2.315281e+00
2.034980e+00
1.799022e+00
1.616318e+00
1.494115e+00
1.437513e+00
1.448989e+00
1.527990e+00
1.670645e+00
1.869659e+00
2.114438e+00
2.391474e+00
2.684983e+00
2.977767e+00
3.252239e+00
3.491530e+00
3.680571e+00
3.807077e+00
3.862327e+00
3.841703e+00
3.744941e+00
3.576102e+00
3.343268e+00
3.058000e+00
2.734619e+00
2.389348e+00
2.039382e+00
1.701944e+00
1.393385e+00
1.128358e+00
9.191426e-01
7.751175e-01
7.024281e-01
7.038406e-01
7.787789e-01
9.235220e-01
1.131534e+00
1.393899e+00
1.699824e+00
2.037193e+00
2.393144e+00
2.754648e+00
3.109086e+00
3.444800e+00
3.751600e+00
4.021216e+00
4.247657e+00
4.427449e+00
4.559724e+00
4.646139e+00
4.690617e+00
4.698933e+00
4.678168e+00
4.636105e+00
4.580599e+00
4.519011e+00
4.457752e+00
4.401958e+00
4.355334e+00
4.320140e+00
4.297281e+00
4.286483e+00
4.286486e+00
4.295236e+00
4.310040e+00
4.327698e+00
4.344604e+00
4.356841e+00
4.360295e+00
4.350792e+00
4.324279e+00
4.277050e+00
4.206004e+00
4.108937e+00
3.984859e+00
3.834290e+00
3.659536e+00
3.464871e+00
3.256604e+00
3.042977e+00
2.833882e+00
2.640378e+00
2.474058e+00
2.346279e+00
2.267359e+00
2.245785e+00
2.287523e+00
2.395501e+00
2.569307e+00
2.805126e+00
3.095940e+00
3.431943e+00
3.801162e+00
4.190216e+00
4.585171e+00
4.972418e+00
5.339517e+00
5.675935e+00
5.973631e+00
6.227408e+00
6.435032e+00
6.597069e+00
6.716484e+00
6.798036e+00
6.847542e+00
6.871095e+00
6.874323e+00
6.861752e+00
6.836359e+00
6.799314e+00
6.749967e+00
6.686027e+00
6.603938e+00
6.499392e+00
6.367933e+00
6.205594e+00
6.009520e+00
5.778505e+00
5.513413e+00
5.217423e+00
4.896095e+00
4.557237e+00
4.210600e+00
3.867402e+00
3.539742e+00
3.239922e+00
2.979742e+00
2.769792e+00
2.618801e+00
2.533080e+00
2.516088e+00
2.568164e+00
2.686427e+00
2.864857e+00
3.094549e+00
3.364129e+00
3.660288e+00
3.968411e+00
4.273253e+00
4.559638e+00
4.813132e+00
5.020690e+00
5.171249e+00
5.256253e+00
5.270120e+00
5.210604e+00
5.079055e+00
4.880514e+00
4.623625e+00
4.320315e+00
3.985248e+00
3.635037e+00
3.287269e+00
2.959407e+00
2.667637e+00
2.425772e+00
2.244295e+00
2.129635e+00
2.083726e+00
2.103903e+00
2.183129e+00
2.310554e+00
2.472357e+00
2.652821e+00
2.835554e+00
3.004769e+00
3.146533e+00
3.249864e+00
3.307597e+00
3.316924e+00
3.279572e+00
3.201588e+00
3.092745e+00
2.965650e+00
2.834611e+00
2.714395e+00
2.618979e+00
2.560416e+00
2.547903e+00
2.587124e+00
2.679915e+00
2.824250e+00
3.014551e+00
3.242244e+00
3.496527e+00
3.765244e+00
4.035803e+00
4.296032e+00
4.534931e+00
4.743256e+00
4.913899e+00
5.042070e+00
5.125268e+00
5.163078e+00
5.156811e+00
5.109046e+00
5.023120e+00
4.902632e+00
4.751024e+00
4.571294e+00
4.365883e+00
4.136753e+00
3.885627e+00
3.614357e+00
3.325358e+00
3.022021e+00
2.709068e+00
2.392760e+00
2.080941e+00
1.782882e+00
1.508936e+00
1.270007e+00
1.076896e+00
9.395677e-01
8.664270e-01
8.636669e-01
9.347699e-01
1.080207e+00
1.297360e+00
1.580675e+00
1.922004e+00
2.311122e+00
2.736329e+00
3.185099e+00
3.644701e+00
4.102744e+00
4.547599e+00
4.968681e+00
5.356602e+00
5.703190e+00
6.001434e+00
6.245399e+00
6.430145e+00
6.551717e+00
6.607210e+00
6.594935e+00
6.514657e+00
6.367868e+00
6.158041e+00
5.890817e+00
5.574057e+00
5.217742e+00
4.833696e+00
4.435137e+00
4.036089e+00
3.650704e+00
3.292532e+00
2.973823e+00
2.704897e+00
2.493638e+00
2.345140e+00
2.261524e+00
2.241926e+00
2.282655e+00
2.377502e+00
2.518180e+00
2.694868e+00
2.896811e+00
3.112965e+00
3.332608e+00
3.545918e+00
3.744449e+00
3.921518e+00
4.072452e+00
4.194713e+00
4.287888e+00
4.353545e+00
4.394978e+00
4.416838e+00
4.424687e+00
4.424489e+00
4.422072e+00
4.422593e+00
4.430052e+00
4.446881e+00
4.473672e+00
4.509057e+00
4.549773e+00
4.590927e+00
4.626447e+00
4.649675e+00
4.654066e+00
4.633900e+00
4.584936e+00
4.504932e+00
4.393965e+00
4.254521e+00
4.091335e+00
3.911023e+00
3.721521e+00
3.531434e+00
3.349328e+00
3.183055e+00
3.039170e+00
2.922475e+00
2.835721e+00
2.779487e+00
2.752230e+00
2.750486e+00
2.769205e+00
2.802192e+00
2.842625e+00
2.883611e+00
2.918751e+00
2.942664e+00
2.951445e+00
2.943016e+00
2.917341e+00
2.876493e+00
2.824553e+00
2.767343e+00
2.711996e+00
2.666388e+00
2.638468e+00
2.635525e+00
2.663483e+00
2.726282e+00
2.825428e+00
2.959783e+00
3.125618e+00
3.316937e+00
3.526023e+00
3.744138e+00
3.962285e+00
4.171944e+00
4.365692e+00
4.537670e+00
4.683854e+00
4.802127e+00
4.892183e+00
4.955285e+00
4.993923e+00
5.011422e+00
5.011529e+00
4.998025e+00
4.974383e+00
4.943489e+00
4.907442e+00
4.867443e+00
4.823788e+00
4.775957e+00
4.722807e+00
4.662836e+00
4.594502e+00
4.516548e+00
4.428291e+00
4.329841e+00
4.222222e+00
4.107385e+00
3.988126e+00
3.867922e+00
3.750715e+00
3.640656e+00
3.541842e+00
3.458061e+00
3.392554e+00
3.347829e+00
3.325525e+00
3.326343e+00
3.350065e+00
3.395628e+00
3.461262e+00
3.544645e+00
3.643071e+00
3.753596e+00
3.873161e+00
3.998687e+00
4.127142e+00
4.255574e+00
4.381121e+00
4.501004e+00
4.612493e+00
4.712885e+00
4.799503e+00
4.869742e+00
4.921187e+00
4.951796e+00
4.960156e+00
4.945752e+00
4.909224e+00
4.852548e+00
4.779087e+00
4.693495e+00
4.601459e+00
4.509304e+00
4.423503e+00
4.350161e+00
4.294525e+00
4.260585e+00
4.250774e+00
4.265808e+00
4.304636e+00
4.364488e+00
4.441021e+00
4.528522e+00
4.620177e+00
4.708391e+00
4.785138e+00
4.842348e+00
4.872303e+00
4.868035e+00
4.823731e+00
4.735120e+00
4.599855e+00
4.417862e+00
4.191622e+00
3.926344e+00
3.629960e+00
3.312913e+00
2.987685e+00
2.668096e+00
2.368404e+00
2.102307e+00
1.881935e+00
1.716959e+00
1.613901e+00
1.575720e+00
1.601701e+00
1.687637e+00
1.826266e+00
2.007907e+00
2.221212e+00
2.453977e+00
2.693938e+00
2.929491e+00
3.150309e+00
3.347807e+00
3.515449e+00
3.648895e+00
3.745995e+00
3.806649e+00
3.832565e+00
3.826934e+00
3.794076e+00
3.739058e+00
3.667327e+00
3.584379e+00
3.495475e+00
3.405419e+00
3.318397e+00
3.237877e+00
3.166553e+00
3.106320e+00
3.058285e+00
3.022809e+00
2.999599e+00
2.987848e+00
2.986442e+00
2.994205e+00
3.010168e+00
3.033800e+00
3.065172e+00
3.105006e+00
3.154589e+00
3.215556e+00
3.289572e+00
3.377945e+00
3.481251e+00
3.599006e+00
3.729461e+00
3.869539e+00
4.014954e+00
4.160484e+00
4.300391e+00
4.428926e+00
4.540868e+00
4.632017e+00
4.699589e+00
4.742435e+00
4.761086e+00
4.757586e+00
4.735179e+00
4.697865e+00
4.649913e+00
4.595372e+00
4.537646e+00
4.479168e+00
4.421185e+00
4.363673e+00
4.305378e+00
4.243977e+00
4.176344e+00
4.098933e+00
4.008227e+00
3.901246e+00
3.776051e+00
3.632196e+00
3.471060e+00
3.296003e+00
3.112296e+00
2.926838e+00
2.747646e+00
2.583190e+00
2.441650e+00
2.330150e+00
2.254098e+00
2.216660e+00
2.218469e+00
2.257557e+00
2.329548e+00
2.428063e+00
2.545303e+00
2.672738e+00
2.801835e+00
2.924747e+00
3.034905e+00
3.127467e+00
3.199575e+00
3.250436e+00
3.281195e+00
3.294641e+00
3.294767e+00
3.286216e+00
3.273680e+00
3.261310e+00
3.252214e+00
3.248086e+00
3.249050e+00
3.253706e+00
3.259402e+00
3.262697e+00
3.259945e+00
3.247948e+00
3.224593e+00
3.189398e+00
3.143905e+00
3.091862e+00
3.039162e+00
2.993526e+00
2.963930e+00
2.959839e+00
2.990293e+00
3.062932e+00
3.183077e+00
3.352948e+00
3.571116e+00
3.832262e+00
4.127271e+00
4.443658e+00
4.766291e+00
5.078346e+00
5.362411e+00
5.601648e+00
5.780924e+00
5.887844e+00
5.913601e+00
5.853613e+00
5.707885e+00
5.481081e+00
5.182293e+00
4.824513e+00
4.423844e+00
3.998505e+00
3.567704e+00
3.150462e+00
2.764496e+00
2.425224e+00
2.144976e+00
1.932452e+00
1.792458e+00
1.725921e+00
1.730156e+00
1.799363e+00
1.925283e+00
2.097971e+00
2.306602e+00
2.540262e+00
2.788639e+00
3.042607e+00
3.294621e+00
3.538962e+00
3.771786e+00
3.991039e+00
4.196232e+00
4.388137e+00
4.568413e+00
4.739209e+00
4.902741e+00
5.060875e+00
5.214720e+00
5.364246e+00
5.507964e+00
5.642696e+00
5.763482e+00
5.863648e+00
5.935087e+00
5.968739e+00
5.955271e+00
5.885894e+00
5.753251e+00
5.552293e+00
5.281030e+00
4.941094e+00
4.538025e+00
4.081260e+00
3.583810e+00
3.061644e+00
2.532820e+00
2.016444e+00
1.531515e+00
1.095752e+00
7.244956e-01
4.297578e-01
2.195179e-01
9.731028e-02
6.214877e-02
1.087942e-01
2.283360e-01
4.090289e-01
6.373007e-01
8.988305e-01
1.179593e+00
1.466775e+00
1.749487e+00
2.019225e+00
2.270059e+00
2.498566e+00
2.703541e+00
2.885547e+00
3.046394e+00
3.188616e+00
3.315025e+00
3.428391e+00
3.531273e+00
3.625979e+00
3.714617e+00
3.799199e+00
3.881733e+00
3.964265e+00
4.048862e+00
4.137528e+00
4.232080e+00
4.333998e+00
4.444297e+00
4.563412e+00
4.691138e+00
4.826604e+00
4.968292e+00
5.114087e+00
5.261350e+00
5.406995e+00
5.547568e+00
5.679322e+00
5.798277e+00
5.900303e+00
5.981208e+00
6.036886e+00
6.063510e+00
6.057787e+00
6.017262e+00
5.940627e+00
5.828017e+00
5.681230e+00
5.503836e+00
5.301159e+00
5.080095e+00
4.848796e+00
4.616227e+00
4.391643e+00
4.184033e+00
4.001567e+00
3.851110e+00
3.737821e+00
3.664872e+00
3.633295e+00
3.641981e+00
3.687816e+00
3.765957e+00
3.870227e+00
3.993588e+00
4.128650e+00
4.268179e+00
4.405548e+00
4.535110e+00
4.652485e+00
4.754745e+00
4.840531e+00
4.910080e+00
4.965202e+00
5.009162e+00
5.046489e+00
5.082672e+00
5.123755e+00
5.175824e+00
5.244426e+00
5.333958e+00
5.447074e+00
5.584188e+00
5.743117e+00
5.918908e+00
6.103906e+00
6.288046e+00
6.459372e+00
6.604763e+00
6.710782e+00
6.764609e+00
6.754973e+00
6.673009e+00
6.512965e+00
6.272725e+00
5.954081e+00
5.562744e+00
5.108088e+00
4.602658e+00
4.061464e+00
3.501151e+00
2.939102e+00
2.392556e+00
1.877814e+00
1.409582e+00
1.000481e+00
6.607219e-01
3.979527e-01
2.172252e-01
1.210550e-01
1.095346e-01
1.804646e-01
3.294873e-01
5.502150e-01
8.343658e-01
1.171925e+00
1.551352e+00
1.959862e+00
2.383763e+00
2.808875e+00
3.220986e+00
3.606331e+00
3.952072e+00
4.246740e+00
4.480643e+00
4.646199e+00
4.738218e+00
4.754100e+00
4.693983e+00
4.560793e+00
4.360230e+00
4.100640e+00
3.792787e+00
3.449495e+00
3.085175e+00
2.715235e+00
2.355417e+00
2.021094e+00
1.726581e+00
1.484519e+00
1.305352e+00
1.196930e+00
1.164229e+00
1.209189e+00
1.330635e+00
1.524280e+00
1.782813e+00
2.096075e+00
2.451348e+00
2.833791e+00
3.227002e+00
3.613733e+00
3.976701e+00
4.299473e+00
4.567355e+00
4.768253e+00
4.893432e+00
4.938123e+00
4.901949e+00
4.789105e+00
4.608271e+00
4.372246e+00
4.097294e+00
3.802244e+00
3.507399e+00
3.233321e+00
2.999572e+00
2.823487e+00
2.719062e+00
2.695995e+00
2.758968e+00
2.907187e+00
3.134260e+00
3.428418e+00
3.773119e+00
4.148012e+00
4.530226e+00
4.895881e+00
5.221730e+00
5.486781e+00
5.673776e+00
5.770406e+00
5.770181e+00
5.672888e+00
5.484624e+00
5.217404e+00
4.888370e+00
4.518671e+00
4.132057e+00
3.753310e+00
3.406598e+00
3.113865e+00
2.893381e+00
2.758531e+00
2.716933e+00
2.769932e+00
2.912505e+00
3.133594e+00
3.416845e+00
3.741716e+00
4.084872e+00
4.421779e+00
4.728351e+00
4.982533e+00
5.165700e+00
5.263771e+00
5.268000e+00
5.175402e+00
4.988818e+00
4.716660e+00
4.372347e+00
3.973500e+00
3.540929e+00
3.097472e+00
2.666725e+00
2.271713e+00
1.933551e+00
1.670162e+00
1.495112e+00
1.416666e+00
1.437142e+00
1.552660e+00
1.753327e+00
2.023877e+00
2.344730e+00
2.693373e+00
3.045945e+00
3.378870e+00
3.670404e+00
3.901956e+00
4.059110e+00
4.132278e+00
4.116996e+00
4.013869e+00
3.828225e+00
3.569513e+00
3.250527e+00
2.886503e+00
2.494137e+00
2.090606e+00
1.692614e+00
1.315547e+00
9.727572e-01
6.750210e-01
4.301939e-01
2.430610e-01
1.153829e-01
4.611891e-02
3.180106e-02
6.702575e-02
1.450192e-01
2.582274e-01
3.988793e-01
5.594773e-01
7.331823e-01
9.140819e-01
1.097347e+00
1.279300e+00
1.457421e+00
1.630322e+00
1.797693e+00
1.960235e+00
2.119560e+00
2.278060e+00
2.438727e+00
2.604926e+00
2.780124e+00
2.967584e+00
3.170025e+00
3.389289e+00
3.626014e+00
3.879360e+00
4.146815e+00
4.424118e+00
4.705309e+00
4.982939e+00
5.248408e+00
5.492409e+00
5.705450e+00
5.878395e+00
6.002981e+00
6.072291e+00
6.081144e+00
6.026404e+00
5.907196e+00
5.725029e+00
5.483829e+00
5.189863e+00
4.851574e+00
4.479306e+00
4.084935e+00
3.681406e+00
3.282196e+00
2.900708e+00
2.549643e+00
2.240364e+00
1.982318e+00
1.782534e+00
1.645257e+00
1.571726e+00
1.560137e+00
1.605778e+00
1.701343e+00
1.837415e+00
2.003066e+00
2.186561e+00
2.376092e+00
2.560495e+00
2.729888e+00
2.876164e+00
2.993330e+00
3.077641e+00
3.127562e+00
3.143588e+00
3.127953e+00
3.084289e+00
3.017277e+00
2.932309e+00
2.835182e+00
2.731816e+00
2.627981e+00
2.529029e+00
2.439616e+00
2.363425e+00
2.302900e+00
2.259015e+00
2.231116e+00
2.216864e+00
2.212314e+00
2.212149e+00
2.210083e+00
2.199407e+00
2.173642e+00
2.127235e+00
2.056219e+00
1.958743e+00
1.835404e+00
1.689330e+00
1.525979e+00
1.352693e+00
1.178033e+00
1.011000e+00
8.602108e-01
7.331420e-01
6.355168e-01
5.709008e-01
5.405435e-01
5.434698e-01
5.767889e-01
6.361608e-01
7.163410e-01
8.117195e-01
9.167820e-01
1.026447e+00
1.136256e+00
1.242439e+00
1.341871e+00
1.431978e+00
1.510625e+00
1.576025e+00
1.626679e+00
1.661375e+00
1.679223e+00
1.679741e+00
1.662978e+00
1.629656e+00
1.581311e+00
1.520403e+00
1.450350e+00
1.375456e+00
1.300705e+00
1.231417e+00
1.172787e+00
1.129364e+00
1.104526e+00
1.100045e+00
1.115800e+00
1.149697e+00
1.197818e+00
1.254787e+00
1.314315e+00
1.369863e+00
1.415323e+00
1.445658e+00
1.457407e+00
1.448997e+00
1.420841e+00
1.375209e+00
1.315913e+00
1.247841e+00
1.176420e+00
1.107065e+00
1.044670e+00
9.931955e-01
9.553818e-01
9.325922e-01
9.247898e-01
9.306314e-01
9.476622e-01
9.725958e-01
1.001663e+00
1.031014e+00
1.057150e+00
1.077357e+00
1.090089e+00
1.095261e+00
1.094401e+00
1.090622e+00
1.088407e+00
1.093209e+00
1.110925e+00
1.147282e+00
1.207241e+00
1.294452e+00
1.410854e+00
1.556441e+00
1.729211e+00
1.925301e+00
2.139284e+00
2.364592e+00
2.594022e+00
2.820275e+00
3.036478e+00
3.236648e+00
3.416056e+00
3.571481e+00
3.701326e+00
3.805631e+00
3.885961e+00
3.945220e+00
3.987385e+00
4.017188e+00
4.039762e+00
4.060253e+00
4.083443e+00
4.113385e+00
4.153118e+00
4.204469e+00
4.268004e+00
4.343111e+00
4.428236e+00
4.521198e+00
4.619553e+00
4.720934e+00
4.823298e+00
4.925048e+00
5.025018e+00
5.122318e+00
5.216088e+00
5.305208e+00
5.388033e+00
5.462213e+00
5.524659e+00
5.571684e+00
5.599323e+00
5.603806e+00
5.582120e+00
5.532568e+00
5.455239e+00
5.352284e+00
5.227937e+00
5.088232e+00
4.940454e+00
4.792365e+00
4.651320e+00
4.523411e+00
4.412760e+00
4.321074e+00
4.247534e+00
4.189028e+00
4.140689e+00
4.096657e+00
4.050960e+00
3.998378e+00
3.935191e+00
3.859704e+00
3.772484e+00
3.676281e+00
3.575643e+00
3.476281e+00
3.384274e+00
3.305221e+00
3.243471e+00
3.201526e+00
3.179691e+00
3.176006e+00
3.186430e+00
3.205245e+00
3.225599e+00
3.240110e+00
3.241472e+00
3.223025e+00
3.179237e+00
3.106122e+00
3.001575e+00
2.865615e+00
2.700555e+00
2.511044e+00
2.303997e+00
2.088372e+00
1.874787e+00
1.674991e+00
1.501198e+00
1.365340e+00
1.278284e+00
1.249080e+00
1.284303e+00
1.387545e+00
1.559100e+00
1.795865e+00
2.091467e+00
2.436602e+00
2.819543e+00
3.226785e+00
3.643770e+00
4.055648e+00
4.448026e+00
4.807687e+00
5.123240e+00
5.385684e+00
5.588860e+00
5.729761e+00
5.808683e+00
5.829173e+00
5.797777e+00
5.723564e+00
5.617453e+00
5.491385e+00
5.357391e+00
5.226650e+00
5.108624e+00
5.010356e+00
4.936014e+00
4.886710e+00
4.860617e+00
4.853370e+00
4.858671e+00
4.869062e+00
4.876736e+00
4.874340e+00
4.855663e+00
4.816191e+00
4.753480e+00
4.667358e+00
4.559959e+00
4.435610e+00
4.300568e+00
4.162646e+00
4.030731e+00
3.914220e+00
3.822416e+00
3.763915e+00
3.746023e+00
3.774242e+00
3.851833e+00
3.979495e+00
4.155155e+00
4.373889e+00
4.627990e+00
4.907189e+00
5.199047e+00
5.489519e+00
5.763666e+00
6.006513e+00
6.203984e+00
6.343870e+00
6.416754e+00
6.416809e+00
6.342415e+00
6.196506e+00
5.986612e+00
5.724580e+00
5.425954e+00
5.109075e+00
4.793944e+00
4.500941e+00
4.249497e+00
4.056816e+00
3.936743e+00
3.898861e+00
3.947854e+00
4.083191e+00
4.299122e+00
4.584992e+00
4.925833e+00
5.303202e+00
5.696212e+00
6.082684e+00
6.440365e+00
6.748139e+00
6.987170e+00
7.141921e+00
7.200984e+00
7.157690e+00
7.010439e+00
6.762745e+00
6.422971e+00
6.003804e+00
5.521488e+00
4.994893e+00
4.444488e+00
3.891287e+00
3.355825e+00
2.857231e+00
2.412424e+00
2.035469e+00
1.737103e+00
1.524434e+00
1.400808e+00
1.365833e+00
1.415540e+00
1.542678e+00
1.737135e+00
1.986448e+00
2.276420e+00
2.591801e+00
2.917013e+00
3.236889e+00
3.537402e+00
3.806346e+00
4.033926e+00
4.213247e+00
4.340629e+00
4.415745e+00
4.441538e+00
4.423904e+00
4.371165e+00
4.293342e+00
4.201300e+00
4.105825e+00
4.016728e+00
3.942031e+00
3.887331e+00
3.855386e+00
3.845951e+00
3.855883e+00
3.879503e+00
3.909176e+00
3.936076e+00
3.951066e+00
3.945634e+00
3.912804e+00
3.847948e+00
3.749409e+00
3.618891e+00
3.461540e+00
3.285728e+00
3.102517e+00
2.924873e+00
2.766679e+00
2.641641e+00
2.562192e+00
2.538492e+00
2.577612e+00
2.682963e+00
2.854022e+00
3.086340e+00
3.371843e+00
3.699348e+00
4.055284e+00
4.424512e+00
4.791218e+00
5.139785e+00
5.455603e+00
5.725770e+00
5.939626e+00
6.089130e+00
6.169048e+00
6.176974e+00
6.113202e+00
5.980488e+00
5.783736e+00
5.529650e+00
5.226384e+00
4.883229e+00
4.510332e+00
4.118455e+00
3.718753e+00
3.322540e+00
2.941013e+00
2.584933e+00
2.264250e+00
1.987702e+00
1.762409e+00
1.593508e+00
1.483856e+00
1.433835e+00
1.441286e+00
1.501589e+00
1.607896e+00
1.751532e+00
1.922524e+00
2.110249e+00
2.304133e+00
2.494338e+00
2.672368e+00
2.831538e+00
2.967244e+00
3.077035e+00
3.160486e+00
3.218895e+00
3.254875e+00
3.271864e+00
3.273627e+00
3.263810e+00
3.245564e+00
3.221314e+00
3.192662e+00
3.160439e+00
3.124887e+00
3.085922e+00
3.043429e+00
2.997528e+00
2.948769e+00
2.898217e+00
2.847423e+00
2.798276e+00
2.752788e+00
2.712821e+00
2.679811e+00
2.654536e+00
2.636950e+00
2.626129e+00
2.620336e+00
2.617210e+00
2.614066e+00
2.608276e+00
2.597672e+00
2.580943e+00
2.557940e+00
2.529881e+00
2.499380e+00
2.470327e+00
2.447602e+00
2.436645e+00
2.442957e+00
2.471558e+00
2.526479e+00
2.610354e+00
2.724144e+00
2.867029e+00
3.036469e+00
3.228428e+00
3.437717e+00
3.658425e+00
3.884397e+00
4.109692e+00
4.329004e+00
4.537992e+00
4.733491e+00
4.913605e+00
5.077661e+00
5.226038e+00
5.359900e+00
5.480835e+00
5.590466e+00
5.690040e+00
5.780057e+00
5.859988e+00
5.928105e+00
5.981484e+00
6.016169e+00
6.027492e+00
6.010525e+00
5.960582e+00
5.873738e+00
5.747282e+00
5.580082e+00
5.372819e+00
5.128100e+00
4.850453e+00
4.546218e+00
4.223343e+00
3.891093e+00
3.559666e+00
3.239723e+00
2.941831e+00
2.675859e+00
2.450340e+00
2.271880e+00
2.144645e+00
2.070020e+00
2.046463e+00
2.069621e+00
2.132692e+00
2.227035e+00
2.342952e+00
2.470588e+00
2.600826e+00
2.726086e+00
2.840938e+00
2.942444e+00
3.030227e+00
3.106246e+00
3.174337e+00
3.239584e+00
3.307585e+00
3.383712e+00
3.472427e+00
3.576704e+00
3.697620e+00
3.834114e+00
3.982961e+00
4.138926e+00
4.295110e+00
4.443447e+00
4.575310e+00
4.682179e+00
4.756303e+00
4.791319e+00
4.782762e+00
4.728443e+00
4.628681e+00
4.486362e+00
4.306840e+00
4.097671e+00
3.868196e+00
3.628984e+00
3.391167e+00
3.165708e+00
2.962661e+00
2.790484e+00
2.655483e+00
2.561432e+00
2.509425e+00
2.497951e+00
2.523178e+00
2.579395e+00
2.659559e+00
2.755855e+00
2.860247e+00
2.964958e+00
3.062870e+00
3.147842e+00
3.214952e+00
3.260673e+00
3.282982e+00
3.281399e+00
3.256959e+00
3.212097e+00
3.150449e+00
3.076574e+00
2.995609e+00
2.912887e+00
2.833560e+00
2.762259e+00
2.702842e+00
2.658255e+00
2.630508e+00
2.620774e+00
2.629569e+00
2.656971e+00
2.702846e+00
2.767018e+00
2.849377e+00
2.949882e+00
3.068496e+00
3.205030e+00
3.358958e+00
3.529205e+00
3.713955e+00
3.910491e+00
4.115092e+00
4.322997e+00
4.528451e+00
4.724835e+00
4.904905e+00
5.061117e+00
5.186056e+00
5.272936e+00
5.316124e+00
5.311659e+00
5.257683e+00
5.154737e+00
5.005877e+00
4.816578e+00
4.594436e+00
4.348685e+00
4.089576e+00
3.827660e+00
3.573045e+00
3.334687e+00
3.119772e+00
2.933275e+00
2.777731e+00
2.653258e+00
2.557837e+00
2.487822e+00
2.438612e+00
2.405405e+00
2.383936e+00
2.371080e+00
2.365269e+00
2.366629e+00
2.376855e+00
2.398803e+00
2.435903e+00
2.491429e+00
2.567762e+00
2.665732e+00
2.784141e+00
2.919529e+00
3.066241e+00
3.216768e+00
3.362332e+00
3.493647e+00
3.601752e+00
3.678832e+00
3.718951e+00
3.718620e+00
3.677178e+00
3.596935e+00
3.483089e+00
3.343397e+00
3.187636e+00
3.026883e+00
2.872676e+00
2.736139e+00
2.627154e+00
2.553672e+00
2.521225e+00
2.532678e+00
2.588226e+00
2.685607e+00
2.820473e+00
2.986875e+00
3.177779e+00
3.385570e+00
3.602492e+00
3.821004e+00
4.034026e+00
4.235090e+00
4.418417e+00
4.578929e+00
4.712251e+00
4.814712e+00
4.883366e+00
4.916047e+00
4.911446e+00
4.869198e+00
4.789968e+00
4.675522e+00
4.528752e+00
4.353667e+00
4.155319e+00
3.939679e+00
3.713458e+00
3.483880e+00
3.258424e+00
3.044540e+00
2.849369e+00
2.679472e+00
2.540599e+00
2.437497e+00
2.373769e+00
2.351783e+00
2.372628e+00
2.436115e+00
2.540807e+00
2.684084e+00
2.862239e+00
3.070604e+00
3.303716e+00
3.555526e+00
3.819642e+00
4.089585e+00
4.359059e+00
4.622175e+00
4.873631e+00
5.108813e+00
5.323823e+00
5.515436e+00
5.681005e+00
5.818344e+00
5.925604e+00
6.001175e+00
6.043610e+00
6.051602e+00
6.023984e+00
5.959779e+00
5.858276e+00
5.719130e+00
5.542484e+00
5.329096e+00
5.080458e+00
4.798909e+00
4.487725e+00
4.151182e+00
3.794585e+00
3.424254e+00
3.047446e+00
2.672220e+00
2.307210e+00
1.961347e+00
1.643503e+00
1.362108e+00
1.124740e+00
9.377339e-01
8.058197e-01
7.318160e-01
7.164082e-01
7.580251e-01
8.528365e-01
9.948850e-01
1.176353e+00
1.387957e+00
1.619444e+00
1.860151e+00
2.099589e+00
2.328008e+00
2.536898e+00
2.719404e+00
2.870615e+00
2.987711e+00
3.069960e+00
3.118545e+00
3.136255e+00
3.127045e+00
3.095530e+00
3.046459e+00
2.984238e+00
2.912546e+00
2.834106e+00
2.750629e+00
2.662923e+00
2.571171e+00
2.475320e+00
2.375535e+00
2.272658e+00
2.168599e+00
2.066603e+00
1.971339e+00
1.888783e+00
1.825886e+00
1.790057e+00
1.788494e+00
1.827447e+00
1.911489e+00
2.042877e+00
2.221093e+00
2.442618e+00
2.700977e+00
2.987059e+00
3.289666e+00
3.596246e+00
3.893705e+00
4.169234e+00
4.411061e+00
4.609081e+00
4.755334e+00
4.844326e+00
4.873208e+00
4.841841e+00
4.752759e+00
4.611068e+00
4.424256e+00
4.201940e+00
3.955506e+00
3.697657e+00
3.441842e+00
3.201592e+00
2.989778e+00
2.817843e+00
2.695061e+00
2.627882e+00
2.619432e+00
2.669209e+00
2.773027e+00
2.923226e+00
3.109143e+00
3.317823e+00
3.534932e+00
3.745784e+00
3.936428e+00
4.094683e+00
4.211033e+00
4.279316e+00
4.297114e+00
4.265829e+00
4.190417e+00
4.078797e+00
3.940996e+00
3.788115e+00
3.631234e+00
3.480379e+00
3.343670e+00
3.226744e+00
3.132507e+00
3.061217e+00
3.010848e+00
2.977679e+00
2.956991e+00
2.943778e+00
2.933390e+00
2.922036e+00
2.907104e+00
2.887298e+00
2.862595e+00
2.834048e+00
2.803488e+00
2.773165e+00
2.745375e+00
2.722126e+00
2.704874e+00
2.694347e+00
2.690479e+00
2.692446e+00
2.698796e+00
2.707656e+00
2.716983e+00
2.724829e+00
2.729575e+00
2.730118e+00
2.725962e+00
2.717226e+00
2.704564e+00
2.689024e+00
2.671884e+00
2.654490e+00
2.638148e+00
2.624067e+00
2.613381e+00
2.607237e+00
2.606912e+00
2.613949e+00
2.630254e+00
2.658120e+00
2.700147e+00
2.759054e+00
2.837381e+00
2.937125e+00
3.059353e+00
3.203870e+00
3.368978e+00
3.551400e+00
3.746360e+00
3.947831e+00
4.148902e+00
4.342219e+00
4.520431e+00
4.676595e+00
4.804505e+00
4.898937e+00
4.955804e+00
4.972258e+00
4.946748e+00
4.879064e+00
4.770357e+00
4.623155e+00
4.441346e+00
4.230138e+00
3.995981e+00
3.746455e+00
3.490113e+00
3.236283e+00
2.994810e+00
2.775717e+00
2.588786e+00
2.443045e+00
2.346203e+00
2.304068e+00
2.320011e+00
2.394559e+00
2.525165e+00
2.706202e+00
2.929195e+00
3.183259e+00
3.455716e+00
3.732824e+00
4.000564e+00
4.245422e+00
4.455131e+00
4.619319e+00
4.730047e+00
4.782208e+00
4.773768e+00
4.705841e+00
4.582577e+00
4.410887e+00
4.200000e+00
3.960903e+00
3.705701e+00
3.446937e+00
3.196951e+00
2.967291e+00
2.768242e+00
2.608463e+00
2.494757e+00
2.431951e+00
2.422878e+00
2.468433e+00
2.567681e+00
2.718006e+00
2.915284e+00
3.154063e+00
3.427741e+00
3.728729e+00
4.048578e+00
4.378086e+00
4.707385e+00
5.026032e+00
5.323163e+00
5.587719e+00
5.808796e+00
5.976110e+00
6.080576e+00
6.114946e+00
6.074450e+00
5.957351e+00
5.765335e+00
5.503669e+00
5.181059e+00
4.809208e+00
4.402103e+00
3.975072e+00
3.543743e+00
3.122979e+00
2.725921e+00
2.363222e+00
2.042543e+00
1.768351e+00
1.542008e+00
1.362149e+00
1.225270e+00
1.126456e+00
1.060180e+00
1.021056e+00
1.004489e+00
1.007135e+00
1.027138e+00
1.064133e+00
1.119028e+00
1.193605e+00
1.290019e+00
1.410257e+00
1.555625e+00
1.726319e+00
1.921121e+00
2.137217e+00
2.370158e+00
2.613947e+00
2.861231e+00
3.103604e+00
3.331985e+00
3.537070e+00
3.709830e+00
3.842034e+00
3.926752e+00
3.958807e+00
3.935122e+00
3.854940e+00
3.719890e+00
3.533891e+00
3.302917e+00
3.034631e+00
2.737948e+00
2.422537e+00
2.098329e+00
1.775048e+00
1.461814e+00
1.166821e+00
8.971182e-01
6.584941e-01
4.554414e-01
2.912000e-01
1.678443e-01
8.639389e-02
4.692768e-02
4.869054e-02
9.018841e-02
1.692745e-01
2.832322e-01
4.288610e-01
6.025703e-01
8.004821e-01
1.018543e+00
1.252638e+00
1.498711e+00
1.752866e+00
2.011466e+00
2.271200e+00
2.529139e+00
2.782767e+00
3.029997e+00
3.269169e+00
3.499016e+00
3.718602e+00
3.927213e+00
4.124233e+00
4.308989e+00
4.480631e+00
4.638041e+00
4.779818e+00
4.904342e+00
5.009904e+00
5.094882e+00
5.157941e+00
5.198202e+00
5.215364e+00
5.209750e+00
5.182285e+00
5.134388e+00
5.067824e+00
4.984523e+00
4.886410e+00
4.775264e+00
4.652640e+00
4.519862e+00
4.378093e+00
4.228473e+00
4.072308e+00
3.911289e+00
3.747696e+00
3.584574e+00
3.425824e+00
3.276199e+00
3.141179e+00
3.026709e+00
2.938820e+00
2.883137e+00
2.864312e+00
2.885430e+00
2.947457e+00
3.048788e+00
3.184972e+00
3.348682e+00
3.529959e+00
3.716738e+00
3.895623e+00
4.052837e+00
4.175245e+00
4.251333e+00
4.272039e+00
4.231352e+00
4.126645e+00
3.958724e+00
3.731653e+00
3.452390e+00
3.130300e+00
2.776603e+00
2.403784e+00
2.024982e+00
1.653373e+00
1.301554e+00
9.809329e-01
7.011725e-01
4.697093e-01
2.914091e-01
1.683902e-01
1.000424e-01
8.324279e-02
1.127496e-01
1.817354e-01
2.824086e-01
4.066700e-01
5.467500e-01
6.957785e-01
8.482447e-01
1.000309e+00
1.149940e+00
1.296863e+00
1.442312e+00
1.588622e+00
1.738697e+00
1.895412e+00
2.061034e+00
2.236732e+00
2.422224e+00
2.615629e+00
2.813519e+00
3.011166e+00
3.202965e+00
3.382958e+00
3.545407e+00
3.685351e+00
3.799077e+00
3.884460e+00
3.941140e+00
3.970523e+00
3.975623e+00
3.960763e+00
3.931190e+00
3.892644e+00
3.850913e+00
3.811435e+00
3.778936e+00
3.757153e+00
3.748635e+00
3.754634e+00
3.775084e+00
3.808669e+00
3.852976e+00
3.904717e+00
3.960002e+00
4.014649e+00
4.064501e+00
4.105730e+00
4.135099e+00
4.150166e+00
4.149414e+00
4.132288e+00
4.099131e+00
4.051047e+00
3.989689e+00
3.917034e+00
3.835150e+00
3.746013e+00
3.651387e+00
3.552763e+00
3.451368e+00
3.348202e+00
3.244098e+00
3.139758e+00
3.035775e+00
2.932614e+00
2.830585e+00
2.729822e+00
2.630293e+00
2.531861e+00
2.434396e+00
2.337926e+00
2.242800e+00
2.149820e+00
2.060317e+00
1.976144e+00
1.899583e+00
1.833177e+00
1.779530e+00
1.741107e+00
1.720060e+00
1.718116e+00
1.736521e+00
1.776022e+00
1.836874e+00
1.918852e+00
2.021230e+00
2.142742e+00
2.281507e+00
2.434940e+00
2.599676e+00
2.771514e+00
2.945430e+00
3.115668e+00
3.275924e+00
3.419647e+00
3.540423e+00
3.632450e+00
3.691049e+00
3.713161e+00
3.697794e+00
3.646338e+00
3.562736e+00
3.453439e+00
3.327158e+00
3.194384e+00
3.066706e+00
2.955971e+00
2.873350e+00
2.828411e+00
2.828290e+00
2.877057e+00
2.975352e+00
3.120318e+00
3.305825e+00
3.522962e+00
3.760708e+00
4.006717e+00
4.248145e+00
4.472444e+00
4.668074e+00
4.825112e+00
4.935716e+00
4.994455e+00
4.998482e+00
4.947571e+00
4.843998e+00
4.692294e+00
4.498888e+00
4.271662e+00
4.019443e+00
3.751504e+00
3.477081e+00
3.204972e+00
2.943228e+00
2.698971e+00
2.478319e+00
2.286417e+00
2.127532e+00
2.005176e+00
1.922220e+00
1.880945e+00
1.883023e+00
1.929398e+00
2.020083e+00
2.153897e+00
2.328194e+00
2.538624e+00
2.779007e+00
3.041363e+00
3.316118e+00
3.592508e+00
3.859133e+00
4.104617e+00
4.318297e+00
4.490878e+00
4.614988e+00
4.685603e+00
4.700322e+00
4.659486e+00
4.566144e+00
4.425878e+00
4.246490e+00
4.037560e+00
3.809895e+00
3.574891e+00
3.343839e+00
3.127241e+00
2.934174e+00
2.771777e+00
2.644899e+00
2.555952e+00
2.504972e+00
2.489888e+00
2.506968e+00
2.551362e+00
2.617700e+00
2.700663e+00
2.795465e+00
2.898210e+00
3.006112e+00
3.117580e+00
3.232187e+00
3.350552e+00
3.474149e+00
3.605061e+00
3.745676e+00
3.898345e+00
4.064993e+00
4.246731e+00
4.443488e+00
4.653717e+00
4.874218e+00
5.100105e+00
5.324953e+00
5.541107e+00
5.740130e+00
5.913353e+00
6.052479e+00
6.150172e+00
6.200601e+00
6.199868e+00
6.146291e+00
6.040515e+00
5.885432e+00
5.685951e+00
5.448623e+00
5.181199e+00
4.892173e+00
4.590353e+00
4.284516e+00
3.983155e+00
3.694333e+00
3.425603e+00
3.183987e+00
2.975949e+00
2.807330e+00
2.683216e+00
2.607715e+00
2.583671e+00
2.612331e+00
2.693030e+00
2.822949e+00
2.997009e+00
3.207937e+00
3.446521e+00
3.702042e+00
3.962836e+00
4.216939e+00
4.452752e+00
4.659663e+00
4.828597e+00
4.952453e+00
5.026418e+00
5.048155e+00
5.017863e+00
4.938215e+00
4.814181e+00
4.652755e+00
4.462587e+00
4.253558e+00
4.036315e+00
3.821773e+00
3.620609e+00
3.442753e+00
3.296901e+00
3.190058e+00
3.127163e+00
3.110819e+00
3.141160e+00
3.215882e+00
3.330416e+00
3.478229e+00
3.651215e+00
3.840126e+00
4.035028e+00
4.225741e+00
4.402261e+00
4.555150e+00
4.675901e+00
4.757266e+00
4.793549e+00
4.780841e+00
4.717192e+00
4.602703e+00
4.439522e+00
4.231760e+00
3.985307e+00
3.707593e+00
3.407285e+00
3.093961e+00
2.777768e+00
2.469064e+00
2.178078e+00
1.914559e+00
1.687441e+00
1.504517e+00
1.372153e+00
1.295029e+00
1.275957e+00
1.315750e+00
1.413175e+00
1.564962e+00
1.765869e+00
2.008804e+00
2.284995e+00
2.584228e+00
2.895152e+00
3.205690e+00
3.503519e+00
3.776650e+00
4.014039e+00
4.206207e+00
4.345797e+00
4.428009e+00
4.450863e+00
4.415271e+00
4.324903e+00
4.185878e+00
4.006314e+00
3.795795e+00
3.564795e+00
3.324095e+00
3.084249e+00
2.855090e+00
2.645308e+00
2.462101e+00
2.310923e+00
2.195330e+00
2.116947e+00
2.075566e+00
2.069364e+00
2.095244e+00
2.149250e+00
2.227032e+00
2.324283e+00
2.437124e+00
2.562353e+00
2.697564e+00
2.841093e+00
2.991834e+00
3.148943e+00
3.311492e+00
3.478117e+00
3.646723e+00
3.814290e+00
3.976809e+00
4.129368e+00
4.266383e+00
4.381952e+00
4.470279e+00
4.526138e+00
4.545301e+00
4.524904e+00
4.463699e+00
4.362194e+00
4.222667e+00
4.049056e+00
3.846759e+00
3.622354e+00
3.383269e+00
3.137432e+00
2.892916e+00
2.657607e+00
2.438906e+00
2.243459e+00
2.076943e+00
1.943877e+00
1.847478e+00
1.789562e+00
1.770487e+00
1.789165e+00
1.843147e+00
1.928789e+00
2.041500e+00
2.176063e+00
2.326986e+00
2.488877e+00
2.656781e+00
2.826459e+00
2.994578e+00
3.158799e+00
3.317765e+00
3.470996e+00
3.618729e+00
3.761716e+00
3.901013e+00
4.037792e+00
4.173161e+00
4.308020e+00
4.442927e+00
4.577996e+00
4.712798e+00
4.846313e+00
4.976917e+00
5.102431e+00
5.220236e+00
5.327437e+00
5.421072e+00
5.498347e+00
5.556861e+00
5.594811e+00
5.611154e+00
5.605705e+00
5.579180e+00
5.533148e+00
5.469934e+00
5.392455e+00
5.304020e+00
5.208110e+00
5.108150e+00
5.007289e+00
4.908190e+00
4.812831e+00
4.722328e+00
4.636785e+00
4.555193e+00
4.475409e+00
4.394227e+00
4.307579e+00
4.210843e+00
4.099271e+00
3.968477e+00
3.814951e+00
3.636550e+00
3.432893e+00
3.205635e+00
2.958564e+00
2.697523e+00
2.430127e+00
2.165327e+00
1.912825e+00
1.682418e+00
1.483321e+00
1.323544e+00
1.209386e+00
1.145093e+00
1.132693e+00
1.172031e+00
1.260954e+00
1.395608e+00
1.570790e+00
1.780296e+00
2.017222e+00
2.274203e+00
2.543574e+00
2.817502e+00
3.088105e+00
3.347603e+00
3.588520e+00
3.803947e+00
3.987834e+00
4.135292e+00
4.242845e+00
4.308617e+00
4.332397e+00
4.315600e+00
4.261126e+00
4.173139e+00
4.056802e+00
3.918014e+00
3.763164e+00
3.598925e+00
3.432083e+00
3.269397e+00
3.117452e+00
2.982489e+00
2.870204e+00
2.785492e+00
2.732183e+00
2.712763e+00
2.728145e+00
2.777506e+00
2.858228e+00
2.965956e+00
3.094781e+00
3.237525e+00
3.386109e+00
3.531970e+00
3.666496e+00
3.781450e+00
3.869364e+00
3.923886e+00
3.940068e+00
3.914591e+00
3.845939e+00
3.734509e+00
3.582672e+00
3.394783e+00
3.177119e+00
2.937752e+00
2.686317e+00
2.433686e+00
2.191515e+00
1.971704e+00
1.785774e+00
1.644212e+00
1.555847e+00
1.527295e+00
1.562530e+00
1.662621e+00
1.825635e+00
2.046710e+00
2.318284e+00
2.630457e+00
2.971461e+00
3.328212e+00
3.686938e+00
4.033826e+00
4.355693e+00
4.640622e+00
4.878537e+00
5.061691e+00
5.185033e+00
5.246435e+00
5.246749e+00
5.189710e+00
5.081645e+00
4.931022e+00
4.747841e+00
4.542913e+00
4.327081e+00
4.110445e+00
3.901676e+00
3.707488e+00
3.532307e+00
3.378189e+00
3.244963e+00
3.130576e+00
3.031580e+00
2.943689e+00
2.862342e+00
2.783210e+00
2.702600e+00
2.617745e+00
2.526982e+00
2.429807e+00
2.326849e+00
2.219775e+00
2.111134e+00
2.004168e+00
1.902612e+00
1.810493e+00
1.731944e+00
1.671063e+00
1.631812e+00
1.617962e+00
1.633078e+00
1.680520e+00
1.763439e+00
1.884743e+00
2.047006e+00
2.252313e+00
2.502027e+00
2.796493e+00
3.134705e+00
3.513962e+00
3.929573e+00
4.374638e+00
4.839973e+00
5.314181e+00
5.783922e+00
6.234364e+00
6.649835e+00
7.014632e+00
7.313958e+00
7.534925e+00
7.667525e+00
7.705496e+00
7.646967e+00
7.494808e+00
7.256637e+00
6.944466e+00
6.574003e+00
6.163686e+00
5.733526e+00
5.303867e+00
4.894161e+00
4.521863e+00
4.201514e+00
3.944058e+00
3.756433e+00
3.641416e+00
3.597725e+00
3.620321e+00
3.700901e+00
3.828514e+00
3.990287e+00
4.172206e+00
4.359916e+00
4.539504e+00
4.698221e+00
4.825085e+00
4.911366e+00
4.950885e+00
4.940165e+00
4.878417e+00
4.767396e+00
4.611164e+00
4.415789e+00
4.189000e+00
3.939817e+00
3.678144e+00
3.414348e+00
3.158803e+00
2.921424e+00
2.711222e+00
2.535912e+00
2.401598e+00
2.312568e+00
2.271202e+00
2.277986e+00
2.331599e+00
2.429080e+00
2.566009e+00
2.736736e+00
2.934608e+00
3.152232e+00
3.381752e+00
3.615153e+00
3.844574e+00
4.062618e+00
4.262638e+00
4.438984e+00
4.587186e+00
4.704081e+00
4.787856e+00
4.838025e+00
4.855317e+00
4.841485e+00
4.799040e+00
4.730918e+00
4.640125e+00
4.529384e+00
4.400839e+00
4.255850e+00
4.094922e+00
3.917763e+00
3.723490e+00
3.510944e+00
3.279096e+00
3.027481e+00
2.756639e+00
2.468480e+00
2.166561e+00
1.856227e+00
1.544594e+00
1.240372e+00
9.535210e-01
6.947786e-01
4.750643e-01
3.048218e-01
1.933385e-01
1.480959e-01
1.742013e-01
2.739473e-01
4.465318e-01
6.879646e-01
9.911680e-01
1.346271e+00
1.741080e+00
2.161701e+00
2.593271e+00
3.020755e+00
3.429751e+00
3.807239e+00
4.142240e+00
4.426322e+00
4.653937e+00
4.822580e+00
4.932751e+00
4.987769e+00
4.993418e+00
4.957497e+00
4.889264e+00
4.798837e+00
4.696572e+00
4.592454e+00
4.495550e+00
4.413543e+00
4.352376e+00
4.316031e+00
4.306419e+00
4.323393e+00
4.364859e+00
4.426957e+00
4.504306e+00
4.590317e+00
4.677553e+00
4.758162e+00
4.824374e+00
4.869038e+00
4.886182e+00
4.871531e+00
4.822958e+00
4.740778e+00
4.627872e+00
4.489573e+00
4.333322e+00
4.168089e+00
4.003607e+00
3.849486e+00
3.714296e+00
3.604739e+00
3.524992e+00
3.476337e+00
3.457108e+00
3.462976e+00
3.487535e+00
3.523119e+00
3.561737e+00
3.596030e+00
3.620130e+00
3.630338e+00
3.625553e+00
3.607409e+00
3.580129e+00
3.550101e+00
3.525236e+00
3.514146e+00
3.525237e+00
3.565785e+00
3.641069e+00
3.753654e+00
3.902893e+00
4.084702e+00
4.291646e+00
4.513344e+00
4.737174e+00
4.949206e+00
5.135304e+00
5.282270e+00
5.378951e+00
5.417185e+00
5.392528e+00
5.304676e+00
5.157569e+00
4.959148e+00
4.720818e+00
4.456635e+00
4.182326e+00
3.914207e+00
3.668102e+00
3.458341e+00
3.296905e+00
3.192756e+00
3.151375e+00
3.174511e+00
3.260140e+00
3.402614e+00
3.593005e+00
3.819619e+00
4.068663e+00
4.325044e+00
4.573237e+00
4.798193e+00
4.986210e+00
5.125713e+00
5.207891e+00
5.227144e+00
5.181316e+00
5.071704e+00
4.902866e+00
4.682239e+00
4.419637e+00
4.126639e+00
3.815942e+00
3.500695e+00
3.193859e+00
2.907625e+00
2.652923e+00
2.439053e+00
2.273450e+00
2.161606e+00
2.107101e+00
2.111737e+00
2.175681e+00
2.297606e+00
2.474743e+00
2.702878e+00
2.976266e+00
3.287557e+00
3.627750e+00
3.986277e+00
4.351227e+00
4.709746e+00
5.048584e+00
5.354754e+00
5.616229e+00
5.822632e+00
5.965829e+00
6.040389e+00
6.043861e+00
5.976832e+00
5.842775e+00
5.647676e+00
5.399488e+00
5.107456e+00
4.781397e+00
4.431012e+00
4.065312e+00
3.692232e+00
3.318473e+00
2.949571e+00
2.590164e+00
2.244382e+00
1.916271e+00
1.610149e+00
1.330832e+00
1.083644e+00
8.742256e-01
7.081346e-01
5.902944e-01
5.243680e-01
5.121419e-01
5.530142e-01
6.436731e-01
7.780355e-01
9.474860e-01
1.141420e+00
1.348059e+00
1.555452e+00
1.752563e+00
1.930314e+00
2.082449e+00
2.206136e+00
2.302217e+00
2.375090e+00
2.432233e+00
2.483428e+00
2.539745e+00
2.612403e+00
2.711603e+00
2.845445e+00
3.019031e+00
3.233838e+00
3.487429e+00
3.773521e+00
4.082418e+00
4.401751e+00
4.717463e+00
5.014943e+00
5.280201e+00
5.500977e+00
5.667673e+00
5.774031e+00
5.817471e+00
5.799073e+00
5.723214e+00
5.596903e+00
5.428926e+00
5.228904e+00
5.006403e+00
4.770194e+00
4.527747e+00
4.284992e+00
4.046340e+00
3.814910e+00
3.592901e+00
3.382022e+00
3.183898e+00
3.000404e+00
2.833871e+00
2.687147e+00
2.563512e+00
2.466473e+00
2.399461e+00
2.365490e+00
2.366808e+00
2.404602e+00
2.478781e+00
2.587867e+00
2.728987e+00
2.897988e+00
3.089638e+00
3.297912e+00
3.516328e+00
3.738329e+00
3.957653e+00
4.168697e+00
4.366815e+00
4.548546e+00
4.711737e+00
4.855553e+00
4.980385e+00
5.087656e+00
5.179563e+00
5.258771e+00
5.328095e+00
5.390185e+00
5.447230e+00
5.500697e+00
5.551106e+00
5.597859e+00
5.639142e+00
5.671907e+00
5.691976e+00
5.694269e+00
5.673163e+00
5.622981e+00
5.538551e+00
5.415817e+00
5.252411e+00
5.048134e+00
4.805280e+00
4.528762e+00
4.226013e+00
3.906681e+00
3.582116e+00
3.264724e+00
2.967220e+00
2.701847e+00
2.479625e+00
2.309680e+00
2.198687e+00
2.150473e+00
2.165785e+00
2.242226e+00
2.374376e+00
2.554066e+00
2.770807e+00
3.012341e+00
3.265296e+00
3.515887e+00
3.750625e+00
3.956974e+00
4.123931e+00
4.242480e+00
4.305922e+00
4.310090e+00
4.253460e+00
4.137178e+00
3.965006e+00
3.743200e+00
3.480299e+00
3.186806e+00
2.874773e+00
2.557267e+00
2.247734e+00
1.959300e+00
1.704031e+00
1.492216e+00
1.331714e+00
1.227448e+00
1.181072e+00
1.190881e+00
1.251977e+00
1.356689e+00
1.495215e+00
1.656418e+00
1.828698e+00
2.000849e+00
2.162825e+00
2.306345e+00
2.425309e+00
2.516003e+00
2.577110e+00
2.609554e+00
2.616207e+00
2.601504e+00
2.571001e+00
2.530901e+00
2.487593e+00
2.447228e+00
2.415355e+00
2.396653e+00
2.394763e+00
2.412227e+00
2.450538e+00
2.510261e+00
2.591227e+00
2.692745e+00
2.813814e+00
2.953294e+00
3.110018e+00
3.282819e+00
3.470457e+00
3.671456e+00
3.883856e+00
4.104928e+00
4.330889e+00
4.556693e+00
4.775940e+00
4.980956e+00
5.163058e+00
5.312991e+00
5.421507e+00
5.480014e+00
5.481242e+00
5.419865e+00
5.293015e+00
5.100653e+00
4.845774e+00
4.534427e+00
4.175537e+00
3.780560e+00
3.362959e+00
2.937556e+00
2.519780e+00
2.124862e+00
1.767024e+00
1.458710e+00
1.209925e+00
1.027707e+00
9.157931e-01
8.744924e-01
9.007694e-01
9.885273e-01
1.129062e+00
1.311653e+00
1.524249e+00
1.754221e+00
1.989125e+00
2.217454e+00
2.429311e+00
2.616963e+00
2.775230e+00
2.901654e+00
2.996458e+00
3.062283e+00
3.103743e+00
3.126838e+00
3.138293e+00
3.144870e+00
3.152726e+00
3.166851e+00
3.190641e+00
3.225634e+00
3.271412e+00
3.325695e+00
3.384593e+00
3.443012e+00
3.495170e+00
3.535173e+00
3.557613e+00
3.558117e+00
3.533815e+00
3.483665e+00
3.408615e+00
3.311579e+00
3.197235e+00
3.071655e+00
2.941811e+00
2.815009e+00
2.698293e+00
2.597886e+00
2.518704e+00
2.463984e+00
2.435050e+00
2.431228e+00
2.449928e+00
2.486870e+00
2.536459e+00
2.592270e+00
2.647606e+00
2.696075e+00
2.732127e+00
2.751498e+00
2.751531e+00
2.731324e+00
2.691728e+00
2.635193e+00
2.565493e+00
2.487369e+00
2.406130e+00
2.327251e+00
2.255996e+00
2.197085e+00
2.154429e+00
2.130930e+00
2.128352e+00
2.147277e+00
2.187122e+00
2.246238e+00
2.322067e+00
2.411358e+00
2.510429e+00
2.615438e+00
2.722663e+00
2.828742e+00
2.930871e+00
3.026911e+00
3.115430e+00
3.195646e+00
3.267308e+00
3.330532e+00
3.385616e+00
3.432879e+00
3.472544e+00
3.504683e+00
3.529223e+00
3.546011e+00
3.554914e+00
3.555920e+00
3.549240e+00
3.535361e+00
3.515071e+00
3.489443e+00
3.459800e+00
3.427673e+00
3.394771e+00
3.362956e+00
3.334241e+00
3.310781e+00
3.294868e+00
3.288896e+00
3.295307e+00
3.316491e+00
3.354643e+00
3.411570e+00
3.488454e+00
3.585605e+00
3.702211e+00
3.836145e+00
3.983865e+00
4.140443e+00
4.299747e+00
4.454776e+00
4.598119e+00
4.722491e+00
4.821275e+00
4.889021e+00
4.921815e+00
4.917505e+00
4.875759e+00
4.797972e+00
4.687057e+00
4.547165e+00
4.383377e+00
4.201395e+00
4.007247e+00
3.807025e+00
3.606636e+00
3.411593e+00
3.226840e+00
3.056622e+00
2.904401e+00
2.772816e+00
2.663684e+00
2.578018e+00
2.516058e+00
2.477323e+00
2.460651e+00
2.464272e+00
2.485879e+00
2.522724e+00
2.571731e+00
2.629606e+00
2.692963e+00
2.758441e+00
2.822820e+00
2.883136e+00
2.936796e+00
2.981703e+00
3.016383e+00
3.040114e+00
3.053043e+00
3.056275e+00
3.051895e+00
3.042911e+00
3.033092e+00
3.026686e+00
3.028043e+00
3.041169e+00
3.069270e+00
3.114345e+00
3.176893e+00
3.255785e+00
3.348323e+00
3.450480e+00
3.557306e+00
3.663423e+00
3.763564e+00
3.853072e+00
3.928287e+00
3.986783e+00
4.027433e+00
4.050299e+00
4.056392e+00
4.047371e+00
4.025231e+00
3.992053e+00
3.949844e+00
3.900485e+00
3.845752e+00
3.787380e+00
3.727124e+00
3.666783e+00
3.608173e+00
3.553047e+00
3.502990e+00
3.459302e+00
3.422908e+00
3.394297e+00
3.373500e+00
3.360112e+00
3.353345e+00
3.352101e+00
3.355074e+00
3.360861e+00
3.368065e+00
3.375406e+00
3.381802e+00
3.386432e+00
3.388767e+00
3.388566e+00
3.385832e+00
3.380721e+00
3.373419e+00
3.363990e+00
3.352220e+00
3.337509e+00
3.318813e+00
3.294694e+00
3.263457e+00
3.223382e+00
3.173011e+00
3.111436e+00
3.038570e+00
2.955326e+00
2.863691e+00
2.766688e+00
2.668204e+00
2.572727e+00
2.485017e+00
2.409729e+00
2.351057e+00
2.312405e+00
2.296135e+00
2.303403e+00
2.334102e+00
2.386924e+00
2.459518e+00
2.548732e+00
2.650914e+00
2.762221e+00
2.878923e+00
2.997650e+00
3.115577e+00
3.230536e+00
3.341048e+00
3.446259e+00
3.545820e+00
3.639682e+00
3.727872e+00
3.810249e+00
3.886310e+00
3.955069e+00
4.015045e+00
4.064366e+00
4.100979e+00
4.122938e+00
4.128718e+00
4.117518e+00
4.089507e+00
4.045982e+00
3.989418e+00
3.923396e+00
3.852414e+00
3.781573e+00
3.716183e+00
3.661294e+00
3.621220e+00
3.599102e+00
3.596566e+00
3.613537e+00
3.648227e+00
3.697321e+00
3.756318e+00
3.819999e+00
3.882950e+00
3.940078e+00
3.987058e+00
4.020677e+00
4.039037e+00
4.041622e+00
4.029229e+00
4.003777e+00
3.968037e+00
3.925302e+00
3.879036e+00
3.832553e+00
3.788751e+00
3.749926e+00
3.717678e+00
3.692896e+00
3.675803e+00
3.666050e+00
3.662814e+00
3.664900e+00
3.670840e+00
3.678977e+00
3.687559e+00
3.694837e+00
3.699184e+00
3.699223e+00
3.693969e+00
3.682947e+00
3.666267e+00
3.644647e+00
3.619343e+00
3.592011e+00
3.564504e+00
3.538642e+00
3.515978e+00
3.497613e+00
3.484076e+00
3.475279e+00
3.470551e+00
3.468737e+00
3.468333e+00
3.467639e+00
3.464911e+00
3.458479e+00
3.446839e+00
3.428688e+00
3.402930e+00
3.368634e+00
3.324992e+00
3.271265e+00
3.206763e+00
3.130856e+00
3.043041e+00
2.943057e+00
2.831046e+00
2.707737e+00
2.574623e+00
2.434107e+00
2.289585e+00
2.145437e+00
2.006931e+00
1.880017e+00
1.771032e+00
1.686323e+00
1.631814e+00
1.612552e+00
1.632260e+00
1.692953e+00
1.794653e+00
1.935237e+00
2.110443e+00
2.314046e+00
2.538192e+00
2.773863e+00
3.011428e+00
3.241239e+00
3.454219e+00
3.642393e+00
3.799342e+00
3.920544e+00
4.003588e+00
4.048254e+00
4.056451e+00
4.031987e+00
3.980201e+00
3.907438e+00
3.820434e+00
3.725636e+00
3.628558e+00
3.533244e+00
3.441902e+00
3.354770e+00
3.270225e+00
3.185111e+00
3.095250e+00
2.996061e+00
2.883217e+00
2.753256e+00
2.604091e+00
2.435375e+00
2.248676e+00
2.047481e+00
1.837019e+00
1.623958e+00
1.415989e+00
1.221368e+00
1.048427e+00
9.051131e-01
7.985642e-01
7.347420e-01
7.181375e-01
7.515470e-01
8.359212e-01
9.702794e-01
1.151684e+00
1.375270e+00
1.634323e+00
1.920410e+00
2.223579e+00
2.532625e+00
2.835449e+00
3.119509e+00
3.372381e+00
3.582387e+00
3.739302e+00
3.835058e+00
3.864409e+00
3.825476e+00
3.720086e+00
3.553861e+00
3.335992e+00
3.078723e+00
2.796555e+00
2.505265e+00
2.220836e+00
1.958407e+00
1.731349e+00
1.550548e+00
1.423928e+00
1.356229e+00
1.349003e+00
1.400792e+00
1.507428e+00
1.662427e+00
1.857439e+00
2.082738e+00
2.327743e+00
2.581547e+00
2.833463e+00
3.073537e+00
3.293020e+00
3.484759e+00
3.643470e+00
3.765886e+00
3.850738e+00
3.898610e+00
3.911653e+00
3.893228e+00
3.847503e+00
3.779066e+00
3.692577e+00
3.592511e+00
3.482989e+00
3.367707e+00
3.249940e+00
3.132604e+00
3.018350e+00
2.909640e+00
2.808807e+00
2.718043e+00
2.639332e+00
2.574310e+00
2.524101e+00
2.489143e+00
2.469064e+00
2.462641e+00
2.467874e+00
2.482158e+00
2.502569e+00
2.526189e+00
2.550455e+00
2.573463e+00
2.594204e+00
2.612669e+00
2.629844e+00
2.647561e+00
2.668259e+00
2.694658e+00
2.729421e+00
2.774827e+00
2.832501e+00
2.903229e+00
2.986856e+00
3.082272e+00
3.187456e+00
3.299562e+00
3.415020e+00
3.529639e+00
3.638716e+00
3.737165e+00
3.819679e+00
3.880970e+00
3.916069e+00
3.920706e+00
3.891730e+00
3.827524e+00
3.728361e+00
3.596643e+00
3.436977e+00
3.256067e+00
3.062404e+00
2.865775e+00
2.676601e+00
2.505152e+00
2.360695e+00
2.250637e+00
2.179744e+00
2.149543e+00
2.157966e+00
2.199314e+00
2.264560e+00
2.341976e+00
2.418039e+00
2.478521e+00
2.509664e+00
2.499345e+00
2.438118e+00
2.320058e+00
2.143339e+00
1.910505e+00
1.628410e+00
1.307839e+00
9.628392e-01
6.098237e-01
2.665178e-01
-4.916448e-02
-3.202323e-01
-5.316401e-01
-6.711581e-01
-7.300387e-01
-7.034458e-01
-5.906249e-01
-3.948132e-01
-1.229051e-01
2.150835e-01
6.066959e-01
1.037790e+00
1.493305e+00
1.957983e+00
2.417024e+00
2.856654e+00
3.264609e+00
3.630530e+00
3.946282e+00
4.206153e+00
4.406946e+00
4.547925e+00
4.630610e+00
4.658447e+00
4.636361e+00
4.570253e+00
4.466494e+00
4.331463e+00
4.171188e+00
3.991100e+00
3.795935e+00
3.589771e+00
3.376187e+00
3.158517e+00
2.940174e+00
2.724970e+00
2.517397e+00
2.322800e+00
2.147397e+00
1.998121e+00
1.882277e+00
1.807064e+00
1.778983e+00
1.803233e+00
1.883155e+00
2.019788e+00
2.211587e+00
2.454334e+00
2.741223e+00
3.063133e+00
3.409039e+00
3.766556e+00
4.122558e+00
4.463875e+00
4.777993e+00
5.053752e+00
5.281974e+00
5.455978e+00
5.571938e+00
5.629047e+00
5.629477e+00
5.578120e+00
5.482170e+00
5.350555e+00
5.193307e+00
5.020894e+00
4.843583e+00
4.670862e+00
4.510953e+00
4.370434e+00
4.253985e+00
4.164264e+00
4.101912e+00
4.065685e+00
4.052689e+00
4.058692e+00
4.078470e+00
4.106159e+00
4.135551e+00
4.160342e+00
4.174300e+00
4.171385e+00
4.145840e+00
4.092296e+00
4.005927e+00
3.882681e+00
3.719606e+00
3.515242e+00
3.270065e+00
2.986899e+00
2.671241e+00
2.331419e+00
1.978511e+00
1.625980e+00
1.289023e+00
9.836393e-01
7.255157e-01
5.288209e-01
4.050376e-01
3.619571e-01
4.029423e-01
5.265300e-01
7.264043e-01
9.917333e-01
1.307825e+00
1.657039e+00
2.019863e+00
2.376090e+00
2.705995e+00
2.991462e+00
3.216984e+00
3.370496e+00
3.444006e+00
3.433986e+00
3.341513e+00
3.172165e+00
2.935675e+00
2.645385e+00
2.317511e+00
1.970281e+00
1.622986e+00
1.294978e+00
1.004683e+00
7.686671e-01
6.008118e-01
5.116420e-01
5.078577e-01
5.920962e-01
7.629373e-01
1.015137e+00
1.340051e+00
1.726201e+00
2.159910e+00
2.625961e+00
3.108239e+00
3.590339e+00
4.056132e+00
4.490298e+00
4.878846e+00
5.209600e+00
5.472664e+00
5.660827e+00
5.769887e+00
5.798858e+00
5.750029e+00
5.628849e+00
5.443645e+00
5.205155e+00
4.925928e+00
4.619604e+00
4.300134e+00
3.980988e+00
3.674411e+00
3.390774e+00
3.138079e+00
2.921648e+00
2.744022e+00
2.605073e+00
2.502298e+00
2.431276e+00
2.386206e+00
2.360495e+00
2.347318e+00
2.340118e+00
2.333017e+00
2.321122e+00
2.300733e+00
2.269461e+00
2.226282e+00
2.171523e+00
2.106813e+00
2.034983e+00
1.959921e+00
1.886360e+00
1.819610e+00
1.765208e+00
1.728516e+00
1.714282e+00
1.726229e+00
1.766695e+00
1.836412e+00
1.934442e+00
2.058288e+00
2.204184e+00
2.367494e+00
2.543195e+00
2.726327e+00
2.912379e+00
3.097511e+00
3.278618e+00
3.453208e+00
3.619155e+00
3.774375e+00
3.916516e+00
4.042720e+00
4.149520e+00
4.232898e+00
4.288496e+00
4.311955e+00
4.299323e+00
4.247487e+00
4.154560e+00
4.020176e+00
3.845665e+00
3.634102e+00
3.390228e+00
3.120270e+00
2.831696e+00
2.532922e+00
2.233012e+00
1.941363e+00
1.667410e+00
1.420329e+00
1.208744e+00
1.040425e+00
9.219888e-01
8.585956e-01
8.536706e-01
9.086634e-01
1.022874e+00
1.193363e+00
1.414957e+00
1.680353e+00
1.980316e+00
2.303959e+00
2.639101e+00
2.972689e+00
3.291280e+00
3.581583e+00
3.831031e+00
4.028393e+00
4.164374e+00
4.232187e+00
4.228042e+00
4.151495e+00
4.005633e+00
3.797030e+00
3.535486e+00
3.233524e+00
2.905719e+00
2.567868e+00
2.236105e+00
1.926009e+00
1.651767e+00
1.425451e+00
1.256444e+00
1.151027e+00
1.112160e+00
1.139439e+00
1.229251e+00
1.375093e+00
1.568060e+00
1.797442e+00
2.051421e+00
2.317787e+00
2.584652e+00
2.841083e+00
3.077641e+00
3.286776e+00
3.463092e+00
3.603459e+00
3.707017e+00
3.775056e+00
3.810815e+00
3.819189e+00
3.806382e+00
3.779483e+00
3.746015e+00
3.713454e+00
3.688761e+00
3.677944e+00
3.685681e+00
3.715033e+00
3.767252e+00
3.841707e+00
3.935928e+00
4.045756e+00
4.165615e+00
4.288878e+00
4.408306e+00
4.516550e+00
4.606666e+00
4.672611e+00
4.709691e+00
4.714909e+00
4.687211e+00
4.627591e+00
4.539066e+00
4.426501e+00
4.296304e+00
4.155985e+00
4.013610e+00
3.877173e+00
3.753938e+00
3.649811e+00
3.568808e+00
3.512687e+00
3.480802e+00
3.470191e+00
3.475898e+00
3.491487e+00
3.509681e+00
3.523046e+00
3.524650e+00
3.508638e+00
3.470677e+00
3.408258e+00
3.320857e+00
3.209949e+00
3.078913e+00
2.932817e+00
2.778116e+00
2.622269e+00
2.473298e+00
2.339307e+00
2.228003e+00
2.146221e+00
2.099518e+00
2.091823e+00
2.125191e+00
2.199659e+00
2.313217e+00
2.461890e+00
2.639936e+00
2.840139e+00
3.054178e+00
3.273055e+00
3.487546e+00
3.688655e+00
3.868028e+00
4.018326e+00
4.133525e+00
4.209141e+00
4.242371e+00
4.232147e+00
4.179111e+00
4.085497e+00
3.954939e+00
3.792213e+00
3.602912e+00
3.393104e+00
3.168975e+00
2.936519e+00
2.701297e+00
2.468295e+00
2.241884e+00
2.025899e+00
1.823781e+00
1.638770e+00
1.474106e+00
1.333173e+00
1.219587e+00
1.137154e+00
1.089727e+00
1.080920e+00
1.113738e+00
1.190134e+00
1.310569e+00
1.473639e+00
1.675828e+00
1.911451e+00
2.172817e+00
2.450609e+00
2.734457e+00
3.013629e+00
3.277788e+00
3.517696e+00
3.725819e+00
3.896750e+00
4.027437e+00
4.117208e+00
4.167613e+00
4.182123e+00
4.165736e+00
4.124525e+00
4.065165e+00
3.994470e+00
3.918957e+00
3.844459e+00
3.775800e+00
3.716570e+00
3.668997e+00
3.633934e+00
3.610970e+00
3.598635e+00
3.594698e+00
3.596515e+00
3.601395e+00
3.606959e+00
3.611430e+00
3.613851e+00
3.614184e+00
3.613291e+00
3.612808e+00
3.614924e+00
3.622103e+00
3.636778e+00
3.661060e+00
3.696479e+00
3.743792e+00
3.802874e+00
3.872703e+00
3.951460e+00
4.036721e+00
4.125726e+00
4.215679e+00
4.304028e+00
4.388662e+00
4.467986e+00
4.540869e+00
4.606478e+00
4.664064e+00
4.712762e+00
4.751457e+00
4.778772e+00
4.793171e+00
4.793149e+00
4.777483e+00
4.745460e+00
4.697050e+00
4.632990e+00
4.554756e+00
4.464435e+00
4.364532e+00
4.257730e+00
4.146657e+00
4.033689e+00
3.920805e+00
3.809526e+00
3.700924e+00
3.595695e+00
3.494296e+00
3.397115e+00
3.304648e+00
3.217675e+00
3.137383e+00
3.065432e+00
3.003931e+00
2.955331e+00
2.922234e+00
2.907153e+00
2.912249e+00
2.939089e+00
2.988459e+00
3.060245e+00
3.153408e+00
3.266042e+00
3.395495e+00
3.538556e+00
3.691651e+00
3.851058e+00
4.013075e+00
4.174149e+00
4.330925e+00
4.480234e+00
4.618997e+00
4.744102e+00
4.852262e+00
4.939902e+00
5.003118e+00
5.037744e+00
5.039525e+00
5.004419e+00
4.928978e+00
4.810782e+00
4.648873e+00
4.444132e+00
4.199554e+00
3.920389e+00
3.614136e+00
3.290380e+00
2.960493e+00
2.637220e+00
2.334166e+00
2.065214e+00
1.843883e+00
1.682655e+00
1.592278e+00
1.581095e+00
1.654412e+00
1.813969e+00
2.057560e+00
2.378830e+00
2.767317e+00
3.208745e+00
3.685580e+00
4.177848e+00
4.664172e+00
5.122972e+00
5.533742e+00
5.878323e+00
6.142032e+00
6.314579e+00
6.390665e+00
6.370202e+00
6.258146e+00
6.063946e+00
5.800672e+00
5.483905e+00
5.130486e+00
4.757253e+00
4.379873e+00
4.011868e+00
3.663919e+00
3.343502e+00
3.054852e+00
2.799246e+00
2.575531e+00
2.380818e+00
2.211237e+00
2.062678e+00
1.931420e+00
1.814612e+00
1.710577e+00
1.618938e+00
1.540573e+00
1.477441e+00
1.432287e+00
1.408274e+00
1.408557e+00
1.435836e+00
1.491909e+00
1.577279e+00
1.690826e+00
1.829614e+00
1.988850e+00
2.162020e+00
2.341219e+00
2.517649e+00
2.682253e+00
2.826410e+00
2.942632e+00
3.025167e+00
3.070449e+00
3.077329e+00
3.047087e+00
2.983225e+00
2.891078e+00
2.777312e+00
2.649361e+00
2.514881e+00
2.381271e+00
2.255288e+00
2.142806e+00
2.048688e+00
1.976774e+00
1.929949e+00
1.910247e+00
1.918965e+00
1.956740e+00
2.023580e+00
2.118832e+00
2.241121e+00
2.388258e+00
2.557183e+00
2.743964e+00
2.943875e+00
3.151565e+00
3.361303e+00
3.567256e+00
3.763773e+00
3.945633e+00
4.108225e+00
4.247674e+00
4.360909e+00
4.445692e+00
4.500641e+00
4.525240e+00
4.519847e+00
4.485686e+00
4.424823e+00
4.340099e+00
4.235027e+00
4.113662e+00
3.980442e+00
3.840025e+00
3.697135e+00
3.556420e+00
3.422339e+00
3.299063e+00
3.190406e+00
3.099749e+00
3.029981e+00
2.983424e+00
2.961747e+00
2.965885e+00
2.995948e+00
3.051152e+00
3.129768e+00
3.229124e+00
3.345647e+00
3.474977e+00
3.612149e+00
3.751844e+00
3.888703e+00
4.017675e+00
4.134376e+00
4.235394e+00
4.318523e+00
4.382862e+00
4.428771e+00
4.457673e+00
4.471743e+00
4.473507e+00
4.465430e+00
4.449550e+00
4.427213e+00
4.398960e+00
4.364576e+00
4.323287e+00
4.274089e+00
4.216124e+00
4.149059e+00
4.073396e+00
3.990654e+00
3.903400e+00
3.815124e+00
3.729967e+00
3.652349e+00
3.586535e+00
3.536201e+00
3.504049e+00
3.491506e+00
3.498555e+00
3.523700e+00
3.564071e+00
3.615668e+00
3.673691e+00
3.732953e+00
3.788310e+00
3.835104e+00
3.869563e+00
3.889156e+00
3.892871e+00
3.881399e+00
3.857204e+00
3.824454e+00
3.788801e+00
3.757001e+00
3.736398e+00
3.734303e+00
3.757318e+00
3.810694e+00
3.897779e+00
4.019624e+00
4.174792e+00
4.359389e+00
4.567298e+00
4.790583e+00
5.020027e+00
5.245723e+00
5.457690e+00
5.646445e+00
5.803507e+00
5.921804e+00
5.995958e+00
6.022453e+00
5.999669e+00
5.927806e+00
5.808706e+00
5.645591e+00
5.442748e+00
5.205195e+00
4.938332e+00
4.647619e+00
4.338284e+00
4.015090e+00
3.682173e+00
3.342972e+00
3.000261e+00
2.656291e+00
2.313037e+00
1.972504e+00
1.637068e+00
1.309785e+00
9.946176e-01
6.965200e-01
4.213697e-01
1.757328e-01
-3.350239e-02
-1.995720e-01
-3.162986e-01
-3.785055e-01
-3.823339e-01
-3.254327e-01
-2.070195e-01
-2.782499e-02
2.100420e-01
5.032707e-01
8.475188e-01
1.237542e+00
1.667257e+00
2.129730e+00
2.617109e+00
3.120538e+00
3.630097e+00
4.134824e+00
4.622865e+00
5.081773e+00
5.498973e+00
5.862356e+00
6.160971e+00
6.385752e+00
6.530204e+00
6.590986e+00
6.568300e+00
6.466039e+00
6.291659e+00
6.055757e+00
5.771391e+00
5.453195e+00
5.116388e+00
[truncated: 1,312,062 more chars]
