# Supplementary material for: Air blast injuries killed the crew of the submarine H.L. Hunley
Source: PLoS One. 2017 Aug 23;12(8):e0182244. doi: 10.1371/journal.pone.0182244 (PMC5568114; doi:10.1371/journal.pone.0182244)
Supplement: S1 File — This file contains all the test data used for the conclusions presented in this publication. (ZIP) [file pone.0182244.s007.zip › Lance2017_HunleyData/BoatModel_ShockTube_Pressure_Waveforms/Test_ShockTube_1_insideboat.txt]

-5.694716e-01
-4.624729e-01
-3.566911e-01
-2.552601e-01
-1.609343e-01
-7.589244e-02
-1.580106e-03
6.138670e-02
1.132432e-01
1.550221e-01
1.884333e-01
2.156902e-01
2.392990e-01
2.618250e-01
2.856511e-01
3.127434e-01
3.444476e-01
3.813394e-01
4.231557e-01
4.688256e-01
5.166066e-01
5.643132e-01
6.096062e-01
6.502974e-01
6.846229e-01
7.114402e-01
7.303239e-01
7.415459e-01
7.459507e-01
7.447460e-01
7.392402e-01
7.305657e-01
7.194259e-01
7.059042e-01
6.893656e-01
6.684710e-01
6.413100e-01
6.056396e-01
5.591997e-01
5.000647e-01
4.269831e-01
3.396598e-01
2.389421e-01
1.268855e-01
6.689897e-03
-1.174870e-01
-2.408158e-01
-3.581459e-01
-4.643759e-01
-5.547962e-01
-6.253587e-01
-6.728431e-01
-6.949078e-01
-6.900425e-01
-6.574609e-01
-5.969884e-01
-5.089996e-01
-3.944433e-01
-2.549648e-01
-9.310173e-02
8.749703e-02
2.818944e-01
4.837936e-01
6.856198e-01
8.787777e-01
1.054082e+00
1.202330e+00
1.314982e+00
1.384881e+00
1.406966e+00
1.378908e+00
1.301599e+00
1.179446e+00
1.020397e+00
8.356785e-01
6.392252e-01
4.468367e-01
2.751088e-01
1.402209e-01
5.667962e-02
3.611961e-02
8.627152e-02
2.101956e-01
4.058680e-01
6.661820e-01
9.793904e-01
1.329972e+00
1.699855e+00
2.069877e+00
2.421346e+00
2.737517e+00
3.004845e+00
3.213874e+00
3.359679e+00
3.441856e+00
3.464066e+00
3.433253e+00
3.358621e+00
3.250537e+00
3.119479e+00
2.975148e+00
2.825840e+00
2.678113e+00
2.536752e+00
2.404995e+00
2.284929e+00
2.177960e+00
2.085251e+00
2.008048e+00
1.947824e+00
1.906228e+00
1.884873e+00
1.885001e+00
1.907097e+00
1.950533e+00
2.013306e+00
2.091904e+00
2.181358e+00
2.275461e+00
2.367163e+00
2.449099e+00
2.514189e+00
2.556253e+00
2.570538e+00
2.554116e+00
2.506082e+00
2.427533e+00
2.321342e+00
2.191754e+00
2.043863e+00
1.883039e+00
1.714368e+00
1.542172e+00
1.369652e+00
1.198687e+00
1.029801e+00
8.622756e-01
6.943995e-01
5.237987e-01
3.478170e-01
1.639042e-01
-3.001966e-02
-2.352451e-01
-4.520168e-01
-6.793539e-01
-9.149610e-01
-1.155242e+00
-1.395425e+00
-1.629789e+00
-1.851977e+00
-2.055347e+00
-2.233324e+00
-2.379692e+00
-2.488816e+00
-2.555768e+00
-2.576398e+00
-2.547388e+00
-2.466345e+00
-2.331959e+00
-2.144268e+00
-1.904989e+00
-1.617883e+00
-1.289074e+00
-9.272554e-01
-5.436936e-01
-1.519857e-01
2.324626e-01
5.932273e-01
9.138781e-01
1.179131e+00
1.376037e+00
1.495078e+00
1.531053e+00
1.483636e+00
1.357534e+00
1.162193e+00
9.110749e-01
6.205653e-01
3.086197e-01
-6.700881e-03
-3.086528e-01
-5.830416e-01
-8.191408e-01
-1.010220e+00
-1.153652e+00
-1.250627e+00
-1.305527e+00
-1.325073e+00
-1.317348e+00
-1.290817e+00
-1.253453e+00
-1.212037e+00
-1.171700e+00
-1.135707e+00
-1.105489e+00
-1.080881e+00
-1.060519e+00
-1.042341e+00
-1.024115e+00
-1.003947e+00
-9.806792e-01
-9.541502e-01
-9.252546e-01
-8.957997e-01
-8.681674e-01
-8.448271e-01
-8.277747e-01
-8.179845e-01
-8.149701e-01
-8.165280e-01
-8.187174e-01
-8.160887e-01
-8.021437e-01
-7.699744e-01
-7.130101e-01
-6.257825e-01
-5.046176e-01
-3.481670e-01
-1.577117e-01
6.280278e-02
3.070022e-01
5.665561e-01
8.318216e-01
1.092575e+00
1.338741e+00
1.561053e+00
1.751577e+00
1.904084e+00
2.014251e+00
2.079699e+00
2.099893e+00
2.075928e+00
2.010237e+00
1.906271e+00
1.768193e+00
1.600628e+00
1.408506e+00
1.196991e+00
9.714812e-01
7.376447e-01
5.014339e-01
2.690357e-01
4.672671e-02
-1.593690e-01
-3.435973e-01
-5.011213e-01
-6.282430e-01
-7.226456e-01
-7.835184e-01
-8.115480e-01
-8.087851e-01
-7.784146e-01
-7.244701e-01
-6.515313e-01
-5.644390e-01
-4.680453e-01
-3.670054e-01
-2.656064e-01
-1.676220e-01
-7.618401e-02
6.331828e-03
7.840031e-02
1.394051e-01
1.896403e-01
2.302371e-01
2.630078e-01
2.902180e-01
3.143174e-01
3.376749e-01
3.623680e-01
3.900652e-01
4.220210e-01
4.591717e-01
5.022943e-01
5.521752e-01
6.097291e-01
6.760242e-01
7.521898e-01
8.392126e-01
9.376538e-01
1.047338e+00
1.167073e+00
1.294456e+00
1.425818e+00
1.556322e+00
1.680225e+00
1.791296e+00
1.883333e+00
1.950730e+00
1.989032e+00
1.995403e+00
1.968933e+00
1.910773e+00
1.824055e+00
1.713631e+00
1.585662e+00
1.447116e+00
1.305225e+00
1.166957e+00
1.038535e+00
9.250537e-01
8.301994e-01
7.561059e-01
7.033591e-01
6.711566e-01
6.576165e-01
6.602115e-01
6.762817e-01
7.035649e-01
7.406659e-01
7.873900e-01
8.448746e-01
9.154789e-01
1.002428e+00
1.109243e+00
1.239025e+00
1.393692e+00
1.573270e+00
1.775354e+00
1.994823e+00
2.223868e+00
2.452356e+00
2.668493e+00
2.859719e+00
3.013723e+00
3.119477e+00
3.168139e+00
3.153752e+00
3.073660e+00
2.928598e+00
2.722483e+00
2.461935e+00
2.155610e+00
1.813431e+00
1.445826e+00
1.063056e+00
6.747158e-01
2.894482e-01
-8.511833e-02
-4.422410e-01
-7.758045e-01
-1.080016e+00
-1.349146e+00
-1.577395e+00
-1.758940e+00
-1.888201e+00
-1.960284e+00
-1.971588e+00
-1.920461e+00
-1.807837e+00
-1.637735e+00
-1.417530e+00
-1.157934e+00
-8.726355e-01
-5.775986e-01
-2.900593e-01
-2.729569e-02
1.947176e-01
3.626336e-01
4.668945e-01
5.026002e-01
4.699795e-01
3.744037e-01
2.259329e-01
3.843287e-02
-1.716499e-01
-3.867347e-01
-5.896308e-01
-7.649880e-01
-9.005330e-01
-9.879755e-01
-1.023504e+00
-1.007842e+00
-9.458809e-01
-8.459641e-01
-7.189224e-01
-5.769959e-01
-4.327726e-01
-2.982575e-01
-1.841512e-01
-9.937241e-02
-5.081476e-02
-4.329399e-02
-7.962074e-02
-1.607319e-01
-2.858252e-01
-4.524615e-01
-6.566265e-01
-8.927626e-01
-1.153803e+00
-1.431243e+00
-1.715288e+00
-1.995104e+00
-2.259191e+00
-2.495861e+00
-2.693810e+00
-2.842739e+00
-2.933975e+00
-2.961047e+00
-2.920157e+00
-2.810524e+00
-2.634555e+00
-2.397823e+00
-2.108847e+00
-1.778654e+00
-1.420170e+00
-1.047447e+00
-6.748239e-01
-3.160707e-01
1.637602e-02
3.120285e-01
5.627545e-01
7.629599e-01
9.095549e-01
1.001743e+00
1.040681e+00
1.029070e+00
9.707264e-01
8.701856e-01
7.323689e-01
5.623439e-01
3.651908e-01
1.459760e-01
-9.018469e-02
-3.380062e-01
-5.919058e-01
-8.459215e-01
-1.093729e+00
-1.328790e+00
-1.544648e+00
-1.735345e+00
-1.895916e+00
-2.022896e+00
-2.114772e+00
-2.172303e+00
-2.198666e+00
-2.199374e+00
-2.181966e+00
-2.155453e+00
-2.129574e+00
-2.113904e+00
-2.116935e+00
-2.145203e+00
-2.202625e+00
-2.290093e+00
-2.405435e+00
-2.543726e+00
-2.697927e+00
-2.859753e+00
-3.020658e+00
-3.172799e+00
-3.309847e+00
-3.427562e+00
-3.524048e+00
-3.599694e+00
-3.656805e+00
-3.698972e+00
-3.730272e+00
-3.754384e+00
-3.773736e+00
-3.788795e+00
-3.797602e+00
-3.795640e+00
-3.776060e+00
-3.730288e+00
-3.648925e+00
-3.522857e+00
-3.344435e+00
-3.108572e+00
-2.813619e+00
-2.461918e+00
-2.059951e+00
-1.618090e+00
-1.149961e+00
-6.715257e-01
-1.999698e-01
2.474727e-01
6.546449e-01
1.007446e+00
1.294593e+00
1.508132e+00
1.643686e+00
1.700466e+00
1.681075e+00
1.591165e+00
1.438979e+00
1.234830e+00
9.905590e-01
7.189688e-01
4.332755e-01
1.465601e-01
-1.287667e-01
-3.814827e-01
-6.020413e-01
-7.830072e-01
-9.194136e-01
-1.009016e+00
-1.052415e+00
-1.053034e+00
-1.016935e+00
-9.524546e-01
-8.696866e-01
-7.797934e-01
-6.941968e-01
-6.236870e-01
-5.775191e-01
-5.625766e-01
-5.826874e-01
-6.381707e-01
-7.256751e-01
-8.383412e-01
-9.662885e-01
-1.097392e+00
-1.218282e+00
-1.315475e+00
-1.376529e+00
-1.391118e+00
-1.351927e+00
-1.255285e+00
-1.101489e+00
-8.947971e-01
-6.430889e-01
-3.572364e-01
-5.023732e-02
2.638088e-01
5.707857e-01
8.576049e-01
1.113108e+00
1.328741e+00
1.498947e+00
1.621257e+00
1.696085e+00
1.726304e+00
1.716661e+00
1.673130e+00
1.602296e+00
1.510829e+00
1.405103e+00
1.290973e+00
1.173684e+00
1.057899e+00
9.477754e-01
8.470597e-01
7.591575e-01
6.871466e-01
6.337288e-01
6.011191e-01
5.908873e-01
6.037752e-01
6.395187e-01
6.967080e-01
7.727193e-01
8.637454e-01
9.649438e-01
1.070706e+00
1.175031e+00
1.271972e+00
1.356101e+00
1.422931e+00
1.469241e+00
1.493245e+00
1.494596e+00
1.474218e+00
1.434010e+00
1.376473e+00
1.304324e+00
1.220154e+00
1.126178e+00
1.024087e+00
9.150237e-01
7.996391e-01
6.782209e-01
5.508514e-01
4.175746e-01
2.785609e-01
1.342676e-01
-1.440150e-02
-1.659392e-01
-3.180923e-01
-4.677613e-01
-6.109768e-01
-7.429847e-01
-8.584601e-01
-9.518474e-01
-1.017797e+00
-1.051654e+00
-1.049927e+00
-1.010689e+00
-9.338365e-01
-8.211791e-01
-6.763516e-01
-5.045550e-01
-3.121752e-01
-1.063363e-01
1.055463e-01
3.161555e-01
5.185660e-01
7.064245e-01
8.740269e-01
1.016323e+00
1.128886e+00
1.207901e+00
1.250198e+00
1.253357e+00
1.215891e+00
1.137478e+00
1.019209e+00
8.637903e-01
6.756609e-01
4.609639e-01
2.273469e-01
-1.641456e-02
-2.609521e-01
-4.969492e-01
-7.158265e-01
-9.103852e-01
-1.075329e+00
-1.207592e+00
-1.306441e+00
-1.373328e+00
-1.411526e+00
-1.425596e+00
-1.420734e+00
-1.402098e+00
-1.374148e+00
-1.340103e+00
-1.301545e+00
-1.258220e+00
-1.208075e+00
-1.147542e+00
-1.072037e+00
-9.766522e-01
-8.569606e-01
-7.098352e-01
-5.341862e-01
-3.315072e-01
-1.061497e-01
1.347311e-01
3.815689e-01
6.230875e-01
8.472372e-01
1.042260e+00
1.197756e+00
1.305639e+00
1.360847e+00
1.361770e+00
1.310332e+00
1.211751e+00
1.074025e+00
9.072149e-01
7.226111e-01
5.318622e-01
3.461492e-01
1.754643e-01
2.804054e-02
-9.003451e-02
-1.750101e-01
-2.254723e-01
-2.421737e-01
-2.277312e-01
-1.862354e-01
-1.228234e-01
-4.326030e-02
4.643111e-02
1.402703e-01
2.325366e-01
3.179085e-01
3.915401e-01
4.490972e-01
4.867797e-01
5.013580e-01
4.902455e-01
4.516228e-01
3.846153e-01
2.895114e-01
1.679941e-01
2.334058e-02
-1.394629e-01
-3.137464e-01
-4.913671e-01
-6.631289e-01
-8.194039e-01
-9.509112e-01
-1.049578e+00
-1.109375e+00
-1.127022e+00
-1.102438e+00
-1.038864e+00
-9.426073e-01
-8.224120e-01
-6.885083e-01
-5.514603e-01
-4.209498e-01
-3.046625e-01
-2.074274e-01
-1.307283e-01
-7.265089e-02
-2.826462e-02
9.622300e-03
4.944171e-02
9.971177e-02
1.678868e-01
2.593326e-01
3.765239e-01
5.185310e-01
6.808353e-01
8.554858e-01
1.031585e+00
1.196070e+00
1.334724e+00
1.433341e+00
1.478944e+00
1.460943e+00
1.372116e+00
1.209332e+00
9.739196e-01
6.716505e-01
3.123318e-01
-9.094624e-02
-5.228280e-01
-9.668572e-01
-1.406658e+00
-1.827007e+00
-2.214675e+00
-2.558989e+00
-2.852067e+00
-3.088758e+00
-3.266361e+00
-3.384190e+00
-3.443113e+00
-3.445134e+00
-3.393098e+00
-3.290537e+00
-3.141657e+00
-2.951427e+00
-2.725697e+00
-2.471282e+00
-2.195953e+00
-1.908283e+00
-1.617338e+00
-1.332236e+00
-1.061603e+00
-8.130020e-01
-5.924015e-01
-4.037527e-01
-2.487314e-01
-1.266745e-01
-3.471660e-02
3.189084e-02
7.931855e-02
1.146031e-01
1.450481e-01
1.776326e-01
2.184693e-01
2.723517e-01
3.424213e-01
4.299788e-01
5.344545e-01
6.535371e-01
7.834471e-01
9.193207e-01
1.055658e+00
1.186778e+00
1.307231e+00
1.412116e+00
1.497289e+00
1.559443e+00
1.596094e+00
1.605504e+00
1.586580e+00
1.538797e+00
1.462171e+00
1.357293e+00
1.225435e+00
1.068688e+00
8.901206e-01
6.939239e-01
4.854936e-01
2.714288e-01
5.941308e-02
-1.420363e-01
-3.239533e-01
-4.774266e-01
-5.941867e-01
-6.672297e-01
-6.914183e-01
-6.640018e-01
-5.850018e-01
-4.574210e-01
-2.872446e-01
-8.322103e-02
1.435793e-01
3.804077e-01
6.136433e-01
8.296999e-01
1.015954e+00
1.161598e+00
1.258342e+00
1.300877e+00
1.287078e+00
1.217934e+00
1.097239e+00
9.311086e-01
7.273940e-01
4.950699e-01
2.436653e-01
-1.721599e-02
-2.782618e-01
-5.307010e-01
-7.664565e-01
-9.782348e-01
-1.159592e+00
-1.305016e+00
-1.410049e+00
-1.471467e+00
-1.487492e+00
-1.458026e+00
-1.384835e+00
-1.271671e+00
-1.124242e+00
-9.500464e-01
-7.580226e-01
-5.580347e-01
-3.602245e-01
-1.742691e-01
-8.612079e-03
1.302612e-01
2.384244e-01
3.149169e-01
3.618941e-01
3.844824e-01
3.903240e-01
3.888294e-01
3.901899e-01
4.042405e-01
4.392933e-01
5.010836e-01
5.919717e-01
7.105228e-01
8.515450e-01
1.006603e+00
1.164960e+00
1.314832e+00
1.444800e+00
1.545192e+00
1.609257e+00
1.633978e+00
1.620428e+00
1.573619e+00
1.501875e+00
1.415802e+00
1.326996e+00
1.246644e+00
1.184190e+00
1.146228e+00
1.135761e+00
1.151894e+00
1.190004e+00
1.242343e+00
1.298995e+00
1.349046e+00
1.381830e+00
1.388097e+00
1.360961e+00
1.296555e+00
1.194311e+00
1.056892e+00
8.897811e-01
7.006311e-01
4.984411e-01
2.926811e-01
9.244944e-02
-9.424982e-02
-2.610547e-01
-4.035813e-01
-5.195388e-01
-6.086375e-01
-6.723228e-01
-7.133826e-01
-7.354871e-01
-7.427170e-01
-7.391350e-01
-7.284388e-01
-7.137231e-01
-6.973613e-01
-6.810019e-01
-6.656655e-01
-6.519156e-01
-6.400723e-01
-6.304318e-01
-6.234591e-01
-6.199211e-01
-6.209394e-01
-6.279500e-01
-6.425710e-01
-6.663894e-01
-7.006934e-01
-7.461834e-01
-8.027052e-01
-8.690519e-01
-9.428789e-01
-1.020763e+00
-1.098420e+00
-1.171071e+00
-1.233913e+00
-1.282658e+00
-1.314033e+00
-1.326209e+00
-1.319067e+00
-1.294264e+00
-1.255094e+00
-1.206137e+00
-1.152751e+00
-1.100453e+00
-1.054285e+00
-1.018219e+00
-9.946995e-01
-9.843630e-01
-9.859837e-01
-9.966450e-01
-1.012115e+00
-1.027371e+00
-1.037198e+00
-1.036774e+00
-1.022169e+00
-9.906779e-01
-9.409634e-01
-8.729993e-01
-7.878365e-01
-6.872466e-01
-5.733130e-01
-4.480406e-01
-3.130552e-01
-1.694413e-01
-1.774488e-02
1.418576e-01
3.092573e-01
4.840270e-01
6.650227e-01
8.500440e-01
1.035624e+00
1.217000e+00
1.388292e+00
1.542886e+00
1.673984e+00
1.775254e+00
1.841505e+00
1.869283e+00
1.857311e+00
1.806705e+00
1.720921e+00
1.605446e+00
1.467254e+00
1.314106e+00
1.153781e+00
9.933552e-01
8.386172e-01
6.937101e-01
5.610345e-01
4.414200e-01
3.345218e-01
2.393666e-01
1.549481e-01
8.076703e-02
1.722301e-02
-3.421334e-02
-7.107833e-02
-9.023655e-02
-8.839910e-02
-6.276169e-02
-1.166657e-02
6.481291e-02
1.644585e-01
2.827360e-01
4.129079e-01
5.464322e-01
6.736092e-01
7.844056e-01
8.693609e-01
9.204710e-01
9.319530e-01
9.008130e-01
8.271640e-01
7.142689e-01
5.683110e-01
3.979123e-01
2.134439e-01
2.618402e-02
-1.526062e-01
-3.126107e-01
-4.453081e-01
-5.446634e-01
-6.075976e-01
-6.341884e-01
-6.275839e-01
-5.936431e-01
-5.403445e-01
-4.770294e-01
-4.135602e-01
-3.594806e-01
-3.232548e-01
-3.116518e-01
-3.293168e-01
-3.785503e-01
-4.592917e-01
-5.692865e-01
-7.043979e-01
-8.590156e-01
-1.026508e+00
-1.199670e+00
-1.371124e+00
-1.533647e+00
-1.680417e+00
-1.805191e+00
-1.902422e+00
-1.967371e+00
-1.996211e+00
-1.986175e+00
-1.935715e+00
-1.844686e+00
-1.714496e+00
-1.548212e+00
-1.350552e+00
-1.127777e+00
-8.874334e-01
-6.379922e-01
-3.883849e-01
-1.474962e-01
7.634998e-02
2.758561e-01
4.451277e-01
5.799262e-01
6.777792e-01
7.379446e-01
7.612417e-01
7.497768e-01
7.065976e-01
6.353193e-01
5.397614e-01
4.236324e-01
2.902947e-01
1.426312e-01
-1.696932e-02
-1.865095e-01
-3.641789e-01
-5.480821e-01
-7.359528e-01
-9.249149e-01
-1.111352e+00
-1.290935e+00
-1.458819e+00
-1.610015e+00
-1.739872e+00
-1.844624e+00
-1.921897e+00
-1.971112e+00
-1.993701e+00
-1.993095e+00
-1.974444e+00
-1.944117e+00
-1.908981e+00
-1.875589e+00
-1.849333e+00
-1.833715e+00
-1.829826e+00
-1.836116e+00
-1.848528e+00
-1.860957e+00
-1.866016e+00
-1.855989e+00
-1.823853e+00
-1.764221e+00
-1.674099e+00
-1.553336e+00
-1.404731e+00
-1.233778e+00
-1.048096e+00
-8.566209e-01
-6.686655e-01
-4.929587e-01
-3.367814e-01
-2.052916e-01
-1.011057e-01
-2.417321e-02
2.805204e-02
6.017257e-02
7.819554e-02
8.874617e-02
9.823853e-02
1.121014e-01
1.341510e-01
1.661860e-01
2.078505e-01
2.567759e-01
3.089742e-01
3.594175e-01
4.027130e-01
4.337732e-01
4.483837e-01
4.435970e-01
4.179110e-01
3.712324e-01
3.046551e-01
2.201141e-01
1.199831e-01
6.687952e-03
-1.176012e-01
-2.511547e-01
-3.927172e-01
-5.413906e-01
-6.963869e-01
-8.566963e-01
-1.020735e+00
-1.186048e+00
-1.349133e+00
-1.505457e+00
-1.649675e+00
-1.776076e+00
-1.879187e+00
-1.954484e+00
-1.999102e+00
-2.012438e+00
-1.996546e+00
-1.956248e+00
-1.898919e+00
-1.833939e+00
-1.771876e+00
-1.723456e+00
-1.698465e+00
-1.704680e+00
-1.746960e+00
-1.826600e+00
-1.941014e+00
-2.083794e+00
-2.245128e+00
-2.412553e+00
-2.571972e+00
-2.708824e+00
-2.809319e+00
-2.861604e+00
-2.856758e+00
-2.789505e+00
-2.658595e+00
-2.466798e+00
-2.220545e+00
-1.929244e+00
-1.604392e+00
-1.258564e+00
-9.044210e-01
-5.538272e-01
-2.171767e-01
9.703498e-02
3.823665e-01
6.343332e-01
8.501008e-01
1.028038e+00
1.167212e+00
1.266921e+00
1.326350e+00
1.344408e+00
1.319794e+00
1.251278e+00
1.138141e+00
9.806958e-01
7.807991e-01
5.422297e-01
2.708798e-01
-2.529967e-02
-3.366027e-01
-6.520957e-01
-9.603135e-01
-1.250051e+00
-1.511170e+00
-1.735331e+00
-1.916580e+00
-2.051718e+00
-2.140417e+00
-2.185062e+00
-2.190343e+00
-2.162658e+00
-2.109378e+00
-2.038105e+00
-1.955981e+00
-1.869159e+00
-1.782473e+00
-1.699334e+00
-1.621841e+00
-1.551046e+00
-1.487305e+00
-1.430645e+00
-1.381042e+00
-1.338587e+00
-1.303474e+00
-1.275851e+00
-1.255541e+00
-1.241729e+00
-1.232673e+00
-1.225534e+00
-1.216370e+00
-1.200336e+00
-1.172069e+00
-1.126210e+00
-1.058006e+00
-9.638946e-01
-8.419891e-01
-6.924014e-01
-5.173533e-01
-3.210679e-01
-1.094582e-01
1.103392e-01
3.305209e-01
5.431886e-01
7.408726e-01
9.169530e-01
1.065954e+00
1.183706e+00
1.267396e+00
1.315526e+00
1.327834e+00
1.305181e+00
1.249443e+00
1.163421e+00
1.050745e+00
9.157898e-01
7.635613e-01
5.995644e-01
4.296314e-01
2.597201e-01
9.569217e-02
-5.691511e-02
-1.931088e-01
-3.086408e-01
-4.001810e-01
-4.654622e-01
-5.033941e-01
-5.141472e-01
-4.992019e-01
-4.613582e-01
-4.046948e-01
-3.344677e-01
-2.569370e-01
-1.791193e-01
-1.084645e-01
-5.246982e-02
-1.824660e-02
-1.206540e-02
-3.890574e-02
-1.020420e-01
-2.026981e-01
-3.398047e-01
-5.098920e-01
-7.071469e-01
-9.236480e-01
-1.149778e+00
-1.374786e+00
-1.587455e+00
-1.776811e+00
-1.932804e+00
-2.046907e+00
-2.112578e+00
-2.125569e+00
-2.084065e+00
-1.988676e+00
-1.842296e+00
-1.649863e+00
-1.418052e+00
-1.154927e+00
-8.695859e-01
-5.718247e-01
-2.718216e-01
2.014055e-02
2.939322e-01
5.398335e-01
7.488180e-01
9.128874e-01
1.025470e+00
1.081868e+00
1.079726e+00
1.019445e+00
9.044801e-01
7.414436e-01
5.399523e-01
3.121980e-01
7.225262e-02
-1.648388e-01
-3.840909e-01
-5.716326e-01
-7.156806e-01
-8.073408e-01
-8.411744e-01
-8.154918e-01
-7.323661e-01
-5.973803e-01
-4.191411e-01
-2.086044e-01
2.173134e-02
2.586992e-01
4.893408e-01
7.017208e-01
8.856218e-01
1.033074e+00
1.138688e+00
1.199773e+00
1.216252e+00
1.190375e+00
1.126288e+00
1.029499e+00
9.063062e-01
7.632570e-01
6.066933e-01
4.424300e-01
2.755790e-01
1.105112e-01
-4.908047e-02
-2.000627e-01
-3.397438e-01
-4.657976e-01
-5.762549e-01
-6.695672e-01
-7.447250e-01
-8.013974e-01
-8.400519e-01
-8.620147e-01
-8.694369e-01
-8.651502e-01
-8.524096e-01
-8.345430e-01
-8.145458e-01
-7.946739e-01
-7.761018e-01
-7.587109e-01
-7.410637e-01
-7.205960e-01
-6.940232e-01
-6.579237e-01
-6.094208e-01
-5.468689e-01
-4.704363e-01
-3.824925e-01
-2.877289e-01
-1.929802e-01
-1.067481e-01
-3.846734e-02
2.414089e-03
7.445329e-03
-2.983758e-02
-1.130585e-01
-2.423924e-01
-4.142885e-01
-6.215775e-01
-8.539763e-01
-1.098948e+00
-1.342830e+00
-1.572116e+00
-1.774715e+00
-1.941074e+00
-2.065000e+00
-2.144102e+00
-2.179815e+00
-2.177002e+00
-2.143211e+00
-2.087678e+00
-2.020194e+00
-1.949986e+00
-1.884723e+00
-1.829759e+00
-1.787683e+00
-1.758204e+00
-1.738376e+00
-1.723090e+00
-1.705782e+00
-1.679232e+00
-1.636386e+00
-1.571092e+00
-1.478690e+00
-1.356418e+00
-1.203613e+00
-1.021695e+00
-8.139597e-01
-5.852008e-01
-3.412163e-01
-8.825031e-02
1.675589e-01
4.206570e-01
6.664252e-01
9.013699e-01
1.123147e+00
1.330435e+00
1.522706e+00
1.699933e+00
1.862290e+00
2.009889e+00
2.142590e+00
2.259888e+00
2.360916e+00
2.444531e+00
2.509483e+00
2.554649e+00
2.579275e+00
2.583198e+00
2.567008e+00
2.532106e+00
2.480643e+00
2.415338e+00
2.339189e+00
2.255117e+00
2.165588e+00
2.072284e+00
1.975882e+00
1.875984e+00
1.771229e+00
1.659587e+00
1.538783e+00
1.406795e+00
1.262356e+00
1.105375e+00
9.372184e-01
7.608164e-01
5.805691e-01
4.020634e-01
2.316218e-01
7.573071e-02
-5.959052e-02
-1.694033e-01
-2.503680e-01
-3.010924e-01
-3.222600e-01
-3.165141e-01
-2.881134e-01
-2.424068e-01
-1.852030e-01
-1.221192e-01
-5.799704e-02
3.544157e-03
6.036969e-02
1.118860e-01
1.589004e-01
2.033175e-01
2.477217e-01
2.949063e-01
3.474087e-01
4.071054e-01
4.749058e-01
5.505733e-01
6.326839e-01
7.187205e-01
8.052870e-01
8.884157e-01
9.639318e-01
1.027838e+00
1.076676e+00
1.107845e+00
1.119837e+00
1.112389e+00
1.086545e+00
1.044615e+00
9.900556e-01
9.272439e-01
8.611924e-01
7.971952e-01
7.404472e-01
6.956703e-01
6.667857e-01
6.566695e-01
6.670168e-01
6.983258e-01
7.499942e-01
8.205086e-01
9.076961e-01
1.009001e+00
1.121752e+00
1.243392e+00
1.371632e+00
1.504538e+00
1.640518e+00
1.778247e+00
1.916540e+00
2.054212e+00
2.189951e+00
2.322250e+00
2.449391e+00
2.569506e+00
2.680665e+00
2.780993e+00
2.868759e+00
2.942421e+00
3.000625e+00
3.042131e+00
3.065708e+00
3.070021e+00
3.053533e+00
3.014469e+00
2.950871e+00
2.860755e+00
2.742374e+00
2.594570e+00
2.417178e+00
2.211421e+00
1.980245e+00
1.728519e+00
1.463037e+00
1.192313e+00
9.261168e-01
6.748146e-01
4.485475e-01
2.563461e-01
1.052786e-01
-2.609597e-04
-5.903681e-02
-7.316535e-02
-4.799100e-02
8.345531e-03
8.560184e-02
1.723168e-01
2.567868e-01
3.280320e-01
3.766502e-01
3.954767e-01
3.799949e-01
3.284768e-01
2.418695e-01
1.234680e-01
-2.156128e-02
-1.867431e-01
-3.648748e-01
-5.485750e-01
-7.307582e-01
-9.050117e-01
-1.065864e+00
-1.208948e+00
-1.331066e+00
-1.430182e+00
-1.505342e+00
-1.556562e+00
-1.584680e+00
-1.591193e+00
-1.578091e+00
-1.547689e+00
-1.502479e+00
-1.444986e+00
-1.377660e+00
-1.302788e+00
-1.222441e+00
-1.138448e+00
-1.052389e+00
-9.656004e-01
-8.791731e-01
-7.939339e-01
-7.104152e-01
-6.288201e-01
-5.490050e-01
-4.705047e-01
-3.926195e-01
-3.145696e-01
-2.357040e-01
-1.557300e-01
-7.491794e-02
5.767360e-03
8.464690e-02
1.594406e-01
2.275083e-01
2.861903e-01
3.331997e-01
3.670064e-01
3.871515e-01
3.944397e-01
3.909706e-01
3.799960e-01
3.656094e-01
3.523001e-01
3.444202e-01
3.456266e-01
3.583627e-01
3.834458e-01
4.198118e-01
4.644603e-01
5.126175e-01
5.581149e-01
5.939518e-01
6.129878e-01
6.086874e-01
5.758271e-01
5.110786e-01
4.133920e-01
2.841309e-01
1.269426e-01
-5.261759e-02
-2.476609e-01
-4.506685e-01
-6.542397e-01
-8.517987e-01
-1.038177e+00
-1.209999e+00
-1.365832e+00
-1.506068e+00
-1.632572e+00
-1.748148e+00
-1.855895e+00
-1.958568e+00
-2.058031e+00
-2.154890e+00
-2.248359e+00
-2.336388e+00
-2.416022e+00
-2.483939e+00
-2.537080e+00
-2.573251e+00
-2.591596e+00
-2.592831e+00
-2.579194e+00
-2.554104e+00
-2.521565e+00
-2.485429e+00
-2.448639e+00
-2.412573e+00
-2.376629e+00
-2.338114e+00
-2.292476e+00
-2.233855e+00
-2.155890e+00
-2.052642e+00
-1.919541e+00
-1.754189e+00
-1.556920e+00
-1.331045e+00
-1.082736e+00
-8.205870e-01
-5.548948e-01
-2.967594e-01
-5.710843e-02
1.542468e-01
3.294262e-01
4.630898e-01
5.527899e-01
5.990467e-01
6.051609e-01
5.767979e-01
5.214041e-01
4.475196e-01
3.640537e-01
2.795807e-01
2.017014e-01
1.365080e-01
8.817736e-02
5.871676e-02
4.787484e-02
5.322288e-02
7.039657e-02
9.347417e-02
1.154557e-01
1.288021e-01
1.259957e-01
1.000896e-01
4.522188e-02
-4.292391e-02
-1.667295e-01
-3.263412e-01
-5.194780e-01
-7.413673e-01
-9.848244e-01
-1.240483e+00
-1.497178e+00
-1.742466e+00
-1.963270e+00
-2.146617e+00
-2.280426e+00
-2.354320e+00
-2.360385e+00
-2.293837e+00
-2.153539e+00
-1.942298e+00
-1.666929e+00
-1.338048e+00
-9.695953e-01
-5.781168e-01
-1.818287e-01
2.004686e-01
5.505712e-01
8.520675e-01
1.091467e+00
1.259174e+00
1.350222e+00
1.364686e+00
1.307726e+00
1.189219e+00
1.023009e+00
8.258094e-01
6.158669e-01
4.114919e-01
2.296036e-01
8.442388e-02
-1.355960e-02
-5.826487e-02
-4.826564e-02
1.339529e-02
1.197998e-01
2.610834e-01
4.255919e-01
6.011338e-01
7.761899e-01
9.409496e-01
1.088076e+00
1.213140e+00
1.314704e+00
1.394085e+00
1.454856e+00
1.502162e+00
1.541929e+00
1.580071e+00
1.621764e+00
1.670859e+00
1.729498e+00
1.797958e+00
1.874741e+00
1.956890e+00
2.040480e+00
2.121225e+00
2.195098e+00
2.258891e+00
2.310613e+00
2.349684e+00
2.376880e+00
2.394033e+00
2.403560e+00
2.407853e+00
2.408680e+00
2.406652e+00
2.400883e+00
2.388891e+00
2.366755e+00
2.329525e+00
2.271816e+00
2.188495e+00
2.075361e+00
1.929722e+00
1.750774e+00
1.539751e+00
1.299812e+00
1.035726e+00
7.533922e-01
4.593083e-01
1.600636e-01
-1.380531e-01
-4.292813e-01
-7.084382e-01
-9.708102e-01
-1.211946e+00
-1.427423e+00
-1.612671e+00
-1.762917e+00
-1.873277e+00
-1.939023e+00
-1.955960e+00
-1.920880e+00
-1.832004e+00
-1.689346e+00
-1.494933e+00
-1.252851e+00
-9.691037e-01
-6.513059e-01
-3.082399e-01
5.066301e-02
4.158707e-01
7.782725e-01
1.129631e+00
1.462926e+00
1.772572e+00
2.054487e+00
2.306019e+00
2.525749e+00
2.713196e+00
2.868465e+00
2.991892e+00
3.083714e+00
3.143829e+00
3.171666e+00
3.166184e+00
3.126038e+00
3.049881e+00
2.936803e+00
2.786866e+00
2.601659e+00
2.384785e+00
2.142208e+00
1.882342e+00
1.615848e+00
1.355106e+00
1.113395e+00
9.038595e-01
7.383784e-01
6.264598e-01
5.742996e-01
5.841095e-01
6.537942e-01
7.770147e-01
9.436335e-01
1.140496e+00
1.352473e+00
1.563658e+00
1.758600e+00
1.923469e+00
2.047012e+00
2.121245e+00
2.141794e+00
2.107886e+00
2.022006e+00
1.889274e+00
1.716657e+00
1.512095e+00
1.283676e+00
1.038934e+00
7.843476e-01
5.250711e-01
2.648981e-01
6.437896e-03
-2.485484e-01
-4.987145e-01
-7.426714e-01
-9.785793e-01
-1.203852e+00
-1.415018e+00
-1.607763e+00
-1.777141e+00
-1.917923e+00
-2.025033e+00
-2.093999e+00
-2.121374e+00
-2.105062e+00
-2.044530e+00
-1.940900e+00
-1.796915e+00
-1.616817e+00
-1.406160e+00
-1.171595e+00
-9.206432e-01
-6.614941e-01
-4.028005e-01
-1.534789e-01
7.752260e-02
2.815127e-01
4.504213e-01
5.772445e-01
6.565498e-01
6.849982e-01
6.618220e-01
5.891855e-01
4.723590e-01
3.196522e-01
1.420742e-01
-4.727637e-02
-2.340594e-01
-4.037162e-01
-5.425814e-01
-6.389873e-01
-6.842574e-01
-6.734967e-01
-6.060954e-01
-4.858910e-01
-3.209608e-01
-1.230522e-01
9.330537e-02
3.119327e-01
5.162801e-01
6.907451e-01
8.219188e-01
8.996624e-01
9.179266e-01
8.752494e-01
7.748890e-01
6.245720e-01
4.358700e-01
2.232478e-01
2.863441e-03
-2.087722e-01
-3.961452e-01
-5.459654e-01
-6.481485e-01
-6.964659e-01
-6.888148e-01
-6.271100e-01
-5.168440e-01
-3.663922e-01
-1.861656e-01
1.228435e-02
2.171143e-01
4.169151e-01
6.012727e-01
7.611493e-01
8.891037e-01
9.793895e-01
1.027980e+00
1.032568e+00
9.925708e-01
9.091497e-01
7.852359e-01
6.255298e-01
4.364402e-01
2.259359e-01
3.291387e-03
-2.212687e-01
-4.370122e-01
-6.332024e-01
-7.996333e-01
-9.271735e-01
-1.008293e+00
-1.037552e+00
-1.012022e+00
-9.315975e-01
-7.991671e-01
-6.205882e-01
-4.044405e-01
-1.615425e-01
9.575322e-02
3.544391e-01
6.018310e-01
8.265491e-01
1.019397e+00
1.174041e+00
1.287415e+00
1.359796e+00
1.394563e+00
1.397644e+00
1.376746e+00
1.340428e+00
1.297143e+00
1.254351e+00
1.217781e+00
1.190952e+00
1.174970e+00
1.168648e+00
1.168903e+00
1.171386e+00
1.171239e+00
1.163874e+00
1.145654e+00
1.114372e+00
1.069486e+00
1.012077e+00
9.445834e-01
8.703621e-01
7.931800e-01
7.167077e-01
6.440919e-01
5.776484e-01
5.186965e-01
4.675289e-01
4.234988e-01
3.851940e-01
3.506640e-01
3.176696e-01
2.839315e-01
2.473639e-01
2.062826e-01
1.595890e-01
1.069243e-01
4.879331e-02
-1.335238e-02
-7.707835e-02
-1.389901e-01
-1.948214e-01
-2.395925e-01
-2.678363e-01
-2.738853e-01
-2.522071e-01
-1.977719e-01
-1.064374e-01
2.466609e-02
1.967654e-01
4.091087e-01
6.586880e-01
9.400544e-01
1.245263e+00
1.563985e+00
1.883823e+00
2.190829e+00
2.470226e+00
2.707281e+00
2.888285e+00
3.001539e+00
3.038286e+00
2.993486e+00
2.866363e+00
2.660667e+00
2.384593e+00
2.050358e+00
1.673444e+00
1.271562e+00
8.634145e-01
4.673770e-01
1.002068e-01
-2.240977e-01
-4.951814e-01
-7.068843e-01
-8.574090e-01
-9.490931e-01
-9.878106e-01
-9.820669e-01
-9.418885e-01
-8.776352e-01
-7.988761e-01
-7.134616e-01
-6.268973e-01
-5.420802e-01
-4.594037e-01
-3.771914e-01
-2.923768e-01
-2.013270e-01
-1.006954e-01
1.180251e-02
1.367854e-01
2.728473e-01
4.164868e-01
5.623338e-01
7.036452e-01
8.330017e-01
9.431114e-01
1.027606e+00
1.081722e+00
1.102770e+00
1.090353e+00
1.046292e+00
9.743143e-01
8.795475e-01
7.679067e-01
6.454620e-01
5.178701e-01
3.899347e-01
2.653404e-01
1.465767e-01
3.503951e-02
-6.872542e-02
-1.646956e-01
-2.530277e-01
-3.337637e-01
-4.066416e-01
-4.710406e-01
-5.260673e-01
-5.707567e-01
-6.043462e-01
-6.265644e-01
-6.378828e-01
-6.396808e-01
-6.342973e-01
-6.249536e-01
-6.155521e-01
-6.103671e-01
-6.136554e-01
-6.292226e-01
-6.599916e-01
-7.076211e-01
-7.722280e-01
-8.522582e-01
-9.445374e-01
-1.044509e+00
-1.146639e+00
-1.244946e+00
-1.333580e+00
-1.407403e+00
-1.462475e+00
-1.496412e+00
-1.508559e+00
-1.499970e+00
-1.473164e+00
-1.431714e+00
-1.379671e+00
-1.320924e+00
-1.258558e+00
-1.194323e+00
-1.128273e+00
-1.058652e+00
-9.820493e-01
-8.937952e-01
-7.885774e-01
-6.611881e-01
-5.073286e-01
-3.243767e-01
-1.120328e-01
1.272341e-01
3.880010e-01
6.620030e-01
9.385547e-01
1.205256e+00
1.448933e+00
1.656726e+00
1.817225e+00
1.921548e+00
1.964235e+00
1.943868e+00
1.863352e+00
1.729802e+00
1.554045e+00
1.349792e+00
1.132546e+00
9.183698e-01
7.226266e-01
5.588242e-01
4.376565e-01
3.663213e-01
3.481551e-01
3.825957e-01
4.654477e-01
5.894048e-01
7.447574e-01
9.202049e-01
1.103688e+00
1.283163e+00
1.447272e+00
1.585858e+00
1.690352e+00
1.754024e+00
1.772135e+00
1.742033e+00
1.663185e+00
1.537178e+00
1.367665e+00
1.160252e+00
9.223003e-01
6.626583e-01
3.912980e-01
1.188876e-01
-1.436923e-01
-3.858658e-01
-5.978914e-01
-7.713825e-01
-8.997966e-01
-9.788664e-01
-1.006946e+00
-9.852411e-01
-9.178886e-01
-8.118702e-01
-6.767369e-01
-5.241516e-01
-3.672659e-01
-2.199687e-01
-9.605605e-02
-8.384932e-03
3.192509e-02
1.617663e-02
-6.138854e-02
-2.032801e-01
-4.086764e-01
-6.735619e-01
-9.910560e-01
-1.351884e+00
-1.744926e+00
-2.157791e+00
-2.577348e+00
-2.990200e+00
-3.383071e+00
-3.743133e+00
-4.058285e+00
-4.317439e+00
-4.510817e+00
-4.630304e+00
-4.669825e+00
-4.625744e+00
-4.497215e+00
-4.286441e+00
-3.998789e+00
-3.642707e+00
-3.229424e+00
-2.772449e+00
-2.286880e+00
-1.788586e+00
-1.293329e+00
-8.159131e-01
-3.694330e-01
3.529753e-02
3.900857e-01
6.894474e-01
9.304514e-01
1.112369e+00
1.236201e+00
1.304176e+00
1.319295e+00
1.285004e+00
1.205009e+00
1.083263e+00
9.240678e-01
7.322674e-01
5.134640e-01
2.742037e-01
2.208376e-02
-2.342565e-01
-4.852817e-01
-7.208485e-01
-9.306251e-01
-1.104615e+00
-1.233750e+00
-1.310495e+00
-1.329429e+00
-1.287730e+00
-1.185519e+00
-1.026012e+00
-8.154521e-01
-5.627952e-01
-2.791855e-01
2.275260e-02
3.297283e-01
6.286257e-01
9.072951e-01
1.155234e+00
1.364115e+00
1.528149e+00
1.644279e+00
1.712211e+00
1.734291e+00
1.715233e+00
1.661713e+00
1.581848e+00
1.484604e+00
1.379171e+00
1.274369e+00
1.178137e+00
1.097120e+00
1.036390e+00
9.992823e-01
9.873395e-01
1.000345e+00
1.036441e+00
1.092316e+00
1.163466e+00
1.244519e+00
1.329614e+00
1.412802e+00
1.488468e+00
1.551718e+00
1.598743e+00
1.627114e+00
1.635998e+00
1.626271e+00
1.600515e+00
1.562868e+00
1.518721e+00
1.474282e+00
1.436032e+00
1.410106e+00
1.401689e+00
1.414449e+00
1.450099e+00
1.508105e+00
1.585584e+00
1.677400e+00
1.776470e+00
1.874246e+00
1.961366e+00
2.028413e+00
2.066729e+00
2.069199e+00
2.030935e+00
1.949776e+00
1.826523e+00
1.664899e+00
1.471206e+00
1.253714e+00
1.021871e+00
7.853847e-01
5.533220e-01
3.332932e-01
1.308338e-01
-5.095747e-02
-2.114860e-01
-3.524293e-01
-4.772398e-01
-5.904442e-01
-6.968299e-01
-8.006164e-01
-9.047125e-01
-1.010145e+00
-1.115720e+00
-1.217958e+00
-1.311294e+00
-1.388545e+00
-1.441571e+00
-1.462100e+00
-1.442613e+00
-1.377224e+00
-1.262440e+00
-1.097743e+00
-8.859017e-01
-6.329845e-01
-3.480770e-01
-4.272794e-02
2.697984e-01
5.753829e-01
8.599331e-01
1.110210e+00
1.314535e+00
1.463344e+00
1.549567e+00
1.568826e+00
1.519474e+00
1.402494e+00
1.221278e+00
9.813494e-01
6.900357e-01
3.561379e-01
-1.039072e-02
-3.987548e-01
-7.976218e-01
-1.195438e+00
-1.580774e+00
-1.942703e+00
-2.271228e+00
-2.557731e+00
-2.795412e+00
-2.979693e+00
-3.108514e+00
-3.182485e+00
-3.204840e+00
-3.181191e+00
-3.119064e+00
-3.027275e+00
-2.915201e+00
-2.792017e+00
-2.665977e+00
-2.543816e+00
-2.430312e+00
-2.328041e+00
-2.237322e+00
-2.156364e+00
-2.081573e+00
-2.008001e+00
-1.929894e+00
-1.841300e+00
-1.736662e+00
-1.611360e+00
-1.462135e+00
-1.287366e+00
-1.087183e+00
-8.634133e-01
-6.193975e-01
-3.596981e-01
-8.974745e-02
1.845312e-01
4.570931e-01
7.221019e-01
9.741925e-01
1.208647e+00
1.421480e+00
1.609429e+00
1.769891e+00
1.900814e+00
2.000607e+00
2.068081e+00
2.102453e+00
2.103408e+00
2.071219e+00
2.006882e+00
1.912252e+00
1.790136e+00
1.644323e+00
1.479522e+00
1.301229e+00
1.115498e+00
9.286571e-01
7.469902e-01
5.764073e-01
4.221403e-01
2.884865e-01
1.786234e-01
9.450582e-02
3.685194e-02
5.209298e-03
-1.913431e-03
1.312679e-02
4.729665e-02
9.706854e-02
1.585793e-01
2.277589e-01
3.004313e-01
3.723984e-01
4.395219e-01
4.978215e-01
5.436047e-01
5.736391e-01
5.853658e-01
5.771398e-01
5.484653e-01
5.001859e-01
4.345790e-01
3.553112e-01
2.672260e-01
1.759570e-01
8.739092e-02
7.033116e-03
-6.064724e-02
-1.128029e-01
-1.486353e-01
-1.695899e-01
-1.792734e-01
-1.830896e-01
-1.876241e-01
-1.998541e-01
-2.262787e-01
-2.720840e-01
-3.404495e-01
-4.320810e-01
-5.450225e-01
-6.747565e-01
-8.145687e-01
-9.561195e-01
-1.090154e+00
-1.207278e+00
-1.298732e+00
-1.357112e+00
-1.376985e+00
-1.355369e+00
-1.292033e+00
-1.189591e+00
-1.053383e+00
-8.911131e-01
-7.122911e-01
-5.274964e-01
-3.475407e-01
-1.826061e-01
-4.144380e-02
6.928590e-02
1.454705e-01
1.857655e-01
1.915709e-01
1.667889e-01
1.174030e-01
5.093254e-02
-2.418430e-02
-9.923096e-02
-1.658381e-01
-2.165619e-01
-2.453876e-01
-2.481337e-01
-2.227330e-01
-1.693711e-01
-9.047060e-02
9.480069e-03
1.242397e-01
2.462442e-01
3.671167e-01
4.782170e-01
5.711902e-01
6.384779e-01
6.737680e-01
6.723659e-01
6.314791e-01
5.504154e-01
4.306925e-01
2.760588e-01
9.241562e-02
-1.123704e-01
-3.287802e-01
-5.460935e-01
-7.529781e-01
-9.382002e-01
-1.091415e+00
-1.203975e+00
-1.269678e+00
-1.285370e+00
-1.251328e+00
-1.171365e+00
-1.052642e+00
-9.051823e-01
-7.411394e-01
-5.738850e-01
-4.170029e-01
-2.832810e-01
-1.837897e-01
-1.271204e-01
-1.188403e-01
-1.611974e-01
-2.530873e-01
-3.902755e-01
-5.658475e-01
-7.708459e-01
-9.950342e-01
-1.227718e+00
-1.458547e+00
-1.678223e+00
-1.879042e+00
-2.055241e+00
-2.203109e+00
-2.320883e+00
-2.408460e+00
-2.466976e+00
-2.498311e+00
-2.504600e+00
-2.487786e+00
-2.449290e+00
-2.389815e+00
-2.309306e+00
-2.207076e+00
-2.082066e+00
-1.933224e+00
-1.759922e+00
-1.562383e+00
-1.342014e+00
-1.101611e+00
-8.453867e-01
-5.788140e-01
-3.083106e-01
-4.081854e-02
2.166544e-01
4.574608e-01
6.756555e-01
8.662264e-01
1.025214e+00
1.149744e+00
1.238008e+00
1.289227e+00
1.303623e+00
1.282417e+00
1.227834e+00
1.143126e+00
1.032562e+00
9.013936e-01
7.557554e-01
6.025128e-01
4.490390e-01
3.029343e-01
1.716901e-01
6.230902e-02
-1.910699e-02
-6.778164e-02
-8.067755e-02
-5.686341e-02
2.207081e-03
9.255149e-02
2.076960e-01
3.389282e-01
4.757794e-01
6.067171e-01
7.199980e-01
8.045966e-01
8.511091e-01
8.525292e-01
8.048077e-01
7.071389e-01
5.619526e-01
3.746277e-01
1.529743e-01
-9.344592e-02
-3.540793e-01
-6.181352e-01
-8.752602e-01
-1.116073e+00
-1.332521e+00
-1.518049e+00
-1.667611e+00
-1.777546e+00
-1.845406e+00
-1.869789e+00
-1.850235e+00
-1.787218e+00
-1.682245e+00
-1.538036e+00
-1.358730e+00
-1.150060e+00
-9.194358e-01
-6.758827e-01
-4.298145e-01
-1.926283e-01
2.385569e-02
2.080761e-01
3.494856e-01
4.393238e-01
4.713473e-01
4.424557e-01
3.531497e-01
2.077648e-01
1.442866e-02
-2.152860e-01
-4.670208e-01
-7.245740e-01
-9.710618e-01
-1.190205e+00
-1.367622e+00
-1.491996e+00
-1.556000e+00
-1.556867e+00
-1.496562e+00
-1.381513e+00
-1.221964e+00
-1.031001e+00
-8.233842e-01
-6.142967e-01
-4.181335e-01
-2.474376e-01
-1.120598e-01
-1.859419e-02
2.988656e-02
3.380098e-02
-3.242087e-03
-7.496780e-02
-1.731223e-01
-2.882525e-01
-4.105090e-01
-5.304071e-01
-6.394966e-01
-7.309013e-01
-7.997090e-01
-8.431956e-01
-8.608822e-01
-8.544209e-01
-8.273195e-01
-7.845193e-01
-7.318589e-01
-6.754713e-01
-6.211742e-01
-5.739186e-01
-5.373513e-01
-5.135320e-01
-5.028174e-01
-5.039056e-01
-5.140111e-01
-5.291404e-01
-5.444307e-01
-5.545300e-01
-5.539945e-01
-5.376886e-01
-5.011671e-01
-4.410185e-01
-3.551392e-01
-2.429124e-01
-1.052657e-01
5.540729e-02
2.354599e-01
4.303229e-01
6.349166e-01
8.440941e-01
1.053058e+00
1.257692e+00
1.454753e+00
1.641899e+00
1.817527e+00
1.980451e+00
2.129464e+00
2.262851e+00
2.377961e+00
2.470919e+00
2.536571e+00
2.568704e+00
2.560550e+00
2.505530e+00
2.398134e+00
2.234838e+00
2.014912e+00
1.741013e+00
1.419477e+00
1.060262e+00
6.765435e-01
2.839810e-01
-1.002698e-01
-4.587232e-01
-7.748004e-01
-1.034024e+00
-1.225061e+00
-1.340509e+00
-1.377373e+00
-1.337175e+00
-1.225716e+00
-1.052531e+00
-8.300846e-01
-5.728152e-01
-2.960967e-01
-1.521805e-02
2.555399e-01
5.036630e-01
7.189456e-01
8.937919e-01
1.023279e+00
1.105007e+00
1.138794e+00
1.126267e+00
1.070415e+00
9.751610e-01
8.449872e-01
6.846321e-01
4.988744e-01
2.923951e-01
6.971053e-02
-1.648344e-01
-4.070267e-01
-6.527114e-01
-8.976989e-01
-1.137671e+00
-1.368112e+00
-1.584283e+00
-1.781274e+00
-1.954155e+00
-2.098226e+00
-2.209366e+00
-2.284450e+00
-2.321766e+00
-2.321381e+00
-2.285353e+00
-2.217750e+00
-2.124427e+00
-2.012567e+00
-1.890029e+00
-1.764604e+00
-1.643261e+00
-1.531499e+00
-1.432891e+00
-1.348879e+00
-1.278823e+00
-1.220288e+00
-1.169514e+00
-1.121970e+00
-1.072931e+00
-1.017971e+00
-9.533367e-01
-8.761517e-01
-7.844745e-01
-6.772238e-01
-5.540279e-01
-4.150487e-01
-2.608322e-01
-9.222193e-02
8.964761e-02
2.832772e-01
4.866710e-01
6.971794e-01
9.113535e-01
1.124851e+00
1.332423e+00
1.527995e+00
1.704866e+00
1.855998e+00
1.974402e+00
2.053584e+00
2.088009e+00
2.073551e+00
2.007861e+00
1.890636e+00
1.723717e+00
1.511040e+00
1.258401e+00
9.730919e-01
6.634181e-01
3.381761e-01
6.132461e-03
-3.244302e-01
-6.460541e-01
-9.523031e-01
-1.237800e+00
-1.498117e+00
-1.729550e+00
-1.928831e+00
-2.092838e+00
-2.218383e+00
-2.302125e+00
-2.340652e+00
-2.330756e+00
-2.269856e+00
-2.156545e+00
-1.991168e+00
-1.776355e+00
-1.517402e+00
-1.222429e+00
-9.022432e-01
-5.698888e-01
-2.398826e-01
7.279271e-02
3.538468e-01
5.908611e-01
7.743516e-01
8.985853e-01
9.620478e-01
9.675007e-01
9.216187e-01
8.342478e-01
7.173698e-01
5.838963e-01
4.464307e-01
3.161393e-01
2.018549e-01
1.094992e-01
4.186903e-02
-1.221157e-03
-2.249594e-02
-2.656579e-02
-1.917703e-02
-6.477613e-03
5.607111e-03
1.182765e-02
7.871298e-03
-9.553640e-03
-4.276749e-02
-9.324671e-02
-1.617744e-01
-2.485709e-01
-3.533776e-01
-4.754861e-01
-6.137152e-01
-7.663507e-01
-9.310642e-01
-1.104834e+00
-1.283890e+00
-1.463715e+00
-1.639107e+00
-1.804344e+00
-1.953431e+00
-2.080441e+00
-2.179914e+00
-2.247285e+00
-2.279304e+00
-2.274387e+00
-2.232870e+00
-2.157109e+00
-2.051427e+00
-1.921870e+00
-1.775811e+00
-1.621416e+00
-1.467014e+00
-1.320446e+00
-1.188444e+00
-1.076112e+00
-9.865616e-01
-9.207486e-01
-8.775136e-01
-8.538226e-01
-8.451648e-01
-8.460577e-01
-8.506008e-01
-8.530235e-01
-8.481805e-01
-8.319576e-01
-8.015593e-01
-7.556583e-01
-6.943974e-01
-6.192489e-01
-5.327490e-01
-4.381415e-01
-3.389728e-01
-2.386853e-01
-1.402509e-01
-4.588165e-02
4.315746e-02
1.266187e-01
2.052231e-01
2.805043e-01
3.545684e-01
4.298035e-01
5.085781e-01
5.929632e-01
6.845050e-01
7.840582e-01
8.916780e-01
1.006555e+00
1.126976e+00
1.250308e+00
1.372984e+00
1.490518e+00
1.597562e+00
1.688021e+00
1.755242e+00
1.792298e+00
1.792357e+00
1.749114e+00
1.657284e+00
1.513085e+00
1.314699e+00
1.062646e+00
7.600253e-01
4.125926e-01
2.863902e-02
-3.813233e-01
-8.050553e-01
-1.229225e+00
-1.640126e+00
-2.024428e+00
-2.369898e+00
-2.666034e+00
-2.904589e+00
-3.079932e+00
-3.189232e+00
-3.232463e+00
-3.212226e+00
-3.133414e+00
-3.002760e+00
-2.828300e+00
-2.618819e+00
-2.383312e+00
-2.130523e+00
-1.868579e+00
-1.604758e+00
-1.345381e+00
-1.095820e+00
-8.605858e-01
-6.434439e-01
-4.475137e-01
-2.753033e-01
-1.286597e-01
-8.637923e-03
8.468083e-02
1.523688e-01
1.967734e-01
2.215288e-01
2.314276e-01
2.321423e-01
2.298149e-01
2.305492e-01
2.398513e-01
2.620776e-01
2.999467e-01
3.541810e-01
4.233329e-01
5.038439e-01
5.903576e-01
6.762779e-01
7.545233e-01
8.183940e-01
8.624419e-01
8.832251e-01
8.798374e-01
8.541325e-01
8.105993e-01
7.558964e-01
6.980988e-01
6.457472e-01
6.068204e-01
5.877553e-01
5.926336e-01
6.226289e-01
6.757738e-01
7.470680e-01
8.289067e-01
9.117744e-01
9.851193e-01
1.038307e+00
1.061549e+00
1.046706e+00
9.879021e-01
8.818963e-01
7.282076e-01
5.290058e-01
2.888086e-01
1.403520e-02
-2.875213e-01
-6.072377e-01
-9.361594e-01
-1.265397e+00
-1.586391e+00
-1.891022e+00
-2.171605e+00
-2.420798e+00
-2.631491e+00
-2.796753e+00
-2.909883e+00
-2.964600e+00
-2.955390e+00
-2.877981e+00
-2.729894e+00
-2.511026e+00
-2.224156e+00
-1.875317e+00
-1.473942e+00
-1.032725e+00
-5.671822e-01
-9.489702e-02
3.654923e-01
7.954869e-01
1.177995e+00
1.498549e+00
1.746342e+00
1.914983e+00
2.002877e+00
2.013198e+00
1.953455e+00
1.834702e+00
1.670486e+00
1.475652e+00
1.265150e+00
1.052947e+00
8.511706e-01
6.695340e-01
5.150722e-01
3.921620e-01
3.027728e-01
2.468648e-01
2.228483e-01
2.280254e-01
2.589594e-01
3.117440e-01
3.821683e-01
4.657988e-01
5.580049e-01
6.539622e-01
7.486629e-01
8.369606e-01
9.136661e-01
9.737072e-01
1.012352e+00
1.025487e+00
1.009918e+00
9.636752e-01
8.862662e-01
7.788431e-01
6.442528e-01
4.869457e-01
3.127405e-01
1.284563e-01
-5.856100e-02
-2.409772e-01
-4.120235e-01
-5.660109e-01
-6.987481e-01
-8.078135e-01
-8.926421e-01
-9.544136e-01
-9.957463e-01
-1.020235e+00
-1.031891e+00
-1.034553e+00
-1.031351e+00
-1.024290e+00
-1.014005e+00
-9.997149e-01
-9.793799e-01
-9.500423e-01
-9.083085e-01
-8.509178e-01
-7.753334e-01
-6.802857e-01
-5.662018e-01
-4.354603e-01
-2.924268e-01
-1.432499e-01
4.575337e-03
1.428364e-01
2.633527e-01
3.587554e-01
4.231949e-01
4.528856e-01
4.464188e-01
4.048123e-01
3.313059e-01
2.309485e-01
1.100493e-01
-2.442605e-02
-1.654366e-01
-3.063642e-01
-4.413915e-01
-5.657459e-01
-6.758121e-01
-7.691335e-01
-8.443268e-01
-9.009395e-01
-9.392802e-01
-9.602475e-01
-9.651794e-01
-9.557368e-01
-9.338261e-01
-9.015583e-01
-8.612305e-01
-8.153154e-01
-7.664356e-01
-7.173075e-01
-6.706425e-01
-6.290033e-01
-5.946306e-01
-5.692640e-01
-5.539923e-01
-5.491686e-01
-5.544127e-01
-5.687091e-01
-5.905817e-01
-6.183097e-01
-6.501368e-01
-6.844278e-01
-7.197359e-01
-7.547679e-01
-7.882517e-01
-8.187351e-01
-8.443591e-01
-8.626573e-01
-8.704314e-01
-8.637458e-01
-8.380627e-01
-7.885222e-01
-7.103457e-01
-5.993231e-01
-4.523336e-01
-2.678436e-01
-4.632973e-02
2.094198e-01
4.941595e-01
8.002234e-01
1.117756e+00
1.435136e+00
1.739578e+00
2.017860e+00
2.257148e+00
2.445811e+00
2.574190e+00
2.635233e+00
2.624949e+00
2.542662e+00
2.391048e+00
2.175974e+00
1.906160e+00
1.592695e+00
1.248446e+00
8.873891e-01
5.239067e-01
1.720776e-01
-1.549907e-01
-4.457547e-01
-6.907121e-01
-8.827391e-01
-1.017270e+00
-1.092327e+00
-1.108410e+00
-1.068285e+00
-9.767071e-01
-8.400958e-01
-6.662067e-01
-4.637997e-01
-2.423162e-01
-1.156189e-02
2.186045e-01
4.385823e-01
6.393405e-01
8.127346e-01
9.518299e-01
1.051229e+00
1.107395e+00
1.118947e+00
1.086905e+00
1.014831e+00
9.088398e-01
7.774520e-01
6.312532e-01
4.823797e-01
3.438373e-01
2.286902e-01
1.491699e-01
1.157633e-01
1.363544e-01
2.154974e-01
3.539001e-01
5.481844e-01
7.909698e-01
1.071292e+00
1.375329e+00
1.687373e+00
1.990946e+00
2.269952e+00
2.509744e+00
2.698024e+00
2.825504e+00
2.886303e+00
2.878094e+00
2.802037e+00
2.662537e+00
2.466883e+00
2.224806e+00
1.947987e+00
1.649538e+00
1.343455e+00
1.044062e+00
7.654422e-01
5.208551e-01
3.221553e-01
1.792152e-01
9.937674e-02
8.696060e-02
1.428760e-01
2.643774e-01
4.450175e-01
6.748337e-01
9.407901e-01
1.227468e+00
1.517970e+00
1.794988e+00
2.041928e+00
2.244028e+00
2.389345e+00
2.469520e+00
2.480266e+00
2.421507e+00
2.297175e+00
2.114697e+00
1.884236e+00
1.617781e+00
1.328208e+00
1.028407e+00
7.305519e-01
4.455654e-01
1.827737e-01
-5.026778e-02
-2.478297e-01
-4.059949e-01
-5.226194e-01
-5.972954e-01
-6.313210e-01
-6.276664e-01
-5.909095e-01
-5.271134e-01
-4.436182e-01
-3.487335e-01
-2.513293e-01
-1.603435e-01
-8.423342e-02
-3.041140e-02
-4.704945e-03
-1.088484e-02
-5.030144e-02
-1.216683e-01
-2.210293e-01
-3.419386e-01
-4.758662e-01
-6.128206e-01
-7.421479e-01
-8.534369e-01
-9.374394e-01
-9.869039e-01
-9.972323e-01
-9.668901e-01
-8.975336e-01
-7.938485e-01
-6.631219e-01
-5.145904e-01
-3.586222e-01
-2.057990e-01
-6.597479e-02
5.260758e-02
1.440564e-01
2.053493e-01
2.365640e-01
2.407844e-01
2.236788e-01
1.927889e-01
1.566092e-01
1.235656e-01
1.010202e-01
9.442572e-02
1.067339e-01
1.381225e-01
1.860654e-01
2.457183e-01
3.105575e-01
3.731780e-01
4.261452e-01
4.628022e-01
4.779479e-01
4.683332e-01
4.329467e-01
3.730894e-01
2.922543e-01
1.958346e-01
9.069329e-02
-1.537245e-02
-1.142317e-01
-1.980389e-01
-2.598205e-01
-2.939786e-01
-2.966667e-01
-2.660101e-01
-2.021638e-01
-1.072204e-01
1.499571e-02
1.592086e-01
3.189988e-01
4.871077e-01
6.557183e-01
8.167138e-01
9.619306e-01
1.083432e+00
1.173833e+00
1.226685e+00
1.236935e+00
1.201407e+00
1.119269e+00
9.924190e-01
8.256959e-01
6.268786e-01
4.064223e-01
1.769334e-01
-4.758669e-02
-2.526740e-01
-4.244279e-01
-5.505424e-01
-6.212482e-01
-6.300776e-01
-5.743796e-01
-4.555300e-01
-2.788127e-01
-5.297630e-02
2.104963e-01
4.983341e-01
7.965469e-01
1.091505e+00
1.370916e+00
1.624602e+00
1.845001e+00
2.027362e+00
2.169635e+00
2.272119e+00
2.336918e+00
2.367329e+00
2.367222e+00
2.340511e+00
2.290756e+00
2.220947e+00
2.133451e+00
2.030120e+00
1.912511e+00
1.782169e+00
1.640898e+00
1.490971e+00
1.335220e+00
1.176980e+00
1.019889e+00
8.675844e-01
7.233423e-01
5.897338e-01
4.683653e-01
3.597411e-01
2.632672e-01
1.773854e-01
9.980711e-02
2.781136e-02
-4.143177e-02
-1.105421e-01
-1.816413e-01
-2.561186e-01
-3.344747e-01
-4.162626e-01
-5.001409e-01
-5.840428e-01
-6.654445e-01
-7.417047e-01
-8.104302e-01
-8.698175e-01
-9.189244e-01
-9.578331e-01
-9.876813e-01
-1.010551e+00
-1.029222e+00
-1.046809e+00
-1.066313e+00
-1.090139e+00
-1.119634e+00
-1.154704e+00
-1.193569e+00
-1.232713e+00
-1.267042e+00
-1.290250e+00
-1.295390e+00
-1.275568e+00
-1.224736e+00
-1.138469e+00
-1.014674e+00
-8.541344e-01
-6.608221e-01
-4.419197e-01
-2.075206e-01
2.998867e-02
2.568223e-01
4.588846e-01
6.229448e-01
7.377700e-01
7.950954e-01
7.903279e-01
7.229185e-01
5.963807e-01
4.179732e-01
1.981036e-01
-5.047155e-02
-3.135615e-01
-5.764869e-01
-8.249790e-01
-1.045973e+00
-1.228248e+00
-1.362901e+00
-1.443625e+00
-1.466822e+00
-1.431563e+00
-1.339416e+00
-1.194187e+00
-1.001617e+00
-7.690448e-01
-5.050884e-01
-2.193343e-01
7.794919e-02
3.760980e-01
6.643533e-01
9.321995e-01
1.169749e+00
1.368164e+00
1.520104e+00
1.620135e+00
1.665082e+00
1.654262e+00
1.589565e+00
1.475382e+00
1.318366e+00
1.127057e+00
9.114099e-01
6.822487e-01
4.507089e-01
2.276997e-01
2.342918e-02
-1.529823e-01
-2.937859e-01
-3.927936e-01
-4.454957e-01
-4.491437e-01
-4.028294e-01
-3.075818e-01
-1.664729e-01
1.529698e-02
2.303865e-01
4.694271e-01
7.213049e-01
9.736279e-01
1.213365e+00
1.427616e+00
1.604448e+00
1.733733e+00
1.807917e+00
1.822656e+00
1.777262e+00
1.674931e+00
1.522698e+00
1.331130e+00
1.113739e+00
8.861582e-01
6.651219e-01
4.673406e-01
3.083440e-01
2.013893e-01
1.565195e-01
1.798389e-01
2.730614e-01
4.333626e-01
6.535510e-01
9.225467e-01
1.226136e+00
1.547947e+00
1.870563e+00
2.176692e+00
2.450286e+00
2.677536e+00
2.847645e+00
2.953351e+00
2.991170e+00
2.961346e+00
2.867564e+00
2.716447e+00
2.516904e+00
2.279411e+00
2.015276e+00
1.735957e+00
1.452493e+00
1.175051e+00
9.126045e-01
6.727168e-01
4.614011e-01
2.830236e-01
1.402381e-01
3.394968e-02
-3.667655e-02
-7.413802e-02
-8.243105e-02
-6.679193e-02
-3.334862e-02
1.129974e-02
6.055123e-02
1.082906e-01
1.493705e-01
1.800530e-01
1.983716e-01
2.043721e-01
2.001882e-01
1.899182e-01
1.792891e-01
1.751204e-01
1.846281e-01
2.146320e-01
2.707450e-01
3.566281e-01
4.733922e-01
6.192152e-01
7.892285e-01
9.756992e-01
1.168506e+00
1.355871e+00
1.525281e+00
1.664502e+00
1.762581e+00
1.810737e+00
1.803048e+00
1.736895e+00
1.613125e+00
1.435965e+00
1.212709e+00
9.532417e-01
6.694375e-01
3.745074e-01
8.231292e-02
-1.933089e-01
-4.391955e-01
-6.434654e-01
-7.960711e-01
-8.892807e-01
-9.180713e-01
-8.804072e-01
-7.773785e-01
-6.131735e-01
-3.948698e-01
-1.320420e-01
1.637962e-01
4.798776e-01
8.029445e-01
1.120025e+00
1.419168e+00
1.690077e+00
1.924618e+00
2.117169e+00
2.264804e+00
2.367323e+00
2.427129e+00
2.448971e+00
2.439558e+00
2.407074e+00
2.360589e+00
2.309423e+00
2.262460e+00
2.227487e+00
2.210603e+00
2.215738e+00
2.244368e+00
2.295435e+00
2.365520e+00
2.449251e+00
2.539928e+00
2.630298e+00
2.713405e+00
2.783398e+00
2.836205e+00
2.869970e+00
2.885182e+00
2.884494e+00
2.872225e+00
2.853649e+00
2.834137e+00
2.818285e+00
2.809143e+00
2.807617e+00
2.812156e+00
2.818736e+00
2.821169e+00
2.811706e+00
2.781877e+00
2.723473e+00
2.629568e+00
2.495452e+00
2.319377e+00
2.103018e+00
1.851593e+00
1.573612e+00
1.280290e+00
9.846571e-01
7.004834e-01
4.411140e-01
2.183570e-01
4.154017e-02
-8.315984e-02
-1.530544e-01
-1.689257e-01
-1.346828e-01
-5.675977e-02
5.665032e-02
1.964127e-01
3.532133e-01
5.181752e-01
6.832739e-01
8.415316e-01
9.870158e-01
1.114696e+00
1.220232e+00
1.299771e+00
1.349819e+00
1.367222e+00
1.349275e+00
1.293948e+00
1.200185e+00
1.068221e+00
8.998632e-01
6.986744e-01
4.700163e-01
2.209334e-01
-4.012218e-02
-3.037022e-01
-5.598693e-01
-7.987526e-01
-1.011100e+00
-1.188778e+00
-1.325190e+00
-1.415566e+00
-1.457126e+00
-1.449112e+00
-1.392693e+00
-1.290764e+00
-1.147680e+00
-9.689411e-01
-7.608796e-01
-5.303683e-01
-2.845823e-01
-3.082409e-02
2.235884e-01
4.713884e-01
7.054123e-01
9.186760e-01
1.104512e+00
1.256795e+00
1.370254e+00
1.440873e+00
1.466303e+00
1.446271e+00
1.382870e+00
1.280703e+00
1.146806e+00
9.903247e-01
8.219555e-01
6.531836e-01
4.953863e-01
3.588974e-01
2.521392e-01
1.809228e-01
1.479997e-01
1.529153e-01
1.921791e-01
2.597238e-01
3.475981e-01
4.468108e-01
5.482347e-01
6.434766e-01
7.256285e-01
7.898306e-01
8.335980e-01
8.568864e-01
8.619025e-01
8.526877e-01
8.345294e-01
8.132708e-01
7.946005e-01
7.834022e-01
7.832393e-01
7.960317e-01
8.219547e-01
8.595655e-01
9.061255e-01
9.580607e-01
1.011484e+00
1.062697e+00
1.108596e+00
1.146935e+00
1.176424e+00
1.196666e+00
1.207969e+00
1.211076e+00
1.206880e+00
1.196158e+00
1.179387e+00
1.156654e+00
1.127676e+00
1.091914e+00
1.048748e+00
9.976816e-01
9.385366e-01
8.716170e-01
7.978258e-01
7.187364e-01
6.366191e-01
5.544204e-01
4.756846e-01
4.044020e-01
3.447710e-01
3.008751e-01
2.762988e-01
2.737256e-01
2.945828e-01
3.387939e-01
4.046915e-01
4.891121e-01
5.876686e-01
6.951647e-01
8.060948e-01
9.151676e-01
1.017788e+00
1.110443e+00
1.190955e+00
1.258570e+00
1.313888e+00
1.358639e+00
1.395349e+00
1.426944e+00
1.456347e+00
1.486123e+00
1.518217e+00
1.553805e+00
1.593258e+00
1.636196e+00
1.681606e+00
1.727978e+00
1.773423e+00
1.815768e+00
1.852592e+00
1.881235e+00
1.898782e+00
1.902062e+00
1.887682e+00
1.852130e+00
1.791965e+00
1.704093e+00
1.586112e+00
1.436696e+00
1.255955e+00
1.045712e+00
8.096379e-01
5.531944e-01
2.833783e-01
8.279054e-03
-2.634971e-01
-5.234644e-01
-7.638755e-01
-9.782471e-01
-1.161740e+00
-1.311363e+00
-1.426004e+00
-1.506303e+00
-1.554396e+00
-1.573578e+00
-1.567917e+00
-1.541854e+00
-1.499826e+00
-1.445946e+00
-1.383736e+00
-1.315954e+00
-1.244508e+00
-1.170464e+00
-1.094158e+00
-1.015393e+00
-9.337077e-01
-8.486989e-01
-7.603347e-01
-6.692221e-01
-5.767725e-01
-4.852273e-01
-3.975266e-01
-3.170316e-01
-2.471364e-01
-1.908285e-01
-1.502647e-01
-1.264258e-01
-1.189027e-01
-1.258430e-01
-1.440687e-01
-1.693566e-01
-1.968547e-01
-2.215921e-01
-2.390280e-01
-2.455702e-01
-2.389903e-01
-2.186677e-01
-1.856196e-01
-1.423044e-01
-9.223086e-02
-3.944161e-02
1.203769e-02
5.868802e-02
9.784936e-02
1.278925e-01
1.482077e-01
1.590435e-01
1.612537e-01
1.560202e-01
1.446106e-01
1.282144e-01
1.078755e-01
8.452155e-02
5.906821e-02
3.257338e-02
6.406935e-03
-1.759657e-02
-3.703564e-02
-4.892120e-02
-4.976402e-02
-3.578666e-02
-3.259860e-03
5.105804e-02
1.294243e-01
2.326238e-01
3.595697e-01
5.070705e-01
6.698291e-01
8.407065e-01
1.011247e+00
1.172419e+00
1.315481e+00
1.432869e+00
1.518985e+00
1.570770e+00
1.587994e+00
1.573218e+00
1.531435e+00
1.469439e+00
1.395008e+00
1.316006e+00
1.239506e+00
1.171052e+00
1.114128e+00
1.069901e+00
1.037258e+00
1.013112e+00
9.929534e-01
9.715453e-01
9.436985e-01
9.050138e-01
8.525100e-01
7.850614e-01
7.035983e-01
6.110523e-01
5.120612e-01
4.124791e-01
3.187582e-01
2.372837e-01
1.737422e-01
1.325946e-01
1.166999e-01
1.271137e-01
1.630562e-01
2.220237e-01
3.000042e-01
3.917554e-01
4.911093e-01
5.912826e-01
6.851849e-01
7.657320e-01
8.261730e-01
8.604420e-01
8.635315e-01
8.318791e-01
7.637422e-01
6.595286e-01
5.220413e-01
3.565935e-01
1.709493e-01
-2.494486e-02
-2.194566e-01
-3.999818e-01
-5.538366e-01
-6.692559e-01
-7.364055e-01
-7.483108e-01
-7.016103e-01
-5.970642e-01
-4.397712e-01
-2.390716e-01
-8.132633e-03
2.367676e-01
4.772278e-01
6.939306e-01
8.679970e-01
9.823953e-01
1.023292e+00
9.812280e-01
8.520059e-01
6.371996e-01
3.442227e-01
-1.406206e-02
-4.201689e-01
-8.531867e-01
-1.290248e+00
-1.708149e+00
-2.084975e+00
-2.401613e+00
-2.643016e+00
-2.799131e+00
-2.865425e+00
-2.842992e+00
-2.738246e+00
-2.562242e+00
-2.329698e+00
-2.057812e+00
-1.764950e+00
-1.469328e+00
-1.187772e+00
-9.346552e-01
-7.210896e-01
-5.544234e-01
-4.380754e-01
-3.716873e-01
-3.515479e-01
-3.712057e-01
-4.221802e-01
-4.946824e-01
-5.782796e-01
-6.624747e-01
-7.372022e-01
-7.932660e-01
-8.227524e-01
-8.194426e-01
-7.792225e-01
-7.004673e-01
-5.843537e-01
-4.350435e-01
-2.596854e-01
-6.819408e-02
1.272135e-01
3.127176e-01
4.737993e-01
5.962895e-01
6.674816e-01
6.772103e-01
6.187897e-01
4.897108e-01
2.920171e-01
3.231042e-02
-2.786173e-01
-6.264901e-01
-9.945142e-01
-1.364506e+00
-1.718077e+00
-2.037764e+00
-2.308045e+00
-2.516146e+00
-2.652632e+00
-2.711749e+00
-2.691522e+00
-2.593613e+00
-2.422979e+00
-2.187374e+00
-1.896723e+00
-1.562461e+00
-1.196889e+00
-8.126065e-01
-4.220620e-01
-3.725318e-02
3.304522e-01
6.704044e-01
9.727287e-01
1.228414e+00
1.429479e+00
1.569246e+00
1.642708e+00
1.646949e+00
1.581561e+00
1.448965e+00
1.254577e+00
1.006755e+00
7.165103e-01
3.969936e-01
6.279315e-02
-2.708732e-01
-5.889985e-01
-8.775787e-01
-1.124291e+00
-1.319016e+00
-1.454194e+00
-1.525003e+00
-1.529399e+00
-1.468024e+00
-1.344014e+00
-1.162722e+00
-9.313825e-01
-6.587116e-01
-3.544879e-01
-2.912207e-02
3.067473e-01
6.426086e-01
9.683631e-01
1.274537e+00
1.552429e+00
1.794207e+00
1.992987e+00
2.142911e+00
2.239238e+00
2.278485e+00
2.258590e+00
2.179121e+00
2.041493e+00
1.849165e+00
1.607789e+00
1.325242e+00
1.011527e+00
6.785042e-01
3.394349e-01
8.371885e-03
-3.005815e-01
-5.740769e-01
-8.003219e-01
-9.698008e-01
-1.075846e+00
-1.115011e+00
-1.087217e+00
-9.956708e-01
-8.465726e-01
-6.486511e-01
-4.125653e-01
-1.502244e-01
1.259294e-01
4.036256e-01
6.714132e-01
9.192098e-01
1.138722e+00
1.323716e+00
1.470145e+00
1.576138e+00
1.641894e+00
1.669498e+00
1.662715e+00
1.626743e+00
1.567962e+00
1.493630e+00
1.411537e+00
1.329568e+00
1.255209e+00
1.194995e+00
1.153959e+00
1.135136e+00
1.139192e+00
1.164241e+00
1.205877e+00
1.257457e+00
1.310620e+00
1.356005e+00
1.384118e+00
1.386266e+00
1.355476e+00
1.287295e+00
1.180401e+00
1.036933e+00
8.625009e-01
6.658463e-01
4.581860e-01
2.522742e-01
6.127827e-02
-1.024253e-01
-2.284162e-01
-3.092373e-01
-3.411404e-01
-3.244915e-01
-2.637890e-01
-1.672866e-01
-4.625281e-02
8.606327e-02
2.156563e-01
3.290525e-01
4.145264e-01
4.631199e-01
4.693616e-01
4.316199e-01
3.520674e-01
2.362772e-01
9.251103e-02
-6.920978e-02
-2.381397e-01
-4.038308e-01
-5.570271e-01
-6.903369e-01
-7.986188e-01
-8.790627e-01
-9.309858e-01
-9.554070e-01
-9.544862e-01
-9.309270e-01
-8.874327e-01
-8.262888e-01
-7.491159e-01
-6.568098e-01
-5.496560e-01
-4.275822e-01
-2.904923e-01
-1.386150e-01
2.719767e-02
2.052776e-01
3.930827e-01
5.872744e-01
7.839006e-01
9.786324e-01
1.166997e+00
1.344557e+00
1.507008e+00
1.650189e+00
1.770032e+00
1.862483e+00
1.923443e+00
1.948760e+00
1.934317e+00
1.876222e+00
1.771105e+00
1.616524e+00
1.411425e+00
1.156624e+00
8.552387e-01
5.129962e-01
1.383532e-01
-2.576218e-01
-6.616259e-01
-1.058742e+00
-1.433255e+00
-1.769596e+00
-2.053317e+00
-2.272009e+00
-2.416086e+00
-2.479352e+00
-2.459326e+00
-2.357287e+00
-2.178062e+00
-1.929572e+00
-1.622190e+00
-1.267979e+00
-8.798773e-01
-4.709101e-01
-5.348890e-02
3.611369e-01
7.632408e-01
1.144776e+00
1.499335e+00
1.821958e+00
2.108831e+00
2.356957e+00
2.563872e+00
2.727449e+00
2.845843e+00
2.917572e+00
2.941710e+00
2.918170e+00
2.847988e+00
2.733585e+00
2.578930e+00
2.389586e+00
2.172616e+00
1.936343e+00
1.690008e+00
1.443328e+00
1.206033e+00
9.873927e-01
7.958060e-01
6.384640e-01
5.211219e-01
4.479770e-01
4.216431e-01
4.431967e-01
5.122575e-01
6.270688e-01
7.845473e-01
9.802926e-01
1.208565e+00
1.462264e+00
1.732939e+00
2.010889e+00
2.285367e+00
2.544914e+00
2.777818e+00
2.972681e+00
3.119075e+00
3.208235e+00
3.233759e+00
3.192239e+00
3.083759e+00
2.912179e+00
2.685136e+00
2.413730e+00
2.111898e+00
1.795498e+00
1.481214e+00
1.185364e+00
9.227344e-01
7.055499e-01
5.426614e-01
4.390200e-01
3.954707e-01
4.088759e-01
4.725482e-01
5.769504e-01
7.105913e-01
8.610327e-01
1.015909e+00
1.163862e+00
1.295303e+00
1.402934e+00
1.481990e+00
1.530193e+00
1.547448e+00
1.535341e+00
1.496526e+00
1.434098e+00
1.351058e+00
1.249941e+00
1.132655e+00
1.000529e+00
8.545510e-01
6.957006e-01
5.253254e-01
3.454583e-01
1.590210e-01
-3.012958e-02
-2.173229e-01
-3.973521e-01
-5.648693e-01
-7.148483e-01
-8.430533e-01
-9.464495e-01
-1.023496e+00
-1.074273e+00
-1.100418e+00
-1.104865e+00
-1.091427e+00
-1.064268e+00
-1.027349e+00
-9.839246e-01
-9.361729e-01
-8.850031e-01
-8.300762e-01
-7.700258e-01
-7.028431e-01
-6.263590e-01
-5.387476e-01
-4.389716e-01
-3.271032e-01
-2.044797e-01
-7.368101e-02
6.165710e-02
1.971565e-01
3.280910e-01
4.498116e-01
5.581600e-01
6.498346e-01
7.226830e-01
7.759004e-01
8.101185e-01
8.273727e-01
8.309457e-01
8.250913e-01
8.146603e-01
8.046611e-01
7.998024e-01
8.040709e-01
8.203957e-01
8.504401e-01
8.945373e-01
9.517658e-01
1.020132e+00
1.096816e+00
1.178427e+00
1.261244e+00
1.341400e+00
1.415028e+00
1.478376e+00
1.527901e+00
1.560364e+00
1.572930e+00
1.563276e+00
1.529686e+00
1.471157e+00
1.387489e+00
1.279366e+00
1.148425e+00
9.973009e-01
8.296382e-01
6.500476e-01
4.640070e-01
2.776919e-01
9.773550e-02
-6.908209e-02
-2.162098e-01
-3.377530e-01
-4.289276e-01
-4.864993e-01
-5.091514e-01
-4.977184e-01
-4.552260e-01
-3.867025e-01
-2.987606e-01
-1.989894e-01
-9.523215e-02
5.153218e-03
9.595232e-02
1.725870e-01
2.323883e-01
2.746289e-01
3.003277e-01
3.118696e-01
3.125007e-01
3.057746e-01
2.950252e-01
2.829366e-01
2.712634e-01
2.607309e-01
2.511199e-01
2.415109e-01
2.306405e-01
2.173073e-01
2.007586e-01
1.809962e-01
1.589493e-01
1.364887e-01
1.162773e-01
1.014754e-01
9.534161e-02
1.007808e-01
1.199012e-01
1.536425e-01
2.015299e-01
2.616009e-01
3.305271e-01
4.039294e-01
4.768557e-01
5.443585e-01
6.020932e-01
6.468451e-01
6.769052e-01
6.922309e-01
6.943646e-01
6.861162e-01
6.710574e-01
6.529034e-01
6.348828e-01
6.192004e-01
6.066894e-01
5.967181e-01
5.873766e-01
5.759158e-01
5.593636e-01
5.352057e-01
5.019995e-01
4.597994e-01
4.102994e-01
3.566522e-01
3.029828e-01
2.536709e-01
2.125229e-01
1.819747e-01
1.624630e-01
1.520769e-01
1.465565e-01
1.396534e-01
1.238165e-01
9.112098e-02
3.432608e-02
-5.207020e-02
-1.709144e-01
-3.217389e-01
-5.004517e-01
-6.994272e-01
-9.080021e-01
-1.113334e+00
-1.301536e+00
-1.458974e+00
-1.573568e+00
-1.635976e+00
-1.640505e+00
-1.585652e+00
-1.474223e+00
-1.313016e+00
-1.112130e+00
-8.839820e-01
-6.421745e-01
-4.003352e-01
-1.710665e-01
3.489814e-02
2.092622e-01
3.464315e-01
4.434872e-01
4.999066e-01
5.170985e-01
4.978362e-01
4.456753e-01
3.644449e-01
2.578796e-01
1.294386e-01
-1.768395e-02
-1.803851e-01
-3.553816e-01
-5.389232e-01
-7.265740e-01
-9.131288e-01
-1.092699e+00
-1.258959e+00
-1.405523e+00
-1.526374e+00
-1.616290e+00
-1.671187e+00
-1.688349e+00
-1.666513e+00
-1.605823e+00
-1.507657e+00
-1.374387e+00
-1.209091e+00
-1.015265e+00
-7.965769e-01
-5.566979e-01
-2.992148e-01
-2.764694e-02
2.544560e-01
5.433561e-01
8.349431e-01
1.124566e+00
1.406914e+00
1.675991e+00
1.925205e+00
2.147597e+00
2.336205e+00
2.484557e+00
2.587236e+00
2.640461e+00
2.642601e+00
2.594539e+00
2.499815e+00
2.364510e+00
2.196848e+00
2.006559e+00
1.804077e+00
1.599649e+00
1.402492e+00
1.220081e+00
1.057678e+00
9.181389e-01
8.020068e-01
7.078810e-01
6.329769e-01
5.738007e-01
5.268397e-01
4.891773e-01
4.589588e-01
4.356580e-01
4.201238e-01
4.144123e-01
4.214361e-01
4.444773e-01
4.866275e-01
5.502197e-01
6.363212e-01
7.443487e-01
8.718546e-01
1.014514e+00
1.166320e+00
1.319957e+00
1.467325e+00
1.600131e+00
1.710500e+00
1.791532e+00
1.837751e+00
1.845423e+00
1.812724e+00
1.739750e+00
1.628396e+00
1.482118e+00
1.305609e+00
1.104423e+00
8.845773e-01
6.521909e-01
4.131705e-01
1.729947e-01
-6.340434e-02
-2.916635e-01
-5.079441e-01
-7.088594e-01
-8.914145e-01
-1.052993e+00
-1.191406e+00
-1.304989e+00
-1.392747e+00
-1.454486e+00
-1.490919e+00
-1.503713e+00
-1.495442e+00
-1.469449e+00
-1.429602e+00
-1.379983e+00
-1.324509e+00
-1.266572e+00
-1.208708e+00
-1.152388e+00
-1.097925e+00
-1.044558e+00
-9.906648e-01
-9.341005e-01
-8.726072e-01
-8.042449e-01
-7.277942e-01
-6.430822e-01
-5.511957e-01
-4.545515e-01
-3.568118e-01
-2.626459e-01
-1.773583e-01
-1.064213e-01
-5.496074e-02
-2.725269e-02
-2.628658e-02
-5.344227e-02
-1.083174e-01
-1.887263e-01
-2.908767e-01
-4.097117e-01
-5.393884e-01
-6.738431e-01
-8.073762e-01
-9.351823e-01
-1.053748e+00
-1.161059e+00
-1.256583e+00
-1.341042e+00
-1.415999e+00
-1.483345e+00
-1.544777e+00
-1.601326e+00
-1.653034e+00
-1.698804e+00
-1.736449e+00
-1.762921e+00
-1.774673e+00
-1.768125e+00
-1.740139e+00
-1.688461e+00
-1.612060e+00
-1.511327e+00
-1.388100e+00
-1.245529e+00
-1.087788e+00
-9.196812e-01
-7.461991e-01
-5.720816e-01
-4.014386e-01
-2.374738e-01
-8.233709e-02
6.288572e-02
1.980524e-01
3.237371e-01
4.409297e-01
5.507047e-01
6.539067e-01
7.508967e-01
8.413995e-01
9.244779e-01
9.986402e-01
1.062068e+00
1.112929e+00
1.149716e+00
1.171559e+00
1.178445e+00
1.171308e+00
1.151964e+00
1.122912e+00
1.087032e+00
1.047238e+00
1.006159e+00
9.658967e-01
9.279227e-01
8.931152e-01
8.619392e-01
8.347194e-01
8.119462e-01
7.945438e-01
7.840354e-01
7.825622e-01
7.927403e-01
8.173689e-01
8.590284e-01
9.196255e-01
9.999489e-01
1.099297e+00
1.215234e+00
1.343507e+00
1.478157e+00
1.611816e+00
1.736174e+00
1.842578e+00
1.922714e+00
1.969294e+00
1.976693e+00
1.941454e+00
1.862622e+00
1.741860e+00
1.583344e+00
1.393434e+00
1.180182e+00
9.526907e-01
7.204254e-01
4.925200e-01
2.771607e-01
8.110236e-02
-9.063582e-02
-2.348700e-01
-3.501494e-01
-4.364819e-01
-4.949423e-01
-5.272391e-01
-5.353217e-01
-5.210985e-01
-4.863167e-01
-4.326121e-01
-3.617005e-01
-2.756438e-01
-1.771065e-01
-6.951715e-02
4.292674e-02
1.554323e-01
2.629428e-01
3.605686e-01
4.440350e-01
5.100647e-01
5.566262e-01
5.830085e-01
5.897188e-01
5.782268e-01
5.506089e-01
5.091545e-01
4.559996e-01
3.928420e-01
3.207769e-01
2.402702e-01
1.512650e-01
5.340379e-02
-5.366872e-02
-1.699617e-01
-2.947982e-01
-4.265250e-01
-5.623144e-01
-6.980953e-01
-8.286368e-01
-9.477937e-01
-1.048902e+00
-1.125293e+00
-1.170877e+00
-1.180729e+00
-1.151625e+00
-1.082455e+00
-9.744759e-01
-8.313789e-01
-6.591511e-01
-4.657490e-01
-2.605978e-01
-5.395123e-02
1.438412e-01
3.231023e-01
4.755617e-01
5.949813e-01
6.776011e-01
7.223459e-01
7.307634e-01
7.066979e-01
6.557442e-01
5.845602e-01
5.001371e-01
4.091283e-01
3.173203e-01
2.292996e-01
1.483290e-01
7.641323e-02
1.450373e-02
-3.721814e-02
-7.904403e-02
-1.114796e-01
-1.350592e-01
-1.502471e-01
-1.574233e-01
-1.569309e-01
-1.491597e-01
-1.346331e-01
-1.140689e-01
-8.839089e-02
-5.867456e-02
-2.602336e-02
8.615380e-03
4.467104e-02
8.217042e-02
1.219147e-01
1.655698e-01
2.156377e-01
2.752939e-01
3.480976e-01
4.376011e-01
5.469003e-01
6.781730e-01
8.322563e-01
1.008306e+00
1.203577e+00
1.413350e+00
1.631031e+00
1.848422e+00
2.056165e+00
2.244322e+00
2.403073e+00
2.523439e+00
2.597996e+00
2.621476e+00
2.591217e+00
2.507389e+00
2.373003e+00
2.193674e+00
1.977200e+00
1.732975e+00
1.471322e+00
1.202800e+00
9.375506e-01
6.847485e-01
4.521785e-01
2.459751e-01
7.051903e-02
-7.152195e-02
-1.790369e-01
-2.522386e-01
-2.923962e-01
-3.015745e-01
-2.824164e-01
-2.379900e-01
-1.717089e-01
-8.731403e-02
1.111207e-02
1.191376e-01
2.320232e-01
3.448447e-01
4.527089e-01
5.510493e-01
6.359609e-01
7.045209e-01
7.550333e-01
7.871474e-01
8.018183e-01
8.011048e-01
7.878269e-01
7.651281e-01
7.360073e-01
7.028890e-01
6.672967e-01
6.296819e-01
5.894327e-01
5.450626e-01
4.945509e-01
4.357865e-01
3.670488e-01
2.874571e-01
1.973173e-01
9.830701e-02
-6.539926e-03
-1.130631e-01
-2.163962e-01
-3.115263e-01
-3.939104e-01
-4.600593e-01
-5.080037e-01
-5.375742e-01
-5.504635e-01
-5.500644e-01
-5.411121e-01
-5.291747e-01
-5.200503e-01
-5.191309e-01
-5.307948e-01
-5.578864e-01
-6.013362e-01
-6.599640e-01
-7.304940e-01
-8.077844e-01
-8.852516e-01
-9.554434e-01
-1.010697e+00
-1.043810e+00
-1.048651e+00
-1.020658e+00
-9.571638e-01
-8.575423e-01
-7.231536e-01
-5.571140e-01
-3.639222e-01
-1.489915e-01
8.185242e-02
3.228466e-01
5.686840e-01
8.147811e-01
1.057392e+00
1.293565e+00
1.520964e+00
1.737586e+00
1.941442e+00
2.130251e+00
2.301219e+00
2.450948e+00
2.575487e+00
2.670555e+00
2.731889e+00
2.755700e+00
2.739179e+00
2.680982e+00
2.581637e+00
2.443813e+00
2.272400e+00
2.074373e+00
1.858443e+00
1.634511e+00
1.412977e+00
1.203961e+00
1.016512e+00
8.578766e-01
7.328869e-01
6.435498e-01
5.888587e-01
5.648631e-01
5.649940e-01
5.806187e-01
6.017779e-01
6.180349e-01
6.193585e-01
5.969545e-01
5.439727e-01
4.560280e-01
3.315020e-01
1.716133e-01
-1.972730e-02
-2.362427e-01
-4.697472e-01
-7.106855e-01
-9.487053e-01
-1.173229e+00
-1.374004e+00
-1.541620e+00
-1.667992e+00
-1.746790e+00
-1.773818e+00
-1.747288e+00
-1.667981e+00
-1.539247e+00
-1.366826e+00
-1.158480e+00
-9.234567e-01
-6.718062e-01
-4.136196e-01
-1.582468e-01
8.642600e-02
3.145629e-01
5.227645e-01
7.102033e-01
8.784847e-01
1.031241e+00
1.173497e+00
1.310873e+00
1.448716e+00
1.591256e+00
1.740885e+00
1.897625e+00
2.058848e+00
2.219262e+00
2.371163e+00
2.504929e+00
2.609728e+00
2.674362e+00
2.688224e+00
2.642249e+00
2.529814e+00
2.347470e+00
2.095439e+00
1.777820e+00
1.402450e+00
9.804420e-01
5.254296e-01
5.260046e-02
-4.223853e-01
-8.844742e-01
-1.320188e+00
-1.718390e+00
-2.070781e+00
-2.372110e+00
-2.620083e+00
-2.815027e+00
-2.959348e+00
-3.056873e+00
-3.112149e+00
-3.129801e+00
-3.114018e+00
-3.068248e+00
-2.995127e+00
-2.896639e+00
-2.774462e+00
-2.630419e+00
-2.466926e+00
-2.287342e+00
-2.096144e+00
-1.898892e+00
-1.701976e+00
-1.512199e+00
-1.336262e+00
-1.180219e+00
-1.048977e+00
-9.459089e-01
-8.726012e-01
-8.287602e-01
-8.122825e-01
-8.194702e-01
-8.453723e-01
-8.842181e-01
-9.299021e-01
-9.764717e-01
-1.018570e+00
-1.051783e+00
-1.072857e+00
-1.079765e+00
-1.071619e+00
-1.048466e+00
-1.010991e+00
-9.602016e-01
-8.971481e-01
-8.227238e-01
-7.375869e-01
-6.422088e-01
-5.370309e-01
-4.226856e-01
-3.002240e-01
-1.712850e-01
-3.815192e-02
9.633734e-02
2.290273e-01
3.567994e-01
4.769858e-01
5.877668e-01
6.884776e-01
7.797610e-01
8.635316e-01
9.427421e-01
1.020978e+00
1.101928e+00
1.188797e+00
1.283736e+00
1.387364e+00
1.498444e+00
1.613767e+00
1.728263e+00
1.835344e+00
1.927445e+00
1.996708e+00
2.035736e+00
2.038331e+00
2.000127e+00
1.919051e+00
1.795555e+00
1.632608e+00
1.435440e+00
1.211099e+00
9.678618e-01
7.145687e-01
4.599738e-01
2.121593e-01
-2.191702e-02
-2.367095e-01
-4.281915e-01
-5.937939e-01
-7.322110e-01
-8.431252e-01
-9.269106e-01
-9.843663e-01
-1.016522e+00
-1.024531e+00
-1.009660e+00
-9.733552e-01
-9.173668e-01
-8.439103e-01
-7.558252e-01
-6.567028e-01
-5.509415e-01
-4.436930e-01
-3.406706e-01
-2.478145e-01
-1.708362e-01
-1.146967e-01
-8.310037e-02
-7.808930e-02
-9.981679e-02
-1.465438e-01
-2.148640e-01
-3.001221e-01
-3.969556e-01
-4.998758e-01
-6.037987e-01
-7.044487e-01
-7.985823e-01
-8.840045e-01
-9.593845e-01
-1.023911e+00
-1.076852e+00
-1.117113e+00
-1.142872e+00
-1.151387e+00
-1.139016e+00
-1.101469e+00
-1.034263e+00
-9.333199e-01
-7.956254e-01
-6.198499e-01
-4.068564e-01
-1.600204e-01
1.146806e-01
4.088293e-01
7.119750e-01
1.012256e+00
1.297188e+00
1.554538e+00
1.773217e+00
1.944084e+00
2.060601e+00
2.119257e+00
2.119729e+00
2.064779e+00
1.959890e+00
1.812698e+00
1.632292e+00
1.428440e+00
1.210843e+00
9.884749e-01
7.690718e-01
5.588121e-01
3.621938e-01
1.821009e-01
2.002140e-02
-1.236338e-01
-2.491731e-01
-3.572837e-01
-4.487550e-01
-5.242939e-01
-5.844372e-01
-6.295524e-01
-6.598991e-01
-6.757224e-01
-6.773466e-01
-6.652426e-01
-6.400504e-01
-6.025484e-01
-5.535734e-01
-4.939061e-01
-4.241512e-01
-3.446431e-01
-2.554129e-01
-1.562404e-01
-4.679965e-02
7.310661e-02
2.032532e-01
3.426775e-01
4.893944e-01
6.401932e-01
7.905643e-01
9.347909e-01
1.066223e+00
1.177727e+00
1.262274e+00
1.313614e+00
1.326953e+00
1.299552e+00
1.231161e+00
1.124215e+00
9.837711e-01
8.171552e-01
6.333864e-01
4.424295e-01
2.543817e-01
7.869449e-02
-7.647594e-02
-2.047210e-01
-3.015982e-01
-3.646142e-01
-3.930035e-01
-3.873543e-01
-3.491535e-01
-2.803234e-01
-1.828235e-01
-5.837561e-02
9.164797e-02
2.661595e-01
4.641287e-01
6.842335e-01
9.244471e-01
1.181632e+00
1.451209e+00
1.726966e+00
2.001043e+00
2.264115e+00
2.505777e+00
2.715088e+00
2.881234e+00
2.994246e+00
3.045704e+00
3.029358e+00
2.941618e+00
2.781860e+00
2.552540e+00
2.259089e+00
1.909620e+00
1.514459e+00
1.085537e+00
6.356952e-01
1.779615e-01
-2.751508e-01
-7.122473e-01
-1.123517e+00
-1.501019e+00
-1.838785e+00
-2.132744e+00
-2.380526e+00
-2.581179e+00
-2.734874e+00
-2.842620e+00
-2.906048e+00
-2.927233e+00
-2.908576e+00
-2.852704e+00
-2.762402e+00
-2.640537e+00
-2.490013e+00
-2.313752e+00
-2.114716e+00
-1.895979e+00
-1.660837e+00
-1.412946e+00
-1.156449e+00
-8.960771e-01
-6.371868e-01
-3.857247e-01
-1.481017e-01
6.901852e-02
2.590048e-01
4.155988e-01
5.332815e-01
6.076367e-01
6.356831e-01
6.161540e-01
5.497083e-01
4.390632e-01
2.890421e-01
1.065229e-01
-9.972503e-02
-3.193378e-01
-5.408001e-01
-7.520380e-01
-9.411383e-01
-1.097149e+00
-1.210881e+00
-1.275631e+00
-1.287728e+00
-1.246838e+00
-1.155990e+00
-1.021325e+00
-8.515983e-01
-6.574974e-01
-4.508460e-01
-2.437690e-01
-4.788162e-02
1.264401e-01
2.706656e-01
3.785618e-01
4.464706e-01
4.734034e-01
4.609517e-01
4.130245e-01
3.354332e-01
2.353550e-01
1.207162e-01
-4.518004e-04
-1.206304e-01
-2.333501e-01
-3.336000e-01
-4.180815e-01
-4.852937e-01
-5.354580e-01
-5.703083e-01
-5.927801e-01
-6.066469e-01
-6.161450e-01
-6.256301e-01
-6.392935e-01
-6.609491e-01
-6.938853e-01
-7.407585e-01
-8.034963e-01
-8.831837e-01
-9.799187e-01
-1.092645e+00
-1.218993e+00
-1.355166e+00
-1.495918e+00
-1.634660e+00
-1.763699e+00
-1.874616e+00
-1.958740e+00
-2.007707e+00
-2.014021e+00
-1.971619e+00
-1.876360e+00
-1.726444e+00
-1.522708e+00
-1.268799e+00
-9.711930e-01
-6.390472e-01
-2.838744e-01
8.097097e-02
4.409789e-01
7.813099e-01
1.087707e+00
1.347421e+00
1.550062e+00
1.688298e+00
1.758342e+00
1.760157e+00
1.697393e+00
1.577043e+00
1.408864e+00
1.204609e+00
9.771494e-01
7.395573e-01
5.042437e-01
2.822228e-01
8.258111e-02
-8.780968e-02
-2.243195e-01
-3.243524e-01
-3.869621e-01
-4.123723e-01
-4.014947e-01
-3.555335e-01
-2.757431e-01
-1.633781e-01
-1.983508e-02
1.530507e-01
3.526205e-01
5.750048e-01
8.148224e-01
1.065041e+00
1.317051e+00
1.560972e+00
1.786172e+00
1.981956e+00
2.138360e+00
2.246943e+00
2.301509e+00
2.298664e+00
2.238133e+00
2.122818e+00
1.958570e+00
1.753719e+00
1.518408e+00
1.263811e+00
1.001326e+00
7.418087e-01
4.949296e-01
2.686856e-01
6.909558e-02
-9.992414e-02
-2.365245e-01
-3.407625e-01
-4.143564e-01
-4.603983e-01
-4.830596e-01
-4.873075e-01
-4.786411e-01
-4.628385e-01
-4.457016e-01
-4.327825e-01
-4.290790e-01
-4.386977e-01
-4.644979e-01
-5.077452e-01
-5.678240e-01
-6.420702e-01
-7.257843e-01
-8.124737e-01
-8.943355e-01
-9.629568e-01
-1.010159e+00
-1.028892e+00
-1.014063e+00
-9.631972e-01
-8.768509e-01
-7.587251e-01
-6.154636e-01
-4.561523e-01
-2.915619e-01
-1.332044e-01
7.708823e-03
1.213070e-01
1.999948e-01
2.391888e-01
2.377812e-01
1.982863e-01
1.266569e-01
3.178945e-02
-7.523574e-02
-1.821095e-01
-2.763605e-01
-3.464412e-01
-3.827355e-01
-3.783977e-01
-3.299399e-01
-2.375074e-01
-1.048110e-01
6.127494e-02
2.514026e-01
4.546418e-01
6.594658e-01
8.547145e-01
1.030429e+00
1.178482e+00
1.292946e+00
1.370208e+00
1.408836e+00
1.409266e+00
1.373375e+00
1.304030e+00
1.204685e+00
1.079105e+00
9.312354e-01
7.652293e-01
5.855865e-01
3.973401e-01
2.062098e-01
1.864745e-02
-1.582764e-01
-3.171647e-01
-4.507437e-01
-5.524188e-01
-6.168641e-01
-6.405642e-01
-6.222364e-01
-5.630768e-01
-4.667990e-01
-3.394568e-01
-1.890634e-01
-2.503550e-02
1.424982e-01
3.034691e-01
4.486599e-01
5.704404e-01
6.633740e-01
7.246260e-01
7.541267e-01
7.544727e-01
7.305811e-01
6.891465e-01
6.379652e-01
5.852030e-01
5.386785e-01
5.052222e-01
4.901589e-01
4.969453e-01
5.269812e-01
5.795979e-01
6.522149e-01
7.406427e-01
8.394966e-01
9.426802e-01
1.043888e+00
1.137081e+00
1.216888e+00
1.278905e+00
1.319879e+00
1.337764e+00
1.331701e+00
1.301922e+00
1.249648e+00
1.177000e+00
1.086956e+00
9.833559e-01
8.709298e-01
7.553153e-01
6.430065e-01
5.411865e-01
4.574105e-01
3.991344e-01
3.731175e-01
3.847581e-01
4.374432e-01
5.320012e-01
6.663372e-01
8.353159e-01
1.030925e+00
1.242727e+00
1.458562e+00
1.665454e+00
1.850640e+00
2.002606e+00
2.112056e+00
2.172696e+00
2.181764e+00
2.140247e+00
2.052771e+00
1.927167e+00
1.773770e+00
1.604517e+00
1.431936e+00
1.268128e+00
1.123851e+00
1.007777e+00
9.260123e-01
8.818916e-01
8.760480e-01
9.067212e-01
9.702270e-01
1.061506e+00
1.174667e+00
1.303460e+00
1.441627e+00
1.583126e+00
1.722236e+00
1.853569e+00
1.972051e+00
2.072893e+00
2.151621e+00
2.204165e+00
2.227037e+00
2.217568e+00
2.174183e+00
2.096660e+00
1.986329e+00
1.846153e+00
1.680669e+00
1.495762e+00
1.298294e+00
1.095608e+00
8.949645e-01
7.029592e-01
5.249925e-01
3.648329e-01
2.243280e-01
1.032936e-01
-3.959366e-04
-9.051113e-02
-1.719783e-01
-2.502383e-01
-3.305180e-01
-4.171030e-01
-5.127097e-01
-6.180494e-01
-7.316552e-01
-8.500038e-01
-9.679188e-01
-1.079201e+00
-1.177389e+00
-1.256550e+00
-1.311970e+00
-1.340663e+00
-1.341621e+00
-1.315789e+00
-1.265776e+00
-1.195368e+00
-1.108922e+00
-1.010745e+00
-9.045551e-01
-7.930912e-01
-6.779292e-01
-5.595126e-01
-4.373837e-01
-3.105702e-01
-1.780592e-01
-3.928308e-02
1.054604e-01
2.547191e-01
4.057713e-01
5.547006e-01
6.966476e-01
8.261993e-01
9.378628e-01
1.026559e+00
1.088081e+00
1.119465e+00
1.119251e+00
1.087598e+00
1.026278e+00
9.385192e-01
8.287468e-01
7.022187e-01
5.646035e-01
4.215417e-01
2.782429e-01
1.391724e-01
7.871109e-03
-1.130708e-01
-2.218897e-01
-3.174087e-01
-3.987398e-01
-4.649953e-01
-5.150767e-01
-5.475897e-01
-5.609108e-01
-5.533991e-01
-5.237207e-01
-4.712298e-01
-3.963438e-01
-3.008439e-01
-1.880453e-01
-6.279474e-02
6.872680e-02
1.993905e-01
3.216675e-01
4.282842e-01
5.129115e-01
5.708077e-01
5.993310e-01
5.982541e-01
5.698313e-01
5.185988e-01
4.509213e-01
3.743275e-01
2.967087e-01
2.254700e-01
1.667376e-01
1.247200e-01
1.013052e-01
9.594391e-02
1.058345e-01
1.263786e-01
1.518428e-01
1.761328e-01
1.935734e-01
1.995956e-01
1.912488e-01
1.674904e-01
1.292368e-01
7.919554e-02
2.152336e-02
-3.862907e-02
-9.562337e-02
-1.438330e-01
-1.780929e-01
-1.940707e-01
-1.885442e-01
-1.595785e-01
-1.066038e-01
-3.039823e-02
6.701468e-02
1.825394e-01
3.122326e-01
4.515534e-01
5.956148e-01
7.394120e-01
8.780090e-01
1.006676e+00
1.120979e+00
1.216834e+00
1.290547e+00
1.338865e+00
1.359055e+00
1.349020e+00
1.307464e+00
1.234061e+00
1.129634e+00
9.962799e-01
8.374194e-01
6.577418e-01
4.630199e-01
2.597975e-01
5.496641e-02
-1.447306e-01
-3.332166e-01
-5.055565e-01
-6.583288e-01
-7.898422e-01
-9.001606e-01
-9.909281e-01
-1.065011e+00
-1.126004e+00
-1.177659e+00
-1.223325e+00
-1.265464e+00
-1.305302e+00
-1.342673e+00
-1.376037e+00
-1.402692e+00
-1.419123e+00
-1.421442e+00
-1.405872e+00
-1.369189e+00
-1.309091e+00
-1.224431e+00
-1.115295e+00
-9.829246e-01
-8.295022e-01
-6.578441e-01
-4.710577e-01
-2.722204e-01
-6.413018e-02
1.508341e-01
3.707273e-01
5.939300e-01
8.189403e-01
1.044100e+00
1.267297e+00
1.485704e+00
1.695579e+00
1.892195e+00
2.069909e+00
2.222389e+00
2.342985e+00
2.425208e+00
2.463254e+00
2.452514e+00
2.389967e+00
2.274431e+00
2.106604e+00
1.888934e+00
1.625318e+00
1.320729e+00
9.808203e-01
6.115772e-01
2.190729e-01
-1.906644e-01
-6.116682e-01
-1.037964e+00
-1.463455e+00
-1.881803e+00
-2.286365e+00
-2.670219e+00
-3.026293e+00
-3.347627e+00
-3.627712e+00
-3.860889e+00
-4.042740e+00
-4.170418e+00
-4.242874e+00
-4.260948e+00
-4.227323e+00
-4.146349e+00
-4.023749e+00
-3.866236e+00
-3.681073e+00
-3.475586e+00
-3.256678e+00
-3.030374e+00
-2.801445e+00
-2.573148e+00
-2.347128e+00
-2.123516e+00
-1.901210e+00
-1.678345e+00
-1.452898e+00
-1.223362e+00
-9.893848e-01
-7.523041e-01
-5.154515e-01
-2.841804e-01
-6.557469e-02
1.321413e-01
3.004260e-01
4.313692e-01
5.186362e-01
5.582710e-01
5.492462e-01
4.936816e-01
3.967026e-01
2.659628e-01
1.108992e-01
-5.817817e-02
-2.310434e-01
-3.984414e-01
-5.528036e-01
-6.887220e-01
-8.031453e-01
-8.953003e-01
-9.663743e-01
-1.019021e+00
-1.056770e+00
-1.083411e+00
-1.102442e+00
-1.116622e+00
-1.127686e+00
-1.136224e+00
-1.141742e+00
-1.142884e+00
-1.137760e+00
-1.124358e+00
-1.100936e+00
-1.066352e+00
-1.020266e+00
-9.631587e-01
-8.961903e-01
-8.209141e-01
-7.389101e-01
-6.514217e-01
-5.590728e-01
-4.617316e-01
-3.585549e-01
-2.482123e-01
-1.292537e-01
-5.592211e-04
1.382052e-01
2.862005e-01
4.411568e-01
5.992880e-01
7.553938e-01
9.031443e-01
1.035519e+00
1.145355e+00
1.225946e+00
1.271627e+00
1.278281e+00
1.243704e+00
1.167796e+00
1.052555e+00
9.018733e-01
7.211791e-01
5.169718e-01
2.963108e-01
6.633269e-02
-1.661483e-01
-3.949102e-01
-6.144418e-01
-8.199124e-01
-1.007017e+00
-1.171748e+00
-1.310146e+00
-1.418110e+00
-1.491319e+00
-1.525325e+00
-1.515829e+00
-1.459133e+00
-1.352721e+00
-1.195906e+00
-9.904228e-01
-7.409019e-01
-4.551002e-01
-1.438419e-01
1.793782e-01
4.991200e-01
7.990027e-01
1.062899e+00
1.276197e+00
1.426995e+00
1.507096e+00
1.512697e+00
1.444692e+00
1.308561e+00
1.113866e+00
8.733854e-01
6.019882e-01
3.153550e-01
2.866443e-02
-2.446143e-01
-4.937007e-01
-7.111491e-01
-8.930972e-01
-1.039102e+00
-1.151608e+00
-1.235131e+00
-1.295294e+00
-1.337857e+00
-1.367863e+00
-1.389032e+00
-1.403446e+00
-1.411566e+00
-1.412543e+00
-1.404752e+00
-1.386455e+00
-1.356457e+00
-1.314656e+00
-1.262366e+00
-1.202375e+00
-1.138702e+00
-1.076101e+00
-1.019395e+00
-9.727373e-01
-9.389445e-01
-9.189839e-01
-9.117183e-01
-9.139369e-01
-9.206732e-01
-9.257643e-01
-9.225805e-01
-9.048327e-01
-8.673629e-01
-8.068262e-01
-7.221833e-01
-6.149443e-01
-4.891237e-01
-3.509031e-01
-2.080308e-01
-6.902671e-02
5.770987e-02
1.647753e-01
2.465074e-01
2.995103e-01
3.229014e-01
3.182660e-01
2.893432e-01
2.415005e-01
1.810751e-01
1.146669e-01
4.846771e-02
-1.230057e-02
-6.378310e-02
-1.036883e-01
-1.312727e-01
-1.471308e-01
-1.528291e-01
-1.504517e-01
-1.421332e-01
-1.296634e-01
-1.142327e-01
-9.636567e-02
-7.605139e-02
-5.304151e-02
-2.724938e-02
8.396258e-04
2.984314e-02
5.732505e-02
7.985906e-02
9.332350e-02
9.339472e-02
7.616948e-02
3.882305e-02
-1.979780e-02
-9.873894e-02
-1.947295e-01
-3.022369e-01
-4.137887e-01
-5.205292e-01
-6.129505e-01
-6.817174e-01
-7.184964e-01
-7.167012e-01
-6.720787e-01
-5.830757e-01
-4.509513e-01
-2.796249e-01
-7.527229e-02
1.542888e-01
4.003619e-01
6.542007e-01
9.078102e-01
1.154621e+00
1.389950e+00
1.611189e+00
1.817683e+00
2.010326e+00
2.190929e+00
2.361450e+00
2.523228e+00
2.676312e+00
2.819028e+00
2.947829e+00
3.057474e+00
3.141509e+00
3.192974e+00
3.205257e+00
3.172954e+00
3.092645e+00
2.963464e+00
2.787402e+00
2.569307e+00
2.316562e+00
2.038497e+00
1.745583e+00
1.448504e+00
1.157213e+00
8.800796e-01
6.232153e-01
3.900699e-01
1.813252e-01
-4.900679e-03
-1.725723e-01
-3.270464e-01
-4.742600e-01
-6.198953e-01
-7.686216e-01
-9.234915e-01
-1.085553e+00
-1.253701e+00
-1.424761e+00
-1.593767e+00
-1.754373e+00
-1.899336e+00
-2.020989e+00
-2.111689e+00
-2.164191e+00
-2.171970e+00
-2.129512e+00
-2.032593e+00
-1.878565e+00
-1.666656e+00
-1.398249e+00
-1.077129e+00
-7.096349e-01
-3.046970e-01
1.262761e-01
5.696794e-01
1.010168e+00
1.431289e+00
1.816266e+00
2.148918e+00
2.414639e+00
2.601393e+00
2.700620e+00
2.707965e+00
2.623747e+00
2.453093e+00
2.205718e+00
1.895325e+00
1.538710e+00
1.154622e+00
7.624930e-01
3.811662e-01
2.771490e-02
-2.835362e-01
-5.417206e-01
-7.398226e-01
-8.747405e-01
-9.470332e-01
-9.603973e-01
-9.209428e-01
-8.363572e-01
-7.150534e-01
-5.653952e-01
-3.950768e-01
-2.107065e-01
-1.760950e-02
1.801626e-01
3.796605e-01
5.787600e-01
7.758441e-01
9.695026e-01
1.158301e+00
1.340645e+00
1.514766e+00
1.678807e+00
1.831001e+00
1.969891e+00
2.094552e+00
2.204759e+00
2.301063e+00
2.384731e+00
2.457554e+00
2.521521e+00
2.578401e+00
2.629296e+00
2.674230e+00
2.711856e+00
2.739361e+00
2.752589e+00
2.746432e+00
2.715407e+00
2.654407e+00
2.559479e+00
2.428556e+00
2.262026e+00
2.063058e+00
1.837640e+00
1.594309e+00
1.343594e+00
1.097218e+00
8.671205e-01
6.644046e-01
4.982939e-01
3.752265e-01
2.981864e-01
2.663687e-01
2.752303e-01
3.169347e-01
3.811408e-01
4.560403e-01
5.295162e-01
5.902871e-01
6.289157e-01
6.385894e-01
6.156185e-01
5.596299e-01
4.734659e-01
3.628125e-01
2.356022e-01
1.012439e-01
-3.025313e-02
-1.491848e-01
-2.470084e-01
-3.170720e-01
-3.551524e-01
-3.597608e-01
-3.322013e-01
-2.763915e-01
-1.984832e-01
-1.063306e-01
-8.863126e-03
8.458362e-02
1.649306e-01
2.239731e-01
2.549234e-01
2.528533e-01
2.150180e-01
1.410470e-01
3.299165e-02
-1.047721e-01
-2.657818e-01
-4.418554e-01
-6.235673e-01
-8.008082e-01
-9.633950e-01
-1.101694e+00
-1.207215e+00
-1.273137e+00
-1.294719e+00
-1.269571e+00
-1.197764e+00
-1.081762e+00
-9.261992e-01
-7.375208e-01
-5.235218e-01
-2.928372e-01
-5.442807e-02
1.828914e-01
4.108500e-01
6.220177e-01
8.099987e-01
9.695271e-01
1.096482e+00
1.187846e+00
1.241634e+00
1.256815e+00
1.233245e+00
1.171636e+00
1.073555e+00
9.414576e-01
7.787445e-01
5.898017e-01
3.800093e-01
1.556834e-01
-7.606260e-02
-3.075405e-01
-5.307820e-01
-7.378855e-01
-9.213910e-01
-1.074661e+00
-1.192247e+00
-1.270229e+00
-1.306499e+00
-1.300981e+00
-1.255746e+00
-1.175002e+00
-1.064937e+00
-9.333984e-01
-7.894257e-01
-6.426496e-01
-5.026214e-01
-3.781228e-01
-2.765280e-01
-2.032795e-01
-1.615258e-01
-1.519519e-01
-1.728077e-01
-2.201224e-01
-2.880743e-01
-3.694771e-01
-4.563418e-01
-5.404698e-01
-6.140378e-01
-6.701318e-01
-7.031915e-01
-7.093271e-01
-6.864798e-01
-6.344129e-01
-5.545411e-01
-4.496275e-01
-3.234022e-01
-1.801609e-01
-2.440662e-02
1.394227e-01
3.071157e-01
4.747432e-01
6.386325e-01
7.952993e-01
9.413794e-01
1.073597e+00
1.188793e+00
1.284023e+00
1.356720e+00
1.404896e+00
1.427355e+00
1.423883e+00
1.395374e+00
1.343859e+00
1.272431e+00
1.185067e+00
1.086357e+00
9.811803e-01
8.743700e-01
7.703852e-01
6.730393e-01
5.852984e-01
5.091670e-01
4.456676e-01
3.949110e-01
3.562452e-01
3.284593e-01
3.100112e-01
2.992423e-01
2.945423e-01
2.944394e-01
2.976039e-01
3.027756e-01
3.086423e-01
3.137117e-01
3.162169e-01
3.140917e-01
3.050348e-01
2.866661e-01
2.567601e-01
2.135302e-01
1.559272e-01
8.391068e-02
-1.352677e-03
-9.740022e-02
-2.005241e-01
-3.059714e-01
-4.082820e-01
-5.017354e-01
-5.808571e-01
-6.409314e-01
-6.784628e-01
-6.915363e-01
-6.800381e-01
-6.457121e-01
-5.920463e-01
-5.239997e-01
-4.475939e-01
-3.694082e-01
-2.960208e-01
-2.334485e-01
-1.866338e-01
-1.590288e-01
-1.523180e-01
-1.663077e-01
-1.989959e-01
-2.468128e-01
-3.050019e-01
-3.680955e-01
-4.304249e-01
-4.866051e-01
-5.319397e-01
-5.627068e-01
-5.763050e-01
-5.712615e-01
-5.471251e-01
-5.042813e-01
-4.437363e-01
-3.669165e-01
-2.755224e-01
-1.714568e-01
-5.683294e-02
6.595569e-02
1.941330e-01
3.244444e-01
4.531041e-01
5.758167e-01
6.878907e-01
7.844508e-01
8.607401e-01
9.124948e-01
9.363587e-01
9.302939e-01
8.939372e-01
8.288439e-01
7.385684e-01
6.285459e-01
5.057641e-01
3.782480e-01
2.544062e-01
1.423142e-01
4.901429e-02
-2.008913e-02
-6.167743e-02
-7.476752e-02
-6.074493e-02
-2.318285e-02
3.253121e-02
9.972169e-02
1.710491e-01
2.391652e-01
2.973278e-01
3.399087e-01
3.627426e-01
3.632928e-01
3.406321e-01
2.952669e-01
2.288494e-01
1.438307e-01
4.310707e-02
-7.029585e-02
-1.934667e-01
-3.237568e-01
-4.588191e-01
-5.965373e-01
-7.348550e-01
-8.715337e-01
-1.003884e+00
-1.128528e+00
-1.241246e+00
-1.336965e+00
-1.409920e+00
-1.453994e+00
-1.463207e+00
-1.432318e+00
-1.357458e+00
-1.236716e+00
-1.070595e+00
-8.622744e-01
-6.176239e-01
-3.449547e-01
-5.452853e-02
2.421327e-01
5.330641e-01
8.067141e-01
1.052753e+00
1.262750e+00
1.430663e+00
1.553092e+00
1.629297e+00
1.660986e+00
1.651927e+00
1.607419e+00
1.533720e+00
1.437475e+00
1.325223e+00
1.203026e+00
1.076243e+00
9.494419e-01
8.264444e-01
7.104371e-01
6.041205e-01
5.098384e-01
4.296561e-01
3.653681e-01
3.184342e-01
2.898577e-01
2.800293e-01
2.885688e-01
3.141952e-01
3.546615e-01
4.067825e-01
4.665782e-01
5.295423e-01
5.910250e-01
6.466949e-01
6.930236e-01
7.277218e-01
7.500515e-01
7.609550e-01
7.629623e-01
7.598783e-01
7.562798e-01
7.568855e-01
7.658834e-01
7.863074e-01
8.195545e-01
8.651194e-01
9.206001e-01
9.819884e-01
1.044222e+00
1.101926e+00
1.150235e+00
1.185567e+00
1.206220e+00
1.212679e+00
1.207586e+00
1.195367e+00
1.181571e+00
1.172032e+00
1.171987e+00
1.185278e+00
1.213744e+00
1.256901e+00
1.311907e+00
1.373830e+00
1.436141e+00
1.491375e+00
1.531860e+00
1.550446e+00
1.541145e+00
1.499641e+00
1.423633e+00
1.312986e+00
1.169710e+00
9.977619e-01
8.027222e-01
5.913670e-01
3.711859e-01
1.498837e-01
-6.509388e-02
-2.669765e-01
-4.500030e-01
-6.096544e-01
-7.427817e-01
-8.476323e-01
-9.237910e-01
-9.720545e-01
-9.942647e-01
-9.931197e-01
-9.719793e-01
-9.346725e-01
-8.853131e-01
-8.281242e-01
-7.672748e-01
-7.067307e-01
-6.501227e-01
-6.006306e-01
-5.608772e-01
-5.328233e-01
-5.176545e-01
-5.156582e-01
-5.260991e-01
-5.471184e-01
-5.756908e-01
-6.076758e-01
-6.379922e-01
-6.609233e-01
-6.705378e-01
-6.611865e-01
-6.280203e-01
-5.674661e-01
-4.776040e-01
-3.583996e-01
-2.117644e-01
-4.143491e-02
1.473163e-01
3.481068e-01
5.539585e-01
7.578414e-01
9.531833e-01
1.134290e+00
1.296636e+00
1.437003e+00
1.553477e+00
1.645307e+00
1.712678e+00
1.756421e+00
1.777707e+00
1.777770e+00
1.757688e+00
1.718242e+00
1.659895e+00
1.582867e+00
1.487308e+00
1.373548e+00
1.242365e+00
1.095238e+00
9.345366e-01
7.635865e-01
5.866147e-01
4.085489e-01
2.346989e-01
7.035665e-02
-7.963436e-02
-2.112851e-01
-3.217894e-01
-4.097306e-01
-4.751371e-01
-5.193721e-01
-5.448632e-01
-5.547007e-01
-5.521543e-01
-5.401805e-01
-5.209975e-01
-4.958062e-01
-4.647083e-01
-4.268425e-01
-3.807170e-01
-3.246817e-01
-2.574588e-01
-1.786440e-01
-8.909789e-02
8.827463e-03
1.112590e-01
2.129718e-01
3.077360e-01
3.888002e-01
4.494592e-01
4.836419e-01
4.864560e-01
4.546318e-01
3.868149e-01
2.836831e-01
1.478787e-01
-1.622711e-02
-2.029010e-01
-4.055010e-01
-6.169656e-01
-8.302922e-01
-1.038971e+00
-1.237344e+00
-1.420883e+00
-1.586352e+00
-1.731872e+00
-1.856859e+00
-1.961848e+00
-2.048210e+00
-2.117803e+00
-2.172590e+00
-2.214286e+00
-2.244090e+00
-2.262530e+00
-2.269455e+00
-2.264159e+00
-2.245600e+00
-2.212678e+00
-2.164491e+00
-2.100522e+00
-2.020724e+00
-1.925456e+00
-1.815327e+00
-1.690941e+00
-1.552650e+00
-1.400343e+00
-1.233365e+00
-1.050576e+00
-8.505704e-01
-6.320373e-01
-3.941969e-01
-1.372545e-01
1.372073e-01
4.259640e-01
7.240642e-01
1.024949e+00
1.320771e+00
1.602896e+00
1.862511e+00
2.091306e+00
2.282121e+00
2.429503e+00
2.530110e+00
2.582913e+00
2.589183e+00
2.552267e+00
2.477195e+00
2.370153e+00
2.237902e+00
2.087208e+00
1.924348e+00
1.754749e+00
1.582792e+00
1.411804e+00
1.244203e+00
1.081780e+00
9.260327e-01
7.784976e-01
6.409889e-01
5.157026e-01
4.051533e-01
3.119546e-01
2.384879e-01
1.865278e-01
1.568968e-01
1.492121e-01
1.617624e-01
1.915247e-01
2.343061e-01
2.849816e-01
3.377954e-01
3.866965e-01
4.256856e-01
4.491578e-01
4.522251e-01
4.310003e-01
3.828226e-01
3.064041e-01
2.018851e-01
7.079708e-02
-8.405535e-02
-2.587652e-01
-4.485186e-01
-6.477843e-01
-8.504800e-01
-1.050108e+00
-1.239865e+00
-1.412748e+00
-1.561665e+00
-1.679584e+00
-1.759719e+00
-1.795785e+00
-1.782302e+00
-1.714964e+00
-1.591033e+00
-1.409752e+00
-1.172718e+00
-8.841887e-01
-5.512649e-01
-1.838994e-01
2.052944e-01
6.014652e-01
9.881794e-01
1.348290e+00
1.664970e+00
1.922842e+00
2.109098e+00
2.214504e+00
2.234173e+00
2.168016e+00
2.020789e+00
1.801738e+00
1.523858e+00
1.202844e+00
8.558441e-01
5.001583e-01
1.519870e-01
-1.746400e-01
-4.686808e-01
-7.225930e-01
-9.325217e-01
-1.098172e+00
-1.222399e+00
-1.310578e+00
-1.369808e+00
-1.408042e+00
-1.433227e+00
-1.452522e+00
-1.471657e+00
-1.494483e+00
-1.522723e+00
-1.555924e+00
-1.591594e+00
-1.625482e+00
-1.651980e+00
-1.664589e+00
-1.656425e+00
-1.620722e+00
-1.551309e+00
-1.443043e+00
-1.292182e+00
-1.096685e+00
-8.564544e-01
-5.734850e-01
-2.519507e-01
1.017989e-01
4.793271e-01
8.702974e-01
1.262769e+00
1.643614e+00
1.999064e+00
2.315376e+00
2.579604e+00
2.780422e+00
2.908951e+00
2.959490e+00
2.930093e+00
2.822903e+00
2.644181e+00
2.404006e+00
2.115637e+00
1.794579e+00
1.457426e+00
1.120587e+00
7.990195e-01
5.051087e-01
2.477982e-01
3.207062e-02
-1.411815e-01
-2.748896e-01
-3.751892e-01
-4.505188e-01
-5.105341e-01
-5.649438e-01
-6.223826e-01
-6.894269e-01
-7.698536e-01
-8.642185e-01
-9.698021e-01
-1.080931e+00
-1.189641e+00
-1.286615e+00
-1.362281e+00
-1.407954e+00
-1.416891e+00
-1.385133e+00
-1.312040e+00
-1.200458e+00
-1.056498e+00
-8.889628e-01
-7.084965e-01
-5.265706e-01
-3.544266e-01
-2.020983e-01
-7.761050e-02
1.358044e-02
6.887280e-02
8.853262e-02
7.545980e-02
3.475081e-02
-2.688645e-02
-1.018023e-01
-1.820943e-01
-2.602523e-01
-3.297073e-01
-3.852430e-01
-4.232534e-01
-4.418410e-01
-4.407748e-01
-4.213313e-01
-3.860527e-01
-3.384547e-01
-2.827130e-01
-2.233515e-01
-1.649470e-01
-1.118563e-01
-6.796717e-02
-3.647029e-02
-1.965134e-02
-1.870997e-02
-3.362030e-02
-6.305715e-02
-1.044161e-01
-1.539521e-01
-2.070476e-01
-2.586043e-01
-3.035277e-01
-3.372571e-01
-3.562795e-01
-3.585653e-01
-3.438677e-01
-3.138447e-01
-2.719816e-01
-2.233156e-01
-1.739838e-01
-1.306341e-01
-9.975432e-02
-8.697688e-02
-9.642589e-02
-1.301667e-01
-1.878155e-01
-2.663569e-01
-3.602045e-01
-4.615212e-01
-5.607925e-01
-6.476187e-01
-7.116648e-01
-7.436823e-01
-7.365006e-01
-6.858837e-01
-5.911484e-01
-4.554653e-01
-2.857889e-01
-9.240419e-02
1.118803e-01
3.128213e-01
4.960002e-01
6.481204e-01
7.582005e-01
8.185317e-01
8.252993e-01
7.788099e-01
6.833145e-01
5.464708e-01
3.785236e-01
1.913103e-01
-2.793344e-03
-1.918798e-01
-3.653796e-01
-5.147296e-01
-6.338046e-01
-7.191041e-01
-7.697115e-01
-7.870597e-01
-7.745547e-01
-7.371093e-01
-6.806416e-01
-6.115814e-01
-5.364227e-01
-4.613403e-01
-3.918843e-01
-3.327518e-01
-2.876265e-01
-2.590761e-01
-2.484920e-01
-2.560568e-01
-2.807354e-01
-3.202849e-01
-3.712966e-01
-4.292836e-01
-4.888376e-01
-5.438720e-01
-5.879626e-01
-6.147763e-01
-6.185662e-01
-5.946853e-01
-5.400642e-01
-4.535901e-01
-3.363351e-01
-1.915924e-01
-2.471094e-02
1.572631e-01
3.461015e-01
5.330164e-01
7.093325e-01
8.671507e-01
9.999522e-01
1.103091e+00
1.174135e+00
1.213016e+00
1.221969e+00
1.205250e+00
1.168646e+00
1.118838e+00
1.062661e+00
1.006360e+00
9.549231e-01
9.115627e-01
8.774079e-01
8.514315e-01
8.306170e-01
8.103362e-01
7.848866e-01
7.481225e-01
6.941052e-01
6.177033e-01
5.150873e-01
3.840801e-01
2.243518e-01
3.746310e-02
-1.732213e-01
-4.027242e-01
-6.447257e-01
-8.918946e-01
-1.136267e+00
-1.369659e+00
-1.584103e+00
-1.772281e+00
-1.927920e+00
-2.046127e+00
-2.123611e+00
-2.158804e+00
-2.151866e+00
-2.104589e+00
-2.020259e+00
-1.903473e+00
-1.759950e+00
-1.596333e+00
-1.419971e+00
-1.238646e+00
-1.060252e+00
-8.923966e-01
-7.419627e-01
-6.146597e-01
-5.146166e-01
-4.440753e-01
-4.032307e-01
-3.902509e-01
-4.014896e-01
-4.318797e-01
-4.754770e-01
-5.261065e-01
-5.780441e-01
-6.266635e-01
-6.689673e-01
-7.039342e-01
-7.326237e-01
-7.580115e-01
-7.845600e-01
-8.175661e-01
-8.623609e-01
-9.234644e-01
-1.003806e+00
-1.104117e+00
-1.222594e+00
-1.354877e+00
-1.494370e+00
-1.632861e+00
-1.761373e+00
-1.871141e+00
-1.954584e+00
-2.006154e+00
-2.022967e+00
-2.005131e+00
-1.955759e+00
-1.880652e+00
-1.787711e+00
-1.686127e+00
-1.585467e+00
-1.494721e+00
-1.421460e+00
-1.371157e+00
-1.346772e+00
-1.348615e+00
-1.374503e+00
-1.420150e+00
-1.479746e+00
-1.546618e+00
-1.613909e+00
-1.675188e+00
-1.724927e+00
-1.758818e+00
-1.773892e+00
-1.768483e+00
-1.742038e+00
-1.694852e+00
-1.627803e+00
-1.542131e+00
-1.439348e+00
-1.321258e+00
-1.190106e+00
-1.048780e+00
-9.010045e-01
-7.514596e-01
-6.057584e-01
-4.702567e-01
-3.516893e-01
-2.566607e-01
-1.910366e-01
-1.593007e-01
-1.639512e-01
-2.050108e-01
-2.797195e-01
-3.824648e-01
-5.049814e-01
-6.368246e-01
-7.660900e-01
-8.803215e-01
-9.675228e-01
-1.017175e+00
-1.021153e+00
-9.744551e-01
-8.756671e-01
-7.271252e-01
-5.347700e-01
-3.077109e-01
-5.754872e-02
2.024801e-01
4.584654e-01
6.968110e-01
9.051722e-01
1.073272e+00
1.193532e+00
1.261483e+00
1.275915e+00
1.238777e+00
1.154834e+00
1.031120e+00
8.762465e-01
6.996285e-01
5.107157e-01
3.182981e-01
1.299565e-01
-4.829542e-02
-2.121584e-01
-3.589932e-01
-4.875986e-01
-5.978777e-01
-6.904545e-01
-7.663035e-01
-8.264412e-01
-8.717084e-01
-9.026529e-01
-9.194998e-01
-9.221887e-01
-9.104466e-01
-8.838756e-01
-8.420371e-01
-7.845297e-01
-7.110643e-01
-6.215471e-01
-5.161803e-01
-3.955842e-01
-2.609379e-01
-1.141222e-01
4.215961e-02
2.043105e-01
3.678467e-01
5.275029e-01
6.774428e-01
8.115675e-01
9.238986e-01
1.009002e+00
1.062412e+00
1.081017e+00
1.063371e+00
1.009915e+00
9.230816e-01
8.072830e-01
6.687828e-01
5.154455e-01
3.563768e-01
2.014669e-01
6.085299e-02
-5.567114e-02
-1.392659e-01
-1.826376e-01
-1.805648e-01
-1.303104e-01
-3.187197e-02
1.119663e-01
2.957994e-01
5.119801e-01
7.511763e-01
1.003050e+00
1.256980e+00
1.502761e+00
1.731182e+00
1.934469e+00
2.106529e+00
2.243018e+00
2.341248e+00
2.399979e+00
2.419139e+00
2.399532e+00
2.342573e+00
2.250091e+00
2.124215e+00
1.967350e+00
1.782253e+00
1.572177e+00
1.341062e+00
1.093752e+00
8.361717e-01
5.754239e-01
3.197583e-01
7.836728e-02
-1.390080e-01
-3.226496e-01
-4.635716e-01
-5.542968e-01
-5.896103e-01
-5.671952e-01
-4.880612e-01
-3.566949e-01
-1.808912e-01
2.873563e-02
2.595262e-01
4.977600e-01
7.297464e-01
9.429051e-01
1.126721e+00
1.273474e+00
1.378689e+00
1.441251e+00
1.463220e+00
1.449364e+00
1.406470e+00
1.342523e+00
1.265819e+00
1.184116e+00
1.103888e+00
1.029777e+00
9.642679e-01
9.076424e-01
8.581838e-01
8.126107e-01
7.666683e-01
7.157939e-01
6.557648e-01
5.832464e-01
4.961777e-01
3.939647e-01
2.774797e-01
1.489000e-01
1.143371e-02
-1.310063e-01
-2.741274e-01
-4.135369e-01
-5.449555e-01
-6.643581e-01
-7.680578e-01
-8.527546e-01
-9.155777e-01
-9.541449e-01
-9.666563e-01
-9.520253e-01
-9.100403e-01
-8.415362e-01
-7.485479e-01
-6.344084e-01
-5.037583e-01
-3.624316e-01
-2.171977e-01
-7.534988e-02
5.584140e-02
1.697722e-01
2.611772e-01
3.267457e-01
3.655897e-01
3.794859e-01
3.728356e-01
3.523324e-01
3.263611e-01
3.041919e-01
2.950562e-01
3.072025e-01
3.470283e-01
4.183760e-01
5.220622e-01
6.556853e-01
8.137355e-01
9.879962e-01
1.168206e+00
1.342918e+00
1.500481e+00
1.630047e+00
1.722516e+00
1.771334e+00
1.773069e+00
1.727720e+00
1.638737e+00
1.512744e+00
1.359010e+00
1.188685e+00
1.013899e+00
8.467849e-01
6.985334e-01
5.785735e-01
4.939649e-01
4.490622e-01
4.454729e-01
4.822850e-01
5.565013e-01
6.635906e-01
7.980569e-01
9.539416e-01
1.125202e+00
1.305939e+00
1.490492e+00
1.673425e+00
1.849460e+00
2.013404e+00
2.160118e+00
2.284548e+00
2.381857e+00
2.447639e+00
2.478219e+00
2.470999e+00
2.424799e+00
2.340159e+00
2.219523e+00
2.067278e+00
1.889607e+00
1.694167e+00
1.489600e+00
1.284924e+00
1.088864e+00
9.091742e-01
7.520383e-01
6.216062e-01
5.197211e-01
4.458801e-01
3.974371e-01
3.700245e-01
3.581414e-01
3.558321e-01
3.573646e-01
3.578252e-01
3.535623e-01
3.424329e-01
3.238401e-01
2.985737e-01
2.684912e-01
2.360957e-01
2.040759e-01
1.748726e-01
1.503299e-01
1.314711e-01
1.184179e-01
1.104472e-01
1.061630e-01
1.037438e-01
1.012218e-01
9.675442e-02
8.885534e-02
7.656586e-02
5.955663e-02
3.815816e-02
1.332238e-02
-1.348061e-02
-4.042413e-02
-6.553377e-02
-8.692434e-02
-1.030371e-01
-1.128426e-01
-1.159724e-01
-1.127522e-01
-1.041200e-01
-9.143648e-02
-7.621385e-02
-5.980862e-02
-4.313294e-02
-2.644104e-02
-9.236040e-03
9.677178e-03
3.199324e-02
5.958907e-02
9.413810e-02
1.367197e-01
1.874891e-01
2.454639e-01
3.084638e-01
3.732187e-01
4.356332e-01
4.911810e-01
5.353793e-01
5.642912e-01
5.749941e-01
5.659579e-01
5.372794e-01
4.907370e-01
4.296433e-01
3.585022e-01
2.825009e-01
2.068992e-01
1.363970e-01
7.457485e-02
2.349486e-02
-1.647441e-02
-4.658273e-02
-6.939239e-02
-8.830120e-02
-1.069806e-01
-1.288222e-01
-1.564745e-01
-1.915273e-01
-2.343693e-01
-2.842183e-01
-3.393004e-01
-3.971410e-01
-4.549238e-01
-5.098708e-01
-5.595983e-01
-6.024043e-01
-6.374514e-01
-6.648224e-01
-6.854400e-01
-7.008651e-01
-7.130091e-01
-7.238101e-01
-7.349311e-01
-7.475341e-01
-7.621682e-01
-7.787872e-01
-7.968884e-01
-8.157399e-01
-8.346506e-01
-8.532277e-01
-8.715700e-01
-8.903590e-01
-9.108234e-01
-9.345806e-01
-9.633774e-01
-9.987716e-01
-1.041807e+00
-1.092732e+00
-1.150807e+00
-1.214227e+00
-1.280151e+00
-1.344849e+00
-1.403912e+00
-1.452518e+00
-1.485710e+00
-1.498671e+00
-1.486983e+00
-1.446865e+00
-1.375377e+00
-1.270585e+00
-1.131682e+00
-9.590410e-01
-7.542189e-01
-5.198962e-01
-2.597889e-01
2.145371e-02
3.183385e-01
6.245947e-01
9.332182e-01
1.236514e+00
1.526169e+00
1.793397e+00
2.029186e+00
2.224671e+00
2.371625e+00
2.463049e+00
2.493798e+00
2.461184e+00
2.365473e+00
2.210218e+00
2.002364e+00
1.752111e+00
1.472496e+00
1.178747e+00
8.873988e-01
6.152517e-01
3.782261e-01
1.902011e-01
6.193562e-02
1.740254e-04
7.034881e-03
7.976242e-02
2.108904e-01
3.888263e-01
5.988177e-01
8.242139e-01
1.047900e+00
1.253749e+00
1.427951e+00
1.560059e+00
1.643671e+00
1.676687e+00
1.661139e+00
1.602657e+00
1.509649e+00
1.392318e+00
1.261617e+00
1.128254e+00
1.001821e+00
8.901134e-01
7.986575e-01
7.304825e-01
6.861177e-01
6.638068e-01
6.599049e-01
6.694160e-01
6.866126e-01
7.056744e-01
7.212825e-01
7.291122e-01
7.261782e-01
7.110071e-01
6.836296e-01
6.454064e-01
5.987197e-01
5.465818e-01
4.922157e-01
4.386716e-01
3.885269e-01
3.437059e-01
3.054275e-01
2.742676e-01
2.503026e-01
2.332898e-01
2.228406e-01
2.185515e-01
2.200740e-01
2.271229e-01
2.394356e-01
2.567060e-01
2.785154e-01
3.042812e-01
3.332348e-01
3.644327e-01
3.967996e-01
4.291942e-01
4.604925e-01
4.896742e-01
5.159062e-01
5.386097e-01
5.575059e-01
5.726312e-01
5.843187e-01
5.931439e-01
5.998360e-01
6.051613e-01
6.097903e-01
6.141635e-01
6.183749e-01
6.220949e-01
6.245455e-01
6.245403e-01
6.205853e-01
6.110309e-01
5.942511e-01
5.688249e-01
5.336907e-01
4.882515e-01
4.324157e-01
3.665719e-01
2.915062e-01
2.082823e-01
1.181100e-01
2.223029e-02
-7.816085e-02
-1.819327e-01
-2.879832e-01
-3.951545e-01
-5.021210e-01
-6.072770e-01
-7.086527e-01
-8.038795e-01
-8.902214e-01
-9.646763e-01
-1.024143e+00
-1.065641e+00
-1.086567e+00
-1.084962e+00
-1.059772e+00
-1.011064e+00
-9.401771e-01
-8.497768e-01
-7.437862e-01
-6.271808e-01
-5.056449e-01
-3.851103e-01
-2.712186e-01
-1.687693e-01
-8.122597e-02
-1.034666e-02
4.400941e-02
8.387541e-02
1.129763e-01
1.363649e-01
1.599428e-01
1.899198e-01
2.322650e-01
2.921957e-01
3.737394e-01
4.793977e-01
6.099300e-01
7.642654e-01
9.395455e-01
1.131288e+00
1.333656e+00
1.539813e+00
1.742336e+00
1.933663e+00
2.106539e+00
2.254444e+00
2.371952e+00
2.455022e+00
2.501178e+00
2.509572e+00
2.480952e+00
2.417519e+00
2.322727e+00
2.201039e+00
2.057672e+00
1.898341e+00
1.729007e+00
1.555619e+00
1.383837e+00
1.218741e+00
1.064509e+00
9.241159e-01
7.990635e-01
6.892013e-01
5.926704e-01
5.060009e-01
4.243768e-01
3.420625e-01
2.529679e-01
1.513110e-01
3.232036e-02
-1.070936e-01
-2.677736e-01
-4.479313e-01
-6.430010e-01
-8.457621e-01
-1.046733e+00
-1.234802e+00
-1.398044e+00
-1.524645e+00
-1.603861e+00
-1.626921e+00
-1.587813e+00
-1.483879e+00
-1.316170e+00
-1.089534e+00
-8.124116e-01
-4.963631e-01
-1.553441e-01
1.951999e-01
5.393612e-01
8.618302e-01
1.148907e+00
1.389382e+00
1.575209e+00
1.701926e+00
1.768771e+00
1.778503e+00
1.736932e+00
1.652224e+00
1.534049e+00
1.392682e+00
1.238141e+00
1.079472e+00
9.242275e-01
7.781659e-01
6.451781e-01
5.273964e-01
4.254465e-01
3.387876e-01
2.660902e-01
2.056030e-01
1.554670e-01
1.139385e-01
7.950016e-02
5.085434e-02
2.681545e-02
6.143090e-03
-1.262861e-02
-3.130533e-02
-5.204271e-02
-7.723176e-02
-1.092733e-01
-1.502895e-01
-2.018402e-01
-2.647155e-01
-3.388565e-01
-4.234259e-01
-5.170138e-01
-6.179383e-01
-7.245813e-01
-8.357041e-01
-9.506934e-01
-1.069701e+00
-1.193657e+00
-1.324137e+00
-1.463090e+00
-1.612426e+00
-1.773508e+00
-1.946596e+00
-2.130331e+00
-2.321340e+00
-2.514067e+00
-2.700879e+00
-2.872484e+00
-3.018621e+00
-3.128969e+00
-3.194138e+00
-3.206633e+00
-3.161656e+00
-3.057632e+00
-2.896416e+00
-2.683137e+00
-2.425726e+00
-2.134202e+00
-1.819804e+00
-1.494081e+00
-1.168057e+00
-8.515184e-01
-5.525202e-01
-2.770941e-01
-2.918434e-02
1.892252e-01
3.778280e-01
5.376041e-01
6.703774e-01
7.783759e-01
8.638493e-01
9.287902e-01
9.747962e-01
1.003089e+00
1.014691e+00
1.010732e+00
9.928263e-01
9.634668e-01
9.263263e-01
8.864110e-01
8.499931e-01
8.242991e-01
8.169625e-01
8.352888e-01
8.854139e-01
9.714583e-01
1.094789e+00
1.253494e+00
1.442159e+00
1.651997e+00
1.871345e+00
2.086502e+00
2.282829e+00
2.446013e+00
2.563360e+00
2.624984e+00
2.624767e+00
2.560982e+00
2.436516e+00
2.258656e+00
2.038484e+00
1.789916e+00
1.528508e+00
1.270146e+00
1.029749e+00
8.201364e-01
6.511556e-01
5.291717e-01
4.569478e-01
4.339120e-01
4.567478e-01
5.202060e-01
6.180102e-01
7.437220e-01
8.914527e-01
1.056338e+00
1.234742e+00
1.424195e+00
1.623120e+00
1.830419e+00
2.045008e+00
2.265386e+00
2.489309e+00
2.713618e+00
2.934229e+00
3.146299e+00
3.344511e+00
3.523450e+00
3.677996e+00
3.803691e+00
3.897023e+00
3.955598e+00
3.978186e+00
3.964633e+00
3.915681e+00
3.832697e+00
3.717386e+00
3.571504e+00
3.396631e+00
3.194041e+00
2.964678e+00
2.709271e+00
2.428554e+00
2.123590e+00
1.796127e+00
1.448958e+00
1.086209e+00
7.134928e-01
3.378901e-01
-3.227350e-02
-3.878613e-01
-7.195300e-01
-1.018445e+00
-1.277014e+00
-1.489548e+00
-1.652731e+00
-1.765857e+00
-1.830757e+00
-1.851460e+00
-1.833600e+00
-1.783687e+00
-1.708321e+00
-1.613472e+00
-1.503927e+00
-1.382952e+00
-1.252230e+00
-1.112034e+00
-9.616227e-01
-7.997637e-01
-6.253261e-01
-4.378430e-01
-2.379811e-01
-2.785502e-02
1.888484e-01
4.069526e-01
6.200712e-01
8.210562e-01
1.002561e+00
1.157656e+00
1.280416e+00
1.366421e+00
1.413095e+00
1.419865e+00
1.388103e+00
1.320891e+00
1.222627e+00
1.098552e+00
9.542522e-01
7.952305e-01
6.265849e-01
4.528479e-01
2.779862e-01
1.055395e-01
-6.115498e-02
-2.187188e-01
-3.635418e-01
-4.917042e-01
-5.990500e-01
-6.814176e-01
-7.350053e-01
-7.568187e-01
-7.451334e-01
-6.998941e-01
-6.229823e-01
-5.182965e-01
-3.916182e-01
-2.502617e-01
-1.025369e-01
4.292338e-02
1.779030e-01
2.953311e-01
3.899254e-01
4.586795e-01
5.011442e-01
5.194678e-01
5.181886e-01
5.037964e-01
4.841052e-01
4.675008e-01
4.621408e-01
4.751918e-01
5.121804e-01
5.765265e-01
6.692991e-01
7.892171e-01
9.328820e-01
1.095211e+00
1.270008e+00
1.450600e+00
1.630454e+00
1.803682e+00
1.965393e+00
2.111835e+00
2.240351e+00
2.349181e+00
2.437184e+00
2.503557e+00
2.547603e+00
2.568614e+00
2.565851e+00
2.538645e+00
2.486553e+00
2.409559e+00
2.308264e+00
2.184032e+00
2.039069e+00
1.876408e+00
1.699781e+00
1.513402e+00
1.321653e+00
1.128712e+00
9.381798e-01
7.527362e-01
5.739009e-01
4.019343e-01
2.359196e-01
7.403780e-02
-8.597516e-02
-2.462329e-01
-4.080332e-01
-5.712167e-01
-7.336516e-01
-8.909412e-01
-1.036425e+00
-1.161503e+00
-1.256262e+00
-1.310343e+00
-1.313941e+00
-1.258826e+00
-1.139266e+00
-9.527543e-01
-7.004707e-01
-3.874400e-01
-2.237443e-02
3.827748e-01
8.135144e-01
1.253694e+00
1.686504e+00
2.095512e+00
2.465657e+00
2.784130e+00
3.041080e+00
3.230082e+00
3.348345e+00
3.396622e+00
3.378847e+00
3.301539e+00
3.173035e+00
3.002651e+00
2.799887e+00
2.573752e+00
2.332298e+00
2.082384e+00
1.829670e+00
1.578790e+00
1.333633e+00
1.097649e+00
8.741209e-01
6.663154e-01
4.775121e-01
3.108795e-01
1.692255e-01
5.465639e-02
-3.179879e-02
-9.053290e-02
-1.236030e-01
-1.348068e-01
-1.295491e-01
-1.144811e-01
-9.693531e-02
-8.421036e-02
-8.279130e-02
-9.760383e-02
-1.314002e-01
-1.843578e-01
-2.539423e-01
-3.350577e-01
-4.204644e-01
-5.014255e-01
-5.685096e-01
-6.124692e-01
-6.251060e-01
-6.000364e-01
-5.332862e-01
-4.236590e-01
-2.728536e-01
-8.532909e-02
1.320530e-01
3.705584e-01
6.202194e-01
8.705141e-01
1.111026e+00
1.332036e+00
1.525004e+00
1.682939e+00
1.800624e+00
1.874728e+00
1.903789e+00
1.888120e+00
1.829653e+00
1.731765e+00
1.599113e+00
1.437508e+00
1.253805e+00
1.055805e+00
8.521192e-01
6.519496e-01
4.647662e-01
2.998565e-01
1.657744e-01
6.972896e-02
1.697786e-02
1.029674e-02
4.959075e-02
1.317023e-01
2.504504e-01
3.969161e-01
5.599667e-01
7.269895e-01
8.847843e-01
1.020543e+00
1.122832e+00
1.182483e+00
1.193307e+00
1.152575e+00
1.061197e+00
9.236312e-01
7.475013e-01
5.429953e-01
3.220815e-01
9.761272e-02
-1.176191e-01
-3.118060e-01
-4.749556e-01
-5.995598e-01
-6.810434e-01
-7.179509e-01
-7.118622e-01
-6.670549e-01
-5.899652e-01
-4.885140e-01
-3.713750e-01
-2.472565e-01
-1.242516e-01
-9.300310e-03
9.221194e-02
1.767014e-01
2.424697e-01
2.896219e-01
3.198278e-01
3.359527e-01
3.415992e-01
3.406191e-01
3.366573e-01
3.327846e-01
3.312581e-01
3.334214e-01
3.397351e-01
3.499038e-01
3.630607e-01
3.779643e-01
3.931748e-01
4.071855e-01
4.185042e-01
4.256926e-01
4.273853e-01
4.223142e-01
4.093660e-01
3.876865e-01
3.568369e-01
3.169825e-01
2.690858e-01
2.150607e-01
1.578462e-01
1.013647e-01
5.034573e-02
1.001521e-02
-1.432535e-02
-1.778978e-02
3.586717e-03
5.238508e-02
1.294394e-01
2.336190e-01
3.617872e-01
5.089480e-01
6.685763e-01
8.331048e-01
9.945247e-01
1.145042e+00
1.277724e+00
1.387063e+00
1.469400e+00
1.523166e+00
1.548912e+00
1.549137e+00
1.527942e+00
1.490566e+00
1.442852e+00
1.390735e+00
1.339780e+00
1.294847e+00
1.259870e+00
1.237769e+00
1.230463e+00
1.238935e+00
1.263331e+00
1.303028e+00
1.356677e+00
1.422188e+00
1.496690e+00
1.576488e+00
1.657044e+00
1.733029e+00
1.798469e+00
1.847002e+00
1.872246e+00
1.868250e+00
1.830000e+00
1.753928e+00
1.638388e+00
1.484034e+00
1.294076e+00
1.074352e+00
8.332037e-01
5.811136e-01
3.301283e-01
9.307047e-02
-1.173934e-01
-2.897597e-01
-4.146742e-01
-4.858041e-01
-5.005031e-01
-4.601969e-01
-3.704308e-01
-2.405548e-01
-8.304838e-02
8.747276e-02
2.554876e-01
4.059210e-01
5.254744e-01
6.037910e-01
6.343250e-01
6.148233e-01
5.473786e-01
4.380644e-01
2.962106e-01
1.334111e-01
-3.762513e-02
-2.042601e-01
-3.550346e-01
-4.805920e-01
-5.743326e-01
-6.327406e-01
-6.553625e-01
-6.444570e-01
-6.043779e-01
-5.407846e-01
-4.597924e-01
-3.671773e-01
-2.677372e-01
-1.648787e-01
-6.046803e-02
4.506111e-02
1.523820e-01
2.628013e-01
3.777225e-01
4.981371e-01
6.242192e-01
7.550823e-01
8.887223e-01
1.022139e+00
1.151596e+00
1.272957e+00
1.382033e+00
1.474876e+00
1.547987e+00
1.598426e+00
1.623843e+00
1.622464e+00
1.593058e+00
1.534935e+00
1.447969e+00
1.332672e+00
1.190315e+00
1.023060e+00
8.341112e-01
6.278455e-01
4.098821e-01
1.870725e-01
-3.263187e-02
-2.404564e-01
-4.272315e-01
-5.839633e-01
-7.025094e-01
-7.763029e-01
-8.010493e-01
-7.753110e-01
-7.008996e-01
-5.830066e-01
-4.300299e-01
-2.530843e-01
-6.521748e-02
1.196099e-01
2.876929e-01
4.267895e-01
5.272459e-01
5.829192e-01
5.917959e-01
5.562326e-01
4.827837e-01
3.816246e-01
2.656205e-01
1.491282e-01
4.664333e-02
-2.857575e-02
-6.577298e-02
-5.772159e-02
-1.406767e-03
1.017095e-01
2.458722e-01
4.216464e-01
6.168906e-01
8.179783e-01
1.011124e+00
1.183663e+00
1.325137e+00
1.428089e+00
1.488494e+00
1.505817e+00
1.482743e+00
1.424645e+00
1.338878e+00
1.234001e+00
1.119000e+00
1.002594e+00
8.926726e-01
7.958961e-01
7.174670e-01
6.610624e-01
6.288880e-01
6.218069e-01
6.394932e-01
6.805688e-01
7.426999e-01
8.226525e-01
9.163221e-01
1.018758e+00
1.124207e+00
1.226200e+00
1.317680e+00
1.391198e+00
1.439193e+00
1.454344e+00
1.430039e+00
1.360920e+00
1.243498e+00
1.076757e+00
8.626865e-01
6.066251e-01
3.173527e-01
6.851879e-03
-3.102748e-01
-6.177117e-01
-8.985940e-01
-1.136823e+00
-1.318405e+00
-1.432666e+00
-1.473229e+00
-1.438618e+00
-1.332446e+00
-1.163142e+00
-9.432482e-01
-6.883560e-01
-4.157814e-01
-1.431227e-01
1.131626e-01
3.390179e-01
5.237654e-01
6.607141e-01
7.473559e-01
7.851490e-01
7.789379e-01
7.360919e-01
6.654704e-01
5.763344e-01
4.773193e-01
3.755722e-01
2.761289e-01
1.815821e-01
9.205578e-02
5.472836e-03
-8.192789e-02
-1.748902e-01
-2.783350e-01
-3.965377e-01
-5.323704e-01
-6.866861e-01
-8.579031e-01
-1.041833e+00
-1.231770e+00
-1.418850e+00
-1.592632e+00
-1.741869e+00
-1.855393e+00
-1.923017e+00
-1.936401e+00
-1.889767e+00
-1.780458e+00
-1.609256e+00
-1.380492e+00
-1.101928e+00
-7.844398e-01
-4.415199e-01
-8.862730e-02
2.576027e-01
5.802613e-01
8.631529e-01
1.091825e+00
1.254579e+00
1.343388e+00
1.354629e+00
1.289558e+00
1.154433e+00
9.602673e-01
7.221861e-01
4.584303e-01
1.890826e-01
-6.538085e-02
-2.855826e-01
-4.546487e-01
-5.594046e-01
-5.912632e-01
-5.467401e-01
-4.275699e-01
-2.404361e-01
3.639265e-03
2.901732e-01
6.022821e-01
9.218380e-01
1.230642e+00
1.511543e+00
1.749460e+00
1.932237e+00
2.051310e+00
2.102144e+00
2.084399e+00
2.001828e+00
1.861895e+00
1.675161e+00
1.454477e+00
1.214072e+00
9.686055e-01
7.322715e-01
5.180252e-01
3.369703e-01
1.979389e-01
1.072605e-01
6.870180e-02
8.354228e-02
1.507424e-01
2.671620e-01
4.277935e-01
6.259917e-01
8.536956e-01
1.101658e+00
1.359706e+00
1.617059e+00
1.862726e+00
2.085986e+00
2.276942e+00
2.427114e+00
2.530029e+00
2.581742e+00
2.581215e+00
2.530508e+00
2.434724e+00
2.301694e+00
2.141408e+00
1.965240e+00
1.785026e+00
1.612099e+00
1.456355e+00
1.325464e+00
1.224282e+00
1.154550e+00
1.114886e+00
1.101094e+00
1.106753e+00
1.124021e+00
1.144581e+00
1.160613e+00
1.165687e+00
1.155483e+00
1.128249e+00
1.084961e+00
1.029165e+00
9.665411e-01
9.042207e-01
8.499646e-01
8.112663e-01
7.944850e-01
8.040889e-01
8.420845e-01
9.076823e-01
9.972346e-01
1.104448e+00
1.220851e+00
1.336475e+00
1.440667e+00
1.522968e+00
1.573954e+00
1.585970e+00
1.553667e+00
1.474334e+00
1.347976e+00
1.177178e+00
9.667802e-01
7.234182e-01
4.549860e-01
1.700870e-01
-1.224767e-01
-4.141276e-01
-6.968183e-01
-9.632071e-01
-1.206716e+00
-1.421507e+00
-1.602424e+00
-1.744962e+00
-1.845304e+00
-1.900454e+00
-1.908456e+00
-1.868669e+00
-1.782039e+00
-1.651290e+00
-1.480989e+00
-1.277417e+00
-1.048241e+00
-8.020005e-01
-5.474534e-01
-2.928629e-01
-4.532215e-02
1.897852e-01
4.091061e-01
6.113659e-01
7.971338e-01
9.683408e-01
1.127626e+00
1.277618e+00
1.420257e+00
1.556269e+00
1.684848e+00
1.803598e+00
1.908711e+00
1.995338e+00
2.058103e+00
2.091663e+00
2.091246e+00
2.053120e+00
1.974939e+00
1.855964e+00
1.697151e+00
1.501126e+00
1.272063e+00
1.015488e+00
7.380214e-01
4.470811e-01
1.505653e-01
-1.434735e-01
-4.271402e-01
-6.929746e-01
-9.341832e-01
-1.144814e+00
-1.319879e+00
-1.455432e+00
-1.548630e+00
-1.597775e+00
-1.602377e+00
-1.563210e+00
-1.482366e+00
-1.363279e+00
-1.210700e+00
-1.030596e+00
-8.299715e-01
-6.166000e-01
-3.986966e-01
-1.845337e-01
1.796284e-02
2.016094e-01
3.603236e-01
4.894157e-01
5.857918e-01
6.480542e-01
6.764993e-01
6.730202e-01
6.409350e-01
5.847555e-01
5.099135e-01
4.224520e-01
3.286819e-01
2.348095e-01
1.465442e-01
6.871348e-02
4.924040e-03
-4.267880e-02
-7.350724e-02
-8.844970e-02
-8.960750e-02
-7.987819e-02
-6.244456e-02
-4.024909e-02
-1.553863e-02
1.044674e-02
3.759203e-02
6.681764e-02
9.980101e-02
1.385595e-01
1.849646e-01
2.402675e-01
3.047094e-01
3.772798e-01
4.556599e-01
5.363615e-01
6.150455e-01
6.869768e-01
7.475534e-01
7.928415e-01
8.200448e-01
8.278517e-01
8.166191e-01
7.883748e-01
7.466410e-01
6.960991e-01
6.421314e-01
5.902828e-01
5.456973e-01
5.125847e-01
4.937787e-01
4.904409e-01
5.019546e-01
5.260332e-01
5.590347e-01
5.964491e-01
6.334888e-01
6.656973e-01
6.894868e-01
7.025243e-01
7.039200e-01
6.942053e-01
6.751268e-01
6.493139e-01
6.198932e-01
5.901221e-01
5.630988e-01
5.415801e-01
5.279150e-01
5.240732e-01
5.317386e-01
5.524268e-01
5.875877e-01
6.386603e-01
7.070546e-01
7.940469e-01
9.005901e-01
1.027051e+00
1.172899e+00
1.336396e+00
1.514315e+00
1.701757e+00
1.892094e+00
2.077090e+00
2.247206e+00
2.392109e+00
2.501346e+00
2.565142e+00
2.575260e+00
2.525824e+00
2.414022e+00
2.240596e+00
2.010066e+00
1.730644e+00
1.413832e+00
1.073754e+00
7.262545e-01
3.878543e-01
7.463540e-02
-1.988495e-01
-4.205660e-01
-5.818072e-01
-6.777605e-01
-7.077907e-01
-6.754186e-01
-5.880046e-01
-4.561717e-01
-2.930226e-01
-1.132170e-01
6.801833e-02
2.358837e-01
3.769471e-01
4.799831e-01
5.366702e-01
5.421091e-01
4.951298e-01
3.983602e-01
2.580376e-01
8.356437e-02
-1.131746e-01
-3.186861e-01
-5.188679e-01
-7.000504e-01
-8.499885e-01
-9.587191e-01
-1.019217e+00
-1.027808e+00
-9.843319e-01
-8.920700e-01
-7.574890e-01
-5.898403e-01
-4.006683e-01
-2.032541e-01
-1.200896e-02
1.581866e-01
2.927059e-01
3.779636e-01
4.022495e-01
3.565688e-01
2.354232e-01
3.745454e-02
-2.341285e-01
-5.714100e-01
-9.619555e-01
-1.389344e+00
-1.834026e+00
-2.274447e+00
-2.688367e+00
-3.054265e+00
-3.352713e+00
-3.567603e+00
-3.687134e+00
-3.704462e+00
-3.617981e+00
-3.431234e+00
-3.152474e+00
-2.793946e+00
-2.370980e+00
-1.900967e+00
-1.402331e+00
-8.935394e-01
-3.922436e-01
8.543804e-02
5.254622e-01
9.162274e-01
1.248777e+00
1.516860e+00
1.716879e+00
1.847760e+00
1.910771e+00
1.909312e+00
1.848703e+00
1.735951e+00
1.579500e+00
1.388937e+00
1.174646e+00
9.473800e-01
7.177770e-01
4.958325e-01
2.903648e-01
1.085280e-01
-4.457829e-02
-1.661568e-01
-2.557809e-01
-3.152655e-01
-3.483404e-01
-3.601469e-01
-3.566024e-01
-3.437009e-01
-3.268317e-01
-3.102029e-01
-2.964507e-01
-2.864831e-01
-2.795764e-01
-2.737000e-01
-2.660131e-01
-2.534568e-01
-2.333552e-01
-2.039475e-01
-1.647805e-01
-1.169136e-01
-6.290389e-02
-6.564694e-03
4.748059e-02
9.439973e-02
1.298279e-01
1.505203e-01
1.548754e-01
1.432409e-01
1.179414e-01
8.301817e-02
4.371347e-02
5.779140e-03
-2.528965e-02
-4.498340e-02
-5.036947e-02
-4.046807e-02
-1.636743e-02
1.893296e-02
6.092892e-02
1.042156e-01
1.432129e-01
1.729205e-01
1.896041e-01
1.913247e-01
1.782428e-01
1.526611e-01
1.188090e-01
8.240336e-02
5.004912e-02
2.855105e-02
2.421012e-02
4.216729e-02
8.584611e-02
1.565363e-01
2.531527e-01
3.721984e-01
5.079463e-01
6.528376e-01
7.980681e-01
9.343075e-01
1.052477e+00
1.144500e+00
1.203949e+00
1.226525e+00
1.210347e+00
1.156024e+00
1.066543e+00
9.469817e-01
8.040954e-01
6.458053e-01
4.806416e-01
3.171778e-01
1.635013e-01
2.675733e-02
-8.720157e-02
-1.740433e-01
-2.310526e-01
-2.571032e-01
-2.525222e-01
-2.188723e-01
-1.586849e-01
-7.517981e-02
2.798603e-02
1.469050e-01
2.775101e-01
4.155601e-01
5.565337e-01
6.954749e-01
8.268596e-01
9.445614e-01
1.041991e+00
1.112447e+00
1.149685e+00
1.148635e+00
1.106176e+00
1.021838e+00
8.982885e-01
7.415175e-01
5.606379e-01
3.673139e-01
1.748593e-01
-2.896945e-03
-1.528528e-01
-2.638468e-01
-3.277104e-01
-3.400439e-01
-3.006301e-01
-2.134353e-01
-8.619281e-02
7.038952e-02
2.437071e-01
4.204926e-01
5.880538e-01
7.353623e-01
8.538670e-01
9.379522e-01
9.850186e-01
9.952241e-01
9.709667e-01
9.162168e-01
8.358149e-01
7.348333e-01
6.180790e-01
4.897798e-01
3.534646e-01
2.120192e-01
6.787287e-02
-7.674140e-02
-2.195197e-01
-3.578761e-01
-4.888371e-01
-6.090705e-01
-7.150529e-01
-8.033511e-01
-8.709726e-01
-9.157262e-01
-9.365304e-01
-9.336148e-01
-9.085776e-01
-8.642795e-01
-8.045807e-01
-7.339431e-01
-6.569406e-01
-5.777328e-01
-4.995619e-01
-4.243405e-01
-3.523858e-01
-2.823472e-01
-2.113515e-01
-1.353617e-01
-4.972038e-02
5.018390e-02
1.682101e-01
3.068126e-01
4.665378e-01
6.457490e-01
8.406246e-01
1.045442e+00
1.253110e+00
1.455887e+00
1.646187e+00
1.817366e+00
1.964395e+00
2.084341e+00
2.176576e+00
2.242717e+00
2.286283e+00
2.312118e+00
2.325649e+00
2.332067e+00
2.335547e+00
2.338597e+00
2.341650e+00
2.342926e+00
2.338621e+00
2.323345e+00
2.290782e+00
2.234440e+00
2.148405e+00
2.028009e+00
1.870327e+00
1.674506e+00
1.441884e+00
1.175926e+00
8.820066e-01
5.670439e-01
2.390344e-01
-9.347855e-02
-4.219551e-01
-7.383683e-01
-1.035617e+00
-1.307791e+00
-1.550262e+00
-1.759590e+00
-1.933293e+00
-2.069524e+00
-2.166735e+00
-2.223424e+00
-2.238021e+00
-2.208953e+00
-2.134911e+00
-2.015266e+00
-1.850577e+00
-1.643095e+00
-1.397146e+00
-1.119313e+00
-8.183351e-01
-5.046908e-01
-1.899033e-01
1.143712e-01
3.973489e-01
6.500808e-01
8.662379e-01
1.042606e+00
1.179226e+00
1.279169e+00
1.347975e+00
1.392847e+00
1.421693e+00
1.442150e+00
1.460683e+00
1.481876e+00
1.507973e+00
1.538706e+00
1.571425e+00
1.601500e+00
1.622936e+00
1.629141e+00
1.613764e+00
1.571516e+00
1.498894e+00
1.394738e+00
1.260559e+00
1.100614e+00
9.216991e-01
7.327061e-01
5.439650e-01
3.664564e-01
2.109661e-01
8.726253e-02
3.372151e-03
-3.499083e-02
-2.479890e-02
3.412939e-02
1.391843e-01
2.852135e-01
4.649287e-01
6.694236e-01
8.887517e-01
1.112519e+00
1.330447e+00
1.532886e+00
1.711241e+00
1.858328e+00
1.968627e+00
2.038454e+00
2.066042e+00
2.051537e+00
1.996929e+00
1.905900e+00
1.783620e+00
1.636477e+00
1.471746e+00
1.297205e+00
1.120699e+00
9.496775e-01
7.907506e-01
6.492953e-01
5.291790e-01
4.326291e-01
3.602697e-01
3.113172e-01
2.838998e-01
2.754568e-01
2.831635e-01
3.043353e-01
3.367747e-01
3.790319e-01
4.305629e-01
4.917725e-01
5.639381e-01
6.490166e-01
7.493456e-01
8.672583e-01
1.004641e+00
1.162470e+00
1.340374e+00
1.536262e+00
1.746080e+00
1.963725e+00
2.181153e+00
2.388705e+00
2.575627e+00
2.730761e+00
2.843355e+00
2.903911e+00
2.904994e+00
2.841920e+00
2.713244e+00
2.520994e+00
2.270622e+00
1.970659e+00
1.632112e+00
1.267657e+00
8.906973e-01
5.143923e-01
1.507441e-01
-1.901534e-01
-5.006335e-01
-7.756958e-01
-1.012956e+00
-1.212335e+00
-1.375553e+00
-1.505512e+00
-1.605656e+00
-1.679402e+00
-1.729687e+00
-1.758697e+00
-1.767756e+00
-1.757390e+00
-1.727513e+00
-1.677685e+00
-1.607407e+00
-1.516377e+00
-1.404674e+00
-1.272836e+00
-1.121827e+00
-9.529132e-01
-7.674713e-01
-5.668066e-01
-3.520195e-01
-1.239794e-01
1.165729e-01
3.687996e-01
6.314538e-01
9.025434e-01
1.179041e+00
1.456699e+00
1.730017e+00
1.992368e+00
2.236277e+00
2.453817e+00
2.637086e+00
2.778726e+00
2.872436e+00
2.913452e+00
2.898942e+00
2.828301e+00
2.703298e+00
2.528053e+00
2.308848e+00
2.053766e+00
1.772189e+00
1.474209e+00
1.169981e+00
8.691078e-01
5.800858e-01
3.098865e-01
6.370201e-02
-1.551171e-01
-3.449327e-01
-5.055241e-01
-6.376763e-01
-7.427185e-01
-8.220851e-01
-8.769629e-01
-9.080707e-01
-9.155914e-01
-8.992491e-01
-8.585024e-01
-7.928073e-01
-7.018987e-01
-5.860368e-01
-4.461820e-01
-2.840687e-01
-1.021781e-01
9.638151e-02
3.080540e-01
5.290396e-01
7.554858e-01
9.836322e-01
1.209894e+00
1.430876e+00
1.643336e+00
1.844100e+00
2.029969e+00
2.197631e+00
2.343589e+00
2.464135e+00
2.555371e+00
2.613295e+00
2.633968e+00
2.613762e+00
2.549678e+00
2.439720e+00
2.283266e+00
2.081401e+00
1.837151e+00
1.555581e+00
1.243726e+00
9.103558e-01
5.655838e-01
2.203570e-01
-1.141332e-01
-4.270604e-01
-7.085399e-01
-9.501187e-01
-1.145136e+00
-1.288927e+00
-1.378874e+00
-1.414302e+00
-1.396278e+00
-1.327340e+00
-1.211217e+00
-1.052557e+00
-8.567147e-01
-6.295828e-01
-3.774926e-01
-1.071649e-01
1.742930e-01
4.593610e-01
7.400744e-01
1.008019e+00
1.254389e+00
1.470146e+00
1.646301e+00
1.774330e+00
1.846713e+00
1.857545e+00
1.803168e+00
1.682740e+00
1.498650e+00
1.256723e+00
9.661239e-01
6.389722e-01
2.896523e-01
-6.610277e-02
-4.122714e-01
-7.336299e-01
-1.016747e+00
-1.250778e+00
-1.427983e+00
-1.543925e+00
-1.597340e+00
-1.589731e+00
-1.524757e+00
-1.407510e+00
-1.243803e+00
-1.039559e+00
-8.003893e-01
-5.313959e-01
-2.372043e-01
7.781642e-02
4.092149e-01
7.520880e-01
1.100768e+00
1.448645e+00
1.788177e+00
2.111113e+00
2.408922e+00
2.673368e+00
2.897178e+00
3.074685e+00
3.202365e+00
3.279168e+00
3.306592e+00
3.288499e+00
3.230673e+00
3.140217e+00
3.024861e+00
2.892277e+00
2.749485e+00
2.602410e+00
2.455614e+00
2.312214e+00
2.173957e+00
2.041419e+00
1.914290e+00
1.791689e+00
1.672477e+00
1.555533e+00
1.439973e+00
1.325299e+00
1.211482e+00
1.098993e+00
9.887846e-01
8.822382e-01
7.810957e-01
6.873728e-01
6.032689e-01
5.310768e-01
4.730975e-01
4.315604e-01
4.085453e-01
4.058962e-01
4.251159e-01
4.672309e-01
5.326259e-01
6.208571e-01
7.304683e-01
8.588432e-01
1.002131e+00
1.155280e+00
1.312192e+00
1.466009e+00
1.609504e+00
1.735558e+00
1.837663e+00
1.910419e+00
1.949987e+00
1.954429e+00
1.923934e+00
1.860872e+00
1.769672e+00
1.656513e+00
1.528842e+00
1.394752e+00
1.262288e+00
1.138736e+00
1.030000e+00
9.401114e-01
8.709471e-01
8.221697e-01
7.913945e-01
7.745576e-01
7.664404e-01
7.612950e-01
7.535058e-01
7.382219e-01
7.118943e-01
6.726607e-01
6.205356e-01
5.573819e-01
4.866688e-01
4.130438e-01
3.417679e-01
2.780801e-01
2.265599e-01
1.905638e-01
1.718000e-01
1.700972e-01
1.834025e-01
2.080143e-01
2.390297e-01
2.709509e-01
2.983729e-01
3.166637e-01
3.225494e-01
3.145304e-01
2.930846e-01
2.606356e-01
2.212998e-01
1.804412e-01
1.440877e-01
1.182673e-01
1.083333e-01
1.183477e-01
1.505879e-01
2.052364e-01
2.802932e-01
3.717294e-01
4.738714e-01
5.799695e-01
6.828849e-01
7.758058e-01
8.529067e-01
9.098745e-01
9.442465e-01
9.555370e-01
9.451502e-01
9.161055e-01
8.726143e-01
8.195635e-01
7.619650e-01
7.044373e-01
6.507778e-01
6.036760e-01
5.645945e-01
5.338234e-01
5.106822e-01
4.938262e-01
4.815998e-01
4.723773e-01
4.648445e-01
4.581887e-01
4.521884e-01
4.472050e-01
4.440982e-01
4.440825e-01
4.485515e-01
4.588878e-01
4.762784e-01
5.015510e-01
5.350459e-01
5.765320e-01
6.251699e-01
6.795213e-01
7.375923e-01
7.969036e-01
8.545719e-01
9.073963e-01
9.519458e-01
9.846488e-01
1.001894e+00
1.000158e+00
9.761636e-01
9.270973e-01
8.508596e-01
7.463534e-01
6.137661e-01
4.548075e-01
2.728549e-01
7.296760e-02
-1.382527e-01
-3.529566e-01
-5.624786e-01
-7.578694e-01
-9.304837e-01
-1.072574e+00
-1.177840e+00
-1.241889e+00
-1.262559e+00
-1.240086e+00
-1.177065e+00
-1.078231e+00
-9.500352e-01
-8.000690e-01
-6.363750e-01
-4.667175e-01
-2.978902e-01
-1.351439e-01
1.819129e-02
1.608390e-01
2.934417e-01
4.181745e-01
5.381576e-01
6.567453e-01
7.767804e-01
8.999047e-01
1.025999e+00
1.152811e+00
1.275812e+00
1.388300e+00
1.481775e+00
1.546571e+00
1.572722e+00
1.551001e+00
1.474051e+00
1.337456e+00
1.140645e+00
8.874631e-01
5.863349e-01
2.499512e-01
-1.055003e-01
-4.614932e-01
-7.985878e-01
-1.097972e+00
-1.342959e+00
-1.520281e+00
-1.621061e+00
-1.641369e+00
-1.582317e+00
-1.449718e+00
-1.253353e+00
-1.005956e+00
-7.220546e-01
-4.167879e-01
-1.048469e-01
2.003769e-01
4.873708e-01
7.467955e-01
9.715229e-01
1.156473e+00
1.298325e+00
1.395183e+00
1.446267e+00
1.451691e+00
1.412356e+00
1.329976e+00
1.207217e+00
1.047906e+00
8.572586e-01
6.420483e-01
4.106567e-01
1.729402e-01
-6.011842e-02
-2.769806e-01
-4.663135e-01
-6.178771e-01
-7.234419e-01
-7.776251e-01
-7.785281e-01
-7.280792e-01
-6.320095e-01
-4.994442e-01
-3.421367e-01
-1.734274e-01
-7.045703e-03
1.441074e-01
2.690606e-01
3.596448e-01
4.110611e-01
4.221095e-01
3.950828e-01
3.353613e-01
2.507675e-01
1.507577e-01
4.553449e-02
-5.482658e-02
-1.411501e-01
-2.057572e-01
-2.428358e-01
-2.485689e-01
-2.210399e-01
-1.599709e-01
-6.636457e-02
5.787154e-02
2.102537e-01
3.879611e-01
5.879669e-01
8.070661e-01
1.041821e+00
1.288452e+00
1.542703e+00
1.799725e+00
2.054000e+00
2.299346e+00
2.529031e+00
2.735997e+00
2.913190e+00
3.053973e+00
3.152568e+00
3.204473e+00
3.206801e+00
3.158509e+00
3.060486e+00
2.915509e+00
2.728077e+00
2.504146e+00
2.250802e+00
1.975889e+00
1.687639e+00
1.394319e+00
1.103941e+00
8.240363e-01
5.615268e-01
3.226735e-01
1.130864e-01
-6.224430e-02
-1.989361e-01
-2.932569e-01
-3.422410e-01
-3.438699e-01
-2.972916e-01
-2.030360e-01
-6.317959e-02
1.185756e-01
3.369327e-01
5.851474e-01
8.552845e-01
1.138568e+00
1.425801e+00
1.707835e+00
1.976037e+00
2.222745e+00
2.441649e+00
2.628065e+00
2.779081e+00
2.893550e+00
2.971944e+00
3.016069e+00
3.028691e+00
3.013097e+00
2.972653e+00
2.910391e+00
2.828686e+00
2.729062e+00
2.612159e+00
2.477875e+00
2.325660e+00
2.154935e+00
1.965567e+00
1.758331e+00
1.535283e+00
1.299998e+00
1.057627e+00
8.147649e-01
5.791424e-01
3.591607e-01
1.633162e-01
-4.426392e-04
-1.253738e-01
-2.065558e-01
-2.413997e-01
-2.299990e-01
-1.752682e-01
-8.283601e-02
3.931572e-02
1.814454e-01
3.328260e-01
4.826235e-01
6.207875e-01
7.388617e-01
8.306332e-01
8.925595e-01
9.239388e-01
9.268154e-01
9.056372e-01
8.667028e-01
8.174573e-01
7.657059e-01
7.188287e-01
6.830751e-01
6.630099e-01
6.611619e-01
6.778978e-01
7.115184e-01
7.585459e-01
8.141543e-01
8.726880e-01
9.282076e-01
9.750099e-01
1.008075e+00
1.023406e+00
1.018233e+00
9.910838e-01
9.417287e-01
8.710223e-01
7.806877e-01
6.730815e-01
5.509744e-01
4.173751e-01
2.754084e-01
1.282477e-01
-2.090371e-02
-1.687958e-01
-3.120916e-01
-4.473242e-01
-5.708729e-01
-6.789843e-01
-7.678633e-01
-8.338456e-01
-8.736464e-01
-8.846570e-01
-8.652428e-01
-8.149825e-01
-7.347968e-01
-6.269308e-01
-4.947857e-01
-3.426266e-01
-1.752197e-01
2.534774e-03
1.859100e-01
3.705537e-01
5.525620e-01
7.284356e-01
8.949494e-01
1.048989e+00
1.187405e+00
1.306938e+00
1.404247e+00
1.476048e+00
1.519360e+00
1.531814e+00
1.511974e+00
1.459626e+00
1.375958e+00
1.263619e+00
1.126623e+00
9.701120e-01
8.000038e-01
6.225790e-01
4.440515e-01
2.701794e-01
1.059541e-01
-4.460662e-02
-1.785558e-01
-2.940124e-01
-3.900736e-01
-4.666682e-01
-5.243779e-01
-5.642509e-01
-5.876267e-01
-5.959902e-01
-5.908666e-01
-5.737660e-01
-5.461803e-01
-5.096314e-01
-4.657599e-01
-4.164335e-01
-3.638460e-01
-3.105668e-01
-2.595041e-01
-2.137527e-01
-1.763191e-01
-1.497434e-01
-1.356705e-01
-1.344389e-01
-1.447709e-01
-1.636339e-01
-1.863214e-01
-2.067688e-01
-2.180788e-01
-2.132005e-01
-1.856824e-01
-1.304097e-01
-4.424247e-02
7.351705e-02
2.208754e-01
3.931436e-01
5.831783e-01
7.818497e-01
9.787005e-01
1.162744e+00
1.323341e+00
1.451092e+00
1.538659e+00
1.581453e+00
1.578117e+00
1.530742e+00
1.444778e+00
1.328646e+00
1.193060e+00
1.050129e+00
9.123260e-01
7.914103e-01
6.974359e-01
6.379158e-01
6.172273e-01
6.362951e-01
6.925605e-01
7.802197e-01
8.906933e-01
1.013281e+00
1.135953e+00
1.246225e+00
1.332065e+00
1.382782e+00
1.389817e+00
1.347396e+00
1.252974e+00
1.107447e+00
9.151117e-01
6.833976e-01
4.224043e-01
1.443023e-01
-1.373509e-01
-4.083333e-01
-6.544839e-01
-8.624075e-01
-1.020142e+00
-1.117767e+00
-1.147941e+00
-1.106332e+00
-9.919243e-01
-8.071771e-01
-5.580158e-01
-2.536479e-01
9.380015e-02
4.698199e-01
8.582223e-01
1.241981e+00
1.604188e+00
1.929066e+00
2.202981e+00
2.415361e+00
2.559447e+00
2.632768e+00
2.637312e+00
2.579315e+00
2.468714e+00
2.318281e+00
2.142522e+00
1.956452e+00
1.774337e+00
1.608534e+00
1.468536e+00
1.360291e+00
1.285890e+00
1.243638e+00
1.228508e+00
1.232929e+00
1.247820e+00
1.263732e+00
1.271961e+00
1.265487e+00
1.239635e+00
1.192384e+00
1.124312e+00
1.038217e+00
9.385046e-01
8.304247e-01
7.192907e-01
6.097671e-01
5.053202e-01
4.078894e-01
3.178136e-01
2.340122e-01
1.543862e-01
7.637210e-02
-2.440458e-03
-8.372714e-02
-1.679734e-01
-2.542110e-01
-3.399748e-01
-4.214739e-01
-4.939316e-01
-5.520348e-01
-5.904226e-01
-6.041486e-01
-5.890691e-01
-5.421257e-01
-4.615108e-01
-3.467206e-01
-1.985143e-01
-1.880212e-02
1.895051e-01
4.226619e-01
6.762433e-01
9.452777e-01
1.224349e+00
1.507669e+00
1.789130e+00
2.062340e+00
2.320662e+00
2.557264e+00
2.765204e+00
2.937577e+00
3.067739e+00
3.149636e+00
3.178222e+00
3.149949e+00
3.063279e+00
2.919126e+00
2.721183e+00
2.476030e+00
2.193001e+00
1.883796e+00
1.561835e+00
1.241437e+00
9.368578e-01
6.612989e-01
4.259610e-01
2.392369e-01
1.061266e-01
2.793912e-02
2.323250e-03
2.363198e-02
8.358779e-02
1.721768e-01
2.786683e-01
3.926394e-01
5.048825e-01
6.080929e-01
6.972656e-01
7.697726e-01
8.251365e-01
8.645586e-01
8.902866e-01
9.049255e-01
9.107926e-01
9.094047e-01
9.011566e-01
8.852190e-01
8.596504e-01
8.216895e-01
7.681790e-01
6.960607e-01
6.028819e-01
4.872610e-01
3.492616e-01
1.906374e-01
1.491753e-02
-1.726865e-01
-3.655523e-01
-5.560794e-01
-7.362445e-01
-8.982209e-01
-1.034993e+00
-1.140893e+00
-1.211999e+00
-1.246354e+00
-1.243993e+00
-1.206801e+00
-1.138226e+00
-1.042917e+00
-9.263298e-01
-7.943349e-01
-6.528766e-01
-5.076841e-01
-3.640475e-01
-2.266551e-01
-9.948382e-02
1.426995e-02
1.122338e-01
1.928903e-01
2.556053e-01
3.006500e-01
3.292070e-01
3.433363e-01
3.458820e-01
3.403020e-01
3.304209e-01
3.201225e-01
3.130132e-01
3.120965e-01
3.195000e-01
3.362908e-01
3.624015e-01
3.966765e-01
4.370367e-01
4.807477e-01
5.247719e-01
5.661765e-01
6.025598e-01
6.324513e-01
6.556299e-01
6.733030e-01
6.880940e-01
7.038088e-01
7.249816e-01
7.562417e-01
8.015808e-01
8.636269e-01
9.430388e-01
1.038122e+00
1.144733e+00
1.256500e+00
1.365334e+00
1.462165e+00
1.537821e+00
1.583946e+00
1.593850e+00
1.563195e+00
1.490453e+00
1.377079e+00
1.227380e+00
1.048111e+00
8.478386e-01
6.361648e-01
4.229024e-01
2.173018e-01
2.741413e-02
-1.403514e-01
-2.814477e-01
-3.931926e-01
-4.745867e-01
-5.259988e-01
-5.487849e-01
-5.449085e-01
-5.166233e-01
-4.662655e-01
-3.961817e-01
-3.087929e-01
-2.067688e-01
-9.326536e-02
2.784174e-02
1.517964e-01
2.729391e-01
3.848631e-01
4.807606e-01
5.539332e-01
5.984085e-01
6.095807e-01
5.847853e-01
5.237265e-01
4.286952e-01
3.045421e-01
1.584048e-01
-7.900184e-04
-1.630014e-01
-3.178639e-01
-4.555194e-01
-5.674100e-01
-6.469585e-01
-6.900635e-01
-6.953567e-01
-6.641931e-01
-6.003712e-01
-5.096183e-01
-3.989021e-01
-2.756593e-01
-1.470414e-01
-1.927378e-02
1.027957e-01
2.159150e-01
3.184085e-01
4.099529e-01
4.912043e-01
5.633489e-01
6.276475e-01
6.850346e-01
7.358139e-01
7.794783e-01
8.146615e-01
8.392169e-01
8.504081e-01
8.451867e-01
8.205270e-01
7.737880e-01
7.030706e-01
6.075404e-01
4.876899e-01
3.455117e-01
1.845583e-01
9.864802e-03
-1.722820e-01
-3.547287e-01
-5.299739e-01
-6.907730e-01
-8.307610e-01
-9.450108e-01
-1.030448e+00
-1.086065e+00
-1.112896e+00
-1.113778e+00
-1.092926e+00
-1.055391e+00
-1.006493e+00
-9.512990e-01
-8.942071e-01
-8.386877e-01
-7.871877e-01
-7.411915e-01
-7.014002e-01
-6.679854e-01
-6.408561e-01
-6.198870e-01
-6.050573e-01
-5.964724e-01
-5.942586e-01
-5.983518e-01
-6.082276e-01
-6.226342e-01
-6.394015e-01
-6.553845e-01
-6.665760e-01
-6.683927e-01
-6.561034e-01
-6.253406e-01
-5.726293e-01
-4.958611e-01
-3.946603e-01
-2.706036e-01
-1.272798e-01
2.981091e-02
1.935047e-01
3.553476e-01
5.060743e-01
6.361700e-01
7.364897e-01
7.989079e-01
8.169619e-01
7.864430e-01
7.058820e-01
5.768687e-01
4.041521e-01
1.954795e-01
-3.883911e-02
-2.866199e-01
-5.346884e-01
-7.698655e-01
-9.799432e-01
-1.154536e+00
-1.285710e+00
-1.368336e+00
-1.400144e+00
-1.381514e+00
-1.315079e+00
-1.205225e+00
-1.057580e+00
-8.785767e-01
-6.751211e-01
-4.543930e-01
-2.237563e-01
9.252306e-03
2.368970e-01
4.512239e-01
6.440879e-01
8.072607e-01
9.326460e-01
1.012619e+00
1.040484e+00
1.011035e+00
9.211517e-01
7.703875e-01
5.614440e-01
3.004669e-01
-2.908870e-03
-3.358038e-01
-6.826366e-01
-1.025937e+00
-1.347370e+00
-1.628894e+00
-1.853943e+00
-2.008553e+00
-2.082315e+00
-2.069104e+00
-1.967501e+00
-1.780901e+00
-1.517292e+00
-1.188734e+00
-8.105939e-01
-4.005924e-01
2.225244e-02
4.387094e-01
8.303681e-01
1.180557e+00
1.475094e+00
1.702840e+00
1.856038e+00
1.930456e+00
1.925348e+00
1.843277e+00
1.689827e+00
1.473247e+00
1.204050e+00
8.945800e-01
5.585467e-01
2.105471e-01
-1.344492e-01
-4.616377e-01
-7.569387e-01
-1.007568e+00
-1.202599e+00
-1.333502e+00
-1.394626e+00
-1.383588e+00
-1.301552e+00
-1.153317e+00
-9.472186e-01
-6.947769e-01
-4.101123e-01
-1.091358e-01
1.914284e-01
4.751111e-01
7.267614e-01
9.335088e-01
1.085535e+00
1.176591e+00
1.204224e+00
1.169709e+00
1.077711e+00
9.357295e-01
7.533885e-01
5.416515e-01
3.120254e-01
7.581990e-02
-1.564923e-01
-3.757819e-01
-5.746207e-01
-7.474868e-01
-8.908220e-01
-1.002958e+00
-1.083927e+00
-1.135186e+00
-1.159286e+00
-1.159503e+00
-1.139497e+00
-1.103002e+00
-1.053589e+00
-9.945085e-01
-9.286269e-01
-8.584164e-01
-7.859896e-01
-7.131340e-01
-6.413159e-01
-5.716365e-01
-5.047418e-01
-4.407068e-01
-3.789370e-01
-3.181315e-01
-2.563500e-01
-1.912059e-01
-1.201810e-01
-4.102567e-02
4.781342e-02
1.468122e-01
2.551044e-01
3.703869e-01
4.890223e-01
6.063321e-01
7.170428e-01
8.158275e-01
8.978690e-01
9.593757e-01
9.979884e-01
1.013035e+00
1.005610e+00
9.784628e-01
9.357236e-01
8.824629e-01
8.241439e-01
7.660102e-01
7.124786e-01
6.666145e-01
6.297683e-01
6.014369e-01
5.793839e-01
5.600169e-01
5.389727e-01
5.118300e-01
4.748451e-01
4.256039e-01
3.634991e-01
2.899645e-01
2.084386e-01
1.240597e-01
4.313188e-02
-2.757530e-02
-8.160739e-02
-1.135922e-01
-1.198975e-01
-9.909235e-02
-5.214854e-02
1.765410e-02
1.051127e-01
2.037320e-01
3.065187e-01
4.068302e-01
4.991611e-01
5.797574e-01
6.469764e-01
7.013512e-01
7.453618e-01
7.829615e-01
8.189392e-01
8.582162e-01
9.051804e-01
9.631448e-01
1.033994e+00
1.118052e+00
1.214166e+00
1.319982e+00
1.432343e+00
1.547739e+00
1.662724e+00
1.774222e+00
1.879675e+00
1.977010e+00
2.064454e+00
2.140254e+00
2.202386e+00
2.248336e+00
2.275034e+00
2.278981e+00
2.256562e+00
2.204522e+00
2.120526e+00
2.003723e+00
1.855228e+00
1.678446e+00
1.479180e+00
1.265504e+00
1.047383e+00
8.360785e-01
6.433869e-01
4.807692e-01
3.584667e-01
2.846807e-01
2.648975e-01
3.014239e-01
3.931742e-01
5.357257e-01
7.216303e-01
9.409504e-01
1.181962e+00
1.431957e+00
1.678078e+00
1.908089e+00
2.111045e+00
2.277779e+00
2.401211e+00
2.476447e+00
2.500715e+00
2.473166e+00
2.394608e+00
2.267209e+00
2.094246e+00
1.879912e+00
1.629205e+00
1.347890e+00
1.042518e+00
7.204463e-01
3.898470e-01
5.964037e-02
-2.606577e-01
-5.612026e-01
-8.322039e-01
-1.064414e+00
-1.249694e+00
-1.381604e+00
-1.455972e+00
-1.471360e+00
-1.429378e+00
-1.334803e+00
-1.195465e+00
-1.021913e+00
-8.268546e-01
-6.244193e-01
-4.292670e-01
-2.556081e-01
-1.161984e-01
-2.139029e-02
2.166632e-02
9.582883e-03
-5.702377e-02
-1.736463e-01
-3.323605e-01
-5.226107e-01
-7.322186e-01
-9.484980e-01
-1.159348e+00
-1.354199e+00
-1.524717e+00
-1.665192e+00
-1.772587e+00
-1.846269e+00
-1.887474e+00
-1.898604e+00
-1.882466e+00
-1.841576e+00
-1.777629e+00
-1.691214e+00
-1.581823e+00
-1.448133e+00
-1.288522e+00
-1.101730e+00
-8.875323e-01
-6.473293e-01
-3.845188e-01
-1.045898e-01
1.850975e-01
4.758204e-01
7.582190e-01
1.023135e+00
1.262445e+00
1.469778e+00
1.641027e+00
1.774605e+00
1.871411e+00
1.934538e+00
1.968742e+00
1.979766e+00
1.973589e+00
1.955710e+00
1.930559e+00
1.901107e+00
1.868739e+00
1.833372e+00
1.793816e+00
1.748276e+00
1.694923e+00
1.632418e+00
1.560311e+00
1.479241e+00
1.390912e+00
1.297867e+00
1.203108e+00
1.109618e+00
1.019901e+00
9.355830e-01
8.571601e-01
7.839220e-01
7.140520e-01
6.448953e-01
5.733503e-01
4.963361e-01
4.112762e-01
3.165400e-01
2.117911e-01
9.819855e-02
-2.151304e-02
-1.431839e-01
-2.614977e-01
-3.703926e-01
-4.635668e-01
-5.350335e-01
-5.796778e-01
-5.937631e-01
-5.753367e-01
-5.244854e-01
-4.433996e-01
-3.362264e-01
-2.087123e-01
-6.767284e-02
7.965272e-02
2.262809e-01
3.661181e-01
4.944787e-01
6.084395e-01
7.070046e-01
7.910783e-01
8.632577e-01
9.274726e-01
9.885063e-01
1.051445e+00
1.121107e+00
1.201513e+00
1.295436e+00
1.404090e+00
1.526951e+00
1.661739e+00
1.804516e+00
1.949904e+00
2.091369e+00
2.221578e+00
2.332799e+00
2.417340e+00
2.468010e+00
2.478594e+00
2.444294e+00
2.362114e+00
2.231137e+00
2.052671e+00
1.830251e+00
1.569505e+00
1.277908e+00
9.644733e-01
6.394040e-01
3.137283e-01
-1.074715e-03
-2.934710e-01
-5.523008e-01
-7.672483e-01
-9.293467e-01
-1.031494e+00
-1.068939e+00
-1.039697e+00
-9.448322e-01
-7.885723e-01
-5.782206e-01
-3.238505e-01
-3.779098e-02
2.660690e-01
5.731088e-01
8.688724e-01
1.139955e+00
1.374798e+00
1.564323e+00
1.702330e+00
1.785637e+00
1.813957e+00
1.789527e+00
1.716574e+00
1.600681e+00
1.448155e+00
1.265484e+00
1.058951e+00
8.344360e-01
5.974223e-01
3.531461e-01
1.068394e-01
-1.360311e-01
-3.696129e-01
-5.876725e-01
-7.837891e-01
-9.517325e-01
-1.085977e+00
-1.182275e+00
-1.238198e+00
-1.253553e+00
-1.230589e+00
-1.173960e+00
-1.090413e+00
-9.882388e-01
-8.765158e-01
-7.642545e-01
-6.595098e-01
-5.685736e-01
-4.953382e-01
-4.409064e-01
-4.035045e-01
-3.787156e-01
-3.600162e-01
-3.395589e-01
-3.091116e-01
-2.610407e-01
-1.892213e-01
-8.976635e-02
3.850942e-02
1.939390e-01
3.721776e-01
5.666735e-01
7.693764e-01
9.715931e-01
1.164888e+00
1.341920e+00
1.497116e+00
1.627104e+00
1.730861e+00
1.809571e+00
1.866224e+00
1.905025e+00
1.930692e+00
1.947746e+00
1.959859e+00
1.969362e+00
1.976925e+00
1.981473e+00
1.980302e+00
1.969402e+00
1.943929e+00
1.898780e+00
1.829199e+00
1.731349e+00
1.602797e+00
1.442848e+00
1.252707e+00
1.035462e+00
7.958808e-01
5.400707e-01
2.750494e-01
8.281178e-03
-2.527547e-01
-5.009150e-01
-7.296335e-01
-9.330479e-01
-1.106032e+00
-1.244171e+00
-1.343720e+00
-1.401595e+00
-1.415419e+00
-1.383638e+00
-1.305699e+00
-1.182265e+00
-1.015428e+00
-8.088780e-01
-5.679756e-01
-2.997202e-01
-1.258254e-02
2.837818e-01
5.789194e-01
8.620392e-01
1.122513e+00
1.350389e+00
1.536890e+00
1.674871e+00
1.759206e+00
1.787084e+00
1.758179e+00
1.674687e+00
1.541221e+00
1.364558e+00
1.153257e+00
9.171847e-01
6.669655e-01
4.134187e-01
1.670230e-01
-6.254306e-02
-2.667509e-01
-4.384484e-01
-5.719710e-01
-6.631685e-01
-7.093896e-01
-7.094684e-01
-6.637432e-01
-5.741162e-01
-4.441379e-01
-2.790800e-01
-8.594528e-02
1.266311e-01
3.486284e-01
5.690477e-01
7.764705e-01
9.597321e-01
1.108652e+00
1.214752e+00
1.271892e+00
1.276750e+00
1.229099e+00
1.131838e+00
9.907675e-01
8.141318e-01
6.119536e-01
3.952370e-01
1.751084e-01
-3.801654e-02
-2.351629e-01
-4.093556e-01
-5.559596e-01
-6.727769e-01
-7.599022e-01
-8.193611e-01
-8.545794e-01
-8.697505e-01
-8.691780e-01
-8.566716e-01
-8.350689e-01
-8.059364e-01
-7.694783e-01
-7.246576e-01
-6.695072e-01
-6.015837e-01
-5.185011e-01
-4.184684e-01
-3.007502e-01
-1.659765e-01
-1.624727e-02
1.449937e-01
3.133002e-01
4.837236e-01
6.513823e-01
8.119939e-01
9.622701e-01
1.100100e+00
1.224499e+00
1.335333e+00
1.432902e+00
1.517445e+00
1.588684e+00
1.645489e+00
1.685709e+00
1.706227e+00
1.703228e+00
1.672665e+00
1.610880e+00
1.515308e+00
1.385185e+00
1.222162e+00
1.030724e+00
8.183416e-01
5.952878e-01
3.740993e-01
1.687125e-01
-6.664909e-03
-1.388406e-01
-2.169465e-01
-2.336260e-01
-1.859587e-01
-7.600479e-02
8.911009e-02
2.976007e-01
5.338964e-01
7.799082e-01
1.016567e+00
1.225476e+00
1.390514e+00
1.499213e+00
1.543788e+00
1.521710e+00
1.435777e+00
1.293706e+00
1.107301e+00
8.912928e-01
6.620024e-01
4.359497e-01
2.285625e-01
5.309768e-02
-8.013655e-02
-1.642149e-01
-1.956854e-01
-1.743596e-01
-1.028775e-01
1.385895e-02
1.692877e-01
3.557394e-01
5.648834e-01
7.880399e-01
1.016366e+00
1.240955e+00
1.452902e+00
1.643406e+00
1.803952e+00
1.926616e+00
2.004470e+00
2.032070e+00
2.005949e+00
1.925044e+00
1.790984e+00
1.608176e+00
1.383669e+00
1.126777e+00
8.485194e-01
5.609085e-01
2.761575e-01
5.889568e-03
-2.395871e-01
-4.518698e-01
-6.248654e-01
-7.549719e-01
-8.410245e-01
-8.840221e-01
-8.866750e-01
-8.528405e-01
-7.869265e-01
-6.933426e-01
-5.760686e-01
-4.383858e-01
-2.827945e-01
-1.111112e-01
7.527733e-02
2.750529e-01
4.865529e-01
7.073761e-01
9.340754e-01
1.161999e+00
1.385320e+00
1.597276e+00
1.790602e+00
1.958102e+00
2.093314e+00
2.191164e+00
2.248539e+00
2.264693e+00
2.241452e+00
2.183151e+00
2.096336e+00
1.989221e+00
1.870964e+00
1.750824e+00
1.637279e+00
1.537217e+00
1.455275e+00
1.393419e+00
1.350834e+00
1.324122e+00
1.307805e+00
1.295050e+00
1.278544e+00
1.251375e+00
1.207841e+00
1.144062e+00
1.058368e+00
9.514129e-01
8.260248e-01
6.868408e-01
5.397617e-01
3.913025e-01
2.479045e-01
1.152835e-01
-2.116882e-03
-1.015065e-01
-1.819209e-01
-2.441692e-01
-2.905706e-01
-3.245265e-01
-3.499960e-01
-3.709559e-01
-3.909187e-01
-4.125691e-01
-4.375513e-01
-4.664117e-01
-4.986783e-01
-5.330417e-01
-5.675948e-01
-6.000931e-01
-6.282045e-01
-6.497301e-01
-6.627837e-01
-6.659246e-01
-6.582385e-01
-6.393633e-01
-6.094586e-01
-5.691232e-01
-5.192753e-01
-4.610134e-01
-3.954842e-01
-3.237802e-01
-2.468840e-01
-1.656691e-01
-8.095041e-02
6.428508e-03
9.549425e-02
1.850524e-01
2.736266e-01
3.594392e-01
4.404358e-01
5.143431e-01
5.787470e-01
6.311744e-01
6.691698e-01
6.903659e-01
6.925552e-01
6.737776e-01
6.324353e-01
5.674394e-01
4.783830e-01
3.657212e-01
2.309314e-01
7.662429e-02
-9.341863e-02
-2.742926e-01
-4.601032e-01
-6.441751e-01
-8.193195e-01
-9.781483e-01
-1.113424e+00
-1.218438e+00
-1.287417e+00
-1.315921e+00
-1.301235e+00
-1.242676e+00
-1.141801e+00
-1.002452e+00
-8.306170e-01
-6.340965e-01
-4.219872e-01
-2.040203e-01
1.019058e-02
2.119209e-01
3.940472e-01
5.516200e-01
6.822275e-01
7.861020e-01
8.659525e-01
9.265414e-01
9.740602e-01
1.015383e+00
1.057284e+00
1.105713e+00
1.165189e+00
1.238376e+00
1.325860e+00
1.426151e+00
1.535895e+00
1.650278e+00
1.763577e+00
1.869791e+00
1.963273e+00
2.039275e+00
2.094337e+00
2.126450e+00
2.134985e+00
2.120404e+00
2.083803e+00
2.026375e+00
1.948895e+00
1.851319e+00
1.732596e+00
1.590737e+00
1.423172e+00
1.227351e+00
1.001522e+00
7.455558e-01
4.616972e-01
1.550990e-01
-1.659649e-01
-4.902697e-01
-8.042050e-01
-1.092692e+00
-1.340362e+00
-1.532880e+00
-1.658270e+00
-1.708099e+00
-1.678410e+00
-1.570276e+00
-1.389945e+00
-1.148531e+00
-8.612849e-01
-5.465123e-01
-2.242258e-01
8.533425e-02
3.631868e-01
5.929707e-01
7.620631e-01
8.623646e-01
8.906915e-01
8.487561e-01
7.427539e-01
5.826173e-01
3.810233e-01
1.522652e-01
-8.889840e-02
-3.283100e-01
-5.533104e-01
-7.534080e-01
-9.206940e-01
-1.050008e+00
-1.138879e+00
-1.187296e+00
-1.197364e+00
-1.172898e+00
-1.119025e+00
-1.041814e+00
-9.479489e-01
-8.444577e-01
-7.384538e-01
-6.368888e-01
-5.462904e-01
-4.724839e-01
-4.203084e-01
-3.933457e-01
-3.936899e-01
-4.217833e-01
-4.763397e-01
-5.543714e-01
-6.513232e-01
-7.613111e-01
-8.774485e-01
-9.922414e-01
-1.098026e+00
-1.187421e+00
-1.253779e+00
-1.291596e+00
-1.296870e+00
-1.267373e+00
-1.202800e+00
-1.104780e+00
-9.767220e-01
-8.234982e-01
-6.510009e-01
-4.656185e-01
-2.737109e-01
-8.116791e-02
1.068773e-01
2.861350e-01
4.530425e-01
6.044864e-01
7.374379e-01
8.485966e-01
9.341353e-01
9.896149e-01
1.010109e+00
9.905383e-01
9.261754e-01
8.132746e-01
6.497360e-01
4.357293e-01
1.741912e-01
-1.288821e-01
-4.644060e-01
-8.204786e-01
-1.182956e+00
-1.536296e+00
-1.864607e+00
-2.152802e+00
-2.387738e+00
-2.559254e+00
-2.660970e+00
-2.690810e+00
-2.651164e+00
-2.548712e+00
-2.393893e+00
-2.200091e+00
-1.982590e+00
-1.757405e+00
-1.540075e+00
-1.344534e+00
-1.182154e+00
-1.061033e+00
-9.855853e-01
-9.564551e-01
-9.707296e-01
-1.022416e+00
-1.103111e+00
-1.202774e+00
-1.310543e+00
-1.415492e+00
-1.507311e+00
-1.576852e+00
-1.616546e+00
-1.620692e+00
-1.585632e+00
-1.509828e+00
-1.393868e+00
-1.240389e+00
-1.053954e+00
-8.408535e-01
-6.088594e-01
-3.669081e-01
-1.247305e-01
1.075768e-01
3.200308e-01
5.032804e-01
6.491495e-01
7.511835e-01
8.051653e-01
8.095616e-01
7.658479e-01
6.786581e-01
5.557083e-01
4.074622e-01
2.465308e-01
8.683492e-02
-5.740428e-02
-1.727556e-01
-2.476418e-01
-2.732734e-01
-2.443619e-01
-1.595503e-01
-2.152366e-02
1.632067e-01
3.848270e-01
6.310101e-01
8.879036e-01
1.141231e+00
1.377405e+00
1.584548e+00
1.753321e+00
1.877487e+00
1.954155e+00
1.983699e+00
1.969383e+00
1.916737e+00
1.832788e+00
1.725225e+00
1.601612e+00
1.468733e+00
1.332125e+00
1.195843e+00
1.062444e+00
9.331646e-01
8.082238e-01
6.872022e-01
5.694174e-01
4.542498e-01
3.413752e-01
2.308819e-01
1.232678e-01
1.933121e-02
-8.001703e-02
-1.739748e-01
-2.620550e-01
-3.442265e-01
-4.209520e-01
-4.931035e-01
-5.617629e-01
-6.279374e-01
-6.922428e-01
-7.546148e-01
-8.141119e-01
-8.688587e-01
-9.161616e-01
-9.527994e-01
-9.754598e-01
-9.812665e-01
-9.683168e-01
-9.361457e-01
-8.860349e-01
-8.211073e-01
-7.461769e-01
-6.673583e-01
-5.914705e-01
-5.253024e-01
-4.748250e-01
-4.444496e-01
-4.364302e-01
-4.504944e-01
-4.837620e-01
-5.309726e-01
-5.850036e-01
-6.376174e-01
-6.803501e-01
-7.054319e-01
-7.066309e-01
-6.799218e-01
-6.239063e-01
-5.399438e-01
-4.319851e-01
-3.061348e-01
-1.700013e-01
-3.191066e-02
9.992257e-02
2.181751e-01
3.170607e-01
3.927760e-01
4.437073e-01
4.703887e-01
4.752301e-01
4.620641e-01
4.355761e-01
4.007008e-01
3.620649e-01
3.235534e-01
2.880567e-01
2.574260e-01
2.326315e-01
2.140769e-01
2.019942e-01
1.968223e-01
1.994740e-01
2.114170e-01
2.345329e-01
2.707634e-01
3.216010e-01
3.875111e-01
4.673959e-01
5.582021e-01
6.547620e-01
7.499164e-01
8.349316e-01
9.001760e-01
9.359862e-01
9.336236e-01
8.862148e-01
7.895717e-01
6.428046e-01
4.486685e-01
2.136101e-01
-5.249105e-02
-3.368703e-01
-6.246760e-01
-8.999642e-01
-1.146818e+00
-1.350506e+00
-1.498583e+00
-1.581837e+00
-1.594980e+00
-1.537019e+00
-1.411256e+00
-1.224911e+00
-9.884215e-01
-7.144818e-01
-4.169653e-01
-1.098365e-01
1.938100e-01
4.824911e-01
7.468017e-01
9.795969e-01
1.175929e+00
1.332807e+00
1.448875e+00
1.524088e+00
1.559461e+00
1.556934e+00
1.519344e+00
1.450486e+00
1.355196e+00
1.239404e+00
1.110074e+00
9.750078e-01
8.424969e-01
7.208317e-01
6.177303e-01
5.397507e-01
4.917625e-01
4.765457e-01
4.945635e-01
5.439312e-01
6.205732e-01
7.185444e-01
8.304756e-01
9.480989e-01
1.062810e+00
1.166224e+00
1.250688e+00
1.309714e+00
1.338298e+00
1.333103e+00
1.292496e+00
1.216447e+00
1.106308e+00
9.645292e-01
7.943529e-01
5.995504e-01
3.842380e-01
1.528011e-01
-9.007645e-02
-3.393023e-01
-5.892320e-01
-8.335473e-01
-1.065212e+00
-1.276549e+00
-1.459462e+00
-1.605810e+00
-1.707891e+00
-1.759032e+00
-1.754192e+00
-1.690548e+00
-1.567998e+00
-1.389513e+00
-1.161305e+00
-8.927505e-01
-5.960531e-01
-2.856292e-01
2.275277e-02
3.130290e-01
5.700019e-01
7.804931e-01
9.343646e-01
1.025297e+00
1.051235e+00
1.014463e+00
9.213136e-01
7.815454e-01
6.074977e-01
4.131007e-01
2.128588e-01
2.089321e-02
-1.498873e-01
-2.884481e-01
-3.861106e-01
-4.368591e-01
-4.374901e-01
-3.876222e-01
-2.895855e-01
-1.482065e-01
2.949692e-02
2.346911e-01
4.571536e-01
6.857295e-01
9.087979e-01
1.114734e+00
1.292360e+00
1.431384e+00
1.522837e+00
1.559502e+00
1.536333e+00
1.450840e+00
1.303415e+00
1.097531e+00
8.397778e-01
5.396830e-01
2.093014e-01
-1.374315e-01
-4.855361e-01
-8.199536e-01
-1.126548e+00
-1.393051e+00
-1.609855e+00
-1.770571e+00
-1.872312e+00
-1.915664e+00
-1.904377e+00
-1.844826e+00
-1.745301e+00
-1.615249e+00
-1.464530e+00
-1.302774e+00
-1.138886e+00
-9.807058e-01
-8.348056e-01
-7.063957e-01
-5.992930e-01
-5.159197e-01
-4.573172e-01
-4.231758e-01
-4.118984e-01
-4.207145e-01
-4.458578e-01
-4.828028e-01
-5.265387e-01
-5.718499e-01
-6.135648e-01
-6.467472e-01
-6.668193e-01
-6.696281e-01
-6.514839e-01
-6.092077e-01
-5.402201e-01
-4.426908e-01
-3.157412e-01
-1.596728e-01
2.382381e-02
2.315298e-01
4.586719e-01
6.990373e-01
9.452341e-01
1.189082e+00
1.422092e+00
1.635986e+00
1.823192e+00
1.977260e+00
2.093157e+00
2.167410e+00
2.198112e+00
2.184802e+00
2.128280e+00
2.030386e+00
1.893805e+00
1.721913e+00
1.518699e+00
1.288738e+00
1.037229e+00
7.700588e-01
4.938653e-01
2.160796e-01
-5.509517e-02
-3.107921e-01
-5.417008e-01
-7.384086e-01
-8.918573e-01
-9.938881e-01
-1.037828e+00
-1.019059e+00
-9.355011e-01
-7.879500e-01
-5.802251e-01
-3.190955e-01
-1.398856e-02
3.235019e-01
6.802640e-01
1.042420e+00
1.396116e+00
1.728289e+00
2.027341e+00
2.283679e+00
2.490079e+00
2.641849e+00
2.736793e+00
2.774998e+00
2.758470e+00
2.690689e+00
2.576127e+00
2.419807e+00
2.226954e+00
2.002780e+00
1.752422e+00
1.481024e+00
1.193932e+00
8.969487e-01
5.965661e-01
3.001238e-01
1.580626e-02
-2.475549e-01
-4.808890e-01
-6.754784e-01
-8.236713e-01
-9.196227e-01
-9.599599e-01
-9.442705e-01
-8.753374e-01
-7.590725e-01
-6.041480e-01
-4.213580e-01
-2.227816e-01
-2.084078e-02
1.726426e-01
3.472902e-01
4.948273e-01
6.095033e-01
6.882482e-01
7.305751e-01
7.382644e-01
7.148921e-01
6.652732e-01
5.948964e-01
5.094227e-01
4.143029e-01
3.145488e-01
2.146658e-01
1.187233e-01
3.051656e-02
-4.624361e-02
-1.077816e-01
-1.502045e-01
-1.695824e-01
-1.621683e-01
-1.247343e-01
-5.497755e-02
4.806638e-02
1.836718e-01
3.491918e-01
5.399955e-01
7.495989e-01
9.699935e-01
1.192152e+00
1.406668e+00
1.604470e+00
1.777533e+00
1.919501e+00
2.026158e+00
2.095679e+00
2.128630e+00
2.127730e+00
2.097404e+00
2.043192e+00
1.971108e+00
1.887014e+00
1.796115e+00
1.702609e+00
1.609528e+00
1.518779e+00
1.431345e+00
1.347612e+00
1.267762e+00
1.192156e+00
1.121649e+00
1.057762e+00
1.002680e+00
9.590221e-01
9.294222e-01
9.159560e-01
9.195008e-01
9.391427e-01
9.717464e-01
1.011788e+00
1.051519e+00
1.081474e+00
1.091303e+00
1.070837e+00
1.011278e+00
9.063882e-01
7.535179e-01
5.543623e-01
3.153235e-01
4.741534e-02
-2.343121e-01
-5.117952e-01
-7.653368e-01
-9.752060e-01
-1.123291e+00
-1.194625e+00
-1.178623e+00
-1.069906e+00
-8.686335e-01
-5.803459e-01
-2.153581e-01
2.121916e-01
6.855057e-01
1.186366e+00
1.696313e+00
2.197656e+00
2.674258e+00
3.112050e+00
3.499307e+00
3.826706e+00
4.087245e+00
4.276071e+00
4.390277e+00
4.428729e+00
4.391927e+00
4.281937e+00
4.102401e+00
3.858587e+00
3.557475e+00
3.207823e+00
2.820153e+00
2.406621e+00
1.980718e+00
1.556793e+00
1.149415e+00
7.726312e-01
4.391713e-01
1.597018e-01
-5.780264e-02
-2.085009e-01
-2.909000e-01
-3.068253e-01
-2.611587e-01
-1.613755e-01
-1.693001e-02
1.614508e-01
3.625007e-01
5.751138e-01
7.889574e-01
9.949601e-01
1.185655e+00
1.355372e+00
1.500294e+00
1.618392e+00
1.709263e+00
1.773905e+00
1.814438e+00
1.833821e+00
1.835558e+00
1.823444e+00
1.801331e+00
1.772949e+00
1.741749e+00
1.710791e+00
1.682643e+00
1.659298e+00
1.642102e+00
1.631709e+00
1.628050e+00
1.630353e+00
1.637212e+00
1.646710e+00
1.656592e+00
1.664489e+00
1.668159e+00
1.665742e+00
1.655990e+00
1.638454e+00
1.613603e+00
1.582838e+00
1.548399e+00
1.513136e+00
1.480176e+00
1.452488e+00
1.432419e+00
1.421247e+00
1.418824e+00
1.423368e+00
1.431444e+00
1.438156e+00
1.437532e+00
1.423079e+00
1.388435e+00
1.328065e+00
1.237908e+00
1.115919e+00
9.624312e-01
7.802967e-01
5.747725e-01
3.531626e-01
1.242384e-01
-1.025011e-01
-3.176509e-01
-5.127135e-01
-6.808121e-01
-8.172242e-01
-9.196802e-01
-9.883945e-01
-1.025833e+00
-1.036252e+00
-1.025067e+00
-9.981513e-01
-9.611394e-01
-9.188556e-01
-8.749230e-01
-8.316054e-01
-7.898854e-01
-7.497428e-01
-7.105736e-01
-6.716672e-01
-6.326624e-01
-5.939067e-01
-5.566664e-01
-5.231518e-01
-4.963528e-01
-4.797018e-01
-4.766063e-01
-4.899154e-01
-5.213944e-01
-5.712868e-01
-6.380339e-01
-7.182007e-01
-8.066322e-01
-8.968297e-01
-9.815111e-01
-1.053291e+00
-1.105405e+00
-1.132390e+00
-1.130643e+00
-1.098788e+00
-1.037812e+00
-9.509454e-01
-8.433050e-01
-7.213386e-01
-5.921368e-01
-4.626851e-01
-3.391428e-01
-2.262281e-01
-1.267809e-01
-4.155959e-02
3.069741e-02
9.294335e-02
1.492596e-01
2.041224e-01
2.615955e-01
3.245608e-01
3.941032e-01
4.691490e-01
5.464201e-01
6.207174e-01
6.854933e-01
7.336230e-01
7.582575e-01
7.536320e-01
7.157204e-01
6.426636e-01
5.349389e-01
3.952808e-01
2.283943e-01
4.052185e-02
-1.610688e-01
-3.686079e-01
-5.743015e-01
-7.707173e-01
-9.510529e-01
-1.109279e+00
-1.240170e+00
-1.339262e+00
-1.402764e+00
-1.427489e+00
-1.410835e+00
-1.350829e+00
-1.246268e+00
-1.096915e+00
-9.037505e-01
-6.692086e-01
-3.973836e-01
-9.413667e-02
2.329202e-01
5.745918e-01
9.204228e-01
1.259166e+00
1.579370e+00
1.870046e+00
2.121369e+00
2.325356e+00
2.476461e+00
2.572022e+00
2.612509e+00
2.601517e+00
2.545486e+00
2.453167e+00
2.334852e+00
2.201479e+00
2.063671e+00
1.930840e+00
1.810440e+00
1.707448e+00
1.624123e+00
1.560061e+00
1.512522e+00
1.476988e+00
1.447870e+00
1.419284e+00
1.385817e+00
1.343172e+00
1.288665e+00
1.221498e+00
1.142806e+00
1.055483e+00
9.638105e-01
8.729414e-01
7.882965e-01
7.149401e-01
6.570084e-01
6.172492e-01
5.967251e-01
5.947064e-01
6.087561e-01
6.349855e-01
6.684385e-01
7.035537e-01
7.346530e-01
7.564143e-01
7.642942e-01
7.548810e-01
7.261604e-01
6.776863e-01
6.106512e-01
5.278553e-01
4.335818e-01
3.333918e-01
2.338573e-01
1.422509e-01
6.620677e-02
1.336179e-02
-9.022393e-03
5.544613e-03
6.237037e-02
1.651649e-01
3.156465e-01
5.132028e-01
7.546473e-01
1.034113e+00
1.343115e+00
1.670812e+00
2.004463e+00
2.330079e+00
2.633234e+00
2.899982e+00
3.117803e+00
3.276501e+00
3.368934e+00
3.391533e+00
3.344518e+00
3.231806e+00
3.060613e+00
2.840812e+00
2.584094e+00
2.303046e+00
2.010242e+00
1.717426e+00
1.434878e+00
1.171016e+00
9.322512e-01
7.230823e-01
5.463837e-01
4.038124e-01
2.962434e-01
2.241491e-01
1.878493e-01
1.875909e-01
2.234495e-01
2.950763e-01
4.013448e-01
5.399618e-01
7.071143e-01
8.972177e-01
1.102820e+00
1.314699e+00
1.522183e+00
1.713676e+00
1.877381e+00
2.002154e+00
2.078392e+00
2.098870e+00
2.059405e+00
1.959257e+00
1.801216e+00
1.591353e+00
1.338474e+00
1.053344e+00
7.477655e-01
4.336247e-01
1.220052e-01
-1.775467e-01
-4.575274e-01
-7.127154e-01
-9.401366e-01
-1.138787e+00
-1.309180e+00
-1.452797e+00
-1.571546e+00
-1.667293e+00
-1.741536e+00
-1.795233e+00
-1.828797e+00
-1.842221e+00
-1.835296e+00
-1.807878e+00
-1.760152e+00
-1.692840e+00
-1.607318e+00
-1.505608e+00
-1.390248e+00
-1.264042e+00
-1.129754e+00
-9.898072e-01
-8.460488e-01
-6.996491e-01
-5.511547e-01
-4.006920e-01
-2.482817e-01
-9.420592e-02
6.063771e-02
2.144526e-01
3.643744e-01
5.064458e-01
6.357508e-01
7.467128e-01
8.335440e-01
8.908161e-01
9.140967e-01
9.005693e-01
8.495470e-01
7.627862e-01
6.445393e-01
5.013157e-01
3.413757e-01
1.740143e-01
8.726867e-03
-1.456451e-01
-2.816883e-01
-3.940294e-01
-4.797192e-01
-5.383514e-01
-5.719012e-01
-5.843036e-01
-5.808176e-01
-5.672535e-01
-5.491598e-01
-5.310755e-01
-5.159476e-01
-5.047915e-01
-4.966395e-01
-4.887803e-01
-4.772525e-01
-4.575173e-01
-4.252127e-01
-3.768807e-01
-3.105644e-01
-2.261908e-01
-1.256886e-01
-1.282433e-02
1.072175e-01
2.284497e-01
3.448072e-01
4.508770e-01
5.425355e-01
6.174038e-01
6.750632e-01
7.170049e-01
7.463250e-01
7.672128e-01
7.843072e-01
8.020174e-01
8.239073e-01
8.522356e-01
8.877166e-01
9.295308e-01
9.755759e-01
1.022905e+00
1.068276e+00
1.108709e+00
1.141975e+00
1.166919e+00
1.183578e+00
1.193084e+00
1.197344e+00
1.198578e+00
1.198756e+00
1.199044e+00
1.199341e+00
1.197997e+00
1.191776e+00
1.176092e+00
1.145515e+00
1.094482e+00
1.018141e+00
9.131830e-01
7.785577e-01
6.159521e-01
4.299433e-01
2.277925e-01
1.889190e-02
-1.860702e-01
-3.761211e-01
-5.410627e-01
-6.724484e-01
-7.643644e-01
-8.139359e-01
-8.215200e-01
-7.905855e-01
-7.273136e-01
-6.399813e-01
-5.381994e-01
-4.320876e-01
-3.314650e-01
-2.451244e-01
-1.802470e-01
-1.419920e-01
-1.332756e-01
-1.547362e-01
-2.048627e-01
-2.802549e-01
-3.759751e-01
-4.859513e-01
-6.033927e-01
-7.211850e-01
-8.322431e-01
-9.298096e-01
-1.007700e+00
-1.060506e+00
-1.083774e+00
-1.074171e+00
-1.029654e+00
-9.496317e-01
-8.351117e-01
-6.888107e-01
-5.151938e-01
-3.204194e-01
-1.121670e-01
1.006625e-01
3.083744e-01
5.010196e-01
6.690209e-01
8.038474e-01
8.986865e-01
9.490562e-01
9.532904e-01
9.128340e-01
8.322931e-01
7.192064e-01
5.835319e-01
4.368795e-01
2.915529e-01
1.594912e-01
5.122179e-02
-2.506156e-02
-6.419014e-02
-6.440047e-02
-2.735774e-02
4.217922e-02
1.370078e-01
2.483616e-01
3.669084e-01
4.837375e-01
5.912200e-01
6.836421e-01
7.575555e-01
8.118247e-01
8.473961e-01
8.668465e-01
8.737903e-01
8.722379e-01
8.659957e-01
8.581856e-01
8.509409e-01
8.453055e-01
8.413322e-01
8.383471e-01
8.353233e-01
8.312957e-01
8.257460e-01
8.188947e-01
8.118497e-01
8.065796e-01
8.056993e-01
8.120807e-01
8.283272e-01
8.561798e-01
8.959438e-01
9.460398e-01
1.002774e+00
1.060403e+00
1.111511e+00
1.147688e+00
1.160410e+00
1.142017e+00
1.086644e+00
9.909717e-01
8.547091e-01
6.807426e-01
4.749493e-01
2.457094e-01
3.185536e-03
-2.415473e-01
-4.774261e-01
-6.942863e-01
-8.836258e-01
-1.039171e+00
-1.157191e+00
-1.236534e+00
-1.278391e+00
-1.285818e+00
-1.263103e+00
-1.215073e+00
-1.146442e+00
-1.061303e+00
-9.628473e-01
-8.533244e-01
-7.342523e-01
-6.068118e-01
-4.723431e-01
-3.328408e-01
-1.913474e-01
-5.216292e-02
7.917707e-02
1.961672e-01
2.918111e-01
3.592516e-01
3.924641e-01
3.869151e-01
3.400909e-01
2.518202e-01
1.243462e-01
-3.785802e-02
-2.284988e-01
-4.400327e-01
-6.643167e-01
-8.932530e-01
-1.119351e+00
-1.336150e+00
-1.538459e+00
-1.722416e+00
-1.885361e+00
-2.025563e+00
-2.141865e+00
-2.233288e+00
-2.298691e+00
-2.336542e+00
-2.344857e+00
-2.321344e+00
-2.263732e+00
-2.170269e+00
-2.040301e+00
-1.874850e+00
-1.677091e+00
-1.452638e+00
-1.209552e+00
-9.580623e-01
-7.099661e-01
-4.777865e-01
-2.737519e-01
-1.087246e-01
8.792911e-03
7.344717e-02
8.351921e-02
4.104921e-02
-4.840382e-02
-1.763208e-01
-3.320136e-01
-5.035399e-01
-6.786318e-01
-8.455416e-01
-9.937352e-01
-1.114393e+00
-1.200708e+00
-1.247985e+00
-1.253583e+00
-1.216729e+00
-1.138254e+00
-1.020309e+00
-8.660963e-01
-6.796588e-01
-4.657479e-01
-2.297620e-01
2.225562e-02
2.835951e-01
5.468727e-01
8.040746e-01
1.046684e+00
1.265912e+00
1.453040e+00
1.599858e+00
1.699193e+00
1.745456e+00
1.735183e+00
1.667484e+00
1.544349e+00
1.370754e+00
1.154529e+00
9.059851e-01
6.373137e-01
3.618022e-01
9.294112e-02
-1.564983e-01
-3.753249e-01
-5.546450e-01
-6.883712e-01
-7.734814e-01
-8.100158e-01
-8.008289e-01
-7.511340e-01
-6.678957e-01
-5.591392e-01
-4.332429e-01
-2.982863e-01
-1.615124e-01
-2.895074e-02
9.477279e-02
2.064384e-01
3.040726e-01
3.866750e-01
4.538935e-01
5.057155e-01
5.422327e-01
5.635136e-01
5.695940e-01
5.605645e-01
5.367109e-01
4.986572e-01
4.474596e-01
3.846183e-01
3.119976e-01
2.316654e-01
1.456839e-01
5.589356e-02
-3.627037e-02
-1.298941e-01
-2.246127e-01
-3.205386e-01
-4.180947e-01
-5.177645e-01
-6.197862e-01
-7.238242e-01
-8.286697e-01
-9.320215e-01
-1.030405e+00
-1.119270e+00
-1.193300e+00
-1.246899e+00
-1.274843e+00
-1.272984e+00
-1.238937e+00
-1.172614e+00
-1.076547e+00
-9.559066e-01
-8.182104e-01
-6.727274e-01
-5.296482e-01
-3.991083e-01
-2.901824e-01
-2.099702e-01
-1.628834e-01
-1.502206e-01
-1.700772e-01
-2.175982e-01
-2.855372e-01
-3.650504e-01
-4.466243e-01
-5.210279e-01
-5.801787e-01
-6.178304e-01
-6.300169e-01
-6.152209e-01
-5.742721e-01
-5.100131e-01
-4.267953e-01
-3.298859e-01
-2.248650e-01
-1.170879e-01
-1.126454e-02
8.881182e-02
1.803823e-01
2.617003e-01
3.318988e-01
3.907862e-01
4.386081e-01
4.758110e-01
5.028394e-01
5.199834e-01
5.272920e-01
5.245529e-01
5.113382e-01
4.871065e-01
4.513524e-01
4.037846e-01
3.445130e-01
2.742167e-01
1.942650e-01
1.067661e-01
1.452773e-02
-7.907330e-02
-1.702982e-01
-2.553069e-01
-3.304423e-01
-3.925059e-01
-4.390019e-01
-4.683272e-01
-4.798950e-01
-4.741818e-01
-4.526935e-01
-4.178520e-01
-3.728122e-01
-3.212247e-01
-2.669677e-01
-2.138773e-01
-1.654995e-01
-1.248880e-01
-9.445554e-02
-7.587954e-02
-7.004773e-02
-7.702600e-02
-9.602876e-02
-1.253805e-01
-1.624698e-01
-2.037092e-01
-2.445290e-01
-2.794342e-01
-3.021563e-01
-3.059215e-01
-2.838445e-01
-2.294405e-01
-1.372302e-01
-3.397097e-03
1.735588e-01
3.922362e-01
6.478908e-01
9.322115e-01
1.233381e+00
1.536468e+00
1.824174e+00
2.077901e+00
2.279078e+00
2.410623e+00
2.458400e+00
2.412514e+00
2.268296e+00
2.026869e+00
1.695235e+00
1.285874e+00
8.159118e-01
3.059407e-01
-2.213635e-01
-7.426976e-01
-1.235518e+00
-1.679243e+00
-2.056195e+00
-2.352226e+00
-2.557048e+00
-2.664283e+00
-2.671317e+00
-2.579012e+00
-2.391365e+00
-2.115181e+00
-1.759775e+00
-1.336726e+00
-8.596551e-01
-3.439834e-01
1.933847e-01
7.344891e-01
1.260877e+00
1.754292e+00
2.197458e+00
2.574895e+00
2.873700e+00
3.084235e+00
3.200649e+00
3.221199e+00
3.148341e+00
2.988573e+00
2.752045e+00
2.451946e+00
2.103698e+00
1.724024e+00
1.329925e+00
9.376618e-01
5.618177e-01
2.145298e-01
-9.503740e-02
-3.609198e-01
-5.802680e-01
-7.529691e-01
-8.810411e-01
-9.678943e-01
-1.017571e+00
-1.034068e+00
-1.020834e+00
-9.804864e-01
-9.147737e-01
-8.247542e-01
-7.111460e-01
-5.747757e-01
-4.170496e-01
-2.403716e-01
-4.844528e-02
1.535842e-01
3.591724e-01
5.606006e-01
7.493653e-01
9.166914e-01
1.054119e+00
1.154101e+00
1.210553e+00
1.219305e+00
1.178396e+00
1.088227e+00
9.515328e-01
7.732218e-01
5.600976e-01
3.205030e-01
6.391795e-02
-1.994573e-01
-4.591125e-01
-7.046112e-01
-9.259369e-01
-1.113794e+00
-1.259869e+00
-1.357050e+00
-1.399633e+00
-1.383510e+00
-1.306361e+00
-1.167831e+00
-9.696940e-01
-7.159683e-01
-4.129494e-01
-6.913921e-02
3.049620e-01
6.972134e-01
1.094343e+00
1.482593e+00
1.848462e+00
2.179490e+00
2.465013e+00
2.696799e+00
2.869490e+00
2.980800e+00
3.031427e+00
3.024702e+00
2.966020e+00
2.862122e+00
2.720338e+00
2.547863e+00
2.351158e+00
2.135545e+00
1.905028e+00
1.662342e+00
1.409218e+00
1.146810e+00
8.761934e-01
5.988720e-01
3.171852e-01
3.456666e-02
-2.443896e-01
-5.140517e-01
-7.680302e-01
-9.995582e-01
-1.201905e+00
-1.368767e+00
-1.494576e+00
-1.574731e+00
-1.605727e+00
-1.585232e+00
-1.512129e+00
-1.386563e+00
-1.210016e+00
-9.853973e-01
-7.171372e-01
-4.112569e-01
-7.537791e-02
2.813470e-01
6.483917e-01
1.014100e+00
1.366011e+00
1.691250e+00
1.977003e+00
2.211050e+00
2.382375e+00
2.481834e+00
2.502838e+00
2.442009e+00
2.299719e+00
2.080453e+00
1.792893e+00
1.449699e+00
1.066953e+00
6.632998e-01
2.588321e-01
-1.261828e-01
-4.726305e-01
-7.638163e-01
-9.865610e-01
-1.132029e+00
-1.196218e+00
-1.180075e+00
-1.089230e+00
-9.333727e-01
-7.253420e-01
-4.800053e-01
-2.130294e-01
6.034335e-02
3.264074e-01
5.738973e-01
7.946086e-01
9.836944e-01
1.139627e+00
1.263851e+00
1.360172e+00
1.433974e+00
1.491327e+00
1.538113e+00
1.579247e+00
1.618095e+00
1.656137e+00
1.692930e+00
1.726345e+00
1.753039e+00
1.769087e+00
1.770650e+00
1.754599e+00
1.718973e+00
1.663226e+00
1.588228e+00
1.496027e+00
1.389445e+00
1.271582e+00
1.145310e+00
1.012875e+00
8.756450e-01
7.340586e-01
5.877708e-01
4.359575e-01
2.777248e-01
1.125530e-01
-5.929490e-02
-2.364549e-01
-4.162764e-01
-5.947883e-01
-7.668223e-01
-9.262822e-01
-1.066537e+00
-1.180900e+00
-1.263159e+00
-1.308092e+00
-1.311926e+00
-1.272692e+00
-1.190433e+00
-1.067246e+00
-9.071646e-01
-7.159014e-01
-5.004700e-01
-2.687440e-01
-2.898513e-02
2.106179e-01
4.423721e-01
6.594456e-01
8.561642e-01
1.028234e+00
1.172890e+00
1.288958e+00
1.376841e+00
1.438426e+00
1.476909e+00
1.496561e+00
1.502444e+00
1.500092e+00
1.495158e+00
1.493068e+00
1.498669e+00
1.515891e+00
1.547450e+00
1.594609e+00
1.657016e+00
1.732653e+00
1.817904e+00
1.907746e+00
1.996069e+00
2.076082e+00
2.140787e+00
2.183488e+00
2.198292e+00
2.180568e+00
2.127352e+00
2.037649e+00
1.912623e+00
1.755637e+00
1.572123e+00
1.369262e+00
1.155491e+00
9.398391e-01
7.311753e-01
5.374223e-01
3.648426e-01
2.174824e-01
9.685236e-02
1.889179e-03
-7.079236e-02
-1.263918e-01
-1.712278e-01
-2.119465e-01
-2.547331e-01
-3.046149e-01
-3.649277e-01
-4.369844e-01
-5.199627e-01
-6.110021e-01
-7.054854e-01
-7.974698e-01
-8.802268e-01
-9.468447e-01
-9.908464e-01
-1.006774e+00
-9.906915e-01
-9.405754e-01
-8.565527e-01
-7.409836e-01
-5.983812e-01
-4.351778e-01
-2.593605e-01
-8.000129e-02
9.328337e-02
2.509072e-01
3.838848e-01
4.843661e-01
5.461082e-01
5.648671e-01
5.386975e-01
4.681522e-01
3.563689e-01
2.090280e-01
3.416595e-02
-1.581693e-01
-3.564199e-01
-5.481604e-01
-7.208432e-01
-8.625977e-01
-9.630247e-01
-1.013927e+00
-1.009925e+00
-9.489135e-01
-8.323151e-01
-6.651138e-01
-4.556342e-01
-2.150666e-01
4.325019e-02
3.047475e-01
5.546764e-01
7.791918e-01
9.663632e-01
1.107005e+00
1.195240e+00
1.228739e+00
1.208635e+00
1.139115e+00
1.026767e+00
8.797656e-01
7.069746e-01
5.170916e-01
3.179181e-01
1.158419e-01
-8.441684e-02
-2.797809e-01
-4.685429e-01
-6.499114e-01
-8.234731e-01
-9.886718e-01
-1.144397e+00
-1.288740e+00
-1.418954e+00
-1.531598e+00
-1.622847e+00
-1.688913e+00
-1.726508e+00
-1.733315e+00
-1.708388e+00
-1.652443e+00
-1.568004e+00
-1.459380e+00
-1.332468e+00
-1.194407e+00
-1.053098e+00
-9.166695e-01
-7.929101e-01
-6.887439e-01
-6.097859e-01
-5.600107e-01
-5.415540e-01
-5.546490e-01
-5.976892e-01
-6.673982e-01
-7.590793e-01
-8.669140e-01
-9.842789e-01
-1.104054e+00
-1.218908e+00
-1.321552e+00
-1.404971e+00
-1.462643e+00
-1.488763e+00
-1.478470e+00
-1.428081e+00
-1.335323e+00
-1.199540e+00
-1.021853e+00
-8.052624e-01
-5.546641e-01
-2.767649e-01
2.010827e-02
3.263192e-01
6.313491e-01
9.243272e-01
1.194640e+00
1.432583e+00
1.629998e+00
1.780847e+00
1.881656e+00
1.931762e+00
1.933344e+00
1.891191e+00
1.812223e+00
1.704819e+00
1.577993e+00
1.440545e+00
1.300267e+00
1.163311e+00
1.033800e+00
9.137121e-01
8.030511e-01
7.002578e-01
6.027945e-01
5.078128e-01
4.128100e-01
3.161881e-01
2.176473e-01
1.183721e-01
2.099423e-02
-7.065746e-02
-1.519883e-01
-2.181986e-01
-2.649087e-01
-2.887693e-01
-2.879795e-01
-2.626354e-01
-2.148544e-01
-1.486473e-01
-6.954654e-02
1.596302e-02
1.011326e-01
1.796634e-01
2.463455e-01
2.975367e-01
3.314180e-01
3.479948e-01
3.488478e-01
3.366703e-01
3.146598e-01
2.858516e-01
2.524969e-01
2.155847e-01
1.745888e-01
1.274893e-01
7.107373e-02
1.474613e-03
-8.514454e-02
-1.918683e-01
-3.203956e-01
-4.705991e-01
-6.403466e-01
-8.256072e-01
-1.020815e+00
-1.219424e+00
-1.414548e+00
-1.599600e+00
-1.768810e+00
-1.917562e+00
-2.042526e+00
-2.141558e+00
-2.213450e+00
-2.257555e+00
-2.273411e+00
-2.260415e+00
-2.217631e+00
-2.143775e+00
-2.037368e+00
-1.897064e+00
-1.722066e+00
-1.512600e+00
-1.270334e+00
-9.987018e-01
-7.030532e-01
-3.906021e-01
-7.016170e-02
2.483180e-01
5.543698e-01
8.377233e-01
1.089041e+00
1.300604e+00
1.466872e+00
1.584871e+00
1.654378e+00
1.677882e+00
1.660334e+00
1.608718e+00
1.531464e+00
1.437780e+00
1.336937e+00
1.237594e+00
1.147230e+00
1.071730e+00
1.015175e+00
9.798377e-01
9.663537e-01
9.740332e-01
1.001230e+00
1.045707e+00
1.104946e+00
1.176354e+00
1.257364e+00
1.345441e+00
1.438027e+00
1.532445e+00
1.625840e+00
1.715154e+00
1.797190e+00
1.868747e+00
1.926828e+00
1.968872e+00
1.992977e+00
1.998053e+00
1.983877e+00
1.951017e+00
1.900637e+00
1.834200e+00
1.753129e+00
1.658468e+00
1.550625e+00
1.429231e+00
1.293146e+00
1.140631e+00
9.696586e-01
7.783349e-01
5.653854e-01
3.306519e-01
7.554649e-02
-1.965909e-01
-4.802819e-01
-7.678868e-01
-1.049797e+00
-1.314854e+00
-1.550972e+00
-1.745937e+00
-1.888312e+00
-1.968378e+00
-1.979015e+00
-1.916445e+00
-1.780757e+00
-1.576125e+00
-1.310712e+00
-9.962238e-01
-6.471555e-01
-2.797998e-01
8.888401e-02
4.424287e-01
7.659321e-01
1.046955e+00
1.276181e+00
1.447803e+00
1.559636e+00
1.612950e+00
1.612075e+00
1.563793e+00
1.476593e+00
1.359855e+00
1.223053e+00
1.075067e+00
9.236757e-01
7.752838e-01
6.348824e-01
5.062117e-01
3.920520e-01
2.945571e-01
2.155462e-01
1.566880e-01
1.195488e-01
1.055078e-01
1.155754e-01
1.501663e-01
2.088848e-01
2.903706e-01
3.922378e-01
5.111234e-01
6.428393e-01
7.826130e-01
9.253835e-01
1.066116e+00
1.200087e+00
1.323110e+00
1.431651e+00
1.522846e+00
1.594407e+00
1.644474e+00
1.671440e+00
1.673817e+00
1.650173e+00
1.599183e+00
1.519762e+00
1.411281e+00
1.273812e+00
1.108353e+00
9.169818e-01
7.029240e-01
4.704874e-01
2.248800e-01
-2.808153e-02
-2.823439e-01
-5.320265e-01
-7.718213e-01
-9.973301e-01
-1.205293e+00
-1.393672e+00
-1.561567e+00
-1.708975e+00
-1.836424e+00
-1.944519e+00
-2.033494e+00
-2.102827e+00
-2.150977e+00
-2.175320e+00
-2.172269e+00
-2.137594e+00
-2.066901e+00
-1.956209e+00
-1.802572e+00
-1.604671e+00
-1.363306e+00
-1.081739e+00
-7.658321e-01
-4.239509e-01
-6.662599e-02
2.940132e-01
6.449804e-01
9.732785e-01
1.266756e+00
1.514877e+00
1.709325e+00
1.844367e+00
1.916973e+00
1.926683e+00
1.875283e+00
1.766350e+00
1.604764e+00
1.396254e+00
1.147046e+00
8.636591e-01
5.528437e-01
2.216502e-01
-1.224243e-01
-4.712704e-01
-8.160494e-01
-1.147183e+00
-1.454495e+00
-1.727525e+00
-1.955999e+00
-2.130439e+00
-2.242825e+00
-2.287267e+00
-2.260576e+00
-2.162683e+00
-1.996829e+00
-1.769496e+00
-1.490073e+00
-1.170271e+00
-8.233587e-01
-4.632929e-01
-1.038298e-01
2.422796e-01
5.639437e-01
8.521818e-01
1.100355e+00
1.304184e+00
1.461587e+00
1.572389e+00
1.637955e+00
1.660803e+00
1.644253e+00
1.592139e+00
1.508615e+00
1.398043e+00
1.264968e+00
1.114136e+00
9.505355e-01
7.794229e-01
6.063186e-01
4.369461e-01
2.771147e-01
1.325452e-01
8.642851e-03
-8.977049e-02
-1.587490e-01
-1.955177e-01
-1.987367e-01
-1.687002e-01
-1.074276e-01
-1.862051e-02
9.253410e-02
2.197014e-01
3.558461e-01
4.937355e-01
6.264385e-01
7.477639e-01
8.526000e-01
9.371371e-01
9.989721e-01
1.037110e+00
1.051881e+00
1.044778e+00
1.018251e+00
9.754454e-01
9.199176e-01
8.553368e-01
7.852021e-01
7.125920e-01
6.399668e-01
5.690333e-01
5.006772e-01
4.349623e-01
3.711918e-01
3.080300e-01
2.436801e-01
1.761091e-01
1.033082e-01
2.356624e-02
-6.427154e-02
-1.605896e-01
-2.648609e-01
-3.755984e-01
-4.904062e-01
-6.061269e-01
-7.190677e-01
-8.252832e-01
-9.208892e-01
-1.002379e+00
-1.066919e+00
-1.112607e+00
-1.138664e+00
-1.145568e+00
-1.135105e+00
-1.110341e+00
-1.075518e+00
-1.035868e+00
-9.973571e-01
-9.663631e-01
-9.492893e-01
-9.521402e-01
-9.800684e-01
-1.036921e+00
-1.124807e+00
-1.243730e+00
-1.391292e+00
-1.562539e+00
-1.749955e+00
-1.943652e+00
-2.131760e+00
-2.301036e+00
-2.437636e+00
-2.528019e+00
-2.559895e+00
-2.523132e+00
-2.410531e+00
-2.218398e+00
-1.946873e+00
-1.599975e+00
-1.185386e+00
-7.140009e-01
-1.993012e-01
3.433872e-01
8.976786e-01
1.446896e+00
1.974777e+00
2.466081e+00
2.907099e+00
3.286054e+00
3.593406e+00
3.822081e+00
3.967628e+00
4.028313e+00
4.005170e+00
3.901990e+00
3.725263e+00
3.484047e+00
3.189732e+00
2.855695e+00
2.496794e+00
2.128711e+00
1.767166e+00
1.427027e+00
1.121416e+00
8.608852e-01
6.527629e-01
5.007386e-01
4.047463e-01
3.611603e-01
3.632907e-01
4.021306e-01
4.672823e-01
5.479690e-01
6.340284e-01
7.167842e-01
7.897056e-01
8.487907e-01
8.926402e-01
9.222311e-01
9.404349e-01
9.513555e-01
9.595841e-01
9.694705e-01
9.845008e-01
1.006852e+00
1.037163e+00
1.074530e+00
1.116715e+00
1.160508e+00
1.202198e+00
1.238072e+00
1.264868e+00
1.280121e+00
1.282365e+00
1.271160e+00
1.246976e+00
1.210959e+00
1.164650e+00
1.109702e+00
1.047665e+00
9.798535e-01
9.073441e-01
8.310625e-01
7.519603e-01
6.712321e-01
5.905300e-01
5.121259e-01
4.389795e-01
3.746804e-01
3.232493e-01
2.888061e-01
2.751342e-01
2.851901e-01
3.206197e-01
3.813510e-01
4.653234e-01
5.684039e-01
6.845192e-01
8.060078e-01
9.241710e-01
1.029980e+00
1.114874e+00
1.171574e+00
1.194833e+00
1.182044e+00
1.133647e+00
1.053276e+00
9.476272e-01
8.260459e-01
6.998391e-01
5.813787e-01
4.830620e-01
4.162312e-01
3.901593e-01
4.112096e-01
4.822529e-01
6.024025e-01
7.670814e-01
9.684024e-01
1.195807e+00
1.436885e+00
1.678276e+00
1.906569e+00
2.109108e+00
2.274647e+00
2.393805e+00
2.459335e+00
2.466220e+00
2.411641e+00
2.294887e+00
2.117243e+00
1.881909e+00
1.593958e+00
1.260317e+00
8.897449e-01
4.927504e-01
8.140631e-02
-3.309816e-01
-7.303652e-01
-1.102594e+00
-1.434159e+00
-1.712989e+00
-1.929202e+00
-2.075757e+00
-2.148931e+00
-2.148568e+00
-2.078096e+00
-1.944287e+00
-1.756811e+00
-1.527598e+00
-1.270070e+00
-9.982823e-01
-7.260425e-01
-4.660441e-01
-2.290814e-01
-2.339615e-02
1.457891e-01
2.765008e-01
3.699767e-01
4.303518e-01
4.640954e-01
4.792600e-01
4.846345e-01
4.889069e-01
4.999395e-01
5.242369e-01
5.666452e-01
6.302802e-01
7.166390e-01
8.258288e-01
9.568336e-01
1.107759e+00
1.276011e+00
1.458400e+00
1.651185e+00
1.850078e+00
2.050261e+00
2.246426e+00
2.432873e+00
2.603680e+00
2.752929e+00
2.874990e+00
2.964849e+00
3.018445e+00
3.033001e+00
3.007315e+00
2.941968e+00
2.839441e+00
2.704094e+00
2.542013e+00
2.360701e+00
2.168640e+00
1.974724e+00
1.787620e+00
1.615096e+00
1.463379e+00
1.336634e+00
1.236624e+00
1.162629e+00
1.111649e+00
1.078899e+00
1.058528e+00
1.044479e+00
1.031356e+00
1.015167e+00
9.938195e-01
9.672897e-01
9.374532e-01
9.076055e-01
8.817654e-01
8.638786e-01
8.570495e-01
8.629216e-01
8.812942e-01
9.100276e-01
9.452442e-01
9.817877e-01
1.013869e+00
1.035795e+00
1.042679e+00
1.031022e+00
9.990930e-01
9.470531e-01
8.768327e-01
7.917798e-01
6.961545e-01
5.945526e-01
4.913492e-01
3.902449e-01
2.939734e-01
2.042001e-01
1.216076e-01
4.613475e-02
-2.268643e-02
-8.536101e-02
-1.420923e-01
-1.925261e-01
-2.356122e-01
-2.696018e-01
-2.921772e-01
-3.007010e-01
-2.925525e-01
-2.655120e-01
-2.181386e-01
-1.500855e-01
-6.229414e-02
4.297790e-02
1.623212e-01
2.915262e-01
4.260849e-01
5.617745e-01
6.952331e-01
8.244335e-01
9.489699e-01
1.070104e+00
1.190550e+00
1.314014e+00
1.444546e+00
1.585783e+00
1.740163e+00
1.908226e+00
2.088068e+00
2.275059e+00
2.461860e+00
2.638781e+00
2.794467e+00
2.916853e+00
2.994287e+00
3.016694e+00
2.976642e+00
2.870169e+00
2.697301e+00
2.462185e+00
2.172843e+00
1.840580e+00
1.479109e+00
1.103490e+00
7.289726e-01
3.698609e-01
3.850114e-02
-2.555136e-01
-5.058525e-01
-7.096354e-01
-8.673023e-01
-9.822056e-01
-1.059992e+00
-1.107860e+00
-1.133771e+00
-1.145693e+00
-1.150934e+00
-1.155604e+00
-1.164233e+00
-1.179564e+00
-1.202519e+00
-1.232320e+00
-1.266743e+00
-1.302467e+00
-1.335462e+00
-1.361369e+00
-1.375850e+00
-1.374859e+00
-1.354855e+00
-1.312940e+00
-1.246959e+00
-1.155574e+00
-1.038342e+00
-8.957997e-01
-7.295676e-01
-5.424498e-01
-3.385173e-01
-1.231324e-01
9.711711e-02
3.146084e-01
5.210174e-01
7.077936e-01
8.667505e-01
9.907198e-01
1.074200e+00
1.113921e+00
1.109242e+00
1.062337e+00
9.781110e-01
8.638614e-01
7.287058e-01
5.828341e-01
4.366668e-01
3.000096e-01
1.812946e-01
8.698569e-02
2.120628e-02
-1.438217e-02
-2.045238e-02
3.330610e-04
4.382529e-02
1.049776e-01
1.784396e-01
2.590842e-01
3.424103e-01
4.247879e-01
5.035381e-01
5.768651e-01
6.436786e-01
7.033555e-01
7.554920e-01
7.996949e-01
8.354468e-01
8.620662e-01
8.787677e-01
8.848076e-01
8.796870e-01
8.633699e-01
8.364670e-01
8.003386e-01
7.570811e-01
7.093776e-01
6.602226e-01
6.125484e-01
5.688086e-01
5.305799e-01
4.982486e-01
4.708357e-01
4.459963e-01
4.202027e-01
3.890974e-01
3.479781e-01
2.923626e-01
2.185698e-01
1.242552e-01
8.836591e-03
-1.262373e-01
-2.774149e-01
-4.391807e-01
-6.043971e-01
-7.648166e-01
-9.117050e-01
-1.036504e+00
-1.131452e+00
-1.190102e+00
-1.207665e+00
-1.181187e+00
-1.109530e+00
-9.932243e-01
-8.342092e-01
-6.355461e-01
-4.011374e-01
-1.355001e-01
1.563850e-01
4.691373e-01
7.969591e-01
1.133557e+00
1.472029e+00
1.804773e+00
2.123445e+00
2.419047e+00
2.682153e+00
2.903313e+00
3.073593e+00
3.185216e+00
3.232219e+00
3.211037e+00
3.120919e+00
2.964128e+00
2.745870e+00
2.473972e+00
2.158327e+00
1.810187e+00
1.441376e+00
1.063515e+00
6.873388e-01
3.221728e-01
-2.439261e-02
-3.466194e-01
-6.405464e-01
-9.037604e-01
-1.135069e+00
-1.334132e+00
-1.501105e+00
-1.636347e+00
-1.740200e+00
-1.812872e+00
-1.854401e+00
-1.864684e+00
-1.843557e+00
-1.790895e+00
-1.706731e+00
-1.591359e+00
-1.445445e+00
-1.270125e+00
-1.067087e+00
-8.386515e-01
-5.878172e-01
-3.182874e-01
-3.445309e-02
2.586656e-01
5.555209e-01
8.501745e-01
1.136455e+00
1.408118e+00
1.658992e+00
1.883109e+00
2.074816e+00
2.228907e+00
2.340790e+00
2.406742e+00
2.424231e+00
2.392331e+00
2.312149e+00
2.187204e+00
2.023674e+00
1.830405e+00
1.618641e+00
1.401431e+00
1.192752e+00
1.006402e+00
8.547926e-01
7.477611e-01
6.915678e-01
6.882021e-01
7.351105e-01
8.254027e-01
9.485309e-01
1.091378e+00
1.239627e+00
1.379250e+00
1.497927e+00
1.586226e+00
1.638402e+00
1.652736e+00
1.631391e+00
1.579833e+00
1.505931e+00
1.418849e+00
1.327907e+00
1.241546e+00
1.166518e+00
1.107387e+00
1.066372e+00
1.043523e+00
1.037162e+00
1.044510e+00
1.062368e+00
1.087749e+00
1.118342e+00
1.152753e+00
1.190469e+00
1.231592e+00
1.276375e+00
1.324681e+00
1.375469e+00
1.426401e+00
1.473675e+00
1.512115e+00
1.535531e+00
1.537318e+00
1.511209e+00
1.452097e+00
1.356805e+00
1.224701e+00
1.058070e+00
8.621843e-01
6.450579e-01
4.168909e-01
1.892731e-01
-2.578001e-02
-2.168568e-01
-3.741374e-01
-4.902409e-01
-5.608448e-01
-5.850174e-01
-5.652303e-01
-5.070549e-01
-4.185788e-01
-3.096105e-01
-1.907640e-01
-7.252867e-02
3.557256e-02
1.256499e-01
1.918765e-01
2.306575e-01
2.405483e-01
2.219662e-01
1.767641e-01
1.077468e-01
1.821568e-02
-8.839070e-02
-2.087079e-01
-3.394907e-01
-4.775037e-01
-6.192957e-01
-7.609215e-01
-8.976798e-01
-1.023939e+00
-1.133110e+00
-1.217803e+00
-1.270180e+00
-1.282495e+00
-1.247773e+00
-1.160566e+00
-1.017713e+00
-8.189943e-01
-5.675997e-01
-2.703237e-01
6.257687e-02
4.178797e-01
7.802277e-01
1.133224e+00
1.460677e+00
1.747869e+00
1.982695e+00
2.156557e+00
2.264930e+00
2.307528e+00
2.288105e+00
2.213896e+00
2.094810e+00
1.942443e+00
1.769049e+00
1.586566e+00
1.405801e+00
1.235836e+00
1.083702e+00
9.543013e-01
8.505377e-01
7.735889e-01
7.232324e-01
6.981574e-01
6.962115e-01
7.145593e-01
7.497595e-01
7.977867e-01
8.540333e-01
9.133299e-01
9.700138e-01
1.018069e+00
1.051345e+00
1.063859e+00
1.050164e+00
1.005755e+00
9.274979e-01
8.140082e-01
6.659562e-01
4.862355e-01
2.799586e-01
5.425801e-02
-1.821113e-01
-4.193377e-01
-6.472362e-01
-8.559737e-01
-1.036753e+00
-1.182372e+00
-1.287599e+00
-1.349318e+00
-1.366450e+00
-1.339662e+00
-1.270949e+00
-1.163131e+00
-1.019373e+00
-8.427929e-01
-6.362042e-01
-4.020409e-01
-1.424524e-01
1.404499e-01
4.442404e-01
7.657789e-01
1.100825e+00
1.443727e+00
1.787238e+00
2.122504e+00
2.439254e+00
2.726187e+00
2.971569e+00
3.163980e+00
3.293154e+00
3.350851e+00
3.331644e+00
3.233557e+00
3.058462e+00
2.812185e+00
2.504289e+00
2.147553e+00
1.757168e+00
1.349759e+00
9.422927e-01
5.510124e-01
1.904897e-01
-1.271188e-01
-3.925512e-01
-5.996445e-01
-7.452823e-01
-8.291418e-01
-8.533065e-01
-8.218205e-01
-7.402450e-01
-6.152607e-01
-4.543412e-01
-2.654985e-01
-5.709527e-02
1.622984e-01
3.840229e-01
5.994502e-01
8.001324e-01
9.780012e-01
1.125633e+00
1.236581e+00
1.305755e+00
1.329815e+00
1.307533e+00
1.240047e+00
1.130972e+00
9.863147e-01
8.141739e-01
6.242400e-01
4.271329e-01
2.336445e-01
5.396710e-02
-1.030086e-01
-2.302514e-01
-3.229494e-01
-3.786432e-01
-3.971325e-01
-3.801797e-01
-3.310587e-01
-2.540112e-01
-1.536841e-01
-3.462316e-02
9.911095e-02
2.441537e-01
3.978508e-01
5.580827e-01
7.229373e-01
8.902968e-01
1.057422e+00
1.220622e+00
1.375080e+00
1.514892e+00
1.633320e+00
1.723244e+00
1.777730e+00
1.790652e+00
1.757259e+00
1.674618e+00
1.541866e+00
1.360252e+00
1.132972e+00
8.648270e-01
5.617568e-01
2.303389e-01
-1.226859e-01
-4.907767e-01
-8.677927e-01
-1.248008e+00
-1.625954e+00
-1.996149e+00
-2.352782e+00
-2.689466e+00
-2.999127e+00
-3.274101e+00
-3.506456e+00
-3.688510e+00
-3.813482e+00
-3.876176e+00
-3.873607e+00
-3.805455e+00
-3.674293e+00
-3.485533e+00
-3.247100e+00
-2.968876e+00
-2.661965e+00
-2.337888e+00
-2.007791e+00
-1.681748e+00
-1.368234e+00
-1.073790e+00
-8.029039e-01
-5.580755e-01
-3.400513e-01
-1.481791e-01
1.915521e-02
1.640572e-01
2.886679e-01
3.947740e-01
4.835336e-01
5.553560e-01
6.099611e-01
6.466113e-01
6.644819e-01
6.631084e-01
6.428281e-01
6.051365e-01
5.528896e-01
4.903168e-01
4.228392e-01
3.567232e-01
2.986233e-01
2.550779e-01
2.320244e-01
2.343876e-01
2.657820e-01
3.283496e-01
4.227353e-01
5.481847e-01
7.027322e-01
8.834379e-01
1.086626e+00
1.308086e+00
1.543202e+00
1.787011e+00
2.034193e+00
2.279017e+00
2.515290e+00
2.736340e+00
2.935058e+00
3.104034e+00
3.235791e+00
3.323107e+00
3.359432e+00
3.339374e+00
3.259213e+00
3.117409e+00
2.915044e+00
2.656124e+00
2.347680e+00
1.999630e+00
1.624371e+00
1.236120e+00
8.500602e-01
4.813610e-01
1.441711e-01
-1.493193e-01
-3.896558e-01
-5.706636e-01
-6.897061e-01
-7.476404e-01
-7.484822e-01
-6.988290e-01
-6.071159e-01
-4.827995e-01
-3.355690e-01
-1.746739e-01
-8.434054e-03
1.560328e-01
3.128676e-01
4.573430e-01
5.856108e-01
6.943941e-01
7.806956e-01
8.415831e-01
8.740948e-01
8.752842e-01
8.423946e-01
7.731371e-01
6.660253e-01
5.207125e-01
3.382814e-01
1.214424e-01
-1.253913e-01
-3.961639e-01
-6.833769e-01
-9.784131e-01
-1.271960e+00
-1.554496e+00
-1.816789e+00
-2.050358e+00
-2.247842e+00
-2.403250e+00
-2.512064e+00
-2.571213e+00
-2.578962e+00
-2.534747e+00
-2.439031e+00
-2.293221e+00
-2.099659e+00
-1.861716e+00
-1.583930e+00
-1.272188e+00
-9.338681e-01
-5.779200e-01
-2.148245e-01
1.435842e-01
4.844463e-01
7.943458e-01
1.059892e+00
1.268376e+00
1.408449e+00
1.470781e+00
1.448644e+00
1.338392e+00
1.139816e+00
8.563579e-01
4.951756e-01
6.707252e-02
-4.137221e-01
-9.299185e-01
-1.461680e+00
-1.987284e+00
-2.483928e+00
-2.928647e+00
-3.299328e+00
-3.575744e+00
-3.740586e+00
-3.780384e+00
-3.686306e+00
-3.454742e+00
-3.087678e+00
-2.592809e+00
-1.983425e+00
-1.278046e+00
-4.998403e-01
3.241651e-01
1.164070e+00
1.988259e+00
2.764704e+00
3.462389e+00
4.052783e+00
4.511303e+00
4.818667e+00
4.962043e+00
4.935891e+00
4.742401e+00
4.391482e+00
3.900262e+00
3.292110e+00
2.595253e+00
1.841084e+00
1.062277e+00
2.908742e-01
-4.435198e-01
-1.115293e+00
-1.704017e+00
-2.195205e+00
-2.580580e+00
-2.857882e+00
-3.030251e+00
-3.105288e+00
-3.093907e+00
-3.009116e+00
-2.864855e+00
-2.674987e+00
-2.452516e+00
-2.209057e+00
-1.954554e+00
-1.697203e+00
-1.443544e+00
-1.198656e+00
-9.664105e-01
-7.497330e-01
-5.508249e-01
-3.713272e-01
-2.124020e-01
-7.473985e-02
4.148322e-02
1.366593e-01
2.117669e-01
2.683144e-01
3.081886e-01
3.334099e-01
3.458224e-01
3.467649e-01
3.367795e-01
3.154132e-01
2.811600e-01
2.315730e-01
1.635532e-01
7.379705e-02
-4.064246e-02
-1.817454e-01
-3.499439e-01
-5.436509e-01
-7.589690e-01
-9.896285e-01
-1.227179e+00
-1.461423e+00
-1.681054e+00
-1.874441e+00
-2.030468e+00
-2.139370e+00
-2.193465e+00
-2.187735e+00
-2.120211e+00
-1.992133e+00
-1.807889e+00
-1.574734e+00
-1.302332e+00
-1.002135e+00
-6.866643e-01
-3.687390e-01
-6.070102e-02
2.262972e-01
4.829012e-01
7.020174e-01
8.791085e-01
1.012312e+00
1.102392e+00
1.152548e+00
1.168110e+00
1.156155e+00
1.125079e+00
1.084132e+00
1.042933e+00
1.010967e+00
9.970442e-01
1.008755e+00
1.051917e+00
1.130074e+00
1.244071e+00
1.391791e+00
1.568073e+00
1.764866e+00
1.971608e+00
2.175836e+00
2.363972e+00
2.522247e+00
2.637683e+00
2.699061e+00
2.697805e+00
2.628711e+00
2.490455e+00
2.285846e+00
2.021791e+00
1.708973e+00
1.361244e+00
9.947809e-01
6.270534e-01
2.756729e-01
-4.278260e-02
-3.138745e-01
-5.262408e-01
-6.722809e-01
-7.485239e-01
-7.556544e-01
-6.982061e-01
-5.839740e-01
-4.232259e-01
-2.278102e-01
-1.025913e-02
2.170297e-01
4.424745e-01
6.558248e-01
8.485065e-01
1.013811e+00
1.146953e+00
1.245020e+00
1.306840e+00
1.332789e+00
1.324564e+00
1.284934e+00
1.217492e+00
1.126424e+00
1.016290e+00
8.918369e-01
7.578074e-01
6.187730e-01
4.789637e-01
3.421107e-01
2.113050e-01
8.888416e-02
-2.364407e-02
-1.256348e-01
-2.172923e-01
-2.996100e-01
-3.742648e-01
-4.434667e-01
-5.097696e-01
-5.758455e-01
-6.442358e-01
-7.170933e-01
-7.959384e-01
-8.814518e-01
-9.733310e-01
-1.070229e+00
-1.169789e+00
-1.268775e+00
-1.363293e+00
-1.449072e+00
-1.521800e+00
-1.577463e+00
-1.612691e+00
-1.625061e+00
-1.613358e+00
-1.577777e+00
-1.520029e+00
-1.443351e+00
-1.352412e+00
-1.253085e+00
-1.152126e+00
-1.056754e+00
-9.741766e-01
-9.111019e-01
-8.732665e-01
-8.650200e-01
-8.889924e-01
-9.458618e-01
-1.034236e+00
-1.150647e+00
-1.289668e+00
-1.444132e+00
-1.605452e+00
-1.764033e+00
-1.909753e+00
-2.032506e+00
-2.122800e+00
-2.172366e+00
-2.174767e+00
-2.125959e+00
-2.024755e+00
-1.873146e+00
-1.676433e+00
-1.443129e+00
-1.184608e+00
-9.145084e-01
-6.478972e-01
-4.002534e-01
-1.863411e-01
-1.906822e-02
9.156152e-02
1.392944e-01
1.221809e-01
4.277452e-02
-9.204607e-02
-2.716157e-01
-4.823245e-01
-7.086782e-01
-9.344781e-01
-1.144013e+00
-1.323170e+00
-1.460371e+00
-1.547281e+00
-1.579229e+00
-1.555326e+00
-1.478289e+00
-1.353999e+00
-1.190875e+00
-9.991178e-01
-7.899370e-01
-5.748230e-01
-3.649209e-01
-1.705374e-01
-7.790415e-04
1.366933e-01
2.358204e-01
2.922395e-01
3.033403e-01
2.682977e-01
1.880874e-01
6.548500e-02
-9.495866e-02
-2.869793e-01
-5.027137e-01
-7.328850e-01
-9.670757e-01
-1.194098e+00
-1.402467e+00
-1.580957e+00
-1.719243e+00
-1.808558e+00
-1.842347e+00
-1.816840e+00
-1.731476e+00
-1.589121e+00
-1.396040e+00
-1.161579e+00
-8.976099e-01
-6.177429e-01
-3.364155e-01
-6.792443e-02
1.745013e-01
3.795092e-01
5.382538e-01
6.448135e-01
6.963811e-01
6.932380e-01
6.385380e-01
5.379350e-01
3.990970e-01
2.311460e-01
4.406444e-02
-1.518942e-01
-3.467596e-01
-5.313344e-01
-6.976014e-01
-8.390382e-01
-9.508349e-01
-1.030024e+00
-1.075529e+00
-1.088143e+00
-1.070450e+00
-1.026690e+00
-9.625802e-01
-8.850818e-01
-8.021092e-01
-7.221863e-01
-6.540394e-01
-6.061360e-01
-5.861760e-01
-6.005555e-01
-6.538276e-01
-7.481990e-01
-8.831104e-01
-1.054956e+00
-1.256999e+00
-1.479525e+00
-1.710259e+00
-1.935043e+00
-2.138736e+00
-2.306268e+00
-2.423778e+00
-2.479722e+00
-2.465865e+00
-2.378063e+00
-2.216755e+00
-1.987106e+00
-1.698794e+00
-1.365413e+00
-1.003574e+00
-6.317518e-01
-2.689939e-01
6.639120e-02
3.580527e-01
5.926190e-01
7.604468e-01
8.560537e-01
8.782255e-01
8.298195e-01
7.173117e-01
5.501540e-01
3.400170e-01
9.999343e-02
-1.561720e-01
-4.147791e-01
-6.627714e-01
-8.882315e-01
-1.080785e+00
-1.231923e+00
-1.335264e+00
-1.386746e+00
-1.384751e+00
-1.330167e+00
-1.226344e+00
-1.078976e+00
-8.958698e-01
-6.866169e-01
-4.621536e-01
-2.342193e-01
-1.472208e-02
1.849595e-01
3.546914e-01
4.862524e-01
5.738823e-01
6.146436e-01
6.085476e-01
5.584276e-01
4.695821e-01
3.492399e-01
2.059213e-01
4.877733e-02
-1.130246e-01
-2.708157e-01
-4.168145e-01
-5.443820e-01
-6.481543e-01
-7.240728e-01
-7.693388e-01
-7.823207e-01
-7.624388e-01
-7.100516e-01
-6.263611e-01
-5.133533e-01
-3.737814e-01
-2.111966e-01
-3.001702e-02
1.643820e-01
3.655916e-01
5.661501e-01
7.576276e-01
9.308567e-01
1.076328e+00
1.184743e+00
1.247682e+00
1.258312e+00
1.212051e+00
1.107089e+00
9.446925e-01
7.292487e-01
4.680298e-01
1.707125e-01
-1.512920e-01
-4.856200e-01
-8.197635e-01
-1.141829e+00
-1.441185e+00
-1.708952e+00
-1.938323e+00
-2.124700e+00
-2.265669e+00
-2.360826e+00
-2.411502e+00
-2.420414e+00
-2.391291e+00
-2.328523e+00
-2.236866e+00
-2.121220e+00
-1.986515e+00
-1.837672e+00
-1.679634e+00
-1.517421e+00
-1.356178e+00
-1.201171e+00
-1.057691e+00
-9.308633e-01
-8.253415e-01
-7.449187e-01
-6.920965e-01
-6.676731e-01
-6.704256e-01
-6.969525e-01
-7.417311e-01
-7.974122e-01
-8.553434e-01
-9.062762e-01
-9.411870e-01
-9.521222e-01
-9.329732e-01
-8.800933e-01
-7.926833e-01
-6.729029e-01
-5.256931e-01
-3.583301e-01
-1.797653e-01
1.755053e-04
1.716410e-01
3.255650e-01
4.543594e-01
5.524358e-01
6.165232e-01
6.457756e-01
6.416826e-01
6.078101e-01
5.494083e-01
4.729328e-01
3.855298e-01
2.945377e-01
2.070538e-01
1.296043e-01
6.793086e-02
2.688652e-02
1.040765e-02
2.151708e-02
6.231207e-02
1.339052e-01
2.363083e-01
3.682752e-01
5.271388e-01
7.086894e-01
9.071433e-01
1.115238e+00
1.324480e+00
1.525542e+00
1.708797e+00
1.864945e+00
1.985678e+00
2.064319e+00
2.096364e+00
2.079879e+00
2.015693e+00
1.907394e+00
1.761101e+00
1.585059e+00
1.389059e+00
1.183749e+00
9.798573e-01
7.873966e-01
6.148976e-01
4.687449e-01
3.526796e-01
2.675285e-01
2.112009e-01
1.789692e-01
1.640139e-01
1.581811e-01
1.528709e-01
1.399559e-01
1.126217e-01
6.603214e-02
-2.254838e-03
-9.216023e-02
-2.012462e-01
-3.251290e-01
-4.580752e-01
-5.936949e-01
-7.256412e-01
-8.482359e-01
-9.569565e-01
-1.048744e+00
-1.122117e+00
-1.177099e+00
-1.214990e+00
-1.238020e+00
-1.248945e+00
-1.250628e+00
-1.245669e+00
-1.236095e+00
-1.223175e+00
-1.207325e+00
-1.188147e+00
-1.164562e+00
-1.135036e+00
-1.097858e+00
-1.051442e+00
-9.946014e-01
-9.267700e-01
-8.481225e-01
-7.595955e-01
-6.628100e-01
-5.599274e-01
-4.534790e-01
-3.462150e-01
-2.410044e-01
-1.408032e-01
-4.867982e-02
3.213104e-02
9.819123e-02
1.458845e-01
1.715431e-01
1.716946e-01
1.434245e-01
8.482450e-02
-4.527185e-03
-1.231200e-01
-2.671724e-01
-4.304679e-01
-6.044170e-01
-7.783738e-01
-9.402069e-01
-1.077093e+00
-1.176472e+00
-1.227080e+00
-1.219952e+00
-1.149300e+00
-1.013150e+00
-8.136776e-01
-5.571843e-01
-2.537077e-01
8.369957e-02
4.399521e-01
7.990719e-01
1.145364e+00
1.464500e+00
1.744406e+00
1.975866e+00
2.152814e+00
2.272310e+00
2.334260e+00
2.340936e+00
2.296405e+00
2.205922e+00
2.075386e+00
1.910885e+00
1.718391e+00
1.503582e+00
1.271818e+00
1.028224e+00
7.778384e-01
5.258028e-01
2.775120e-01
3.870019e-02
-1.845783e-01
-3.860878e-01
-5.596638e-01
-6.995562e-01
-8.008266e-01
-8.597539e-01
-8.742016e-01
-8.438999e-01
-7.706039e-01
-6.580986e-01
-5.120368e-01
-3.396136e-01
-1.491028e-01
5.069983e-02
2.510660e-01
4.438910e-01
6.221518e-01
7.802188e-01
9.139971e-01
1.020899e+00
1.099681e+00
1.150199e+00
1.173136e+00
1.169786e+00
1.141905e+00
1.091684e+00
1.021808e+00
9.355853e-01
8.370868e-01
7.312459e-01
6.238715e-01
5.215426e-01
4.313706e-01
3.606374e-01
3.163317e-01
3.046185e-01
3.302899e-01
3.962481e-01
5.030765e-01
6.487521e-01
8.285444e-01
1.035129e+00
1.258926e+00
1.488647e+00
1.712017e+00
1.916600e+00
2.090673e+00
2.224055e+00
2.308832e+00
2.339906e+00
2.315317e+00
2.236329e+00
2.107267e+00
1.935133e+00
1.729045e+00
1.499576e+00
1.258048e+00
1.015852e+00
7.838669e-01
5.719817e-01
3.887569e-01
2.412003e-01
1.346352e-01
7.263110e-02
5.696742e-02
8.761249e-02
1.627119e-01
2.785951e-01
4.298200e-01
6.092839e-01
8.084296e-01
1.017568e+00
1.226327e+00
1.424211e+00
1.601242e+00
1.748618e+00
1.859338e+00
1.928712e+00
1.954710e+00
1.938098e+00
1.882344e+00
1.793288e+00
1.678592e+00
1.547022e+00
1.407609e+00
1.268782e+00
1.137560e+00
1.018897e+00
9.152512e-01
8.264417e-01
7.497967e-01
6.805731e-01
6.125897e-01
5.389948e-01
4.530785e-01
3.490422e-01
2.226503e-01
7.170413e-02
-1.036964e-01
-3.011174e-01
-5.159678e-01
-7.418545e-01
-9.710647e-01
-1.195119e+00
-1.405336e+00
-1.593372e+00
-1.751692e+00
-1.873975e+00
-1.955421e+00
-1.992987e+00
-1.985522e+00
-1.933815e+00
-1.840548e+00
-1.710151e+00
-1.548559e+00
-1.362894e+00
-1.161080e+00
-9.514078e-01
-7.420987e-01
-5.408629e-01
-3.544955e-01
-1.885186e-01
-4.689097e-02
6.820051e-02
1.564500e-01
2.194314e-01
2.604802e-01
2.844611e-01
2.974371e-01
3.062643e-01
3.181414e-01
3.401435e-01
3.787681e-01
4.395131e-01
5.265062e-01
6.422048e-01
7.871863e-01
9.600503e-01
1.157454e+00
1.374294e+00
1.604031e+00
1.839142e+00
2.071657e+00
2.293720e+00
2.498111e+00
2.678658e+00
2.830489e+00
2.950091e+00
3.035183e+00
3.084432e+00
3.097082e+00
3.072561e+00
3.010161e+00
2.908838e+00
2.767198e+00
2.583674e+00
2.356907e+00
2.086267e+00
1.772479e+00
1.418249e+00
1.028805e+00
6.122344e-01
1.795409e-01
-2.556382e-01
-6.776679e-01
-1.069859e+00
-1.415627e+00
-1.699744e+00
-1.909536e+00
-2.035903e+00
-2.074046e+00
-2.023849e+00
-1.889883e+00
-1.681064e+00
-1.410023e+00
-1.092247e+00
-7.451028e-01
-3.867953e-01
-3.535892e-02
2.922757e-01
5.810840e-01
8.185827e-01
9.952697e-01
1.104853e+00
1.144261e+00
1.113456e+00
1.015078e+00
8.539799e-01
6.367084e-01
3.710127e-01
6.542567e-02
-2.710358e-01
-6.290414e-01
-9.990037e-01
-1.371062e+00
-1.735049e+00
-2.080513e+00
-2.396835e+00
-2.673502e+00
-2.900530e+00
-3.069028e+00
-3.171844e+00
-3.204231e+00
-3.164435e+00
-3.054119e+00
-2.878559e+00
-2.646545e+00
-2.369996e+00
-2.063300e+00
-1.742426e+00
-1.423909e+00
-1.123790e+00
-8.566191e-01
-6.346037e-01
-4.669978e-01
-3.597630e-01
-3.155285e-01
-3.338258e-01
-4.115433e-01
-5.435178e-01
-7.231705e-01
-9.430950e-01
-1.195532e+00
-1.472695e+00
-1.766942e+00
-2.070830e+00
-2.377090e+00
-2.678570e+00
-2.968193e+00
-3.238936e+00
-3.483860e+00
-3.696184e+00
-3.869418e+00
-3.997552e+00
-4.075315e+00
-4.098503e+00
-4.064339e+00
-3.971853e+00
-3.822197e+00
-3.618857e+00
-3.367687e+00
-3.076742e+00
-2.755884e+00
-2.416187e+00
-2.069191e+00
-1.726067e+00
-1.396788e+00
-1.089395e+00
-8.094447e-01
-5.596993e-01
-3.401023e-01
-1.480282e-01
2.122864e-02
1.737936e-01
3.164626e-01
4.559424e-01
5.981454e-01
7.475862e-01
9.069078e-01
1.076555e+00
1.254611e+00
1.436798e+00
1.616666e+00
1.785951e+00
1.935088e+00
2.053843e+00
2.131995e+00
2.160025e+00
2.129738e+00
2.034782e+00
1.871056e+00
1.637009e+00
1.333832e+00
9.655733e-01
5.391719e-01
6.440029e-02
-4.463059e-01
-9.781586e-01
-1.514489e+00
-2.037388e+00
-2.528495e+00
-2.969904e+00
-3.345112e+00
-3.639945e+00
-3.843373e+00
-3.948129e+00
-3.951101e+00
-3.853422e+00
-3.660299e+00
-3.380582e+00
-3.026131e+00
-2.611046e+00
-2.150841e+00
-1.661607e+00
-1.159253e+00
-6.588465e-01
-1.741117e-01
2.829257e-01
7.021381e-01
1.075375e+00
1.396464e+00
1.661176e+00
1.867206e+00
2.014187e+00
2.103746e+00
2.139588e+00
2.127565e+00
2.075670e+00
1.993907e+00
1.893993e+00
1.788859e+00
1.691963e+00
1.616453e+00
1.574235e+00
1.575038e+00
1.625558e+00
1.728781e+00
1.883564e+00
2.084533e+00
2.322325e+00
2.584173e+00
2.854787e+00
3.117436e+00
3.355155e+00
3.551928e+00
3.693766e+00
3.769570e+00
3.771723e+00
3.696377e+00
3.543437e+00
3.316271e+00
3.021204e+00
2.666874e+00
2.263535e+00
1.822367e+00
1.354878e+00
8.724300e-01
3.858937e-01
-9.454646e-02
-5.594834e-01
-1.000296e+00
-1.409121e+00
-1.778828e+00
-2.103043e+00
-2.376233e+00
-2.593872e+00
-2.752680e+00
-2.850887e+00
-2.888496e+00
-2.867473e+00
-2.791830e+00
-2.667540e+00
-2.502283e+00
-2.305006e+00
-2.085328e+00
-1.852827e+00
-1.616283e+00
-1.382947e+00
-1.157927e+00
-9.437774e-01
-7.403574e-01
-5.450039e-01
-3.530209e-01
-1.584440e-01
4.500275e-02
2.628699e-01
4.989919e-01
7.546656e-01
1.028096e+00
1.314179e+00
1.604648e+00
1.888581e+00
2.153214e+00
2.384996e+00
2.570785e+00
2.699058e+00
2.761037e+00
2.751584e+00
2.669798e+00
2.519216e+00
2.307609e+00
2.046389e+00
1.749675e+00
1.433142e+00
1.112755e+00
8.035438e-01
5.185297e-01
2.679092e-01
5.855950e-02
-1.061177e-01
-2.260298e-01
-3.039595e-01
-3.449340e-01
-3.554847e-01
-3.428799e-01
-3.144109e-01
-2.767931e-01
-2.357341e-01
-1.956918e-01
-1.598273e-01
-1.301308e-01
-1.076747e-01
-9.293352e-02
-8.609812e-02
-8.732158e-02
-9.684727e-02
-1.150000e-01
-1.420528e-01
-1.780101e-01
-2.223713e-01
-2.739380e-01
-3.307249e-01
-3.900093e-01
-4.485240e-01
-5.027726e-01
-5.494184e-01
-5.856861e-01
-6.097105e-01
-6.207776e-01
-6.194212e-01
-6.073602e-01
-5.872893e-01
-5.625554e-01
-5.367652e-01
-5.133772e-01
-4.953288e-01
-4.847385e-01
-4.827120e-01
-4.892654e-01
-5.033671e-01
-5.230876e-01
-5.458371e-01
-5.686634e-01
-5.885758e-01
-6.028541e-01
-6.093077e-01
-6.064495e-01
-5.935664e-01
-5.706798e-01
-5.384132e-01
-4.977943e-01
-4.500368e-01
-3.963488e-01
-3.378106e-01
-2.753514e-01
-2.098364e-01
-1.422489e-01
-7.393351e-02
-6.848967e-03
5.623218e-02
1.116328e-01
1.548342e-01
1.807146e-01
1.839549e-01
1.595780e-01
1.035600e-01
1.343963e-02
-1.111571e-01
-2.681521e-01
-4.528714e-01
-6.581603e-01
-8.747676e-01
-1.091976e+00
-1.298426e+00
-1.483060e+00
-1.636070e+00
-1.749764e+00
-1.819222e+00
-1.842682e+00
-1.821592e+00
-1.760326e+00
-1.665610e+00
-1.545711e+00
-1.409514e+00
-1.265577e+00
-1.121285e+00
-9.821888e-01
-8.516101e-01
-7.305270e-01
-6.177591e-01
-5.104102e-01
-4.045100e-01
-2.957732e-01
-1.803809e-01
-5.568644e-02
7.924576e-02
2.233412e-01
3.734994e-01
5.248658e-01
6.713557e-01
8.063531e-01
9.234847e-01
1.017355e+00
1.084140e+00
1.121975e+00
1.131083e+00
1.113660e+00
1.073550e+00
1.015759e+00
9.458702e-01
8.694454e-01
7.914535e-01
7.157995e-01
6.449981e-01
5.800291e-01
5.203936e-01
4.643684e-01
4.094296e-01
3.527945e-01
2.920136e-01
2.255341e-01
1.531597e-01
7.633913e-02
-1.761085e-03
-7.641996e-02
-1.417486e-01
-1.912573e-01
-2.185340e-01
-2.179490e-01
-1.852974e-01
-1.183050e-01
-1.694562e-02
1.164507e-01
2.772892e-01
4.589696e-01
6.532698e-01
8.508094e-01
1.041554e+00
1.215334e+00
1.362356e+00
1.473701e+00
1.541785e+00
1.560789e+00
1.527032e+00
1.439275e+00
1.298939e+00
1.110209e+00
8.800082e-01
6.178133e-01
3.353025e-01
4.582835e-02
-2.362738e-01
-4.965113e-01
-7.211441e-01
-8.981105e-01
-1.017887e+00
-1.074198e+00
-1.064498e+00
-9.901839e-01
-8.565032e-01
-6.721866e-01
-4.488387e-01
-2.001517e-01
5.899117e-02
3.134551e-01
5.487782e-01
7.520267e-01
9.125349e-01
1.022483e+00
1.077278e+00
1.075701e+00
1.019819e+00
9.146568e-01
7.676517e-01
5.879597e-01
3.856587e-01
1.709396e-01
-4.663954e-02
-2.587604e-01
-4.587602e-01
-6.418227e-01
-8.049460e-01
-9.467116e-01
-1.066908e+00
-1.166074e+00
-1.245031e+00
-1.304473e+00
-1.344657e+00
-1.365241e+00
-1.365261e+00
-1.343270e+00
-1.297591e+00
-1.226663e+00
-1.129422e+00
-1.005662e+00
-8.563293e-01
-6.836814e-01
-4.913175e-01
-2.840565e-01
-6.769920e-02
1.512906e-01
3.661410e-01
5.701256e-01
7.568867e-01
9.207123e-01
1.056757e+00
1.161201e+00
1.231344e+00
1.265642e+00
1.263678e+00
1.226109e+00
1.154584e+00
1.051675e+00
9.208281e-01
7.663351e-01
5.933214e-01
4.077106e-01
2.161401e-01
2.579534e-02
-1.558516e-01
-3.213982e-01
-4.639371e-01
-5.775151e-01
-6.575781e-01
-7.013550e-01
-7.081392e-01
-6.794330e-01
-6.189364e-01
-5.323710e-01
-4.271449e-01
-3.118783e-01
-1.958196e-01
-8.819575e-02
2.453440e-03
6.890069e-02
1.057596e-01
1.098674e-01
8.048724e-02
1.931405e-02
-6.970981e-02
-1.807423e-01
-3.065117e-01
-4.388581e-01
-5.692954e-01
-6.895448e-01
-7.920011e-01
-8.701039e-01
-9.185976e-01
-9.336798e-01
-9.130490e-01
-8.558749e-01
-7.627203e-01
-6.354439e-01
-4.771088e-01
-2.919065e-01
-8.509086e-02
1.370947e-01
3.675265e-01
5.983731e-01
8.213507e-01
1.028068e+00
1.210450e+00
1.361218e+00
1.474389e+00
1.545744e+00
1.573228e+00
1.557215e+00
1.500623e+00
1.408819e+00
1.289333e+00
1.151380e+00
1.005230e+00
8.614799e-01
7.302926e-01
6.206677e-01
5.398118e-01
4.926588e-01
4.815802e-01
5.063001e-01
5.640134e-01
6.496816e-01
7.564691e-01
8.762730e-01
1.000300e+00
1.119647e+00
1.225853e+00
1.311391e+00
1.370078e+00
1.397375e+00
1.390570e+00
1.348813e+00
1.273012e+00
1.165596e+00
1.030187e+00
8.712091e-01
6.935129e-01
5.020520e-01
3.016602e-01
9.694844e-02
-1.076808e-01
-3.079266e-01
-4.994304e-01
-6.776124e-01
-8.375528e-01
-9.739552e-01
-1.081218e+00
-1.153618e+00
-1.185599e+00
-1.172131e+00
-1.109106e+00
-9.937225e-01
-8.248167e-01
-6.030997e-01
-3.312794e-01
-1.405869e-02
3.419810e-01
7.285891e-01
1.136120e+00
1.553846e+00
1.970285e+00
2.373540e+00
2.751635e+00
3.092867e+00
3.386165e+00
3.621467e+00
3.790117e+00
3.885258e+00
3.902217e+00
3.838837e+00
3.695725e+00
3.476374e+00
3.187112e+00
2.836885e+00
2.436849e+00
1.999829e+00
1.539687e+00
1.070653e+00
6.066890e-01
1.609208e-01
-2.548439e-01
-6.304942e-01
-9.579002e-01
-1.231100e+00
-1.446386e+00
-1.602286e+00
-1.699424e+00
-1.740283e+00
-1.728859e+00
-1.670275e+00
-1.570382e+00
-1.435402e+00
-1.271675e+00
-1.085512e+00
-8.831887e-01
-6.710198e-01
-4.555059e-01
-2.434670e-01
-4.211707e-02
1.409758e-01
2.980781e-01
4.216406e-01
5.047980e-01
5.419817e-01
5.295863e-01
4.666097e-01
3.551768e-01
2.008539e-01
1.267713e-02
-1.971558e-01
-4.139364e-01
-6.214012e-01
-8.029109e-01
-9.427388e-01
-1.027339e+00
-1.046463e+00
-9.940223e-01
-8.685937e-01
-6.735420e-01
-4.167383e-01
-1.099206e-01
2.322280e-01
5.931741e-01
9.556817e-01
1.302897e+00
1.619280e+00
1.891332e+00
2.108087e+00
2.261407e+00
2.346073e+00
2.359748e+00
2.302820e+00
2.178180e+00
1.990953e+00
1.748222e+00
1.458765e+00
1.132811e+00
7.818127e-01
4.182111e-01
5.514740e-02
-2.939049e-01
-6.156179e-01
-8.973932e-01
-1.128022e+00
-1.298368e+00
-1.402012e+00
-1.435787e+00
-1.400142e+00
-1.299301e+00
-1.141173e+00
-9.370011e-01
-7.007601e-01
-4.483166e-01
-1.964039e-01
3.851667e-02
2.414179e-01
3.997879e-01
5.045290e-01
5.505862e-01
5.372421e-01
4.680496e-01
3.504098e-01
1.948390e-01
1.400140e-02
-1.783953e-01
-3.687324e-01
-5.445345e-01
-6.953518e-01
-8.134000e-01
-8.939167e-01
-9.352204e-01
-9.384908e-01
-9.073135e-01
-8.470524e-01
-7.641307e-01
-6.653017e-01
-5.569927e-01
-4.447886e-01
-3.331006e-01
-2.250405e-01
-1.224891e-01
-2.632377e-02
6.325231e-02
1.463414e-01
2.230077e-01
2.930072e-01
3.556215e-01
4.096037e-01
4.532272e-01
4.844157e-01
5.009273e-01
5.005681e-01
4.814120e-01
4.420069e-01
3.815515e-01
3.000224e-01
1.982401e-01
7.786084e-02
-5.870344e-02
-2.084252e-01
-3.678328e-01
-5.331771e-01
-7.005554e-01
-8.659684e-01
-1.025309e+00
-1.174306e+00
-1.308467e+00
-1.423084e+00
-1.513337e+00
-1.574527e+00
-1.602441e+00
-1.593791e+00
-1.546687e+00
-1.461051e+00
-1.338914e+00
-1.184518e+00
-1.004199e+00
-8.060214e-01
-5.992070e-01
-3.933843e-01
-1.977535e-01
-2.025071e-02
1.331845e-01
2.591472e-01
3.570354e-01
4.290065e-01
4.796151e-01
5.151675e-01
5.428631e-01
5.698283e-01
6.021594e-01
6.441004e-01
6.974633e-01
7.613699e-01
8.323532e-01
9.048039e-01
9.717009e-01
1.025523e+00
1.059213e+00
1.067062e+00
1.045398e+00
9.930033e-01
9.112038e-01
8.036659e-01
6.759283e-01
5.347596e-01
3.874343e-01
2.410235e-01
1.017867e-01
-2.527553e-02
-1.366692e-01
-2.304510e-01
-3.060872e-01
-3.641704e-01
-4.060476e-01
-4.334229e-01
-4.479927e-01
-4.511639e-01
-4.438901e-01
-4.266402e-01
-3.994947e-01
-3.623436e-01
-3.151456e-01
-2.581972e-01
-1.923610e-01
-1.192094e-01
-4.105066e-02
3.917241e-02
1.181037e-01
1.922875e-01
2.585299e-01
3.142558e-01
3.578024e-01
3.886023e-01
4.072200e-01
4.152316e-01
4.149630e-01
4.091256e-01
4.004052e-01
3.910647e-01
3.826152e-01
3.755960e-01
3.694862e-01
3.627532e-01
3.530332e-01
3.374257e-01
3.128768e-01
2.766167e-01
2.266048e-01
1.619315e-01
8.312325e-02
-7.695333e-03
-1.068101e-01
-2.091043e-01
-3.084056e-01
-3.979585e-01
-4.709709e-01
-5.211824e-01
-5.434002e-01
-5.339556e-01
-4.910385e-01
-4.148797e-01
-3.077597e-01
-1.738420e-01
-1.884739e-02
1.503901e-01
3.264328e-01
5.017476e-01
6.691529e-01
8.221582e-01
9.551721e-01
1.063583e+00
1.143738e+00
1.192859e+00
1.208942e+00
1.190684e+00
1.137449e+00
1.049311e+00
9.271352e-01
7.727176e-01
5.889247e-01
3.798228e-01
1.507564e-01
-9.165088e-02
-3.395940e-01
-5.842954e-01
-8.163285e-01
-1.026047e+00
-1.204106e+00
-1.342037e+00
-1.432857e+00
-1.471626e+00
-1.455927e+00
-1.386173e+00
-1.265706e+00
-1.100634e+00
-8.994266e-01
-6.722801e-01
-4.303454e-01
-1.848967e-01
5.345222e-02
2.754026e-01
4.734344e-01
6.420565e-01
7.778523e-01
8.793549e-01
9.468062e-01
9.818520e-01
9.872254e-01
9.664525e-01
9.236008e-01
8.630771e-01
7.894668e-01
7.074068e-01
6.214773e-01
5.361043e-01
4.554640e-01
3.833822e-01
3.232221e-01
2.777544e-01
2.490081e-01
2.381080e-01
2.451146e-01
2.688949e-01
3.070580e-01
3.559890e-01
4.110058e-01
4.666462e-01
5.170738e-01
5.565702e-01
5.800671e-01
5.836608e-01
5.650530e-01
5.238639e-01
4.617781e-01
3.824987e-01
2.915048e-01
1.956287e-01
1.024888e-01
1.983503e-02
-4.512480e-02
-8.634013e-02
-9.940136e-02
-8.183319e-02
-3.316421e-02
4.522879e-02
1.504701e-01
2.786679e-01
4.254551e-01
5.865078e-01
7.579725e-01
9.367530e-01
1.120629e+00
1.308206e+00
1.498712e+00
1.691675e+00
1.886525e+00
2.082170e+00
2.276622e+00
2.466710e+00
2.647941e+00
2.814559e+00
2.959783e+00
3.076247e+00
3.156585e+00
3.194100e+00
3.183457e+00
3.121299e+00
3.006716e+00
2.841500e+00
2.630133e+00
2.379509e+00
2.098405e+00
1.796771e+00
1.484930e+00
1.172791e+00
8.691894e-01
5.814167e-01
3.150079e-01
7.376691e-02
-1.399970e-01
-3.250952e-01
-4.810300e-01
-6.075938e-01
-7.045674e-01
-7.715670e-01
-8.080625e-01
-8.135625e-01
-7.879323e-01
-7.317913e-01
-6.469160e-01
-5.365697e-01
-4.056879e-01
-2.608602e-01
-1.100847e-01
3.769724e-02
1.732427e-01
2.877506e-01
3.736164e-01
4.251046e-01
4.388570e-01
4.141782e-01
3.530693e-01
2.600118e-01
1.415339e-01
5.611805e-03
-1.390253e-01
-2.836095e-01
-4.199941e-01
-5.411954e-01
-6.417683e-01
-7.179924e-01
-7.678715e-01
-7.909735e-01
-7.881543e-01
-7.612235e-01
-7.126052e-01
-6.450455e-01
-5.614017e-01
-4.645349e-01
-3.573034e-01
-2.426424e-01
-1.236931e-01
-3.938672e-03
1.126971e-01
2.218295e-01
3.186933e-01
3.983338e-01
4.558997e-01
4.870137e-01
4.881861e-01
4.572312e-01
3.936392e-01
2.988595e-01
1.764510e-01
3.206292e-02
-1.267782e-01
-2.910835e-01
-4.510036e-01
-5.965759e-01
-7.185550e-01
-8.092382e-01
-8.631960e-01
-8.778114e-01
-8.535570e-01
-7.939606e-01
-7.052572e-01
-5.957613e-01
-4.750363e-01
-3.529642e-01
-2.388260e-01
-1.405024e-01
-6.387826e-02
-1.250267e-02
1.247730e-02
1.212962e-02
-1.065496e-02
-5.169010e-02
-1.060748e-01
-1.687471e-01
-2.349400e-01
-3.004933e-01
-3.620007e-01
-4.168044e-01
-4.628772e-01
-4.986474e-01
-5.228283e-01
-5.343032e-01
-5.320944e-01
-5.154196e-01
-4.838123e-01
-4.372683e-01
-3.763732e-01
-3.023751e-01
-2.171799e-01
-1.232635e-01
-2.351082e-02
7.899927e-02
1.812418e-01
2.805011e-01
3.746109e-01
4.621551e-01
5.426053e-01
6.163751e-01
6.847726e-01
7.498469e-01
8.141295e-01
8.802889e-01
9.507262e-01
1.027152e+00
1.110193e+00
1.199081e+00
1.291487e+00
1.383530e+00
1.470005e+00
1.544814e+00
1.601559e+00
1.634240e+00
1.637941e+00
1.609423e+00
1.547531e+00
1.453357e+00
1.330161e+00
1.183046e+00
1.018463e+00
8.436026e-01
6.657433e-01
4.916310e-01
3.269467e-01
1.759169e-01
4.110298e-02
-7.660745e-02
-1.778064e-01
-2.641955e-01
-3.380898e-01
-4.018636e-01
-4.574157e-01
-5.057252e-01
-5.465559e-01
-5.783467e-01
-5.982973e-01
-6.026391e-01
-5.870557e-01
-5.472008e-01
-4.792520e-01
-3.804306e-01
-2.494242e-01
-8.666078e-02
1.055977e-01
3.233472e-01
5.610986e-01
8.122538e-01
1.069544e+00
1.325469e+00
1.572676e+00
1.804256e+00
2.013928e+00
2.196120e+00
2.345975e+00
2.459303e+00
2.532527e+00
2.562641e+00
2.547221e+00
2.484501e+00
2.373534e+00
2.214414e+00
2.008566e+00
1.759041e+00
1.470776e+00
1.150754e+00
8.080009e-01
4.533852e-01
9.918618e-02
-2.415480e-01
-5.558113e-01
-8.315476e-01
-1.058560e+00
-1.229320e+00
-1.339585e+00
-1.388735e+00
-1.379789e+00
-1.319088e+00
-1.215674e+00
-1.080440e+00
-9.251412e-01
-7.613858e-01
-5.997165e-01
-4.488721e-01
-3.152998e-01
-2.029457e-01
-1.133147e-01
-4.576004e-02
2.064678e-03
3.366477e-02
5.314991e-02
6.472694e-02
7.228462e-02
7.909611e-02
8.764917e-02
9.960031e-02
1.158377e-01
1.366268e-01
1.618011e-01
1.909542e-01
2.235869e-01
2.591682e-01
2.970915e-01
3.365259e-01
3.761928e-01
4.141150e-01
4.474002e-01
4.721166e-01
4.833067e-01
4.751704e-01
4.414229e-01
3.758122e-01
2.727569e-01
1.280453e-01
-6.047935e-02
-2.923339e-01
-5.639932e-01
-8.687410e-01
-1.196818e+00
-1.535881e+00
-1.871742e+00
-2.189333e+00
-2.473817e+00
-2.711721e+00
-2.892018e+00
-3.007010e+00
-3.052957e+00
-3.030355e+00
-2.943848e+00
-2.801769e+00
-2.615364e+00
-2.397796e+00
-2.163030e+00
-1.924740e+00
-1.695337e+00
-1.485215e+00
-1.302264e+00
-1.151664e+00
-1.035945e+00
-9.552527e-01
-9.077601e-01
-8.901511e-01
-8.980981e-01
-9.266788e-01
-9.706933e-01
-1.024867e+00
-1.083951e+00
-1.142760e+00
-1.196183e+00
-1.239225e+00
-1.267111e+00
-1.275470e+00
-1.260601e+00
-1.219775e+00
-1.151536e+00
-1.055951e+00
-9.347402e-01
-7.912669e-01
-6.303638e-01
-4.580033e-01
-2.808453e-01
-1.057097e-01
6.096849e-02
2.136420e-01
3.480580e-01
4.615234e-01
5.530006e-01
6.230229e-01
6.734401e-01
7.070284e-01
7.270166e-01
7.365918e-01
7.384543e-01
7.344771e-01
7.255148e-01
7.113777e-01
6.909669e-01
6.625420e-01
6.240790e-01
5.736691e-01
5.099075e-01
4.322288e-01
3.411534e-01
2.384220e-01
1.270017e-01
1.096244e-02
-1.047706e-01
-2.147655e-01
-3.135025e-01
-3.958176e-01
-4.573259e-01
-4.947766e-01
-5.063056e-01
-4.915605e-01
-4.516897e-01
-3.892038e-01
-3.077290e-01
-2.116870e-01
-1.059434e-01
4.530135e-03
1.149356e-01
2.208404e-01
3.182663e-01
4.036867e-01
4.739588e-01
5.262391e-01
5.579265e-01
5.666789e-01
5.505255e-01
5.080823e-01
4.388514e-01
3.435630e-01
2.245080e-01
8.579470e-02
-6.653210e-02
-2.245613e-01
-3.788064e-01
-5.187200e-01
-6.334050e-01
-7.124647e-01
-7.469131e-01
-7.300516e-01
-6.582159e-01
-5.313045e-01
-3.530170e-01
-1.307585e-01
1.248045e-01
4.005086e-01
6.817165e-01
9.534999e-01
1.201859e+00
1.414854e+00
1.583518e+00
1.702485e+00
1.770262e+00
1.789145e+00
1.764834e+00
1.705776e+00
1.622341e+00
1.525897e+00
1.427863e+00
1.338803e+00
1.267628e+00
1.220961e+00
1.202696e+00
1.213786e+00
1.252273e+00
1.313542e+00
1.390759e+00
1.475457e+00
1.558196e+00
1.629233e+00
1.679170e+00
1.699518e+00
1.683167e+00
1.624759e+00
1.520951e+00
1.370591e+00
1.174816e+00
9.370580e-01
6.629783e-01
3.603044e-01
3.856420e-02
-2.912943e-01
-6.173972e-01
-9.275428e-01
-1.209875e+00
-1.453595e+00
-1.649665e+00
-1.791449e+00
-1.875251e+00
-1.900693e+00
-1.870898e+00
-1.792439e+00
-1.675025e+00
-1.530909e+00
-1.374035e+00
-1.218961e+00
-1.079642e+00
-9.681760e-01
-8.936448e-01
-8.611964e-01
-8.714731e-01
-9.204761e-01
-9.998971e-01
-1.097895e+00
-1.200240e+00
-1.291718e+00
-1.357646e+00
-1.385342e+00
-1.365415e+00
-1.292726e+00
-1.166922e+00
-9.924929e-01
-7.783254e-01
-5.368045e-01
-2.825569e-01
-3.097210e-02
2.033296e-01
4.079076e-01
5.736259e-01
6.953650e-01
7.722424e-01
8.073291e-01
8.069114e-01
7.794102e-01
7.341132e-01
6.798989e-01
6.241278e-01
5.718470e-01
5.253998e-01
4.844708e-01
4.465249e-01
4.075516e-01
3.629846e-01
3.086576e-01
2.416688e-01
1.610460e-01
6.814299e-02
-3.326936e-02
-1.372159e-01
-2.360026e-01
-3.209136e-01
-3.830384e-01
-4.141368e-01
-4.074436e-01
-3.583291e-01
-2.647512e-01
-1.274614e-01
5.004040e-02
2.617816e-01
4.997819e-01
7.546542e-01
1.016284e+00
1.274525e+00
1.519857e+00
1.743950e+00
1.940098e+00
2.103474e+00
2.231230e+00
2.322403e+00
2.377706e+00
2.399200e+00
2.389936e+00
2.353597e+00
2.294187e+00
2.215787e+00
2.122394e+00
2.017816e+00
1.905618e+00
1.789075e+00
1.671130e+00
1.554334e+00
1.440779e+00
1.332037e+00
1.229123e+00
1.132488e+00
1.042078e+00
9.574347e-01
8.778359e-01
8.024728e-01
7.306243e-01
6.618138e-01
5.959174e-01
5.331996e-01
4.742570e-01
4.198668e-01
3.707547e-01
3.273176e-01
2.893550e-01
2.558690e-01
2.249883e-01
1.940539e-01
1.598747e-01
1.191328e-01
6.888818e-02
7.113507e-03
-6.681823e-02
-1.517669e-01
-2.446369e-01
-3.404042e-01
-4.323694e-01
-5.126235e-01
-5.726920e-01
-6.043065e-01
-6.002383e-01
-5.551206e-01
-4.661808e-01
-3.338028e-01
-1.618515e-01
4.229729e-02
2.680461e-01
5.021842e-01
7.297783e-01
9.352798e-01
1.103755e+00
1.222132e+00
1.280335e+00
1.272205e+00
1.196098e+00
1.055097e+00
8.568035e-01
6.127374e-01
3.373970e-01
4.707657e-02
-2.414444e-01
-5.122180e-01
-7.513376e-01
-9.479390e-01
-1.094915e+00
-1.189291e+00
-1.232234e+00
-1.228711e+00
-1.186848e+00
-1.117037e+00
-1.030923e+00
-9.403382e-01
-8.563151e-01
-7.882441e-01
-7.432610e-01
-7.258975e-01
-7.380085e-01
-7.789571e-01
-8.460082e-01
-9.348634e-01
-1.040254e+00
-1.156509e+00
-1.278034e+00
-1.399648e+00
-1.516759e+00
-1.625388e+00
-1.722072e+00
-1.803696e+00
-1.867311e+00
-1.909978e+00
-1.928704e+00
-1.920474e+00
-1.882401e+00
-1.811972e+00
-1.707369e+00
-1.567814e+00
-1.393892e+00
-1.187815e+00
-9.535628e-01
-6.968887e-01
-4.251651e-01
-1.470676e-01
1.278799e-01
3.898628e-01
6.293878e-01
8.378882e-01
1.008267e+00
1.135323e+00
1.216029e+00
1.249631e+00
1.237577e+00
1.183289e+00
1.091808e+00
9.693638e-01
8.229051e-01
6.596483e-01
4.866683e-01
3.105583e-01
1.371640e-01
-2.860880e-02
-1.829184e-01
-3.230470e-01
-4.473956e-01
-5.554112e-01
-6.474510e-01
-7.245919e-01
-7.884075e-01
-8.407393e-01
-8.834875e-01
-9.184391e-01
-9.471376e-01
-9.707898e-01
-9.901963e-01
-1.005700e+00
-1.017150e+00
-1.023897e+00
-1.024827e+00
-1.018465e+00
-1.003134e+00
-9.771871e-01
-9.392659e-01
-8.885591e-01
-8.250233e-01
-7.495245e-01
-6.638788e-01
-5.707824e-01
-4.736355e-01
-3.762776e-01
-2.826597e-01
-1.964804e-01
-1.208194e-01
-5.779777e-02
-8.301860e-03
2.819758e-02
5.369864e-02
7.157176e-02
8.630423e-02
1.030954e-01
1.273329e-01
1.640000e-01
2.170779e-01
2.890125e-01
3.803133e-01
4.893348e-01
6.122754e-01
7.434008e-01
8.754736e-01
1.000346e+00
1.109652e+00
1.195531e+00
1.251295e+00
1.271982e+00
1.254736e+00
1.198991e+00
1.106452e+00
9.809088e-01
8.279020e-01
6.543085e-01
4.678839e-01
2.768071e-01
8.926175e-02
-8.691901e-02
-2.445257e-01
-3.771531e-01
-4.792895e-01
-5.463320e-01
-5.745581e-01
-5.610973e-01
-5.039478e-01
-4.020735e-01
-2.555931e-01
-6.604620e-02
1.633159e-01
4.272842e-01
7.185746e-01
1.027909e+00
1.344341e+00
1.655819e+00
1.949960e+00
2.214927e+00
2.440327e+00
2.618004e+00
2.742621e+00
2.811991e+00
2.827090e+00
2.791802e+00
2.712401e+00
2.596871e+00
2.454118e+00
2.293170e+00
2.122424e+00
1.949026e+00
1.778408e+00
1.614037e+00
1.457378e+00
1.308082e+00
1.164365e+00
1.023543e+00
8.826671e-01
7.391799e-01
5.915254e-01
4.396332e-01
2.852183e-01
1.318488e-01
-1.523335e-02
-1.495319e-01
-2.639156e-01
-3.513742e-01
-4.058264e-01
-4.228882e-01
-4.005088e-01
-3.393976e-01
-2.431880e-01
-1.183186e-01
2.635619e-02
1.801827e-01
3.314843e-01
4.684211e-01
5.798529e-01
6.561324e-01
6.897647e-01
6.758832e-01
6.125082e-01
5.005716e-01
3.437194e-01
1.479270e-01
-7.901047e-02
-3.280386e-01
-5.893767e-01
-8.529629e-01
-1.108776e+00
-1.347037e+00
-1.558311e+00
-1.733581e+00
-1.864325e+00
-1.942674e+00
-1.961662e+00
-1.915592e+00
-1.800480e+00
-1.614546e+00
-1.358686e+00
-1.036849e+00
-6.562663e-01
-2.274707e-01
2.359165e-01
7.176420e-01
1.199494e+00
1.662149e+00
2.086140e+00
2.452860e+00
2.745556e+00
2.950213e+00
3.056303e+00
3.057316e+00
2.951070e+00
2.739765e+00
2.429810e+00
2.031434e+00
1.558129e+00
1.025992e+00
4.529905e-01
-1.417730e-01
-7.387840e-01
-1.318787e+00
-1.863396e+00
-2.355639e+00
-2.780434e+00
-3.125001e+00
-3.379217e+00
-3.535918e+00
-3.591152e+00
-3.544380e+00
-3.398618e+00
-3.160481e+00
-2.840121e+00
-2.451007e+00
-2.009532e+00
-1.534420e+00
-1.045944e+00
-5.649970e-01
-1.120403e-01
2.939740e-01
6.366514e-01
9.030908e-01
1.084643e+00
1.177436e+00
1.182622e+00
1.106316e+00
9.592251e-01
7.559655e-01
5.141141e-01
2.530570e-01
-7.276172e-03
-2.476866e-01
-4.508808e-01
-6.024503e-01
-6.915861e-01
-7.114931e-01
-6.595057e-01
-5.369386e-01
-3.487252e-01
-1.029104e-01
1.899435e-01
5.173854e-01
8.657069e-01
1.220557e+00
1.567535e+00
1.892752e+00
2.183366e+00
2.428070e+00
2.617530e+00
2.744740e+00
2.805302e+00
2.797609e+00
2.722922e+00
2.585346e+00
2.391685e+00
2.151168e+00
1.875018e+00
1.575879e+00
1.267080e+00
9.618083e-01
6.722289e-01
4.086585e-01
1.788765e-01
-1.234057e-02
-1.634029e-01
-2.757883e-01
-3.536347e-01
-4.030935e-01
-4.315164e-01
-4.465666e-01
-4.553496e-01
-4.636583e-01
-4.754111e-01
-4.923444e-01
-5.139879e-01
-5.379160e-01
-5.602321e-01
-5.762105e-01
-5.810028e-01
-5.703106e-01
-5.409422e-01
-4.911964e-01
-4.210442e-01
-3.321100e-01
-2.274769e-01
-1.113516e-01
1.136068e-02
1.355199e-01
2.561991e-01
3.690663e-01
4.706585e-01
5.585276e-01
6.312524e-01
6.883376e-01
7.300314e-01
7.571012e-01
7.706018e-01
7.716643e-01
7.613209e-01
7.403768e-01
7.093348e-01
6.683793e-01
6.174208e-01
5.561973e-01
4.844223e-01
4.019579e-01
3.089889e-01
2.061738e-01
9.475419e-02
-2.339128e-02
-1.457518e-01
-2.692500e-01
-3.903634e-01
-5.052912e-01
-6.101531e-01
-7.011972e-01
-7.749996e-01
-8.286396e-01
-8.598494e-01
-8.671451e-01
-8.499546e-01
-8.087524e-01
-7.451973e-01
-6.622505e-01
-5.642374e-01
-4.568123e-01
-3.467942e-01
-2.418661e-01
-1.501535e-01
-7.972086e-02
-3.803531e-02
-3.144830e-02
-6.473378e-02
-1.407107e-01
-2.599655e-01
-4.206830e-01
-6.185950e-01
-8.470555e-01
-1.097255e+00
-1.358586e+00
-1.619152e+00
-1.866426e+00
-2.088001e+00
-2.272404e+00
-2.409885e+00
-2.493121e+00
-2.517740e+00
-2.482626e+00
-2.389948e+00
-2.244923e+00
-2.055329e+00
-1.830836e+00
-1.582225e+00
-1.320587e+00
-1.056583e+00
-7.998523e-01
-5.585948e-01
-3.393679e-01
-1.470765e-01
1.487814e-02
1.443464e-01
2.401416e-01
3.017773e-01
3.292836e-01
3.231339e-01
2.842926e-01
2.143717e-01
1.158635e-01
-7.595490e-03
-1.509897e-01
-3.077798e-01
-4.699099e-01
-6.280131e-01
-7.718412e-01
-8.909096e-01
-9.753152e-01
-1.016650e+00
-1.008910e+00
-9.492906e-01
-8.387595e-01
-6.823160e-01
-4.888820e-01
-2.707986e-01
-4.294872e-02
1.784289e-01
3.771299e-01
5.384417e-01
6.505123e-01
7.054749e-01
7.001930e-01
6.365312e-01
5.211102e-01
3.645729e-01
1.804465e-01
-1.625905e-02
-2.105422e-01
-3.888132e-01
-5.400491e-01
-6.565846e-01
-7.344795e-01
-7.734617e-01
-7.764998e-01
-7.490920e-01
-6.983837e-01
-6.322271e-01
-5.582924e-01
-4.833216e-01
-4.125939e-01
-3.496417e-01
-2.962263e-01
-2.525477e-01
-2.176356e-01
-1.898480e-01
-1.673903e-01
-1.487712e-01
-1.331219e-01
-1.203261e-01
-1.109409e-01
-1.059195e-01
-1.061820e-01
-1.121110e-01
-1.230651e-01
-1.370097e-01
-1.503508e-01
-1.580273e-01
-1.538802e-01
-1.312683e-01
-8.386256e-02
-6.519086e-03
1.038857e-01
2.477701e-01
4.224092e-01
6.218085e-01
8.369175e-01
1.056169e+00
1.266290e+00
1.453312e+00
1.603668e+00
1.705280e+00
1.748541e+00
1.727092e+00
1.638365e+00
1.483818e+00
1.268896e+00
1.002686e+00
6.973399e-01
3.672797e-01
2.827455e-02
-3.035486e-01
-6.126776e-01
-8.850962e-01
-1.109010e+00
-1.275375e+00
-1.378208e+00
-1.414686e+00
-1.385055e+00
-1.292399e+00
-1.142283e+00
-9.423373e-01
-7.017846e-01
-4.309447e-01
-1.407304e-01
1.578506e-01
4.541677e-01
7.383917e-01
1.001850e+00
1.237295e+00
1.439072e+00
1.603192e+00
1.727302e+00
1.810578e+00
1.853547e+00
1.857861e+00
1.826027e+00
1.761141e+00
1.666610e+00
1.545913e+00
1.402402e+00
1.239170e+00
1.058983e+00
8.643013e-01
6.573722e-01
4.403989e-01
2.157618e-01
-1.372889e-02
-2.445890e-01
-4.724691e-01
-6.920670e-01
-8.971908e-01
-1.081005e+00
-1.236470e+00
-1.356960e+00
-1.436990e+00
-1.472983e+00
-1.463966e+00
-1.412073e+00
-1.322772e+00
-1.204737e+00
-1.069338e+00
-9.297754e-01
-7.999319e-01
-6.930548e-01
-6.204162e-01
-5.901062e-01
-6.061023e-01
-6.677287e-01
-7.695724e-01
-9.018666e-01
-1.051299e+00
-1.202159e+00
-1.337695e+00
-1.441560e+00
-1.499186e+00
-1.498988e+00
-1.433272e+00
-1.298795e+00
-1.096933e+00
-8.334687e-01
-5.180360e-01
-1.632968e-01
2.160605e-01
6.043929e-01
9.861435e-01
1.346758e+00
1.673410e+00
1.955492e+00
2.184868e+00
2.355901e+00
2.465308e+00
2.511892e+00
2.496215e+00
2.420268e+00
2.287196e+00
2.101088e+00
1.866884e+00
1.590367e+00
1.278230e+00
9.381834e-01
5.790412e-01
2.107321e-01
-1.558203e-01
-5.089869e-01
-8.369053e-01
-1.128119e+00
-1.372332e+00
-1.561198e+00
-1.689046e+00
-1.753447e+00
-1.755519e+00
-1.699923e+00
-1.594535e+00
-1.449806e+00
-1.277891e+00
-1.091644e+00
-9.035874e-01
-7.249759e-01
-5.650356e-01
-4.304452e-01
-3.250910e-01
-2.500924e-01
-2.040781e-01
-1.836677e-01
-1.841032e-01
-1.999596e-01
-2.258586e-01
-2.571038e-01
-2.901596e-01
-3.229147e-01
-3.546935e-01
-3.860177e-01
-4.181565e-01
-4.525433e-01
-4.901600e-01
-5.309991e-01
-5.737047e-01
-6.154626e-01
-6.521676e-01
-6.788453e-01
-6.902626e-01
-6.816241e-01
-6.492389e-01
-5.910473e-01
-5.069230e-01
-3.987049e-01
-2.699609e-01
-1.255253e-01
2.910824e-02
1.884420e-01
3.475745e-01
5.026573e-01
6.511496e-01
7.918462e-01
9.246980e-01
1.050472e+00
1.170326e+00
1.285361e+00
1.396228e+00
1.502823e+00
1.604093e+00
1.697982e+00
1.781493e+00
1.850891e+00
1.902017e+00
1.930703e+00
1.933237e+00
1.906834e+00
1.850032e+00
1.762967e+00
1.647467e+00
1.506959e+00
1.346205e+00
1.170906e+00
9.872494e-01
8.014615e-01
6.194247e-01
4.464042e-01
2.868981e-01
1.446040e-01
2.247814e-02
-7.714927e-02
-1.524393e-01
-2.019264e-01
-2.244450e-01
-2.191198e-01
-1.854286e-01
-1.233360e-01
-3.348400e-02
8.258146e-02
2.221784e-01
3.812873e-01
5.544177e-01
7.345827e-01
9.134147e-01
1.081443e+00
1.228541e+00
1.344523e+00
1.419847e+00
1.446362e+00
1.418015e+00
1.331439e+00
1.186342e+00
9.856443e-01
7.353412e-01
4.440918e-01
1.225916e-01
-2.172056e-01
-5.629210e-01
-9.025442e-01
-1.225104e+00
-1.521154e+00
-1.783043e+00
-2.004968e+00
-2.182840e+00
-2.314001e+00
-2.396864e+00
-2.430540e+00
-2.414523e+00
-2.348475e+00
-2.232171e+00
-2.065609e+00
-1.849288e+00
-1.584604e+00
-1.274333e+00
-9.230948e-01
-5.377325e-01
-1.275116e-01
2.959318e-01
7.189338e-01
1.126445e+00
1.502936e+00
1.833490e+00
2.104974e+00
2.307165e+00
2.433698e+00
2.482731e+00
2.457229e+00
2.364835e+00
2.217323e+00
2.029674e+00
1.818876e+00
1.602554e+00
1.397573e+00
1.218758e+00
1.077838e+00
9.827234e-01
9.371666e-01
9.408168e-01
9.896393e-01
1.076627e+00
1.192700e+00
1.327684e+00
1.471235e+00
1.613617e+00
1.746258e+00
1.862052e+00
1.955417e+00
2.022173e+00
2.059301e+00
2.064681e+00
2.036887e+00
1.975091e+00
1.879103e+00
1.749544e+00
1.588106e+00
1.397855e+00
1.183504e+00
9.515687e-01
7.103759e-01
4.698407e-01
2.410208e-01
3.544945e-02
-1.356965e-01
-2.625124e-01
-3.372586e-01
-3.551235e-01
-3.147582e-01
-2.185135e-01
-7.234543e-02
1.146070e-01
3.307323e-01
5.628760e-01
7.973989e-01
1.021260e+00
1.223015e+00
1.393634e+00
1.527047e+00
1.620371e+00
1.673798e+00
1.690169e+00
1.674284e+00
1.632055e+00
1.569594e+00
1.492358e+00
1.404448e+00
1.308144e+00
1.203718e+00
1.089545e+00
9.624909e-01
8.185168e-01
6.534356e-01
4.637228e-01
2.472883e-01
4.113618e-03
-2.633199e-01
-5.498691e-01
-8.478563e-01
-1.147476e+00
-1.437441e+00
-1.705797e+00
-1.940817e+00
-2.131899e+00
-2.270356e+00
-2.350060e+00
-2.367874e+00
-2.323861e+00
-2.221272e+00
-2.066326e+00
-1.867828e+00
-1.636636e+00
-1.385031e+00
-1.126014e+00
-8.725693e-01
-6.369200e-01
-4.298335e-01
-2.600110e-01
-1.336093e-01
-5.393023e-02
-2.129832e-02
-3.312652e-02
-8.415335e-02
-1.668208e-01
-2.717595e-01
-3.883508e-01
-5.053432e-01
-6.115052e-01
-6.962978e-01
-7.505417e-01
-7.670467e-01
-7.411576e-01
-6.711677e-01
-5.585498e-01
-4.079665e-01
-2.270359e-01
-2.585507e-02
1.836956e-01
3.888154e-01
5.767434e-01
7.357317e-01
8.559442e-01
9.302024e-01
9.545148e-01
9.283543e-01
8.546703e-01
7.396485e-01
5.922467e-01
4.235503e-01
2.459953e-01
7.251364e-02
-8.433986e-02
-2.132185e-01
-3.047115e-01
-3.519133e-01
-3.507917e-01
-3.003318e-01
-2.024532e-01
-6.172291e-02
1.150976e-01
3.196203e-01
5.424580e-01
7.738572e-01
1.004287e+00
1.224938e+00
1.428102e+00
1.607402e+00
1.757864e+00
1.875850e+00
1.958874e+00
2.005362e+00
2.014418e+00
1.985652e+00
1.919113e+00
1.815354e+00
1.675586e+00
1.501890e+00
1.297412e+00
1.066468e+00
8.145178e-01
5.479841e-01
2.739343e-01
-3.272231e-04
-2.676966e-01
-5.216758e-01
-7.566924e-01
-9.682997e-01
-1.153242e+00
-1.309391e+00
-1.435567e+00
-1.531277e+00
-1.596423e+00
-1.630996e+00
-1.634834e+00
-1.607469e+00
-1.548096e+00
-1.455679e+00
-1.329188e+00
-1.167936e+00
-9.719751e-01
-7.424959e-01
-4.821625e-01
-1.953395e-01
1.118412e-01
4.316011e-01
7.548314e-01
1.071588e+00
1.371725e+00
1.645603e+00
1.884789e+00
2.082674e+00
2.234926e+00
2.339743e+00
2.397873e+00
2.412413e+00
2.388432e+00
2.332446e+00
2.251824e+00
2.154166e+00
2.046711e+00
1.935825e+00
1.826588e+00
1.722536e+00
1.625542e+00
1.535868e+00
1.452361e+00
1.372762e+00
1.294096e+00
1.213072e+00
1.126449e+00
1.031316e+00
9.252589e-01
8.064101e-01
6.733993e-01
5.252550e-01
3.613059e-01
1.811366e-01
-1.536059e-02
-2.278224e-01
-4.551529e-01
-6.952052e-01
-9.444713e-01
-1.197853e+00
-1.448583e+00
-1.688336e+00
-1.907566e+00
-2.096028e+00
-2.243463e+00
-2.340373e+00
-2.378799e+00
-2.353045e+00
-2.260254e+00
-2.100801e+00
-1.878444e+00
-1.600218e+00
-1.276078e+00
-9.183086e-01
-5.407572e-01
-1.579459e-01
2.158529e-01
5.675006e-01
8.857651e-01
1.161922e+00
1.390143e+00
1.567654e+00
1.694661e+00
1.774056e+00
1.810947e+00
1.812048e+00
1.784985e+00
1.737568e+00
1.677098e+00
1.609756e+00
1.540127e+00
1.470919e+00
1.402891e+00
1.335023e+00
1.264889e+00
1.189198e+00
1.104428e+00
1.007460e+00
8.961363e-01
7.696556e-01
6.287824e-01
4.758436e-01
3.145418e-01
1.496276e-01
-1.350722e-02
-1.692537e-01
-3.121686e-01
-4.372788e-01
-5.402900e-01
-6.177060e-01
-6.668842e-01
-6.860593e-01
-6.743636e-01
-6.318595e-01
-5.595809e-01
-4.595660e-01
-3.348582e-01
-1.894533e-01
-2.818285e-02
1.434642e-01
3.195717e-01
4.940615e-01
6.609811e-01
8.148023e-01
9.507224e-01
1.064958e+00
1.155014e+00
1.219903e+00
1.260285e+00
1.278485e+00
1.278371e+00
1.265068e+00
1.244510e+00
1.222871e+00
1.205912e+00
1.198327e+00
1.203159e+00
1.221373e+00
1.251646e+00
1.290411e+00
1.332178e+00
1.370090e+00
1.396654e+00
1.404578e+00
1.387573e+00
1.341064e+00
1.262687e+00
1.152548e+00
1.013217e+00
8.494814e-01
6.679073e-01
4.762609e-01
2.828727e-01
9.600179e-02
-7.673764e-02
-2.288378e-01
-3.552109e-01
-4.523360e-01
-5.182381e-01
-5.523219e-01
-5.551033e-01
-5.278954e-01
-4.725098e-01
-3.910304e-01
-2.856929e-01
-1.588834e-01
-1.323891e-02
1.481833e-01
3.217175e-01
5.029287e-01
6.865233e-01
8.663636e-01
1.035604e+00
1.186959e+00
1.313103e+00
1.407167e+00
1.463327e+00
1.477393e+00
1.447361e+00
1.373821e+00
1.260170e+00
1.112553e+00
9.395207e-01
7.514215e-01
5.595939e-01
3.754450e-01
2.095370e-01
7.078823e-02
-3.411471e-02
-1.010307e-01
-1.283806e-01
-1.168859e-01
-6.909068e-02
1.124095e-02
1.197426e-01
2.519723e-01
4.037650e-01
5.713691e-01
7.513716e-01
9.404603e-01
1.135105e+00
1.331247e+00
1.524081e+00
1.707982e+00
1.876606e+00
2.023156e+00
2.140772e+00
2.223007e+00
2.264323e+00
2.260550e+00
2.209259e+00
2.110002e+00
1.964382e+00
1.775958e+00
1.549975e+00
1.292965e+00
1.012270e+00
7.155492e-01
4.103274e-01
1.036410e-01
-1.981955e-01
-4.896976e-01
-7.662138e-01
-1.023852e+00
-1.259368e+00
-1.470044e+00
-1.653580e+00
-1.808013e+00
-1.931666e+00
-2.023137e+00
-2.081342e+00
-2.105604e+00
-2.095794e+00
-2.052518e+00
-1.977310e+00
-1.872811e+00
-1.742872e+00
-1.592547e+00
-1.427951e+00
-1.255959e+00
-1.083769e+00
-9.183683e-01
-7.659572e-01
-6.314038e-01
-5.178102e-01
-4.262494e-01
-3.557232e-01
-3.033586e-01
-2.648378e-01
-2.350197e-01
-2.086917e-01
-1.813651e-01
-1.500182e-01
-1.136876e-01
-7.381841e-02
-3.430251e-02
-1.169450e-03
1.806814e-02
1.536361e-02
-1.671617e-02
-8.377920e-02
-1.884900e-01
-3.297031e-01
-5.019871e-01
-6.956323e-01
-8.971780e-01
-1.090429e+00
-1.257860e+00
-1.382258e+00
-1.448414e+00
-1.444656e+00
-1.364052e+00
-1.205132e+00
-9.720652e-01
-6.742782e-01
-3.255909e-01
5.700159e-02
4.547392e-01
8.485293e-01
1.220247e+00
1.553788e+00
1.835816e+00
2.056180e+00
2.208047e+00
2.287788e+00
2.294702e+00
2.230651e+00
2.099641e+00
1.907427e+00
1.661136e+00
1.368950e+00
1.039836e+00
6.833264e-01
3.093514e-01
-7.190802e-02
-4.501523e-01
-8.151112e-01
-1.156729e+00
-1.465398e+00
-1.732255e+00
-1.949508e+00
-2.110791e+00
-2.211495e+00
-2.249040e+00
-2.223069e+00
-2.135528e+00
-1.990618e+00
-1.794630e+00
-1.555656e+00
-1.283189e+00
-9.876482e-01
-6.798341e-01
-3.703718e-01
-6.916753e-02
2.150699e-01
4.752029e-01
7.058985e-01
9.037004e-01
1.066930e+00
1.195431e+00
1.290189e+00
1.352874e+00
1.385377e+00
1.389394e+00
1.366127e+00
1.316145e+00
1.239408e+00
1.135452e+00
1.003704e+00
8.438510e-01
6.562340e-01
4.421847e-01
2.042794e-01
-5.352899e-02
-3.259110e-01
-6.062980e-01
-8.871462e-01
-1.160313e+00
-1.417520e+00
-1.650862e+00
-1.853329e+00
-2.019287e+00
-2.144860e+00
-2.228197e+00
-2.269571e+00
-2.271320e+00
-2.237624e+00
-2.174150e+00
-2.087585e+00
-1.985102e+00
-1.873803e+00
-1.760173e+00
-1.649607e+00
-1.546025e+00
-1.451626e+00
-1.366778e+00
-1.290052e+00
-1.218392e+00
-1.147406e+00
-1.071751e+00
-9.855968e-01
-8.831413e-01
-7.591477e-01
-6.094682e-01
-4.315153e-01
-2.246402e-01
9.614023e-03
2.674107e-01
5.426812e-01
8.273496e-01
1.111710e+00
1.384937e+00
1.635695e+00
1.852807e+00
2.025939e+00
2.146242e+00
2.206905e+00
2.203587e+00
2.134702e+00
2.001548e+00
1.808276e+00
1.561714e+00
1.271044e+00
9.473450e-01
6.030240e-01
2.511594e-01
-9.520031e-02
-4.237260e-01
-7.234291e-01
-9.851571e-01
-1.201924e+00
-1.369056e+00
-1.484154e+00
-1.546903e+00
-1.558773e+00
-1.522662e+00
-1.442523e+00
-1.323025e+00
-1.169264e+00
-9.865494e-01
-7.802631e-01
-5.557988e-01
-3.185763e-01
-7.411393e-02
1.718656e-01
4.133350e-01
6.439142e-01
8.569183e-01
1.045532e+00
1.203118e+00
1.323642e+00
1.402165e+00
1.435347e+00
1.421876e+00
1.362783e+00
1.261564e+00
1.124108e+00
9.584098e-01
7.740896e-01
5.817618e-01
3.922977e-01
2.160540e-01
6.213834e-02
-6.220947e-02
-1.520483e-01
-2.049252e-01
-2.207981e-01
-2.017034e-01
-1.512215e-01
-7.382523e-02
2.578608e-02
1.432626e-01
2.750080e-01
4.183607e-01
5.715430e-01
7.334047e-01
9.030223e-01
1.079228e+00
1.260159e+00
1.442900e+00
1.623294e+00
1.795956e+00
1.954511e+00
2.092027e+00
2.201615e+00
2.277112e+00
2.313767e+00
2.308854e+00
2.262127e+00
2.176053e+00
2.055789e+00
1.908874e+00
1.744669e+00
1.573577e+00
1.406126e+00
1.252012e+00
1.119200e+00
1.013192e+00
9.365426e-01
8.886690e-01
8.659745e-01
8.622577e-01
8.693577e-01
8.779626e-01
8.784985e-01
8.620190e-01
8.210216e-01
7.501279e-01
6.465761e-01
5.104862e-01
3.448731e-01
1.554028e-01
-5.008831e-02
-2.622658e-01
-4.710867e-01
-6.666187e-01
-8.397948e-01
-9.830241e-01
-1.090603e+00
-1.158905e+00
-1.186357e+00
-1.173247e+00
-1.121404e+00
-1.033821e+00
-9.142779e-01
-7.670103e-01
-5.964738e-01
-4.072156e-01
-2.038577e-01
8.835544e-03
2.258511e-01
4.418418e-01
6.511225e-01
8.477920e-01
1.025999e+00
1.180332e+00
1.306292e+00
1.400755e+00
1.462360e+00
1.491743e+00
1.491555e+00
1.466254e+00
1.421686e+00
1.364477e+00
1.301324e+00
1.238245e+00
1.179892e+00
1.128997e+00
1.086057e+00
1.049286e+00
1.014906e+00
9.777341e-01
9.320389e-01
8.725514e-01
7.955073e-01
6.995597e-01
5.864166e-01
4.610852e-01
3.316572e-01
2.086385e-01
1.038943e-01
2.934157e-02
-4.441563e-03
1.049291e-02
7.843833e-02
1.994047e-01
3.689619e-01
5.785697e-01
8.163505e-01
1.068208e+00
1.319160e+00
1.554723e+00
1.762196e+00
1.931698e+00
2.056848e+00
2.135040e+00
2.167305e+00
2.157813e+00
2.113124e+00
2.041296e+00
1.950991e+00
1.850668e+00
1.747951e+00
1.649218e+00
1.559396e+00
1.481962e+00
1.419083e+00
1.371860e+00
1.340595e+00
1.325050e+00
1.324638e+00
1.338548e+00
1.365771e+00
1.405079e+00
1.454947e+00
1.513471e+00
1.578287e+00
1.646525e+00
1.714806e+00
1.779285e+00
1.835762e+00
1.879855e+00
1.907237e+00
1.913920e+00
1.896576e+00
1.852843e+00
1.781592e+00
1.683099e+00
1.559105e+00
1.412741e+00
1.248325e+00
1.071059e+00
8.866598e-01
7.009766e-01
5.196466e-01
3.478265e-01
1.900288e-01
5.006853e-02
-6.889544e-02
-1.642569e-01
-2.338417e-01
-2.758176e-01
-2.886775e-01
-2.713228e-01
-2.232528e-01
-1.448425e-01
-3.766446e-02
9.520461e-02
2.489611e-01
4.169999e-01
5.910339e-01
7.614270e-01
9.177314e-01
1.049390e+00
1.146539e+00
1.200845e+00
1.206278e+00
1.159760e+00
1.061612e+00
9.157463e-01
7.295752e-01
5.136196e-01
2.808315e-01
4.567246e-02
-1.769873e-01
-3.730540e-01
-5.303700e-01
-6.397290e-01
-6.956376e-01
-6.967369e-01
-6.458390e-01
-5.495760e-01
-4.177104e-01
-2.621928e-01
-9.608108e-02
6.755866e-02
2.166568e-01
3.409642e-01
4.326434e-01
4.866094e-01
5.006373e-01
4.752751e-01
4.136127e-01
3.209570e-01
2.044561e-01
7.269884e-02
-6.469566e-02
-1.974986e-01
-3.153081e-01
-4.080091e-01
-4.662619e-01
-4.820124e-01
-4.490094e-01
-3.632986e-01
-2.236549e-01
-3.190236e-02
2.069228e-01
4.846100e-01
7.900348e-01
1.109647e+00
1.428162e+00
1.729412e+00
1.997303e+00
2.216797e+00
2.374860e+00
2.461307e+00
2.469483e+00
2.396721e+00
2.244547e+00
2.018615e+00
1.728346e+00
1.386323e+00
1.007471e+00
6.081028e-01
2.049086e-01
-1.860236e-01
-5.500786e-01
-8.748144e-01
-1.150451e+00
-1.370126e+00
-1.529934e+00
-1.628750e+00
-1.667921e+00
-1.650849e+00
-1.582552e+00
-1.469245e+00
-1.317983e+00
-1.136384e+00
-9.324108e-01
-7.142105e-01
-4.899720e-01
-2.677857e-01
-5.549043e-02
1.395001e-01
3.103944e-01
4.512462e-01
5.572031e-01
6.247776e-01
6.521277e-01
6.393188e-01
5.885331e-01
5.041775e-01
3.928518e-01
2.631410e-01
1.252184e-01
-9.732077e-03
-1.302452e-01
-2.254007e-01
-2.856760e-01
-3.037427e-01
-2.751215e-01
-1.986181e-01
-7.648161e-02
8.574372e-02
2.796657e-01
4.947449e-01
7.191692e-01
9.408026e-01
1.148100e+00
1.330892e+00
1.480976e+00
1.592470e+00
1.661944e+00
1.688354e+00
1.672830e+00
1.618373e+00
1.529511e+00
1.411950e+00
1.272234e+00
1.117443e+00
9.549234e-01
7.920451e-01
6.359944e-01
4.935747e-01
3.710192e-01
2.738038e-01
2.064650e-01
1.724296e-01
1.738700e-01
2.116015e-01
2.850358e-01
3.922002e-01
5.298296e-01
6.935273e-01
8.779877e-01
1.077265e+00
1.285070e+00
1.495066e+00
1.701156e+00
1.897714e+00
2.079775e+00
2.243149e+00
2.384470e+00
2.501194e+00
2.591537e+00
2.654392e+00
2.689220e+00
2.695926e+00
2.674728e+00
2.626018e+00
2.550215e+00
2.447655e+00
2.318507e+00
2.162792e+00
1.980498e+00
1.771817e+00
1.537495e+00
1.279237e+00
1.000111e+00
7.048605e-01
4.000513e-01
9.399677e-02
-2.035750e-01
-4.820951e-01
-7.309224e-01
-9.402294e-01
-1.101904e+00
-1.210366e+00
-1.263202e+00
-1.261542e+00
-1.210123e+00
-1.117018e+00
-9.930454e-01
-8.508908e-01
-7.040136e-01
-5.654414e-01
-4.465696e-01
-3.560998e-01
-2.992426e-01
-2.772889e-01
-2.876085e-01
-3.240812e-01
-3.779082e-01
-4.386967e-01
-4.956742e-01
-5.388763e-01
-5.601563e-01
-5.539003e-01
-5.173784e-01
-4.507187e-01
-3.565476e-01
-2.393804e-01
-1.048762e-01
4.092934e-02
1.923046e-01
3.443414e-01
4.932634e-01
6.365100e-01
7.726087e-01
9.008695e-01
1.020953e+00
1.132377e+00
1.234031e+00
1.323783e+00
1.398237e+00
1.452708e+00
1.481437e+00
1.478034e+00
1.436121e+00
1.350072e+00
1.215791e+00
1.031390e+00
7.976966e-01
5.185234e-01
2.006393e-01
-1.465436e-01
-5.115458e-01
-8.815966e-01
-1.243523e+00
-1.584653e+00
-1.893638e+00
-2.161104e+00
-2.380079e+00
-2.546168e+00
-2.657482e+00
-2.714375e+00
-2.719029e+00
-2.674994e+00
-2.586720e+00
-2.459172e+00
-2.297544e+00
-2.107108e+00
-1.893174e+00
-1.661143e+00
-1.416610e+00
-1.165455e+00
-9.138779e-01
-6.683270e-01
-4.352959e-01
-2.209791e-01
-3.081815e-02
1.310109e-01
2.620940e-01
3.621750e-01
4.333717e-01
4.801514e-01
5.090333e-01
5.280186e-01
5.457887e-01
5.707424e-01
6.099786e-01
6.683443e-01
7.476767e-01
8.463539e-01
9.592340e-01
1.078014e+00
1.191986e+00
1.289096e+00
1.357200e+00
1.385339e+00
1.364907e+00
1.290562e+00
1.160808e+00
9.781812e-01
7.490557e-01
4.830977e-01
1.924453e-01
-1.092896e-01
-4.080907e-01
-6.905682e-01
-9.448571e-01
-1.161309e+00
-1.332938e+00
-1.455604e+00
-1.527958e+00
-1.551185e+00
-1.528594e+00
-1.465113e+00
-1.366740e+00
-1.240010e+00
-1.091496e+00
-9.274041e-01
-7.532708e-01
-5.737802e-01
-3.927035e-01
-2.129467e-01
-3.668799e-02
1.344264e-01
2.990582e-01
4.559586e-01
6.037824e-01
7.409574e-01
8.656197e-01
9.756174e-01
1.068572e+00
1.141980e+00
1.193335e+00
1.220245e+00
1.220535e+00
1.192322e+00
1.134066e+00
1.044618e+00
9.232825e-01
7.699151e-01
5.850955e-01
3.703689e-01
1.285530e-01
-1.359279e-01
-4.167443e-01
-7.054727e-01
-9.915934e-01
-1.262733e+00
-1.505175e+00
-1.704628e+00
-1.847184e+00
-1.920383e+00
-1.914267e+00
-1.822321e+00
-1.642191e+00
-1.376122e+00
-1.031068e+00
-6.184590e-01
-1.536569e-01
3.448668e-01
8.565679e-01
1.359999e+00
1.834030e+00
2.259017e+00
2.617861e+00
2.896852e+00
3.086279e+00
3.180766e+00
3.179324e+00
3.085158e+00
2.905244e+00
2.649733e+00
2.331254e+00
1.964151e+00
1.563753e+00
1.145698e+00
7.253787e-01
3.175036e-01
-6.422574e-02
-4.073610e-01
-7.009182e-01
-9.355998e-01
-1.104055e+00
-1.201182e+00
-1.224459e+00
-1.174245e+00
-1.054029e+00
-8.705314e-01
-6.336544e-01
-3.562123e-01
-5.344503e-02
2.576912e-01
5.594300e-01
8.342484e-01
1.065997e+00
1.241016e+00
1.349131e+00
1.384438e+00
1.345767e+00
1.236788e+00
1.065716e+00
8.446444e-01
5.885745e-01
3.142335e-01
3.881476e-02
-2.212432e-01
-4.513314e-01
-6.395236e-01
-7.771695e-01
-8.592246e-01
-8.843354e-01
-8.547154e-01
-7.758497e-01
-6.560628e-01
-5.059785e-01
-3.378932e-01
-1.650849e-01
-1.076453e-03
1.411196e-01
2.497434e-01
3.149795e-01
3.295558e-01
2.892101e-01
1.929904e-01
4.336614e-02
-1.538585e-01
-3.898233e-01
-6.530652e-01
-9.301184e-01
-1.206229e+00
-1.466149e+00
-1.694962e+00
-1.878912e+00
-2.006179e+00
-2.067563e+00
-2.057043e+00
-1.972171e+00
-1.814277e+00
-1.588471e+00
-1.303432e+00
-9.709852e-01
-6.054784e-01
-2.229818e-01
1.596488e-01
5.257921e-01
8.600905e-01
1.149407e+00
1.383620e+00
1.556177e+00
1.664346e+00
1.709127e+00
1.694850e+00
1.628492e+00
1.518815e+00
1.375432e+00
1.207909e+00
1.025025e+00
8.342478e-01
6.414750e-01
4.510232e-01
2.658294e-01
8.778748e-02
-8.186410e-02
-2.421834e-01
-3.922599e-01
-5.310788e-01
-6.575219e-01
-7.704818e-01
-8.690471e-01
-9.527045e-01
-1.021503e+00
-1.076142e+00
-1.117951e+00
-1.148772e+00
-1.170756e+00
-1.186100e+00
-1.196783e+00
-1.204325e+00
-1.209610e+00
-1.212788e+00
-1.213267e+00
-1.209784e+00
-1.200539e+00
-1.183374e+00
-1.155969e+00
-1.116044e+00
-1.061544e+00
-9.908174e-01
-9.027692e-01
-7.969883e-01
-6.738409e-01
-5.345100e-01
-3.809695e-01
-2.158796e-01
-4.240930e-02
1.359951e-01
3.158615e-01
4.939191e-01
6.672592e-01
8.333990e-01
9.902355e-01
1.135900e+00
1.268543e+00
1.386100e+00
1.486080e+00
1.565440e+00
1.620573e+00
1.647438e+00
1.641824e+00
1.599742e+00
1.517904e+00
1.394233e+00
1.228346e+00
1.021961e+00
7.791481e-01
5.063883e-01
2.124123e-01
-9.219607e-02
-3.956049e-01
-6.855021e-01
-9.499524e-01
-1.178256e+00
-1.361713e+00
-1.494218e+00
-1.572622e+00
-1.596828e+00
-1.569641e+00
-1.496401e+00
-1.384452e+00
-1.242526e+00
-1.080092e+00
-9.067317e-01
-7.315737e-01
-5.628079e-01
-4.073012e-01
-2.703155e-01
-1.553353e-01
-6.400603e-02
3.818190e-03
4.992335e-02
7.749014e-02
9.076944e-02
9.469750e-02
9.447542e-02
9.514250e-02
1.011772e-01
1.161598e-01
1.425265e-01
1.814323e-01
2.327241e-01
2.950087e-01
3.657877e-01
4.416226e-01
5.183033e-01
5.910038e-01
6.544299e-01
7.029796e-01
7.309467e-01
7.327945e-01
7.035083e-01
6.390172e-01
5.366456e-01
3.955420e-01
2.170215e-01
4.764911e-03
-2.351674e-01
-4.945279e-01
-7.632770e-01
-1.030152e+00
-1.283366e+00
-1.511368e+00
-1.703613e+00
-1.851258e+00
-1.947745e+00
-1.989225e+00
-1.974795e+00
-1.906547e+00
-1.789424e+00
-1.630915e+00
-1.440580e+00
-1.229473e+00
-1.009465e+00
-7.925499e-01
-5.901525e-01
-4.125266e-01
-2.682601e-01
-1.639236e-01
-1.038628e-01
-9.011584e-02
-1.224302e-01
-1.983481e-01
-3.133429e-01
-4.609977e-01
-6.332305e-01
-8.205743e-01
-1.012523e+00
-1.197945e+00
-1.365564e+00
-1.504490e+00
-1.604784e+00
-1.658028e+00
-1.657858e+00
-1.600431e+00
-1.484772e+00
-1.312971e+00
-1.090194e+00
-8.245054e-01
-5.264911e-01
-2.087158e-01
1.149618e-01
4.301660e-01
7.228225e-01
9.799639e-01
1.190467e+00
1.345672e+00
1.439832e+00
1.470374e+00
1.437942e+00
1.346231e+00
1.201634e+00
1.012733e+00
7.896898e-01
5.435691e-01
2.856710e-01
2.689826e-02
-2.227875e-01
-4.547876e-01
-6.621436e-01
-8.396568e-01
-9.838580e-01
-1.092851e+00
-1.166068e+00
-1.203998e+00
-1.207915e+00
-1.179677e+00
-1.121583e+00
-1.036321e+00
-9.269577e-01
-7.969730e-01
-6.502929e-01
-4.913086e-01
-3.248660e-01
-1.562112e-01
9.115997e-03
1.654532e-01
3.072587e-01
4.294254e-01
5.276483e-01
5.988103e-01
6.413344e-01
6.554425e-01
6.432628e-01
6.087441e-01
5.573595e-01
4.956122e-01
4.303890e-01
3.682324e-01
3.146253e-01
2.733834e-01
2.462493e-01
2.327528e-01
2.303664e-01
2.349420e-01
2.413646e-01
2.443277e-01
2.391132e-01
2.222639e-01
1.920538e-01
1.487001e-01
9.430169e-02
3.252579e-02
-3.189839e-02
-9.380202e-02
-1.482265e-01
-1.910143e-01
-2.192657e-01
-2.316076e-01
-2.282472e-01
-2.108177e-01
-1.820521e-01
-1.453525e-01
-1.043293e-01
-6.239143e-02
-2.244262e-02
1.328082e-02
4.323372e-02
6.647318e-02
8.250192e-02
9.109221e-02
9.213210e-02
8.552142e-02
7.112788e-02
4.879941e-02
1.841853e-02
-2.001866e-02
-6.631457e-02
-1.199849e-01
-1.801833e-01
-2.456426e-01
-3.146416e-01
-3.850118e-01
-4.542038e-01
-5.194306e-01
-5.778973e-01
-6.271086e-01
-6.652235e-01
-6.914065e-01
-7.061117e-01
-7.112362e-01
-7.100913e-01
-7.071673e-01
-7.076949e-01
-7.170418e-01
-7.400109e-01
-7.801297e-01
-8.390290e-01
-9.160096e-01
-1.007874e+00
-1.109066e+00
-1.212127e+00
-1.308407e+00
-1.388965e+00
-1.445518e+00
-1.471320e+00
-1.461852e+00
-1.415226e+00
-1.332264e+00
-1.216250e+00
-1.072403e+00
-9.071513e-01
-7.273221e-01
-5.393414e-01
-3.485600e-01
-1.587802e-01
2.796010e-02
2.113232e-01
3.923404e-01
5.728571e-01
7.548304e-01
9.395717e-01
1.127040e+00
1.315284e+00
1.500125e+00
1.675121e+00
1.831849e+00
1.960468e+00
2.050519e+00
2.091861e+00
2.075650e+00
1.995242e+00
1.846939e+00
1.630480e+00
1.349250e+00
1.010172e+00
6.233189e-01
2.012719e-01
-2.416966e-01
-6.905275e-01
-1.130279e+00
-1.546943e+00
-1.928093e+00
-2.263341e+00
-2.544551e+00
-2.765860e+00
-2.923523e+00
-3.015649e+00
-3.041909e+00
-3.003270e+00
-2.901823e+00
-2.740733e+00
-2.524302e+00
-2.258125e+00
-1.949258e+00
-1.606334e+00
-1.239552e+00
-8.604880e-01
-4.817077e-01
-1.161972e-01
2.233346e-01
5.252131e-01
7.795287e-01
9.787643e-01
1.118251e+00
1.196415e+00
1.214787e+00
1.177810e+00
1.092439e+00
9.676156e-01
8.136471e-01
6.415440e-01
4.623644e-01
2.865954e-01
1.235999e-01
-1.884535e-02
-1.348979e-01
-2.208597e-01
-2.752317e-01
-2.986054e-01
-2.934011e-01
-2.634796e-01
-2.136722e-01
-1.492810e-01
-7.560491e-02
2.461077e-03
8.071770e-02
1.558275e-01
2.253555e-01
2.877032e-01
3.419663e-01
3.877568e-01
4.250269e-01
4.539310e-01
4.747504e-01
4.878922e-01
4.939615e-01
4.938903e-01
4.890919e-01
4.815997e-01
4.741414e-01
4.701046e-01
4.733658e-01
4.879774e-01
5.177413e-01
5.657231e-01
6.337839e-01
7.222068e-01
8.294877e-01
9.523303e-01
1.085855e+00
1.223996e+00
1.360031e+00
1.487173e+00
1.599161e+00
1.690758e+00
1.758122e+00
1.799015e+00
1.812817e+00
1.800390e+00
1.763791e+00
1.705902e+00
1.630027e+00
1.539507e+00
1.437404e+00
1.326284e+00
1.208121e+00
1.084314e+00
9.557990e-01
8.232394e-01
6.872470e-01
5.485996e-01
4.084181e-01
2.682730e-01
1.302062e-01
-3.334848e-03
-1.296392e-01
-2.459296e-01
-3.495892e-01
-4.383877e-01
-5.106801e-01
-5.655498e-01
-6.028736e-01
-6.232964e-01
-6.281114e-01
-6.190635e-01
-5.981033e-01
-5.671333e-01
-5.277889e-01
-4.812876e-01
-4.283673e-01
-3.693127e-01
-3.040533e-01
-2.323021e-01
-1.537010e-01
-6.794304e-02
2.514910e-02
1.255962e-01
2.332815e-01
3.480029e-01
4.695406e-01
5.977225e-01
7.324700e-01
8.738104e-01
1.021842e+00
1.176644e+00
1.338129e+00
1.505849e+00
1.678781e+00
1.855124e+00
2.032138e+00
2.206070e+00
2.372180e+00
2.524863e+00
2.657876e+00
2.764638e+00
2.838596e+00
2.873634e+00
2.864521e+00
2.807368e+00
2.700079e+00
2.542734e+00
2.337882e+00
2.090674e+00
1.808798e+00
1.502194e+00
1.182535e+00
8.625038e-01
5.549207e-01
2.717883e-01
2.335648e-02
-1.826910e-01
-3.418313e-01
-4.529988e-01
-5.185369e-01
-5.438019e-01
-5.364579e-01
-5.055458e-01
-4.604365e-01
-4.097976e-01
-3.607002e-01
-3.179743e-01
-2.838900e-01
-2.581988e-01
-2.385208e-01
-2.210202e-01
-2.012728e-01
-1.752022e-01
-1.399521e-01
-9.456757e-02
-4.038204e-02
1.895306e-02
7.781119e-02
1.292649e-01
1.660010e-01
1.813477e-01
1.702656e-01
1.301589e-01
6.138731e-02
-3.259333e-02
-1.454847e-01
-2.687574e-01
-3.925409e-01
-5.066748e-01
-6.017939e-01
-6.703149e-01
-7.072128e-01
-7.104997e-01
-6.813609e-01
-6.239378e-01
-5.447969e-01
-4.521515e-01
-3.549374e-01
-2.618498e-01
-1.804520e-01
-1.164496e-01
-7.319851e-02
-5.148342e-02
-4.956991e-02
-6.350215e-02
-8.759399e-02
-1.150455e-01
-1.386114e-01
-1.512524e-01
-1.467118e-01
-1.199790e-01
-6.761804e-02
1.203996e-02
1.188297e-01
2.507917e-01
4.042996e-01
5.742556e-01
7.543427e-01
9.373217e-01
1.115365e+00
1.280414e+00
1.424555e+00
1.540392e+00
1.621417e+00
1.662362e+00
1.659546e+00
1.611190e+00
1.517703e+00
1.381916e+00
1.209216e+00
1.007545e+00
7.872247e-01
5.605689e-01
3.412924e-01
1.437245e-01
-1.811740e-02
-1.315251e-01
-1.860822e-01
-1.745399e-01
-9.349674e-02
5.619198e-02
2.693274e-01
5.366236e-01
8.452948e-01
1.179923e+00
1.523528e+00
1.858751e+00
2.169027e+00
2.439667e+00
2.658750e+00
2.817759e+00
2.911933e+00
2.940312e+00
2.905504e+00
2.813200e+00
2.671514e+00
2.490191e+00
2.279798e+00
2.050944e+00
1.813612e+00
1.576671e+00
1.347567e+00
1.132237e+00
9.351807e-01
7.596629e-01
6.079690e-01
4.816459e-01
3.816735e-01
3.085351e-01
2.621818e-01
2.419144e-01
2.462239e-01
2.726399e-01
3.176379e-01
3.766454e-01
4.441742e-01
5.140888e-01
5.799988e-01
6.357458e-01
6.759301e-01
6.964104e-01
6.947014e-01
6.702001e-01
6.241928e-01
5.596253e-01
4.806563e-01
3.920521e-01
2.985044e-01
2.039736e-01
1.111552e-01
2.115229e-02
-6.659375e-02
-1.540981e-01
-2.443804e-01
-3.408275e-01
-4.464617e-01
-5.632200e-01
-6.913489e-01
-8.290046e-01
-9.721226e-01
-1.114582e+00
-1.248656e+00
-1.365694e+00
-1.456963e+00
-1.514550e+00
-1.532216e+00
-1.506105e+00
-1.435237e+00
-1.321705e+00
-1.170576e+00
-9.894896e-01
-7.879875e-01
-5.766512e-01
-3.661218e-01
-1.661065e-01
1.552309e-02
1.734430e-01
3.053114e-01
4.118718e-01
4.967048e-01
5.656566e-01
6.260137e-01
6.855294e-01
7.514277e-01
8.295092e-01
9.234667e-01
1.034485e+00
1.161160e+00
1.299724e+00
1.444542e+00
1.588789e+00
1.725237e+00
1.847038e+00
1.948432e+00
2.025296e+00
2.075493e+00
2.098992e+00
2.097759e+00
2.075443e+00
2.036904e+00
1.987636e+00
1.933168e+00
1.878520e+00
1.827757e+00
1.783708e+00
1.747859e+00
1.720402e+00
1.700406e+00
1.686071e+00
1.674993e+00
1.664407e+00
1.651386e+00
1.632975e+00
1.606289e+00
1.568588e+00
1.517350e+00
1.450363e+00
1.365864e+00
1.262693e+00
1.140500e+00
9.999573e-01
8.429631e-01
6.728150e-01
4.942957e-01
3.136391e-01
1.383376e-01
-2.322867e-02
-1.623346e-01
-2.705876e-01
-3.406777e-01
-3.671139e-01
-3.468585e-01
-2.797765e-01
-1.688379e-01
-2.004014e-02
1.579474e-01
3.543880e-01
5.572707e-01
7.542156e-01
9.334012e-01
1.084428e+00
1.199034e+00
1.271607e+00
1.299448e+00
1.282773e+00
1.224467e+00
1.129617e+00
1.004871e+00
8.577008e-01
6.956236e-01
5.254860e-01
3.528691e-01
1.816925e-01
1.405557e-02
-1.496672e-01
-3.104967e-01
-4.703357e-01
-6.313462e-01
-7.953032e-01
-9.630130e-01
-1.133867e+00
-1.305585e+00
-1.474167e+00
-1.634065e+00
-1.778538e+00
-1.900155e+00
-1.991403e+00
-2.045323e+00
-2.056130e+00
-2.019734e+00
-1.934129e+00
-1.799589e+00
-1.618670e+00
-1.396008e+00
-1.137974e+00
-8.522252e-01
-5.472298e-01
-2.318340e-01
8.508823e-02
3.948767e-01
6.892241e-01
9.602372e-01
1.200460e+00
1.402902e+00
1.561111e+00
1.669323e+00
1.722706e+00
1.717691e+00
1.652381e+00
1.526963e+00
1.344092e+00
1.109144e+00
8.302916e-01
5.183536e-01
1.864012e-01
-1.508488e-01
-4.778077e-01
-7.788828e-01
-1.039365e+00
-1.246263e+00
-1.389027e+00
-1.460117e+00
-1.455382e+00
-1.374243e+00
-1.219662e+00
-9.979172e-01
-7.181924e-01
-3.920258e-01
-3.265421e-02
3.456882e-01
7.284655e-01
1.101481e+00
1.451430e+00
1.766340e+00
2.035896e+00
2.251668e+00
2.407232e+00
2.498249e+00
2.522478e+00
2.479792e+00
2.372173e+00
2.203715e+00
1.980615e+00
1.711142e+00
1.405530e+00
1.075780e+00
7.353243e-01
3.985311e-01
8.005417e-02
-2.059447e-01
-4.466428e-01
-6.313940e-01
-7.524623e-01
-8.055659e-01
-7.901609e-01
-7.094327e-01
-5.699974e-01
-3.813548e-01
-1.551616e-01
9.559419e-02
3.574371e-01
6.171954e-01
8.626859e-01
1.083256e+00
1.270161e+00
1.416784e+00
1.518687e+00
1.573550e+00
1.581000e+00
1.542391e+00
1.460568e+00
1.339646e+00
1.184827e+00
1.002274e+00
7.990243e-01
5.829264e-01
3.625635e-01
1.471312e-01
-5.377210e-02
-2.304634e-01
-3.736108e-01
-4.747705e-01
-5.269852e-01
-5.253877e-01
-4.677370e-01
-3.548154e-01
-1.906227e-01
1.767374e-02
2.600484e-01
5.241715e-01
7.961647e-01
1.061496e+00
1.305942e+00
1.516532e+00
1.682417e+00
1.795587e+00
1.851406e+00
1.848906e+00
1.790855e+00
1.683563e+00
1.536446e+00
1.361375e+00
1.171838e+00
9.819771e-01
8.055685e-01
6.550251e-01
5.405109e-01
4.692446e-01
4.450587e-01
4.682504e-01
5.357356e-01
6.414799e-01
7.771580e-01
9.329657e-01
1.098501e+00
1.263623e+00
1.419208e+00
1.557736e+00
1.673663e+00
1.763561e+00
1.826048e+00
1.861534e+00
1.871851e+00
1.859824e+00
1.828849e+00
1.782527e+00
1.724407e+00
1.657829e+00
1.585883e+00
1.511443e+00
1.437238e+00
1.365918e+00
1.300071e+00
1.242162e+00
1.194406e+00
1.158577e+00
1.135788e+00
1.126300e+00
1.129369e+00
1.143195e+00
1.164969e+00
1.191035e+00
1.217157e+00
1.238860e+00
1.251835e+00
1.252340e+00
1.237566e+00
1.205914e+00
1.157142e+00
1.092344e+00
1.013764e+00
9.244270e-01
8.276666e-01
7.265686e-01
6.234394e-01
5.193694e-01
4.139723e-01
3.053585e-01
1.903674e-01
6.505007e-02
-7.464811e-02
-2.320876e-01
-4.091261e-01
-6.054211e-01
-8.179597e-01
-1.040907e+00
-1.265829e+00
-1.482290e+00
-1.678786e+00
-1.843902e+00
-1.967552e+00
-2.042162e+00
-2.063610e+00
-2.031804e+00
-1.950817e+00
-1.828537e+00
-1.675884e+00
-1.505692e+00
-1.331392e+00
-1.165678e+00
-1.019313e+00
-9.002114e-01
-8.129004e-01
-7.583924e-01
-7.344554e-01
-7.362169e-01
-7.570018e-01
-7.892808e-01
-8.256021e-01
-8.593904e-01
-8.855174e-01
-9.005906e-01
-9.029474e-01
-8.923877e-01
-8.697168e-01
-8.361937e-01
-7.929869e-01
-7.407297e-01
-6.792416e-01
-6.074527e-01
-5.235338e-01
-4.252075e-01
-3.101924e-01
-1.767165e-01
-2.402819e-02
1.471683e-01
3.344204e-01
5.334287e-01
7.381703e-01
9.412416e-01
1.134388e+00
1.309156e+00
1.457602e+00
1.572951e+00
1.650171e+00
1.686361e+00
1.680954e+00
1.635700e+00
1.554435e+00
1.442668e+00
1.307023e+00
1.154600e+00
9.923253e-01
8.263847e-01
6.618018e-01
5.022261e-01
3.499467e-01
2.061145e-01
7.111729e-02
-5.497495e-02
-1.719819e-01
-2.792799e-01
-3.756142e-01
-4.590751e-01
-5.272249e-01
-5.773429e-01
-6.067444e-01
-6.131287e-01
-5.949139e-01
-5.515237e-01
-4.835934e-01
-3.930699e-01
-2.831895e-01
-1.583279e-01
-2.373485e-02
1.148197e-01
2.514476e-01
3.805454e-01
4.971519e-01
5.972240e-01
6.778050e-01
7.370750e-01
7.742873e-01
7.896084e-01
7.838890e-01
7.584046e-01
7.146068e-01
6.539288e-01
5.776805e-01
4.870548e-01
3.832468e-01
2.676649e-01
1.421898e-01
9.423570e-03
-1.271315e-01
-2.630179e-01
-3.929221e-01
-5.109311e-01
-6.109231e-01
-6.870421e-01
-7.341963e-01
-7.485144e-01
-7.277027e-01
-6.712592e-01
-5.805196e-01
-4.585355e-01
-3.098019e-01
-1.398749e-01
4.506722e-02
2.386595e-01
4.347267e-01
6.275545e-01
8.120320e-01
9.836619e-01
1.138455e+00
1.272749e+00
1.382995e+00
1.465568e+00
1.516660e+00
1.532292e+00
1.508479e+00
1.441559e+00
1.328663e+00
1.168282e+00
9.608531e-01
7.092865e-01
4.193348e-01
9.972786e-02
-2.379844e-01
-5.799048e-01
-9.105635e-01
-1.213941e+00
-1.474654e+00
-1.679188e+00
-1.817061e+00
-1.881776e+00
-1.871467e+00
-1.789169e+00
-1.642657e+00
-1.443888e+00
-1.208099e+00
-9.526515e-01
-6.957398e-01
-4.550965e-01
-2.467983e-01
-8.427363e-02
2.242173e-02
6.702821e-02
4.720042e-02
-3.565599e-02
-1.767835e-01
-3.686478e-01
-6.016209e-01
-8.647054e-01
-1.146237e+00
-1.434512e+00
-1.718315e+00
-1.987306e+00
-2.232301e+00
-2.445435e+00
-2.620254e+00
-2.751775e+00
-2.836538e+00
-2.872688e+00
-2.860086e+00
-2.800434e+00
-2.697390e+00
-2.556607e+00
-2.385660e+00
-2.193792e+00
-1.991469e+00
-1.789722e+00
-1.599321e+00
-1.429856e+00
-1.288815e+00
-1.180784e+00
-1.106895e+00
-1.064599e+00
-1.047830e+00
-1.047562e+00
-1.052699e+00
-1.051204e+00
-1.031330e+00
-9.828261e-01
-8.979653e-01
-7.722959e-01
-6.050409e-01
-3.991144e-01
-1.607720e-01
1.010522e-01
3.756318e-01
6.514539e-01
9.172285e-01
1.162797e+00
1.379848e+00
1.562384e+00
1.706910e+00
1.812348e+00
1.879729e+00
1.911717e+00
1.912049e+00
1.884963e+00
1.834694e+00
1.765078e+00
1.679289e+00
1.579722e+00
1.468011e+00
1.345139e+00
1.211615e+00
1.067679e+00
9.134881e-01
7.492671e-01
5.753863e-01
3.923744e-01
2.008665e-01
1.517472e-03
-2.050846e-01
-4.184609e-01
-6.382042e-01
-8.638399e-01
-1.094587e+00
-1.329045e+00
-1.564855e+00
-1.798389e+00
-2.024540e+00
-2.236662e+00
-2.426705e+00
-2.585556e+00
-2.703588e+00
-2.771378e+00
-2.780534e+00
-2.724560e+00
-2.599665e+00
-2.405431e+00
-2.145249e+00
-1.826467e+00
-1.460220e+00
-1.060926e+00
-6.454799e-01
-2.322237e-01
1.602509e-01
5.143441e-01
8.146322e-01
1.048887e+00
1.208835e+00
1.290587e+00
1.294714e+00
1.225956e+00
1.092633e+00
9.057986e-01
6.782614e-01
4.235511e-01
1.549343e-01
-1.154441e-01
-3.772350e-01
-6.223421e-01
-8.451459e-01
-1.042504e+00
-1.213549e+00
-1.359323e+00
-1.482298e+00
-1.585836e+00
-1.673665e+00
-1.749420e+00
-1.816286e+00
-1.876781e+00
-1.932652e+00
-1.984866e+00
-2.033629e+00
-2.078415e+00
-2.117952e+00
-2.150182e+00
-2.172214e+00
-2.180320e+00
-2.170027e+00
-2.136338e+00
-2.074107e+00
-1.978539e+00
-1.845778e+00
-1.673506e+00
-1.461468e+00
-1.211871e+00
-9.295725e-01
-6.220500e-01
-2.991406e-01
2.742864e-02
3.446761e-01
6.391179e-01
8.975815e-01
1.108026e+00
1.260316e+00
1.346906e+00
1.363383e+00
1.308835e+00
1.186016e+00
1.001271e+00
7.642334e-01
4.872885e-01
1.848392e-01
-1.275793e-01
-4.342672e-01
-7.203322e-01
-9.725846e-01
-1.180281e+00
-1.335655e+00
-1.434218e+00
-1.474800e+00
-1.459397e+00
-1.392824e+00
-1.282271e+00
-1.136775e+00
-9.666696e-01
-7.830151e-01
-5.970344e-01
-4.195486e-01
-2.604319e-01
-1.281044e-01
-2.909138e-02
3.231662e-02
5.427664e-02
3.745956e-02
-1.503284e-02
-9.788972e-02
-2.039300e-01
-3.245301e-01
-4.501100e-01
-5.706503e-01
-6.762146e-01
-7.574587e-01
-8.061087e-01
-8.153961e-01
-7.804378e-01
-6.985480e-01
-5.694674e-01
-3.954913e-01
-1.814731e-01
6.531877e-02
3.355093e-01
6.180950e-01
9.010761e-01
1.172204e+00
1.419785e+00
1.633455e+00
1.804868e+00
1.928200e+00
2.000451e+00
2.021498e+00
1.993925e+00
1.922630e+00
1.814283e+00
1.676663e+00
1.517952e+00
1.346050e+00
1.167976e+00
9.894248e-01
8.145163e-01
6.457698e-01
4.842935e-01
3.301528e-01
1.828505e-01
4.184104e-02
-9.300774e-02
-2.210737e-01
-3.408088e-01
-4.497538e-01
-5.447261e-01
-6.221440e-01
-6.784344e-01
-7.104646e-01
-7.159390e-01
-6.937131e-01
-6.439872e-01
-5.683621e-01
-4.697545e-01
-3.521872e-01
-2.204846e-01
-7.991175e-02
6.419656e-02
2.067736e-01
3.432864e-01
4.699054e-01
5.835701e-01
6.819618e-01
7.634095e-01
8.267661e-01
8.712927e-01
8.965802e-01
9.025239e-01
8.893513e-01
8.576848e-01
8.086164e-01
7.437655e-01
6.653000e-01
5.759061e-01
4.787036e-01
3.771131e-01
2.746868e-01
1.749161e-01
8.103638e-02
-4.153839e-03
-7.843982e-02
-1.402849e-01
-1.888583e-01
-2.239893e-01
-2.460478e-01
-2.557646e-01
-2.540121e-01
-2.415766e-01
-2.189539e-01
-1.862018e-01
-1.428760e-01
-8.806433e-02
-2.052281e-02
6.110246e-02
1.579936e-01
2.708571e-01
3.996394e-01
5.432972e-01
6.996542e-01
8.653599e-01
1.035960e+00
1.206076e+00
1.369677e+00
1.520432e+00
1.652109e+00
1.758983e+00
1.836221e+00
1.880194e+00
1.888697e+00
1.861042e+00
1.798030e+00
1.701815e+00
1.575678e+00
1.423749e+00
1.250696e+00
1.061419e+00
8.607575e-01
6.532358e-01
4.428678e-01
2.330340e-01
2.644753e-02
-1.747886e-01
-3.690410e-01
-5.549472e-01
-7.311926e-01
-8.963032e-01
-1.048495e+00
-1.185614e+00
-1.305180e+00
-1.404549e+00
-1.481174e+00
-1.532931e+00
-1.558477e+00
-1.557567e+00
-1.531293e+00
-1.482175e+00
-1.414079e+00
-1.331959e+00
-1.241420e+00
-1.148172e+00
-1.057439e+00
-9.734097e-01
-8.988139e-01
-8.346903e-01
-7.803731e-01
-7.336906e-01
-6.913335e-01
-6.493257e-01
-6.035224e-01
-5.500671e-01
-4.857598e-01
-4.083103e-01
-3.164781e-01
-2.101126e-01
-9.012002e-02
4.161691e-02
1.823471e-01
3.285722e-01
4.761760e-01
6.205621e-01
7.568009e-01
8.797924e-01
9.844446e-01
1.065870e+00
1.119603e+00
1.141829e+00
1.129626e+00
1.081204e+00
9.961255e-01
8.754944e-01
7.220887e-01
5.404185e-01
3.366906e-01
1.186603e-01
-1.046428e-01
-3.233232e-01
-5.271620e-01
-7.062771e-01
-8.518715e-01
-9.570193e-01
-1.017420e+00
-1.032036e+00
-1.003524e+00
-9.383737e-01
-8.466867e-01
-7.415720e-01
-6.381749e-01
-5.524082e-01
-4.994991e-01
-4.924942e-01
-5.408826e-01
-6.494827e-01
-8.177222e-01
-1.039397e+00
-1.302950e+00
-1.592257e+00
-1.887858e+00
-2.168520e+00
-2.412982e+00
-2.601709e+00
-2.718465e+00
-2.751557e+00
-2.694617e+00
-2.546866e+00
-2.312875e+00
-2.001889e+00
-1.626858e+00
-1.203308e+00
-7.482202e-01
-2.790192e-01
1.872426e-01
6.344820e-01
1.047978e+00
1.414606e+00
1.722973e+00
1.963521e+00
2.128646e+00
2.212864e+00
2.213045e+00
2.128675e+00
1.962123e+00
1.718848e+00
1.407476e+00
1.039705e+00
6.299842e-01
1.949554e-01
-2.473258e-01
-6.783512e-01
-1.080231e+00
-1.436783e+00
-1.734546e+00
-1.963607e+00
-2.118164e+00
-2.196767e+00
-2.202205e+00
-2.141051e+00
-2.022921e+00
-1.859519e+00
-1.663569e+00
-1.447736e+00
-1.223638e+00
-1.001043e+00
-7.873131e-01
-5.871448e-01
-4.026250e-01
-2.335833e-01
-7.819068e-02
6.628175e-02
2.026519e-01
3.330831e-01
4.585149e-01
5.783495e-01
6.904313e-01
7.913132e-01
8.767571e-01
9.423877e-01
9.843971e-01
1.000198e+00
9.889362e-01
9.517920e-01
8.920341e-01
8.148200e-01
7.267685e-01
6.353583e-01
5.482228e-01
4.724220e-01
4.137695e-01
3.762835e-01
3.618146e-01
3.698825e-01
3.977323e-01
4.405958e-01
4.921252e-01
5.449526e-01
5.913191e-01
6.237186e-01
6.355077e-01
6.214387e-01
5.780852e-01
5.041338e-01
4.005259e-01
2.704410e-01
1.191228e-01
-4.643524e-02
-2.179195e-01
-3.862036e-01
-5.418936e-01
-6.758726e-01
-7.798125e-01
-8.466274e-01
-8.708505e-01
-8.489209e-01
-7.793676e-01
-6.628855e-01
-5.022989e-01
-3.024164e-01
-6.979017e-02
1.876037e-01
4.607407e-01
7.399561e-01
1.015363e+00
1.277267e+00
1.516554e+00
1.725066e+00
1.895924e+00
2.023839e+00
2.105356e+00
2.139055e+00
2.125670e+00
2.068119e+00
1.971406e+00
1.842409e+00
1.689535e+00
1.522256e+00
1.350563e+00
1.184381e+00
1.032976e+00
9.044334e-01
8.052200e-01
7.398932e-01
7.109528e-01
7.188449e-01
7.620974e-01
8.375591e-01
9.407058e-01
1.065974e+00
1.207085e+00
1.357339e+00
1.509839e+00
1.657661e+00
1.793954e+00
1.912003e+00
2.005281e+00
2.067532e+00
2.092926e+00
2.076312e+00
2.013575e+00
1.902075e+00
1.741108e+00
1.532322e+00
1.279994e+00
9.911008e-01
6.751278e-01
3.436122e-01
9.445177e-03
-3.139992e-01
-6.138162e-01
-8.784972e-01
-1.098725e+00
-1.267951e+00
-1.382686e+00
-1.442499e+00
-1.449719e+00
-1.408932e+00
-1.326316e+00
-1.208954e+00
-1.064181e+00
-8.990625e-01
-7.200445e-01
-5.327904e-01
-3.421989e-01
-1.525669e-01
3.215362e-02
2.080642e-01
3.710571e-01
5.166376e-01
6.398781e-01
7.355312e-01
7.983090e-01
8.233131e-01
8.065712e-01
7.456229e-01
6.400759e-01
4.920537e-01
3.064585e-01
9.098755e-02
-1.441334e-01
-3.867033e-01
-6.233545e-01
-8.405494e-01
-1.025669e+00
-1.168077e+00
-1.260042e+00
-1.297409e+00
-1.279934e+00
-1.211245e+00
-1.098436e+00
-9.513218e-01
-7.814790e-01
-6.011549e-01
-4.221975e-01
-2.551156e-01
-1.083677e-01
1.205946e-02
1.027663e-01
1.627698e-01
1.931037e-01
1.962680e-01
1.756178e-01
1.347806e-01
7.717810e-02
5.708009e-03
-7.738868e-02
-1.704802e-01
-2.723511e-01
-3.819232e-01
-4.979567e-01
-6.188013e-01
-7.422451e-01
-8.654883e-01
-9.852392e-01
-1.097905e+00
-1.199839e+00
-1.287587e+00
-1.358117e+00
-1.408979e+00
-1.438408e+00
-1.445371e+00
-1.429557e+00
-1.391336e+00
-1.331696e+00
-1.252153e+00
-1.154661e+00
-1.041513e+00
-9.152556e-01
-7.786183e-01
-6.344738e-01
-4.858264e-01
-3.358258e-01
-1.877913e-01
-4.522598e-02
8.820706e-02
2.087687e-01
3.128073e-01
3.970043e-01
4.586899e-01
4.961943e-01
5.091855e-01
4.989327e-01
4.684364e-01
4.223771e-01
3.668630e-01
3.089818e-01
2.561991e-01
2.156667e-01
1.935189e-01
1.942371e-01
2.201529e-01
2.711392e-01
3.445256e-01
4.352433e-01
5.361912e-01
6.387905e-01
7.336757e-01
8.114571e-01
8.634784e-01
8.824951e-01
8.632077e-01
8.026052e-01
7.000968e-01
5.574345e-01
3.784543e-01
1.686740e-01
-6.519684e-02
-3.157817e-01
-5.755398e-01
-8.371968e-01
-1.094064e+00
-1.340220e+00
-1.570551e+00
-1.780664e+00
-1.966709e+00
-2.125172e+00
-2.252684e+00
-2.345916e+00
-2.401586e+00
-2.416620e+00
-2.388428e+00
-2.315286e+00
-2.196760e+00
-2.034101e+00
-1.830544e+00
-1.591452e+00
-1.324243e+00
-1.038119e+00
-7.435752e-01
-4.517750e-01
-1.738377e-01
7.986348e-02
3.003233e-01
4.803882e-01
6.150697e-01
7.016848e-01
7.398350e-01
7.312534e-01
6.795464e-01
5.898603e-01
4.685020e-01
3.225428e-01
1.594385e-01
-1.330033e-02
-1.883596e-01
-3.587785e-01
-5.180153e-01
-6.599511e-01
-7.788791e-01
-8.695345e-01
-9.272154e-01
-9.480206e-01
-9.291949e-01
-8.695407e-01
-7.698215e-01
-6.330724e-01
-4.647358e-01
-2.725637e-01
-6.625750e-02
1.431397e-01
3.440518e-01
5.252983e-01
6.770418e-01
7.916461e-01
8.643438e-01
8.936354e-01
8.813735e-01
8.325300e-01
7.546780e-01
6.572550e-01
5.506862e-01
4.454520e-01
3.511807e-01
2.758346e-01
2.250507e-01
2.016853e-01
2.056038e-01
2.337400e-01
2.804273e-01
3.379818e-01
3.974838e-01
4.496855e-01
4.859537e-01
4.991531e-01
4.843807e-01
4.394785e-01
3.652735e-01
2.655211e-01
1.465559e-01
1.668571e-02
-1.146130e-01
-2.376128e-01
-3.432676e-01
-4.240558e-01
-4.746347e-01
-4.922308e-01
-4.767194e-01
-4.303960e-01
-3.574820e-01
-2.634522e-01
-1.542927e-01
-3.580950e-02
8.691479e-02
2.098460e-01
3.300837e-01
4.457263e-01
5.555773e-01
6.587702e-01
7.544036e-01
8.412619e-01
9.176779e-01
9.815624e-01
1.030590e+00
1.062507e+00
1.075486e+00
1.068476e+00
1.041465e+00
9.956140e-01
9.332413e-01
8.576641e-01
7.729296e-01
6.834792e-01
5.937966e-01
5.080810e-01
4.299791e-01
3.623940e-01
3.073847e-01
2.661595e-01
2.391606e-01
2.262330e-01
2.268541e-01
2.403916e-01
2.663442e-01
3.045116e-01
3.550483e-01
4.183706e-01
4.949138e-01
5.847700e-01
6.872682e-01
8.005784e-01
9.214283e-01
1.045011e+00
1.165134e+00
1.274619e+00
1.365932e+00
1.431964e+00
1.466883e+00
1.466929e+00
1.431043e+00
1.361246e+00
1.262675e+00
1.143275e+00
1.013148e+00
8.836317e-01
7.662172e-01
6.714137e-01
6.077066e-01
5.807168e-01
5.926521e-01
6.421047e-01
7.242023e-01
8.310840e-01
9.526355e-01
1.077397e+00
1.193540e+00
1.289826e+00
1.356442e+00
1.385674e+00
1.372354e+00
1.314079e+00
1.211212e+00
1.066692e+00
8.857123e-01
6.753133e-01
4.439425e-01
2.010266e-01
-4.342699e-02
-2.791929e-01
-4.961660e-01
-6.846929e-01
-8.359186e-01
-9.421577e-01
-9.972917e-01
-9.971702e-01
-9.399858e-01
-8.265744e-01
-6.605978e-01
-4.485647e-01
-1.996672e-01
7.457673e-02
3.608620e-01
6.447873e-01
9.116562e-01
1.147336e+00
1.339122e+00
1.476540e+00
1.552041e+00
1.561530e+00
1.504667e+00
1.384923e+00
1.209351e+00
9.880754e-01
7.335223e-01
4.594380e-01
1.797859e-01
-9.237428e-02
-3.459002e-01
-5.723522e-01
-7.664531e-01
-9.261638e-01
-1.052371e+00
-1.148235e+00
-1.218302e+00
-1.267514e+00
-1.300265e+00
-1.319641e+00
-1.326965e+00
-1.321679e+00
-1.301602e+00
-1.263480e+00
-1.203748e+00
-1.119390e+00
-1.008751e+00
-8.722064e-01
-7.125922e-01
-5.353445e-01
-3.483311e-01
-1.613904e-01
1.437600e-02
1.674866e-01
2.870475e-01
3.637027e-01
3.904620e-01
3.633152e-01
2.815647e-01
1.478458e-01
-3.215559e-02
-2.502391e-01
-4.964010e-01
-7.596261e-01
-1.028665e+00
-1.292721e+00
-1.541981e+00
-1.767984e+00
-1.963813e+00
-2.124137e+00
-2.245159e+00
-2.324488e+00
-2.360999e+00
-2.354707e+00
-2.306687e+00
-2.219044e+00
-2.094941e+00
-1.938663e+00
-1.755683e+00
-1.552689e+00
-1.337533e+00
-1.119059e+00
-9.068013e-01
-7.105426e-01
-5.397766e-01
-4.031045e-01
-3.076358e-01
-2.584559e-01
-2.582219e-01
-3.069348e-01
-4.019166e-01
-5.379964e-01
-7.078865e-01
-9.027076e-01
-1.112610e+00
-1.327426e+00
-1.537293e+00
-1.733191e+00
-1.907352e+00
-2.053515e+00
-2.167021e+00
-2.244756e+00
-2.284967e+00
-2.287004e+00
-2.251035e+00
-2.177798e+00
-2.068432e+00
-1.924434e+00
-1.747738e+00
-1.540903e+00
-1.307359e+00
-1.051662e+00
-7.796973e-01
-4.987727e-01
-2.175708e-01
5.406522e-02
3.055191e-01
5.259499e-01
7.049756e-01
8.334480e-01
9.042555e-01
9.130783e-01
8.590110e-01
7.449704e-01
5.778197e-01
3.681666e-01
1.298291e-01
-1.209997e-01
-3.668192e-01
-5.900253e-01
-7.741387e-01
-9.049439e-01
-9.714392e-01
-9.665177e-01
-8.873321e-01
-7.353290e-01
-5.159708e-01
-2.381940e-01
8.632344e-02
4.440016e-01
8.202179e-01
1.200109e+00
1.569265e+00
1.914272e+00
2.223122e+00
2.485478e+00
2.692841e+00
2.838639e+00
2.918275e+00
2.929147e+00
2.870664e+00
2.744256e+00
2.553387e+00
2.303545e+00
2.002185e+00
1.658590e+00
1.283613e+00
8.892697e-01
4.881729e-01
9.283850e-02
-2.850888e-01
-6.355984e-01
-9.509680e-01
-1.226211e+00
-1.459249e+00
-1.650760e+00
-1.803746e+00
-1.922842e+00
-2.013501e+00
-2.081138e+00
-2.130371e+00
-2.164426e+00
-2.184781e+00
-2.191046e+00
-2.181076e+00
-2.151256e+00
-2.096929e+00
-2.012905e+00
-1.894013e+00
-1.735674e+00
-1.534458e+00
-1.288594e+00
-9.983842e-01
-6.664820e-01
-2.979741e-01
9.974338e-02
5.173035e-01
9.438800e-01
1.367812e+00
1.777266e+00
2.160855e+00
2.508163e+00
2.810138e+00
3.059338e+00
3.250050e+00
3.378310e+00
3.441851e+00
3.440035e+00
3.373778e+00
3.245503e+00
3.059125e+00
2.820052e+00
2.535178e+00
2.212838e+00
1.862686e+00
1.495460e+00
1.122637e+00
7.559672e-01
4.069259e-01
8.611188e-02
-1.973461e-01
-4.363300e-01
-6.261649e-01
-7.649008e-01
-8.534061e-01
-8.952536e-01
-8.963963e-01
-8.646521e-01
-8.090400e-01
-7.390300e-01
-6.637797e-01
-5.914334e-01
-5.285523e-01
-4.797250e-01
-4.473926e-01
-4.318968e-01
-4.317384e-01
-4.440139e-01
-4.649725e-01
-4.906237e-01
-5.173134e-01
-5.421892e-01
-5.634925e-01
-5.806402e-01
-5.940933e-01
-6.050368e-01
-6.149278e-01
-6.249797e-01
-6.356635e-01
-6.463031e-01
-6.548317e-01
-6.577571e-01
-6.503573e-01
-6.270923e-01
-5.821883e-01
-5.103222e-01
-4.073166e-01
-2.707554e-01
-1.004415e-01
1.013602e-01
3.299204e-01
5.782799e-01
8.376898e-01
1.098204e+00
1.349359e+00
1.580862e+00
1.783230e+00
1.948321e+00
2.069718e+00
2.142958e+00
2.165609e+00
2.137205e+00
2.059081e+00
1.934127e+00
1.766514e+00
1.561404e+00
1.324696e+00
1.062810e+00
7.825377e-01
4.909401e-01
1.952730e-01
-9.708654e-02
-3.787559e-01
-6.425328e-01
-8.816650e-01
-1.090194e+00
-1.263342e+00
-1.397880e+00
-1.492431e+00
-1.547640e+00
-1.566182e+00
-1.552602e+00
-1.512985e+00
-1.454504e+00
-1.384891e+00
-1.311868e+00
-1.242603e+00
-1.183218e+00
-1.138391e+00
-1.111078e+00
-1.102363e+00
-1.111462e+00
-1.135856e+00
-1.171565e+00
-1.213517e+00
-1.255995e+00
-1.293118e+00
-1.319316e+00
-1.329763e+00
-1.320724e+00
-1.289792e+00
-1.236008e+00
-1.159840e+00
-1.063062e+00
-9.485379e-01
-8.199591e-01
-6.815752e-01
-5.379418e-01
-3.937134e-01
-2.534847e-01
-1.216725e-01
-2.423598e-03
1.004746e-01
1.836986e-01
2.445206e-01
2.809730e-01
2.920362e-01
2.778338e-01
2.398121e-01
1.808734e-01
1.054355e-01
1.938585e-02
-7.009250e-02
-1.548430e-01
-2.262088e-01
-2.756434e-01
-2.954201e-01
-2.793768e-01
-2.236106e-01
-1.270276e-01
8.345568e-03
1.773578e-01
3.720705e-01
5.824202e-01
7.971419e-01
1.004841e+00
1.195080e+00
1.359336e+00
1.491714e+00
1.589333e+00
1.652350e+00
1.683654e+00
1.688272e+00
1.672595e+00
1.643504e+00
1.607511e+00
1.570005e+00
1.534676e+00
1.503163e+00
1.474981e+00
1.447692e+00
1.417343e+00
1.379084e+00
1.327926e+00
1.259545e+00
1.171035e+00
1.061528e+00
9.325973e-01
7.883826e-01
6.354194e-01
4.821733e-01
3.383260e-01
2.138832e-01
1.182043e-01
5.905955e-02
4.182587e-02
6.891331e-02
1.394918e-01
2.495475e-01
3.922570e-01
5.586248e-01
7.382951e-01
9.204290e-01
1.094536e+00
1.251159e+00
1.382353e+00
1.481912e+00
1.545381e+00
1.569874e+00
1.553792e+00
1.496517e+00
1.398159e+00
1.259421e+00
1.081612e+00
8.667892e-01
6.180140e-01
3.396367e-01
3.755223e-02
-2.806524e-01
-6.057137e-01
-9.269049e-01
-1.232455e+00
-1.510149e+00
-1.748074e+00
-1.935431e+00
-2.063354e+00
-2.125631e+00
-2.119263e+00
-2.044784e+00
-1.906311e+00
-1.711289e+00
-1.469987e+00
-1.194769e+00
-8.992165e-01
-5.972009e-01
-3.019686e-01
-2.532843e-02
2.230039e-01
4.358578e-01
6.088344e-01
7.403058e-01
8.312074e-01
8.846602e-01
9.054765e-01
8.996060e-01
8.735767e-01
8.339737e-01
7.869893e-01
7.380561e-01
6.915718e-01
6.507134e-01
6.173394e-01
5.919814e-01
5.739258e-01
5.613837e-01
5.517421e-01
5.418764e-01
5.284966e-01
5.084904e-01
4.792251e-01
4.387781e-01
3.860778e-01
3.209544e-01
2.441138e-01
1.570589e-01
6.197881e-02
-3.837807e-02
-1.408467e-01
-2.420093e-01
-3.383926e-01
-4.267010e-01
-5.040812e-01
-5.683946e-01
-6.184654e-01
-6.542638e-01
-6.769872e-01
-6.890080e-01
-6.936765e-01
-6.949810e-01
-6.970947e-01
-7.038553e-01
-7.182436e-01
-7.419359e-01
-7.750052e-01
-8.158278e-01
-8.612281e-01
-9.068568e-01
-9.477591e-01
-9.790611e-01
-9.966782e-01
-9.979469e-01
-9.820875e-01
-9.504294e-01
-9.063598e-01
-8.549931e-01
-8.025982e-01
-7.558502e-01
-7.210053e-01
-7.031061e-01
-7.053262e-01
-7.285453e-01
-7.712145e-01
-8.295294e-01
-8.978872e-01
-9.695633e-01
-1.037512e+00
-1.095182e+00
-1.137235e+00
-1.160075e+00
-1.162118e+00
-1.143775e+00
-1.107155e+00
-1.055550e+00
-9.927665e-01
-9.224321e-01
-8.473708e-01
-7.691562e-01
-6.879143e-01
-6.024126e-01
-5.104293e-01
-4.093519e-01
-2.969189e-01
-1.719937e-01
-3.525021e-02
1.103409e-01
2.593136e-01
4.038490e-01
5.342684e-01
6.398466e-01
7.098709e-01
7.348425e-01
7.076881e-01
6.248416e-01
4.870583e-01
2.998461e-01
7.343367e-02
-1.777467e-01
-4.360344e-01
-6.818856e-01
-8.954599e-01
-1.058291e+00
-1.154877e+00
-1.174025e+00
-1.109824e+00
-9.621363e-01
-7.365727e-01
-4.439385e-01
-9.923459e-02
2.796770e-01
6.735826e-01
1.063428e+00
1.431666e+00
1.763310e+00
2.046620e+00
2.273384e+00
2.438850e+00
2.541365e+00
2.581825e+00
2.563039e+00
2.489099e+00
2.364831e+00
2.195382e+00
1.985971e+00
1.741799e+00
1.468092e+00
1.170241e+00
8.539593e-01
5.254196e-01
1.913170e-01
-1.411768e-01
-4.645693e-01
-7.713073e-01
-1.054115e+00
-1.306379e+00
-1.522533e+00
-1.698411e+00
-1.831514e+00
-1.921157e+00
-1.968476e+00
-1.976276e+00
-1.948732e+00
-1.890984e+00
-1.808661e+00
-1.707409e+00
-1.592467e+00
-1.468355e+00
-1.338689e+00
-1.206145e+00
-1.072546e+00
-9.390549e-01
-8.064276e-01
-6.752896e-01
-5.463974e-01
-4.208584e-01
-3.002886e-01
-1.868990e-01
-8.350693e-02
6.530537e-03
7.946089e-02
1.313567e-01
1.584065e-01
1.572588e-01
1.253917e-01
6.146369e-02
-3.440019e-02
-1.604358e-01
-3.132126e-01
-4.877648e-01
-6.778656e-01
-8.764114e-01
-1.075863e+00
-1.268687e+00
-1.447757e+00
-1.606655e+00
-1.739881e+00
-1.842951e+00
-1.912405e+00
-1.945765e+00
-1.941478e+00
-1.898886e+00
-1.818238e+00
-1.700783e+00
-1.548898e+00
-1.366243e+00
-1.157874e+00
-9.302779e-01
-6.912541e-01
-4.496359e-01
-2.148257e-01
3.821512e-03
1.977153e-01
3.597701e-01
4.850800e-01
5.714413e-01
6.196462e-01
6.334960e-01
6.195152e-01
5.863810e-01
5.441234e-01
5.031841e-01
4.734395e-01
4.633057e-01
4.790231e-01
5.241924e-01
5.995943e-01
7.032845e-01
8.309254e-01
9.762956e-01
1.131914e+00
1.289712e+00
1.441702e+00
1.580579e+00
1.700221e+00
1.796029e+00
1.865098e+00
1.906197e+00
1.919572e+00
1.906625e+00
1.869515e+00
1.810767e+00
1.732938e+00
1.638410e+00
1.529304e+00
1.407534e+00
1.274937e+00
1.133453e+00
9.852761e-01
8.329504e-01
6.793706e-01
5.276941e-01
3.811755e-01
2.429573e-01
1.158513e-01
2.144956e-03
-9.654439e-02
-1.793568e-01
-2.462160e-01
-2.978006e-01
-3.354683e-01
-3.611378e-01
-3.771339e-01
-3.860008e-01
-3.902936e-01
-3.923649e-01
-3.941734e-01
-3.971422e-01
-4.020940e-01
-4.092786e-01
-4.184941e-01
-4.292824e-01
-4.411668e-01
-4.538884e-01
-4.675963e-01
-4.829526e-01
-5.011271e-01
-5.236729e-01
-5.522944e-01
-5.885368e-01
-6.334405e-01
-6.872141e-01
-7.489799e-01
-8.166382e-01
-8.868837e-01
-9.553839e-01
-1.017105e+00
-1.066754e+00
-1.099276e+00
-1.110353e+00
-1.096843e+00
-1.057091e+00
-9.910980e-01
-9.005031e-01
-7.884085e-01
-6.590656e-01
-5.174759e-01
-3.689670e-01
-2.188062e-01
-7.190366e-02
6.736333e-02
1.951973e-01
3.083207e-01
4.038523e-01
4.791792e-01
5.318852e-01
5.597845e-01
5.610870e-01
5.346879e-01
4.805430e-01
4.000619e-01
2.964363e-01
1.748217e-01
4.230728e-02
-9.235916e-02
-2.192887e-01
-3.281694e-01
-4.091131e-01
-4.535379e-01
-4.549854e-01
-4.097791e-01
-3.174429e-01
-1.808319e-01
-5.955148e-03
1.984885e-01
4.218110e-01
6.521937e-01
8.776122e-01
1.086736e+00
1.269718e+00
1.418817e+00
1.528795e+00
1.597089e+00
1.623741e+00
1.611109e+00
1.563384e+00
1.485981e+00
1.384843e+00
1.265752e+00
1.133717e+00
9.925282e-01
8.445284e-01
6.906363e-01
5.306162e-01
3.635436e-01
1.883838e-01
4.584036e-03
-1.874218e-01
-3.858732e-01
-5.875562e-01
-7.878946e-01
-9.812373e-01
-1.161290e+00
-1.321632e+00
-1.456252e+00
-1.560038e+00
-1.629188e+00
-1.661469e+00
-1.656345e+00
-1.614937e+00
-1.539858e+00
-1.434943e+00
-1.304918e+00
-1.155060e+00
-9.908640e-01
-8.177537e-01
-6.408563e-01
-4.648521e-01
-2.939153e-01
-1.317534e-01
1.826437e-02
1.529098e-01
2.688788e-01
3.626117e-01
4.302135e-01
4.675247e-01
4.703676e-01
4.349628e-01
3.584736e-01
2.396135e-01
7.922613e-02
-1.192543e-01
-3.495507e-01
-6.025656e-01
-8.667139e-01
-1.128560e+00
-1.373710e+00
-1.587880e+00
-1.758018e+00
-1.873375e+00
-1.926392e+00
-1.913326e+00
-1.834533e+00
-1.694406e+00
-1.500964e+00
-1.265160e+00
-9.999802e-01
-7.194407e-01
-4.375707e-01
-1.674847e-01
7.939376e-02
2.939085e-01
4.695286e-01
6.024912e-01
6.917547e-01
7.387946e-01
7.472893e-01
7.227359e-01
6.720402e-01
6.031092e-01
5.244683e-01
4.449044e-01
3.731303e-01
3.174518e-01
2.854212e-01
2.834679e-01
3.165089e-01
3.875581e-01
4.973686e-01
6.441522e-01
8.234231e-01
1.028012e+00
1.248282e+00
1.472576e+00
1.687867e+00
1.880602e+00
2.037655e+00
2.147309e+00
2.200164e+00
2.189872e+00
2.113628e+00
1.972368e+00
1.770674e+00
1.516419e+00
1.220198e+00
8.946304e-01
5.535881e-01
2.114364e-01
-1.176766e-01
-4.204364e-01
-6.848688e-01
-9.007319e-01
-1.059807e+00
-1.156108e+00
-1.186041e+00
-1.148521e+00
-1.045071e+00
-8.798773e-01
-6.597837e-01
-3.941828e-01
-9.477064e-02
2.248630e-01
5.498156e-01
8.646075e-01
1.154037e+00
1.404100e+00
1.602923e+00
1.741626e+00
1.815061e+00
1.822343e+00
1.767106e+00
1.657435e+00
1.505415e+00
1.326332e+00
1.137519e+00
9.569773e-01
8.018523e-01
6.869336e-01
6.233242e-01
6.174273e-01
6.703684e-01
7.779275e-01
9.309978e-01
1.116526e+00
1.318832e+00
1.521151e+00
1.707233e+00
1.862818e+00
1.976837e+00
2.042231e+00
2.056329e+00
2.020783e+00
1.941092e+00
1.825800e+00
1.685455e+00
1.531463e+00
1.374935e+00
1.225668e+00
1.091348e+00
9.770528e-01
8.850998e-01
8.152256e-01
7.650579e-01
7.307886e-01
7.079447e-01
6.921410e-01
6.797177e-01
6.681867e-01
6.564503e-01
6.447909e-01
6.346592e-01
6.283138e-01
6.283739e-01
6.373540e-01
6.572415e-01
6.891700e-01
7.332247e-01
7.883951e-01
8.526671e-01
9.232258e-01
9.967233e-01
1.069556e+00
1.138106e+00
1.198909e+00
1.248747e+00
1.284670e+00
1.303978e+00
1.304205e+00
1.283136e+00
1.238871e+00
1.169958e+00
1.075576e+00
9.557402e-01
8.115229e-01
6.452262e-01
4.604909e-01
2.623006e-01
5.686002e-02
-1.486600e-01
-3.465001e-01
-5.287818e-01
-6.880249e-01
-8.176598e-01
-9.124851e-01
-9.690309e-01
-9.857987e-01
-9.633665e-01
-9.043551e-01
-8.132601e-01
-6.961584e-01
-5.603033e-01
-4.136292e-01
-2.641970e-01
-1.196228e-01
1.346290e-02
1.298755e-01
2.262132e-01
3.010407e-01
3.549091e-01
3.902160e-01
4.109292e-01
4.222064e-01
4.299488e-01
4.403290e-01
4.593268e-01
4.923066e-01
5.436564e-01
6.165097e-01
7.125608e-01
8.319811e-01
9.734346e-01
1.134187e+00
1.310290e+00
1.496828e+00
1.688196e+00
1.878396e+00
2.061316e+00
2.230987e+00
2.381789e+00
2.508600e+00
2.606891e+00
2.672760e+00
2.702946e+00
2.694825e+00
2.646428e+00
2.556504e+00
2.424622e+00
2.251324e+00
2.038309e+00
1.788618e+00
1.506796e+00
1.198986e+00
8.729239e-01
5.378050e-01
2.039942e-01
-1.174106e-01
-4.151474e-01
-6.784444e-01
-8.976962e-01
-1.065087e+00
-1.175091e+00
-1.224798e+00
-1.214027e+00
-1.145244e+00
-1.023300e+00
-8.550360e-01
-6.488248e-01
-4.140858e-01
-1.608295e-01
1.007479e-01
3.606063e-01
6.091435e-01
8.374315e-01
1.037424e+00
1.202153e+00
1.325922e+00
1.404499e+00
1.435294e+00
1.417491e+00
1.352104e+00
1.241943e+00
1.091445e+00
9.064000e-01
6.935905e-01
4.603741e-01
2.142729e-01
-3.739531e-02
-2.878082e-01
-5.308341e-01
-7.611270e-01
-9.741273e-01
-1.165981e+00
-1.333394e+00
-1.473454e+00
-1.583441e+00
-1.660667e+00
-1.702391e+00
-1.705838e+00
-1.668350e+00
-1.587676e+00
-1.462388e+00
-1.292369e+00
-1.079331e+00
-8.272721e-01
-5.427973e-01
-2.352294e-01
8.355324e-02
3.995826e-01
6.975735e-01
9.619581e-01
1.178101e+00
1.333571e+00
1.419333e+00
1.430705e+00
1.367956e+00
1.236457e+00
1.046335e+00
8.116661e-01
5.492630e-01
2.772059e-01
1.325777e-02
-2.266507e-01
-4.296990e-01
-5.870738e-01
-6.943936e-01
-7.516311e-01
-7.625744e-01
-7.339343e-01
-6.742455e-01
-5.927328e-01
-4.982994e-01
-3.987586e-01
-3.003747e-01
-2.077197e-01
-1.237990e-01
-5.036356e-02
1.169482e-02
6.195818e-02
1.001854e-01
1.261488e-01
1.396185e-01
1.404784e-01
1.289346e-01
1.057634e-01
7.253757e-02
3.177837e-02
-1.300931e-02
-5.743589e-02
-9.645490e-02
-1.246904e-01
-1.368208e-01
-1.279717e-01
-9.407679e-02
-3.217908e-02
5.934132e-02
1.806151e-01
3.302047e-01
5.050947e-01
7.007501e-01
9.112405e-01
1.129430e+00
1.347224e+00
1.555872e+00
1.746303e+00
1.909494e+00
2.036845e+00
2.120547e+00
2.153931e+00
2.131776e+00
2.050558e+00
1.908636e+00
1.706365e+00
1.446140e+00
1.132375e+00
7.714125e-01
3.713833e-01
-5.800628e-02
-5.057481e-01
-9.598763e-01
-1.407874e+00
-1.837132e+00
-2.235438e+00
-2.591474e+00
-2.895304e+00
-3.138824e+00
-3.316158e+00
-3.423986e+00
-3.461782e+00
-3.431935e+00
-3.339739e+00
-3.193218e+00
-3.002771e+00
-2.780649e+00
-2.540251e+00
-2.295313e+00
-2.059025e+00
-1.843162e+00
-1.657318e+00
-1.508304e+00
-1.399791e+00
-1.332213e+00
-1.302948e+00
-1.306733e+00
-1.336259e+00
-1.382877e+00
-1.437330e+00
-1.490434e+00
-1.533682e+00
-1.559712e+00
-1.562666e+00
-1.538437e+00
-1.484826e+00
-1.401618e+00
-1.290602e+00
-1.155502e+00
-1.001835e+00
-8.366662e-01
-6.682782e-01
-5.057349e-01
-3.583708e-01
-2.352148e-01
-1.443761e-01
-9.242478e-02
-8.380590e-02
-1.203368e-01
-2.008423e-01
-3.209854e-01
-4.733418e-01
-6.477518e-01
-8.319538e-01
-1.012470e+00
-1.175677e+00
-1.308957e+00
-1.401815e+00
-1.446818e+00
-1.440262e+00
-1.382478e+00
-1.277744e+00
-1.133847e+00
-9.613248e-01
-7.725156e-01
-5.804953e-01
-3.980248e-01
-2.365916e-01
-1.056260e-01
-1.194346e-02
4.055550e-02
5.092513e-02
2.097459e-02
-4.512877e-02
-1.413969e-01
-2.606366e-01
-3.950815e-01
-5.369851e-01
-6.791274e-01
-8.152007e-01
-9.400503e-01
-1.049764e+00
-1.141618e+00
-1.213915e+00
-1.265740e+00
-1.296704e+00
-1.306694e+00
-1.295697e+00
-1.263683e+00
-1.210592e+00
-1.136391e+00
-1.041207e+00
-9.255123e-01
-7.903337e-01
-6.374534e-01
-4.695651e-01
-2.903467e-01
-1.044169e-01
8.283729e-02
2.655572e-01
4.378003e-01
5.939700e-01
7.292245e-01
8.398048e-01
9.232413e-01
9.784161e-01
1.005492e+00
1.005734e+00
9.812600e-01
9.347663e-01
8.692642e-01
7.878529e-01
6.935597e-01
5.892629e-01
4.777080e-01
3.616163e-01
2.438647e-01
1.276984e-01
1.692081e-02
-8.400033e-02
-1.699691e-01
-2.354749e-01
-2.749920e-01
-2.835359e-01
-2.573147e-01
-1.943868e-01
-9.522470e-02
3.691395e-02
1.958849e-01
3.728691e-01
5.568998e-01
7.356638e-01
8.964957e-01
1.027461e+00
1.118410e+00
1.161887e+00
1.153804e+00
1.093822e+00
9.853840e-01
8.354381e-01
6.538569e-01
4.526273e-01
2.448875e-01
4.389916e-02
-1.379489e-01
-2.900220e-01
-4.041335e-01
-4.750045e-01
-5.004674e-01
-4.814199e-01
-4.215586e-01
-3.269369e-01
-2.054032e-01
-6.597619e-02
8.179032e-02
2.284099e-01
3.649990e-01
4.837250e-01
5.781527e-01
6.434868e-01
6.767089e-01
6.766135e-01
6.437477e-01
5.802606e-01
4.896731e-01
3.765820e-01
2.463185e-01
1.045828e-01
-4.291536e-02
-1.907896e-01
-3.342582e-01
-4.693593e-01
-5.930932e-01
-7.034864e-01
-7.995851e-01
-8.813815e-01
-9.496839e-01
-1.005935e+00
-1.051985e+00
-1.089819e+00
-1.121259e+00
-1.147656e+00
-1.169603e+00
-1.186722e+00
-1.197577e+00
-1.199733e+00
-1.189997e+00
-1.164815e+00
-1.120776e+00
-1.055169e+00
-9.665032e-01
-8.549322e-01
-7.225092e-01
-5.732381e-01
-4.128961e-01
-2.486255e-01
-8.832029e-02
6.014065e-02
1.897346e-01
2.951099e-01
3.732630e-01
4.239762e-01
4.499357e-01
4.564956e-01
4.511009e-01
4.424365e-01
4.394094e-01
4.500978e-01
4.808050e-01
5.353388e-01
6.146037e-01
7.165447e-01
8.364398e-01
9.674878e-01
1.101610e+00
1.230356e+00
1.345807e+00
1.441349e+00
1.512249e+00
1.555941e+00
1.572019e+00
1.561955e+00
1.528586e+00
1.475499e+00
1.406391e+00
1.324544e+00
1.232481e+00
1.131869e+00
1.023662e+00
9.084470e-01
7.869194e-01
6.603875e-01
5.312014e-01
4.030189e-01
2.808465e-01
1.708334e-01
7.983599e-02
1.480525e-02
-1.792637e-02
-1.337125e-02
3.146022e-02
1.170563e-01
2.411110e-01
3.984825e-01
5.814203e-01
7.800517e-01
9.830872e-01
1.178677e+00
1.355329e+00
1.502781e+00
1.612735e+00
1.679371e+00
1.699591e+00
1.672996e+00
1.601619e+00
1.489465e+00
1.341969e+00
1.165421e+00
9.664628e-01
7.517067e-01
5.275119e-01
2.999207e-01
7.473139e-02
-1.423424e-01
-3.454924e-01
-5.286857e-01
-6.856485e-01
-8.100097e-01
-8.956183e-01
-9.370198e-01
-9.300371e-01
-8.723786e-01
-7.641816e-01
-6.083997e-01
-4.109631e-01
-1.806658e-01
7.123197e-02
3.316646e-01
5.866329e-01
8.222105e-01
1.025587e+00
1.186046e+00
1.295758e+00
1.350322e+00
1.348969e+00
1.294413e+00
1.192390e+00
1.050925e+00
8.794440e-01
6.878337e-01
4.855687e-01
2.809885e-01
8.079705e-02
-1.101874e-01
-2.890345e-01
-4.544887e-01
-6.065940e-01
-7.462238e-01
-8.745842e-01
-9.927570e-01
-1.101336e+00
-1.200198e+00
-1.288426e+00
-1.364394e+00
-1.425987e+00
-1.470931e+00
-1.497165e+00
-1.503210e+00
-1.488470e+00
-1.453412e+00
-1.399596e+00
-1.329542e+00
-1.246465e+00
-1.153902e+00
-1.055302e+00
-9.536472e-01
-8.511430e-01
-7.490412e-01
-6.476097e-01
-5.462550e-01
-4.437828e-01
-3.387671e-01
-2.299836e-01
-1.168531e-01
1.646414e-04
1.192930e-01
2.373345e-01
3.497842e-01
4.511766e-01
5.356470e-01
5.976475e-01
6.327244e-01
6.382434e-01
6.139470e-01
5.622496e-01
4.882138e-01
3.992019e-01
3.042473e-01
2.132310e-01
1.359765e-01
8.138228e-02
5.669507e-02
6.700220e-02
1.149791e-01
2.008905e-01
3.228067e-01
4.769729e-01
6.582564e-01
8.605993e-01
1.077419e+00
1.301918e+00
1.527300e+00
1.746892e+00
1.954219e+00
2.143061e+00
2.307536e+00
2.442242e+00
2.542460e+00
2.604423e+00
2.625613e+00
2.605055e+00
2.543550e+00
2.443819e+00
2.310514e+00
2.150090e+00
1.970535e+00
1.780978e+00
1.591203e+00
1.411085e+00
1.250002e+00
1.116235e+00
1.016395e+00
9.549016e-01
9.335745e-01
9.513590e-01
1.004250e+00
1.085447e+00
1.185750e+00
1.294200e+00
1.398896e+00
1.487924e+00
1.550295e+00
1.576786e+00
1.560598e+00
1.497770e+00
1.387322e+00
1.231130e+00
1.033561e+00
8.009334e-01
5.408535e-01
2.615154e-01
-2.896395e-02
-3.230980e-01
-6.144111e-01
-8.976057e-01
-1.168511e+00
-1.423838e+00
-1.660815e+00
-1.876775e+00
-2.068798e+00
-2.233500e+00
-2.366990e+00
-2.465042e+00
-2.523431e+00
-2.538389e+00
-2.507099e+00
-2.428160e+00
-2.301961e+00
-2.130912e+00
-1.919502e+00
-1.674182e+00
-1.403068e+00
-1.115485e+00
-8.213961e-01
-5.307541e-01
-2.528382e-01
4.358991e-03
2.346361e-01
4.339267e-01
6.004434e-01
7.346059e-01
8.387611e-01
9.167291e-01
9.732381e-01
1.013328e+00
1.041811e+00
1.062867e+00
1.079825e+00
1.095154e+00
1.110623e+00
1.127587e+00
1.147315e+00
1.171268e+00
1.201281e+00
1.239576e+00
1.288618e+00
1.350806e+00
1.428062e+00
1.521348e+00
1.630209e+00
1.752392e+00
1.883610e+00
2.017518e+00
2.145926e+00
2.259258e+00
2.347243e+00
2.399779e+00
2.407882e+00
2.364626e+00
2.265948e+00
2.111237e+00
1.903619e+00
1.649920e+00
1.360303e+00
1.047624e+00
7.265871e-01
4.127675e-01
1.216029e-01
-1.325747e-01
-3.374018e-01
-4.831917e-01
-5.634543e-01
-5.752118e-01
-5.191005e-01
-3.992691e-01
-2.230875e-01
-6.935405e-04
2.555902e-01
5.319324e-01
8.137221e-01
1.086316e+00
1.335764e+00
1.549491e+00
1.716908e+00
1.829932e+00
1.883407e+00
1.875405e+00
1.807382e+00
1.684169e+00
1.513767e+00
1.306920e+00
1.076467e+00
8.364864e-01
6.012937e-01
3.843563e-01
1.972366e-01
4.866651e-02
-5.614138e-02
-1.158621e-01
-1.330493e-01
-1.137342e-01
-6.665934e-02
-2.219859e-03
6.877330e-02
1.363672e-01
1.926221e-01
2.325031e-01
2.543944e-01
2.601703e-01
2.548149e-01
2.456404e-01
2.412061e-01
2.500756e-01
2.795685e-01
3.346649e-01
4.171968e-01
5.254275e-01
6.540669e-01
7.947183e-01
9.366970e-01
1.068116e+00
1.177104e+00
1.253021e+00
1.287516e+00
1.275336e+00
1.214794e+00
1.107868e+00
9.599466e-01
7.792528e-01
5.760365e-01
3.616245e-01
1.474327e-01
-5.596069e-02
-2.395935e-01
-3.966852e-01
-5.229506e-01
-6.166568e-01
-6.784437e-01
-7.109564e-01
-7.183532e-01
-7.057578e-01
-6.787211e-01
-6.427424e-01
-6.028843e-01
-5.634895e-01
-5.279971e-01
-4.988426e-01
-4.774265e-01
-4.641401e-01
-4.584422e-01
-4.589839e-01
-4.637743e-01
-4.703706e-01
-4.760717e-01
-4.780886e-01
-4.736704e-01
-4.601826e-01
-4.351458e-01
-3.962663e-01
-3.414914e-01
-2.691223e-01
-1.779976e-01
-6.774119e-02
6.095664e-02
2.060732e-01
3.640578e-01
5.297588e-01
6.965173e-01
8.564478e-01
1.000910e+00
1.121142e+00
1.209008e+00
1.257771e+00
1.262808e+00
1.222160e+00
1.136832e+00
1.010795e+00
8.506746e-01
6.651652e-01
4.642503e-01
2.583266e-01
5.734396e-02
-1.299457e-01
-2.965595e-01
-4.376383e-01
-5.505796e-01
-6.349678e-01
-6.923411e-01
-7.258403e-01
-7.397909e-01
-7.392649e-01
-7.296636e-01
-7.163560e-01
-7.043960e-01
-6.983315e-01
-7.021064e-01
-7.190448e-01
-7.518942e-01
-8.028950e-01
-8.738385e-01
-9.660768e-01
-1.080459e+00
-1.217184e+00
-1.375587e+00
-1.553896e+00
-1.749015e+00
-1.956392e+00
-2.170042e+00
-2.382734e+00
-2.586378e+00
-2.772567e+00
-2.933232e+00
-3.061320e+00
-3.151407e+00
-3.200167e+00
-3.206616e+00
-3.172091e+00
-3.099972e+00
-2.995159e+00
-2.863407e+00
-2.710581e+00
-2.541968e+00
-2.361719e+00
-2.172521e+00
-1.975513e+00
-1.770463e+00
-1.556163e+00
-1.330980e+00
-1.093489e+00
-8.431078e-01
-5.806693e-01
-3.088597e-01
-3.247393e-02
2.415562e-01
5.043886e-01
7.457590e-01
9.547068e-01
1.120483e+00
1.233548e+00
1.286554e+00
1.275187e+00
1.198767e+00
1.060528e+00
8.675311e-01
6.302113e-01
3.616025e-01
7.631240e-02
-2.106431e-01
-4.850188e-01
-7.344061e-01
-9.490724e-01
-1.122494e+00
-1.251544e+00
-1.336354e+00
-1.379894e+00
-1.387351e+00
-1.365423e+00
-1.321580e+00
-1.263411e+00
-1.198087e+00
-1.131966e+00
-1.070365e+00
-1.017452e+00
-9.762423e-01
-9.486345e-01
-9.354553e-01
-9.364692e-01
-9.503420e-01
-9.745633e-01
-1.005359e+00
-1.037648e+00
-1.065092e+00
-1.080312e+00
-1.075296e+00
-1.042007e+00
-9.731601e-01
-8.630951e-01
-7.086315e-01
-5.097903e-01
-2.702642e-01
2.454736e-03
2.973358e-01
6.004571e-01
8.959836e-01
1.167377e+00
1.398710e+00
1.575946e+00
1.688054e+00
1.727855e+00
1.692520e+00
1.583708e+00
1.407353e+00
1.173136e+00
8.937370e-01
5.839259e-01
2.595800e-01
-6.330063e-02
-3.695214e-01
-6.455085e-01
-8.799665e-01
-1.064339e+00
-1.193051e+00
-1.263521e+00
-1.275971e+00
-1.233069e+00
-1.139456e+00
-1.001234e+00
-8.254589e-01
-6.196925e-01
-3.916421e-01
-1.488905e-01
1.012827e-01
3.520116e-01
5.969081e-01
8.301066e-01
1.046309e+00
1.240847e+00
1.409761e+00
1.549895e+00
1.658988e+00
1.735738e+00
1.779835e+00
1.791915e+00
1.773467e+00
1.726665e+00
1.654166e+00
1.558890e+00
1.443810e+00
1.311802e+00
1.165568e+00
1.007657e+00
8.405895e-01
6.670651e-01
4.902062e-01
3.137912e-01
1.424094e-01
-1.852011e-02
-1.629028e-01
-2.843081e-01
-3.764718e-01
-4.339096e-01
-4.525686e-01
-4.304343e-01
-3.680144e-01
-2.686362e-01
-1.385128e-01
1.344103e-02
1.760455e-01
3.365274e-01
4.813919e-01
5.974431e-01
6.728811e-01
6.983830e-01
6.680609e-01
5.801854e-01
4.375726e-01
2.475632e-01
2.156767e-02
-2.257975e-01
-4.779015e-01
-7.174962e-01
-9.281699e-01
-1.095705e+00
-1.209206e+00
-1.261885e+00
-1.251454e+00
-1.180092e+00
-1.054017e+00
-8.827262e-01
-6.779821e-01
-4.526716e-01
-2.196416e-01
9.369632e-03
2.246126e-01
4.189536e-01
5.882149e-01
7.312308e-01
8.496479e-01
9.475143e-01
1.030713e+00
1.106297e+00
1.181772e+00
1.264389e+00
1.360488e+00
1.474936e+00
1.610710e+00
1.768636e+00
1.947320e+00
2.143236e+00
2.350983e+00
2.563646e+00
2.773231e+00
2.971140e+00
3.148640e+00
3.297307e+00
3.409434e+00
3.478407e+00
3.499024e+00
3.467786e+00
3.383127e+00
3.245578e+00
3.057833e+00
2.824692e+00
2.552847e+00
2.250514e+00
1.926902e+00
1.591567e+00
1.253705e+00
9.214693e-01
6.013821e-01
2.979378e-01
1.344291e-02
-2.518713e-01
-4.994690e-01
-7.319054e-01
-9.520702e-01
-1.162377e+00
-1.364013e+00
-1.556351e+00
-1.736633e+00
-1.899971e+00
-2.039694e+00
-2.148000e+00
-2.216832e+00
-2.238864e+00
-2.208463e+00
-2.122499e+00
-1.980898e+00
-1.786882e+00
-1.546867e+00
-1.270036e+00
-9.676614e-01
-6.522401e-01
-3.365630e-01
-3.281198e-02
2.482125e-01
4.976618e-01
7.089649e-01
8.779084e-01
1.002505e+00
1.082715e+00
1.120104e+00
1.117504e+00
1.078746e+00
1.008476e+00
9.120735e-01
7.956133e-01
6.658584e-01
5.302137e-01
3.966104e-01
2.732898e-01
1.684747e-01
8.993369e-02
4.446145e-02
3.731247e-02
7.164129e-02
1.480122e-01
2.640478e-01
4.142842e-01
5.902856e-01
7.810485e-01
9.736850e-01
1.154338e+00
1.309238e+00
1.425798e+00
1.493612e+00
1.505270e+00
1.456886e+00
1.348316e+00
1.183059e+00
9.678612e-01
7.121046e-01
4.270331e-01
1.249135e-01
-1.817998e-01
-4.812262e-01
-7.626928e-01
-1.017209e+00
-1.237768e+00
-1.419472e+00
-1.559519e+00
-1.657055e+00
-1.712954e+00
-1.729532e+00
-1.710241e+00
-1.659352e+00
-1.581658e+00
-1.482215e+00
-1.366131e+00
-1.238439e+00
-1.104041e+00
-9.677333e-01
-8.342830e-01
-7.085225e-01
-5.954101e-01
-5.000121e-01
-4.273663e-01
-3.822114e-01
-3.685932e-01
-3.893907e-01
-4.458267e-01
-5.370456e-01
-6.598383e-01
-8.085768e-01
-9.753978e-01
-1.150636e+00
-1.323473e+00
-1.482747e+00
-1.617830e+00
-1.719494e+00
-1.780665e+00
-1.797007e+00
-1.767253e+00
-1.693282e+00
-1.579920e+00
-1.434489e+00
-1.266157e+00
-1.085164e+00
-9.019767e-01
-7.264856e-01
-5.672956e-01
-4.311823e-01
-3.227485e-01
-2.442919e-01
-1.958723e-01
-1.755425e-01
-1.796989e-01
-2.035015e-01
-2.413242e-01
-2.872023e-01
-3.352588e-01
-3.800960e-01
-4.171422e-01
-4.429395e-01
-4.553558e-01
-4.537016e-01
-4.387329e-01
-4.125342e-01
-3.782853e-01
-3.399342e-01
-3.018115e-01
-2.682288e-01
-2.431030e-01
-2.296409e-01
-2.301019e-01
-2.456458e-01
-2.762609e-01
-3.207662e-01
-3.768818e-01
-4.413664e-01
-5.102209e-01
-5.789559e-01
-6.429138e-01
-6.976273e-01
-7.391897e-01
-7.646070e-01
-7.721013e-01
-7.613365e-01
-7.335412e-01
-6.915105e-01
-6.394714e-01
-5.828094e-01
-5.276621e-01
-4.804024e-01
-4.470501e-01
-4.326669e-01
-4.407985e-01
-4.730327e-01
-5.287317e-01
-6.049816e-01
-6.967755e-01
-7.974146e-01
-8.990854e-01
-9.935436e-01
-1.072823e+00
-1.129884e+00
-1.159139e+00
-1.156787e+00
-1.120967e+00
-1.051713e+00
-9.507672e-01
-8.212867e-01
-6.675128e-01
-4.944438e-01
-3.075541e-01
-1.125774e-01
8.464203e-02
2.782418e-01
4.623991e-01
6.313800e-01
7.796072e-01
9.017712e-01
9.930022e-01
1.049109e+00
1.066881e+00
1.044418e+00
9.814637e-01
8.796720e-01
7.427611e-01
5.765025e-01
3.885128e-01
1.878457e-01
-1.559348e-02
-2.117577e-01
-3.912220e-01
-5.459183e-01
-6.697653e-01
-7.591231e-01
-8.130302e-01
-8.331959e-01
-8.237517e-01
-7.907857e-01
-7.417071e-01
-6.845070e-01
-6.269901e-01
-5.760582e-01
-5.371167e-01
-5.136624e-01
-5.070867e-01
-5.167082e-01
-5.400220e-01
-5.731285e-01
-6.112893e-01
-6.495360e-01
-6.832529e-01
-7.086573e-01
-7.231109e-01
-7.252269e-01
-7.147647e-01
-6.923442e-01
-6.590378e-01
-6.159198e-01
-5.636541e-01
-5.021940e-01
-4.306462e-01
-3.473223e-01
-2.499773e-01
-1.362051e-01
-3.940453e-03
1.479983e-01
3.194043e-01
5.082938e-01
7.107065e-01
9.207462e-01
1.130881e+00
1.332488e+00
1.516583e+00
1.674649e+00
1.799458e+00
1.885778e+00
1.930891e+00
1.934849e+00
1.900461e+00
1.833024e+00
1.739829e+00
1.629521e+00
1.511364e+00
1.394499e+00
1.287254e+00
1.196583e+00
1.127657e+00
1.083643e+00
1.065667e+00
1.072944e+00
1.103024e+00
1.152122e+00
1.215475e+00
1.287693e+00
1.363077e+00
1.435885e+00
1.500551e+00
1.551857e+00
1.585076e+00
1.596084e+00
1.581464e+00
1.538589e+00
1.465708e+00
1.362005e+00
1.227667e+00
1.063917e+00
8.730493e-01
6.584259e-01
4.244522e-01
1.765003e-01
-7.922913e-02
-3.359268e-01
-5.864833e-01
-8.238803e-01
-1.041637e+00
-1.234269e+00
-1.397695e+00
-1.529540e+00
-1.629284e+00
-1.698213e+00
-1.739195e+00
-1.756287e+00
-1.754242e+00
-1.737958e+00
-1.711968e+00
-1.679996e+00
-1.644663e+00
-1.607332e+00
-1.568122e+00
-1.526064e+00
-1.479368e+00
-1.425758e+00
-1.362842e+00
-1.288457e+00
-1.200959e+00
-1.099432e+00
-9.837850e-01
-8.547613e-01
-7.138565e-01
-5.631900e-01
-4.053616e-01
-2.433268e-01
-8.031155e-02
8.022628e-02
2.345981e-01
3.788669e-01
5.088330e-01
6.200455e-01
7.078565e-01
7.675313e-01
7.944209e-01
7.842005e-01
7.331683e-01
6.385908e-01
4.990669e-01
3.148708e-01
8.822266e-02
-1.765637e-01
-4.731006e-01
-7.931354e-01
-1.126945e+00
-1.463875e+00
-1.792979e+00
-2.103658e+00
-2.386259e+00
-2.632551e+00
-2.836057e+00
-2.992233e+00
-3.098497e+00
-3.154146e+00
-3.160186e+00
-3.119109e+00
-3.034654e+00
-2.911573e+00
-2.755424e+00
-2.572403e+00
-2.369213e+00
-2.152951e+00
-1.930997e+00
-1.710865e+00
-1.500018e+00
-1.305622e+00
-1.134254e+00
-9.915861e-01
-8.820574e-01
-8.085581e-01
-7.721495e-01
-7.718334e-01
-8.043963e-01
-8.643541e-01
-9.440307e-01
-1.033797e+00
-1.122492e+00
-1.198023e+00
-1.248127e+00
-1.261244e+00
-1.227434e+00
-1.139251e+00
-9.924973e-01
-7.867589e-01
-5.256582e-01
-2.167785e-01
1.287525e-01
4.969952e-01
8.721816e-01
1.237854e+00
1.578046e+00
1.878379e+00
2.126981e+00
2.315128e+00
2.437578e+00
2.492586e+00
2.481640e+00
2.408967e+00
2.280919e+00
2.105309e+00
1.890798e+00
1.646396e+00
1.381122e+00
1.103815e+00
8.231016e-01
5.474344e-01
2.851648e-01
4.456741e-02
-1.662332e-01
-3.394660e-01
-4.680525e-01
-5.460522e-01
-5.691608e-01
-5.351862e-01
-4.444220e-01
-2.998446e-01
-1.070826e-01
1.258625e-01
3.891269e-01
6.716726e-01
9.620739e-01
1.249309e+00
1.523461e+00
1.776262e+00
2.001422e+00
2.194741e+00
2.354004e+00
2.478710e+00
2.569674e+00
2.628576e+00
2.657506e+00
2.658565e+00
2.633563e+00
2.583856e+00
2.510307e+00
2.413387e+00
2.293374e+00
2.150610e+00
1.985767e+00
1.800082e+00
1.595502e+00
1.374748e+00
1.141259e+00
8.990572e-01
6.525271e-01
4.061673e-01
1.643227e-01
-6.906403e-02
-2.906571e-01
-4.978651e-01
-6.888920e-01
-8.626915e-01
-1.018826e+00
-1.157256e+00
-1.278091e+00
-1.381362e+00
-1.466866e+00
-1.534117e+00
-1.582436e+00
-1.611143e+00
-1.619835e+00
-1.608671e+00
-1.578613e+00
-1.531555e+00
-1.470316e+00
-1.398464e+00
-1.320007e+00
-1.238971e+00
-1.158920e+00
-1.082490e+00
-1.011016e+00
-9.443029e-01
-8.806080e-01
-8.168413e-01
-7.489751e-01
-6.726120e-01
-5.836363e-01
-4.788620e-01
-3.565902e-01
-2.170070e-01
-6.237195e-02
1.030229e-01
2.731202e-01
4.405627e-01
5.973090e-01
7.353354e-01
8.473467e-01
9.274177e-01
9.714902e-01
9.776729e-01
9.463140e-01
8.798504e-01
7.824642e-01
6.596009e-01
5.174153e-01
3.622157e-01
1.999674e-01
3.590812e-02
-1.256886e-01
-2.815829e-01
-4.294719e-01
-5.677441e-01
-6.951267e-01
-8.102810e-01
-9.114192e-01
-9.960151e-01
-1.060677e+00
-1.101230e+00
-1.113023e+00
-1.091445e+00
-1.032585e+00
-9.339601e-01
-7.951961e-01
-6.185593e-01
-4.092443e-01
-1.753566e-01
7.243203e-02
3.215344e-01
5.583462e-01
7.692996e-01
9.419655e-01
1.066090e+00
1.134459e+00
1.143510e+00
1.093621e+00
9.890753e-01
8.376909e-01
6.501743e-01
4.392627e-01
2.187409e-01
2.423558e-03
-1.968086e-01
-3.678455e-01
-5.019989e-01
-5.934336e-01
-6.393626e-01
-6.400137e-01
-5.983887e-01
-5.198550e-01
-4.116135e-01
-2.820978e-01
-1.403547e-01
4.545354e-03
1.440284e-01
2.704431e-01
3.773784e-01
4.598731e-01
5.145286e-01
5.395425e-01
5.346818e-01
5.012158e-01
4.418173e-01
3.604391e-01
2.621607e-01
1.529974e-01
3.966022e-02
-7.074350e-02
-1.710749e-01
-2.545888e-01
-3.154038e-01
-3.489853e-01
-3.525960e-01
-3.256606e-01
-2.699846e-01
-1.897805e-01
-9.146971e-02
1.674491e-02
1.255081e-01
2.250872e-01
3.062129e-01
3.608930e-01
3.831068e-01
3.693025e-01
3.186430e-01
2.329820e-01
1.165832e-01
-2.436808e-02
-1.823942e-01
-3.494162e-01
-5.174300e-01
-6.791039e-01
-8.282498e-01
-9.601368e-01
-1.071634e+00
-1.161187e+00
-1.228638e+00
-1.274936e+00
-1.301767e+00
-1.311173e+00
-1.305203e+00
-1.285645e+00
-1.253867e+00
-1.210782e+00
-1.156910e+00
-1.092523e+00
-1.017830e+00
-9.331551e-01
-8.390777e-01
-7.364975e-01
-6.266143e-01
-5.108202e-01
-3.905218e-01
-2.669263e-01
-1.408354e-01
-1.249365e-02
1.184666e-01
2.529565e-01
3.922355e-01
5.376093e-01
6.900691e-01
8.499321e-01
1.016552e+00
1.188156e+00
1.361851e+00
1.533803e+00
1.699576e+00
1.854576e+00
1.994551e+00
2.116045e+00
2.216781e+00
2.295877e+00
2.353907e+00
2.392763e+00
2.415371e+00
2.425272e+00
2.426130e+00
2.421228e+00
2.413010e+00
2.402729e+00
2.390249e+00
2.374026e+00
2.351297e+00
2.318447e+00
2.271534e+00
2.206912e+00
2.121872e+00
2.015212e+00
1.887649e+00
1.741996e+00
1.583052e+00
1.417220e+00
1.251881e+00
1.094616e+00
9.523907e-01
8.308128e-01
7.335631e-01
6.620761e-01
6.154991e-01
5.909265e-01
5.838676e-01
5.888837e-01
6.003076e-01
6.129546e-01
6.227382e-01
6.271170e-01
6.253218e-01
6.183419e-01
6.086727e-01
5.998606e-01
5.958949e-01
6.005192e-01
6.165399e-01
6.452117e-01
6.857788e-01
7.352321e-01
7.883256e-01
8.378685e-01
8.752769e-01
8.913374e-01
8.771073e-01
8.248535e-01
7.289233e-01
5.864426e-01
3.977585e-01
1.665723e-01
-1.002511e-01
-3.931682e-01
-7.006759e-01
-1.010173e+00
-1.308870e+00
-1.584642e+00
-1.826767e+00
-2.026470e+00
-2.177279e+00
-2.275186e+00
-2.318635e+00
-2.308401e+00
-2.247369e+00
-2.140281e+00
-1.993442e+00
-1.814430e+00
-1.611776e+00
-1.394642e+00
-1.172460e+00
-9.545414e-01
-7.496513e-01
-5.655540e-01
-4.085577e-01
-2.830932e-01
-1.913774e-01
-1.332115e-01
-1.059570e-01
-1.047173e-01
-1.227242e-01
-1.519069e-01
-1.835948e-01
-2.092909e-01
-2.214442e-01
-2.141439e-01
-1.836693e-01
-1.288325e-01
-5.107395e-02
4.571018e-02
1.555994e-01
2.712970e-01
3.849231e-01
4.888536e-01
5.765031e-01
6.429513e-01
6.853423e-01
7.030218e-01
6.974177e-01
6.717038e-01
6.303115e-01
5.783624e-01
5.210951e-01
4.633467e-01
4.091377e-01
3.613909e-01
3.217996e-01
2.908435e-01
2.679364e-01
2.516756e-01
2.401578e-01
2.313216e-01
2.232803e-01
2.146153e-01
2.046042e-01
1.933663e-01
1.819120e-01
1.720852e-01
1.663992e-01
1.677724e-01
1.791884e-01
2.033140e-01
2.421228e-01
2.965687e-01
3.663528e-01
4.498087e-01
5.439164e-01
6.444374e-01
7.461482e-01
8.431422e-01
9.291662e-01
9.979615e-01
1.043585e+00
1.060695e+00
1.044796e+00
9.924409e-01
9.014100e-01
7.708583e-01
6.014551e-01
3.955055e-01
1.570468e-01
-1.081040e-01
-3.923780e-01
-6.865899e-01
-9.802062e-01
-1.261760e+00
-1.519410e+00
-1.741613e+00
-1.917878e+00
-2.039523e+00
-2.100372e+00
-2.097329e+00
-2.030737e+00
-1.904510e+00
-1.725978e+00
-1.505463e+00
-1.255594e+00
-9.904120e-01
-7.243414e-01
-4.710985e-01
-2.426517e-01
-4.832627e-02
1.058535e-01
2.175132e-01
2.879332e-01
3.217093e-01
3.261135e-01
3.102320e-01
2.839863e-01
2.571481e-01
2.384570e-01
2.349242e-01
2.513758e-01
2.902564e-01
3.516761e-01
4.336601e-01
5.325362e-01
6.433887e-01
7.605035e-01
8.777495e-01
9.888570e-01
1.087590e+00
1.167836e+00
1.223650e+00
1.249321e+00
1.239497e+00
1.189412e+00
1.095215e+00
9.543924e-01
7.662332e-01
5.322823e-01
2.566972e-01
-5.356168e-02
-3.887770e-01
-7.368011e-01
-1.083672e+00
-1.414486e+00
-1.714448e+00
-1.970002e+00
-2.169895e+00
-2.306076e+00
-2.374312e+00
-2.374465e+00
-2.310400e+00
-2.189552e+00
-2.022202e+00
-1.820540e+00
-1.597623e+00
-1.366309e+00
-1.138285e+00
-9.232467e-01
-7.283178e-01
-5.577287e-01
-4.127772e-01
-2.920565e-01
-1.919139e-01
-1.070842e-01
-3.142924e-02
4.129566e-02
1.167221e-01
1.992657e-01
2.916919e-01
3.948857e-01
5.078363e-01
6.278303e-01
7.508265e-01
8.719697e-01
9.861861e-01
1.088792e+00
1.176036e+00
1.245510e+00
1.296352e+00
1.329226e+00
1.346067e+00
1.349647e+00
1.343024e+00
1.328975e+00
1.309495e+00
1.285455e+00
1.256441e+00
1.220811e+00
1.175936e+00
1.118595e+00
1.045456e+00
9.535952e-01
8.409703e-01
7.068133e-01
5.518816e-01
3.785485e-01
1.907212e-01
-6.399079e-03
-2.066848e-01
-4.035296e-01
-5.903248e-01
-7.609127e-01
-9.099742e-01
-1.033321e+00
-1.128073e+00
-1.192721e+00
-1.227079e+00
-1.232135e+00
-1.209830e+00
-1.162794e+00
-1.094069e+00
-1.006853e+00
-9.043143e-01
-7.894925e-01
-6.652996e-01
-5.346092e-01
-4.004024e-01
-2.659180e-01
-1.347559e-01
-1.088421e-02
1.014729e-01
1.980664e-01
2.749437e-01
3.288106e-01
3.573788e-01
3.596421e-01
3.360417e-01
2.884934e-01
2.202690e-01
1.357415e-01
4.001749e-02
-6.150293e-02
-1.635915e-01
-2.616254e-01
-3.519354e-01
-4.320239e-01
-5.006267e-01
-5.576165e-01
-6.037733e-01
-6.404687e-01
-6.693251e-01
-6.919121e-01
-7.095331e-01
-7.231327e-01
-7.333306e-01
-7.405628e-01
-7.452892e-01
-7.482186e-01
-7.504984e-01
-7.538258e-01
-7.604524e-01
-7.730689e-01
-7.945748e-01
-8.277501e-01
-8.748610e-01
-9.372362e-01
-1.014861e+00
-1.106042e+00
-1.207199e+00
-1.312829e+00
-1.415697e+00
-1.507255e+00
-1.578279e+00
-1.619674e+00
-1.623364e+00
-1.583154e+00
-1.495464e+00
-1.359840e+00
-1.179183e+00
-9.596688e-01
-7.103896e-01
-4.427569e-01
-1.697516e-01
9.490346e-02
3.375673e-01
5.454392e-01
7.072076e-01
8.135678e-01
8.576019e-01
8.350320e-01
7.443621e-01
5.869317e-01
3.668974e-01
9.115975e-02
-2.307637e-01
-5.869238e-01
-9.632041e-01
-1.343688e+00
-1.711158e+00
-2.047740e+00
-2.335702e+00
-2.558380e+00
-2.701185e+00
-2.752627e+00
-2.705256e+00
-2.556446e+00
-2.308912e+00
-1.970904e+00
-1.556011e+00
-1.082575e+00
-5.727129e-01
-5.101757e-02
4.569727e-01
9.264146e-01
1.334764e+00
1.663207e+00
1.897783e+00
2.030129e+00
2.057771e+00
1.983994e+00
1.817310e+00
1.570612e+00
1.260099e+00
9.040695e-01
5.216846e-01
1.317781e-01
-2.482010e-01
-6.030506e-01
-9.204345e-01
-1.191230e+00
-1.409601e+00
-1.572829e+00
-1.680942e+00
-1.736216e+00
-1.742612e+00
-1.705215e+00
-1.629736e+00
-1.522098e+00
-1.388139e+00
-1.233425e+00
-1.063172e+00
-8.822478e-01
-6.952390e-01
-5.065356e-01
-3.204121e-01
-1.410630e-01
2.742879e-02
1.812078e-01
3.168426e-01
4.315843e-01
5.236478e-01
5.924665e-01
6.388624e-01
6.650826e-01
6.746718e-01
6.721755e-01
6.626999e-01
6.513838e-01
6.428508e-01
6.407190e-01
6.472328e-01
6.630631e-01
6.872936e-01
7.175863e-01
7.504920e-01
7.818585e-01
8.072790e-01
8.225255e-01
8.239213e-01
8.086208e-01
7.747819e-01
7.216333e-01
6.494523e-01
5.594802e-01
4.538033e-01
3.352293e-01
2.071830e-01
7.363094e-02
-6.096576e-02
-1.916881e-01
-3.132155e-01
-4.199370e-01
-5.061465e-01
-5.663379e-01
-5.955929e-01
-5.900287e-01
-5.472553e-01
-4.667794e-01
-3.502930e-01
-2.017939e-01
-2.750470e-02
1.644260e-01
3.644293e-01
5.621974e-01
7.474878e-01
9.109797e-01
1.045101e+00
1.144741e+00
1.207769e+00
1.235295e+00
1.231626e+00
1.203906e+00
1.161451e+00
1.114837e+00
1.074824e+00
1.051218e+00
1.051819e+00
1.081558e+00
1.141942e+00
1.230844e+00
1.342682e+00
1.468918e+00
1.598829e+00
1.720451e+00
1.821587e+00
1.890811e+00
1.918368e+00
1.896928e+00
1.822142e+00
1.692993e+00
1.511901e+00
1.284627e+00
1.019954e+00
7.291932e-01
4.255381e-01
1.233193e-01
-1.628031e-01
-4.186487e-01
-6.312819e-01
-7.896885e-01
-8.853329e-01
-9.125771e-01
-8.689545e-01
-7.552980e-01
-5.757226e-01
-3.374613e-01
-5.055006e-02
2.726383e-01
6.180073e-01
9.704742e-01
1.314797e+00
1.636437e+00
1.922393e+00
2.161946e+00
2.347251e+00
2.473733e+00
2.540265e+00
2.549113e+00
2.505665e+00
2.417957e+00
2.296039e+00
2.151221e+00
1.995246e+00
1.839461e+00
1.694038e+00
1.567306e+00
1.465267e+00
1.391304e+00
1.346126e+00
1.327933e+00
1.332782e+00
1.355107e+00
1.388336e+00
1.425545e+00
1.460081e+00
1.486093e+00
1.498931e+00
1.495371e+00
1.473667e+00
1.433425e+00
1.375342e+00
1.300843e+00
1.211685e+00
1.109600e+00
9.960079e-01
8.718839e-01
7.377649e-01
5.939148e-01
4.406048e-01
2.784591e-01
1.088002e-01
-6.607138e-02
-2.427153e-01
-4.165384e-01
-5.819393e-01
-7.325969e-01
-8.618721e-01
-9.632844e-01
-1.031018e+00
-1.060410e+00
-1.048377e+00
-9.937243e-01
-8.973194e-01
-7.620913e-01
-5.928658e-01
-3.960542e-01
-1.792397e-01
4.928842e-02
2.809961e-01
5.075192e-01
7.210012e-01
9.143423e-01
1.081362e+00
1.216893e+00
1.316814e+00
1.378068e+00
1.398663e+00
1.377689e+00
1.315361e+00
1.213085e+00
1.073515e+00
9.006037e-01
6.995793e-01
4.768321e-01
2.396838e-01
-3.966801e-03
-2.461015e-01
-4.791061e-01
-6.963048e-01
-8.924430e-01
-1.064062e+00
-1.209721e+00
-1.330029e+00
-1.427495e+00
-1.506179e+00
-1.571201e+00
-1.628127e+00
-1.682288e+00
-1.738102e+00
-1.798463e+00
-1.864245e+00
-1.933996e+00
-2.003850e+00
-2.067695e+00
-2.117586e+00
-2.144386e+00
-2.138592e+00
-2.091277e+00
-1.995048e+00
-1.844931e+00
-1.639081e+00
-1.379223e+00
-1.070759e+00
-7.225177e-01
-3.461761e-01
4.460875e-02
4.352346e-01
8.112499e-01
1.159382e+00
1.468393e+00
1.729672e+00
1.937544e+00
2.089263e+00
2.184758e+00
2.226180e+00
2.217345e+00
2.163170e+00
2.069159e+00
1.941018e+00
1.784399e+00
1.604781e+00
1.407443e+00
1.197498e+00
9.799349e-01
7.596357e-01
5.413423e-01
3.295753e-01
1.285123e-01
-5.815088e-02
-2.273300e-01
-3.766491e-01
-5.044892e-01
-6.099821e-01
-6.929557e-01
-7.538429e-01
-7.935725e-01
-8.134606e-01
-8.151162e-01
-8.003720e-01
-7.712418e-01
-7.299020e-01
-6.786872e-01
-6.200865e-01
-5.567277e-01
-4.913360e-01
-4.266621e-01
-3.653802e-01
-3.099613e-01
-2.625328e-01
-2.247334e-01
-1.975716e-01
-1.812947e-01
-1.752775e-01
-1.779443e-01
-1.867450e-01
-1.982091e-01
-2.081021e-01
-2.116977e-01
-2.041662e-01
-1.810579e-01
-1.388404e-01
-7.543155e-02
9.339256e-03
1.134111e-01
2.323735e-01
3.595918e-01
4.865938e-01
6.037011e-01
7.008599e-01
7.685943e-01
7.989871e-01
7.865809e-01
7.290971e-01
6.278851e-01
4.880411e-01
3.181699e-01
1.298011e-01
-6.349224e-02
-2.471927e-01
-4.070504e-01
-5.302917e-01
-6.067078e-01
-6.295182e-01
-5.959310e-01
-5.073519e-01
-3.692308e-01
-1.905726e-01
1.683320e-02
2.393829e-01
4.627348e-01
6.728919e-01
8.571950e-01
1.005146e+00
1.108999e+00
1.164087e+00
1.168872e+00
1.124757e+00
1.035699e+00
9.076930e-01
7.482219e-01
5.657245e-01
3.691578e-01
1.676750e-01
-2.957488e-02
-2.135505e-01
-3.753698e-01
-5.063604e-01
-5.981618e-01
-6.429167e-01
-6.335751e-01
-5.643115e-01
-4.310270e-01
-2.318899e-01
3.215928e-02
3.570188e-01
7.352347e-01
1.156071e+00
1.605873e+00
2.068711e+00
2.527255e+00
2.963789e+00
3.361258e+00
3.704242e+00
3.979767e+00
4.177881e+00
4.291969e+00
4.318803e+00
4.258348e+00
4.113375e+00
3.888943e+00
3.591830e+00
3.229987e+00
2.812077e+00
2.347154e+00
1.844483e+00
1.313508e+00
7.639158e-01
2.057337e-01
-3.505874e-01
-8.941737e-01
-1.413846e+00
-1.898372e+00
-2.336836e+00
-2.719108e+00
-3.036354e+00
-3.281534e+00
-3.449846e+00
-3.539048e+00
-3.549635e+00
-3.484849e+00
-3.350503e+00
-3.154652e+00
-2.907115e+00
-2.618909e+00
-2.301617e+00
-1.966762e+00
-1.625217e+00
-1.286687e+00
-9.593155e-01
-6.494162e-01
-3.613589e-01
-9.761472e-02
1.410496e-01
3.552464e-01
5.465484e-01
7.170267e-01
8.688022e-01
1.003668e+00
1.122829e+00
1.226787e+00
1.315368e+00
1.387881e+00
1.443353e+00
1.480805e+00
1.499508e+00
1.499180e+00
1.480105e+00
1.443160e+00
1.389751e+00
1.321693e+00
1.241033e+00
1.149871e+00
1.050191e+00
9.437270e-01
8.318954e-01
7.157898e-01
5.962378e-01
4.739036e-01
3.494099e-01
2.234507e-01
9.686788e-02
-2.932234e-02
-1.539564e-01
-2.757930e-01
-3.936076e-01
-5.062884e-01
-6.129177e-01
-7.128229e-01
-8.055915e-01
-8.910472e-01
-9.691869e-01
-1.040083e+00
-1.103758e+00
-1.160040e+00
-1.208426e+00
-1.247979e+00
-1.277276e+00
-1.294462e+00
-1.297401e+00
-1.283943e+00
-1.252278e+00
-1.201328e+00
-1.131127e+00
-1.043119e+00
-9.403071e-01
-8.272291e-01
-7.097261e-01
-5.945281e-01
-4.886885e-01
-3.989275e-01
-3.309619e-01
-2.889032e-01
-2.748055e-01
-2.884345e-01
-3.272975e-01
-3.869481e-01
-4.615297e-01
-5.444940e-01
-6.293931e-01
-7.106379e-01
-7.841162e-01
-8.475864e-01
-9.007991e-01
-9.453378e-01
-9.842124e-01
-1.021272e+00
-1.060526e+00
-1.105474e+00
-1.158526e+00
-1.220594e+00
-1.290885e+00
-1.366910e+00
-1.444691e+00
-1.519126e+00
-1.584455e+00
-1.634779e+00
-1.664565e+00
-1.669107e+00
-1.644889e+00
-1.589839e+00
-1.503464e+00
-1.386862e+00
-1.242648e+00
-1.074802e+00
-8.884762e-01
-6.897836e-01
-4.855709e-01
-2.831880e-01
-9.024239e-02
8.567101e-02
2.372704e-01
3.579202e-01
4.419885e-01
4.852135e-01
4.850549e-01
4.410050e-01
3.548242e-01
2.306705e-01
7.508637e-02
-1.031829e-01
-2.935577e-01
-4.841760e-01
-6.626033e-01
-8.166513e-01
-9.352357e-01
-1.009197e+00
-1.032008e+00
-1.000300e+00
-9.141748e-01
-7.772585e-01
-5.965127e-01
-3.818059e-01
-1.452804e-01
9.944000e-02
3.381467e-01
5.569766e-01
7.433047e-01
8.865255e-01
9.786568e-01
1.014719e+00
9.928604e-01
9.142361e-01
7.826553e-01
6.040571e-01
3.858726e-01
1.363472e-01
-1.361049e-01
-4.234485e-01
-7.184269e-01
-1.014781e+00
-1.307284e+00
-1.591610e+00
-1.864089e+00
-2.121411e+00
-2.360346e+00
-2.577553e+00
-2.769518e+00
-2.932639e+00
-3.063455e+00
-3.158973e+00
-3.217049e+00
-3.236741e+00
-3.218569e+00
-3.164625e+00
-3.078487e+00
-2.964953e+00
-2.829611e+00
-2.678319e+00
-2.516671e+00
-2.349533e+00
-2.180719e+00
-2.012825e+00
-1.847263e+00
-1.684446e+00
-1.524104e+00
-1.365679e+00
-1.208735e+00
-1.053352e+00
-9.004267e-01
-7.518632e-01
-6.106139e-01
-4.805568e-01
-3.662156e-01
-2.723441e-01
-2.034157e-01
-1.630780e-01
-1.536424e-01
-1.756850e-01
-2.278249e-01
-3.067267e-01
-4.073437e-01
-5.233752e-01
-6.478801e-01
-7.739580e-01
-8.953999e-01
-1.007217e+00
-1.105980e+00
-1.189933e+00
-1.258892e+00
-1.313947e+00
-1.357045e+00
-1.390506e+00
-1.416543e+00
-1.436853e+00
-1.452319e+00
-1.462851e+00
-1.467395e+00
-1.464090e+00
-1.450560e+00
-1.424311e+00
-1.383170e+00
-1.325709e+00
-1.251606e+00
-1.161873e+00
-1.058930e+00
-9.465055e-01
-8.293649e-01
-7.129189e-01
-6.027428e-01
-5.040780e-01
-4.213742e-01
-3.579225e-01
-3.156196e-01
-2.948802e-01
-2.947009e-01
-3.128639e-01
-3.462532e-01
-3.912479e-01
-4.441484e-01
-5.015853e-01
-5.608625e-01
-6.201953e-01
-6.788218e-01
-7.369831e-01
-7.957934e-01
-8.570301e-01
-9.228839e-01
-9.957035e-01
-1.077764e+00
-1.171074e+00
-1.277242e+00
-1.397385e+00
-1.532105e+00
-1.681497e+00
-1.845193e+00
-2.022401e+00
-2.211926e+00
-2.412140e+00
-2.620901e+00
-2.835412e+00
-3.052077e+00
-3.266372e+00
-3.472813e+00
-3.665047e+00
-3.836105e+00
-3.978804e+00
-4.086267e+00
-4.152497e+00
-4.172927e+00
-4.144878e+00
-4.067866e+00
-3.943738e+00
-3.776615e+00
-3.572684e+00
-3.339841e+00
-3.087233e+00
-2.824739e+00
-2.562397e+00
-2.309833e+00
-2.075719e+00
-1.867296e+00
-1.689993e+00
-1.547183e+00
-1.440090e+00
-1.367857e+00
-1.327770e+00
-1.315619e+00
-1.326160e+00
-1.353623e+00
-1.392223e+00
-1.436606e+00
-1.482184e+00
-1.525331e+00
-1.563430e+00
-1.594792e+00
-1.618492e+00
-1.634162e+00
-1.641811e+00
-1.641705e+00
-1.634333e+00
-1.620465e+00
-1.601268e+00
-1.578457e+00
-1.554413e+00
-1.532232e+00
-1.515640e+00
-1.508774e+00
-1.515804e+00
-1.540427e+00
-1.585298e+00
-1.651456e+00
-1.737841e+00
-1.840982e+00
-1.954922e+00
-2.071419e+00
-2.180410e+00
-2.270714e+00
-2.330890e+00
-2.350172e+00
-2.319397e+00
-2.231815e+00
-2.083742e+00
-1.874974e+00
-1.608953e+00
-1.292653e+00
-9.362113e-01
-5.523246e-01
-1.554618e-01
2.390395e-01
6.159199e-01
9.609087e-01
1.261527e+00
1.507720e+00
1.692276e+00
1.811018e+00
1.862764e+00
1.849105e+00
1.774049e+00
1.643596e+00
1.465322e+00
1.248017e+00
1.001400e+00
7.359213e-01
4.625930e-01
1.928115e-01
-6.189036e-02
-2.902013e-01
-4.815119e-01
-6.264956e-01
-7.177398e-01
-7.503525e-01
-7.224647e-01
-6.355477e-01
-4.944853e-01
-3.073624e-01
-8.496315e-02
1.599919e-01
4.138105e-01
6.629067e-01
8.948870e-01
1.099533e+00
1.269583e+00
1.401223e+00
1.494250e+00
1.551883e+00
1.580241e+00
1.587555e+00
1.583177e+00
1.576498e+00
1.575889e+00
1.587768e+00
1.615907e+00
1.661045e+00
1.720851e+00
1.790218e+00
1.861878e+00
1.927222e+00
1.977263e+00
2.003604e+00
1.999322e+00
1.959665e+00
1.882483e+00
1.768355e+00
1.620420e+00
1.443920e+00
1.245558e+00
1.032741e+00
8.128225e-01
5.924342e-01
3.769827e-01
1.703508e-01
-2.518331e-02
-2.088281e-01
-3.810005e-01
-5.429412e-01
-6.962801e-01
-8.426089e-01
-9.831105e-01
-1.118279e+00
-1.247756e+00
-1.370296e+00
-1.483850e+00
-1.585772e+00
-1.673112e+00
-1.742971e+00
-1.792881e+00
-1.821159e+00
-1.827178e+00
-1.811517e+00
-1.775957e+00
-1.723305e+00
-1.657079e+00
-1.581090e+00
-1.498987e+00
-1.413858e+00
-1.327926e+00
-1.242434e+00
-1.157700e+00
-1.073359e+00
-9.887234e-01
-9.031941e-01
-8.166360e-01
-7.296439e-01
-6.436467e-01
-5.608367e-01
-4.839431e-01
-4.158985e-01
-3.594583e-01
-3.168352e-01
-2.894000e-01
-2.774845e-01
-2.803051e-01
-2.960114e-01
-3.218446e-01
-3.543858e-01
-3.898560e-01
-4.244307e-01
-4.545281e-01
-4.770366e-01
-4.894555e-01
-4.899429e-01
-4.772731e-01
-4.507278e-01
-4.099496e-01
-3.547931e-01
-2.852045e-01
-2.011516e-01
-1.026171e-01
1.034304e-02
1.374828e-01
2.782053e-01
4.313784e-01
5.951550e-01
7.668306e-01
9.427727e-01
1.118452e+00
1.288598e+00
1.447469e+00
1.589237e+00
1.708425e+00
1.800366e+00
1.861612e+00
1.890251e+00
1.886082e+00
1.850636e+00
1.787033e+00
1.699682e+00
1.593885e+00
1.475368e+00
1.349813e+00
1.222446e+00
1.097726e+00
9.791811e-01
8.693912e-01
7.701100e-01
6.824899e-01
6.073529e-01
5.454440e-01
4.976055e-01
4.648234e-01
4.481206e-01
4.483043e-01
4.656043e-01
4.992688e-01
5.471988e-01
6.057057e-01
6.694607e-01
7.316754e-01
7.845175e-01
8.197243e-01
8.293463e-01
8.065304e-01
7.462449e-01
6.458574e-01
5.054925e-01
3.281273e-01
1.194102e-01
-1.127724e-01
-3.589323e-01
-6.087419e-01
-8.518332e-01
-1.078541e+00
-1.280513e+00
-1.451127e+00
-1.585702e+00
-1.681496e+00
-1.737560e+00
-1.754487e+00
-1.734127e+00
-1.679331e+00
-1.593744e+00
-1.481670e+00
-1.347973e+00
-1.197998e+00
-1.037474e+00
-8.723589e-01
-7.086256e-01
-5.519955e-01
-4.076380e-01
-2.798750e-01
-1.719225e-01
-8.569312e-02
-2.167309e-02
2.112283e-02
4.512067e-02
5.408082e-02
5.291439e-02
4.741920e-02
4.393674e-02
4.893931e-02
6.856836e-02
1.081543e-01
1.717545e-01
2.617468e-01
3.785139e-01
5.202469e-01
6.828948e-01
8.602788e-01
1.044384e+00
1.225834e+00
1.394532e+00
1.540432e+00
1.654385e+00
1.728970e+00
1.759205e+00
1.743066e+00
1.681705e+00
1.579354e+00
1.442893e+00
1.281157e+00
1.104039e+00
9.215341e-01
7.428199e-01
5.755074e-01
4.251319e-01
2.949407e-01
1.859782e-01
9.743276e-02
2.717463e-02
-2.760346e-02
-6.973828e-02
-1.015254e-01
-1.242927e-01
-1.381603e-01
-1.420058e-01
-1.336281e-01
-1.100872e-01
-6.817800e-02
-4.984017e-03
8.155213e-02
1.921109e-01
3.255976e-01
4.789224e-01
6.469978e-01
8.229700e-01
9.986667e-01
1.165218e+00
1.313776e+00
1.436254e+00
1.525988e+00
1.578243e+00
1.590526e+00
1.562664e+00
1.496671e+00
1.396444e+00
1.267353e+00
1.115784e+00
9.487074e-01
7.733114e-01
5.967165e-01
4.257769e-01
2.669409e-01
1.261432e-01
8.693978e-03
-8.085896e-02
-1.389104e-01
-1.630144e-01
-1.521189e-01
-1.067815e-01
-2.932543e-02
7.610692e-02
2.036349e-01
3.458690e-01
4.942829e-01
6.397004e-01
7.728550e-01
8.849726e-01
9.683263e-01
1.016718e+00
1.025855e+00
9.935914e-01
9.200306e-01
8.074821e-01
6.602803e-01
4.844847e-01
2.874813e-01
7.751507e-02
-1.368170e-01
-3.470786e-01
-5.454761e-01
-7.252744e-01
-8.811096e-01
-1.009170e+00
-1.107224e+00
-1.174499e+00
-1.211427e+00
-1.219309e+00
-1.199954e+00
-1.155375e+00
-1.087591e+00
-9.985851e-01
-8.904360e-01
-7.655868e-01
-6.271979e-01
-4.795009e-01
-3.280620e-01
-1.798708e-01
-4.319878e-02
7.279973e-02
1.587254e-01
2.057572e-01
2.065767e-01
1.562871e-01
5.321637e-02
-1.005030e-01
-2.986684e-01
-5.311190e-01
-7.842507e-01
-1.041918e+00
-1.286657e+00
-1.501115e+00
-1.669559e+00
-1.779274e+00
-1.821726e+00
-1.793332e+00
-1.695757e+00
-1.535714e+00
-1.324276e+00
-1.075809e+00
-8.066290e-01
-5.335614e-01
-2.725355e-01
-3.737170e-02
1.611406e-01
3.158072e-01
4.232191e-01
4.835934e-01
5.003239e-01
4.793240e-01
4.282552e-01
3.557287e-01
2.705645e-01
1.811641e-01
9.503719e-02
1.848870e-02
-4.354454e-02
-8.754265e-02
-1.113781e-01
-1.142605e-01
-9.668427e-02
-6.039983e-02
-8.408112e-03
5.503565e-02
1.244403e-01
1.931579e-01
2.535647e-01
2.973749e-01
3.161029e-01
3.016656e-01
2.470850e-01
1.472269e-01
-5.092993e-04
-1.956457e-01
-4.343116e-01
-7.092264e-01
-1.010010e+00
-1.323808e+00
-1.636190e+00
-1.932223e+00
-2.197626e+00
-2.419894e+00
-2.589263e+00
-2.699439e+00
-2.748005e+00
-2.736465e+00
-2.669932e+00
-2.556488e+00
-2.406307e+00
-2.230634e+00
-2.040756e+00
-1.847073e+00
-1.658362e+00
-1.481307e+00
-1.320305e+00
-1.177540e+00
-1.053286e+00
-9.463767e-01
-8.547570e-01
-7.760590e-01
-7.081134e-01
-6.493397e-01
-5.989670e-01
-5.570584e-01
-5.243409e-01
-5.018736e-01
-4.906097e-01
-4.909316e-01
-5.022416e-01
-5.226845e-01
-5.490598e-01
-5.769497e-01
-6.010597e-01
-6.157357e-01
-6.155976e-01
-5.962110e-01
-5.547103e-01
-4.902928e-01
-4.045094e-01
-3.013042e-01
-1.867794e-01
-6.869644e-02
4.424075e-02
1.432445e-01
2.203404e-01
2.691880e-01
2.857170e-01
2.684927e-01
2.187662e-01
1.402138e-01
3.841781e-02
-7.981952e-02
-2.072166e-01
-3.366960e-01
-4.619170e-01
-5.775976e-01
-6.796094e-01
-7.648677e-01
-8.310771e-01
-8.764090e-01
-8.991940e-01
-8.977012e-01
-8.700499e-01
-8.142733e-01
-7.285244e-01
-6.113925e-01
-4.622835e-01
-2.818118e-01
-7.214539e-02
1.627477e-01
4.170010e-01
6.829321e-01
9.513228e-01
1.211886e+00
1.453886e+00
1.666845e+00
1.841272e+00
1.969328e+00
2.045353e+00
2.066217e+00
2.031449e+00
1.943162e+00
1.805786e+00
1.625657e+00
1.410524e+00
1.169007e+00
9.100860e-01
6.426318e-01
3.750216e-01
1.148418e-01
-1.313154e-01
-3.579668e-01
-5.607722e-01
-7.364987e-01
-8.829280e-01
-9.987237e-01
-1.083280e+00
-1.136573e+00
-1.159042e+00
-1.151518e+00
-1.115209e+00
-1.051743e+00
-9.632542e-01
-8.524687e-01
-7.227588e-01
-5.781197e-01
-4.230442e-01
-2.622931e-01
-1.005895e-01
5.771100e-02
2.089073e-01
3.501336e-01
4.793926e-01
5.954325e-01
6.974962e-01
7.850002e-01
8.572184e-01
9.130460e-01
9.509007e-01
9.687947e-01
9.645777e-01
9.363226e-01
8.828012e-01
8.039762e-01
7.014330e-01
5.786683e-01
4.411744e-01
2.962731e-01
1.526922e-01
1.991047e-02
-9.266671e-02
-1.766100e-01
-2.253416e-01
-2.348752e-01
-2.043265e-01
-1.361245e-01
-3.588705e-02
8.803476e-02
2.253061e-01
3.645743e-01
4.945501e-01
6.050848e-01
6.881204e-01
7.384002e-01
7.538574e-01
7.356336e-01
6.877297e-01
6.163364e-01
5.289338e-01
4.332797e-01
3.364164e-01
2.438240e-01
1.588249e-01
8.230771e-02
1.279297e-02
-5.317952e-02
-1.204078e-01
-1.942221e-01
-2.796247e-01
-3.804871e-01
-4.988983e-01
-6.347385e-01
-7.855199e-01
-9.465045e-01
-1.111079e+00
-1.271340e+00
-1.418817e+00
-1.545267e+00
-1.643447e+00
-1.707797e+00
-1.734950e+00
-1.724037e+00
-1.676736e+00
-1.597068e+00
-1.490979e+00
-1.365735e+00
-1.229244e+00
-1.089362e+00
-9.532884e-01
-8.271003e-01
-7.154686e-01
-6.215633e-01
-5.471298e-01
-4.927014e-01
-4.579046e-01
-4.418044e-01
-4.432415e-01
-4.611108e-01
-4.945411e-01
-5.429471e-01
-6.059449e-01
-6.831461e-01
-7.738700e-01
-8.768323e-01
-9.898803e-01
-1.109839e+00
-1.232515e+00
-1.352884e+00
-1.465447e+00
-1.564717e+00
-1.645774e+00
-1.704806e+00
-1.739548e+00
-1.749559e+00
-1.736267e+00
-1.702783e+00
-1.653481e+00
-1.593413e+00
-1.527632e+00
-1.460529e+00
-1.395270e+00
-1.333432e+00
-1.274884e+00
-1.217919e+00
-1.159627e+00
-1.096434e+00
-1.024742e+00
-9.415576e-01
-8.450296e-01
-7.348228e-01
-6.122659e-01
-4.802625e-01
-3.429752e-01
-2.053325e-01
-7.242997e-02
5.108342e-02
1.615443e-01
2.566612e-01
3.356936e-01
3.994018e-01
4.497788e-01
4.896058e-01
5.218978e-01
5.493179e-01
5.736434e-01
5.953564e-01
6.134180e-01
6.252566e-01
6.269771e-01
6.137693e-01
5.804679e-01
5.222009e-01
4.350495e-01
3.166468e-01
1.666464e-01
-1.298670e-02
-2.178932e-01
-4.414494e-01
-6.750962e-01
-9.088351e-01
-1.131851e+00
-1.333211e+00
-1.502591e+00
-1.630979e+00
-1.711301e+00
-1.738938e+00
-1.712086e+00
-1.631940e+00
-1.502678e+00
-1.331253e+00
-1.126987e+00
-9.010221e-01
-6.656424e-01
-4.335463e-01
-2.171158e-01
-2.774709e-02
1.247140e-01
2.324038e-01
2.897377e-01
2.935857e-01
2.433557e-01
1.410074e-01
-8.987853e-03
-1.997490e-01
-4.221675e-01
-6.652009e-01
-9.162983e-01
-1.161965e+00
-1.388451e+00
-1.582519e+00
-1.732253e+00
-1.827828e+00
-1.862196e+00
-1.831626e+00
-1.736049e+00
-1.579177e+00
-1.368357e+00
-1.114164e+00
-8.297270e-01
-5.298388e-01
-2.298929e-01
5.525092e-02
3.123765e-01
5.308840e-01
7.035236e-01
8.268126e-01
9.010929e-01
9.302267e-01
9.209741e-01
8.821276e-01
8.235134e-01
7.549789e-01
6.854896e-01
6.224401e-01
5.712504e-01
5.352763e-01
5.160095e-01
5.135029e-01
5.269223e-01
5.551153e-01
5.970936e-01
6.523529e-01
7.209852e-01
8.035811e-01
9.009551e-01
1.013755e+00
1.142032e+00
1.284862e+00
1.440075e+00
1.604172e+00
1.772437e+00
1.939256e+00
2.098591e+00
2.244571e+00
2.372076e+00
2.477251e+00
2.557830e+00
2.613231e+00
2.644378e+00
2.653301e+00
2.642562e+00
2.614643e+00
2.571380e+00
2.513558e+00
2.440724e+00
2.351232e+00
2.242510e+00
2.111486e+00
1.955110e+00
1.770907e+00
1.557475e+00
1.314887e+00
1.044930e+00
7.511630e-01
4.387761e-01
1.142746e-01
-2.149747e-01
-5.412723e-01
-8.571245e-01
-1.155725e+00
-1.431328e+00
-1.679482e+00
-1.897099e+00
-2.082368e+00
-2.234540e+00
-2.353608e+00
-2.439955e+00
-2.494030e+00
-2.516106e+00
-2.506184e+00
-2.464053e+00
-2.389496e+00
-2.282611e+00
-2.144172e+00
-1.975965e+00
-1.781045e+00
-1.563857e+00
-1.330214e+00
-1.087112e+00
-8.424017e-01
-6.043535e-01
-3.811296e-01
-1.802274e-01
-7.940406e-03
1.311005e-01
2.342480e-01
3.009698e-01
3.327582e-01
3.328144e-01
3.055323e-01
2.558429e-01
1.885024e-01
1.074233e-01
1.514341e-02
-8.748857e-02
-2.013627e-01
-3.288816e-01
-4.734853e-01
-6.389844e-01
-8.287833e-01
-1.045088e+00
-1.288188e+00
-1.555906e+00
-1.843272e+00
-2.142481e+00
-2.443145e+00
-2.732828e+00
-2.997826e+00
-3.224120e+00
-3.398407e+00
-3.509118e+00
-3.547314e+00
-3.507382e+00
-3.387465e+00
-3.189592e+00
-2.919507e+00
-2.586220e+00
-2.201335e+00
-1.778230e+00
-1.331175e+00
-8.744671e-01
-4.216807e-01
1.492804e-02
4.248049e-01
7.992707e-01
1.131499e+00
1.416341e+00
1.650056e+00
1.830021e+00
1.954473e+00
2.022346e+00
2.033231e+00
1.987470e+00
1.886361e+00
1.732438e+00
1.529770e+00
1.284198e+00
1.003465e+00
6.971515e-01
3.764120e-01
5.347544e-02
-2.590433e-01
-5.489691e-01
-8.054388e-01
-1.019717e+00
-1.185857e+00
-1.301117e+00
-1.366094e+00
-1.384545e+00
-1.362928e+00
-1.309720e+00
-1.234599e+00
-1.147573e+00
-1.058180e+00
-9.748210e-01
-9.042979e-01
-8.515882e-01
-8.198343e-01
-8.105112e-01
-8.237078e-01
-8.584488e-01
-9.129957e-01
-9.850828e-01
-1.072066e+00
-1.170985e+00
-1.278564e+00
-1.391167e+00
-1.504763e+00
-1.614935e+00
-1.716957e+00
-1.805984e+00
-1.877338e+00
-1.926890e+00
-1.951477e+00
-1.949312e+00
-1.920317e+00
-1.866320e+00
-1.791074e+00
-1.700074e+00
-1.600165e+00
-1.498967e+00
-1.404150e+00
-1.322627e+00
-1.259744e+00
-1.218562e+00
-1.199314e+00
-1.199126e+00
-1.212042e+00
-1.229379e+00
-1.240387e+00
-1.233163e+00
-1.195738e+00
-1.117239e+00
-9.890200e-01
-8.056476e-01
-5.656568e-01
-2.719855e-01
6.796233e-02
4.426502e-01
8.371293e-01
1.234093e+00
1.615179e+00
1.962385e+00
2.259481e+00
2.493242e+00
2.654404e+00
2.738245e+00
2.744748e+00
2.678369e+00
2.547451e+00
2.363381e+00
2.139584e+00
1.890458e+00
1.630350e+00
1.372668e+00
1.129162e+00
9.094387e-01
7.206984e-01
5.676732e-01
4.527208e-01
3.760226e-01
3.358338e-01
3.287548e-01
3.500083e-01
3.937273e-01
4.532652e-01
5.215418e-01
5.914299e-01
6.561765e-01
7.098424e-01
7.477306e-01
7.667723e-01
7.658293e-01
7.458738e-01
7.100038e-01
6.632653e-01
6.122619e-01
5.645611e-01
5.279330e-01
5.094882e-01
5.148067e-01
5.471622e-01
6.069427e-01
6.913511e-01
7.944372e-01
9.074754e-01
1.019659e+00
1.119050e+00
1.193682e+00
1.232711e+00
1.227492e+00
1.172455e+00
1.065712e+00
9.093252e-01
7.092065e-01
4.746909e-01
2.178142e-01
-4.762363e-02
-3.071268e-01
-5.466165e-01
-7.535017e-01
-9.176237e-01
-1.031996e+00
-1.093271e+00
-1.101887e+00
-1.061876e+00
-9.803537e-01
-8.667494e-01
-7.318838e-01
-5.869992e-01
-4.428675e-01
-3.090723e-01
-1.935244e-01
-1.022295e-01
-3.927902e-02
-7.010105e-03
-6.259218e-03
-3.664007e-02
-9.678948e-02
-1.845485e-01
-2.970704e-01
-4.308657e-01
-5.818100e-01
-7.451454e-01
-9.155068e-01
-1.087004e+00
-1.253379e+00
-1.408248e+00
-1.545431e+00
-1.659329e+00
-1.745329e+00
-1.800174e+00
-1.822248e+00
-1.811716e+00
-1.770508e+00
-1.702116e+00
-1.611241e+00
-1.503315e+00
-1.383972e+00
-1.258513e+00
-1.131446e+00
-1.006134e+00
-8.846135e-01
-7.675746e-01
-6.545260e-01
-5.441133e-01
-4.345527e-01
-3.241263e-01
-2.116732e-01
-9.701169e-02
1.876927e-02
1.331916e-01
2.424691e-01
3.417871e-01
4.257552e-01
4.889888e-01
5.267551e-01
5.356168e-01
5.140012e-01
4.626313e-01
3.847662e-01
2.862089e-01
1.750633e-01
6.124018e-02
-4.425681e-02
-1.302081e-01
-1.861342e-01
-2.032309e-01
-1.751782e-01
-9.873018e-02
2.598268e-02
1.954739e-01
4.032358e-01
6.403433e-01
8.962479e-01
1.159661e+00
1.419418e+00
1.665239e+00
1.888290e+00
2.081537e+00
2.239867e+00
2.360024e+00
2.440400e+00
2.480755e+00
2.481938e+00
2.445635e+00
2.374208e+00
2.270623e+00
2.138461e+00
1.981991e+00
1.806264e+00
1.617189e+00
1.421524e+00
1.226772e+00
1.040926e+00
8.720678e-01
7.278424e-01
6.148308e-01
5.379022e-01
4.996140e-01
4.997463e-01
5.350461e-01
5.992425e-01
6.833619e-01
7.763459e-01
8.659341e-01
9.397418e-01
9.864300e-01
9.968469e-01
9.650107e-01
8.888138e-01
7.703551e-01
6.158471e-01
4.350957e-01
2.406008e-01
4.637607e-02
-1.333813e-01
-2.856177e-01
-3.995975e-01
-4.677944e-01
-4.864103e-01
-4.554795e-01
-3.785725e-01
-2.621654e-01
-1.147798e-01
5.397619e-02
2.343305e-01
4.171166e-01
5.943039e-01
7.592505e-01
9.066858e-01
1.032474e+00
1.133241e+00
1.205956e+00
1.247569e+00
1.254779e+00
1.223980e+00
1.151415e+00
1.033521e+00
8.674175e-01
6.514758e-01
3.858755e-01
7.306688e-02
-2.819428e-01
-6.715337e-01
-1.085668e+00
-1.512319e+00
-1.938087e+00
-2.348922e+00
-2.730893e+00
-3.070900e+00
-3.357304e+00
-3.580416e+00
-3.732838e+00
-3.809652e+00
-3.808471e+00
-3.729357e+00
-3.574656e+00
-3.348742e+00
-3.057737e+00
-2.709201e+00
-2.311843e+00
-1.875242e+00
-1.409600e+00
-9.255214e-01
-4.338070e-01
5.473676e-02
5.294956e-01
9.802565e-01
1.397441e+00
1.772361e+00
2.097496e+00
2.366766e+00
2.575782e+00
2.722030e+00
2.804976e+00
2.826057e+00
2.788553e+00
2.697352e+00
2.558615e+00
2.379389e+00
2.167188e+00
1.929594e+00
1.673896e+00
1.406821e+00
1.134348e+00
8.616469e-01
5.931247e-01
3.325714e-01
8.338461e-02
-1.511683e-01
-3.676924e-01
-5.624575e-01
-7.312808e-01
-8.695282e-01
-9.722479e-01
-1.034435e+00
-1.051406e+00
-1.019263e+00
-9.353829e-01
-7.989078e-01
-6.111531e-01
-3.758912e-01
-9.945174e-02
2.093927e-01
5.397672e-01
8.792409e-01
1.214532e+00
1.532300e+00
1.819943e+00
2.066321e+00
2.262333e+00
2.401298e+00
2.479131e+00
2.494295e+00
2.447586e+00
2.341780e+00
2.181220e+00
1.971411e+00
1.718669e+00
1.429885e+00
1.112405e+00
7.740197e-01
4.230225e-01
6.828862e-02
-2.806947e-01
-6.138967e-01
-9.209538e-01
-1.191541e+00
-1.415900e+00
-1.585483e+00
-1.693670e+00
-1.736459e+00
-1.713049e+00
-1.626229e+00
-1.482479e+00
-1.291755e+00
-1.066925e+00
-8.229126e-01
-5.756022e-01
-3.406231e-01
-1.321349e-01
3.825726e-02
1.623433e-01
2.358158e-01
2.583959e-01
2.335735e-01
1.680030e-01
7.063714e-02
-4.828773e-02
-1.782891e-01
-3.095762e-01
-4.337898e-01
-5.444764e-01
-6.372751e-01
-7.098303e-01
-7.614789e-01
-7.927862e-01
-8.050157e-01
-7.996236e-01
-7.778595e-01
-7.405363e-01
-6.880011e-01
-6.203075e-01
-5.375492e-01
-4.402872e-01
-3.299809e-01
-2.093303e-01
-8.244978e-02
4.518579e-02
1.670414e-01
2.760545e-01
3.653470e-01
4.290350e-01
4.630319e-01
4.657349e-01
4.384886e-01
3.857408e-01
3.148444e-01
2.355006e-01
1.588933e-01
9.660592e-02
5.944640e-02
5.632172e-02
9.329657e-02
1.729476e-01
2.940862e-01
4.518727e-01
6.382985e-01
8.429619e-01
1.054037e+00
1.259311e+00
1.447179e+00
1.607483e+00
1.732139e+00
1.815513e+00
1.854547e+00
1.848665e+00
1.799516e+00
1.710598e+00
1.586832e+00
1.434142e+00
1.259063e+00
1.068416e+00
8.690521e-01
6.676633e-01
4.706358e-01
2.839338e-01
1.129874e-01
-3.742972e-02
-1.633393e-01
-2.617146e-01
-3.306446e-01
-3.694941e-01
-3.790425e-01
-3.615837e-01
-3.209656e-01
-2.625449e-01
-1.930335e-01
-1.202121e-01
-5.249989e-02
1.616271e-03
3.426421e-02
3.892444e-02
1.114479e-02
-5.086002e-02
-1.458133e-01
-2.692566e-01
-4.137437e-01
-5.693501e-01
-7.244571e-01
-8.667401e-01
-9.842631e-01
-1.066570e+00
-1.105666e+00
-1.096780e+00
-1.038848e+00
-9.346474e-01
-7.905817e-01
-6.161399e-01
-4.230803e-01
-2.244311e-01
-3.341026e-02
1.376259e-01
2.780992e-01
3.799071e-01
4.378430e-01
4.497190e-01
4.162045e-01
3.404350e-01
2.274641e-01
8.365307e-02
-8.391588e-02
-2.679283e-01
-4.611852e-01
-6.567982e-01
-8.482552e-01
-1.029404e+00
-1.194410e+00
-1.337754e+00
-1.454303e+00
-1.539486e+00
-1.589551e+00
-1.601895e+00
-1.575388e+00
-1.510654e+00
-1.410251e+00
-1.278714e+00
-1.122432e+00
-9.493768e-01
-7.686820e-01
-5.900997e-01
-4.233749e-01
-2.775734e-01
-1.604166e-01
-7.768214e-02
-3.273096e-02
-2.621938e-02
-5.603775e-02
-1.174950e-01
-2.037387e-01
-3.063717e-01
-4.162048e-01
-5.240699e-01
-6.216132e-01
-7.019902e-01
-7.603900e-01
-7.943336e-01
-8.037073e-01
-7.905265e-01
-7.584554e-01
-7.121497e-01
-6.565114e-01
-5.959664e-01
-5.338673e-01
-4.721043e-01
-4.109735e-01
-3.493111e-01
-2.848626e-01
-2.148231e-01
-1.364641e-01
-4.774989e-02
5.214892e-02
1.625177e-01
2.809851e-01
4.036464e-01
5.254010e-01
6.404498e-01
7.428828e-01
8.272777e-01
8.892376e-01
9.258105e-01
9.357478e-01
9.195825e-01
8.795229e-01
8.191767e-01
7.431376e-01
6.564809e-01
5.642247e-01
4.708213e-01
3.797377e-01
2.931772e-01
2.119742e-01
1.356720e-01
6.276655e-02
-8.923888e-03
-8.182168e-02
-1.581523e-01
-2.395683e-01
-3.268841e-01
-4.199460e-01
-5.176413e-01
-6.180239e-01
-7.185233e-01
-8.161931e-01
-9.079612e-01
-9.908484e-01
-1.062137e+00
-1.119479e+00
-1.160942e+00
-1.185012e+00
-1.190550e+00
-1.176742e+00
-1.143044e+00
-1.089149e+00
-1.014989e+00
-9.207767e-01
-8.070770e-01
-6.749146e-01
-5.258908e-01
-3.623026e-01
-1.872430e-01
-4.670411e-03
1.805739e-01
3.628189e-01
5.357077e-01
6.924479e-01
8.261749e-01
9.304125e-01
9.995978e-01
1.029612e+00
1.018248e+00
9.655436e-01
8.739251e-01
7.481216e-01
5.948615e-01
4.223767e-01
2.397790e-01
5.638222e-02
-1.189547e-01
-2.783982e-01
-4.155827e-01
-5.259049e-01
-6.066707e-01
-6.571112e-01
-6.782924e-01
-6.729418e-01
-6.452142e-01
-6.004130e-01
-5.446782e-01
-4.846516e-01
-4.271261e-01
-3.786901e-01
-3.453778e-01
-3.323415e-01
-3.435591e-01
-3.815938e-01
-4.474162e-01
-5.402983e-01
-6.577833e-01
-7.957331e-01
-9.484582e-01
-1.108932e+00
-1.269099e+00
-1.420271e+00
-1.553625e+00
-1.660771e+00
-1.734359e+00
-1.768696e+00
-1.760292e+00
-1.708290e+00
-1.614696e+00
-1.484382e+00
-1.324818e+00
-1.145536e+00
-9.573579e-01
-7.714578e-01
-5.983595e-01
-4.469755e-01
-3.238110e-01
-2.324299e-01
-1.732474e-01
-1.436712e-01
-1.385632e-01
-1.509597e-01
-1.729527e-01
-1.966303e-01
-2.149713e-01
-2.226063e-01
-2.163770e-01
-1.956517e-01
-1.623808e-01
-1.208974e-01
-7.749274e-02
-3.981532e-02
-1.615267e-02
-1.466870e-02
-4.266771e-02
-1.059525e-01
-2.083323e-01
-3.513196e-01
-5.340337e-01
-7.533064e-01
-1.003961e+00
-1.279218e+00
-1.571157e+00
-1.871182e+00
-2.170412e+00
-2.459976e+00
-2.731181e+00
-2.975595e+00
-3.185061e+00
-3.351727e+00
-3.468133e+00
-3.527398e+00
-3.523525e+00
-3.451810e+00
-3.309301e+00
-3.095270e+00
-2.811609e+00
-2.463115e+00
-2.057601e+00
-1.605812e+00
-1.121124e+00
-6.190314e-01
-1.164521e-01
3.691238e-01
8.205804e-01
1.222154e+00
1.560366e+00
1.824844e+00
2.008946e+00
2.110141e+00
2.130104e+00
2.074499e+00
1.952459e+00
1.775814e+00
1.558115e+00
1.313564e+00
1.055951e+00
7.977173e-01
5.492341e-01
3.183757e-01
1.104116e-01
-7.179586e-02
-2.273484e-01
-3.567183e-01
-4.611174e-01
-5.419411e-01
-6.003789e-01
-6.372475e-01
-6.530571e-01
-6.482782e-01
-6.237415e-01
-5.810811e-01
-5.231272e-01
-4.541610e-01
-3.799708e-01
-3.076767e-01
-2.453301e-01
-2.013278e-01
-1.837137e-01
-1.994516e-01
-2.537611e-01
-3.495887e-01
-4.872641e-01
-6.643635e-01
-8.757752e-01
-1.113946e+00
-1.369278e+00
-1.630640e+00
-1.885962e+00
-2.122869e+00
-2.329318e+00
-2.494205e+00
-2.607893e+00
-2.662648e+00
-2.652966e+00
-2.575789e+00
-2.430619e+00
-2.219549e+00
-1.947201e+00
-1.620586e+00
-1.248877e+00
-8.430977e-01
-4.157289e-01
1.975462e-02
4.493885e-01
8.592421e-01
1.235937e+00
1.567147e+00
1.842066e+00
2.051853e+00
2.190044e+00
2.252925e+00
2.239840e+00
2.153402e+00
1.999557e+00
1.787463e+00
1.529141e+00
1.238884e+00
9.324349e-01
6.259965e-01
3.351292e-01
7.366433e-02
-1.472628e-01
-3.199472e-01
-4.405321e-01
-5.090616e-01
-5.291690e-01
-5.074474e-01
-4.525915e-01
-3.744287e-01
-2.829626e-01
-1.875424e-01
-9.623899e-02
-1.546518e-02
5.016168e-02
9.775666e-02
1.259645e-01
1.346870e-01
1.248028e-01
9.793086e-02
5.626476e-02
2.492583e-03
-6.020712e-02
-1.281153e-01
-1.969050e-01
-2.616008e-01
-3.166101e-01
-3.558632e-01
-3.730829e-01
-3.621812e-01
-3.177564e-01
-2.356409e-01
-1.134345e-01
4.904738e-02
2.494778e-01
4.829264e-01
7.420021e-01
1.017235e+00
1.297674e+00
1.571657e+00
1.827682e+00
2.055297e+00
2.245930e+00
2.393554e+00
2.495135e+00
2.550792e+00
2.563655e+00
2.539427e+00
2.485696e+00
2.411076e+00
2.324275e+00
2.233209e+00
2.144261e+00
2.061770e+00
1.987812e+00
1.922265e+00
1.863138e+00
1.807108e+00
1.750169e+00
1.688314e+00
1.618164e+00
1.537465e+00
1.445409e+00
1.342761e+00
1.231783e+00
1.115975e+00
9.996870e-01
8.876275e-01
7.843309e-01
6.936297e-01
6.181835e-01
5.591154e-01
5.158006e-01
4.858447e-01
4.652670e-01
4.488851e-01
4.308634e-01
4.053650e-01
3.672296e-01
3.125881e-01
2.393393e-01
1.474236e-01
3.886569e-02
-8.241590e-02
-2.109989e-01
-3.404868e-01
-4.641023e-01
-5.752648e-01
-6.680809e-01
-7.377005e-01
-7.805146e-01
-7.942006e-01
-7.776451e-01
-7.307880e-01
-6.544407e-01
-5.501286e-01
-4.199955e-01
-2.667917e-01
-9.394475e-02
9.431456e-02
2.928152e-01
4.953566e-01
6.947245e-01
8.828543e-01
1.051162e+00
1.191033e+00
1.294427e+00
1.354541e+00
1.366460e+00
1.327717e+00
1.238692e+00
1.102795e+00
9.263909e-01
7.184545e-01
4.899598e-01
2.530562e-01
2.010070e-02
-1.973562e-01
-3.895259e-01
-5.491750e-01
-6.721723e-01
-7.577330e-01
-8.083320e-01
-8.292969e-01
-8.281185e-01
-8.135465e-01
-7.945595e-01
-7.793191e-01
-7.742206e-01
-7.831531e-01
-8.070587e-01
-8.438481e-01
-8.886840e-01
-9.345954e-01
-9.733385e-01
-9.963902e-01
-9.959420e-01
-9.657702e-01
-9.018761e-01
-8.028310e-01
-6.698023e-01
-5.062851e-01
-3.176044e-01
-1.102831e-01
1.086145e-01
3.320565e-01
5.534554e-01
7.668717e-01
9.670138e-01
1.149079e+00
1.308515e+00
1.440788e+00
1.541251e+00
1.605164e+00
1.627895e+00
1.605303e+00
1.534243e+00
1.413153e+00
1.242615e+00
1.025827e+00
7.688911e-01
4.808573e-01
1.734829e-01
-1.393060e-01
-4.422234e-01
-7.196462e-01
-9.567659e-01
-1.140763e+00
-1.261893e+00
-1.314369e+00
-1.296944e+00
-1.213124e+00
-1.070976e+00
-8.825309e-01
-6.628482e-01
-4.288089e-01
-1.977694e-01
1.380127e-02
1.915711e-01
3.243658e-01
4.048747e-01
4.299863e-01
4.007408e-01
3.219229e-01
2.013562e-01
4.898653e-02
-1.241365e-01
-3.068678e-01
-4.888562e-01
-6.612258e-01
-8.169880e-01
-9.511602e-01
-1.060603e+00
-1.143631e+00
-1.199475e+00
-1.227706e+00
-1.227719e+00
-1.198377e+00
-1.137888e+00
-1.043934e+00
-9.140548e-01
-7.462233e-01
-5.395260e-01
-2.948494e-01
-1.545445e-02
2.926612e-01
6.206884e-01
9.572592e-01
1.289025e+00
1.601514e+00
1.880176e+00
2.111505e+00
2.284115e+00
2.389630e+00
2.423306e+00
2.384296e+00
2.275563e+00
2.103444e+00
1.876949e+00
1.606879e+00
1.304890e+00
9.826058e-01
6.508746e-01
3.192418e-01
-4.330730e-03
-3.135028e-01
-6.033911e-01
-8.702658e-01
-1.111190e+00
-1.323677e+00
-1.505442e+00
-1.654266e+00
-1.768015e+00
-1.844776e+00
-1.883086e+00
-1.882211e+00
-1.842433e+00
-1.765290e+00
-1.653752e+00
-1.512284e+00
-1.346792e+00
-1.164418e+00
-9.732020e-01
-7.816017e-01
-5.979296e-01
-4.297465e-01
-2.832903e-01
-1.630120e-01
-7.128555e-02
-8.331658e-03
2.763117e-02
4.002947e-02
3.342035e-02
1.288776e-02
-1.657406e-02
-5.061588e-02
-8.596491e-02
-1.206876e-01
-1.542602e-01
-1.874450e-01
-2.219931e-01
-2.602127e-01
-3.044597e-01
-3.566193e-01
-4.176528e-01
-4.872752e-01
-5.638155e-01
-6.442806e-01
-7.246116e-01
-8.000892e-01
-8.658204e-01
-9.172312e-01
-9.504965e-01
-9.628588e-01
-9.528133e-01
-9.201632e-01
-8.659665e-01
-7.924027e-01
-7.025891e-01
-6.003657e-01
-4.900666e-01
-3.762827e-01
-2.636264e-01
-1.565065e-01
-5.892722e-02
2.567012e-02
9.450437e-02
1.454793e-01
1.771340e-01
1.885349e-01
1.791364e-01
1.486486e-01
9.694602e-02
2.403976e-02
-6.988299e-02
-1.843664e-01
-3.185695e-01
-4.711598e-01
-6.402459e-01
-8.233677e-01
-1.017549e+00
-1.219406e+00
-1.425289e+00
-1.631454e+00
-1.834228e+00
-2.030168e+00
-2.216196e+00
-2.389690e+00
-2.548533e+00
-2.691106e+00
-2.816225e+00
-2.923035e+00
-3.010882e+00
-3.079194e+00
-3.127395e+00
-3.154869e+00
-3.160992e+00
-3.145221e+00
-3.107217e+00
-3.046985e+00
-2.964988e+00
-2.862235e+00
-2.740305e+00
-2.601328e+00
-2.447925e+00
-2.283120e+00
-2.110242e+00
-1.932823e+00
-1.754504e+00
-1.578919e+00
-1.409592e+00
-1.249818e+00
-1.102549e+00
-9.703061e-01
-8.551126e-01
-7.584733e-01
-6.813834e-01
-6.243631e-01
-5.875004e-01
-5.704828e-01
-5.726060e-01
-5.927506e-01
-6.293295e-01
-6.802143e-01
-7.426631e-01
-8.132764e-01
-8.880120e-01
-9.622879e-01
-1.031191e+00
-1.089793e+00
-1.133555e+00
-1.158783e+00
-1.163076e+00
-1.145711e+00
-1.107879e+00
-1.052742e+00
-9.852398e-01
-9.116732e-01
-8.390550e-01
-7.743141e-01
-7.234332e-01
-6.906338e-01
-6.777257e-01
-6.837207e-01
-7.047790e-01
-7.345160e-01
-7.646453e-01
-7.858939e-01
-7.890898e-01
-7.663017e-01
-7.119046e-01
-6.234502e-01
-5.022384e-01
-3.535112e-01
-1.862259e-01
-1.240609e-02
1.538840e-01
2.978478e-01
4.054116e-01
4.646633e-01
4.671081e-01
4.085919e-01
2.897840e-01
1.161694e-01
-1.024376e-01
-3.527917e-01
-6.194120e-01
-8.859350e-01
-1.136476e+00
-1.356857e+00
-1.535590e+00
-1.664527e+00
-1.739146e+00
-1.758478e+00
-1.724726e+00
-1.642661e+00
-1.518887e+00
-1.361097e+00
-1.177393e+00
-9.757528e-01
-7.636718e-01
-5.479870e-01
-3.348571e-01
-1.298610e-01
6.184057e-02
2.353357e-01
3.858364e-01
5.086450e-01
5.992436e-01
6.535200e-01
6.681185e-01
6.408747e-01
5.712680e-01
4.608103e-01
3.132884e-01
1.347977e-01
-6.646408e-02
-2.806333e-01
-4.968002e-01
-7.037385e-01
-8.906632e-01
-1.047935e+00
-1.167647e+00
-1.244056e+00
-1.273829e+00
-1.256113e+00
-1.192442e+00
-1.086514e+00
-9.438698e-01
-7.715215e-01
-5.775565e-01
-3.707421e-01
-1.601428e-01
4.525018e-02
2.368803e-01
4.069805e-01
5.489160e-01
6.574989e-01
7.292530e-01
7.626023e-01
7.579622e-01
7.177240e-01
6.461330e-01
5.490748e-01
4.337899e-01
3.085375e-01
1.822246e-01
6.400821e-02
-3.712379e-02
-1.127917e-01
-1.556728e-01
-1.599400e-01
-1.216622e-01
-3.912547e-02
8.696453e-02
2.534377e-01
4.547978e-01
6.835543e-01
9.307322e-01
1.186521e+00
1.440996e+00
1.684834e+00
1.909933e+00
2.109858e+00
2.280072e+00
2.417934e+00
2.522483e+00
2.594085e+00
2.633999e+00
2.643951e+00
2.625783e+00
2.581207e+00
2.511710e+00
2.418569e+00
2.302999e+00
2.166363e+00
2.010424e+00
1.837585e+00
1.651078e+00
1.455060e+00
1.254593e+00
1.055502e+00
8.641134e-01
6.868899e-01
5.300019e-01
3.988573e-01
2.976388e-01
2.288876e-01
1.931776e-01
1.889253e-01
2.123714e-01
2.577601e-01
3.177238e-01
3.838557e-01
4.474271e-01
5.001791e-01
5.351045e-01
5.471191e-01
5.335372e-01
4.942777e-01
4.317705e-01
3.505688e-01
2.567227e-01
1.570036e-01
5.809233e-02
-3.415232e-02
-1.152439e-01
-1.823681e-01
-2.344033e-01
-2.716791e-01
-2.955256e-01
-3.076960e-01
-3.097617e-01
-3.025750e-01
-2.858849e-01
-2.581645e-01
-2.166754e-01
-1.577604e-01
-7.732149e-02
2.857961e-02
1.630798e-01
3.279083e-01
5.228867e-01
7.455909e-01
9.912107e-01
1.252625e+00
1.520696e+00
1.784749e+00
2.033227e+00
2.254432e+00
2.437321e+00
2.572267e+00
2.651729e+00
2.670771e+00
2.627399e+00
2.522686e+00
2.360675e+00
2.148079e+00
1.893800e+00
1.608309e+00
1.302961e+00
9.893011e-01
6.784427e-01
3.805711e-01
1.046073e-01
-1.419696e-01
-3.531681e-01
-5.244516e-01
-6.526857e-01
-7.361187e-01
-7.744261e-01
-7.688248e-01
-7.222295e-01
-6.394053e-01
-5.270527e-01
-3.937661e-01
-2.498152e-01
-1.067236e-01
2.335797e-02
1.284547e-01
1.976922e-01
2.222636e-01
1.963443e-01
1.178462e-01
-1.108777e-02
-1.839340e-01
-3.900345e-01
-6.152471e-01
-8.429577e-01
-1.055370e+00
-1.234953e+00
-1.365908e+00
-1.435515e+00
-1.435226e+00
-1.361416e+00
-1.215706e+00
-1.004853e+00
-7.402006e-01
-4.367634e-01
-1.120253e-01
2.154282e-01
5.273113e-01
8.069399e-01
1.040316e+00
1.216905e+00
1.330051e+00
1.377033e+00
1.358785e+00
1.279358e+00
1.145203e+00
9.643885e-01
7.458124e-01
4.985238e-01
2.311883e-01
-4.825377e-02
-3.327285e-01
-6.159861e-01
-8.924205e-01
-1.156817e+00
-1.404101e+00
-1.629166e+00
-1.826819e+00
-1.991883e+00
-2.119435e+00
-2.205155e+00
-2.245720e+00
-2.239193e+00
-2.185340e+00
-2.085833e+00
-1.944293e+00
-1.766169e+00
-1.558467e+00
-1.329345e+00
-1.087634e+00
-8.423438e-01
-6.022165e-01
-3.753585e-01
-1.689915e-01
1.068623e-02
1.585477e-01
2.705282e-01
3.435984e-01
3.757539e-01
3.660400e-01
3.146214e-01
2.228882e-01
9.358002e-02
-6.910057e-02
-2.594196e-01
-4.701270e-01
-6.925899e-01
-9.170683e-01
-1.133140e+00
-1.330262e+00
-1.498420e+00
-1.628819e+00
-1.714533e+00
-1.751048e+00
-1.736632e+00
-1.672501e+00
-1.562749e+00
-1.414050e+00
-1.235165e+00
-1.036291e+00
-8.282990e-01
-6.219412e-01
-4.270766e-01
-2.519826e-01
-1.028069e-01
1.679734e-02
1.058223e-01
1.658273e-01
2.006323e-01
2.158017e-01
2.179595e-01
2.139968e-01
2.102506e-01
2.117488e-01
2.216114e-01
2.406911e-01
2.675027e-01
2.984566e-01
3.283648e-01
3.511501e-01
3.606580e-01
3.514601e-01
3.195420e-01
2.627920e-01
1.812422e-01
7.704834e-02
-4.576673e-02
-1.817576e-01
-3.246227e-01
-4.678218e-01
-6.051750e-01
-7.313827e-01
-8.424151e-01
-9.357327e-01
-1.010319e+00
-1.066525e+00
-1.105746e+00
-1.129992e+00
-1.141405e+00
-1.141817e+00
-1.132422e+00
-1.113601e+00
-1.084952e+00
-1.045497e+00
-9.940356e-01
-9.295814e-01
-8.518156e-01
-7.614760e-01
-6.606206e-01
-5.527134e-01
-4.425022e-01
-3.356910e-01
-2.384356e-01
-1.567273e-01
-9.574712e-02
-5.928521e-02
-4.930865e-02
-6.574169e-02
-1.064881e-01
-1.676919e-01
-2.442000e-01
-3.301685e-01
-4.197363e-01
-5.076850e-01
-5.900053e-01
-6.642976e-01
-7.299587e-01
-7.881280e-01
-8.414075e-01
-8.933986e-01
-9.481279e-01
-1.009447e+00
-1.080488e+00
-1.163242e+00
-1.258288e+00
-1.364705e+00
-1.480126e+00
-1.600936e+00
-1.722546e+00
-1.839739e+00
-1.947023e+00
-2.038982e+00
-2.110575e+00
-2.157396e+00
-2.175852e+00
-2.163290e+00
-2.118076e+00
-2.039645e+00
-1.928546e+00
-1.786502e+00
-1.616469e+00
-1.422692e+00
-1.210726e+00
-9.873648e-01
-7.604732e-01
-5.386768e-01
-3.309307e-01
-1.459949e-01
8.129824e-03
1.247380e-01
1.988669e-01
2.276034e-01
2.102269e-01
1.481830e-01
4.490801e-02
-9.446186e-02
-2.634570e-01
-4.546716e-01
-6.601531e-01
-8.717507e-01
-1.081402e+00
-1.281353e+00
-1.464317e+00
-1.623606e+00
-1.753240e+00
-1.848095e+00
-1.904071e+00
-1.918298e+00
-1.889351e+00
-1.817448e+00
-1.704576e+00
-1.554534e+00
-1.372843e+00
-1.166526e+00
-9.437661e-01
-7.134523e-01
-4.846763e-01
-2.662054e-01
-6.598953e-02
1.092601e-01
2.543967e-01
3.660516e-01
4.427360e-01
4.848310e-01
4.944709e-01
4.753228e-01
4.322662e-01
3.709816e-01
2.974700e-01
2.175339e-01
1.362663e-01
5.759911e-02
-1.603946e-02
-8.391935e-02
-1.470353e-01
-2.079681e-01
-2.706009e-01
-3.397276e-01
-4.205884e-01
-5.183714e-01
-6.377060e-01
-7.821686e-01
-9.538224e-01
-1.152811e+00
-1.377036e+00
-1.621966e+00
-1.880605e+00
-2.143667e+00
-2.399989e+00
-2.637155e+00
-2.842322e+00
-3.003176e+00
-3.108918e+00
-3.151188e+00
-3.124813e+00
-3.028285e+00
-2.863925e+00
-2.637687e+00
-2.358670e+00
-2.038361e+00
-1.689745e+00
-1.326353e+00
-9.613823e-01
-6.069512e-01
-2.735527e-01
3.026721e-02
2.980143e-01
5.251596e-01
7.089064e-01
8.478616e-01
9.416703e-01
9.906681e-01
9.956051e-01
9.574854e-01
8.775487e-01
7.574038e-01
5.992912e-01
4.064310e-01
1.833848e-01
-6.364852e-02
-3.266861e-01
-5.960266e-01
-8.605653e-01
-1.108358e+00
-1.327396e+00
-1.506509e+00
-1.636308e+00
-1.710041e+00
-1.724251e+00
-1.679142e+00
-1.578590e+00
-1.429763e+00
-1.242399e+00
-1.027812e+00
-7.977587e-01
-5.632952e-01
-3.337988e-01
-1.162594e-01
8.506540e-02
2.686065e-01
4.350802e-01
5.868079e-01
7.268755e-01
8.582678e-01
9.831046e-01
1.102083e+00
1.214196e+00
1.316741e+00
1.405613e+00
1.475819e+00
1.522132e+00
1.539806e+00
1.525258e+00
1.476635e+00
1.394222e+00
1.280641e+00
1.140816e+00
9.817185e-01
8.119032e-01
6.408819e-01
4.783959e-01
3.336712e-01
2.147396e-01
1.279072e-01
7.742717e-02
6.540235e-02
9.190846e-02
1.552933e-01
2.525860e-01
3.799392e-01
5.330314e-01
7.073738e-01
8.984898e-01
1.101965e+00
1.313385e+00
1.528212e+00
1.741627e+00
1.948417e+00
2.142922e+00
2.319088e+00
2.470634e+00
2.591332e+00
2.675375e+00
2.717801e+00
2.714913e+00
2.664638e+00
2.566766e+00
2.423027e+00
2.236985e+00
2.013758e+00
1.759610e+00
1.481469e+00
1.186447e+00
8.814186e-01
5.727036e-01
2.658839e-01
-3.425152e-02
-3.236438e-01
-5.988115e-01
-8.566405e-01
-1.094153e+00
-1.308293e+00
-1.495771e+00
-1.652998e+00
-1.776146e+00
-1.861340e+00
-1.904984e+00
-1.904184e+00
-1.857230e+00
-1.764068e+00
-1.626693e+00
-1.449394e+00
-1.238805e+00
-1.003727e+00
-7.547054e-01
-5.034019e-01
-2.617967e-01
-4.130597e-02
1.480994e-01
2.986745e-01
4.054885e-01
4.667471e-01
4.838050e-01
4.608635e-01
4.043858e-01
3.222969e-01
2.230645e-01
1.147685e-01
4.271900e-03
-1.034098e-01
-2.054635e-01
-3.013173e-01
-3.923601e-01
-4.813841e-01
-5.718245e-01
-6.669005e-01
-7.687718e-01
-8.778228e-01
-9.921675e-01
-1.107443e+00
-1.216922e+00
-1.311943e+00
-1.382617e+00
-1.418741e+00
-1.410825e+00
-1.351128e+00
-1.234596e+00
-1.059588e+00
-8.283165e-01
-5.469445e-01
-2.253145e-01
1.236704e-01
4.849524e-01
8.424157e-01
1.180053e+00
1.483071e+00
1.738809e+00
1.937392e+00
2.072058e+00
2.139177e+00
2.138016e+00
2.070319e+00
1.939841e+00
1.751897e+00
1.513026e+00
1.230798e+00
9.137444e-01
5.713973e-01
2.143377e-01
-1.458005e-01
-4.964501e-01
-8.243985e-01
-1.116267e+00
-1.359172e+00
-1.541538e+00
-1.653991e+00
-1.690261e+00
-1.647992e+00
-1.529347e+00
-1.341313e+00
-1.095627e+00
-8.082698e-01
-4.985387e-01
-1.877465e-01
1.023392e-01
3.511789e-01
5.411015e-01
6.587362e-01
6.960943e-01
6.511909e-01
5.281463e-01
3.367605e-01
9.160790e-02
-1.892537e-01
-4.858262e-01
-7.778137e-01
-1.046203e+00
-1.274640e+00
-1.450479e+00
-1.565432e+00
-1.615779e+00
-1.602177e+00
-1.529095e+00
-1.404015e+00
-1.236473e+00
-1.037089e+00
-8.166727e-01
-5.854964e-01
-3.527667e-01
-1.263240e-01
8.746006e-02
2.836271e-01
4.584786e-01
6.093890e-01
7.346406e-01
8.333174e-01
9.052690e-01
9.511265e-01
9.723341e-01
9.711466e-01
9.505504e-01
9.140826e-01
8.655529e-01
8.086994e-01
7.468313e-01
6.825197e-01
6.173831e-01
5.519997e-01
4.859475e-01
4.179541e-01
3.461236e-01
2.682077e-01
1.818903e-01
8.506683e-02
-2.389766e-02
-1.459387e-01
-2.811007e-01
-4.283907e-01
-5.856854e-01
-7.497003e-01
-9.160294e-01
-1.079262e+00
-1.233181e+00
-1.371053e+00
-1.485984e+00
-1.571353e+00
-1.621264e+00
-1.630993e+00
-1.597379e+00
-1.519107e+00
-1.396859e+00
-1.233303e+00
-1.032942e+00
-8.018291e-01
-5.471887e-01
-2.770039e-01
4.012025e-04
2.767352e-01
5.440439e-01
7.949385e-01
1.022754e+00
1.221661e+00
1.386753e+00
1.514150e+00
1.601110e+00
1.646181e+00
1.649343e+00
1.612153e+00
1.537830e+00
1.431255e+00
1.298872e+00
1.148450e+00
9.887235e-01
8.289121e-01
6.781631e-01
5.449489e-01
4.364850e-01
3.582195e-01
3.134509e-01
3.031139e-01
3.257611e-01
3.777454e-01
4.535915e-01
5.465233e-01
6.490966e-01
7.538750e-01
8.540825e-01
9.441670e-01
1.020223e+00
1.080236e+00
1.124137e+00
1.153653e+00
1.172000e+00
1.183421e+00
1.192638e+00
1.204269e+00
1.222266e+00
1.249443e+00
1.287139e+00
1.335060e+00
1.391323e+00
1.452685e+00
1.514959e+00
1.573543e+00
1.624028e+00
1.662778e+00
1.687420e+00
1.697161e+00
1.692855e+00
1.676811e+00
1.652349e+00
1.623158e+00
1.592572e+00
1.562875e+00
1.534766e+00
1.507072e+00
1.476771e+00
1.439336e+00
1.389343e+00
1.321275e+00
1.230404e+00
1.113635e+00
9.702068e-01
8.021358e-01
6.143525e-01
4.144958e-01
2.123780e-01
1.917801e-02
-1.535544e-01
-2.949695e-01
-3.959489e-01
-4.499822e-01
-4.537933e-01
-4.076484e-01
-3.153103e-01
-1.836487e-01
-2.195303e-02
1.589629e-01
3.477552e-01
5.335206e-01
7.066328e-01
8.593620e-01
9.862304e-01
1.084100e+00
1.152022e+00
1.190909e+00
1.203086e+00
1.191816e+00
1.160834e+00
1.113980e+00
1.054939e+00
9.871378e-01
9.137722e-01
8.379558e-01
7.629275e-01
6.922494e-01
6.299136e-01
5.802874e-01
5.478524e-01
5.367341e-01
5.500682e-01
5.892937e-01
6.534942e-01
7.389176e-01
8.387912e-01
9.435063e-01
1.041199e+00
1.118687e+00
1.162675e+00
1.161090e+00
1.104397e+00
9.867414e-01
8.067717e-01
5.680535e-01
2.790069e-01
-4.763082e-02
-3.957693e-01
-7.472568e-01
-1.083362e+00
-1.386292e+00
-1.640581e+00
-1.834229e+00
-1.959477e+00
-2.013174e+00
-1.996723e+00
-1.915637e+00
-1.778778e+00
-1.597359e+00
-1.383843e+00
-1.150826e+00
-9.100554e-01
-6.716515e-01
-4.436195e-01
-2.316628e-01
-3.928866e-02
1.318483e-01
2.814411e-01
4.099488e-01
5.180237e-01
6.060202e-01
6.736413e-01
7.197617e-01
7.424427e-01
7.391359e-01
7.070460e-01
6.436069e-01
5.470079e-01
4.167011e-01
2.538210e-01
6.146434e-02
-1.552086e-01
-3.890628e-01
-6.312600e-01
-8.716884e-01
-1.099510e+00
-1.303778e+00
-1.474080e+00
-1.601134e+00
-1.677324e+00
-1.697102e+00
-1.657264e+00
-1.557074e+00
-1.398256e+00
-1.184875e+00
-9.231202e-01
-6.210270e-01
-2.881540e-01
6.477125e-02
4.262290e-01
7.843033e-01
1.127101e+00
1.443194e+00
1.722086e+00
1.954686e+00
2.133772e+00
2.254409e+00
2.314266e+00
2.313797e+00
2.256241e+00
2.147414e+00
1.995311e+00
1.809536e+00
1.600626e+00
1.379335e+00
1.155959e+00
9.397606e-01
7.385473e-01
5.584175e-01
4.036853e-01
2.769593e-01
1.793472e-01
1.107469e-01
7.018635e-02
5.616994e-02
6.699352e-02
1.009913e-01
1.566837e-01
2.328045e-01
3.282013e-01
4.416211e-01
5.714129e-01
7.151963e-01
8.695516e-01
1.029791e+00
1.189858e+00
1.342391e+00
1.478962e+00
1.590490e+00
1.667805e+00
1.702333e+00
1.686829e+00
1.616122e+00
1.487777e+00
1.302606e+00
1.064959e+00
7.827442e-01
4.671331e-01
1.319813e-01
-2.070130e-01
-5.333291e-01
-8.307267e-01
-1.084325e+00
-1.281558e+00
-1.412916e+00
-1.472426e+00
-1.457839e+00
-1.370528e+00
-1.215134e+00
-9.990179e-01
-7.315819e-01
-4.235407e-01
-8.621476e-02
2.690990e-01
6.316349e-01
9.915261e-01
1.340030e+00
1.669626e+00
1.974011e+00
2.248025e+00
2.487542e+00
2.689359e+00
2.851107e+00
2.971215e+00
3.048912e+00
3.084262e+00
3.078217e+00
3.032633e+00
2.950240e+00
2.834531e+00
2.689568e+00
2.519719e+00
2.329346e+00
2.122482e+00
1.902528e+00
1.672005e+00
1.432391e+00
1.184057e+00
9.263400e-01
6.577573e-01
3.763648e-01
8.024810e-02
-2.318990e-01
-5.601771e-01
-9.029469e-01
-1.256447e+00
-1.614636e+00
-1.969299e+00
-2.310430e+00
-2.626856e+00
-2.907037e+00
-3.139972e+00
-3.316101e+00
-3.428145e+00
-3.471779e+00
-3.446093e+00
-3.353795e+00
-3.201130e+00
-2.997513e+00
-2.754908e+00
-2.486985e+00
-2.208142e+00
-1.932466e+00
-1.672743e+00
-1.439601e+00
-1.240884e+00
-1.081303e+00
-9.623824e-01
-8.827182e-01
-8.384620e-01
-8.239820e-01
-8.325909e-01
-8.572432e-01
-8.911175e-01
-9.280235e-01
-9.626138e-01
-9.904188e-01
-1.007754e+00
-1.011565e+00
-9.992726e-01
-9.686768e-01
-9.179411e-01
-8.456701e-01
-7.510642e-01
-6.341288e-01
-4.959065e-01
-3.386971e-01
-1.662296e-01
1.624886e-02
2.020032e-01
3.829817e-01
5.501395e-01
6.939065e-01
8.047683e-01
8.739171e-01
8.939189e-01
8.593429e-01
7.673025e-01
6.178634e-01
4.142798e-01
1.630255e-01
-1.264030e-01
-4.419184e-01
-7.694908e-01
-1.093968e+00
-1.399998e+00
-1.672966e+00
-1.899855e+00
-2.069968e+00
-2.175443e+00
-2.211563e+00
-2.176870e+00
-2.073104e+00
-1.905028e+00
-1.680165e+00
-1.408475e+00
-1.101986e+00
-7.743614e-01
-4.403999e-01
-1.154340e-01
1.853728e-01
4.478285e-01
6.595809e-01
8.109932e-01
8.959497e-01
9.124957e-01
8.632200e-01
7.553016e-01
6.001699e-01
4.127730e-01
2.104944e-01
1.180697e-02
-1.652080e-01
-3.043293e-01
-3.925011e-01
-4.208476e-01
-3.853028e-01
-2.868121e-01
-1.311062e-01
7.190973e-02
3.090749e-01
5.651090e-01
8.238600e-01
1.069562e+00
1.288004e+00
1.467517e+00
1.599721e+00
1.679965e+00
1.707456e+00
1.685076e+00
1.618913e+00
1.517579e+00
1.391359e+00
1.251286e+00
1.108207e+00
9.719449e-01
8.506004e-01
7.500906e-01
6.739390e-01
6.233307e-01
5.974017e-01
5.936950e-01
6.087050e-01
6.384166e-01
6.787687e-01
7.259847e-01
7.767539e-01
8.282683e-01
8.781515e-01
9.243252e-01
9.648686e-01
9.979168e-01
1.021633e+00
1.034270e+00
1.034320e+00
1.020719e+00
9.930886e-01
9.519504e-01
8.988823e-01
8.365832e-01
7.688246e-01
7.002875e-01
6.362970e-01
5.824753e-01
5.443423e-01
5.268935e-01
5.341871e-01
5.689738e-01
6.324014e-01
7.238272e-01
8.407642e-01
9.789801e-01
1.132749e+00
1.295236e+00
1.458987e+00
1.616456e+00
1.760531e+00
1.884998e+00
1.984896e+00
2.056761e+00
2.098726e+00
2.110503e+00
2.093255e+00
2.049380e+00
1.982239e+00
1.895867e+00
1.794699e+00
1.683342e+00
1.566422e+00
1.448505e+00
1.334080e+00
1.227553e+00
1.133233e+00
1.055246e+00
9.973577e-01
9.626931e-01
9.533873e-01
9.701983e-01
1.012154e+00
1.076298e+00
1.157602e+00
1.249084e+00
1.342161e+00
1.427229e+00
1.494424e+00
1.534502e+00
1.539757e+00
1.504848e+00
1.427468e+00
1.308736e+00
1.153264e+00
9.688605e-01
7.658852e-01
5.562987e-01
3.525051e-01
1.661022e-01
6.676891e-03
-1.192150e-01
-2.087627e-01
-2.632160e-01
-2.877529e-01
-2.909024e-01
-2.835765e-01
-2.778119e-01
-2.853606e-01
-3.162874e-01
-3.777360e-01
-4.730073e-01
-6.010564e-01
-7.564686e-01
-9.299152e-01
-1.109035e+00
-1.279636e+00
-1.427086e+00
-1.537728e+00
-1.600181e+00
-1.606373e+00
-1.552248e+00
-1.438054e+00
-1.268247e+00
-1.051021e+00
-7.975475e-01
-5.210094e-01
-2.355160e-01
4.499522e-02
3.077900e-01
5.422206e-01
7.403968e-01
8.975976e-01
1.012398e+00
1.086516e+00
1.124401e+00
1.132631e+00
1.119180e+00
1.092633e+00
1.061435e+00
1.033233e+00
1.014353e+00
1.009436e+00
1.021241e+00
1.050608e+00
1.096558e+00
1.156512e+00
1.226620e+00
1.302157e+00
1.377968e+00
1.448933e+00
1.510403e+00
1.558583e+00
1.590823e+00
1.605814e+00
1.603663e+00
1.585866e+00
1.555183e+00
1.515442e+00
1.471283e+00
1.427867e+00
1.390560e+00
1.364604e+00
1.354794e+00
1.365147e+00
1.398591e+00
1.456695e+00
1.539453e+00
1.645167e+00
1.770450e+00
1.910367e+00
2.058698e+00
2.208313e+00
2.351603e+00
2.480934e+00
2.589076e+00
2.669577e+00
2.717071e+00
2.727495e+00
2.698221e+00
2.628089e+00
2.517352e+00
2.367518e+00
2.181131e+00
1.961489e+00
1.712361e+00
1.437722e+00
1.141559e+00
8.277636e-01
5.001406e-01
1.625177e-01
-1.810645e-01
-5.261227e-01
-8.675156e-01
-1.199298e+00
-1.514695e+00
-1.806218e+00
-2.065952e+00
-2.285960e+00
-2.458808e+00
-2.578109e+00
-2.639061e+00
-2.638889e+00
-2.577152e+00
-2.455871e+00
-2.279452e+00
-2.054415e+00
-1.788938e+00
-1.492262e+00
-1.174038e+00
-8.436679e-01
-5.097297e-01
-1.795550e-01
1.410037e-01
4.475923e-01
7.371752e-01
1.007697e+00
1.257649e+00
1.485608e+00
1.689835e+00
1.867982e+00
2.016966e+00
2.133027e+00
2.211956e+00
2.249477e+00
2.241729e+00
2.185788e+00
2.080184e+00
1.925331e+00
1.723858e+00
1.480760e+00
1.203378e+00
9.011712e-01
5.852912e-01
2.679984e-01
-3.804190e-02
-3.205062e-01
-5.681273e-01
-7.713064e-01
-9.225708e-01
-1.016856e+00
-1.051616e+00
-1.026795e+00
-9.446922e-01
-8.097696e-01
-6.284251e-01
-4.087489e-01
-1.602681e-01
1.063243e-01
3.794632e-01
6.470365e-01
8.967466e-01
1.116518e+00
1.294956e+00
1.421852e+00
1.488741e+00
1.489473e+00
1.420770e+00
1.282702e+00
1.079022e+00
8.172748e-01
5.086408e-01
1.674691e-01
-1.894827e-01
-5.440625e-01
-8.779126e-01
-1.173732e+00
-1.416500e+00
-1.594564e+00
-1.700483e+00
-1.731578e+00
-1.690120e+00
-1.583157e+00
-1.421975e+00
-1.221255e+00
-9.979691e-01
-7.701477e-01
-5.555995e-01
-3.707169e-01
-2.294567e-01
-1.425683e-01
-1.171062e-01
-1.562233e-01
-2.592175e-01
-4.217827e-01
-6.364121e-01
-8.929072e-01
-1.178958e+00
-1.480769e+00
-1.783721e+00
-2.073053e+00
-2.334541e+00
-2.555168e+00
-2.723743e+00
-2.831430e+00
-2.872172e+00
-2.842950e+00
-2.743876e+00
-2.578099e+00
-2.351521e+00
-2.072368e+00
-1.750636e+00
-1.397463e+00
-1.024486e+00
-6.432091e-01
-2.644332e-01
1.022459e-01
4.488416e-01
7.692732e-01
1.059537e+00
1.317734e+00
1.543950e+00
1.739969e+00
1.908860e+00
2.054449e+00
2.180743e+00
2.291357e+00
2.389005e+00
2.475123e+00
2.549652e+00
2.611021e+00
2.656331e+00
2.681734e+00
2.682961e+00
2.655965e+00
2.597593e+00
2.506217e+00
2.382255e+00
2.228489e+00
2.050156e+00
1.854754e+00
1.651572e+00
1.450978e+00
1.263512e+00
1.098876e+00
9.649326e-01
8.668271e-01
8.063352e-01
7.815441e-01
7.869196e-01
8.137790e-01
8.511376e-01
8.868437e-01
9.088763e-01
9.066530e-01
8.721891e-01
8.009703e-01
6.924367e-01
5.500320e-01
3.808265e-01
1.947742e-01
3.705542e-03
-1.798223e-01
-3.436890e-01
-4.772723e-01
-5.723086e-01
-6.234852e-01
-6.287250e-01
-5.891589e-01
-5.088084e-01
-3.940324e-01
-2.528079e-01
-9.393025e-02
7.378508e-02
2.422207e-01
4.045365e-01
5.555661e-01
6.920095e-01
8.124150e-01
9.169662e-01
1.007103e+00
1.085025e+00
1.153141e+00
1.213537e+00
1.267523e+00
1.315328e+00
1.355972e+00
1.387312e+00
1.406247e+00
1.409038e+00
1.391676e+00
1.350254e+00
1.281313e+00
1.182128e+00
1.050945e+00
8.871833e-01
6.916091e-01
4.664890e-01
2.157163e-01
-5.511101e-02
-3.386856e-01
-6.260856e-01
-9.069862e-01
-1.169998e+00
-1.403133e+00
-1.594376e+00
-1.732362e+00
-1.807101e+00
-1.810723e+00
-1.738188e+00
-1.587880e+00
-1.362032e+00
-1.066915e+00
-7.127423e-01
-3.132953e-01
1.147397e-01
5.526599e-01
9.808080e-01
1.379730e+00
1.731356e+00
2.020120e+00
2.233951e+00
2.365064e+00
2.410471e+00
2.372185e+00
2.257051e+00
2.076224e+00
1.844300e+00
1.578178e+00
1.295739e+00
1.014472e+00
7.501681e-01
5.158357e-01
3.209251e-01
1.709471e-01
6.750799e-02
8.736399e-03
-9.975058e-03
4.975748e-03
4.641391e-02
1.073330e-01
1.816550e-01
2.647235e-01
3.534941e-01
4.464368e-01
5.432069e-01
6.441701e-01
7.498840e-01
8.606318e-01
9.760856e-01
1.095149e+00
1.215996e+00
1.336276e+00
1.453459e+00
1.565225e+00
1.669842e+00
1.766453e+00
1.855204e+00
1.937187e+00
2.014192e+00
2.088293e+00
2.161331e+00
2.234384e+00
2.307315e+00
2.378483e+00
2.444680e+00
2.501315e+00
2.542834e+00
2.563299e+00
2.557058e+00
2.519401e+00
2.447112e+00
2.338856e+00
2.195353e+00
2.019352e+00
1.815410e+00
1.589527e+00
1.348678e+00
1.100312e+00
8.518562e-01
6.102823e-01
3.817797e-01
1.715570e-01
-1.621085e-02
-1.783020e-01
-3.122659e-01
-4.161936e-01
-4.885044e-01
-5.278103e-01
-5.329071e-01
-5.029145e-01
-4.375546e-01
-3.375297e-01
-2.049316e-01
-4.360538e-02
1.406126e-01
3.398512e-01
5.443977e-01
7.431420e-01
9.242484e-01
1.075999e+00
1.187727e+00
1.250740e+00
1.259136e+00
1.210422e+00
1.105872e+00
9.505781e-01
7.531921e-01
5.253736e-01
2.809787e-01
3.505595e-02
-1.972758e-01
-4.019771e-01
-5.671652e-01
-6.840209e-01
-7.474353e-01
-7.563329e-01
-7.136361e-01
-6.258790e-01
-5.025108e-01
-3.549648e-01
-1.955891e-01
-3.654621e-02
1.112092e-01
2.387754e-01
3.398900e-01
4.112008e-01
4.522017e-01
4.648493e-01
4.529182e-01
4.211871e-01
3.745704e-01
3.173175e-01
2.523892e-01
1.810921e-01
1.030102e-01
1.623076e-02
-8.218509e-02
-1.955655e-01
-3.269244e-01
-4.782933e-01
-6.501828e-01
-8.412406e-01
-1.048144e+00
-1.265730e+00
-1.487329e+00
-1.705249e+00
-1.911332e+00
-2.097512e+00
-2.256299e+00
-2.381145e+00
-2.466655e+00
-2.508661e+00
-2.504165e+00
-2.451219e+00
-2.348793e+00
-2.196682e+00
-1.995515e+00
-1.746866e+00
-1.453455e+00
-1.119423e+00
-7.505856e-01
-3.546377e-01
5.878520e-02
4.782135e-01
8.906509e-01
1.282079e+00
1.638131e+00
1.944896e+00
2.189779e+00
2.362367e+00
2.455209e+00
2.464458e+00
2.390299e+00
2.237119e+00
2.013392e+00
1.731264e+00
1.405864e+00
1.054382e+00
6.949714e-01
3.455873e-01
2.282393e-02
-2.591312e-01
-4.893494e-01
-6.607510e-01
-7.703923e-01
-8.194409e-01
-8.128602e-01
-7.588491e-01
-6.681003e-01
-5.529482e-01
-4.264753e-01
-3.016430e-01
-1.905030e-01
-1.035345e-01
-4.914108e-02
-3.332786e-02
-5.955914e-02
-1.287798e-01
-2.395655e-01
-3.883571e-01
-5.697315e-01
-7.766750e-01
-1.000841e+00
-1.232796e+00
-1.462282e+00
-1.678524e+00
-1.870606e+00
-2.027954e+00
-2.140896e+00
-2.201289e+00
-2.203156e+00
-2.143277e+00
-2.021654e+00
-1.841786e+00
-1.610690e+00
-1.338637e+00
-1.038596e+00
-7.254125e-01
-4.147920e-01
-1.221932e-01
1.382638e-01
3.547518e-01
5.184542e-01
6.239835e-01
6.694716e-01
6.563500e-01
5.888725e-01
4.734585e-01
3.179462e-01
1.308474e-01
-7.932022e-02
-3.045582e-01
-5.377334e-01
-7.727272e-01
-1.004397e+00
-1.228386e+00
-1.440828e+00
-1.638026e+00
-1.816164e+00
-1.971127e+00
-2.098466e+00
-2.193545e+00
-2.251847e+00
-2.269441e+00
-2.243526e+00
-2.173014e+00
-2.059047e+00
-1.905383e+00
-1.718556e+00
-1.507758e+00
-1.284421e+00
-1.061502e+00
-8.525400e-01
-6.705710e-01
-5.270324e-01
-4.307760e-01
-3.873099e-01
-3.983561e-01
-4.617732e-01
-5.718521e-01
-7.199460e-01
-8.953645e-01
-1.086426e+00
-1.281552e+00
-1.470277e+00
-1.644065e+00
-1.796860e+00
-1.925301e+00
-2.028628e+00
-2.108312e+00
-2.167469e+00
-2.210180e+00
-2.240795e+00
-2.263317e+00
-2.280939e+00
-2.295760e+00
-2.308711e+00
-2.319660e+00
-2.327671e+00
-2.331358e+00
-2.329276e+00
-2.320283e+00
-2.303819e+00
-2.280062e+00
-2.249929e+00
-2.214931e+00
-2.176899e+00
-2.137617e+00
-2.098432e+00
-2.059891e+00
-2.021477e+00
-1.981488e+00
-1.937090e+00
-1.884544e+00
-1.819601e+00
-1.737991e+00
-1.635981e+00
-1.510916e+00
-1.361681e+00
-1.189032e+00
-9.957415e-01
-7.865403e-01
-5.678474e-01
-3.473125e-01
-1.332205e-01
6.617292e-02
2.433017e-01
3.918699e-01
5.072956e-01
5.869806e-01
6.303910e-01
6.389572e-01
6.158210e-01
5.654712e-01
4.933207e-01
4.052764e-01
3.073570e-01
2.053930e-01
1.048331e-01
1.064970e-02
-7.268141e-02
-1.411704e-01
-1.913212e-01
-2.201961e-01
-2.255560e-01
-2.060676e-01
-1.615407e-01
-9.314049e-02
-3.516092e-03
1.032046e-01
2.215813e-01
3.451873e-01
4.670672e-01
5.802788e-01
6.784586e-01
7.563501e-01
8.102347e-01
8.382154e-01
8.403132e-01
8.183543e-01
7.756491e-01
7.164886e-01
6.455159e-01
5.670494e-01
4.844524e-01
3.996411e-01
3.128096e-01
2.224175e-01
1.254507e-01
1.791852e-02
-1.044818e-01
-2.456277e-01
-4.082623e-01
-5.934044e-01
-7.999462e-01
-1.024479e+00
-1.261358e+00
-1.502992e+00
-1.740323e+00
-1.963456e+00
-2.162366e+00
-2.327632e+00
-2.451132e+00
-2.526635e+00
-2.550243e+00
-2.520645e+00
-2.439162e+00
-2.309582e+00
-2.137808e+00
-1.931356e+00
-1.698768e+00
-1.448997e+00
-1.190844e+00
-9.324866e-01
-6.811502e-01
-4.429253e-01
-2.227241e-01
-2.435014e-02
1.493523e-01
2.963068e-01
4.150038e-01
5.043201e-01
5.633851e-01
5.915153e-01
5.882312e-01
5.533631e-01
4.872346e-01
3.908960e-01
2.663667e-01
1.168307e-01
-5.326791e-02
-2.382716e-01
-4.315228e-01
-6.257361e-01
-8.134977e-01
-9.878333e-01
-1.142776e+00
-1.273860e+00
-1.378471e+00
-1.456010e+00
-1.507833e+00
-1.536980e+00
-1.547709e+00
-1.544903e+00
-1.533422e+00
-1.517499e+00
-1.500249e+00
-1.483386e+00
-1.467166e+00
-1.450566e+00
-1.431669e+00
-1.408190e+00
-1.378048e+00
-1.339915e+00
-1.293636e+00
-1.240476e+00
-1.183126e+00
-1.125479e+00
-1.072176e+00
-1.027993e+00
-9.971314e-01
-9.825240e-01
-9.852616e-01
-1.004233e+00
-1.036052e+00
-1.075304e+00
-1.115081e+00
-1.147754e+00
-1.165865e+00
-1.163030e+00
-1.134724e+00
-1.078870e+00
-9.961435e-01
-8.899957e-01
-7.663738e-01
-6.331936e-01
-4.996108e-01
-3.751664e-01
-2.688887e-01
-1.884408e-01
-1.393988e-01
-1.247372e-01
-1.445743e-01
-1.962006e-01
-2.743816e-01
-3.718913e-01
-4.802078e-01
-5.902877e-01
-6.933334e-01
-7.814740e-01
-8.483017e-01
-8.892240e-01
-9.016202e-01
-8.848125e-01
-8.398797e-01
-7.693569e-01
-6.768695e-01
-5.667491e-01
-4.436774e-01
-3.123929e-01
-1.774876e-01
-4.330737e-02
8.604557e-02
2.066225e-01
3.144848e-01
4.055500e-01
4.754805e-01
5.196629e-01
5.333154e-01
5.117391e-01
4.507029e-01
3.469231e-01
1.985754e-01
5.762650e-03
-2.291415e-01
-5.013399e-01
-8.036957e-01
-1.127061e+00
-1.460829e+00
-1.793639e+00
-2.114167e+00
-2.411883e+00
-2.677705e+00
-2.904463e+00
-3.087144e+00
-3.222918e+00
-3.310970e+00
-3.352203e+00
-3.348882e+00
-3.304267e+00
-3.222316e+00
-3.107464e+00
-2.964511e+00
-2.798593e+00
-2.615220e+00
-2.420336e+00
-2.220373e+00
-2.022237e+00
-1.833228e+00
-1.660839e+00
-1.512455e+00
-1.394948e+00
-1.314204e+00
-1.274602e+00
-1.278515e+00
-1.325863e+00
-1.413802e+00
-1.536577e+00
-1.685607e+00
-1.849815e+00
-2.016209e+00
-2.170696e+00
-2.299060e+00
-2.388039e+00
-2.426389e+00
-2.405839e+00
-2.321838e+00
-2.174009e+00
-1.966270e+00
-1.706597e+00
-1.406474e+00
-1.080076e+00
-7.432801e-01
-4.125978e-01
-1.041288e-01
1.673872e-01
3.893544e-01
5.519028e-01
6.482498e-01
6.748447e-01
6.313163e-01
5.202557e-01
3.468766e-01
1.186012e-01
-1.553842e-01
-4.645623e-01
-7.974782e-01
-1.142078e+00
-1.485990e+00
-1.816769e+00
-2.122121e+00
-2.390144e+00
-2.609630e+00
-2.770444e+00
-2.864006e+00
-2.883870e+00
-2.826359e+00
-2.691194e+00
-2.482019e+00
-2.206712e+00
-1.877392e+00
-1.510024e+00
-1.123623e+00
-7.390712e-01
-3.776456e-01
-5.940748e-02
1.983799e-01
3.826234e-01
4.854090e-01
5.045369e-01
4.435324e-01
3.111451e-01
1.204097e-01
-1.126109e-01
-3.702516e-01
-6.346845e-01
-8.892283e-01
-1.119411e+00
-1.313712e+00
-1.463937e+00
-1.565253e+00
-1.615900e+00
-1.616682e+00
-1.570310e+00
-1.480734e+00
-1.352528e+00
-1.190446e+00
-9.991760e-01
-7.833056e-01
-5.474845e-01
-2.967133e-01
-3.668688e-02
2.259003e-01
4.831709e-01
7.260738e-01
9.446268e-01
1.128396e+00
1.267175e+00
1.351793e+00
1.374939e+00
1.331904e+00
1.221123e+00
1.044465e+00
8.072139e-01
5.177618e-01
1.870597e-01
-1.721118e-01
-5.459665e-01
-9.205512e-01
-1.282525e+00
-1.619821e+00
-1.922144e+00
-2.181289e+00
-2.391268e+00
-2.548283e+00
-2.650563e+00
-2.698125e+00
-2.692509e+00
-2.636526e+00
-2.534045e+00
-2.389848e+00
-2.209551e+00
-1.999562e+00
-1.767082e+00
-1.520082e+00
-1.267254e+00
-1.017859e+00
-7.814793e-01
-5.676267e-01
-3.852316e-01
-2.420317e-01
-1.439216e-01
-9.433642e-02
-9.375344e-02
-1.393923e-01
-2.251797e-01
-3.420173e-01
-4.783605e-01
-6.210769e-01
-7.565182e-01
-8.717064e-01
-9.555114e-01
-9.996877e-01
-9.996474e-01
-9.548702e-01
-8.688952e-01
-7.488912e-01
-6.048553e-01
-4.485361e-01
-2.922075e-01
-1.474290e-01
-2.392335e-02
7.132105e-02
1.346427e-01
1.659471e-01
1.685788e-01
1.488455e-01
1.152442e-01
7.747360e-02
4.534665e-02
2.773143e-02
3.165126e-02
6.165256e-02
1.195074e-01
2.042624e-01
3.125887e-01
4.393441e-01
5.782315e-01
7.224436e-01
8.652014e-01
1.000134e+00
1.121486e+00
1.224170e+00
1.303715e+00
1.356165e+00
1.377988e+00
1.366048e+00
1.317676e+00
1.230863e+00
1.104564e+00
9.390927e-01
7.365461e-01
5.012083e-01
2.398376e-01
-3.823213e-02
-3.212427e-01
-5.954548e-01
-8.458822e-01
-1.057276e+00
-1.215273e+00
-1.307605e+00
-1.325229e+00
-1.263263e+00
-1.121617e+00
-9.052465e-01
-6.239772e-01
-2.919236e-01
7.346808e-02
4.526619e-01
8.254464e-01
1.172390e+00
1.476199e+00
1.722864e+00
1.902484e+00
2.009721e+00
2.043868e+00
2.008548e+00
1.911109e+00
1.761787e+00
1.572746e+00
1.357076e+00
1.127853e+00
8.973193e-01
6.762616e-01
4.735967e-01
2.961787e-01
1.488033e-01
3.436879e-02
-4.585598e-02
-9.191074e-02
-1.048158e-01
-8.627600e-02
-3.844369e-02
3.624030e-02
1.351208e-01
2.553190e-01
3.936552e-01
5.465287e-01
7.097941e-01
8.786738e-01
1.047748e+00
1.211051e+00
1.362272e+00
1.495072e+00
1.603441e+00
1.682087e+00
1.726761e+00
1.734487e+00
1.703658e+00
1.633978e+00
1.526284e+00
1.382277e+00
1.204249e+00
9.948469e-01
7.569654e-01
4.937867e-01
2.089887e-01
-9.291492e-02
-4.061676e-01
-7.233895e-01
-1.035332e+00
-1.330864e+00
-1.597258e+00
-1.820800e+00
-1.987695e+00
-2.085186e+00
-2.102769e+00
-2.033352e+00
-1.874234e+00
-1.627754e+00
-1.301534e+00
-9.082567e-01
-4.649829e-01
7.931605e-03
4.882257e-01
9.532898e-01
1.381739e+00
1.754852e+00
2.057747e+00
2.280198e+00
2.417045e+00
2.468188e+00
2.438204e+00
2.335663e+00
2.172215e+00
1.961580e+00
1.718507e+00
1.457814e+00
1.193560e+00
9.383988e-01
7.031184e-01
4.963775e-01
3.245994e-01
1.920019e-01
1.007255e-01
5.102742e-02
4.151564e-02
6.939958e-02
1.307399e-01
2.206835e-01
3.336731e-01
4.636256e-01
6.040806e-01
7.483290e-01
8.895417e-01
1.020919e+00
1.135882e+00
1.228318e+00
1.292863e+00
1.325203e+00
1.322355e+00
1.282881e+00
1.207004e+00
1.096610e+00
9.551221e-01
7.872760e-01
5.988038e-01
3.960637e-01
1.856439e-01
-2.602496e-02
-2.330139e-01
-4.301613e-01
-6.132317e-01
-7.789504e-01
-9.249159e-01
-1.049412e+00
-1.151164e+00
-1.229097e+00
-1.282146e+00
-1.309182e+00
-1.309062e+00
-1.280807e+00
-1.223891e+00
-1.138571e+00
-1.026217e+00
-8.895761e-01
-7.329142e-01
-5.620176e-01
-3.840218e-01
-2.070746e-01
-3.985084e-02
1.090462e-01
2.317440e-01
3.217557e-01
3.745568e-01
3.880126e-01
3.625949e-01
3.013503e-01
2.096098e-01
9.446170e-02
-3.595575e-02
-1.732630e-01
-3.096527e-01
-4.386076e-01
-5.554359e-01
-6.575588e-01
-7.445220e-01
-8.177436e-01
-8.800467e-01
-9.350575e-01
-9.865633e-01
-1.037923e+00
-1.091609e+00
-1.148921e+00
-1.209903e+00
-1.273429e+00
-1.337438e+00
-1.399250e+00
-1.455920e+00
-1.504575e+00
-1.542689e+00
-1.568272e+00
-1.579962e+00
-1.577010e+00
-1.559177e+00
-1.526565e+00
-1.479424e+00
-1.417974e+00
-1.342286e+00
-1.252261e+00
-1.147732e+00
-1.028669e+00
-8.954878e-01
-7.493827e-01
-5.926396e-01
-4.288499e-01
-2.629693e-01
-1.011843e-01
4.942216e-02
1.813835e-01
2.874873e-01
3.614632e-01
3.986343e-01
3.964441e-01
3.547891e-01
2.761102e-01
1.652289e-01
2.894841e-02
-1.245335e-01
-2.863313e-01
-4.476215e-01
-6.003576e-01
-7.378773e-01
-8.553449e-01
-9.499886e-01
-1.021113e+00
-1.069894e+00
-1.098988e+00
-1.112007e+00
-1.112930e+00
-1.105531e+00
-1.092894e+00
-1.077082e+00
-1.058992e+00
-1.038423e+00
-1.014323e+00
-9.851977e-01
-9.495991e-01
-9.066250e-01
-8.563440e-01
-8.000607e-01
-7.403618e-01
-6.809102e-01
-6.259997e-01
-5.799285e-01
-5.462906e-01
-5.273073e-01
-5.233224e-01
-5.325589e-01
-5.511890e-01
-5.737133e-01
-5.935881e-01
-6.040017e-01
-5.986767e-01
-5.725846e-01
-5.224815e-01
-4.472092e-01
-3.477484e-01
-2.270416e-01
-8.962830e-02
5.884937e-02
2.122086e-01
3.642912e-01
5.094751e-01
6.430817e-01
7.616449e-01
8.630244e-01
9.463660e-01
1.011931e+00
1.060831e+00
1.094708e+00
1.115416e+00
1.124721e+00
1.124072e+00
1.114447e+00
1.096283e+00
1.069504e+00
1.033620e+00
9.879079e-01
9.316323e-01
8.642866e-01
7.858182e-01
6.967978e-01
5.985021e-01
4.928884e-01
3.824566e-01
2.700150e-01
1.583805e-01
5.006217e-02
-5.302259e-02
-1.497470e-01
-2.398537e-01
-3.238939e-01
-4.030334e-01
-4.787572e-01
-5.525206e-01
-6.254106e-01
-6.978740e-01
-7.695588e-01
-8.392869e-01
-9.051565e-01
-9.647433e-01
-1.015363e+00
-1.054350e+00
-1.079321e+00
-1.088384e+00
-1.080298e+00
-1.054547e+00
-1.011346e+00
-9.515722e-01
-8.766332e-01
-7.883026e-01
-6.885497e-01
-5.794068e-01
-4.629071e-01
-3.411092e-01
-2.162049e-01
-9.068220e-02
3.250154e-02
1.497842e-01
2.569460e-01
3.491684e-01
4.212200e-01
4.677654e-01
4.837843e-01
4.650698e-01
4.087672e-01
3.138978e-01
1.818047e-01
1.645033e-02
-1.754956e-01
-3.848260e-01
-6.002391e-01
-8.090382e-01
-9.980363e-01
-1.154586e+00
-1.267640e+00
-1.328737e+00
-1.332823e+00
-1.278814e+00
-1.169852e+00
-1.013192e+00
-8.197194e-01
-6.031330e-01
-3.788343e-01
-1.626484e-01
3.050102e-02
1.878137e-01
2.995952e-01
3.598958e-01
3.667527e-01
3.220381e-01
2.309687e-01
1.013704e-01
-5.719206e-02
-2.343116e-01
-4.195710e-01
-6.032421e-01
-7.768134e-01
-9.333290e-01
-1.067548e+00
-1.175947e+00
-1.256612e+00
-1.309058e+00
-1.334034e+00
-1.333356e+00
-1.309779e+00
-1.266924e+00
-1.209229e+00
-1.141893e+00
-1.070769e+00
-1.002180e+00
-9.426325e-01
-8.984472e-01
-8.753248e-01
-8.778976e-01
-9.093160e-01
-9.709176e-01
-1.062018e+00
-1.179849e+00
-1.319642e+00
-1.474861e+00
-1.637559e+00
-1.798824e+00
-1.949298e+00
-2.079724e+00
-2.181498e+00
-2.247181e+00
-2.270945e+00
-2.248915e+00
-2.179372e+00
-2.062811e+00
-1.901832e+00
-1.700886e+00
-1.465899e+00
-1.203824e+00
-9.221582e-01
-6.284926e-01
-3.301306e-01
-3.381218e-02
2.544398e-01
5.293516e-01
7.863252e-01
1.021290e+00
1.230519e+00
1.410454e+00
1.557583e+00
1.668401e+00
1.739490e+00
1.767706e+00
1.750467e+00
1.686108e+00
1.574254e+00
1.416143e+00
1.214864e+00
9.754541e-01
7.048362e-01
4.115940e-01
1.055960e-01
-2.024981e-01
-5.018099e-01
-7.818453e-01
-1.033078e+00
-1.247460e+00
-1.418821e+00
-1.543100e+00
-1.618408e+00
-1.644910e+00
-1.624564e+00
-1.560752e+00
-1.457894e+00
-1.321093e+00
-1.155870e+00
-9.680265e-01
-7.636251e-01
-5.490703e-01
-3.312299e-01
-1.175354e-01
8.400836e-02
2.649631e-01
4.167854e-01
5.313506e-01
6.016442e-01
6.225496e-01
5.916328e-01
5.098019e-01
3.817199e-01
2.158732e-01
2.423326e-02
-1.784919e-01
-3.759697e-01
-5.516160e-01
-6.900931e-01
-7.787682e-01
-8.089731e-01
-7.769147e-01
-6.841287e-01
-5.374107e-01
-3.482250e-01
-1.316473e-01
9.504375e-02
3.139705e-01
5.082777e-01
6.635969e-01
7.692057e-01
8.187776e-01
8.106761e-01
7.478007e-01
6.370407e-01
4.884239e-01
3.140672e-01
1.270344e-01
-5.979368e-02
-2.347474e-01
-3.882185e-01
-5.132749e-01
-6.060033e-01
-6.655692e-01
-6.940082e-01
-6.957891e-01
-6.772093e-01
-6.456964e-01
-6.090931e-01
-5.749977e-01
-5.502170e-01
-5.403686e-01
-5.496486e-01
-5.807576e-01
-6.349590e-01
-7.122346e-01
-8.114916e-01
-9.307801e-01
-1.067483e+00
-1.218459e+00
-1.380115e+00
-1.548431e+00
-1.718940e+00
-1.886694e+00
-2.046258e+00
-2.191756e+00
-2.317000e+00
-2.415699e+00
-2.481759e+00
-2.509636e+00
-2.494716e+00
-2.433690e+00
-2.324881e+00
-2.168502e+00
-1.966808e+00
-1.724141e+00
-1.446836e+00
-1.143007e+00
-8.222053e-01
-4.949868e-01
-1.724097e-01
1.344877e-01
4.151874e-01
6.601292e-01
8.610568e-01
1.011261e+00
1.105724e+00
1.141199e+00
1.116243e+00
1.031259e+00
8.885513e-01
6.924162e-01
4.492279e-01
1.674852e-01
-1.422476e-01
-4.675637e-01
-7.946433e-01
-1.108897e+00
-1.395797e+00
-1.641828e+00
-1.835467e+00
-1.968091e+00
-2.034701e+00
-2.034390e+00
-1.970499e+00
-1.850407e+00
-1.685001e+00
-1.487824e+00
-1.273996e+00
-1.058991e+00
-8.573884e-01
-6.817209e-01
-5.415364e-01
-4.427627e-01
-3.874350e-01
-3.737931e-01
-3.967169e-01
-4.484289e-01
-5.193719e-01
-5.991640e-01
-6.775358e-01
-7.451727e-01
-7.943998e-01
-8.196691e-01
-8.178263e-01
-7.881549e-01
-7.322118e-01
-6.534863e-01
-5.569257e-01
-4.483847e-01
-3.340583e-01
-2.199596e-01
-1.114988e-01
-1.320244e-02
7.140398e-02
1.397564e-01
1.900850e-01
2.211712e-01
2.320936e-01
2.220245e-01
1.901299e-01
1.356000e-01
5.781097e-02
-4.340735e-02
-1.674425e-01
-3.125684e-01
-4.756700e-01
-6.520790e-01
-8.355589e-01
-1.018465e+00
-1.192084e+00
-1.347134e+00
-1.474394e+00
-1.565409e+00
-1.613203e+00
-1.612939e+00
-1.562448e+00
-1.462561e+00
-1.317226e+00
-1.133357e+00
-9.204387e-01
-6.899202e-01
-4.544396e-01
-2.269541e-01
-1.984697e-02
1.559155e-01
2.915121e-01
3.808238e-01
4.207792e-01
4.114673e-01
3.560110e-01
2.602221e-01
1.320724e-01
-1.896117e-02
-1.826113e-01
-3.485193e-01
-5.068503e-01
-6.487714e-01
-7.667634e-01
-8.547684e-01
-9.082057e-01
-9.239048e-01
-9.000169e-01
-8.359530e-01
-7.323799e-01
-5.912796e-01
-4.160521e-01
-2.116233e-01
1.549078e-02
2.572164e-01
5.040970e-01
7.456415e-01
9.708527e-01
1.168912e+00
1.329962e+00
1.445907e+00
1.511112e+00
1.522925e+00
1.481899e+00
1.391693e+00
1.258622e+00
1.090919e+00
8.977809e-01
6.883348e-01
4.706606e-01
2.510016e-01
3.327236e-02
-1.810760e-01
-3.928227e-01
-6.044241e-01
-8.192320e-01
-1.040604e+00
-1.271040e+00
-1.511460e+00
-1.760720e+00
-2.015416e+00
-2.269990e+00
-2.517122e+00
-2.748350e+00
-2.954857e+00
-3.128327e+00
-3.261784e+00
-3.350312e+00
-3.391564e+00
-3.385992e+00
-3.336757e+00
-3.249332e+00
-3.130851e+00
-2.989294e+00
-2.832626e+00
-2.668006e+00
-2.501165e+00
-2.336010e+00
-2.174498e+00
-2.016749e+00
-1.861382e+00
-1.706002e+00
-1.547779e+00
-1.384057e+00
-1.212904e+00
-1.033569e+00
-8.467869e-01
-6.548976e-01
-4.617812e-01
-2.726141e-01
-9.348266e-02
6.909435e-02
2.086787e-01
3.194038e-01
3.963975e-01
4.361087e-01
4.365211e-01
3.972569e-01
3.195801e-01
2.063152e-01
6.169706e-02
-1.088281e-01
-2.988368e-01
-5.011787e-01
-7.082304e-01
-9.121399e-01
-1.105056e+00
-1.279339e+00
-1.427767e+00
-1.543729e+00
-1.621434e+00
-1.656140e+00
-1.644399e+00
-1.584323e+00
-1.475844e+00
-1.320936e+00
-1.123754e+00
-8.906515e-01
-6.300260e-01
-3.519814e-01
-6.781182e-02
2.106614e-01
4.718384e-01
7.050965e-01
9.014679e-01
1.054163e+00
1.158882e+00
1.213885e+00
1.219830e+00
1.179425e+00
1.096943e+00
9.776991e-01
8.275373e-01
6.524137e-01
4.580937e-01
2.499881e-01
3.311692e-02
-1.878229e-01
-4.083241e-01
-6.239162e-01
-8.300373e-01
-1.021977e+00
-1.194918e+00
-1.344099e+00
-1.465085e+00
-1.554140e+00
-1.608645e+00
-1.627521e+00
-1.611593e+00
-1.563829e+00
-1.489409e+00
-1.395586e+00
-1.291318e+00
-1.186714e+00
-1.092316e+00
-1.018311e+00
-9.737541e-01
-9.658771e-01
-9.995554e-01
-1.076975e+00
-1.197515e+00
-1.357842e+00
-1.552184e+00
-1.772758e+00
-2.010293e+00
-2.254618e+00
-2.495259e+00
-2.722001e+00
-2.925382e+00
-3.097082e+00
-3.230209e+00
-3.319472e+00
-3.361265e+00
-3.353699e+00
-3.296613e+00
-3.191574e+00
-3.041888e+00
-2.852593e+00
-2.630423e+00
-2.383692e+00
-2.122082e+00
-1.856303e+00
-1.597631e+00
-1.357341e+00
-1.146076e+00
-9.731864e-01
-8.461313e-01
-7.699629e-01
-7.469709e-01
-7.765099e-01
-8.550319e-01
-9.763206e-01
-1.131909e+00
-1.311644e+00
-1.504340e+00
-1.698486e+00
-1.882925e+00
-2.047488e+00
-2.183519e+00
-2.284280e+00
-2.345212e+00
-2.364050e+00
-2.340792e+00
-2.277529e+00
-2.178162e+00
-2.048032e+00
-1.893498e+00
-1.721489e+00
-1.539077e+00
-1.353089e+00
-1.169783e+00
-9.946002e-01
-8.320110e-01
-6.854389e-01
-5.572650e-01
-4.488868e-01
-3.608093e-01
-2.927369e-01
-2.436454e-01
-2.118194e-01
-1.948625e-01
-1.897000e-01
-1.926112e-01
-1.993249e-01
-2.052068e-01
-2.055471e-01
-1.959372e-01
-1.727012e-01
-1.333406e-01
-7.693977e-02
-4.485251e-03
8.094775e-02
1.741799e-01
2.681152e-01
3.541505e-01
4.228048e-01
4.645389e-01
4.706989e-01
4.344861e-01
3.518314e-01
2.220517e-01
4.818299e-02
-1.630721e-01
-4.017921e-01
-6.556330e-01
-9.108793e-01
-1.153627e+00
-1.370962e+00
-1.552011e+00
-1.688750e+00
-1.776514e+00
-1.814155e+00
-1.803860e+00
-1.750668e+00
-1.661757e+00
-1.545585e+00
-1.410994e+00
-1.266371e+00
-1.118945e+00
-9.742954e-01
-8.360963e-01
-7.061211e-01
-5.844840e-01
-4.700844e-01
-3.611902e-01
-2.560879e-01
-1.537164e-01
-5.420654e-02
4.074471e-02
1.277163e-01
2.016540e-01
2.562149e-01
2.843445e-01
2.790336e-01
2.341778e-01
1.454378e-01
1.098892e-02
-1.679486e-01
-3.868877e-01
-6.382121e-01
-9.116757e-01
-1.195216e+00
-1.475986e+00
-1.741470e+00
-1.980556e+00
-2.184418e+00
-2.347126e+00
-2.465898e+00
-2.541011e+00
-2.575380e+00
-2.573897e+00
-2.542632e+00
-2.488022e+00
-2.416156e+00
-2.332257e+00
-2.240403e+00
-2.143513e+00
-2.043536e+00
-1.941796e+00
-1.839387e+00
-1.737544e+00
-1.637901e+00
-1.542600e+00
-1.454246e+00
-1.375711e+00
-1.309859e+00
-1.259232e+00
-1.225764e+00
-1.210572e+00
-1.213833e+00
-1.234764e+00
-1.271676e+00
-1.322089e+00
-1.382872e+00
-1.450411e+00
-1.520766e+00
-1.589851e+00
-1.653596e+00
-1.708114e+00
-1.749855e+00
-1.775739e+00
-1.783268e+00
-1.770626e+00
-1.736768e+00
-1.681512e+00
-1.605639e+00
-1.510987e+00
-1.400525e+00
-1.278362e+00
-1.149679e+00
-1.020538e+00
-8.975855e-01
-7.876319e-01
-6.971696e-01
-6.318475e-01
-5.959694e-01
-5.920627e-01
-6.205727e-01
-6.797239e-01
-7.655800e-01
-8.723174e-01
-9.927025e-01
-1.118739e+00
-1.242425e+00
-1.356536e+00
-1.455348e+00
-1.535204e+00
-1.594854e+00
-1.635528e+00
-1.660721e+00
-1.675734e+00
-1.686994e+00
-1.701272e+00
-1.724861e+00
-1.762828e+00
-1.818423e+00
-1.892712e+00
-1.984478e+00
-2.090377e+00
-2.205327e+00
-2.323054e+00
-2.436728e+00
-2.539606e+00
-2.625617e+00
-2.689845e+00
-2.728886e+00
-2.741064e+00
-2.726505e+00
-2.687075e+00
-2.626202e+00
-2.548593e+00
-2.459886e+00
-2.366260e+00
-2.274058e+00
-2.189424e+00
-2.118005e+00
-2.064695e+00
-2.033431e+00
-2.027021e+00
-2.047005e+00
-2.093524e+00
-2.165224e+00
-2.259188e+00
-2.370934e+00
-2.494487e+00
-2.622544e+00
-2.746753e+00
-2.858102e+00
-2.947405e+00
-3.005887e+00
-3.025810e+00
-3.001112e+00
-2.927995e+00
-2.805411e+00
-2.635373e+00
-2.423059e+00
-2.176678e+00
-1.907092e+00
-1.627204e+00
-1.351161e+00
-1.093418e+00
-8.677339e-01
-6.861715e-01
-5.581991e-01
-4.899610e-01
-4.837973e-01
-5.380578e-01
-6.472314e-01
-8.023788e-01
-9.918253e-01
-1.202049e+00
-1.418684e+00
-1.627561e+00
-1.815689e+00
-1.972128e+00
-2.088658e+00
-2.160227e+00
-2.185114e+00
-2.164823e+00
-2.103704e+00
-2.008352e+00
-1.886841e+00
-1.747875e+00
-1.599958e+00
-1.450655e+00
-1.306041e+00
-1.170385e+00
-1.046083e+00
-9.338483e-01
-8.330785e-01
-7.423582e-01
-6.599812e-01
-5.844149e-01
-5.146298e-01
-4.502458e-01
-3.914855e-01
-3.389583e-01
-2.933352e-01
-2.549923e-01
-2.237126e-01
-1.985203e-01
-1.777043e-01
-1.590441e-01
-1.402180e-01
-1.193300e-01
-9.546830e-02
-6.919432e-02
-4.286571e-02
-2.072137e-02
-8.688265e-03
-1.391231e-02
-4.405645e-02
-1.064438e-01
-2.071478e-01
-3.501400e-01
-5.366012e-01
-7.644801e-01
-1.028351e+00
-1.319585e+00
-1.626818e+00
-1.936645e+00
-2.234488e+00
-2.505537e+00
-2.735694e+00
-2.912445e+00
-3.025613e+00
-3.067963e+00
-3.035621e+00
-2.928309e+00
-2.749384e+00
-2.505685e+00
-2.207183e+00
-1.866460e+00
-1.498038e+00
-1.117587e+00
-7.410762e-01
-3.839050e-01
-6.009760e-02
2.183957e-01
4.422327e-01
6.050211e-01
7.034604e-01
7.372964e-01
7.091200e-01
6.240471e-01
4.893145e-01
3.138168e-01
1.076019e-01
-1.186671e-01
-3.542734e-01
-5.890178e-01
-8.137768e-01
-1.021016e+00
-1.205218e+00
-1.363190e+00
-1.494206e+00
-1.599951e+00
-1.684263e+00
-1.752659e+00
-1.811687e+00
-1.868168e+00
-1.928385e+00
-1.997345e+00
-2.078170e+00
-2.171720e+00
-2.276470e+00
-2.388662e+00
-2.502684e+00
-2.611642e+00
-2.708022e+00
-2.784392e+00
-2.834055e+00
-2.851613e+00
-2.833395e+00
-2.777735e+00
-2.685100e+00
-2.558046e+00
-2.401033e+00
-2.220091e+00
-2.022364e+00
-1.815571e+00
-1.607412e+00
-1.404991e+00
-1.214295e+00
-1.039800e+00
-8.842330e-01
-7.485325e-01
-6.319954e-01
-5.326114e-01
-4.475374e-01
-3.736599e-01
-3.081737e-01
-2.491020e-01
-1.956871e-01
-1.485953e-01
-1.099069e-01
-8.289090e-02
-7.159928e-02
-8.033779e-02
-1.130886e-01
-1.729612e-01
-2.617377e-01
-3.795617e-01
-5.247900e-01
-6.940078e-01
-8.821821e-01
-1.082921e+00
-1.288801e+00
-1.491730e+00
-1.683328e+00
-1.855305e+00
-1.999836e+00
-2.109934e+00
-2.179804e+00
-2.205182e+00
-2.183630e+00
-2.114785e+00
-2.000523e+00
-1.845027e+00
-1.654738e+00
-1.438167e+00
-1.205580e+00
-9.685443e-01
-7.393752e-01
-5.305112e-01
-3.538613e-01
-2.201736e-01
-1.384621e-01
-1.155219e-01
-1.555501e-01
-2.598850e-01
-4.268742e-01
-6.518889e-01
-9.275014e-01
-1.243838e+00
-1.589104e+00
-1.950257e+00
-2.313776e+00
-2.666462e+00
-2.996193e+00
-3.292565e+00
-3.547371e+00
-3.754873e+00
-3.911872e+00
-4.017579e+00
-4.073317e+00
-4.082110e+00
-4.048206e+00
-3.976614e+00
-3.872704e+00
-3.741925e+00
-3.589665e+00
-3.421233e+00
-3.241939e+00
-3.057190e+00
-2.872557e+00
-2.693733e+00
-2.526380e+00
-2.375826e+00
-2.246678e+00
-2.142371e+00
-2.064738e+00
-2.013666e+00
-1.986913e+00
-1.980150e+00
-1.987251e+00
-2.000842e+00
-2.013046e+00
-2.016355e+00
-2.004504e+00
-1.973237e+00
-1.920864e+00
-1.848534e+00
-1.760207e+00
-1.662319e+00
-1.563196e+00
-1.472257e+00
-1.399100e+00
-1.352531e+00
-1.339651e+00
-1.365067e+00
-1.430333e+00
-1.533681e+00
-1.670077e+00
-1.831608e+00
-2.008159e+00
-2.188299e+00
-2.360283e+00
-2.513050e+00
-2.637123e+00
-2.725305e+00
-2.773141e+00
-2.779074e+00
-2.744331e+00
-2.672537e+00
-2.569123e+00
-2.440597e+00
-2.293755e+00
-2.134939e+00
-1.969419e+00
-1.800979e+00
-1.631763e+00
-1.462374e+00
-1.292229e+00
-1.120082e+00
-9.446579e-01
-7.652730e-01
-5.823654e-01
-3.978485e-01
-2.152400e-01
-3.954372e-02
1.230990e-01
2.659478e-01
3.823237e-01
4.663095e-01
5.134021e-01
5.210324e-01
4.888888e-01
4.190023e-01
3.155902e-01
1.846854e-01
3.360985e-02
-1.296311e-01
-2.969552e-01
-4.607419e-01
-6.142531e-01
-7.519179e-01
-8.694788e-01
-9.640223e-01
-1.033916e+00
-1.078685e+00
-1.098840e+00
-1.095686e+00
-1.071118e+00
-1.027433e+00
-9.671682e-01
-8.930000e-01
-8.077050e-01
-7.141898e-01
-6.155676e-01
-5.152472e-01
-4.169938e-01
-3.249183e-01
-2.433698e-01
-1.767211e-01
-1.290654e-01
-1.038557e-01
-1.035370e-01
-1.292212e-01
-1.804491e-01
-2.550761e-01
-3.493022e-01
-4.578526e-01
-5.743024e-01
-6.915262e-01
-8.022355e-01
-8.995558e-01
-9.775837e-01
-1.031857e+00
-1.059680e+00
-1.060257e+00
-1.034616e+00
-9.853385e-01
-9.161325e-01
-8.313125e-01
-7.352667e-01
-6.319827e-01
-5.246969e-01
-4.157093e-01
-3.063823e-01
-1.973117e-01
-8.863742e-02
1.956430e-02
1.268726e-01
2.321711e-01
3.334173e-01
4.275807e-01
5.107700e-01
5.785417e-01
6.263545e-01
6.501072e-01
6.466866e-01
6.144466e-01
5.535473e-01
4.661030e-01
3.561158e-01
2.292027e-01
9.215696e-02
-4.759553e-02
-1.825720e-01
-3.057753e-01
-4.111531e-01
-4.939474e-01
-5.509265e-01
-5.805094e-01
-5.827928e-01
-5.594968e-01
-5.138390e-01
-4.503488e-01
-3.746331e-01
-2.931052e-01
-2.126903e-01
-1.405158e-01
-8.359200e-02
-4.848497e-02
-4.098500e-02
-6.577567e-02
-1.261167e-01
-2.235590e-01
-3.577160e-01
-5.261161e-01
-7.241612e-01
-9.452141e-01
-1.180830e+00
-1.421140e+00
-1.655380e+00
-1.872539e+00
-2.062079e+00
-2.214668e+00
-2.322837e+00
-2.381513e+00
-2.388340e+00
-2.343779e+00
-2.250970e+00
-2.115372e+00
-1.944238e+00
-1.745976e+00
-1.529479e+00
-1.303478e+00
-1.076016e+00
-8.540730e-01
-6.433785e-01
-4.484229e-01
-2.726203e-01
-1.185779e-01
1.160087e-02
1.160491e-01
1.929631e-01
2.405605e-01
2.571793e-01
2.415067e-01
1.928991e-01
1.117429e-01
-2.047530e-04
-1.395567e-01
-3.011713e-01
-4.782046e-01
-6.623592e-01
-8.443325e-01
-1.014439e+00
-1.163365e+00
-1.282983e+00
-1.367150e+00
-1.412399e+00
-1.418432e+00
-1.388346e+00
-1.328548e+00
-1.248339e+00
-1.159198e+00
-1.073830e+00
-1.005052e+00
-9.646535e-01
-9.623324e-01
-1.004822e+00
-1.095313e+00
-1.233221e+00
-1.414333e+00
-1.631295e+00
-1.874393e+00
-2.132511e+00
-2.394163e+00
-2.648452e+00
-2.885862e+00
-3.098777e+00
-3.281683e+00
-3.431051e+00
-3.544947e+00
-3.622456e+00
-3.663038e+00
-3.665930e+00
-3.629731e+00
-3.552218e+00
-3.430467e+00
-3.261246e+00
-3.041639e+00
-2.769827e+00
-2.445890e+00
-2.072534e+00
-1.655613e+00
-1.204336e+00
-7.311156e-01
-2.510072e-01
2.192017e-01
6.621784e-01
1.061371e+00
1.402314e+00
1.673756e+00
1.868464e+00
1.983616e+00
2.020751e+00
1.985291e+00
1.885731e+00
1.732614e+00
1.537436e+00
1.311617e+00
1.065658e+00
8.085545e-01
5.475137e-01
2.879504e-01
3.372368e-02
-2.124671e-01
-4.486166e-01
-6.729633e-01
-8.836303e-01
-1.078403e+00
-1.254667e+00
-1.409505e+00
-1.539925e+00
-1.643184e+00
-1.717172e+00
-1.760783e+00
-1.774248e+00
-1.759372e+00
-1.719631e+00
-1.660109e+00
-1.587265e+00
-1.508543e+00
-1.431862e+00
-1.365036e+00
-1.315197e+00
-1.288283e+00
-1.288641e+00
-1.318793e+00
-1.379363e+00
-1.469154e+00
-1.585355e+00
-1.723808e+00
-1.879312e+00
-2.045907e+00
-2.217112e+00
-2.386127e+00
-2.545983e+00
-2.689699e+00
-2.810437e+00
-2.901724e+00
-2.957714e+00
-2.973519e+00
-2.945576e+00
-2.872026e+00
-2.753057e+00
-2.591176e+00
-2.391358e+00
-2.161029e+00
-1.909846e+00
-1.649265e+00
-1.391896e+00
-1.150680e+00
-9.379481e-01
-7.644569e-01
-6.385091e-01
-5.652603e-01
-5.463086e-01
-5.796206e-01
-6.598049e-01
-7.786953e-01
-9.261684e-01
-1.091096e+00
-1.262326e+00
-1.429588e+00
-1.584249e+00
-1.719850e+00
-1.832394e+00
-1.920358e+00
-1.984458e+00
-2.027173e+00
-2.052106e+00
-2.063247e+00
-2.064241e+00
-2.057756e+00
-2.045057e+00
-2.025821e+00
-1.998260e+00
-1.959491e+00
-1.906110e+00
-1.834869e+00
-1.743339e+00
-1.630457e+00
-1.496866e+00
-1.345006e+00
-1.178953e+00
-1.004027e+00
-8.262514e-01
-6.517277e-01
-4.860361e-01
-3.337218e-01
-1.979378e-01
-8.027886e-02
1.918278e-02
1.016708e-01
1.693202e-01
2.246849e-01
2.701982e-01
3.076557e-01
3.377902e-01
3.600000e-01
3.722801e-01
3.713782e-01
3.531747e-01
3.132487e-01
2.475686e-01
1.532215e-01
2.908500e-02
-1.236525e-01
-3.012016e-01
-4.971632e-01
-7.028200e-01
-9.077085e-01
-1.100421e+00
-1.269553e+00
-1.404704e+00
-1.497415e+00
-1.541943e+00
-1.535785e+00
-1.479896e+00
-1.378573e+00
-1.239032e+00
-1.070731e+00
-8.845452e-01
-6.918769e-01
-5.038284e-01
-3.305054e-01
-1.805141e-01
-6.066665e-02
2.412127e-02
7.078646e-02
7.798673e-02
4.594279e-02
-2.369827e-02
-1.279511e-01
-2.625305e-01
-4.218622e-01
-5.991049e-01
-7.862275e-01
-9.741829e-01
-1.153205e+00
-1.313234e+00
-1.444469e+00
-1.537991e+00
-1.586432e+00
-1.584613e+00
-1.530079e+00
-1.423486e+00
-1.268756e+00
-1.072989e+00
-8.461006e-01
-6.002030e-01
-3.487665e-01
-1.056306e-01
1.160512e-01
3.048298e-01
4.518405e-01
5.514526e-01
6.016219e-01
6.039085e-01
5.631634e-01
4.869242e-01
3.845881e-01
2.664595e-01
1.427762e-01
2.281848e-02
-8.580453e-02
-1.776246e-01
-2.495020e-01
-3.005309e-01
-3.316991e-01
-3.453694e-01
-3.446692e-01
-3.328834e-01
-3.129330e-01
-2.870017e-01
-2.563413e-01
-2.212564e-01
-1.812384e-01
-1.352040e-01
-8.178376e-02
-1.960998e-02
5.243293e-02
1.350176e-01
2.282440e-01
3.315594e-01
4.437077e-01
5.626911e-01
6.857324e-01
8.092444e-01
9.288204e-01
1.039270e+00
1.134725e+00
1.208831e+00
1.255021e+00
1.266876e+00
1.238523e+00
1.165053e+00
1.042916e+00
8.702463e-01
6.471011e-01
3.755922e-01
5.991542e-02
-2.937046e-01
-6.771329e-01
-1.080486e+00
-1.492332e+00
-1.899940e+00
-2.289600e+00
-2.647051e+00
-2.958025e+00
-3.208923e+00
-3.387578e+00
-3.484080e+00
-3.491565e+00
-3.406885e+00
-3.231085e+00
-2.969591e+00
-2.632059e+00
-2.231879e+00
-1.785344e+00
-1.310577e+00
-8.262988e-01
-3.505939e-01
1.002149e-01
5.124619e-01
8.757298e-01
1.183101e+00
1.431084e+00
1.619252e+00
1.749682e+00
1.826276e+00
1.854053e+00
1.838491e+00
1.784980e+00
1.698404e+00
1.582870e+00
1.441557e+00
1.276668e+00
1.089470e+00
8.803934e-01
6.492013e-01
3.952171e-01
1.176195e-01
-1.842123e-01
-5.103253e-01
-8.598281e-01
-1.230578e+00
-1.618959e+00
-2.019771e+00
-2.426253e+00
-2.830221e+00
-3.222315e+00
-3.592344e+00
-3.929704e+00
-4.223873e+00
-4.464947e+00
-4.644216e+00
-4.754727e+00
-4.791789e+00
-4.753365e+00
-4.640297e+00
-4.456334e+00
-4.207953e+00
-3.904007e+00
-3.555233e+00
-3.173697e+00
-2.772218e+00
-2.363831e+00
-1.961307e+00
-1.576740e+00
-1.221185e+00
-9.043490e-01
-6.343010e-01
-4.172264e-01
-2.572197e-01
-1.561453e-01
-1.135923e-01
-1.269404e-01
-1.915494e-01
-3.010597e-01
-4.477825e-01
-6.231430e-01
-8.181340e-01
-1.023740e+00
-1.231301e+00
-1.432791e+00
-1.621006e+00
-1.789668e+00
-1.933459e+00
-2.048009e+00
-2.129878e+00
-2.176539e+00
-2.186401e+00
-2.158864e+00
-2.094417e+00
-1.994732e+00
-1.862747e+00
-1.702678e+00
-1.519932e+00
-1.320900e+00
-1.112617e+00
-9.023352e-01
-6.970295e-01
-5.029305e-01
-3.251355e-01
-1.673658e-01
-3.190795e-02
8.025254e-02
1.691279e-01
2.353082e-01
2.795003e-01
3.021104e-01
3.029518e-01
2.811425e-01
2.352246e-01
1.635030e-01
6.455798e-02
-6.214294e-02
-2.156335e-01
-3.929399e-01
-5.887697e-01
-7.954672e-01
-1.003270e+00
-1.200866e+00
-1.376200e+00
-1.517457e+00
-1.614117e+00
-1.657958e+00
-1.643900e+00
-1.570573e+00
-1.440566e+00
-1.260297e+00
-1.039524e+00
-7.905474e-01
-5.271696e-01
-2.635292e-01
-1.291563e-02
2.133080e-01
4.065620e-01
5.615941e-01
6.766490e-01
7.532452e-01
7.955913e-01
8.097194e-01
8.024547e-01
7.803619e-01
7.488106e-01
7.112836e-01
6.690118e-01
6.209702e-01
5.642173e-01
4.945096e-01
4.070932e-01
2.975545e-01
1.626123e-01
7.549837e-04
-1.873522e-01
-3.987225e-01
-6.281687e-01
-8.686539e-01
-1.111813e+00
-1.348567e+00
-1.569755e+00
-1.766704e+00
-1.931696e+00
-2.058287e+00
-2.141496e+00
-2.177853e+00
-2.165357e+00
-2.103374e+00
-1.992519e+00
-1.834577e+00
-1.632483e+00
-1.390371e+00
-1.113698e+00
-8.093835e-01
-4.859249e-01
-1.534053e-01
1.766519e-01
4.916280e-01
7.783568e-01
1.023852e+00
1.216153e+00
1.345214e+00
1.403735e+00
1.387839e+00
1.297529e+00
1.136832e+00
9.136292e-01
6.391680e-01
3.272944e-01
-6.511089e-03
-3.462020e-01
-6.762298e-01
-9.824999e-01
-1.253134e+00
-1.478981e+00
-1.653845e+00
-1.774455e+00
-1.840191e+00
-1.852653e+00
-1.815128e+00
-1.732037e+00
-1.608443e+00
-1.449660e+00
-1.261022e+00
-1.047808e+00
-8.153139e-01
-5.690325e-01
-3.148694e-01
-5.933534e-02
1.903622e-01
4.263840e-01
6.405153e-01
8.246201e-01
9.712617e-01
1.074429e+00
1.130278e+00
1.137772e+00
1.099126e+00
1.019955e+00
9.090769e-01
7.779563e-01
6.398425e-01
5.086715e-01
3.978544e-01
3.190765e-01
2.812357e-01
2.896309e-01
3.454817e-01
4.458273e-01
5.838080e-01
7.492916e-01
9.297708e-01
1.111430e+00
1.280263e+00
1.423137e+00
1.528695e+00
1.588037e+00
1.595138e+00
1.546988e+00
1.443486e+00
1.287122e+00
1.082513e+00
8.358619e-01
5.544244e-01
2.460431e-01
-8.119611e-02
-4.191655e-01
-7.597671e-01
-1.094915e+00
-1.416495e+00
-1.716366e+00
-1.986463e+00
-2.219044e+00
-2.407065e+00
-2.544666e+00
-2.627700e+00
-2.654231e+00
-2.624923e+00
-2.543248e+00
-2.415459e+00
-2.250298e+00
-2.058443e+00
-1.851728e+00
-1.642198e+00
-1.441110e+00
-1.257975e+00
-1.099785e+00
-9.704911e-01
-8.708242e-01
-7.984557e-01
-7.484793e-01
-7.141418e-01
-6.877290e-01
-6.614984e-01
-6.285540e-01
-5.835699e-01
-5.232946e-01
-4.467963e-01
-3.554417e-01
-2.526352e-01
-1.433671e-01
-3.364050e-02
7.014985e-02
1.618166e-01
2.359025e-01
2.880909e-01
3.154879e-01
3.167793e-01
2.922735e-01
2.438443e-01
1.747862e-01
8.959027e-02
-6.354330e-03
-1.071262e-01
-2.066921e-01
-2.993633e-01
-3.802597e-01
-4.457497e-01
-4.938269e-01
-5.243878e-01
-5.393720e-01
-5.427378e-01
-5.402541e-01
-5.391068e-01
-5.473394e-01
-5.731679e-01
-6.242311e-01
-7.068492e-01
-8.253681e-01
-9.816536e-01
-1.174785e+00
-1.400969e+00
-1.653680e+00
-1.923993e+00
-2.201100e+00
-2.472954e+00
-2.727025e+00
-2.951102e+00
-3.134132e+00
-3.267013e+00
-3.343308e+00
-3.359807e+00
-3.316891e+00
-3.218653e+00
-3.072744e+00
-2.889957e+00
-2.683534e+00
-2.468282e+00
-2.259519e+00
-2.071971e+00
-1.918700e+00
-1.810161e+00
-1.753500e+00
-1.752131e+00
-1.805656e+00
-1.910100e+00
-2.058432e+00
-2.241302e+00
-2.447893e+00
-2.666809e+00
-2.886896e+00
-3.097938e+00
-3.291163e+00
-3.459551e+00
-3.597941e+00
-3.702970e+00
-3.772876e+00
-3.807233e+00
-3.806648e+00
-3.772482e+00
-3.706609e+00
-3.611243e+00
-3.488837e+00
-3.342053e+00
-3.173803e+00
-2.987334e+00
-2.786357e+00
-2.575163e+00
-2.358714e+00
-2.142651e+00
-1.933188e+00
-1.736875e+00
-1.560226e+00
-1.409238e+00
-1.288860e+00
-1.202485e+00
-1.151520e+00
-1.135132e+00
-1.150184e+00
-1.191402e+00
-1.251763e+00
-1.323047e+00
-1.396525e+00
-1.463679e+00
-1.516886e+00
-1.549997e+00
-1.558738e+00
-1.540909e+00
-1.496366e+00
-1.426811e+00
-1.335439e+00
-1.226492e+00
-1.104789e+00
-9.752921e-01
-8.427478e-01
-7.114281e-01
-5.849841e-01
-4.663970e-01
-3.580016e-01
-2.615535e-01
-1.783031e-01
-1.090528e-01
-5.417580e-02
-1.359493e-02
1.327396e-02
2.759553e-02
3.118392e-02
2.654221e-02
1.684962e-02
5.876710e-03
-2.183219e-03
-2.969252e-03
7.716378e-03
3.352702e-02
7.717905e-02
1.400976e-01
2.221539e-01
3.215425e-01
4.348327e-01
5.572044e-01
6.828533e-01
8.055229e-01
9.190988e-01
1.018191e+00
1.098630e+00
1.157822e+00
1.194915e+00
1.210772e+00
1.207755e+00
1.189355e+00
1.159714e+00
1.123096e+00
1.083369e+00
1.043556e+00
1.005521e+00
9.698216e-01
9.357437e-01
9.015265e-01
8.647274e-01
8.226787e-01
7.729631e-01
7.138390e-01
6.445540e-01
5.655028e-01
4.782100e-01
3.851424e-01
2.893759e-01
1.941654e-01
1.024765e-01
1.654944e-02
-6.244237e-02
-1.345862e-01
-2.012474e-01
-2.649096e-01
-3.288642e-01
-3.967996e-01
-4.723537e-01
-5.586950e-01
-6.581879e-01
-7.721835e-01
-9.009479e-01
-1.043726e+00
-1.198911e+00
-1.364282e+00
-1.537265e+00
-1.715169e+00
-1.895369e+00
-2.075394e+00
-2.252934e+00
-2.425767e+00
-2.591634e+00
-2.748114e+00
-2.892536e+00
-3.021969e+00
-3.133320e+00
-3.223523e+00
-3.289824e+00
-3.330102e+00
-3.343203e+00
-3.329232e+00
-3.289756e+00
-3.227897e+00
-3.148282e+00
-3.056844e+00
-2.960477e+00
-2.866564e+00
-2.782423e+00
-2.714698e+00
-2.668777e+00
-2.648265e+00
-2.654597e+00
-2.686801e+00
-2.741474e+00
-2.812961e+00
-2.893749e+00
-2.975047e+00
-3.047519e+00
-3.102101e+00
-3.130845e+00
-3.127703e+00
-3.089159e+00
-3.014642e+00
-2.906645e+00
-2.770528e+00
-2.614019e+00
-2.446445e+00
-2.277797e+00
-2.117735e+00
-1.974644e+00
-1.854849e+00
-1.762084e+00
-1.697245e+00
-1.658469e+00
-1.641489e+00
-1.640255e+00
-1.647712e+00
-1.656662e+00
-1.660605e+00
-1.654454e+00
-1.635037e+00
-1.601328e+00
-1.554377e+00
-1.496959e+00
-1.433002e+00
-1.366892e+00
-1.302783e+00
-1.244011e+00
-1.192718e+00
-1.149717e+00
-1.114609e+00
-1.086092e+00
-1.062389e+00
-1.041712e+00
-1.022668e+00
-1.004547e+00
-9.874551e-01
-9.722755e-01
-9.604702e-01
-9.537662e-01
-9.537741e-01
-9.616043e-01
-9.775422e-01
-1.000834e+00
-1.029616e+00
-1.061003e+00
-1.091325e+00
-1.116484e+00
-1.132387e+00
-1.135407e+00
-1.122794e+00
-1.093008e+00
-1.045898e+00
-9.827276e-01
-9.060311e-01
-8.193323e-01
-7.267683e-01
-6.326791e-01
-5.412178e-01
-4.560302e-01
-3.800321e-01
-3.152955e-01
-2.630370e-01
-2.236911e-01
-1.970436e-01
-1.824001e-01
-1.787652e-01
-1.850138e-01
-2.000403e-01
-2.228784e-01
-2.527859e-01
-2.892949e-01
-3.322275e-01
-3.816783e-01
-4.379668e-01
-5.015642e-01
-5.730033e-01
-6.527813e-01
-7.412728e-01
-8.386681e-01
-9.449509e-01
-1.059925e+00
-1.183288e+00
-1.314737e+00
-1.454082e+00
-1.601329e+00
-1.756714e+00
-1.920640e+00
-2.093542e+00
-2.275668e+00
-2.466827e+00
-2.666132e+00
-2.871794e+00
-3.080998e+00
-3.289886e+00
-3.493645e+00
-3.686721e+00
-3.863105e+00
-4.016700e+00
-4.141717e+00
-4.233064e+00
-4.286704e+00
-4.299948e+00
-4.271656e+00
-4.202350e+00
-4.094224e+00
-3.951081e+00
-3.778189e+00
-3.582101e+00
-3.370423e+00
-3.151565e+00
-2.934446e+00
-2.728171e+00
-2.541641e+00
-2.383112e+00
-2.259689e+00
-2.176805e+00
-2.137707e+00
-2.143048e+00
-2.190620e+00
-2.275317e+00
-2.389336e+00
-2.522644e+00
-2.663654e+00
-2.800070e+00
-2.919814e+00
-3.011956e+00
-3.067576e+00
-3.080473e+00
-3.047679e+00
-2.969730e+00
-2.850660e+00
-2.697724e+00
-2.520856e+00
-2.331910e+00
-2.143751e+00
-1.969266e+00
-1.820409e+00
-1.707336e+00
-1.637729e+00
-1.616355e+00
-1.644867e+00
-1.721869e+00
-1.843197e+00
-2.002371e+00
-2.191172e+00
-2.400263e+00
-2.619813e+00
-2.840064e+00
-3.051816e+00
-3.246806e+00
-3.417966e+00
-3.559588e+00
-3.667404e+00
-3.738612e+00
-3.771885e+00
-3.767373e+00
-3.726733e+00
-3.653147e+00
-3.551335e+00
-3.427501e+00
-3.289190e+00
-3.145005e+00
-3.004189e+00
-2.876058e+00
-2.769334e+00
-2.691436e+00
-2.647779e+00
-2.641193e+00
-2.671492e+00
-2.735289e+00
-2.826080e+00
-2.934611e+00
-3.049517e+00
-3.158192e+00
-3.247810e+00
-3.306411e+00
-3.323957e+00
-3.293249e+00
-3.210626e+00
-3.076367e+00
-2.894747e+00
-2.673738e+00
-2.424343e+00
-2.159636e+00
-1.893579e+00
-1.639735e+00
-1.410029e+00
-1.213680e+00
-1.056443e+00
-9.402454e-01
-8.632565e-01
-8.203797e-01
-8.040953e-01
-8.055480e-01
-8.157368e-01
-8.266618e-01
-8.322841e-01
-8.291913e-01
-8.168971e-01
-7.977613e-01
-7.765655e-01
-7.598245e-01
-7.549423e-01
-7.693286e-01
-8.095818e-01
-8.808223e-01
-9.862240e-01
-1.126762e+00
-1.301168e+00
-1.506061e+00
-1.736220e+00
-1.984963e+00
-2.244581e+00
-2.506816e+00
-2.763322e+00
-3.006102e+00
-3.227878e+00
-3.422378e+00
-3.584532e+00
-3.710571e+00
-3.798038e+00
-3.845734e+00
-3.853625e+00
-3.822722e+00
-3.754978e+00
-3.653211e+00
-3.521063e+00
-3.363006e+00
-3.184356e+00
-2.991286e+00
-2.790781e+00
-2.590519e+00
-2.398642e+00
-2.223423e+00
-2.072858e+00
-1.954212e+00
-1.873570e+00
-1.835444e+00
-1.842474e+00
-1.895244e+00
-1.992231e+00
-2.129890e+00
-2.302866e+00
-2.504323e+00
-2.726368e+00
-2.960533e+00
-3.198268e+00
-3.431387e+00
-3.652431e+00
-3.854884e+00
-4.033257e+00
-4.183053e+00
-4.300651e+00
-4.383187e+00
-4.428474e+00
-4.435019e+00
-4.402119e+00
-4.330046e+00
-4.220254e+00
-4.075556e+00
-3.900217e+00
-3.699910e+00
-3.481511e+00
-3.252737e+00
-3.021637e+00
-2.796015e+00
-2.582829e+00
-2.387660e+00
-2.214320e+00
-2.064656e+00
-1.938580e+00
-1.834327e+00
-1.748897e+00
-1.678645e+00
-1.619913e+00
-1.569643e+00
-1.525875e+00
-1.488063e+00
-1.457150e+00
-1.435397e+00
-1.425947e+00
-1.432206e+00
-1.457083e+00
-1.502218e+00
-1.567296e+00
-1.649558e+00
-1.743600e+00
-1.841500e+00
-1.933298e+00
-2.007775e+00
-2.053476e+00
-2.059839e+00
-2.018331e+00
-1.923436e+00
-1.773398e+00
-1.570619e+00
-1.321671e+00
-1.036918e+00
-7.297831e-01
-4.157297e-01
-1.110657e-01
1.683262e-01
4.082032e-01
5.970062e-01
7.266355e-01
7.928891e-01
7.955347e-01
7.380332e-01
6.269664e-01
4.712544e-01
2.812606e-01
6.787916e-02
-1.583074e-01
-3.877373e-01
-6.123990e-01
-8.261604e-01
-1.024895e+00
-1.206420e+00
-1.370280e+00
-1.517411e+00
-1.649736e+00
-1.769735e+00
-1.880039e+00
-1.983074e+00
-2.080807e+00
-2.174572e+00
-2.265023e+00
-2.352153e+00
-2.435389e+00
-2.513710e+00
-2.585753e+00
-2.649897e+00
-2.704286e+00
-2.746826e+00
-2.775167e+00
-2.786703e+00
-2.778652e+00
-2.748227e+00
-2.692920e+00
-2.610888e+00
-2.501392e+00
-2.365228e+00
-2.205088e+00
-2.025760e+00
-1.834141e+00
-1.639013e+00
-1.450606e+00
-1.279964e+00
-1.138178e+00
-1.035537e+00
-9.806760e-01
-9.797959e-01
-1.036027e+00
-1.149013e+00
-1.314772e+00
-1.525883e+00
-1.771988e+00
-2.040591e+00
-2.318083e+00
-2.590859e+00
-2.846430e+00
-3.074354e+00
-3.266909e+00
-3.419395e+00
-3.530063e+00
-3.599700e+00
-3.630962e+00
-3.627584e+00
-3.593600e+00
-3.532715e+00
-3.447903e+00
-3.341276e+00
-3.214206e+00
-3.067649e+00
-2.902577e+00
-2.720427e+00
-2.523489e+00
-2.315133e+00
-2.099867e+00
-1.883175e+00
-1.671175e+00
-1.470126e+00
-1.285867e+00
-1.123255e+00
-9.856989e-01
-8.748412e-01
-7.904488e-01
-7.305115e-01
-6.915419e-01
-6.690368e-01
-6.580427e-01
-6.537605e-01
-6.521202e-01
-6.502587e-01
-6.468453e-01
-6.422121e-01
-6.382730e-01
-6.382388e-01
-6.461638e-01
-6.663822e-01
-7.029071e-01
-7.588661e-01
-8.360433e-01
-9.345786e-01
-1.052858e+00
-1.187603e+00
-1.334152e+00
-1.486894e+00
-1.639807e+00
-1.787033e+00
-1.923411e+00
-2.044900e+00
-2.148832e+00
-2.233970e+00
-2.300363e+00
-2.349066e+00
-2.381755e+00
-2.400350e+00
-2.406712e+00
-2.402463e+00
-2.388960e+00
-2.367406e+00
-2.339038e+00
-2.305331e+00
-2.268146e+00
-2.229755e+00
-2.192721e+00
-2.159623e+00
-2.132678e+00
-2.113289e+00
-2.101623e+00
-2.096266e+00
-2.094040e+00
-2.090034e+00
-2.077846e+00
-2.050068e+00
-1.998934e+00
-1.917102e+00
-1.798474e+00
-1.638970e+00
-1.437189e+00
-1.194872e+00
-9.171170e-01
-6.123137e-01
-2.917740e-01
3.092822e-02
3.408665e-01
6.228498e-01
8.625874e-01
1.047813e+00
1.169251e+00
1.221313e+00
1.202459e+00
1.115184e+00
9.656589e-01
7.630691e-01
5.187665e-01
2.453327e-01
-4.432839e-02
-3.377772e-01
-6.236445e-01
-8.920306e-01
-1.134709e+00
-1.345171e+00
-1.518565e+00
-1.651586e+00
-1.742373e+00
-1.790443e+00
-1.796687e+00
-1.763411e+00
-1.694399e+00
-1.594947e+00
-1.471814e+00
-1.333045e+00
-1.187633e+00
-1.045016e+00
-9.144576e-01
-8.043471e-01
-7.215276e-01
-6.707195e-01
-6.541233e-01
-6.712502e-01
-7.190009e-01
-7.919779e-01
-8.829913e-01
-9.836969e-01
-1.085299e+00
-1.179246e+00
-1.257867e+00
-1.314879e+00
-1.345762e+00
-1.347953e+00
-1.320881e+00
-1.265852e+00
-1.185797e+00
-1.084945e+00
-9.684167e-01
-8.417996e-01
-7.107224e-01
-5.804591e-01
-4.555978e-01
-3.398005e-01
-2.356828e-01
-1.448247e-01
-6.791381e-02
-4.999643e-03
4.418133e-02
7.986295e-02
1.019516e-01
1.098323e-01
1.023263e-01
7.781969e-02
3.455681e-02
-2.894770e-02
-1.134491e-01
-2.185542e-01
-3.424296e-01
-4.817032e-01
-6.315859e-01
-7.862019e-01
-9.390761e-01
-1.083703e+00
-1.214116e+00
-1.325376e+00
-1.413939e+00
-1.477842e+00
-1.516739e+00
-1.531747e+00
-1.525174e+00
-1.500133e+00
-1.460112e+00
-1.408547e+00
-1.348460e+00
-1.282201e+00
-1.211325e+00
-1.136625e+00
-1.058292e+00
-9.761893e-01
-8.901969e-01
-8.005738e-01
-7.082911e-01
-6.152795e-01
-5.245447e-01
-4.401184e-01
-3.668328e-01
-3.099334e-01
-2.745732e-01
-2.652517e-01
-2.852776e-01
-3.363336e-01
-4.182118e-01
-5.287658e-01
-6.640959e-01
-8.189503e-01
-9.872922e-01
-1.162954e+00
-1.340288e+00
-1.514715e+00
-1.683094e+00
-1.843864e+00
-1.996940e+00
-2.143388e+00
-2.284943e+00
-2.423459e+00
-2.560366e+00
-2.696251e+00
-2.830597e+00
-2.961755e+00
-3.087116e+00
-3.203492e+00
-3.307616e+00
-3.396704e+00
-3.468987e+00
-3.524134e+00
-3.563493e+00
-3.590101e+00
-3.608454e+00
-3.624046e+00
-3.642717e+00
-3.669911e+00
-3.709915e+00
-3.765204e+00
-3.835977e+00
-3.919963e+00
-4.012532e+00
-4.107080e+00
-4.195663e+00
-4.269756e+00
-4.321047e+00
-4.342167e+00
-4.327261e+00
-4.272353e+00
-4.175494e+00
-4.036704e+00
-3.857741e+00
-3.641759e+00
-3.392920e+00
-3.116006e+00
-2.816112e+00
-2.498430e+00
-2.168171e+00
-1.830599e+00
-1.491147e+00
-1.155588e+00
-8.301715e-01
-5.216935e-01
-2.374363e-01
1.503880e-02
2.282495e-01
3.952754e-01
5.103111e-01
5.692233e-01
5.700353e-01
5.132675e-01
4.020807e-01
2.421916e-01
4.156011e-02
-1.901202e-01
-4.420740e-01
-7.031664e-01
-9.626193e-01
-1.210650e+00
-1.438982e+00
-1.641187e+00
-1.812856e+00
-1.951601e+00
-2.056901e+00
-2.129845e+00
-2.172790e+00
-2.188986e+00
-2.182211e+00
-2.156444e+00
-2.115622e+00
-2.063471e+00
-2.003446e+00
-1.938739e+00
-1.872359e+00
-1.807227e+00
-1.746271e+00
-1.692455e+00
-1.648735e+00
-1.617908e+00
-1.602366e+00
-1.603785e+00
-1.622787e+00
-1.658653e+00
-1.709131e+00
-1.770403e+00
-1.837232e+00
-1.903302e+00
-1.961720e+00
-2.005628e+00
-2.028859e+00
-2.026561e+00
-1.995714e+00
-1.935472e+00
-1.847287e+00
-1.734808e+00
-1.603533e+00
-1.460270e+00
-1.312452e+00
-1.167380e+00
-1.031496e+00
-9.097685e-01
-8.052722e-01
-7.190299e-01
-6.501249e-01
-5.960693e-01
-5.533708e-01
-5.182107e-01
-4.871348e-01
-4.576596e-01
-4.287107e-01
-4.008383e-01
-3.761836e-01
-3.582076e-01
-3.512212e-01
-3.597844e-01
-3.880563e-01
-4.391823e-01
-5.147992e-01
-6.147189e-01
-7.368326e-01
-8.772461e-01
-1.030633e+00
-1.190766e+00
-1.351159e+00
-1.505748e+00
-1.649506e+00
-1.778926e+00
-1.892277e+00
-1.989622e+00
-2.072584e+00
-2.143908e+00
-2.206891e+00
-2.264768e+00
-2.320147e+00
-2.374559e+00
-2.428184e+00
-2.479774e+00
-2.526779e+00
-2.565655e+00
-2.592305e+00
-2.602601e+00
-2.592908e+00
-2.560540e+00
-2.504082e+00
-2.423544e+00
-2.320335e+00
-2.197079e+00
-2.057328e+00
-1.905234e+00
-1.745235e+00
-1.581790e+00
-1.419191e+00
-1.261434e+00
-1.112126e+00
-9.744140e-01
-8.508947e-01
-7.435098e-01
-6.534241e-01
-5.809080e-01
-5.252493e-01
-4.847218e-01
-4.566294e-01
-4.374350e-01
-4.229704e-01
-4.087157e-01
-3.901297e-01
-3.630128e-01
-3.238820e-01
-2.703345e-01
-2.013776e-01
-1.176959e-01
-2.182594e-02
8.178992e-02
1.868965e-01
2.856787e-01
3.691766e-01
4.278451e-01
4.522268e-01
4.336879e-01
3.651587e-01
2.418116e-01
6.161338e-02
-1.743080e-01
-4.615282e-01
-7.924522e-01
-1.156708e+00
-1.541793e+00
-1.933923e+00
-2.319018e+00
-2.683729e+00
-3.016405e+00
-3.307898e+00
-3.552121e+00
-3.746307e+00
-3.890941e+00
-3.989387e+00
-4.047265e+00
-4.071651e+00
-4.070203e+00
-4.050312e+00
-4.018365e+00
-3.979192e+00
-3.935748e+00
-3.889040e+00
-3.838284e+00
-3.781257e+00
-3.714771e+00
-3.635215e+00
-3.539083e+00
-3.423428e+00
-3.286199e+00
-3.126442e+00
-2.944365e+00
-2.741275e+00
-2.519446e+00
-2.281923e+00
-2.032336e+00
-1.774721e+00
-1.513383e+00
-1.252814e+00
-9.976488e-01
-7.526430e-01
-5.226620e-01
-3.126350e-01
-1.274533e-01
2.820781e-02
1.501454e-01
2.349465e-01
2.803245e-01
2.854196e-01
2.510025e-01
1.795289e-01
7.501809e-02
-5.724146e-02
-2.111235e-01
-3.801697e-01
-5.580964e-01
-7.392345e-01
-9.188494e-01
-1.093316e+00
-1.260146e+00
-1.417886e+00
-1.565914e+00
-1.704169e+00
-1.832848e+00
-1.952098e+00
-2.061746e+00
-2.161094e+00
-2.248819e+00
-2.323008e+00
-2.381342e+00
-2.421414e+00
-2.441152e+00
-2.439282e+00
-2.415768e+00
[truncated: 3,304,223 more chars]
