# Supplementary material for: Air blast injuries killed the crew of the submarine H.L. Hunley
Source: PLoS One. 2017 Aug 23;12(8):e0182244. doi: 10.1371/journal.pone.0182244 (PMC5568114; doi:10.1371/journal.pone.0182244)
Supplement: S1 File — This file contains all the test data used for the conclusions presented in this publication. (ZIP) [file pone.0182244.s007.zip › Lance2017_HunleyData/BoatModel_ShockTube_Pressure_Waveforms/Test_ShockTube_1_inwater.txt]

1.244847e+00
1.547386e+00
1.798666e+00
1.990911e+00
2.118221e+00
2.176759e+00
2.164857e+00
2.083032e+00
1.933927e+00
1.722178e+00
1.454210e+00
1.137971e+00
7.826225e-01
3.981934e-01
-4.770356e-03
-4.155564e-01
-8.236178e-01
-1.218886e+00
-1.592068e+00
-1.934927e+00
-2.240560e+00
-2.503658e+00
-2.720730e+00
-2.890289e+00
-3.012943e+00
-3.091383e+00
-3.130235e+00
-3.135763e+00
-3.115443e+00
-3.077418e+00
-3.029904e+00
-2.980577e+00
-2.936025e+00
-2.901292e+00
-2.879571e+00
-2.872049e+00
-2.877922e+00
-2.894549e+00
-2.917734e+00
-2.942086e+00
-2.961415e+00
-2.969142e+00
-2.958677e+00
-2.923774e+00
-2.858837e+00
-2.759204e+00
-2.621401e+00
-2.443382e+00
-2.224741e+00
-1.966893e+00
-1.673200e+00
-1.349017e+00
-1.001620e+00
-6.400088e-01
-2.745491e-01
8.351388e-02
4.226596e-01
7.317579e-01
1.000740e+00
1.221213e+00
1.386976e+00
1.494385e+00
1.542561e+00
1.533420e+00
1.471538e+00
1.363854e+00
1.219234e+00
1.047924e+00
8.609088e-01
6.692465e-01
4.833919e-01
3.125754e-01
1.642711e-01
4.378802e-02
-4.598822e-02
-1.046910e-01
-1.343995e-01
-1.394027e-01
-1.258165e-01
-1.010821e-01
-7.338324e-02
-5.102993e-02
-4.185598e-02
-5.267542e-02
-8.883218e-02
-1.538660e-01
-2.493064e-01
-3.745966e-01
-5.271439e-01
-7.024895e-01
-8.945873e-01
-1.096179e+00
-1.299247e+00
-1.495517e+00
-1.676988e+00
-1.836435e+00
-1.967864e+00
-2.066857e+00
-2.130809e+00
-2.159003e+00
-2.152558e+00
-2.114217e+00
-2.048024e+00
-1.958905e+00
-1.852176e+00
-1.733056e+00
-1.606210e+00
-1.475400e+00
-1.343277e+00
-1.211348e+00
-1.080121e+00
-9.493948e-01
-8.186481e-01
-6.874642e-01
-5.559150e-01
-4.248492e-01
-2.960439e-01
-1.722031e-01
-5.681286e-02
4.611909e-02
1.323969e-01
1.980015e-01
2.394458e-01
2.540879e-01
2.403798e-01
1.980378e-01
1.281293e-01
3.307672e-02
-8.341878e-02
-2.165270e-01
-3.605046e-01
-5.089670e-01
-6.552056e-01
-7.925344e-01
-9.146503e-01
-1.015985e+00
-1.092029e+00
-1.139601e+00
-1.157045e+00
-1.144348e+00
-1.103147e+00
-1.036648e+00
-9.494413e-01
-8.472423e-01
-7.365537e-01
-6.242857e-01
-5.173420e-01
-4.221955e-01
-3.444708e-01
-2.885591e-01
-2.572943e-01
-2.517257e-01
-2.710228e-01
-3.125411e-01
-3.720603e-01
-4.441851e-01
-5.228712e-01
-6.020193e-01
-6.760623e-01
-7.404733e-01
-7.921336e-01
-8.295245e-01
-8.527311e-01
-8.632735e-01
-8.637948e-01
-8.576517e-01
-8.484537e-01
-8.396044e-01
-8.338874e-01
-8.331404e-01
-8.380456e-01
-8.480536e-01
-8.614442e-01
-8.755112e-01
-8.868469e-01
-8.916930e-01
-8.863200e-01
-8.673946e-01
-8.322989e-01
-7.793712e-01
-7.080463e-01
-6.188857e-01
-5.134993e-01
-3.943733e-01
-2.646339e-01
-1.277842e-01
1.255013e-02
1.528303e-01
2.897518e-01
4.203208e-01
5.418642e-01
6.519880e-01
7.485018e-01
8.293330e-01
8.924557e-01
9.358582e-01
9.575700e-01
9.557572e-01
9.288840e-01
8.759215e-01
7.965746e-01
6.914901e-01
5.624155e-01
4.122806e-01
2.451920e-01
6.633736e-02
-1.181920e-01
-3.016520e-01
-4.769563e-01
-6.370325e-01
-7.752077e-01
-8.855963e-01
-9.634637e-01
-1.005534e+00
-1.010213e+00
-9.777111e-01
-9.100457e-01
-8.109323e-01
-6.855677e-01
-5.403269e-01
-3.823976e-01
-2.193828e-01
-5.889739e-02
9.181477e-02
2.262208e-01
3.387765e-01
4.251243e-01
4.821980e-01
5.082239e-01
5.026207e-01
4.658086e-01
3.989543e-01
3.036895e-01
1.818451e-01
3.524225e-02
-1.344299e-01
-3.256388e-01
-5.369403e-01
-7.668396e-01
-1.013612e+00
-1.275114e+00
-1.548618e+00
-1.830693e+00
-2.117148e+00
-2.403060e+00
-2.682891e+00
-2.950697e+00
-3.200431e+00
-3.426303e+00
-3.623181e+00
-3.786966e+00
-3.914912e+00
-4.005838e+00
-4.060214e+00
-4.080107e+00
-4.069007e+00
-4.031537e+00
-3.973092e+00
-3.899416e+00
-3.816159e+00
-3.728428e+00
-3.640389e+00
-3.554937e+00
-3.473491e+00
-3.395940e+00
-3.320745e+00
-3.245200e+00
-3.165816e+00
-3.078790e+00
-2.980515e+00
-2.868073e+00
-2.739683e+00
-2.595047e+00
-2.435563e+00
-2.264394e+00
-2.086355e+00
-1.907636e+00
-1.735367e+00
-1.577050e+00
-1.439923e+00
-1.330283e+00
-1.252861e+00
-1.210295e+00
-1.202764e+00
-1.227842e+00
-1.280586e+00
-1.353870e+00
-1.438929e+00
-1.526061e+00
-1.605411e+00
-1.667748e+00
-1.705155e+00
-1.711570e+00
-1.683132e+00
-1.618328e+00
-1.517957e+00
-1.384936e+00
-1.224001e+00
-1.041337e+00
-8.441834e-01
-6.404189e-01
-4.381576e-01
-2.453390e-01
-6.932367e-02
8.350541e-02
2.081244e-01
3.012063e-01
3.613779e-01
3.893524e-01
3.878953e-01
3.615972e-01
3.164540e-01
2.592865e-01
1.970612e-01
1.361965e-01
8.194159e-02
3.790479e-02
5.782768e-03
-1.468957e-02
-2.558250e-02
-3.044767e-02
-3.388267e-02
-4.104462e-02
-5.716930e-02
-8.714124e-02
-1.351461e-01
-2.044218e-01
-2.971112e-01
-4.142063e-01
-5.555628e-01
-7.199572e-01
-9.051542e-01
-1.107959e+00
-1.324240e+00
-1.548923e+00
-1.775979e+00
-1.998432e+00
-2.208439e+00
-2.397458e+00
-2.556553e+00
-2.676816e+00
-2.749904e+00
-2.768640e+00
-2.727612e+00
-2.623699e+00
-2.456454e+00
-2.228265e+00
-1.944294e+00
-1.612149e+00
-1.241369e+00
-8.427523e-01
-4.276347e-01
-7.196325e-03
4.081209e-01
8.090346e-01
1.187659e+00
1.537567e+00
1.853705e+00
2.132210e+00
2.370176e+00
2.565397e+00
2.716141e+00
2.820962e+00
2.878569e+00
2.887760e+00
2.847447e+00
2.756747e+00
2.615186e+00
2.422967e+00
2.181319e+00
1.892863e+00
1.561960e+00
1.194953e+00
8.002571e-01
3.882270e-01
-2.920664e-02
-4.391282e-01
-8.283979e-01
-1.184503e+00
-1.496407e+00
-1.755301e+00
-1.955193e+00
-2.093265e+00
-2.169993e+00
-2.189017e+00
-2.156781e+00
-2.081974e+00
-1.974834e+00
-1.846353e+00
-1.707452e+00
-1.568184e+00
-1.437036e+00
-1.320366e+00
-1.222045e+00
-1.143324e+00
-1.082943e+00
-1.037476e+00
-1.001887e+00
-9.702377e-01
-9.364827e-01
-8.952592e-01
-8.425906e-01
-7.764249e-01
-6.969547e-01
-6.066891e-01
-5.102814e-01
-4.141365e-01
-3.258506e-01
-2.535420e-01
-2.051395e-01
-1.876918e-01
-2.067519e-01
-2.658820e-01
-3.663066e-01
-5.067332e-01
-6.833414e-01
-8.899336e-01
-1.118231e+00
-1.358293e+00
-1.599017e+00
-1.828711e+00
-2.035670e+00
-2.208767e+00
-2.338007e+00
-2.415050e+00
-2.433672e+00
-2.390154e+00
-2.283583e+00
-2.116016e+00
-1.892505e+00
-1.620942e+00
-1.311722e+00
-9.772186e-01
-6.311208e-01
-2.876428e-01
3.930787e-02
3.369495e-01
5.943593e-01
8.030560e-01
9.573847e-01
1.054675e+00
1.095172e+00
1.081775e+00
1.019613e+00
9.155525e-01
7.776685e-01
6.147644e-01
4.359592e-01
2.503634e-01
6.683052e-02
-1.062417e-01
-2.610944e-01
-3.908043e-01
-4.895146e-01
-5.526975e-01
-5.774341e-01
-5.626746e-01
-5.094328e-01
-4.208709e-01
-3.022339e-01
-1.606161e-01
-4.558700e-03
1.564938e-01
3.128367e-01
4.551855e-01
5.753287e-01
6.666843e-01
7.247068e-01
7.471021e-01
7.338341e-01
6.869327e-01
6.101325e-01
5.083966e-01
3.873845e-01
2.529266e-01
1.105604e-01
-3.483289e-02
-1.792695e-01
-3.197761e-01
-4.543842e-01
-5.820228e-01
-7.023345e-01
-8.154421e-01
-9.216911e-01
-1.021399e+00
-1.114633e+00
-1.201038e+00
-1.279730e+00
-1.349265e+00
-1.407685e+00
-1.452630e+00
-1.481512e+00
-1.491722e+00
-1.480854e+00
-1.446909e+00
-1.388469e+00
-1.304824e+00
-1.196030e+00
-1.062925e+00
-9.070902e-01
-7.307821e-01
-5.368518e-01
-3.286644e-01
-1.100349e-01
1.148142e-01
3.412732e-01
5.643521e-01
7.786876e-01
9.785718e-01
1.158026e+00
1.310938e+00
1.431281e+00
1.513400e+00
1.552373e+00
1.544392e+00
1.487140e+00
1.380110e+00
1.224816e+00
1.024860e+00
7.858378e-01
5.150830e-01
2.212782e-01
-8.602129e-02
-3.969026e-01
-7.016005e-01
-9.909488e-01
-1.256748e+00
-1.492028e+00
-1.691204e+00
-1.850126e+00
-1.966048e+00
-2.037548e+00
-2.064423e+00
-2.047589e+00
-1.989012e+00
-1.891663e+00
-1.759504e+00
-1.597486e+00
-1.411519e+00
-1.208413e+00
-9.957314e-01
-7.815642e-01
-5.741928e-01
-3.816620e-01
-2.112791e-01
-6.908473e-02
4.065043e-02
1.158347e-01
1.568085e-01
1.663907e-01
1.496946e-01
1.137199e-01
6.675726e-02
1.766712e-02
-2.489681e-02
-5.324346e-02
-6.131298e-02
-4.520258e-02
-3.508323e-03
6.254373e-02
1.491893e-01
2.504357e-01
3.585685e-01
4.648126e-01
5.600925e-01
6.358209e-01
6.846428e-01
7.010644e-01
6.819113e-01
6.265742e-01
5.370262e-01
4.176171e-01
2.746699e-01
1.159272e-01
-5.009519e-02
-2.147837e-01
-3.700715e-01
-5.090002e-01
-6.261613e-01
-7.179927e-01
-7.829171e-01
-8.213180e-01
-8.353547e-01
-8.286254e-01
-8.057009e-01
-7.715652e-01
-7.310165e-01
-6.880961e-01
-6.456181e-01
-6.048659e-01
-5.654994e-01
-5.256882e-01
-4.824471e-01
-4.321219e-01
-3.709486e-01
-2.956042e-01
-2.036690e-01
-9.394164e-02
3.342784e-02
1.769906e-01
3.342137e-01
5.018103e-01
6.761237e-01
8.535042e-01
1.030618e+00
1.204652e+00
1.373388e+00
1.535146e+00
1.688623e+00
1.832646e+00
1.965889e+00
2.086605e+00
2.192417e+00
2.280202e+00
2.346113e+00
2.385740e+00
2.394404e+00
2.367565e+00
2.301297e+00
2.192780e+00
2.040769e+00
1.845978e+00
1.611340e+00
1.342110e+00
1.045782e+00
7.318319e-01
4.112743e-01
9.608892e-02
-2.014504e-01
-4.694792e-01
-6.972160e-01
-8.755496e-01
-9.974981e-01
-1.058518e+00
-1.056668e+00
-9.926358e-01
-8.696710e-01
-6.934268e-01
-4.717412e-01
-2.143516e-01
6.745903e-02
3.612927e-01
6.541415e-01
9.329554e-01
1.185245e+00
1.399686e+00
1.566681e+00
1.678838e+00
1.731330e+00
1.722115e+00
1.651990e+00
1.524496e+00
1.345676e+00
1.123698e+00
8.683931e-01
5.907085e-01
3.021361e-01
1.412758e-02
-2.624611e-01
-5.178705e-01
-7.438597e-01
-9.340297e-01
-1.084036e+00
-1.191683e+00
-1.256904e+00
-1.281641e+00
-1.269634e+00
-1.226151e+00
-1.157677e+00
-1.071579e+00
-9.757626e-01
-8.783210e-01
-7.871709e-01
-7.096761e-01
-6.522594e-01
-6.200205e-01
-6.163905e-01
-6.428615e-01
-6.988320e-01
-7.815960e-01
-8.864814e-01
-1.007120e+00
-1.135811e+00
-1.263933e+00
-1.382365e+00
-1.481890e+00
-1.553560e+00
-1.589050e+00
-1.580989e+00
-1.523301e+00
-1.411564e+00
-1.243370e+00
-1.018683e+00
-7.401401e-01
-4.132761e-01
-4.659702e-02
3.485216e-01
7.581537e-01
1.166365e+00
1.555962e+00
1.909389e+00
2.209707e+00
2.441561e+00
2.592044e+00
2.651394e+00
2.613468e+00
2.475976e+00
2.240474e+00
1.912150e+00
1.499432e+00
1.013470e+00
4.675375e-01
-1.235931e-01
-7.442758e-01
-1.378572e+00
-2.010767e+00
-2.625821e+00
-3.209732e+00
-3.749851e+00
-4.235134e+00
-4.656365e+00
-5.006349e+00
-5.280062e+00
-5.474763e+00
-5.590036e+00
-5.627746e+00
-5.591915e+00
-5.488489e+00
-5.325043e+00
-5.110402e+00
-4.854240e+00
-4.566650e+00
-4.257728e+00
-3.937176e+00
-3.613948e+00
-3.295948e+00
-2.989796e+00
-2.700669e+00
-2.432218e+00
-2.186578e+00
-1.964444e+00
-1.765224e+00
-1.587239e+00
-1.427974e+00
-1.284359e+00
-1.153080e+00
-1.030904e+00
-9.150088e-01
-8.032835e-01
-6.945851e-01
-5.889005e-01
-4.873932e-01
-3.923166e-01
-3.067943e-01
-2.344859e-01
-1.791712e-01
-1.442914e-01
-1.324909e-01
-1.452021e-01
-1.823096e-01
-2.419300e-01
-3.203346e-01
-4.120375e-01
-5.100581e-01
-6.063506e-01
-6.923697e-01
-7.597220e-01
-8.008358e-01
-8.095785e-01
-7.817581e-01
-7.154651e-01
-6.112316e-01
-4.720072e-01
-3.029697e-01
-1.111973e-01
9.476375e-02
3.054024e-01
5.107848e-01
7.011050e-01
8.672169e-01
1.001124e+00
1.096405e+00
1.148565e+00
1.155287e+00
1.116576e+00
1.034782e+00
9.144789e-01
7.621842e-01
5.859314e-01
3.946987e-01
1.977412e-01
3.885250e-03
-1.791375e-01
-3.452357e-01
-4.903132e-01
-6.123878e-01
-7.114627e-01
-7.891786e-01
-8.483041e-01
-8.921426e-01
-9.239414e-01
-9.463795e-01
-9.611937e-01
-9.689813e-01
-9.691877e-01
-9.602640e-01
-9.399589e-01
-9.056914e-01
-8.549489e-01
-7.856529e-01
-6.964488e-01
-5.868897e-01
-4.575061e-01
-3.097685e-01
-1.459629e-01
3.099576e-02
2.177864e-01
4.109196e-01
6.069731e-01
8.028109e-01
9.957731e-01
1.183821e+00
1.365618e+00
1.540535e+00
1.708566e+00
1.870159e+00
2.025981e+00
2.176642e+00
2.322410e+00
2.462958e+00
2.597171e+00
2.723031e+00
2.837608e+00
2.937155e+00
3.017317e+00
3.073440e+00
3.100965e+00
3.095860e+00
3.055059e+00
2.976841e+00
2.861108e+00
2.709511e+00
2.525419e+00
2.313713e+00
2.080449e+00
1.832415e+00
1.576638e+00
1.319895e+00
1.068261e+00
8.267399e-01
5.989870e-01
3.871398e-01
1.917646e-01
1.191581e-02
-1.546931e-01
-3.114146e-01
-4.622970e-01
-6.116353e-01
-7.634688e-01
-9.210611e-01
-1.086411e+00
-1.259848e+00
-1.439764e+00
-1.622528e+00
-1.802603e+00
-1.972876e+00
-2.125162e+00
-2.250847e+00
-2.341614e+00
-2.390171e+00
-2.390940e+00
-2.340634e+00
-2.238693e+00
-2.087515e+00
-1.892482e+00
-1.661726e+00
-1.405663e+00
-1.136317e+00
-8.664749e-01
-6.087696e-01
-3.747796e-01
-1.742350e-01
-1.440714e-02
1.002750e-01
1.683726e-01
1.913633e-01
1.733814e-01
1.208074e-01
4.174815e-02
-5.455978e-02
-1.583875e-01
-2.601572e-01
-3.510543e-01
-4.235726e-01
-4.719651e-01
-4.925782e-01
-4.840618e-01
-4.474499e-01
-3.861115e-01
-3.055734e-01
-2.132167e-01
-1.178526e-01
-2.918922e-02
4.278818e-02
8.849383e-02
9.943187e-02
6.885207e-02
-7.680232e-03
-1.318472e-01
-3.023130e-01
-5.146551e-01
-7.615038e-01
-1.032889e+00
-1.316775e+00
-1.599763e+00
-1.867909e+00
-2.107613e+00
-2.306515e+00
-2.454341e+00
-2.543613e+00
-2.570187e+00
-2.533549e+00
-2.436857e+00
-2.286695e+00
-2.092575e+00
-1.866217e+00
-1.620670e+00
-1.369368e+00
-1.125193e+00
-8.996356e-01
-7.021329e-01
-5.396010e-01
-4.161995e-01
-3.333071e-01
-2.896853e-01
-2.817945e-01
-3.042209e-01
-3.501719e-01
-4.119999e-01
-4.817163e-01
-5.514641e-01
-6.139263e-01
-6.626546e-01
-6.923165e-01
-6.988633e-01
-6.796302e-01
-6.333776e-01
-5.602795e-01
-4.618616e-01
-3.408864e-01
-2.011854e-01
-4.744207e-02
1.150598e-01
2.807018e-01
4.437849e-01
5.987468e-01
7.403279e-01
8.636776e-01
9.644097e-01
1.038622e+00
1.082902e+00
1.094349e+00
1.070620e+00
1.010024e+00
9.116549e-01
7.755414e-01
6.028047e-01
3.957811e-01
1.580888e-01
-1.053815e-01
-3.885660e-01
-6.844192e-01
-9.851939e-01
-1.282797e+00
-1.569199e+00
-1.836875e+00
-2.079227e+00
-2.290952e+00
-2.468319e+00
-2.609312e+00
-2.713631e+00
-2.782539e+00
-2.818586e+00
-2.825250e+00
-2.806545e+00
-2.766647e+00
-2.709595e+00
-2.639094e+00
-2.558421e+00
-2.470448e+00
-2.377720e+00
-2.282590e+00
-2.187344e+00
-2.094302e+00
-2.005874e+00
-1.924559e+00
-1.852902e+00
-1.793406e+00
-1.748410e+00
-1.719944e+00
-1.709559e+00
-1.718152e+00
-1.745802e+00
-1.791633e+00
-1.853733e+00
-1.929149e+00
-2.013969e+00
-2.103499e+00
-2.192526e+00
-2.275650e+00
-2.347650e+00
-2.403845e+00
-2.440422e+00
-2.454690e+00
-2.445241e+00
-2.412006e+00
-2.356200e+00
-2.280171e+00
-2.187154e+00
-2.080970e+00
-1.965678e+00
-1.845246e+00
-1.723251e+00
-1.602644e+00
-1.485620e+00
-1.373578e+00
-1.267181e+00
-1.166504e+00
-1.071246e+00
-9.809860e-01
-8.954425e-01
-8.147278e-01
-7.395491e-01
-6.713426e-01
-6.123176e-01
-5.653997e-01
-5.340696e-01
-5.221053e-01
-5.332440e-01
-5.707914e-01
-6.372124e-01
-7.337428e-01
-8.600620e-01
-1.014067e+00
-1.191778e+00
-1.387404e+00
-1.593561e+00
-1.801643e+00
-2.002310e+00
-2.186046e+00
-2.343745e+00
-2.467277e+00
-2.549983e+00
-2.587075e+00
-2.575923e+00
-2.516208e+00
-2.409965e+00
-2.261510e+00
-2.077277e+00
-1.865563e+00
-1.636204e+00
-1.400170e+00
-1.169093e+00
-9.547388e-01
-7.684244e-01
-6.204297e-01
-5.194247e-01
-4.719633e-01
-4.820858e-01
-5.510633e-01
-6.773091e-01
-8.564658e-01
-1.081663e+00
-1.343927e+00
-1.632718e+00
-1.936540e+00
-2.243595e+00
-2.542410e+00
-2.822392e+00
-3.074288e+00
-3.290490e+00
-3.465201e+00
-3.594462e+00
-3.676056e+00
-3.709323e+00
-3.694944e+00
-3.634705e+00
-3.531302e+00
-3.388186e+00
-3.209474e+00
-2.999906e+00
-2.764845e+00
-2.510272e+00
-2.242757e+00
-1.969363e+00
-1.697475e+00
-1.434523e+00
-1.187647e+00
-9.633008e-01
-7.668640e-01
-6.022861e-01
-4.718071e-01
-3.757752e-01
-3.125733e-01
-2.786592e-01
-2.687228e-01
-2.759647e-01
-2.924973e-01
-3.098618e-01
-3.196371e-01
-3.141013e-01
-2.868833e-01
-2.335370e-01
-1.519662e-01
-4.264752e-02
9.138057e-02
2.447608e-01
4.102668e-01
5.794089e-01
7.431347e-01
8.925571e-01
1.019645e+00
1.117820e+00
1.182408e+00
1.210918e+00
1.203132e+00
1.160998e+00
1.088360e+00
9.905355e-01
8.737920e-01
7.447651e-01
6.098726e-01
4.747753e-01
3.439350e-01
2.203079e-01
1.052010e-01
-1.699663e-03
-1.021392e-01
-1.989697e-01
-2.957357e-01
-3.962161e-01
-5.039754e-01
-6.219615e-01
-7.521834e-01
-8.954830e-01
-1.051407e+00
-1.218179e+00
-1.392757e+00
-1.570970e+00
-1.747718e+00
-1.917223e+00
-2.073314e+00
-2.209740e+00
-2.320487e+00
-2.400088e+00
-2.443914e+00
-2.448420e+00
-2.411352e+00
-2.331895e+00
-2.210773e+00
-2.050280e+00
-1.854243e+00
-1.627915e+00
-1.377773e+00
-1.111240e+00
-8.363306e-01
-5.612430e-01
-2.939353e-01
-4.171550e-02
1.891151e-01
3.935380e-01
5.679951e-01
7.104600e-01
8.204069e-01
8.986842e-01
9.473034e-01
9.691566e-01
9.676762e-01
9.464598e-01
9.088850e-01
8.577517e-01
7.949889e-01
7.214673e-01
6.369476e-01
5.401844e-01
4.291804e-01
3.015702e-01
1.550877e-01
-1.193545e-02
-2.001028e-01
-4.085716e-01
-6.348011e-01
-8.744555e-01
-1.121468e+00
-1.368253e+00
-1.606043e+00
-1.825335e+00
-2.016392e+00
-2.169815e+00
-2.277123e+00
-2.331334e+00
-2.327500e+00
-2.263169e+00
-2.138706e+00
-1.957453e+00
-1.725688e+00
-1.452352e+00
-1.148575e+00
-8.270058e-01
-5.010067e-01
-1.837904e-01
1.124345e-01
3.772243e-01
6.024996e-01
7.829326e-01
9.160894e-01
1.002317e+00
1.044396e+00
1.046991e+00
1.015980e+00
9.577238e-01
8.783759e-01
7.832958e-01
6.766291e-01
5.610808e-01
4.378815e-01
3.069239e-01
1.670277e-01
1.628049e-02
-1.475916e-01
-3.268622e-01
-5.234727e-01
-7.387372e-01
-9.730800e-01
-1.225802e+00
-1.494878e+00
-1.776782e+00
-2.066389e+00
-2.356939e+00
-2.640145e+00
-2.906426e+00
-3.145320e+00
-3.346044e+00
-3.498187e+00
-3.592480e+00
-3.621577e+00
-3.580762e+00
-3.468531e+00
-3.286961e+00
-3.041841e+00
-2.742531e+00
-2.401575e+00
-2.034065e+00
-1.656833e+00
-1.287523e+00
-9.436067e-01
-6.414323e-01
-3.953451e-01
-2.169434e-01
-1.144955e-01
-9.253619e-02
-1.516555e-01
-2.884790e-01
-4.958410e-01
-7.631428e-01
-1.076882e+00
-1.421334e+00
-1.779347e+00
-2.133226e+00
-2.465643e+00
-2.760529e+00
-3.003898e+00
-3.184531e+00
-3.294482e+00
-3.329358e+00
-3.288350e+00
-3.174005e+00
-2.991796e+00
-2.749520e+00
-2.456605e+00
-2.123421e+00
-1.760647e+00
-1.378753e+00
-9.876111e-01
-5.962603e-01
-2.127738e-01
1.557761e-01
5.033012e-01
8.246591e-01
1.115619e+00
1.372850e+00
1.593931e+00
1.777383e+00
1.922707e+00
2.030400e+00
2.101947e+00
2.139761e+00
2.147067e+00
2.127723e+00
2.085984e+00
2.026222e+00
1.952617e+00
1.868850e+00
1.777829e+00
1.681489e+00
1.580676e+00
1.475148e+00
1.363698e+00
1.244375e+00
1.114807e+00
9.725700e-01
8.155858e-01
6.425004e-01
4.530248e-01
2.482066e-01
3.061735e-02
-1.955571e-01
-4.245340e-01
-6.490638e-01
-8.606770e-01
-1.050048e+00
-1.207471e+00
-1.323434e+00
-1.389257e+00
-1.397775e+00
-1.343981e+00
-1.225594e+00
-1.043487e+00
-8.019029e-01
-5.084516e-01
-1.738473e-01
1.885906e-01
5.636476e-01
9.350809e-01
1.286578e+00
1.602732e+00
1.869951e+00
2.077235e+00
2.216753e+00
2.284184e+00
2.278817e+00
2.203407e+00
2.063839e+00
1.868638e+00
1.628366e+00
1.354946e+00
1.060972e+00
7.590133e-01
4.609623e-01
1.774552e-01
-8.260229e-02
-3.123717e-01
-5.072609e-01
-6.649347e-01
-7.851642e-01
-8.695366e-01
-9.210646e-01
-9.437412e-01
-9.420915e-01
-9.207678e-01
-8.842223e-01
-8.364770e-01
-7.809947e-01
-7.206405e-01
-6.577185e-01
-5.940631e-01
-5.311637e-01
-4.703051e-01
-4.127039e-01
-3.596266e-01
-3.124730e-01
-2.728148e-01
-2.423816e-01
-2.229940e-01
-2.164473e-01
-2.243542e-01
-2.479606e-01
-2.879513e-01
-3.442689e-01
-4.159700e-01
-5.011409e-01
-5.968947e-01
-6.994612e-01
-8.043760e-01
-9.067624e-01
-1.001691e+00
-1.084585e+00
-1.151636e+00
-1.200166e+00
-1.228903e+00
-1.238098e+00
-1.229483e+00
-1.206047e+00
-1.171666e+00
-1.130639e+00
-1.087194e+00
-1.045024e+00
-1.006926e+00
-9.745416e-01
-9.482574e-01
-9.272242e-01
-9.095099e-01
-8.923560e-01
-8.725201e-01
-8.466784e-01
-8.118565e-01
-7.658504e-01
-7.075963e-01
-6.374507e-01
-5.573489e-01
-4.708248e-01
-3.828870e-01
-2.997596e-01
-2.285065e-01
-1.765647e-01
-1.512152e-01
-1.590260e-01
-2.052998e-01
-2.935663e-01
-4.251567e-01
-5.988984e-01
-8.109624e-01
-1.054888e+00
-1.321797e+00
-1.600790e+00
-1.879507e+00
-2.144814e+00
-2.383565e+00
-2.583391e+00
-2.733459e+00
-2.825154e+00
-2.852634e+00
-2.813235e+00
-2.707700e+00
-2.540209e+00
-2.318210e+00
-2.052044e+00
-1.754387e+00
-1.439536e+00
-1.122584e+00
-8.185580e-01
-5.415849e-01
-3.041457e-01
-1.164735e-01
1.387721e-02
8.227876e-02
8.710526e-02
2.965036e-02
-8.608708e-02
-2.537235e-01
-4.648915e-01
-7.096950e-01
-9.771946e-01
-1.255900e+00
-1.534244e+00
-1.801027e+00
-2.045813e+00
-2.259275e+00
-2.433499e+00
-2.562245e+00
-2.641177e+00
-2.668073e+00
-2.642994e+00
-2.568388e+00
-2.449102e+00
-2.292257e+00
-2.106952e+00
-1.903789e+00
-1.694253e+00
-1.489972e+00
-1.301953e+00
-1.139853e+00
-1.011358e+00
-9.217326e-01
-8.735464e-01
-8.666173e-01
-8.981416e-01
-9.630061e-01
-1.054246e+00
-1.163616e+00
-1.282215e+00
-1.401133e+00
-1.512045e+00
-1.607726e+00
-1.682448e+00
-1.732229e+00
-1.754934e+00
-1.750231e+00
-1.719418e+00
-1.665141e+00
-1.591037e+00
-1.501327e+00
-1.400414e+00
-1.292500e+00
-1.181282e+00
-1.069750e+00
-9.600945e-01
-8.537449e-01
-7.514929e-01
-6.536819e-01
-5.604156e-01
-4.717465e-01
-3.878168e-01
-3.089325e-01
-2.355698e-01
-1.683258e-01
-1.078345e-01
-5.467766e-02
-9.316543e-03
2.793765e-02
5.690938e-02
7.750935e-02
8.966846e-02
9.327702e-02
8.814871e-02
7.402137e-02
5.059846e-02
1.762690e-02
-2.499721e-02
-7.710611e-02
-1.381316e-01
-2.069813e-01
-2.819336e-01
-3.605663e-01
-4.397373e-01
-5.156348e-01
-5.839082e-01
-6.398840e-01
-6.788519e-01
-6.963972e-01
-6.887450e-01
-6.530824e-01
-5.878287e-01
-4.928369e-01
-3.695166e-01
-2.208803e-01
-5.151992e-02
1.324771e-01
3.236659e-01
5.134334e-01
6.922421e-01
8.499365e-01
9.761211e-01
1.060614e+00
1.093969e+00
1.068048e+00
9.765988e-01
8.158017e-01
5.847148e-01
2.855805e-01
-7.605491e-02
-4.914289e-01
-9.488599e-01
-1.434236e+00
-1.931667e+00
-2.424245e+00
-2.894884e+00
-3.327176e+00
-3.706214e+00
-4.019365e+00
-4.256916e+00
-4.412590e+00
-4.483877e+00
-4.472157e+00
-4.382591e+00
-4.223780e+00
-4.007205e+00
-3.746481e+00
-3.456494e+00
-3.152475e+00
-2.849097e+00
-2.559659e+00
-2.295417e+00
-2.065111e+00
-1.874693e+00
-1.727282e+00
-1.623304e+00
-1.560799e+00
-1.535844e+00
-1.543049e+00
-1.576071e+00
-1.628107e+00
-1.692327e+00
-1.762222e+00
-1.831868e+00
-1.896093e+00
-1.950576e+00
-1.991887e+00
-2.017512e+00
-2.025859e+00
-2.016285e+00
-1.989115e+00
-1.945673e+00
-1.888276e+00
-1.820184e+00
-1.745483e+00
-1.668883e+00
-1.595431e+00
-1.530175e+00
-1.477784e+00
-1.442180e+00
-1.426227e+00
-1.431494e+00
-1.458132e+00
-1.504865e+00
-1.569099e+00
-1.647131e+00
-1.734438e+00
-1.826014e+00
-1.916739e+00
-2.001734e+00
-2.076690e+00
-2.138142e+00
-2.183677e+00
-2.212052e+00
-2.223239e+00
-2.218378e+00
-2.199658e+00
-2.170126e+00
-2.133449e+00
-2.093629e+00
-2.054698e+00
-2.020409e+00
-1.993928e+00
-1.977564e+00
-1.972543e+00
-1.978844e+00
-1.995125e+00
-2.018720e+00
-2.045749e+00
-2.071308e+00
-2.089740e+00
-2.094983e+00
-2.080947e+00
-2.041923e+00
-1.972977e+00
-1.870324e+00
-1.731640e+00
-1.556318e+00
-1.345631e+00
-1.102813e+00
-8.330239e-01
-5.432280e-01
-2.419521e-01
6.104580e-02
3.551977e-01
6.296112e-01
8.735956e-01
1.077196e+00
1.231707e+00
1.330131e+00
1.367561e+00
1.341461e+00
1.251829e+00
1.101237e+00
8.947415e-01
6.396856e-01
3.453982e-01
2.281997e-02
-3.159250e-01
-6.579920e-01
-9.902963e-01
-1.300001e+00
-1.575002e+00
-1.804410e+00
-1.979005e+00
-2.091679e+00
-2.137812e+00
-2.115595e+00
-2.026233e+00
-1.874025e+00
-1.666265e+00
-1.412974e+00
-1.126445e+00
-8.206318e-01
-5.104146e-01
-2.107972e-01
6.392743e-02
3.009899e-01
4.898918e-01
6.230466e-01
6.962718e-01
7.090936e-01
6.648319e-01
5.704441e-01
4.361195e-01
2.746413e-01
1.005490e-01
-7.083892e-02
-2.244726e-01
-3.466077e-01
-4.257520e-01
-4.534529e-01
-4.248676e-01
-3.390828e-01
-1.991680e-01
-1.196814e-02
2.123367e-01
4.608676e-01
7.188286e-01
9.703840e-01
1.199577e+00
1.391238e+00
1.531835e+00
1.610206e+00
1.618149e+00
1.550830e+00
1.406993e+00
1.189001e+00
9.027019e-01
5.571746e-01
1.643752e-01
-2.612984e-01
-7.035121e-01
-1.144581e+00
-1.566146e+00
-1.949943e+00
-2.278654e+00
-2.536796e+00
-2.711589e+00
-2.793721e+00
-2.777937e+00
-2.663393e+00
-2.453723e+00
-2.156833e+00
-1.784429e+00
-1.351338e+00
-8.746795e-01
-3.729466e-01
1.349267e-01
6.304658e-01
1.096476e+00
1.517746e+00
1.881607e+00
2.178322e+00
2.401294e+00
2.547079e+00
2.615228e+00
2.607976e+00
2.529825e+00
2.387092e+00
2.187456e+00
1.939571e+00
1.652769e+00
1.336851e+00
1.001970e+00
6.585528e-01
3.172357e-01
-1.126107e-02
-3.163481e-01
-5.879049e-01
-8.167388e-01
-9.951352e-01
-1.117441e+00
-1.180607e+00
-1.184592e+00
-1.132565e+00
-1.030830e+00
-8.884375e-01
-7.165103e-01
-5.273201e-01
-3.332137e-01
-1.455076e-01
2.651949e-02
1.764175e-01
3.010472e-01
4.007036e-01
4.788776e-01
5.416992e-01
5.971398e-01
6.540700e-01
7.212752e-01
8.065191e-01
9.157311e-01
1.052374e+00
1.217038e+00
1.407278e+00
1.617724e+00
1.840452e+00
2.065589e+00
2.282129e+00
2.478867e+00
2.645389e+00
2.772990e+00
2.855448e+00
2.889544e+00
2.875273e+00
2.815720e+00
2.716616e+00
2.585625e+00
2.431459e+00
2.262921e+00
2.088019e+00
1.913239e+00
1.743068e+00
1.579810e+00
1.423705e+00
1.273284e+00
1.125920e+00
9.784628e-01
8.278856e-01
6.718540e-01
5.091708e-01
3.400563e-01
1.662564e-01
-9.014170e-03
-1.812699e-01
-3.450613e-01
-4.943560e-01
-6.229573e-01
-7.249274e-01
-7.949856e-01
-8.288578e-01
-8.235577e-01
-7.775900e-01
-6.910668e-01
-5.657378e-01
-4.049332e-01
-2.134297e-01
2.748364e-03
2.365711e-01
4.802672e-01
7.255912e-01
9.640832e-01
1.187320e+00
1.387165e+00
1.556037e+00
1.687193e+00
1.775044e+00
1.815480e+00
1.806169e+00
1.746784e+00
1.639135e+00
1.487128e+00
1.296587e+00
1.074906e+00
8.306012e-01
5.728068e-01
3.107694e-01
5.339985e-02
-1.910909e-01
-4.154616e-01
-6.136264e-01
-7.807764e-01
-9.134583e-01
-1.009622e+00
-1.068640e+00
-1.091283e+00
-1.079649e+00
-1.037027e+00
-9.677117e-01
-8.767672e-01
-7.697759e-01
-6.525886e-01
-5.310959e-01
-4.110299e-01
-2.977964e-01
-1.963306e-01
-1.109721e-01
-4.535907e-02
-2.352635e-03
1.599436e-02
8.408444e-03
-2.569740e-02
-8.637096e-02
-1.732976e-01
-2.859719e-01
-4.238272e-01
-5.862949e-01
-7.727751e-01
-9.825204e-01
-1.214442e+00
-1.466864e+00
-1.737252e+00
-2.021948e+00
-2.315959e+00
-2.612818e+00
-2.904584e+00
-3.181992e+00
-3.434774e+00
-3.652160e+00
-3.823506e+00
-3.939017e+00
-3.990479e+00
-3.971936e+00
-3.880240e+00
-3.715418e+00
-3.480820e+00
-3.183035e+00
-2.831586e+00
-2.438431e+00
-2.017305e+00
-1.582981e+00
-1.150489e+00
-7.343740e-01
-3.480257e-01
-3.126979e-03
2.907750e-01
5.265698e-01
6.997726e-01
8.086175e-01
8.540685e-01
8.397527e-01
7.718166e-01
6.586927e-01
5.107710e-01
3.399658e-01
1.591827e-01
-1.829722e-02
-1.794903e-01
-3.123979e-01
-4.066679e-01
-4.541825e-01
-4.495351e-01
-3.903601e-01
-2.774908e-01
-1.149311e-01
9.036103e-02
3.288648e-01
5.890391e-01
8.579778e-01
1.122137e+00
1.368081e+00
1.583212e+00
1.756422e+00
1.878659e+00
1.943355e+00
1.946720e+00
1.887876e+00
1.768829e+00
1.594275e+00
1.371253e+00
1.108639e+00
8.165365e-01
5.055780e-01
1.862116e-01
-1.319617e-01
-4.407361e-01
-7.336775e-01
-1.006295e+00
-1.255993e+00
-1.481826e+00
-1.684082e+00
-1.863763e+00
-2.022028e+00
-2.159684e+00
-2.276776e+00
-2.372361e+00
-2.444477e+00
-2.490317e+00
-2.506576e+00
-2.489912e+00
-2.437454e+00
-2.347274e+00
-2.218767e+00
-2.052896e+00
-1.852287e+00
-1.621188e+00
-1.365304e+00
-1.091551e+00
-8.077588e-01
-5.223274e-01
-2.438759e-01
1.911068e-02
2.586201e-01
4.674245e-01
6.393600e-01
7.695750e-01
8.547492e-01
8.932873e-01
8.854817e-01
8.336293e-01
7.420789e-01
6.171775e-01
4.670882e-01
3.014635e-01
1.309751e-01
-3.327913e-02
-1.804471e-01
-3.006216e-01
-3.855060e-01
-4.289896e-01
-4.275857e-01
-3.806961e-01
-2.906769e-01
-1.626975e-01
-4.397009e-03
1.746372e-01
3.635308e-01
5.508707e-01
7.254817e-01
8.771674e-01
9.973610e-01
1.079636e+00
1.120039e+00
1.117231e+00
1.072409e+00
9.890390e-01
8.723984e-01
7.289937e-01
5.658974e-01
3.900828e-01
2.078274e-01
2.424758e-02
-1.569883e-01
-3.337480e-01
-5.053282e-01
-6.721798e-01
-8.355109e-01
-9.968217e-01
-1.157431e+00
-1.318048e+00
-1.478433e+00
-1.637188e+00
-1.791685e+00
-1.938149e+00
-2.071864e+00
-2.187500e+00
-2.279506e+00
-2.342547e+00
-2.371931e+00
-2.364017e+00
-2.316538e+00
-2.228851e+00
-2.102061e+00
-1.939015e+00
-1.744174e+00
-1.523357e+00
-1.283394e+00
-1.031716e+00
-7.759420e-01
-5.234801e-01
-2.812012e-01
-5.518512e-02
1.494469e-01
3.286262e-01
4.793818e-01
5.998601e-01
6.893405e-01
7.482535e-01
7.781910e-01
7.818835e-01
7.631135e-01
7.265337e-01
6.773780e-01
6.210722e-01
5.627821e-01
5.069531e-01
4.569115e-01
4.145872e-01
3.804058e-01
3.533678e-01
3.313058e-01
3.112858e-01
2.900949e-01
2.647515e-01
2.329662e-01
1.934960e-01
1.463451e-01
9.279740e-02
3.528337e-02
-2.288860e-02
-7.789468e-02
-1.258031e-01
-1.629795e-01
-1.864505e-01
-1.941942e-01
-1.853372e-01
-1.602487e-01
-1.205290e-01
-6.890031e-02
-9.008641e-03
5.484949e-02
1.180656e-01
1.761101e-01
2.249598e-01
2.615374e-01
2.841281e-01
2.927225e-01
2.892338e-01
2.775355e-01
2.632883e-01
2.535450e-01
2.561578e-01
2.790393e-01
3.293537e-01
4.127266e-01
5.325628e-01
6.895514e-01
8.814179e-01
1.102958e+00
1.346357e+00
1.601766e+00
1.858088e+00
2.103880e+00
2.328290e+00
2.521931e+00
2.677591e+00
2.790730e+00
2.859716e+00
2.885779e+00
2.872724e+00
2.826431e+00
2.754215e+00
2.664108e+00
2.564140e+00
2.461675e+00
2.362854e+00
2.272187e+00
2.192314e+00
2.123947e+00
2.065987e+00
2.015806e+00
1.969637e+00
1.923045e+00
1.871410e+00
1.810385e+00
1.736262e+00
1.646234e+00
1.538524e+00
1.412402e+00
1.268099e+00
1.106669e+00
9.298394e-01
7.398732e-01
5.394766e-01
3.317505e-01
1.201784e-01
-9.137393e-02
-2.986743e-01
-4.971842e-01
-6.821811e-01
-8.489481e-01
-9.930197e-01
-1.110458e+00
-1.198130e+00
-1.253940e+00
-1.277010e+00
-1.267766e+00
-1.227951e+00
-1.160548e+00
-1.069636e+00
-9.601810e-01
-8.377783e-01
-7.083616e-01
-5.779002e-01
-4.521143e-01
-3.362379e-01
-2.348531e-01
-1.518067e-01
-9.020141e-02
-5.243692e-02
-4.026374e-02
-5.481272e-02
-9.657299e-02
-1.653106e-01
-2.599433e-01
-3.784042e-01
-5.175371e-01
-6.730593e-01
-8.396149e-01
-1.010920e+00
-1.179988e+00
-1.339409e+00
-1.481659e+00
-1.599435e+00
-1.685991e+00
-1.735493e+00
-1.743394e+00
-1.706813e+00
-1.624891e+00
-1.499082e+00
-1.333307e+00
-1.133919e+00
-9.094303e-01
-6.699970e-01
-4.266900e-01
-1.906166e-01
2.801583e-02
2.207975e-01
3.818803e-01
5.085308e-01
6.014170e-01
6.645971e-01
7.052043e-01
7.328472e-01
7.587694e-01
7.948341e-01
8.524190e-01
9.413163e-01
1.068737e+00
1.238508e+00
1.450552e+00
1.700687e+00
1.980794e+00
2.279337e+00
2.582198e+00
2.873754e+00
3.138091e+00
3.360240e+00
3.527308e+00
3.629398e+00
3.660231e+00
3.617435e+00
3.502485e+00
3.320349e+00
3.078892e+00
2.788127e+00
2.459393e+00
2.104536e+00
1.735153e+00
1.361949e+00
9.942403e-01
6.396231e-01
3.038202e-01
-9.316126e-03
-2.976628e-01
-5.605840e-01
-7.986269e-01
-1.013192e+00
-1.206205e+00
-1.379813e+00
-1.536122e+00
-1.676989e+00
-1.803868e+00
-1.917734e+00
-2.019066e+00
-2.107899e+00
-2.183913e+00
-2.246554e+00
-2.295165e+00
-2.329103e+00
-2.347834e+00
-2.351006e+00
-2.338489e+00
-2.310416e+00
-2.267204e+00
-2.209590e+00
-2.138666e+00
-2.055922e+00
-1.963280e+00
-1.863119e+00
-1.758266e+00
-1.651965e+00
-1.547782e+00
-1.449469e+00
-1.360743e+00
-1.285017e+00
-1.225074e+00
-1.182727e+00
-1.158520e+00
-1.151518e+00
-1.159240e+00
-1.177780e+00
-1.202102e+00
-1.226495e+00
-1.245117e+00
-1.252563e+00
-1.244363e+00
-1.217339e+00
-1.169782e+00
-1.101415e+00
-1.013173e+00
-9.068393e-01
-7.846236e-01
-6.487418e-01
-5.010878e-01
-3.430422e-01
-1.754443e-01
1.278581e-03
1.868558e-01
3.808433e-01
5.822755e-01
7.893557e-01
9.992314e-01
1.207889e+00
1.410188e+00
1.600032e+00
1.770663e+00
1.915067e+00
2.026423e+00
2.098595e+00
2.126592e+00
2.106994e+00
2.038301e+00
1.921199e+00
1.758740e+00
1.556407e+00
1.322077e+00
1.065833e+00
7.996195e-01
5.367356e-01
2.911483e-01
7.666644e-02
-9.398626e-02
-2.101293e-01
-2.640287e-01
-2.516553e-01
-1.732122e-01
-3.336552e-02
1.588608e-01
3.905334e-01
6.455770e-01
9.058084e-01
1.152163e+00
1.366022e+00
1.530545e+00
1.631893e+00
1.660260e+00
1.610604e+00
1.483037e+00
1.282808e+00
1.019905e+00
7.082926e-01
3.648532e-01
8.142643e-03
-3.429431e-01
-6.704622e-01
-9.585794e-01
-1.194491e+00
-1.369071e+00
-1.477209e+00
-1.517868e+00
-1.493857e+00
-1.411409e+00
-1.279573e+00
-1.109514e+00
-9.137471e-01
-7.053595e-01
-4.972685e-01
-3.015354e-01
-1.287714e-01
1.234285e-02
1.154019e-01
1.764692e-01
1.941123e-01
1.692816e-01
1.050489e-01
6.232522e-03
-1.210558e-01
-2.699032e-01
-4.330844e-01
-6.035057e-01
-7.745665e-01
-9.404061e-01
-1.096019e+00
-1.237243e+00
-1.360632e+00
-1.463278e+00
-1.542618e+00
-1.596293e+00
-1.622116e+00
-1.618149e+00
-1.582902e+00
-1.515600e+00
-1.416488e+00
-1.287089e+00
-1.130378e+00
-9.508389e-01
-7.543807e-01
-5.481369e-01
-3.401563e-01
-1.390213e-01
4.657951e-02
2.082976e-01
3.385684e-01
4.310328e-01
4.809203e-01
4.853798e-01
4.437433e-01
3.577123e-01
2.314512e-01
7.157035e-02
-1.130234e-01
-3.114313e-01
-5.112374e-01
-6.991526e-01
-8.618033e-01
-9.866158e-01
-1.062721e+00
-1.081799e+00
-1.038761e+00
-9.322175e-01
-7.646429e-01
-5.422466e-01
-2.745387e-01
2.635670e-02
3.465773e-01
6.715050e-01
9.867656e-01
1.279161e+00
1.537456e+00
1.752972e+00
1.919943e+00
2.035625e+00
2.100182e+00
2.116365e+00
2.089029e+00
2.024553e+00
1.930203e+00
1.813497e+00
1.681635e+00
1.541027e+00
1.396964e+00
1.253437e+00
1.113125e+00
9.775115e-01
8.471061e-01
7.217241e-01
6.007833e-01
4.835834e-01
3.695475e-01
2.584164e-01
1.503972e-01
4.626861e-02
-5.255661e-02
-1.440173e-01
-2.254525e-01
-2.937245e-01
-3.454249e-01
-3.771539e-01
-3.858494e-01
-3.691298e-01
-3.256061e-01
-2.551216e-01
-1.588838e-01
-3.947024e-02
9.929770e-02
2.525976e-01
4.149362e-01
5.805250e-01
7.436514e-01
8.989950e-01
1.041851e+00
1.168233e+00
1.274869e+00
1.359091e+00
1.418697e+00
1.451800e+00
1.456751e+00
1.432134e+00
1.376879e+00
1.290453e+00
1.173109e+00
1.026132e+00
8.520268e-01
6.545998e-01
4.389033e-01
2.110362e-01
-2.218397e-02
-2.536384e-01
-4.763623e-01
-6.839875e-01
-8.711238e-01
-1.033649e+00
-1.168888e+00
-1.275672e+00
-1.354297e+00
-1.406379e+00
-1.434635e+00
-1.442603e+00
-1.434328e+00
-1.414014e+00
-1.385680e+00
-1.352829e+00
-1.318151e+00
-1.283295e+00
-1.248716e+00
-1.213618e+00
-1.176004e+00
-1.132821e+00
-1.080197e+00
-1.013759e+00
-9.289907e-01
-8.216386e-01
-6.881228e-01
-5.259523e-01
-3.341168e-01
-1.134329e-01
1.331903e-01
4.006013e-01
6.814097e-01
9.661644e-01
1.243718e+00
1.501760e+00
1.727494e+00
1.908408e+00
2.033091e+00
2.092032e+00
2.078351e+00
1.988396e+00
1.822170e+00
1.583526e+00
1.280113e+00
9.230605e-01
5.264110e-01
1.063482e-01
-3.197282e-01
-7.342015e-01
-1.120235e+00
-1.462697e+00
-1.748948e+00
-1.969443e+00
-2.118127e+00
-2.192589e+00
-2.194002e+00
-2.126852e+00
-1.998498e+00
-1.818599e+00
-1.598461e+00
-1.350344e+00
-1.086772e+00
-8.198831e-01
-5.608636e-01
-3.194679e-01
-1.036576e-01
8.063964e-02
2.296474e-01
3.417373e-01
4.173141e-01
4.586062e-01
4.693831e-01
4.546302e-01
4.202092e-01
3.725275e-01
3.182332e-01
2.639417e-01
2.159910e-01
1.802192e-01
1.617548e-01
1.648146e-01
1.925129e-01
2.466876e-01
3.277587e-01
4.346329e-01
5.646726e-01
7.137447e-01
8.763631e-01
1.045931e+00
1.215085e+00
1.376119e+00
1.521477e+00
1.644262e+00
1.738735e+00
1.800745e+00
1.828061e+00
1.820557e+00
1.780220e+00
1.710972e+00
1.618305e+00
1.508749e+00
1.389238e+00
1.266422e+00
1.146028e+00
1.032330e+00
9.278000e-01
8.329723e-01
7.465343e-01
6.656170e-01
5.862456e-01
5.038901e-01
4.140466e-01
3.127821e-01
1.971832e-01
6.566827e-02
-8.185839e-02
-2.440088e-01
-4.180503e-01
-6.001511e-01
-7.856969e-01
-9.696434e-01
-1.146874e+00
-1.312539e+00
-1.462351e+00
-1.592819e+00
-1.701407e+00
-1.786600e+00
-1.847865e+00
-1.885519e+00
-1.900495e+00
-1.894056e+00
-1.867480e+00
-1.821773e+00
-1.757460e+00
-1.674493e+00
-1.572303e+00
-1.449991e+00
-1.306638e+00
-1.141684e+00
-9.553162e-01
-7.488008e-01
-5.247157e-01
-2.870340e-01
-4.105377e-02
2.068218e-01
4.494261e-01
6.792569e-01
8.889464e-01
1.071733e+00
1.221891e+00
1.335095e+00
1.408666e+00
1.441709e+00
1.435102e+00
1.391368e+00
1.314433e+00
1.209308e+00
1.081744e+00
9.378730e-01
7.838741e-01
6.256678e-01
4.686323e-01
3.173393e-01
1.753090e-01
4.479590e-02
-7.337123e-02
-1.798598e-01
-2.767812e-01
-3.674894e-01
-4.562256e-01
-5.476264e-01
-6.461440e-01
-7.554407e-01
-8.778352e-01
-1.013871e+00
-1.162067e+00
-1.318887e+00
-1.478942e+00
-1.635414e+00
-1.780650e+00
-1.906871e+00
-2.006924e+00
-2.074969e+00
-2.107054e+00
-2.101498e+00
-2.059069e+00
-1.982942e+00
-1.878463e+00
-1.752773e+00
-1.614316e+00
-1.472286e+00
-1.336035e+00
-1.214459e+00
-1.115386e+00
-1.044993e+00
-1.007280e+00
-1.003661e+00
-1.032716e+00
-1.090162e+00
-1.169052e+00
-1.260218e+00
-1.352923e+00
-1.435672e+00
-1.497102e+00
-1.526896e+00
-1.516623e+00
-1.460451e+00
-1.355649e+00
-1.202861e+00
-1.006099e+00
-7.724813e-01
-5.117282e-01
-2.354791e-01
4.351486e-02
3.122440e-01
5.582783e-01
7.705344e-01
9.399321e-01
1.059910e+00
1.126780e+00
1.139902e+00
1.101682e+00
1.017386e+00
8.947867e-01
7.436791e-01
5.752803e-01
4.015721e-01
2.346169e-01
8.589146e-02
-3.433078e-02
-1.175186e-01
-1.573189e-01
-1.498677e-01
-9.395768e-02
8.947540e-03
1.548499e-01
3.374895e-01
5.487235e-01
7.789772e-01
1.017729e+00
1.253995e+00
1.476799e+00
1.675593e+00
1.840637e+00
1.963320e+00
2.036422e+00
2.054320e+00
2.013132e+00
1.910832e+00
1.747333e+00
1.524561e+00
1.246518e+00
9.193358e-01
5.512889e-01
1.527510e-01
-2.639408e-01
-6.847377e-01
-1.094264e+00
-1.476341e+00
-1.814646e+00
-2.093471e+00
-2.298567e+00
-2.417992e+00
-2.442911e+00
-2.368285e+00
-2.193350e+00
-1.921865e+00
-1.562081e+00
-1.126428e+00
-6.309419e-01
-9.448416e-02
4.622121e-01
1.017587e+00
1.550341e+00
2.040494e+00
2.470378e+00
2.825490e+00
3.095176e+00
3.273099e+00
3.357440e+00
3.350842e+00
3.260050e+00
3.095308e+00
2.869517e+00
2.597255e+00
2.293728e+00
1.973743e+00
1.650812e+00
1.336433e+00
1.039618e+00
7.666745e-01
5.212345e-01
3.045078e-01
1.157146e-01
-4.735751e-02
-1.877301e-01
-3.086070e-01
-4.128067e-01
-5.023109e-01
-5.779790e-01
-6.394572e-01
-6.852907e-01
-7.132204e-01
-7.206190e-01
-7.050024e-01
-6.645388e-01
-5.984804e-01
-5.074539e-01
-3.935677e-01
-2.603226e-01
-1.123389e-01
4.505587e-02
2.063180e-01
3.661806e-01
5.200749e-01
6.644132e-01
7.966943e-01
9.154208e-01
1.019852e+00
1.109647e+00
1.184465e+00
1.243612e+00
1.285784e+00
1.308981e+00
1.310604e+00
1.287731e+00
1.237534e+00
1.157783e+00
1.047338e+00
9.065677e-01
7.376031e-01
5.444123e-01
3.326724e-01
1.094792e-01
-1.170541e-01
-3.382476e-01
-5.452978e-01
-7.296752e-01
-8.834574e-01
-9.996022e-01
-1.072175e+00
-1.096544e+00
-1.069565e+00
-9.897446e-01
-8.573850e-01
-6.746898e-01
-4.458118e-01
-1.768216e-01
1.244206e-01
4.485014e-01
7.848041e-01
1.121964e+00
1.448408e+00
1.752942e+00
2.025337e+00
2.256848e+00
2.440629e+00
2.571980e+00
2.648430e+00
2.669645e+00
2.637190e+00
2.554197e+00
2.424976e+00
2.254637e+00
2.048747e+00
1.813074e+00
1.553415e+00
1.275523e+00
9.850944e-01
6.878139e-01
3.893989e-01
9.562674e-02
-1.876860e-01
-4.547616e-01
-6.999959e-01
-9.181372e-01
-1.104490e+00
-1.255123e+00
-1.367066e+00
-1.438477e+00
-1.468765e+00
-1.458667e+00
-1.410258e+00
-1.326897e+00
-1.213099e+00
-1.074347e+00
-9.168443e-01
-7.472148e-01
-5.721720e-01
-3.981671e-01
-2.310472e-01
-7.575190e-02
6.391605e-02
1.854175e-01
2.874818e-01
3.699899e-01
4.337537e-01
4.802276e-01
5.111992e-01
5.285087e-01
5.338379e-01
5.285952e-01
5.138996e-01
4.906503e-01
4.596496e-01
4.217460e-01
3.779606e-01
3.295718e-01
2.781431e-01
2.254940e-01
1.736252e-01
1.246110e-01
8.047581e-02
4.306203e-02
1.389773e-02
-5.932386e-03
-1.590496e-02
-1.615282e-02
-7.518636e-03
8.452539e-03
2.959797e-02
5.330446e-02
7.674821e-02
9.718130e-02
1.122249e-01
1.201233e-01
1.199166e-01
1.114999e-01
9.556166e-02
7.340976e-02
4.672098e-02
1.725847e-02
-1.339163e-02
-4.402149e-02
-7.391319e-02
-1.028538e-01
-1.310669e-01
-1.590891e-01
-1.876236e-01
-2.174008e-01
-2.490639e-01
-2.830823e-01
-3.196848e-01
-3.588030e-01
-4.000132e-01
-4.424782e-01
-4.848993e-01
-5.254928e-01
-5.620138e-01
-5.918393e-01
-6.121245e-01
-6.200281e-01
-6.129989e-01
-5.890975e-01
-5.473190e-01
-4.878677e-01
-4.123362e-01
-3.237421e-01
-2.263961e-01
-1.255996e-01
-2.720317e-02
6.291692e-02
1.393881e-01
1.977986e-01
2.350190e-01
2.493515e-01
2.404977e-01
2.093699e-01
1.577868e-01
8.811655e-02
2.928096e-03
-9.529426e-02
-2.043362e-01
-3.223261e-01
-4.477041e-01
-5.791177e-01
-7.152766e-01
-8.548064e-01
-9.961287e-01
-1.137389e+00
-1.276439e+00
-1.410873e+00
-1.538109e+00
-1.655497e+00
-1.760432e+00
-1.850470e+00
-1.923412e+00
-1.977369e+00
-2.010800e+00
-2.022530e+00
-2.011748e+00
-1.978006e+00
-1.921217e+00
-1.841657e+00
-1.739979e+00
-1.617226e+00
-1.474859e+00
-1.314766e+00
-1.139267e+00
-9.511009e-01
-7.533885e-01
-5.495771e-01
-3.433638e-01
-1.385955e-01
6.085539e-02
2.512418e-01
4.291165e-01
5.915218e-01
7.361799e-01
8.616628e-01
9.675204e-01
1.054348e+00
1.123775e+00
1.178374e+00
1.221467e+00
1.256860e+00
1.288492e+00
1.320031e+00
1.354464e+00
1.393693e+00
1.438225e+00
1.486974e+00
1.537234e+00
1.584820e+00
1.624390e+00
1.649889e+00
1.655072e+00
1.634041e+00
1.581744e+00
1.494385e+00
1.369740e+00
1.207358e+00
1.008660e+00
7.769351e-01
5.172457e-01
2.362380e-01
-5.813536e-02
-3.569771e-01
-6.508768e-01
-9.303910e-01
-1.186541e+00
-1.411290e+00
-1.597965e+00
-1.741586e+00
-1.839059e+00
-1.889245e+00
-1.892870e+00
-1.852325e+00
-1.771370e+00
-1.654804e+00
-1.508126e+00
-1.337228e+00
-1.148135e+00
-9.467700e-01
-7.387550e-01
-5.292023e-01
-3.225039e-01
-1.221167e-01
6.963099e-02
2.516752e-01
4.242526e-01
5.888064e-01
7.477441e-01
9.040602e-01
1.060857e+00
1.220824e+00
1.385740e+00
1.556078e+00
1.730753e+00
1.907057e+00
2.080781e+00
2.246500e+00
2.397987e+00
2.528695e+00
2.632255e+00
2.702940e+00
2.736039e+00
2.728129e+00
2.677218e+00
2.582780e+00
2.445698e+00
2.268143e+00
2.053444e+00
1.805947e+00
1.530914e+00
1.234437e+00
9.233710e-01
6.052536e-01
2.881842e-01
-1.936504e-02
-3.088272e-01
-5.719115e-01
-8.010557e-01
-9.899244e-01
-1.133903e+00
-1.230519e+00
-1.279731e+00
-1.284006e+00
-1.248180e+00
-1.179080e+00
-1.084957e+00
-9.748033e-01
-8.576340e-01
-7.418282e-01
-6.345972e-01
-5.416242e-01
-4.668896e-01
-4.126645e-01
-3.796369e-01
-3.671179e-01
-3.732755e-01
-3.953495e-01
-4.298158e-01
-4.724919e-01
-5.185991e-01
-5.628150e-01
-5.993589e-01
-6.221478e-01
-6.250413e-01
-6.021745e-01
-5.483560e-01
-4.594956e-01
-3.330211e-01
-1.682449e-01
3.335280e-02
2.679512e-01
5.293483e-01
8.090665e-01
1.096615e+00
1.379910e+00
1.645834e+00
1.880914e+00
2.072061e+00
2.207313e+00
2.276531e+00
2.271978e+00
2.188755e+00
2.025060e+00
1.782292e+00
1.464991e+00
1.080648e+00
6.394069e-01
1.536717e-01
-3.623691e-01
-8.932895e-01
-1.423032e+00
-1.935554e+00
-2.415473e+00
-2.848687e+00
-3.222919e+00
-3.528157e+00
-3.756974e+00
-3.904715e+00
-3.969552e+00
-3.952436e+00
-3.856928e+00
-3.688960e+00
-3.456506e+00
-3.169193e+00
-2.837858e+00
-2.474056e+00
-2.089563e+00
-1.695890e+00
-1.303842e+00
-9.231634e-01
-5.622919e-01
-2.282219e-01
7.351617e-02
3.387894e-01
5.647391e-01
7.496385e-01
8.927631e-01
9.942933e-01
1.055254e+00
1.077488e+00
1.063637e+00
1.017125e+00
9.421283e-01
8.435189e-01
7.267845e-01
5.979215e-01
4.632950e-01
3.294598e-01
2.029392e-01
8.996689e-02
-3.797118e-03
-7.355048e-02
-1.156032e-01
-1.275700e-01
-1.084733e-01
-5.874154e-02
1.989713e-02
1.246122e-01
2.517336e-01
3.970505e-01
5.561144e-01
7.245158e-01
8.981107e-01
1.073175e+00
1.246479e+00
1.415275e+00
1.577215e+00
1.730207e+00
1.872249e+00
2.001261e+00
2.114961e+00
2.210802e+00
2.285975e+00
2.337504e+00
2.362394e+00
2.357841e+00
2.321483e+00
2.251660e+00
2.147683e+00
2.010077e+00
1.840763e+00
1.643168e+00
1.422239e+00
1.184346e+00
9.370896e-01
6.890119e-01
4.492408e-01
2.270824e-01
3.158299e-02
-1.289197e-01
-2.472377e-01
-3.177468e-01
-3.367485e-01
-3.027533e-01
-2.166562e-01
-8.177514e-02
9.626159e-02
3.097873e-01
5.495137e-01
8.050646e-01
1.065585e+00
1.320376e+00
1.559498e+00
1.774302e+00
1.957844e+00
2.105155e+00
2.213350e+00
2.281578e+00
2.310812e+00
2.303524e+00
2.263271e+00
2.194247e+00
2.100837e+00
1.987221e+00
1.857048e+00
1.713191e+00
1.557606e+00
1.391288e+00
1.214339e+00
1.026148e+00
8.256813e-01
6.118668e-01
3.840533e-01
1.424930e-01
-1.112032e-01
-3.737028e-01
-6.397466e-01
-9.021529e-01
-1.152062e+00
-1.379417e+00
-1.573644e+00
-1.724466e+00
-1.822767e+00
-1.861408e+00
-1.835931e+00
-1.745066e+00
-1.591023e+00
-1.379512e+00
-1.119515e+00
-8.228022e-01
-5.032309e-01
-1.758841e-01
1.438886e-01
4.414427e-01
7.037512e-01
9.201904e-01
1.083149e+00
1.188431e+00
1.235425e+00
1.227048e+00
1.169460e+00
1.071567e+00
9.443460e-01
8.000343e-01
6.512360e-01
5.100116e-01
3.870175e-01
2.907635e-01
2.270464e-01
1.986099e-01
2.050616e-01
2.430557e-01
3.067228e-01
3.883022e-01
4.789069e-01
5.693413e-01
6.508874e-01
7.159832e-01
7.587388e-01
7.752543e-01
7.637318e-01
7.243956e-01
6.592513e-01
5.717289e-01
4.662585e-01
3.478264e-01
2.215541e-01
9.233420e-02
-3.545558e-02
-1.581475e-01
-2.728871e-01
-3.776476e-01
-4.711665e-01
-5.528163e-01
-6.224292e-01
-6.800946e-01
-7.259534e-01
-7.600102e-01
-7.819854e-01
-7.912275e-01
-7.866995e-01
-7.670526e-01
-7.307889e-01
-6.765063e-01
-6.032097e-01
-5.106573e-01
-3.997063e-01
-2.726114e-01
-1.332335e-01
1.288173e-02
1.585850e-01
2.953804e-01
4.138583e-01
5.042839e-01
5.573049e-01
5.647195e-01
5.202401e-01
4.201756e-01
2.639630e-01
5.448538e-02
-2.018693e-01
-4.954311e-01
-8.137455e-01
-1.142309e+00
-1.465475e+00
-1.767445e+00
-2.033254e+00
-2.249664e+00
-2.405896e+00
-2.494178e+00
-2.510076e+00
-2.452622e+00
-2.324260e+00
-2.130640e+00
-1.880261e+00
-1.584014e+00
-1.254612e+00
-9.059509e-01
-5.523965e-01
-2.080565e-01
1.139465e-01
4.021451e-01
6.473004e-01
8.428390e-01
9.851237e-01
1.073542e+00
1.110411e+00
1.100701e+00
1.051607e+00
9.719918e-01
8.717312e-01
7.610122e-01
6.496203e-01
5.462632e-01
4.579730e-01
3.896300e-01
3.436416e-01
3.198041e-01
3.153608e-01
3.252554e-01
3.425657e-01
3.590893e-01
3.660385e-01
3.547963e-01
3.176751e-01
2.486223e-01
1.438174e-01
2.112038e-03
-1.747252e-01
-3.819852e-01
-6.122263e-01
-8.557033e-01
-1.100994e+00
-1.335774e+00
-1.547695e+00
-1.725274e+00
-1.858752e+00
-1.940818e+00
-1.967146e+00
-1.936699e+00
-1.851745e+00
-1.717618e+00
-1.542234e+00
-1.335438e+00
-1.108259e+00
-8.721604e-01
-6.383507e-01
-4.172202e-01
-2.179249e-01
-4.812237e-02
8.615754e-02
1.805419e-01
2.322797e-01
2.401814e-01
2.045602e-01
1.271945e-01
1.131524e-02
-1.383932e-01
-3.158018e-01
-5.133917e-01
-7.223906e-01
-9.330246e-01
-1.134901e+00
-1.317517e+00
-1.470875e+00
-1.586140e+00
-1.656293e+00
-1.676703e+00
-1.645541e+00
-1.563999e+00
-1.436254e+00
-1.269180e+00
-1.071823e+00
-8.546823e-01
-6.288786e-01
-4.052897e-01
-1.937515e-01
-2.406340e-03
1.627371e-01
2.979961e-01
4.019573e-01
4.752006e-01
5.198558e-01
5.390602e-01
5.363868e-01
5.153086e-01
4.787528e-01
4.287830e-01
3.664344e-01
2.917100e-01
2.037358e-01
1.010582e-01
-1.794912e-02
-1.546120e-01
-3.094756e-01
-4.818779e-01
-6.696332e-01
-8.688668e-01
-1.074023e+00
-1.278037e+00
-1.472658e+00
-1.648866e+00
-1.797356e+00
-1.909040e+00
-1.975535e+00
-1.989623e+00
-1.945658e+00
-1.839911e+00
-1.670836e+00
-1.439249e+00
-1.148392e+00
-8.038952e-01
-4.136142e-01
1.262699e-02
4.633840e-01
9.260044e-01
1.387086e+00
1.832963e+00
2.250215e+00
2.626183e+00
2.949489e+00
3.210546e+00
3.402039e+00
3.519349e+00
3.560872e+00
3.528209e+00
3.426167e+00
3.262548e+00
3.047722e+00
2.793990e+00
2.514792e+00
2.223821e+00
1.934140e+00
1.657379e+00
1.403097e+00
1.178374e+00
9.876504e-01
8.328193e-01
7.135366e-01
6.276913e-01
5.719629e-01
5.423867e-01
5.348533e-01
5.454815e-01
5.708259e-01
6.079087e-01
6.540905e-01
7.068252e-01
7.633630e-01
8.204763e-01
8.742812e-01
9.202067e-01
9.531365e-01
9.677114e-01
9.587516e-01
9.217377e-01
8.532832e-01
7.515391e-01
6.164858e-01
4.500917e-01
2.563335e-01
4.109054e-02
-1.880703e-01
-4.222005e-01
-6.513534e-01
-8.650337e-01
-1.052701e+00
-1.204318e+00
-1.310907e+00
-1.365111e+00
-1.361689e+00
-1.297930e+00
-1.173936e+00
-9.927362e-01
-7.602356e-01
-4.849688e-01
-1.776912e-01
1.491783e-01
4.822282e-01
8.077977e-01
1.112742e+00
1.385168e+00
1.615080e+00
1.794884e+00
1.919711e+00
1.987520e+00
1.999003e+00
1.957293e+00
1.867531e+00
1.736357e+00
1.571374e+00
1.380644e+00
1.172263e+00
9.540328e-01
7.332281e-01
5.164513e-01
3.095489e-01
1.175591e-01
-5.532989e-02
-2.058305e-01
-3.316202e-01
-4.314126e-01
-5.050186e-01
-5.533714e-01
-5.784887e-01
-5.833575e-01
-5.717382e-01
-5.479086e-01
-5.163783e-01
-4.816130e-01
-4.478029e-01
-4.186982e-01
-3.975196e-01
-3.869386e-01
-3.891088e-01
-4.057229e-01
-4.380655e-01
-4.870376e-01
-5.531336e-01
-6.363646e-01
-7.361377e-01
-8.511153e-01
-9.790858e-01
-1.116881e+00
-1.260366e+00
-1.404518e+00
-1.543586e+00
-1.671326e+00
-1.781271e+00
-1.867026e+00
-1.922543e+00
-1.942376e+00
-1.921897e+00
-1.857470e+00
-1.746597e+00
-1.588031e+00
-1.381874e+00
-1.129654e+00
-8.343944e-01
-5.006562e-01
-1.345557e-01
2.562678e-01
6.627512e-01
1.074595e+00
1.480554e+00
1.868827e+00
2.227549e+00
2.545331e+00
2.811834e+00
3.018315e+00
3.158095e+00
3.226917e+00
3.223162e+00
3.147908e+00
3.004835e+00
2.799976e+00
2.541332e+00
2.238386e+00
1.901526e+00
1.541450e+00
1.168589e+00
7.926000e-01
4.219903e-01
6.390113e-02
-2.759366e-01
-5.930823e-01
-8.841393e-01
-1.146437e+00
-1.377701e+00
-1.575772e+00
-1.738423e+00
-1.863297e+00
-1.947982e+00
-1.990219e+00
-1.988205e+00
-1.940956e+00
-1.848683e+00
-1.713105e+00
-1.537668e+00
-1.327619e+00
-1.089905e+00
-8.329201e-01
-5.660959e-01
-2.993920e-01
-4.272315e-02
1.946227e-01
4.045333e-01
5.805472e-01
7.182264e-01
8.154025e-01
8.722824e-01
8.914041e-01
8.774420e-01
8.368700e-01
7.774978e-01
7.079084e-01
6.368345e-01
5.725197e-01
5.221180e-01
4.911792e-01
4.832619e-01
4.996993e-01
5.395275e-01
5.995702e-01
6.746613e-01
7.579828e-01
8.414916e-01
9.164110e-01
9.737649e-01
1.004929e+00
1.002179e+00
9.592001e-01
8.715412e-01
7.369786e-01
5.557669e-01
3.307603e-01
6.739103e-02
-2.265015e-01
-5.409888e-01
-8.645083e-01
-1.184438e+00
-1.487756e+00
-1.761756e+00
-1.994753e+00
-2.176756e+00
-2.300041e+00
-2.359609e+00
-2.353480e+00
-2.282831e+00
-2.151937e+00
-1.967929e+00
-1.740364e+00
-1.480623e+00
-1.201179e+00
-9.147637e-01
-6.335270e-01
-3.682391e-01
-1.276225e-01
8.212997e-02
2.576143e-01
3.982431e-01
5.060592e-01
5.853725e-01
6.422695e-01
6.840449e-01
7.186011e-01
7.538521e-01
7.971614e-01
8.548395e-01
9.317292e-01
1.030901e+00
1.153479e+00
1.298617e+00
1.463615e+00
1.644160e+00
1.834670e+00
2.028695e+00
2.219328e+00
2.399594e+00
2.562800e+00
2.702808e+00
2.814260e+00
2.892742e+00
2.934916e+00
2.938624e+00
2.902974e+00
2.828418e+00
2.716806e+00
2.571422e+00
2.396959e+00
2.199441e+00
1.986053e+00
1.764891e+00
1.544639e+00
1.334195e+00
1.142285e+00
9.770867e-01
8.458848e-01
7.547591e-01
7.083156e-01
7.094528e-01
7.591735e-01
8.564533e-01
9.981912e-01
1.179265e+00
1.392712e+00
1.630045e+00
1.881687e+00
2.137491e+00
2.387312e+00
2.621553e+00
2.831658e+00
3.010500e+00
3.152641e+00
3.254463e+00
3.314172e+00
3.331686e+00
3.308435e+00
3.247093e+00
3.151269e+00
3.025178e+00
2.873329e+00
2.700236e+00
2.510186e+00
2.307069e+00
2.094282e+00
1.874705e+00
1.650761e+00
1.424531e+00
1.197920e+00
9.728526e-01
7.514556e-01
5.362094e-01
3.300325e-01
1.362750e-01
-4.138875e-02
-1.991669e-01
-3.334382e-01
-4.410894e-01
-5.198621e-01
-5.686682e-01
-5.878372e-01
-5.792672e-01
-5.464580e-01
-4.944151e-01
-4.294187e-01
-3.586609e-01
-2.897680e-01
-2.302331e-01
-1.868067e-01
-1.649008e-01
-1.680711e-01
-1.976431e-01
-2.525276e-01
-3.292583e-01
-4.222494e-01
-5.242514e-01
-6.269573e-01
-7.216998e-01
-8.001752e-01
-8.551308e-01
-8.809631e-01
-8.741833e-01
-8.337225e-01
-7.610618e-01
-6.601871e-01
-5.373816e-01
-4.008765e-01
-2.603880e-01
-1.265641e-01
-1.036762e-02
7.757861e-02
1.276584e-01
1.319085e-01
8.461046e-02
-1.720794e-02
-1.733998e-01
-3.804913e-01
-6.316701e-01
-9.169939e-01
-1.223826e+00
-1.537489e+00
-1.842103e+00
-2.121554e+00
-2.360521e+00
-2.545474e+00
-2.665569e+00
-2.713359e+00
-2.685275e+00
-2.581851e+00
-2.407687e+00
-2.171159e+00
-1.883898e+00
-1.560084e+00
-1.215580e+00
-8.669827e-01
-5.306198e-01
-2.215936e-01
4.708483e-02
2.651977e-01
4.258138e-01
5.255406e-01
5.645265e-01
5.462225e-01
4.769385e-01
3.652388e-01
2.212355e-01
5.584027e-02
-1.199706e-01
-2.958292e-01
-4.625484e-01
-6.125655e-01
-7.402379e-01
-8.419844e-01
-9.162733e-01
-9.634694e-01
-9.855601e-01
-9.857869e-01
-9.682163e-01
-9.372847e-01
-8.973562e-01
-8.523283e-01
-8.053160e-01
-7.584373e-01
-7.127099e-01
-6.680571e-01
-6.234076e-01
-5.768670e-01
-5.259291e-01
-4.677046e-01
-3.991456e-01
-3.172562e-01
-2.192871e-01
-1.029159e-01
3.358599e-02
1.911999e-01
3.700236e-01
5.691607e-01
7.866415e-01
1.019382e+00
1.263186e+00
1.512777e+00
1.761885e+00
2.003349e+00
2.229275e+00
2.431229e+00
2.600486e+00
2.728355e+00
2.806566e+00
2.827740e+00
2.785919e+00
2.677118e+00
2.499877e+00
2.255736e+00
1.949589e+00
1.589843e+00
1.188341e+00
7.600268e-01
3.223275e-01
-1.057004e-01
-5.044275e-01
-8.548300e-01
-1.139703e+00
-1.344805e+00
-1.459849e+00
-1.479231e+00
-1.402460e+00
-1.234227e+00
-9.841233e-01
-6.660207e-01
-2.971728e-01
1.028932e-01
5.136015e-01
9.145737e-01
1.286802e+00
1.613671e+00
1.881763e+00
2.081417e+00
2.207032e+00
2.257116e+00
2.234111e+00
2.144039e+00
1.995984e+00
1.801462e+00
1.573709e+00
1.326901e+00
1.075359e+00
8.327455e-01
6.113099e-01
4.212174e-01
2.700102e-01
1.622516e-01
9.939095e-02
7.987315e-02
9.948974e-02
1.519405e-01
2.295454e-01
3.240246e-01
4.272535e-01
5.319015e-01
6.318828e-01
7.225778e-01
8.008252e-01
8.647234e-01
9.133061e-01
9.461753e-01
9.631627e-01
9.640773e-01
9.485688e-01
9.161101e-01
8.660827e-01
7.979361e-01
7.113873e-01
6.066284e-01
4.845140e-01
3.467028e-01
1.957327e-01
3.501737e-02
-1.312417e-01
-2.982207e-01
-4.607012e-01
-6.133361e-01
-7.509305e-01
-8.687121e-01
-9.625709e-01
-1.029254e+00
-1.066507e+00
-1.073144e+00
-1.049063e+00
-9.951725e-01
-9.132705e-01
-8.058582e-01
-6.759343e-01
-5.267904e-01
-3.618386e-01
-1.844976e-01
1.855820e-03
1.938720e-01
3.881755e-01
5.813008e-01
7.696490e-01
9.494818e-01
1.116962e+00
1.268229e+00
1.399501e+00
1.507184e+00
1.587993e+00
1.639084e+00
1.658206e+00
1.643886e+00
1.595622e+00
1.514078e+00
1.401232e+00
1.260444e+00
1.096409e+00
9.149861e-01
7.229087e-01
5.273992e-01
3.357368e-01
1.548126e-01
-9.284262e-03
-1.516228e-01
-2.687030e-01
-3.586306e-01
-4.211826e-01
-4.577594e-01
-4.712298e-01
-4.656819e-01
-4.461015e-01
-4.180053e-01
-3.870521e-01
-3.586564e-01
-3.376204e-01
-3.277962e-01
-3.317943e-01
-3.507534e-01
-3.841946e-01
-4.299822e-01
-4.844057e-01
-5.423871e-01
-5.978014e-01
-6.438832e-01
-6.736869e-01
-6.805659e-01
-6.586389e-01
-6.032210e-01
-5.112001e-01
-3.813425e-01
-2.145139e-01
-1.380115e-02
2.154763e-01
4.658731e-01
7.280452e-01
9.910924e-01
1.243007e+00
1.471210e+00
1.663155e+00
1.806969e+00
1.892103e+00
1.909958e+00
1.854456e+00
1.722515e+00
1.514416e+00
1.234007e+00
8.887353e-01
4.894696e-01
5.011407e-02
-4.129927e-01
-8.818667e-01
-1.337817e+00
-1.762479e+00
-2.138876e+00
-2.452440e+00
-2.691914e+00
-2.850074e+00
-2.924198e+00
-2.916239e+00
-2.832670e+00
-2.684012e+00
-2.484057e+00
-2.248873e+00
-1.995668e+00
-1.741619e+00
-1.502782e+00
-1.293151e+00
-1.123950e+00
-1.003171e+00
-9.353685e-01
-9.216837e-01
-9.600545e-01
-1.045571e+00
-1.170926e+00
-1.326926e+00
-1.503027e+00
-1.687883e+00
-1.869895e+00
-2.037749e+00
-2.180946e+00
-2.290316e+00
-2.358488e+00
-2.380302e+00
-2.353126e+00
-2.277040e+00
-2.154884e+00
-1.992120e+00
-1.796553e+00
-1.577886e+00
-1.347175e+00
-1.116195e+00
-8.967759e-01
-7.001480e-01
-5.363368e-01
-4.136427e-01
-3.382307e-01
-3.138452e-01
-3.416526e-01
-4.202041e-01
-5.455093e-01
-7.112102e-01
-9.088488e-01
-1.128230e+00
-1.357875e+00
-1.585564e+00
-1.798951e+00
-1.986229e+00
-2.136804e+00
-2.241933e+00
-2.295287e+00
-2.293372e+00
-2.235796e+00
-2.125336e+00
-1.967816e+00
-1.771786e+00
-1.548033e+00
-1.308948e+00
-1.067787e+00
-8.378796e-01
-6.318108e-01
-4.606447e-01
-3.332196e-01
-2.555661e-01
-2.304900e-01
-2.573573e-01
-3.321099e-01
-4.475272e-01
-5.937263e-01
-7.588767e-01
-9.300759e-01
-1.094322e+00
-1.239502e+00
-1.355321e+00
-1.434094e+00
-1.471327e+00
-1.466053e+00
-1.420872e+00
-1.341700e+00
-1.237232e+00
-1.118191e+00
-9.964000e-01
-8.837918e-01
-7.914334e-01
-7.286507e-01
-7.023221e-01
-7.163857e-01
-7.715812e-01
-8.654277e-01
-9.924235e-01
-1.144437e+00
-1.311251e+00
-1.481215e+00
-1.641960e+00
-1.781112e+00
-1.886977e+00
-1.949141e+00
-1.958952e+00
-1.909869e+00
-1.797661e+00
-1.620458e+00
-1.378690e+00
-1.074931e+00
-7.137157e-01
-3.013540e-01
1.541993e-01
6.434221e-01
1.155257e+00
1.677142e+00
2.195092e+00
2.693895e+00
3.157473e+00
3.569421e+00
3.913717e+00
4.175573e+00
4.342345e+00
4.404430e+00
4.356060e+00
4.195905e+00
3.927434e+00
3.558970e+00
3.103438e+00
2.577820e+00
2.002357e+00
1.399561e+00
7.931210e-01
2.067665e-01
-3.368485e-01
-8.171868e-01
-1.216762e+00
-1.521934e+00
-1.723535e+00
-1.817306e+00
-1.804093e+00
-1.689801e+00
-1.485062e+00
-1.204624e+00
-8.664912e-01
-4.908526e-01
-9.888459e-02
2.884880e-01
6.517694e-01
9.739188e-01
1.241150e+00
1.443452e+00
1.574816e+00
1.633174e+00
1.620090e+00
1.540267e+00
1.400935e+00
1.211189e+00
9.813412e-01
7.223308e-01
4.452240e-01
1.608078e-01
-1.207243e-01
-3.900180e-01
-6.387539e-01
-8.598155e-01
-1.047439e+00
-1.197344e+00
-1.306844e+00
-1.374903e+00
-1.402148e+00
-1.390803e+00
-1.344561e+00
-1.268386e+00
-1.168251e+00
-1.050849e+00
-9.232790e-01
-7.927264e-01
-6.661727e-01
-5.501285e-01
-4.504050e-01
-3.719244e-01
-3.185678e-01
-2.930600e-01
-2.968903e-01
-3.302769e-01
-3.921772e-01
-4.803548e-01
-5.915052e-01
-7.214398e-01
-8.653224e-01
-1.017944e+00
-1.174022e+00
-1.328492e+00
-1.476784e+00
-1.615041e+00
-1.740270e+00
-1.850401e+00
-1.944269e+00
-2.021517e+00
-2.082446e+00
-2.127852e+00
-2.158858e+00
-2.176769e+00
-2.182950e+00
-2.178722e+00
-2.165274e+00
-2.143595e+00
-2.114424e+00
-2.078247e+00
-2.035346e+00
-1.985901e+00
-1.930150e+00
-1.868576e+00
-1.802081e+00
-1.732112e+00
-1.660688e+00
-1.590305e+00
-1.523713e+00
-1.463570e+00
-1.412036e+00
-1.370349e+00
-1.338479e+00
-1.314909e+00
-1.296614e+00
-1.279246e+00
-1.257515e+00
-1.225729e+00
-1.178401e+00
-1.110863e+00
-1.019797e+00
-9.036235e-01
-7.627009e-01
-5.993284e-01
-4.175546e-01
-2.228244e-01
-2.150884e-02
1.796308e-01
3.739873e-01
5.556114e-01
7.196346e-01
8.625816e-01
9.825619e-01
1.079337e+00
1.154274e+00
1.210194e+00
1.251126e+00
1.281987e+00
1.308188e+00
1.335199e+00
1.368087e+00
1.411073e+00
1.467129e+00
1.537669e+00
1.622339e+00
1.718940e+00
1.823478e+00
1.930338e+00
2.032575e+00
2.122291e+00
2.191112e+00
2.230710e+00
2.233389e+00
2.192674e+00
2.103890e+00
1.964677e+00
1.775383e+00
1.539299e+00
1.262683e+00
9.545442e-01
6.262012e-01
2.906164e-01
-3.841862e-02
-3.471831e-01
-6.229169e-01
-8.546140e-01
-1.033645e+00
-1.154165e+00
-1.213279e+00
-1.210990e+00
-1.149946e+00
-1.035033e+00
-8.728738e-01
-6.712792e-01
-4.387013e-01
-1.837384e-01
8.528018e-02
3.606091e-01
6.353015e-01
9.033338e-01
1.159662e+00
1.400234e+00
1.621972e+00
1.822747e+00
2.001322e+00
2.157276e+00
2.290866e+00
2.402841e+00
2.494193e+00
2.565879e+00
2.618543e+00
2.652289e+00
2.666535e+00
2.659985e+00
2.630714e+00
2.576368e+00
2.494437e+00
2.382565e+00
2.238871e+00
2.062229e+00
1.852492e+00
1.610637e+00
1.338828e+00
1.040397e+00
7.197549e-01
3.822386e-01
3.392728e-02
-3.185691e-01
-6.683203e-01
-1.008273e+00
-1.331427e+00
-1.630983e+00
-1.900478e+00
-2.133909e+00
-2.325862e+00
-2.471642e+00
-2.567418e+00
-2.610352e+00
-2.598724e+00
-2.532013e+00
-2.410954e+00
-2.237549e+00
-2.015055e+00
-1.747938e+00
-1.441817e+00
-1.103385e+00
-7.403004e-01
-3.610497e-01
2.523186e-02
4.089824e-01
7.804702e-01
1.130081e+00
1.448625e+00
1.727662e+00
1.959844e+00
2.139255e+00
2.261761e+00
2.325320e+00
2.330237e+00
2.279295e+00
2.177755e+00
2.033153e+00
1.854919e+00
1.653809e+00
1.441215e+00
1.228398e+00
1.025731e+00
8.420433e-01
6.841244e-01
5.564577e-01
4.612061e-01
3.984469e-01
3.666156e-01
3.630928e-01
3.848455e-01
4.290297e-01
4.934684e-01
5.769397e-01
6.792383e-01
8.010085e-01
9.433752e-01
1.107422e+00
1.293586e+00
1.501040e+00
1.727144e+00
1.967037e+00
2.213424e+00
2.456618e+00
2.684841e+00
2.884801e+00
3.042480e+00
3.144104e+00
3.177194e+00
3.131608e+00
3.000492e+00
2.781054e+00
2.475093e+00
2.089246e+00
1.634918e+00
1.127893e+00
5.876351e-01
3.631656e-02
-5.023877e-01
-1.004659e+00
-1.447968e+00
-1.812466e+00
-2.082252e+00
-2.246392e+00
-2.299614e+00
-2.242636e+00
-2.082088e+00
-1.830062e+00
-1.503314e+00
-1.122214e+00
-7.094861e-01
-2.888571e-01
1.163401e-01
4.845088e-01
7.970143e-01
1.039223e+00
1.201290e+00
1.278644e+00
1.272131e+00
1.187802e+00
1.036352e+00
8.322637e-01
5.927088e-01
3.363155e-01
8.188570e-02
-1.528339e-01
-3.522442e-01
-5.037828e-01
-5.985609e-01
-6.317240e-01
-6.025253e-01
-5.141222e-01
-3.731184e-01
-1.888916e-01
2.723998e-02
2.629485e-01
5.058487e-01
7.443966e-01
9.686604e-01
1.170904e+00
1.345940e+00
1.491244e+00
1.606825e+00
1.694893e+00
1.759363e+00
1.805256e+00
1.838057e+00
1.863093e+00
1.884987e+00
1.907225e+00
1.931886e+00
1.959518e+00
1.989195e+00
2.018716e+00
2.044931e+00
2.064152e+00
2.072604e+00
2.066856e+00
2.044191e+00
2.002859e+00
1.942197e+00
1.862609e+00
1.765415e+00
1.652604e+00
1.526548e+00
1.389721e+00
1.244462e+00
1.092841e+00
9.366146e-01
7.772953e-01
6.163118e-01
4.552320e-01
2.960166e-01
1.412640e-01
-5.596657e-03
-1.402023e-01
-2.572743e-01
-3.507785e-01
-4.142264e-01
-4.411028e-01
-4.253845e-01
-3.621035e-01
-2.478977e-01
-8.149430e-02
1.359276e-01
4.005336e-01
7.058165e-01
1.042774e+00
1.400274e+00
1.765583e+00
2.125025e+00
2.464718e+00
2.771333e+00
3.032821e+00
3.239048e+00
3.382297e+00
3.457608e+00
3.462939e+00
3.399142e+00
3.269787e+00
3.080848e+00
2.840302e+00
2.557676e+00
2.243598e+00
1.909363e+00
1.566569e+00
1.226788e+00
9.012973e-01
6.008367e-01
3.353684e-01
1.138279e-01
-5.615133e-02
-1.685399e-01
-2.192290e-01
-2.063382e-01
-1.304820e-01
5.044592e-03
1.941990e-01
4.282761e-01
6.961651e-01
9.847832e-01
1.279675e+00
1.565746e+00
1.828100e+00
2.052904e+00
2.228246e+00
2.344897e+00
2.396919e+00
2.382068e+00
2.301945e+00
2.161873e+00
1.970523e+00
1.739299e+00
1.481546e+00
1.211654e+00
9.441087e-01
6.925960e-01
4.691967e-01
2.837450e-01
1.433774e-01
5.229201e-02
1.171111e-02
2.002809e-02
7.310399e-02
1.646753e-01
2.868327e-01
4.305345e-01
5.861221e-01
7.438128e-01
8.941532e-01
1.028420e+00
1.138962e+00
1.219494e+00
1.265317e+00
1.273494e+00
1.242949e+00
1.174489e+00
1.070722e+00
9.358853e-01
7.755518e-01
5.962644e-01
4.051012e-01
2.092196e-01
1.541656e-02
-1.702591e-01
-3.428115e-01
-4.985013e-01
-6.349439e-01
-7.511081e-01
-8.472313e-01
-9.246692e-01
-9.856962e-01
-1.033273e+00
-1.070792e+00
-1.101819e+00
-1.129835e+00
-1.157996e+00
-1.188924e+00
-1.224534e+00
-1.265909e+00
-1.313225e+00
-1.365742e+00
-1.421846e+00
-1.479177e+00
-1.534810e+00
-1.585523e+00
-1.628099e+00
-1.659661e+00
-1.677988e+00
-1.681762e+00
-1.670712e+00
-1.645614e+00
-1.608150e+00
-1.560635e+00
-1.505659e+00
-1.445677e+00
-1.382633e+00
-1.317653e+00
-1.250867e+00
-1.181393e+00
-1.107500e+00
-1.026948e+00
-9.374479e-01
-8.371914e-01
-7.253585e-01
-6.025159e-01
-4.708408e-01
-3.341266e-01
-1.975674e-01
-6.735267e-02
4.987405e-02
1.476238e-01
2.201715e-01
2.631049e-01
2.737628e-01
2.515260e-01
1.979359e-01
1.166354e-01
1.313731e-02
-1.055538e-01
-2.314300e-01
-3.560325e-01
-4.710189e-01
-5.686985e-01
-6.424991e-01
-6.873334e-01
-6.998473e-01
-6.785374e-01
-6.237333e-01
-5.374498e-01
-4.231175e-01
-2.852158e-01
-1.288384e-01
4.076727e-02
2.186414e-01
4.004904e-01
5.829650e-01
7.638161e-01
9.419167e-01
1.117158e+00
1.290236e+00
1.462353e+00
1.634875e+00
1.808967e+00
1.985257e+00
2.163559e+00
2.342686e+00
2.520382e+00
2.693385e+00
2.857612e+00
3.008460e+00
3.141169e+00
3.251220e+00
3.334694e+00
3.388573e+00
3.410932e+00
3.401024e+00
3.359261e+00
3.287121e+00
3.186997e+00
3.062045e+00
2.916027e+00
2.753184e+00
2.578129e+00
2.395734e+00
2.211015e+00
2.028980e+00
1.854434e+00
1.691754e+00
1.544646e+00
1.415910e+00
1.307257e+00
1.219189e+00
1.150980e+00
1.100768e+00
1.065768e+00
1.042591e+00
1.027634e+00
1.017525e+00
1.009536e+00
1.001947e+00
9.942810e-01
9.874081e-01
9.834896e-01
9.857810e-01
9.983161e-01
1.025508e+00
1.071698e+00
1.140690e+00
1.235285e+00
1.356839e+00
1.504877e+00
1.676778e+00
1.867586e+00
2.069971e+00
2.274388e+00
2.469444e+00
2.642489e+00
2.780393e+00
2.870465e+00
2.901448e+00
2.864496e+00
2.754055e+00
2.568566e+00
2.310920e+00
1.988624e+00
1.613640e+00
1.201905e+00
7.725418e-01
3.467912e-01
-5.326738e-02
-4.061400e-01
-6.923892e-01
-8.960457e-01
-1.005847e+00
-1.016187e+00
-9.276887e-01
-7.473210e-01
-4.880396e-01
-1.679666e-01
1.908276e-01
5.638372e-01
9.257973e-01
1.252379e+00
1.521765e+00
1.715983e+00
1.821912e+00
1.831905e+00
1.744012e+00
1.561817e+00
1.293930e+00
9.531764e-01
5.555667e-01
1.191143e-01
-3.374044e-01
-7.956535e-01
-1.238813e+00
-1.652449e+00
-2.025108e+00
-2.348621e+00
-2.618094e+00
-2.831626e+00
-2.989817e+00
-3.095124e+00
-3.151175e+00
-3.162103e+00
-3.132005e+00
-3.064559e+00
-2.962859e+00
-2.829464e+00
-2.666623e+00
-2.476639e+00
-2.262260e+00
-2.027032e+00
-1.775512e+00
-1.513302e+00
-1.246867e+00
-9.831687e-01
-7.291635e-01
-4.912496e-01
-2.747433e-01
-8.346613e-02
8.049838e-02
2.168494e-01
3.269147e-01
4.133260e-01
4.795708e-01
5.294810e-01
5.667208e-01
5.943319e-01
6.143844e-01
6.277684e-01
6.341459e-01
6.320684e-01
6.192468e-01
5.929475e-01
5.504684e-01
4.896416e-01
4.092994e-01
3.096435e-01
1.924638e-01
6.117248e-02
-7.936096e-02
-2.231585e-01
-3.636237e-01
-4.941068e-01
-6.084701e-01
-7.015792e-01
-7.696640e-01
-8.105163e-01
-8.235165e-01
-8.095076e-01
-7.705462e-01
-7.095707e-01
-6.300264e-01
-5.354839e-01
-4.292861e-01
-3.142568e-01
-1.925041e-01
-6.534528e-02
6.663104e-02
2.033689e-01
3.450400e-01
4.916745e-01
6.427859e-01
7.970487e-01
9.520832e-01
1.104382e+00
1.249396e+00
1.381772e+00
1.495725e+00
1.585502e+00
1.645884e+00
1.672675e+00
1.663117e+00
1.616171e+00
1.532638e+00
1.415107e+00
1.267742e+00
1.095941e+00
9.059375e-01
7.043853e-01
4.979859e-01
2.931905e-01
9.598518e-02
-8.824777e-02
-2.548147e-01
-3.997657e-01
-5.199386e-01
-6.130005e-01
-6.774803e-01
-7.127844e-01
-7.191816e-01
-6.977527e-01
-6.503067e-01
-5.792753e-01
-4.875984e-01
-3.786187e-01
-2.559967e-01
-1.236511e-01
1.427600e-02
1.534351e-01
2.892770e-01
4.170602e-01
5.318727e-01
6.286817e-01
7.024315e-01
7.482036e-01
7.614483e-01
7.382831e-01
6.758375e-01
5.726096e-01
4.287860e-01
2.464758e-01
2.980942e-02
-2.151269e-01
-4.805326e-01
-7.572964e-01
-1.035525e+00
-1.305140e+00
-1.556477e+00
-1.780812e+00
-1.970768e+00
-2.120551e+00
-2.226032e+00
-2.284680e+00
-2.295414e+00
-2.258413e+00
-2.174959e+00
-2.047318e+00
-1.878699e+00
-1.673249e+00
-1.436073e+00
-1.173218e+00
-8.916170e-01
-5.989415e-01
-3.033778e-01
-1.332609e-02
2.629497e-01
5.176930e-01
7.440099e-01
9.361774e-01
1.089879e+00
1.202359e+00
1.272492e+00
1.300784e+00
1.289323e+00
1.241677e+00
1.162752e+00
1.058603e+00
9.361773e-01
8.029996e-01
6.667898e-01
5.350445e-01
4.146072e-01
3.112683e-01
2.294341e-01
1.718970e-01
1.397244e-01
1.322730e-01
1.473140e-01
1.812524e-01
2.294132e-01
2.863705e-01
3.463011e-01
4.033500e-01
4.519977e-01
4.874201e-01
5.058258e-01
5.047453e-01
4.832422e-01
4.420110e-01
3.833358e-01
3.108954e-01
2.294218e-01
1.442370e-01
6.071497e-02
-1.627520e-02
-8.288140e-02
-1.366747e-01
-1.768963e-01
-2.045069e-01
-2.220215e-01
-2.331400e-01
-2.422159e-01
-2.536348e-01
-2.711902e-01
-2.975509e-01
-3.338922e-01
-3.797347e-01
-4.330000e-01
-4.902579e-01
-5.471185e-01
-5.987125e-01
-6.402024e-01
-6.672729e-01
-6.765605e-01
-6.659954e-01
-6.350366e-01
-5.847910e-01
-5.180155e-01
-4.390045e-01
-3.533743e-01
-2.677581e-01
-1.894304e-01
-1.258740e-01
-8.430569e-02
-7.117359e-02
-9.164583e-02
-1.491195e-01
-2.447888e-01
-3.773216e-01
-5.426955e-01
-7.342388e-01
-9.429052e-01
-1.157782e+00
-1.366804e+00
-1.557614e+00
-1.718490e+00
-1.839237e+00
-1.911963e+00
-1.931660e+00
-1.896528e+00
-1.808039e+00
-1.670718e+00
-1.491707e+00
-1.280143e+00
-1.046418e+00
-8.014257e-01
-5.558279e-01
-3.194475e-01
-1.008064e-01
9.315628e-02
2.571925e-01
3.877108e-01
4.826423e-01
5.412634e-01
5.640223e-01
5.524033e-01
5.088406e-01
4.366669e-01
3.400719e-01
2.240392e-01
9.423510e-02
-4.316083e-02
-1.816814e-01
-3.148412e-01
-4.364284e-01
-5.407981e-01
-6.231432e-01
-6.797213e-01
-7.080159e-01
-7.068117e-01
-6.761693e-01
-6.172932e-01
-5.323001e-01
-4.239096e-01
-2.950932e-01
-1.487255e-01
1.271637e-02
1.873645e-01
3.740546e-01
5.722874e-01
7.820593e-01
1.003580e+00
1.236912e+00
1.481565e+00
1.736110e+00
1.997844e+00
2.262571e+00
2.524528e+00
2.776487e+00
3.010044e+00
3.216080e+00
3.385358e+00
3.509191e+00
3.580121e+00
3.592526e+00
3.543078e+00
3.431004e+00
3.258111e+00
3.028583e+00
2.748560e+00
2.425571e+00
2.067883e+00
1.683848e+00
1.281338e+00
8.673104e-01
4.475679e-01
2.670939e-02
-3.917212e-01
-8.049306e-01
-1.210462e+00
-1.605737e+00
-1.987627e+00
-2.352117e+00
-2.694129e+00
-3.007536e+00
-3.285374e+00
-3.520250e+00
-3.704885e+00
-3.832743e+00
-3.898663e+00
-3.899436e+00
-3.834249e+00
-3.704959e+00
-3.516169e+00
-3.275094e+00
-2.991239e+00
-2.675896e+00
-2.341509e+00
-2.000948e+00
-1.666732e+00
-1.350244e+00
-1.060999e+00
-8.060056e-01
-5.892611e-01
-4.114519e-01
-2.698813e-01
-1.586670e-01
-6.921513e-02
9.044657e-03
8.770831e-02
1.783046e-01
2.911569e-01
4.343102e-01
6.126345e-01
8.272050e-01
1.075031e+00
1.349168e+00
1.639212e+00
1.932120e+00
2.213277e+00
2.467701e+00
2.681254e+00
2.841749e+00
2.939850e+00
2.969691e+00
2.929187e+00
2.820027e+00
2.647406e+00
2.419539e+00
2.147044e+00
1.842255e+00
1.518531e+00
1.189589e+00
8.688926e-01
5.690996e-01
3.015599e-01
7.588027e-02
-1.004448e-01
-2.223167e-01
-2.872111e-01
-2.952314e-01
-2.490259e-01
-1.535649e-01
-1.579259e-02
1.558236e-01
3.518092e-01
5.622234e-01
7.771794e-01
9.873077e-01
1.184136e+00
1.360378e+00
1.510125e+00
1.628978e+00
1.714112e+00
1.764325e+00
1.780058e+00
1.763419e+00
1.718176e+00
1.649726e+00
1.564989e+00
1.472220e+00
1.380702e+00
1.300310e+00
1.240952e+00
1.211907e+00
1.221109e+00
1.274436e+00
1.375093e+00
1.523140e+00
1.715250e+00
1.944703e+00
2.201648e+00
2.473581e+00
2.746028e+00
3.003354e+00
3.229672e+00
3.409778e+00
3.530078e+00
3.579467e+00
3.550098e+00
3.438016e+00
3.243587e+00
2.971694e+00
2.631641e+00
2.236762e+00
1.803717e+00
1.351535e+00
9.004394e-01
4.705651e-01
8.066758e-02
-2.530738e-01
-5.180540e-01
-7.059659e-01
-8.131927e-01
-8.408468e-01
-7.944620e-01
-6.833806e-01
-5.199015e-01
-3.182769e-01
-9.364880e-02
1.389867e-01
3.657127e-01
5.744677e-01
7.556285e-01
9.023823e-01
1.010885e+00
1.080213e+00
1.112130e+00
1.110684e+00
1.081687e+00
1.032102e+00
9.694022e-01
9.009417e-01
8.334031e-01
7.723488e-01
7.219054e-01
6.845887e-01
6.612624e-01
6.512146e-01
6.523332e-01
6.613569e-01
6.741804e-01
6.861925e-01
6.926268e-01
6.889085e-01
6.709794e-01
6.355892e-01
5.805365e-01
5.048530e-01
4.089216e-01
2.945272e-01
1.648391e-01
2.432643e-02
-1.213889e-01
-2.657347e-01
-4.014402e-01
-5.208295e-01
-6.161559e-01
-6.799730e-01
-7.055409e-01
-6.872529e-01
-6.210623e-01
-5.048726e-01
-3.388458e-01
-1.255831e-01
1.298627e-01
4.201640e-01
7.360847e-01
1.067010e+00
1.401594e+00
1.728474e+00
2.036968e+00
2.317712e+00
2.563156e+00
2.767887e+00
2.928740e+00
3.044690e+00
3.116562e+00
3.146592e+00
3.137910e+00
3.094031e+00
3.018400e+00
2.914068e+00
2.783530e+00
2.628726e+00
2.451222e+00
2.252513e+00
2.034405e+00
1.799414e+00
1.551090e+00
1.294210e+00
1.034785e+00
7.798510e-01
5.370564e-01
3.140796e-01
1.179536e-01
-4.562770e-02
-1.729260e-01
-2.626182e-01
-3.160338e-01
-3.371313e-01
-3.322076e-01
-3.093638e-01
-2.777835e-01
-2.468967e-01
-2.255182e-01
-2.210497e-01
-2.388278e-01
-2.816838e-01
-3.497617e-01
-4.406095e-01
-5.495279e-01
-6.701314e-01
-7.950461e-01
-9.166615e-01
-1.027845e+00
-1.122542e+00
-1.196209e+00
-1.246041e+00
-1.271000e+00
-1.271646e+00
-1.249839e+00
-1.208328e+00
-1.150318e+00
-1.079054e+00
-9.974868e-01
-9.080492e-01
-8.125708e-01
-7.123274e-01
-6.081996e-01
-5.008982e-01
-3.912041e-01
-2.801678e-01
-1.692225e-01
-6.018099e-02
4.489432e-02
1.439367e-01
2.352023e-01
3.176302e-01
3.911703e-01
4.570161e-01
5.176794e-01
5.768678e-01
6.391499e-01
7.094295e-01
7.922845e-01
8.912549e-01
1.008177e+00
1.142660e+00
1.291777e+00
1.450032e+00
1.609605e+00
1.760881e+00
1.893191e+00
1.995704e+00
2.058367e+00
2.072797e+00
2.033027e+00
1.936037e+00
1.782038e+00
1.574484e+00
1.319850e+00
1.027193e+00
7.075730e-01
3.733566e-01
3.749570e-02
-2.871828e-01
-5.886108e-01
-8.559990e-01
-1.080216e+00
-1.254023e+00
-1.372187e+00
-1.431490e+00
-1.430671e+00
-1.370335e+00
-1.252832e+00
-1.082117e+00
-8.635992e-01
-6.039598e-01
-3.109561e-01
6.802085e-03
3.400952e-01
6.793548e-01
1.014941e+00
1.337433e+00
1.637927e+00
1.908336e+00
2.141680e+00
2.332364e+00
2.476416e+00
2.571688e+00
2.617984e+00
2.617113e+00
2.572831e+00
2.490686e+00
2.377729e+00
2.242133e+00
2.092712e+00
1.938374e+00
1.787560e+00
1.647696e+00
1.524722e+00
1.422733e+00
1.343777e+00
1.287817e+00
1.252873e+00
1.235311e+00
1.230260e+00
1.232096e+00
1.234962e+00
1.233259e+00
1.222078e+00
1.197535e+00
1.156995e+00
1.099173e+00
1.024120e+00
9.331227e-01
8.285376e-01
7.136000e-01
5.922243e-01
4.688162e-01
3.480916e-01
2.348946e-01
1.339974e-01
4.987447e-02
-1.355208e-02
-5.318267e-02
-6.700322e-02
-5.431045e-02
-1.586827e-02
4.603030e-02
1.276108e-01
2.237765e-01
3.283689e-01
4.345076e-01
5.349823e-01
6.226669e-01
6.909257e-01
7.339870e-01
7.472651e-01
7.276182e-01
6.735318e-01
5.852220e-01
4.646552e-01
3.154811e-01
1.428825e-01
-4.665028e-02
-2.456061e-01
-4.457839e-01
-6.386453e-01
-8.156710e-01
-9.687037e-01
-1.090264e+00
-1.173836e+00
-1.214109e+00
-1.207187e+00
-1.150742e+00
-1.044136e+00
-8.884690e-01
-6.865848e-01
-4.430078e-01
-1.638211e-01
1.435115e-01
4.703720e-01
8.072519e-01
1.144043e+00
1.470346e+00
1.775787e+00
2.050347e+00
2.284692e+00
2.470491e+00
2.600713e+00
2.669889e+00
2.674303e+00
2.612115e+00
2.483423e+00
2.290259e+00
2.036537e+00
1.727978e+00
1.371991e+00
9.775182e-01
5.548288e-01
1.152374e-01
-3.292528e-01
-7.663819e-01
-1.184125e+00
-1.571208e+00
-1.917619e+00
-2.215058e+00
-2.457309e+00
-2.640490e+00
-2.763178e+00
-2.826406e+00
-2.833531e+00
-2.790000e+00
-2.703025e+00
-2.581192e+00
-2.434022e+00
-2.271505e+00
-2.103622e+00
-1.939868e+00
-1.788793e+00
-1.657566e+00
-1.551599e+00
-1.474231e+00
-1.426517e+00
-1.407131e+00
-1.412412e+00
-1.436563e+00
-1.471991e+00
-1.509787e+00
-1.540297e+00
-1.553748e+00
-1.540892e+00
-1.493613e+00
-1.405485e+00
-1.272245e+00
-1.092159e+00
-8.662768e-01
-5.985319e-01
-2.956851e-01
3.291130e-02
3.757239e-01
7.196098e-01
1.050518e+00
1.354278e+00
1.617427e+00
1.828020e+00
1.976365e+00
2.055625e+00
2.062249e+00
1.996184e+00
1.860860e+00
1.662932e+00
1.411815e+00
1.119055e+00
7.975910e-01
4.609836e-01
1.226906e-01
-2.045565e-01
-5.092239e-01
-7.812761e-01
-1.012310e+00
-1.195557e+00
-1.325798e+00
-1.399249e+00
-1.413475e+00
-1.367358e+00
-1.261158e+00
-1.096643e+00
-8.772679e-01
-6.083607e-01
-2.972617e-01
4.664400e-02
4.120385e-01
7.859550e-01
1.154237e+00
1.502155e+00
1.815140e+00
2.079587e+00
2.283659e+00
2.418036e+00
2.476533e+00
2.456540e+00
2.359241e+00
2.189580e+00
1.955985e+00
1.669861e+00
1.344882e+00
9.961626e-01
6.393408e-01
2.896719e-01
-3.880700e-02
-3.339727e-01
-5.861229e-01
-7.882700e-01
-9.362200e-01
-1.028464e+00
-1.065921e+00
-1.051594e+00
-9.901803e-01
-8.876869e-01
-7.510711e-01
-5.879266e-01
-4.062091e-01
-2.139951e-01
-1.926285e-02
1.703149e-01
3.475735e-01
5.060557e-01
6.402081e-01
7.455730e-01
8.189715e-01
8.586729e-01
8.645354e-01
8.380982e-01
7.825971e-01
7.028706e-01
6.051299e-01
4.965785e-01
3.848951e-01
2.776189e-01
1.815056e-01
1.019320e-01
4.242826e-02
4.394671e-03
-1.296501e-02
-1.249797e-02
1.227192e-03
2.238645e-02
4.444850e-02
6.075166e-02
6.506221e-02
5.207465e-02
1.782300e-02
-4.002000e-02
-1.219718e-01
-2.267064e-01
-3.511587e-01
-4.907601e-01
-6.397877e-01
-7.917998e-01
-9.401254e-01
-1.078368e+00
-1.200887e+00
-1.303214e+00
-1.382387e+00
-1.437163e+00
-1.468099e+00
-1.477503e+00
-1.469232e+00
-1.448376e+00
-1.420831e+00
-1.392803e+00
-1.370285e+00
-1.358548e+00
-1.361704e+00
-1.382364e+00
-1.421421e+00
-1.477970e+00
-1.549349e+00
-1.631307e+00
-1.718266e+00
-1.803676e+00
-1.880413e+00
-1.941227e+00
-1.979188e+00
-1.988120e+00
-1.962990e+00
-1.900244e+00
-1.798066e+00
-1.656548e+00
-1.477748e+00
-1.265640e+00
-1.025919e+00
-7.656829e-01
-4.929875e-01
-2.163160e-01
5.598688e-02
3.162535e-01
5.579405e-01
7.759313e-01
9.666626e-01
1.128071e+00
1.259383e+00
1.360802e+00
1.433140e+00
1.477473e+00
1.494868e+00
1.486220e+00
1.452218e+00
1.393427e+00
1.310472e+00
1.204260e+00
1.076227e+00
9.285396e-01
7.642547e-01
5.873907e-01
4.029180e-01
2.166533e-01
3.505995e-02
-1.350426e-01
-2.868461e-01
-4.139779e-01
-5.109545e-01
-5.736299e-01
-5.995990e-01
-5.885139e-01
-5.422716e-01
-4.650358e-01
-3.630741e-01
-2.444077e-01
-1.182948e-01
5.412236e-03
1.169856e-01
2.075570e-01
2.698113e-01
2.985825e-01
2.913032e-01
2.482682e-01
1.726817e-01
7.047896e-02
-5.007123e-02
-1.789557e-01
-3.051507e-01
-4.174440e-01
-5.052795e-01
-5.595619e-01
-5.733614e-01
-5.424671e-01
-4.657433e-01
-3.452591e-01
-1.861721e-01
3.630289e-03
2.141054e-01
4.337979e-01
6.506824e-01
8.530273e-01
1.030201e+00
1.173345e+00
1.275861e+00
1.333677e+00
1.345279e+00
1.311544e+00
1.235406e+00
1.121420e+00
9.752905e-01
8.034195e-01
6.125283e-01
4.093744e-01
2.005729e-01
-7.491960e-03
-2.086945e-01
-3.971709e-01
-5.673371e-01
-7.139538e-01
-8.322594e-01
-9.181740e-01
-9.685615e-01
-9.815162e-01
-9.566333e-01
-8.952107e-01
-8.003377e-01
-6.768331e-01
-5.310187e-01
-3.703348e-01
-2.028329e-01
-3.659662e-02
1.208456e-01
2.630520e-01
3.850880e-01
4.837982e-01
5.579066e-01
6.079460e-01
6.360322e-01
6.455164e-01
6.405599e-01
6.256797e-01
6.053128e-01
5.834399e-01
5.632995e-01
5.472101e-01
5.365051e-01
5.315741e-01
5.319915e-01
5.367067e-01
5.442723e-01
5.530846e-01
5.616212e-01
5.686618e-01
5.734799e-01
5.759907e-01
5.768372e-01
5.773980e-01
5.797018e-01
5.862452e-01
5.997224e-01
6.226878e-01
6.571858e-01
7.043880e-01
7.642839e-01
8.354648e-01
9.150367e-01
9.986848e-01
1.080896e+00
1.155331e+00
1.215321e+00
1.254442e+00
1.267124e+00
1.249225e+00
1.198526e+00
1.115093e+00
1.001453e+00
8.625781e-01
7.056356e-01
5.395377e-01
3.743036e-01
2.202934e-01
8.738386e-02
-1.582978e-02
-8.272027e-02
-1.091325e-01
-9.365730e-02
-3.765994e-02
5.492255e-02
1.779746e-01
3.237320e-01
4.833912e-01
6.477436e-01
8.077942e-01
9.553302e-01
1.083417e+00
1.186803e+00
1.262213e+00
1.308521e+00
1.326776e+00
1.320087e+00
1.293348e+00
1.252827e+00
1.205645e+00
1.159178e+00
1.120450e+00
1.095553e+00
1.089159e+00
1.104168e+00
1.141517e+00
1.200152e+00
1.277177e+00
1.368123e+00
1.467342e+00
1.568444e+00
1.664776e+00
1.749881e+00
1.817914e+00
1.864009e+00
1.884548e+00
1.877349e+00
1.841737e+00
1.778500e+00
1.689735e+00
1.578594e+00
1.448974e+00
1.305174e+00
1.151567e+00
9.923367e-01
8.312785e-01
6.717030e-01
5.164149e-01
3.677576e-01
2.276929e-01
9.788787e-02
-2.021380e-02
-1.253480e-01
-2.164174e-01
-2.925041e-01
-3.529006e-01
-3.971509e-01
-4.250945e-01
-4.369084e-01
-4.331413e-01
-4.147366e-01
-3.830410e-01
-3.397970e-01
-2.871182e-01
-2.274477e-01
-1.634961e-01
-9.815439e-02
-3.437944e-02
2.495181e-02
7.721355e-02
1.202182e-01
1.524019e-01
1.729876e-01
1.821027e-01
1.808331e-01
1.712025e-01
1.560729e-01
1.389765e-01
1.238921e-01
1.149828e-01
1.163135e-01
1.315598e-01
1.637208e-01
2.148496e-01
2.858179e-01
3.761397e-01
4.838790e-01
6.056665e-01
7.368428e-01
8.717314e-01
1.004029e+00
1.127286e+00
1.235429e+00
1.323274e+00
1.386967e+00
1.424318e+00
1.434975e+00
1.420443e+00
1.383938e+00
1.330116e+00
1.264673e+00
1.193879e+00
1.124060e+00
1.061069e+00
1.009780e+00
9.736410e-01
9.543353e-01
9.515705e-01
9.630429e-01
9.845859e-01
1.010505e+00
1.034077e+00
1.048182e+00
1.045992e+00
1.021672e+00
9.710123e-01
8.919213e-01
7.847389e-01
6.523246e-01
4.999107e-01
3.347311e-01
1.654585e-01
1.505329e-03
-1.477447e-01
-2.736990e-01
-3.692455e-01
-4.293074e-01
-4.512269e-01
-4.349526e-01
-3.830326e-01
-3.004224e-01
-1.941355e-01
-7.276493e-02
5.408086e-02
1.763879e-01
2.843453e-01
3.689113e-01
4.223056e-01
4.384072e-01
4.130529e-01
3.442400e-01
2.322371e-01
7.960794e-02
-1.088592e-01
-3.263197e-01
-5.641449e-01
-8.122948e-01
-1.059777e+00
-1.295171e+00
-1.507189e+00
-1.685243e+00
-1.819998e+00
-1.903870e+00
-1.931463e+00
-1.899897e+00
-1.809034e+00
-1.661554e+00
-1.462892e+00
-1.221023e+00
-9.461001e-01
-6.499553e-01
-3.454868e-01
-4.596223e-02
2.357244e-01
4.877970e-01
7.002930e-01
8.656616e-01
9.792237e-01
1.039459e+00
1.048100e+00
1.010025e+00
9.329404e-01
8.268757e-01
7.035065e-01
5.753474e-01
4.548702e-01
3.536150e-01
2.813687e-01
2.454852e-01
2.504119e-01
2.974663e-01
3.848841e-01
5.081268e-01
6.604097e-01
8.333860e-01
1.017913e+00
1.204818e+00
1.385598e+00
1.552995e+00
1.701409e+00
1.827139e+00
1.928434e+00
2.005385e+00
2.059670e+00
2.094183e+00
2.112593e+00
2.118854e+00
2.116741e+00
2.109419e+00
2.099132e+00
2.087015e+00
2.073076e+00
2.056338e+00
2.035124e+00
2.007443e+00
1.971397e+00
1.925549e+00
1.869189e+00
1.802450e+00
1.726260e+00
1.642157e+00
1.551989e+00
1.457573e+00
1.360359e+00
1.261179e+00
1.160101e+00
1.056445e+00
9.489373e-01
8.360098e-01
7.161748e-01
5.884280e-01
4.526026e-01
3.096078e-01
1.615078e-01
1.141986e-02
-1.367611e-01
-2.787767e-01
-4.105075e-01
-5.284976e-01
-6.304310e-01
-7.154910e-01
-7.845422e-01
-8.400926e-01
-8.860226e-01
-9.270991e-01
-9.683272e-01
-1.014222e+00
-1.068104e+00
-1.131515e+00
-1.203850e+00
-1.282253e+00
-1.361806e+00
-1.435973e+00
-1.497247e+00
-1.537915e+00
-1.550841e+00
-1.530201e+00
-1.472067e+00
-1.374825e+00
-1.239373e+00
-1.069098e+00
-8.696534e-01
-6.485500e-01
-4.146149e-01
-1.773642e-01
5.364693e-02
2.694388e-01
4.621344e-01
6.253570e-01
7.544763e-01
8.466959e-01
9.009983e-01
9.179768e-01
8.995971e-01
8.489329e-01
7.699170e-01
6.671355e-01
5.456773e-01
4.110304e-01
2.690069e-01
1.256674e-01
-1.277951e-02
-1.401197e-01
-2.503224e-01
-3.377702e-01
-3.975147e-01
-4.255397e-01
-4.190112e-01
-3.764980e-01
-2.981509e-01
-1.858276e-01
-4.315715e-02
1.244694e-01
3.099928e-01
5.048784e-01
6.994175e-01
8.831390e-01
1.045321e+00
1.175577e+00
1.264472e+00
1.304123e+00
1.288732e+00
1.215006e+00
1.082428e+00
8.933590e-01
6.529758e-01
3.690476e-01
5.158239e-02
-2.876265e-01
-6.355214e-01
-9.783431e-01
-1.302217e+00
-1.593747e+00
-1.840611e+00
-2.032137e+00
-2.159832e+00
-2.217848e+00
-2.203352e+00
-2.116772e+00
-1.961905e+00
-1.745867e+00
-1.478874e+00
-1.173855e+00
-8.458785e-01
-5.114228e-01
-1.874979e-01
1.093257e-01
3.639207e-01
5.635617e-01
6.987542e-01
7.638553e-01
7.574245e-01
6.822671e-01
5.451591e-01
3.562792e-01
1.283990e-01
-1.240898e-01
-3.862198e-01
-6.434675e-01
-8.826628e-01
-1.092718e+00
-1.265137e+00
-1.394276e+00
-1.477386e+00
-1.514441e+00
-1.507822e+00
-1.461909e+00
-1.382637e+00
-1.277072e+00
-1.153032e+00
-1.018766e+00
-8.826683e-01
-7.530110e-01
-6.376572e-01
-5.437353e-01
-4.772731e-01
-4.428117e-01
-4.430405e-01
-4.785043e-01
-5.474363e-01
-6.457575e-01
-7.672615e-01
-9.039821e-01
-1.046710e+00
-1.185614e+00
-1.310903e+00
-1.413475e+00
-1.485494e+00
-1.520861e+00
-1.515540e+00
-1.467738e+00
-1.377922e+00
-1.248708e+00
-1.084627e+00
-8.918146e-01
-6.776566e-01
-4.504155e-01
-2.188604e-01
8.094634e-03
2.217517e-01
4.139963e-01
5.776787e-01
7.070032e-01
7.979029e-01
8.483592e-01
8.586179e-01
8.312494e-01
7.710140e-01
6.845133e-01
5.796408e-01
4.648743e-01
3.484834e-01
2.377457e-01
1.382690e-01
5.351135e-02
-1.543832e-02
-6.978669e-02
-1.126837e-01
-1.486426e-01
-1.828151e-01
-2.202226e-01
-2.650407e-01
-3.200276e-01
-3.861553e-01
-4.624795e-01
-5.462500e-01
-6.332375e-01
-7.182246e-01
-7.955964e-01
-8.599521e-01
-9.066632e-01
-9.323141e-01
-9.349782e-01
-9.143108e-01
-8.714619e-01
-8.088394e-01
-7.297675e-01
-6.380951e-01
-5.378051e-01
-4.326699e-01
-3.259830e-01
-2.203855e-01
-1.177913e-01
-1.940437e-02
7.418766e-02
1.628658e-01
2.468064e-01
3.263094e-01
4.016553e-01
4.730072e-01
5.403650e-01
6.035639e-01
6.623024e-01
7.161839e-01
7.647579e-01
8.075565e-01
8.441242e-01
8.740403e-01
8.969301e-01
9.124567e-01
9.202820e-01
9.199889e-01
9.109657e-01
8.922667e-01
8.624780e-01
8.196300e-01
7.611991e-01
6.842356e-01
5.856284e-01
4.624942e-01
3.126423e-01
1.350516e-01
-6.971913e-02
-2.992545e-01
-5.491876e-01
-8.133054e-01
-1.083844e+00
-1.351939e+00
-1.608187e+00
-1.843257e+00
-2.048510e+00
-2.216573e+00
-2.341824e+00
-2.420770e+00
-2.452268e+00
-2.437589e+00
-2.380298e+00
-2.285972e+00
-2.161773e+00
-2.015919e+00
-1.857108e+00
-1.693948e+00
-1.534439e+00
-1.385553e+00
-1.252929e+00
-1.140697e+00
-1.051438e+00
-9.862580e-01
-9.449600e-01
-9.262875e-01
-9.282065e-01
-9.481962e-01
-9.835220e-01
-1.031469e+00
-1.089521e+00
-1.155473e+00
-1.227480e+00
-1.304026e+00
-1.383839e+00
-1.465759e+00
-1.548577e+00
-1.630892e+00
-1.711001e+00
-1.786862e+00
-1.856136e+00
-1.916316e+00
-1.964907e+00
-1.999640e+00
-2.018672e+00
-2.020731e+00
-2.005180e+00
-1.972003e+00
-1.921704e+00
-1.855156e+00
-1.773431e+00
-1.677629e+00
-1.568750e+00
-1.447610e+00
-1.314806e+00
-1.170738e+00
-1.015658e+00
-8.497552e-01
-6.732573e-01
-4.865338e-01
-2.902028e-01
-8.522982e-02
1.269827e-01
3.445207e-01
5.649036e-01
7.850531e-01
1.001291e+00
1.209376e+00
1.404580e+00
1.581830e+00
1.735898e+00
1.861668e+00
1.954444e+00
2.010308e+00
2.026469e+00
2.001585e+00
1.936000e+00
1.831866e+00
1.693119e+00
1.525304e+00
1.335273e+00
1.130765e+00
9.199215e-01
7.107697e-01
5.107168e-01
3.260885e-01
1.617477e-01
2.082602e-02
-9.540782e-02
-1.875228e-01
-2.577400e-01
-3.095955e-01
-3.474820e-01
-3.761110e-01
-3.999544e-01
-4.227268e-01
-4.469685e-01
-4.737726e-01
-5.026858e-01
-5.317830e-01
-5.579025e-01
-5.770059e-01
-5.846203e-01
-5.763148e-01
-5.481669e-01
-4.971845e-01
-4.216570e-01
-3.214176e-01
-1.980070e-01
-5.472966e-02
1.034018e-01
2.698367e-01
4.367675e-01
5.955151e-01
7.369997e-01
8.522733e-01
9.330763e-01
9.723769e-01
9.648533e-01
9.072781e-01
7.987757e-01
6.409334e-01
4.377573e-01
1.954751e-01
-7.779815e-02
-3.725074e-01
-6.781811e-01
-9.839891e-01
-1.279292e+00
-1.554139e+00
-1.799691e+00
-2.008539e+00
-2.174926e+00
-2.294870e+00
-2.366207e+00
-2.388581e+00
-2.363377e+00
-2.293621e+00
-2.183840e+00
-2.039858e+00
-1.868558e+00
-1.677578e+00
-1.474975e+00
-1.268876e+00
-1.067130e+00
-8.769852e-01
-7.048091e-01
-5.558484e-01
-4.340455e-01
-3.419112e-01
-2.804675e-01
-2.492707e-01
-2.465195e-01
-2.692425e-01
-3.135452e-01
-3.748898e-01
-4.483753e-01
-5.289930e-01
-6.118422e-01
-6.923028e-01
-7.661737e-01
-8.297886e-01
-8.801243e-01
-9.149078e-01
-9.327245e-01
-9.331181e-01
-9.166647e-01
-8.850028e-01
-8.407960e-01
-7.876200e-01
-7.297671e-01
-6.719790e-01
-6.191228e-01
-5.758399e-01
-5.461976e-01
-5.333820e-01
-5.394639e-01
-5.652680e-01
-6.103625e-01
-6.731726e-01
-7.512076e-01
-8.413761e-01
-9.403513e-01
-1.044943e+00
-1.152427e+00
-1.260797e+00
-1.368892e+00
-1.476393e+00
-1.583668e+00
-1.691489e+00
-1.800640e+00
-1.911473e+00
-2.023469e+00
-2.134870e+00
-2.242441e+00
-2.341405e+00
-2.425574e+00
-2.487655e+00
-2.519724e+00
-2.513818e+00
-2.462585e+00
-2.359962e+00
-2.201827e+00
-1.986559e+00
-1.715477e+00
-1.393101e+00
-1.027193e+00
-6.285481e-01
-2.105465e-01
2.115249e-01
6.213241e-01
1.002408e+00
1.339209e+00
1.617954e+00
1.827455e+00
1.959722e+00
2.010369e+00
1.978812e+00
1.868253e+00
1.685488e+00
1.440549e+00
1.146188e+00
8.172484e-01
4.699266e-01
1.209687e-01
-2.131666e-01
-5.171304e-01
-7.774455e-01
-9.831668e-01
-1.126406e+00
-1.202700e+00
-1.211205e+00
-1.154718e+00
-1.039522e+00
-8.750591e-01
-6.734446e-01
-4.488356e-01
-2.166822e-01
7.109285e-03
2.070607e-01
3.690129e-01
4.809759e-01
5.338909e-01
5.222501e-01
4.445210e-01
3.033226e-01
1.053131e-01
-1.392286e-01
-4.171188e-01
-7.132371e-01
-1.011670e+00
-1.296921e+00
-1.555079e+00
-1.774801e+00
-1.948041e+00
-2.070428e+00
-2.141283e+00
-2.163294e+00
-2.141904e+00
-2.084514e+00
-1.999598e+00
-1.895840e+00
-1.781372e+00
-1.663187e+00
-1.546741e+00
-1.435766e+00
-1.332274e+00
-1.236725e+00
-1.148334e+00
-1.065468e+00
-9.860914e-01
-9.082231e-01
-8.303436e-01
-7.517180e-01
-6.725901e-01
-5.942242e-01
-5.187863e-01
-4.490820e-01
-3.881900e-01
-3.390434e-01
-3.040254e-01
-2.846337e-01
-2.812605e-01
-2.931044e-01
-3.182081e-01
-3.535937e-01
-3.954511e-01
-4.393381e-01
-4.803568e-01
-5.132932e-01
-5.327245e-01
-5.331219e-01
-5.089838e-01
-4.550340e-01
-3.665046e-01
-2.395027e-01
-7.143596e-02
1.385503e-01
3.891819e-01
6.767731e-01
9.951023e-01
1.335483e+00
1.687040e+00
2.037187e+00
2.372275e+00
2.678383e+00
2.942182e+00
3.151843e+00
3.297896e+00
3.373989e+00
3.377473e+00
3.309742e+00
3.176272e+00
2.986347e+00
2.752447e+00
2.489366e+00
2.213112e+00
1.939704e+00
1.683978e+00
1.458514e+00
1.272783e+00
1.132589e+00
1.039837e+00
9.926303e-01
9.856713e-01
1.010909e+00
1.058366e+00
1.117059e+00
1.175933e+00
1.224726e+00
1.254693e+00
1.259134e+00
1.233701e+00
1.176468e+00
1.087785e+00
9.699568e-01
8.267906e-01
6.630950e-01
4.841765e-01
2.953963e-01
1.018219e-01
-9.201146e-02
-2.822311e-01
-4.656663e-01
-6.398200e-01
-8.027951e-01
-9.531936e-01
-1.090002e+00
-1.212472e+00
-1.319998e+00
-1.412021e+00
-1.487942e+00
-1.547089e+00
-1.588736e+00
-1.612182e+00
-1.616896e+00
-1.602709e+00
-1.570024e+00
-1.520014e+00
-1.454764e+00
-1.377340e+00
-1.291738e+00
-1.202730e+00
-1.115591e+00
-1.035750e+00
-9.683817e-01
-9.179855e-01
-8.879939e-01
-8.804426e-01
-8.957354e-01
-9.325260e-01
-9.877295e-01
-1.056670e+00
-1.133356e+00
-1.210883e+00
-1.281918e+00
-1.339255e+00
-1.376377e+00
-1.387977e+00
-1.370391e+00
-1.321897e+00
-1.242852e+00
-1.135667e+00
-1.004614e+00
-8.555106e-01
-6.953051e-01
-5.316122e-01
-3.722365e-01
-2.247213e-01
-9.594927e-02
8.187461e-03
8.303725e-02
1.253554e-01
1.333861e-01
1.068616e-01
4.692240e-02
-4.402876e-02
-1.625235e-01
-3.042494e-01
-4.642721e-01
-6.372388e-01
-8.175473e-01
-9.994799e-01
-1.177309e+00
-1.345396e+00
-1.498300e+00
-1.630925e+00
-1.738707e+00
-1.817818e+00
-1.865395e+00
-1.879722e+00
-1.860373e+00
-1.808278e+00
-1.725717e+00
-1.616241e+00
-1.484544e+00
-1.336279e+00
-1.177843e+00
-1.016117e+00
-8.581796e-01
-7.109805e-01
-5.810006e-01
-4.739197e-01
-3.943184e-01
-3.454437e-01
-3.290573e-01
-3.453732e-01
-3.930820e-01
-4.694477e-01
-5.704677e-01
-6.910813e-01
-8.254240e-01
-9.671180e-01
-1.109597e+00
-1.246454e+00
-1.371794e+00
-1.480589e+00
-1.568995e+00
-1.634630e+00
-1.676794e+00
-1.696598e+00
-1.697016e+00
-1.682805e+00
-1.660308e+00
-1.637110e+00
-1.621553e+00
-1.622117e+00
-1.646705e+00
-1.701892e+00
-1.792198e+00
-1.919479e+00
-2.082495e+00
-2.276731e+00
-2.494490e+00
-2.725278e+00
-2.956443e+00
-3.174010e+00
-3.363644e+00
-3.511638e+00
-3.605846e+00
-3.636480e+00
-3.596720e+00
-3.483100e+00
-3.295677e+00
-3.037987e+00
-2.716827e+00
-2.341908e+00
-1.925407e+00
-1.481449e+00
-1.025550e+00
-5.740106e-01
-1.432845e-01
2.507060e-01
5.932773e-01
8.717039e-01
1.075909e+00
1.199079e+00
1.238147e+00
1.194101e+00
1.072068e+00
8.811723e-01
6.341458e-01
3.467191e-01
3.681626e-02
-2.764023e-01
-5.735992e-01
-8.363612e-01
-1.048279e+00
-1.195934e+00
-1.269722e+00
-1.264455e+00
-1.179672e+00
-1.019642e+00
-7.930347e-01
-5.122811e-01
-1.926755e-01
1.487102e-01
4.942060e-01
8.267181e-01
1.130800e+00
1.393541e+00
1.605208e+00
1.759615e+00
1.854205e+00
1.889875e+00
1.870582e+00
1.802774e+00
1.694723e+00
1.555794e+00
1.395726e+00
1.223959e+00
1.049056e+00
8.782583e-01
7.171986e-01
5.698018e-01
4.383709e-01
3.238386e-01
2.261448e-01
1.446738e-01
7.868358e-02
2.765600e-02
-8.481491e-03
-2.928989e-02
-3.390536e-02
-2.125075e-02
9.673228e-03
5.946909e-02
1.280472e-01
2.143986e-01
3.164721e-01
4.311772e-01
5.545211e-01
6.818671e-01
8.082860e-01
9.289562e-01
1.039559e+00
1.136620e+00
1.217739e+00
1.281703e+00
1.328437e+00
1.358838e+00
1.374506e+00
1.377431e+00
1.369679e+00
1.353121e+00
1.329242e+00
1.299031e+00
1.262939e+00
1.220921e+00
1.172503e+00
1.116893e+00
1.053105e+00
9.801057e-01
8.969635e-01
8.030046e-01
6.979571e-01
5.820621e-01
4.561304e-01
3.215264e-01
1.800700e-01
3.386603e-02
-1.149163e-01
-2.642793e-01
-4.126097e-01
-5.588354e-01
-7.025052e-01
-8.437825e-01
-9.833598e-01
-1.122309e+00
-1.261887e+00
-1.403329e+00
-1.547637e+00
-1.695416e+00
-1.846752e+00
-2.001160e+00
-2.157607e+00
-2.314598e+00
-2.470310e+00
-2.622752e+00
-2.769921e+00
-2.909936e+00
-3.041123e+00
-3.162050e+00
-3.271507e+00
-3.368435e+00
-3.451820e+00
-3.520561e+00
-3.573340e+00
-3.608523e+00
-3.624108e+00
-3.617754e+00
-3.586914e+00
-3.529053e+00
-3.441967e+00
-3.324148e+00
-3.175166e+00
-2.996012e+00
-2.789352e+00
-2.559646e+00
-2.313095e+00
-2.057394e+00
-1.801297e+00
-1.553999e+00
-1.324393e+00
-1.120282e+00
-9.476244e-01
-8.099276e-01
-7.078666e-01
-6.391900e-01
-5.989303e-01
-5.798928e-01
-5.733637e-01
-5.699513e-01
-5.604640e-01
-5.367352e-01
-4.923169e-01
-4.229868e-01
-3.270349e-01
-2.053201e-01
-6.110788e-02
1.002834e-01
2.719881e-01
4.462023e-01
6.148475e-01
7.702364e-01
9.056872e-01
1.016038e+00
1.098014e+00
1.150417e+00
1.174125e+00
1.171906e+00
1.148072e+00
1.108047e+00
1.057865e+00
1.003699e+00
9.514356e-01
9.063510e-01
8.728882e-01
8.545481e-01
8.538737e-01
8.725025e-01
9.112508e-01
9.701916e-01
1.048696e+00
1.145416e+00
1.258221e+00
1.384085e+00
1.518976e+00
1.657781e+00
1.794290e+00
1.921294e+00
2.030793e+00
2.114343e+00
2.163505e+00
2.170400e+00
2.128306e+00
2.032251e+00
1.879537e+00
1.670140e+00
1.406934e+00
1.095701e+00
7.449299e-01
3.654219e-01
-3.027251e-02
-4.285281e-01
-8.153817e-01
-1.177280e+00
-1.501791e+00
-1.778231e+00
-1.998177e+00
-2.155839e+00
-2.248275e+00
-2.275441e+00
-2.240090e+00
-2.147525e+00
-2.005225e+00
-1.822365e+00
-1.609260e+00
-1.376752e+00
-1.135590e+00
-8.958234e-01
-6.662648e-01
-4.540516e-01
-2.643448e-01
-1.001877e-01
3.746823e-02
1.495768e-01
2.386752e-01
3.084591e-01
3.632985e-01
4.077349e-01
4.460033e-01
4.816162e-01
5.170432e-01
5.535140e-01
5.909618e-01
6.281139e-01
6.627230e-01
6.919195e-01
7.126471e-01
7.221375e-01
7.183672e-01
7.004429e-01
6.688682e-01
6.256604e-01
5.743019e-01
5.195304e-01
4.669864e-01
4.227531e-01
3.928338e-01
3.826207e-01
3.964082e-01
4.369982e-01
5.054305e-01
6.008555e-01
7.205508e-01
8.600696e-01
1.013502e+00
1.173831e+00
1.333349e+00
1.484124e+00
1.618469e+00
1.729388e+00
1.810971e+00
1.858700e+00
1.869656e+00
1.842622e+00
1.778077e+00
1.678115e+00
1.546289e+00
1.387413e+00
1.207322e+00
1.012619e+00
8.103890e-01
6.079056e-01
4.123241e-01
2.303720e-01
6.804992e-02
-6.964031e-02
-1.789245e-01
-2.574253e-01
-3.042624e-01
-3.200791e-01
-3.069999e-01
-2.685253e-01
-2.093759e-01
-1.352913e-01
-5.278892e-02
3.111507e-02
1.092251e-01
1.745228e-01
2.205541e-01
2.418322e-01
2.342318e-01
1.953445e-01
1.247594e-01
2.423262e-02
-1.022832e-01
-2.487680e-01
-4.074264e-01
-5.691285e-01
-7.239758e-01
-8.619521e-01
-9.736162e-01
-1.050782e+00
-1.087127e+00
-1.078679e+00
-1.024110e+00
-9.248176e-01
-7.847624e-01
-6.100712e-01
-4.084486e-01
-1.884607e-01
4.121961e-02
2.725129e-01
4.984886e-01
7.137130e-01
9.143603e-01
1.098094e+00
1.263764e+00
1.410983e+00
1.539653e+00
1.649521e+00
1.739808e+00
1.808972e+00
1.854612e+00
1.873537e+00
1.861988e+00
1.815988e+00
1.731784e+00
1.606336e+00
1.437780e+00
1.225825e+00
9.720326e-01
6.799532e-01
3.551130e-01
4.866252e-03
-3.618641e-01
-7.349234e-01
-1.103312e+00
-1.455599e+00
-1.780347e+00
-2.066567e+00
-2.304177e+00
-2.484508e+00
-2.600816e+00
-2.648792e+00
-2.627007e+00
-2.537226e+00
-2.384511e+00
-2.177055e+00
-1.925717e+00
-1.643278e+00
-1.343495e+00
-1.040051e+00
-7.455414e-01
-4.706165e-01
-2.233864e-01
-9.139495e-03
1.696135e-01
3.128105e-01
4.222993e-01
5.011838e-01
5.531540e-01
5.818836e-01
5.905622e-01
5.816007e-01
5.565228e-01
5.160338e-01
4.602362e-01
3.889530e-01
3.021059e-01
2.000965e-01
8.413326e-02
-4.354487e-02
-1.795847e-01
-3.195923e-01
-4.583581e-01
-5.902024e-01
-7.093979e-01
-8.106143e-01
-8.893330e-01
-9.421886e-01
-9.672099e-01
-9.639469e-01
-9.334842e-01
-8.783536e-01
-8.023588e-01
-7.103306e-01
-6.078310e-01
-5.008197e-01
-3.953023e-01
-2.969730e-01
-2.108670e-01
-1.410360e-01
-9.025858e-02
-5.979966e-02
-4.923552e-02
-5.636287e-02
-7.721297e-02
-1.061880e-01
-1.363297e-01
-1.597172e-01
-1.679794e-01
-1.528883e-01
-1.069932e-01
-2.424741e-02
9.942061e-02
2.656343e-01
4.732319e-01
7.180928e-01
9.931473e-01
1.288580e+00
1.592228e+00
1.890165e+00
2.167445e+00
2.408985e+00
2.600507e+00
2.729497e+00
2.786086e+00
2.763766e+00
2.659887e+00
2.475869e+00
2.217131e+00
1.892741e+00
1.514834e+00
1.097877e+00
6.578212e-01
2.112475e-01
-2.254716e-01
-6.369288e-01
-1.009346e+00
-1.331128e+00
-1.593314e+00
-1.789896e+00
-1.918021e+00
-1.978033e+00
-1.973347e+00
-1.910163e+00
-1.797006e+00
-1.644154e+00
-1.462976e+00
-1.265251e+00
-1.062518e+00
-8.654851e-01
-6.835409e-01
-5.243543e-01
-3.935689e-01
-2.945782e-01
-2.283845e-01
-1.935547e-01
-1.862975e-01
-2.006884e-01
-2.290584e-01
-2.625449e-01
-2.917768e-01
-3.076420e-01
-3.020669e-01
-2.687314e-01
-2.036458e-01
-1.055279e-01
2.405962e-02
1.808322e-01
3.581626e-01
5.476835e-01
7.400536e-01
9.258030e-01
1.096157e+00
1.243739e+00
1.363075e+00
1.450845e+00
1.505883e+00
1.528945e+00
1.522314e+00
1.489307e+00
1.433763e+00
1.359566e+00
1.270254e+00
1.168728e+00
1.057064e+00
9.364298e-01
8.070765e-01
6.684115e-01
5.191342e-01
3.574317e-01
1.812295e-01
-1.150941e-02
-2.224496e-01
-4.525288e-01
-7.016109e-01
-9.681760e-01
-1.249083e+00
-1.539435e+00
-1.832586e+00
-2.120293e+00
-2.393045e+00
-2.640553e+00
-2.852385e+00
-3.018700e+00
-3.131037e+00
-3.183075e+00
-3.171303e+00
-3.095516e+00
-2.959078e+00
-2.768925e+00
-2.535273e+00
-2.271057e+00
-1.991139e+00
-1.711321e+00
-1.447253e+00
-1.213301e+00
-1.021473e+00
-8.804978e-01
-7.951400e-01
-7.658210e-01
-7.885890e-01
-8.554401e-01
-9.549562e-01
-1.073196e+00
-1.194754e+00
-1.303885e+00
-1.385616e+00
-1.426750e+00
-1.416716e+00
-1.348209e+00
-1.217610e+00
-1.025158e+00
-7.748897e-01
-4.743592e-01
-1.341477e-01
2.327915e-01
6.119167e-01
9.879594e-01
1.345810e+00
1.671373e+00
1.952338e+00
2.178818e+00
2.343836e+00
2.443614e+00
2.477673e+00
2.448748e+00
2.362522e+00
2.227204e+00
2.052986e+00
1.851406e+00
1.634657e+00
1.414891e+00
1.203563e+00
1.010857e+00
8.452251e-01
7.130810e-01
6.186296e-01
5.638431e-01
5.485534e-01
5.706313e-01
6.262243e-01
7.100312e-01
8.156023e-01
9.356661e-01
1.062489e+00
1.188274e+00
1.305585e+00
1.407791e+00
1.489478e+00
1.546802e+00
1.577721e+00
1.582085e+00
1.561549e+00
1.519338e+00
1.459857e+00
1.388216e+00
1.309702e+00
1.229254e+00
1.150993e+00
1.077852e+00
1.011334e+00
9.514408e-01
8.967532e-01
8.446842e-01
7.918631e-01
7.346164e-01
6.694904e-01
5.937538e-01
5.058182e-01
4.055269e-01
2.942757e-01
1.749579e-01
5.174424e-02
-7.026622e-02
-1.854792e-01
-2.882689e-01
-3.734235e-01
-4.365329e-01
-4.742918e-01
-4.847019e-01
-4.671714e-01
-4.225137e-01
-3.528568e-01
-2.614781e-01
-1.525790e-01
-3.102022e-02
9.796469e-02
2.290554e-01
3.571103e-01
4.773935e-01
5.857510e-01
6.787344e-01
7.536758e-01
8.087274e-01
8.428744e-01
8.559322e-01
8.485332e-01
8.221015e-01
7.788117e-01
7.215242e-01
6.536873e-01
5.792032e-01
5.022572e-01
4.271138e-01
3.578892e-01
2.983112e-01
2.514826e-01
2.196656e-01
2.041043e-01
2.049069e-01
2.210031e-01
2.501945e-01
2.893049e-01
3.344286e-01
3.812622e-01
4.254927e-01
4.632027e-01
4.912546e-01
5.076133e-01
5.115837e-01
5.039435e-01
4.869720e-01
4.643751e-01
4.411182e-01
4.231751e-01
4.172016e-01
4.301428e-01
4.687838e-01
5.392557e-01
6.465169e-01
7.938395e-01
9.823363e-01
1.210576e+00
1.474333e+00
1.766514e+00
2.077298e+00
2.394508e+00
2.704206e+00
2.991489e+00
3.241430e+00
3.440086e+00
3.575480e+00
3.638479e+00
3.623474e+00
3.528808e+00
3.356927e+00
3.114231e+00
2.810657e+00
2.459034e+00
2.074260e+00
1.672391e+00
1.269701e+00
8.817904e-01
5.228081e-01
2.048366e-01
-6.252103e-02
-2.723374e-01
-4.203453e-01
-5.047410e-01
-5.258534e-01
-4.857398e-01
-3.877707e-01
-2.362615e-01
-3.619886e-02
2.069142e-01
4.870875e-01
7.977696e-01
1.131715e+00
1.480848e+00
1.836187e+00
2.187878e+00
2.525372e+00
2.837751e+00
3.114193e+00
3.344543e+00
3.519915e+00
3.633303e+00
3.680092e+00
3.658452e+00
3.569533e+00
3.417449e+00
3.209049e+00
2.953471e+00
2.661557e+00
2.345173e+00
2.016522e+00
1.687502e+00
1.369165e+00
1.071295e+00
8.020978e-01
5.679994e-01
3.735231e-01
2.212395e-01
1.117802e-01
4.391344e-02
1.468386e-02
1.961030e-02
5.293581e-02
1.079179e-01
1.771473e-01
2.528847e-01
3.274075e-01
3.933590e-01
4.440872e-01
4.739588e-01
4.786286e-01
4.552457e-01
4.025795e-01
3.210558e-01
2.126992e-01
8.098504e-02
-6.939110e-02
-2.328130e-01
-4.030942e-01
-5.738560e-01
-7.389053e-01
-8.925820e-01
-1.030047e+00
-1.147487e+00
-1.242216e+00
-1.312676e+00
-1.358327e+00
-1.379460e+00
-1.376939e+00
-1.351914e+00
-1.305542e+00
-1.238753e+00
-1.152105e+00
-1.045748e+00
-9.195217e-01
-7.731684e-01
-6.066472e-01
-4.204926e-01
-2.161700e-01
3.632004e-03
2.348226e-01
4.718814e-01
7.080022e-01
9.354065e-01
1.145806e+00
1.330969e+00
1.483346e+00
1.596674e+00
1.666516e+00
1.690668e+00
1.669389e+00
1.605448e+00
1.503956e+00
1.372024e+00
1.218250e+00
1.052084e+00
8.831144e-01
7.203271e-01
5.713889e-01
4.420197e-01
3.355012e-01
2.523716e-01
1.903382e-01
1.444284e-01
1.073738e-01
7.020952e-02
2.304888e-02
-4.401715e-02
-1.399608e-01
-2.718696e-01
-4.440867e-01
-6.575155e-01
-9.091649e-01
-1.191997e+00
-1.495129e+00
-1.804405e+00
-2.103325e+00
-2.374264e+00
-2.599878e+00
-2.764565e+00
-2.855814e+00
-2.865315e+00
-2.789708e+00
-2.630906e+00
-2.395979e+00
-2.096630e+00
-1.748349e+00
-1.369310e+00
-9.791515e-01
-5.977079e-01
-2.437911e-01
6.590172e-02
3.176952e-01
5.016095e-01
6.117645e-01
6.465005e-01
6.082192e-01
5.029711e-01
3.398385e-01
1.301784e-01
-1.131942e-01
-3.768052e-01
-6.472289e-01
-9.116507e-01
-1.158258e+00
-1.376467e+00
-1.557011e+00
-1.691954e+00
-1.774693e+00
-1.799987e+00
-1.764075e+00
-1.664867e+00
-1.502197e+00
-1.278088e+00
-9.969781e-01
-6.658357e-01
-2.941346e-01
1.063524e-01
5.219413e-01
9.375956e-01
1.337629e+00
1.706511e+00
2.029739e+00
2.294698e+00
2.491463e+00
2.613454e+00
2.657890e+00
2.625978e+00
2.522827e+00
2.357090e+00
2.140379e+00
1.886513e+00
1.610669e+00
1.328498e+00
1.055264e+00
8.050370e-01
5.899892e-01
4.198002e-01
3.012191e-01
2.377924e-01
2.297789e-01
2.742516e-01
3.653792e-01
4.948632e-01
6.525001e-01
8.268291e-01
1.005828e+00
1.177614e+00
1.331110e+00
1.456643e+00
1.546425e+00
1.594905e+00
1.598963e+00
1.557939e+00
1.473523e+00
1.349499e+00
1.191397e+00
1.006058e+00
8.011580e-01
5.847214e-01
3.646537e-01
1.483300e-01
-5.773831e-02
-2.481400e-01
-4.186996e-01
-5.665197e-01
-6.899477e-01
-7.884921e-01
-8.627136e-01
-9.141097e-01
-9.450079e-01
-9.584683e-01
-9.581891e-01
-9.483993e-01
-9.337212e-01
-9.189857e-01
-9.089879e-01
-9.081833e-01
-9.203380e-01
-9.481601e-01
-9.929536e-01
-1.054342e+00
-1.130108e+00
-1.216182e+00
-1.306809e+00
-1.394875e+00
-1.472394e+00
-1.531101e+00
-1.563100e+00
-1.561519e+00
-1.521072e+00
-1.438513e+00
-1.312889e+00
-1.145600e+00
-9.402412e-01
-7.022657e-01
-4.385016e-01
-1.565967e-01
1.355474e-01
4.302869e-01
7.206426e-01
1.000573e+00
1.265108e+00
1.510349e+00
1.733384e+00
1.932124e+00
2.105123e+00
2.251383e+00
2.370190e+00
2.460977e+00
2.523236e+00
2.556478e+00
2.560255e+00
2.534232e+00
2.478288e+00
2.392650e+00
2.278012e+00
2.135637e+00
1.967421e+00
1.775916e+00
1.564333e+00
1.336517e+00
1.096922e+00
8.505759e-01
6.030207e-01
3.602100e-01
1.283449e-01
-8.636884e-02
-2.780343e-01
-4.414316e-01
-5.724036e-01
-6.682162e-01
-7.278446e-01
-7.521450e-01
-7.438797e-01
-7.075845e-01
-6.492845e-01
-5.760847e-01
-4.956753e-01
-4.158020e-01
-3.437500e-01
-2.858887e-01
-2.473103e-01
-2.315826e-01
-2.406204e-01
-2.746680e-01
-3.323761e-01
-4.109586e-01
-5.064083e-01
-6.137584e-01
-7.273733e-01
-8.412584e-01
-9.493790e-01
-1.045985e+00
-1.125931e+00
-1.184997e+00
-1.220174e+00
-1.229918e+00
-1.214328e+00
-1.175228e+00
-1.116122e+00
-1.042015e+00
-9.591080e-01
-8.743827e-01
-7.951149e-01
-7.283579e-01
-6.804334e-01
-6.564637e-01
-6.599673e-01
-6.925355e-01
-7.536060e-01
-8.403495e-01
-9.476924e-01
-1.068491e+00
-1.193873e+00
-1.313734e+00
-1.417380e+00
-1.494258e+00
-1.534727e+00
-1.530813e+00
-1.476861e+00
-1.370055e+00
-1.210749e+00
-1.002588e+00
-7.524010e-01
-4.698867e-01
-1.670810e-01
1.423518e-01
4.439820e-01
7.235876e-01
9.681789e-01
1.167003e+00
1.312440e+00
1.400697e+00
1.432204e+00
1.411662e+00
1.347681e+00
1.252046e+00
1.138659e+00
1.022268e+00
9.171057e-01
8.355823e-01
7.871635e-01
7.775334e-01
8.081160e-01
8.759875e-01
9.741775e-01
1.092319e+00
1.217586e+00
1.335821e+00
1.432764e+00
1.495251e+00
1.512290e+00
1.475926e+00
1.381824e+00
1.229562e+00
1.022622e+00
7.681289e-01
4.763564e-01
1.600738e-01
-1.662420e-01
-4.872747e-01
-7.877720e-01
-1.053436e+00
-1.271738e+00
-1.432607e+00
-1.528931e+00
-1.556832e+00
-1.515714e+00
-1.408081e+00
-1.239171e+00
-1.016448e+00
-7.490279e-01
-4.470686e-01
-1.211948e-01
2.180300e-01
5.605548e-01
8.972136e-01
1.220016e+00
1.522357e+00
1.799153e+00
2.046896e+00
2.263638e+00
2.448894e+00
2.603478e+00
2.729265e+00
2.828894e+00
2.905421e+00
2.961957e+00
3.001299e+00
3.025618e+00
3.036227e+00
3.033466e+00
3.016727e+00
2.984605e+00
2.935148e+00
2.866171e+00
2.775575e+00
2.661634e+00
2.523214e+00
2.359908e+00
2.172095e+00
1.960937e+00
1.728329e+00
1.476847e+00
1.209698e+00
9.306868e-01
6.442076e-01
3.552346e-01
6.929885e-02
-2.075713e-01
-4.689633e-01
-7.082564e-01
-9.188605e-01
-1.094505e+00
-1.229559e+00
-1.319356e+00
-1.360486e+00
-1.351032e+00
-1.290718e+00
-1.180965e+00
-1.024840e+00
-8.269232e-01
-5.930925e-01
-3.302508e-01
-4.601361e-02
2.516251e-01
5.546287e-01
8.552377e-01
1.146256e+00
1.421290e+00
1.674925e+00
1.902841e+00
2.101864e+00
2.269957e+00
2.406169e+00
2.510534e+00
2.583954e+00
2.628034e+00
2.644919e+00
2.637098e+00
2.607223e+00
2.557935e+00
2.491727e+00
2.410854e+00
2.317284e+00
2.212719e+00
2.098650e+00
1.976451e+00
1.847490e+00
1.713233e+00
1.575328e+00
1.435656e+00
1.296330e+00
1.159647e+00
1.027991e+00
9.036889e-01
7.888487e-01
6.851841e-01
5.938641e-01
5.154117e-01
4.496765e-01
3.958933e-01
3.528259e-01
3.189744e-01
2.928115e-01
2.730043e-01
2.585798e-01
2.490059e-01
2.441776e-01
2.443198e-01
2.498328e-01
2.611148e-01
2.783928e-01
3.015847e-01
3.302040e-01
3.633115e-01
3.995125e-01
4.370000e-01
4.736449e-01
5.071345e-01
5.351572e-01
5.556259e-01
5.669233e-01
5.681444e-01
5.593069e-01
5.415020e-01
5.169636e-01
4.890416e-01
4.620744e-01
4.411598e-01
4.318327e-01
4.396625e-01
4.697915e-01
5.264462e-01
6.124650e-01
7.288908e-01
8.746779e-01
1.046556e+00
1.239077e+00
1.444853e+00
1.654970e+00
1.859547e+00
2.048399e+00
2.211740e+00
2.340878e+00
2.428819e+00
2.470755e+00
2.464374e+00
2.409987e+00
2.310472e+00
2.171059e+00
1.998989e+00
1.803085e+00
1.593254e+00
1.379964e+00
1.173699e+00
9.843979e-01
8.209230e-01
6.905546e-01
5.985576e-01
5.478459e-01
5.387725e-01
5.690713e-01
6.339625e-01
7.264303e-01
8.376637e-01
9.576458e-01
1.075858e+00
1.182057e+00
1.267062e+00
1.323497e+00
1.346406e+00
1.333696e+00
1.286349e+00
1.208375e+00
1.106518e+00
9.897131e-01
8.683561e-01
7.534464e-01
6.556769e-01
5.845584e-01
5.476577e-01
5.500175e-01
5.938089e-01
6.782372e-01
7.996976e-01
9.521479e-01
1.127645e+00
1.316979e+00
1.510339e+00
1.697944e+00
1.870596e+00
2.020132e+00
2.139744e+00
2.224180e+00
2.269827e+00
2.274676e+00
2.238211e+00
2.161220e+00
2.045573e+00
1.893999e+00
1.709894e+00
1.497187e+00
1.260275e+00
1.004023e+00
7.338022e-01
4.555174e-01
1.756110e-01
-9.901101e-02
-3.611376e-01
-6.034984e-01
-8.190832e-01
-1.001506e+00
-1.145383e+00
-1.246676e+00
-1.302980e+00
-1.313696e+00
-1.280084e+00
-1.205179e+00
-1.093566e+00
-9.510620e-01
-7.843148e-01
-6.003873e-01
-4.063527e-01
-2.089421e-01
-1.425881e-02
1.724377e-01
3.468911e-01
5.059653e-01
6.477314e-01
7.715250e-01
8.779584e-01
9.688658e-01
1.047156e+00
1.116559e+00
1.181257e+00
1.245436e+00
1.312775e+00
1.385944e+00
1.466152e+00
1.552803e+00
1.643294e+00
1.732987e+00
1.815347e+00
1.882251e+00
1.924448e+00
1.932145e+00
1.895689e+00
1.806313e+00
1.656890e+00
1.442648e+00
1.161785e+00
8.159205e-01
4.103251e-01
-4.610208e-02
-5.411330e-01
-1.059772e+00
-1.585041e+00
-2.098934e+00
-2.583444e+00
-3.021609e+00
-3.398463e+00
-3.701846e+00
-3.923006e+00
-4.056970e+00
-4.102670e+00
-4.062833e+00
-3.943656e+00
-3.754313e+00
-3.506315e+00
-3.212776e+00
-2.887629e+00
-2.544835e+00
-2.197632e+00
-1.857859e+00
-1.535409e+00
-1.237838e+00
-9.701489e-01
-7.347802e-01
-5.317816e-01
-3.591663e-01
-2.134018e-01
-8.998933e-02
1.592725e-02
1.089871e-01
1.931302e-01
2.712538e-01
3.450355e-01
4.149259e-01
4.802901e-01
5.396605e-01
5.910461e-01
6.322479e-01
6.611322e-01
6.758345e-01
6.748830e-01
6.572528e-01
6.223725e-01
5.701144e-01
5.007927e-01
4.151917e-01
3.146257e-01
2.010257e-01
7.702896e-02
-5.395715e-02
-1.877532e-01
-3.194961e-01
-4.438375e-01
-5.552556e-01
-6.484628e-01
-7.188754e-01
-7.630948e-01
-7.793414e-01
-7.677857e-01
-7.307256e-01
-6.725838e-01
-5.997133e-01
-5.200273e-01
-4.424849e-01
-3.764809e-01
-3.311948e-01
-3.149556e-01
-3.346714e-01
-3.953661e-01
-4.998474e-01
-6.485245e-01
-8.393762e-01
-1.068066e+00
-1.328188e+00
-1.611623e+00
-1.908979e+00
-2.210084e+00
-2.504499e+00
-2.782021e+00
-3.033136e+00
-3.249407e+00
-3.423770e+00
-3.550714e+00
-3.626376e+00
-3.648527e+00
-3.616500e+00
-3.531080e+00
-3.394381e+00
-3.209750e+00
-2.981683e+00
-2.715764e+00
-2.418595e+00
-2.097707e+00
-1.761415e+00
-1.418607e+00
-1.078477e+00
-7.501930e-01
-4.425308e-01
-1.634867e-01
8.010090e-02
2.829012e-01
4.413888e-01
5.540661e-01
6.215875e-01
6.467601e-01
6.344004e-01
5.910316e-01
5.244255e-01
4.430111e-01
3.551998e-01
2.686989e-01
1.899030e-01
1.234440e-01
7.196848e-02
3.616757e-02
1.504429e-02
6.360029e-03
7.172994e-03
1.437207e-02
2.512117e-02
3.715589e-02
4.890885e-02
5.947334e-02
6.844024e-02
7.565807e-02
8.096942e-02
8.397292e-02
8.384934e-02
7.927755e-02
6.845138e-02
4.919375e-02
1.915203e-02
-2.395136e-02
-8.204362e-02
-1.564325e-01
-2.475709e-01
-3.548772e-01
-4.766282e-01
-6.099362e-01
-7.508160e-01
-8.943421e-01
-1.034885e+00
-1.166413e+00
-1.282836e+00
-1.378363e+00
-1.447864e+00
-1.487195e+00
-1.493492e+00
-1.465389e+00
-1.403167e+00
-1.308800e+00
-1.185891e+00
-1.039498e+00
-8.758384e-01
-7.019080e-01
-5.250146e-01
-3.522682e-01
-1.900641e-01
-4.360379e-02
8.349542e-02
1.894547e-01
2.744122e-01
3.403043e-01
3.905492e-01
4.295634e-01
4.621639e-01
4.929361e-01
5.256506e-01
5.628105e-01
6.053882e-01
6.527805e-01
7.029753e-01
7.528922e-01
7.988353e-01
8.369900e-01
8.638964e-01
8.768488e-01
8.741918e-01
8.555027e-01
8.216656e-01
7.748538e-01
7.184335e-01
6.568029e-01
5.951677e-01
5.392518e-01
4.949388e-01
4.678495e-01
4.628738e-01
4.836925e-01
5.323379e-01
6.088508e-01
7.110831e-01
8.346872e-01
9.733086e-01
1.118982e+00
1.262703e+00
1.395145e+00
1.507446e+00
1.592021e+00
1.643288e+00
1.658252e+00
1.636849e+00
1.581998e+00
1.499337e+00
1.396649e+00
1.283061e+00
1.168095e+00
1.060696e+00
9.683587e-01
8.964537e-01
8.478105e-01
8.225893e-01
8.184273e-01
8.308187e-01
8.536711e-01
8.799741e-01
9.025133e-01
9.145671e-01
9.105286e-01
8.864072e-01
8.401784e-01
7.719685e-01
6.840782e-01
5.808568e-01
4.684482e-01
3.544233e-01
2.473168e-01
1.560837e-01
8.949137e-02
5.547393e-02
6.048178e-02
1.088710e-01
2.023845e-01
3.397780e-01
5.166397e-01
7.254382e-01
9.558182e-01
1.195135e+00
1.429195e+00
1.643144e+00
1.822431e+00
1.953759e+00
2.025959e+00
2.030714e+00
1.963116e+00
1.822009e+00
1.610147e+00
1.334163e+00
1.004348e+00
6.342811e-01
2.402895e-01
-1.592341e-01
-5.446457e-01
-8.959721e-01
-1.193905e+00
-1.420820e+00
-1.561755e+00
-1.605310e+00
-1.544378e+00
-1.376676e+00
-1.105025e+00
-7.373377e-01
-2.863189e-01
2.311245e-01
7.947290e-01
1.381919e+00
1.968979e+00
2.532279e+00
3.049453e+00
3.500475e+00
3.868553e+00
4.140808e+00
4.308713e+00
4.368285e+00
4.320047e+00
4.168802e+00
3.923228e+00
3.595366e+00
3.199999e+00
2.753978e+00
2.275501e+00
1.783373e+00
1.296257e+00
8.319438e-01
4.066576e-01
3.441272e-02
-2.735432e-01
-5.091870e-01
-6.680554e-01
-7.494400e-01
-7.564222e-01
-6.957316e-01
-5.774129e-01
-4.142988e-01
-2.213002e-01
-1.455046e-02
1.895436e-01
3.752703e-01
5.285267e-01
6.376089e-01
6.938274e-01
6.919212e-01
6.302621e-01
5.108594e-01
3.391842e-01
1.238303e-01
-1.239682e-01
-3.909511e-01
-6.625593e-01
-9.237510e-01
-1.159868e+00
-1.357503e+00
-1.505302e+00
-1.594646e+00
-1.620152e+00
-1.579965e+00
-1.475804e+00
-1.312789e+00
-1.099048e+00
-8.451592e-01
-5.634570e-01
-2.672601e-01
2.992694e-02
3.151925e-01
5.769244e-01
8.054014e-01
9.932269e-01
1.135577e+00
1.230246e+00
1.277499e+00
1.279763e+00
1.241198e+00
1.167225e+00
1.064055e+00
9.382905e-01
7.966116e-01
6.455812e-01
4.915469e-01
3.406225e-01
1.987122e-01
7.153928e-02
-3.536088e-02
-1.167146e-01
-1.676707e-01
-1.840501e-01
-1.626671e-01
-1.016865e-01
-9.708138e-04
1.376371e-01
3.101398e-01
5.103583e-01
7.300706e-01
9.593210e-01
1.186891e+00
1.400908e+00
1.589559e+00
1.741862e+00
1.848445e+00
1.902253e+00
1.899127e+00
1.838180e+00
1.721926e+00
1.556117e+00
1.349314e+00
1.112207e+00
8.567612e-01
5.952712e-01
3.394168e-01
9.941431e-02
-1.166630e-01
-3.033439e-01
-4.579706e-01
-5.806615e-01
-6.740448e-01
-7.427982e-01
-7.930409e-01
-8.316324e-01
-8.654336e-01
-9.005871e-01
-9.418722e-01
-9.921856e-01
-1.052192e+00
-1.120179e+00
-1.192135e+00
-1.262055e+00
-1.322464e+00
-1.365117e+00
-1.381836e+00
-1.365393e+00
-1.310373e+00
-1.213913e+00
-1.076240e+00
-9.009608e-01
-6.950499e-01
-4.685550e-01
-2.340304e-01
-5.748179e-03
2.012564e-01
3.722422e-01
4.938514e-01
5.551616e-01
5.486260e-01
4.708290e-01
3.229911e-01
1.111654e-01
-1.539064e-01
-4.572904e-01
-7.806883e-01
-1.103552e+00
-1.404408e+00
-1.662308e+00
-1.858285e+00
-1.976710e+00
-2.006448e+00
-1.941690e+00
-1.782425e+00
-1.534482e+00
-1.209148e+00
-8.223996e-01
-3.937915e-01
5.488924e-02
5.011160e-01
9.231391e-01
1.301412e+00
1.619821e+00
1.866616e+00
2.034985e+00
2.123230e+00
2.134545e+00
2.076441e+00
1.959891e+00
1.798290e+00
1.606349e+00
1.399012e+00
1.190509e+00
9.935885e-01
8.189746e-01
6.750420e-01
5.676857e-01
5.003391e-01
4.740943e-01
4.878857e-01
5.387113e-01
6.218830e-01
7.313084e-01
8.598080e-01
9.994697e-01
1.142031e+00
1.279274e+00
1.403409e+00
1.507429e+00
1.585408e+00
1.632748e+00
1.646355e+00
1.624751e+00
1.568110e+00
1.478224e+00
1.358381e+00
1.213171e+00
1.048216e+00
8.698568e-01
6.847991e-01
4.997609e-01
3.211317e-01
1.546675e-01
5.235967e-03
-1.233779e-01
-2.285948e-01
-3.090881e-01
-3.647488e-01
-3.965704e-01
-4.064604e-01
-3.969930e-01
-3.711305e-01
-3.319469e-01
-2.823903e-01
-2.251163e-01
-1.624111e-01
-9.620674e-02
-2.817177e-02
4.015584e-02
1.072337e-01
1.714190e-01
2.309437e-01
2.839767e-01
3.287717e-01
3.638803e-01
3.883982e-01
4.021975e-01
4.061036e-01
4.019709e-01
3.926310e-01
3.816990e-01
3.732444e-01
3.713605e-01
3.796779e-01
4.008889e-01
4.363436e-01
4.857724e-01
5.471718e-01
6.168698e-01
6.897672e-01
7.597330e-01
8.201152e-01
8.643172e-01
8.863802e-01
8.815144e-01
8.465266e-01
7.801081e-01
6.829617e-01
5.577634e-01
4.089696e-01
2.424914e-01
6.526509e-02
-1.152448e-01
-2.915714e-01
-4.567607e-01
-6.048341e-01
-7.311642e-01
-8.327321e-01
-9.082476e-01
-9.581240e-01
-9.843134e-01
-9.900222e-01
-9.793386e-01
-9.568095e-01
-9.270106e-01
-8.941466e-01
-8.617135e-01
-8.322438e-01
-8.071419e-01
-7.866073e-01
-7.696309e-01
-7.540489e-01
-7.366408e-01
-7.132649e-01
-6.790389e-01
-6.285767e-01
-5.562983e-01
-4.568210e-01
-3.254268e-01
-1.585840e-01
4.552181e-02
2.865058e-01
5.614201e-01
8.645738e-01
1.187590e+00
1.519733e+00
1.848502e+00
2.160464e+00
2.442263e+00
2.681711e+00
2.868845e+00
2.996850e+00
3.062719e+00
3.067594e+00
3.016701e+00
2.918908e+00
2.785905e+00
2.631118e+00
2.468432e+00
2.310894e+00
2.169493e+00
2.052174e+00
1.963168e+00
1.902714e+00
1.867181e+00
1.849593e+00
1.840484e+00
1.828980e+00
1.804008e+00
1.755485e+00
1.675349e+00
1.558344e+00
1.402468e+00
1.209058e+00
9.825289e-01
7.298179e-01
4.596261e-01
1.815583e-01
-9.473237e-02
-3.603003e-01
-6.074933e-01
-8.303271e-01
-1.024637e+00
-1.188031e+00
-1.319678e+00
-1.419999e+00
-1.490310e+00
-1.532469e+00
-1.548569e+00
-1.540698e+00
-1.510780e+00
-1.460504e+00
-1.391328e+00
-1.304559e+00
-1.201462e+00
-1.083408e+00
-9.519976e-01
-8.091659e-01
-6.572309e-01
-4.988963e-01
-3.372045e-01
-1.754525e-01
-1.707789e-02
1.344783e-01
2.759330e-01
4.043383e-01
5.172630e-01
6.129539e-01
6.904479e-01
7.496074e-01
7.910627e-01
8.160638e-01
8.262635e-01
8.234706e-01
8.094176e-01
7.855838e-01
7.531009e-01
7.127512e-01
6.650474e-01
6.103688e-01
5.491195e-01
4.818705e-01
4.094542e-01
3.329938e-01
2.538599e-01
1.735642e-01
9.360289e-02
1.527153e-02
-6.052681e-02
-1.334539e-01
-2.038627e-01
-2.728511e-01
-3.422180e-01
-4.143080e-01
-4.917402e-01
-5.770371e-01
-6.721889e-01
-7.782061e-01
-8.947239e-01
-1.019730e+00
-1.149470e+00
-1.278580e+00
-1.400449e+00
-1.507792e+00
-1.593373e+00
-1.650796e+00
-1.675263e+00
-1.664201e+00
-1.617669e+00
-1.538502e+00
-1.432165e+00
-1.306331e+00
-1.170236e+00
-1.033875e+00
-9.071230e-01
-7.988739e-01
-7.162663e-01
-6.640840e-01
-6.443778e-01
-6.563430e-01
-6.964596e-01
-7.588703e-01
-8.359478e-01
-9.189823e-01
-9.989115e-01
-1.067019e+00
-1.115540e+00
-1.138127e+00
-1.130161e+00
-1.088910e+00
-1.013544e+00
-9.050401e-01
-7.660148e-01
-6.004997e-01
-4.136941e-01
-2.117024e-01
-1.264818e-03
2.105213e-01
4.164900e-01
6.097073e-01
7.837783e-01
9.331489e-01
1.053385e+00
1.141406e+00
1.195644e+00
1.216117e+00
1.204401e+00
1.163491e+00
1.097578e+00
1.011742e+00
9.116044e-01
8.029719e-01
6.914973e-01
5.823932e-01
4.802089e-01
3.886732e-01
3.105995e-01
2.478421e-01
2.012958e-01
1.709317e-01
1.558691e-01
1.544809e-01
1.645331e-01
1.833492e-01
2.079896e-01
2.354292e-01
2.627158e-01
2.870912e-01
3.060652e-01
3.174401e-01
3.192929e-01
3.099354e-01
2.878758e-01
2.518082e-01
2.006499e-01
1.336306e-01
5.042393e-02
-4.870462e-02
-1.627686e-01
-2.899832e-01
-4.277634e-01
-5.728054e-01
-7.212390e-01
-8.688274e-01
-1.011181e+00
-1.143961e+00
-1.263042e+00
-1.364650e+00
-1.445458e+00
-1.502672e+00
-1.534116e+00
-1.538323e+00
-1.514632e+00
-1.463293e+00
-1.385562e+00
-1.283771e+00
-1.161369e+00
-1.022919e+00
-8.740379e-01
-7.212573e-01
-5.718080e-01
-4.333066e-01
-3.133514e-01
-2.190399e-01
-1.564395e-01
-1.300546e-01
-1.423437e-01
-1.933471e-01
-2.804797e-01
-3.985336e-01
-5.399112e-01
-6.950849e-01
-8.532473e-01
-1.003094e+00
-1.133665e+00
-1.235153e+00
-1.299629e+00
-1.321594e+00
-1.298350e+00
-1.230152e+00
-1.120156e+00
-9.741810e-01
-8.003016e-01
-6.083277e-01
-4.091999e-01
-2.143542e-01
-3.509905e-02
1.179573e-01
2.353990e-01
3.093992e-01
3.340168e-01
3.054025e-01
2.219255e-01
8.423875e-02
-1.047061e-01
-3.396877e-01
-6.132917e-01
-9.160475e-01
-1.236644e+00
-1.562245e+00
-1.878927e+00
-2.172245e+00
-2.427914e+00
-2.632596e+00
-2.774725e+00
-2.845325e+00
-2.838732e+00
-2.753168e+00
-2.591095e+00
-2.359332e+00
-2.068900e+00
-1.734619e+00
-1.374466e+00
-1.008727e+00
-6.589710e-01
-3.469067e-01
-9.315712e-02
8.396167e-02
1.695874e-01
1.533004e-01
2.987857e-02
-2.002431e-01
-5.308467e-01
-9.501462e-01
-1.441324e+00
-1.983340e+00
-2.551964e+00
-3.120951e+00
-3.663313e+00
-4.152630e+00
-4.564343e+00
-4.876982e+00
-5.073296e+00
-5.141206e+00
-5.074556e+00
-4.873587e+00
-4.545102e+00
-4.102281e+00
-3.564140e+00
-2.954653e+00
-2.301553e+00
-1.634903e+00
-9.854944e-01
-3.831908e-01
1.446904e-01
5.748527e-01
8.892615e-01
1.076078e+00
1.130239e+00
1.053643e+00
8.549638e-01
5.490792e-01
1.561802e-01
-2.993946e-01
-7.905222e-01
-1.288778e+00
-1.765953e+00
-2.195522e+00
-2.553996e+00
-2.822079e+00
-2.985586e+00
-3.036072e+00
-2.971136e+00
-2.794380e+00
-2.515032e+00
-2.147242e+00
-1.709120e+00
-1.221581e+00
-7.070919e-01
-1.884150e-01
3.125567e-01
7.758064e-01
1.183986e+00
1.522975e+00
1.782201e+00
1.954743e+00
2.037254e+00
2.029748e+00
1.935293e+00
1.759673e+00
1.511052e+00
1.199664e+00
8.375546e-01
4.383362e-01
1.693520e-02
-4.107163e-01
-8.280851e-01
-1.218562e+00
-1.566101e+00
-1.855948e+00
-2.075385e+00
-2.214432e+00
-2.266432e+00
-2.228455e+00
-2.101494e+00
-1.890441e+00
-1.603839e+00
-1.253443e+00
-8.536174e-01
-4.205945e-01
2.835100e-02
4.757777e-01
9.049462e-01
1.300629e+00
1.649809e+00
1.942219e+00
2.170685e+00
2.331258e+00
2.423134e+00
2.448371e+00
2.411465e+00
2.318812e+00
2.178126e+00
1.997877e+00
1.786787e+00
1.553421e+00
1.305892e+00
1.051661e+00
7.974109e-01
5.489656e-01
3.112184e-01
8.805470e-02
-1.177345e-01
-3.045335e-01
-4.719496e-01
-6.207973e-01
-7.529931e-01
-8.713511e-01
-9.792886e-01
-1.080466e+00
-1.178403e+00
-1.276104e+00
-1.375752e+00
-1.478476e+00
-1.584246e+00
-1.691883e+00
-1.799181e+00
-1.903149e+00
-2.000307e+00
-2.087042e+00
-2.159952e+00
-2.216171e+00
-2.253625e+00
-2.271215e+00
-2.268895e+00
-2.247676e+00
-2.209525e+00
-2.157205e+00
-2.094053e+00
-2.023717e+00
-1.949860e+00
-1.875853e+00
-1.804474e+00
-1.737633e+00
-1.676161e+00
-1.619676e+00
-1.566570e+00
-1.514120e+00
-1.458729e+00
-1.396270e+00
-1.322500e+00
-1.233497e+00
-1.126056e+00
-9.980185e-01
-8.484857e-01
-6.779144e-01
-4.880945e-01
-2.820259e-01
-6.372259e-02
1.620223e-01
3.898773e-01
6.141897e-01
8.291619e-01
1.028985e+00
1.207938e+00
1.360486e+00
1.481393e+00
1.565893e+00
1.609920e+00
1.610396e+00
1.565545e+00
1.475191e+00
1.340972e+00
1.166431e+00
9.569419e-01
7.194720e-01
4.621892e-01
1.939718e-01
-7.612946e-02
-3.394059e-01
-5.879285e-01
-8.148660e-01
-1.014673e+00
-1.183161e+00
-1.317481e+00
-1.416068e+00
-1.478580e+00
-1.505856e+00
-1.499887e+00
-1.463792e+00
-1.401751e+00
-1.318889e+00
-1.221072e+00
-1.114633e+00
-1.006024e+00
-9.014301e-01
-8.063771e-01
-7.253532e-01
-6.614886e-01
-6.163205e-01
-5.896701e-01
-5.796554e-01
-5.828463e-01
-5.945588e-01
-6.092655e-01
-6.210900e-01
-6.243445e-01
-6.140651e-01
-5.865038e-01
-5.395325e-01
-4.729195e-01
-3.884435e-01
-2.898177e-01
-1.824191e-01
-7.283743e-02
3.171385e-02
1.240619e-01
1.977432e-01
2.476075e-01
2.703005e-01
2.645871e-01
2.314909e-01
1.742429e-01
9.804222e-02
9.646099e-03
-8.317643e-02
-1.722775e-01
-2.497859e-01
-3.087152e-01
-3.434637e-01
-3.501593e-01
-3.268327e-01
-2.734244e-01
-1.916553e-01
-8.480225e-02
4.257805e-02
1.849402e-01
3.360299e-01
4.891405e-01
6.373435e-01
7.736988e-01
8.914508e-01
9.842202e-01
1.046195e+00
1.072319e+00
1.058475e+00
1.001661e+00
9.001341e-01
7.535472e-01
5.630450e-01
3.313392e-01
6.274527e-02
-2.368282e-01
-5.599570e-01
-8.978661e-01
-1.240696e+00
-1.577868e+00
-1.898534e+00
-2.192065e+00
-2.448545e+00
-2.659215e+00
-2.816832e+00
-2.915937e+00
-2.953008e+00
-2.926542e+00
-2.837034e+00
-2.686910e+00
-2.480381e+00
-2.223250e+00
-1.922660e+00
-1.586807e+00
-1.224638e+00
-8.455490e-01
-4.591267e-01
-7.492172e-02
2.977264e-01
6.498351e-01
9.729176e-01
1.259140e+00
1.501521e+00
1.694175e+00
1.832613e+00
1.914047e+00
1.937694e+00
1.905013e+00
1.819844e+00
1.688411e+00
1.519172e+00
1.322491e+00
1.110154e+00
8.947469e-01
6.889294e-01
5.046550e-01
3.524033e-01
2.404860e-01
1.744946e-01
1.569412e-01
1.871288e-01
2.612547e-01
3.727283e-01
5.126591e-01
6.704647e-01
8.345463e-01
9.929919e-01
1.134280e+00
1.247957e+00
1.325271e+00
1.359724e+00
1.347514e+00
1.287812e+00
1.182857e+00
1.037837e+00
8.605503e-01
6.608824e-01
4.501160e-01
2.401376e-01
4.259501e-02
-1.319267e-01
-2.746402e-01
-3.791392e-01
-4.417747e-01
-4.617907e-01
-4.412086e-01
-3.844755e-01
-2.979171e-01
-1.890522e-01
-6.583758e-02
6.408754e-02
1.940877e-01
3.190879e-01
4.359519e-01
5.436484e-01
6.431915e-01
7.373615e-01
8.302342e-01
9.265669e-01
1.031107e+00
1.147896e+00
1.279653e+00
1.427296e+00
1.589655e+00
1.763401e+00
1.943178e+00
2.121929e+00
2.291352e+00
2.442455e+00
2.566169e+00
2.653953e+00
2.698378e+00
2.693645e+00
2.636004e+00
2.524042e+00
2.358830e+00
2.143898e+00
1.885057e+00
1.590071e+00
1.268223e+00
9.297912e-01
5.854937e-01
2.459277e-01
-7.895818e-02
-3.803275e-01
-6.508328e-01
-8.848852e-01
-1.078807e+00
-1.230865e+00
-1.341177e+00
-1.411521e+00
-1.445041e+00
-1.445889e+00
-1.418824e+00
-1.368801e+00
-1.300586e+00
-1.218431e+00
-1.125821e+00
-1.025327e+00
-9.185636e-01
-8.062398e-01
-6.883074e-01
-5.641830e-01
-4.330294e-01
-2.940724e-01
-1.469229e-01
8.130963e-03
1.699005e-01
3.361744e-01
5.037227e-01
6.684363e-01
8.255945e-01
9.702351e-01
1.097588e+00
1.203524e+00
1.284963e+00
1.340200e+00
1.369098e+00
1.373132e+00
1.355281e+00
1.319771e+00
1.271721e+00
1.216723e+00
1.160406e+00
1.108034e+00
1.064164e+00
1.032388e+00
1.015157e+00
1.013687e+00
1.027939e+00
1.056658e+00
1.097478e+00
1.147080e+00
1.201413e+00
1.255951e+00
1.306002e+00
1.347005e+00
1.374836e+00
1.386061e+00
1.378139e+00
1.349562e+00
1.299934e+00
1.229985e+00
1.141554e+00
1.037524e+00
9.217280e-01
7.988222e-01
6.741222e-01
5.533996e-01
4.426394e-01
3.477580e-01
2.742926e-01
2.270730e-01
2.098997e-01
2.252551e-01
2.740798e-01
3.556435e-01
4.675326e-01
6.057627e-01
7.650085e-01
9.389254e-01
1.120525e+00
1.302561e+00
1.477880e+00
1.639720e+00
1.781927e+00
1.899114e+00
1.986762e+00
2.041311e+00
2.060232e+00
2.042121e+00
1.986781e+00
1.895299e+00
1.770065e+00
1.614737e+00
1.434111e+00
1.233910e+00
1.020496e+00
8.005341e-01
5.806494e-01
3.670994e-01
1.655044e-01
-1.935199e-02
-1.836414e-01
-3.245325e-01
-4.401606e-01
-5.295373e-01
-5.924073e-01
-6.290681e-01
-6.401675e-01
-6.265032e-01
-5.888516e-01
-5.278581e-01
-4.440126e-01
-3.377221e-01
-2.094708e-01
-6.003444e-02
1.092993e-01
2.965531e-01
4.989684e-01
7.130157e-01
9.345012e-01
1.158742e+00
1.380770e+00
1.595528e+00
1.798031e+00
1.983474e+00
2.147305e+00
2.285249e+00
2.393326e+00
2.467862e+00
2.505517e+00
2.503331e+00
2.458815e+00
2.370081e+00
2.236020e+00
2.056518e+00
1.832701e+00
1.567166e+00
1.264178e+00
9.297796e-01
5.717862e-01
1.996331e-01
-1.759240e-01
-5.432533e-01
-8.904065e-01
-1.205755e+00
-1.478652e+00
-1.700068e+00
-1.863154e+00
-1.963682e+00
-2.000336e+00
-1.974839e+00
-1.891895e+00
-1.758955e+00
-1.585811e+00
-1.384038e+00
-1.166301e+00
-9.455653e-01
-7.342623e-01
-5.434502e-01
-3.820479e-01
-2.562047e-01
-1.688761e-01
-1.196562e-01
-1.048993e-01
-1.181279e-01
-1.506963e-01
-1.926459e-01
-2.336665e-01
-2.640621e-01
-2.756255e-01
-2.623357e-01
-2.208235e-01
-1.505751e-01
-5.387911e-02
6.445587e-02
1.975687e-01
3.371441e-01
4.740860e-01
5.992130e-01
7.039254e-01
7.808038e-01
8.240985e-01
8.300820e-01
7.972391e-01
7.262865e-01
6.200264e-01
4.830613e-01
3.214062e-01
1.420492e-01
-4.749372e-02
-2.395909e-01
-4.268481e-01
-6.023938e-01
-7.600963e-01
-8.947228e-01
-1.002046e+00
-1.078905e+00
-1.123230e+00
-1.134026e+00
-1.111322e+00
-1.056105e+00
-9.702244e-01
-8.562936e-01
-7.175903e-01
-5.579526e-01
-3.816761e-01
-1.934026e-01
2.006060e-03
1.996160e-01
3.945944e-01
5.824022e-01
7.589945e-01
9.210059e-01
1.065898e+00
1.192043e+00
1.298743e+00
1.386170e+00
1.455265e+00
1.507604e+00
1.545273e+00
1.570764e+00
1.586893e+00
1.596740e+00
1.603565e+00
1.610691e+00
1.621308e+00
1.638217e+00
1.663511e+00
1.698257e+00
1.742216e+00
1.793668e+00
1.849383e+00
1.904765e+00
1.954153e+00
1.991277e+00
2.009788e+00
2.003843e+00
1.968649e+00
1.900935e+00
1.799302e+00
1.664409e+00
1.498978e+00
1.307621e+00
1.096482e+00
8.727559e-01
6.441192e-01
4.181501e-01
2.018024e-01
9.910070e-04
-1.796733e-01
-3.369856e-01
-4.690950e-01
-5.753269e-01
-6.559205e-01
-7.117272e-01
-7.439131e-01
-7.537025e-01
-7.421874e-01
-7.102217e-01
-6.584056e-01
-5.871619e-01
-4.969014e-01
-3.882662e-01
-2.624361e-01
-1.214656e-01
3.139183e-02
1.914352e-01
3.524064e-01
5.065822e-01
6.451025e-01
7.585397e-01
8.376681e-01
8.743573e-01
8.624825e-01
7.987358e-01
6.832261e-01
5.197787e-01
3.158827e-01
8.227123e-02
-1.678335e-01
-4.197447e-01
-6.585075e-01
-8.701545e-01
-1.042898e+00
-1.168145e+00
-1.241230e+00
-1.261795e+00
-1.233768e+00
-1.164945e+00
-1.066217e+00
-9.505287e-01
-8.316883e-01
-7.231474e-01
-6.368854e-01
-5.824968e-01
-5.665540e-01
-5.922809e-01
-6.595347e-01
-7.650627e-01
-9.029781e-01
-1.065384e+00
-1.243074e+00
-1.426233e+00
-1.605088e+00
-1.770452e+00
-1.914153e+00
-2.029320e+00
-2.110567e+00
-2.154072e+00
-2.157608e+00
-2.120536e+00
-2.043775e+00
-1.929759e+00
-1.782359e+00
-1.606744e+00
-1.409177e+00
-1.196719e+00
-9.768687e-01
-7.571557e-01
-5.447293e-01
-3.459906e-01
-1.663038e-01
-9.809894e-03
1.206518e-01
2.235268e-01
2.984574e-01
3.461489e-01
3.682177e-01
3.670393e-01
3.456075e-01
3.074097e-01
2.563161e-01
1.964770e-01
1.322198e-01
6.793847e-02
7.968369e-03
-4.355503e-02
-8.285540e-02
-1.066884e-01
-1.125215e-01
-9.870836e-02
-6.464471e-02
-1.088576e-02
6.079162e-02
1.474012e-01
2.448484e-01
3.481280e-01
4.516146e-01
5.494298e-01
6.358587e-01
7.057795e-01
7.550687e-01
7.809444e-01
7.822167e-01
7.594231e-01
7.148356e-01
6.523397e-01
5.771954e-01
4.957056e-01
4.148250e-01
3.417440e-01
2.834793e-01
2.464903e-01
2.363320e-01
2.573441e-01
3.123792e-01
4.025741e-01
5.271790e-01
6.834650e-01
8.667351e-01
1.070456e+00
1.286520e+00
1.505637e+00
1.717817e+00
1.912931e+00
2.081283e+00
2.214166e+00
2.304332e+00
2.346372e+00
2.336946e+00
2.274875e+00
2.161088e+00
1.998442e+00
1.791454e+00
1.545987e+00
1.268926e+00
9.678825e-01
6.509354e-01
3.264235e-01
2.762997e-03
-3.117277e-01
-6.090184e-01
-8.815890e-01
-1.122684e+00
-1.326587e+00
-1.488900e+00
-1.606797e+00
-1.679223e+00
-1.707037e+00
-1.693047e+00
-1.641949e+00
-1.560132e+00
-1.455353e+00
-1.336274e+00
-1.211891e+00
-1.090895e+00
-9.810275e-01
-8.885127e-01
-8.176341e-01
-7.705108e-01
-7.471052e-01
-7.454530e-01
-7.620763e-01
-7.925166e-01
-8.319094e-01
-8.755321e-01
-9.192659e-01
-9.599364e-01
-9.955177e-01
-1.025199e+00
-1.049324e+00
-1.069231e+00
-1.087006e+00
-1.105192e+00
-1.126473e+00
-1.153379e+00
-1.188019e+00
-1.231878e+00
-1.285670e+00
-1.349254e+00
-1.421586e+00
-1.500712e+00
-1.583784e+00
-1.667101e+00
-1.746184e+00
-1.815917e+00
-1.870740e+00
-1.904930e+00
-1.912928e+00
-1.889707e+00
-1.831123e+00
-1.734223e+00
-1.597463e+00
-1.420835e+00
-1.205889e+00
-9.556845e-01
-6.746872e-01
-3.686432e-01
-4.443220e-02
2.900952e-01
6.263116e-01
9.550507e-01
1.266898e+00
1.552537e+00
1.803135e+00
2.010765e+00
2.168822e+00
2.272422e+00
2.318744e+00
2.307287e+00
2.239996e+00
2.121253e+00
1.957703e+00
1.757926e+00
1.531978e+00
1.290824e+00
1.045714e+00
8.075335e-01
5.861817e-01
3.899984e-01
2.252892e-01
9.596526e-02
3.329074e-03
-5.397590e-02
-7.983510e-02
-8.034852e-02
-6.334217e-02
-3.773319e-02
-1.279518e-02
2.613956e-03
7.894374e-04
-2.419035e-02
-7.600355e-02
-1.558369e-01
-2.623664e-01
-3.919530e-01
-5.390153e-01
-6.965238e-01
-8.565543e-01
-1.010842e+00
-1.151297e+00
-1.270437e+00
-1.361750e+00
-1.419962e+00
-1.441239e+00
-1.423323e+00
-1.365624e+00
-1.269274e+00
-1.137125e+00
-9.737020e-01
-7.850657e-01
-5.785919e-01
-3.626391e-01
-1.461175e-01
6.202359e-02
2.533551e-01
4.205256e-01
5.577626e-01
6.612610e-01
7.294138e-01
7.628551e-01
7.643100e-01
7.382696e-01
6.905306e-01
6.276516e-01
5.563902e-01
4.831777e-01
4.136896e-01
3.525487e-01
3.031839e-01
2.678414e-01
2.477234e-01
2.432118e-01
2.541218e-01
2.799305e-01
3.199400e-01
3.733485e-01
4.392365e-01
5.164881e-01
6.036884e-01
6.990343e-01
8.002910e-01
9.048112e-01
1.009618e+00
1.111544e+00
1.207396e+00
1.294146e+00
1.369104e+00
1.430075e+00
1.475471e+00
1.504373e+00
1.516534e+00
1.512310e+00
1.492536e+00
1.458348e+00
1.410980e+00
1.351563e+00
1.280965e+00
1.199685e+00
1.107833e+00
1.005192e+00
8.913462e-01
7.658680e-01
6.285194e-01
4.794550e-01
3.194051e-01
1.498287e-01
-2.696881e-02
-2.077592e-01
-3.883697e-01
-5.637320e-01
-7.280204e-01
-8.748901e-01
-9.978132e-01
-1.090488e+00
-1.147282e+00
-1.163660e+00
-1.136538e+00
-1.064539e+00
-9.481123e-01
-7.895366e-01
-5.927948e-01
-3.633621e-01
-1.079187e-01
1.659844e-01
4.502826e-01
7.367512e-01
1.017332e+00
1.284413e+00
1.531039e+00
1.751061e+00
1.939218e+00
2.091177e+00
2.203550e+00
2.273915e+00
2.300860e+00
2.284059e+00
2.224378e+00
2.123986e+00
1.986452e+00
1.816789e+00
1.621415e+00
1.408003e+00
1.185201e+00
9.622276e-01
7.483522e-01
5.522989e-01
3.816260e-01
2.421404e-01
1.374142e-01
6.846343e-02
3.363229e-02
2.870541e-02
4.724153e-02
8.109894e-02
1.211030e-01
1.577927e-01
1.821792e-01
1.864479e-01
1.645481e-01
1.126234e-01
2.925650e-02
-8.448129e-02
-2.251668e-01
-3.873221e-01
-5.638342e-01
-7.464532e-01
-9.263235e-01
-1.094510e+00
-1.242490e+00
-1.362599e+00
-1.448417e+00
-1.495095e+00
-1.499621e+00
-1.461015e+00
-1.380452e+00
-1.261289e+00
-1.109003e+00
-9.310181e-01
-7.364326e-01
-5.356408e-01
-3.398657e-01
-1.606136e-01
-9.070077e-03
1.045332e-01
1.715501e-01
1.855092e-01
1.426185e-01
4.214042e-02
-1.134038e-01
-3.182314e-01
-5.635127e-01
-8.378009e-01
-1.127653e+00
-1.418402e+00
-1.695026e+00
-1.943047e+00
-2.149386e+00
-2.303108e+00
-2.396002e+00
-2.422935e+00
-2.381985e+00
-2.274339e+00
-2.103994e+00
-1.877313e+00
-1.602501e+00
-1.289057e+00
-9.472724e-01
-5.877945e-01
-2.212910e-01
1.418089e-01
4.915093e-01
8.184180e-01
1.113925e+00
1.370416e+00
1.581539e+00
1.742504e+00
1.850403e+00
1.904500e+00
1.906450e+00
1.860407e+00
1.772989e+00
1.653089e+00
1.511535e+00
1.360606e+00
1.213429e+00
1.083273e+00
9.827638e-01
9.230434e-01
9.129191e-01
9.580449e-01
1.060213e+00
1.216833e+00
1.420684e+00
1.659999e+00
1.918934e+00
2.178414e+00
2.417311e+00
2.613879e+00
2.747325e+00
2.799374e+00
2.755694e+00
2.607051e+00
2.350088e+00
1.987678e+00
1.528823e+00
9.881332e-01
3.849513e-01
-2.577968e-01
-9.149246e-01
-1.560390e+00
-2.168697e+00
-2.716225e+00
-3.182423e+00
-3.550808e+00
-3.809738e+00
-3.952896e+00
-3.979482e+00
-3.894079e+00
-3.706209e+00
-3.429620e+00
-3.081339e+00
-2.680577e+00
-2.247561e+00
-1.802376e+00
-1.363881e+00
-9.487655e-01
-5.708069e-01
-2.403442e-01
3.598878e-02
2.552734e-01
4.180663e-01
5.279362e-01
5.908229e-01
6.142758e-01
6.066428e-01
5.762780e-01
5.308384e-01
4.767246e-01
4.187064e-01
3.597562e-01
3.010868e-01
2.423731e-01
1.821169e-01
1.181017e-01
4.787799e-02
-3.077868e-02
-1.194903e-01
-2.190170e-01
-3.291368e-01
-4.486632e-01
-5.755829e-01
-7.072792e-01
-8.408035e-01
-9.731543e-01
-1.101531e+00
-1.223539e+00
-1.337329e+00
-1.441680e+00
-1.536009e+00
-1.620343e+00
-1.695237e+00
-1.761667e+00
-1.820901e+00
-1.874354e+00
-1.923432e+00
-1.969381e+00
-2.013139e+00
-2.055201e+00
-2.095508e+00
-2.133362e+00
-2.167380e+00
-2.195503e+00
-2.215058e+00
-2.222888e+00
-2.215547e+00
-2.189541e+00
-2.141604e+00
-2.068978e+00
-1.969663e+00
-1.842635e+00
-1.687987e+00
-1.507004e+00
-1.302151e+00
-1.076988e+00
-8.360057e-01
-5.844114e-01
-3.278603e-01
-7.216720e-02
1.769912e-01
4.143607e-01
6.353617e-01
8.362889e-01
1.014446e+00
1.168200e+00
1.296965e+00
1.401100e+00
1.481760e+00
1.540706e+00
1.580112e+00
1.602390e+00
1.610057e+00
1.605651e+00
1.591696e+00
1.570690e+00
1.545100e+00
1.517330e+00
1.489657e+00
1.464120e+00
1.442377e+00
1.425556e+00
1.414121e+00
1.407782e+00
1.405476e+00
1.405421e+00
1.405243e+00
1.402158e+00
1.393194e+00
1.375421e+00
1.346174e+00
1.303243e+00
1.245014e+00
1.170566e+00
1.079705e+00
9.729578e-01
8.515327e-01
7.172628e-01
5.725456e-01
4.202829e-01
2.638167e-01
1.068563e-01
-4.661337e-02
-1.924453e-01
-3.264645e-01
-4.446176e-01
-5.431294e-01
-6.186582e-01
-6.684470e-01
-6.904679e-01
-6.835593e-01
-6.475524e-01
-5.833734e-01
-4.931035e-01
-3.799760e-01
-2.482901e-01
-1.032357e-01
4.936640e-02
2.033910e-01
3.527726e-01
4.918714e-01
6.158058e-01
7.207180e-01
8.039473e-01
8.640964e-01
9.009913e-01
9.155501e-01
9.095867e-01
8.855817e-01
8.464528e-01
7.953461e-01
7.354630e-01
6.699214e-01
6.016398e-01
5.332307e-01
4.668858e-01
4.042492e-01
3.462815e-01
2.931331e-01
2.440492e-01
1.973347e-01
1.504025e-01
9.992198e-02
4.207192e-02
-2.711459e-02
-1.113426e-01
-2.136307e-01
-3.359235e-01
-4.787952e-01
-6.412843e-01
-8.208819e-01
-1.013667e+00
-1.214564e+00
-1.417674e+00
-1.616646e+00
-1.805040e+00
-1.976660e+00
-2.125841e+00
-2.247689e+00
-2.338275e+00
-2.394762e+00
-2.415476e+00
-2.399902e+00
-2.348598e+00
-2.263034e+00
-2.145363e+00
-1.998169e+00
-1.824209e+00
-1.626198e+00
-1.406656e+00
-1.167837e+00
-9.117219e-01
-6.400883e-01
-3.546067e-01
-5.696410e-02
2.510099e-01
5.672218e-01
8.892000e-01
1.213988e+00
1.538043e+00
1.857144e+00
2.166310e+00
2.459738e+00
2.730783e+00
2.972005e+00
3.175305e+00
3.332187e+00
3.434156e+00
3.473258e+00
3.442725e+00
3.337679e+00
3.155800e+00
2.897872e+00
2.568121e+00
2.174271e+00
1.727311e+00
1.240968e+00
7.309530e-01
2.140658e-01
-2.927701e-01
-7.734405e-01
-1.213477e+00
-1.600748e+00
-1.925957e+00
-2.182952e+00
-2.368810e+00
-2.483741e+00
-2.530793e+00
-2.515427e+00
-2.444972e+00
-2.328029e+00
-2.173852e+00
-1.991765e+00
-1.790640e+00
-1.578461e+00
-1.361997e+00
-1.146583e+00
-9.360260e-01
-7.326207e-01
-5.372942e-01
-3.498523e-01
-1.693165e-01
5.681726e-03
1.764968e-01
3.441012e-01
5.088007e-01
6.700645e-01
8.264833e-01
9.758468e-01
1.115313e+00
1.241635e+00
1.351398e+00
1.441250e+00
1.508095e+00
1.549270e+00
1.562697e+00
1.547048e+00
1.501916e+00
1.428005e+00
1.327319e+00
1.203304e+00
1.060925e+00
9.066209e-01
7.481295e-01
5.941549e-01
4.539005e-01
3.364890e-01
2.503176e-01
2.024009e-01
1.977647e-01
2.389512e-01
3.256912e-01
4.547870e-01
6.202272e-01
8.135319e-01
1.024298e+00
1.240889e+00
1.451206e+00
1.643453e+00
1.806836e+00
1.932122e+00
2.012038e+00
2.041493e+00
2.017630e+00
1.939748e+00
1.809136e+00
1.628847e+00
1.403471e+00
1.138909e+00
8.421845e-01
5.212662e-01
1.849013e-01
-1.575694e-01
-4.964372e-01
-8.219064e-01
-1.124428e+00
-1.395070e+00
-1.625887e+00
-1.810261e+00
-1.943167e+00
-2.021351e+00
-2.043418e+00
-2.009836e+00
-1.922876e+00
-1.786518e+00
-1.606330e+00
-1.389318e+00
-1.143761e+00
-8.789987e-01
-6.051892e-01
-3.330126e-01
-7.334282e-02
1.631121e-01
3.661915e-01
5.266765e-01
6.366903e-01
6.900904e-01
6.828341e-01
6.132852e-01
4.824297e-01
2.939616e-01
5.421383e-02
-2.280833e-01
-5.422117e-01
-8.760224e-01
-1.216601e+00
-1.550988e+00
-1.866898e+00
-2.153377e+00
-2.401337e+00
-2.603944e+00
-2.756822e+00
-2.858083e+00
-2.908186e+00
-2.909653e+00
-2.866688e+00
-2.784732e+00
-2.670003e+00
-2.529061e+00
-2.368435e+00
-2.194330e+00
-2.012432e+00
-1.827790e+00
-1.644781e+00
-1.467113e+00
-1.297859e+00
-1.139486e+00
-9.938782e-01
-8.623226e-01
-7.454713e-01
-6.432660e-01
-5.548479e-01
-4.784752e-01
-4.114803e-01
-3.502992e-01
-2.905961e-01
-2.274908e-01
-1.558795e-01
-7.082277e-02
3.203945e-02
1.560916e-01
3.034125e-01
4.745519e-01
6.684417e-01
8.824518e-01
1.112582e+00
1.353765e+00
1.600243e+00
1.845977e+00
2.085060e+00
2.312078e+00
2.522418e+00
2.712487e+00
2.879839e+00
3.023213e+00
3.142490e+00
3.238577e+00
3.313235e+00
3.368866e+00
3.408265e+00
3.434335e+00
3.449798e+00
3.456887e+00
3.457068e+00
3.450798e+00
3.437388e+00
3.414973e+00
3.380645e+00
3.330740e+00
3.261257e+00
3.168370e+00
3.048972e+00
2.901169e+00
2.724679e+00
2.521085e+00
2.293915e+00
2.048551e+00
1.791974e+00
1.532349e+00
1.278494e+00
1.039253e+00
8.228096e-01
6.360219e-01
4.838123e-01
3.686985e-01
2.905081e-01
2.463176e-01
2.306308e-01
2.357883e-01
2.525778e-01
2.709967e-01
2.810996e-01
2.738609e-01
2.419737e-01
1.805164e-01
8.742576e-02
-3.626335e-02
-1.864352e-01
-3.561659e-01
-5.362322e-01
-7.158135e-01
-8.833308e-01
-1.027351e+00
-1.137482e+00
-1.205187e+00
-1.224470e+00
-1.192378e+00
-1.109311e+00
-9.791309e-01
-8.090538e-01
-6.093506e-01
-3.928388e-01
-1.741830e-01
3.098196e-02
2.070699e-01
3.396418e-01
4.164979e-01
4.286618e-01
3.711525e-01
2.434571e-01
4.964535e-02
-2.018895e-01
-4.990367e-01
-8.268522e-01
-1.168627e+00
-1.507033e+00
-1.825237e+00
-2.107909e+00
-2.342045e+00
-2.517589e+00
-2.627813e+00
-2.669492e+00
-2.642862e+00
-2.551388e+00
-2.401383e+00
-2.201481e+00
-1.962024e+00
-1.694385e+00
-1.410275e+00
-1.121089e+00
-8.373341e-01
-5.681758e-01
-3.211273e-01
-1.018939e-01
8.564414e-02
2.393378e-01
3.586024e-01
4.442182e-01
4.981294e-01
5.232613e-01
5.233549e-01
5.028091e-01
4.665119e-01
4.196418e-01
3.674360e-01
3.149285e-01
2.666805e-01
2.265280e-01
1.973736e-01
1.810403e-01
1.781985e-01
1.883649e-01
2.099670e-01
2.404614e-01
2.764948e-01
3.140981e-01
3.489081e-01
3.764147e-01
3.922330e-01
3.923928e-01
3.736362e-01
3.336978e-01
2.715399e-01
1.875069e-01
8.336907e-02
-3.776233e-02
-1.716492e-01
-3.132496e-01
-4.571149e-01
-5.978149e-01
-7.303430e-01
-8.504576e-01
-9.549250e-01
-1.041643e+00
-1.109643e+00
-1.158970e+00
-1.190484e+00
-1.205598e+00
-1.206001e+00
-1.193395e+00
-1.169277e+00
-1.134779e+00
-1.090566e+00
-1.036794e+00
-9.731218e-01
-8.987715e-01
-8.126501e-01
-7.135281e-01
-6.002795e-01
-4.721698e-01
-3.291677e-01
-1.722416e-01
-3.594863e-03
1.732082e-01
3.532619e-01
5.305045e-01
6.980664e-01
8.487544e-01
9.756212e-01
1.072554e+00
1.134813e+00
1.159440e+00
1.145502e+00
1.094131e+00
1.008368e+00
8.928392e-01
7.533199e-01
5.962441e-01
4.282303e-01
2.556740e-01
8.444290e-02
-8.031342e-02
-2.342565e-01
-3.738826e-01
-4.965140e-01
-6.002849e-01
-6.841384e-01
-7.478355e-01
-7.919650e-01
-8.179417e-01
-8.279785e-01
-8.250204e-01
-8.126366e-01
-7.948660e-01
-7.760183e-01
-7.604377e-01
-7.522412e-01
-7.550494e-01
-7.717316e-01
-8.041893e-01
-8.532041e-01
-9.183686e-01
-9.981167e-01
-1.089856e+00
-1.190190e+00
-1.295204e+00
-1.400778e+00
-1.502875e+00
-1.597786e+00
-1.682275e+00
-1.753647e+00
-1.809718e+00
-1.848731e+00
-1.869238e+00
-1.869978e+00
-1.849796e+00
-1.807601e+00
-1.742377e+00
-1.653257e+00
-1.539615e+00
-1.401191e+00
-1.238204e+00
-1.051448e+00
-8.423525e-01
-6.130127e-01
-3.661795e-01
-1.052341e-01
1.658521e-01
4.425575e-01
7.198518e-01
9.922420e-01
1.253836e+00
1.498438e+00
1.719694e+00
1.911293e+00
2.067231e+00
2.182126e+00
2.251583e+00
2.272560e+00
2.243725e+00
2.165739e+00
2.041438e+00
1.875854e+00
1.676081e+00
1.450957e+00
1.210615e+00
9.659185e-01
7.278525e-01
5.069028e-01
3.124804e-01
1.524177e-01
3.256546e-02
-4.349532e-02
-7.461640e-02
-6.211872e-02
-9.707690e-03
7.672102e-02
1.893708e-01
3.189147e-01
4.549372e-01
5.864391e-01
7.023991e-01
7.923783e-01
8.471490e-01
8.593140e-01
8.238727e-01
7.386831e-01
6.047649e-01
4.263965e-01
2.109721e-01
-3.139408e-02
-2.884998e-01
-5.468826e-01
-7.927741e-01
-1.013100e+00
-1.196433e+00
-1.333828e+00
-1.419456e+00
-1.451002e+00
-1.429801e+00
-1.360692e+00
-1.251608e+00
-1.112945e+00
-9.567445e-01
-7.957732e-01
-6.425775e-01
-5.085846e-01
-4.033278e-01
-3.338463e-01
-3.042945e-01
-3.157771e-01
-3.664135e-01
-4.516193e-01
-5.645826e-01
-6.968942e-01
-8.392758e-01
-9.823355e-01
-1.117274e+00
-1.236470e+00
-1.333900e+00
-1.405358e+00
-1.448481e+00
-1.462622e+00
-1.448604e+00
-1.408421e+00
-1.344939e+00
-1.261644e+00
-1.162446e+00
-1.051556e+00
-9.334037e-01
-8.125679e-01
-6.936797e-01
-5.812733e-01
-4.795746e-01
-3.922436e-01
-3.221031e-01
-2.708974e-01
-2.391221e-01
-2.259569e-01
-2.293125e-01
-2.459873e-01
-2.719131e-01
-3.024669e-01
-3.328211e-01
-3.583043e-01
-3.747459e-01
-3.787714e-01
-3.680219e-01
-3.412765e-01
-2.984677e-01
-2.406015e-01
-1.696037e-01
-8.813080e-02
6.182639e-04
9.306113e-02
1.853485e-01
2.734467e-01
3.532102e-01
4.204788e-01
4.712286e-01
5.017935e-01
5.091446e-01
4.911954e-01
4.470763e-01
3.773245e-01
2.839453e-01
1.703237e-01
4.099507e-02
-9.869308e-02
-2.429787e-01
-3.860855e-01
-5.225768e-01
-6.476277e-01
-7.572002e-01
-8.481219e-01
-9.180847e-01
-9.655815e-01
-9.898063e-01
-9.905405e-01
-9.680450e-01
-9.229743e-01
-8.563225e-01
-7.694048e-01
-6.638709e-01
-5.417379e-01
-4.054301e-01
-2.578070e-01
-1.021643e-01
5.780385e-02
2.180898e-01
3.745022e-01
5.228354e-01
6.590605e-01
7.795199e-01
8.811028e-01
9.613855e-01
1.018728e+00
1.052331e+00
1.062254e+00
1.049425e+00
1.015627e+00
9.634834e-01
8.964243e-01
8.186186e-01
7.348666e-01
6.504358e-01
5.708422e-01
5.015870e-01
4.478640e-01
4.142585e-01
4.044602e-01
4.210070e-01
4.650809e-01
5.363688e-01
6.330049e-01
7.516066e-01
8.874116e-01
1.034514e+00
1.186184e+00
1.335258e+00
1.474548e+00
1.597264e+00
1.697401e+00
1.770059e+00
1.811694e+00
1.820272e+00
1.795324e+00
1.737906e+00
1.650481e+00
1.536733e+00
1.401347e+00
1.249770e+00
1.087983e+00
9.222790e-01
7.590666e-01
6.046774e-01
4.651816e-01
3.461982e-01
2.526963e-01
1.887870e-01
1.575081e-01
1.606131e-01
1.983785e-01
2.694559e-01
3.707979e-01
4.976882e-01
6.439003e-01
8.019966e-01
9.637620e-01
1.120743e+00
1.264852e+00
1.388969e+00
1.487496e+00
1.556771e+00
1.595327e+00
1.603929e+00
1.585393e+00
1.544187e+00
1.485858e+00
1.416334e+00
1.341187e+00
1.264947e+00
1.190559e+00
1.119052e+00
1.049471e+00
9.790824e-01
9.038067e-01
8.188275e-01
7.192757e-01
6.009030e-01
4.606618e-01
2.971317e-01
1.107592e-01
-9.609152e-02
-3.192633e-01
-5.530726e-01
-7.906796e-01
-1.024521e+00
-1.246766e+00
-1.449760e+00
-1.626423e+00
-1.770585e+00
-1.877236e+00
-1.942691e+00
-1.964682e+00
-1.942375e+00
-1.876342e+00
-1.768504e+00
-1.622052e+00
-1.441366e+00
-1.231941e+00
-1.000313e+00
-7.539815e-01
-5.013119e-01
-2.513901e-01
-1.380758e-02
2.016407e-01
3.853543e-01
5.284123e-01
6.231190e-01
6.635683e-01
6.461704e-01
5.700772e-01
4.374471e-01
2.535004e-01
2.634251e-02
-2.334427e-01
-5.133950e-01
-7.999189e-01
-1.079093e+00
-1.337475e+00
-1.562837e+00
-1.744781e+00
-1.875214e+00
-1.948658e+00
-1.962404e+00
-1.916525e+00
-1.813759e+00
-1.659298e+00
-1.460500e+00
-1.226543e+00
-9.680313e-01
-6.965642e-01
-4.242666e-01
-1.632850e-01
7.473968e-02
2.792132e-01
4.411225e-01
5.535409e-01
6.120734e-01
6.152077e-01
5.645345e-01
4.648032e-01
3.237880e-01
1.519499e-01
-3.810147e-02
-2.323207e-01
-4.160722e-01
-5.750449e-01
-6.961680e-01
-7.684555e-01
-7.837152e-01
-7.370720e-01
-6.272692e-01
-4.567337e-01
-2.314041e-01
3.965953e-02
3.448545e-01
6.707616e-01
1.002970e+00
1.326946e+00
1.628891e+00
1.896532e+00
2.119801e+00
2.291343e+00
2.406850e+00
2.465173e+00
2.468241e+00
2.420784e+00
2.329902e+00
2.204504e+00
2.054668e+00
1.890958e+00
1.723741e+00
1.562565e+00
1.415615e+00
1.289321e+00
1.188112e+00
1.114338e+00
1.068357e+00
1.048754e+00
1.052669e+00
1.076197e+00
1.114841e+00
1.163969e+00
1.219257e+00
1.277080e+00
1.334802e+00
1.390943e+00
1.445181e+00
1.498184e+00
1.551276e+00
1.605986e+00
1.663547e+00
1.724429e+00
1.787993e+00
1.852331e+00
1.914334e+00
1.969975e+00
2.014774e+00
2.044360e+00
2.055046e+00
2.044335e+00
2.011271e+00
1.956591e+00
1.882667e+00
1.793237e+00
1.692967e+00
1.586907e+00
1.479903e+00
1.376046e+00
1.278229e+00
1.187870e+00
1.104832e+00
1.027562e+00
9.534129e-01
8.791076e-01
8.012835e-01
7.170352e-01
6.243961e-01
5.227009e-01
4.127945e-01
2.970711e-01
1.793487e-01
6.459643e-02
-4.145007e-02
-1.327482e-01
-2.034399e-01
-2.483386e-01
-2.633767e-01
-2.459902e-01
-1.954159e-01
-1.128860e-01
-1.701550e-03
1.328285e-01
2.835959e-01
4.420517e-01
5.987081e-01
7.437579e-01
8.677716e-01
9.624129e-01
1.021104e+00
1.039569e+00
1.016191e+00
9.521369e-01
8.512246e-01
7.195480e-01
5.648882e-01
3.959730e-01
2.216629e-01
5.015127e-02
-1.117348e-01
-2.590537e-01
-3.890364e-01
-5.011148e-01
-5.967019e-01
-6.787645e-01
-7.512487e-01
-8.184380e-01
-8.843159e-01
-9.520056e-01
-1.023340e+00
-1.098602e+00
-1.176457e+00
-1.254078e+00
-1.327446e+00
-1.391792e+00
-1.442130e+00
-1.473820e+00
-1.483097e+00
-1.467494e+00
-1.426135e+00
-1.359843e+00
-1.271081e+00
-1.163745e+00
-1.042860e+00
-9.142195e-01
-7.840382e-01
-6.586434e-01
-5.442288e-01
-4.466667e-01
-3.713624e-01
-3.231253e-01
-3.060333e-01
-3.232740e-01
-3.769616e-01
-4.679371e-01
-5.955747e-01
-7.576209e-01
-9.500963e-01
-1.167287e+00
-1.401844e+00
-1.645002e+00
-1.886913e+00
-2.117079e+00
-2.324864e+00
-2.500064e+00
-2.633494e+00
-2.717573e+00
-2.746875e+00
-2.718588e+00
-2.632857e+00
-2.492958e+00
-2.305256e+00
-2.078933e+00
-1.825469e+00
-1.557915e+00
-1.290010e+00
-1.035215e+00
-8.057676e-01
-6.118412e-01
-4.609024e-01
-3.573181e-01
-3.022475e-01
-2.938132e-01
-3.275204e-01
-3.968636e-01
-4.940510e-01
-6.107645e-01
-7.388809e-01
-8.710901e-01
-1.001360e+00
-1.125224e+00
-1.239877e+00
-1.344098e+00
-1.438025e+00
-1.522814e+00
-1.600229e+00
-1.672196e+00
-1.740372e+00
-1.805743e+00
-1.868312e+00
-1.926878e+00
-1.978950e+00
-2.020818e+00
-2.047762e+00
-2.054416e+00
-2.035227e+00
-1.984987e+00
-1.899354e+00
-1.775327e+00
-1.611620e+00
-1.408909e+00
-1.169933e+00
-8.994383e-01
-6.040005e-01
-2.917084e-01
2.824083e-02
3.460161e-01
6.516627e-01
9.356111e-01
1.189153e+00
1.404852e+00
1.576877e+00
1.701228e+00
1.775880e+00
1.800818e+00
1.777999e+00
1.711241e+00
1.606036e+00
1.469303e+00
1.309077e+00
1.134117e+00
9.534649e-01
7.759399e-01
6.096187e-01
4.613295e-01
3.362123e-01
2.373939e-01
1.658184e-01
1.202614e-01
9.753277e-02
9.285905e-02
1.004112e-01
1.139298e-01
1.273858e-01
1.356154e-01
1.348657e-01
1.232067e-01
1.007731e-01
6.982268e-02
3.461024e-02
1.092016e-03
-2.351423e-02
-3.128042e-02
-1.419256e-02
3.519306e-02
1.231043e-01
2.539606e-01
4.298740e-01
6.502815e-01
9.117418e-01
1.207923e+00
1.529793e+00
1.866027e+00
2.203596e+00
2.528531e+00
2.826790e+00
3.085180e+00
3.292248e+00
3.439080e+00
3.519942e+00
3.532712e+00
3.479079e+00
3.364482e+00
3.197805e+00
2.990827e+00
2.757466e+00
2.512849e+00
2.272276e+00
2.050154e+00
1.858971e+00
1.708426e+00
1.604774e+00
1.550453e+00
1.544032e+00
1.580462e+00
1.651600e+00
1.746944e+00
1.854504e+00
1.961733e+00
2.056449e+00
2.127688e+00
2.166436e+00
2.166202e+00
2.123399e+00
2.037524e+00
1.911124e+00
1.749572e+00
1.560661e+00
1.354071e+00
1.140726e+00
9.321043e-01
7.395162e-01
5.734154e-01
4.427657e-01
3.545138e-01
3.132036e-01
3.207639e-01
3.764831e-01
4.771677e-01
6.174589e-01
7.902645e-01
9.872535e-01
1.199363e+00
1.417271e+00
1.631814e+00
1.834337e+00
2.016994e+00
2.173011e+00
2.296932e+00
2.384863e+00
2.434693e+00
2.446271e+00
2.421496e+00
2.364272e+00
2.280299e+00
2.176658e+00
2.061236e+00
1.942010e+00
1.826277e+00
1.719930e+00
1.626857e+00
1.548572e+00
1.484113e+00
1.430228e+00
1.381825e+00
1.332620e+00
1.275891e+00
1.205242e+00
1.115284e+00
1.002170e+00
8.639211e-01
7.005687e-01
5.140929e-01
3.082106e-01
8.804180e-02
-1.403050e-01
-3.701960e-01
-5.949505e-01
-8.083067e-01
-1.004842e+00
-1.180313e+00
-1.331889e+00
-1.458247e+00
-1.559530e+00
-1.637177e+00
-1.693659e+00
-1.732159e+00
-1.756269e+00
-1.769714e+00
-1.776148e+00
-1.779013e+00
-1.781431e+00
-1.786123e+00
-1.795308e+00
-1.810584e+00
-1.832791e+00
-1.861882e+00
-1.896831e+00
-1.935620e+00
-1.975346e+00
-2.012438e+00
-2.042993e+00
-2.063191e+00
-2.069737e+00
-2.060269e+00
-2.033687e+00
-1.990357e+00
-1.932163e+00
-1.862394e+00
-1.785485e+00
-1.706634e+00
-1.631334e+00
-1.564867e+00
-1.511816e+00
-1.475638e+00
-1.458335e+00
-1.460259e+00
-1.480057e+00
-1.514769e+00
-1.560051e+00
-1.610510e+00
-1.660105e+00
-1.702572e+00
-1.731841e+00
-1.742397e+00
-1.729560e+00
-1.689682e+00
-1.620263e+00
-1.519988e+00
-1.388725e+00
-1.227510e+00
-1.038513e+00
-8.250274e-01
-5.914370e-01
-3.431669e-01
-8.657074e-02
1.712663e-01
4.228205e-01
6.605122e-01
8.771463e-01
1.066363e+00
1.223040e+00
1.343599e+00
1.426176e+00
1.470639e+00
1.478481e+00
1.452594e+00
1.396987e+00
1.316472e+00
1.216347e+00
1.102118e+00
9.792521e-01
8.529769e-01
7.281386e-01
6.090982e-01
4.996671e-01
4.030644e-01
3.218868e-01
2.580797e-01
2.129121e-01
1.869612e-01
1.801221e-01
1.916569e-01
2.202912e-01
2.643621e-01
3.220060e-01
3.913724e-01
4.708422e-01
5.592260e-01
6.559205e-01
7.610004e-01
8.752287e-01
9.999739e-01
1.137036e+00
1.288389e+00
1.455879e+00
1.640899e+00
1.844108e+00
2.065203e+00
2.302797e+00
2.554382e+00
2.816385e+00
3.084299e+00
3.352845e+00
3.616173e+00
3.868058e+00
4.102102e+00
4.311920e+00
4.491319e+00
4.634465e+00
4.736041e+00
4.791391e+00
4.796665e+00
4.748942e+00
4.646359e+00
4.488230e+00
4.275141e+00
4.009045e+00
3.693303e+00
3.332702e+00
2.933404e+00
2.502850e+00
2.049592e+00
1.583073e+00
1.113355e+00
6.508072e-01
2.057693e-01
-2.117974e-01
-5.926523e-01
-9.285993e-01
-1.212781e+00
-1.439935e+00
-1.606600e+00
-1.711279e+00
-1.754531e+00
-1.739010e+00
-1.669422e+00
-1.552417e+00
-1.396407e+00
-1.211309e+00
-1.008229e+00
-7.990668e-01
-5.960755e-01
-4.113585e-01
-2.563468e-01
-1.412739e-01
-7.468582e-02
-6.302148e-02
-1.102884e-01
-2.178481e-01
-3.843088e-01
-6.055129e-01
-8.746055e-01
-1.182176e+00
-1.516482e+00
-1.863773e+00
-2.208745e+00
-2.535136e+00
-2.826481e+00
-3.066970e+00
-3.242388e+00
-3.341038e+00
-3.354561e+00
-3.278587e+00
-3.113143e+00
-2.862782e+00
-2.536431e+00
-2.146956e+00
-1.710489e+00
-1.245536e+00
-7.719300e-01
-3.096699e-01
1.222742e-01
5.071256e-01
8.313405e-01
1.085439e+00
1.264544e+00
1.368582e+00
1.402108e+00
1.373777e+00
1.295516e+00
1.181467e+00
1.046813e+00
9.065704e-01
7.744592e-01
6.619288e-01
5.774029e-01
5.257983e-01
5.083441e-01
5.227132e-01
5.634479e-01
6.226398e-01
6.907937e-01
7.577931e-01
8.138690e-01
8.504811e-01
8.610307e-01
8.413472e-01
7.899230e-01
7.078989e-01
5.988300e-01
4.682845e-01
3.233325e-01
1.719905e-01
2.267945e-02
-1.162579e-01
-2.369485e-01
-3.322763e-01
-3.960704e-01
-4.232116e-01
-4.096891e-01
-3.526382e-01
-2.503887e-01
-1.025401e-01
8.993499e-02
3.245742e-01
5.973270e-01
9.025102e-01
1.232851e+00
1.579643e+00
1.933017e+00
2.282320e+00
2.616568e+00
2.924935e+00
3.197240e+00
3.424390e+00
3.598766e+00
3.714527e+00
3.767835e+00
3.756999e+00
3.682526e+00
3.547098e+00
3.355454e+00
3.114200e+00
2.831544e+00
2.516957e+00
2.180786e+00
1.833825e+00
1.486860e+00
1.150226e+00
8.333683e-01
5.444602e-01
2.900774e-01
7.496526e-02
-9.808787e-02
-2.282534e-01
-3.165380e-01
-3.655339e-01
-3.790596e-01
-3.617169e-01
-3.184003e-01
-2.538073e-01
-1.719997e-01
-7.606725e-02
3.206299e-02
1.516475e-01
2.829732e-01
4.270516e-01
5.851996e-01
7.585571e-01
9.475964e-01
1.151674e+00
1.368668e+00
1.594748e+00
1.824289e+00
2.049970e+00
2.263052e+00
2.453837e+00
2.612272e+00
2.728678e+00
2.794518e+00
2.803160e+00
2.750536e+00
2.635657e+00
2.460910e+00
2.232118e+00
1.958341e+00
1.651451e+00
1.325482e+00
9.958393e-01
6.783955e-01
3.885652e-01
1.404025e-01
-5.420817e-02
-1.862230e-01
-2.499323e-01
-2.432521e-01
-1.678039e-01
-2.878331e-02
1.653699e-01
4.034765e-01
6.722626e-01
9.570952e-01
1.242754e+00
1.514185e+00
1.757177e+00
1.958949e+00
2.108615e+00
2.197548e+00
2.219665e+00
2.171635e+00
2.053028e+00
1.866392e+00
1.617241e+00
1.313917e+00
9.673142e-01
5.904425e-01
1.978433e-01
-1.951153e-01
-5.730118e-01
-9.211504e-01
-1.226278e+00
-1.477184e+00
-1.665137e+00
-1.784145e+00
-1.831042e+00
-1.805422e+00
-1.709457e+00
-1.547626e+00
-1.326395e+00
-1.053876e+00
-7.394881e-01
-3.936284e-01
-2.736951e-02
3.478217e-01
7.203505e-01
1.078757e+00
1.411988e+00
1.709684e+00
1.962493e+00
2.162385e+00
2.302968e+00
2.379768e+00
2.390454e+00
2.334985e+00
2.215656e+00
2.037049e+00
1.805881e+00
1.530753e+00
1.221808e+00
8.903097e-01
5.481541e-01
2.073334e-01
-1.206156e-01
-4.251472e-01
-6.971905e-01
-9.295456e-01
-1.117169e+00
-1.257331e+00
-1.349660e+00
-1.396059e+00
-1.400531e+00
-1.368913e+00
-1.308523e+00
-1.227739e+00
-1.135514e+00
-1.040857e+00
-9.523039e-01
-8.774204e-01
-8.223622e-01
-7.915347e-01
-7.873721e-01
-8.102564e-01
-8.585845e-01
-9.289829e-01
-1.016653e+00
-1.115812e+00
-1.220196e+00
-1.323555e+00
-1.420117e+00
-1.504942e+00
-1.574174e+00
-1.625132e+00
-1.656289e+00
-1.667120e+00
-1.657876e+00
-1.629321e+00
-1.582458e+00
-1.518306e+00
-1.437732e+00
-1.341361e+00
-1.229574e+00
-1.102577e+00
-9.605391e-01
-8.037719e-01
-6.329492e-01
-4.493287e-01
-2.549588e-01
-5.283816e-02
1.530055e-01
3.575442e-01
5.549042e-01
7.386457e-01
9.021496e-01
1.039075e+00
1.143843e+00
1.212090e+00
1.241050e+00
1.229828e+00
1.179527e+00
1.093242e+00
9.758962e-01
8.339554e-01
6.750414e-01
5.074800e-01
3.398286e-01
1.804242e-01
3.698306e-02
-8.372422e-02
-1.761167e-01
-2.359693e-01
-2.605158e-01
-2.485046e-01
-2.002261e-01
-1.175204e-01
-3.771638e-03
1.361197e-01
2.957992e-01
4.675758e-01
6.426200e-01
8.112661e-01
9.634431e-01
1.089241e+00
1.179605e+00
1.227114e+00
1.226777e+00
1.176761e+00
1.078926e+00
9.391025e-01
7.670084e-01
5.757972e-01
3.812447e-01
2.006418e-01
5.149567e-02
-4.983257e-02
-8.942193e-02
-5.689291e-02
5.378233e-02
2.438260e-01
5.095842e-01
8.428274e-01
1.231379e+00
1.659996e+00
2.111420e+00
2.567492e+00
3.010241e+00
3.422856e+00
3.790482e+00
4.100788e+00
4.344305e+00
4.514541e+00
4.607924e+00
4.623626e+00
4.563330e+00
4.431005e+00
4.232703e+00
3.976399e+00
3.671847e+00
3.330415e+00
2.964856e+00
2.588979e+00
2.217191e+00
1.863931e+00
1.543001e+00
1.266855e+00
1.045896e+00
8.878558e-01
7.973019e-01
7.753328e-01
8.194808e-01
9.238423e-01
1.079434e+00
1.274758e+00
1.496551e+00
1.730654e+00
1.962962e+00
2.180353e+00
2.371524e+00
2.527663e+00
2.642891e+00
2.714442e+00
2.742587e+00
2.730307e+00
2.682795e+00
2.606817e+00
2.510034e+00
2.400337e+00
2.285252e+00
2.171477e+00
2.064553e+00
1.968680e+00
1.886666e+00
1.819971e+00
1.768815e+00
1.732324e+00
1.708673e+00
1.695241e+00
1.688759e+00
1.685477e+00
1.681361e+00
1.672327e+00
1.654517e+00
1.624603e+00
1.580092e+00
1.519593e+00
1.443014e+00
1.351649e+00
1.248130e+00
1.136241e+00
1.020596e+00
9.062265e-01
7.980962e-01
7.006236e-01
6.172464e-01
5.500878e-01
4.997578e-01
4.653100e-01
4.443505e-01
4.332798e-01
4.276331e-01
4.224830e-01
4.128695e-01
3.942309e-01
3.628150e-01
3.160490e-01
2.528475e-01
1.738284e-01
8.141168e-02
-2.022454e-02
-1.253400e-01
-2.269772e-01
-3.174320e-01
-3.888106e-01
-4.336235e-01
-4.453568e-01
-4.189689e-01
-3.512671e-01
-2.411378e-01
-8.962546e-02
1.001260e-01
3.230395e-01
5.723441e-01
8.398527e-01
1.116255e+00
1.391410e+00
1.654645e+00
1.895058e+00
2.101856e+00
2.264716e+00
2.374190e+00
2.422130e+00
2.402109e+00
2.309810e+00
2.143342e+00
1.903462e+00
1.593685e+00
1.220281e+00
7.921611e-01
3.206626e-01
-1.807591e-01
-6.969417e-01
-1.211522e+00
-1.707538e+00
-2.168104e+00
-2.577144e+00
-2.920136e+00
-3.184830e+00
-3.361898e+00
-3.445471e+00
-3.433531e+00
-3.328126e+00
-3.135389e+00
-2.865346e+00
-2.531502e+00
-2.150226e+00
-1.739951e+00
-1.320219e+00
-9.106384e-01
-5.298018e-01
-1.942358e-01
8.254396e-02
2.907986e-01
4.250905e-01
4.845156e-01
4.726186e-01
3.969995e-01
2.686484e-01
1.010782e-01
-9.066219e-02
-2.910043e-01
-4.848264e-01
-6.583063e-01
-7.996158e-01
-8.994312e-01
-9.512477e-01
-9.514952e-01
-8.994682e-01
-7.970876e-01
-6.485298e-01
-4.597641e-01
-2.380472e-01
8.579913e-03
2.717518e-01
5.431685e-01
8.148982e-01
1.079592e+00
1.330614e+00
1.562117e+00
1.769060e+00
1.947221e+00
2.093198e+00
2.204426e+00
2.279205e+00
2.316744e+00
2.317204e+00
2.281747e+00
2.212553e+00
2.112829e+00
1.986763e+00
1.839446e+00
1.676736e+00
1.505064e+00
1.331187e+00
1.161879e+00
1.003585e+00
8.620421e-01
7.419076e-01
6.464254e-01
5.771682e-01
5.338930e-01
5.145369e-01
5.153747e-01
5.313386e-01
5.564866e-01
5.845838e-01
6.097466e-01
6.270817e-01
6.332511e-01
6.268918e-01
6.088356e-01
5.820951e-01
5.516106e-01
5.237782e-01
5.058065e-01
5.049688e-01
5.278249e-01
5.794916e-01
6.630304e-01
7.790077e-01
9.252632e-01
1.096904e+00
1.286519e+00
1.484605e+00
1.680160e+00
1.861408e+00
2.016605e+00
2.134840e+00
2.206792e+00
2.225357e+00
2.186117e+00
2.087614e+00
1.931425e+00
1.722063e+00
1.466711e+00
1.174838e+00
8.577201e-01
5.278775e-01
1.984685e-01
-1.173627e-01
-4.071527e-01
-6.597713e-01
-8.660223e-01
-1.019145e+00
-1.115176e+00
-1.153129e+00
-1.134987e+00
-1.065485e+00
-9.517221e-01
-8.026204e-01
-6.282802e-01
-4.392885e-01
-2.460326e-01
-5.807226e-02
1.163846e-01
2.708698e-01
4.008879e-01
5.039882e-01
5.796825e-01
6.292278e-01
6.552989e-01
6.615890e-01
6.523789e-01
6.321215e-01
6.050831e-01
5.750743e-01
5.452856e-01
5.182251e-01
4.957410e-01
4.790968e-01
4.690689e-01
4.660363e-01
4.700426e-01
4.808231e-01
4.977980e-01
5.200437e-01
5.462582e-01
5.747393e-01
6.033925e-01
6.297813e-01
6.512285e-01
6.649668e-01
6.683294e-01
6.589640e-01
6.350499e-01
5.954957e-01
5.400942e-01
4.696133e-01
3.858066e-01
2.913317e-01
1.895774e-01
8.441194e-02
-2.012105e-02
-1.201192e-01
-2.121073e-01
-2.932497e-01
-3.614616e-01
-4.154111e-01
-4.544280e-01
-4.783494e-01
-4.873485e-01
-4.817856e-01
-4.621134e-01
-4.288519e-01
-3.826267e-01
-3.242558e-01
-2.548575e-01
-1.759517e-01
-8.952757e-02
1.947866e-03
9.559740e-02
1.882876e-01
2.768621e-01
3.584300e-01
4.306687e-01
4.920862e-01
5.421884e-01
5.815072e-01
6.114703e-01
6.341278e-01
6.517771e-01
6.665512e-01
6.800372e-01
6.929882e-01
7.051648e-01
7.153242e-01
7.213470e-01
7.204752e-01
7.096232e-01
6.857179e-01
6.460304e-01
5.884637e-01
5.117736e-01
4.157043e-01
3.010326e-01
1.695255e-01
2.382234e-02
-1.327380e-01
-2.963200e-01
-4.628011e-01
-6.279646e-01
-7.876618e-01
-9.379396e-01
-1.075139e+00
-1.195981e+00
-1.297653e+00
-1.377921e+00
-1.435254e+00
-1.468959e+00
-1.479282e+00
-1.467465e+00
-1.435717e+00
-1.387092e+00
-1.325306e+00
-1.254507e+00
-1.179045e+00
-1.103273e+00
-1.031401e+00
-9.674007e-01
-9.149426e-01
-8.773448e-01
-8.575062e-01
-8.578100e-01
-8.799951e-01
-9.250023e-01
-9.928132e-01
-1.082305e+00
-1.191143e+00
-1.315741e+00
-1.451298e+00
-1.591934e+00
-1.730912e+00
-1.860957e+00
-1.974641e+00
-2.064814e+00
-2.125054e+00
-2.150089e+00
-2.136183e+00
-2.081436e+00
-1.985995e+00
-1.852157e+00
-1.684349e+00
-1.488981e+00
-1.274167e+00
-1.049326e+00
-8.246622e-01
-6.105732e-01
-4.170126e-01
-2.528647e-01
-1.253829e-01
-3.974312e-02
1.246890e-03
-2.745460e-03
-4.966095e-02
-1.353114e-01
-2.537915e-01
-3.979923e-01
-5.601589e-01
-7.324288e-01
-9.072964e-01
-1.077961e+00
-1.238544e+00
-1.384171e+00
-1.510970e+00
-1.615991e+00
-1.697122e+00
-1.753010e+00
-1.783008e+00
-1.787162e+00
-1.766216e+00
-1.721629e+00
-1.655597e+00
-1.571075e+00
-1.471802e+00
-1.362312e+00
-1.247935e+00
-1.134759e+00
-1.029532e+00
-9.394685e-01
-8.719578e-01
-8.341439e-01
-8.324175e-01
-8.718478e-01
-9.556164e-01
-1.084522e+00
-1.256622e+00
-1.467065e+00
-1.708157e+00
-1.969661e+00
-2.239328e+00
-2.503633e+00
-2.748631e+00
-2.960897e+00
-3.128446e+00
-3.241566e+00
-3.293495e+00
-3.280879e+00
-3.203976e+00
-3.066580e+00
-2.875678e+00
-2.640850e+00
-2.373477e+00
-2.085824e+00
-1.790084e+00
-1.497493e+00
-1.217589e+00
-9.577052e-01
-7.227271e-01
-5.151199e-01
-3.351904e-01
-1.815204e-01
-5.149614e-02
5.814210e-02
1.507954e-01
2.295912e-01
2.970840e-01
3.550811e-01
4.045851e-01
4.458371e-01
4.784406e-01
5.015432e-01
5.140552e-01
5.148866e-01
5.031845e-01
4.785549e-01
4.412510e-01
3.923120e-01
3.336315e-01
2.679422e-01
1.987072e-01
1.299230e-01
6.584933e-02
1.069166e-02
-3.173379e-02
-5.832257e-02
-6.696671e-02
-5.678111e-02
-2.825520e-02
1.668355e-02
7.470624e-02
1.412267e-01
2.106534e-01
2.767373e-01
3.329915e-01
3.731473e-01
3.916014e-01
3.838088e-01
3.465780e-01
2.782392e-01
1.786698e-01
4.918447e-02
-1.076906e-01
-2.885207e-01
-4.893005e-01
-7.057780e-01
-9.337259e-01
-1.169131e+00
-1.408283e+00
-1.647765e+00
-1.884361e+00
-2.114889e+00
-2.336007e+00
-2.544009e+00
-2.734650e+00
-2.903033e+00
-3.043582e+00
-3.150120e+00
-3.216077e+00
-3.234829e+00
-3.200156e+00
-3.106794e+00
-2.951037e+00
-2.731324e+00
-2.448744e+00
-2.107389e+00
-1.714506e+00
-1.280411e+00
-8.181658e-01
-3.430355e-01
1.282349e-01
5.782671e-01
9.899628e-01
1.347418e+00
1.636779e+00
1.846979e+00
1.970304e+00
2.002755e+00
1.944182e+00
1.798191e+00
1.571861e+00
1.275297e+00
9.210836e-01
5.236950e-01
9.888170e-02
-3.369209e-01
-7.671616e-01
-1.175715e+00
-1.547396e+00
-1.868445e+00
-2.126961e+00
-2.313281e+00
-2.420254e+00
-2.443421e+00
-2.381069e+00
-2.234190e+00
-2.006357e+00
-1.703561e+00
-1.334042e+00
-9.081377e-01
-4.381542e-01
6.177150e-02
5.758581e-01
1.086978e+00
1.577118e+00
2.028037e+00
2.422109e+00
2.743319e+00
2.978306e+00
3.117362e+00
3.155240e+00
3.091679e+00
2.931552e+00
2.684610e+00
2.364835e+00
1.989462e+00
1.577771e+00
1.149759e+00
7.248183e-01
3.205334e-01
-4.831407e-02
-3.704581e-01
-6.385423e-01
-8.491842e-01
-1.002729e+00
-1.102740e+00
-1.155283e+00
-1.168096e+00
-1.149702e+00
-1.108560e+00
-1.052325e+00
-9.872669e-01
-9.179010e-01
-8.468556e-01
-7.749697e-01
-7.015968e-01
-6.250586e-01
-5.431752e-01
-4.537888e-01
-3.552041e-01
-2.464882e-01
-1.275998e-01
6.470220e-04
1.367508e-01
2.787677e-01
4.245688e-01
5.720467e-01
7.192269e-01
8.642587e-01
1.005292e+00
1.140273e+00
1.266708e+00
1.381472e+00
1.480712e+00
1.559911e+00
1.614112e+00
1.638308e+00
1.627959e+00
1.579564e+00
1.491232e+00
1.363168e+00
1.198018e+00
1.001012e+00
7.798784e-01
5.445295e-01
3.065261e-01
7.837613e-02
-1.272742e-01
-2.984853e-01
-4.248302e-01
-4.981002e-01
-5.128568e-01
-4.667970e-01
-3.609106e-01
-1.994253e-01
1.045290e-02
2.589816e-01
5.344720e-01
8.239791e-01
1.114040e+00
1.391408e+00
1.643727e+00
1.860127e+00
2.031704e+00
2.151894e+00
2.216742e+00
2.225070e+00
2.178563e+00
2.081740e+00
1.941830e+00
1.768498e+00
1.573437e+00
1.369799e+00
1.171502e+00
9.924369e-01
8.456418e-01
7.424949e-01
6.919983e-01
7.001963e-01
7.697645e-01
8.997819e-01
1.085689e+00
1.319426e+00
1.589745e+00
1.882686e+00
2.182205e+00
2.470946e+00
2.731112e+00
2.945416e+00
3.098044e+00
3.175585e+00
3.167854e+00
3.068549e+00
2.875696e+00
2.591834e+00
2.223923e+00
1.782995e+00
1.283566e+00
7.428724e-01
1.800019e-01
-3.850235e-01
-9.321380e-01
-1.442060e+00
-1.897029e+00
-2.281443e+00
-2.582398e+00
-2.790135e+00
-2.898397e+00
-2.904680e+00
-2.810372e+00
-2.620736e+00
-2.344720e+00
-1.994576e+00
-1.585280e+00
-1.133794e+00
-6.582041e-01
-1.768086e-01
2.927823e-01
7.344630e-01
1.134317e+00
1.481133e+00
1.766728e+00
1.986086e+00
2.137316e+00
2.221446e+00
2.242103e+00
2.205093e+00
2.117939e+00
1.989400e+00
1.829001e+00
1.646590e+00
1.451926e+00
1.254300e+00
1.062181e+00
8.829006e-01
7.223732e-01
5.848699e-01
4.728714e-01
3.870213e-01
3.262008e-01
2.877386e-01
2.677476e-01
2.615680e-01
2.642739e-01
2.711884e-01
2.783501e-01
2.828733e-01
2.831605e-01
2.789449e-01
2.711654e-01
2.617013e-01
2.530177e-01
2.477789e-01
2.484907e-01
2.572174e-01
2.753958e-01
3.037471e-01
3.422657e-01
3.902515e-01
4.463530e-01
5.085965e-01
5.743975e-01
6.405687e-01
7.033556e-01
7.585361e-01
8.016106e-01
8.280918e-01
8.338759e-01
8.156574e-01
7.713263e-01
7.002856e-01
6.036292e-01
4.841414e-01
3.461111e-01
1.949832e-01
3.690127e-02
-1.217903e-01
-2.750165e-01
-4.173606e-01
-5.443400e-01
-6.525634e-01
-7.397817e-01
-8.048598e-01
-8.476946e-01
-8.691033e-01
-8.706941e-01
-8.547224e-01
-8.239354e-01
-7.814025e-01
-7.303394e-01
-6.739337e-01
-6.151875e-01
-5.567887e-01
-5.010179e-01
-4.496905e-01
-4.041202e-01
-3.650888e-01
-3.328077e-01
-3.068689e-01
-2.861964e-01
-2.690268e-01
-2.529468e-01
-2.350149e-01
-2.119714e-01
-1.805201e-01
-1.376439e-01
-8.090932e-02
-8.714080e-03
7.954689e-02
1.834064e-01
3.013282e-01
4.307661e-01
5.682554e-01
7.095237e-01
8.496164e-01
9.830459e-01
1.103977e+00
1.206463e+00
1.284723e+00
1.333472e+00
1.348254e+00
1.325765e+00
1.264120e+00
1.163034e+00
1.023889e+00
8.496950e-01
6.449256e-01
4.152718e-01
1.673245e-01
-9.177230e-02
-3.546717e-01
-6.141485e-01
-8.633837e-01
-1.096203e+00
-1.307269e+00
-1.492244e+00
-1.647921e+00
-1.772341e+00
-1.864885e+00
-1.926344e+00
-1.958954e+00
-1.966362e+00
-1.953533e+00
-1.926557e+00
-1.892354e+00
-1.858284e+00
-1.831662e+00
-1.819211e+00
-1.826480e+00
-1.857295e+00
-1.913263e+00
-1.993425e+00
-2.094083e+00
-2.208879e+00
-2.329125e+00
-2.444395e+00
-2.543333e+00
-2.614621e+00
-2.647999e+00
-2.635253e+00
-2.571053e+00
-2.453566e+00
-2.284757e+00
-2.070351e+00
-1.819456e+00
-1.543876e+00
-1.257195e+00
-9.737209e-01
-7.073983e-01
-4.707824e-01
-2.741684e-01
-1.249321e-01
-2.712202e-02
1.868136e-02
1.524406e-02
-3.168692e-02
-1.139582e-01
-2.217444e-01
-3.443807e-01
-4.712222e-01
-5.924593e-01
-6.998218e-01
-7.871177e-01
-8.505679e-01
-8.889191e-01
-9.033338e-01
-8.970796e-01
-8.750522e-01
-8.431821e-01
-8.077846e-01
-7.749153e-01
-7.497949e-01
-7.363561e-01
-7.369524e-01
-7.522463e-01
-7.812729e-01
-8.216542e-01
-8.699245e-01
-9.219154e-01
-9.731495e-01
-1.019194e+00
-1.055943e+00
-1.079805e+00
-1.087803e+00
-1.077605e+00
-1.047496e+00
-9.963465e-01
-9.235749e-01
-8.291515e-01
-7.136276e-01
-5.781944e-01
-4.247530e-01
-2.559777e-01
-7.535270e-02
1.128330e-01
3.035386e-01
4.910737e-01
6.692426e-01
8.315248e-01
9.712844e-01
1.082007e+00
1.157559e+00
1.192466e+00
1.182202e+00
1.123469e+00
1.014445e+00
8.549700e-01
6.466467e-01
3.928425e-01
9.858297e-02
-2.296498e-01
-5.841934e-01
-9.565283e-01
-1.337616e+00
-1.718222e+00
-2.089207e+00
-2.441764e+00
-2.767621e+00
-3.059212e+00
-3.309835e+00
-3.513822e+00
-3.666727e+00
-3.765524e+00
-3.808789e+00
-3.796851e+00
-3.731849e+00
-3.617679e+00
-3.459807e+00
-3.264958e+00
-3.040690e+00
-2.794926e+00
-2.535460e+00
-2.269522e+00
-2.003432e+00
-1.742370e+00
-1.490293e+00
-1.249968e+00
-1.023125e+00
-8.106861e-01
-6.130271e-01
-4.302436e-01
-2.623694e-01
-1.095229e-01
2.803693e-02
1.499436e-01
2.558286e-01
3.454676e-01
4.189293e-01
4.766879e-01
5.196696e-01
5.492132e-01
5.669450e-01
5.745818e-01
5.736920e-01
5.654512e-01
5.504356e-01
5.284901e-01
4.987009e-01
4.594901e-01
4.088327e-01
3.445753e-01
2.648207e-01
1.683280e-01
5.487246e-02
-7.448826e-02
-2.172845e-01
-3.696672e-01
-5.266081e-01
-6.822517e-01
-8.303837e-01
-9.649637e-01
-1.080660e+00
-1.173322e+00
-1.240322e+00
-1.280735e+00
-1.295323e+00
-1.286322e+00
-1.257091e+00
-1.211639e+00
-1.154144e+00
-1.088508e+00
-1.018042e+00
-9.453115e-01
-8.721725e-01
-7.999628e-01
-7.298105e-01
-6.629767e-01
-6.011561e-01
-5.466624e-01
-5.024499e-01
-4.719545e-01
-4.587699e-01
-4.662007e-01
-4.967567e-01
-5.516591e-01
-6.304282e-01
-7.306120e-01
-8.476987e-01
-9.752335e-01
-1.105141e+00
-1.228227e+00
-1.334827e+00
-1.415528e+00
-1.461916e+00
-1.467267e+00
-1.427123e+00
-1.339696e+00
-1.206054e+00
-1.030087e+00
-8.182256e-01
-5.789700e-01
-3.222654e-01
-5.879693e-02
2.007185e-01
4.461688e-01
6.685571e-01
8.603583e-01
1.015723e+00
1.130562e+00
1.202550e+00
1.231104e+00
1.217351e+00
1.164111e+00
1.075869e+00
9.587085e-01
8.201711e-01
6.690172e-01
5.148574e-01
3.676657e-01
2.371904e-01
1.323058e-01
6.036006e-02
2.658300e-02
3.362111e-02
8.125654e-02
1.663518e-01
2.830378e-01
4.231378e-01
5.767901e-01
7.332144e-01
8.815464e-01
1.011660e+00
1.114901e+00
1.184660e+00
1.216760e+00
1.209617e+00
1.164212e+00
1.083881e+00
9.739807e-01
8.414581e-01
6.943748e-01
5.414037e-01
3.913236e-01
2.525272e-01
1.325624e-01
3.772542e-02
-2.727023e-02
-5.952794e-02
-5.808767e-02
-2.392065e-02
4.019958e-02
1.299357e-01
2.397085e-01
3.630680e-01
4.930747e-01
6.226560e-01
7.449110e-01
8.533481e-01
9.420545e-01
1.005808e+00
1.040153e+00
1.041458e+00
1.006990e+00
9.350000e-01
8.248514e-01
6.771578e-01
4.939284e-01
2.786838e-01
3.650779e-02
-2.260020e-01
-5.009109e-01
-7.792666e-01
-1.051552e+00
-1.308242e+00
-1.540413e+00
-1.740342e+00
-1.902015e+00
-2.021493e+00
-2.097078e+00
-2.129260e+00
-2.120459e+00
-2.074594e+00
-1.996547e+00
-1.891591e+00
-1.764837e+00
-1.620782e+00
-1.462972e+00
-1.293815e+00
-1.114559e+00
-9.253961e-01
-7.257077e-01
-5.143953e-01
-2.902808e-01
-5.253834e-02
1.988789e-01
4.628550e-01
7.368110e-01
1.016530e+00
1.296141e+00
1.568280e+00
1.824437e+00
2.055455e+00
2.252145e+00
2.405948e+00
2.509591e+00
2.557661e+00
2.547059e+00
2.477307e+00
2.350687e+00
2.172228e+00
1.949530e+00
1.692463e+00
1.412718e+00
1.123257e+00
8.376558e-01
5.693728e-01
3.309834e-01
1.334243e-01
-1.469280e-02
-1.076362e-01
-1.429188e-01
-1.214208e-01
-4.724298e-02
7.271073e-02
2.293854e-01
4.123948e-01
6.109152e-01
8.145513e-01
1.014079e+00
1.201988e+00
1.372796e+00
1.523112e+00
1.651491e+00
1.758110e+00
1.844319e+00
1.912116e+00
1.963605e+00
2.000469e+00
2.023526e+00
2.032398e+00
2.025353e+00
1.999333e+00
1.950186e+00
1.873092e+00
1.763125e+00
1.615916e+00
1.428310e+00
1.198968e+00
9.288265e-01
6.213544e-01
2.825910e-01
-7.906494e-02
-4.532897e-01
-8.284578e-01
-1.192393e+00
-1.533171e+00
-1.839899e+00
-2.103387e+00
-2.316654e+00
-2.475223e+00
-2.577209e+00
-2.623203e+00
-2.616003e+00
-2.560244e+00
-2.462000e+00
-2.328392e+00
-2.167239e+00
-1.986783e+00
-1.795453e+00
-1.601671e+00
-1.413660e+00
-1.239237e+00
-1.085585e+00
-9.589972e-01
-8.646265e-01
-8.062543e-01
-7.861082e-01
-8.047439e-01
-8.609984e-01
-9.520162e-01
-1.073343e+00
-1.219087e+00
-1.382148e+00
-1.554516e+00
-1.727627e+00
-1.892767e+00
-2.041500e+00
-2.166085e+00
-2.259867e+00
-2.317600e+00
-2.335713e+00
-2.312488e+00
-2.248161e+00
-2.144940e+00
-2.006923e+00
-1.839938e+00
-1.651263e+00
-1.449273e+00
-1.242993e+00
-1.041598e+00
-8.538799e-01
-6.877275e-01
-5.496379e-01
-4.443164e-01
-3.743922e-01
-3.402842e-01
-3.402365e-01
-3.705238e-01
-4.258066e-01
-4.995976e-01
-5.847833e-01
-6.741445e-01
-7.608178e-01
-8.386621e-01
-9.025082e-01
-9.482949e-01
-9.731041e-01
-9.751195e-01
-9.535293e-01
-9.083938e-01
-8.404939e-01
-7.511762e-01
-6.422124e-01
-5.156911e-01
-3.739608e-01
-2.196302e-01
-5.562200e-02
1.147414e-01
2.876514e-01
4.587629e-01
6.232103e-01
7.757140e-01
9.107788e-01
1.022973e+00
1.107259e+00
1.159325e+00
1.175898e+00
1.154970e+00
1.095947e+00
9.997053e-01
8.685690e-01
7.062283e-01
5.176239e-01
3.088027e-01
8.674624e-02
-1.408356e-01
-3.657563e-01
-5.796561e-01
-7.743534e-01
-9.422287e-01
-1.076615e+00
-1.172162e+00
-1.225130e+00
-1.233599e+00
-1.197537e+00
-1.118758e+00
-1.000743e+00
-8.483688e-01
-6.675657e-01
-4.649465e-01
-2.474465e-01
-2.200497e-02
2.046877e-01
4.263662e-01
6.372898e-01
8.322759e-01
1.006685e+00
1.156381e+00
1.277676e+00
1.367300e+00
1.422383e+00
1.440474e+00
1.419594e+00
1.358319e+00
1.255884e+00
1.112301e+00
9.284694e-01
7.062782e-01
4.486780e-01
1.597278e-01
-1.553969e-01
-4.904344e-01
-8.381113e-01
-1.190265e+00
-1.538014e+00
-1.871994e+00
-2.182641e+00
-2.460550e+00
-2.696875e+00
-2.883780e+00
-3.014879e+00
-3.085656e+00
-3.093792e+00
-3.039374e+00
-2.924941e+00
-2.755375e+00
-2.537614e+00
-2.280242e+00
-1.992970e+00
-1.686068e+00
-1.369784e+00
-1.053813e+00
-7.468535e-01
-4.562814e-01
-1.879867e-01
5.364368e-02
2.655952e-01
4.459855e-01
5.937576e-01
7.083649e-01
7.895063e-01
8.369637e-01
8.505776e-01
8.303750e-01
7.768338e-01
6.912410e-01
5.760794e-01
4.353641e-01
2.748480e-01
1.020322e-01
-7.405558e-02
-2.433160e-01
-3.952278e-01
-5.196216e-01
-6.074913e-01
-6.517495e-01
-6.478482e-01
-5.942004e-01
-4.923686e-01
-3.470073e-01
-1.655754e-01
4.214994e-02
2.647074e-01
4.896711e-01
7.043919e-01
8.966958e-01
1.055491e+00
1.171251e+00
1.236355e+00
1.245295e+00
1.194758e+00
1.083629e+00
9.129162e-01
6.856578e-01
4.068016e-01
8.308266e-02
-2.771163e-01
-6.639304e-01
-1.066229e+00
-1.471900e+00
-1.868231e+00
-2.242384e+00
-2.581969e+00
-2.875683e+00
-3.113975e+00
-3.289672e+00
-3.398498e+00
-3.439421e+00
-3.414791e+00
-3.330215e+00
-3.194208e+00
-3.017607e+00
-2.812821e+00
-2.592958e+00
-2.370916e+00
-2.158494e+00
-1.965617e+00
-1.799728e+00
-1.665405e+00
-1.564234e+00
-1.494944e+00
-1.453768e+00
-1.434992e+00
-1.431615e+00
-1.436064e+00
-1.440899e+00
-1.439454e+00
-1.426388e+00
-1.398110e+00
-1.353061e+00
-1.291829e+00
-1.217099e+00
-1.133427e+00
-1.046864e+00
-9.644567e-01
-8.936616e-01
-8.417307e-01
-8.151078e-01
-8.188830e-01
-8.563416e-01
-9.286395e-01
-1.034632e+00
-1.170871e+00
-1.331786e+00
-1.510030e+00
-1.696983e+00
-1.883355e+00
-2.059853e+00
-2.217821e+00
-2.349818e+00
-2.450047e+00
-2.514622e+00
-2.541655e+00
-2.531171e+00
-2.484896e+00
-2.405961e+00
-2.298583e+00
-2.167746e+00
-2.018931e+00
-1.857886e+00
-1.690447e+00
-1.522381e+00
-1.359252e+00
-1.206287e+00
-1.068241e+00
-9.492618e-01
-8.527568e-01
-7.812663e-01
-7.363549e-01
-7.185217e-01
-7.271372e-01
-7.604137e-01
-8.154195e-01
-8.881461e-01
-9.736454e-01
-1.066248e+00
-1.159865e+00
-1.248379e+00
-1.326070e+00
-1.388072e+00
-1.430777e+00
-1.452152e+00
-1.451928e+00
-1.431630e+00
-1.394454e+00
-1.345000e+00
-1.288893e+00
-1.232333e+00
-1.181607e+00
-1.142598e+00
-1.120309e+00
-1.118451e+00
-1.139095e+00
-1.182435e+00
-1.246674e+00
-1.328070e+00
-1.421139e+00
-1.519031e+00
-1.614045e+00
-1.698256e+00
-1.764201e+00
-1.805554e+00
-1.817741e+00
-1.798425e+00
-1.747827e+00
-1.668848e+00
-1.566981e+00
-1.450019e+00
-1.327559e+00
-1.210342e+00
-1.109460e+00
-1.035471e+00
-9.975170e-01
-1.002492e+00
-1.054363e+00
-1.153704e+00
-1.297497e+00
-1.479236e+00
-1.689321e+00
-1.915715e+00
-2.144799e+00
-2.362351e+00
-2.554560e+00
-2.708986e+00
-2.815400e+00
-2.866439e+00
-2.858052e+00
-2.789694e+00
-2.664293e+00
-2.487971e+00
-2.269567e+00
-2.019972e+00
-1.751346e+00
-1.476255e+00
-1.206806e+00
-9.538396e-01
-7.262536e-01
-5.305039e-01
-3.703275e-01
-2.466964e-01
-1.579965e-01
-1.004005e-01
-6.838742e-02
-5.535228e-02
-5.424536e-02
-5.818498e-02
-6.099671e-02
-5.764334e-02
-4.452284e-02
-1.962533e-02
1.744558e-02
6.557077e-02
1.223085e-01
1.841571e-01
2.468651e-01
3.057707e-01
3.561580e-01
3.936169e-01
4.143931e-01
4.157082e-01
3.960251e-01
3.552306e-01
2.947068e-01
2.172771e-01
1.270196e-01
2.896372e-02
-7.130301e-02
-1.680798e-01
-2.560093e-01
-3.305070e-01
-3.881322e-01
-4.268719e-01
-4.463198e-01
-4.477337e-01
-4.339607e-01
-4.092252e-01
-3.787876e-01
-3.484923e-01
-3.242403e-01
-3.114349e-01
-3.144560e-01
-3.362245e-01
-3.779104e-01
-4.388272e-01
-5.165268e-01
-6.070856e-01
-7.055398e-01
-8.064096e-01
-9.042391e-01
-9.940815e-01
-1.071869e+00
-1.134631e+00
-1.180550e+00
-1.208866e+00
-1.219662e+00
-1.213599e+00
-1.191637e+00
-1.154816e+00
-1.104128e+00
-1.040493e+00
-9.648404e-01
-8.782567e-01
-7.821506e-01
-6.784045e-01
-5.694744e-01
-4.584280e-01
-3.489230e-01
-2.451340e-01
-1.516371e-01
-7.325363e-02
-1.485076e-02
1.890693e-02
2.385324e-02
-3.345636e-03
-6.483948e-02
-1.612532e-01
-2.913910e-01
-4.520214e-01
-6.377798e-01
-8.412229e-01
-1.053060e+00
-1.262577e+00
-1.458241e+00
-1.628456e+00
-1.762408e+00
-1.850913e+00
-1.887181e+00
-1.867419e+00
-1.791190e+00
-1.661525e+00
-1.484755e+00
-1.270106e+00
-1.029104e+00
-7.748353e-01
-5.211402e-01
-2.817870e-01
-6.968815e-02
1.037989e-01
2.294506e-01
3.006147e-01
3.134965e-01
2.672950e-01
1.641948e-01
9.222487e-03
-1.900246e-01
-4.237735e-01
-6.805861e-01
-9.479725e-01
-1.213084e+00
-1.463447e+00
-1.687679e+00
-1.876147e+00
-2.021483e+00
-2.118942e+00
-2.166547e+00
-2.165039e+00
-2.117622e+00
-2.029563e+00
-1.907680e+00
-1.759781e+00
-1.594121e+00
-1.418905e+00
-1.241877e+00
-1.070022e+00
-9.093623e-01
-7.648447e-01
-6.402985e-01
-5.384212e-01
-4.607738e-01
-4.077589e-01
-3.785799e-01
-3.711931e-01
-3.822801e-01
-4.072786e-01
-4.405011e-01
-4.753649e-01
-5.047341e-01
-5.213577e-01
-5.183716e-01
-4.898166e-01
-4.311224e-01
-3.395046e-01
-2.142292e-01
-5.671086e-02
1.295694e-01
3.393214e-01
5.658483e-01
8.015477e-01
1.038456e+00
1.268772e+00
1.485319e+00
1.681896e+00
1.853513e+00
1.996516e+00
2.108609e+00
2.188813e+00
2.237364e+00
2.255566e+00
2.245607e+00
2.210325e+00
2.152937e+00
2.076734e+00
1.984786e+00
1.879684e+00
1.763355e+00
1.637004e+00
1.501170e+00
1.355916e+00
1.201111e+00
1.036755e+00
8.633014e-01
6.819103e-01
4.945773e-01
3.041150e-01
1.139755e-01
-7.206105e-02
-2.502896e-01
-4.175138e-01
-5.714465e-01
-7.110176e-01
-8.365411e-01
-9.497096e-01
-1.053406e+00
-1.151341e+00
-1.247563e+00
-1.345875e+00
-1.449258e+00
-1.559356e+00
-1.676113e+00
-1.797608e+00
-1.920125e+00
-2.038466e+00
-2.146450e+00
-2.237560e+00
-2.305631e+00
-2.345496e+00
-2.353509e+00
-2.327886e+00
-2.268826e+00
-2.178427e+00
-2.060416e+00
-1.919758e+00
-1.762177e+00
-1.593673e+00
-1.420046e+00
-1.246487e+00
-1.077252e+00
-9.154320e-01
-7.628498e-01
-6.200765e-01
-4.865834e-01
-3.610103e-01
-2.415212e-01
-1.261992e-01
-1.342178e-02
9.784526e-02
2.078780e-01
3.161710e-01
4.215505e-01
5.223858e-01
6.168451e-01
7.031391e-01
7.797063e-01
8.453148e-01
8.990795e-01
9.404075e-01
9.688976e-01
9.842239e-01
9.860299e-01
9.738547e-01
9.471058e-01
9.050862e-01
8.470754e-01
7.724594e-01
6.809012e-01
5.725342e-01
4.481596e-01
3.094184e-01
1.589105e-01
2.323216e-04
-1.620835e-01
-3.227348e-01
-4.759143e-01
-6.156508e-01
-7.361962e-01
-8.324210e-01
-9.001805e-01
-9.366235e-01
-9.404213e-01
-9.119106e-01
-8.531459e-01
-7.678627e-01
-6.613482e-01
-5.402140e-01
-4.120715e-01
-2.851140e-01
-1.676292e-01
-6.748103e-02
8.389691e-03
5.439045e-02
6.658510e-02
4.285720e-02
-1.707855e-02
-1.118051e-01
-2.384466e-01
-3.929904e-01
-5.706480e-01
-7.662108e-01
-9.743616e-01
-1.189905e+00
-1.407896e+00
-1.623654e+00
-1.832684e+00
-2.030533e+00
-2.212639e+00
-2.374231e+00
-2.510326e+00
-2.615864e+00
-2.685978e+00
-2.716391e+00
-2.703863e+00
-2.646650e+00
-2.544897e+00
-2.400895e+00
-2.219172e+00
-2.006391e+00
-1.771062e+00
-1.523075e+00
-1.273104e+00
-1.031916e+00
-8.096292e-01
-6.149766e-01
-4.546275e-01
-3.326200e-01
-2.499579e-01
-2.044189e-01
-1.906047e-01
-2.002484e-01
-2.227735e-01
-2.460740e-01
-2.574662e-01
-2.447438e-01
-1.972523e-01
-1.068946e-01
3.102262e-02
2.171827e-01
4.479569e-01
7.154461e-01
1.007877e+00
1.310330e+00
1.605737e+00
1.876087e+00
2.103727e+00
2.272661e+00
2.369749e+00
2.385702e+00
2.315798e+00
2.160261e+00
1.924263e+00
1.617570e+00
1.253848e+00
8.497060e-01
4.235751e-01
-5.491777e-03
-4.189842e-01
-7.999823e-01
-1.134020e+00
-1.409720e+00
-1.619179e+00
-1.758106e+00
-1.825731e+00
-1.824532e+00
-1.759805e+00
-1.639148e+00
-1.471903e+00
-1.268590e+00
-1.040386e+00
-7.986550e-01
-5.545416e-01
-3.186291e-01
-1.006524e-01
9.074518e-02
2.482204e-01
3.659142e-01
4.396160e-01
4.669103e-01
4.472995e-01
3.822911e-01
2.754286e-01
1.322432e-01
-3.989840e-02
-2.320668e-01
-4.341682e-01
-6.354607e-01
-8.251644e-01
-9.931293e-01
-1.130514e+00
-1.230425e+00
-1.288460e+00
-1.303100e+00
-1.275918e+00
-1.211550e+00
-1.117436e+00
-1.003320e+00
-8.805619e-01
-7.612850e-01
-6.574649e-01
-5.800210e-01
-5.380041e-01
-5.379541e-01
-5.834843e-01
-6.751256e-01
-8.104387e-01
-9.843728e-01
-1.189823e+00
-1.418317e+00
-1.660757e+00
-1.908123e+00
-2.152085e+00
-2.385460e+00
-2.602498e+00
-2.798992e+00
-2.972212e+00
-3.120727e+00
-3.244116e+00
-3.342648e+00
-3.416960e+00
-3.467785e+00
-3.495759e+00
-3.501333e+00
-3.484784e+00
-3.446319e+00
-3.386241e+00
-3.305132e+00
-3.204026e+00
-3.084536e+00
-2.948910e+00
-2.800010e+00
-2.641210e+00
-2.476225e+00
-2.308893e+00
-2.142925e+00
-1.981669e+00
-1.827900e+00
-1.683686e+00
-1.550333e+00
-1.428412e+00
-1.317860e+00
-1.218120e+00
-1.128283e+00
-1.047220e+00
-9.736834e-01
-9.063668e-01
-8.439466e-01
-7.850976e-01
-7.284946e-01
-6.728037e-01
-6.166699e-01
-5.587084e-01
-4.975092e-01
-4.316636e-01
-3.598094e-01
-2.806900e-01
-1.932101e-01
-9.647660e-02
1.018210e-02
1.272113e-01
2.548231e-01
3.929649e-01
5.412444e-01
6.988042e-01
8.641565e-01
1.035003e+00
1.208076e+00
1.379043e+00
1.542493e+00
1.692048e+00
1.820581e+00
1.920551e+00
1.984427e+00
2.005183e+00
1.976813e+00
1.894835e+00
1.756744e+00
1.562353e+00
1.314014e+00
1.016677e+00
6.777901e-01
3.070328e-01
-8.407939e-02
-4.827096e-01
-8.752928e-01
-1.248176e+00
-1.588277e+00
-1.883732e+00
-2.124493e+00
-2.302867e+00
-2.413933e+00
-2.455837e+00
-2.429916e+00
-2.340644e+00
-2.195401e+00
-2.004061e+00
-1.778432e+00
-1.531567e+00
-1.276995e+00
-1.027913e+00
-7.963819e-01
-5.925968e-01
-4.242809e-01
-2.962569e-01
-2.102446e-01
-1.649081e-01
-1.561552e-01
-1.776564e-01
-2.215234e-01
-2.790613e-01
-3.415047e-01
-4.006522e-01
-4.493413e-01
-4.817376e-01
-4.934466e-01
-4.814853e-01
-4.441647e-01
-3.809392e-01
-2.922686e-01
-1.795255e-01
-4.495963e-02
1.082890e-01
2.761557e-01
4.536373e-01
6.348415e-01
8.131382e-01
9.814273e-01
1.132514e+00
1.259554e+00
1.356525e+00
1.418652e+00
1.442753e+00
1.427451e+00
1.373251e+00
1.282468e+00
1.159029e+00
1.008154e+00
8.359634e-01
6.490175e-01
4.538423e-01
2.564627e-01
6.198404e-02
-1.257446e-01
-3.043544e-01
-4.730398e-01
-6.324834e-01
-7.846189e-01
-9.322440e-01
-1.078520e+00
-1.226406e+00
-1.378104e+00
-1.534576e+00
-1.695197e+00
-1.857598e+00
-2.017713e+00
-2.170035e+00
-2.308050e+00
-2.424817e+00
-2.513624e+00
-2.568646e+00
-2.585529e+00
-2.561840e+00
-2.497306e+00
-2.393832e+00
-2.255295e+00
-2.087142e+00
-1.895840e+00
-1.688266e+00
-1.471096e+00
-1.250265e+00
-1.030563e+00
-8.153849e-01
-6.066689e-01
-4.049994e-01
-2.098594e-01
-1.999522e-02
1.661499e-01
3.499773e-01
5.322954e-01
7.129435e-01
8.905157e-01
1.062210e+00
1.223824e+00
1.369900e+00
1.494016e+00
1.589205e+00
1.648472e+00
1.665366e+00
1.634581e+00
1.552506e+00
1.417705e+00
1.231270e+00
9.969986e-01
7.214047e-01
4.135239e-01
8.454422e-02
-2.527253e-01
-5.845166e-01
-8.968611e-01
-1.176402e+00
-1.411211e+00
-1.591554e+00
-1.710523e+00
-1.764482e+00
-1.753256e+00
-1.680026e+00
-1.550949e+00
-1.374532e+00
-1.160851e+00
-9.207179e-01
-6.648930e-01
-4.034458e-01
-1.453133e-01
1.019187e-01
3.320314e-01
5.400428e-01
7.220033e-01
8.747943e-01
9.959899e-01
1.083813e+00
1.137188e+00
1.155854e+00
1.140495e+00
1.092845e+00
1.015714e+00
9.129342e-01
7.892233e-01
6.499888e-01
5.011066e-01
3.486989e-01
1.989303e-01
5.782428e-02
-6.890887e-02
-1.760498e-01
-2.590657e-01
-3.143261e-01
-3.393285e-01
-3.329114e-01
-2.954274e-01
-2.288507e-01
-1.367980e-01
-2.445177e-02
1.016208e-01
2.337505e-01
3.635421e-01
4.823279e-01
5.816759e-01
6.539240e-01
6.927062e-01
6.934315e-01
6.536809e-01
5.734857e-01
4.554598e-01
3.047641e-01
1.288912e-01
-6.272988e-02
-2.592929e-01
-4.493089e-01
-6.213885e-01
-7.650569e-01
-8.715361e-01
-9.344262e-01
-9.502250e-01
-9.186330e-01
-8.426127e-01
-7.281920e-01
-5.840257e-01
-4.207521e-01
-2.502026e-01
-8.453176e-02
6.465127e-02
1.870752e-01
2.744525e-01
3.209263e-01
3.232893e-01
2.809707e-01
1.958164e-01
7.170979e-02
-8.590618e-02
-2.705390e-01
-4.751328e-01
-6.924885e-01
-9.155988e-01
-1.137896e+00
-1.353424e+00
-1.556958e+00
-1.744072e+00
-1.911189e+00
-2.055581e+00
-2.175360e+00
-2.269413e+00
-2.337330e+00
-2.379306e+00
-2.396054e+00
-2.388728e+00
-2.358889e+00
-2.308484e+00
-2.239863e+00
-2.155785e+00
-2.059412e+00
-1.954278e+00
-1.844203e+00
-1.733178e+00
-1.625207e+00
-1.524123e+00
-1.433395e+00
-1.355944e+00
-1.293970e+00
-1.248824e+00
-1.220914e+00
-1.209682e+00
-1.213642e+00
-1.230499e+00
-1.257348e+00
-1.290935e+00
-1.327974e+00
-1.365465e+00
-1.400996e+00
-1.432964e+00
-1.460706e+00
-1.484485e+00
-1.505355e+00
-1.524896e+00
-1.544853e+00
-1.566705e+00
-1.591231e+00
-1.618107e+00
-1.645612e+00
-1.670495e+00
-1.688053e+00
-1.692443e+00
-1.677217e+00
-1.636037e+00
-1.563485e+00
-1.455874e+00
-1.311942e+00
-1.133351e+00
-9.248979e-01
-6.944213e-01
-4.523932e-01
-2.112420e-01
1.553045e-02
2.143540e-01
3.726278e-01
4.797035e-01
5.277358e-01
5.123347e-01
4.329741e-01
2.931279e-01
1.001258e-01
-1.352569e-01
-3.994462e-01
-6.769062e-01
-9.511053e-01
-1.205547e+00
-1.424799e+00
-1.595448e+00
-1.706938e+00
-1.752230e+00
-1.728255e+00
-1.636125e+00
-1.481092e+00
-1.272224e+00
-1.021831e+00
-7.446304e-01
-4.567437e-01
-1.745597e-01
8.641272e-02
3.126136e-01
4.933266e-01
6.213262e-01
6.932317e-01
7.095576e-01
6.744741e-01
5.953190e-01
4.819124e-01
3.457410e-01
1.990763e-01
5.409832e-02
-7.791016e-02
-1.872410e-01
-2.662669e-01
-3.097578e-01
-3.150073e-01
-2.817926e-01
-2.121985e-01
-1.103398e-01
1.798642e-02
1.656932e-01
3.248213e-01
4.869621e-01
6.436675e-01
7.868316e-01
9.090287e-01
1.003795e+00
1.065850e+00
1.091248e+00
1.077477e+00
1.023483e+00
9.296663e-01
7.978236e-01
6.310649e-01
4.337026e-01
2.111175e-01
-3.039770e-02
-2.838174e-01
-5.415819e-01
-7.958153e-01
-1.038557e+00
-1.262006e+00
-1.458769e+00
-1.622107e+00
-1.746187e+00
-1.826309e+00
-1.859129e+00
-1.842849e+00
-1.777373e+00
-1.664415e+00
-1.507524e+00
-1.312027e+00
-1.084858e+00
-8.342589e-01
-5.693869e-01
-2.998125e-01
-3.497282e-02
2.163881e-01
4.467374e-01
6.501832e-01
8.227763e-01
9.626577e-01
1.070043e+00
1.147053e+00
1.197410e+00
1.226041e+00
1.238626e+00
1.241125e+00
1.239343e+00
1.238542e+00
1.243145e+00
1.256528e+00
1.280904e+00
1.317285e+00
1.365507e+00
1.424294e+00
1.491347e+00
1.563428e+00
1.636464e+00
1.705642e+00
1.765528e+00
1.810227e+00
1.833595e+00
1.829526e+00
1.792311e+00
1.717061e+00
1.600154e+00
1.439677e+00
1.235799e+00
9.910427e-01
7.103979e-01
4.012591e-01
7.317668e-02
-2.625698e-01
-5.935493e-01
-9.068662e-01
-1.189909e+00
-1.431111e+00
-1.620667e+00
-1.751173e+00
-1.818142e+00
-1.820347e+00
-1.759994e+00
-1.642658e+00
-1.477001e+00
-1.274268e+00
-1.047577e+00
-8.110841e-01
-5.790714e-01
-3.650507e-01
-1.809583e-01
-3.649845e-02
6.132290e-02
1.084624e-01
1.039081e-01
4.957618e-02
-4.993450e-02
-1.877011e-01
-3.549264e-01
-5.414620e-01
-7.363884e-01
-9.286335e-01
-1.107597e+00
-1.263741e+00
-1.389103e+00
-1.477688e+00
-1.525701e+00
-1.531624e+00
-1.496121e+00
-1.421815e+00
-1.312963e+00
-1.175066e+00
-1.014465e+00
-8.379408e-01
-6.523593e-01
-4.643631e-01
-2.801291e-01
-1.051894e-01
5.568943e-02
1.985754e-01
3.204024e-01
4.189754e-01
4.929625e-01
5.418819e-01
5.660854e-01
5.667319e-01
5.457405e-01
5.057115e-01
4.498069e-01
3.815949e-01
3.048667e-01
2.234444e-01
1.409991e-01
6.089438e-02
-1.393286e-02
-8.104981e-02
-1.385621e-01
-1.851071e-01
-2.198102e-01
-2.422083e-01
-2.521494e-01
-2.496797e-01
-2.349383e-01
-2.080828e-01
-1.692722e-01
-1.187243e-01
-5.684934e-02
1.555703e-02
9.710027e-02
1.856020e-01
2.779916e-01
3.703100e-01
4.578372e-01
5.353315e-01
5.973453e-01
6.385738e-01
6.541906e-01
6.401375e-01
5.933498e-01
5.119116e-01
3.951458e-01
2.436518e-01
5.930021e-02
-1.548042e-01
-3.943877e-01
-6.540977e-01
-9.276200e-01
-1.207825e+00
-1.486948e+00
-1.756810e+00
-2.009083e+00
-2.235610e+00
-2.428766e+00
-2.581857e+00
-2.689513e+00
-2.748033e+00
-2.755647e+00
-2.712632e+00
-2.621268e+00
-2.485621e+00
-2.311185e+00
-2.104418e+00
-1.872243e+00
-1.621556e+00
-1.358814e+00
-1.089701e+00
-8.189118e-01
-5.500513e-01
-2.856345e-01
-2.719915e-02
2.244877e-01
4.691387e-01
7.065988e-01
9.364756e-01
1.157794e+00
1.368722e+00
1.566408e+00
1.746960e+00
1.905575e+00
2.036802e+00
2.134915e+00
2.194339e+00
2.210072e+00
2.178077e+00
2.095587e+00
1.961323e+00
1.775629e+00
1.540528e+00
1.259711e+00
9.384723e-01
5.835992e-01
2.031989e-01
-1.935245e-01
-5.965483e-01
-9.953586e-01
-1.379310e+00
-1.738005e+00
-2.061662e+00
-2.341471e+00
-2.569897e+00
-2.740939e+00
-2.850329e+00
-2.895677e+00
-2.876559e+00
-2.794560e+00
-2.653263e+00
-2.458198e+00
-2.216722e+00
-1.937848e+00
-1.631991e+00
-1.310642e+00
-9.859564e-01
-6.702826e-01
-3.756307e-01
-1.131205e-01
1.075658e-01
2.786934e-01
3.949140e-01
4.536049e-01
4.550798e-01
4.026470e-01
3.024959e-01
1.634047e-01
-3.725785e-03
-1.864877e-01
-3.716895e-01
-5.461371e-01
-6.974134e-01
-8.146067e-01
-8.889381e-01
-9.142534e-01
-8.873517e-01
-8.081297e-01
-6.795346e-01
-5.073232e-01
-2.996391e-01
-6.643334e-02
1.812344e-01
4.319596e-01
6.747569e-01
8.997549e-01
1.098752e+00
1.265579e+00
1.396246e+00
1.488863e+00
1.543383e+00
1.561202e+00
1.544714e+00
1.496856e+00
1.420730e+00
1.319310e+00
1.195268e+00
1.050897e+00
8.881228e-01
7.085809e-01
5.137348e-01
3.050330e-01
8.409086e-02
-1.471066e-01
-3.859948e-01
-6.292354e-01
-8.725708e-01
-1.110765e+00
-1.337662e+00
-1.546384e+00
-1.729665e+00
-1.880301e+00
-1.991673e+00
-2.058303e+00
-2.076368e+00
-2.044157e+00
-1.962399e+00
-1.834459e+00
-1.666370e+00
-1.466686e+00
-1.246174e+00
-1.017323e+00
-7.937150e-01
-5.892742e-01
-4.174338e-01
-2.902792e-01
-2.177160e-01
-2.067218e-01
-2.607354e-01
-3.792313e-01
-5.575235e-01
-7.868337e-01
-1.054646e+00
-1.345359e+00
-1.641207e+00
-1.923407e+00
-2.173438e+00
-2.374354e+00
-2.511984e+00
-2.575939e+00
-2.560296e+00
-2.463922e+00
-2.290410e+00
-2.047651e+00
-1.747110e+00
-1.402882e+00
-1.030631e+00
-6.465099e-01
-2.661402e-01
9.627049e-02
4.286329e-01
7.214755e-01
9.682362e-01
1.165363e+00
1.312248e+00
1.411023e+00
1.466243e+00
1.484475e+00
1.473805e+00
1.443283e+00
1.402317e+00
1.360068e+00
1.324857e+00
1.303651e+00
1.301634e+00
1.321922e+00
1.365414e+00
1.430803e+00
1.514741e+00
1.612152e+00
1.716663e+00
1.821138e+00
1.918264e+00
2.001137e+00
2.063813e+00
2.101760e+00
2.112185e+00
2.094215e+00
2.048909e+00
1.979130e+00
1.889289e+00
1.784980e+00
1.672565e+00
1.558728e+00
1.450028e+00
1.352488e+00
1.271231e+00
1.210189e+00
1.171876e+00
1.157267e+00
1.165754e+00
1.195195e+00
1.242048e+00
1.301569e+00
1.368060e+00
1.435165e+00
1.496192e+00
1.544463e+00
1.573678e+00
1.578292e+00
1.553868e+00
1.497409e+00
1.407628e+00
1.285134e+00
1.132522e+00
9.543481e-01
7.569616e-01
5.482114e-01
3.370108e-01
1.327889e-01
-5.514129e-02
-2.182449e-01
-3.493939e-01
-4.433954e-01
-4.973548e-01
-5.108301e-01
-4.857558e-01
-4.261490e-01
-3.376356e-01
-2.268620e-01
-1.008679e-01
3.349923e-02
1.700604e-01
3.036241e-01
4.301290e-01
5.466197e-01
6.510929e-01
7.422666e-01
8.193304e-01
8.817272e-01
9.289999e-01
9.607153e-01
9.764631e-01
9.759084e-01
9.588775e-01
9.254506e-01
8.760399e-01
8.114408e-01
7.328446e-01
6.418151e-01
5.402372e-01
4.302505e-01
3.141838e-01
1.945056e-01
7.379804e-02
-4.524280e-02
-1.597893e-01
-2.668620e-01
-3.633275e-01
-4.459359e-01
-5.114144e-01
-5.566232e-01
-5.787680e-01
-5.756483e-01
-5.459124e-01
-4.892815e-01
-4.067113e-01
-3.004648e-01
-1.740782e-01
-3.221828e-02
1.195617e-01
2.751496e-01
4.282594e-01
5.728413e-01
7.034863e-01
8.157916e-01
9.066596e-01
9.745042e-01
1.019346e+00
1.042785e+00
1.047848e+00
1.038734e+00
1.020472e+00
9.985384e-01
9.784578e-01
9.654246e-01
9.639595e-01
9.776175e-01
1.008755e+00
1.058366e+00
1.125995e+00
1.209740e+00
1.306355e+00
1.411455e+00
1.519810e+00
1.625721e+00
1.723434e+00
1.807582e+00
1.873578e+00
1.917972e+00
1.938686e+00
1.935144e+00
1.908253e+00
1.860247e+00
1.794425e+00
1.714803e+00
1.625736e+00
1.531572e+00
1.436357e+00
1.343635e+00
1.256326e+00
1.176687e+00
1.106301e+00
1.046103e+00
9.963877e-01
9.568359e-01
9.265318e-01
9.040141e-01
8.873611e-01
8.743233e-01
8.624990e-01
8.495402e-01
8.333651e-01
8.123467e-01
7.854475e-01
7.522749e-01
7.130408e-01
6.684265e-01
6.193674e-01
5.667919e-01
5.113552e-01
4.532163e-01
3.919040e-01
3.263036e-01
2.547809e-01
1.754364e-01
8.645706e-02
-1.348543e-02
-1.248564e-01
-2.469671e-01
-3.778284e-01
-5.141852e-01
-6.517352e-01
-7.855077e-01
-9.103451e-01
-1.021415e+00
-1.114674e+00
-1.187220e+00
-1.237475e+00
-1.265193e+00
-1.271310e+00
-1.257666e+00
-1.226690e+00
-1.181096e+00
-1.123665e+00
-1.057150e+00
-9.843009e-01
-9.079834e-01
-8.313427e-01
-7.579374e-01
-6.917911e-01
-6.373216e-01
-5.991366e-01
-5.817130e-01
-5.889966e-01
-6.239718e-01
-6.882496e-01
-7.817199e-01
-9.023053e-01
-1.045848e+00
-1.206156e+00
-1.375225e+00
-1.543640e+00
-1.701152e+00
-1.837394e+00
-1.942673e+00
-2.008776e+00
-2.029684e+00
-2.002118e+00
-1.925833e+00
-1.803620e+00
-1.641023e+00
-1.445805e+00
-1.227232e+00
-9.952769e-01
-7.598469e-01
-5.301176e-01
-3.140528e-01
-1.181470e-01
5.260814e-02
1.945695e-01
3.051706e-01
3.826166e-01
4.256344e-01
4.333447e-01
4.052913e-01
3.416264e-01
2.434125e-01
1.129798e-01
-4.573612e-02
-2.269479e-01
-4.229247e-01
-6.240972e-01
-8.193777e-01
-9.966903e-01
-1.143674e+00
-1.248503e+00
-1.300749e+00
-1.292205e+00
-1.217583e+00
-1.075036e+00
-8.664446e-01
-5.974541e-01
-2.772515e-01
8.189427e-02
4.653044e-01
8.567270e-01
1.239281e+00
1.596436e+00
1.912958e+00
2.175741e+00
2.374472e+00
2.502074e+00
2.554911e+00
2.532760e+00
2.438565e+00
2.278029e+00
2.059099e+00
1.791386e+00
1.485601e+00
1.153016e+00
8.049752e-01
4.524799e-01
1.058248e-01
-2.257045e-01
-5.340800e-01
-8.127254e-01
-1.056651e+00
-1.262532e+00
-1.428722e+00
-1.555218e+00
-1.643577e+00
-1.696798e+00
-1.719172e+00
-1.716095e+00
-1.693848e+00
-1.659308e+00
-1.619597e+00
-1.581664e+00
-1.551835e+00
-1.535352e+00
-1.535987e+00
-1.555760e+00
-1.594809e+00
-1.651452e+00
-1.722396e+00
-1.803098e+00
-1.888212e+00
-1.972071e+00
-2.049168e+00
-2.114570e+00
-2.164260e+00
-2.195367e+00
-2.206280e+00
-2.196641e+00
-2.167246e+00
-2.119835e+00
-2.056829e+00
-1.981032e+00
-1.895325e+00
-1.802405e+00
-1.704581e+00
-1.603660e+00
-1.500921e+00
-1.397163e+00
-1.292812e+00
-1.188053e+00
-1.082943e+00
-9.774938e-01
-8.717030e-01
-7.655356e-01
-6.588743e-01
-5.514635e-01
-4.428749e-01
-3.325144e-01
-2.196789e-01
-1.036602e-01
1.611838e-02
1.399501e-01
2.676944e-01
3.986451e-01
5.314321e-01
6.639686e-01
7.934524e-01
9.164258e-01
1.028894e+00
1.126500e+00
1.204744e+00
1.259250e+00
1.286063e+00
1.281972e+00
1.244826e+00
1.173847e+00
1.069874e+00
9.355244e-01
7.752261e-01
5.950906e-01
4.026138e-01
2.062151e-01
1.464452e-02
-1.636846e-01
-3.213663e-01
-4.525949e-01
-5.535994e-01
-6.228598e-01
-6.610687e-01
-6.708416e-01
-6.562158e-01
-6.220135e-01
-5.731627e-01
-5.140744e-01
-4.481616e-01
-3.775549e-01
-3.030379e-01
-2.241863e-01
-1.396669e-01
-4.763391e-02
5.384364e-02
1.663804e-01
2.909421e-01
4.276058e-01
5.754259e-01
7.324042e-01
8.955623e-01
1.061106e+00
1.224667e+00
1.381609e+00
1.527364e+00
1.657776e+00
1.769421e+00
1.859865e+00
1.927846e+00
1.973366e+00
1.997694e+00
2.003278e+00
1.993589e+00
1.972899e+00
1.946014e+00
1.917954e+00
1.893625e+00
1.877461e+00
1.873077e+00
1.882951e+00
1.908134e+00
1.948042e+00
2.000325e+00
2.060847e+00
2.123790e+00
2.181902e+00
2.226892e+00
2.249961e+00
2.242436e+00
2.196478e+00
2.105764e+00
1.966104e+00
1.775884e+00
1.536313e+00
1.251406e+00
9.277328e-01
5.739409e-01
2.001206e-01
-1.829149e-01
-5.643549e-01
-9.340431e-01
-1.282993e+00
-1.603725e+00
-1.890398e+00
-2.138751e+00
-2.345881e+00
-2.509896e+00
-2.629523e+00
-2.703721e+00
-2.731381e+00
-2.711157e+00
-2.641479e+00
-2.520749e+00
-2.347705e+00
-2.121911e+00
-1.844275e+00
-1.517548e+00
-1.146694e+00
-7.390778e-01
-3.044341e-01
1.454141e-01
5.970655e-01
1.036248e+00
1.448666e+00
1.820904e+00
2.141308e+00
2.400750e+00
2.593207e+00
2.716090e+00
2.770315e+00
2.760107e+00
2.692573e+00
2.577105e+00
2.424655e+00
2.246977e+00
2.055854e+00
1.862401e+00
1.676444e+00
1.506032e+00
1.357078e+00
1.233147e+00
1.135406e+00
1.062708e+00
1.011830e+00
9.778420e-01
9.545854e-01
9.352460e-01
9.129760e-01
8.815256e-01
8.358320e-01
7.725109e-01
6.902024e-01
5.897323e-01
4.740726e-01
3.481016e-01
2.181933e-01
9.168086e-02
-2.374423e-02
-1.206320e-01
-1.923117e-01
-2.333194e-01
-2.396892e-01
-2.090994e-01
-1.408894e-01
-3.597168e-02
1.033264e-01
2.734593e-01
4.698667e-01
6.871619e-01
9.192891e-01
1.159647e+00
1.401182e+00
1.636473e+00
1.857815e+00
2.057340e+00
2.227188e+00
2.359750e+00
2.447995e+00
2.485873e+00
2.468775e+00
2.394010e+00
2.261241e+00
2.072824e+00
1.833985e+00
1.552805e+00
1.239964e+00
9.082632e-01
5.719398e-01
2.458319e-01
-5.553593e-02
-3.188593e-01
-5.328651e-01
-6.889526e-01
-7.816110e-01
-8.085854e-01
-7.707986e-01
-6.720628e-01
-5.186383e-01
-3.187078e-01
-8.183065e-02
1.815693e-01
4.606554e-01
7.445633e-01
1.022734e+00
1.285224e+00
1.523010e+00
1.728315e+00
1.894942e+00
2.018591e+00
2.097123e+00
2.130716e+00
2.121884e+00
2.075324e+00
1.997598e+00
1.896686e+00
1.781437e+00
1.660986e+00
1.544182e+00
1.439066e+00
1.352435e+00
1.289505e+00
1.253679e+00
1.246438e+00
1.267363e+00
1.314272e+00
1.383485e+00
1.470176e+00
1.568798e+00
1.673532e+00
1.778721e+00
1.879264e+00
1.970924e+00
2.050542e+00
2.116122e+00
2.166798e+00
2.202672e+00
2.224549e+00
2.233608e+00
2.231052e+00
2.217818e+00
2.194378e+00
2.160693e+00
2.116322e+00
2.060666e+00
1.993290e+00
1.914272e+00
1.824478e+00
1.725721e+00
1.620766e+00
1.513164e+00
1.406949e+00
1.306227e+00
1.214733e+00
1.135388e+00
1.069942e+00
1.018716e+00
9.805071e-01
9.526529e-01
9.312659e-01
9.116136e-01
8.886094e-01
8.573656e-01
8.137493e-01
7.548856e-01
6.795561e-01
5.884515e-01
4.842514e-01
3.715151e-01
2.563831e-01
1.461037e-01
4.841458e-02
-2.917278e-02
-8.012428e-02
-9.959637e-02
-8.503648e-02
-3.660229e-02
4.265169e-02
1.468486e-01
2.676261e-01
3.947108e-01
5.166855e-01
6.218869e-01
6.993661e-01
7.398357e-01
7.365297e-01
6.859021e-01
5.880978e-01
4.471415e-01
2.708106e-01
7.018182e-02
-1.411276e-01
-3.479732e-01
-5.348686e-01
-6.872391e-01
-7.926273e-01
-8.417404e-01
-8.292445e-01
-7.542359e-01
-6.203532e-01
-4.355203e-01
-2.113448e-01
3.777627e-02
2.957677e-01
5.461077e-01
7.730743e-01
9.629006e-01
1.104743e+00
1.191384e+00
1.219629e+00
1.190371e+00
1.108345e+00
9.816237e-01
8.208935e-01
6.386130e-01
4.481085e-01
2.626854e-01
9.481524e-02
-4.455434e-02
-1.465348e-01
-2.046596e-01
-2.150733e-01
-1.765573e-01
-9.041061e-02
3.978952e-02
2.085219e-01
4.087216e-01
6.322169e-01
8.701727e-01
1.113510e+00
1.353279e+00
1.580964e+00
1.788726e+00
1.969579e+00
2.117516e+00
2.227616e+00
2.296124e+00
2.320543e+00
2.299713e+00
2.233899e+00
2.124849e+00
1.975819e+00
1.791545e+00
1.578134e+00
1.342887e+00
1.094023e+00
8.403450e-01
5.908402e-01
3.542524e-01
1.386517e-01
-4.896824e-02
-2.030436e-01
-3.197249e-01
-3.970834e-01
-4.352304e-01
-4.363462e-01
-4.046140e-01
-3.460587e-01
-2.682947e-01
-1.801888e-01
-9.145124e-02
-1.216884e-02
4.770257e-02
7.886856e-02
7.322952e-02
2.439402e-02
-7.185638e-02
-2.171844e-01
-4.104320e-01
-6.475036e-01
-9.214212e-01
-1.222560e+00
-1.539058e+00
-1.857391e+00
-2.163071e+00
-2.441438e+00
-2.678504e+00
-2.861780e+00
-2.981050e+00
-3.029014e+00
-3.001767e+00
-2.899049e+00
-2.724265e+00
-2.484243e+00
-2.188792e+00
-1.850060e+00
-1.481794e+00
-1.098529e+00
-7.147881e-01
-3.443280e-01
5.238567e-04
3.094195e-01
5.744100e-01
7.902254e-01
9.544135e-01
1.067338e+00
1.132044e+00
1.153988e+00
1.140654e+00
1.101054e+00
1.045126e+00
9.830678e-01
9.246158e-01
8.783416e-01
8.510063e-01
8.470405e-01
8.682024e-01
9.134568e-01
9.790932e-01
1.059079e+00
1.145613e+00
1.229830e+00
1.302580e+00
1.355211e+00
1.380270e+00
1.372061e+00
1.327019e+00
1.243882e+00
1.123679e+00
9.695648e-01
7.865444e-01
5.811271e-01
3.609442e-01
1.343549e-01
-8.994453e-02
-3.032985e-01
-4.974481e-01
-6.648600e-01
-7.990202e-01
-8.946838e-01
-9.480727e-01
-9.570090e-01
-9.209720e-01
-8.410707e-01
-7.199308e-01
-5.615024e-01
-3.708113e-01
-1.536780e-01
8.356272e-02
3.343172e-01
5.919466e-01
8.499349e-01
1.102015e+00
1.342268e+00
1.565204e+00
1.765849e+00
1.939845e+00
2.083576e+00
2.194317e+00
2.270403e+00
2.311399e+00
2.318235e+00
2.293289e+00
2.240369e+00
2.164579e+00
2.072048e+00
1.969550e+00
1.864012e+00
1.761990e+00
1.669149e+00
1.589809e+00
1.526621e+00
1.480407e+00
1.450183e+00
1.433360e+00
1.426105e+00
1.423821e+00
1.421679e+00
1.415155e+00
1.400515e+00
1.375188e+00
1.338007e+00
1.289276e+00
1.230683e+00
1.165053e+00
1.095980e+00
1.027378e+00
9.630018e-01
9.059847e-01
8.584369e-01
8.211512e-01
7.934437e-01
7.731503e-01
7.567895e-01
7.398791e-01
7.173840e-01
6.842496e-01
6.359683e-01
5.691196e-01
4.818238e-01
3.740634e-01
2.478314e-01
1.070889e-01
-4.247459e-02
-1.938654e-01
-3.393653e-01
-4.712222e-01
-5.823936e-01
-6.672750e-01
-7.223388e-01
-7.466150e-01
-7.419526e-01
-7.130229e-01
-6.670485e-01
-6.132714e-01
-5.622033e-01
-5.247222e-01
-5.110985e-01
-5.300438e-01
-5.878730e-01
-6.878618e-01
-8.298622e-01
-1.010215e+00
-1.221966e+00
-1.455361e+00
-1.698575e+00
-1.938596e+00
-2.162172e+00
-2.356749e+00
-2.511293e+00
-2.616955e+00
-2.667512e+00
-2.659576e+00
-2.592565e+00
-2.468455e+00
-2.291360e+00
-2.067003e+00
-1.802138e+00
-1.504000e+00
-1.179855e+00
-8.366765e-01
-4.809818e-01
-1.188025e-01
2.442307e-01
6.027455e-01
9.514753e-01
1.285143e+00
1.598409e+00
1.885901e+00
2.142309e+00
2.362538e+00
2.541892e+00
2.676254e+00
2.762266e+00
2.797487e+00
2.780528e+00
2.711175e+00
2.590490e+00
2.420901e+00
2.206256e+00
1.951838e+00
1.664328e+00
1.351681e+00
1.022925e+00
6.878565e-01
3.566575e-01
3.943989e-02
-2.542451e-01
-5.159011e-01
-7.385438e-01
-9.170841e-01
-1.048601e+00
-1.132473e+00
-1.170350e+00
-1.165950e+00
-1.124688e+00
-1.053166e+00
-9.585508e-01
-8.479111e-01
-7.275765e-01
-6.025930e-01
-4.763402e-01
-3.503551e-01
-2.243853e-01
-9.666346e-02
3.563045e-02
1.757735e-01
3.268421e-01
4.910667e-01
6.692738e-01
8.604784e-01
1.061676e+00
1.267863e+00
1.472287e+00
1.666906e+00
1.843014e+00
1.991961e+00
2.105897e+00
2.178467e+00
2.205385e+00
2.184840e+00
2.117692e+00
2.007452e+00
1.860038e+00
1.683345e+00
1.486660e+00
1.279980e+00
1.073299e+00
8.759249e-01
6.958945e-01
5.395356e-01
4.112140e-01
3.132821e-01
2.462250e-01
2.089766e-01
1.993644e-01
2.146225e-01
2.519092e-01
3.087584e-01
3.834074e-01
4.749598e-01
5.833673e-01
7.092456e-01
8.535609e-01
1.017244e+00
1.200790e+00
1.403897e+00
1.625181e+00
1.861992e+00
2.110337e+00
2.364921e+00
2.619283e+00
2.866051e+00
3.097271e+00
3.304817e+00
3.480848e+00
3.618269e+00
3.711170e+00
3.755197e+00
3.747809e+00
3.688423e+00
3.578412e+00
3.420979e+00
3.220931e+00
2.984367e+00
2.718337e+00
2.430471e+00
2.128623e+00
1.820528e+00
1.513495e+00
1.214144e+00
9.282035e-01
6.603747e-01
4.142839e-01
1.925131e-01
-3.299406e-03
-1.723145e-01
-3.143331e-01
-4.296545e-01
-5.189741e-01
-5.833324e-01
-6.241142e-01
-6.430861e-01
-6.424515e-01
-6.249000e-01
-5.936297e-01
-5.523235e-01
-5.050669e-01
-4.562018e-01
-4.101145e-01
-3.709672e-01
-3.423862e-01
-3.271318e-01
-3.267787e-01
-3.414436e-01
-3.696005e-01
-4.080250e-01
-4.519001e-01
-4.951041e-01
-5.306743e-01
-5.514194e-01
-5.506279e-01
-5.228042e-01
-4.643529e-01
-3.741320e-01
-2.538034e-01
-1.079259e-01
5.623836e-02
2.292059e-01
4.000113e-01
5.571429e-01
6.895886e-01
7.878894e-01
8.450911e-01
8.574906e-01
8.250940e-01
7.517238e-01
6.447569e-01
5.145070e-01
3.733105e-01
2.344063e-01
1.107288e-01
1.373892e-02
-4.758356e-02
-6.748780e-02
-4.387380e-02
2.163837e-02
1.239797e-01
2.551978e-01
4.052440e-01
5.628948e-01
7.167129e-01
8.559605e-01
9.713919e-01
1.055876e+00
1.104825e+00
1.116421e+00
1.091663e+00
1.034253e+00
9.503467e-01
8.481764e-01
7.375708e-01
6.293634e-01
5.347093e-01
4.643306e-01
4.277357e-01
4.324678e-01
4.834514e-01
5.825018e-01
7.280514e-01
9.151295e-01
1.135604e+00
1.378669e+00
1.631533e+00
1.880249e+00
2.110616e+00
2.309059e+00
2.463460e+00
2.563840e+00
2.602910e+00
2.576421e+00
2.483340e+00
2.325835e+00
2.109078e+00
1.840906e+00
1.531354e+00
1.192119e+00
8.359808e-01
4.762159e-01
1.260249e-01
-2.020240e-01
-4.965324e-01
-7.477841e-01
-9.482203e-01
-1.092844e+00
-1.179509e+00
-1.209047e+00
-1.185189e+00
-1.114275e+00
-1.004752e+00
-8.665145e-01
-7.101545e-01
-5.461844e-01
-3.843237e-01
-2.329063e-01
-9.845411e-02
1.456127e-02
1.037698e-01
1.687910e-01
2.109941e-01
2.331765e-01
2.392032e-01
2.336464e-01
2.214485e-01
2.076224e-01
1.969882e-01
1.939404e-01
2.022372e-01
2.248074e-01
2.635779e-01
3.193330e-01
3.916248e-01
4.787525e-01
5.778259e-01
6.849153e-01
7.952778e-01
9.036390e-01
1.004500e+00
1.092436e+00
1.162372e+00
1.209801e+00
1.230954e+00
1.222924e+00
1.183742e+00
1.112423e+00
1.008987e+00
8.744656e-01
7.108792e-01
5.212028e-01
3.093007e-01
7.983269e-02
-1.618804e-01
-4.100385e-01
-6.585997e-01
-9.015734e-01
-1.133356e+00
-1.349084e+00
-1.544953e+00
-1.718461e+00
-1.868517e+00
-1.995373e+00
-2.100396e+00
-2.185671e+00
-2.253530e+00
-2.306064e+00
-2.344708e+00
-2.369975e+00
-2.381366e+00
-2.377479e+00
-2.356282e+00
-2.315506e+00
-2.253107e+00
-2.167724e+00
-2.059083e+00
-1.928299e+00
-1.778051e+00
-1.612609e+00
-1.437710e+00
-1.260293e+00
-1.088124e+00
-9.293223e-01
-7.918475e-01
-6.829746e-01
-6.088061e-01
-5.738557e-01
-5.807298e-01
-6.299236e-01
-7.197384e-01
-8.463229e-01
-1.003837e+00
-1.184738e+00
-1.380181e+00
-1.580535e+00
-1.775979e+00
-1.957160e+00
-2.115852e+00
-2.245565e+00
-2.342023e+00
-2.403459e+00
-2.430684e+00
-2.426896e+00
-2.397259e+00
-2.348280e+00
-2.287052e+00
-2.220460e+00
-2.154423e+00
-2.093268e+00
-2.039299e+00
-1.992587e+00
-1.951032e+00
-1.910658e+00
-1.866124e+00
-1.811388e+00
-1.740461e+00
-1.648160e+00
-1.530794e+00
-1.386710e+00
-1.216657e+00
-1.023932e+00
-8.143174e-01
-5.957944e-01
-3.780731e-01
-1.719554e-01
1.142851e-02
1.614633e-01
2.689083e-01
3.266999e-01
3.306183e-01
2.797414e-01
1.766291e-01
2.720590e-02
-1.596509e-01
-3.727802e-01
-5.995929e-01
-8.270321e-01
-1.042550e+00
-1.235024e+00
-1.395546e+00
-1.518046e+00
-1.599704e+00
-1.641142e+00
-1.646364e+00
-1.622450e+00
-1.579006e+00
-1.527396e+00
-1.479813e+00
-1.448241e+00
-1.443411e+00
-1.473826e+00
-1.544961e+00
-1.658701e+00
-1.813079e+00
-2.002355e+00
-2.217408e+00
-2.446434e+00
-2.675868e+00
-2.891446e+00
-3.079307e+00
-3.227041e+00
-3.324572e+00
-3.364815e+00
-3.344059e+00
-3.262040e+00
-3.121724e+00
-2.928835e+00
-2.691196e+00
-2.417962e+00
-2.118857e+00
-1.803477e+00
-1.480750e+00
-1.158571e+00
-8.436452e-01
-5.414955e-01
-2.566064e-01
7.361233e-03
2.473464e-01
4.607095e-01
6.451368e-01
7.986456e-01
9.196808e-01
1.007277e+00
1.061252e+00
1.082387e+00
1.072569e+00
1.034862e+00
9.734896e-01
8.937295e-01
8.017133e-01
7.041492e-01
6.079852e-01
5.200402e-01
4.466287e-01
3.932066e-01
3.640637e-01
3.620833e-01
3.885900e-01
4.432984e-01
5.243686e-01
6.285609e-01
7.514721e-01
8.878242e-01
1.031775e+00
1.177218e+00
1.318058e+00
1.448430e+00
1.562878e+00
1.656487e+00
1.724980e+00
1.764808e+00
1.773234e+00
1.748435e+00
1.689623e+00
1.597175e+00
1.472769e+00
1.319480e+00
1.141823e+00
9.456920e-01
7.381809e-01
5.272835e-01
3.214815e-01
1.292543e-01
-4.144879e-02
-1.837357e-01
-2.922582e-01
-3.636248e-01
-3.967092e-01
-3.928183e-01
-3.556908e-01
-2.913023e-01
-2.074686e-01
-1.132661e-01
-1.830957e-02
6.803946e-02
1.374511e-01
1.833016e-01
2.011661e-01
1.890787e-01
1.475358e-01
7.925898e-02
-1.123998e-02
-1.182253e-01
-2.353566e-01
-3.562863e-01
-4.751726e-01
-5.870680e-01
-6.881675e-01
-7.759207e-01
-8.490269e-01
-9.073388e-01
-9.517000e-01
-9.837377e-01
-1.005630e+00
-1.019862e+00
-1.028994e+00
-1.035450e+00
-1.041344e+00
-1.048357e+00
-1.057654e+00
-1.069836e+00
-1.084916e+00
-1.102297e+00
-1.120752e+00
-1.138418e+00
-1.152795e+00
-1.160788e+00
-1.158784e+00
-1.142786e+00
-1.108595e+00
-1.052037e+00
-9.692324e-01
-8.568869e-01
-7.125993e-01
-5.351608e-01
-3.248299e-01
-8.355924e-02
1.848528e-01
4.747145e-01
7.785186e-01
1.087161e+00
1.390296e+00
1.676812e+00
1.935399e+00
2.155160e+00
2.326238e+00
2.440402e+00
2.491555e+00
2.476126e+00
2.393325e+00
2.245227e+00
2.036675e+00
1.775022e+00
1.469710e+00
1.131726e+00
7.729751e-01
4.056252e-01
4.144996e-02
-3.087704e-01
-6.357671e-01
-9.321888e-01
-1.192874e+00
-1.414975e+00
-1.597921e+00
-1.743232e+00
-1.854198e+00
-1.935451e+00
-1.992471e+00
-2.031063e+00
-2.056854e+00
-2.074833e+00
-2.088973e+00
-2.101969e+00
-2.115080e+00
-2.128122e+00
-2.139573e+00
-2.146806e+00
-2.146415e+00
-2.134609e+00
-2.107641e+00
-2.062246e+00
-1.996036e+00
-1.907841e+00
-1.797951e+00
-1.668248e+00
-1.522205e+00
-1.364749e+00
-1.201999e+00
-1.040875e+00
-8.886268e-01
-7.522992e-01
-6.381868e-01
-5.513145e-01
-4.949930e-01
-4.704880e-01
-4.768422e-01
-5.108763e-01
-5.673834e-01
-6.395111e-01
-7.193060e-01
-7.983720e-01
-8.685809e-01
-9.227580e-01
-9.552722e-01
-9.624647e-01
-9.428780e-01
-8.972715e-01
-8.284395e-01
-7.408663e-01
-6.402697e-01
-5.330853e-01
-4.259436e-01
-3.251844e-01
-2.364449e-01
-1.643474e-01
-1.123037e-01
-8.244048e-02
-7.563685e-02
-9.165179e-02
-1.293106e-01
-1.867156e-01
-2.614499e-01
-3.507552e-01
-4.516743e-01
-5.611647e-01
-6.761931e-01
-7.938229e-01
-9.113007e-01
-1.026140e+00
-1.136201e+00
-1.239744e+00
-1.335473e+00
-1.422544e+00
-1.500559e+00
-1.569541e+00
-1.629912e+00
-1.682456e+00
-1.728286e+00
-1.768786e+00
-1.805537e+00
-1.840209e+00
-1.874425e+00
-1.909614e+00
-1.946859e+00
-1.986757e+00
-2.029317e+00
-2.073887e+00
-2.119125e+00
-2.163009e+00
-2.202886e+00
-2.235563e+00
-2.257439e+00
-2.264695e+00
-2.253534e+00
-2.220479e+00
-2.162704e+00
-2.078382e+00
-1.967010e+00
-1.829676e+00
-1.669224e+00
-1.490283e+00
-1.299159e+00
-1.103563e+00
-9.122183e-01
-7.343601e-01
-5.791840e-01
-4.552808e-01
-3.701046e-01
-3.295073e-01
-3.373617e-01
-3.952894e-01
-5.025001e-01
-6.557481e-01
-8.494102e-01
-1.075689e+00
-1.324939e+00
-1.586113e+00
-1.847302e+00
-2.096339e+00
-2.321420e+00
-2.511701e+00
-2.657809e+00
-2.752260e+00
-2.789742e+00
-2.767281e+00
-2.684281e+00
-2.542470e+00
-2.345744e+00
-2.099930e+00
-1.812490e+00
-1.492158e+00
-1.148545e+00
-7.917291e-01
-4.318418e-01
-7.868489e-02
2.586117e-01
5.718693e-01
8.540691e-01
1.099483e+00
1.303737e+00
1.463814e+00
1.578020e+00
1.645929e+00
1.668317e+00
1.647090e+00
1.585207e+00
1.486578e+00
1.355937e+00
1.198681e+00
1.020675e+00
8.280350e-01
6.269050e-01
4.232585e-01
2.227369e-01
3.054904e-02
-1.485656e-01
-3.103202e-01
-4.508345e-01
-5.665905e-01
-6.544179e-01
-7.115285e-01
-7.356005e-01
-7.248987e-01
-6.784089e-01
-5.959604e-01
-4.783140e-01
-3.272020e-01
-1.453152e-01
6.375841e-02
2.956290e-01
5.452172e-01
8.068642e-01
1.074427e+00
1.341355e+00
1.600750e+00
1.845434e+00
2.068036e+00
2.261112e+00
2.417327e+00
2.529683e+00
2.591806e+00
2.598257e+00
2.544856e+00
2.428980e+00
2.249811e+00
2.008513e+00
1.708326e+00
1.354568e+00
9.545571e-01
5.174495e-01
5.400745e-02
-4.236993e-01
-9.026492e-01
-1.369274e+00
-1.809900e+00
-2.211210e+00
-2.560716e+00
-2.847215e+00
-3.061229e+00
-3.195409e+00
-3.244895e+00
-3.207611e+00
-3.084478e+00
-2.879516e+00
-2.599803e+00
-2.255279e+00
-1.858392e+00
-1.423568e+00
-9.665667e-01
-5.037254e-01
-5.116247e-02
3.760179e-01
7.644653e-01
1.103223e+00
1.384231e+00
1.602662e+00
1.757080e+00
1.849385e+00
1.884567e+00
1.870236e+00
1.815969e+00
1.732507e+00
1.630854e+00
1.521366e+00
1.412929e+00
1.312298e+00
1.223665e+00
1.148502e+00
1.085667e+00
1.031766e+00
9.817062e-01
9.293907e-01
8.684742e-01
7.931106e-01
6.986182e-01
5.820038e-01
4.423017e-01
2.807039e-01
1.004815e-01
-9.328436e-02
-2.941263e-01
-4.947245e-01
-6.874974e-01
-8.651937e-01
-1.021430e+00
-1.151122e+00
-1.250762e+00
-1.318519e+00
-1.354154e+00
-1.358767e+00
-1.334419e+00
-1.283706e+00
-1.209325e+00
-1.113722e+00
-9.988445e-01
-8.660362e-01
-7.160516e-01
-5.491816e-01
-3.654471e-01
-1.648287e-01
5.249384e-02
2.859093e-01
5.341611e-01
7.951607e-01
1.065842e+00
1.342080e+00
1.618686e+00
1.889512e+00
2.147660e+00
2.385790e+00
2.596502e+00
2.772764e+00
2.908337e+00
2.998180e+00
3.038784e+00
3.028441e+00
2.967408e+00
2.857956e+00
2.704303e+00
2.512407e+00
2.289644e+00
2.044373e+00
1.785435e+00
1.521616e+00
1.261124e+00
1.011127e+00
7.773892e-01
5.640358e-01
3.734811e-01
2.065226e-01
6.260579e-02
-5.976968e-02
-1.625511e-01
-2.476136e-01
-3.163025e-01
-3.691131e-01
-4.055628e-01
-4.242763e-01
-4.232698e-01
-4.003848e-01
-3.538029e-01
-2.825632e-01
-1.870084e-01
-6.909798e-02
6.745355e-02
2.172349e-01
3.733908e-01
5.280456e-01
6.728541e-01
7.996210e-01
9.009196e-01
9.706464e-01
1.004455e+00
1.000032e+00
9.572004e-01
8.778650e-01
7.658175e-01
6.264493e-01
4.664042e-01
2.931992e-01
1.148351e-01
-6.060018e-02
-2.253309e-01
-3.722903e-01
-4.955006e-01
-5.904080e-01
-6.541365e-01
-6.856254e-01
-6.856246e-01
-6.565440e-01
-6.021756e-01
-5.273263e-01
-4.374119e-01
-3.380617e-01
-2.347732e-01
-1.326415e-01
-3.617091e-02
5.083676e-02
1.253294e-01
1.849999e-01
2.282413e-01
2.540704e-01
2.620329e-01
2.521036e-01
2.246004e-01
1.801294e-01
1.195718e-01
4.411119e-02
-4.471250e-02
-1.449505e-01
-2.542235e-01
-3.697575e-01
-4.884870e-01
-6.072159e-01
-7.228123e-01
-8.323982e-01
-9.334978e-01
-1.024118e+00
-1.102752e+00
-1.168309e+00
-1.220009e+00
-1.257258e+00
-1.279563e+00
-1.286495e+00
-1.277734e+00
-1.253175e+00
-1.213074e+00
-1.158204e+00
-1.089963e+00
-1.010419e+00
-9.222616e-01
-8.286861e-01
-7.332165e-01
-6.395094e-01
-5.511566e-01
-4.715003e-01
-4.034586e-01
-3.493515e-01
-3.107188e-01
-2.881307e-01
-2.810094e-01
-2.874918e-01
-3.043731e-01
-3.271666e-01
-3.503012e-01
-3.674597e-01
-3.720356e-01
-3.576705e-01
-3.188185e-01
-2.512826e-01
-1.526682e-01
-2.270641e-02
1.365894e-01
3.209586e-01
5.241257e-01
7.382179e-01
9.543369e-01
1.163232e+00
1.356011e+00
1.524816e+00
1.663401e+00
1.767536e+00
1.835223e+00
1.866694e+00
1.864201e+00
1.831641e+00
1.774045e+00
1.697005e+00
1.606089e+00
1.506304e+00
1.401661e+00
1.294873e+00
1.187208e+00
1.078495e+00
9.673036e-01
8.512405e-01
7.273766e-01
5.927412e-01
4.448495e-01
2.822058e-01
1.047231e-01
-8.599990e-02
-2.865909e-01
-4.920310e-01
-6.959942e-01
-8.913609e-01
-1.070844e+00
-1.227645e+00
-1.356056e+00
-1.451940e+00
-1.513030e+00
-1.539037e+00
-1.531562e+00
-1.493845e+00
-1.430389e+00
-1.346523e+00
-1.247949e+00
-1.140321e+00
-1.028904e+00
-9.183319e-01
-8.124772e-01
-7.144200e-01
-6.264982e-01
-5.504055e-01
-4.873033e-01
-4.379145e-01
-4.025741e-01
-3.812271e-01
-3.733762e-01
-3.779958e-01
-3.934370e-01
-4.173496e-01
-4.466445e-01
-4.775157e-01
-5.055354e-01
-5.258270e-01
-5.333163e-01
-5.230542e-01
-4.905961e-01
-4.324165e-01
-3.463270e-01
-2.318590e-01
-9.056871e-02
7.378026e-02
2.551963e-01
4.456314e-01
6.353608e-01
8.135680e-01
9.691077e-01
1.091391e+00
1.171320e+00
1.202167e+00
1.180305e+00
1.105693e+00
9.820322e-01
8.165673e-01
6.195410e-01
4.033474e-01
1.814836e-01
-3.258346e-02
-2.265092e-01
-3.900023e-01
-5.155016e-01
-5.985402e-01
-6.377793e-01
-6.347349e-01
-5.932559e-01
-5.188378e-01
-4.178704e-01
-2.969204e-01
-1.621365e-01
-1.884288e-02
1.286481e-01
2.770060e-01
4.236733e-01
5.665407e-01
7.035817e-01
8.325225e-01
9.506078e-01
1.054503e+00
1.140348e+00
1.203957e+00
1.241134e+00
1.248079e+00
1.221832e+00
1.160711e+00
1.064711e+00
9.357982e-01
7.780717e-01
5.977484e-01
4.029513e-01
2.032983e-01
9.315348e-03
-1.682769e-01
-3.193357e-01
-4.350481e-01
-5.085823e-01
-5.355715e-01
-5.143803e-01
-4.461347e-01
-3.345214e-01
-1.853925e-01
-6.228636e-03
1.944727e-01
4.078147e-01
6.250647e-01
8.381168e-01
1.039826e+00
1.224214e+00
1.386544e+00
1.523311e+00
1.632138e+00
1.711642e+00
1.761255e+00
1.781041e+00
1.771519e+00
1.733494e+00
1.667923e+00
1.575820e+00
1.458221e+00
1.316212e+00
1.151027e+00
9.641992e-01
7.577496e-01
5.343664e-01
2.975497e-01
5.168320e-02
-1.979861e-01
-4.454661e-01
-6.842273e-01
-9.074825e-01
-1.108515e+00
-1.281035e+00
-1.419549e+00
-1.519726e+00
-1.578755e+00
-1.595670e+00
-1.571612e+00
-1.509987e+00
-1.416476e+00
-1.298867e+00
-1.166674e+00
-1.030575e+00
-9.016937e-01
-7.907858e-01
-7.074257e-01
-6.592607e-01
-6.514160e-01
-6.860997e-01
-7.624401e-01
-8.765595e-01
-1.021868e+00
-1.189540e+00
-1.369132e+00
-1.549280e+00
-1.718438e+00
-1.865614e+00
-1.981055e+00
-2.056867e+00
-2.087541e+00
-2.070360e+00
-2.005665e+00
-1.896951e+00
-1.750774e+00
-1.576448e+00
-1.385534e+00
-1.191138e+00
-1.007055e+00
-8.468195e-01
-7.227302e-01
-6.449253e-01
-6.205895e-01
-6.533622e-01
-7.430046e-01
-8.853616e-01
-1.072629e+00
-1.293909e+00
-1.535990e+00
-1.784292e+00
-2.023867e+00
-2.240370e+00
-2.420919e+00
-2.554782e+00
-2.633861e+00
-2.652970e+00
-2.609927e+00
-2.505494e+00
-2.343191e+00
-2.129019e+00
-1.871098e+00
-1.579223e+00
-1.264349e+00
-9.380096e-01
-6.116998e-01
-2.962592e-01
-1.301169e-03
2.652617e-01
4.975570e-01
6.919348e-01
8.469911e-01
9.634474e-01
1.043918e+00
1.092592e+00
1.114869e+00
1.116955e+00
1.105448e+00
1.086913e+00
1.067458e+00
1.052326e+00
1.045531e+00
1.049578e+00
1.065299e+00
1.091852e+00
1.126908e+00
1.167018e+00
1.208142e+00
1.246274e+00
1.278076e+00
1.301438e+00
1.315859e+00
1.322582e+00
1.324461e+00
1.325546e+00
1.330471e+00
1.343711e+00
1.368836e+00
1.407853e+00
1.460746e+00
1.525259e+00
1.596960e+00
1.669566e+00
1.735505e+00
1.786638e+00
1.815084e+00
1.814036e+00
1.778519e+00
1.705985e+00
1.596703e+00
1.453891e+00
1.283584e+00
1.094232e+00
8.960661e-01
7.002836e-01
5.181244e-01
3.599318e-01
2.342832e-01
1.472799e-01
1.020661e-01
9.862337e-02
1.338589e-01
2.019674e-01
2.950186e-01
4.036949e-01
5.180928e-01
6.285019e-01
7.260927e-01
8.034649e-01
8.550339e-01
8.772537e-01
8.686856e-01
8.299312e-01
7.634472e-01
6.732633e-01
5.646212e-01
4.435589e-01
3.164669e-01
1.896499e-01
6.893176e-02
-4.066214e-02
-1.351200e-01
-2.115426e-01
-2.681306e-01
-3.040814e-01
-3.194256e-01
-3.148412e-01
-2.914772e-01
-2.508104e-01
-1.945467e-01
-1.245665e-01
-4.290600e-02
4.823853e-02
1.464986e-01
2.493277e-01
3.540174e-01
4.577517e-01
5.577118e-01
6.512391e-01
7.360505e-01
8.104872e-01
8.737638e-01
9.261720e-01
9.691934e-01
1.005481e+00
1.038682e+00
1.073104e+00
1.113243e+00
1.163236e+00
1.226293e+00
1.304202e+00
1.396959e+00
1.502611e+00
1.617310e+00
1.735591e+00
1.850836e+00
1.955848e+00
2.043473e+00
2.107179e+00
2.141521e+00
2.142465e+00
2.107534e+00
2.035790e+00
1.927686e+00
1.784815e+00
1.609615e+00
1.405059e+00
1.174390e+00
9.209148e-01
6.478806e-01
3.584460e-01
5.573882e-02
-2.570163e-01
-5.763286e-01
-8.982646e-01
-1.218301e+00
-1.531244e+00
-1.831235e+00
-2.111867e+00
-2.366401e+00
-2.588067e+00
-2.770420e+00
-2.907713e+00
-2.995251e+00
-3.029685e+00
-3.009243e+00
-2.933871e+00
-2.805292e+00
-2.626985e+00
-2.404095e+00
-2.143285e+00
-1.852537e+00
-1.540906e+00
-1.218239e+00
-8.948513e-01
-5.811711e-01
-2.873579e-01
-2.289822e-02
2.038093e-01
3.858663e-01
5.182659e-01
5.982384e-01
6.255211e-01
6.025218e-01
5.343405e-01
4.286249e-01
2.952447e-01
1.457908e-01
-7.074003e-03
-1.503688e-01
-2.715945e-01
-3.595179e-01
-4.048796e-01
-4.009744e-01
-3.440630e-01
-2.335844e-01
-7.215408e-02
1.346565e-01
3.787464e-01
6.500892e-01
9.374671e-01
1.229270e+00
1.514288e+00
1.782413e+00
2.025196e+00
2.236200e+00
2.411150e+00
2.547879e+00
2.646114e+00
2.707173e+00
2.733609e+00
2.728873e+00
2.697018e+00
2.642454e+00
2.569752e+00
2.483465e+00
2.387951e+00
2.287176e+00
2.184485e+00
2.082361e+00
1.982197e+00
1.884115e+00
1.786887e+00
1.687986e+00
1.583789e+00
1.469929e+00
1.341777e+00
1.194983e+00
1.026037e+00
8.327763e-01
6.147813e-01
3.736248e-01
1.129544e-01
-1.615994e-01
-4.426793e-01
-7.216014e-01
-9.888743e-01
-1.234798e+00
-1.450097e+00
-1.626545e+00
-1.757507e+00
-1.838376e+00
-1.866844e+00
-1.843000e+00
-1.769256e+00
-1.650123e+00
-1.491870e+00
-1.302124e+00
-1.089423e+00
-8.627766e-01
-6.312318e-01
-4.034698e-01
-1.874351e-01
9.984643e-03
1.832133e-01
3.281602e-01
4.423037e-01
5.246846e-01
5.758220e-01
5.975731e-01
5.929617e-01
5.659944e-01
5.214732e-01
4.647986e-01
4.017512e-01
3.382325e-01
2.799572e-01
2.320997e-01
1.989143e-01
1.833650e-01
1.868076e-01
2.087688e-01
2.468571e-01
2.968295e-01
3.528218e-01
4.077370e-01
4.537715e-01
4.830450e-01
4.882881e-01
4.635285e-01
4.047114e-01
3.101833e-01
1.809814e-01
2.088330e-02
-1.637977e-01
-3.646581e-01
-5.718436e-01
-7.748137e-01
-9.631487e-01
-1.127316e+00
-1.259327e+00
-1.353226e+00
-1.405391e+00
-1.414616e+00
-1.381999e+00
-1.310642e+00
-1.205218e+00
-1.071437e+00
-9.154882e-01
-7.435257e-01
-5.612445e-01
-3.736082e-01
-1.847451e-01
1.986037e-03
1.837878e-01
3.581245e-01
5.223964e-01
6.736565e-01
8.084333e-01
9.227030e-01
1.012027e+00
1.071851e+00
1.097919e+00
1.086771e+00
1.036240e+00
9.458903e-01
8.173440e-01
6.544263e-01
4.631095e-01
2.512344e-01
2.802137e-02
-1.965885e-01
-4.126983e-01
-6.112405e-01
-7.846925e-01
-9.276354e-01
-1.037100e+00
-1.112665e+00
-1.156328e+00
-1.172160e+00
-1.165836e+00
-1.144059e+00
-1.113976e+00
-1.082610e+00
-1.056358e+00
-1.040589e+00
-1.039337e+00
-1.055131e+00
-1.088938e+00
-1.140215e+00
-1.207073e+00
-1.286517e+00
-1.374733e+00
-1.467421e+00
-1.560119e+00
-1.648530e+00
-1.728812e+00
-1.797848e+00
-1.853460e+00
-1.894554e+00
-1.921180e+00
-1.934464e+00
-1.936418e+00
-1.929608e+00
-1.916729e+00
-1.900130e+00
-1.881358e+00
-1.860793e+00
-1.837442e+00
-1.808913e+00
-1.771603e+00
-1.721049e+00
-1.652415e+00
-1.561056e+00
-1.443077e+00
-1.295850e+00
-1.118432e+00
-9.118659e-01
-6.793345e-01
-4.261823e-01
-1.597859e-01
1.107137e-01
3.748192e-01
6.212130e-01
8.384031e-01
1.015444e+00
1.142687e+00
1.212505e+00
1.219928e+00
1.163123e+00
1.043674e+00
8.666161e-01
6.402244e-01
3.755489e-01
8.574910e-02
-2.147300e-01
-5.110704e-01
-7.890115e-01
-1.035729e+00
-1.240595e+00
-1.395760e+00
-1.496535e+00
-1.541520e+00
-1.532507e+00
-1.474155e+00
-1.373466e+00
-1.239113e+00
-1.080693e+00
-9.079571e-01
-7.301062e-01
-5.552213e-01
-3.898687e-01
-2.389172e-01
-1.055636e-01
8.459372e-03
1.025404e-01
1.767755e-01
2.315488e-01
2.671685e-01
2.836099e-01
2.803942e-01
2.566197e-01
2.111358e-01
1.428386e-01
5.104865e-02
-6.407733e-02
-2.011578e-01
-3.572762e-01
-5.278019e-01
-7.063823e-01
-8.851308e-01
-1.055012e+00
-1.206405e+00
-1.329796e+00
-1.416543e+00
-1.459634e+00
-1.454366e+00
-1.398875e+00
-1.294460e+00
-1.145663e+00
-9.600879e-01
-7.479667e-01
-5.215078e-01
-2.940789e-01
-7.929822e-02
1.098877e-01
2.620615e-01
3.680612e-01
4.215271e-01
4.192390e-01
3.612387e-01
2.507493e-01
9.391731e-02
-1.005861e-01
-3.220685e-01
-5.583906e-01
-7.965870e-01
-1.023519e+00
-1.226549e+00
-1.394223e+00
-1.516943e+00
-1.587590e+00
-1.602041e+00
-1.559538e+00
-1.462832e+00
-1.318093e+00
-1.134556e+00
-9.239374e-01
-6.996674e-01
-4.760018e-01
-2.670957e-01
-8.611328e-02
5.555793e-02
1.489345e-01
1.878739e-01
1.693075e-01
9.327459e-02
-3.722342e-02
-2.165217e-01
-4.367124e-01
-6.881557e-01
-9.600508e-01
-1.241036e+00
-1.519791e+00
-1.785597e+00
-2.028850e+00
-2.241469e+00
-2.417217e+00
-2.551895e+00
-2.643419e+00
-2.691772e+00
-2.698837e+00
-2.668117e+00
-2.604365e+00
-2.513130e+00
-2.400273e+00
-2.271488e+00
-2.131864e+00
-1.985553e+00
-1.835545e+00
-1.683601e+00
-1.530316e+00
-1.375320e+00
-1.217574e+00
-1.055736e+00
-8.885366e-01
-7.151511e-01
-5.355010e-01
-3.504719e-01
-1.620159e-01
2.687512e-02
2.123284e-01
3.898713e-01
5.548103e-01
7.026684e-01
8.296294e-01
9.329320e-01
1.011159e+00
1.064381e+00
1.094134e+00
1.103230e+00
1.095445e+00
1.075112e+00
1.046697e+00
1.014386e+00
9.817499e-01
9.514775e-01
9.252132e-01
9.034805e-01
8.857003e-01
8.702970e-01
8.548889e-01
8.365488e-01
8.121160e-01
7.785311e-01
7.331677e-01
6.741344e-01
6.005275e-01
5.126230e-01
4.119986e-01
3.015816e-01
1.856164e-01
6.954291e-02
-4.022485e-02
-1.366280e-01
-2.123983e-01
-2.605828e-01
-2.751238e-01
-2.514435e-01
-1.869746e-01
-8.157981e-02
6.219021e-02
2.390343e-01
4.410528e-01
6.581165e-01
8.784393e-01
1.089323e+00
1.278025e+00
1.432683e+00
1.543219e+00
1.602133e+00
1.605114e+00
1.551403e+00
1.443875e+00
1.288822e+00
1.095464e+00
8.752399e-01
6.409177e-01
4.056281e-01
1.818795e-01
-1.935283e-02
-1.893902e-01
-3.224035e-01
-4.157091e-01
-4.697897e-01
-4.880482e-01
-4.763330e-01
-4.422912e-01
-3.946207e-01
-3.422949e-01
-2.938267e-01
-2.566292e-01
-2.365151e-01
-2.373600e-01
-2.609447e-01
-3.069769e-01
-3.732849e-01
-4.561636e-01
-5.508447e-01
-6.520521e-01
-7.545935e-01
-8.539357e-01
-9.467033e-01
-1.031048e+00
-1.106844e+00
-1.175679e+00
-1.240640e+00
-1.305906e+00
-1.376195e+00
-1.456137e+00
-1.549633e+00
-1.659295e+00
-1.786009e+00
-1.928691e+00
-2.084233e+00
-2.247653e+00
-2.412418e+00
-2.570906e+00
-2.714967e+00
-2.836507e+00
-2.928082e+00
-2.983418e+00
-2.997863e+00
-2.968720e+00
-2.895481e+00
-2.779925e+00
-2.626112e+00
-2.440232e+00
-2.230331e+00
-2.005911e+00
-1.777418e+00
-1.555661e+00
-1.351226e+00
-1.173920e+00
-1.032315e+00
-9.334073e-01
-8.824029e-01
-8.826123e-01
-9.354202e-01
-1.040296e+00
-1.194812e+00
-1.394650e+00
-1.633593e+00
-1.903515e+00
-2.194413e+00
-2.494509e+00
-2.790499e+00
-3.067972e+00
-3.312024e+00
-3.508068e+00
-3.642784e+00
-3.705135e+00
-3.687355e+00
-3.585787e+00
-3.401479e+00
-3.140444e+00
-2.813550e+00
-2.436014e+00
-2.026540e+00
-1.606176e+00
-1.196974e+00
-8.205768e-01
-4.968402e-01
-2.426078e-01
-7.071299e-02
1.073024e-02
-1.278631e-03
-1.045471e-01
-2.919080e-01
-5.517075e-01
-8.685266e-01
-1.224096e+00
-1.598356e+00
-1.970601e+00
-2.320648e+00
-2.629958e+00
-2.882642e+00
-3.066292e+00
-3.172597e+00
-3.197727e+00
-3.142447e+00
-3.012006e+00
-2.815768e+00
-2.566642e+00
-2.280304e+00
-1.974257e+00
-1.666773e+00
-1.375774e+00
-1.117720e+00
-9.066010e-01
-7.530936e-01
-6.639624e-01
-6.417406e-01
-6.847067e-01
-7.871483e-01
-9.398799e-01
-1.130970e+00
-1.346623e+00
-1.572149e+00
-1.792959e+00
-1.995515e+00
-2.168158e+00
-2.301750e+00
-2.390085e+00
-2.430033e+00
-2.421413e+00
-2.366649e+00
-2.270244e+00
-2.138160e+00
-1.977169e+00
-1.794262e+00
-1.596149e+00
-1.388893e+00
-1.177691e+00
-9.667976e-01
-7.595635e-01
-5.585617e-01
-3.657671e-01
-1.827516e-01
-1.086827e-02
1.486016e-01
2.943561e-01
4.250508e-01
5.393561e-01
6.360944e-01
7.144437e-01
7.741812e-01
8.159260e-01
8.413322e-01
8.531858e-01
8.553639e-01
8.526393e-01
8.503293e-01
8.538196e-01
8.680129e-01
8.967707e-01
9.424203e-01
1.005398e+00
1.084078e+00
1.174814e+00
1.272192e+00
1.369467e+00
1.459127e+00
1.533532e+00
1.585552e+00
1.609151e+00
1.599854e+00
1.555077e+00
1.474291e+00
1.359030e+00
1.212748e+00
1.040555e+00
8.488533e-01
6.449068e-01
4.363765e-01
2.308549e-01
3.543442e-02
-1.436623e-01
-3.013667e-01
-4.339487e-01
-5.390962e-01
-6.158890e-01
-6.646753e-01
-6.868671e-01
-6.846778e-01
-6.608341e-01
-6.182979e-01
-5.600350e-01
-4.888545e-01
-4.073370e-01
-3.178481e-01
-2.226276e-01
-1.239326e-01
-2.420605e-02
7.375744e-02
1.666855e-01
2.507714e-01
3.217146e-01
3.748701e-01
4.055027e-01
4.091220e-01
3.818628e-01
3.208638e-01
2.246017e-01
9.314153e-02
-7.172368e-02
-2.664550e-01
-4.858713e-01
-7.233609e-01
-9.711817e-01
-1.220825e+00
-1.463416e+00
-1.690130e+00
-1.892593e+00
-2.063250e+00
-2.195675e+00
-2.284801e+00
-2.327066e+00
-2.320464e+00
-2.264509e+00
-2.160137e+00
-2.009557e+00
-1.816093e+00
-1.584017e+00
-1.318397e+00
-1.024965e+00
-7.099961e-01
-3.802062e-01
-4.265193e-02
2.953571e-01
6.263464e-01
9.427680e-01
1.237106e+00
1.502005e+00
1.730436e+00
1.915903e+00
2.052689e+00
2.136152e+00
2.163035e+00
2.131787e+00
2.042840e+00
1.898829e+00
1.704686e+00
1.467594e+00
1.196788e+00
9.031752e-01
5.988347e-01
2.963989e-01
8.379711e-03
-2.535233e-01
-4.790832e-01
-6.601296e-01
-7.910146e-01
-8.689207e-01
-8.939846e-01
-8.692211e-01
-8.002515e-01
-6.948603e-01
-5.624213e-01
-4.132466e-01
-2.579158e-01
-1.066389e-01
3.130223e-02
1.479992e-01
2.372322e-01
2.946461e-01
3.177986e-01
3.060993e-01
2.606706e-01
1.841586e-01
8.051891e-02
-4.520972e-02
-1.871425e-01
-3.388004e-01
-4.933831e-01
-6.440654e-01
-7.843083e-01
-9.081702e-01
-1.010592e+00
-1.087631e+00
-1.136613e+00
-1.156194e+00
-1.146320e+00
-1.108093e+00
-1.043571e+00
-9.555375e-01
-8.472721e-01
-7.223564e-01
-5.845367e-01
-4.376436e-01
-2.855637e-01
-1.322423e-01
1.830536e-02
1.620059e-01
2.947877e-01
4.127101e-01
5.121641e-01
5.901333e-01
6.444824e-01
6.742307e-01
6.797609e-01
6.629200e-01
6.269785e-01
5.764349e-01
5.166722e-01
4.534960e-01
3.925978e-01
3.390008e-01
2.965468e-01
2.674830e-01
2.521969e-01
2.491383e-01
2.549464e-01
2.647757e-01
2.727941e-01
2.727977e-01
2.588742e-01
2.260394e-01
1.707724e-01
9.139004e-02
-1.177813e-02
-1.364261e-01
-2.785063e-01
-4.326271e-01
-5.925622e-01
-7.518142e-01
-9.041739e-01
-1.044222e+00
-1.167726e+00
-1.271905e+00
-1.355543e+00
-1.418942e+00
-1.463755e+00
-1.492712e+00
-1.509280e+00
-1.517321e+00
-1.520766e+00
-1.523336e+00
-1.528333e+00
-1.538487e+00
-1.555835e+00
-1.581639e+00
-1.616299e+00
-1.659271e+00
-1.708999e+00
-1.762863e+00
-1.817180e+00
-1.867266e+00
-1.907581e+00
-1.931976e+00
-1.934031e+00
-1.907494e+00
-1.846784e+00
-1.747529e+00
-1.607092e+00
-1.425017e+00
-1.203352e+00
-9.467970e-01
-6.626551e-01
-3.605685e-01
-5.205346e-02
2.501425e-01
5.328176e-01
7.831715e-01
9.896731e-01
1.142867e+00
1.236048e+00
1.265750e+00
1.231989e+00
1.138269e+00
9.913334e-01
8.007086e-01
5.780797e-01
3.365454e-01
8.980392e-02
-1.486833e-01
-3.665058e-01
-5.530486e-01
-7.001181e-01
-8.024015e-01
-8.577132e-01
-8.670003e-01
-8.340967e-01
-7.652451e-01
-6.684347e-01
-5.526210e-01
-4.269113e-01
-2.997934e-01
-1.784794e-01
-6.841492e-02
2.701876e-02
1.066022e-01
1.711858e-01
2.234315e-01
2.674191e-01
3.081515e-01
3.509961e-01
4.010995e-01
4.628116e-01
5.391550e-01
6.313740e-01
7.385965e-01
8.576408e-01
9.829940e-01
1.106979e+00
1.220117e+00
1.311665e+00
1.370309e+00
1.384960e+00
1.345602e+00
1.244138e+00
1.075174e+00
8.366807e-01
5.304778e-01
1.625057e-01
-2.571631e-01
-7.145846e-01
-1.192482e+00
-1.671045e+00
-2.128957e+00
-2.544599e+00
-2.897358e+00
-3.168966e+00
-3.344764e+00
-3.414811e+00
-3.374717e+00
-3.226120e+00
-2.976741e+00
-2.639967e+00
-2.233982e+00
-1.780504e+00
-1.303229e+00
-8.261229e-01
-3.717388e-01
4.029623e-02
3.944778e-01
6.802105e-01
8.921400e-01
1.030038e+00
1.098297e+00
1.105126e+00
1.061555e+00
9.803541e-01
8.749738e-01
7.585844e-01
6.432664e-01
5.393867e-01
4.551708e-01
3.964631e-01
3.666554e-01
3.667583e-01
3.955861e-01
4.500286e-01
5.253850e-01
6.157374e-01
7.143430e-01
8.140292e-01
9.075759e-01
9.880696e-01
1.049219e+00
1.085616e+00
1.092945e+00
1.068119e+00
1.009364e+00
9.162401e-01
7.896239e-01
6.316557e-01
4.456687e-01
2.361087e-01
8.443887e-03
-2.309413e-01
-4.748824e-01
-7.156187e-01
-9.450368e-01
-1.154976e+00
-1.337590e+00
-1.485726e+00
-1.593302e+00
-1.655621e+00
-1.669592e+00
-1.633834e+00
-1.548646e+00
-1.415867e+00
-1.238643e+00
-1.021142e+00
-7.682613e-01
-4.853521e-01
-1.780028e-01
1.481267e-01
4.874138e-01
8.343412e-01
1.183540e+00
1.529823e+00
1.868213e+00
2.193987e+00
2.502714e+00
2.790307e+00
3.053077e+00
3.287778e+00
3.491647e+00
3.662434e+00
3.798435e+00
3.898533e+00
3.962267e+00
3.989934e+00
3.982718e+00
3.942815e+00
3.873510e+00
3.779162e+00
3.665062e+00
3.537141e+00
3.401553e+00
3.264172e+00
3.130071e+00
3.003051e+00
2.885301e+00
2.777221e+00
2.677429e+00
2.582957e+00
2.489580e+00
2.392260e+00
2.285629e+00
2.164496e+00
2.024319e+00
1.861636e+00
1.674416e+00
1.462331e+00
1.226916e+00
9.716245e-01
7.017482e-01
4.242110e-01
1.472363e-01
-1.201043e-01
-3.684382e-01
-5.887039e-01
-7.727860e-01
-9.141182e-01
-1.008195e+00
-1.052933e+00
-1.048844e+00
-9.989779e-01
-9.086471e-01
-7.849520e-01
-6.361534e-01
-4.709581e-01
-2.977924e-01
-1.241347e-01
4.402613e-02
2.025603e-01
3.493650e-01
4.843247e-01
6.090750e-01
7.266005e-01
8.407072e-01
9.554271e-01
1.074415e+00
1.200400e+00
1.334760e+00
1.477238e+00
1.625861e+00
1.777021e+00
1.925733e+00
2.066013e+00
2.191336e+00
2.295123e+00
2.371231e+00
2.414393e+00
2.420613e+00
2.387482e+00
2.314415e+00
2.202799e+00
2.056040e+00
1.879511e+00
1.680377e+00
1.467308e+00
1.250079e+00
1.039060e+00
8.446306e-01
6.765415e-01
5.432773e-01
4.514583e-01
4.053351e-01
4.064145e-01
4.532533e-01
5.414419e-01
6.637920e-01
8.107273e-01
9.708613e-01
1.131729e+00
1.280622e+00
1.405458e+00
1.495624e+00
1.542701e+00
1.541032e+00
1.488073e+00
1.384507e+00
1.234123e+00
1.043466e+00
8.212989e-01
5.779242e-01
3.244346e-01
7.195431e-02
-1.690579e-01
-3.893907e-01
-5.815077e-01
-7.398030e-01
-8.606926e-01
-9.425643e-01
-9.856273e-01
-9.916983e-01
-9.639619e-01
-9.067252e-01
-8.251775e-01
-7.251504e-01
-6.128723e-01
-4.947093e-01
-3.768913e-01
-2.652316e-01
-1.648529e-01
-7.993730e-02
-1.351661e-02
3.267905e-02
5.830226e-02
6.438748e-02
5.326105e-02
2.835841e-02
-6.049090e-03
-4.520689e-02
-8.428654e-02
-1.188171e-01
-1.450938e-01
-1.605177e-01
-1.638241e-01
-1.551733e-01
-1.360988e-01
-1.093261e-01
-7.849612e-02
-4.783304e-02
-2.179850e-02
-4.764403e-03
-7.257190e-04
-1.306384e-02
-4.436512e-02
-9.629903e-02
-1.695625e-01
-2.638983e-01
-3.781907e-01
-5.106358e-01
-6.589664e-01
-8.207045e-01
-9.934020e-01
-1.174829e+00
-1.363075e+00
-1.556546e+00
-1.753847e+00
-1.953579e+00
-2.154081e+00
-2.353174e+00
-2.547947e+00
-2.734641e+00
-2.908648e+00
-3.064626e+00
-3.196718e+00
-3.298838e+00
-3.364986e+00
-3.389566e+00
-3.367681e+00
-3.295403e+00
-3.170020e+00
-2.990269e+00
-2.756562e+00
-2.471211e+00
-2.138622e+00
-1.765456e+00
-1.360684e+00
-9.355278e-01
-5.032299e-01
-7.862478e-02
3.224887e-01
6.841635e-01
9.912626e-01
1.230488e+00
1.391384e+00
1.467216e+00
1.455622e+00
1.358952e+00
1.184263e+00
9.429447e-01
6.500126e-01
3.231268e-01
-1.857331e-02
-3.557174e-01
-6.699275e-01
-9.449199e-01
-1.167405e+00
-1.327734e+00
-1.420260e+00
-1.443418e+00
-1.399541e+00
-1.294448e+00
-1.136862e+00
-9.377183e-01
-7.094237e-01
-4.651218e-01
-2.180119e-01
1.925464e-02
2.350866e-01
4.193757e-01
5.638388e-01
6.622892e-01
7.108449e-01
7.080738e-01
6.550698e-01
5.554442e-01
4.152155e-01
2.425781e-01
4.753925e-02
-1.585772e-01
-3.637447e-01
-5.559327e-01
-7.238393e-01
-8.576002e-01
-9.494084e-01
-9.939894e-01
-9.888847e-01
-9.345247e-01
-8.340879e-01
-6.931748e-01
-5.193393e-01
-3.215348e-01
-1.095362e-01
1.066043e-01
3.170234e-01
5.124057e-01
6.842276e-01
8.248984e-01
9.278258e-01
9.874445e-01
9.992443e-01
9.598315e-01
8.670397e-01
7.200933e-01
5.198077e-01
2.687965e-01
-2.835388e-02
-3.649827e-01
-7.323642e-01
-1.119853e+00
-1.515180e+00
-1.904893e+00
-2.274928e+00
-2.611283e+00
-2.900745e+00
-3.131612e+00
-3.294376e+00
-3.382277e+00
-3.391710e+00
-3.322423e+00
-3.177498e+00
-2.963090e+00
-2.687964e+00
-2.362833e+00
-1.999591e+00
-1.610489e+00
-1.207366e+00
-8.010038e-01
-4.006843e-01
-1.398642e-02
3.531748e-01
6.963046e-01
1.011946e+00
1.297240e+00
1.549519e+00
1.765993e+00
1.943588e+00
2.078933e+00
2.168512e+00
2.208929e+00
2.197251e+00
2.131402e+00
2.010553e+00
1.835495e+00
1.608947e+00
1.335790e+00
1.023182e+00
6.805409e-01
3.193596e-01
-4.714871e-02
-4.045870e-01
-7.380685e-01
-1.033029e+00
-1.276095e+00
-1.455930e+00
-1.563978e+00
-1.595030e+00
-1.547569e+00
-1.423870e+00
-1.229875e+00
-9.748752e-01
-6.710591e-01
-3.329668e-01
2.310416e-02
3.797303e-01
7.190258e-01
1.023342e+00
1.276008e+00
1.462095e+00
1.569196e+00
1.588149e+00
1.513678e+00
1.344866e+00
1.085420e+00
7.436848e-01
3.323865e-01
-1.318917e-01
-6.294863e-01
-1.138641e+00
-1.636650e+00
-2.101096e+00
-2.511097e+00
-2.848479e+00
-3.098807e+00
-3.252183e+00
-3.303768e+00
-3.253988e+00
-3.108408e+00
-2.877286e+00
-2.574847e+00
-2.218316e+00
-1.826798e+00
-1.420071e+00
-1.017391e+00
-6.363898e-01
-2.921458e-01
3.512328e-03
2.424358e-01
4.203065e-01
5.365239e-01
5.938632e-01
5.979507e-01
5.566134e-01
4.791564e-01
3.756218e-01
2.560738e-01
1.299520e-01
5.526407e-03
-1.105145e-01
-2.133221e-01
-2.999796e-01
-3.694281e-01
-4.222460e-01
-4.603121e-01
-4.863978e-01
-5.037358e-01
-5.156151e-01
-5.250393e-01
-5.344797e-01
-5.457379e-01
-5.599171e-01
-5.774929e-01
-5.984599e-01
-6.225251e-01
-6.493160e-01
-6.785722e-01
-7.102934e-01
-7.448243e-01
-7.828650e-01
-8.254074e-01
-8.736018e-01
-9.285686e-01
-9.911740e-01
-1.061795e+00
-1.140099e+00
-1.224874e+00
-1.313928e+00
-1.404084e+00
-1.491281e+00
-1.570777e+00
-1.637435e+00
-1.686071e+00
-1.711824e+00
-1.710509e+00
-1.678922e+00
-1.615062e+00
-1.518260e+00
-1.389218e+00
-1.229961e+00
-1.043738e+00
-8.348867e-01
-6.086747e-01
-3.711266e-01
-1.288170e-01
1.113769e-01
3.425756e-01
5.582491e-01
7.525988e-01
9.209341e-01
1.059997e+00
1.168192e+00
1.245675e+00
1.294309e+00
1.317461e+00
1.319683e+00
1.306295e+00
1.282919e+00
1.254985e+00
1.227284e+00
1.203584e+00
1.186356e+00
1.176648e+00
1.174101e+00
1.177113e+00
1.183118e+00
1.188944e+00
1.191201e+00
1.186650e+00
1.172522e+00
1.146740e+00
1.108052e+00
1.056074e+00
9.912656e-01
9.148755e-01
8.288786e-01
7.359280e-01
6.393255e-01
5.430021e-01
4.514890e-01
3.698562e-01
3.035966e-01
2.584422e-01
2.401105e-01
2.539912e-01
3.047925e-01
3.961732e-01
5.303894e-01
7.079834e-01
9.275430e-01
1.185551e+00
1.476345e+00
1.792204e+00
2.123562e+00
2.459351e+00
2.787480e+00
3.095407e+00
3.370802e+00
3.602251e+00
3.779946e+00
3.896330e+00
3.946624e+00
3.929207e+00
3.845794e+00
3.701422e+00
3.504199e+00
3.264865e+00
2.996176e+00
2.712143e+00
2.427194e+00
2.155302e+00
1.909142e+00
1.699339e+00
1.533847e+00
1.417521e+00
1.351895e+00
1.335195e+00
1.362581e+00
1.426595e+00
1.517767e+00
1.625342e+00
1.738039e+00
1.844792e+00
1.935414e+00
2.001118e+00
2.034904e+00
2.031775e+00
1.988815e+00
1.905148e+00
1.781816e+00
1.621605e+00
1.428841e+00
1.209180e+00
9.693923e-01
7.171490e-01
4.607984e-01
2.091406e-01
-2.880717e-02
-2.440566e-01
-4.279090e-01
-5.722375e-01
-6.697966e-01
-7.145609e-01
-7.020892e-01
-6.299005e-01
-4.978382e-01
-3.083833e-01
-6.687656e-02
2.184028e-01
5.363409e-01
8.733097e-01
1.213711e+00
1.540733e+00
1.837269e+00
2.086947e+00
2.275181e+00
2.390165e+00
2.423736e+00
2.372024e+00
2.235862e+00
2.020901e+00
1.737436e+00
1.399923e+00
1.026233e+00
6.366761e-01
2.528437e-01
-1.036459e-01
-4.124282e-01
-6.556133e-01
-8.188674e-01
-8.922814e-01
-8.709702e-01
-7.553670e-01
-5.511986e-01
-2.691544e-01
7.571955e-02
4.648544e-01
8.771624e-01
1.290153e+00
1.681110e+00
2.028267e+00
2.311950e+00
2.515617e+00
2.626756e+00
2.637593e+00
2.545537e+00
2.353354e+00
2.069018e+00
1.705251e+00
1.278773e+00
8.093264e-01
3.185260e-01
-1.713580e-01
-6.386248e-01
-1.063293e+00
-1.428124e+00
-1.719461e+00
-1.927866e+00
-2.048500e+00
-2.081244e+00
-2.030539e+00
-1.904947e+00
-1.716465e+00
-1.479628e+00
-1.210453e+00
-9.253096e-01
-6.397927e-01
-3.676741e-01
-1.200319e-01
9.537933e-02
2.744583e-01
4.167547e-01
5.251353e-01
6.051482e-01
6.641497e-01
7.102808e-01
7.513983e-01
7.940666e-01
8.427078e-01
8.989886e-01
9.614983e-01
1.025745e+00
1.084472e+00
1.128271e+00
1.146444e+00
1.128044e+00
1.063005e+00
9.432682e-01
7.637919e-01
5.233465e-01
2.250199e-01
-1.236302e-01
-5.107961e-01
-9.209998e-01
-1.335986e+00
-1.735859e+00
-2.100363e+00
-2.410209e+00
-2.648346e+00
-2.801073e+00
-2.858912e+00
-2.817194e+00
-2.676323e+00
-2.441708e+00
-2.123404e+00
-1.735479e+00
-1.295181e+00
-8.219482e-01
-3.363331e-01
1.411045e-01
5.908784e-01
9.955786e-01
1.340749e+00
1.615607e+00
1.813559e+00
1.932508e+00
1.974897e+00
1.947493e+00
1.860885e+00
1.728707e+00
1.566627e+00
1.391162e+00
1.218420e+00
1.062883e+00
9.363424e-01
8.471032e-01
7.995155e-01
7.938751e-01
8.266740e-01
8.911479e-01
9.780400e-01
1.076489e+00
1.174952e+00
1.262073e+00
1.327458e+00
1.362284e+00
1.359751e+00
1.315354e+00
1.226991e+00
1.094922e+00
9.216082e-01
7.114689e-01
4.705751e-01
2.063221e-01
-7.289967e-02
-3.580199e-01
-6.395862e-01
-9.080556e-01
-1.154100e+00
-1.368943e+00
-1.544745e+00
-1.675025e+00
-1.755105e+00
-1.782517e+00
-1.757342e+00
-1.682393e+00
-1.563225e+00
-1.407914e+00
-1.226617e+00
-1.030933e+00
-8.331176e-01
-6.452098e-01
-4.781781e-01
-3.411501e-01
-2.408111e-01
-1.810206e-01
-1.626762e-01
-1.838192e-01
-2.399584e-01
-3.245626e-01
-4.296701e-01
-5.465567e-01
-6.664102e-01
-7.809621e-01
-8.830342e-01
-9.669641e-01
-1.028885e+00
-1.066844e+00
-1.080754e+00
-1.072208e+00
-1.044165e+00
-1.000573e+00
-9.459542e-01
-8.850131e-01
-8.223006e-01
-7.619476e-01
-7.074806e-01
-6.617062e-01
-6.266467e-01
-6.035064e-01
-5.926517e-01
-5.935971e-01
-6.050015e-01
-6.246900e-01
-6.497242e-01
-6.765377e-01
-7.011495e-01
-7.194464e-01
-7.275156e-01
-7.219862e-01
-7.003369e-01
-6.611225e-01
-6.040859e-01
-5.301416e-01
-4.412384e-01
-3.401328e-01
-2.301149e-01
-1.147366e-01
2.415341e-03
1.178759e-01
2.283815e-01
3.308881e-01
4.225571e-01
5.007436e-01
5.630168e-01
6.072348e-01
6.316777e-01
6.352291e-01
6.175802e-01
5.794226e-01
5.225927e-01
4.501343e-01
3.662599e-01
2.761992e-01
1.859427e-01
1.018935e-01
3.045401e-02
-2.242414e-02
-5.169285e-02
-5.362650e-02
-2.616890e-02
3.083084e-02
1.155297e-01
2.241770e-01
3.513882e-01
4.905958e-01
6.346432e-01
7.764589e-01
9.097344e-01
1.029518e+00
1.132651e+00
1.217979e+00
1.286321e+00
1.340199e+00
1.383359e+00
1.420172e+00
1.454978e+00
1.491458e+00
1.532127e+00
1.577971e+00
1.628282e+00
1.680691e+00
1.731370e+00
1.775383e+00
1.807147e+00
1.820936e+00
1.811411e+00
1.774122e+00
1.705952e+00
1.605466e+00
1.473153e+00
1.311524e+00
1.125063e+00
9.200248e-01
7.040918e-01
4.859061e-01
2.745210e-01
7.881094e-02
-9.310740e-02
-2.343896e-01
-3.398667e-01
-4.063033e-01
-4.324952e-01
-4.192184e-01
-3.690578e-01
-2.861613e-01
-1.759630e-01
-4.491153e-02
9.978201e-02
2.503803e-01
3.988587e-01
5.371697e-01
6.575487e-01
7.528610e-01
8.169728e-01
8.451125e-01
8.341805e-01
7.829664e-01
6.922406e-01
5.647040e-01
4.048010e-01
2.184179e-01
1.250935e-02
-2.053028e-01
-4.271121e-01
-6.450612e-01
-8.516108e-01
-1.039752e+00
-1.203178e+00
-1.336459e+00
-1.435216e+00
-1.496345e+00
-1.518230e+00
-1.500953e+00
-1.446427e+00
-1.358415e+00
-1.242412e+00
-1.105372e+00
-9.553011e-01
-8.007569e-01
-6.502879e-01
-5.118652e-01
-3.923438e-01
-2.969882e-01
-2.290881e-01
-1.896901e-01
-1.774697e-01
-1.887677e-01
-2.178084e-01
-2.571090e-01
-2.980710e-01
-3.317255e-01
-3.495840e-01
-3.445192e-01
-3.115877e-01
-2.486916e-01
-1.569805e-01
-4.091680e-02
9.203505e-02
2.320839e-01
3.680856e-01
4.887005e-01
5.835879e-01
6.444828e-01
6.660187e-01
6.461995e-01
5.864826e-01
4.914870e-01
3.683955e-01
2.261419e-01
7.449256e-02
-7.687757e-02
-2.192280e-01
-3.454488e-01
-4.505641e-01
-5.320145e-01
-5.897097e-01
-6.258582e-01
-6.446009e-01
-6.514936e-01
-6.528939e-01
-6.553165e-01
-6.648164e-01
-6.864551e-01
-7.238903e-01
-7.791167e-01
-8.523684e-01
-9.421821e-01
-1.045600e+00
-1.158484e+00
-1.275903e+00
-1.392541e+00
-1.503104e+00
-1.602685e+00
-1.687077e+00
-1.753025e+00
-1.798418e+00
-1.822417e+00
-1.825495e+00
-1.809402e+00
-1.777031e+00
-1.732186e+00
-1.679270e+00
-1.622919e+00
-1.567624e+00
-1.517374e+00
-1.475393e+00
-1.443967e+00
-1.424409e+00
-1.417130e+00
-1.421811e+00
-1.437615e+00
-1.463412e+00
-1.497975e+00
-1.540107e+00
-1.588696e+00
-1.642689e+00
-1.700996e+00
-1.762344e+00
-1.825108e+00
-1.887145e+00
-1.945677e+00
-1.997234e+00
-2.037698e+00
-2.062435e+00
-2.066534e+00
-2.045104e+00
-1.993623e+00
-1.908288e+00
-1.786353e+00
-1.626418e+00
-1.428667e+00
-1.195039e+00
-9.293300e-01
-6.371948e-01
-3.260491e-01
-4.835722e-03
3.163479e-01
6.267563e-01
9.156072e-01
1.172751e+00
1.389341e+00
1.558441e+00
1.675521e+00
1.738796e+00
1.749367e+00
1.711162e+00
1.630657e+00
1.516392e+00
1.378319e+00
1.227043e+00
1.073015e+00
9.257682e-01
7.932732e-01
6.814705e-01
5.940180e-01
5.322588e-01
4.953886e-01
4.807815e-01
4.844204e-01
5.013730e-01
5.262592e-01
5.536664e-01
5.784859e-01
5.961622e-01
6.028652e-01
5.955990e-01
5.722686e-01
5.317156e-01
4.737302e-01
3.990353e-01
3.092365e-01
2.067325e-01
9.458171e-02
-2.366891e-02
-1.441849e-01
-2.630608e-01
-3.765369e-01
-4.812025e-01
-5.741694e-01
-6.532047e-01
-7.168126e-01
-7.642602e-01
-7.955480e-01
-8.113341e-01
-8.128269e-01
-8.016639e-01
-7.797922e-01
-7.493619e-01
-7.126330e-01
-6.718910e-01
-6.293561e-01
-5.870745e-01
-5.467878e-01
-5.097908e-01
-4.768004e-01
-4.478703e-01
-4.223810e-01
-3.991281e-01
-3.765129e-01
-3.528250e-01
-3.265851e-01
-2.969097e-01
-2.638461e-01
-2.286342e-01
-1.938535e-01
-1.634310e-01
-1.424985e-01
-1.371072e-01
-1.538178e-01
-1.991947e-01
-2.792348e-01
-3.987683e-01
-5.608665e-01
-7.663040e-01
-1.013126e+00
-1.296373e+00
-1.608025e+00
-1.937185e+00
-2.270539e+00
-2.593054e+00
-2.888872e+00
-3.142312e+00
-3.338903e+00
-3.466338e+00
-3.515291e+00
-3.480038e+00
-3.358858e+00
-3.154212e+00
-2.872685e+00
-2.524713e+00
-2.124081e+00
-1.687218e+00
-1.232311e+00
-7.782978e-01
-3.437922e-01
5.395973e-02
4.000254e-01
6.825518e-01
8.933001e-01
1.027922e+00
1.085968e+00
1.070662e+00
9.884591e-01
8.484587e-01
6.617007e-01
4.404119e-01
1.972402e-01
-5.547839e-02
-3.063797e-01
-5.456210e-01
-7.652848e-01
-9.596081e-01
-1.125019e+00
-1.259979e+00
-1.364660e+00
-1.440501e+00
-1.489702e+00
-1.514752e+00
-1.518024e+00
-1.501520e+00
-1.466771e+00
-1.414898e+00
-1.346818e+00
-1.263549e+00
-1.166570e+00
-1.058160e+00
-9.416694e-01
-8.216546e-01
-7.038385e-01
-5.948698e-01
-5.018910e-01
-4.319513e-01
-3.913281e-01
-3.848429e-01
-4.152558e-01
-4.828202e-01
-5.850516e-01
-7.167420e-01
-8.702190e-01
-1.035825e+00
-1.202565e+00
-1.358872e+00
-1.493404e+00
-1.595828e+00
-1.657499e+00
-1.672005e+00
-1.635534e+00
-1.547030e+00
-1.408166e+00
-1.223121e+00
-9.982224e-01
-7.414778e-01
-4.620423e-01
-1.696736e-01
1.257923e-01
4.149104e-01
6.890244e-01
9.405831e-01
1.163375e+00
1.352681e+00
1.505350e+00
1.619787e+00
1.695875e+00
1.734819e+00
1.738949e+00
1.711503e+00
1.656410e+00
1.578110e+00
1.481399e+00
1.371301e+00
1.252945e+00
1.131415e+00
1.011558e+00
8.977494e-01
7.936288e-01
7.018459e-01
6.238575e-01
5.598179e-01
5.085901e-01
4.678888e-01
4.345402e-01
4.048336e-01
3.749240e-01
3.412448e-01
3.008929e-01
2.519466e-01
1.936881e-01
1.267013e-01
5.283095e-02
-2.500076e-02
-1.031002e-01
-1.773953e-01
-2.438638e-01
-2.989380e-01
-3.398363e-01
-3.647812e-01
-3.730895e-01
-3.651359e-01
-3.422117e-01
-3.063081e-01
-2.598561e-01
-2.054525e-01
-1.455960e-01
-8.245182e-02
-1.766246e-02
4.778296e-02
1.136056e-01
1.802087e-01
2.485583e-01
3.199749e-01
3.958536e-01
4.773409e-01
5.650103e-01
6.585805e-01
7.567206e-01
8.569676e-01
9.557677e-01
1.048631e+00
1.130376e+00
1.195433e+00
1.238185e+00
1.253324e+00
1.236212e+00
1.183244e+00
1.092208e+00
9.626174e-01
7.959958e-01
5.960803e-01
3.688954e-01
1.226706e-01
-1.324261e-01
-3.847417e-01
-6.217654e-01
-8.308901e-01
-1.000257e+00
-1.119614e+00
-1.181106e+00
-1.179933e+00
-1.114784e+00
-9.880251e-01
-8.055851e-01
-5.765729e-01
-3.126424e-01
-2.717407e-02
2.656510e-01
5.518023e-01
8.182925e-01
1.053945e+00
1.249985e+00
1.400418e+00
1.502200e+00
1.555189e+00
1.561908e+00
1.527152e+00
1.457460e+00
1.360509e+00
1.244466e+00
1.117341e+00
9.863992e-01
8.576806e-01
7.356637e-01
6.231079e-01
5.210783e-01
4.291379e-01
3.456635e-01
2.682337e-01
1.940291e-01
1.201975e-01
4.415359e-02
-3.619744e-02
-1.223069e-01
-2.148846e-01
-3.138427e-01
-4.182717e-01
-5.264547e-01
-6.359305e-01
-7.436202e-01
-8.460237e-01
-9.394770e-01
-1.020445e+00
-1.085808e+00
-1.133109e+00
-1.160707e+00
-1.167840e+00
-1.154583e+00
-1.121741e+00
-1.070686e+00
-1.003212e+00
-9.214107e-01
-8.276168e-01
-7.244147e-01
-6.147040e-01
-5.017968e-01
-3.895141e-01
-2.822436e-01
-1.849257e-01
-1.029424e-01
-4.190066e-02
-7.312436e-03
-4.193492e-03
-3.661590e-02
-1.072595e-01
-2.170121e-01
-3.646675e-01
-5.467592e-01
-7.575599e-01
-9.892561e-01
-1.232296e+00
-1.475895e+00
-1.708662e+00
-1.919326e+00
-2.097482e+00
-2.234326e+00
-2.323299e+00
-2.360577e+00
-2.345369e+00
-2.279978e+00
-2.169640e+00
-2.022146e+00
-1.847294e+00
-1.656239e+00
-1.460783e+00
-1.272678e+00
-1.102978e+00
-9.614803e-01
-8.562740e-01
-7.934154e-01
-7.767292e-01
-8.077396e-01
-8.857189e-01
-1.007837e+00
-1.169389e+00
-1.364067e+00
-1.584262e+00
-1.821344e+00
-2.065937e+00
-2.308154e+00
-2.537810e+00
-2.744629e+00
-2.918463e+00
-3.049545e+00
-3.128797e+00
-3.148186e+00
-3.101138e+00
-2.982985e+00
-2.791403e+00
-2.526811e+00
-2.192682e+00
-1.795705e+00
-1.345766e+00
-8.557051e-01
-3.408258e-01
1.818306e-01
6.944146e-01
1.179331e+00
1.620343e+00
2.003606e+00
2.318525e+00
2.558354e+00
2.720469e+00
2.806307e+00
2.820989e+00
2.772674e+00
2.671730e+00
2.529806e+00
2.358896e+00
2.170476e+00
1.974795e+00
1.780355e+00
1.593623e+00
1.418958e+00
1.258744e+00
1.113676e+00
9.831413e-01
8.656349e-01
7.591588e-01
6.615569e-01
5.707707e-01
4.850141e-01
4.028824e-01
3.234209e-01
2.461731e-01
1.712241e-01
9.923471e-02
3.145604e-02
-3.029629e-02
-8.372309e-02
-1.261846e-01
-1.548999e-01
-1.671878e-01
-1.607240e-01
-1.337918e-01
-8.549971e-02
-1.594881e-02
7.366592e-02
1.810253e-01
3.027277e-01
4.343971e-01
5.708475e-01
7.062959e-01
8.346137e-01
9.496124e-01
1.045362e+00
1.116540e+00
1.158801e+00
1.169153e+00
1.146308e+00
1.090951e+00
1.005893e+00
8.960414e-01
7.681717e-01
6.304955e-01
4.920625e-01
3.620579e-01
2.490815e-01
1.604949e-01
1.019169e-01
7.691803e-02
8.693473e-02
1.313890e-01
2.079701e-01
3.130154e-01
4.419214e-01
5.895197e-01
7.503712e-01
9.189550e-01
1.089760e+00
1.257308e+00
1.416155e+00
1.560918e+00
1.686363e+00
1.787572e+00
1.860193e+00
1.900727e+00
1.906843e+00
1.877654e+00
1.813917e+00
1.718112e+00
1.594381e+00
1.448295e+00
1.286463e+00
1.116015e+00
9.439976e-01
7.767518e-01
6.193636e-01
4.752429e-01
3.458962e-01
2.309149e-01
1.281654e-01
3.413917e-02
-5.560663e-02
-1.459859e-01
-2.419593e-01
-3.481839e-01
-4.687474e-01
-6.069750e-01
-7.652823e-01
-9.450461e-01
-1.146476e+00
-1.368482e+00
-1.608549e+00
-1.862646e+00
-2.125201e+00
-2.389170e+00
-2.646218e+00
-2.887037e+00
-3.101778e+00
-3.280593e+00
-3.414247e+00
-3.494752e+00
-3.515971e+00
-3.474142e+00
-3.368255e+00
-3.200262e+00
-2.975075e+00
-2.700367e+00
-2.386167e+00
-2.044294e+00
-1.687683e+00
-1.329628e+00
-9.830346e-01
-6.597117e-01
-3.697668e-01
-1.211331e-01
8.073963e-02
2.330184e-01
3.354440e-01
3.901203e-01
4.011589e-01
3.742091e-01
3.159161e-01
2.333568e-01
1.335048e-01
2.277301e-02
-9.332827e-02
-2.103996e-01
-3.252249e-01
-4.357253e-01
-5.408190e-01
-6.402146e-01
-7.341641e-01
-8.231944e-01
-9.078383e-01
-9.883864e-01
-1.064680e+00
-1.135969e+00
-1.200848e+00
-1.257279e+00
-1.302690e+00
-1.334151e+00
-1.348589e+00
-1.343043e+00
-1.314930e+00
-1.262314e+00
-1.184160e+00
-1.080564e+00
-9.529353e-01
-8.041038e-01
-6.383416e-01
-4.612621e-01
-2.795931e-01
-1.008257e-01
6.723933e-02
2.170080e-01
3.416236e-01
4.354574e-01
4.945122e-01
5.166973e-01
5.019501e-01
4.521944e-01
3.711425e-01
2.639636e-01
1.368562e-01
-3.430398e-03
-1.500714e-01
-2.965898e-01
-4.371843e-01
-5.669389e-01
-6.819099e-01
-7.791070e-01
-8.563951e-01
-9.123520e-01
-9.461085e-01
-9.571939e-01
-9.454010e-01
-9.106771e-01
-8.530466e-01
-7.725717e-01
-6.693561e-01
-5.436019e-01
-3.957254e-01
-2.265344e-01
-3.745644e-02
1.692062e-01
3.900362e-01
6.203289e-01
8.540418e-01
1.083911e+00
1.301755e+00
1.498962e+00
1.667117e+00
1.798710e+00
1.887835e+00
1.930805e+00
1.926583e+00
1.876999e+00
1.786682e+00
1.662739e+00
1.514188e+00
1.351219e+00
1.184350e+00
1.023584e+00
8.776465e-01
7.533869e-01
6.553858e-01
5.857993e-01
5.444215e-01
5.289332e-01
5.352841e-01
5.581520e-01
5.914296e-01
6.286967e-01
6.636536e-01
6.905002e-01
7.042582e-01
7.010347e-01
6.782277e-01
6.346677e-01
5.706868e-01
4.881013e-01
3.900941e-01
2.809887e-01
1.659142e-01
5.037818e-02
-6.022184e-02
-1.610968e-01
-2.485140e-01
-3.201338e-01
-3.751832e-01
-4.144433e-01
-4.400539e-01
-4.551712e-01
-4.635347e-01
-4.690074e-01
-4.751526e-01
-4.848988e-01
-5.003255e-01
-5.225860e-01
-5.519602e-01
-5.880113e-01
-6.298039e-01
-6.761336e-01
-7.257193e-01
-7.773237e-01
-8.297888e-01
-8.819953e-01
-9.327762e-01
-9.808234e-01
-1.024626e+00
-1.062464e+00
-1.092477e+00
-1.112785e+00
-1.121643e+00
-1.117605e+00
-1.099652e+00
-1.067281e+00
-1.020529e+00
-9.599493e-01
-8.865384e-01
-8.016245e-01
-7.067385e-01
-6.034732e-01
-4.933485e-01
-3.776915e-01
-2.575457e-01
-1.336184e-01
-6.272959e-03
1.244269e-01
2.586235e-01
3.965248e-01
5.382300e-01
6.835391e-01
8.317693e-01
9.816065e-01
1.131019e+00
1.277260e+00
1.416967e+00
1.546382e+00
1.661642e+00
1.759147e+00
1.835922e+00
1.889938e+00
1.920336e+00
1.927514e+00
1.913083e+00
1.879679e+00
1.830686e+00
1.769891e+00
1.701136e+00
1.627983e+00
1.553447e+00
1.479799e+00
1.408453e+00
1.339943e+00
1.273973e+00
1.209546e+00
1.145136e+00
1.078900e+00
1.008894e+00
9.332795e-01
8.505011e-01
7.594132e-01
6.593625e-01
5.502211e-01
4.323811e-01
3.067182e-01
1.745336e-01
3.747962e-02
-1.025266e-01
-2.433975e-01
-3.829710e-01
-5.191001e-01
-6.497252e-01
-7.729194e-01
-8.869023e-01
-9.900231e-01
-1.080723e+00
-1.157494e+00
-1.218858e+00
-1.263386e+00
-1.289772e+00
-1.296959e+00
-1.284317e+00
-1.251837e+00
-1.200318e+00
-1.131506e+00
-1.048159e+00
-9.539927e-01
-8.535274e-01
-7.518090e-01
-6.540481e-01
-5.652027e-01
-4.895515e-01
-4.303073e-01
-3.893162e-01
-3.668803e-01
-3.617253e-01
-3.711195e-01
-3.911303e-01
-4.169902e-01
-4.435321e-01
-4.656496e-01
-4.787388e-01
-4.790852e-01
-4.641741e-01
-4.329121e-01
-3.857617e-01
-3.247905e-01
-2.536363e-01
-1.773805e-01
-1.023147e-01
-3.558266e-02
1.530873e-02
4.310112e-02
4.147846e-02
5.778963e-03
-6.635885e-02
-1.745032e-01
-3.151652e-01
-4.818129e-01
-6.651825e-01
-8.538652e-01
-1.035122e+00
-1.195855e+00
-1.323635e+00
-1.407705e+00
-1.439854e+00
-1.415095e+00
-1.332079e+00
-1.193229e+00
-1.004592e+00
-7.754251e-01
-5.175757e-01
-2.447039e-01
2.857772e-02
2.875888e-01
5.184320e-01
7.087653e-01
8.484635e-01
9.301491e-01
9.495811e-01
9.058951e-01
8.016916e-01
6.429667e-01
4.388817e-01
2.013693e-01
-5.541964e-02
-3.158236e-01
-5.635117e-01
-7.824294e-01
-9.578001e-01
-1.077116e+00
-1.131044e+00
-1.114156e+00
-1.025424e+00
-8.683925e-01
-6.510282e-01
-3.852167e-01
-8.595356e-02
2.297143e-01
5.439068e-01
8.391827e-01
1.099755e+00
1.312542e+00
1.467973e+00
1.560480e+00
1.588664e+00
1.555144e+00
1.466120e+00
1.330728e+00
1.160248e+00
9.672528e-01
7.647473e-01
5.653751e-01
3.807200e-01
2.207418e-01
9.335868e-02
4.180408e-03
-4.361268e-02
-4.926139e-02
-1.430651e-02
5.762704e-02
1.611247e-01
2.893407e-01
4.344069e-01
5.878749e-01
7.411712e-01
8.860447e-01
1.014983e+00
1.121583e+00
1.200860e+00
1.249491e+00
1.265988e+00
1.250788e+00
1.206243e+00
1.136511e+00
1.047322e+00
9.456359e-01
8.392038e-01
7.360725e-01
6.440787e-01
5.703776e-01
5.210433e-01
5.007639e-01
5.126348e-01
5.580434e-01
6.366299e-01
7.463138e-01
8.833768e-01
1.042599e+00
1.217443e+00
1.400297e+00
1.582745e+00
1.755902e+00
1.910764e+00
2.038598e+00
2.131341e+00
2.181996e+00
2.185005e+00
2.136550e+00
2.034766e+00
1.879838e+00
1.673954e+00
1.421145e+00
1.127019e+00
7.984485e-01
4.432391e-01
6.982923e-02
-3.129641e-01
-6.961520e-01
-1.070747e+00
-1.427927e+00
-1.759221e+00
-2.056728e+00
-2.313384e+00
-2.523259e+00
-2.681875e+00
-2.786506e+00
-2.836422e+00
-2.833043e+00
-2.779963e+00
-2.682833e+00
-2.549085e+00
-2.387527e+00
-2.207821e+00
-2.019892e+00
-1.833327e+00
-1.656786e+00
-1.497492e+00
-1.360809e+00
-1.249944e+00
-1.165777e+00
-1.106822e+00
-1.069324e+00
-1.047482e+00
-1.033785e+00
-1.019462e+00
-9.950164e-01
-9.508421e-01
-8.778991e-01
-7.684179e-01
-6.166002e-01
-4.192627e-01
-1.763677e-01
1.086254e-01
4.286474e-01
7.731965e-01
1.128825e+00
1.479929e+00
1.809779e+00
2.101725e+00
2.340445e+00
2.513129e+00
2.610483e+00
2.627451e+00
2.563597e+00
2.423112e+00
2.214461e+00
1.949698e+00
1.643533e+00
1.312249e+00
9.725486e-01
6.404716e-01
3.304353e-01
5.448411e-02
-1.782289e-01
-3.617205e-01
-4.932320e-01
-5.730895e-01
-6.044005e-01
-5.926207e-01
-5.450165e-01
-4.700528e-01
-3.767363e-01
-2.739522e-01
-1.698369e-01
-7.123229e-02
1.673326e-02
9.090500e-02
1.501816e-01
1.954125e-01
2.291266e-01
2.551224e-01
2.779598e-01
3.024003e-01
3.328488e-01
3.728469e-01
4.246678e-01
4.890504e-01
5.651007e-01
6.503703e-01
7.411042e-01
8.326318e-01
9.198583e-01
9.978018e-01
1.062116e+00
1.109538e+00
1.138206e+00
1.147811e+00
1.139559e+00
1.115947e+00
1.080385e+00
1.036704e+00
9.886152e-01
9.391901e-01
8.904136e-01
8.428735e-01
7.956103e-01
7.461484e-01
6.907018e-01
6.245307e-01
5.424115e-01
4.391732e-01
3.102494e-01
1.521988e-01
-3.685201e-02
-2.568804e-01
-5.057834e-01
-7.793558e-01
-1.071434e+00
-1.374197e+00
-1.678600e+00
-1.974913e+00
-2.253303e+00
-2.504447e+00
-2.720087e+00
-2.893530e+00
-3.020019e+00
-3.096968e+00
-3.124041e+00
-3.103062e+00
-3.037783e+00
-2.933510e+00
-2.796637e+00
-2.634130e+00
-2.453006e+00
-2.259854e+00
-2.060448e+00
-1.859478e+00
-1.660409e+00
-1.465488e+00
-1.275873e+00
-1.091876e+00
-9.132834e-01
-7.397385e-01
-5.711359e-01
-4.079951e-01
-2.517642e-01
-1.050097e-01
2.854717e-02
1.441722e-01
2.364398e-01
2.997125e-01
3.287318e-01
3.192544e-01
2.686610e-01
1.764633e-01
4.464645e-02
-1.221984e-01
-3.169723e-01
-5.303941e-01
-7.515229e-01
-9.684290e-01
-1.168949e+00
-1.341459e+00
-1.475603e+00
-1.562916e+00
-1.597329e+00
-1.575504e+00
-1.497030e+00
-1.364462e+00
-1.183230e+00
-9.614084e-01
-7.093554e-01
-4.392137e-01
-1.642651e-01
1.018511e-01
3.460267e-01
5.566224e-01
7.243700e-01
8.431385e-01
9.104597e-01
9.277321e-01
9.000542e-01
8.356889e-01
7.452127e-01
6.404445e-01
5.332833e-01
4.345872e-01
3.532184e-01
2.953455e-01
2.640570e-01
2.592977e-01
2.781081e-01
3.151195e-01
3.632450e-01
4.144964e-01
4.608536e-01
4.951132e-01
5.116417e-01
5.069672e-01
4.801574e-01
4.329504e-01
3.696333e-01
2.966882e-01
2.222503e-01
1.554318e-01
1.055745e-01
8.148408e-02
9.069642e-02
1.388180e-01
2.289804e-01
3.614505e-01
5.334362e-01
7.391209e-01
9.699469e-01
1.215142e+00
1.462462e+00
1.699086e+00
1.912594e+00
2.091921e+00
2.228222e+00
2.315533e+00
2.351205e+00
2.336043e+00
2.274168e+00
2.172603e+00
2.040654e+00
1.889128e+00
1.729486e+00
1.572989e+00
1.429912e+00
1.308880e+00
1.216355e+00
1.156294e+00
1.129983e+00
1.136043e+00
1.170599e+00
1.227599e+00
1.299284e+00
1.376781e+00
1.450791e+00
1.512349e+00
1.553580e+00
1.568404e+00
1.553100e+00
1.506681e+00
1.431011e+00
1.330656e+00
1.212483e+00
1.085034e+00
9.577603e-01
8.401838e-01
7.410793e-01
6.677487e-01
6.254489e-01
6.170159e-01
6.427029e-01
7.002358e-01
7.850712e-01
8.908253e-01
1.009832e+00
1.133776e+00
1.254342e+00
1.363822e+00
1.455633e+00
1.524698e+00
1.567687e+00
1.583083e+00
1.571109e+00
1.533525e+00
1.473323e+00
1.394367e+00
1.301016e+00
1.197769e+00
1.088969e+00
9.785825e-01
8.700609e-01
7.662854e-01
6.695706e-01
5.817163e-01
5.040891e-01
4.377220e-01
3.834186e-01
3.418511e-01
3.136386e-01
2.993945e-01
2.997264e-01
3.151782e-01
3.461063e-01
3.924927e-01
4.537102e-01
5.282695e-01
6.135893e-01
7.058380e-01
7.998942e-01
8.894637e-01
9.673667e-01
1.025982e+00
1.057812e+00
1.056094e+00
1.015406e+00
9.321736e-01
8.050409e-01
6.350644e-01
4.257158e-01
1.827060e-01
-8.634766e-02
-3.723758e-01
-6.653918e-01
-9.550639e-01
-1.231281e+00
-1.484669e+00
-1.707034e+00
-1.891691e+00
-2.033700e+00
-2.129986e+00
-2.179380e+00
-2.182581e+00
-2.142061e+00
-2.061890e+00
-1.947510e+00
-1.805423e+00
-1.642829e+00
-1.467207e+00
-1.285895e+00
-1.105692e+00
-9.325297e-01
-7.712374e-01
-6.254307e-01
-4.975091e-01
-3.887574e-01
-2.995218e-01
-2.294302e-01
-1.776233e-01
-1.429678e-01
-1.242258e-01
-1.201669e-01
-1.296153e-01
-1.514378e-01
-1.844807e-01
-2.274739e-01
-2.789194e-01
-3.369838e-01
-3.994134e-01
-4.634893e-01
-5.260382e-01
-5.835123e-01
-6.321476e-01
-6.682036e-01
-6.882706e-01
-6.896190e-01
-6.705490e-01
-6.306902e-01
-5.712030e-01
-4.948431e-01
-4.058657e-01
-3.097666e-01
-2.128796e-01
-1.218667e-01
-4.315093e-02
1.764880e-02
5.622044e-02
6.994258e-02
5.810561e-02
2.194417e-02
-3.552272e-02
-1.098246e-01
-1.955057e-01
-2.866697e-01
-3.775391e-01
-4.629678e-01
-5.388535e-01
-6.024125e-01
-6.522983e-01
-6.885646e-01
-7.124886e-01
-7.262842e-01
-7.327429e-01
-7.348430e-01
-7.353685e-01
-7.365698e-01
-7.398967e-01
-7.458201e-01
-7.537567e-01
-7.621002e-01
-7.683557e-01
-7.693611e-01
-7.615721e-01
-7.413737e-01
-7.053837e-01
-6.507134e-01
-5.751622e-01
-4.773394e-01
-3.567165e-01
-2.136297e-01
-4.925186e-02
1.344495e-01
3.347614e-01
5.482838e-01
7.710092e-01
9.984308e-01
1.225688e+00
1.447742e+00
1.659579e+00
1.856415e+00
2.033894e+00
2.188268e+00
2.316536e+00
2.416559e+00
2.487108e+00
2.527877e+00
2.539414e+00
2.522999e+00
2.480454e+00
2.413910e+00
2.325551e+00
2.217367e+00
2.090938e+00
1.947284e+00
1.786801e+00
1.609283e+00
1.414054e+00
1.200193e+00
9.668380e-01
7.135331e-01
4.405959e-01
1.494582e-01
-1.570527e-01
-4.745268e-01
-7.969039e-01
-1.116546e+00
-1.424456e+00
-1.710648e+00
-1.964644e+00
-2.176090e+00
-2.335438e+00
-2.434668e+00
-2.467975e+00
-2.432374e+00
-2.328161e+00
-2.159164e+00
-1.932758e+00
-1.659616e+00
-1.353212e+00
-1.029093e+00
-7.039996e-01
-3.948774e-01
-1.178718e-01
1.126314e-01
2.848567e-01
3.903343e-01
4.244053e-01
3.865138e-01
2.802718e-01
1.132938e-01
-1.031942e-01
-3.549508e-01
-6.254916e-01
-8.969967e-01
-1.151302e+00
-1.370922e+00
-1.540032e+00
-1.645376e+00
-1.677015e+00
-1.628893e+00
-1.499169e+00
-1.290281e+00
-1.008754e+00
-6.647349e-01
-2.713147e-01
1.563176e-01
6.018022e-01
1.048531e+00
1.480476e+00
1.882849e+00
2.242554e+00
2.548429e+00
2.791301e+00
2.963938e+00
3.060966e+00
3.078817e+00
3.015767e+00
2.872065e+00
2.650122e+00
2.354706e+00
1.993072e+00
1.574971e+00
1.112484e+00
6.196674e-01
1.120268e-01
-3.941680e-01
-8.826598e-01
-1.338028e+00
-1.746492e+00
-2.096643e+00
-2.380033e+00
-2.591597e+00
-2.729855e+00
-2.796882e+00
-2.798046e+00
-2.741526e+00
-2.637643e+00
-2.498070e+00
-2.334977e+00
-2.160213e+00
-1.984581e+00
-1.817276e+00
-1.665527e+00
-1.534447e+00
-1.427071e+00
-1.344545e+00
-1.286424e+00
-1.251029e+00
-1.235818e+00
-1.237753e+00
-1.253622e+00
-1.280308e+00
-1.314986e+00
-1.355247e+00
-1.399147e+00
-1.445195e+00
-1.492286e+00
-1.539605e+00
-1.586512e+00
-1.632428e+00
-1.676729e+00
-1.718670e+00
-1.757330e+00
-1.791597e+00
-1.820174e+00
-1.841622e+00
-1.854415e+00
-1.857007e+00
-1.847901e+00
-1.825737e+00
-1.789377e+00
-1.738035e+00
-1.671425e+00
-1.589947e+00
-1.494876e+00
-1.388533e+00
-1.274396e+00
-1.157102e+00
-1.042321e+00
-9.364851e-01
-8.463860e-01
-7.786781e-01
-7.393310e-01
-7.330938e-01
-7.630243e-01
-8.301274e-01
-9.331329e-01
-1.068430e+00
-1.230162e+00
-1.410476e+00
-1.599915e+00
-1.787937e+00
-1.963529e+00
-2.115878e+00
-2.235061e+00
-2.312690e+00
-2.342470e+00
-2.320618e+00
-2.246108e+00
-2.120730e+00
-1.948956e+00
-1.737633e+00
-1.495530e+00
-1.232777e+00
-9.602414e-01
-6.888859e-01
-4.291632e-01
-1.904783e-01
1.924303e-02
1.938644e-01
3.292244e-01
4.232053e-01
4.757005e-01
4.884997e-01
4.651086e-01
4.105190e-01
3.309398e-01
2.334956e-01
1.258958e-01
1.607659e-02
-8.818177e-02
-1.796549e-01
-2.520792e-01
-3.005438e-01
-3.218457e-01
-3.147795e-01
-2.803331e-01
-2.217617e-01
-1.445188e-01
-5.603467e-02
3.465714e-02
1.174328e-01
1.817091e-01
2.171632e-01
2.145051e-01
1.662551e-01
6.746916e-02
-8.365154e-02
-2.853347e-01
-5.320497e-01
-8.146002e-01
-1.120510e+00
-1.434691e+00
-1.740343e+00
-2.020031e+00
-2.256848e+00
-2.435574e+00
-2.543730e+00
-2.572464e+00
-2.517172e+00
-2.377830e+00
-2.159019e+00
-1.869632e+00
-1.522310e+00
-1.132655e+00
-7.182589e-01
-2.976466e-01
1.108225e-01
4.900141e-01
8.249835e-01
1.103792e+00
1.318131e+00
1.463724e+00
1.540471e+00
1.552347e+00
1.507024e+00
1.415269e+00
1.290129e+00
1.145975e+00
9.974725e-01
8.585599e-01
7.415128e-01
6.561737e-01
6.094021e-01
6.047804e-01
6.425827e-01
7.199833e-01
8.314599e-01
9.693256e-01
1.124325e+00
1.286233e+00
1.444419e+00
1.588352e+00
1.708056e+00
1.794515e+00
1.840054e+00
1.838689e+00
1.786446e+00
1.681630e+00
1.525022e+00
1.319980e+00
1.072420e+00
7.906780e-01
4.852284e-01
1.682834e-01
-1.467338e-01
-4.458239e-01
-7.151348e-01
-9.417409e-01
-1.114429e+00
-1.224423e+00
-1.265976e+00
-1.236758e+00
-1.137993e+00
-9.743229e-01
-7.534171e-01
-4.853678e-01
-1.819453e-01
1.442115e-01
4.803932e-01
8.145415e-01
1.135851e+00
1.435223e+00
1.705555e+00
1.941877e+00
2.141328e+00
2.303008e+00
2.427717e+00
2.517603e+00
2.575775e+00
2.605894e+00
2.611789e+00
2.597143e+00
2.565279e+00
2.519067e+00
2.460962e+00
2.393154e+00
2.317802e+00
2.237286e+00
2.154439e+00
2.072679e+00
1.996023e+00
1.928948e+00
1.876115e+00
1.841983e+00
1.830364e+00
1.843966e+00
1.884008e+00
1.949934e+00
2.039291e+00
2.147778e+00
2.269473e+00
2.397217e+00
2.523106e+00
2.639044e+00
2.737292e+00
2.810977e+00
2.854499e+00
2.863847e+00
2.836774e+00
2.772873e+00
2.673541e+00
2.541860e+00
2.382406e+00
2.201002e+00
2.004420e+00
1.800037e+00
1.595448e+00
1.398035e+00
1.214517e+00
1.050496e+00
9.100443e-01
7.953785e-01
7.066607e-01
6.419765e-01
5.975013e-01
5.678554e-01
5.466162e-01
5.269347e-01
5.021907e-01
4.666136e-01
4.158070e-01
3.471270e-01
2.598854e-01
1.553742e-01
3.671975e-02
-9.140432e-02
-2.231750e-01
-3.520891e-01
-4.714629e-01
-5.749209e-01
-6.568338e-01
-7.126699e-01
-7.392397e-01
-7.348209e-01
-6.991696e-01
-6.334309e-01
-5.399747e-01
-4.221806e-01
-2.842048e-01
-1.307537e-01
3.311001e-02
2.021164e-01
3.708898e-01
5.340150e-01
6.860885e-01
8.217867e-01
9.359759e-01
1.023886e+00
1.081354e+00
1.105115e+00
1.093127e+00
1.044874e+00
9.616000e-01
8.464330e-01
7.043616e-01
5.420353e-01
3.673914e-01
1.891255e-01
1.605154e-02
-1.435858e-01
-2.827645e-01
-3.962287e-01
-4.808592e-01
-5.358331e-01
-5.625637e-01
-5.644429e-01
-5.464262e-01
-5.145180e-01
-4.752162e-01
-4.349759e-01
-3.997355e-01
-3.745387e-01
-3.632657e-01
-3.684732e-01
-3.913309e-01
-4.316345e-01
-4.878785e-01
-5.573732e-01
-6.363970e-01
-7.203804e-01
-8.041219e-01
-8.820351e-01
-9.484281e-01
-9.978132e-01
-1.025238e+00
-1.026621e+00
-9.990709e-01
-9.411495e-01
-8.530512e-01
-7.366617e-01
-5.954808e-01
-4.344096e-01
-2.594227e-01
-7.716508e-02
1.054796e-01
2.818013e-01
4.456210e-01
5.915686e-01
7.152775e-01
8.134955e-01
8.841244e-01
9.261972e-01
9.398050e-01
9.259876e-01
8.866016e-01
8.241829e-01
7.418193e-01
6.430458e-01
5.317659e-01
4.121926e-01
2.887947e-01
1.662209e-01
4.917879e-02
-5.775078e-02
-1.503611e-01
-2.251087e-01
-2.794023e-01
-3.118419e-01
-3.223600e-01
-3.122319e-01
-2.839440e-01
-2.409337e-01
-1.872365e-01
-1.270908e-01
-6.455368e-02
-3.179477e-03
5.420491e-02
1.056078e-01
1.498650e-01
1.865320e-01
2.157029e-01
2.377883e-01
2.532813e-01
2.625466e-01
2.656595e-01
2.623216e-01
2.518705e-01
2.333904e-01
2.059118e-01
1.686751e-01
1.214171e-01
6.463504e-02
-2.155454e-04
-7.062184e-02
-1.430347e-01
-2.130152e-01
-2.754990e-01
-3.251601e-01
-3.568427e-01
-3.660247e-01
-3.492628e-01
-3.045738e-01
-2.317053e-01
-1.322658e-01
-9.697771e-03
1.309003e-01
2.830798e-01
4.394409e-01
5.920781e-01
7.330339e-01
8.547226e-01
9.503037e-01
1.013992e+00
1.041308e+00
1.029263e+00
9.764945e-01
8.833512e-01
7.519173e-01
5.859853e-01
3.909686e-01
1.737528e-01
-5.751070e-02
-2.936690e-01
-5.248849e-01
-7.410049e-01
-9.319702e-01
-1.088263e+00
-1.201366e+00
-1.264224e+00
-1.271650e+00
-1.220673e+00
-1.110768e+00
-9.439491e-01
-7.247237e-01
-4.598999e-01
-1.582689e-01
1.698087e-01
5.128845e-01
8.589443e-01
1.195943e+00
1.512332e+00
1.797544e+00
2.042420e+00
2.239538e+00
2.383429e+00
2.470686e+00
2.499952e+00
2.471831e+00
2.388733e+00
2.254680e+00
2.075064e+00
1.856375e+00
1.605891e+00
1.331342e+00
1.040564e+00
7.411839e-01
4.403792e-01
1.447268e-01
-1.398307e-01
-4.079241e-01
-6.546368e-01
-8.753779e-01
-1.065802e+00
-1.221819e+00
-1.339709e+00
-1.416338e+00
-1.449444e+00
-1.437934e+00
-1.382151e+00
-1.284075e+00
-1.147400e+00
-9.775125e-01
-7.813402e-01
-5.671099e-01
-3.440260e-01
-1.218998e-01
8.925070e-02
2.796166e-01
4.400211e-01
5.623425e-01
6.399270e-01
6.679710e-01
6.438490e-01
5.673484e-01
4.407787e-01
2.689221e-01
5.881083e-02
-1.806619e-01
-4.392699e-01
-7.060693e-01
-9.700420e-01
-1.220704e+00
-1.448628e+00
-1.645837e+00
-1.806061e+00
-1.924849e+00
-1.999555e+00
-2.029207e+00
-2.014298e+00
-1.956510e+00
-1.858418e+00
-1.723209e+00
-1.554456e+00
-1.355991e+00
-1.131889e+00
-8.865508e-01
-6.248667e-01
-3.523902e-01
-7.546596e-02
1.987463e-01
4.623879e-01
7.071684e-01
9.247691e-01
1.107349e+00
1.248101e+00
1.341811e+00
1.385344e+00
1.378024e+00
1.321845e+00
1.221494e+00
1.084179e+00
9.192530e-01
7.376914e-01
5.514330e-01
3.726604e-01
2.130687e-01
8.318392e-02
-8.216544e-03
-5.454338e-02
-5.167383e-02
1.930049e-03
1.052453e-01
2.548260e-01
4.450251e-01
6.682769e-01
9.154286e-01
1.176120e+00
1.439216e+00
1.693300e+00
1.927213e+00
2.130625e+00
2.294600e+00
2.412101e+00
2.478400e+00
2.491340e+00
2.451434e+00
2.361780e+00
2.227806e+00
2.056871e+00
1.857742e+00
1.640002e+00
1.413430e+00
1.187388e+00
9.702691e-01
7.690467e-01
5.889416e-01
4.332394e-01
3.032564e-01
1.984487e-01
1.166448e-01
5.437545e-02
7.266603e-03
-2.954001e-02
-6.097551e-02
-9.167615e-02
-1.256876e-01
-1.662600e-01
-2.157413e-01
-2.755615e-01
-3.462923e-01
-4.277546e-01
-5.191485e-01
-6.191808e-01
-7.261733e-01
-8.381441e-01
-9.528634e-01
-1.067890e+00
-1.180598e+00
-1.288217e+00
-1.387881e+00
-1.476720e+00
-1.551987e+00
-1.611220e+00
-1.652459e+00
-1.674465e+00
-1.676940e+00
-1.660704e+00
-1.627773e+00
-1.581329e+00
-1.525541e+00
-1.465274e+00
-1.405702e+00
-1.351878e+00
-1.308331e+00
-1.278726e+00
-1.265632e+00
-1.270408e+00
-1.293215e+00
-1.333118e+00
-1.388248e+00
-1.455995e+00
-1.533188e+00
-1.616235e+00
-1.701237e+00
-1.784057e+00
-1.860390e+00
-1.925852e+00
-1.976111e+00
-2.007083e+00
-2.015184e+00
-1.997622e+00
-1.952692e+00
-1.880017e+00
-1.780697e+00
-1.657319e+00
-1.513812e+00
-1.355152e+00
-1.186948e+00
-1.014955e+00
-8.445791e-01
-6.804265e-01
-5.259566e-01
-3.832658e-01
-2.530232e-01
-1.345574e-01
-2.607584e-02
7.501856e-02
1.717556e-01
2.672211e-01
3.642201e-01
4.650180e-01
5.711802e-01
6.835186e-01
8.021371e-01
9.265549e-01
1.055884e+00
1.189031e+00
1.324890e+00
1.462509e+00
1.601191e+00
1.740515e+00
1.880280e+00
2.020357e+00
2.160470e+00
2.299961e+00
2.437552e+00
2.571185e+00
2.697963e+00
2.814236e+00
2.915830e+00
2.998400e+00
3.057871e+00
3.090906e+00
3.095344e+00
3.070541e+00
3.017578e+00
2.939278e+00
2.840039e+00
2.725472e+00
2.601902e+00
2.475764e+00
2.352983e+00
2.238401e+00
2.135312e+00
2.045163e+00
1.967439e+00
1.899746e+00
1.838088e+00
1.777297e+00
1.711582e+00
1.635147e+00
1.542823e+00
1.430647e+00
1.296354e+00
1.139718e+00
9.627288e-01
7.695750e-01
5.664417e-01
3.611304e-01
1.625333e-01
-1.999730e-02
-1.773359e-01
-3.012716e-01
-3.851409e-01
-4.243568e-01
-4.167959e-01
-3.630182e-01
-2.663130e-01
-1.325772e-01
2.995947e-02
2.111428e-01
3.994186e-01
5.824548e-01
7.478445e-01
8.838613e-01
9.802307e-01
1.028861e+00
1.024462e+00
9.649902e-01
8.518324e-01
6.897081e-01
4.862636e-01
2.513950e-01
-3.635368e-03
-2.671908e-01
-5.282488e-01
-7.772721e-01
-1.006864e+00
-1.212138e+00
-1.390774e+00
-1.542776e+00
-1.669992e+00
-1.775479e+00
-1.862824e+00
-1.935519e+00
-1.996453e+00
-2.047588e+00
-2.089823e+00
-2.123042e+00
-2.146305e+00
-2.158152e+00
-2.156964e+00
-2.141314e+00
-2.110292e+00
-2.063744e+00
-2.002411e+00
-1.927972e+00
-1.842984e+00
-1.750741e+00
-1.655076e+00
-1.560129e+00
-1.470080e+00
-1.388879e+00
-1.319961e+00
-1.265971e+00
-1.228511e+00
-1.207926e+00
-1.203179e+00
-1.211825e+00
-1.230118e+00
-1.253263e+00
-1.275786e+00
-1.291987e+00
-1.296442e+00
-1.284469e+00
-1.252530e+00
-1.198496e+00
-1.121764e+00
-1.023218e+00
-9.050295e-01
-7.703667e-01
-6.230206e-01
-4.670300e-01
-3.063458e-01
-1.445818e-01
1.511767e-02
1.700866e-01
3.180368e-01
4.568848e-01
5.845543e-01
6.988127e-01
7.971913e-01
8.770285e-01
9.356505e-01
9.706785e-01
9.804233e-01
9.643048e-01
9.232270e-01
8.598341e-01
7.785937e-01
6.856736e-01
5.886114e-01
4.958066e-01
4.158882e-01
3.570302e-01
3.262871e-01
3.290209e-01
3.684757e-01
4.455381e-01
5.586973e-01
7.041942e-01
8.763304e-01
1.067894e+00
1.270657e+00
1.475899e+00
1.674924e+00
1.859523e+00
2.022390e+00
2.157433e+00
2.260006e+00
2.327031e+00
2.357025e+00
2.350044e+00
2.307551e+00
2.232256e+00
2.127934e+00
1.999257e+00
1.851658e+00
1.691231e+00
1.524660e+00
1.359149e+00
1.202313e+00
1.062007e+00
9.460649e-01
8.619387e-01
8.162623e-01
8.143685e-01
8.598091e-01
9.539334e-01
1.095580e+00
1.280928e+00
1.503533e+00
1.754566e+00
2.023244e+00
2.297417e+00
2.564276e+00
2.811113e+00
3.026070e+00
3.198827e+00
3.321148e+00
3.387291e+00
3.394220e+00
3.341653e+00
3.231952e+00
3.069889e+00
2.862316e+00
2.617783e+00
2.346111e+00
2.057952e+00
1.764332e+00
1.476215e+00
1.204066e+00
9.574616e-01
7.447337e-01
5.726844e-01
4.463674e-01
3.689540e-01
3.416806e-01
3.638761e-01
4.330581e-01
5.450871e-01
6.943634e-01
8.740554e-01
1.076347e+00
1.292703e+00
1.514143e+00
1.731535e+00
1.935914e+00
2.118823e+00
2.272684e+00
2.391174e+00
2.469605e+00
2.505244e+00
2.497549e+00
2.448264e+00
2.361363e+00
2.242806e+00
2.100156e+00
1.942068e+00
1.777725e+00
1.616250e+00
1.466158e+00
1.334867e+00
1.228285e+00
1.150491e+00
1.103519e+00
1.087250e+00
1.099434e+00
1.135853e+00
1.190606e+00
1.256515e+00
1.325587e+00
1.389519e+00
1.440168e+00
1.469964e+00
1.472265e+00
1.441632e+00
1.374057e+00
1.267147e+00
1.120284e+00
9.347338e-01
7.137190e-01
4.624054e-01
1.878048e-01
-1.014244e-01
-3.952755e-01
-6.827765e-01
-9.524383e-01
-1.192745e+00
-1.392663e+00
-1.542152e+00
-1.632656e+00
-1.657557e+00
-1.612575e+00
-1.496097e+00
-1.309398e+00
-1.056752e+00
-7.453879e-01
-3.853001e-01
1.110873e-02
4.295300e-01
8.543802e-01
1.269522e+00
1.659033e+00
2.007959e+00
2.303020e+00
2.533195e+00
2.690172e+00
2.768621e+00
2.766302e+00
2.684016e+00
2.525435e+00
2.296849e+00
2.006877e+00
1.666146e+00
1.286965e+00
8.829716e-01
4.687243e-01
5.923807e-02
-3.305592e-01
-6.864277e-01
-9.954456e-01
-1.246625e+00
-1.431468e+00
-1.544411e+00
-1.583138e+00
-1.548716e+00
-1.445548e+00
-1.281135e+00
-1.065652e+00
-8.113545e-01
-5.318602e-01
-2.413519e-01
4.624054e-02
3.180141e-01
5.627628e-01
7.714988e-01
9.377916e-01
1.057912e+00
1.130788e+00
1.157776e+00
1.142304e+00
1.089394e+00
1.005143e+00
8.961957e-01
7.692701e-01
6.307806e-01
4.865801e-01
3.418331e-01
2.010008e-01
6.790663e-02
-5.416013e-02
-1.623430e-01
-2.541483e-01
-3.274222e-01
-3.803730e-01
-4.116275e-01
-4.203092e-01
-4.061267e-01
-3.694683e-01
-3.114979e-01
-2.342433e-01
-1.406582e-01
-3.463471e-02
7.906448e-02
1.949752e-01
3.072106e-01
4.098367e-01
4.973092e-01
5.649204e-01
6.091977e-01
6.281993e-01
6.216672e-01
5.910127e-01
5.391356e-01
4.700946e-01
3.886650e-01
2.998359e-01
2.083046e-01
1.180316e-01
3.191185e-02
-4.839449e-02
-1.224504e-01
-1.908519e-01
-2.548882e-01
-3.161029e-01
-3.758212e-01
-4.347176e-01
-4.924885e-01
-5.476862e-01
-5.977401e-01
-6.391661e-01
-6.679360e-01
-6.799581e-01
-6.716043e-01
-6.402211e-01
-5.845629e-01
-5.051012e-01
-4.041730e-01
-2.859505e-01
-1.562249e-01
-2.201585e-02
1.089670e-01
2.289695e-01
3.308893e-01
4.089614e-01
4.593659e-01
4.806983e-01
4.742551e-01
4.441012e-01
3.969078e-01
3.415624e-01
2.885732e-01
2.493061e-01
2.351071e-01
2.563802e-01
3.217013e-01
4.370454e-01
6.052036e-01
8.254390e-01
1.093415e+00
1.401394e+00
1.738694e+00
2.092349e+00
2.447929e+00
2.790444e+00
3.105265e+00
3.378984e+00
3.600154e+00
3.759859e+00
3.852078e+00
3.873858e+00
3.825289e+00
3.709338e+00
3.531564e+00
3.299762e+00
3.023566e+00
2.714026e+00
2.383184e+00
2.043636e+00
1.708101e+00
1.389015e+00
1.098138e+00
8.462021e-01
6.426060e-01
4.951404e-01
4.097604e-01
3.903924e-01
4.387818e-01
5.543939e-01
7.343798e-01
9.736270e-01
1.264900e+00
1.599075e+00
1.965443e+00
2.352081e+00
2.746240e+00
3.134762e+00
3.504483e+00
3.842649e+00
4.137326e+00
4.377817e+00
4.555073e+00
4.662086e+00
4.694249e+00
4.649648e+00
4.529264e+00
4.337051e+00
4.079851e+00
3.767131e+00
3.410507e+00
3.023085e+00
2.618639e+00
2.210708e+00
1.811703e+00
1.432129e+00
1.080023e+00
7.606682e-01
4.766126e-01
2.279720e-01
1.295845e-02
-1.714519e-01
-3.288038e-01
-4.624913e-01
-5.752020e-01
-6.685302e-01
-7.427845e-01
-7.969954e-01
-8.291068e-01
-8.363207e-01
-8.155541e-01
-7.639563e-01
-6.794287e-01
-5.610876e-01
-4.096101e-01
-2.274181e-01
-1.867180e-02
2.109304e-01
4.545256e-01
7.045916e-01
9.535264e-01
1.194239e+00
1.420686e+00
1.628297e+00
1.814244e+00
1.977528e+00
2.118872e+00
2.240432e+00
2.345373e+00
2.437368e+00
2.520088e+00
2.596762e+00
2.669866e+00
2.740970e+00
2.810733e+00
2.879031e+00
2.945143e+00
3.007966e+00
3.066180e+00
3.118357e+00
3.162979e+00
3.198402e+00
3.222775e+00
3.233972e+00
3.229566e+00
3.206864e+00
3.163053e+00
3.095419e+00
3.001661e+00
2.880247e+00
2.730791e+00
2.554370e+00
2.353751e+00
2.133454e+00
1.899635e+00
1.659769e+00
1.422165e+00
1.195357e+00
9.874414e-01
8.054443e-01
6.547825e-01
5.388867e-01
4.590090e-01
4.142171e-01
4.015449e-01
4.162535e-01
4.521494e-01
5.019214e-01
5.574700e-01
6.102329e-01
6.515179e-01
6.728702e-01
6.664878e-01
6.256895e-01
5.454151e-01
4.227171e-01
2.571892e-01
5.126894e-02
-1.896425e-01
-4.572836e-01
-7.408745e-01
-1.027685e+00
-1.303782e+00
-1.554901e+00
-1.767360e+00
-1.928934e+00
-2.029644e+00
-2.062387e+00
-2.023384e+00
-1.912426e+00
-1.732914e+00
-1.491692e+00
-1.198693e+00
-8.664248e-01
-5.093028e-01
-1.428917e-01
2.169237e-01
5.547825e-01
8.566593e-01
1.110590e+00
1.307263e+00
1.440421e+00
1.507054e+00
1.507358e+00
1.444479e+00
1.324072e+00
1.153747e+00
9.424636e-01
6.999424e-01
4.361565e-01
1.609301e-01
-1.163433e-01
-3.868791e-01
-6.426050e-01
-8.762267e-01
-1.081290e+00
-1.252263e+00
-1.384659e+00
-1.475175e+00
-1.521852e+00
-1.524207e+00
-1.483312e+00
-1.401793e+00
-1.283728e+00
-1.134440e+00
-9.601926e-01
-7.678204e-01
-5.643262e-01
-3.564820e-01
-1.504741e-01
4.838335e-02
2.358501e-01
4.088739e-01
5.656182e-01
7.054104e-01
8.286190e-01
9.364696e-01
1.030812e+00
1.113854e+00
1.187881e+00
1.254984e+00
1.316811e+00
1.374368e+00
1.427885e+00
1.476754e+00
1.519556e+00
1.554172e+00
1.577967e+00
1.588047e+00
1.581558e+00
1.556021e+00
1.509665e+00
1.441745e+00
1.352811e+00
1.244910e+00
1.121683e+00
9.883477e-01
8.515541e-01
7.191013e-01
5.995374e-01
5.016532e-01
4.339038e-01
4.037989e-01
4.173100e-01
4.783493e-01
5.883705e-01
7.461335e-01
9.476573e-01
1.186364e+00
1.453397e+00
1.738077e+00
2.028444e+00
2.311845e+00
2.575499e+00
2.807032e+00
2.994925e+00
3.128902e+00
3.200243e+00
3.202052e+00
3.129497e+00
2.980048e+00
2.753702e+00
2.453212e+00
2.084266e+00
1.655590e+00
1.178923e+00
6.688203e-01
1.422517e-01
-3.820052e-01
-8.841686e-01
-1.344409e+00
-1.743898e+00
-2.065879e+00
-2.296684e+00
-2.426604e+00
-2.450571e+00
-2.368568e+00
-2.185738e+00
-1.912175e+00
-1.562385e+00
-1.154442e+00
-7.089045e-01
-2.475377e-01
2.080413e-01
6.377103e-01
1.024062e+00
1.353394e+00
1.616390e+00
1.808435e+00
1.929556e+00
1.984010e+00
1.979596e+00
1.926757e+00
1.837580e+00
1.724780e+00
1.600733e+00
1.476638e+00
1.361828e+00
1.263282e+00
1.185350e+00
1.129706e+00
1.095524e+00
1.079863e+00
1.078221e+00
1.085198e+00
1.095191e+00
1.103068e+00
1.104724e+00
1.097505e+00
1.080446e+00
1.054339e+00
1.021623e+00
9.861501e-01
9.528201e-01
9.271412e-01
9.147354e-01
9.208305e-01
9.497739e-01
1.004609e+00
1.086742e+00
1.195731e+00
1.329202e+00
1.482902e+00
1.650885e+00
1.825825e+00
1.999440e+00
2.163023e+00
2.308041e+00
2.426774e+00
2.512946e+00
2.562292e+00
2.572992e+00
2.545924e+00
2.484693e+00
2.395404e+00
2.286203e+00
2.166613e+00
2.046750e+00
1.936482e+00
1.844651e+00
1.778404e+00
1.742720e+00
1.740131e+00
1.770665e+00
1.831957e+00
1.919517e+00
2.027102e+00
2.147160e+00
2.271320e+00
2.390905e+00
2.497428e+00
2.583059e+00
2.641015e+00
2.665849e+00
2.653617e+00
2.601921e+00
2.509835e+00
2.377769e+00
2.207280e+00
2.000886e+00
1.761884e+00
1.494201e+00
1.202267e+00
8.909086e-01
5.652750e-01
2.307886e-01
-1.068794e-01
-4.418158e-01
-7.678740e-01
-1.078709e+00
-1.367869e+00
-1.628955e+00
-1.855859e+00
-2.043068e+00
-2.185983e+00
-2.281234e+00
-2.326939e+00
-2.322863e+00
-2.270492e+00
-2.172988e+00
-2.035047e+00
-1.862683e+00
-1.662943e+00
-1.443562e+00
-1.212594e+00
-9.780061e-01
-7.472834e-01
-5.270523e-01
-3.227632e-01
-1.384569e-01
2.335920e-02
1.617137e-01
2.770503e-01
3.710017e-01
4.460867e-01
5.053751e-01
5.521644e-01
5.897100e-01
6.210378e-01
6.488469e-01
6.754946e-01
7.030402e-01
7.333183e-01
7.680123e-01
8.087073e-01
8.569067e-01
9.140071e-01
9.812335e-01
1.059541e+00
1.149498e+00
1.251161e+00
1.363969e+00
1.486660e+00
1.617235e+00
1.752972e+00
1.890484e+00
2.025827e+00
2.154638e+00
2.272296e+00
2.374092e+00
2.455405e+00
2.511870e+00
2.539552e+00
2.535102e+00
2.495925e+00
2.420334e+00
2.307701e+00
2.158591e+00
1.974866e+00
1.759756e+00
1.517864e+00
1.255117e+00
9.786388e-01
6.965436e-01
4.176542e-01
1.511440e-01
-9.387744e-02
-3.088162e-01
-4.860529e-01
-6.193791e-01
-7.043777e-01
-7.387216e-01
-7.223658e-01
-6.576163e-01
-5.490597e-01
-4.033503e-01
-2.288549e-01
-3.517052e-02
1.674568e-01
3.687718e-01
5.591583e-01
7.302404e-01
8.753816e-01
9.900387e-01
1.071939e+00
1.121077e+00
1.139534e+00
1.131168e+00
1.101191e+00
1.055703e+00
1.001206e+00
9.441473e-01
8.905063e-01
8.454346e-01
8.129605e-01
7.957494e-01
7.949272e-01
8.099732e-01
8.386953e-01
8.773072e-01
9.206223e-01
9.623783e-01
9.956917e-01
1.013626e+00
1.009836e+00
9.792450e-01
9.186657e-01
8.273159e-01
7.071384e-01
5.628777e-01
4.018784e-01
2.336046e-01
6.891266e-02
-8.085933e-02
-2.048976e-01
-2.939107e-01
-3.410150e-01
-3.424104e-01
-2.977749e-01
-2.103319e-01
-8.658397e-02
6.426218e-02
2.311149e-01
4.019752e-01
5.649659e-01
7.093030e-01
8.261094e-01
9.089886e-01
9.543130e-01
9.612139e-01
9.313035e-01
8.681866e-01
7.768460e-01
6.629884e-01
5.324294e-01
3.905767e-01
2.420452e-01
9.041256e-02
-6.189190e-02
-2.135813e-01
-3.644061e-01
-5.149641e-01
-6.664398e-01
-8.202845e-01
-9.778577e-01
-1.140054e+00
-1.306954e+00
-1.477533e+00
-1.649477e+00
-1.819127e+00
-1.981580e+00
-2.130938e+00
-2.260697e+00
-2.364225e+00
-2.435302e+00
-2.468643e+00
-2.460373e+00
-2.408384e+00
-2.312560e+00
-2.174836e+00
-1.999101e+00
-1.790969e+00
-1.557446e+00
-1.306553e+00
-1.046941e+00
-7.875174e-01
-5.371068e-01
-3.041224e-01
-9.625064e-02
7.987203e-02
2.189868e-01
3.175314e-01
3.739233e-01
3.887686e-01
3.649575e-01
3.076123e-01
2.238687e-01
1.224912e-01
1.334594e-02
-9.322629e-02
-1.870833e-01
-2.589400e-01
-3.009567e-01
-3.072118e-01
-2.740270e-01
-2.001320e-01
-8.666985e-02
6.294472e-02
2.432932e-01
4.473228e-01
6.667889e-01
8.927383e-01
1.115999e+00
1.327638e+00
1.519361e+00
1.683825e+00
1.814864e+00
1.907628e+00
1.958664e+00
1.965949e+00
1.928912e+00
1.848455e+00
1.726977e+00
1.568377e+00
1.378027e+00
1.162665e+00
9.301966e-01
6.893741e-01
4.493881e-01
2.193878e-01
7.990920e-03
-1.771605e-01
-3.297462e-01
-4.449779e-01
-5.196573e-01
-5.520883e-01
-5.418724e-01
-4.896322e-01
-3.967181e-01
-2.649537e-01
-9.646723e-02
1.063629e-01
3.408455e-01
6.038237e-01
8.914772e-01
1.199141e+00
1.521191e+00
1.851043e+00
2.181272e+00
2.503855e+00
2.810512e+00
3.093099e+00
3.344017e+00
3.556594e+00
3.725413e+00
3.846557e+00
3.917757e+00
3.938445e+00
3.909708e+00
3.834148e+00
3.715660e+00
3.559131e+00
3.370091e+00
3.154330e+00
2.917521e+00
2.664878e+00
2.400906e+00
2.129257e+00
1.852721e+00
1.573355e+00
1.292719e+00
1.012191e+00
7.333056e-01
4.580644e-01
1.891712e-01
-6.984432e-02
-3.146345e-01
-5.401735e-01
-7.410112e-01
-9.116103e-01
-1.046725e+00
-1.141781e+00
-1.193218e+00
-1.198773e+00
-1.157688e+00
-1.070850e+00
-9.408402e-01
-7.719272e-01
-5.699784e-01
-3.423015e-01
-9.740666e-02
1.553113e-01
4.059690e-01
6.446567e-01
8.619429e-01
1.049391e+00
1.200041e+00
1.308820e+00
1.372817e+00
1.391407e+00
1.366186e+00
1.300732e+00
1.200220e+00
1.070946e+00
9.198196e-01
7.539124e-01
5.801001e-01
4.048511e-01
2.341581e-01
7.358879e-02
-7.159676e-02
-1.963261e-01
-2.956536e-01
-3.648036e-01
-3.993357e-01
-3.954206e-01
-3.501964e-01
-2.621527e-01
-1.314948e-01
3.956376e-02
2.466169e-01
4.830189e-01
7.399917e-01
1.006897e+00
1.271674e+00
1.521442e+00
1.743235e+00
1.924850e+00
2.055732e+00
2.127836e+00
2.136369e+00
2.080335e+00
1.962808e+00
1.790885e+00
1.575306e+00
1.329761e+00
1.069943e+00
8.124200e-01
5.734383e-01
3.677516e-01
2.075947e-01
1.018893e-01
5.574797e-02
7.030920e-02
1.428895e-01
2.674082e-01
4.350138e-01
6.348322e-01
8.547637e-01
1.082270e+00
1.305105e+00
1.511973e+00
1.693072e+00
1.840532e+00
1.948713e+00
2.014364e+00
2.036642e+00
2.016983e+00
1.958859e+00
1.867429e+00
1.749130e+00
1.611232e+00
1.461392e+00
1.307243e+00
1.156040e+00
1.014361e+00
8.878752e-01
7.811659e-01
6.975992e-01
6.392399e-01
6.068174e-01
5.997478e-01
6.162137e-01
6.532951e-01
7.071356e-01
7.731248e-01
8.460767e-01
9.203970e-01
9.902362e-01
1.049638e+00
1.092699e+00
1.113745e+00
1.107540e+00
1.069514e+00
9.959949e-01
8.844290e-01
7.335542e-01
5.435206e-01
3.159429e-01
5.388932e-02
-2.381802e-01
-5.545159e-01
-8.882097e-01
-1.231360e+00
-1.575276e+00
-1.910738e+00
-2.228314e+00
-2.518731e+00
-2.773274e+00
-2.984187e+00
-3.145037e+00
-3.251004e+00
-3.299077e+00
-3.288131e+00
-3.218895e+00
-3.093796e+00
-2.916712e+00
-2.692663e+00
-2.427465e+00
-2.127401e+00
-1.798944e+00
-1.448554e+00
-1.082569e+00
-7.071847e-01
-3.284914e-01
4.745925e-02
4.145917e-01
7.667794e-01
1.097867e+00
1.401746e+00
1.672478e+00
1.904454e+00
2.092575e+00
2.232449e+00
2.320591e+00
2.354623e+00
2.333463e+00
2.257496e+00
2.128698e+00
1.950713e+00
1.728831e+00
1.469877e+00
1.181972e+00
8.741906e-01
5.561223e-01
2.373887e-01
-7.284554e-02
-3.663090e-01
-6.359679e-01
-8.762507e-01
-1.083149e+00
-1.254203e+00
-1.388407e+00
-1.486053e+00
-1.548547e+00
-1.578225e+00
-1.578166e+00
-1.552015e+00
-1.503816e+00
-1.437853e+00
-1.358497e+00
-1.270084e+00
-1.176819e+00
-1.082717e+00
-9.915867e-01
-9.070392e-01
-8.324908e-01
-7.711435e-01
-7.259130e-01
-6.993006e-01
-6.932173e-01
-7.087891e-01
-7.461773e-01
-8.044487e-01
-8.815204e-01
-9.741873e-01
-1.078227e+00
-1.188563e+00
-1.299473e+00
-1.404811e+00
-1.498254e+00
-1.573544e+00
-1.624739e+00
-1.646468e+00
-1.634176e+00
-1.584349e+00
-1.494717e+00
-1.364398e+00
-1.194003e+00
-9.856711e-01
-7.430541e-01
-4.712347e-01
-1.765904e-01
1.334026e-01
4.504223e-01
7.656063e-01
1.069900e+00
1.354435e+00
1.610914e+00
1.831996e+00
2.011642e+00
2.145408e+00
2.230665e+00
2.266719e+00
2.254814e+00
2.198037e+00
2.101097e+00
1.970016e+00
1.811739e+00
1.633695e+00
1.443353e+00
1.247787e+00
1.053315e+00
8.652172e-01
6.875702e-01
5.231944e-01
3.737161e-01
2.397229e-01
1.209896e-01
1.674344e-02
-7.406375e-02
-1.525054e-01
-2.194798e-01
-2.755777e-01
-3.210262e-01
-3.557069e-01
-3.792343e-01
-3.910731e-01
-3.906709e-01
-3.775870e-01
-3.516049e-01
-3.128238e-01
-2.617317e-01
-1.992643e-01
-1.268501e-01
-4.643681e-02
3.950924e-02
1.280437e-01
2.158312e-01
2.992828e-01
3.747396e-01
4.386941e-01
4.880331e-01
5.202856e-01
5.338539e-01
5.282092e-01
5.040324e-01
4.632857e-01
4.092067e-01
3.462188e-01
2.797589e-01
2.160254e-01
1.616528e-01
1.233213e-01
1.073143e-01
1.190429e-01
1.625663e-01
2.401430e-01
3.518532e-01
4.953326e-01
6.656550e-01
8.553935e-01
1.054875e+00
1.252628e+00
1.436007e+00
1.591949e+00
1.707817e+00
1.772255e+00
1.775992e+00
1.712516e+00
1.578576e+00
1.374460e+00
1.104044e+00
7.746170e-01
3.964927e-01
-1.753039e-02
-4.528338e-01
-8.937082e-01
-1.324104e+00
-1.728360e+00
-2.091887e+00
-2.401773e+00
-2.647323e+00
-2.820498e+00
-2.916286e+00
-2.932962e+00
-2.872237e+00
-2.739276e+00
-2.542547e+00
-2.293491e+00
-2.006016e+00
-1.695812e+00
-1.379530e+00
-1.073875e+00
-7.946616e-01
-5.558962e-01
-3.689439e-01
-2.418320e-01
-1.787342e-01
-1.796708e-01
-2.404536e-01
-3.528886e-01
-5.052429e-01
-6.829589e-01
-8.695844e-01
-1.047866e+00
-1.200932e+00
-1.313482e+00
-1.372880e+00
-1.370050e+00
-1.300105e+00
-1.162631e+00
-9.616113e-01
-7.050203e-01
-4.041242e-01
-7.258956e-02
2.745139e-01
6.217240e-01
9.541368e-01
1.258246e+00
1.522639e+00
1.738538e+00
1.900172e+00
2.004985e+00
2.053664e+00
2.049979e+00
2.000430e+00
1.913716e+00
1.800031e+00
1.670267e+00
1.535157e+00
1.404461e+00
1.286261e+00
1.186437e+00
1.108371e+00
1.052886e+00
1.018440e+00
1.001497e+00
9.970633e-01
9.992907e-01
1.002092e+00
9.997138e-01
9.872114e-01
9.608105e-01
9.181317e-01
8.582864e-01
7.818522e-01
6.907441e-01
5.880019e-01
4.775124e-01
3.636858e-01
2.511093e-01
1.442025e-01
4.690279e-02
-3.758846e-02
-1.069753e-01
-1.599339e-01
-1.960751e-01
-2.158136e-01
-2.201675e-01
-2.105162e-01
-1.883463e-01
-1.550136e-01
-1.115474e-01
-5.852849e-02
3.932563e-03
7.609044e-02
1.583249e-01
2.507789e-01
3.529160e-01
4.630644e-01
5.780300e-01
6.928637e-01
8.008546e-01
8.937914e-01
9.624970e-01
9.976005e-01
9.904714e-01
9.342146e-01
8.246068e-01
6.608607e-01
4.461121e-01
1.875627e-01
-1.037562e-01
-4.135854e-01
-7.253524e-01
-1.021310e+00
-1.283790e+00
-1.496453e+00
-1.645420e+00
-1.720182e+00
-1.714226e+00
-1.625316e+00
-1.455457e+00
-1.210543e+00
-8.997784e-01
-5.349261e-01
-1.295010e-01
3.020388e-01
7.450263e-01
1.185212e+00
1.609269e+00
2.005175e+00
2.362496e+00
2.672581e+00
2.928690e+00
3.126066e+00
3.261958e+00
3.335593e+00
3.348094e+00
3.302340e+00
3.202760e+00
3.055066e+00
2.865939e+00
2.642692e+00
2.392934e+00
2.124277e+00
1.844092e+00
1.559344e+00
1.276479e+00
1.001375e+00
7.393166e-01
4.949818e-01
2.724222e-01
7.502791e-02
-9.452018e-02
-2.343020e-01
-3.431988e-01
-4.209092e-01
-4.679319e-01
-4.855160e-01
-4.755843e-01
-4.406462e-01
-3.837132e-01
-3.082268e-01
-2.180013e-01
-1.171703e-01
-1.011993e-02
9.861188e-02
2.044830e-01
3.031418e-01
3.906519e-01
4.637166e-01
5.198661e-01
5.575720e-01
5.762665e-01
5.762592e-01
5.585619e-01
5.246504e-01
4.762012e-01
4.148468e-01
3.419926e-01
2.587246e-01
1.658239e-01
6.387844e-02
-4.653469e-02
-1.646395e-01
-2.892729e-01
-4.187624e-01
-5.508973e-01
-6.830044e-01
-8.121158e-01
-9.352037e-01
-1.049447e+00
-1.152495e+00
-1.242693e+00
-1.319240e+00
-1.382256e+00
-1.432749e+00
-1.472476e+00
-1.503707e+00
-1.528941e+00
-1.550584e+00
-1.570655e+00
-1.590553e+00
-1.610905e+00
-1.631519e+00
-1.651435e+00
-1.669072e+00
-1.682448e+00
-1.689453e+00
-1.688154e+00
-1.677078e+00
-1.655448e+00
-1.623311e+00
-1.581526e+00
-1.531588e+00
-1.475309e+00
-1.414389e+00
-1.349960e+00
-1.282179e+00
-1.209975e+00
-1.130987e+00
-1.041749e+00
-9.380927e-01
-8.157202e-01
-6.708636e-01
-5.009276e-01
-3.050204e-01
-8.429353e-02
1.579564e-01
4.164335e-01
6.842113e-01
9.532728e-01
1.215152e+00
1.461598e+00
1.685201e+00
1.879897e+00
2.041332e+00
2.167046e+00
2.256486e+00
2.310837e+00
2.332727e+00
2.325819e+00
2.294337e+00
2.242589e+00
2.174522e+00
2.093357e+00
2.001348e+00
1.899684e+00
1.788550e+00
1.667346e+00
1.535048e+00
1.390664e+00
1.233747e+00
1.064887e+00
8.860980e-01
7.010492e-01
5.150694e-01
3.349177e-01
1.683363e-01
2.344465e-02
-9.194398e-02
-1.709903e-01
-2.084002e-01
-2.008404e-01
-1.471678e-01
-4.847409e-02
9.203569e-02
2.692953e-01
4.767262e-01
7.066513e-01
9.507482e-01
1.200520e+00
1.447763e+00
1.684993e+00
1.905819e+00
2.105199e+00
2.279583e+00
2.426892e+00
2.546371e+00
2.638300e+00
2.703653e+00
2.743715e+00
2.759756e+00
2.752782e+00
2.723416e+00
2.671901e+00
2.598239e+00
2.502421e+00
2.384721e+00
2.246012e+00
2.088055e+00
1.913730e+00
1.727147e+00
1.533645e+00
1.339630e+00
1.152288e+00
9.791735e-01
8.277233e-01
7.047311e-01
6.158339e-01
5.650580e-01
5.544637e-01
5.839242e-01
6.510581e-01
7.513261e-01
8.782839e-01
1.023971e+00
1.179396e+00
1.335079e+00
1.481590e+00
1.610062e+00
1.712621e+00
1.782738e+00
1.815485e+00
1.807704e+00
1.758104e+00
1.667293e+00
1.537756e+00
1.373797e+00
1.181417e+00
9.681511e-01
7.428222e-01
5.152245e-01
2.957200e-01
9.475962e-02
-7.765166e-02
-2.125142e-01
-3.023757e-01
-3.418105e-01
-3.277945e-01
-2.599429e-01
-1.405917e-01
2.528122e-02
2.302868e-01
4.649896e-01
7.183843e-01
9.784579e-01
1.232808e+00
1.469287e+00
1.676626e+00
1.845017e+00
1.966589e+00
2.035764e+00
2.049445e+00
2.007043e+00
1.910326e+00
1.763132e+00
1.570965e+00
1.340548e+00
1.079356e+00
7.951962e-01
4.958571e-01
1.888433e-01
-1.187934e-01
-4.205371e-01
-7.104189e-01
-9.829760e-01
-1.233182e+00
-1.456369e+00
-1.648158e+00
-1.804422e+00
-1.921283e+00
-1.995152e+00
-2.022824e+00
-2.001614e+00
-1.929531e+00
-1.805476e+00
-1.629446e+00
-1.402735e+00
-1.128094e+00
-8.098397e-01
-4.539023e-01
-6.778773e-02
3.395421e-01
7.578765e-01
1.176046e+00
1.582288e+00
1.964665e+00
2.311540e+00
2.612063e+00
2.856669e+00
3.037551e+00
3.149098e+00
3.188253e+00
3.154785e+00
3.051431e+00
2.883906e+00
2.660743e+00
2.392970e+00
2.093627e+00
1.777129e+00
1.458523e+00
1.152677e+00
8.734514e-01
6.329318e-01
4.407692e-01
3.036844e-01
2.251690e-01
2.053948e-01
2.413251e-01
3.270060e-01
4.540067e-01
6.119740e-01
7.892647e-01
9.736195e-01
1.152838e+00
1.315412e+00
1.451081e+00
1.551272e+00
1.609398e+00
1.621027e+00
1.583920e+00
1.497988e+00
1.365179e+00
1.189339e+00
9.760546e-01
7.324587e-01
4.669890e-01
1.890692e-01
-9.130433e-02
-3.640671e-01
-6.196579e-01
-8.496094e-01
-1.047099e+00
-1.207399e+00
-1.328163e+00
-1.409524e+00
-1.453972e+00
-1.466023e+00
-1.451721e+00
-1.418013e+00
-1.372069e+00
-1.320627e+00
-1.269411e+00
-1.222677e+00
-1.182942e+00
-1.150882e+00
-1.125437e+00
-1.104085e+00
-1.083274e+00
-1.058965e+00
-1.027237e+00
-9.848891e-01
-9.299688e-01
-8.621704e-01
-7.830425e-01
-6.959830e-01
-6.060185e-01
-5.193963e-01
-4.430394e-01
-3.839284e-01
-3.484772e-01
-3.419643e-01
-3.680679e-01
-4.285362e-01
-5.230083e-01
-6.489880e-01
-8.019644e-01
-9.756663e-01
-1.162440e+00
-1.353725e+00
-1.540607e+00
-1.714401e+00
-1.867240e+00
-1.992602e+00
-2.085758e+00
-2.144099e+00
-2.167326e+00
-2.157491e+00
-2.118902e+00
-2.057866e+00
-1.982312e+00
-1.901276e+00
-1.824297e+00
-1.760736e+00
-1.719078e+00
-1.706251e+00
-1.727029e+00
-1.783559e+00
-1.875059e+00
-1.997710e+00
-2.144770e+00
-2.306895e+00
-2.472661e+00
-2.629262e+00
-2.763329e+00
-2.861844e+00
-2.913058e+00
-2.907370e+00
-2.838089e+00
-2.702016e+00
-2.499784e+00
-2.235933e+00
-1.918699e+00
-1.559546e+00
-1.172466e+00
-7.731380e-01
-3.779900e-01
-3.247833e-03
3.359706e-01
6.264650e-01
8.576268e-01
1.021947e+00
1.115335e+00
1.137243e+00
1.090580e+00
9.814492e-01
8.187110e-01
6.134247e-01
3.781990e-01
1.264996e-01
-1.280447e-01
-3.722973e-01
-5.941980e-01
-7.832538e-01
-9.309240e-01
-1.030897e+00
-1.079271e+00
-1.074642e+00
-1.018117e+00
-9.132449e-01
-7.658800e-01
-5.839543e-01
-3.771744e-01
-1.566382e-01
6.561265e-02
2.770884e-01
4.653741e-01
6.186640e-01
7.262924e-01
7.792489e-01
7.706657e-01
6.962575e-01
5.546890e-01
3.478341e-01
8.088870e-02
-2.376955e-01
-5.964807e-01
-9.815155e-01
-1.376994e+00
-1.766061e+00
-2.131707e+00
-2.457695e+00
-2.729458e+00
-2.934902e+00
-3.065063e+00
-3.114580e+00
-3.081943e+00
-2.969499e+00
-2.783204e+00
-2.532130e+00
-2.227789e+00
-1.883295e+00
-1.512488e+00
-1.129060e+00
-7.458007e-01
-3.739998e-01
-2.304911e-02
2.997445e-01
5.891629e-01
8.419373e-01
1.056517e+00
1.232800e+00
1.371856e+00
1.475672e+00
1.546929e+00
1.588788e+00
1.604696e+00
1.598194e+00
1.572720e+00
1.531422e+00
1.476989e+00
1.411515e+00
1.336420e+00
1.252430e+00
1.159638e+00
1.057624e+00
9.456463e-01
8.228629e-01
6.885829e-01
5.425085e-01
3.849511e-01
2.169947e-01
4.058610e-02
-1.414634e-01
-3.255711e-01
-5.075645e-01
-6.829333e-01
-8.471203e-01
-9.958171e-01
-1.125226e+00
-1.232263e+00
-1.314681e+00
-1.371115e+00
-1.401058e+00
-1.404784e+00
-1.383242e+00
-1.337940e+00
-1.270842e+00
-1.184303e+00
-1.081031e+00
-9.641020e-01
-8.369982e-01
-7.036494e-01
-5.684483e-01
-4.362052e-01
-3.120233e-01
-2.010941e-01
-1.084340e-01
-3.859572e-02
4.604569e-03
1.830749e-02
7.567823e-04
-4.863683e-02
-1.293076e-01
-2.396079e-01
-3.769255e-01
-5.378256e-01
-7.182068e-01
-9.134559e-01
-1.118596e+00
-1.328422e+00
-1.537623e+00
-1.740895e+00
-1.933034e+00
-2.109037e+00
-2.264182e+00
-2.394117e+00
-2.494946e+00
-2.563320e+00
-2.596543e+00
-2.592686e+00
-2.550710e+00
-2.470575e+00
-2.353329e+00
-2.201134e+00
-2.017250e+00
-1.805936e+00
-1.572301e+00
-1.322102e+00
-1.061515e+00
-7.969009e-01
-5.345744e-01
-2.806021e-01
-4.062990e-02
1.802535e-01
3.776183e-01
5.477629e-01
6.877541e-01
7.954385e-01
8.694270e-01
9.090552e-01
9.143263e-01
8.858470e-01
8.247677e-01
7.327398e-01
6.118943e-01
4.648417e-01
2.946793e-01
1.049906e-01
-1.001815e-01
-3.163989e-01
-5.389333e-01
-7.629019e-01
-9.834200e-01
-1.195752e+00
-1.395450e+00
-1.578465e+00
-1.741239e+00
-1.880783e+00
-1.994732e+00
-2.081406e+00
-2.139862e+00
-2.169932e+00
-2.172239e+00
-2.148173e+00
-2.099795e+00
-2.029669e+00
-1.940616e+00
-1.835397e+00
-1.716376e+00
-1.585211e+00
-1.442637e+00
-1.288400e+00
-1.121362e+00
-9.397916e-01
-7.418016e-01
-5.258750e-01
-2.914036e-01
-3.915933e-02
2.283724e-01
5.068487e-01
7.901374e-01
1.070597e+00
1.339537e+00
1.587817e+00
1.806516e+00
1.987616e+00
2.124623e+00
2.213077e+00
2.250898e+00
2.238528e+00
2.178870e+00
2.077010e+00
1.939775e+00
1.775158e+00
1.591680e+00
1.397740e+00
1.201022e+00
1.007992e+00
8.235251e-01
6.506920e-01
4.907164e-01
3.431112e-01
2.059798e-01
7.645359e-02
-4.878396e-02
-1.729444e-01
-2.986159e-01
-4.273361e-01
-5.593016e-01
-6.932433e-01
-8.264800e-01
-9.551460e-01
-1.074574e+00
-1.179797e+00
-1.266118e+00
-1.329685e+00
-1.368002e+00
-1.380306e+00
-1.367754e+00
-1.333410e+00
-1.282013e+00
-1.219581e+00
-1.152893e+00
-1.088937e+00
-1.034373e+00
-9.950637e-01
-9.757073e-01
-9.795665e-01
-1.008294e+00
-1.061839e+00
-1.138431e+00
-1.234632e+00
-1.345466e+00
-1.464634e+00
-1.584818e+00
-1.698080e+00
-1.796357e+00
-1.872021e+00
-1.918485e+00
-1.930791e+00
-1.906128e+00
-1.844194e+00
-1.747352e+00
-1.620533e+00
-1.470872e+00
-1.307112e+00
-1.138825e+00
-9.755527e-01
-8.259553e-01
-6.970584e-01
-5.936848e-01
-5.181153e-01
-4.700015e-01
-4.465247e-01
-4.427664e-01
-4.522406e-01
-4.675208e-01
-4.808945e-01
-4.849851e-01
-4.732929e-01
-4.406257e-01
-3.834077e-01
-2.998673e-01
-1.901150e-01
-5.612358e-02
9.838125e-02
2.681094e-01
4.464694e-01
6.258976e-01
7.982397e-01
9.551700e-01
1.088621e+00
1.191194e+00
1.256516e+00
1.279520e+00
1.256615e+00
1.185771e+00
1.066508e+00
8.998242e-01
6.880954e-01
4.349503e-01
1.451534e-01
-1.755096e-01
-5.203413e-01
-8.818452e-01
-1.251845e+00
-1.621623e+00
-1.982078e+00
-2.323927e+00
-2.637946e+00
-2.915262e+00
-3.147700e+00
-3.328151e+00
-3.450953e+00
-3.512234e+00
-3.510196e+00
-3.445302e+00
-3.320353e+00
-3.140452e+00
-2.912859e+00
-2.646739e+00
-2.352831e+00
-2.043032e+00
-1.729917e+00
-1.426217e+00
-1.144256e+00
-8.953777e-01
-6.893912e-01
-5.340630e-01
-4.346903e-01
-3.937900e-01
-4.109299e-01
-4.827229e-01
-6.029941e-01
-7.631150e-01
-9.524912e-01
-1.159173e+00
-1.370554e+00
-1.574112e+00
-1.758141e+00
-1.912431e+00
-2.028824e+00
-2.101635e+00
-2.127865e+00
-2.107221e+00
-2.041923e+00
-1.936316e+00
-1.796353e+00
-1.628970e+00
-1.441459e+00
-1.240870e+00
-1.033517e+00
-8.246248e-01
-6.181345e-01
-4.166766e-01
-2.216936e-01
-3.368692e-02
1.474538e-01
3.220870e-01
4.904763e-01
6.525167e-01
8.075706e-01
9.544344e-01
1.091433e+00
1.216618e+00
1.328038e+00
1.424014e+00
1.503395e+00
1.565744e+00
1.611433e+00
1.641642e+00
1.658265e+00
1.663732e+00
1.660762e+00
1.652073e+00
1.640069e+00
1.626526e+00
1.612314e+00
1.597186e+00
1.579670e+00
1.557101e+00
1.525797e+00
1.481392e+00
1.419276e+00
1.335101e+00
1.225290e+00
1.087475e+00
9.208215e-01
7.262056e-01
5.062385e-01
2.651463e-01
8.524661e-03
-2.570027e-01
-5.241949e-01
-7.856393e-01
-1.034197e+00
-1.263407e+00
-1.467817e+00
-1.643198e+00
-1.786644e+00
-1.896546e+00
-1.972486e+00
-2.015061e+00
-2.025716e+00
-2.006591e+00
-1.960438e+00
-1.890597e+00
-1.801025e+00
-1.696342e+00
-1.581853e+00
-1.463490e+00
-1.347663e+00
-1.240973e+00
-1.149829e+00
-1.079997e+00
-1.036136e+00
-1.021401e+00
-1.037160e+00
-1.082864e+00
-1.156094e+00
-1.252755e+00
-1.367404e+00
-1.493660e+00
-1.624662e+00
-1.753532e+00
-1.873812e+00
-1.979847e+00
-2.067091e+00
-2.132314e+00
-2.173697e+00
-2.190813e+00
-2.184473e+00
-2.156458e+00
-2.109160e+00
-2.045152e+00
-1.966762e+00
-1.875694e+00
-1.772783e+00
-1.657892e+00
-1.530012e+00
-1.387514e+00
-1.228527e+00
-1.051375e+00
-8.550108e-01
-6.393768e-01
-4.056658e-01
-1.564459e-01
1.043505e-01
3.715645e-01
6.390549e-01
9.000154e-01
1.147329e+00
1.373920e+00
1.573070e+00
1.738670e+00
1.865405e+00
1.948852e+00
1.985536e+00
1.972935e+00
1.909478e+00
1.794554e+00
1.628547e+00
1.412923e+00
1.150356e+00
8.448845e-01
5.020793e-01
1.291652e-01
-2.649439e-01
-6.697465e-01
-1.073422e+00
-1.463272e+00
-1.826319e+00
-2.150015e+00
-2.423006e+00
-2.635880e+00
-2.781831e+00
-2.857164e+00
-2.861601e+00
-2.798330e+00
-2.673810e+00
-2.497334e+00
-2.280398e+00
-2.035945e+00
-1.777558e+00
-1.518669e+00
-1.271863e+00
-1.048308e+00
-8.573354e-01
-7.061835e-01
-5.998831e-01
-5.412680e-01
-5.310834e-01
-5.681636e-01
-6.496511e-01
-7.712343e-01
-9.273850e-01
-1.111587e+00
-1.316554e+00
-1.534429e+00
-1.756991e+00
-1.975837e+00
-2.182586e+00
-2.369059e+00
-2.527490e+00
-2.650741e+00
-2.732554e+00
-2.767834e+00
-2.752958e+00
-2.686084e+00
-2.567437e+00
-2.399512e+00
-2.187171e+00
-1.937600e+00
-1.660108e+00
-1.365764e+00
-1.066889e+00
-7.764053e-01
-5.070916e-01
-2.707734e-01
-7.751301e-02
6.513884e-02
1.527554e-01
1.844381e-01
1.629507e-01
9.454456e-02
-1.153340e-02
-1.438166e-01
-2.896119e-01
-4.361084e-01
-5.714854e-01
-6.858983e-01
-7.722419e-01
-8.266160e-01
-8.484622e-01
-8.403754e-01
-8.076297e-01
-7.574792e-01
-6.983074e-01
-6.387110e-01
-5.865989e-01
-5.483951e-01
-5.284177e-01
-5.284991e-01
-5.478841e-01
-5.834133e-01
-6.299658e-01
-6.811004e-01
-7.298108e-01
-7.692990e-01
-7.936715e-01
-7.984835e-01
-7.810811e-01
-7.407270e-01
-6.785233e-01
-5.971726e-01
-5.006291e-01
-3.936976e-01
-2.816277e-01
-1.697380e-01
-6.308989e-02
3.378095e-02
1.170758e-01
1.838905e-01
2.323257e-01
2.615563e-01
2.718649e-01
2.646406e-01
2.423448e-01
2.084419e-01
1.672976e-01
1.240413e-01
8.439390e-02
5.445689e-02
4.045863e-02
4.845463e-02
8.398185e-02
1.516759e-01
2.548720e-01
3.952239e-01
5.723832e-01
7.837862e-01
1.024587e+00
1.287763e+00
1.564402e+00
1.844153e+00
2.115814e+00
2.368014e+00
2.589927e+00
2.771973e+00
2.906436e+00
2.987946e+00
3.013790e+00
2.984010e+00
2.901295e+00
2.770681e+00
2.599108e+00
2.394879e+00
2.167082e+00
1.925035e+00
1.677790e+00
1.433729e+00
1.200259e+00
9.836084e-01
7.887004e-01
6.190866e-01
4.769160e-01
3.629209e-01
2.764165e-01
2.153226e-01
1.762304e-01
1.545384e-01
1.446804e-01
1.404507e-01
1.354108e-01
1.233419e-01
9.869386e-02
5.697490e-02
-4.960646e-03
-8.875416e-02
-1.945183e-01
-3.209311e-01
-4.654215e-01
-6.244115e-01
-7.935854e-01
-9.681583e-01
-1.143122e+00
-1.313448e+00
-1.474240e+00
-1.620816e+00
-1.748739e+00
-1.853784e+00
-1.931885e+00
-1.979063e+00
-1.991384e+00
-1.964961e+00
-1.896042e+00
-1.781195e+00
-1.617594e+00
-1.403398e+00
-1.138192e+00
-8.234312e-01
-4.628265e-01
-6.259760e-02
3.684687e-01
8.191962e-01
1.276440e+00
1.725721e+00
2.152020e+00
2.540646e+00
2.878102e+00
3.152863e+00
3.356015e+00
3.481709e+00
3.527396e+00
3.493863e+00
3.385050e+00
3.207706e+00
2.970909e+00
2.685506e+00
2.363534e+00
2.017663e+00
1.660680e+00
1.305058e+00
9.625734e-01
6.439909e-01
3.587949e-01
1.149694e-01
-8.117152e-02
-2.250964e-01
-3.141129e-01
-3.473716e-01
-3.258298e-01
-2.521903e-01
-1.308287e-01
3.228804e-02
2.297030e-01
4.526153e-01
6.911035e-01
9.344554e-01
1.171621e+00
1.391781e+00
1.585010e+00
1.742970e+00
1.859577e+00
1.931559e+00
1.958843e+00
1.944704e+00
1.895652e+00
1.821047e+00
1.732450e+00
1.642767e+00
1.565234e+00
1.512338e+00
1.494748e+00
1.520362e+00
1.593535e+00
1.714567e+00
1.879495e+00
2.080208e+00
2.304879e+00
2.538682e+00
2.764728e+00
2.965142e+00
3.122202e+00
3.219452e+00
3.242719e+00
3.180982e+00
3.027064e+00
2.778102e+00
2.435813e+00
2.006520e+00
1.500964e+00
9.338790e-01
3.233683e-01
-3.099118e-01
-9.437127e-01
-1.555252e+00
-2.122309e+00
-2.624300e+00
-3.043268e+00
-3.364731e+00
-3.578359e+00
-3.678412e+00
-3.663952e+00
-3.538777e+00
-3.311124e+00
-2.993122e+00
-2.600068e+00
-2.149553e+00
-1.660501e+00
-1.152189e+00
-6.432947e-01
-1.510320e-01
3.095706e-01
7.262158e-01
1.089666e+00
1.393841e+00
1.635688e+00
1.814858e+00
1.933230e+00
1.994367e+00
2.002957e+00
1.964317e+00
1.883996e+00
1.767492e+00
1.620097e+00
1.446837e+00
1.252487e+00
1.041619e+00
8.186775e-01
5.880308e-01
3.540090e-01
1.208977e-01
-1.071090e-01
-3.259968e-01
-5.320510e-01
-7.219878e-01
-8.930757e-01
-1.043224e+00
-1.171027e+00
-1.275753e+00
-1.357288e+00
-1.416030e+00
-1.452760e+00
-1.468484e+00
-1.464275e+00
-1.441112e+00
-1.399742e+00
-1.340580e+00
-1.263661e+00
-1.168676e+00
-1.055092e+00
-9.223555e-01
-7.701541e-01
-5.987113e-01
-4.090624e-01
-2.032766e-01
1.540628e-02
2.425453e-01
4.725800e-01
6.990211e-01
9.147433e-01
1.112368e+00
1.284726e+00
1.425371e+00
1.529121e+00
1.592587e+00
1.614620e+00
1.596634e+00
1.542728e+00
1.459583e+00
1.356096e+00
1.242770e+00
1.130898e+00
1.031611e+00
9.548856e-01
9.086058e-01
8.977834e-01
9.240204e-01
9.852720e-01
1.075941e+00
1.187295e+00
1.308162e+00
1.425833e+00
1.527087e+00
1.599223e+00
1.631028e+00
1.613581e+00
1.540839e+00
1.409987e+00
1.221522e+00
9.791114e-01
6.892354e-01
3.606804e-01
3.931250e-03
-3.694742e-01
-7.475689e-01
-1.118512e+00
-1.471044e+00
-1.794818e+00
-2.080635e+00
-2.320585e+00
-2.508149e+00
-2.638284e+00
-2.707544e+00
-2.714221e+00
-2.658515e+00
-2.542683e+00
-2.371132e+00
-2.150394e+00
-1.888963e+00
-1.596971e+00
-1.285719e+00
-9.671080e-01
-6.530092e-01
-3.546314e-01
-8.193131e-02
1.568947e-01
3.558053e-01
5.111678e-01
6.218526e-01
6.891565e-01
7.165604e-01
7.093416e-01
6.740784e-01
6.180955e-01
5.489022e-01
4.736700e-01
3.987839e-01
3.294902e-01
2.696490e-01
2.215958e-01
1.861128e-01
1.625107e-01
1.488164e-01
1.420604e-01
1.386426e-01
1.347497e-01
1.267846e-01
1.117675e-01
8.766917e-02
5.364905e-02
1.018240e-02
-4.092532e-02
-9.662895e-02
-1.528270e-01
-2.046252e-01
-2.466687e-01
-2.735295e-01
-2.801300e-01
-2.621724e-01
-2.165353e-01
-1.415913e-01
-3.740487e-02
9.421404e-02
2.498059e-01
4.244874e-01
6.122711e-01
8.064331e-01
9.998836e-01
1.185502e+00
1.356409e+00
1.506167e+00
1.628901e+00
1.719371e+00
1.773001e+00
1.785906e+00
1.754933e+00
1.677740e+00
1.552917e+00
1.380157e+00
1.160454e+00
8.963148e-01
5.919544e-01
2.534310e-01
-1.113088e-01
-4.925128e-01
-8.788525e-01
-1.257805e+00
-1.616175e+00
-1.940734e+00
-2.218921e+00
-2.439578e+00
-2.593641e+00
-2.674745e+00
-2.679698e+00
-2.608782e+00
-2.465857e+00
-2.258258e+00
-1.996478e+00
-1.693648e+00
-1.364842e+00
-1.026220e+00
-6.940906e-01
-3.839337e-01
-1.094806e-01
1.180774e-01
2.906812e-01
4.037545e-01
4.563017e-01
4.507722e-01
3.927291e-01
2.903671e-01
1.539194e-01
-5.015463e-03
-1.741994e-01
-3.415053e-01
-4.956560e-01
-6.269087e-01
-7.276401e-01
-7.927886e-01
-8.201179e-01
-8.102831e-01
-7.666871e-01
-6.951357e-01
-6.033093e-01
-5.000867e-01
-3.947736e-01
-2.963083e-01
-2.125270e-01
-1.495748e-01
-1.115258e-01
-1.002506e-01
-1.155264e-01
-1.553538e-01
-2.164159e-01
-2.946026e-01
-3.855254e-01
-4.849577e-01
-5.891593e-01
-6.950629e-01
-8.003243e-01
-9.032586e-01
-1.002699e+00
-1.097825e+00
-1.187994e+00
-1.272622e+00
-1.351114e+00
-1.422850e+00
-1.487200e+00
-1.543551e+00
-1.591315e+00
-1.629902e+00
-1.658666e+00
-1.676820e+00
-1.683357e+00
-1.677001e+00
-1.656215e+00
-1.619293e+00
-1.564534e+00
-1.490479e+00
-1.396194e+00
-1.281536e+00
-1.147382e+00
-9.957510e-01
-8.298152e-01
-6.537793e-01
-4.726351e-01
-2.918187e-01
-1.168110e-01
4.727543e-02
1.960694e-01
3.262305e-01
4.356201e-01
5.233365e-01
5.896130e-01
6.355960e-01
6.630317e-01
6.739020e-01
6.700565e-01
6.528908e-01
6.231164e-01
5.806560e-01
5.246794e-01
4.537720e-01
3.662051e-01
2.602593e-01
1.345467e-01
-1.171809e-02
-1.785331e-01
-3.650271e-01
-5.694798e-01
-7.894272e-01
-1.021827e+00
-1.263256e+00
-1.510104e+00
-1.758740e+00
-2.005636e+00
-2.247414e+00
-2.480854e+00
-2.702839e+00
-2.910289e+00
-3.100096e+00
-3.269104e+00
-3.414140e+00
-3.532121e+00
-3.620214e+00
-3.676052e+00
-3.697955e+00
-3.685142e+00
-3.637899e+00
-3.557678e+00
-3.447111e+00
-3.309939e+00
-3.150861e+00
-2.975308e+00
-2.789195e+00
-2.598657e+00
-2.409806e+00
-2.228517e+00
-2.060247e+00
-1.909880e+00
-1.781584e+00
-1.678668e+00
-1.603466e+00
-1.557220e+00
-1.540003e+00
-1.550675e+00
-1.586881e+00
-1.645077e+00
-1.720592e+00
-1.807721e+00
-1.899843e+00
-1.989584e+00
-2.069050e+00
-2.130117e+00
-2.164829e+00
-2.165852e+00
-2.126997e+00
-2.043734e+00
-1.913655e+00
-1.736819e+00
-1.515934e+00
-1.256329e+00
-9.657247e-01
-6.538145e-01
-3.316929e-01
-1.119478e-02
2.958013e-01
5.780425e-01
8.254988e-01
1.029851e+00
1.184853e+00
1.286556e+00
1.333411e+00
1.326244e+00
1.268127e+00
1.164162e+00
1.021188e+00
8.474240e-01
6.520714e-01
4.448866e-01
2.357329e-01
3.412875e-02
-1.511962e-01
-3.127230e-01
-4.445229e-01
-5.425697e-01
-6.049571e-01
-6.319908e-01
-6.261342e-01
-5.917958e-01
-5.349653e-01
-4.627230e-01
-3.826635e-01
-3.022887e-01
-2.284287e-01
-1.667504e-01
-1.214017e-01
-9.482483e-02
-8.774954e-02
-9.935123e-02
-1.275358e-01
-1.692935e-01
-2.210574e-01
-2.790092e-01
-3.392907e-01
-3.981087e-01
-4.517436e-01
-4.965006e-01
-5.286536e-01
-5.444368e-01
-5.401247e-01
-5.122228e-01
-4.577574e-01
-3.746307e-01
-2.619837e-01
-1.205054e-01
4.736934e-02
2.374079e-01
4.436915e-01
6.588781e-01
8.745875e-01
1.081864e+00
1.271668e+00
1.435345e+00
1.565041e+00
1.654027e+00
1.696934e+00
1.689898e+00
1.630630e+00
1.518433e+00
1.354174e+00
1.140227e+00
8.803924e-01
5.797807e-01
2.446711e-01
-1.176634e-01
-4.991619e-01
-8.912090e-01
-1.284895e+00
-1.671301e+00
-2.041797e+00
-2.388354e+00
-2.703850e+00
-2.982337e+00
-3.219269e+00
-3.411643e+00
-3.558041e+00
-3.658572e+00
-3.714704e+00
-3.729013e+00
-3.704871e+00
-3.646116e+00
-3.556723e+00
-3.440536e+00
-3.301056e+00
-3.141312e+00
-2.963809e+00
-2.770538e+00
-2.563034e+00
-2.342467e+00
-2.109739e+00
-1.865591e+00
-1.610724e+00
-1.345918e+00
-1.072189e+00
-7.909621e-01
-5.042661e-01
-2.149309e-01
7.324376e-02
3.553860e-01
6.255556e-01
8.768901e-01
1.101911e+00
1.292986e+00
1.442914e+00
1.545576e+00
1.596570e+00
1.593755e+00
1.537626e+00
1.431466e+00
1.281255e+00
1.095340e+00
8.838976e-01
6.582553e-01
4.301311e-01
2.108655e-01
1.071116e-02
-1.617671e-01
-3.001424e-01
-4.004049e-01
-4.610648e-01
-4.830898e-01
-4.697005e-01
-4.260519e-01
-3.588353e-01
-2.758288e-01
-1.854221e-01
-9.613725e-02
-1.616380e-02
4.707261e-02
8.728618e-02
9.963152e-02
8.091143e-02
2.968218e-02
-5.374282e-02
-1.673794e-01
-3.077285e-01
-4.699763e-01
-6.482194e-01
-8.356990e-01
-1.025045e+00
-1.208529e+00
-1.378340e+00
-1.526875e+00
-1.647055e+00
-1.732649e+00
-1.778595e+00
-1.781295e+00
-1.738864e+00
-1.651297e+00
-1.520552e+00
-1.350513e+00
-1.146855e+00
-9.167978e-01
-6.687792e-01
-4.120667e-01
-1.563303e-01
8.879408e-02
3.141326e-01
5.113759e-01
6.734458e-01
7.948143e-01
8.717634e-01
9.025688e-01
8.875899e-01
8.292515e-01
7.319059e-01
6.015778e-01
4.456057e-01
2.722031e-01
8.997636e-02
-9.256281e-02
-2.674516e-01
-4.276637e-01
-5.674048e-01
-6.823015e-01
-7.694744e-01
-8.274973e-01
-8.562504e-01
-8.566857e-01
-8.305297e-01
-7.799605e-01
-7.072972e-01
-6.147433e-01
-5.042206e-01
-3.773162e-01
-2.353513e-01
-7.956313e-02
8.862700e-02
2.672993e-01
4.537229e-01
6.440971e-01
8.333933e-01
1.015335e+00
1.182539e+00
1.326818e+00
1.439629e+00
1.512642e+00
1.538373e+00
1.510840e+00
1.426180e+00
1.283182e+00
1.083683e+00
8.327720e-01
5.387828e-01
2.130382e-01
-1.306474e-01
-4.766906e-01
-8.086348e-01
-1.110152e+00
-1.366063e+00
-1.563283e+00
-1.691618e+00
-1.744340e+00
-1.718513e+00
-1.615066e+00
-1.438615e+00
-1.197089e+00
-9.011856e-01
-5.637171e-01
-1.988788e-01
1.785063e-01
5.537289e-01
9.128754e-01
1.243419e+00
1.534692e+00
1.778232e+00
1.968004e+00
2.100506e+00
2.174780e+00
2.192315e+00
2.156873e+00
2.074207e+00
1.951688e+00
1.797847e+00
1.621849e+00
1.432936e+00
1.239874e+00
1.050449e+00
8.710447e-01
7.063411e-01
5.591523e-01
4.304163e-01
3.193306e-01
2.236135e-01
1.398595e-01
6.395095e-02
-8.510601e-03
-8.178328e-02
-1.595942e-01
-2.447939e-01
-3.390661e-01
-4.427103e-01
-5.545152e-01
-6.717497e-01
-7.902944e-01
-9.049231e-01
-1.009728e+00
-1.098655e+00
-1.166102e+00
-1.207498e+00
-1.219817e+00
-1.201937e+00
-1.154824e+00
-1.081512e+00
-9.868859e-01
-8.773055e-01
-7.601010e-01
-6.429968e-01
-5.335080e-01
-4.383573e-01
-3.629486e-01
-3.109297e-01
-2.838714e-01
-2.810864e-01
-2.996089e-01
-3.343515e-01
-3.784434e-01
-4.237438e-01
-4.615034e-01
-4.831249e-01
-4.809572e-01
-4.490419e-01
-3.837288e-01
-2.840872e-01
-1.520618e-01
7.648832e-03
1.879741e-01
3.800665e-01
5.740360e-01
7.597404e-01
9.275487e-01
1.069008e+00
1.177364e+00
1.247901e+00
1.278105e+00
1.267644e+00
1.218210e+00
1.133237e+00
1.017537e+00
8.768920e-01
7.176181e-01
5.461454e-01
3.686302e-01
1.906277e-01
1.684837e-02
-1.489889e-01
-3.041991e-01
-4.470747e-01
-5.767474e-01
-6.929942e-01
-7.960222e-01
-8.862639e-01
-9.642152e-01
-1.030335e+00
-1.085009e+00
-1.128577e+00
-1.161385e+00
-1.183842e+00
-1.196433e+00
-1.199685e+00
-1.194053e+00
-1.179773e+00
-1.156687e+00
-1.124103e+00
-1.080730e+00
-1.024715e+00
-9.537998e-01
-8.655655e-01
-7.577299e-01
-6.284386e-01
-4.764985e-01
-3.015187e-01
-1.039474e-01
1.149797e-01
3.533453e-01
6.086712e-01
8.780173e-01
1.158042e+00
1.445020e+00
1.734831e+00
2.022949e+00
2.304438e+00
2.573992e+00
2.826015e+00
3.054745e+00
3.254414e+00
3.419445e+00
3.544653e+00
3.625458e+00
3.658082e+00
3.639710e+00
3.568616e+00
3.444228e+00
3.267136e+00
3.039056e+00
2.762763e+00
2.442004e+00
2.081422e+00
1.686492e+00
1.263472e+00
8.193680e-01
3.619017e-01
-1.005309e-01
-5.589237e-01
-1.003768e+00
-1.425225e+00
-1.813370e+00
-2.158535e+00
-2.451717e+00
-2.685037e+00
-2.852200e+00
-2.948894e+00
-2.973096e+00
-2.925226e+00
-2.808172e+00
-2.627161e+00
-2.389527e+00
-2.104409e+00
-1.782413e+00
-1.435257e+00
-1.075431e+00
-7.158480e-01
-3.694853e-01
-4.899319e-02
2.337353e-01
4.680352e-01
6.449629e-01
7.577796e-01
8.023861e-01
7.776663e-01
6.857027e-01
5.318363e-01
3.245526e-01
7.518829e-02
-2.025390e-01
-4.931605e-01
-7.802196e-01
-1.047128e+00
-1.278068e+00
-1.458883e+00
-1.577903e+00
-1.626662e+00
-1.600452e+00
-1.498694e+00
-1.325071e+00
-1.087433e+00
-7.974167e-01
-4.698202e-01
-1.217344e-01
2.285141e-01
5.625348e-01
8.630703e-01
1.115120e+00
1.306898e+00
1.430557e+00
1.482621e+00
1.464117e+00
1.380398e+00
1.240693e+00
1.057409e+00
8.452533e-01
6.202281e-01
3.985714e-01
1.957090e-01
2.528873e-02
-1.016473e-01
-1.773026e-01
-1.975414e-01
-1.620580e-01
-7.429457e-02
5.888417e-02
2.277304e-01
4.203254e-01
6.234056e-01
8.232350e-01
1.006453e+00
1.160831e+00
1.275896e+00
1.343385e+00
1.357536e+00
1.315217e+00
1.215939e+00
1.061762e+00
8.571467e-01
6.087556e-01
3.252213e-01
1.687177e-02
-3.046003e-01
-6.265368e-01
-9.357932e-01
-1.219297e+00
-1.464673e+00
-1.660902e+00
-1.798975e+00
-1.872474e+00
-1.878021e+00
-1.815539e+00
-1.688278e+00
-1.502601e+00
-1.267524e+00
-9.940707e-01
-6.944924e-01
-3.814300e-01
-6.710379e-02
2.374013e-01
5.226938e-01
7.814362e-01
1.008493e+00
1.200875e+00
1.357501e+00
1.478834e+00
1.566425e+00
1.622426e+00
1.649137e+00
1.648609e+00
1.622372e+00
1.571298e+00
1.495609e+00
1.395040e+00
1.269121e+00
1.117541e+00
9.405691e-01
7.394557e-01
5.167845e-01
2.767138e-01
2.507052e-02
-2.307326e-01
-4.819680e-01
-7.190435e-01
-9.321033e-01
-1.111727e+00
-1.249668e+00
-1.339550e+00
-1.377459e+00
-1.362365e+00
-1.296338e+00
-1.184529e+00
-1.034942e+00
-8.580159e-01
-6.660603e-01
-4.725986e-01
-2.916548e-01
-1.370224e-01
-2.153575e-02
4.363309e-02
4.962870e-02
-9.514292e-03
-1.364198e-01
-3.300837e-01
-5.857881e-01
-8.952386e-01
-1.246926e+00
-1.626695e+00
-2.018484e+00
-2.405185e+00
-2.769567e+00
-3.095199e+00
-3.367315e+00
-3.573567e+00
-3.704628e+00
-3.754628e+00
-3.721391e+00
-3.606490e+00
-3.415113e+00
-3.155751e+00
-2.839732e+00
-2.480630e+00
-2.093574e+00
-1.694508e+00
-1.299437e+00
-9.236880e-01
-5.812246e-01
-2.840399e-01
-4.165714e-02
1.392371e-01
2.550015e-01
3.050770e-01
2.918467e-01
2.203310e-01
9.774406e-02
-6.704701e-02
-2.641105e-01
-4.830353e-01
-7.134685e-01
-9.455713e-01
-1.170375e+00
-1.380036e+00
-1.567992e+00
-1.729039e+00
-1.859354e+00
-1.956467e+00
-2.019216e+00
-2.047691e+00
-2.043170e+00
-2.008052e+00
-1.945775e+00
-1.860723e+00
-1.758089e+00
-1.643704e+00
-1.523804e+00
-1.404753e+00
-1.292702e+00
-1.193227e+00
-1.110949e+00
-1.049190e+00
-1.009693e+00
-9.924511e-01
-9.956760e-01
-1.015929e+00
-1.048403e+00
-1.087345e+00
-1.126564e+00
-1.159988e+00
-1.182194e+00
-1.188859e+00
-1.177076e+00
-1.145511e+00
-1.094379e+00
-1.025260e+00
-9.407873e-01
-8.442558e-01
-7.392195e-01
-6.291190e-01
-5.169920e-01
-4.052904e-01
-2.958109e-01
-1.897300e-01
-8.771810e-02
9.898303e-03
1.029590e-01
1.913066e-01
2.746569e-01
3.525122e-01
4.241177e-01
4.884549e-01
5.442657e-01
5.901030e-01
6.244078e-01
6.456124e-01
6.522662e-01
6.431732e-01
6.175198e-01
5.749676e-01
5.156902e-01
4.403418e-01
3.499643e-01
2.458532e-01
1.294175e-01
2.069972e-03
-1.348210e-01
-2.798965e-01
-4.316874e-01
-5.884251e-01
-7.478143e-01
-9.068111e-01
-1.061455e+00
-1.206804e+00
-1.336997e+00
-1.445484e+00
-1.525380e+00
-1.569960e+00
-1.573204e+00
-1.530363e+00
-1.438476e+00
-1.296777e+00
-1.106963e+00
-8.732897e-01
-6.024940e-01
-3.035396e-01
1.278918e-02
3.344213e-01
6.486264e-01
9.426947e-01
1.204627e+00
1.423788e+00
1.591486e+00
1.701442e+00
1.750126e+00
1.736932e+00
1.664207e+00
1.537113e+00
1.363338e+00
1.152673e+00
9.164767e-01
6.670514e-01
4.169671e-01
1.783772e-01
-3.763509e-02
-2.216374e-01
-3.663241e-01
-4.668596e-01
-5.210749e-01
-5.295076e-01
-4.952857e-01
-4.238596e-01
-3.225946e-01
-2.002449e-01
-6.634063e-02
6.946505e-02
1.980358e-01
3.113215e-01
4.028067e-01
4.678056e-01
5.035884e-01
5.093513e-01
4.860575e-01
4.361910e-01
3.634642e-01
2.725170e-01
1.686286e-01
5.745242e-02
-5.523163e-02
-1.637580e-01
-2.628194e-01
-3.477167e-01
-4.146068e-01
-4.607289e-01
-4.845848e-01
-4.860468e-01
-4.663760e-01
-4.281445e-01
-3.750688e-01
-3.117689e-01
-2.434762e-01
-1.757124e-01
-1.139607e-01
-6.334670e-02
-2.834443e-02
-1.252263e-02
-1.834555e-02
-4.704376e-02
-9.856722e-02
-1.716279e-01
-2.638309e-01
-3.718819e-01
-4.918516e-01
-6.194650e-01
-7.503851e-01
-8.804607e-01
-1.005914e+00
-1.123461e+00
-1.230355e+00
-1.324378e+00
-1.403784e+00
-1.467218e+00
-1.513634e+00
-1.542222e+00
-1.552349e+00
-1.543511e+00
-1.515300e+00
-1.467370e+00
-1.399401e+00
-1.311078e+00
-1.202070e+00
-1.072057e+00
-9.207764e-01
-7.481307e-01
-5.543267e-01
-3.400434e-01
-1.066005e-01
1.438997e-01
4.084850e-01
6.832954e-01
9.636435e-01
1.244147e+00
1.518922e+00
1.781817e+00
2.026674e+00
2.247579e+00
2.439097e+00
2.596470e+00
2.715764e+00
2.793979e+00
2.829115e+00
2.820223e+00
2.767444e+00
2.672042e+00
2.536429e+00
2.364173e+00
2.159978e+00
1.929602e+00
1.679726e+00
1.417749e+00
1.151520e+00
8.890275e-01
6.380439e-01
4.057861e-01
1.986046e-01
2.174366e-02
-1.208086e-01
-2.263797e-01
-2.935987e-01
-3.223430e-01
-3.136792e-01
-2.698270e-01
-1.941542e-01
-9.118615e-02
3.340507e-02
1.728805e-01
3.196232e-01
4.654575e-01
6.020924e-01
7.216498e-01
8.172210e-01
8.833793e-01
9.165854e-01
9.154332e-01
8.807058e-01
8.152340e-01
7.235742e-01
6.115414e-01
4.856504e-01
3.525264e-01
2.183513e-01
8.840238e-02
-3.326919e-02
-1.439952e-01
-2.424772e-01
-3.286218e-01
-4.032596e-01
-4.677980e-01
-5.238613e-01
-5.729723e-01
-6.163179e-01
-6.546277e-01
-6.881702e-01
-7.168514e-01
-7.403814e-01
-7.584658e-01
-7.709746e-01
-7.780578e-01
-7.801888e-01
-7.781402e-01
-7.729099e-01
-7.656261e-01
-7.574574e-01
-7.495445e-01
-7.429567e-01
-7.386562e-01
-7.374490e-01
-7.398982e-01
-7.461856e-01
-7.559259e-01
-7.679578e-01
-7.801515e-01
-7.892839e-01
-7.910316e-01
-7.801186e-01
-7.506362e-01
-6.965232e-01
-6.121698e-01
-4.930833e-01
-3.365425e-01
-1.421592e-01
8.772413e-02
3.478621e-01
6.301920e-01
9.241845e-01
1.217435e+00
1.496442e+00
1.747506e+00
1.957664e+00
2.115583e+00
2.212346e+00
2.242066e+00
2.202282e+00
2.094128e+00
1.922248e+00
1.694478e+00
1.421332e+00
1.115317e+00
7.901518e-01
4.599438e-01
1.383753e-01
-1.620353e-01
-4.305645e-01
-6.587744e-01
-8.408466e-01
-9.737540e-01
-1.057270e+00
-1.093825e+00
-1.088222e+00
-1.047229e+00
-9.790662e-01
-8.928183e-01
-7.977942e-01
-7.028685e-01
-6.158415e-01
-5.428576e-01
-4.879268e-01
-4.525948e-01
-4.357973e-01
-4.339249e-01
-4.411019e-01
-4.496622e-01
-4.507822e-01
-4.352120e-01
-3.940426e-01
-3.194460e-01
-2.053376e-01
-4.792578e-02
1.538784e-01
3.982065e-01
6.801454e-01
9.918262e-01
1.322688e+00
1.659915e+00
1.989015e+00
2.294537e+00
2.560863e+00
2.773057e+00
2.917727e+00
2.983854e+00
2.963552e+00
2.852726e+00
2.651556e+00
2.364781e+00
2.001726e+00
1.576037e+00
1.105125e+00
6.093305e-01
1.108517e-01
-3.674825e-01
-8.035195e-01
-1.177076e+00
-1.471130e+00
-1.672835e+00
-1.774291e+00
-1.773039e+00
-1.672229e+00
-1.480475e+00
-1.211372e+00
-8.827151e-01
-5.154348e-01
-1.323023e-01
2.435225e-01
5.900085e-01
8.877177e-01
1.121090e+00
1.279422e+00
1.357445e+00
1.355434e+00
1.278845e+00
1.137530e+00
9.446177e-01
7.152050e-01
4.649853e-01
2.089726e-01
-3.957127e-02
-2.699170e-01
-4.743150e-01
-6.481068e-01
-7.895340e-01
-8.993067e-01
-9.800072e-01
-1.035407e+00
-1.069776e+00
-1.087236e+00
-1.091215e+00
-1.084035e+00
-1.066650e+00
-1.038543e+00
-9.977921e-01
-9.412851e-01
-8.650572e-01
-7.647223e-01
-6.359521e-01
-4.749604e-01
-2.789515e-01
-4.650258e-02
2.221438e-01
5.248894e-01
8.577003e-01
1.214640e+00
1.588013e+00
1.968628e+00
2.346150e+00
2.709561e+00
3.047685e+00
3.349758e+00
3.606010e+00
3.808218e+00
3.950171e+00
4.028019e+00
4.040460e+00
3.988743e+00
3.876500e+00
3.709403e+00
3.494719e+00
3.240785e+00
2.956471e+00
2.650682e+00
2.331922e+00
2.007975e+00
1.685680e+00
1.370844e+00
1.068240e+00
7.817096e-01
5.142978e-01
2.684160e-01
4.598204e-02
-1.514797e-01
-3.227920e-01
-4.671328e-01
-5.840878e-01
-6.737316e-01
-7.367166e-01
-7.743430e-01
-7.885877e-01
-7.820709e-01
-7.579502e-01
-7.197490e-01
-6.711371e-01
-6.157038e-01
-5.567652e-01
-4.972525e-01
-4.397082e-01
-3.863961e-01
-3.395022e-01
-3.013778e-01
-2.747655e-01
-2.629437e-01
-2.697394e-01
-2.993772e-01
-3.561592e-01
-4.439982e-01
-5.658498e-01
-7.231105e-01
-9.150561e-01
-1.138395e+00
-1.387003e+00
-1.651885e+00
-1.921393e+00
-2.181711e+00
-2.417576e+00
-2.613204e+00
-2.753365e+00
-2.824515e+00
-2.815898e+00
-2.720531e+00
-2.535955e+00
-2.264697e+00
-1.914390e+00
-1.497528e+00
-1.030896e+00
-5.346884e-01
-3.141181e-02
4.553706e-01
9.023619e-01
1.287837e+00
1.592849e+00
1.802269e+00
1.905598e+00
1.897508e+00
1.778108e+00
1.552915e+00
1.232566e+00
8.322729e-01
3.710751e-01
-1.290931e-01
-6.444626e-01
-1.150574e+00
-1.623448e+00
-2.040727e+00
-2.382736e+00
-2.633411e+00
-2.781073e+00
-2.818986e+00
-2.745697e+00
-2.565103e+00
-2.286241e+00
-1.922785e+00
-1.492281e+00
-1.015153e+00
-5.135645e-01
-1.021051e-02
4.728562e-01
9.152907e-01
1.299344e+00
1.610541e+00
1.838134e+00
1.975346e+00
2.019434e+00
1.971585e+00
1.836693e+00
1.623021e+00
1.341759e+00
1.006503e+00
6.326363e-01
2.366364e-01
-1.646892e-01
-5.550054e-01
-9.192458e-01
-1.244348e+00
-1.519866e+00
-1.738409e+00
-1.895859e+00
-1.991370e+00
-2.027148e+00
-2.008045e+00
-1.941026e+00
-1.834553e+00
-1.697930e+00
-1.540667e+00
-1.371889e+00
-1.199827e+00
-1.031430e+00
-8.721066e-01
-7.256257e-01
-5.941664e-01
-4.785168e-01
-3.783901e-01
-2.928185e-01
-2.205709e-01
-1.605396e-01
-1.120428e-01
-7.500863e-02
-5.002615e-02
-3.827242e-02
-4.134646e-02
-6.105048e-02
-9.915996e-02
-1.572152e-01
-2.363531e-01
-3.371822e-01
-4.596943e-01
-6.031973e-01
-7.662556e-01
-9.466345e-01
-1.141251e+00
-1.346148e+00
-1.556505e+00
-1.766716e+00
-1.970536e+00
-2.161315e+00
-2.332309e+00
-2.477052e+00
-2.589761e+00
-2.665736e+00
-2.701702e+00
-2.696063e+00
-2.649023e+00
-2.562560e+00
-2.440259e+00
-2.287010e+00
-2.108632e+00
-1.911440e+00
-1.701841e+00
-1.485954e+00
-1.269310e+00
-1.056608e+00
-8.515439e-01
-6.566848e-01
-4.734069e-01
-3.018828e-01
-1.411344e-01
1.083926e-02
1.568537e-01
3.002499e-01
4.445334e-01
5.929597e-01
7.480955e-01
9.113947e-01
1.082837e+00
1.260675e+00
1.441342e+00
1.619529e+00
1.788458e+00
1.940306e+00
2.066763e+00
2.159650e+00
2.211562e+00
2.216469e+00
2.170231e+00
2.071003e+00
1.919489e+00
1.719014e+00
1.475408e+00
1.196686e+00
8.925404e-01
5.736849e-01
2.511108e-01
-6.466086e-02
-3.642559e-01
-6.399840e-01
-8.861956e-01
-1.099443e+00
-1.278463e+00
-1.423997e+00
-1.538505e+00
-1.625783e+00
-1.690540e+00
-1.737948e+00
-1.773180e+00
-1.800983e+00
-1.825285e+00
-1.848886e+00
-1.873241e+00
-1.898373e+00
-1.922935e+00
-1.944406e+00
-1.959430e+00
-1.964252e+00
-1.955210e+00
-1.929229e+00
-1.884244e+00
-1.819517e+00
-1.735792e+00
-1.635290e+00
-1.521530e+00
-1.399028e+00
-1.272884e+00
-1.148319e+00
-1.030198e+00
-9.226042e-01
-8.284858e-01
-7.494356e-01
-6.856177e-01
-6.358569e-01
-5.978827e-01
-5.687014e-01
-5.450542e-01
-5.239094e-01
-5.029308e-01
-4.808695e-01
-4.578354e-01
-4.354221e-01
-4.166712e-01
-4.058828e-01
-4.082880e-01
-4.296102e-01
-4.755461e-01
-5.512024e-01
-6.605290e-01
-8.057923e-01
-9.871382e-01
-1.202293e+00
-1.446444e+00
-1.712333e+00
-1.990573e+00
-2.270162e+00
-2.539164e+00
-2.785483e+00
-2.997657e+00
-3.165596e+00
-3.281216e+00
-3.338913e+00
-3.335865e+00
-3.272150e+00
-3.150698e+00
-2.977067e+00
-2.759085e+00
-2.506368e+00
-2.229747e+00
-1.940637e+00
-1.650399e+00
-1.369731e+00
-1.108153e+00
-8.735949e-01
-6.721486e-01
-5.079594e-01
-3.832749e-01
-2.986235e-01
-2.530934e-01
-2.446714e-01
-2.705888e-01
-3.276215e-01
-4.122966e-01
-5.209769e-01
-6.498173e-01
-7.946236e-01
-9.506636e-01
-1.112501e+00
-1.273916e+00
-1.427967e+00
-1.567208e+00
-1.684055e+00
-1.771252e+00
-1.822389e+00
-1.832404e+00
-1.798016e+00
-1.718042e+00
-1.593568e+00
-1.427953e+00
-1.226656e+00
-9.969025e-01
-7.471993e-01
-4.867654e-01
-2.249102e-01
2.956368e-02
2.688795e-01
4.866746e-01
6.782251e-01
8.404947e-01
9.720170e-01
1.072644e+00
1.143209e+00
1.185159e+00
1.200215e+00
1.190108e+00
1.156415e+00
1.100499e+00
1.023549e+00
9.266808e-01
8.110779e-01
6.781324e-01
5.295604e-01
3.674694e-01
1.943644e-01
1.308298e-02
-1.733353e-01
-3.618298e-01
-5.495235e-01
-7.339133e-01
-9.130087e-01
-1.085388e+00
-1.250156e+00
-1.406819e+00
-1.555091e+00
-1.694691e+00
-1.825156e+00
-1.945712e+00
-2.055220e+00
-2.152193e+00
-2.234872e+00
-2.301347e+00
-2.349703e+00
-2.378172e+00
-2.385294e+00
-2.370064e+00
-2.332073e+00
-2.271636e+00
-2.189888e+00
-2.088854e+00
-1.971480e+00
-1.841598e+00
-1.703850e+00
-1.563540e+00
-1.426434e+00
-1.298522e+00
-1.185731e+00
-1.093625e+00
-1.027090e+00
-9.900120e-01
-9.849697e-01
-1.012959e+00
-1.073172e+00
-1.162854e+00
-1.277276e+00
-1.409827e+00
-1.552239e+00
-1.694949e+00
-1.827563e+00
-1.939417e+00
-2.020199e+00
-2.060583e+00
-2.052858e+00
-1.991492e+00
-1.873605e+00
-1.699292e+00
-1.471781e+00
-1.197379e+00
-8.851983e-01
-5.466675e-01
-1.948484e-01
1.563920e-01
4.932885e-01
8.030849e-01
1.074865e+00
1.300237e+00
1.473817e+00
1.593468e+00
1.660277e+00
1.678263e+00
1.653852e+00
1.595150e+00
1.511091e+00
1.410558e+00
1.301552e+00
1.190519e+00
1.081892e+00
9.779044e-01
8.786748e-01
7.825400e-01
6.865765e-01
5.872310e-01
4.809680e-01
3.648561e-01
2.370236e-01
9.694857e-02
-5.442794e-02
-2.147489e-01
-3.804137e-01
-5.468330e-01
-7.087230e-01
-8.604030e-01
-9.960749e-01
-1.110073e+00
-1.197089e+00
-1.252373e+00
-1.271931e+00
-1.252718e+00
-1.192821e+00
-1.091643e+00
-9.500661e-01
-7.705764e-01
-5.573404e-01
-3.162004e-01
-5.457608e-02
2.187427e-01
4.939097e-01
7.604290e-01
1.007630e+00
1.225181e+00
1.403598e+00
1.534743e+00
1.612253e+00
1.631911e+00
1.591916e+00
1.493050e+00
1.338719e+00
1.134856e+00
8.896671e-01
6.132356e-01
3.169790e-01
1.299918e-02
-2.866330e-01
-5.706049e-01
-8.290426e-01
-1.054092e+00
-1.240357e+00
-1.385156e+00
-1.488588e+00
-1.553384e+00
-1.584569e+00
-1.588940e+00
-1.574424e+00
-1.549355e+00
-1.521749e+00
-1.498629e+00
-1.485472e+00
-1.485800e+00
-1.500949e+00
-1.530024e+00
-1.570029e+00
-1.616188e+00
-1.662409e+00
-1.701885e+00
-1.727787e+00
-1.733966e+00
-1.715620e+00
-1.669828e+00
-1.595895e+00
-1.495457e+00
-1.372338e+00
-1.232164e+00
-1.081787e+00
-9.285879e-01
-7.797266e-01
-6.414268e-01
-5.183648e-01
-4.132158e-01
-3.263986e-01
-2.560396e-01
-1.981595e-01
-1.470654e-01
-9.591809e-02
-3.742544e-02
3.539484e-02
1.284472e-01
2.458535e-01
3.893791e-01
5.580477e-01
7.479917e-01
9.525594e-01
1.162679e+00
1.367456e+00
1.554957e+00
1.713124e+00
1.830738e+00
1.898358e+00
1.909152e+00
1.859548e+00
1.749632e+00
1.583267e+00
1.367895e+00
1.114050e+00
8.346170e-01
5.439042e-01
2.566198e-01
-1.316280e-02
-2.529583e-01
-4.526693e-01
-6.051772e-01
-7.066900e-01
-7.568359e-01
-7.585115e-01
-7.175144e-01
-6.419991e-01
-5.418125e-01
-4.277589e-01
-3.108478e-01
-2.015659e-01
-1.092078e-01
-4.129344e-02
-3.094408e-03
2.708677e-03
-2.378388e-02
-7.967544e-02
-1.594488e-01
-2.553388e-01
-3.578866e-01
-4.566420e-01
-5.409535e-01
-6.007775e-01
-6.274303e-01
-6.142175e-01
-5.568921e-01
-4.539143e-01
-3.065075e-01
-1.185267e-01
1.038383e-01
3.524904e-01
6.179479e-01
8.899275e-01
1.157949e+00
1.411923e+00
1.642683e+00
1.842431e+00
2.005064e+00
2.126365e+00
2.204057e+00
2.237728e+00
2.228633e+00
2.179422e+00
2.093807e+00
1.976209e+00
1.831419e+00
1.664302e+00
1.479569e+00
1.281641e+00
1.074592e+00
8.621872e-01
6.479655e-01
4.353419e-01
2.276997e-01
2.843933e-02
-1.590269e-01
-3.313350e-01
-4.852713e-01
-6.179008e-01
-7.267016e-01
-8.096891e-01
-8.655170e-01
-8.935450e-01
-8.938645e-01
-8.672775e-01
-8.152244e-01
-7.396675e-01
-6.429398e-01
-5.275817e-01
-3.961888e-01
-2.512981e-01
-9.533176e-02
6.938574e-02
2.405373e-01
4.156577e-01
5.919372e-01
7.660193e-01
9.338373e-01
1.090540e+00
1.230542e+00
1.347733e+00
1.435837e+00
1.488906e+00
1.501890e+00
1.471237e+00
1.395435e+00
1.275443e+00
1.114961e+00
9.205006e-01
7.012439e-01
4.686802e-01
2.360402e-01
1.754984e-02
-1.724502e-01
-3.204620e-01
-4.147922e-01
-4.464399e-01
-4.098316e-01
-3.033356e-01
-1.295037e-01
1.049861e-01
3.896817e-01
7.109744e-01
1.052927e+00
1.398245e+00
1.729323e+00
2.029283e+00
2.282966e+00
2.477801e+00
2.604531e+00
2.657742e+00
2.636164e+00
2.542722e+00
2.384300e+00
2.171240e+00
1.916565e+00
1.635016e+00
1.341932e+00
1.052115e+00
7.787449e-01
5.324694e-01
3.207512e-01
1.475267e-01
1.320617e-02
-8.499773e-02
-1.524647e-01
-1.963635e-01
-2.247467e-01
-2.456440e-01
-2.662410e-01
-2.922147e-01
-3.272689e-01
-3.728915e-01
-4.283308e-01
-4.907701e-01
-5.556690e-01
-6.172307e-01
-6.689551e-01
-7.042330e-01
-7.169411e-01
-7.019977e-01
-6.558440e-01
-5.768191e-01
-4.654037e-01
-3.243144e-01
-1.584405e-01
2.537833e-02
2.187213e-01
4.120831e-01
5.954690e-01
7.590489e-01
8.938295e-01
9.922971e-01
1.048985e+00
1.060918e+00
1.027904e+00
9.526360e-01
8.406059e-01
6.998284e-01
5.404046e-01
3.739564e-01
2.129757e-01
7.012634e-02
-4.246447e-02
-1.138978e-01
-1.351541e-01
-9.967997e-02
-3.883912e-03
1.524939e-01
3.661738e-01
6.303233e-01
9.347595e-01
1.266371e+00
1.609748e+00
1.947987e+00
2.263632e+00
2.539680e+00
2.760604e+00
2.913306e+00
2.987948e+00
2.978593e+00
2.883629e+00
2.705934e+00
2.452782e+00
2.135480e+00
1.768770e+00
1.370009e+00
9.581804e-01
5.527987e-01
1.727683e-01
-1.647146e-01
-4.451410e-01
-6.574831e-01
-7.947534e-01
-8.543064e-01
-8.378806e-01
-7.513930e-01
-6.045142e-01
-4.100533e-01
-1.831899e-01
5.940801e-02
3.005340e-01
5.234127e-01
7.126359e-01
8.550127e-01
9.402835e-01
9.616507e-01
9.160918e-01
8.044322e-01
6.311761e-01
4.041163e-01
1.337581e-01
-1.673868e-01
-4.855812e-01
-8.066600e-01
-1.116797e+00
-1.403210e+00
-1.654769e+00
-1.862510e+00
-2.020017e+00
-2.123674e+00
-2.172760e+00
-2.169378e+00
-2.118207e+00
-2.026098e+00
-1.901522e+00
-1.753936e+00
-1.593099e+00
-1.428404e+00
-1.268265e+00
-1.119610e+00
-9.874935e-01
-8.748548e-01
-7.824185e-01
-7.087377e-01
-6.503734e-01
-6.021999e-01
-5.578293e-01
-5.101395e-01
-4.518881e-01
-3.763777e-01
-2.781293e-01
-1.535045e-01
-1.216242e-03
1.773325e-01
3.779282e-01
5.936718e-01
8.153562e-01
1.032073e+00
1.232007e+00
1.403346e+00
1.535230e+00
1.618637e+00
1.647129e+00
1.617371e+00
1.529383e+00
1.386501e+00
1.195060e+00
9.638568e-01
7.034661e-01
4.254834e-01
1.417922e-01
-1.360896e-01
-3.975355e-01
-6.331931e-01
-8.352285e-01
-9.974552e-01
-1.115377e+00
-1.186182e+00
-1.208710e+00
-1.183413e+00
-1.112320e+00
-9.989892e-01
-8.484394e-01
-6.670400e-01
-4.623433e-01
-2.428450e-01
-1.767041e-02
2.038095e-01
4.124164e-01
5.996291e-01
7.580386e-01
8.817477e-01
9.666718e-01
1.010705e+00
1.013734e+00
9.774990e-01
9.053389e-01
8.018481e-01
6.725056e-01
5.233167e-01
3.605037e-01
1.902640e-01
1.859715e-02
-1.488104e-01
-3.066676e-01
-4.501532e-01
-5.750083e-01
-6.776604e-01
-7.553803e-01
-8.064564e-01
-8.303547e-01
-8.278285e-01
-8.009431e-01
-7.529960e-01
-6.883280e-01
-6.120440e-01
-5.296720e-01
-4.467991e-01
-3.687208e-01
-3.001317e-01
-2.448758e-01
-2.057611e-01
-1.844354e-01
-1.813148e-01
-1.955560e-01
-2.250667e-01
-2.665513e-01
-3.155978e-01
-3.668102e-01
-4.139938e-01
-4.503980e-01
-4.690144e-01
-4.629245e-01
-4.256856e-01
-3.517427e-01
-2.368498e-01
-7.848193e-02
1.237887e-01
3.679835e-01
6.495119e-01
9.611061e-01
1.292926e+00
1.632856e+00
1.966992e+00
2.280306e+00
2.557452e+00
2.783665e+00
2.945685e+00
3.032667e+00
3.036987e+00
2.954908e+00
2.787021e+00
2.538439e+00
2.218667e+00
1.841172e+00
1.422620e+00
9.818620e-01
5.387134e-01
1.126489e-01
-2.784807e-01
-6.195861e-01
-8.992285e-01
-1.110180e+00
-1.249614e+00
-1.318934e+00
-1.323273e+00
-1.270735e+00
-1.171485e+00
-1.036755e+00
-8.778796e-01
-7.054419e-01
-5.285817e-01
-3.545293e-01
-1.883773e-01
-3.308903e-02
1.102872e-01
2.422532e-01
3.644095e-01
4.789901e-01
5.884389e-01
6.950709e-01
8.008345e-01
9.071707e-01
1.014953e+00
1.124479e+00
1.235492e+00
1.347199e+00
1.458285e+00
1.566904e+00
1.670656e+00
1.766570e+00
1.851109e+00
1.920219e+00
1.969457e+00
1.994204e+00
1.989975e+00
1.952812e+00
1.879731e+00
1.769177e+00
1.621428e+00
1.438903e+00
1.226305e+00
9.905874e-01
7.407177e-01
4.872563e-01
2.417829e-01
1.621323e-02
-1.779340e-01
-3.302653e-01
-4.321817e-01
-4.774482e-01
-4.626290e-01
-3.873698e-01
-2.545143e-01
-7.005025e-02
1.571147e-01
4.155460e-01
6.918349e-01
9.712932e-01
1.238762e+00
1.479488e+00
1.680019e+00
1.829038e+00
1.918077e+00
1.942048e+00
1.899533e+00
1.792802e+00
1.627581e+00
1.412558e+00
1.158717e+00
8.785309e-01
5.851328e-01
2.915061e-01
9.782375e-03
-2.493212e-01
-4.769044e-01
-6.661290e-01
-8.123274e-01
-9.130038e-01
-9.677593e-01
-9.781654e-01
-9.476029e-01
-8.810693e-01
-7.849514e-01
-6.667511e-01
-5.347555e-01
-3.976451e-01
-2.640466e-01
-1.420464e-01
-3.869448e-02
4.046288e-02
9.178014e-02
1.137963e-01
1.073719e-01
7.565520e-02
2.387093e-02
-4.105924e-02
-1.110360e-01
-1.773996e-01
-2.315918e-01
-2.658095e-01
-2.735954e-01
-2.503232e-01
-1.935389e-01
-1.031349e-01
1.865818e-02
1.674655e-01
3.371369e-01
5.202668e-01
7.088249e-01
8.948462e-01
1.071119e+00
1.231801e+00
1.372912e+00
1.492628e+00
1.591376e+00
1.671690e+00
1.737883e+00
1.795547e+00
1.850966e+00
1.910480e+00
1.979860e+00
2.063753e+00
2.165210e+00
2.285357e+00
2.423218e+00
2.575725e+00
2.737901e+00
2.903229e+00
3.064155e+00
3.212695e+00
3.341074e+00
3.442346e+00
3.510941e+00
3.543076e+00
3.537030e+00
3.493232e+00
3.414192e+00
3.304276e+00
3.169352e+00
3.016343e+00
2.852731e+00
2.686039e+00
2.523344e+00
2.370839e+00
2.233489e+00
2.114785e+00
2.016609e+00
1.939226e+00
1.881377e+00
1.840471e+00
1.812847e+00
1.794078e+00
1.779296e+00
1.763498e+00
1.741818e+00
1.709742e+00
1.663264e+00
1.598982e+00
1.514151e+00
1.406719e+00
1.275371e+00
1.119598e+00
9.397950e-01
7.373721e-01
5.148545e-01
2.759294e-01
2.540464e-02
-2.309463e-01
-4.866563e-01
-7.349356e-01
-9.691032e-01
-1.183025e+00
-1.371510e+00
-1.530606e+00
-1.657789e+00
-1.752012e+00
-1.813642e+00
-1.844289e+00
-1.846574e+00
-1.823839e+00
-1.779850e+00
-1.718504e+00
-1.643570e+00
-1.558492e+00
-1.466256e+00
-1.369355e+00
-1.269818e+00
-1.169310e+00
-1.069268e+00
-9.710339e-01
-8.759668e-01
-7.855064e-01
-7.011747e-01
-6.245294e-01
-5.570848e-01
-5.002318e-01
-4.551844e-01
-4.229705e-01
-4.044690e-01
-4.004805e-01
-4.118080e-01
-4.393200e-01
-4.839734e-01
-5.467855e-01
-6.287534e-01
-7.307353e-01
-8.533115e-01
-9.966509e-01
-1.160406e+00
-1.343653e+00
-1.544889e+00
-1.762076e+00
-1.992719e+00
-2.233955e+00
-2.482622e+00
-2.735294e+00
-2.988272e+00
-3.237534e+00
-3.478664e+00
-3.706796e+00
-3.916589e+00
-4.102295e+00
-4.257914e+00
-4.377476e+00
-4.455416e+00
-4.487030e+00
-4.468939e+00
-4.399528e+00
-4.279266e+00
-4.110887e+00
-3.899375e+00
-3.651763e+00
-3.376752e+00
-3.084191e+00
-2.784462e+00
-2.487825e+00
-2.203781e+00
-1.940492e+00
-1.704321e+00
-1.499511e+00
-1.328042e+00
-1.189671e+00
-1.082153e+00
-1.001619e+00
-9.430817e-01
-9.009969e-01
-8.698420e-01
-8.446311e-01
-8.213202e-01
-7.970580e-01
-7.702627e-01
-7.405270e-01
-7.083760e-01
-6.749237e-01
-6.414846e-01
-6.092022e-01
-5.787547e-01
-5.501823e-01
-5.228683e-01
-4.956725e-01
-4.671950e-01
-4.361218e-01
-4.015922e-01
-3.635259e-01
-3.228542e-01
-2.816188e-01
-2.429211e-01
-2.107247e-01
-1.895349e-01
-1.839854e-01
-1.983766e-01
-2.362101e-01
-2.997673e-01
-3.897738e-01
-5.051879e-01
-6.431334e-01
-7.989849e-01
-9.665953e-01
-1.138640e+00
-1.307039e+00
-1.463420e+00
-1.599575e+00
-1.707882e+00
-1.781673e+00
-1.815536e+00
-1.805558e+00
-1.749508e+00
-1.646970e+00
-1.499436e+00
-1.310337e+00
-1.085034e+00
-8.307330e-01
-5.563260e-01
-2.721481e-01
1.036621e-02
2.791237e-01
5.219071e-01
7.269855e-01
8.837712e-01
9.834740e-01
1.019695e+00
9.888966e-01
8.906783e-01
7.278274e-01
5.061115e-01
2.338369e-01
-7.878230e-02
-4.203685e-01
-7.791509e-01
-1.143676e+00
-1.503386e+00
-1.849021e+00
-2.172831e+00
-2.468601e+00
-2.731555e+00
-2.958162e+00
-3.145932e+00
-3.293238e+00
-3.399192e+00
-3.463599e+00
-3.486981e+00
-3.470630e+00
-3.416698e+00
-3.328270e+00
-3.209414e+00
-3.065179e+00
-2.901531e+00
-2.725204e+00
-2.543474e+00
-2.363839e+00
-2.193637e+00
-2.039632e+00
-1.907596e+00
-1.801953e+00
-1.725525e+00
-1.679403e+00
-1.662973e+00
-1.674086e+00
-1.709331e+00
-1.764394e+00
-1.834417e+00
-1.914350e+00
-1.999246e+00
-2.084483e+00
-2.165929e+00
-2.240048e+00
-2.303960e+00
-2.355477e+00
-2.393099e+00
-2.415995e+00
-2.423941e+00
-2.417234e+00
-2.396578e+00
-2.362944e+00
-2.317425e+00
-2.261083e+00
-2.194811e+00
-2.119225e+00
-2.034582e+00
-1.940730e+00
-1.837095e+00
-1.722675e+00
-1.596056e+00
-1.455432e+00
-1.298671e+00
-1.123419e+00
-9.272819e-01
-7.080727e-01
-4.641161e-01
-1.945684e-01
1.002920e-01
4.188504e-01
7.580503e-01
1.113406e+00
1.479128e+00
1.848328e+00
2.213301e+00
2.565839e+00
2.897586e+00
3.200423e+00
3.466890e+00
3.690608e+00
3.866714e+00
3.992227e+00
4.066332e+00
4.090506e+00
4.068487e+00
4.006055e+00
3.910656e+00
3.790910e+00
3.656040e+00
3.515294e+00
3.377389e+00
3.250027e+00
3.139505e+00
3.050432e+00
2.985572e+00
2.945804e+00
2.930206e+00
2.936231e+00
2.959979e+00
2.996515e+00
3.040202e+00
3.085028e+00
3.124889e+00
3.153829e+00
3.166240e+00
3.157037e+00
3.121846e+00
3.057197e+00
2.960751e+00
2.831520e+00
2.670074e+00
2.478669e+00
2.261297e+00
2.023586e+00
1.772574e+00
1.516341e+00
1.263520e+00
1.022735e+00
8.020047e-01
6.081694e-01
4.463997e-01
3.198331e-01
2.293782e-01
1.737061e-01
1.494238e-01
1.514045e-01
1.732330e-01
2.077178e-01
2.474187e-01
2.851500e-01
3.144276e-01
3.298397e-01
3.273348e-01
3.044226e-01
2.602882e-01
1.958199e-01
1.135453e-01
1.747691e-02
-8.713611e-02
-1.941446e-01
-2.969120e-01
-3.887830e-01
-4.635736e-01
-5.160443e-01
-5.423107e-01
-5.401522e-01
-5.091905e-01
-4.509253e-01
-3.686343e-01
-2.671552e-01
-1.525814e-01
-3.189692e-02
8.742113e-02
1.978163e-01
2.920671e-01
3.636911e-01
4.073248e-01
4.190605e-01
3.967180e-01
3.400213e-01
2.506570e-01
1.321980e-01
-1.010817e-02
-1.696704e-01
-3.389730e-01
-5.100449e-01
-6.749354e-01
-8.261622e-01
-9.571048e-01
-1.062324e+00
-1.137803e+00
-1.181097e+00
-1.191402e+00
-1.169539e+00
-1.117858e+00
-1.040068e+00
-9.410043e-01
-8.263456e-01
-7.022813e-01
-5.751601e-01
-4.511306e-01
-3.357979e-01
-2.339201e-01
-1.491674e-01
-8.396301e-02
-3.941971e-02
-1.537492e-02
-1.051460e-02
-2.256215e-02
-4.849948e-02
-8.478431e-02
-1.275337e-01
-1.726585e-01
-2.159517e-01
-2.531515e-01
-2.800069e-01
-2.923721e-01
-2.863440e-01
-2.584389e-01
-2.057929e-01
-1.263608e-01
-1.909067e-02
1.159416e-01
2.774416e-01
4.628510e-01
6.683461e-01
8.888827e-01
1.118294e+00
1.349450e+00
1.574491e+00
1.785129e+00
1.973028e+00
2.130230e+00
2.249625e+00
2.325408e+00
2.353508e+00
2.331922e+00
2.260927e+00
2.143137e+00
1.983373e+00
1.788370e+00
1.566326e+00
1.326348e+00
1.077845e+00
8.299183e-01
5.908113e-01
3.674472e-01
1.650999e-01
-1.278993e-02
-1.646418e-01
-2.906123e-01
-3.923404e-01
-4.725909e-01
-5.348358e-01
-5.828154e-01
-6.201223e-01
-6.498437e-01
-6.742926e-01
-6.948431e-01
-7.118799e-01
-7.248643e-01
-7.325099e-01
-7.330534e-01
-7.245996e-01
-7.055039e-01
-6.747540e-01
-6.323011e-01
-5.792973e-01
-5.182028e-01
-4.527451e-01
-3.877302e-01
-3.287327e-01
-2.817003e-01
-2.525196e-01
-2.465852e-01
-2.684044e-01
-3.212562e-01
-4.069121e-01
-5.254181e-01
-6.749381e-01
-8.516638e-01
-1.049810e+00
-1.261722e+00
-1.478132e+00
-1.688582e+00
-1.882024e+00
-2.047560e+00
-2.175279e+00
-2.257105e+00
-2.287553e+00
-2.264320e+00
-2.188634e+00
-2.065311e+00
-1.902526e+00
-1.711309e+00
-1.504826e+00
-1.297516e+00
-1.104158e+00
-9.389489e-01
-8.146734e-01
-7.420036e-01
-7.289668e-01
-7.805827e-01
-8.986605e-01
-1.081734e+00
-1.325116e+00
-1.621062e+00
-1.959043e+00
-2.326126e+00
-2.707485e+00
-3.087028e+00
-3.448137e+00
-3.774488e+00
-4.050914e+00
-4.264258e+00
-4.404144e+00
-4.463628e+00
-4.439664e+00
-4.333340e+00
-4.149877e+00
-3.898363e+00
-3.591246e+00
-3.243611e+00
-2.872284e+00
-2.494825e+00
-2.128493e+00
-1.789265e+00
-1.490973e+00
-1.244654e+00
-1.058120e+00
-9.357747e-01
-8.786638e-01
-8.846996e-01
-9.490343e-01
-1.064526e+00
-1.222259e+00
-1.412088e+00
-1.623172e+00
-1.844487e+00
-2.065277e+00
-2.275452e+00
-2.465905e+00
-2.628762e+00
-2.757573e+00
-2.847444e+00
-2.895132e+00
-2.899087e+00
-2.859447e+00
-2.777964e+00
-2.657859e+00
-2.503617e+00
-2.320719e+00
-2.115341e+00
-1.894051e+00
-1.663518e+00
-1.430251e+00
-1.200386e+00
-9.795118e-01
-7.725305e-01
-5.835526e-01
-4.158121e-01
-2.716034e-01
-1.522403e-01
-5.804205e-02
1.164472e-02
5.837831e-02
8.450100e-02
9.296380e-02
8.710355e-02
7.038872e-02
4.615848e-02
1.738542e-02
-1.350773e-02
-4.475353e-02
-7.525579e-02
-1.045200e-01
-1.325166e-01
-1.595070e-01
-1.858671e-01
-2.119411e-01
-2.379538e-01
-2.639941e-01
-2.900700e-01
-3.162173e-01
-3.426351e-01
-3.698108e-01
-3.986011e-01
-4.302409e-01
-4.662635e-01
-5.083360e-01
-5.580317e-01
-6.165755e-01
-6.846117e-01
-7.620374e-01
-8.479368e-01
-9.406304e-01
-1.037833e+00
-1.136891e+00
-1.235066e+00
-1.329800e+00
-1.418948e+00
-1.500911e+00
-1.574681e+00
-1.639766e+00
-1.696042e+00
-1.743520e+00
-1.782102e+00
-1.811327e+00
-1.830180e+00
-1.836958e+00
-1.829245e+00
-1.803968e+00
-1.757560e+00
-1.686182e+00
-1.585992e+00
-1.453434e+00
-1.285506e+00
-1.079998e+00
-8.356828e-01
-5.524470e-01
-2.313585e-01
1.253353e-01
5.142809e-01
9.311600e-01
1.370885e+00
1.827827e+00
2.296061e+00
2.769592e+00
3.242560e+00
3.709406e+00
4.165009e+00
4.604794e+00
5.024819e+00
5.421835e+00
5.793327e+00
6.137501e+00
6.453233e+00
6.739963e+00
6.997532e+00
7.226010e+00
7.425503e+00
7.596012e+00
7.737328e+00
7.849026e+00
7.930533e+00
7.981292e+00
8.000984e+00
7.989819e+00
7.948833e+00
7.880185e+00
7.787403e+00
7.675539e+00
7.551207e+00
7.422461e+00
7.298497e+00
7.189191e+00
7.104491e+00
7.053700e+00
7.044744e+00
7.083482e+00
7.173156e+00
7.314051e+00
7.503409e+00
7.735638e+00
8.002790e+00
8.295261e+00
8.602650e+00
8.914670e+00
9.222015e+00
9.517095e+00
9.794555e+00
1.005154e+01
1.028765e+01
1.050470e+01
1.070613e+01
1.089638e+01
1.108013e+01
1.126158e+01
1.144385e+01
1.162851e+01
1.181539e+01
1.200257e+01
1.218654e+01
1.236251e+01
1.252479e+01
1.266718e+01
1.278334e+01
1.286712e+01
1.291282e+01
1.291545e+01
1.287091e+01
1.277628e+01
1.262994e+01
1.243189e+01
1.218389e+01
1.188967e+01
1.155500e+01
1.118764e+01
1.079720e+01
1.039475e+01
9.992380e+00
9.602530e+00
9.237329e+00
8.907880e+00
8.623619e+00
8.391783e+00
8.217048e+00
8.101374e+00
8.044057e+00
8.041981e+00
8.090041e+00
8.181684e+00
8.309492e+00
8.465767e+00
8.643048e+00
8.834529e+00
9.034364e+00
9.237858e+00
9.441545e+00
9.643196e+00
9.841751e+00
1.003722e+01
1.023056e+01
1.042350e+01
1.061841e+01
1.081809e+01
1.102558e+01
1.124395e+01
1.147600e+01
1.172403e+01
1.198949e+01
1.227276e+01
1.257288e+01
1.288743e+01
1.321247e+01
1.354269e+01
1.387165e+01
1.419217e+01
1.449678e+01
1.477824e+01
1.503000e+01
1.524655e+01
1.542378e+01
1.555906e+01
1.565133e+01
1.570102e+01
1.570991e+01
1.568097e+01
1.561817e+01
1.552631e+01
1.541087e+01
1.527789e+01
1.513381e+01
1.498536e+01
1.483933e+01
1.470237e+01
1.458072e+01
1.447986e+01
1.440427e+01
1.435717e+01
1.434028e+01
1.435379e+01
1.439629e+01
1.446486e+01
1.455528e+01
1.466223e+01
1.477966e+01
1.490121e+01
1.502060e+01
1.513213e+01
1.523116e+01
1.531443e+01
1.538041e+01
1.542946e+01
1.546379e+01
1.548732e+01
1.550531e+01
1.552388e+01
1.554943e+01
1.558804e+01
1.564494e+01
1.572418e+01
1.582837e+01
1.595876e+01
1.611535e+01
1.629721e+01
1.650272e+01
1.672984e+01
1.697621e+01
1.723915e+01
1.751550e+01
1.780141e+01
1.809205e+01
1.838144e+01
1.866224e+01
1.892584e+01
1.916247e+01
1.936159e+01
1.951227e+01
1.960385e+01
1.962641e+01
1.957137e+01
1.943198e+01
1.920367e+01
1.888436e+01
1.847457e+01
1.797746e+01
1.739874e+01
1.674650e+01
1.603094e+01
1.526405e+01
1.445931e+01
1.363128e+01
1.279526e+01
1.196687e+01
1.116169e+01
1.039474e+01
9.680103e+00
9.030394e+00
8.456373e+00
7.966528e+00
7.566757e+00
7.260132e+00
7.046777e+00
6.923860e+00
6.885716e+00
6.924107e+00
7.028601e+00
7.187070e+00
7.386276e+00
7.612536e+00
7.852415e+00
8.093451e+00
8.324840e+00
8.538077e+00
8.727479e+00
8.890583e+00
9.028355e+00
9.145199e+00
9.248757e+00
9.349496e+00
9.460124e+00
9.594858e+00
9.768617e+00
9.996161e+00
1.029125e+01
1.066583e+01
1.112936e+01
1.168815e+01
1.234499e+01
1.309888e+01
1.394504e+01
1.487510e+01
1.587756e+01
1.693844e+01
1.804202e+01
1.917166e+01
2.031068e+01
2.144305e+01
2.255416e+01
2.363131e+01
2.466422e+01
2.564535e+01
2.657012e+01
2.743709e+01
2.824796e+01
2.900749e+01
2.972335e+01
3.040572e+01
3.106696e+01
3.172104e+01
3.238302e+01
3.306849e+01
3.379313e+01
3.457229e+01
3.542083e+01
3.635288e+01
3.738181e+01
3.852006e+01
3.977896e+01
4.116837e+01
4.269615e+01
4.436750e+01
4.618428e+01
4.814428e+01
5.024069e+01
5.246184e+01
5.479116e+01
5.720763e+01
5.968647e+01
6.220014e+01
6.471968e+01
6.721601e+01
6.966139e+01
7.203076e+01
7.430297e+01
7.646177e+01
7.849658e+01
8.040293e+01
8.218253e+01
8.384296e+01
8.539706e+01
8.686186e+01
8.825728e+01
8.960460e+01
9.092484e+01
9.223712e+01
9.355724e+01
9.489651e+01
9.626092e+01
9.765081e+01
9.906100e+01
1.004814e+02
1.018978e+02
1.032934e+02
1.046502e+02
1.059502e+02
1.071774e+02
1.083185e+02
1.093645e+02
1.103111e+02
1.111592e+02
1.119148e+02
1.125889e+02
1.131963e+02
1.137549e+02
1.142847e+02
1.148065e+02
1.153409e+02
1.159076e+02
1.165247e+02
1.172082e+02
1.179715e+02
1.188257e+02
1.197786e+02
1.208354e+02
1.219985e+02
1.232677e+02
1.246406e+02
1.261124e+02
1.276772e+02
1.293273e+02
1.310543e+02
1.328492e+02
1.347027e+02
1.366058e+02
1.385498e+02
1.405268e+02
1.425300e+02
1.445533e+02
1.465915e+02
1.486404e+02
1.506961e+02
1.527552e+02
1.548141e+02
1.568692e+02
1.589156e+02
1.609478e+02
1.629583e+02
1.649378e+02
1.668748e+02
1.687555e+02
1.705637e+02
1.722811e+02
1.738878e+02
1.753625e+02
1.766832e+02
1.778279e+02
1.787750e+02
1.795043e+02
1.799976e+02
1.802392e+02
1.802171e+02
1.799229e+02
1.793532e+02
1.785099e+02
1.774003e+02
1.760380e+02
1.744427e+02
1.726403e+02
1.706625e+02
1.685464e+02
1.663336e+02
1.640689e+02
1.617996e+02
1.595728e+02
1.574346e+02
1.554275e+02
1.535886e+02
1.519480e+02
1.505274e+02
1.493385e+02
1.483827e+02
1.476506e+02
1.471227e+02
1.467696e+02
1.465543e+02
1.464334e+02
1.463599e+02
1.462855e+02
1.461632e+02
1.459498e+02
1.456083e+02
1.451094e+02
1.444327e+02
1.435672e+02
1.425115e+02
1.412725e+02
1.398647e+02
1.383086e+02
1.366285e+02
1.348515e+02
1.330049e+02
1.311153e+02
1.292068e+02
1.273004e+02
1.254132e+02
1.235580e+02
1.217432e+02
1.199733e+02
1.182490e+02
1.165683e+02
1.149266e+02
1.133177e+02
1.117347e+02
1.101700e+02
1.086161e+02
1.070658e+02
1.055121e+02
1.039483e+02
1.023679e+02
1.007645e+02
9.913147e+01
9.746210e+01
9.574974e+01
9.398799e+01
9.217116e+01
9.029490e+01
8.835692e+01
8.635784e+01
8.430204e+01
8.219839e+01
8.006087e+01
7.790881e+01
7.576689e+01
7.366470e+01
7.163586e+01
6.971685e+01
6.794546e+01
6.635906e+01
6.499278e+01
6.387762e+01
6.303885e+01
6.249458e+01
6.225473e+01
6.232051e+01
6.268438e+01
6.333052e+01
6.423580e+01
6.537113e+01
6.670308e+01
6.819575e+01
6.981258e+01
7.151816e+01
7.327989e+01
7.506929e+01
7.686302e+01
7.864358e+01
8.039952e+01
8.212529e+01
8.382072e+01
8.549017e+01
8.714151e+01
8.878488e+01
9.043151e+01
9.209259e+01
9.377831e+01
9.549712e+01
9.725544e+01
9.905744e+01
1.009054e+02
1.028000e+02
1.047411e+02
1.067282e+02
1.087612e+02
1.108406e+02
1.129683e+02
1.151468e+02
1.173797e+02
1.196707e+02
1.220230e+02
1.244386e+02
1.269171e+02
1.294552e+02
1.320455e+02
1.346764e+02
1.373317e+02
1.399905e+02
1.426279e+02
1.452160e+02
1.477245e+02
1.501231e+02
1.523826e+02
1.544770e+02
1.563853e+02
1.580931e+02
1.595937e+02
1.608894e+02
1.619913e+02
1.629195e+02
1.637021e+02
1.643739e+02
1.649747e+02
1.655475e+02
1.661359e+02
1.667823e+02
1.675254e+02
1.683986e+02
1.694280e+02
1.706316e+02
1.720181e+02
1.735868e+02
1.753280e+02
1.772232e+02
1.792469e+02
1.813677e+02
1.835502e+02
1.857571e+02
1.879507e+02
1.900947e+02
1.921553e+02
1.941030e+02
1.959123e+02
1.975630e+02
1.990398e+02
2.003320e+02
2.014338e+02
2.023430e+02
2.030608e+02
2.035912e+02
2.039400e+02
2.041144e+02
2.041225e+02
2.039724e+02
2.036721e+02
2.032289e+02
2.026494e+02
2.019387e+02
2.011009e+02
2.001390e+02
1.990551e+02
1.978509e+02
1.965284e+02
1.950906e+02
1.935418e+02
1.918889e+02
1.901414e+02
1.883121e+02
1.864167e+02
1.844742e+02
1.825057e+02
1.805344e+02
1.785838e+02
1.766773e+02
1.748367e+02
1.730808e+02
1.714249e+02
1.698797e+02
1.684508e+02
1.671388e+02
1.659397e+02
1.648451e+02
1.638437e+02
1.629225e+02
1.620676e+02
1.612665e+02
1.605085e+02
1.597862e+02
1.590962e+02
1.584393e+02
1.578205e+02
1.572482e+02
1.567341e+02
1.562912e+02
1.559333e+02
1.556735e+02
1.555232e+02
1.554914e+02
1.555842e+02
1.558046e+02
1.561527e+02
1.566261e+02
1.572204e+02
1.579302e+02
1.587491e+02
1.596707e+02
1.606886e+02
1.617962e+02
1.629865e+02
1.642515e+02
1.655815e+02
1.669642e+02
1.683841e+02
1.698221e+02
1.712550e+02
1.726558e+02
1.739943e+02
1.752378e+02
1.763525e+02
1.773052e+02
1.780642e+02
1.786015e+02
1.788940e+02
1.789245e+02
1.786827e+02
1.781657e+02
1.773780e+02
1.763315e+02
1.750450e+02
1.735432e+02
1.718562e+02
1.700178e+02
1.680646e+02
1.660347e+02
1.639657e+02
1.618941e+02
1.598533e+02
1.578730e+02
1.559782e+02
1.541885e+02
1.525179e+02
1.509748e+02
1.495625e+02
1.482793e+02
1.471197e+02
1.460755e+02
1.451362e+02
1.442907e+02
1.435285e+02
1.428401e+02
1.422184e+02
1.416592e+02
1.411613e+02
1.407267e+02
1.403604e+02
1.400701e+02
1.398655e+02
1.397578e+02
1.397593e+02
1.398824e+02
1.401397e+02
1.405428e+02
1.411025e+02
1.418280e+02
1.427265e+02
1.438029e+02
1.450598e+02
1.464969e+02
1.481110e+02
1.498962e+02
1.518436e+02
1.539419e+02
1.561778e+02
1.585355e+02
1.609981e+02
1.635474e+02
1.661645e+02
1.688300e+02
1.715249e+02
1.742306e+02
1.769294e+02
1.796045e+02
1.822401e+02
1.848216e+02
1.873351e+02
1.897671e+02
1.921047e+02
1.943347e+02
1.964440e+02
1.984194e+02
2.002479e+02
2.019171e+02
2.034156e+02
2.047340e+02
2.058651e+02
2.068051e+02
2.075537e+02
2.081150e+02
2.084974e+02
2.087136e+02
2.087806e+02
2.087190e+02
2.085523e+02
2.083063e+02
2.080077e+02
2.076833e+02
2.073591e+02
2.070589e+02
2.068035e+02
2.066100e+02
2.064915e+02
2.064565e+02
2.065089e+02
2.066485e+02
2.068715e+02
2.071716e+02
2.075403e+02
2.079688e+02
2.084487e+02
2.089728e+02
2.095357e+02
2.101341e+02
2.107668e+02
2.114343e+02
2.121380e+02
2.128794e+02
2.136597e+02
2.144785e+02
2.153337e+02
2.162214e+02
2.171354e+02
2.180677e+02
2.190090e+02
2.199494e+02
2.208790e+02
2.217884e+02
2.226695e+02
2.235156e+02
2.243219e+02
2.250853e+02
2.258044e+02
2.264792e+02
2.271110e+02
2.277019e+02
2.282549e+02
2.287734e+02
2.292612e+02
2.297223e+02
2.301606e+02
2.305803e+02
2.309849e+02
2.313773e+02
2.317598e+02
2.321333e+02
2.324978e+02
2.328516e+02
2.331921e+02
2.335157e+02
2.338183e+02
2.340960e+02
2.343456e+02
2.345656e+02
2.347564e+02
2.349208e+02
2.350643e+02
2.351952e+02
2.353234e+02
2.354607e+02
2.356189e+02
2.358092e+02
2.360407e+02
2.363196e+02
2.366479e+02
2.370228e+02
2.374368e+02
2.378774e+02
2.383281e+02
2.387694e+02
2.391802e+02
2.395398e+02
2.398287e+02
2.400312e+02
2.401359e+02
2.401368e+02
2.400332e+02
2.398296e+02
2.395347e+02
2.391600e+02
2.387188e+02
2.382245e+02
2.376893e+02
2.371232e+02
2.365331e+02
2.359229e+02
2.352931e+02
2.346413e+02
2.339622e+02
2.332492e+02
2.324938e+02
2.316874e+02
2.308207e+02
2.298846e+02
2.288705e+02
2.277699e+02
2.265749e+02
2.252783e+02
2.238736e+02
2.223559e+02
2.207218e+02
2.189704e+02
2.171036e+02
2.151267e+02
2.130483e+02
2.108811e+02
2.086406e+02
2.063456e+02
2.040168e+02
2.016762e+02
1.993457e+02
1.970463e+02
1.947970e+02
1.926135e+02
1.905080e+02
1.884889e+02
1.865603e+02
1.847231e+02
1.829753e+02
1.813131e+02
1.797317e+02
1.782265e+02
1.767939e+02
1.754316e+02
1.741389e+02
1.729166e+02
1.717664e+02
1.706902e+02
1.696894e+02
1.687638e+02
1.679110e+02
1.671259e+02
1.664005e+02
1.657236e+02
1.650820e+02
1.644607e+02
1.638442e+02
1.632175e+02
1.625675e+02
1.618835e+02
1.611583e+02
1.603880e+02
1.595722e+02
1.587127e+02
1.578131e+02
1.568770e+02
1.559071e+02
1.549037e+02
1.538638e+02
1.527810e+02
1.516449e+02
1.504424e+02
1.491583e+02
1.477773e+02
1.462860e+02
1.446747e+02
1.429399e+02
1.410862e+02
1.391272e+02
1.370869e+02
1.349989e+02
1.329060e+02
1.308580e+02
1.289092e+02
1.271153e+02
1.255296e+02
1.241996e+02
1.231635e+02
1.224475e+02
1.220636e+02
1.220094e+02
1.222673e+02
1.228070e+02
1.235867e+02
1.245569e+02
1.256633e+02
1.268503e+02
1.280648e+02
1.292585e+02
1.303909e+02
1.314307e+02
1.323569e+02
1.331591e+02
1.338373e+02
1.344006e+02
1.348661e+02
1.352567e+02
1.355992e+02
1.359221e+02
1.362537e+02
1.366207e+02
1.370463e+02
1.375503e+02
1.381479e+02
1.388508e+02
1.396668e+02
1.406013e+02
1.416578e+02
1.428386e+02
1.441456e+02
1.455798e+02
1.471416e+02
1.488292e+02
1.506380e+02
1.525590e+02
1.545776e+02
1.566726e+02
1.588155e+02
1.609706e+02
1.630958e+02
1.651436e+02
1.670632e+02
1.688034e+02
1.703148e+02
1.715540e+02
1.724860e+02
1.730873e+02
1.733484e+02
1.732749e+02
1.728880e+02
1.722241e+02
1.713328e+02
1.702742e+02
1.691155e+02
1.679267e+02
1.667766e+02
1.657286e+02
1.648372e+02
1.641450e+02
1.636813e+02
1.634611e+02
1.634862e+02
1.637461e+02
1.642208e+02
1.648838e+02
1.657048e+02
1.666530e+02
1.676993e+02
1.688188e+02
1.699917e+02
1.712036e+02
1.724458e+02
1.737136e+02
1.750054e+02
1.763201e+02
1.776556e+02
1.790063e+02
1.803619e+02
1.817059e+02
1.830158e+02
1.842636e+02
1.854173e+02
1.864435e+02
1.873102e+02
1.879900e+02
1.884631e+02
1.887197e+02
1.887618e+02
1.886042e+02
1.882735e+02
1.878074e+02
1.872521e+02
1.866591e+02
1.860824e+02
1.855744e+02
1.851835e+02
1.849511e+02
1.849097e+02
1.850820e+02
1.854805e+02
1.861077e+02
1.869571e+02
1.880145e+02
1.892593e+02
1.906664e+02
1.922075e+02
1.938527e+02
1.955716e+02
1.973343e+02
1.991121e+02
2.008777e+02
2.026058e+02
2.042726e+02
2.058562e+02
2.073369e+02
2.086967e+02
2.099204e+02
2.109958e+02
2.119142e+02
2.126710e+02
2.132666e+02
2.137063e+02
2.140005e+02
2.141652e+02
2.142208e+02
2.141921e+02
2.141065e+02
2.139933e+02
2.138817e+02
2.137995e+02
2.137711e+02
2.138159e+02
2.139478e+02
2.141733e+02
2.144917e+02
2.148953e+02
2.153696e+02
2.158943e+02
2.164451e+02
2.169949e+02
2.175157e+02
2.179796e+02
2.183609e+02
2.186366e+02
2.187871e+02
2.187973e+02
2.186561e+02
2.183566e+02
2.178958e+02
2.172741e+02
2.164953e+02
2.155655e+02
2.144932e+02
2.132887e+02
2.119639e+02
2.105317e+02
2.090064e+02
2.074029e+02
2.057371e+02
2.040254e+02
2.022847e+02
2.005325e+02
1.987861e+02
1.970631e+02
1.953805e+02
1.937549e+02
1.922019e+02
1.907359e+02
1.893700e+02
1.881158e+02
1.869828e+02
1.859788e+02
1.851094e+02
1.843777e+02
1.837852e+02
1.833305e+02
1.830108e+02
1.828207e+02
1.827535e+02
1.828005e+02
1.829515e+02
1.831952e+02
1.835187e+02
1.839083e+02
1.843496e+02
1.848277e+02
1.853275e+02
1.858345e+02
1.863344e+02
1.868141e+02
1.872615e+02
1.876658e+02
1.880175e+02
1.883079e+02
1.885294e+02
1.886750e+02
1.887378e+02
1.887107e+02
1.885865e+02
1.883572e+02
1.880141e+02
1.875482e+02
1.869498e+02
1.862094e+02
1.853174e+02
1.842653e+02
1.830458e+02
1.816533e+02
1.800850e+02
1.783410e+02
1.764252e+02
1.743454e+02
1.721138e+02
1.697465e+02
1.672636e+02
1.646885e+02
1.620472e+02
1.593678e+02
1.566793e+02
1.540114e+02
1.513932e+02
1.488524e+02
1.464151e+02
1.441044e+02
1.419402e+02
1.399384e+02
1.381113e+02
1.364670e+02
1.350101e+02
1.337423e+02
1.326624e+02
1.317678e+02
1.310544e+02
1.305177e+02
1.301535e+02
1.299581e+02
1.299287e+02
1.300639e+02
1.303635e+02
1.308286e+02
1.314605e+02
1.322606e+02
1.332289e+02
1.343633e+02
1.356581e+02
1.371036e+02
1.386846e+02
1.403808e+02
1.421662e+02
1.440097e+02
1.458764e+02
1.477278e+02
1.495241e+02
1.512252e+02
1.527924e+02
1.541900e+02
1.553864e+02
1.563553e+02
1.570763e+02
1.575351e+02
1.577243e+02
1.576425e+02
1.572944e+02
1.566902e+02
1.558454e+02
1.547798e+02
1.535170e+02
1.520836e+02
1.505083e+02
1.488208e+02
1.470512e+02
1.452285e+02
1.433798e+02
1.415300e+02
1.397006e+02
1.379097e+02
1.361719e+02
1.344984e+02
1.328978e+02
1.313767e+02
1.299401e+02
1.285925e+02
1.273386e+02
1.261833e+02
1.251319e+02
1.241902e+02
1.233641e+02
1.226589e+02
1.220792e+02
1.216280e+02
1.213066e+02
1.211139e+02
1.210465e+02
1.210982e+02
1.212611e+02
1.215250e+02
1.218785e+02
1.223098e+02
1.228073e+02
1.233605e+02
1.239608e+02
1.246025e+02
1.252832e+02
1.260040e+02
1.267699e+02
1.275898e+02
1.284755e+02
1.294416e+02
1.305048e+02
1.316822e+02
1.329910e+02
1.344467e+02
1.360625e+02
1.378477e+02
1.398069e+02
1.419392e+02
1.442372e+02
1.466871e+02
1.492681e+02
1.519528e+02
1.547077e+02
1.574943e+02
1.602701e+02
1.629902e+02
1.656091e+02
1.680829e+02
1.703707e+02
1.724369e+02
1.742527e+02
1.757974e+02
1.770594e+02
1.780364e+02
1.787355e+02
1.791725e+02
1.793701e+02
1.793572e+02
1.791660e+02
1.788305e+02
1.783840e+02
1.778577e+02
1.772789e+02
1.766697e+02
1.760472e+02
1.754231e+02
1.748042e+02
1.741935e+02
1.735910e+02
1.729955e+02
1.724053e+02
1.718194e+02
1.712383e+02
1.706641e+02
1.701011e+02
1.695547e+02
1.690315e+02
1.685385e+02
1.680817e+02
1.676664e+02
1.672958e+02
1.669710e+02
1.666907e+02
1.664511e+02
1.662461e+02
1.660673e+02
1.659046e+02
1.657463e+02
1.655799e+02
1.653927e+02
1.651726e+02
1.649085e+02
1.645916e+02
1.642156e+02
1.637771e+02
1.632760e+02
1.627148e+02
1.620987e+02
1.614347e+02
1.607306e+02
1.599943e+02
1.592332e+02
1.584527e+02
1.576565e+02
1.568456e+02
1.560188e+02
1.551730e+02
1.543037e+02
1.534058e+02
1.524749e+02
1.515078e+02
1.505039e+02
1.494653e+02
1.483976e+02
1.473093e+02
1.462121e+02
1.451195e+02
1.440464e+02
1.430078e+02
1.420174e+02
1.410872e+02
1.402258e+02
1.394381e+02
1.387250e+02
1.380830e+02
1.375049e+02
1.369800e+02
1.364949e+02
1.360351e+02
1.355851e+02
1.351302e+02
1.346574e+02
1.341558e+02
1.336173e+02
1.330369e+02
1.324128e+02
1.317460e+02
1.310401e+02
1.303008e+02
1.295353e+02
1.287519e+02
1.279597e+02
1.271677e+02
1.263854e+02
1.256217e+02
1.248858e+02
1.241864e+02
1.235326e+02
1.229331e+02
1.223966e+02
1.219317e+02
1.215463e+02
1.212475e+02
1.210409e+02
1.209305e+02
1.209182e+02
1.210038e+02
1.211848e+02
1.214561e+02
1.218111e+02
1.222413e+02
1.227370e+02
1.232875e+02
1.238821e+02
1.245098e+02
1.251605e+02
1.258248e+02
1.264949e+02
1.271646e+02
1.278297e+02
1.284882e+02
1.291404e+02
1.297884e+02
1.304365e+02
1.310900e+02
1.317556e+02
1.324402e+02
1.331510e+02
1.338953e+02
1.346797e+02
1.355105e+02
1.363936e+02
1.373341e+02
1.383363e+02
1.394033e+02
1.405372e+02
1.417380e+02
1.430039e+02
1.443306e+02
1.457112e+02
1.471365e+02
1.485946e+02
1.500717e+02
1.515526e+02
1.530211e+02
1.544605e+02
1.558551e+02
1.571897e+02
1.584513e+02
1.596285e+02
1.607126e+02
1.616971e+02
1.625783e+02
1.633545e+02
1.640265e+02
1.645964e+02
1.650678e+02
1.654451e+02
1.657328e+02
1.659355e+02
1.660573e+02
1.661018e+02
1.660723e+02
1.659720e+02
1.658044e+02
1.655737e+02
1.652858e+02
1.649483e+02
1.645709e+02
1.641658e+02
1.637474e+02
1.633317e+02
1.629360e+02
1.625778e+02
1.622740e+02
1.620398e+02
1.618877e+02
1.618271e+02
1.618632e+02
1.619972e+02
1.622260e+02
1.625424e+02
1.629355e+02
1.633916e+02
1.638946e+02
1.644274e+02
1.649722e+02
1.655118e+02
1.660304e+02
1.665140e+02
1.669510e+02
1.673323e+02
1.676516e+02
1.679052e+02
1.680917e+02
1.682117e+02
1.682674e+02
1.682625e+02
1.682016e+02
1.680901e+02
1.679339e+02
1.677392e+02
1.675123e+02
1.672598e+02
1.669878e+02
1.667022e+02
1.664086e+02
1.661119e+02
1.658161e+02
1.655251e+02
1.652414e+02
1.649675e+02
1.647049e+02
1.644549e+02
1.642186e+02
1.639968e+02
1.637903e+02
1.635998e+02
1.634262e+02
1.632701e+02
1.631321e+02
1.630128e+02
1.629123e+02
1.628308e+02
1.627685e+02
1.627258e+02
1.627037e+02
1.627036e+02
1.627281e+02
1.627804e+02
1.628641e+02
1.629831e+02
1.631409e+02
1.633398e+02
1.635807e+02
1.638627e+02
1.641825e+02
1.645345e+02
1.649110e+02
1.653022e+02
1.656970e+02
1.660837e+02
1.664504e+02
1.667860e+02
1.670809e+02
1.673280e+02
1.675225e+02
1.676629e+02
1.677501e+02
1.677875e+02
1.677804e+02
1.677346e+02
1.676562e+02
1.675500e+02
1.674197e+02
1.672665e+02
1.670895e+02
1.668857e+02
1.666506e+02
1.663784e+02
1.660630e+02
1.656990e+02
1.652818e+02
1.648092e+02
1.642809e+02
1.636993e+02
1.630694e+02
1.623983e+02
1.616954e+02
1.609709e+02
1.602362e+02
1.595022e+02
1.587792e+02
1.580765e+02
1.574015e+02
1.567598e+02
1.561550e+02
1.555890e+02
1.550620e+02
1.545730e+02
1.541197e+02
1.536994e+02
1.533088e+02
1.529447e+02
1.526041e+02
1.522843e+02
1.519839e+02
1.517022e+02
1.514402e+02
1.512003e+02
1.509862e+02
1.508030e+02
1.506565e+02
1.505528e+02
1.504976e+02
1.504956e+02
1.505499e+02
1.506617e+02
1.508301e+02
1.510516e+02
1.513208e+02
1.516298e+02
1.519693e+02
1.523284e+02
1.526949e+02
1.530562e+02
1.533998e+02
1.537136e+02
1.539867e+02
1.542102e+02
1.543778e+02
1.544864e+02
1.545364e+02
1.545319e+02
1.544811e+02
1.543951e+02
1.542882e+02
1.541764e+02
1.540763e+02
1.540043e+02
1.539746e+02
1.539990e+02
1.540852e+02
1.542366e+02
1.544521e+02
1.547262e+02
1.550492e+02
1.554083e+02
1.557882e+02
1.561722e+02
1.565436e+02
1.568865e+02
1.571869e+02
1.574337e+02
1.576192e+02
1.577394e+02
1.577945e+02
1.577881e+02
1.577275e+02
1.576226e+02
1.574858e+02
1.573312e+02
1.571740e+02
1.570297e+02
1.569139e+02
1.568415e+02
1.568267e+02
1.568822e+02
1.570190e+02
1.572462e+02
1.575711e+02
1.579984e+02
1.585304e+02
1.591668e+02
1.599044e+02
1.607368e+02
1.616547e+02
1.626454e+02
1.636932e+02
1.647797e+02
1.658840e+02
1.669838e+02
1.680559e+02
1.690771e+02
1.700255e+02
1.708810e+02
1.716265e+02
1.722488e+02
1.727388e+02
1.730919e+02
1.733087e+02
1.733941e+02
1.733576e+02
1.732127e+02
1.729763e+02
1.726677e+02
1.723079e+02
1.719185e+02
1.715210e+02
1.711356e+02
1.707803e+02
1.704704e+02
1.702178e+02
1.700303e+02
1.699119e+02
1.698624e+02
1.698776e+02
1.699498e+02
1.700682e+02
1.702200e+02
1.703908e+02
1.705659e+02
1.707311e+02
1.708735e+02
1.709825e+02
1.710501e+02
1.710716e+02
1.710452e+02
1.709724e+02
1.708577e+02
1.707076e+02
1.705309e+02
1.703372e+02
1.701366e+02
1.699392e+02
1.697537e+02
1.695875e+02
1.694455e+02
1.693303e+02
1.692413e+02
1.691750e+02
1.691248e+02
1.690816e+02
1.690341e+02
1.689700e+02
1.688765e+02
1.687418e+02
1.685559e+02
1.683121e+02
1.680069e+02
1.676413e+02
1.672204e+02
1.667534e+02
1.662525e+02
1.657329e+02
1.652105e+02
1.647019e+02
1.642226e+02
1.637860e+02
1.634029e+02
1.630809e+02
1.628235e+02
1.626309e+02
1.624993e+02
1.624219e+02
1.623887e+02
1.623877e+02
1.624052e+02
1.624266e+02
1.624373e+02
1.624235e+02
1.623729e+02
1.622754e+02
1.621235e+02
1.619130e+02
1.616431e+02
1.613163e+02
1.609384e+02
1.605181e+02
1.600665e+02
1.595963e+02
1.591214e+02
1.586557e+02
1.582130e+02
1.578057e+02
1.574444e+02
1.571374e+02
1.568907e+02
1.567074e+02
1.565881e+02
1.565311e+02
1.565325e+02
1.565871e+02
1.566884e+02
1.568296e+02
1.570036e+02
1.572034e+02
1.574226e+02
1.576555e+02
1.578966e+02
1.581411e+02
1.583846e+02
1.586228e+02
1.588511e+02
1.590652e+02
1.592601e+02
1.594310e+02
1.595730e+02
1.596814e+02
1.597523e+02
1.597828e+02
1.597714e+02
1.597181e+02
1.596245e+02
1.594942e+02
1.593321e+02
1.591446e+02
1.589389e+02
1.587229e+02
1.585044e+02
1.582910e+02
1.580891e+02
1.579039e+02
1.577389e+02
1.575953e+02
1.574724e+02
1.573673e+02
1.572753e+02
1.571903e+02
1.571054e+02
1.570137e+02
1.569090e+02
1.567866e+02
1.566437e+02
1.564801e+02
1.562978e+02
1.561015e+02
1.558979e+02
1.556950e+02
1.555017e+02
1.553270e+02
1.551788e+02
1.550638e+02
1.549863e+02
1.549482e+02
1.549484e+02
1.549835e+02
1.550473e+02
1.551320e+02
1.552283e+02
1.553265e+02
1.554171e+02
1.554912e+02
1.555412e+02
1.555611e+02
1.555465e+02
1.554947e+02
1.554044e+02
1.552757e+02
1.551097e+02
1.549080e+02
1.546730e+02
1.544071e+02
1.541132e+02
1.537942e+02
1.534529e+02
1.530921e+02
1.527145e+02
1.523226e+02
1.519190e+02
1.515062e+02
1.510868e+02
1.506637e+02
1.502407e+02
1.498220e+02
1.494128e+02
1.490189e+02
1.486470e+02
1.483039e+02
1.479962e+02
1.477300e+02
1.475102e+02
1.473400e+02
1.472208e+02
1.471524e+02
1.471325e+02
1.471573e+02
1.472216e+02
1.473196e+02
1.474448e+02
1.475905e+02
1.477504e+02
1.479185e+02
1.480895e+02
1.482586e+02
1.484222e+02
1.485772e+02
1.487216e+02
1.488540e+02
1.489738e+02
1.490810e+02
1.491759e+02
1.492595e+02
1.493326e+02
1.493968e+02
1.494531e+02
1.495030e+02
1.495474e+02
1.495871e+02
1.496222e+02
1.496523e+02
1.496764e+02
1.496927e+02
1.496987e+02
1.496916e+02
1.496683e+02
1.496256e+02
1.495605e+02
1.494704e+02
1.493536e+02
1.492088e+02
1.490357e+02
1.488351e+02
1.486086e+02
1.483587e+02
1.480888e+02
1.478035e+02
1.475077e+02
1.472074e+02
1.469089e+02
1.466188e+02
1.463437e+02
1.460902e+02
1.458644e+02
1.456718e+02
1.455171e+02
1.454038e+02
1.453347e+02
1.453112e+02
1.453334e+02
1.454005e+02
1.455099e+02
1.456579e+02
1.458394e+02
1.460480e+02
1.462760e+02
1.465146e+02
1.467545e+02
1.469862e+02
1.472005e+02
1.473895e+02
1.475469e+02
1.476688e+02
1.477541e+02
1.478047e+02
1.478249e+02
1.478216e+02
1.478032e+02
1.477788e+02
1.477572e+02
1.477462e+02
1.477513e+02
1.477759e+02
1.478200e+02
1.478808e+02
1.479528e+02
1.480282e+02
1.480973e+02
1.481496e+02
1.481743e+02
1.481614e+02
1.481020e+02
1.479889e+02
1.478173e+02
1.475844e+02
1.472900e+02
1.469359e+02
1.465261e+02
1.460661e+02
1.455630e+02
1.450247e+02
1.444598e+02
1.438770e+02
1.432851e+02
1.426921e+02
1.421054e+02
1.415317e+02
1.409763e+02
1.404438e+02
1.399375e+02
1.394602e+02
1.390136e+02
1.385987e+02
1.382158e+02
1.378645e+02
1.375440e+02
1.372524e+02
1.369874e+02
1.367459e+02
1.365244e+02
1.363185e+02
1.361239e+02
1.359356e+02
1.357486e+02
1.355582e+02
1.353598e+02
1.351496e+02
1.349250e+02
1.346844e+02
1.344281e+02
1.341580e+02
1.338781e+02
1.335942e+02
1.333138e+02
1.330453e+02
1.327982e+02
1.325816e+02
1.324040e+02
1.322722e+02
1.321912e+02
1.321632e+02
1.321875e+02
1.322609e+02
1.323772e+02
1.325280e+02
1.327031e+02
1.328911e+02
1.330802e+02
1.332585e+02
1.334151e+02
1.335402e+02
1.336258e+02
1.336663e+02
1.336580e+02
1.335998e+02
1.334929e+02
1.333403e+02
1.331470e+02
1.329190e+02
1.326632e+02
1.323871e+02
1.320979e+02
1.318027e+02
1.315078e+02
1.312188e+02
1.309403e+02
1.306760e+02
1.304287e+02
1.302004e+02
1.299924e+02
1.298059e+02
1.296416e+02
1.295005e+02
1.293838e+02
1.292929e+02
1.292294e+02
1.291952e+02
1.291923e+02
1.292224e+02
1.292870e+02
1.293866e+02
1.295212e+02
1.296895e+02
1.298888e+02
1.301154e+02
1.303641e+02
1.306286e+02
1.309017e+02
1.311755e+02
1.314421e+02
1.316935e+02
1.319224e+02
1.321224e+02
1.322881e+02
1.324157e+02
1.325025e+02
1.325474e+02
1.325508e+02
1.325142e+02
1.324405e+02
1.323334e+02
1.321976e+02
1.320383e+02
1.318616e+02
1.316735e+02
1.314803e+02
1.312884e+02
1.311036e+02
1.309314e+02
1.307765e+02
1.306425e+02
1.305323e+02
1.304472e+02
1.303875e+02
1.303519e+02
1.303380e+02
1.303424e+02
1.303607e+02
1.303878e+02
1.304190e+02
1.304496e+02
1.304758e+02
1.304951e+02
1.305061e+02
1.305088e+02
1.305042e+02
1.304943e+02
1.304812e+02
1.304669e+02
1.304529e+02
1.304398e+02
1.304271e+02
1.304134e+02
1.303960e+02
1.303718e+02
1.303372e+02
1.302886e+02
1.302228e+02
1.301374e+02
1.300312e+02
1.299046e+02
1.297589e+02
1.295971e+02
1.294232e+02
1.292419e+02
1.290582e+02
1.288770e+02
1.287027e+02
1.285386e+02
1.283868e+02
1.282482e+02
1.281223e+02
1.280071e+02
1.278999e+02
1.277968e+02
1.276936e+02
1.275857e+02
1.274687e+02
1.273383e+02
1.271908e+02
1.270232e+02
1.268329e+02
1.266182e+02
1.263781e+02
1.261124e+02
1.258216e+02
1.255071e+02
1.251714e+02
1.248177e+02
1.244508e+02
1.240761e+02
1.237005e+02
1.233314e+02
1.229772e+02
1.226462e+02
1.223464e+02
1.220850e+02
1.218676e+02
1.216979e+02
1.215768e+02
1.215028e+02
1.214714e+02
1.214752e+02
1.215049e+02
1.215492e+02
1.215959e+02
1.216322e+02
1.216463e+02
1.216272e+02
1.215660e+02
1.214561e+02
1.212935e+02
1.210771e+02
1.208090e+02
1.204935e+02
1.201377e+02
1.197507e+02
1.193431e+02
1.189264e+02
1.185124e+02
1.181127e+02
1.177380e+02
1.173973e+02
1.170980e+02
1.168449e+02
1.166405e+02
1.164845e+02
1.163743e+02
1.163049e+02
1.162694e+02
1.162595e+02
1.162658e+02
1.162790e+02
1.162896e+02
1.162891e+02
1.162701e+02
1.162266e+02
1.161542e+02
1.160501e+02
1.159132e+02
1.157440e+02
1.155444e+02
1.153174e+02
1.150671e+02
1.147984e+02
1.145168e+02
1.142283e+02
1.139389e+02
1.136546e+02
1.133812e+02
1.131236e+02
1.128861e+02
1.126720e+02
1.124829e+02
1.123192e+02
1.121798e+02
1.120620e+02
1.119621e+02
1.118751e+02
1.117956e+02
1.117183e+02
1.116381e+02
1.115508e+02
1.114535e+02
1.113450e+02
1.112254e+02
1.110964e+02
1.109614e+02
1.108241e+02
1.106892e+02
1.105609e+02
1.104427e+02
1.103371e+02
1.102446e+02
1.101642e+02
1.100927e+02
1.100255e+02
1.099562e+02
1.098781e+02
1.097841e+02
1.096681e+02
1.095250e+02
1.093520e+02
1.091486e+02
1.089169e+02
1.086618e+02
1.083906e+02
1.081125e+02
1.078379e+02
1.075781e+02
1.073439e+02
1.071451e+02
1.069897e+02
1.068832e+02
1.068282e+02
1.068237e+02
1.068659e+02
1.069477e+02
1.070596e+02
1.071906e+02
1.073289e+02
1.074627e+02
1.075817e+02
1.076774e+02
1.077438e+02
1.077779e+02
1.077798e+02
1.077523e+02
1.077005e+02
1.076313e+02
1.075524e+02
1.074719e+02
1.073973e+02
1.073348e+02
1.072893e+02
1.072633e+02
1.072576e+02
1.072709e+02
1.073005e+02
1.073423e+02
1.073916e+02
1.074437e+02
1.074940e+02
1.075388e+02
1.075751e+02
1.076011e+02
1.076160e+02
1.076199e+02
1.076138e+02
1.075992e+02
1.075782e+02
1.075530e+02
1.075261e+02
1.075002e+02
1.074779e+02
1.074620e+02
1.074547e+02
1.074584e+02
1.074743e+02
1.075030e+02
1.075437e+02
1.075940e+02
1.076499e+02
1.077054e+02
1.077528e+02
1.077831e+02
1.077863e+02
1.077524e+02
1.076717e+02
1.075359e+02
1.073385e+02
1.070755e+02
1.067460e+02
1.063516e+02
1.058971e+02
1.053895e+02
1.048380e+02
1.042530e+02
1.036460e+02
1.030284e+02
1.024115e+02
1.018055e+02
1.012192e+02
1.006600e+02
1.001333e+02
9.964256e+01
9.918963e+01
9.877477e+01
9.839721e+01
9.805555e+01
9.774832e+01
9.747448e+01
9.723371e+01
9.702672e+01
9.685519e+01
9.672165e+01
9.662919e+01
9.658095e+01
9.657964e+01
9.662702e+01
9.672342e+01
9.686737e+01
9.705538e+01
9.728190e+01
9.753946e+01
9.781898e+01
9.811020e+01
9.840231e+01
9.868444e+01
9.894637e+01
9.917895e+01
9.937453e+01
9.952724e+01
9.963308e+01
9.968996e+01
9.969757e+01
9.965727e+01
9.957187e+01
9.944546e+01
9.928318e+01
9.909104e+01
9.887571e+01
9.864433e+01
9.840430e+01
9.816312e+01
9.792814e+01
9.770638e+01
9.750434e+01
9.732782e+01
9.718175e+01
9.707003e+01
9.699549e+01
9.695982e+01
9.696360e+01
9.700641e+01
9.708690e+01
9.720300e+01
9.735206e+01
9.753089e+01
9.773593e+01
9.796319e+01
9.820827e+01
9.846624e+01
9.873164e+01
9.899841e+01
9.925994e+01
9.950916e+01
9.973880e+01
9.994163e+01
1.001109e+02
1.002405e+02
1.003258e+02
1.003634e+02
1.003517e+02
1.002910e+02
1.001833e+02
1.000328e+02
9.984494e+01
9.962682e+01
9.938641e+01
9.913217e+01
9.887246e+01
9.861488e+01
9.836573e+01
9.812954e+01
9.790877e+01
9.770377e+01
9.751298e+01
9.733330e+01
9.716063e+01
9.699056e+01
9.681898e+01
9.664265e+01
9.645967e+01
9.626969e+01
9.607400e+01
9.587542e+01
9.567803e+01
9.548675e+01
9.530698e+01
9.514411e+01
9.500314e+01
9.488838e+01
9.480320e+01
9.474988e+01
9.472957e+01
9.474232e+01
9.478714e+01
9.486217e+01
9.496479e+01
9.509182e+01
9.523964e+01
9.540429e+01
9.558161e+01
9.576728e+01
9.595687e+01
9.614590e+01
9.632993e+01
9.650456e+01
9.666558e+01
9.680901e+01
9.693119e+01
9.702880e+01
9.709893e+01
9.713905e+01
9.714709e+01
9.712147e+01
9.706125e+01
9.696628e+01
9.683740e+01
9.667664e+01
9.648738e+01
9.627439e+01
9.604385e+01
9.580312e+01
9.556050e+01
9.532487e+01
9.510527e+01
9.491048e+01
9.474860e+01
9.462664e+01
9.455013e+01
9.452281e+01
9.454632e+01
9.461997e+01
9.474064e+01
9.490282e+01
9.509870e+01
9.531850e+01
9.555092e+01
9.578370e+01
9.600422e+01
9.620027e+01
9.636078e+01
9.647651e+01
9.654070e+01
9.654959e+01
9.650281e+01
9.640347e+01
9.625803e+01
9.607601e+01
9.586929e+01
9.565136e+01
9.543635e+01
9.523801e+01
9.506874e+01
9.493871e+01
9.485516e+01
9.482196e+01
9.483941e+01
9.490430e+01
9.501027e+01
9.514833e+01
9.530752e+01
9.547569e+01
9.564034e+01
9.578943e+01
9.591215e+01
9.599958e+01
9.604528e+01
9.604564e+01
9.600008e+01
9.591104e+01
9.578368e+01
9.562546e+01
9.544547e+01
9.525369e+01
9.506015e+01
9.487419e+01
9.470375e+01
9.455487e+01
9.443132e+01
9.433448e+01
9.426339e+01
9.421498e+01
9.418440e+01
9.416556e+01
9.415159e+01
9.413545e+01
9.411045e+01
9.407072e+01
9.401161e+01
9.392991e+01
9.382404e+01
9.369396e+01
9.354110e+01
9.336814e+01
9.317879e+01
9.297761e+01
9.276979e+01
9.256108e+01
9.235767e+01
9.216609e+01
9.199310e+01
9.184552e+01
9.172988e+01
9.165215e+01
9.161732e+01
9.162901e+01
9.168913e+01
9.179766e+01
9.195243e+01
9.214913e+01
9.238131e+01
9.264054e+01
9.291658e+01
9.319769e+01
9.347093e+01
9.372267e+01
9.393910e+01
9.410691e+01
9.421404e+01
9.425048e+01
9.420902e+01
9.408595e+01
9.388154e+01
9.360025e+01
9.325073e+01
9.284540e+01
9.239992e+01
9.193229e+01
9.146194e+01
9.100872e+01
9.059186e+01
9.022906e+01
8.993561e+01
8.972362e+01
8.960143e+01
8.957318e+01
8.963848e+01
8.979247e+01
9.002601e+01
9.032620e+01
9.067711e+01
9.106075e+01
9.145811e+01
9.185023e+01
9.221933e+01
9.254969e+01
9.282851e+01
9.304643e+01
9.319790e+01
9.328128e+01
9.329867e+01
9.325552e+01
9.316015e+01
9.302300e+01
9.285589e+01
9.267124e+01
9.248129e+01
9.229741e+01
9.212944e+01
9.198525e+01
9.187039e+01
9.178785e+01
9.173809e+01
9.171903e+01
9.172631e+01
9.175351e+01
9.179252e+01
9.183394e+01
9.186752e+01
9.188270e+01
9.186921e+01
9.181763e+01
9.172011e+01
9.157091e+01
9.136693e+01
9.110811e+01
9.079754e+01
9.044138e+01
9.004852e+01
8.963006e+01
8.919855e+01
8.876725e+01
8.834938e+01
8.795740e+01
8.760256e+01
8.729446e+01
8.704089e+01
8.684774e+01
8.671900e+01
8.665686e+01
8.666183e+01
8.673280e+01
8.686721e+01
8.706102e+01
8.730881e+01
8.760376e+01
8.793768e+01
8.830106e+01
8.868318e+01
8.907238e+01
8.945633e+01
8.982253e+01
9.015881e+01
9.045395e+01
9.069834e+01
9.088451e+01
9.100763e+01
9.106577e+01
9.106002e+01
9.099430e+01
9.087501e+01
9.071044e+01
9.051019e+01
9.028433e+01
9.004280e+01
8.979477e+01
8.954818e+01
8.930950e+01
8.908360e+01
8.887384e+01
8.868223e+01
8.850969e+01
8.835625e+01
8.822134e+01
8.810386e+01
8.800237e+01
8.791508e+01
8.783996e+01
8.777473e+01
8.771691e+01
8.766392e+01
8.761308e+01
8.756169e+01
8.750707e+01
8.744663e+01
8.737789e+01
8.729861e+01
8.720689e+01
8.710138e+01
8.698147e+01
8.684756e+01
8.670128e+01
8.654564e+01
8.638503e+01
8.622515e+01
8.607264e+01
8.593463e+01
8.581809e+01
8.572923e+01
8.567275e+01
8.565137e+01
8.566534e+01
8.571233e+01
8.578748e+01
8.588372e+01
8.599234e+01
8.610371e+01
8.620811e+01
8.629658e+01
8.636173e+01
8.639828e+01
8.640350e+01
8.637735e+01
8.632236e+01
8.624327e+01
8.614659e+01
8.603987e+01
8.593109e+01
8.582794e+01
8.573724e+01
8.566438e+01
8.561299e+01
8.558467e+01
8.557893e+01
8.559334e+01
8.562374e+01
8.566464e+01
8.570972e+01
8.575236e+01
8.578616e+01
8.580545e+01
8.580570e+01
8.578389e+01
8.573870e+01
8.567063e+01
8.558198e+01
8.547666e+01
8.535989e+01
8.523778e+01
8.511683e+01
8.500346e+01
8.490353e+01
8.482202e+01
8.476278e+01
8.472842e+01
8.472037e+01
8.473889e+01
8.478327e+01
8.485189e+01
8.494243e+01
8.505196e+01
8.517709e+01
8.531410e+01
8.545911e+01
8.560818e+01
8.575744e+01
8.590310e+01
8.604154e+01
8.616933e+01
8.628325e+01
8.638040e+01
8.645830e+01
8.651507e+01
8.654971e+01
8.656224e+01
8.655402e+01
8.652782e+01
8.648794e+01
8.644012e+01
8.639137e+01
8.634957e+01
8.632310e+01
8.632023e+01
8.634861e+01
8.641469e+01
8.652329e+01
8.667724e+01
8.687716e+01
8.712137e+01
8.740595e+01
8.772481e+01
8.807002e+01
8.843205e+01
8.880019e+01
8.916302e+01
8.950888e+01
8.982635e+01
9.010470e+01
9.033433e+01
9.050704e+01
9.061634e+01
9.065763e+01
9.062842e+01
9.052849e+01
9.036004e+01
9.012790e+01
8.983956e+01
8.950519e+01
8.913742e+01
8.875095e+01
8.836197e+01
8.798734e+01
8.764361e+01
8.734604e+01
8.710760e+01
8.693806e+01
8.684329e+01
8.682486e+01
8.687982e+01
8.700090e+01
8.717695e+01
8.739360e+01
8.763422e+01
8.788095e+01
8.811586e+01
8.832203e+01
8.848466e+01
8.859193e+01
8.863569e+01
8.861194e+01
8.852094e+01
8.836711e+01
8.815856e+01
8.790649e+01
8.762423e+01
8.732633e+01
8.702743e+01
8.674135e+01
8.648011e+01
8.625332e+01
8.606767e+01
8.592679e+01
8.583134e+01
8.577937e+01
8.576684e+01
8.578828e+01
8.583747e+01
8.590809e+01
8.599421e+01
8.609064e+01
8.619314e+01
8.629837e+01
8.640377e+01
8.650729e+01
8.660707e+01
8.670116e+01
8.678723e+01
8.686240e+01
8.692315e+01
8.696538e+01
8.698461e+01
8.697619e+01
8.693562e+01
8.685896e+01
8.674312e+01
8.658625e+01
8.638795e+01
8.614947e+01
8.587382e+01
8.556579e+01
8.523183e+01
8.487987e+01
8.451904e+01
8.415924e+01
8.381074e+01
8.348353e+01
8.318683e+01
8.292851e+01
8.271463e+01
8.254914e+01
8.243372e+01
8.236781e+01
8.234883e+01
8.237251e+01
8.243335e+01
8.252508e+01
8.264116e+01
8.277515e+01
8.292107e+01
8.307357e+01
8.322807e+01
8.338071e+01
8.352831e+01
8.366827e+01
8.379840e+01
8.391688e+01
8.402219e+01
8.411313e+01
8.418886e+01
8.424905e+01
8.429397e+01
8.432463e+01
8.434285e+01
8.435123e+01
8.435310e+01
8.435229e+01
8.435286e+01
8.435881e+01
8.437376e+01
8.440070e+01
8.444185e+01
8.449850e+01
8.457111e+01
8.465934e+01
8.476217e+01
8.487800e+01
8.500469e+01
8.513965e+01
8.527976e+01
8.542141e+01
8.556046e+01
8.569233e+01
8.581203e+01
8.591442e+01
8.599436e+01
8.604710e+01
8.606855e+01
8.605564e+01
8.600664e+01
8.592145e+01
8.580168e+01
8.565078e+01
8.547387e+01
8.527749e+01
8.506924e+01
8.485730e+01
8.464991e+01
8.445480e+01
8.427877e+01
8.412722e+01
8.400394e+01
8.391088e+01
8.384826e+01
8.381460e+01
8.380701e+01
8.382152e+01
8.385349e+01
8.389797e+01
8.395009e+01
8.400539e+01
8.406006e+01
8.411107e+01
8.415623e+01
8.419420e+01
8.422434e+01
8.424661e+01
8.426136e+01
8.426923e+01
8.427098e+01
8.426743e+01
8.425943e+01
8.424790e+01
8.423383e+01
8.421837e+01
8.420280e+01
8.418856e+01
8.417714e+01
8.417005e+01
8.416860e+01
8.417379e+01
8.418610e+01
8.420536e+01
8.423058e+01
8.425992e+01
8.429071e+01
8.431956e+01
8.434254e+01
8.435549e+01
8.435435e+01
8.433549e+01
8.429604e+01
8.423422e+01
8.414946e+01
8.404259e+01
8.391573e+01
8.377220e+01
8.361621e+01
8.345258e+01
8.328631e+01
8.312213e+01
8.296413e+01
8.281543e+01
8.267791e+01
8.255215e+01
8.243748e+01
8.233224e+01
8.223413e+01
8.214069e+01
8.204972e+01
8.195975e+01
8.187032e+01
8.178211e+01
8.169691e+01
8.161741e+01
8.154680e+01
8.148837e+01
8.144502e+01
8.141880e+01
8.141060e+01
8.141994e+01
8.144486e+01
8.148209e+01
8.152722e+01
8.157511e+01
8.162030e+01
8.165745e+01
8.168175e+01
8.168933e+01
8.167748e+01
8.164486e+01
8.159148e+01
8.151873e+01
8.142922e+01
8.132657e+01
8.121522e+01
8.110019e+01
8.098674e+01
8.088015e+01
8.078547e+01
8.070727e+01
8.064947e+01
8.061518e+01
8.060659e+01
8.062488e+01
8.067005e+01
8.074088e+01
8.083478e+01
8.094773e+01
8.107430e+01
8.120778e+01
8.134041e+01
8.146378e+01
8.156932e+01
8.164890e+01
8.169544e+01
8.170347e+01
8.166966e+01
8.159315e+01
8.147569e+01
8.132157e+01
8.113735e+01
8.093133e+01
8.071295e+01
8.049202e+01
8.027803e+01
8.007941e+01
7.990307e+01
7.975394e+01
7.963479e+01
7.954627e+01
7.948702e+01
7.945398e+01
7.944279e+01
7.944830e+01
7.946500e+01
7.948757e+01
7.951128e+01
7.953240e+01
7.954839e+01
7.955814e+01
7.956199e+01
7.956172e+01
7.956039e+01
7.956216e+01
7.957195e+01
7.959514e+01
7.963706e+01
7.970259e+01
7.979569e+01
7.991892e+01
8.007314e+01
8.025721e+01
8.046780e+01
8.069946e+01
8.094463e+01
8.119395e+01
8.143659e+01
8.166076e+01
8.185427e+01
8.200519e+01
8.210260e+01
8.213724e+01
8.210223e+01
8.199362e+01
8.181086e+01
8.155700e+01
8.123871e+01
8.086599e+01
8.045167e+01
8.001066e+01
7.955904e+01
7.911310e+01
7.868839e+01
7.829885e+01
7.795609e+01
7.766888e+01
7.744294e+01
7.728088e+01
7.718245e+01
7.714497e+01
7.716389e+01
7.723350e+01
7.734758e+01
7.750003e+01
7.768529e+01
7.789861e+01
7.813605e+01
7.839422e+01
7.866988e+01
7.895938e+01
7.925811e+01
7.955998e+01
7.985722e+01
8.014025e+01
8.039797e+01
8.061826e+01
8.078874e+01
8.089770e+01
8.093506e+01
8.089330e+01
8.076830e+01
8.055991e+01
8.027222e+01
7.991355e+01
7.949614e+01
7.903553e+01
7.854974e+01
7.805828e+01
7.758111e+01
7.713752e+01
7.674508e+01
7.641872e+01
7.616989e+01
7.600597e+01
7.592989e+01
7.594001e+01
7.603033e+01
7.619095e+01
7.640879e+01
7.666854e+01
7.695368e+01
7.724758e+01
7.753447e+01
7.780036e+01
7.803366e+01
7.822559e+01
7.837034e+01
7.846494e+01
7.850904e+01
7.850438e+01
7.845435e+01
7.836343e+01
7.823676e+01
7.807978e+01
7.789805e+01
7.769714e+01
7.748276e+01
7.726078e+01
7.703746e+01
7.681950e+01
7.661404e+01
7.642859e+01
7.627067e+01
7.614753e+01
7.606561e+01
7.603011e+01
7.604449e+01
7.611020e+01
7.622645e+01
7.639024e+01
7.659651e+01
7.683843e+01
7.710779e+01
7.739542e+01
7.769158e+01
7.798634e+01
7.826990e+01
7.853291e+01
7.876672e+01
7.896364e+01
7.911724e+01
7.922257e+01
7.927641e+01
7.927739e+01
7.922608e+01
7.912498e+01
7.897833e+01
7.879194e+01
7.857282e+01
7.832890e+01
7.806856e+01
7.780031e+01
7.753238e+01
7.727239e+01
7.702696e+01
7.680149e+01
7.659983e+01
7.642416e+01
7.627479e+01
7.615018e+01
7.604700e+01
7.596035e+01
7.588412e+01
7.581138e+01
7.573496e+01
7.564800e+01
7.554443e+01
7.541945e+01
7.526982e+01
7.509401e+01
7.489216e+01
7.466596e+01
7.441834e+01
7.415323e+01
7.387519e+01
7.358914e+01
7.330009e+01
7.301291e+01
7.273210e+01
7.246156e+01
7.220445e+01
7.196296e+01
7.173820e+01
7.153017e+01
7.133777e+01
7.115899e+01
7.099117e+01
7.083134e+01
7.067671e+01
7.052508e+01
7.037538e+01
7.022801e+01
7.008515e+01
6.995082e+01
6.983073e+01
6.973195e+01
6.966228e+01
6.962949e+01
6.964051e+01
6.970049e+01
6.981210e+01
6.997491e+01
7.018499e+01
7.043480e+01
7.071341e+01
7.100693e+01
7.129923e+01
7.157293e+01
7.181050e+01
7.199551e+01
7.211387e+01
7.215496e+01
7.211261e+01
7.198574e+01
7.177859e+01
7.150060e+01
7.116577e+01
7.079170e+01
7.039825e+01
7.000607e+01
6.963504e+01
6.930276e+01
6.902329e+01
6.880620e+01
6.865601e+01
6.857200e+01
6.854854e+01
6.857575e+01
6.864045e+01
6.872736e+01
6.882049e+01
6.890441e+01
6.896555e+01
6.899321e+01
6.898040e+01
6.892420e+01
6.882595e+01
6.869091e+01
6.852768e+01
6.834739e+01
6.816264e+01
6.798636e+01
6.783071e+01
6.770606e+01
6.762012e+01
6.757735e+01
6.757873e+01
6.762176e+01
6.770082e+01
6.780791e+01
6.793341e+01
6.806720e+01
6.819961e+01
6.832241e+01
6.842952e+01
6.851755e+01
6.858593e+01
6.863680e+01
6.867453e+01
6.870506e+01
6.873506e+01
6.877110e+01
6.881880e+01
6.888234e+01
6.896401e+01
6.906422e+01
6.918166e+01
6.931367e+01
6.945667e+01
6.960672e+01
6.975985e+01
6.991245e+01
7.006145e+01
7.020448e+01
7.033991e+01
7.046687e+01
7.058524e+01
7.069561e+01
7.079920e+01
7.089785e+01
7.099378e+01
7.108951e+01
7.118757e+01
7.129028e+01
7.139940e+01
7.151591e+01
7.163974e+01
7.176962e+01
7.190304e+01
7.203628e+01
7.216463e+01
7.228261e+01
7.238432e+01
7.246375e+01
7.251514e+01
7.253324e+01
7.251352e+01
7.245239e+01
7.234727e+01
7.219669e+01
7.200031e+01
7.175884e+01
7.147400e+01
7.114836e+01
7.078520e+01
7.038830e+01
6.996181e+01
6.951011e+01
6.903777e+01
6.854957e+01
6.805055e+01
6.754611e+01
6.704214e+01
6.654509e+01
6.606199e+01
6.560042e+01
6.516834e+01
6.477381e+01
6.442461e+01
6.412775e+01
6.388895e+01
6.371204e+01
6.359854e+01
6.354721e+01
6.355391e+01
6.361156e+01
6.371046e+01
6.383867e+01
6.398277e+01
6.412864e+01
6.426242e+01
6.437142e+01
6.444505e+01
6.447553e+01
6.445839e+01
6.439278e+01
6.428136e+01
6.413000e+01
6.394725e+01
6.374358e+01
6.353058e+01
6.332016e+01
6.312383e+01
6.295209e+01
6.281398e+01
6.271689e+01
6.266647e+01
6.266669e+01
6.272004e+01
6.282770e+01
6.298984e+01
6.320567e+01
6.347366e+01
6.379142e+01
6.415576e+01
6.456251e+01
6.500648e+01
6.548145e+01
6.598017e+01
6.649459e+01
6.701602e+01
6.753552e+01
6.804414e+01
6.853322e+01
6.899458e+01
6.942066e+01
6.980452e+01
7.013988e+01
7.042109e+01
7.064316e+01
7.080181e+01
7.089363e+01
7.091618e+01
7.086824e+01
7.074998e+01
7.056310e+01
7.031100e+01
6.999872e+01
6.963289e+01
6.922155e+01
6.877388e+01
6.829986e+01
6.780992e+01
6.731463e+01
6.682435e+01
6.634902e+01
6.589793e+01
6.547951e+01
6.510110e+01
6.476877e+01
6.448700e+01
6.425845e+01
6.408371e+01
6.396118e+01
6.388704e+01
6.385541e+01
6.385867e+01
6.388794e+01
6.393355e+01
6.398571e+01
6.403494e+01
6.407264e+01
6.409139e+01
6.408531e+01
6.405026e+01
6.398404e+01
6.388652e+01
6.375970e+01
6.360777e+01
6.343692e+01
6.325516e+01
6.307193e+01
6.289761e+01
6.274295e+01
6.261837e+01
6.253340e+01
6.249600e+01
6.251212e+01
6.258527e+01
6.271632e+01
6.290346e+01
6.314236e+01
6.342645e+01
6.374738e+01
6.409550e+01
6.446042e+01
6.483149e+01
6.519834e+01
6.555123e+01
6.588144e+01
6.618155e+01
6.644572e+01
6.666984e+01
6.685170e+01
6.699109e+01
6.708984e+01
6.715173e+01
6.718240e+01
6.718919e+01
6.718079e+01
6.716695e+01
6.715803e+01
6.716447e+01
6.719632e+01
6.726260e+01
6.737083e+01
6.752648e+01
6.773269e+01
6.798999e+01
6.829625e+01
6.864674e+01
6.903434e+01
6.944988e+01
6.988243e+01
7.031983e+01
7.074908e+01
7.115691e+01
7.153023e+01
7.185673e+01
7.212538e+01
7.232694e+01
7.245440e+01
7.250330e+01
7.247203e+01
7.236185e+01
7.217694e+01
7.192418e+01
7.161290e+01
7.125450e+01
7.086191e+01
7.044902e+01
7.003005e+01
6.961881e+01
6.922809e+01
6.886897e+01
6.855033e+01
6.827836e+01
6.805635e+01
6.788454e+01
6.776022e+01
6.767790e+01
6.762969e+01
6.760582e+01
6.759517e+01
6.758594e+01
6.756631e+01
6.752507e+01
6.745222e+01
6.733948e+01
6.718066e+01
6.697195e+01
6.671201e+01
6.640199e+01
6.604539e+01
6.564781e+01
6.521669e+01
6.476094e+01
6.429053e+01
6.381615e+01
6.334874e+01
6.289908e+01
6.247744e+01
6.209316e+01
6.175436e+01
6.146767e+01
6.123807e+01
6.106881e+01
6.096139e+01
6.091567e+01
6.092998e+01
6.100130e+01
6.112533e+01
6.129670e+01
6.150899e+01
6.175491e+01
6.202642e+01
6.231498e+01
6.261182e+01
6.290840e+01
6.319682e+01
6.347029e+01
6.372355e+01
6.395313e+01
6.415756e+01
6.433723e+01
6.449430e+01
6.463224e+01
6.475542e+01
6.486860e+01
6.497642e+01
6.508294e+01
6.519134e+01
6.530370e+01
6.542090e+01
6.554275e+01
6.566811e+01
6.579517e+01
6.592180e+01
6.604581e+01
6.616532e+01
6.627899e+01
6.638616e+01
6.648697e+01
6.658231e+01
6.667366e+01
6.676290e+01
6.685200e+01
6.694263e+01
6.703587e+01
6.713180e+01
6.722928e+01
6.732578e+01
6.741734e+01
6.749875e+01
6.756383e+01
6.760589e+01
6.761827e+01
6.759496e+01
6.753119e+01
6.742395e+01
6.727237e+01
6.707792e+01
6.684437e+01
6.657755e+01
6.628485e+01
6.597465e+01
6.565554e+01
6.533567e+01
6.502213e+01
6.472043e+01
6.443434e+01
6.416574e+01
6.391491e+01
6.368072e+01
6.346120e+01
6.325394e+01
6.305658e+01
6.286728e+01
6.268503e+01
6.250986e+01
6.234293e+01
6.218649e+01
6.204367e+01
6.191819e+01
6.181408e+01
6.173528e+01
6.168538e+01
6.166740e+01
6.168372e+01
6.173605e+01
6.182549e+01
6.195263e+01
6.211761e+01
6.232019e+01
6.255972e+01
6.283504e+01
6.314434e+01
6.348497e+01
6.385325e+01
6.424422e+01
6.465151e+01
6.506726e+01
6.548214e+01
6.588557e+01
6.626601e+01
6.661152e+01
6.691035e+01
6.715165e+01
6.732625e+01
6.742733e+01
6.745105e+01
6.739693e+01
6.726808e+01
6.707107e+01
6.681558e+01
6.651377e+01
6.617937e+01
6.582676e+01
6.546984e+01
6.512103e+01
6.479041e+01
6.448505e+01
6.420867e+01
6.396165e+01
6.374129e+01
6.354243e+01
6.335819e+01
6.318090e+01
6.300301e+01
6.281791e+01
6.262066e+01
6.240850e+01
6.218104e+01
6.194032e+01
6.169053e+01
6.143761e+01
6.118867e+01
6.095134e+01
6.073315e+01
6.054093e+01
6.038031e+01
6.025538e+01
6.016849e+01
6.012022e+01
6.010949e+01
6.013375e+01
6.018927e+01
6.027137e+01
6.037470e+01
6.049337e+01
6.062107e+01
6.075110e+01
6.087640e+01
6.098954e+01
6.108276e+01
6.114818e+01
6.117797e+01
6.116473e+01
6.110195e+01
6.098447e+01
6.080906e+01
6.057485e+01
6.028367e+01
5.994029e+01
5.955231e+01
5.912995e+01
5.868549e+01
5.823268e+01
5.778586e+01
5.735919e+01
5.696576e+01
5.661688e+01
5.632150e+01
5.608583e+01
5.591318e+01
5.580401e+01
5.575617e+01
5.576527e+01
5.582513e+01
5.592831e+01
5.606655e+01
5.623128e+01
5.641396e+01
5.660644e+01
5.680119e+01
5.699148e+01
5.717151e+01
5.733645e+01
5.748242e+01
5.760647e+01
5.770656e+01
5.778144e+01
5.783067e+01
5.785454e+01
5.785410e+01
5.783119e+01
5.778839e+01
5.772907e+01
5.765730e+01
5.757775e+01
5.749553e+01
5.741600e+01
5.734448e+01
5.728597e+01
5.724484e+01
5.722461e+01
5.722767e+01
5.725519e+01
5.730701e+01
5.738166e+01
5.747648e+01
5.758770e+01
5.771070e+01
5.784021e+01
5.797060e+01
5.809615e+01
5.821139e+01
5.831141e+01
5.839214e+01
5.845065e+01
5.848535e+01
5.849621e+01
5.848479e+01
5.845425e+01
5.840932e+01
5.835599e+01
5.830129e+01
5.825279e+01
5.821812e+01
5.820440e+01
5.821771e+01
5.826248e+01
5.834118e+01
5.845391e+01
5.859840e+01
5.877001e+01
5.896205e+01
5.916621e+01
5.937311e+01
5.957300e+01
5.975634e+01
5.991447e+01
6.004015e+01
6.012796e+01
6.017469e+01
6.017951e+01
6.014403e+01
6.007236e+01
5.997084e+01
5.984778e+01
5.971303e+01
5.957736e+01
5.945175e+01
5.934668e+01
5.927131e+01
5.923281e+01
5.923578e+01
5.928188e+01
5.936974e+01
5.949507e+01
5.965103e+01
5.982878e+01
6.001810e+01
6.020812e+01
6.038797e+01
6.054726e+01
6.067662e+01
6.076787e+01
6.081427e+01
6.081051e+01
6.075273e+01
6.063844e+01
6.046649e+01
6.023704e+01
5.995160e+01
5.961313e+01
5.922618e+01
5.879704e+01
5.833388e+01
5.784679e+01
5.734768e+01
5.685005e+01
5.636846e+01
5.591793e+01
5.551307e+01
5.516713e+01
5.489111e+01
5.469290e+01
5.457668e+01
5.454259e+01
5.458673e+01
5.470152e+01
5.487631e+01
5.509829e+01
5.535346e+01
5.562759e+01
5.590723e+01
5.618039e+01
5.643713e+01
5.666987e+01
5.687342e+01
5.704485e+01
5.718317e+01
5.728890e+01
5.736368e+01
5.740984e+01
5.743012e+01
5.742753e+01
5.740525e+01
5.736669e+01
5.731564e+01
5.725634e+01
5.719365e+01
5.713306e+01
5.708072e+01
5.704332e+01
5.702786e+01
5.704140e+01
5.709069e+01
5.718175e+01
5.731951e+01
5.750739e+01
5.774698e+01
5.803789e+01
5.837759e+01
5.876144e+01
5.918287e+01
5.963357e+01
6.010388e+01
6.058320e+01
6.106037e+01
6.152422e+01
6.196393e+01
6.236943e+01
6.273174e+01
6.304317e+01
6.329752e+01
6.349017e+01
6.361823e+01
6.368060e+01
6.367803e+01
6.361320e+01
6.349074e+01
6.331718e+01
6.310086e+01
6.285170e+01
6.258094e+01
6.230077e+01
6.202386e+01
6.176284e+01
6.152968e+01
6.133510e+01
6.118796e+01
6.109466e+01
6.105872e+01
6.108051e+01
6.115710e+01
6.128238e+01
6.144734e+01
6.164054e+01
6.184877e+01
6.205775e+01
6.225299e+01
6.242059e+01
6.254807e+01
6.262506e+01
6.264392e+01
6.260013e+01
6.249257e+01
6.232354e+01
6.209864e+01
6.182646e+01
6.151812e+01
6.118665e+01
6.084634e+01
6.051195e+01
6.019795e+01
5.991771e+01
5.968279e+01
5.950232e+01
5.938252e+01
5.932639e+01
5.933365e+01
5.940089e+01
5.952192e+01
5.968833e+01
5.989019e+01
6.011675e+01
6.035720e+01
6.060128e+01
6.083975e+01
6.106471e+01
6.126976e+01
6.144998e+01
6.160187e+01
6.172328e+01
6.181327e+01
6.187207e+01
6.190110e+01
6.190297e+01
6.188153e+01
6.184188e+01
6.179030e+01
6.173408e+01
6.168129e+01
6.164036e+01
6.161966e+01
6.162698e+01
6.166907e+01
6.175121e+01
6.187685e+01
6.204740e+01
6.226216e+01
6.251840e+01
6.281153e+01
6.313544e+01
6.348286e+01
6.384580e+01
6.421593e+01
6.458504e+01
6.494532e+01
6.528969e+01
6.561196e+01
6.590701e+01
6.617081e+01
6.640045e+01
6.659407e+01
6.675074e+01
6.687026e+01
6.695292e+01
6.699921e+01
6.700952e+01
6.698390e+01
6.692179e+01
6.682200e+01
6.668278e+01
6.650200e+01
6.627760e+01
6.600803e+01
6.569276e+01
6.533271e+01
6.493057e+01
6.449086e+01
6.401983e+01
6.352513e+01
6.301530e+01
6.249917e+01
6.198529e+01
6.148142e+01
6.099410e+01
6.052851e+01
6.008834e+01
5.967592e+01
5.929245e+01
5.893819e+01
5.861276e+01
5.831533e+01
5.804484e+01
5.780007e+01
5.757973e+01
5.738245e+01
5.720678e+01
5.705111e+01
5.691368e+01
5.679254e+01
5.668564e+01
5.659094e+01
5.650652e+01
5.643081e+01
5.636276e+01
5.630198e+01
5.624885e+01
5.620455e+01
5.617103e+01
5.615091e+01
5.614728e+01
5.616338e+01
5.620238e+01
5.626688e+01
5.635863e+01
5.647812e+01
5.662431e+01
5.679451e+01
5.698436e+01
5.718793e+01
5.739807e+01
5.760685e+01
5.780599e+01
5.798748e+01
5.814411e+01
5.826992e+01
5.836066e+01
5.841403e+01
5.842987e+01
5.841013e+01
5.835870e+01
5.828113e+01
5.818416e+01
5.807513e+01
5.796135e+01
5.784944e+01
5.774464e+01
5.765030e+01
5.756744e+01
5.749461e+01
5.742783e+01
5.736092e+01
5.728593e+01
5.719380e+01
5.707518e+01
5.692125e+01
5.672460e+01
5.647997e+01
5.618490e+01
5.584014e+01
5.544983e+01
5.502136e+01
5.456507e+01
5.409361e+01
5.362121e+01
5.316282e+01
5.273323e+01
5.234621e+01
5.201379e+01
5.174570e+01
5.154890e+01
5.142739e+01
5.138212e+01
5.141113e+01
5.150981e+01
5.167127e+01
5.188676e+01
5.214624e+01
5.243887e+01
5.275353e+01
5.307935e+01
5.340615e+01
5.372483e+01
5.402773e+01
5.430878e+01
5.456372e+01
5.479009e+01
5.498719e+01
5.515599e+01
5.529893e+01
5.541968e+01
5.552289e+01
5.561387e+01
5.569823e+01
5.578146e+01
5.586856e+01
5.596356e+01
5.606923e+01
5.618673e+01
5.631552e+01
5.645336e+01
5.659653e+01
5.674017e+01
5.687874e+01
5.700651e+01
5.711809e+01
5.720880e+01
5.727491e+01
5.731379e+01
5.732392e+01
5.730476e+01
5.725666e+01
5.718072e+01
5.707878e+01
5.695338e+01
5.680780e+01
5.664615e+01
5.647336e+01
5.629512e+01
5.611779e+01
5.594807e+01
5.579270e+01
5.565802e+01
5.554946e+01
5.547110e+01
5.542534e+01
5.541252e+01
5.543091e+01
5.547670e+01
5.554423e+01
5.562637e+01
5.571497e+01
5.580135e+01
5.587683e+01
5.593317e+01
5.596301e+01
5.596019e+01
5.592007e+01
5.583973e+01
5.571822e+01
5.555665e+01
5.535826e+01
5.512835e+01
5.487408e+01
5.460417e+01
5.432835e+01
5.405682e+01
5.379956e+01
5.356564e+01
5.336261e+01
5.319596e+01
5.306878e+01
5.298163e+01
5.293261e+01
5.291764e+01
5.293095e+01
5.296557e+01
5.301404e+01
5.306893e+01
5.312346e+01
5.317191e+01
5.320997e+01
5.323493e+01
5.324574e+01
5.324298e+01
5.322870e+01
5.320621e+01
5.317976e+01
5.315423e+01
5.313479e+01
5.312655e+01
5.313427e+01
5.316208e+01
5.321329e+01
5.329022e+01
5.339408e+01
5.352496e+01
5.368173e+01
5.386202e+01
5.406229e+01
5.427784e+01
5.450300e+01
5.473140e+01
5.495630e+01
5.517108e+01
5.536964e+01
5.554689e+01
5.569904e+01
5.582383e+01
5.592061e+01
5.599023e+01
5.603487e+01
5.605775e+01
5.606279e+01
5.605427e+01
5.603647e+01
5.601343e+01
5.598863e+01
5.596486e+01
5.594408e+01
5.592742e+01
5.591524e+01
5.590731e+01
5.590304e+01
5.590174e+01
5.590291e+01
5.590649e+01
5.591299e+01
5.592358e+01
5.594000e+01
5.596444e+01
5.599929e+01
5.604684e+01
5.610903e+01
5.618711e+01
5.628148e+01
5.639150e+01
5.651546e+01
5.665062e+01
5.679339e+01
5.693957e+01
5.708471e+01
5.722443e+01
5.735479e+01
5.747259e+01
5.757546e+01
5.766202e+01
5.773175e+01
5.778490e+01
5.782232e+01
5.784524e+01
5.785516e+01
5.785363e+01
5.784226e+01
5.782255e+01
5.779588e+01
5.776345e+01
5.772615e+01
5.768454e+01
5.763872e+01
5.758831e+01
5.753245e+01
5.746985e+01
5.739895e+01
5.731814e+01
5.722603e+01
5.712170e+01
5.700501e+01
5.687674e+01
5.673876e+01
5.659400e+01
5.644634e+01
5.630046e+01
5.616158e+01
5.603509e+01
5.592633e+01
5.584018e+01
5.578086e+01
5.575160e+01
5.575454e+01
5.579055e+01
5.585921e+01
5.595878e+01
5.608633e+01
5.623780e+01
5.640827e+01
5.659214e+01
5.678351e+01
5.697651e+01
5.716568e+01
5.734638e+01
5.751510e+01
5.766980e+01
5.781002e+01
5.793698e+01
5.805336e+01
5.816303e+01
5.827053e+01
5.838050e+01
5.849698e+01
5.862285e+01
5.875923e+01
5.890518e+01
5.905747e+01
5.921077e+01
5.935788e+01
5.949036e+01
5.959926e+01
5.967598e+01
5.971323e+01
5.970585e+01
5.965154e+01
5.955132e+01
5.940967e+01
5.923437e+01
5.903595e+01
5.882685e+01
5.862047e+01
5.842997e+01
5.826725e+01
5.814194e+01
5.806066e+01
5.802651e+01
5.803890e+01
5.809364e+01
5.818334e+01
5.829803e+01
5.842602e+01
5.855482e+01
5.867218e+01
5.876704e+01
5.883039e+01
5.885587e+01
5.884009e+01
5.878268e+01
5.868603e+01
5.855469e+01
5.839475e+01
5.821306e+01
5.801649e+01
5.781134e+01
5.760296e+01
5.739551e+01
5.719203e+01
5.699461e+01
5.680474e+01
5.662369e+01
5.645289e+01
5.629424e+01
5.615025e+01
5.602410e+01
5.591945e+01
5.584014e+01
5.578984e+01
5.577162e+01
5.578755e+01
5.583841e+01
5.592354e+01
5.604076e+01
5.618650e+01
5.635598e+01
5.654348e+01
5.674265e+01
5.694684e+01
5.714936e+01
5.734375e+01
5.752407e+01
5.768508e+01
5.782242e+01
5.793282e+01
5.801418e+01
5.806565e+01
5.808768e+01
5.808190e+01
5.805105e+01
5.799877e+01
5.792935e+01
5.784746e+01
5.775790e+01
5.766528e+01
5.757387e+01
5.748732e+01
5.740855e+01
5.733965e+01
5.728180e+01
5.723520e+01
5.719917e+01
5.717214e+01
5.715179e+01
5.713523e+01
5.711911e+01
5.709989e+01
5.707398e+01
5.703797e+01
5.698872e+01
5.692361e+01
5.684056e+01
5.673820e+01
5.661586e+01
5.647360e+01
5.631221e+01
5.613312e+01
5.593833e+01
5.573036e+01
5.551217e+01
5.528710e+01
5.505885e+01
5.483142e+01
5.460904e+01
5.439611e+01
5.419700e+01
5.401594e+01
5.385668e+01
5.372231e+01
5.361499e+01
5.353569e+01
5.348408e+01
5.345850e+01
5.345603e+01
5.347264e+01
5.350358e+01
5.354371e+01
5.358795e+01
5.363173e+01
5.367143e+01
5.370469e+01
5.373067e+01
5.375020e+01
5.376570e+01
5.378100e+01
5.380103e+01
5.383132e+01
5.387749e+01
5.394459e+01
5.403657e+01
5.415568e+01
5.430211e+01
5.447372e+01
5.466597e+01
5.487211e+01
5.508360e+01
5.529065e+01
5.548302e+01
5.565084e+01
5.578546e+01
5.588028e+01
5.593136e+01
5.593784e+01
5.590214e+01
5.582981e+01
5.572911e+01
5.561040e+01
5.548527e+01
5.536562e+01
5.526261e+01
5.518580e+01
5.514230e+01
5.513614e+01
5.516798e+01
5.523492e+01
5.533078e+01
5.544646e+01
5.557071e+01
5.569094e+01
5.579421e+01
5.586830e+01
5.590263e+01
5.588920e+01
5.582322e+01
5.570352e+01
5.553275e+01
5.531711e+01
5.506594e+01
5.479095e+01
5.450534e+01
5.422279e+01
5.395651e+01
5.371832e+01
5.351795e+01
5.336254e+01
5.325633e+01
5.320058e+01
5.319374e+01
5.323170e+01
5.330823e+01
5.341547e+01
5.354454e+01
5.368606e+01
5.383076e+01
5.397003e+01
5.409636e+01
5.420375e+01
5.428798e+01
5.434681e+01
5.437997e+01
5.438911e+01
5.437751e+01
5.434973e+01
5.431120e+01
5.426769e+01
5.422483e+01
5.418760e+01
5.416000e+01
5.414475e+01
5.414315e+01
5.415507e+01
5.417907e+01
5.421258e+01
5.425218e+01
5.429391e+01
5.433359e+01
5.436714e+01
5.439085e+01
5.440162e+01
5.439713e+01
5.437595e+01
5.433761e+01
5.428257e+01
5.421208e+01
5.412808e+01
5.403300e+01
5.392947e+01
5.382017e+01
5.370760e+01
5.359392e+01
5.348091e+01
5.336988e+01
5.326170e+01
5.315684e+01
5.305541e+01
5.295715e+01
5.286150e+01
5.276759e+01
5.267428e+01
5.258023e+01
5.248395e+01
5.238396e+01
5.227896e+01
5.216804e+01
5.205091e+01
5.192815e+01
5.180135e+01
5.167327e+01
5.154782e+01
5.142997e+01
5.132557e+01
5.124099e+01
5.118276e+01
5.115710e+01
5.116952e+01
5.122432e+01
5.132424e+01
5.147013e+01
5.166076e+01
5.189270e+01
5.216040e+01
5.245629e+01
5.277112e+01
5.309437e+01
5.341467e+01
5.372034e+01
5.399996e+01
5.424289e+01
5.443979e+01
5.458304e+01
5.466714e+01
5.468900e+01
5.464805e+01
5.454634e+01
5.438838e+01
5.418099e+01
5.393286e+01
5.365415e+01
5.335593e+01
5.304955e+01
5.274604e+01
5.245550e+01
5.218659e+01
5.194612e+01
5.173873e+01
5.156682e+01
5.143060e+01
5.132831e+01
5.125657e+01
5.121078e+01
5.118566e+01
5.117563e+01
5.117522e+01
5.117931e+01
5.118327e+01
5.118296e+01
5.117467e+01
5.115503e+01
5.112094e+01
5.106965e+01
5.099888e+01
5.090715e+01
5.079410e+01
5.066085e+01
5.051031e+01
5.034730e+01
5.017853e+01
5.001229e+01
4.985803e+01
4.972570e+01
4.962507e+01
4.956500e+01
4.955277e+01
4.959357e+01
4.969022e+01
4.984294e+01
5.004948e+01
5.030533e+01
5.060405e+01
5.093771e+01
5.129735e+01
5.167339e+01
5.205607e+01
5.243575e+01
5.280320e+01
5.314983e+01
5.346782e+01
5.375027e+01
5.399126e+01
5.418596e+01
5.433069e+01
5.442297e+01
5.446159e+01
5.444661e+01
5.437939e+01
5.426261e+01
5.410026e+01
5.389765e+01
5.366134e+01
5.339910e+01
5.311971e+01
5.283275e+01
5.254823e+01
5.227621e+01
5.202628e+01
5.180713e+01
5.162610e+01
5.148885e+01
5.139914e+01
5.135876e+01
5.136757e+01
5.142369e+01
5.152378e+01
5.166331e+01
5.183693e+01
5.203879e+01
5.226285e+01
5.250314e+01
5.275395e+01
5.301002e+01
5.326661e+01
5.351954e+01
5.376512e+01
5.400011e+01
5.422159e+01
5.442686e+01
5.461330e+01
5.477833e+01
5.491936e+01
5.503372e+01
5.511873e+01
5.517174e+01
5.519020e+01
5.517178e+01
5.511451e+01
5.501699e+01
5.487849e+01
5.469922e+01
5.448039e+01
5.422439e+01
5.393482e+01
5.361649e+01
5.327530e+01
5.291803e+01
5.255200e+01
5.218466e+01
5.182304e+01
5.147330e+01
5.114016e+01
5.082666e+01
5.053393e+01
5.026127e+01
5.000637e+01
4.976581e+01
4.953560e+01
4.931178e+01
4.909099e+01
4.887091e+01
4.865054e+01
4.843030e+01
4.821190e+01
4.799813e+01
4.779251e+01
4.759896e+01
4.742142e+01
4.726356e+01
4.712861e+01
4.701919e+01
4.693729e+01
4.688425e+01
4.686080e+01
4.686711e+01
4.690280e+01
4.696696e+01
4.705811e+01
4.717415e+01
4.731237e+01
4.746943e+01
4.764143e+01
4.782406e+01
4.801277e+01
4.820298e+01
4.839041e+01
4.857129e+01
4.874268e+01
4.890265e+01
4.905052e+01
4.918685e+01
4.931352e+01
4.943346e+01
4.955041e+01
4.966845e+01
4.979151e+01
4.992288e+01
5.006476e+01
5.021787e+01
5.038129e+01
5.055236e+01
5.072682e+01
5.089902e+01
5.106239e+01
5.120989e+01
5.133461e+01
5.143039e+01
5.149232e+01
5.151720e+01
5.150379e+01
5.145285e+01
5.136703e+01
5.125054e+01
5.110866e+01
5.094723e+01
5.077206e+01
5.058845e+01
5.040077e+01
5.021220e+01
5.002468e+01
4.983899e+01
4.965501e+01
4.947212e+01
4.928963e+01
4.910719e+01
4.892521e+01
4.874511e+01
4.856943e+01
4.840183e+01
4.824689e+01
4.810976e+01
4.799572e+01
4.790972e+01
4.785580e+01
4.783670e+01
4.785350e+01
4.790542e+01
4.798978e+01
4.810220e+01
4.823684e+01
4.838689e+01
4.854504e+01
4.870403e+01
4.885716e+01
4.899881e+01
4.912476e+01
4.923249e+01
4.932130e+01
4.939233e+01
4.944837e+01
4.949359e+01
4.953315e+01
4.957273e+01
4.961800e+01
4.967412e+01
4.974532e+01
4.983453e+01
4.994318e+01
5.007114e+01
5.021678e+01
5.037719e+01
5.054840e+01
5.072574e+01
5.090412e+01
5.107828e+01
5.124305e+01
5.139343e+01
5.152474e+01
5.163259e+01
5.171295e+01
5.176213e+01
5.177686e+01
5.175431e+01
5.169218e+01
5.158887e+01
5.144358e+01
5.125659e+01
5.102941e+01
5.076501e+01
5.046792e+01
5.014428e+01
4.980171e+01
4.944903e+01
4.909586e+01
4.875209e+01
4.842733e+01
4.813038e+01
4.786875e+01
4.764834e+01
[truncated: 3,168,959 more chars]
