# Supplementary material for: Air blast injuries killed the crew of the submarine H.L. Hunley
Source: PLoS One. 2017 Aug 23;12(8):e0182244. doi: 10.1371/journal.pone.0182244 (PMC5568114; doi:10.1371/journal.pone.0182244)
Supplement: S1 File — This file contains all the test data used for the conclusions presented in this publication. (ZIP) [file pone.0182244.s007.zip › Lance2017_HunleyData/BoatModel_ShockTube_Pressure_Waveforms/Test_ShockTube_2_insideboat.txt]

1.290173e-01
1.939014e-03
-1.005084e-01
-1.812006e-01
-2.439364e-01
-2.926913e-01
-3.309861e-01
-3.614410e-01
-3.855433e-01
-4.036249e-01
-4.150145e-01
-4.183158e-01
-4.117589e-01
-3.935717e-01
-3.623272e-01
-3.172289e-01
-2.583044e-01
-1.864892e-01
-1.035912e-01
-1.214485e-02
8.482187e-02
1.840720e-01
2.824500e-01
3.771326e-01
4.658015e-01
5.467123e-01
6.186517e-01
6.807937e-01
7.324815e-01
7.729774e-01
8.012289e-01
8.157032e-01
8.143343e-01
7.946100e-01
7.538040e-01
6.893306e-01
5.991773e-01
4.823559e-01
3.393073e-01
1.722027e-01
-1.490501e-02
-2.161066e-01
-4.238526e-01
-6.293504e-01
-8.231170e-01
-9.956400e-01
-1.138086e+00
-1.242983e+00
-1.304804e+00
-1.320396e+00
-1.289203e+00
-1.213280e+00
-1.097100e+00
-9.471847e-01
-7.716070e-01
-5.794128e-01
-3.800192e-01
-1.826434e-01
4.188167e-03
1.730120e-01
3.176585e-01
4.333416e-01
5.166279e-01
5.653307e-01
5.783775e-01
5.557048e-01
4.982125e-01
4.077909e-01
2.874052e-01
1.411999e-01
-2.542920e-02
-2.058461e-01
-3.923151e-01
-5.762931e-01
-7.488749e-01
-9.013652e-01
-1.025926e+00
-1.116227e+00
-1.168026e+00
-1.179587e+00
-1.151877e+00
-1.088503e+00
-9.953783e-01
-8.801591e-01
-7.515274e-01
-6.184083e-01
-4.892279e-01
-3.712953e-01
-2.703666e-01
-1.904152e-01
-1.336009e-01
-1.004080e-01
-8.991197e-02
-1.001294e-01
-1.284125e-01
-1.718487e-01
-2.276347e-01
-2.933912e-01
-3.673955e-01
-4.487094e-01
-5.371969e-01
-6.334359e-01
-7.385403e-01
-8.539206e-01
-9.810109e-01
-1.120990e+00
-1.274521e+00
-1.441518e+00
-1.620960e+00
-1.810766e+00
-2.007734e+00
-2.207574e+00
-2.405047e+00
-2.594212e+00
-2.768776e+00
-2.922525e+00
-3.049787e+00
-3.145871e+00
-3.207434e+00
-3.232728e+00
-3.221696e+00
-3.175927e+00
-3.098466e+00
-2.993534e+00
-2.866179e+00
-2.721901e+00
-2.566289e+00
-2.404682e+00
-2.241892e+00
-2.081979e+00
-1.928098e+00
-1.782402e+00
-1.646009e+00
-1.519008e+00
-1.400527e+00
-1.288842e+00
-1.181553e+00
-1.075829e+00
-9.687311e-01
-8.575953e-01
-7.404566e-01
-6.164646e-01
-4.862394e-01
-3.521114e-01
-2.181958e-01
-9.027007e-02
2.455975e-02
1.183891e-01
1.832040e-01
2.116658e-01
1.979097e-01
1.382656e-01
3.181073e-02
-1.193217e-01
-3.099288e-01
-5.320311e-01
-7.754500e-01
-1.028603e+00
-1.279427e+00
-1.516322e+00
-1.729011e+00
-1.909235e+00
-2.051220e+00
-2.151895e+00
-2.210861e+00
-2.230145e+00
-2.213761e+00
-2.167152e+00
-2.096557e+00
-2.008375e+00
-1.908591e+00
-1.802320e+00
-1.693514e+00
-1.584865e+00
-1.477890e+00
-1.373180e+00
-1.270775e+00
-1.170596e+00
-1.072863e+00
-9.784406e-01
-8.890420e-01
-8.072648e-01
-7.364357e-01
-6.802935e-01
-6.425582e-01
-6.264584e-01
-6.342975e-01
-6.671311e-01
-7.246054e-01
-8.049797e-01
-9.053211e-01
-1.021840e+00
-1.150310e+00
-1.286517e+00
-1.426676e+00
-1.567751e+00
-1.707656e+00
-1.845295e+00
-1.980441e+00
-2.113481e+00
-2.245061e+00
-2.375686e+00
-2.505343e+00
-2.633183e+00
-2.757330e+00
-2.874818e+00
-2.981668e+00
-3.073104e+00
-3.143875e+00
-3.188656e+00
-3.202487e+00
-3.181192e+00
-3.121754e+00
-3.022578e+00
-2.883624e+00
-2.706391e+00
-2.493776e+00
-2.249831e+00
-1.979484e+00
-1.688292e+00
-1.382263e+00
-1.067788e+00
-7.516746e-01
-4.412402e-01
-1.444182e-01
1.302034e-01
3.734628e-01
5.758668e-01
7.280052e-01
8.211196e-01
8.477820e-01
8.026216e-01
6.830258e-01
4.897336e-01
2.272459e-01
-9.601440e-02
-4.678392e-01
-8.726876e-01
-1.292439e+00
-1.707399e+00
-2.097493e+00
-2.443535e+00
-2.728503e+00
-2.938696e+00
-3.064694e+00
-3.102036e+00
-3.051560e+00
-2.919350e+00
-2.716294e+00
-2.457264e+00
-2.160008e+00
-1.843837e+00
-1.528236e+00
-1.231551e+00
-9.698362e-01
-7.559636e-01
-5.990287e-01
-5.040516e-01
-4.719453e-01
-4.997061e-01
-5.807781e-01
-7.055504e-01
-8.619568e-01
-1.036158e+00
-1.213287e+00
-1.378256e+00
-1.516587e+00
-1.615268e+00
-1.663588e+00
-1.653906e+00
-1.582324e+00
-1.449168e+00
-1.259255e+00
-1.021858e+00
-7.503486e-01
-4.615017e-01
-1.744683e-01
9.051456e-02
3.136020e-01
4.768898e-01
5.659069e-01
5.709169e-01
4.879088e-01
3.191759e-01
7.342045e-02
-2.346430e-01
-5.851662e-01
-9.544698e-01
-1.316672e+00
-1.645521e+00
-1.916277e+00
-2.107494e+00
-2.202557e+00
-2.190836e+00
-2.068391e+00
-1.838168e+00
-1.509700e+00
-1.098368e+00
-6.242919e-01
-1.109646e-01
4.162658e-01
9.317453e-01
1.410997e+00
1.832043e+00
2.176506e+00
2.430421e+00
2.584765e+00
2.635676e+00
2.584399e+00
2.436977e+00
2.203745e+00
1.898650e+00
1.538449e+00
1.141821e+00
7.284312e-01
3.179823e-01
-7.070806e-02
-4.205657e-01
-7.170169e-01
-9.486134e-01
-1.107499e+00
-1.189703e+00
-1.195250e+00
-1.128090e+00
-9.958360e-01
-8.093354e-01
-5.820596e-01
-3.293502e-01
-6.754345e-02
1.869733e-01
4.187131e-01
6.139755e-01
7.615990e-01
8.535198e-01
8.850960e-01
8.551793e-01
7.659388e-01
6.224643e-01
4.321916e-01
2.042089e-01
-5.149172e-02
-3.247498e-01
-6.058941e-01
-8.862671e-01
-1.158574e+00
-1.417031e+00
-1.657322e+00
-1.876359e+00
-2.071927e+00
-2.242237e+00
-2.385480e+00
-2.499450e+00
-2.581294e+00
-2.627450e+00
-2.633796e+00
-2.595993e+00
-2.510014e+00
-2.372768e+00
-2.182754e+00
-1.940635e+00
-1.649641e+00
-1.315732e+00
-9.474806e-01
-5.556811e-01
-1.527254e-01
2.481691e-01
6.337872e-01
9.917046e-01
1.310961e+00
1.582568e+00
1.799828e+00
1.958473e+00
2.056650e+00
2.094772e+00
2.075285e+00
2.002384e+00
1.881708e+00
1.720057e+00
1.525159e+00
1.305508e+00
1.070262e+00
8.292013e-01
5.926763e-01
3.715108e-01
1.767924e-01
1.951558e-02
-8.993236e-02
-1.424209e-01
-1.308026e-01
-5.063576e-02
9.919206e-02
3.160332e-01
5.933199e-01
9.207271e-01
1.284671e+00
1.669120e+00
2.056645e+00
2.429621e+00
2.771442e+00
3.067642e+00
3.306790e+00
3.481087e+00
3.586606e+00
3.623168e+00
3.593914e+00
3.504614e+00
3.362837e+00
3.177078e+00
2.955934e+00
2.707432e+00
2.438556e+00
2.155003e+00
1.861170e+00
1.560336e+00
1.254997e+00
9.472660e-01
6.392941e-01
3.336350e-01
3.351041e-02
-2.570530e-01
-5.332282e-01
-7.895257e-01
-1.020047e+00
-1.218824e+00
-1.380210e+00
-1.499286e+00
-1.572245e+00
-1.596714e+00
-1.571988e+00
-1.499153e+00
-1.381072e+00
-1.222264e+00
-1.028662e+00
-8.073057e-01
-5.659887e-01
-3.129092e-01
-5.634918e-02
1.955905e-01
4.351918e-01
6.552627e-01
8.492366e-01
1.011248e+00
1.136205e+00
1.219885e+00
1.259039e+00
1.251533e+00
1.196491e+00
1.094426e+00
9.473388e-01
7.587644e-01
5.337423e-01
2.787069e-01
1.290863e-03
-2.899529e-01
-5.859015e-01
-8.772675e-01
-1.155034e+00
-1.410889e+00
-1.637615e+00
-1.829403e+00
-1.982050e+00
-2.093023e+00
-2.161393e+00
-2.187647e+00
-2.173443e+00
-2.121325e+00
-2.034469e+00
-1.916483e+00
-1.771277e+00
-1.602996e+00
-1.416006e+00
-1.214893e+00
-1.004455e+00
-7.896523e-01
-5.755218e-01
-3.670218e-01
-1.688381e-01
1.484323e-02
1.805679e-01
3.258193e-01
4.491645e-01
5.503111e-01
6.300490e-01
6.900631e-01
7.326225e-01
7.601651e-01
7.748234e-01
7.779500e-01
7.697141e-01
7.488391e-01
7.125372e-01
6.566767e-01
5.761872e-01
4.656743e-01
3.201912e-01
1.360865e-01
-8.816398e-02
-3.512381e-01
-6.484539e-01
-9.715351e-01
-1.308706e+00
-1.645133e+00
-1.963700e+00
-2.246068e+00
-2.473944e+00
-2.630470e+00
-2.701602e+00
-2.677372e+00
-2.552897e+00
-2.329029e+00
-2.012556e+00
-1.615901e+00
-1.156334e+00
-6.547632e-01
-1.342140e-01
3.818258e-01
8.710258e-01
1.313631e+00
1.693547e+00
1.999016e+00
2.222869e+00
2.362381e+00
2.418808e+00
2.396695e+00
2.303083e+00
2.146689e+00
1.937177e+00
1.684568e+00
1.398816e+00
1.089567e+00
7.660489e-01
4.370534e-01
1.109545e-01
-2.042966e-01
-5.012280e-01
-7.729715e-01
-1.013447e+00
-1.217582e+00
-1.381535e+00
-1.502874e+00
-1.580694e+00
-1.615619e+00
-1.609710e+00
-1.566258e+00
-1.489509e+00
-1.384341e+00
-1.255961e+00
-1.109643e+00
-9.505376e-01
-7.835755e-01
-6.134352e-01
-4.445685e-01
-2.812489e-01
-1.276206e-01
1.227461e-02
1.345006e-01
2.352698e-01
3.110238e-01
3.585523e-01
3.751443e-01
3.587661e-01
3.082527e-01
2.235003e-01
1.056422e-01
-4.280903e-02
-2.178673e-01
-4.140445e-01
-6.243995e-01
-8.406807e-01
-1.053573e+00
-1.253062e+00
-1.428902e+00
-1.571192e+00
-1.671004e+00
-1.721016e+00
-1.716096e+00
-1.653743e+00
-1.534356e+00
-1.361263e+00
-1.140527e+00
-8.805390e-01
-5.914432e-01
-2.844707e-01
2.875943e-02
3.369003e-01
6.294466e-01
8.971800e-01
1.132472e+00
1.329452e+00
1.484047e+00
1.593940e+00
1.658466e+00
1.678488e+00
1.656261e+00
1.595308e+00
1.500276e+00
1.376754e+00
1.231041e+00
1.069843e+00
8.999174e-01
7.276969e-01
5.589413e-01
3.984585e-01
2.499332e-01
1.158744e-01
-2.326350e-03
-1.042479e-01
-1.902366e-01
-2.611768e-01
-3.182626e-01
-3.627915e-01
-3.959991e-01
-4.189466e-01
-4.324705e-01
-4.371944e-01
-4.335963e-01
-4.221135e-01
-4.032677e-01
-3.777859e-01
-3.466988e-01
-3.113972e-01
-2.736338e-01
-2.354581e-01
-1.990792e-01
-1.666605e-01
-1.400604e-01
-1.205479e-01
-1.085300e-01
-1.033394e-01
-1.031252e-01
-1.048863e-01
-1.046671e-01
-9.791445e-02
-7.996544e-02
-4.661103e-02
5.337361e-03
7.755955e-02
1.698885e-01
2.801745e-01
4.043728e-01
5.368452e-01
6.708362e-01
7.990645e-01
9.143597e-01
1.010272e+00
1.081594e+00
1.124731e+00
1.137909e+00
1.121187e+00
1.076295e+00
1.006326e+00
9.153391e-01
8.079108e-01
6.887157e-01
5.621680e-01
4.321704e-01
3.019809e-01
1.741960e-01
5.082790e-02
-6.655842e-02
-1.766865e-01
-2.784267e-01
-3.706992e-01
-4.524418e-01
-5.226438e-01
-5.804430e-01
-6.252651e-01
-6.569855e-01
-6.760860e-01
-6.837771e-01
-6.820611e-01
-6.737160e-01
-6.621862e-01
-6.513831e-01
-6.454099e-01
-6.482353e-01
-6.633548e-01
-6.934754e-01
-7.402612e-01
-8.041654e-01
-8.843644e-01
-9.787943e-01
-1.084281e+00
-1.196743e+00
-1.311452e+00
-1.423317e+00
-1.527196e+00
-1.618195e+00
-1.691964e+00
-1.744953e+00
-1.774625e+00
-1.779584e+00
-1.759629e+00
-1.715707e+00
-1.649776e+00
-1.564613e+00
-1.463592e+00
-1.350459e+00
-1.229150e+00
-1.103654e+00
-9.779212e-01
-8.558035e-01
-7.410011e-01
-6.369789e-01
-5.468366e-01
-4.731226e-01
-4.176038e-01
-3.810188e-01
-3.628573e-01
-3.612114e-01
-3.727401e-01
-3.927790e-01
-4.156040e-01
-4.348447e-01
-4.440163e-01
-4.371276e-01
-4.093038e-01
-3.573564e-01
-2.802298e-01
-1.792592e-01
-5.818856e-02
7.707481e-02
2.189615e-01
3.589504e-01
4.884087e-01
5.994586e-01
6.857613e-01
7.431179e-01
7.698142e-01
7.666687e-01
7.367838e-01
6.850345e-01
6.173596e-01
5.399425e-01
4.583812e-01
3.769499e-01
2.980442e-01
2.218851e-01
1.465226e-01
6.814588e-02
-1.833326e-02
-1.184921e-01
-2.375016e-01
-3.792344e-01
-5.454929e-01
-7.354548e-01
-9.454136e-01
-1.168850e+00
-1.396828e+00
-1.618681e+00
-1.822884e+00
-1.998046e+00
-2.133882e+00
-2.222084e+00
-2.256993e+00
-2.236026e+00
-2.159818e+00
-2.032074e+00
-1.859174e+00
-1.649572e+00
-1.413070e+00
-1.160055e+00
-9.007987e-01
-6.448738e-01
-4.007591e-01
-1.756366e-01
2.462836e-02
1.953707e-01
3.329337e-01
4.344661e-01
4.977699e-01
5.212353e-01
5.038812e-01
4.454869e-01
3.467815e-01
2.096408e-01
3.723991e-02
-1.658836e-01
-3.938847e-01
-6.397938e-01
-8.958204e-01
-1.153750e+00
-1.405399e+00
-1.643075e+00
-1.859992e+00
-2.050584e+00
-2.210684e+00
-2.337527e+00
-2.429593e+00
-2.486310e+00
-2.507667e+00
-2.493805e+00
-2.444662e+00
-2.359742e+00
-2.238061e+00
-2.078295e+00
-1.879124e+00
-1.639728e+00
-1.360367e+00
-1.042948e+00
-6.914956e-01
-3.124365e-01
8.536201e-02
4.908273e-01
8.911915e-01
1.272739e+00
1.621721e+00
1.925349e+00
2.172750e+00
2.355787e+00
2.469651e+00
2.513159e+00
2.488741e+00
2.402121e+00
2.261749e+00
2.078063e+00
1.862654e+00
1.627454e+00
1.384010e+00
1.142911e+00
9.134097e-01
7.032231e-01
5.184953e-01
3.638656e-01
2.425849e-01
1.566202e-01
1.067103e-01
9.235344e-02
1.117410e-01
1.616693e-01
2.374785e-01
3.330657e-01
4.410074e-01
5.528060e-01
6.592570e-01
7.509131e-01
8.186163e-01
8.540598e-01
8.503430e-01
8.024783e-01
7.078071e-01
5.662841e-01
3.805930e-01
1.560721e-01
-9.955763e-02
-3.766453e-01
-6.642150e-01
-9.506771e-01
-1.224594e+00
-1.475442e+00
-1.694311e+00
-1.874472e+00
-2.011770e+00
-2.104780e+00
-2.154704e+00
-2.165027e+00
-2.140934e+00
-2.088601e+00
-2.014415e+00
-1.924261e+00
-1.822951e+00
-1.713891e+00
-1.599005e+00
-1.478908e+00
-1.353287e+00
-1.221397e+00
-1.082594e+00
-9.368126e-01
-7.849194e-01
-6.289107e-01
-4.719232e-01
-3.180778e-01
-1.721816e-01
-3.933455e-02
7.550783e-02
1.679597e-01
2.345691e-01
2.730815e-01
2.825754e-01
2.634626e-01
2.173575e-01
1.468384e-01
5.513593e-02
-5.420862e-02
-1.776678e-01
-3.119901e-01
-4.543640e-01
-6.024647e-01
-7.543838e-01
-9.084644e-01
-1.063085e+00
-1.216447e+00
-1.366419e+00
-1.510492e+00
-1.645857e+00
-1.769618e+00
-1.879092e+00
-1.972157e+00
-2.047576e+00
-2.105227e+00
-2.146201e+00
-2.172727e+00
-2.187922e+00
-2.195409e+00
-2.198841e+00
-2.201386e+00
-2.205275e+00
-2.211443e+00
-2.219331e+00
-2.226878e+00
-2.230705e+00
-2.226459e+00
-2.209299e+00
-2.174440e+00
-2.117696e+00
-2.035970e+00
-1.927618e+00
-1.792673e+00
-1.632906e+00
-1.451722e+00
-1.253924e+00
-1.045346e+00
-8.324158e-01
-6.216667e-01
-4.192598e-01
-2.305599e-01
-5.981267e-02
9.004302e-02
2.174102e-01
3.219224e-01
4.042093e-01
4.655826e-01
5.076902e-01
5.321909e-01
5.404915e-01
5.335802e-01
5.119727e-01
4.757772e-01
4.248658e-01
3.591309e-01
2.787878e-01
1.846785e-01
7.852345e-02
-3.692855e-02
-1.578910e-01
-2.796875e-01
-3.970507e-01
-5.045371e-01
-5.970075e-01
-6.701085e-01
-7.206945e-01
-7.471336e-01
-7.494593e-01
-7.293479e-01
-6.899223e-01
-6.354092e-01
-5.706937e-01
-5.008336e-01
-4.305957e-01
-3.640720e-01
-3.044153e-01
-2.537119e-01
-2.129866e-01
-1.823174e-01
-1.610278e-01
-1.479173e-01
-1.414938e-01
-1.401737e-01
-1.424244e-01
-1.468378e-01
-1.521344e-01
-1.571179e-01
-1.606086e-01
-1.613908e-01
-1.582054e-01
-1.498065e-01
-1.350844e-01
-1.132394e-01
-8.397826e-02
-4.769602e-02
-5.608327e-03
4.019798e-02
8.681578e-02
1.306788e-01
1.678265e-01
1.942525e-01
2.063025e-01
2.010791e-01
1.768059e-01
1.331049e-01
7.115037e-02
-6.326139e-03
-9.518736e-02
-1.901892e-01
-2.854005e-01
-3.747016e-01
-4.523099e-01
-5.132739e-01
-5.538785e-01
-5.719129e-01
-5.667677e-01
-5.393477e-01
-4.918136e-01
-4.271886e-01
-3.488891e-01
-2.602546e-01
-1.641516e-01
-6.272102e-02
4.269049e-02
1.514028e-01
2.631057e-01
3.774526e-01
4.936245e-01
6.099538e-01
7.236818e-01
8.309064e-01
9.267385e-01
1.005655e+00
1.062004e+00
1.090601e+00
1.087336e+00
1.049722e+00
9.773092e-01
8.719279e-01
7.377166e-01
5.809347e-01
4.095729e-01
2.327928e-01
6.024581e-02
-9.866894e-02
-2.355415e-01
-3.436165e-01
-4.183241e-01
-4.576220e-01
-4.621128e-01
-4.349198e-01
-3.813331e-01
-3.082669e-01
-2.235929e-01
-1.354305e-01
-5.147894e-02
2.153651e-02
7.825180e-02
1.148608e-01
1.291247e-01
1.202191e-01
8.846245e-02
3.497448e-02
-3.867745e-02
-1.307928e-01
-2.397658e-01
-3.641948e-01
-5.028593e-01
-6.545757e-01
-8.179634e-01
-9.911731e-01
-1.171635e+00
-1.355879e+00
-1.539481e+00
-1.717140e+00
-1.882910e+00
-2.030553e+00
-2.153995e+00
-2.247832e+00
-2.307828e+00
-2.331354e+00
-2.317701e+00
-2.268226e+00
-2.186288e+00
-2.076992e+00
-1.946747e+00
-1.802728e+00
-1.652283e+00
-1.502395e+00
-1.359246e+00
-1.227931e+00
-1.112332e+00
-1.015141e+00
-9.379838e-01
-8.816066e-01
-8.460703e-01
-8.309225e-01
-8.353163e-01
-8.580704e-01
-8.976756e-01
-9.522652e-01
-1.019572e+00
-1.096896e+00
-1.181112e+00
-1.268723e+00
-1.355977e+00
-1.439035e+00
-1.514190e+00
-1.578093e+00
-1.627975e+00
-1.661825e+00
-1.678500e+00
-1.677740e+00
-1.660111e+00
-1.626848e+00
-1.579650e+00
-1.520438e+00
-1.451096e+00
-1.373242e+00
-1.288050e+00
-1.196154e+00
-1.097650e+00
-9.922148e-01
-8.793088e-01
-7.584559e-01
-6.295354e-01
-4.930399e-01
-3.502476e-01
-2.032681e-01
-5.493901e-02
9.142537e-02
2.324102e-01
3.649545e-01
4.868160e-01
5.969682e-01
6.958513e-01
7.854096e-01
8.688811e-01
9.503414e-01
1.034046e+00
1.123657e+00
1.221454e+00
1.327662e+00
1.439983e+00
1.553429e+00
1.660492e+00
1.751652e+00
1.816176e+00
1.843139e+00
1.822537e+00
1.746393e+00
1.609725e+00
1.411270e+00
1.153882e+00
8.445706e-01
4.941395e-01
1.164821e-01
-2.724215e-01
-6.557047e-01
-1.016896e+00
-1.341161e+00
-1.616374e+00
-1.833935e+00
-1.989234e+00
-2.081750e+00
-2.114780e+00
-2.094857e+00
-2.030936e+00
-1.933458e+00
-1.813419e+00
-1.681525e+00
-1.547536e+00
-1.419827e+00
-1.305183e+00
-1.208795e+00
-1.134409e+00
-1.084566e+00
-1.060868e+00
-1.064199e+00
-1.094874e+00
-1.152677e+00
-1.236779e+00
-1.345571e+00
-1.476439e+00
-1.625535e+00
-1.787623e+00
-1.956040e+00
-2.122840e+00
-2.279121e+00
-2.415558e+00
-2.523083e+00
-2.593663e+00
-2.621067e+00
-2.601540e+00
-2.534263e+00
-2.421546e+00
-2.268691e+00
-2.083567e+00
-1.875917e+00
-1.656532e+00
-1.436360e+00
-1.225698e+00
-1.033530e+00
-8.670719e-01
-7.315318e-01
-6.300695e-01
-5.638977e-01
-5.324775e-01
-5.337526e-01
-5.643877e-01
-6.199923e-01
-6.953259e-01
-7.844936e-01
-8.811439e-01
-9.786809e-01
-1.070498e+00
-1.150238e+00
-1.212070e+00
-1.250983e+00
-1.263082e+00
-1.245859e+00
-1.198446e+00
-1.121801e+00
-1.018833e+00
-8.944319e-01
-7.553801e-01
-6.101455e-01
-4.685290e-01
-3.411731e-01
-2.389371e-01
-1.721649e-01
-1.498854e-01
-1.790057e-01
-2.635661e-01
-4.041383e-01
-5.974377e-01
-8.362125e-01
-1.109447e+00
-1.402892e+00
-1.699894e+00
-1.982487e+00
-2.232653e+00
-2.433660e+00
-2.571347e+00
-2.635253e+00
-2.619446e+00
-2.523000e+00
-2.350034e+00
-2.109347e+00
-1.813671e+00
-1.478650e+00
-1.121656e+00
-7.605439e-01
-4.124794e-01
-9.290154e-02
1.853067e-01
4.124078e-01
5.821415e-01
6.917986e-01
7.420526e-01
7.365810e-01
6.815248e-01
5.848482e-01
4.556663e-01
3.036053e-01
1.382464e-01
-3.132137e-02
-1.968338e-01
-3.510907e-01
-4.881307e-01
-6.033761e-01
-6.937713e-01
-7.579219e-01
-7.962218e-01
-8.109348e-01
-8.061869e-01
-7.878245e-01
-7.631071e-01
-7.402260e-01
-7.276714e-01
-7.334970e-01
-7.645549e-01
-8.257817e-01
-9.196195e-01
-1.045639e+00
-1.200415e+00
-1.377675e+00
-1.568721e+00
-1.763072e+00
-1.949291e+00
-2.115895e+00
-2.252279e+00
-2.349552e+00
-2.401226e+00
-2.403693e+00
-2.356463e+00
-2.262157e+00
-2.126248e+00
-1.956598e+00
-1.762812e+00
-1.555469e+00
-1.345307e+00
-1.142417e+00
-9.555393e-01
-7.915206e-01
-6.549696e-01
-5.481316e-01
-4.709598e-01
-4.213397e-01
-3.954133e-01
-3.879483e-01
-3.927139e-01
-4.028440e-01
-4.111860e-01
-4.106464e-01
-3.945395e-01
-3.569442e-01
-2.930524e-01
-1.994895e-01
-7.457478e-02
8.150313e-02
2.666152e-01
4.767344e-01
7.060912e-01
9.474370e-01
1.192405e+00
1.431955e+00
1.656881e+00
1.858357e+00
2.028476e+00
2.160742e+00
2.250467e+00
2.295024e+00
2.293939e+00
2.248797e+00
2.162986e+00
2.041301e+00
1.889472e+00
1.713659e+00
1.519989e+00
1.314170e+00
1.101227e+00
8.853675e-01
6.699654e-01
4.576565e-01
2.505022e-01
5.019505e-02
-1.417332e-01
-3.237311e-01
-4.941029e-01
-6.509564e-01
-7.922309e-01
-9.157989e-01
-1.019630e+00
-1.101990e+00
-1.161655e+00
-1.198114e+00
-1.211727e+00
-1.203842e+00
-1.176833e+00
-1.134065e+00
-1.079769e+00
-1.018845e+00
-9.565782e-01
-8.983020e-01
-8.490363e-01
-8.131278e-01
-7.939425e-01
-7.936489e-01
-8.131259e-01
-8.520121e-01
-9.088919e-01
-9.815896e-01
-1.067524e+00
-1.164065e+00
-1.268828e+00
-1.379864e+00
-1.495713e+00
-1.615305e+00
-1.737743e+00
-1.861975e+00
-1.986437e+00
-2.108695e+00
-2.225171e+00
-2.331000e+00
-2.420058e+00
-2.485187e+00
-2.518616e+00
-2.512551e+00
-2.459875e+00
-2.354895e+00
-2.194026e+00
-1.976350e+00
-1.703955e+00
-1.382018e+00
-1.018612e+00
-6.242684e-01
-2.113432e-01
2.067326e-01
6.162482e-01
1.003978e+00
1.357863e+00
1.667569e+00
1.924893e+00
2.124015e+00
2.261591e+00
2.336698e+00
2.350652e+00
2.306739e+00
2.209892e+00
2.066354e+00
1.883364e+00
1.668875e+00
1.431330e+00
1.179458e+00
9.220951e-01
6.679976e-01
4.256386e-01
2.029750e-01
7.188871e-03
-1.555919e-01
-2.805783e-01
-3.645926e-01
-4.063040e-01
-4.063997e-01
-3.676578e-01
-2.948905e-01
-1.947315e-01
-7.525660e-02
5.454952e-02
1.854442e-01
3.086313e-01
4.164418e-01
5.029079e-01
5.641578e-01
5.985792e-01
6.067322e-01
5.910230e-01
5.551858e-01
5.036462e-01
4.408563e-01
3.706985e-01
2.960452e-01
2.185393e-01
1.386260e-01
5.582217e-02
-3.083114e-02
-1.222239e-01
-2.186469e-01
-3.193807e-01
-4.224831e-01
-5.248183e-01
-6.223215e-01
-7.104563e-01
-7.847850e-01
-8.415590e-01
-8.782355e-01
-8.938434e-01
-8.891469e-01
-8.665906e-01
-8.300388e-01
-7.843517e-01
-7.348546e-01
-6.867649e-01
-6.446389e-01
-6.118928e-01
-5.904431e-01
-5.804993e-01
-5.805325e-01
-5.874287e-01
-5.968231e-01
-6.035915e-01
-6.024575e-01
-5.886555e-01
-5.585751e-01
-5.103102e-01
-4.440363e-01
-3.621636e-01
-2.692359e-01
-1.715828e-01
-7.676725e-02
7.100711e-03
7.209662e-02
1.111686e-01
1.186986e-01
9.087903e-02
2.587274e-02
-7.624406e-02
-2.137293e-01
-3.835606e-01
-5.818879e-01
-8.044762e-01
-1.047061e+00
-1.305559e+00
-1.576094e+00
-1.854852e+00
-2.137784e+00
-2.420241e+00
-2.696610e+00
-2.960058e+00
-3.202449e+00
-3.414496e+00
-3.586153e+00
-3.707226e+00
-3.768130e+00
-3.760707e+00
-3.678980e+00
-3.519767e+00
-3.283045e+00
-2.972033e+00
-2.592966e+00
-2.154603e+00
-1.667536e+00
-1.143393e+00
-5.940607e-01
-3.103915e-02
5.349931e-01
1.094346e+00
1.638223e+00
2.158415e+00
2.646869e+00
3.095245e+00
3.494563e+00
3.835062e+00
4.106316e+00
4.297666e+00
4.398939e+00
4.401410e+00
4.298895e+00
4.088840e+00
3.773258e+00
3.359349e+00
2.859683e+00
2.291895e+00
1.677852e+00
1.042399e+00
4.117802e-01
-1.880901e-01
-7.333340e-01
-1.203636e+00
-1.583455e+00
-1.862842e+00
-2.037800e+00
-2.110211e+00
-2.087332e+00
-1.980946e+00
-1.806257e+00
-1.580622e+00
-1.322255e+00
-1.048998e+00
-7.772642e-01
-5.212124e-01
-2.922089e-01
-9.857294e-02
5.440763e-02
1.642385e-01
2.308229e-01
2.559832e-01
2.429752e-01
1.960597e-01
1.201737e-01
2.071612e-02
-9.656937e-02
-2.256564e-01
-3.602993e-01
-4.941536e-01
-6.209935e-01
-7.350351e-01
-8.313443e-01
-9.062737e-01
-9.578585e-01
-9.860954e-01
-9.930415e-01
-9.826991e-01
-9.606792e-01
-9.336718e-01
-9.087758e-01
-8.927593e-01
-8.913338e-01
-9.085235e-01
-9.462070e-01
-1.003891e+00
-1.078751e+00
-1.165945e+00
-1.259168e+00
-1.351380e+00
-1.435627e+00
-1.505856e+00
-1.557619e+00
-1.588590e+00
-1.598847e+00
-1.590866e+00
-1.569253e+00
-1.540214e+00
-1.510844e+00
-1.488273e+00
-1.478797e+00
-1.487050e+00
-1.515347e+00
-1.563264e+00
-1.627507e+00
-1.702108e+00
-1.778909e+00
-1.848291e+00
-1.900045e+00
-1.924290e+00
-1.912329e+00
-1.857355e+00
-1.754938e+00
-1.603272e+00
-1.403177e+00
-1.157882e+00
-8.726545e-01
-5.543176e-01
-2.107391e-01
1.496656e-01
5.183696e-01
8.870804e-01
1.247987e+00
1.593905e+00
1.918333e+00
2.215430e+00
2.479951e+00
2.707155e+00
2.892728e+00
3.032752e+00
3.123745e+00
3.162798e+00
3.147793e+00
3.077678e+00
2.952767e+00
2.774979e+00
2.547971e+00
2.277095e+00
1.969180e+00
1.632113e+00
1.274310e+00
9.041306e-01
5.293449e-01
1.567543e-01
-2.079788e-01
-5.602551e-01
-8.962438e-01
-1.212434e+00
-1.505138e+00
-1.770052e+00
-2.002001e+00
-2.194922e+00
-2.342134e+00
-2.436874e+00
-2.473029e+00
-2.445962e+00
-2.353328e+00
-2.195745e+00
-1.977237e+00
-1.705375e+00
-1.391076e+00
-1.048062e+00
-6.920223e-01
-3.395462e-01
-6.929471e-03
2.910254e-01
5.420996e-01
7.375326e-01
8.726058e-01
9.468940e-01
9.641834e-01
9.320832e-01
8.613843e-01
7.652310e-01
6.581813e-01
5.552276e-01
4.708480e-01
4.181456e-01
4.081207e-01
4.491021e-01
5.463502e-01
7.018267e-01
9.141177e-01
1.178495e+00
1.487100e+00
1.829248e+00
2.191854e+00
2.559990e+00
2.917586e+00
3.248254e+00
3.536227e+00
3.767342e+00
3.929997e+00
4.015994e+00
4.021176e+00
3.945776e+00
3.794433e+00
3.575860e+00
3.302185e+00
2.988035e+00
2.649424e+00
2.302572e+00
1.962739e+00
1.643174e+00
1.354270e+00
1.102964e+00
8.924386e-01
7.221347e-01
5.880666e-01
4.834169e-01
3.993662e-01
3.260942e-01
2.538721e-01
1.741484e-01
8.052254e-02
-3.049848e-02
-1.590522e-01
-3.018378e-01
-4.524153e-01
-6.018520e-01
-7.396420e-01
-8.547858e-01
-9.369068e-01
-9.772786e-01
-9.696575e-01
-9.108419e-01
-8.009186e-01
-6.431932e-01
-4.438400e-01
-2.113323e-01
4.426198e-02
3.120364e-01
5.809701e-01
8.405609e-01
1.081325e+00
1.295149e+00
1.475505e+00
1.617539e+00
1.718063e+00
1.775482e+00
1.789670e+00
1.761823e+00
1.694303e+00
1.590493e+00
1.454667e+00
1.291888e+00
1.107925e+00
9.091710e-01
7.025445e-01
4.953398e-01
2.950038e-01
1.088273e-01
-5.644086e-02
-1.950278e-01
-3.025706e-01
-3.764883e-01
-4.162314e-01
-4.233554e-01
-4.013878e-01
-3.554850e-01
-2.919059e-01
-2.173596e-01
-1.383054e-01
-6.029303e-02
1.257330e-02
7.798222e-02
1.355358e-01
1.866378e-01
2.341717e-01
2.820138e-01
3.344414e-01
3.955008e-01
4.684061e-01
5.550330e-01
6.555643e-01
7.683321e-01
8.898785e-01
1.015230e+00
1.138357e+00
1.252749e+00
1.352042e+00
1.430590e+00
1.483922e+00
1.509016e+00
1.504362e+00
1.469849e+00
1.406510e+00
1.316208e+00
1.201337e+00
1.064613e+00
9.089761e-01
7.376191e-01
5.540961e-01
3.624547e-01
1.673263e-01
-2.608486e-02
-2.121469e-01
-3.850822e-01
-5.393584e-01
-6.701383e-01
-7.737250e-01
-8.479418e-01
-8.923963e-01
-9.085922e-01
-8.998741e-01
-8.712006e-01
-8.287576e-01
-7.794355e-01
-7.302090e-01
-6.874712e-01
-6.563927e-01
-6.403801e-01
-6.407109e-01
-6.564065e-01
-6.843754e-01
-7.198251e-01
-7.568973e-01
-7.894476e-01
-8.118609e-01
-8.197888e-01
-8.107002e-01
-7.841668e-01
-7.418432e-01
-6.871473e-01
-6.246902e-01
-5.595369e-01
-4.964029e-01
-4.388935e-01
-3.888904e-01
-3.461685e-01
-3.082997e-01
-2.708650e-01
-2.279545e-01
-1.728958e-01
-9.911686e-02
-1.028634e-03
1.251908e-01
2.810121e-01
4.652404e-01
6.740031e-01
9.010287e-01
1.138175e+00
1.376142e+00
1.605290e+00
1.816479e+00
2.001843e+00
2.155420e+00
2.273581e+00
2.355197e+00
2.401542e+00
2.415950e+00
2.403263e+00
2.369175e+00
2.319529e+00
2.259681e+00
2.193994e+00
2.125504e+00
2.055794e+00
1.985054e+00
1.912314e+00
1.835804e+00
1.753384e+00
1.662996e+00
1.563085e+00
1.452921e+00
1.332796e+00
1.204052e+00
1.068947e+00
9.303539e-01
7.913426e-01
6.546998e-01
5.224656e-01
3.955693e-01
2.736439e-01
1.550744e-01
3.730198e-02
-8.264425e-02
-2.074603e-01
-3.388364e-01
-4.768124e-01
-6.193427e-01
-7.621645e-01
-8.990160e-01
-1.022193e+00
-1.123380e+00
-1.194645e+00
-1.229456e+00
-1.223582e+00
-1.175742e+00
-1.087898e+00
-9.651617e-01
-8.152941e-01
-6.478827e-01
-4.732937e-01
-3.015462e-01
-1.412610e-01
1.172842e-03
1.221076e-01
2.207642e-01
2.989792e-01
3.606283e-01
4.108276e-01
4.550375e-01
4.981995e-01
5.440218e-01
5.945016e-01
6.497360e-01
7.080326e-01
7.662936e-01
8.206070e-01
8.669554e-01
9.019329e-01
9.233640e-01
9.307340e-01
9.253703e-01
9.103546e-01
8.901808e-01
8.702100e-01
8.559939e-01
8.525497e-01
8.636709e-01
8.913504e-01
9.353802e-01
9.931731e-01
1.059832e+00
1.128463e+00
1.190718e+00
1.237501e+00
1.259787e+00
1.249457e+00
1.200059e+00
1.107413e+00
9.699812e-01
7.889657e-01
5.681202e-01
3.133065e-01
3.186287e-02
-2.681248e-01
-5.785443e-01
-8.918704e-01
-1.201590e+00
-1.502389e+00
-1.790106e+00
-2.061463e+00
-2.313671e+00
-2.543975e+00
-2.749245e+00
-2.925696e+00
-3.068790e+00
-3.173368e+00
-3.233992e+00
-3.245469e+00
-3.203491e+00
-3.105302e+00
-2.950289e+00
-2.740411e+00
-2.480375e+00
-2.177540e+00
-1.841519e+00
-1.483546e+00
-1.115685e+00
-7.499644e-01
-3.975746e-01
-6.820201e-02
2.304124e-01
4.926641e-01
7.150247e-01
8.957731e-01
1.034589e+00
1.132094e+00
1.189434e+00
1.207979e+00
1.189195e+00
1.134691e+00
1.046436e+00
9.270543e-01
7.801325e-01
6.104443e-01
4.240131e-01
2.279768e-01
3.024712e-02
-1.609989e-01
-3.379330e-01
-4.937135e-01
-6.230646e-01
-7.227243e-01
-7.917071e-01
-8.313505e-01
-8.451424e-01
-8.383447e-01
-8.174556e-01
-7.895600e-01
-7.616381e-01
-7.398992e-01
-7.292118e-01
-7.326902e-01
-7.514828e-01
-7.847784e-01
-8.300230e-01
-8.833041e-01
-9.398378e-01
-9.944812e-01
-1.042194e+00
-1.078391e+00
-1.099148e+00
-1.101268e+00
-1.082231e+00
-1.040064e+00
-9.732059e-01
-8.804028e-01
-7.606772e-01
-6.133928e-01
-4.384101e-01
-2.363117e-01
-8.665178e-03
2.417201e-01
5.105837e-01
7.920918e-01
1.078832e+00
1.361947e+00
1.631414e+00
1.876475e+00
2.086184e+00
2.250063e+00
2.358809e+00
2.404997e+00
2.383737e+00
2.293196e+00
2.134947e+00
1.914105e+00
1.639205e+00
1.321837e+00
9.760552e-01
6.176012e-01
2.629994e-01
-7.140280e-02
-3.703763e-01
-6.206615e-01
-8.116633e-01
-9.359384e-01
-9.894406e-01
-9.715129e-01
-8.846397e-01
-7.340001e-01
-5.268865e-01
-2.720631e-01
2.085617e-02
3.419490e-01
6.814055e-01
1.029819e+00
1.378365e+00
1.718896e+00
2.043998e+00
2.347029e+00
2.622168e+00
2.864481e+00
3.069993e+00
3.235760e+00
3.359928e+00
3.441750e+00
3.481564e+00
3.480697e+00
3.441316e+00
3.366207e+00
3.258509e+00
3.121420e+00
2.957906e+00
2.770442e+00
2.560824e+00
2.330067e+00
2.078429e+00
1.805553e+00
1.510744e+00
1.193344e+00
8.531938e-01
4.911105e-01
1.093357e-01
-2.881193e-01
-6.952855e-01
-1.104253e+00
-1.505418e+00
-1.887964e+00
-2.240557e+00
-2.552200e+00
-2.813174e+00
-3.015964e+00
-3.156052e+00
-3.232461e+00
-3.247963e+00
-3.208893e+00
-3.124580e+00
-3.006458e+00
-2.866974e+00
-2.718441e+00
-2.571984e+00
-2.436699e+00
-2.319114e+00
-2.222984e+00
-2.149401e+00
-2.097176e+00
-2.063392e+00
-2.044052e+00
-2.034722e+00
-2.031078e+00
-2.029320e+00
-2.026413e+00
-2.020148e+00
-2.009047e+00
-1.992162e+00
-1.968794e+00
-1.938210e+00
-1.899393e+00
-1.850888e+00
-1.790748e+00
-1.716633e+00
-1.626027e+00
-1.516586e+00
-1.386551e+00
-1.235188e+00
-1.063185e+00
-8.729276e-01
-6.686145e-01
-4.561609e-01
-2.428934e-01
-3.706415e-02
1.527609e-01
3.183646e-01
4.525179e-01
5.495262e-01
6.056361e-01
6.192698e-01
5.910791e-01
5.238240e-01
4.220946e-01
2.919092e-01
1.402295e-01
-2.555749e-02
-1.981370e-01
-3.706926e-01
-5.372206e-01
-6.927113e-01
-8.331967e-01
-9.556885e-01
-1.058045e+00
-1.138818e+00
-1.197122e+00
-1.232571e+00
-1.245285e+00
-1.235971e+00
-1.206058e+00
-1.157836e+00
-1.094556e+00
-1.020455e+00
-9.406479e-01
-8.608879e-01
-7.871774e-01
-7.252693e-01
-6.801033e-01
-6.552501e-01
-6.524411e-01
-6.712598e-01
-7.090503e-01
-7.610748e-01
-8.209152e-01
-8.810821e-01
-9.337671e-01
-9.716514e-01
-9.886794e-01
-9.807053e-01
-9.459363e-01
-8.851193e-01
-8.014502e-01
-7.002198e-01
-5.882485e-01
-4.731898e-01
-3.627995e-01
-2.642651e-01
-1.836695e-01
-1.256331e-01
-9.314026e-02
-8.752636e-02
-1.085826e-01
-1.547320e-01
-2.232404e-01
-3.104365e-01
-4.119333e-01
-5.228450e-01
-6.379989e-01
-7.521377e-01
-8.601083e-01
-9.570322e-01
-1.038461e+00
-1.100519e+00
-1.140046e+00
-1.154748e+00
-1.143343e+00
-1.105722e+00
-1.043068e+00
-9.579365e-01
-8.542419e-01
-7.371249e-01
-6.126754e-01
-4.875087e-01
-3.682155e-01
-2.607324e-01
-1.697015e-01
-9.790273e-02
-4.584118e-02
-1.156290e-02
9.256319e-03
2.293518e-02
3.714974e-02
6.009516e-02
9.953463e-02
1.618409e-01
2.511389e-01
3.686504e-01
5.123200e-01
6.767762e-01
8.536432e-01
1.032184e+00
1.200215e+00
1.345201e+00
1.455418e+00
1.521057e+00
1.535149e+00
1.494228e+00
1.398661e+00
1.252624e+00
1.063761e+00
8.425504e-01
6.014727e-01
3.540485e-01
1.138306e-01
-1.065716e-01
-2.963654e-01
-4.472809e-01
-5.540560e-01
-6.146603e-01
-6.302413e-01
-6.048019e-01
-5.446500e-01
-4.576863e-01
-3.526155e-01
-2.381696e-01
-1.224273e-01
-1.228911e-02
8.685328e-02
1.712492e-01
2.387431e-01
2.885929e-01
3.212052e-01
3.378430e-01
3.403530e-01
3.309463e-01
3.120454e-01
2.861964e-01
2.560268e-01
2.242264e-01
1.935205e-01
1.666140e-01
1.460912e-01
1.342645e-01
1.329798e-01
1.433949e-01
1.657597e-01
1.992349e-01
2.417907e-01
2.902243e-01
3.403232e-01
3.871818e-01
4.256494e-01
4.508615e-01
4.587822e-01
4.466759e-01
4.134321e-01
3.596878e-01
2.877252e-01
2.011570e-01
1.044481e-01
2.343339e-03
-1.007141e-01
-2.010917e-01
-2.963355e-01
-3.853496e-01
-4.683700e-01
-5.467437e-01
-6.225520e-01
-6.981351e-01
-7.755866e-01
-8.562861e-01
-9.405318e-01
-1.027319e+00
-1.114296e+00
-1.197905e+00
-1.273704e+00
-1.336824e+00
-1.382530e+00
-1.406799e+00
-1.406860e+00
-1.381607e+00
-1.331834e+00
-1.260247e+00
-1.171243e+00
-1.070487e+00
-9.643238e-01
-8.591046e-01
-7.605164e-01
-6.729848e-01
-5.992254e-01
-5.399915e-01
-4.940421e-01
-4.583342e-01
-4.284139e-01
-3.989651e-01
-3.644520e-01
-3.197812e-01
-2.609013e-01
-1.852599e-01
-9.205417e-02
1.776413e-02
1.417323e-01
2.763309e-01
4.175738e-01
5.616330e-01
7.053874e-01
8.467974e-01
9.850329e-01
1.120329e+00
1.253589e+00
1.385793e+00
1.517316e+00
1.647274e+00
1.772995e+00
1.889733e+00
1.990668e+00
2.067230e+00
2.109701e+00
2.108040e+00
2.052829e+00
1.936217e+00
1.752762e+00
1.500062e+00
1.179120e+00
7.944124e-01
3.536852e-01
-1.325003e-01
-6.513873e-01
-1.188747e+00
-1.729629e+00
-2.259081e+00
-2.762769e+00
-3.227482e+00
-3.641478e+00
-3.994667e+00
-4.278651e+00
-4.486651e+00
-4.613367e+00
-4.654837e+00
-4.608354e+00
-4.472493e+00
-4.247265e+00
-3.934410e+00
-3.537770e+00
-3.063703e+00
-2.521443e+00
-1.923317e+00
-1.284748e+00
-6.239730e-01
3.856358e-02
6.811134e-01
1.281789e+00
1.819884e+00
2.277216e+00
2.639356e+00
2.896591e+00
3.044527e+00
3.084272e+00
3.022187e+00
2.869264e+00
2.640208e+00
2.352326e+00
2.024324e+00
1.675103e+00
1.322631e+00
9.829420e-01
6.693237e-01
3.917162e-01
1.563676e-01
-3.424256e-02
-1.812022e-01
-2.887036e-01
-3.633517e-01
-4.133025e-01
-4.473085e-01
-4.737627e-01
-4.998363e-01
-5.308009e-01
-5.696024e-01
-6.167279e-01
-6.703660e-01
-7.268281e-01
-7.811635e-01
-8.278824e-01
-8.616946e-01
-8.781747e-01
-8.742856e-01
-8.487151e-01
-8.020064e-01
-7.364914e-01
-6.560565e-01
-5.657827e-01
-4.715120e-01
-3.793854e-01
-2.953963e-01
-2.249889e-01
-1.727243e-01
-1.420274e-01
-1.350247e-01
-1.524800e-01
-1.938322e-01
-2.573342e-01
-3.402839e-01
-4.393247e-01
-5.507834e-01
-6.710053e-01
-7.966481e-01
-9.249041e-01
-1.053634e+00
-1.181414e+00
-1.307501e+00
-1.431734e+00
-1.554378e+00
-1.675922e+00
-1.796812e+00
-1.917142e+00
-2.036309e+00
-2.152673e+00
-2.263272e+00
-2.363671e+00
-2.448009e+00
-2.509277e+00
-2.539855e+00
-2.532250e+00
-2.479970e+00
-2.378439e+00
-2.225807e+00
-2.023580e+00
-1.776942e+00
-1.494741e+00
-1.189091e+00
-8.746360e-01
-5.675272e-01
-2.842265e-01
-4.026101e-02
1.509392e-01
2.789997e-01
3.372688e-01
3.231428e-01
2.380454e-01
8.709065e-02
-1.215117e-01
-3.772331e-01
-6.681001e-01
-9.815817e-01
-1.305404e+00
-1.628222e+00
-1.940089e+00
-2.232689e+00
-2.499346e+00
-2.734825e+00
-2.935019e+00
-3.096592e+00
-3.216681e+00
-3.292719e+00
-3.322445e+00
-3.304072e+00
-3.236614e+00
-3.120276e+00
-2.956845e+00
-2.750003e+00
-2.505467e+00
-2.230947e+00
-1.935874e+00
-1.630922e+00
-1.327371e+00
-1.036372e+00
-7.681936e-01
-5.315337e-01
-3.329783e-01
-1.766547e-01
-6.411312e-02
5.562421e-03
3.544075e-02
3.027202e-02
-4.082389e-03
-6.125343e-02
-1.349364e-01
-2.193729e-01
-3.096962e-01
-4.021104e-01
-4.938955e-01
-5.832547e-01
-6.690422e-01
-7.504302e-01
-8.265820e-01
-8.963959e-01
-9.583700e-01
-1.010609e+00
-1.050967e+00
-1.077287e+00
-1.087686e+00
-1.080817e+00
-1.056058e+00
-1.013600e+00
-9.544219e-01
-8.801750e-01
-7.930081e-01
-6.953794e-01
-5.898864e-01
-4.791402e-01
-3.656895e-01
-2.519883e-01
-1.403923e-01
-3.316149e-02
6.754392e-02
1.596855e-01
2.413821e-01
3.109486e-01
3.669230e-01
4.080712e-01
4.333696e-01
4.419772e-01
4.332216e-01
4.066208e-01
3.619602e-01
2.994236e-01
2.197621e-01
1.244717e-01
1.593855e-02
-1.024832e-01
-2.264892e-01
-3.509529e-01
-4.701636e-01
-5.781579e-01
-6.691160e-01
-7.377824e-01
-7.798652e-01
-7.923700e-01
-7.738263e-01
-7.243842e-01
-6.457702e-01
-5.411156e-01
-4.146846e-01
-2.715474e-01
-1.172431e-01
4.252050e-02
2.020990e-01
3.560612e-01
4.992630e-01
6.268685e-01
7.343515e-01
8.175087e-01
8.725097e-01
8.959939e-01
8.852127e-01
8.382081e-01
7.540136e-01
6.328621e-01
4.763864e-01
2.877925e-01
7.197953e-02
-1.644225e-01
-4.131328e-01
-6.644423e-01
-9.075924e-01
-1.131299e+00
-1.324390e+00
-1.476504e+00
-1.578782e+00
-1.624489e+00
-1.609497e+00
-1.532593e+00
-1.395585e+00
-1.203197e+00
-9.627788e-01
-6.838583e-01
-3.775799e-01
-5.608176e-02
2.681379e-01
5.828154e-01
8.764373e-01
1.138650e+00
1.360553e+00
1.534885e+00
1.656128e+00
1.720565e+00
1.726316e+00
1.673390e+00
1.563750e+00
1.401388e+00
1.192366e+00
9.447953e-01
6.687072e-01
3.757675e-01
7.883477e-02
-2.086389e-01
-4.733243e-01
-7.027902e-01
-8.862646e-01
-1.015305e+00
-1.084318e+00
-1.090875e+00
-1.035819e+00
-9.231490e-01
-7.597186e-01
-5.547763e-01
-3.193831e-01
-6.574531e-02
1.935018e-01
4.460255e-01
6.804998e-01
8.872329e-01
1.058665e+00
1.189682e+00
1.277715e+00
1.322597e+00
1.326226e+00
1.292059e+00
1.224539e+00
1.128532e+00
1.008863e+00
8.699978e-01
7.159156e-01
5.501455e-01
3.759388e-01
1.965133e-01
1.530106e-02
-1.638638e-01
-3.366620e-01
-4.983374e-01
-6.438773e-01
-7.683061e-01
-8.670587e-01
-9.363894e-01
-9.737680e-01
-9.782145e-01
-9.505288e-01
-8.933785e-01
-8.112234e-01
-7.100691e-01
-5.970638e-01
-4.799689e-01
-3.665554e-01
-2.639865e-01
-1.782555e-01
-1.137398e-01
-7.292626e-02
-5.633490e-02
-6.265123e-02
-8.904388e-02
-1.316221e-01
-1.859654e-01
-2.476470e-01
-3.126728e-01
-3.777739e-01
-4.405129e-01
-4.992016e-01
-5.526585e-01
-5.998654e-01
-6.395999e-01
-6.701251e-01
-6.890061e-01
-6.931021e-01
-6.787467e-01
-6.420964e-01
-5.795965e-01
-4.884882e-01
-3.672783e-01
-2.160965e-01
-3.688886e-02
1.665771e-01
3.888919e-01
6.233391e-01
8.623430e-01
1.097978e+00
1.322491e+00
1.528784e+00
1.710831e+00
1.863983e+00
1.985144e+00
2.072820e+00
2.127008e+00
2.148981e+00
2.140959e+00
2.105731e+00
2.046281e+00
1.965461e+00
1.865784e+00
1.749353e+00
1.617946e+00
1.473236e+00
1.317071e+00
1.151761e+00
9.802883e-01
8.063597e-01
6.343000e-01
4.687649e-01
3.143287e-01
1.750107e-01
5.382012e-02
-4.760418e-02
-1.291963e-01
-1.924714e-01
-2.403270e-01
-2.766577e-01
-3.058246e-01
-3.320482e-01
-3.588012e-01
-3.882846e-01
-4.210597e-01
-4.558902e-01
-4.898207e-01
-5.184859e-01
-5.366141e-01
-5.386628e-01
-5.195099e-01
-4.751156e-01
-4.030830e-01
-3.030543e-01
-1.769036e-01
-2.870315e-02
1.355355e-01
3.083299e-01
4.813633e-01
6.462276e-01
7.951926e-01
9.219063e-01
1.021936e+00
1.093080e+00
1.135410e+00
1.151062e+00
1.143817e+00
1.118551e+00
1.080665e+00
1.035547e+00
9.881615e-01
9.427724e-01
9.028079e-01
8.708456e-01
8.486725e-01
8.373806e-01
8.374545e-01
8.488285e-01
8.709012e-01
9.025169e-01
9.419345e-01
9.868140e-01
1.034245e+00
1.080836e+00
1.122869e+00
1.156507e+00
1.178031e+00
1.184090e+00
1.171939e+00
1.139637e+00
1.086203e+00
1.011714e+00
9.173288e-01
8.052373e-01
6.785305e-01
5.409909e-01
3.968169e-01
2.502991e-01
1.054703e-01
-3.424060e-02
-1.663227e-01
-2.894280e-01
-4.035150e-01
-5.098567e-01
-6.108881e-01
-7.098816e-01
-8.104610e-01
-9.159891e-01
-1.028890e+00
-1.149994e+00
-1.277989e+00
-1.409091e+00
-1.536996e+00
-1.653165e+00
-1.747438e+00
-1.808947e+00
-1.827202e+00
-1.793251e+00
-1.700744e+00
-1.546768e+00
-1.332342e+00
-1.062504e+00
-7.459822e-01
-3.945001e-01
-2.181061e-02
3.574095e-01
7.286708e-01
1.078658e+00
1.395995e+00
1.671727e+00
1.899516e+00
2.075557e+00
2.198294e+00
2.267992e+00
2.286244e+00
2.255496e+00
2.178630e+00
2.058678e+00
1.898664e+00
1.701612e+00
1.470688e+00
1.209443e+00
9.221125e-01
6.139053e-01
2.912151e-01
-3.829336e-02
-3.657629e-01
-6.814015e-01
-9.749070e-01
-1.236025e+00
-1.455181e+00
-1.624125e+00
-1.736497e+00
-1.788268e+00
-1.777980e+00
-1.706782e+00
-1.578264e+00
-1.398131e+00
-1.173767e+00
-9.137727e-01
-6.275187e-01
-3.247775e-01
-1.544239e-02
2.906581e-01
5.838757e-01
8.548242e-01
1.094470e+00
1.294272e+00
1.446392e+00
1.543979e+00
1.581514e+00
1.555160e+00
1.463086e+00
1.305717e+00
1.085865e+00
8.087505e-01
4.818880e-01
1.148642e-01
-2.809854e-01
-6.929879e-01
-1.107622e+00
-1.511076e+00
-1.889852e+00
-2.231402e+00
-2.524746e+00
-2.761018e+00
-2.933904e+00
-3.039894e+00
-3.078336e+00
-3.051264e+00
-2.963029e+00
-2.819769e+00
-2.628804e+00
-2.398018e+00
-2.135331e+00
-1.848296e+00
-1.543890e+00
-1.228471e+00
-9.078956e-01
-5.877362e-01
-2.735178e-01
2.908614e-02
3.141744e-01
5.756986e-01
8.077228e-01
1.004848e+00
1.162750e+00
1.278755e+00
1.352356e+00
1.385565e+00
1.383026e+00
1.351828e+00
1.301015e+00
1.240824e+00
1.181737e+00
1.133454e+00
1.103898e+00
1.098389e+00
1.119062e+00
1.164611e+00
1.230372e+00
1.308742e+00
1.389876e+00
1.462573e+00
1.515281e+00
1.537094e+00
1.518663e+00
1.452949e+00
1.335760e+00
1.166044e+00
9.459418e-01
6.806088e-01
3.778407e-01
4.755170e-02
-2.988421e-01
-6.490754e-01
-9.906674e-01
-1.311489e+00
-1.600235e+00
-1.846782e+00
-2.042450e+00
-2.180178e+00
-2.254667e+00
-2.262515e+00
-2.202374e+00
-2.075137e+00
-1.884151e+00
-1.635401e+00
-1.337620e+00
-1.002274e+00
-6.433598e-01
-2.769643e-01
7.941218e-02
4.077812e-01
6.907863e-01
9.129417e-01
1.061875e+00
1.129443e+00
1.112571e+00
1.013720e+00
8.408713e-01
6.070199e-01
3.292064e-01
2.716315e-02
-2.782863e-01
-5.669193e-01
-8.207287e-01
-1.025299e+00
-1.170814e+00
-1.252605e+00
-1.271208e+00
-1.231940e+00
-1.144082e+00
-1.019753e+00
-8.726299e-01
-7.166331e-01
-5.647167e-01
-4.278566e-01
-3.143156e-01
-2.292209e-01
-1.744613e-01
-1.488810e-01
-1.487253e-01
-1.682718e-01
-2.005707e-01
-2.382063e-01
-2.739978e-01
-3.015643e-01
-3.157015e-01
-3.125511e-01
-2.895717e-01
-2.453593e-01
-1.793825e-01
-9.171135e-02
1.719307e-02
1.465802e-01
2.953870e-01
4.621047e-01
6.445730e-01
8.397515e-01
1.043522e+00
1.250565e+00
1.454346e+00
1.647228e+00
1.820722e+00
1.965862e+00
2.073685e+00
2.135780e+00
2.144862e+00
2.095316e+00
1.983678e+00
1.808992e+00
1.573007e+00
1.280205e+00
9.376190e-01
5.544676e-01
1.416109e-01
-2.891182e-01
-7.256461e-01
-1.156375e+00
-1.570805e+00
-1.959994e+00
-2.316814e+00
-2.636002e+00
-2.914027e+00
-3.148845e+00
-3.339609e+00
-3.486418e+00
-3.590156e+00
-3.652448e+00
-3.675724e+00
-3.663341e+00
-3.619701e+00
-3.550300e+00
-3.461647e+00
-3.361020e+00
-3.256057e+00
-3.154213e+00
-3.062130e+00
-2.985005e+00
-2.926011e+00
-2.885877e+00
-2.862663e+00
-2.851797e+00
-2.846376e+00
-2.837743e+00
-2.816265e+00
-2.772277e+00
-2.697072e+00
-2.583846e+00
-2.428497e+00
-2.230185e+00
-1.991577e+00
-1.718755e+00
-1.420768e+00
-1.108878e+00
-7.955840e-01
-4.935102e-01
-2.143133e-01
3.228771e-02
2.392417e-01
4.025825e-01
5.215015e-01
5.980856e-01
6.367721e-01
6.435996e-01
6.253500e-01
5.886835e-01
5.393596e-01
4.816256e-01
4.178340e-01
3.483270e-01
2.715937e-01
1.846773e-01
8.377411e-02
-3.505914e-02
-1.751862e-01
-3.387581e-01
-5.262471e-01
-7.362011e-01
-9.652379e-01
-1.208266e+00
-1.458887e+00
-1.709919e+00
-1.953965e+00
-2.183949e+00
-2.393566e+00
-2.577580e+00
-2.731975e+00
-2.853940e+00
-2.941758e+00
-2.994619e+00
-3.012454e+00
-2.995812e+00
-2.945831e+00
-2.864284e+00
-2.753680e+00
-2.617356e+00
-2.459528e+00
-2.285233e+00
-2.100154e+00
-1.910322e+00
-1.721731e+00
-1.539908e+00
-1.369493e+00
-1.213884e+00
-1.074991e+00
-9.531299e-01
-8.470641e-01
-7.541929e-01
-6.708686e-01
-5.928060e-01
-5.155487e-01
-4.349434e-01
-3.475788e-01
-2.511473e-01
-1.446946e-01
-2.873414e-02
9.478520e-02
2.226599e-01
3.507477e-01
4.743951e-01
5.889361e-01
6.902137e-01
7.750610e-01
8.416790e-01
8.898553e-01
9.209828e-01
9.378677e-01
9.443444e-01
9.447445e-01
9.432899e-01
9.434884e-01
9.476126e-01
9.563276e-01
9.685145e-01
9.813164e-01
9.904013e-01
9.904204e-01
9.756095e-01
9.404705e-01
8.804541e-01
7.925649e-01
6.758164e-01
5.314796e-01
3.630924e-01
1.762272e-01
-2.195984e-02
-2.233460e-01
-4.195533e-01
-6.026728e-01
-7.659176e-01
-9.041325e-01
-1.014107e+00
-1.094667e+00
-1.146550e+00
-1.172096e+00
-1.174811e+00
-1.158858e+00
-1.128555e+00
-1.087927e+00
-1.040361e+00
-9.883791e-01
-9.335529e-01
-8.765316e-01
-8.171760e-01
-7.547615e-01
-6.882173e-01
-6.163699e-01
-5.381601e-01
-4.528138e-01
-3.599549e-01
-2.596616e-01
-1.524766e-01
-3.938673e-02
7.820644e-02
1.985110e-01
3.193540e-01
4.381727e-01
5.519944e-01
6.574115e-01
7.505631e-01
8.271360e-01
8.823960e-01
9.112677e-01
9.084811e-01
8.688025e-01
7.873635e-01
6.600848e-01
4.841741e-01
2.586537e-01
-1.514339e-02
-3.331844e-01
-6.885223e-01
-1.071313e+00
-1.469093e+00
-1.867312e+00
-2.250086e+00
-2.601098e+00
-2.904568e+00
-3.146189e+00
-3.313957e+00
-3.398805e+00
-3.395014e+00
-3.300373e+00
-3.116117e+00
-2.846674e+00
-2.499284e+00
-2.083547e+00
-1.610964e+00
-1.094486e+00
-5.481224e-01
1.342383e-02
5.750944e-01
1.121820e+00
1.638893e+00
2.112397e+00
2.529676e+00
2.879841e+00
3.154275e+00
3.347080e+00
3.455433e+00
3.479784e+00
3.423889e+00
3.294641e+00
3.101719e+00
2.857069e+00
2.574247e+00
2.267675e+00
1.951851e+00
1.640585e+00
1.346299e+00
1.079440e+00
8.480703e-01
6.576198e-01
5.108497e-01
4.079915e-01
3.470501e-01
3.242310e-01
3.344454e-01
3.718445e-01
4.303346e-01
5.040294e-01
5.876100e-01
6.765731e-01
7.673626e-01
8.573884e-01
9.449465e-01
1.029055e+00
1.109232e+00
1.185239e+00
1.256829e+00
1.323527e+00
1.384489e+00
1.438451e+00
1.483792e+00
1.518685e+00
1.541325e+00
1.550181e+00
1.544229e+00
1.523120e+00
1.487252e+00
1.437741e+00
1.376282e+00
1.304928e+00
1.225838e+00
1.141003e+00
1.052038e+00
9.600344e-01
8.655339e-01
7.686168e-01
6.691025e-01
5.668304e-01
4.619686e-01
3.552885e-01
2.483425e-01
1.434980e-01
4.380947e-02
-4.725933e-02
-1.262215e-01
-1.900032e-01
-2.363666e-01
-2.642638e-01
-2.740768e-01
-2.677166e-01
-2.485622e-01
-2.212375e-01
-1.912363e-01
-1.644214e-01
-1.464466e-01
-1.421664e-01
-1.551073e-01
-1.870771e-01
-2.379665e-01
-3.057723e-01
-3.868344e-01
-4.762425e-01
-5.683451e-01
-6.572829e-01
-7.374719e-01
-8.039819e-01
-8.527771e-01
-8.808145e-01
-8.860134e-01
-8.671268e-01
-8.235539e-01
-7.551378e-01
-6.619925e-01
-5.443963e-01
-4.027799e-01
-2.378179e-01
-5.061280e-02
1.570607e-01
3.825010e-01
6.218717e-01
8.700982e-01
1.120914e+00
1.367080e+00
1.600782e+00
1.814164e+00
1.999966e+00
2.152170e+00
2.266582e+00
2.341265e+00
2.376754e+00
2.376015e+00
2.344136e+00
2.287789e+00
2.214521e+00
2.131961e+00
2.047039e+00
1.965300e+00
1.890381e+00
1.823711e+00
1.764439e+00
1.709599e+00
1.654502e+00
1.593295e+00
1.519655e+00
1.427525e+00
1.311827e+00
1.169048e+00
9.976412e-01
7.981946e-01
5.733586e-01
3.275639e-01
6.659547e-02
-2.029019e-01
-4.739094e-01
-7.394542e-01
-9.929309e-01
-1.228324e+00
-1.440347e+00
-1.624533e+00
-1.777305e+00
-1.896036e+00
-1.979131e+00
-2.026096e+00
-2.037607e+00
-2.015540e+00
-1.962964e+00
-1.884069e+00
-1.784027e+00
-1.668779e+00
-1.544750e+00
-1.418517e+00
-1.296421e+00
-1.184180e+00
-1.086509e+00
-1.006794e+00
-9.468277e-01
-9.066385e-01
-8.844137e-01
-8.765290e-01
-8.776876e-01
-8.811765e-01
-8.792480e-01
-8.636271e-01
-8.261341e-01
-7.593922e-01
-6.575692e-01
-5.170801e-01
-3.371708e-01
-1.202981e-01
1.277597e-01
3.981042e-01
6.792356e-01
9.578553e-01
1.219880e+00
1.451568e+00
1.640636e+00
1.777247e+00
1.854779e+00
1.870279e+00
1.824590e+00
1.722144e+00
1.570466e+00
1.379459e+00
1.160552e+00
9.258013e-01
6.870120e-01
4.549751e-01
2.388554e-01
4.578137e-02
-1.193470e-01
-2.538350e-01
-3.569799e-01
-4.297162e-01
-4.741821e-01
-4.932743e-01
-4.902541e-01
-4.684493e-01
-4.310736e-01
-3.811614e-01
-3.215938e-01
-2.551779e-01
-1.847347e-01
-1.131546e-01
-4.338435e-02
2.167108e-02
7.933476e-02
1.274134e-01
1.644861e-01
1.901776e-01
2.053626e-01
2.122513e-01
2.143190e-01
2.160632e-01
2.225947e-01
2.390946e-01
2.701915e-01
3.193311e-01
3.882182e-01
4.764086e-01
5.811155e-01
6.972688e-01
8.178351e-01
9.343724e-01
1.037761e+00
1.119031e+00
1.170192e+00
1.184980e+00
1.159427e+00
1.092213e+00
9.847512e-01
8.410252e-01
6.671910e-01
4.710138e-01
2.612026e-01
4.672314e-02
-1.638417e-01
-3.628267e-01
-5.438793e-01
-7.021992e-01
-8.346251e-01
-9.395881e-01
-1.016960e+00
-1.067830e+00
-1.094245e+00
-1.098949e+00
-1.085131e+00
-1.056207e+00
-1.015623e+00
-9.666726e-01
-9.123328e-01
-8.551015e-01
-7.968616e-01
-7.387809e-01
-6.812665e-01
-6.239858e-01
-5.659524e-01
-5.056672e-01
-4.412949e-01
-3.708569e-01
-2.924269e-01
-2.043212e-01
-1.052805e-01
5.356685e-03
1.274921e-01
2.601238e-01
4.012318e-01
5.477096e-01
6.953586e-01
8.389666e-01
9.724862e-01
1.089324e+00
1.182737e+00
1.246313e+00
1.274497e+00
1.263105e+00
1.209759e+00
1.114179e+00
9.782861e-01
8.061079e-01
6.034724e-01
3.775486e-01
1.362853e-01
-1.121789e-01
-3.600582e-01
-6.003535e-01
-8.271339e-01
-1.035648e+00
-1.222274e+00
-1.384332e+00
-1.519826e+00
-1.627148e+00
-1.704836e+00
-1.751416e+00
-1.765387e+00
-1.745369e+00
-1.690388e+00
-1.600285e+00
-1.476165e+00
-1.320821e+00
-1.139040e+00
-9.377161e-01
-7.257230e-01
-5.135249e-01
-3.125384e-01
-1.343045e-01
1.044841e-02
1.127460e-01
1.662074e-01
1.676865e-01
1.176446e-01
2.021990e-02
-1.170048e-01
-2.835016e-01
-4.665069e-01
-6.518714e-01
-8.249783e-01
-9.716654e-01
-1.079089e+00
-1.136482e+00
-1.135759e+00
-1.071940e+00
-9.433697e-01
-7.517202e-01
-5.018039e-01
-2.012113e-01
1.401775e-01
5.107615e-01
8.978201e-01
1.288109e+00
1.668412e+00
2.026039e+00
2.349241e+00
2.627552e+00
2.852067e+00
3.015668e+00
3.113215e+00
3.141733e+00
3.100592e+00
2.991663e+00
2.819437e+00
2.591034e+00
2.316087e+00
2.006430e+00
1.675601e+00
1.338164e+00
1.008888e+00
7.018670e-01
4.296567e-01
2.025082e-01
2.778717e-02
-9.037527e-02
-1.511653e-01
-1.569028e-01
-1.126205e-01
-2.545806e-02
9.605351e-02
2.427366e-01
4.054570e-01
5.756890e-01
7.459039e-01
9.097558e-01
1.062070e+00
1.198659e+00
1.316032e+00
1.411054e+00
1.480650e+00
1.521617e+00
1.530607e+00
1.504302e+00
1.439784e+00
1.335040e+00
1.189541e+00
1.004807e+00
7.848495e-01
5.364129e-01
2.689520e-01
-5.705443e-03
-2.740055e-01
-5.215876e-01
-7.343948e-01
-8.998611e-01
-1.008039e+00
-1.052536e+00
-1.031143e+00
-9.460911e-01
-8.039049e-01
-6.148740e-01
-3.922123e-01
-1.509870e-01
9.307842e-02
3.248171e-01
5.307425e-01
6.999849e-01
8.249597e-01
9.017088e-01
9.298924e-01
9.124437e-01
8.549400e-01
7.647741e-01
6.502331e-01
5.195962e-01
3.803519e-01
2.386151e-01
9.878907e-02
-3.651702e-02
-1.663374e-01
-2.910172e-01
-4.117661e-01
-5.301762e-01
-6.477776e-01
-7.656927e-01
-8.844326e-01
-1.003850e+00
-1.123241e+00
-1.241562e+00
-1.357715e+00
-1.470842e+00
-1.580560e+00
-1.687099e+00
-1.791288e+00
-1.894376e+00
-1.997698e+00
-2.102230e+00
-2.208080e+00
-2.314017e+00
-2.417117e+00
-2.512606e+00
-2.593961e+00
-2.653276e+00
-2.681886e+00
-2.671179e+00
-2.613490e+00
-2.502983e+00
-2.336393e+00
-2.113538e+00
-1.837531e+00
-1.514667e+00
-1.153992e+00
-7.666148e-01
-3.648217e-01
3.888231e-02
4.327089e-01
8.063878e-01
1.151747e+00
1.463021e+00
1.736862e+00
1.972104e+00
2.169315e+00
2.330242e+00
2.457233e+00
2.552706e+00
2.618742e+00
2.656841e+00
2.667844e+00
2.652039e+00
2.609415e+00
2.540018e+00
2.444371e+00
2.323863e+00
2.181057e+00
2.019848e+00
1.845417e+00
1.663972e+00
1.482283e+00
1.307045e+00
1.144153e+00
9.979697e-01
8.706970e-01
7.619617e-01
6.686857e-01
5.853000e-01
5.043018e-01
4.171082e-01
3.151125e-01
1.908195e-01
3.891794e-02
-1.428424e-01
-3.530797e-01
-5.865864e-01
-8.345431e-01
-1.085120e+00
-1.324409e+00
-1.537584e+00
-1.710180e+00
-1.829349e+00
-1.884959e+00
-1.870445e+00
-1.783301e+00
-1.625216e+00
-1.401826e+00
-1.122171e+00
-7.979076e-01
-4.424132e-01
-6.985431e-02
3.056671e-01
6.708320e-01
1.013643e+00
1.323772e+00
1.592737e+00
1.813941e+00
1.982617e+00
2.095748e+00
2.151984e+00
2.151606e+00
2.096532e+00
1.990366e+00
1.838455e+00
1.647922e+00
1.427611e+00
1.187914e+00
9.404324e-01
6.974546e-01
4.712605e-01
2.732916e-01
1.132590e-01
-1.711664e-03
-6.779011e-02
-8.489898e-02
-5.683804e-02
8.969091e-03
1.021011e-01
2.100842e-01
3.195592e-01
4.175435e-01
4.926476e-01
5.361123e-01
5.425564e-01
5.103591e-01
4.416466e-01
3.418966e-01
2.192189e-01
8.339899e-02
-5.517805e-02
-1.866039e-01
-3.024018e-01
-3.962580e-01
-4.644552e-01
-5.059710e-01
-5.222437e-01
-5.166490e-01
-4.937662e-01
-4.585371e-01
-4.154330e-01
-3.677444e-01
-3.170872e-01
-2.631906e-01
-2.039865e-01
-1.359815e-01
-5.484531e-02
4.387042e-02
1.639888e-01
3.080353e-01
4.767158e-01
6.685977e-01
8.800154e-01
1.105199e+00
1.336602e+00
1.565388e+00
1.782032e+00
1.976971e+00
2.141263e+00
2.267182e+00
2.348727e+00
2.382001e+00
2.365452e+00
2.299973e+00
2.188873e+00
2.037717e+00
1.854056e+00
1.647037e+00
1.426915e+00
1.204471e+00
9.903786e-01
7.945507e-01
6.255232e-01
4.899274e-01
3.921016e-01
3.338768e-01
3.145545e-01
3.310750e-01
3.783554e-01
4.497631e-01
5.376807e-01
6.341184e-01
7.313295e-01
8.223941e-01
9.017393e-01
9.655672e-01
1.012166e+00
1.042078e+00
1.058095e+00
1.065063e+00
1.069486e+00
1.078941e+00
1.101330e+00
1.144030e+00
1.213030e+00
1.312126e+00
1.442294e+00
1.601293e+00
1.783573e+00
1.980505e+00
2.180917e+00
2.371891e+00
2.539755e+00
2.671167e+00
2.754189e+00
2.779271e+00
2.740034e+00
2.633798e+00
2.461811e+00
2.229164e+00
1.944413e+00
1.618949e+00
1.266172e+00
9.005614e-01
5.366981e-01
1.883361e-01
-1.324173e-01
-4.157453e-01
-6.545475e-01
-8.446230e-01
-9.846091e-01
-1.075703e+00
-1.121211e+00
-1.125990e+00
-1.095848e+00
-1.036973e+00
-9.554355e-01
-8.568242e-01
-7.460175e-01
-6.271052e-01
-5.034402e-01
-3.777857e-01
-2.525139e-01
-1.298055e-01
-1.180664e-02
9.928638e-02
2.012246e-01
2.917750e-01
3.688338e-01
4.305482e-01
4.754177e-01
5.023519e-01
5.106812e-01
5.001285e-01
4.707584e-01
4.229259e-01
3.572385e-01
2.745448e-01
1.759523e-01
6.287655e-02
-6.288285e-02
-1.990446e-01
-3.427359e-01
-4.903852e-01
-6.376370e-01
-7.793147e-01
-9.094565e-01
-1.021449e+00
-1.108267e+00
-1.162827e+00
-1.178419e+00
-1.149193e+00
-1.070654e+00
-9.401105e-01
-7.570420e-01
-5.233391e-01
-2.434041e-01
7.590697e-02
4.254953e-01
7.943739e-01
1.170144e+00
1.539565e+00
1.889190e+00
2.206032e+00
2.478211e+00
2.695568e+00
2.850180e+00
2.936744e+00
2.952812e+00
2.898829e+00
2.778002e+00
2.595999e+00
2.360536e+00
2.080894e+00
1.767430e+00
1.431126e+00
1.083194e+00
7.347443e-01
3.965026e-01
7.854720e-02
-2.099533e-01
-4.610130e-01
-6.681117e-01
-8.264699e-01
-9.332902e-01
-9.879326e-01
-9.919926e-01
-9.492586e-01
-8.655369e-01
-7.483439e-01
-6.064840e-01
-4.495400e-01
-2.873120e-01
-1.292428e-01
1.613360e-02
1.416853e-01
2.420858e-01
3.140940e-01
3.566791e-01
3.709643e-01
3.599739e-01
3.281924e-01
2.809703e-01
2.238416e-01
1.618369e-01
9.888902e-02
3.741641e-02
-2.185272e-02
-7.978932e-02
-1.385206e-01
-2.008887e-01
-2.697928e-01
-3.475084e-01
-4.350760e-01
-5.318338e-01
-6.351465e-01
-7.403604e-01
-8.409907e-01
-9.291343e-01
-9.960786e-01
-1.033062e+00
-1.032114e+00
-9.868893e-01
-8.933913e-01
-7.504845e-01
-5.601273e-01
-3.272815e-01
-5.951052e-02
2.336777e-01
5.416538e-01
8.535472e-01
1.159076e+00
1.449234e+00
1.716767e+00
1.956410e+00
2.164890e+00
2.340710e+00
2.483792e+00
2.595018e+00
2.675760e+00
2.727442e+00
2.751200e+00
2.747669e+00
2.716917e+00
2.658526e+00
2.571796e+00
2.456051e+00
2.310986e+00
2.137003e+00
1.935486e+00
1.708965e+00
1.461133e+00
1.196703e+00
9.211240e-01
6.401956e-01
3.596348e-01
8.467294e-02
-1.802533e-01
-4.316677e-01
-6.670565e-01
-8.847195e-01
-1.083516e+00
-1.262570e+00
-1.421005e+00
-1.557775e+00
-1.671623e+00
-1.761185e+00
-1.825210e+00
-1.862861e+00
-1.874035e+00
-1.859636e+00
-1.821755e+00
-1.763723e+00
-1.690008e+00
-1.605970e+00
-1.517482e+00
-1.430463e+00
-1.350361e+00
-1.281630e+00
-1.227272e+00
-1.188470e+00
-1.164376e+00
-1.152066e+00
-1.146694e+00
-1.141824e+00
-1.129946e+00
-1.103112e+00
-1.053661e+00
-9.749694e-01
-8.621388e-01
-7.125670e-01
-5.263266e-01
-3.063061e-01
-5.808975e-02
2.104101e-01
4.895239e-01
7.685260e-01
1.036378e+00
1.282426e+00
1.496988e+00
1.671772e+00
1.800135e+00
1.877182e+00
1.899760e+00
1.866386e+00
1.777154e+00
1.633651e+00
1.438895e+00
1.197285e+00
9.145506e-01
5.976882e-01
2.548588e-01
-1.047515e-01
-4.711175e-01
-8.336021e-01
-1.181222e+00
-1.502949e+00
-1.788046e+00
-2.026438e+00
-2.209117e+00
-2.328571e+00
-2.379224e+00
-2.357856e+00
-2.263952e+00
-2.099946e+00
-1.871293e+00
-1.586342e+00
-1.255990e+00
-8.931222e-01
-5.118814e-01
-1.268196e-01
2.479883e-01
5.997869e-01
9.178617e-01
1.194072e+00
1.423155e+00
1.602772e+00
1.733326e+00
1.817563e+00
1.860046e+00
1.866545e+00
1.843435e+00
1.797159e+00
1.733795e+00
1.658762e+00
1.576672e+00
1.491313e+00
1.405743e+00
1.322461e+00
1.243604e+00
1.171136e+00
1.106967e+00
1.052992e+00
1.011017e+00
9.826001e-01
9.688359e-01
9.701346e-01
9.860467e-01
1.015183e+00
1.055252e+00
1.103230e+00
1.155619e+00
1.208784e+00
1.259273e+00
1.304102e+00
1.340922e+00
1.368071e+00
1.384481e+00
1.389495e+00
1.382611e+00
1.363239e+00
1.330522e+00
1.283268e+00
1.220033e+00
1.139352e+00
1.040090e+00
9.218568e-01
7.854178e-01
6.330257e-01
4.686047e-01
2.977443e-01
1.274834e-01
-3.410141e-02
-1.784661e-01
-2.972694e-01
-3.830719e-01
-4.299926e-01
-4.342554e-01
-3.945719e-01
-3.123208e-01
-1.915048e-01
-3.848417e-02
1.384942e-01
3.299312e-01
5.258167e-01
7.164040e-01
8.929390e-01
1.048266e+00
1.177253e+00
1.276987e+00
1.346744e+00
1.387736e+00
1.402701e+00
1.395386e+00
1.370002e+00
1.330722e+00
1.281288e+00
1.224745e+00
1.163345e+00
1.098594e+00
1.031430e+00
9.624811e-01
8.923732e-01
8.220237e-01
7.528807e-01
6.870639e-01
6.273728e-01
5.771445e-01
5.399626e-01
5.192420e-01
5.177402e-01
5.370611e-01
5.772292e-01
6.364054e-01
7.107990e-01
7.948063e-01
8.813733e-01
9.625518e-01
1.030193e+00
1.076699e+00
1.095759e+00
1.082972e+00
1.036303e+00
9.563059e-01
8.461060e-01
7.111337e-01
5.586541e-01
3.971441e-01
2.355920e-01
8.279463e-02
-5.327390e-02
-1.659636e-01
-2.502816e-01
-3.030411e-01
-3.228374e-01
-3.098817e-01
-2.657427e-01
-1.930529e-01
-9.523266e-02
2.372452e-02
1.593869e-01
3.069407e-01
4.611913e-01
6.165442e-01
7.670043e-01
9.062246e-01
1.027626e+00
1.124596e+00
1.190756e+00
1.220300e+00
1.208371e+00
1.151453e+00
1.047761e+00
8.975590e-01
7.034019e-01
4.702247e-01
2.052701e-01
-8.216909e-02
-3.811842e-01
-6.798320e-01
-9.658144e-01
-1.227196e+00
-1.453094e+00
-1.634273e+00
-1.763598e+00
-1.836300e+00
-1.850060e+00
-1.804893e+00
-1.702901e+00
-1.547922e+00
-1.345144e+00
-1.100749e+00
-8.216074e-01
-5.150809e-01
-1.888958e-01
1.489052e-01
4.899854e-01
8.257466e-01
1.147413e+00
1.446197e+00
1.713544e+00
1.941469e+00
2.122932e+00
2.252228e+00
2.325354e+00
2.340291e+00
2.297208e+00
2.198542e+00
2.048958e+00
1.855195e+00
1.625796e+00
1.370735e+00
1.100945e+00
8.277730e-01
5.623864e-01
3.151686e-01
9.515567e-02
-9.043213e-02
-2.365110e-01
-3.402686e-01
-4.010974e-01
-4.203397e-01
-4.008854e-01
-3.466866e-01
-2.622635e-01
-1.522751e-01
-2.121341e-02
1.267460e-01
2.877314e-01
4.580243e-01
6.338172e-01
8.109453e-01
9.846617e-01
1.149523e+00
1.299440e+00
1.427918e+00
1.528480e+00
1.595237e+00
1.623523e+00
1.610507e+00
1.555686e+00
1.461177e+00
1.331749e+00
1.174583e+00
9.987741e-01
8.146283e-01
6.328205e-01
4.635114e-01
3.155108e-01
1.955781e-01
1.079312e-01
5.401126e-02
3.251971e-02
3.970954e-02
6.988383e-02
1.160361e-01
1.705586e-01
2.259501e-01
2.754652e-01
3.136631e-01
3.368271e-01
3.432338e-01
3.332582e-01
3.093063e-01
2.755761e-01
2.376602e-01
2.020192e-01
1.753757e-01
1.640857e-01
1.735513e-01
2.077291e-01
2.687764e-01
3.568529e-01
4.700815e-01
6.046509e-01
7.550359e-01
9.143062e-01
1.074493e+00
1.226991e+00
1.362967e+00
1.473770e+00
1.551319e+00
1.588467e+00
1.579331e+00
1.519577e+00
1.406664e+00
1.240034e+00
1.021244e+00
7.540428e-01
4.443851e-01
1.003634e-01
-2.679455e-01
-6.487450e-01
-1.028903e+00
-1.394461e+00
-1.731260e+00
-2.025639e+00
-2.265185e+00
-2.439452e+00
-2.540604e+00
-2.563911e+00
-2.508059e+00
-2.375228e+00
-2.170943e+00
-1.903687e+00
-1.584333e+00
-1.225438e+00
-8.404774e-01
-4.430868e-01
-4.638867e-02
3.375540e-01
6.981287e-01
1.026411e+00
1.315275e+00
1.559410e+00
1.755294e+00
1.901163e+00
1.996981e+00
2.044447e+00
2.047007e+00
2.009859e+00
1.939917e+00
1.845696e+00
1.737089e+00
1.625005e+00
1.520871e+00
1.436011e+00
1.380928e+00
1.364558e+00
1.393560e+00
1.471703e+00
1.599430e+00
1.773630e+00
1.987677e+00
2.231725e+00
2.493262e+00
2.757882e+00
3.010234e+00
3.235061e+00
3.418269e+00
3.547913e+00
3.615048e+00
3.614343e+00
3.544427e+00
3.407932e+00
3.211251e+00
2.964046e+00
2.678550e+00
2.368764e+00
2.049585e+00
1.735949e+00
1.442037e+00
1.180573e+00
9.622514e-01
7.953219e-01
6.853397e-01
6.350922e-01
6.446950e-01
7.118341e-01
8.321169e-01
9.994812e-01
1.206614e+00
1.445332e+00
1.706904e+00
1.982296e+00
2.262360e+00
2.537980e+00
2.800214e+00
3.040451e+00
3.250600e+00
3.423325e+00
3.552312e+00
3.632546e+00
3.660593e+00
3.634837e+00
3.555656e+00
3.425510e+00
3.248910e+00
3.032260e+00
2.783562e+00
2.511996e+00
2.227388e+00
1.939617e+00
1.658017e+00
1.390823e+00
1.144744e+00
9.246973e-01
7.337453e-01
5.732194e-01
4.430087e-01
3.419460e-01
2.682186e-01
2.197269e-01
1.943291e-01
1.899378e-01
2.044661e-01
2.356541e-01
2.808282e-01
3.366580e-01
3.989717e-01
4.626808e-01
5.218472e-01
5.699051e-01
6.000330e-01
6.056507e-01
5.809993e-01
5.217432e-01
4.255220e-01
2.923736e-01
1.249576e-01
-7.147471e-02
-2.893838e-01
-5.195027e-01
-7.515998e-01
-9.753567e-01
-1.181260e+00
-1.361403e+00
-1.510106e+00
-1.624307e+00
-1.703672e+00
-1.750455e+00
-1.769108e+00
-1.765707e+00
-1.747246e+00
-1.720874e+00
-1.693138e+00
-1.669321e+00
-1.652923e+00
-1.645348e+00
-1.645810e+00
-1.651482e+00
-1.657842e+00
-1.659199e+00
-1.649331e+00
-1.622176e+00
-1.572498e+00
-1.496471e+00
-1.392104e+00
-1.259471e+00
-1.100709e+00
-9.197899e-01
-7.221203e-01
-5.140098e-01
-3.021061e-01
-9.286613e-02
1.078727e-01
2.951866e-01
4.652157e-01
6.151913e-01
7.433715e-01
8.489298e-01
9.318332e-01
9.927386e-01
1.032922e+00
1.054242e+00
1.059119e+00
1.050524e+00
1.031936e+00
1.007265e+00
9.807113e-01
9.565583e-01
9.388953e-01
9.312809e-01
9.363730e-01
9.555583e-01
9.886326e-01
1.033582e+00
1.086514e+00
1.141781e+00
1.192298e+00
1.230056e+00
1.246774e+00
1.234645e+00
1.187075e+00
1.099355e+00
9.691790e-01
7.969617e-01
5.859228e-01
3.419292e-01
7.311787e-02
-2.106598e-01
-4.985161e-01
-7.792638e-01
-1.042148e+00
-1.277516e+00
-1.477382e+00
-1.635857e+00
-1.749408e+00
-1.816955e+00
-1.839786e+00
-1.821313e+00
-1.766680e+00
-1.682276e+00
-1.575195e+00
-1.452714e+00
-1.321824e+00
-1.188883e+00
-1.059381e+00
-9.378427e-01
-8.278281e-01
-7.320095e-01
-6.522818e-01
-5.898775e-01
-5.454586e-01
-5.191672e-01
-5.106278e-01
-5.189035e-01
-5.424199e-01
-5.788855e-01
-6.252451e-01
-6.777050e-01
-7.318641e-01
-7.829655e-01
-8.262597e-01
-8.574451e-01
-8.731330e-01
-8.712754e-01
-8.514972e-01
-8.152862e-01
-7.660081e-01
-7.087290e-01
-6.498463e-01
-5.965428e-01
-5.561022e-01
-5.351477e-01
-5.388855e-01
-5.704481e-01
-6.304309e-01
-7.166919e-01
-8.244488e-01
-9.466633e-01
-1.074655e+00
-1.198859e+00
-1.309633e+00
-1.398000e+00
-1.456278e+00
-1.478512e+00
-1.460723e+00
-1.400954e+00
-1.299158e+00
-1.156984e+00
-9.774952e-01
-7.649050e-01
-5.243491e-01
-2.617369e-01
1.632219e-02
3.025321e-01
5.888971e-01
8.667257e-01
1.126694e+00
1.359011e+00
1.553699e+00
1.701019e+00
1.792008e+00
1.819096e+00
1.776763e+00
1.662142e+00
1.475514e+00
1.220610e+00
9.046662e-01
5.382208e-01
1.346399e-01
-2.905792e-01
-7.206629e-01
-1.138494e+00
-1.527540e+00
-1.872690e+00
-2.160967e+00
-2.382051e+00
-2.528632e+00
-2.596579e+00
-2.584946e+00
-2.495838e+00
-2.334151e+00
-2.107210e+00
-1.824310e+00
-1.496195e+00
-1.134491e+00
-7.511399e-01
-3.578538e-01
3.434760e-02
4.155025e-01
7.769444e-01
1.111407e+00
1.413009e+00
1.677139e+00
1.900285e+00
2.079850e+00
2.213997e+00
2.301559e+00
2.342029e+00
2.335632e+00
2.283449e+00
2.187560e+00
2.051164e+00
1.878630e+00
1.675461e+00
1.448152e+00
1.203944e+00
9.505012e-01
6.955138e-01
4.462628e-01
2.091759e-01
-1.059234e-02
-2.095135e-01
-3.859259e-01
-5.401230e-01
-6.742593e-01
-7.920695e-01
-8.984197e-01
-9.987413e-01
-1.098414e+00
-1.202174e+00
-1.313613e+00
-1.434825e+00
-1.566216e+00
-1.706488e+00
-1.852762e+00
-2.000817e+00
-2.145397e+00
-2.280551e+00
-2.399981e+00
-2.497378e+00
-2.566752e+00
-2.602742e+00
-2.600918e+00
-2.558070e+00
-2.472462e+00
-2.344055e+00
-2.174651e+00
-1.967960e+00
-1.729545e+00
-1.466645e+00
-1.187847e+00
-9.026348e-01
-6.208130e-01
-3.518576e-01
-1.042439e-01
1.151804e-01
3.017100e-01
4.531215e-01
5.697925e-01
6.545789e-01
7.124522e-01
7.499335e-01
7.743780e-01
7.931868e-01
8.130290e-01
8.391541e-01
8.748629e-01
9.211903e-01
9.768256e-01
1.038281e+00
1.100294e+00
1.156419e+00
1.199775e+00
1.223847e+00
1.223281e+00
1.194568e+00
1.136530e+00
1.050553e+00
9.405180e-01
8.124397e-01
6.738506e-01
5.330020e-01
3.979770e-01
2.758236e-01
1.718069e-01
8.887103e-02
2.737426e-02
-1.487188e-02
-4.226505e-02
-6.082242e-02
-7.741711e-02
-9.894099e-02
-1.314992e-01
-1.797313e-01
-2.463288e-01
-3.317907e-01
-4.344229e-01
-5.505653e-01
-6.750068e-01
-8.015365e-01
-9.235744e-01
-1.034819e+00
-1.129855e+00
-1.204660e+00
-1.256962e+00
-1.286410e+00
-1.294542e+00
-1.284549e+00
-1.260872e+00
-1.228684e+00
-1.193334e+00
-1.159823e+00
-1.132369e+00
-1.114125e+00
-1.107061e+00
-1.112004e+00
-1.128816e+00
-1.156653e+00
-1.194260e+00
-1.240221e+00
-1.293135e+00
-1.351661e+00
-1.414434e+00
-1.479854e+00
-1.545813e+00
-1.609396e+00
-1.666655e+00
-1.712500e+00
-1.740775e+00
-1.744537e+00
-1.716523e+00
-1.649791e+00
-1.538434e+00
-1.378324e+00
-1.167772e+00
-9.080248e-01
-6.035402e-01
-2.619803e-01
1.060827e-01
4.877383e-01
8.685379e-01
1.233451e+00
1.567889e+00
1.858693e+00
2.094998e+00
2.268900e+00
2.375860e+00
2.414841e+00
2.388159e+00
2.301097e+00
2.161324e+00
1.978173e+00
1.761882e+00
1.522836e+00
1.270917e+00
1.014989e+00
7.625728e-01
5.197164e-01
2.910426e-01
7.994120e-02
-1.111572e-01
-2.804874e-01
-4.266956e-01
-5.486679e-01
-6.454608e-01
-7.163266e-01
-7.608097e-01
-7.788756e-01
-7.710345e-01
-7.384273e-01
-6.828550e-01
-6.067431e-01
-5.130462e-01
-4.051050e-01
-2.864732e-01
-1.607308e-01
-3.130500e-02
9.868770e-02
2.265614e-01
3.501290e-01
4.677069e-01
5.780521e-01
6.802357e-01
7.734709e-01
8.569299e-01
9.295890e-01
9.901470e-01
1.037050e+00
1.068635e+00
1.083390e+00
1.080289e+00
1.059149e+00
1.020944e+00
9.680127e-01
9.040900e-01
8.341422e-01
7.639930e-01
6.997736e-01
6.472568e-01
6.111619e-01
5.945224e-01
5.982071e-01
6.206630e-01
6.579196e-01
7.038617e-01
7.507452e-01
7.899023e-01
8.125639e-01
8.107149e-01
7.778943e-01
7.098603e-01
6.050577e-01
4.648471e-01
2.934842e-01
9.786307e-02
-1.129435e-01
-3.283009e-01
-5.367363e-01
-7.267194e-01
-8.874502e-01
-1.009603e+00
-1.085977e+00
-1.111999e+00
-1.086039e+00
-1.009502e+00
-8.866724e-01
-7.243420e-01
-5.312327e-01
-3.172839e-01
-9.287235e-02
1.319566e-01
3.481716e-01
5.482884e-01
7.267111e-01
8.798628e-01
1.006112e+00
1.105527e+00
1.179503e+00
1.230340e+00
1.260807e+00
1.273789e+00
1.272014e+00
1.257913e+00
1.233579e+00
1.200815e+00
1.161214e+00
1.116250e+00
1.067328e+00
1.015782e+00
9.628243e-01
9.094398e-01
8.562738e-01
8.035186e-01
7.508405e-01
6.973635e-01
6.417291e-01
5.822350e-01
5.170486e-01
4.444778e-01
3.632733e-01
2.729251e-01
1.739150e-01
6.788328e-02
-4.232652e-02
-1.527687e-01
-2.586519e-01
-3.547387e-01
-4.358512e-01
-4.974261e-01
-5.360451e-01
-5.498602e-01
-5.388444e-01
-5.048169e-01
-4.512252e-01
-3.827036e-01
-3.044648e-01
-2.216071e-01
-1.384409e-01
-5.793533e-02
1.862751e-02
9.172960e-02
1.634050e-01
2.367594e-01
3.152841e-01
4.020609e-01
4.989774e-01
6.060787e-01
7.211689e-01
8.397423e-01
9.552801e-01
1.059886e+00
1.145179e+00
1.203323e+00
1.228022e+00
1.215358e+00
1.164317e+00
1.076953e+00
9.581563e-01
8.150766e-01
6.562862e-01
4.908038e-01
3.271115e-01
1.722896e-01
3.137293e-02
-9.299708e-02
-2.005881e-01
-2.932659e-01
-3.744000e-01
-4.480699e-01
-5.181826e-01
-5.876290e-01
-6.576072e-01
-7.272148e-01
-7.933800e-01
-8.511435e-01
-8.942572e-01
-9.160109e-01
-9.101718e-01
-8.719012e-01
-7.985256e-01
-6.900595e-01
-5.494149e-01
-3.822758e-01
-1.966543e-01
-2.181259e-03
1.907902e-01
3.721702e-01
5.331016e-01
6.668057e-01
7.692072e-01
8.392628e-01
8.789493e-01
8.929093e-01
8.877995e-01
8.714243e-01
8.517719e-01
8.360806e-01
8.300565e-01
8.373393e-01
8.592720e-01
8.949839e-01
9.417508e-01
9.955594e-01
1.051779e+00
1.105844e+00
1.153844e+00
1.192981e+00
1.221820e+00
1.240357e+00
1.249902e+00
1.252806e+00
1.252089e+00
1.250994e+00
1.252530e+00
1.259043e+00
1.271872e+00
1.291112e+00
1.315539e+00
1.342683e+00
1.369073e+00
1.390591e+00
1.402924e+00
1.402018e+00
1.384503e+00
1.348020e+00
1.291414e+00
1.214793e+00
1.119432e+00
1.007584e+00
8.821911e-01
7.465703e-01
6.041002e-01
4.579531e-01
3.109143e-01
1.653149e-01
2.309176e-02
-1.140319e-01
-2.442809e-01
-3.655313e-01
-4.750535e-01
-5.693611e-01
-6.442198e-01
-6.948339e-01
-7.162009e-01
-7.035889e-01
-6.530737e-01
-5.620647e-01
-4.297564e-01
-2.574513e-01
-4.871990e-02
1.906254e-01
4.527497e-01
7.281987e-01
1.006460e+00
1.276632e+00
1.528143e+00
1.751435e+00
1.938543e+00
2.083503e+00
2.182557e+00
2.234142e+00
2.238686e+00
2.198258e+00
2.116140e+00
1.996372e+00
1.843345e+00
1.661487e+00
1.455060e+00
1.228095e+00
9.844234e-01
7.278003e-01
4.620470e-01
1.911902e-01
-8.044099e-02
-3.481755e-01
-6.070146e-01
-8.516918e-01
-1.076764e+00
-1.276728e+00
-1.446163e+00
-1.579902e+00
-1.673235e+00
-1.722148e+00
-1.723579e+00
-1.675667e+00
-1.577977e+00
-1.431665e+00
-1.239565e+00
-1.006191e+00
-7.376421e-01
-4.414289e-01
-1.262174e-01
1.984834e-01
5.226790e-01
8.362723e-01
1.129448e+00
1.393037e+00
1.618847e+00
1.799941e+00
1.930863e+00
2.007829e+00
2.028870e+00
1.993955e+00
1.905084e+00
1.766333e+00
1.583836e+00
1.365679e+00
1.121673e+00
8.630152e-01
6.018236e-01
3.505775e-01
1.214899e-01
-7.414625e-02
-2.265946e-01
-3.282483e-01
-3.740956e-01
-3.620390e-01
-2.930375e-01
-1.710534e-01
-2.802566e-03
2.026772e-01
4.346032e-01
6.811191e-01
9.300021e-01
1.169344e+00
1.388158e+00
1.576870e+00
1.727684e+00
1.834812e+00
1.894570e+00
1.905365e+00
1.867576e+00
1.783357e+00
1.656373e+00
1.491503e+00
1.294524e+00
1.071809e+00
8.300487e-01
5.760204e-01
3.164008e-01
5.763836e-02
-1.941213e-01
-4.330641e-01
-6.537050e-01
-8.508798e-01
-1.019764e+00
-1.155943e+00
-1.255562e+00
-1.315550e+00
-1.333893e+00
-1.309934e+00
-1.244616e+00
-1.140644e+00
-1.002487e+00
-8.362336e-01
-6.492691e-01
-4.498379e-01
-2.465265e-01
-4.773896e-02
1.387786e-01
3.063196e-01
4.494862e-01
5.643461e-01
6.484962e-01
7.010541e-01
7.225971e-01
7.150581e-01
6.815777e-01
6.263064e-01
5.541577e-01
4.705147e-01
3.809100e-01
2.907031e-01
2.047827e-01
1.273174e-01
6.156515e-02
9.742956e-03
-2.705154e-02
-4.887913e-02
-5.696637e-02
-5.368103e-02
-4.246443e-02
-2.770049e-02
-1.449824e-02
-8.370727e-03
-1.480807e-02
-3.876432e-02
-8.410131e-02
-1.530530e-01
-2.457853e-01
-3.601249e-01
-4.915177e-01
-6.332498e-01
-7.769303e-01
-9.131966e-01
-1.032572e+00
-1.126379e+00
-1.187601e+00
-1.211601e+00
-1.196601e+00
-1.143883e+00
-1.057679e+00
-9.447619e-01
-8.137800e-01
-6.743997e-01
-5.363429e-01
-4.084173e-01
-2.976409e-01
-2.085532e-01
-1.427912e-01
-9.898041e-02
-7.296176e-02
-5.833533e-02
-4.726605e-02
-3.146201e-02
-3.211677e-03
4.364469e-02
1.129285e-01
2.056183e-01
3.196888e-01
4.503088e-01
5.903683e-01
7.312603e-01
8.638140e-01
9.792574e-01
1.070091e+00
1.130769e+00
1.158117e+00
1.151454e+00
1.112421e+00
1.044578e+00
9.528356e-01
8.428222e-01
7.202834e-01
5.905814e-01
4.583512e-01
3.273245e-01
2.003124e-01
7.930988e-02
-3.432013e-02
-1.396336e-01
-2.359043e-01
-3.224703e-01
-3.986482e-01
-4.637222e-01
-5.169995e-01
-5.579063e-01
-5.860937e-01
-6.015136e-01
-6.044316e-01
-5.953556e-01
-5.748750e-01
-5.434285e-01
-5.010408e-01
-4.470859e-01
-3.801415e-01
-2.979923e-01
-1.978198e-01
-7.657825e-02
6.847937e-02
2.391991e-01
4.359407e-01
6.571045e-01
8.988489e-01
1.155042e+00
1.417456e+00
1.676186e+00
1.920234e+00
2.138213e+00
2.319104e+00
2.453012e+00
2.531852e+00
2.549928e+00
2.504327e+00
2.395104e+00
2.225233e+00
2.000320e+00
1.728126e+00
1.417965e+00
1.080038e+00
7.247970e-01
3.623898e-01
2.238112e-03
-3.472362e-01
-6.787335e-01
-9.860642e-01
-1.264031e+00
-1.508240e+00
-1.714884e+00
-1.880545e+00
-2.002052e+00
-2.076435e+00
-2.101005e+00
-2.073550e+00
-1.992647e+00
-1.858054e+00
-1.671125e+00
-1.435206e+00
-1.155949e+00
-8.414808e-01
-5.024052e-01
-1.515828e-01
1.963140e-01
5.254741e-01
8.198186e-01
1.064014e+00
1.244549e+00
1.350758e+00
1.375709e+00
1.316812e+00
1.176108e+00
9.601647e-01
6.795949e-01
3.482409e-01
-1.789644e-02
-4.018624e-01
-7.869634e-01
-1.157864e+00
-1.501462e+00
-1.807462e+00
-2.068624e+00
-2.280683e+00
-2.442002e+00
-2.553030e+00
-2.615664e+00
-2.632619e+00
-2.606903e+00
-2.541450e+00
-2.438976e+00
-2.302019e+00
-2.133167e+00
-1.935376e+00
-1.712312e+00
-1.468635e+00
-1.210143e+00
-9.437504e-01
-6.772666e-01
-4.190030e-01
-1.772487e-01
4.032827e-02
2.272787e-01
3.789029e-01
4.926495e-01
5.683376e-01
6.081750e-01
6.165657e-01
5.997221e-01
5.651156e-01
5.208137e-01
4.747690e-01
4.341295e-01
4.046450e-01
3.902373e-01
3.927877e-01
4.121713e-01
4.465371e-01
4.927988e-01
5.472676e-01
6.063313e-01
6.670716e-01
7.277135e-01
7.878277e-01
8.482462e-01
9.107032e-01
9.772655e-01
1.049654e+00
1.128577e+00
1.213202e+00
1.300850e+00
1.386981e+00
1.465476e+00
1.529185e+00
1.570675e+00
1.583078e+00
1.560944e+00
1.500978e+00
1.402590e+00
1.268185e+00
1.103148e+00
9.155419e-01
7.155469e-01
5.146993e-01
3.250293e-01
1.581827e-01
2.461642e-02
-6.706221e-02
-1.105674e-01
-1.021986e-01
-4.090238e-02
7.184184e-02
2.322716e-01
4.346801e-01
6.717970e-01
9.351694e-01
1.215517e+00
1.503042e+00
1.787701e+00
2.059437e+00
2.308406e+00
2.525197e+00
2.701088e+00
2.828338e+00
2.900525e+00
2.912933e+00
2.862962e+00
2.750524e+00
2.578373e+00
2.352303e+00
2.081133e+00
1.776449e+00
1.452065e+00
1.123218e+00
8.055749e-01
5.141261e-01
2.621005e-01
6.001100e-02
-8.506268e-02
-1.698830e-01
-1.951221e-01
-1.650906e-01
-8.716940e-02
2.898886e-02
1.723994e-01
3.317267e-01
4.962092e-01
6.564357e-01
8.049074e-01
9.363398e-01
1.047694e+00
1.137956e+00
1.207705e+00
1.258553e+00
1.292514e+00
1.311411e+00
1.316389e+00
1.307603e+00
1.284105e+00
1.243972e+00
1.184621e+00
1.103280e+00
9.975488e-01
8.659442e-01
7.083697e-01
5.264205e-01
3.234893e-01
1.046563e-01
-1.236102e-01
-3.538942e-01
-5.783456e-01
-7.891962e-01
-9.792181e-01
-1.142079e+00
-1.272565e+00
-1.366673e+00
-1.421572e+00
-1.435474e+00
-1.407444e+00
-1.337212e+00
-1.225031e+00
-1.071619e+00
-8.782112e-01
-6.467086e-01
-3.798970e-01
-8.168089e-02
2.427266e-01
5.867105e-01
9.423009e-01
1.300379e+00
1.651041e+00
1.984105e+00
2.289711e+00
2.558971e+00
2.784609e+00
2.961505e+00
3.087096e+00
3.161561e+00
3.187753e+00
3.170870e+00
3.117891e+00
3.036815e+00
2.935806e+00
2.822341e+00
2.702445e+00
2.580129e+00
2.457074e+00
2.332621e+00
2.204032e+00
2.067019e+00
1.916454e+00
1.747177e+00
1.554810e+00
1.336472e+00
1.091325e+00
8.209018e-01
5.291773e-01
2.224168e-01
-9.118169e-02
-4.019882e-01
-6.995267e-01
-9.730857e-01
-1.212305e+00
-1.407702e+00
-1.551114e+00
-1.636057e+00
-1.657983e+00
-1.614464e+00
-1.505286e+00
-1.332472e+00
-1.100225e+00
-8.147987e-01
-4.842996e-01
-1.184216e-01
2.718757e-01
6.747368e-01
1.077816e+00
1.468709e+00
1.835387e+00
2.166631e+00
2.452432e+00
2.684366e+00
2.855910e+00
2.962701e+00
3.002729e+00
2.976456e+00
2.886832e+00
2.739218e+00
2.541194e+00
2.302250e+00
2.033371e+00
1.746529e+00
1.454116e+00
1.168320e+00
9.005132e-01
6.606513e-01
4.567570e-01
2.945177e-01
1.770487e-01
1.048499e-01
7.596843e-02
8.634478e-02
1.302978e-01
2.010811e-01
2.914378e-01
3.940884e-01
5.021050e-01
6.091533e-01
7.096056e-01
7.985529e-01
8.717542e-01
9.255660e-01
9.568939e-01
9.631984e-01
9.425717e-01
8.938851e-01
8.169854e-01
7.129035e-01
5.840258e-01
4.341852e-01
2.686356e-01
9.389530e-02
-8.253985e-02
-2.525971e-01
-4.081151e-01
-5.413872e-01
-6.457247e-01
-7.159950e-01
-7.490882e-01
-7.442608e-01
-7.033102e-01
-6.305452e-01
-5.325386e-01
-4.176673e-01
-2.954744e-01
-1.759063e-01
-6.849713e-02
1.841889e-02
7.838509e-02
1.073191e-01
1.037780e-01
6.896612e-02
6.492736e-03
-7.808932e-02
-1.779049e-01
-2.854633e-01
-3.933656e-01
-4.949268e-01
-5.846393e-01
-6.584243e-01
-7.136521e-01
-7.489489e-01
-7.638440e-01
-7.583421e-01
-7.325158e-01
-6.862088e-01
-6.189135e-01
-5.298482e-01
-4.182140e-01
-2.835730e-01
-1.262621e-01
5.224667e-02
2.491193e-01
4.601154e-01
6.797423e-01
9.015873e-01
1.118779e+00
1.324511e+00
1.512550e+00
1.677678e+00
1.815991e+00
1.925058e+00
2.003914e+00
2.052918e+00
2.073502e+00
2.067866e+00
2.038641e+00
1.988583e+00
1.920300e+00
1.836059e+00
1.737665e+00
1.626440e+00
1.503296e+00
1.368898e+00
1.223890e+00
1.069165e+00
9.061251e-01
7.368755e-01
5.643318e-01
3.921962e-01
2.248058e-01
6.686711e-02
-7.689254e-02
-2.021173e-01
-3.052166e-01
-3.837205e-01
-4.365611e-01
-4.642457e-01
-4.688976e-01
-4.541444e-01
-4.248535e-01
-3.867285e-01
-3.458071e-01
-3.079147e-01
-2.781405e-01
-2.604022e-01
-2.571503e-01
-2.692434e-01
-2.960017e-01
-3.354194e-01
-3.845013e-01
-4.396740e-01
-4.972190e-01
-5.536707e-01
-6.061332e-01
-6.524733e-01
-6.913693e-01
-7.222108e-01
-7.448742e-01
-7.594197e-01
-7.657743e-01
-7.634748e-01
-7.515336e-01
-7.284701e-01
-6.925190e-01
-6.419905e-01
-5.757258e-01
-4.935748e-01
-3.968114e-01
-2.884128e-01
-1.731460e-01
-5.743136e-02
5.101633e-02
1.437388e-01
2.122212e-01
2.486389e-01
2.465803e-01
2.016634e-01
1.119780e-01
-2.169107e-02
-1.958750e-01
-4.046516e-01
-6.400570e-01
-8.926243e-01
-1.151992e+00
-1.407528e+00
-1.648933e+00
-1.866786e+00
-2.053013e+00
-2.201255e+00
-2.307122e+00
-2.368302e+00
-2.384529e+00
-2.357408e+00
-2.290121e+00
-2.187051e+00
-2.053382e+00
-1.894707e+00
-1.716697e+00
-1.524844e+00
-1.324286e+00
-1.119706e+00
-9.152943e-01
-7.147524e-01
-5.213170e-01
-3.377966e-01
-1.665981e-01
-9.733788e-03
1.311940e-01
2.550284e-01
3.610986e-01
4.492436e-01
5.198000e-01
5.735377e-01
6.115434e-01
6.350690e-01
6.453718e-01
6.435815e-01
6.306241e-01
6.072158e-01
5.739267e-01
5.312934e-01
4.799553e-01
4.207847e-01
3.549887e-01
2.841686e-01
2.103279e-01
1.358257e-01
6.327563e-02
-4.606821e-03
-6.519725e-02
-1.161773e-01
-1.557467e-01
-1.828047e-01
-1.970763e-01
-1.991665e-01
-1.905361e-01
-1.734015e-01
-1.505672e-01
-1.252038e-01
-1.005825e-01
-7.977967e-02
-6.536976e-02
-5.913138e-02
-6.180011e-02
-7.290954e-02
-9.075992e-02
-1.125435e-01
-1.346339e-01
-1.530208e-01
-1.638411e-01
-1.639395e-01
-1.513816e-01
-1.258440e-01
-8.882426e-02
-4.363658e-02
4.813649e-03
5.045442e-02
8.662526e-02
1.067456e-01
1.050006e-01
7.697074e-02
2.013860e-02
-6.577887e-02
-1.787062e-01
-3.143053e-01
-4.662829e-01
-6.268841e-01
-7.875280e-01
-9.395331e-01
-1.074866e+00
-1.186845e+00
-1.270728e+00
-1.324125e+00
-1.347183e+00
-1.342533e+00
-1.314991e+00
-1.271049e+00
-1.218226e+00
-1.164326e+00
-1.116716e+00
-1.081671e+00
-1.063867e+00
-1.066064e+00
-1.088997e+00
-1.131475e+00
-1.190647e+00
-1.262398e+00
-1.341806e+00
-1.423595e+00
-1.502542e+00
-1.573786e+00
-1.633032e+00
-1.676661e+00
-1.701775e+00
-1.706209e+00
-1.688566e+00
-1.648292e+00
-1.585811e+00
-1.502710e+00
-1.401935e+00
-1.287960e+00
-1.166850e+00
-1.046189e+00
-9.348252e-01
-8.424245e-01
-7.788636e-01
-7.535028e-01
-7.744168e-01
-8.476563e-01
-9.766186e-01
-1.161585e+00
-1.399469e+00
-1.683806e+00
-2.004992e+00
-2.350762e+00
-2.706897e+00
-3.058120e+00
-3.389100e+00
-3.685499e+00
-3.934945e+00
-4.127837e+00
-4.257893e+00
-4.322375e+00
-4.321992e+00
-4.260487e+00
-4.143996e+00
-3.980263e+00
-3.777806e+00
-3.545156e+00
-3.290219e+00
-3.019837e+00
-2.739557e+00
-2.453615e+00
-2.165101e+00
-1.876278e+00
-1.588981e+00
-1.305047e+00
-1.026703e+00
-7.568535e-01
-4.992118e-01
-2.582593e-01
-3.902501e-02
1.532742e-01
3.136798e-01
4.379490e-01
5.229536e-01
5.669597e-01
5.697578e-01
5.326414e-01
4.582600e-01
3.503979e-01
2.137315e-01
5.361302e-02
-1.240913e-01
-3.131069e-01
-5.068220e-01
-6.983595e-01
-8.806897e-01
-1.046817e+00
-1.190059e+00
-1.304409e+00
-1.384967e+00
-1.428394e+00
-1.433330e+00
-1.400719e+00
-1.333980e+00
-1.238973e+00
-1.123725e+00
-9.979293e-01
-8.722181e-01
-7.572862e-01
-6.629359e-01
-5.971519e-01
-5.653144e-01
-5.696550e-01
-6.090321e-01
-6.790648e-01
-7.726143e-01
-8.805554e-01
-9.927381e-01
-1.099020e+00
-1.190239e+00
-1.259026e+00
-1.300366e+00
-1.311873e+00
-1.293775e+00
-1.248629e+00
-1.180821e+00
-1.095908e+00
-9.998842e-01
-8.984510e-01
-7.963601e-01
-6.969186e-01
-6.017066e-01
-5.105429e-01
-4.217011e-01
-3.323430e-01
-2.391076e-01
-1.387709e-01
-2.889034e-02
9.164823e-02
2.222414e-01
3.603731e-01
5.016260e-01
6.398895e-01
7.677457e-01
8.770035e-01
9.593466e-01
1.007056e+00
1.013756e+00
9.751291e-01
8.895296e-01
7.584340e-01
5.866696e-01
3.823786e-01
1.566999e-01
-7.682230e-02
-3.030662e-01
-5.063345e-01
-6.714469e-01
-7.848267e-01
-8.354861e-01
-8.158191e-01
-7.221386e-01
-5.549148e-01
-3.187122e-01
-2.184683e-02
3.241860e-01
7.054476e-01
1.106383e+00
1.510669e+00
1.902030e+00
2.264968e+00
2.585395e+00
2.851156e+00
3.052434e+00
3.182064e+00
3.235739e+00
3.212124e+00
3.112873e+00
2.942544e+00
2.708411e+00
2.420171e+00
2.089545e+00
1.729782e+00
1.355068e+00
9.798720e-01
6.182270e-01
2.830047e-01
-1.479504e-02
-2.666886e-01
-4.672432e-01
-6.144531e-01
-7.099158e-01
-7.587704e-01
-7.693721e-01
-7.526962e-01
-7.214879e-01
-6.892035e-01
-6.688182e-01
-6.716014e-01
-7.059744e-01
-7.765696e-01
-8.835961e-01
-1.022596e+00
-1.184634e+00
-1.356936e+00
-1.523921e+00
-1.668555e+00
-1.773900e+00
-1.824705e+00
-1.808874e+00
-1.718668e+00
-1.551502e+00
-1.310281e+00
-1.003237e+00
-6.433104e-01
-2.471727e-01
1.660112e-01
5.759350e-01
9.625064e-01
1.307105e+00
1.593672e+00
1.809584e+00
1.946290e+00
1.999674e+00
1.970164e+00
1.862549e+00
1.685546e+00
1.451144e+00
1.173774e+00
8.693889e-01
5.545188e-01
2.453798e-01
-4.292347e-02
-2.970723e-01
-5.060808e-01
-6.617242e-01
-7.588557e-01
-7.956148e-01
-7.735185e-01
-6.974172e-01
-5.752947e-01
-4.178971e-01
-2.381847e-01
-5.062082e-02
1.296722e-01
2.878412e-01
4.102498e-01
4.853732e-01
5.045661e-01
4.626370e-01
3.581802e-01
1.936387e-01
-2.490347e-02
-2.881749e-01
-5.843715e-01
-8.999504e-01
-1.220493e+00
-1.531563e+00
-1.819496e+00
-2.072057e+00
-2.278931e+00
-2.432023e+00
-2.525579e+00
-2.556139e+00
-2.522384e+00
-2.424922e+00
-2.266074e+00
-2.049711e+00
-1.781174e+00
-1.467278e+00
-1.116372e+00
-7.384263e-01
-3.450657e-01
5.049624e-02
4.336906e-01
7.890252e-01
1.100730e+00
1.353598e+00
1.533964e+00
1.630752e+00
1.636472e+00
1.548057e+00
1.367427e+00
1.101696e+00
7.629521e-01
3.676204e-01
-6.454975e-02
-5.117890e-01
-9.517755e-01
-1.363130e+00
-1.726803e+00
-2.027228e+00
-2.253166e+00
-2.398165e+00
-2.460638e+00
-2.443571e+00
-2.353926e+00
-2.201820e+00
-1.999576e+00
-1.760742e+00
-1.499168e+00
-1.228189e+00
-9.599561e-01
-7.049270e-01
-4.715147e-01
-2.658815e-01
-9.187263e-02
4.892610e-02
1.570175e-01
2.347271e-01
2.858639e-01
3.153330e-01
3.287253e-01
3.319074e-01
3.306267e-01
3.301491e-01
3.349374e-01
3.483893e-01
3.726458e-01
4.084876e-01
4.553281e-01
5.113040e-01
5.734561e-01
6.379796e-01
7.005170e-01
7.564651e-01
8.012677e-01
8.306743e-01
8.409591e-01
8.291012e-01
7.929414e-01
7.313273e-01
6.442535e-01
5.329886e-01
4.001615e-01
2.497661e-01
8.703924e-02
-8.182281e-02
-2.501181e-01
-4.112341e-01
-5.593178e-01
-6.899280e-01
-8.005629e-01
-8.909681e-01
-9.631639e-01
-1.021170e+00
-1.070457e+00
-1.117204e+00
-1.167453e+00
-1.226281e+00
-1.297097e+00
-1.381141e+00
-1.477251e+00
-1.581908e+00
-1.689556e+00
-1.793163e+00
-1.884942e+00
-1.957181e+00
-2.003071e+00
-2.017457e+00
-1.997435e+00
-1.942722e+00
-1.855765e+00
-1.741579e+00
-1.607318e+00
-1.461640e+00
-1.313922e+00
-1.173420e+00
-1.048455e+00
-9.457245e-01
-8.697891e-01
-8.227932e-01
-8.044196e-01
-8.120739e-01
-8.412616e-01
-8.861040e-01
-9.399337e-01
-9.959033e-01
-1.047545e+00
-1.089231e+00
-1.116495e+00
-1.126199e+00
-1.116552e+00
-1.087003e+00
-1.038045e+00
-9.709793e-01
-8.876850e-01
-7.904179e-01
-6.816696e-01
-5.640810e-01
-4.403998e-01
-3.134608e-01
-1.861654e-01
-6.143941e-02
5.784270e-02
1.689690e-01
2.695259e-01
3.575390e-01
4.315900e-01
4.908822e-01
5.352336e-01
5.649888e-01
5.808644e-01
5.837529e-01
5.745253e-01
5.538707e-01
5.221986e-01
4.796156e-01
4.259671e-01
3.609224e-01
2.840762e-01
1.950474e-01
9.356789e-02
-2.043375e-02
-1.467378e-01
-2.847182e-01
-4.332049e-01
-5.903411e-01
-7.534663e-01
-9.190614e-01
-1.082789e+00
-1.239645e+00
-1.384208e+00
-1.510972e+00
-1.614703e+00
-1.690787e+00
-1.735524e+00
-1.746332e+00
-1.721873e+00
-1.662073e+00
-1.568081e+00
-1.442161e+00
-1.287555e+00
-1.108326e+00
-9.092071e-01
-6.954430e-01
-4.726533e-01
-2.466919e-01
-2.350633e-02
1.910111e-01
3.911820e-01
5.717086e-01
7.278404e-01
8.555331e-01
9.515926e-01
1.013799e+00
1.041011e+00
1.033249e+00
9.917544e-01
9.190284e-01
8.188186e-01
6.960523e-01
5.566861e-01
4.074610e-01
2.555618e-01
1.081976e-01
-2.785980e-02
-1.467305e-01
-2.438232e-01
-3.161295e-01
-3.623893e-01
-3.831221e-01
-3.805366e-01
-3.583417e-01
-3.214863e-01
-2.758521e-01
-2.279184e-01
-1.844131e-01
-1.519607e-01
-1.367396e-01
-1.441587e-01
-1.785655e-01
-2.429954e-01
-3.389740e-01
-4.663773e-01
-6.233592e-01
-8.063517e-01
-1.010141e+00
-1.228025e+00
-1.452045e+00
-1.673292e+00
-1.882274e+00
-2.069317e+00
-2.225009e+00
-2.340640e+00
-2.408646e+00
-2.423045e+00
-2.379826e+00
-2.277304e+00
-2.116392e+00
-1.900766e+00
-1.636909e+00
-1.333977e+00
-1.003510e+00
-6.589403e-01
-3.149406e-01
1.339305e-02
3.114706e-01
5.662013e-01
7.669721e-01
9.065235e-01
9.816220e-01
9.934419e-01
9.475842e-01
8.537067e-01
7.247801e-01
5.760398e-01
4.237376e-01
2.838265e-01
1.707121e-01
9.619295e-02
6.868314e-02
9.277299e-02
1.691458e-01
2.948307e-01
4.637392e-01
6.674128e-01
8.958869e-01
1.138580e+00
1.385113e+00
1.625987e+00
1.853064e+00
2.059833e+00
2.241459e+00
2.394664e+00
2.517462e+00
2.608841e+00
2.668412e+00
2.696100e+00
2.691904e+00
2.655751e+00
2.587473e+00
2.486900e+00
2.354060e+00
2.189470e+00
1.994464e+00
1.771521e+00
1.524509e+00
1.258829e+00
9.813838e-01
7.003874e-01
4.249964e-01
1.648132e-01
-7.069906e-02
-2.728276e-01
-4.341854e-01
-5.491956e-01
-6.144396e-01
-6.288416e-01
-5.936800e-01
-5.124325e-01
-3.904803e-01
-2.347058e-01
-5.302428e-02
1.461076e-01
3.541705e-01
5.630144e-01
7.652204e-01
9.543709e-01
1.125220e+00
1.273759e+00
1.397188e+00
1.493810e+00
1.562867e+00
1.604357e+00
1.618843e+00
1.607298e+00
1.570986e+00
1.511400e+00
1.430251e+00
1.329509e+00
1.211464e+00
1.078808e+00
9.346884e-01
7.827192e-01
6.269344e-01
4.716731e-01
3.214097e-01
1.805526e-01
5.324309e-02
-5.680918e-02
-1.464293e-01
-2.130063e-01
-2.544562e-01
-2.691449e-01
-2.558089e-01
-2.135117e-01
-1.416718e-01
-4.017561e-02
9.042552e-02
2.486615e-01
4.318736e-01
6.359831e-01
8.553551e-01
1.082806e+00
1.309791e+00
1.526780e+00
1.723803e+00
1.891127e+00
2.019983e+00
2.103272e+00
2.136158e+00
2.116471e+00
2.044879e+00
1.924796e+00
1.762034e+00
1.564246e+00
1.340212e+00
1.099066e+00
8.495447e-01
5.993489e-01
3.546919e-01
1.200657e-01
-1.017646e-01
-3.095696e-01
-5.033203e-01
-6.837723e-01
-8.520358e-01
-1.009185e+00
-1.155945e+00
-1.292484e+00
-1.418318e+00
-1.532324e+00
-1.632862e+00
-1.717969e+00
-1.785620e+00
-1.833990e+00
-1.861699e+00
-1.867987e+00
-1.852795e+00
-1.816742e+00
-1.760998e+00
-1.687093e+00
-1.596702e+00
-1.491455e+00
-1.372801e+00
-1.241969e+00
-1.100011e+00
-9.479162e-01
-7.867675e-01
-6.178982e-01
-4.430185e-01
-2.642859e-01
-8.430589e-02
9.393902e-02
2.672257e-01
4.322782e-01
5.859877e-01
7.256418e-01
8.491365e-01
9.551442e-01
1.043213e+00
1.113781e+00
1.168092e+00
1.208025e+00
1.235843e+00
1.253900e+00
1.264335e+00
1.268791e+00
1.268206e+00
1.262687e+00
1.251501e+00
1.233179e+00
1.205729e+00
1.166940e+00
1.114745e+00
1.047595e+00
9.648087e-01
8.668287e-01
7.553511e-01
6.332931e-01
5.045936e-01
3.738625e-01
2.459211e-01
1.252867e-01
1.566839e-02
-8.046611e-02
-1.621949e-01
-2.302758e-01
-2.870830e-01
-3.363418e-01
-3.826783e-01
-4.310284e-01
-4.859696e-01
-5.510541e-01
-6.282261e-01
-7.174002e-01
-8.162580e-01
-9.202976e-01
-1.023141e+00
-1.117074e+00
-1.193776e+00
-1.245152e+00
-1.264195e+00
-1.245772e+00
-1.187240e+00
-1.088825e+00
-9.536855e-01
-7.876814e-01
-5.988389e-01
-3.965999e-01
-1.909392e-01
8.536085e-03
1.933998e-01
3.570445e-01
4.950859e-01
6.055128e-01
6.885937e-01
7.465807e-01
7.832654e-01
8.034490e-01
8.123858e-01
8.152496e-01
8.166637e-01
8.203236e-01
8.287350e-01
8.430817e-01
8.632317e-01
8.878791e-01
9.148062e-01
9.412352e-01
9.642281e-01
9.810819e-01
9.896718e-01
9.887009e-01
9.778328e-01
9.576994e-01
9.297986e-01
8.963091e-01
8.598590e-01
8.232909e-01
7.894565e-01
7.610689e-01
7.406180e-01
7.303433e-01
7.322405e-01
7.480733e-01
7.793626e-01
8.273329e-01
8.928102e-01
9.760764e-01
1.076696e+00
1.193340e+00
1.323621e+00
1.463981e+00
1.609635e+00
1.754608e+00
1.891876e+00
2.013620e+00
2.111597e+00
2.177612e+00
2.204058e+00
2.184485e+00
2.114138e+00
1.990409e+00
1.813163e+00
1.584891e+00
1.310681e+00
9.980216e-01
6.564365e-01
2.970113e-01
-6.817157e-02
-4.266397e-01
-7.661457e-01
-1.075253e+00
-1.343863e+00
-1.563645e+00
-1.728357e+00
-1.834032e+00
-1.879046e+00
-1.864069e+00
-1.791919e+00
-1.667364e+00
-1.496864e+00
-1.288298e+00
-1.050658e+00
-7.937406e-01
-5.278169e-01
-2.632867e-01
-1.032271e-02
2.215015e-01
4.235893e-01
5.886900e-01
7.112359e-01
7.876163e-01
8.163562e-01
7.981707e-01
7.358825e-01
6.342034e-01
4.994011e-01
3.388837e-01
1.607400e-01
-2.672797e-02
-2.154513e-01
-3.979981e-01
-5.679173e-01
-7.200063e-01
-8.504870e-01
-9.570748e-01
-1.038930e+00
-1.096494e+00
-1.131234e+00
-1.145313e+00
-1.141246e+00
-1.121576e+00
-1.088616e+00
-1.044289e+00
-9.900744e-01
-9.270723e-01
-8.561611e-01
-7.782202e-01
-6.943779e-01
-6.062403e-01
-5.160562e-01
-4.267824e-01
-3.420247e-01
-2.658501e-01
-2.024821e-01
-1.559132e-01
-1.294851e-01
-1.254926e-01
-1.448702e-01
-1.870045e-01
-2.496995e-01
-3.292947e-01
-4.209135e-01
-5.188074e-01
-6.167496e-01
-7.084387e-01
-7.878799e-01
-8.497184e-01
-8.895130e-01
-9.039386e-01
-8.909163e-01
-8.496730e-01
-7.807384e-01
-6.858948e-01
-5.680933e-01
-4.313511e-01
-2.806333e-01
-1.217175e-01
3.897193e-02
1.945687e-01
3.380188e-01
4.623814e-01
5.611650e-01
6.286786e-01
6.603699e-01
6.531220e-01
6.054826e-01
5.178063e-01
3.922964e-01
2.329449e-01
4.537281e-02
-1.634202e-01
-3.853903e-01
-6.118573e-01
-8.339787e-01
-1.043274e+00
-1.232182e+00
-1.394613e+00
-1.526464e+00
-1.626025e+00
-1.694233e+00
-1.734704e+00
-1.753516e+00
-1.758715e+00
-1.759580e+00
-1.765709e+00
-1.786011e+00
-1.827727e+00
-1.895590e+00
-1.991218e+00
-2.112820e+00
-2.255241e+00
-2.410340e+00
-2.567669e+00
-2.715372e+00
-2.841215e+00
-2.933645e+00
-2.982747e+00
-2.981013e+00
-2.923833e+00
-2.809657e+00
-2.639852e+00
-2.418284e+00
-2.150748e+00
-1.844348e+00
-1.506948e+00
-1.146787e+00
-7.722837e-01
-3.920348e-01
-1.494122e-02
3.496174e-01
6.916528e-01
1.000561e+00
1.265296e+00
1.474739e+00
1.618264e+00
1.686437e+00
1.671795e+00
1.569619e+00
1.378598e+00
1.101321e+00
7.445304e-01
3.190858e-01
-1.603673e-01
-6.760160e-01
-1.207756e+00
-1.734276e+00
-2.234280e+00
-2.687764e+00
-3.077253e+00
-3.388881e+00
-3.613217e+00
-3.745740e+00
-3.786908e+00
-3.741819e+00
-3.619494e+00
-3.431895e+00
-3.192809e+00
-2.916739e+00
-2.617941e+00
-2.309705e+00
-2.003904e+00
-1.710819e+00
-1.439163e+00
-1.196227e+00
-9.880558e-01
-8.195661e-01
-6.945663e-01
-6.156480e-01
-5.839685e-01
-5.989695e-01
-6.580968e-01
-7.565940e-01
-8.874410e-01
-1.041486e+00
-1.207801e+00
-1.374247e+00
-1.528229e+00
-1.657568e+00
-1.751424e+00
-1.801181e+00
-1.801196e+00
-1.749358e+00
-1.647366e+00
-1.500702e+00
-1.318285e+00
-1.111806e+00
-8.948119e-01
-6.815972e-01
-4.860101e-01
-3.202840e-01
-1.940043e-01
-1.133112e-01
-8.041258e-02
-9.345129e-02
-1.467321e-01
-2.312799e-01
-3.356669e-01
-4.470239e-01
-5.521337e-01
-6.385036e-01
-6.953212e-01
-7.142142e-01
-6.897619e-01
-6.197329e-01
-5.050558e-01
-3.495522e-01
-1.594834e-01
5.702622e-02
2.906259e-01
5.313771e-01
7.693493e-01
9.951451e-01
1.200341e+00
1.377845e+00
1.522171e+00
1.629641e+00
1.698515e+00
1.729039e+00
1.723401e+00
1.685599e+00
1.621187e+00
1.536940e+00
1.440415e+00
1.339459e+00
1.241690e+00
1.153984e+00
1.082006e+00
1.029825e+00
9.996357e-01
9.916063e-01
1.003875e+00
1.032702e+00
1.072768e+00
1.117631e+00
1.160294e+00
1.193856e+00
1.212188e+00
1.210570e+00
1.186213e+00
1.138605e+00
1.069635e+00
9.834704e-01
8.861836e-01
7.851750e-01
6.884354e-01
6.037327e-01
5.378043e-01
4.956476e-01
4.799855e-01
4.909743e-01
5.261911e-01
5.809088e-01
6.486295e-01
7.218121e-01
7.927052e-01
8.541756e-01
9.004281e-01
9.275254e-01
9.336473e-01
9.190652e-01
8.858476e-01
8.373424e-01
7.775144e-01
7.102273e-01
6.385723e-01
5.643396e-01
4.877152e-01
4.072591e-01
3.201806e-01
2.228802e-01
1.116820e-01
-1.635668e-02
-1.626891e-01
-3.266992e-01
-5.053952e-01
-6.934287e-01
-8.834402e-01
-1.066685e+00
-1.233855e+00
-1.375980e+00
-1.485306e+00
-1.556017e+00
-1.584736e+00
-1.570734e+00
-1.515839e+00
-1.424064e+00
-1.301011e+00
-1.153145e+00
-9.870323e-01
-8.086634e-01
-6.229359e-01
-4.333799e-01
-2.421418e-01
-5.021391e-02
1.421448e-01
3.348783e-01
5.275831e-01
7.190268e-01
9.068051e-01
1.087187e+00
1.255171e+00
1.404751e+00
1.529365e+00
1.622484e+00
1.678257e+00
1.692146e+00
1.661460e+00
1.585710e+00
1.466747e+00
1.308651e+00
1.117399e+00
9.003552e-01
6.656515e-01
4.215332e-01
1.757462e-01
-6.497468e-02
-2.952744e-01
-5.113781e-01
-7.111182e-01
-8.937951e-01
-1.059896e+00
-1.210698e+00
-1.347811e+00
-1.472700e+00
-1.586261e+00
-1.688501e+00
-1.778387e+00
-1.853882e+00
-1.912195e+00
-1.950195e+00
-1.964945e+00
-1.954270e+00
-1.917263e+00
-1.854643e+00
-1.768903e+00
-1.664209e+00
-1.546067e+00
-1.420791e+00
-1.294856e+00
-1.174214e+00
-1.063666e+00
-9.663651e-01
-8.835084e-01
-8.142445e-01
-7.558081e-01
-7.038578e-01
-6.529783e-01
-5.972881e-01
-5.310881e-01
-4.494780e-01
-3.488765e-01
-2.273889e-01
-8.498567e-02
7.652372e-02
2.537123e-01
4.419187e-01
6.357358e-01
8.295383e-01
1.017975e+00
1.196363e+00
1.360936e+00
1.508925e+00
1.638485e+00
1.748493e+00
1.838278e+00
1.907334e+00
1.955094e+00
1.980793e+00
1.983462e+00
1.962045e+00
1.915635e+00
1.843763e+00
1.746718e+00
1.625825e+00
1.483637e+00
1.324005e+00
1.152002e+00
9.736833e-01
7.957108e-01
6.248570e-01
4.674404e-01
3.287523e-01
2.125440e-01
1.206424e-01
5.275417e-02
6.493947e-03
-2.235344e-02
-3.936459e-02
-5.085797e-02
-6.320047e-02
-8.212427e-02
-1.121320e-01
-1.560520e-01
-2.147816e-01
-2.872373e-01
-3.705032e-01
-4.601587e-01
-5.507457e-01
-6.363272e-01
-7.110815e-01
-7.698714e-01
-8.087321e-01
-8.252296e-01
-8.186573e-01
-7.900573e-01
-7.420713e-01
-6.786472e-01
-6.046389e-01
-5.253458e-01
-4.460406e-01
-3.715300e-01
-3.057837e-01
-2.516559e-01
-2.107102e-01
-1.831478e-01
-1.678286e-01
-1.623706e-01
-1.633119e-01
-1.663210e-01
-1.664441e-01
-1.583824e-01
-1.367921e-01
-9.660006e-02
-3.332725e-02
5.659213e-02
1.755082e-01
3.242860e-01
5.020887e-01
7.062333e-01
9.321431e-01
1.173419e+00
1.422045e+00
1.668746e+00
1.903474e+00
2.116030e+00
2.296759e+00
2.437274e+00
2.531156e+00
2.574546e+00
2.566573e+00
2.509564e+00
2.408989e+00
2.273134e+00
2.112508e+00
1.939031e+00
1.765082e+00
1.602501e+00
1.461661e+00
1.350704e+00
1.275019e+00
1.237009e+00
1.236142e+00
1.269267e+00
1.331117e+00
1.414935e+00
1.513136e+00
1.617931e+00
1.721856e+00
1.818177e+00
1.901133e+00
1.966051e+00
2.009330e+00
2.028346e+00
2.021306e+00
1.987097e+00
1.925167e+00
1.835452e+00
1.718374e+00
1.574904e+00
1.406668e+00
1.216085e+00
1.006502e+00
7.822763e-01
5.487834e-01
3.123024e-01
7.976247e-02
-1.416433e-01
-3.449418e-01
-5.239000e-01
-6.735033e-01
-7.903182e-01
-8.726866e-01
-9.207319e-01
-9.361909e-01
-9.221158e-01
-8.825023e-01
-8.218986e-01
-7.450393e-01
-6.565305e-01
-5.605957e-01
-4.608815e-01
-3.603191e-01
-2.610371e-01
-1.643261e-01
-7.066310e-02
2.020010e-02
1.090766e-01
1.971171e-01
2.855294e-01
3.752713e-01
4.667564e-01
5.596187e-01
6.525805e-01
7.434589e-01
8.293241e-01
9.067985e-01
9.724555e-01
1.023254e+00
1.056932e+00
1.072296e+00
1.069332e+00
1.049146e+00
1.013711e+00
9.654828e-01
9.069428e-01
8.401410e-01
7.663143e-01
6.856395e-01
5.971598e-01
4.988969e-01
3.881389e-01
2.618685e-01
1.172792e-01
-4.768286e-02
-2.338222e-01
-4.403110e-01
-6.644815e-01
-9.018390e-01
-1.146316e+00
-1.390752e+00
-1.627552e+00
-1.849438e+00
-2.050187e+00
-2.225250e+00
-2.372145e+00
-2.490574e+00
-2.582244e+00
-2.650419e+00
-2.699292e+00
-2.733263e+00
-2.756251e+00
-2.771130e+00
-2.779366e+00
-2.780892e+00
-2.774231e+00
-2.756808e+00
-2.725417e+00
-2.676753e+00
-2.607935e+00
-2.516940e+00
-2.402915e+00
-2.266310e+00
-2.108845e+00
-1.933321e+00
-1.743327e+00
-1.542885e+00
-1.336104e+00
-1.126882e+00
-9.187040e-01
-7.145579e-01
-5.169652e-01
-3.281130e-01
-1.500538e-01
1.507725e-02
1.648788e-01
2.965829e-01
4.070743e-01
4.930424e-01
5.512593e-01
5.789513e-01
5.742155e-01
5.364212e-01
4.665354e-01
3.673163e-01
2.433321e-01
1.007856e-01
-5.285150e-02
-2.093657e-01
-3.604350e-01
-4.983016e-01
-6.164121e-01
-7.099564e-01
-7.762531e-01
-8.149467e-01
-8.280010e-01
-8.194928e-01
-7.952267e-01
-7.622026e-01
-7.279818e-01
-7.000038e-01
-6.849089e-01
-6.879254e-01
-7.123727e-01
-7.593284e-01
-8.274889e-01
-9.132450e-01
-1.010969e+00
-1.113494e+00
-1.212740e+00
-1.300430e+00
-1.368807e+00
-1.411294e+00
-1.423000e+00
-1.401036e+00
-1.344636e+00
-1.255061e+00
-1.135371e+00
-9.900775e-01
-8.247733e-01
-6.457565e-01
-4.597033e-01
-2.733924e-01
-9.348015e-02
7.369023e-02
2.222657e-01
3.470662e-01
4.437816e-01
5.091807e-01
5.413154e-01
5.396964e-01
5.054078e-01
4.411352e-01
3.510831e-01
2.407703e-01
1.167051e-01
-1.404854e-02
-1.443816e-01
-2.676887e-01
-3.783987e-01
-4.724308e-01
-5.475169e-01
-6.033474e-01
-6.415148e-01
-6.652565e-01
-6.790255e-01
-6.879388e-01
-6.971697e-01
-7.113508e-01
-7.340499e-01
-7.673667e-01
-8.116794e-01
-8.655544e-01
-9.258171e-01
-9.877717e-01
-1.045545e+00
-1.092528e+00
-1.121873e+00
-1.127018e+00
-1.102178e+00
-1.042783e+00
-9.458127e-01
-8.100126e-01
-6.359735e-01
-4.260817e-01
-1.843554e-01
8.379803e-02
3.718643e-01
6.725029e-01
9.777931e-01
1.279428e+00
1.568859e+00
1.837403e+00
2.076357e+00
2.277134e+00
2.431463e+00
2.531674e+00
2.571054e+00
2.544283e+00
2.447908e+00
2.280817e+00
2.044656e+00
1.744140e+00
1.387192e+00
9.848621e-01
5.509966e-01
1.016469e-01
-3.457631e-01
-7.734572e-01
-1.164436e+00
-1.503612e+00
-1.778840e+00
-1.981741e+00
-2.108226e+00
-2.158678e+00
-2.137769e+00
-2.053934e+00
-1.918566e+00
-1.745001e+00
-1.547387e+00
-1.339545e+00
-1.133909e+00
-9.406456e-01
-7.670355e-01
-6.171626e-01
-4.919481e-01
-3.895111e-01
-3.058062e-01
-2.354522e-01
-1.726431e-01
-1.120229e-01
-4.942062e-02
1.763882e-02
8.968851e-02
1.653431e-01
2.415561e-01
3.140494e-01
3.778392e-01
4.277854e-01
4.591032e-01
4.677965e-01
4.509878e-01
4.071356e-01
3.361393e-01
2.393341e-01
1.193859e-01
-1.990205e-02
-1.738491e-01
-3.372008e-01
-5.044456e-01
-6.701171e-01
-8.290564e-01
-9.766170e-01
-1.108804e+00
-1.222344e+00
-1.314708e+00
-1.384080e+00
-1.429310e+00
-1.449864e+00
-1.445760e+00
-1.417527e+00
-1.366152e+00
-1.293022e+00
-1.199849e+00
-1.088575e+00
-9.612438e-01
-8.198632e-01
-6.662714e-01
-5.020301e-01
-3.283790e-01
-1.462777e-01
4.345183e-02
2.398883e-01
4.417112e-01
6.468895e-01
8.524227e-01
1.054192e+00
1.246967e+00
1.424579e+00
1.580254e+00
1.707079e+00
1.798535e+00
1.849088e+00
1.854753e+00
1.813612e+00
1.726221e+00
1.595866e+00
1.428612e+00
1.233106e+00
1.020120e+00
8.018528e-01
5.910332e-01
3.999172e-01
2.392764e-01
1.174913e-01
3.985091e-02
8.135465e-03
2.052600e-02
7.184705e-02
1.541098e-01
2.572918e-01
3.702688e-01
4.818009e-01
5.814812e-01
6.605596e-01
7.125773e-01
7.337655e-01
7.231883e-01
6.826323e-01
6.162667e-01
5.301182e-01
4.314165e-01
3.278793e-01
2.270027e-01
1.354267e-01
5.842987e-02
-4.027586e-04
-3.931547e-02
-5.831877e-02
-5.894623e-02
-4.387030e-02
-1.643187e-02
1.985212e-02
6.173695e-02
1.065953e-01
1.526164e-01
1.988407e-01
2.450367e-01
2.914574e-01
3.385335e-01
3.865713e-01
4.355204e-01
4.848584e-01
5.336105e-01
5.804926e-01
6.241358e-01
6.633387e-01
6.972840e-01
7.256729e-01
7.487434e-01
7.671690e-01
7.818558e-01
7.936800e-01
8.032165e-01
8.105152e-01
8.149676e-01
8.152914e-01
8.096377e-01
7.958023e-01
7.715100e-01
7.347298e-01
6.839816e-01
6.185995e-01
5.389235e-01
4.463997e-01
3.435770e-01
2.339945e-01
1.219639e-01
1.226412e-02
-9.022231e-02
-1.808909e-01
-2.557692e-01
-3.117997e-01
-3.470203e-01
-3.606254e-01
-3.529123e-01
-3.251341e-01
-2.792935e-01
-2.179169e-01
-1.438490e-01
-6.009572e-02
3.026625e-02
1.241124e-01
2.182377e-01
3.092918e-01
3.937133e-01
4.676954e-01
5.272156e-01
5.681500e-01
5.864852e-01
5.786163e-01
5.417078e-01
4.740703e-01
3.755018e-01
2.475382e-01
9.357027e-02
-8.120062e-02
-2.699721e-01
-4.647039e-01
-6.566059e-01
-8.367157e-01
-9.965215e-01
-1.128585e+00
-1.227113e+00
-1.288414e+00
-1.311206e+00
-1.296706e+00
-1.248497e+00
-1.172164e+00
-1.074735e+00
-9.639904e-01
-8.477266e-01
-7.330586e-01
-6.258579e-01
-5.303824e-01
-4.491349e-01
-3.829496e-01
-3.312718e-01
-2.925755e-01
-2.648481e-01
-2.460688e-01
-2.346197e-01
-2.295772e-01
-2.308549e-01
-2.391869e-01
-2.559586e-01
-2.829141e-01
-3.217850e-01
-3.738931e-01
-4.397905e-01
-5.189894e-01
-6.098254e-01
-7.094782e-01
-8.141508e-01
-9.193879e-01
-1.020492e+00
-1.112988e+00
-1.193067e+00
-1.257962e+00
-1.306195e+00
-1.337665e+00
-1.353575e+00
-1.356204e+00
-1.348556e+00
-1.333959e+00
-1.315638e+00
-1.296354e+00
-1.278139e+00
-1.262168e+00
-1.248777e+00
-1.237617e+00
-1.227914e+00
-1.218769e+00
-1.209460e+00
-1.199668e+00
-1.189598e+00
-1.179967e+00
-1.171843e+00
-1.166380e+00
-1.164478e+00
-1.166409e+00
-1.171488e+00
-1.177819e+00
-1.182166e+00
-1.179973e+00
-1.165556e+00
-1.132460e+00
-1.073975e+00
-9.837834e-01
-8.566761e-01
-6.892845e-01
-4.807294e-01
-2.331027e-01
4.830303e-02
3.550772e-01
6.761076e-01
9.983081e-01
1.307585e+00
1.589938e+00
1.832557e+00
2.024803e+00
2.158941e+00
2.230581e+00
2.238778e+00
2.185828e+00
2.076807e+00
1.918936e+00
1.720850e+00
1.491871e+00
1.241331e+00
9.780275e-01
7.098262e-01
4.434456e-01
1.844098e-01
-6.284530e-02
-2.947550e-01
-5.083513e-01
-7.009910e-01
-8.701458e-01
-1.013301e+00
-1.127992e+00
-1.211987e+00
-1.263594e+00
-1.282055e+00
-1.267949e+00
-1.223555e+00
-1.153067e+00
-1.062624e+00
-9.600922e-01
-8.546182e-01
-7.559660e-01
-6.737269e-01
-6.164920e-01
-5.910953e-01
-6.020226e-01
-6.510508e-01
-7.371462e-01
-8.566090e-01
-1.003423e+00
-1.169750e+00
-1.346521e+00
-1.524054e+00
-1.692674e+00
-1.843295e+00
-1.967927e+00
-2.060085e+00
-2.115057e+00
-2.130034e+00
-2.104061e+00
-2.037862e+00
-1.933541e+00
-1.794219e+00
-1.623668e+00
-1.425973e+00
-1.205268e+00
-9.655771e-01
-7.107387e-01
-4.444303e-01
-1.702533e-01
1.081403e-01
3.869114e-01
6.619180e-01
9.286489e-01
1.182228e+00
1.417504e+00
1.629215e+00
1.812220e+00
1.961758e+00
2.073694e+00
2.144730e+00
2.172537e+00
2.155806e+00
2.094235e+00
1.988454e+00
1.839937e+00
1.650932e+00
1.424427e+00
1.164190e+00
8.748592e-01
5.620872e-01
2.326881e-01
-1.052610e-01
-4.424241e-01
-7.683741e-01
-1.071959e+00
-1.341876e+00
-1.567424e+00
-1.739365e+00
-1.850798e+00
-1.897935e+00
-1.880659e+00
-1.802788e+00
-1.671970e+00
-1.499197e+00
-1.297975e+00
-1.083211e+00
-8.699361e-01
-6.719990e-01
-5.008659e-01
-3.646639e-01
-2.675738e-01
-2.096378e-01
-1.869993e-01
-1.925422e-01
-2.168506e-01
-2.493711e-01
-2.796406e-01
-2.984375e-01
-2.987301e-01
-2.763212e-01
-2.301349e-01
-1.621303e-01
-7.687620e-02
1.914179e-02
1.183807e-01
2.131493e-01
2.964496e-01
3.626485e-01
4.079057e-01
4.303244e-01
4.298303e-01
4.078255e-01
3.666923e-01
3.092418e-01
2.382036e-01
1.558411e-01
6.375526e-02
-3.709608e-02
-1.461719e-01
-2.629616e-01
-3.865120e-01
-5.149598e-01
-6.451609e-01
-7.724932e-01
-8.908807e-01
-9.930517e-01
-1.071010e+00
-1.116661e+00
-1.122538e+00
-1.082523e+00
-9.925168e-01
-8.509650e-01
-6.591920e-01
-4.215013e-01
-1.450212e-01
1.606947e-01
4.842740e-01
8.132735e-01
1.134984e+00
1.437197e+00
1.708863e+00
1.940561e+00
2.124771e+00
2.255948e+00
2.330436e+00
2.346280e+00
2.303018e+00
2.201495e+00
2.043770e+00
1.833103e+00
1.574032e+00
1.272477e+00
9.358243e-01
5.729205e-01
1.939266e-01
-1.899990e-01
-5.671881e-01
-9.260888e-01
-1.255970e+00
-1.547621e+00
-1.793971e+00
-1.990520e+00
-2.135550e+00
-2.230060e+00
-2.277429e+00
-2.282853e+00
-2.252612e+00
-2.193258e+00
-2.110829e+00
-2.010170e+00
-1.894472e+00
-1.765061e+00
-1.621496e+00
-1.461945e+00
-1.283803e+00
-1.084470e+00
-8.621647e-01
-6.166668e-01
-3.498740e-01
-6.608281e-02
2.280476e-01
5.238460e-01
8.112474e-01
1.079590e+00
1.318488e+00
1.518667e+00
1.672672e+00
1.775381e+00
1.824299e+00
1.819624e+00
1.764117e+00
1.662823e+00
1.522682e+00
1.352074e+00
1.160338e+00
9.572920e-01
7.527561e-01
5.561155e-01
3.759143e-01
2.195062e-01
9.277149e-02
-8.123744e-05
-5.661825e-02
-7.618205e-02
-5.979640e-02
-9.990704e-03
6.943191e-02
1.736549e-01
2.971126e-01
4.337444e-01
5.772339e-01
7.212432e-01
8.596512e-01
9.868070e-01
1.097797e+00
1.188716e+00
1.256913e+00
1.301204e+00
1.321995e+00
1.321331e+00
1.302816e+00
1.271426e+00
1.233197e+00
1.194792e+00
1.162978e+00
1.144034e+00
1.143143e+00
1.163845e+00
1.207592e+00
1.273488e+00
1.358249e+00
1.456404e+00
1.560727e+00
1.662863e+00
1.754099e+00
1.826180e+00
1.872100e+00
1.886773e+00
1.867487e+00
1.814114e+00
1.729029e+00
1.616772e+00
1.483514e+00
1.336397e+00
1.182852e+00
1.029968e+00
8.839928e-01
7.499779e-01
6.316110e-01
5.312127e-01
4.498842e-01
3.877742e-01
3.444176e-01
3.190950e-01
3.111541e-01
3.202407e-01
3.463991e-01
3.900200e-01
4.516415e-01
5.316288e-01
6.297774e-01
7.448984e-01
8.744530e-01
1.014302e+00
1.158631e+00
1.300091e+00
1.430181e+00
1.539835e+00
1.620169e+00
1.663295e+00
1.663088e+00
1.615807e+00
1.520484e+00
1.379033e+00
1.196089e+00
9.785907e-01
7.351965e-01
4.755823e-01
2.097115e-01
-5.286824e-02
-3.036466e-01
-5.356520e-01
-7.438032e-01
-9.250928e-01
-1.078597e+00
-1.205316e+00
-1.307879e+00
-1.390133e+00
-1.456679e+00
-1.512405e+00
-1.562050e+00
-1.609865e+00
-1.659376e+00
-1.713265e+00
-1.773367e+00
-1.840753e+00
-1.915865e+00
-1.998660e+00
-2.088739e+00
-2.185413e+00
-2.287713e+00
-2.394326e+00
-2.503503e+00
-2.612944e+00
-2.719731e+00
-2.820304e+00
-2.910539e+00
-2.985919e+00
-3.041785e+00
-3.073667e+00
-3.077636e+00
-3.050651e+00
-2.990865e+00
-2.897828e+00
-2.772575e+00
-2.617572e+00
-2.436510e+00
-2.233990e+00
-2.015109e+00
-1.785040e+00
-1.548641e+00
-1.310162e+00
-1.073092e+00
-8.401586e-01
-6.134734e-01
-3.947882e-01
-1.858116e-01
1.148068e-02
1.946083e-01
3.604791e-01
5.054557e-01
6.256095e-01
7.171481e-01
7.769648e-01
8.032346e-01
7.959578e-01
7.573508e-01
6.919967e-01
6.067000e-01
5.100352e-01
4.116297e-01
3.212661e-01
2.479202e-01
1.988630e-01
1.789440e-01
1.901476e-01
2.314749e-01
2.991601e-01
3.871870e-01
4.880341e-01
5.935460e-01
6.958155e-01
7.879604e-01
8.646968e-01
9.226480e-01
9.603680e-01
9.781090e-01
9.773952e-01
9.604929e-01
9.298699e-01
8.877244e-01
8.356458e-01
7.744353e-01
7.040966e-01
6.239798e-01
5.330511e-01
4.302478e-01
3.148751e-01
1.869947e-01
4.775972e-02
-1.003472e-01
-2.534030e-01
-4.060797e-01
-5.518289e-01
-6.832044e-01
-7.923007e-01
-8.712754e-01
-9.129176e-01
-9.112202e-01
-8.619123e-01
-7.629048e-01
-6.146116e-01
-4.201087e-01
-1.851113e-01
8.224048e-02
3.717741e-01
6.718255e-01
9.698792e-01
1.253248e+00
1.509732e+00
1.728195e+00
1.899024e+00
2.014444e+00
2.068690e+00
2.058049e+00
1.980797e+00
1.837087e+00
1.628805e+00
1.359461e+00
1.034131e+00
6.594812e-01
2.438460e-01
-2.026560e-01
-6.680502e-01
-1.138544e+00
-1.598750e+00
-2.032144e+00
-2.421775e+00
-2.751180e+00
-3.005454e+00
-3.172349e+00
-3.243293e+00
-3.214205e+00
-3.085990e+00
-2.864652e+00
-2.560975e+00
-2.189782e+00
-1.768836e+00
-1.317474e+00
-8.551236e-01
-3.998522e-01
3.289454e-02
4.312301e-01
7.873535e-01
1.097626e+00
1.362220e+00
1.584406e+00
1.769594e+00
1.924253e+00
2.054846e+00
2.166906e+00
2.264350e+00
2.349096e+00
2.421005e+00
2.478141e+00
2.517282e+00
2.534626e+00
2.526563e+00
2.490432e+00
2.425150e+00
2.331625e+00
2.212904e+00
2.074023e+00
1.921582e+00
1.763093e+00
1.606189e+00
1.457816e+00
1.323512e+00
1.206880e+00
1.109341e+00
1.030177e+00
9.668504e-01
9.155398e-01
8.717886e-01
8.311669e-01
7.898481e-01
7.450255e-01
6.951285e-01
6.398276e-01
5.798539e-01
5.166771e-01
4.521039e-01
3.878627e-01
3.252384e-01
2.648143e-01
2.063607e-01
1.488919e-01
9.088409e-02
3.062044e-02
-3.339649e-02
-1.020386e-01
-1.752284e-01
-2.517580e-01
-3.292861e-01
-4.045170e-01
-4.735329e-01
-5.322282e-01
-5.767795e-01
-6.040811e-01
-6.120812e-01
-5.999704e-01
-5.681974e-01
-5.183143e-01
-4.526812e-01
-3.740878e-01
-2.853585e-01
-1.890143e-01
-8.704840e-02
1.914849e-02
1.287074e-01
2.410694e-01
3.556900e-01
4.717206e-01
5.877301e-01
7.015223e-01
8.100879e-01
9.097086e-01
9.962078e-01
1.065320e+00
1.113135e+00
1.136553e+00
1.133696e+00
1.104211e+00
1.049432e+00
9.723649e-01
8.775107e-01
7.705285e-01
6.577854e-01
5.458265e-01
4.408186e-01
3.480180e-01
2.713177e-01
2.129271e-01
1.732290e-01
1.508401e-01
1.428773e-01
1.454005e-01
1.539721e-01
1.642557e-01
1.725641e-01
1.762806e-01
1.740961e-01
1.660350e-01
1.532764e-01
1.378054e-01
1.219525e-01
1.078915e-01
9.717617e-02
9.038597e-02
8.694246e-02
8.512997e-02
8.232605e-02
7.541183e-02
6.130140e-02
3.750724e-02
2.650666e-03
-4.316478e-02
-9.817546e-02
-1.590000e-01
-2.208907e-01
-2.781528e-01
-3.246692e-01
-3.544620e-01
-3.622262e-01
-3.437809e-01
-2.963996e-01
-2.189980e-01
-1.121690e-01
2.192357e-02
1.797738e-01
3.568456e-01
5.479257e-01
7.474681e-01
9.498920e-01
1.149805e+00
1.342147e+00
1.522262e+00
1.685931e+00
1.829376e+00
1.949284e+00
2.042847e+00
2.107821e+00
2.142616e+00
2.146388e+00
2.119126e+00
2.061736e+00
1.976088e+00
1.865054e+00
1.732490e+00
1.583182e+00
1.422713e+00
1.257254e+00
1.093261e+00
9.370803e-01
7.944839e-01
6.701715e-01
5.672920e-01
4.870442e-01
4.284146e-01
3.881016e-01
3.606500e-01
3.388021e-01
3.140412e-01
2.772836e-01
2.196573e-01
1.332935e-01
1.205713e-02
-1.478543e-01
-3.474990e-01
-5.850035e-01
-8.556111e-01
-1.151955e+00
-1.464525e+00
-1.782267e+00
-2.093281e+00
-2.385515e+00
-2.647441e+00
-2.868639e+00
-3.040266e+00
-3.155413e+00
-3.209349e+00
-3.199666e+00
-3.126363e+00
-2.991882e+00
-2.801089e+00
-2.561217e+00
-2.281726e+00
-1.974068e+00
-1.651333e+00
-1.327757e+00
-1.018101e+00
-7.369330e-01
-4.978291e-01
-3.125786e-01
-1.904315e-01
-1.374650e-01
-1.561289e-01
-2.450213e-01
-3.989336e-01
-6.091788e-01
-8.641936e-01
-1.150370e+00
-1.453045e+00
-1.757556e+00
-2.050241e+00
-2.319295e+00
-2.555384e+00
-2.751975e+00
-2.905379e+00
-3.014525e+00
-3.080548e+00
-3.106251e+00
-3.095535e+00
-3.052864e+00
-2.982811e+00
-2.889730e+00
-2.777541e+00
-2.649642e+00
-2.508895e+00
-2.357691e+00
-2.198036e+00
-2.031667e+00
-1.860157e+00
-1.685008e+00
-1.507731e+00
-1.329902e+00
-1.153197e+00
-9.794211e-01
-8.105206e-01
-6.485950e-01
-4.958889e-01
-3.547666e-01
-2.276610e-01
-1.169995e-01
-2.511921e-02
4.581067e-02
9.384127e-02
1.172659e-01
1.146198e-01
8.468451e-02
2.653099e-02
-6.036744e-02
-1.759364e-01
-3.192257e-01
-4.880938e-01
-6.789095e-01
-8.863384e-01
-1.103281e+00
-1.321011e+00
-1.529535e+00
-1.718161e+00
-1.876242e+00
-1.994001e+00
-2.063388e+00
-2.078837e+00
-2.037877e+00
-1.941492e+00
-1.794207e+00
-1.603858e+00
-1.381073e+00
-1.138484e+00
-8.897649e-01
-6.485690e-01
-4.274817e-01
-2.370958e-01
-8.529484e-02
2.319164e-02
8.693471e-02
1.076617e-01
8.985816e-02
4.017480e-02
-3.329120e-02
-1.217643e-01
-2.165349e-01
-3.096109e-01
-3.942227e-01
-4.651444e-01
-5.188214e-01
-5.533201e-01
-5.681402e-01
-5.639431e-01
-5.422553e-01
-5.051932e-01
-4.552410e-01
-3.950932e-01
-3.275567e-01
-2.554954e-01
-1.818016e-01
-1.093728e-01
-4.108580e-02
2.024507e-02
7.192917e-02
1.114880e-01
1.367729e-01
1.461116e-01
1.384730e-01
1.136357e-01
7.233386e-02
1.635645e-02
-5.142710e-02
-1.271340e-01
-2.060400e-01
-2.828571e-01
-3.521059e-01
-4.085577e-01
-4.477084e-01
-4.662338e-01
-4.623715e-01
-4.361752e-01
-3.895994e-01
-3.263906e-01
-2.517890e-01
-1.720708e-01
-9.398519e-02
-2.415707e-02
3.147007e-02
6.808385e-02
8.229612e-02
7.225552e-02
3.758242e-02
-2.084514e-02
-1.012069e-01
-2.010977e-01
-3.178633e-01
-4.488611e-01
-5.916043e-01
-7.437729e-01
-9.031014e-01
-1.067177e+00
-1.233198e+00
-1.397754e+00
-1.556682e+00
-1.705036e+00
-1.837198e+00
-1.947122e+00
-2.028709e+00
-2.076257e+00
-2.084959e+00
-2.051397e+00
-1.973965e+00
-1.853185e+00
-1.691845e+00
-1.494947e+00
-1.269453e+00
-1.023836e+00
-7.675127e-01
-5.102089e-01
-2.613549e-01
-2.957699e-02
1.776597e-01
3.542382e-01
4.954192e-01
5.977516e-01
6.589196e-01
6.775818e-01
6.532472e-01
5.862168e-01
4.776005e-01
3.293991e-01
1.446313e-01
-7.252637e-02
-3.166236e-01
-5.808859e-01
-8.572673e-01
-1.136640e+00
-1.409137e+00
-1.664641e+00
-1.893390e+00
-2.086644e+00
-2.237337e+00
-2.340636e+00
-2.394335e+00
-2.399029e+00
-2.358031e+00
-2.277045e+00
-2.163612e+00
-2.026395e+00
-1.874377e+00
-1.716059e+00
-1.558752e+00
-1.408037e+00
-1.267451e+00
-1.138430e+00
-1.020495e+00
-9.116642e-01
-8.090140e-01
-7.093152e-01
-6.096629e-01
-5.080127e-01
-4.035587e-01
-2.969104e-01
-1.900511e-01
-8.609526e-02
1.111568e-02
9.751491e-02
1.693363e-01
2.235902e-01
2.584246e-01
2.733301e-01
2.691686e-01
2.480394e-01
2.130121e-01
1.677775e-01
1.162680e-01
6.229553e-02
9.247230e-03
-4.013958e-02
-8.390981e-02
-1.209308e-01
-1.508487e-01
-1.739762e-01
-1.911368e-01
-2.034922e-01
-2.123857e-01
-2.192302e-01
-2.254569e-01
-2.325275e-01
-2.419901e-01
-2.555462e-01
-2.750869e-01
-3.026623e-01
-3.403616e-01
-3.901027e-01
-4.533525e-01
-5.308140e-01
-6.221291e-01
-7.256458e-01
-8.382977e-01
-9.556293e-01
-1.071993e+00
-1.180916e+00
-1.275623e+00
-1.349661e+00
-1.397587e+00
-1.415607e+00
-1.402115e+00
-1.358037e+00
-1.286919e+00
-1.194738e+00
-1.089428e+00
-9.801635e-01
-8.764648e-01
-7.872278e-01
-7.197784e-01
-6.790618e-01
-6.670637e-01
-6.825403e-01
-7.211006e-01
-7.756482e-01
-8.371493e-01
-8.956481e-01
-9.414203e-01
-9.661251e-01
-9.638143e-01
-9.316639e-01
-8.703329e-01
-7.838991e-01
-6.793815e-01
-5.659173e-01
-4.537028e-01
-3.528367e-01
-2.722095e-01
-2.185661e-01
-1.958415e-01
-2.048295e-01
-2.432038e-01
-3.058738e-01
-3.856232e-01
-4.739529e-01
-5.620331e-01
-6.416609e-01
-7.061155e-01
-7.508186e-01
-7.737182e-01
-7.753506e-01
-7.585689e-01
-7.279722e-01
-6.891147e-01
-6.476100e-01
-6.082633e-01
-5.743649e-01
-5.472488e-01
-5.261813e-01
-5.085885e-01
-4.905838e-01
-4.677108e-01
-4.357914e-01
-3.917557e-01
-3.343326e-01
-2.645004e-01
-1.856257e-01
-1.032612e-01
-2.461707e-02
4.223214e-02
8.930425e-02
1.097026e-01
9.851153e-02
5.347242e-02
-2.464585e-02
-1.320247e-01
-2.621118e-01
-4.062206e-01
-5.543268e-01
-6.959575e-01
-8.210692e-01
-9.208219e-01
-9.881770e-01
-1.018276e+00
-1.008586e+00
-9.588208e-01
-8.706938e-01
-7.475500e-01
-5.939526e-01
-4.152850e-01
-2.174126e-01
-6.428932e-03
2.115145e-01
4.303123e-01
6.439701e-01
8.466618e-01
1.032804e+00
1.197165e+00
1.335015e+00
1.442317e+00
1.515939e+00
1.553867e+00
1.555406e+00
1.521316e+00
1.453885e+00
1.356899e+00
1.235525e+00
1.096075e+00
9.456987e-01
7.919926e-01
6.425646e-01
5.045728e-01
3.842708e-01
2.865932e-01
2.148211e-01
1.703675e-01
1.527187e-01
1.595516e-01
1.870213e-01
2.301896e-01
2.835318e-01
3.414494e-01
3.987120e-01
4.507729e-01
4.939311e-01
5.253504e-01
5.429729e-01
5.453832e-01
5.316768e-01
5.013729e-01
4.543927e-01
3.911001e-01
3.123896e-01
2.197918e-01
1.155658e-01
2.744398e-03
-1.148976e-01
-2.329742e-01
-3.467289e-01
-4.513779e-01
-5.425285e-01
-6.166249e-01
-6.713636e-01
-7.060141e-01
-7.215904e-01
-7.208340e-01
-7.079945e-01
-6.884195e-01
-6.679897e-01
-6.524620e-01
-6.467967e-01
-6.545577e-01
-6.774692e-01
-7.151993e-01
-7.654117e-01
-8.240852e-01
-8.860616e-01
-9.457434e-01
-9.978395e-01
-1.038050e+00
-1.063601e+00
-1.073551e+00
-1.068854e+00
-1.052167e+00
-1.027444e+00
-9.993730e-01
-9.727320e-01
-9.517457e-01
-9.395235e-01
-9.376486e-01
-9.459658e-01
-9.625889e-01
-9.841188e-01
-1.006038e+00
-1.023233e+00
-1.030578e+00
-1.023525e+00
-9.986406e-01
-9.540260e-01
-8.895895e-01
-8.071208e-01
-7.101579e-01
-6.036488e-01
-4.934435e-01
-3.856765e-01
-2.861208e-01
-1.996032e-01
-1.295588e-01
-7.778184e-02
-4.439755e-02
-2.804435e-02
-2.622450e-02
-3.576131e-02
-5.329057e-02
-7.571598e-02
-1.005693e-01
-1.262331e-01
-1.520029e-01
-1.779884e-01
-2.048706e-01
-2.335541e-01
-2.647678e-01
-2.986764e-01
-3.345709e-01
-3.706965e-01
-4.042597e-01
-4.316343e-01
-4.487494e-01
-4.516176e-01
-4.369276e-01
-4.026171e-01
-3.483304e-01
-2.756863e-01
-1.882990e-01
-9.153571e-02
7.973239e-03
1.030174e-01
1.866034e-01
2.527668e-01
2.972975e-01
3.182835e-01
3.164013e-01
2.949149e-01
2.593830e-01
2.171174e-01
1.764614e-01
1.459819e-01
1.336653e-01
1.462015e-01
1.884157e-01
2.628906e-01
3.697910e-01
5.068906e-01
6.697764e-01
8.521965e-01
1.046505e+00
1.244159e+00
1.436221e+00
1.613836e+00
1.768656e+00
1.893206e+00
1.981186e+00
2.027696e+00
2.029417e+00
1.984712e+00
1.893677e+00
1.758141e+00
1.581605e+00
1.369141e+00
1.127234e+00
8.635771e-01
5.868134e-01
3.062133e-01
3.130173e-02
-2.285656e-01
-4.646539e-01
-6.692998e-01
-8.363227e-01
-9.613561e-01
-1.042062e+00
-1.078202e+00
-1.071558e+00
-1.025704e+00
-9.456638e-01
-8.374790e-01
-7.077398e-01
-5.631279e-01
-4.100168e-01
-2.541695e-01
-1.005607e-01
4.666927e-02
1.841425e-01
3.090808e-01
4.190919e-01
5.119474e-01
5.853887e-01
6.369954e-01
6.641385e-01
6.640371e-01
6.339289e-01
5.713558e-01
4.745486e-01
3.428781e-01
1.773162e-01
-1.916199e-02
-2.413117e-01
-4.815527e-01
-7.301506e-01
-9.756538e-01
-1.205568e+00
-1.407206e+00
-1.568645e+00
-1.679673e+00
-1.732660e+00
-1.723221e+00
-1.650631e+00
-1.517922e+00
-1.331659e+00
-1.101409e+00
-8.389658e-01
-5.574105e-01
-2.701173e-01
1.020070e-02
2.723039e-01
5.070306e-01
7.076526e-01
8.699770e-01
9.922212e-01
1.074714e+00
1.119489e+00
1.129851e+00
1.109971e+00
1.064565e+00
9.986801e-01
9.175865e-01
8.267411e-01
7.317931e-01
6.385777e-01
5.530605e-01
4.812064e-01
4.287685e-01
4.010073e-01
4.023681e-01
4.361465e-01
5.041770e-01
6.065746e-01
7.415558e-01
9.053636e-01
1.092317e+00
1.295001e+00
1.504596e+00
1.711340e+00
1.905093e+00
2.075949e+00
2.214843e+00
2.314079e+00
2.367747e+00
2.371973e+00
2.325019e+00
2.227219e+00
2.080813e+00
1.889687e+00
1.659089e+00
1.395329e+00
1.105512e+00
7.973106e-01
4.787849e-01
1.582440e-01
-1.558664e-01
-4.550804e-01
-7.310622e-01
-9.758192e-01
-1.181997e+00
-1.343253e+00
-1.454688e+00
-1.513284e+00
-1.518299e+00
-1.471539e+00
-1.377463e+00
-1.243073e+00
-1.077574e+00
-8.918237e-01
-6.976040e-01
-5.067877e-01
-3.304754e-01
-1.781930e-01
-5.723707e-02
2.776286e-02
7.501950e-02
8.548837e-02
6.251885e-02
1.131204e-02
-6.173598e-02
-1.497188e-01
-2.458505e-01
-3.439772e-01
-4.389257e-01
-5.266685e-01
-6.043098e-01
-6.699132e-01
-7.222163e-01
-7.602864e-01
-7.831875e-01
-7.897301e-01
-7.783629e-01
-7.472474e-01
-6.945187e-01
-6.186989e-01
-5.191944e-01
-3.967862e-01
-2.540182e-01
-9.540378e-02
7.260357e-02
2.418920e-01
4.032085e-01
5.468627e-01
6.635472e-01
7.451891e-01
7.857457e-01
7.818618e-01
7.333197e-01
6.432364e-01
5.179840e-01
3.668346e-01
2.013520e-01
3.457438e-02
-1.199532e-01
-2.492203e-01
-3.417779e-01
-3.886556e-01
-3.840763e-01
-3.258918e-01
-2.156906e-01
-5.856637e-02
1.374224e-01
3.620347e-01
6.037787e-01
8.508914e-01
1.092264e+00
1.318232e+00
1.521166e+00
1.695820e+00
1.839434e+00
1.951576e+00
2.033777e+00
2.088994e+00
2.120977e+00
2.133635e+00
2.130467e+00
2.114153e+00
2.086327e+00
2.047564e+00
1.997544e+00
1.935347e+00
1.859827e+00
1.769988e+00
1.665319e+00
1.546054e+00
1.413324e+00
1.269222e+00
1.116761e+00
9.597604e-01
8.026555e-01
6.502665e-01
5.075311e-01
3.792228e-01
2.696704e-01
1.824859e-01
1.203141e-01
8.460455e-02
7.541814e-02
9.127690e-02
1.290760e-01
1.840791e-01
2.500202e-01
3.193305e-01
3.834991e-01
4.335627e-01
4.607024e-01
4.569101e-01
4.156775e-01
3.326504e-01
2.061956e-01
3.782623e-02
-1.675609e-01
-4.016757e-01
-6.530837e-01
-9.077287e-01
-1.149727e+00
-1.362400e+00
-1.529492e+00
-1.636478e+00
-1.671854e+00
-1.628281e+00
-1.503469e+00
-1.300688e+00
-1.028834e+00
-7.020255e-01
-3.387380e-01
3.946371e-02
4.094947e-01
7.484944e-01
1.035598e+00
1.253582e+00
1.390220e+00
1.439243e+00
1.400774e+00
1.281214e+00
1.092575e+00
8.513226e-01
5.768606e-01
2.898050e-01
1.023381e-02
-2.439135e-01
-4.581365e-01
-6.222646e-01
-7.308884e-01
-7.833311e-01
-7.832173e-01
-7.377283e-01
-6.566563e-01
-5.513714e-01
-4.338078e-01
-3.155520e-01
-2.070984e-01
-1.173074e-01
-5.308030e-02
-1.924236e-02
-1.860245e-02
-5.214584e-02
-1.193047e-01
-2.182513e-01
-3.461644e-01
-4.994352e-01
-6.737967e-01
-8.643809e-01
-1.065731e+00
-1.271803e+00
-1.476012e+00
-1.671360e+00
-1.850676e+00
-2.006990e+00
-2.134001e+00
-2.226614e+00
-2.281444e+00
-2.297226e+00
-2.275044e+00
-2.218309e+00
-2.132499e+00
-2.024652e+00
-1.902711e+00
-1.774789e+00
-1.648467e+00
-1.530225e+00
-1.425055e+00
-1.336307e+00
-1.265753e+00
-1.213839e+00
-1.180060e+00
-1.163386e+00
-1.162663e+00
-1.176918e+00
-1.205514e+00
-1.248144e+00
-1.304665e+00
-1.374814e+00
-1.457861e+00
-1.552269e+00
-1.655421e+00
-1.763462e+00
-1.871287e+00
-1.972680e+00
-2.060609e+00
-2.127662e+00
-2.166590e+00
-2.170930e+00
-2.135633e+00
-2.057647e+00
-1.936357e+00
-1.773816e+00
-1.574726e+00
-1.346129e+00
-1.096858e+00
-8.367951e-01
-5.760279e-01
-3.240236e-01
-8.891061e-02
1.230393e-01
3.076761e-01
4.629631e-01
5.887167e-01
6.861468e-01
7.572791e-01
8.043528e-01
8.292885e-01
8.333065e-01
8.167505e-01
7.791421e-01
7.194527e-01
6.365464e-01
5.297221e-01
3.992611e-01
2.468888e-01
7.606866e-02
-1.079246e-01
-2.981719e-01
-4.864976e-01
-6.640302e-01
-8.218637e-01
-9.517398e-01
-1.046675e+00
-1.101464e+00
-1.113021e+00
-1.080529e+00
-1.005396e+00
-8.910555e-01
-7.426347e-01
-5.665535e-01
-3.701033e-01
-1.610546e-01
5.267227e-02
2.632602e-01
4.631706e-01
6.452619e-01
8.028790e-01
9.299504e-01
1.021127e+00
1.071991e+00
1.079350e+00
1.041590e+00
9.590647e-01
8.344370e-01
6.729026e-01
4.822156e-01
2.724651e-01
5.558670e-02
-1.553613e-01
-3.470895e-01
-5.070404e-01
-6.243191e-01
-6.904957e-01
-7.002021e-01
-6.514773e-01
-5.458435e-01
-3.881192e-01
-1.859993e-01
5.055634e-02
3.100689e-01
5.803582e-01
8.493610e-01
1.105880e+00
1.340202e+00
1.544534e+00
1.713240e+00
1.842878e+00
1.932056e+00
1.981170e+00
1.992062e+00
1.967677e+00
1.911755e+00
1.828609e+00
1.722996e+00
1.600090e+00
1.465516e+00
1.325394e+00
1.186357e+00
1.055457e+00
9.399406e-01
8.468594e-01
7.825354e-01
7.519215e-01
7.579337e-01
8.008505e-01
8.778813e-01
9.829960e-01
1.107081e+00
1.238445e+00
1.363655e+00
1.468629e+00
1.539871e+00
1.565725e+00
1.537495e+00
1.450320e+00
1.303688e+00
1.101565e+00
8.521072e-01
5.670111e-01
2.605702e-01
-5.146131e-02
-3.530848e-01
-6.292411e-01
-8.668584e-01
-1.055679e+00
-1.188807e+00
-1.262938e+00
-1.278292e+00
-1.238255e+00
-1.148808e+00
-1.017808e+00
-8.541974e-01
-6.672359e-01
-4.658068e-01
-2.578713e-01
-5.010141e-02
1.522902e-01
3.455291e-01
5.270966e-01
6.954334e-01
8.495890e-01
9.888773e-01
1.112592e+00
1.219817e+00
1.309356e+00
1.379763e+00
1.429473e+00
1.456984e+00
1.461075e+00
1.441010e+00
1.396714e+00
1.328888e+00
1.239068e+00
1.129591e+00
1.003502e+00
8.643965e-01
7.162111e-01
5.630038e-01
4.087371e-01
2.570914e-01
1.113264e-01
-2.580444e-02
-1.520859e-01
-2.658283e-01
-3.658208e-01
-4.512603e-01
-5.216682e-01
-5.768032e-01
-6.165848e-01
-6.410375e-01
-6.502701e-01
-6.444943e-01
-6.240786e-01
-5.896212e-01
-5.420174e-01
-4.824923e-01
-4.125786e-01
-3.340311e-01
-2.486896e-01
-1.583148e-01
-6.443687e-02
3.175055e-02
1.294187e-01
2.280432e-01
3.272587e-01
4.266479e-01
5.255031e-01
6.225995e-01
7.160274e-01
8.031221e-01
8.805187e-01
9.443433e-01
9.905325e-01
1.015252e+00
1.015373e+00
9.889411e-01
9.355883e-01
8.568255e-01
7.561695e-01
6.390805e-01
5.126983e-01
3.853913e-01
2.661455e-01
1.638429e-01
8.648595e-02
4.043903e-02
2.976422e-02
5.572560e-02
1.165290e-01
2.073421e-01
3.206092e-01
4.466392e-01
5.744111e-01
6.925110e-01
7.901040e-01
8.578433e-01
8.886282e-01
8.781487e-01
8.251721e-01
7.315558e-01
6.019923e-01
4.435177e-01
2.648390e-01
7.555733e-02
-1.146236e-01
-2.966083e-01
-4.624615e-01
-6.057465e-01
-7.216347e-01
-8.068080e-01
-8.592115e-01
-8.777302e-01
-8.618725e-01
-8.115287e-01
-7.268548e-01
-6.083003e-01
-4.567715e-01
-2.738964e-01
-6.233482e-02
1.739314e-01
4.293997e-01
6.970017e-01
9.682577e-01
1.233650e+00
1.483204e+00
1.707226e+00
1.897128e+00
2.046237e+00
2.150477e+00
2.208850e+00
2.223607e+00
2.200103e+00
2.146305e+00
2.072020e+00
1.987899e+00
1.904356e+00
1.830491e+00
1.773190e+00
1.736459e+00
1.721110e+00
1.724798e+00
1.742398e+00
1.766679e+00
1.789153e+00
1.801029e+00
1.794130e+00
1.761707e+00
1.699053e+00
1.603876e+00
1.476408e+00
1.319263e+00
1.137079e+00
9.360146e-01
7.231606e-01
5.059552e-01
2.916638e-01
8.696758e-02
-1.023163e-01
-2.713898e-01
-4.165254e-01
-5.350523e-01
-6.253138e-01
-6.866326e-01
-7.193072e-01
-7.246485e-01
-7.050466e-01
-6.640410e-01
-6.063495e-01
-5.378069e-01
-4.651650e-01
-3.957252e-01
-3.368034e-01
-2.950635e-01
-2.757936e-01
-2.822227e-01
-3.149874e-01
-3.718435e-01
-4.476848e-01
-5.348926e-01
-6.239876e-01
-7.045189e-01
-7.660980e-01
-7.994657e-01
-7.974831e-01
-7.559377e-01
-6.740742e-01
-5.547814e-01
-4.043993e-01
-2.321561e-01
-4.929091e-02
1.320361e-01
2.999119e-01
4.437758e-01
5.553342e-01
6.291922e-01
6.631617e-01
6.582478e-01
6.183587e-01
5.498069e-01
4.606778e-01
3.601407e-01
2.577655e-01
1.628948e-01
8.410694e-02
2.879234e-02
2.850875e-03
1.050594e-02
5.422033e-02
1.346920e-01
2.509065e-01
4.002283e-01
5.785203e-01
7.802951e-01
9.989098e-01
1.226821e+00
1.455914e+00
1.677916e+00
1.884866e+00
2.069638e+00
2.226442e+00
2.351266e+00
2.442197e+00
2.499571e+00
2.525916e+00
2.525695e+00
2.504838e+00
2.470134e+00
2.428512e+00
2.386317e+00
2.348636e+00
2.318767e+00
2.297890e+00
2.284967e+00
2.276894e+00
2.268870e+00
2.254953e+00
2.228731e+00
2.184054e+00
2.115730e+00
2.020147e+00
1.895740e+00
1.743271e+00
1.565891e+00
1.368978e+00
1.159770e+00
9.468283e-01
7.393791e-01
5.465975e-01
3.769002e-01
2.373068e-01
1.329238e-01
6.659645e-02
3.875467e-02
4.746419e-02
8.867214e-02
1.566146e-01
2.443348e-01
3.442471e-01
4.486808e-01
5.503446e-01
6.426705e-01
7.200186e-01
7.777475e-01
8.121763e-01
8.204769e-01
8.005438e-01
7.508858e-01
6.705770e-01
5.592851e-01
4.173803e-01
2.461056e-01
4.777242e-02
-1.740632e-01
-4.144922e-01
-6.672542e-01
-9.248752e-01
-1.178952e+00
-1.420568e+00
-1.640822e+00
-1.831409e+00
-1.985230e+00
-2.096953e+00
-2.163497e+00
-2.184359e+00
-2.161775e+00
-2.100648e+00
-2.008252e+00
-1.893706e+00
-1.767265e+00
-1.639482e+00
-1.520328e+00
-1.418358e+00
-1.340010e+00
-1.289108e+00
-1.266627e+00
-1.270737e+00
-1.297114e+00
-1.339485e+00
-1.390324e+00
-1.441624e+00
-1.485652e+00
-1.515598e+00
-1.526062e+00
-1.513351e+00
-1.475577e+00
-1.412583e+00
-1.325735e+00
-1.217635e+00
-1.091807e+00
-9.523960e-01
-8.039203e-01
-6.510971e-01
-4.987433e-01
-3.517402e-01
-2.150375e-01
-9.365830e-02
7.330253e-03
8.291351e-02
1.283123e-01
1.392530e-01
1.123063e-01
4.525916e-02
-6.252867e-02
-2.098363e-01
-3.934088e-01
-6.079362e-01
-8.462019e-01
-1.099399e+00
-1.357592e+00
-1.610292e+00
-1.847093e+00
-2.058311e+00
-2.235576e+00
-2.372309e+00
-2.464033e+00
-2.508501e+00
-2.505607e+00
-2.457124e+00
-2.366302e+00
-2.237398e+00
-2.075226e+00
-1.884781e+00
-1.671003e+00
-1.438688e+00
-1.192532e+00
-9.372561e-01
-6.777429e-01
-4.191226e-01
-1.667472e-01
7.396590e-02
2.978149e-01
5.001816e-01
6.774261e-01
8.272390e-01
9.488855e-01
1.043289e+00
1.112932e+00
1.161566e+00
1.193771e+00
1.214409e+00
1.228032e+00
1.238321e+00
1.247619e+00
1.256616e+00
1.264216e+00
1.267633e+00
1.262694e+00
1.244341e+00
1.207278e+00
1.146691e+00
1.058970e+00
9.423190e-01
7.972088e-01
6.265864e-01
4.358301e-01
2.324411e-01
2.550637e-02
-1.750076e-01
-3.590506e-01
-5.172827e-01
-6.417821e-01
-7.265930e-01
-7.680708e-01
-7.650072e-01
-7.185462e-01
-6.319230e-01
-5.100673e-01
-3.591264e-01
-1.859586e-01
2.345252e-03
1.988631e-01
3.971275e-01
5.912732e-01
7.760511e-01
9.467329e-01
1.098956e+00
1.228560e+00
1.331485e+00
1.403750e+00
1.441575e+00
1.441610e+00
1.401267e+00
1.319104e+00
1.195187e+00
1.031373e+00
8.314374e-01
6.010227e-01
3.473741e-01
7.889713e-02
-1.954189e-01
-4.666417e-01
-7.265172e-01
-9.679959e-01
-1.185600e+00
-1.375593e+00
-1.535936e+00
-1.666055e+00
-1.766459e+00
-1.838279e+00
-1.882807e+00
-1.901110e+00
-1.893789e+00
-1.860919e+00
-1.802175e+00
-1.717126e+00
-1.605626e+00
-1.468247e+00
-1.306663e+00
-1.123940e+00
-9.246596e-01
-7.148801e-01
-5.019181e-01
-2.939732e-01
-9.962593e-02
7.274981e-02
2.156098e-01
3.228398e-01
3.902718e-01
4.160542e-01
4.008284e-01
3.476819e-01
2.618761e-01
1.503749e-01
2.122950e-02
-1.171144e-01
-2.565076e-01
-3.897154e-01
-5.109055e-01
-6.159639e-01
-7.026265e-01
-7.704275e-01
-8.204916e-01
-8.552012e-01
-8.777816e-01
-8.918464e-01
-9.009405e-01
-9.081197e-01
-9.155967e-01
-9.244861e-01
-9.346710e-01
-9.448153e-01
-9.525299e-01
-9.546881e-01
-9.478678e-01
-9.288720e-01
-8.952687e-01
-8.458746e-01
-7.811143e-01
-7.031976e-01
-6.160838e-01
-5.252327e-01
-4.371744e-01
-3.589559e-01
-2.975360e-01
-2.592011e-01
-2.490629e-01
-2.706747e-01
-3.257827e-01
-4.142083e-01
-5.338437e-01
-6.807406e-01
-8.492769e-01
-1.032388e+00
-1.221856e+00
-1.408661e+00
-1.583372e+00
-1.736582e+00
-1.859369e+00
-1.943751e+00
-1.983132e+00
-1.972689e+00
-1.909706e+00
-1.793806e+00
-1.627073e+00
-1.414039e+00
-1.161525e+00
-8.783259e-01
-5.747479e-01
-2.620211e-01
4.837021e-02
3.453911e-01
6.191287e-01
8.613749e-01
1.066066e+00
1.229538e+00
1.350584e+00
1.430298e+00
1.471742e+00
1.479464e+00
1.458931e+00
1.415938e+00
1.356073e+00
1.284289e+00
1.204623e+00
1.120095e+00
1.032746e+00
9.438205e-01
8.540238e-01
7.638275e-01
6.737729e-01
5.847362e-01
4.981245e-01
4.159738e-01
3.409277e-01
2.760858e-01
2.247258e-01
1.899251e-01
1.741292e-01
1.787339e-01
2.037569e-01
2.476660e-01
3.074140e-01
3.786944e-01
4.563979e-01
5.352144e-01
6.102965e-01
6.778898e-01
7.358341e-01
7.838584e-01
8.236176e-01
8.584566e-01
8.929265e-01
9.321125e-01
9.808652e-01
1.043041e+00
1.120863e+00
1.214493e+00
1.321880e+00
1.438904e+00
1.559798e+00
1.677778e+00
1.785796e+00
1.877312e+00
1.946988e+00
1.991211e+00
2.008406e+00
1.999105e+00
1.965780e+00
1.912474e+00
1.844285e+00
1.766762e+00
1.685299e+00
1.604587e+00
1.528183e+00
1.458248e+00
1.395466e+00
1.339126e+00
1.287364e+00
1.237484e+00
1.186340e+00
1.130700e+00
1.067555e+00
9.943440e-01
9.090738e-01
8.103357e-01
6.972414e-01
5.693098e-01
4.263456e-01
2.683521e-01
9.550952e-02
-9.176199e-02
-2.926574e-01
-5.057810e-01
-7.289187e-01
-9.588369e-01
-1.191156e+00
-1.420338e+00
-1.639809e+00
-1.842231e+00
-2.019892e+00
-2.165204e+00
-2.271255e+00
-2.332364e+00
-2.344604e+00
-2.306217e+00
-2.217887e+00
-2.082847e+00
-1.906770e+00
-1.697482e+00
-1.464482e+00
-1.218340e+00
-9.699997e-01
-7.300743e-01
-5.081791e-01
-3.123667e-01
-1.487042e-01
-2.101755e-02
6.918561e-02
1.226227e-01
1.419894e-01
1.315908e-01
9.688759e-02
4.400574e-02
-2.074530e-02
-9.129860e-02
-1.621674e-01
-2.286766e-01
-2.870890e-01
-3.346433e-01
-3.695299e-01
-3.908296e-01
-3.984370e-01
-3.929800e-01
-3.757404e-01
-3.485762e-01
-3.138397e-01
-2.742886e-01
-2.329775e-01
-1.931191e-01
-1.579037e-01
-1.302677e-01
-1.126156e-01
-1.065145e-01
-1.123979e-01
-1.293320e-01
-1.549019e-01
-1.852649e-01
-2.153979e-01
-2.395294e-01
-2.517139e-01
-2.464737e-01
-2.194186e-01
-1.677592e-01
-9.064281e-02
1.072362e-02
1.331698e-01
2.718515e-01
4.206887e-01
5.728965e-01
7.215518e-01
8.601415e-01
9.830455e-01
1.085914e+00
1.165907e+00
1.221784e+00
1.253831e+00
1.263651e+00
1.253844e+00
1.227620e+00
1.188397e+00
1.139421e+00
1.083454e+00
1.022544e+00
9.578965e-01
8.898489e-01
8.179535e-01
7.411568e-01
6.580661e-01
5.672821e-01
4.677633e-01
3.591803e-01
2.422135e-01
1.187460e-01
-8.087298e-03
-1.340160e-01
-2.539219e-01
-3.622743e-01
-4.536669e-01
-5.233910e-01
-5.679625e-01
-5.855224e-01
-5.760421e-01
-5.412919e-01
-4.845725e-01
-4.102499e-01
-3.231739e-01
-2.280817e-01
-1.290891e-01
-2.935245e-02
6.905361e-02
1.650413e-01
2.582375e-01
3.486042e-01
4.360341e-01
5.199988e-01
5.993114e-01
6.720372e-01
7.355611e-01
7.867974e-01
8.225111e-01
8.397063e-01
8.360330e-01
8.101593e-01
7.620579e-01
6.931621e-01
6.063635e-01
5.058423e-01
3.967486e-01
2.847764e-01
1.756920e-01
7.488394e-02
-1.300421e-02
-8.431673e-02
-1.364885e-01
-1.680215e-01
-1.783697e-01
-1.677813e-01
-1.371436e-01
-8.787062e-02
-2.185011e-02
5.854720e-02
1.504146e-01
2.502403e-01
3.538575e-01
4.564445e-01
5.526018e-01
6.365210e-01
7.022491e-01
7.440382e-01
7.567614e-01
7.363641e-01
6.803102e-01
5.879759e-01
4.609375e-01
3.030978e-01
1.206090e-01
-7.843583e-02
-2.845336e-01
-4.874867e-01
-6.772295e-01
-8.446727e-01
-9.824661e-01
-1.085588e+00
-1.151695e+00
-1.181181e+00
-1.176952e+00
-1.143919e+00
-1.088282e+00
-1.016675e+00
-9.352894e-01
-8.491008e-01
-7.613101e-01
-6.730965e-01
-5.837245e-01
-4.909889e-01
-3.919241e-01
-2.836542e-01
-1.642449e-01
-3.341659e-02
1.069877e-01
2.528463e-01
3.979319e-01
5.343869e-01
6.534385e-01
7.462631e-01
8.048969e-01
8.230839e-01
7.969592e-01
7.254859e-01
6.105935e-01
4.570034e-01
2.717700e-01
6.359888e-02
-1.579630e-01
-3.833646e-01
-6.038112e-01
-8.118621e-01
-1.001805e+00
-1.169779e+00
-1.313643e+00
-1.432637e+00
-1.526892e+00
-1.596884e+00
-1.642916e+00
-1.664741e+00
-1.661380e+00
-1.631178e+00
-1.572093e+00
-1.482170e+00
-1.360119e+00
-1.205905e+00
-1.021264e+00
-8.100565e-01
-5.784155e-01
-3.346595e-01
-8.895705e-02
1.472323e-01
3.619023e-01
5.433660e-01
6.811604e-01
7.668947e-01
7.949500e-01
7.629541e-01
6.719829e-01
5.264787e-01
3.339095e-01
1.042216e-01
-1.508459e-01
-4.185108e-01
-6.856980e-01
-9.397323e-01
-1.168935e+00
-1.363101e+00
-1.513842e+00
-1.614810e+00
-1.661812e+00
-1.652856e+00
-1.588136e+00
-1.470003e+00
-1.302910e+00
-1.093337e+00
-8.496733e-01
-5.820370e-01
-3.020105e-01
-2.227594e-02
2.438521e-01
4.829912e-01
6.823372e-01
8.303640e-01
9.175373e-01
9.369912e-01
8.851070e-01
7.619280e-01
5.713540e-01
3.210738e-01
2.222211e-02
-3.112220e-01
-6.632480e-01
-1.016768e+00
-1.354632e+00
-1.660617e+00
-1.920319e+00
-2.121893e+00
-2.256595e+00
-2.319105e+00
-2.307642e+00
-2.223871e+00
-2.072642e+00
-1.861584e+00
-1.600610e+00
-1.301360e+00
-9.766183e-01
-6.397397e-01
-3.040903e-01
1.748077e-02
3.131392e-01
5.725294e-01
7.871993e-01
9.509736e-01
1.060253e+00
1.114215e+00
1.114881e+00
1.067029e+00
9.779339e-01
8.569371e-01
7.148570e-01
5.632785e-01
4.137672e-01
2.770645e-01
1.623281e-01
7.648206e-02
2.373412e-02
5.309519e-03
1.943119e-02
6.155614e-02
1.248531e-01
2.008831e-01
2.804233e-01
3.543606e-01
4.145698e-01
4.546940e-01
4.707479e-01
4.614833e-01
4.284726e-01
3.758980e-01
3.100576e-01
2.386341e-01
1.697948e-01
1.112159e-01
6.913541e-02
4.754055e-02
4.758790e-02
6.733027e-02
1.017948e-01
1.434185e-01
1.828076e-01
2.097511e-01
2.143847e-01
1.883847e-01
1.260581e-01
2.520538e-02
-1.123518e-01
-2.806480e-01
-4.698849e-01
-6.671560e-01
-8.575172e-01
-1.025300e+00
-1.155535e+00
-1.235346e+00
-1.255178e+00
-1.209741e+00
-1.098588e+00
-9.262611e-01
-7.020198e-01
-4.391598e-01
-1.540064e-01
1.353295e-01
4.103183e-01
6.533822e-01
8.491586e-01
9.855563e-01
1.054530e+00
1.052529e+00
9.805987e-01
8.441543e-01
6.524712e-01
4.179475e-01
1.552197e-01
-1.197969e-01
-3.908714e-01
-6.423708e-01
-8.600817e-01
-1.031914e+00
-1.148471e+00
-1.203473e+00
-1.194025e+00
-1.120717e+00
-9.875465e-01
-8.016618e-01
-5.729258e-01
-3.133264e-01
-3.626319e-02
2.442429e-01
5.143611e-01
7.612243e-01
9.736050e-01
1.142440e+00
1.261161e+00
1.325820e+00
1.334992e+00
1.289519e+00
1.192104e+00
1.046861e+00
8.588503e-01
6.336641e-01
3.771024e-01
9.495446e-02
-2.070980e-01
-5.234559e-01
-8.484615e-01
-1.176160e+00
-1.500005e+00
-1.812560e+00
-2.105287e+00
-2.368492e+00
-2.591497e+00
-2.763085e+00
-2.872195e+00
-2.908813e+00
-2.864959e+00
-2.735650e+00
-2.519711e+00
-2.220329e+00
-1.845262e+00
-1.406677e+00
-9.206032e-01
-4.060538e-01
1.161181e-01
6.245178e-01
1.098551e+00
1.519684e+00
1.872528e+00
2.145640e+00
2.332011e+00
2.429211e+00
2.439193e+00
2.367812e+00
2.224117e+00
2.019482e+00
1.766677e+00
1.478968e+00
1.169323e+00
8.498006e-01
5.311522e-01
2.226548e-01
-6.787261e-02
-3.339240e-01
-5.701097e-01
-7.719836e-01
-9.359494e-01
-1.059273e+00
-1.140198e+00
-1.178144e+00
-1.173926e+00
-1.129956e+00
-1.050364e+00
-9.409917e-01
-8.092308e-01
-6.637075e-01
-5.138244e-01
-3.692074e-01
-2.391123e-01
-1.318537e-01
-5.430855e-02
-1.153632e-02
-6.538433e-03
-4.016425e-02
-1.111585e-01
-2.163371e-01
-3.508728e-01
-5.086688e-01
-6.827901e-01
-8.659211e-01
-1.050805e+00
-1.230627e+00
-1.399293e+00
-1.551591e+00
-1.683201e+00
-1.790601e+00
-1.870883e+00
-1.921559e+00
-1.940410e+00
-1.925450e+00
-1.875039e+00
-1.788134e+00
-1.664658e+00
-1.505896e+00
-1.314851e+00
-1.096437e+00
-8.574747e-01
-6.064120e-01
-3.528094e-01
-1.066174e-01
1.226573e-01
3.267930e-01
4.995902e-01
6.374057e-01
7.394109e-01
8.075424e-01
8.461489e-01
8.613860e-01
8.604360e-01
8.506569e-01
8.387686e-01
8.301746e-01
8.284984e-01
8.353802e-01
8.505436e-01
8.721078e-01
8.970849e-01
9.219837e-01
9.434280e-01
9.587003e-01
9.661375e-01
9.653338e-01
9.571341e-01
9.434362e-01
9.268454e-01
9.102412e-01
8.963223e-01
8.871937e-01
8.840463e-01
8.869675e-01
8.949002e-01
9.057499e-01
9.166221e-01
9.241538e-01
9.248937e-01
9.156771e-01
8.939478e-01
8.579848e-01
8.070111e-01
7.411782e-01
6.614376e-01
5.693256e-01
4.666978e-01
3.554512e-01
2.372757e-01
1.134701e-01
-1.514704e-02
-1.482118e-01
-2.856655e-01
-4.274894e-01
-5.733499e-01
-7.221973e-01
-8.718809e-01
-1.018848e+00
-1.157997e+00
-1.282736e+00
-1.385281e+00
-1.457177e+00
-1.490006e+00
-1.476201e+00
-1.409872e+00
-1.287529e+00
-1.108626e+00
-8.758308e-01
-5.950108e-01
-2.749122e-01
7.341890e-02
4.374162e-01
8.038856e-01
1.159918e+00
1.493721e+00
1.795300e+00
2.056914e+00
2.273290e+00
2.441603e+00
2.561249e+00
2.633488e+00
2.661005e+00
2.647479e+00
2.597201e+00
2.514778e+00
2.404955e+00
2.272523e+00
2.122318e+00
1.959253e+00
1.788344e+00
1.614706e+00
1.443460e+00
1.279562e+00
1.127553e+00
9.912542e-01
8.734559e-01
7.756513e-01
6.978629e-01
6.386104e-01
5.950431e-01
5.632453e-01
5.386934e-01
5.168177e-01
4.936039e-01
4.661522e-01
4.331152e-01
3.949471e-01
3.539196e-01
3.138891e-01
2.798314e-01
2.571912e-01
2.511164e-01
2.656679e-01
3.031004e-01
3.633113e-01
4.435370e-01
5.383499e-01
6.399746e-01
7.388997e-01
8.247253e-01
8.871536e-01
9.170109e-01
9.071908e-01
8.534139e-01
7.547271e-01
6.136941e-01
4.362606e-01
2.313101e-01
9.956049e-03
-2.153598e-01
-4.318723e-01
-6.274957e-01
-7.917180e-01
-9.162933e-01
-9.956638e-01
-1.027084e+00
-1.010467e+00
-9.480066e-01
-8.436699e-01
-7.026560e-01
-5.309013e-01
-3.346936e-01
-1.204100e-01
1.056344e-01
3.372636e-01
5.684902e-01
7.935744e-01
1.007120e+00
1.204219e+00
1.380644e+00
1.533078e+00
1.659362e+00
1.758726e+00
1.831964e+00
1.881495e+00
1.911274e+00
1.926504e+00
1.933155e+00
1.937325e+00
1.944492e+00
1.958778e+00
1.982300e+00
2.014725e+00
2.053083e+00
2.091874e+00
2.123477e+00
2.138804e+00
2.128144e+00
2.082111e+00
1.992605e+00
1.853687e+00
1.662308e+00
1.418809e+00
1.127154e+00
7.948823e-01
4.327775e-01
5.427667e-02
-3.253349e-01
-6.898867e-01
-1.023375e+00
-1.311020e+00
-1.540252e+00
-1.701528e+00
-1.788925e+00
-1.800441e+00
-1.737996e+00
-1.607150e+00
-1.416571e+00
-1.177347e+00
-9.022049e-01
-6.047323e-01
-2.986498e-01
2.810590e-03
2.874109e-01
5.442911e-01
7.642451e-01
9.399028e-01
1.065840e+00
1.138630e+00
1.156853e+00
1.121069e+00
1.033768e+00
8.992769e-01
7.236465e-01
5.144763e-01
2.806888e-01
3.222951e-02
-2.203085e-01
-4.661318e-01
-6.947456e-01
-8.964750e-01
-1.062963e+00
-1.187598e+00
-1.265838e+00
-1.295375e+00
-1.276148e+00
-1.210187e+00
-1.101303e+00
-9.546594e-01
-7.762702e-01
-5.724731e-01
-3.494443e-01
-1.128111e-01
1.325919e-01
3.827944e-01
6.345885e-01
8.852751e-01
1.132305e+00
1.372872e+00
1.603538e+00
1.819936e+00
2.016643e+00
2.187229e+00
2.324534e+00
2.421124e+00
2.469919e+00
2.464893e+00
2.401768e+00
2.278621e+00
2.096322e+00
1.858740e+00
1.572714e+00
1.247785e+00
8.957132e-01
5.298371e-01
1.643290e-01
-1.865952e-01
-5.094417e-01
-7.921217e-01
-1.024499e+00
-1.198768e+00
-1.309644e+00
-1.354386e+00
-1.332672e+00
-1.246379e+00
-1.099320e+00
-8.969737e-01
-6.462631e-01
-3.553761e-01
-3.364870e-02
3.085178e-01
6.597405e-01
1.007784e+00
1.339789e+00
1.642633e+00
1.903448e+00
2.110285e+00
2.252876e+00
2.323433e+00
2.317382e+00
2.233953e+00
2.076529e+00
1.852689e+00
1.573926e+00
1.255028e+00
9.131725e-01
5.668067e-01
2.344179e-01
-6.669574e-02
-3.215362e-01
-5.183002e-01
-6.489804e-01
-7.096319e-01
-7.002974e-01
-6.246239e-01
-4.892377e-01
-3.029700e-01
-7.603767e-02
1.807206e-01
4.564727e-01
7.408404e-01
1.024155e+00
1.297553e+00
1.552952e+00
1.782975e+00
1.980880e+00
2.140529e+00
2.256423e+00
2.323819e+00
2.338918e+00
2.299104e+00
2.203218e+00
2.051835e+00
1.847509e+00
1.594955e+00
1.301117e+00
9.751178e-01
6.280425e-01
2.725627e-01
-7.759801e-02
-4.083327e-01
-7.059066e-01
-9.577379e-01
-1.153129e+00
-1.283876e+00
-1.344688e+00
-1.333395e+00
-1.250924e+00
-1.101089e+00
-8.902417e-01
-6.268372e-01
-3.209838e-01
1.599412e-02
3.719594e-01
7.343317e-01
1.090435e+00
1.427840e+00
1.734708e+00
2.000145e+00
2.214561e+00
2.370027e+00
2.460614e+00
2.482702e+00
2.435243e+00
2.319959e+00
2.141458e+00
1.907223e+00
1.627473e+00
1.314845e+00
9.838986e-01
6.504483e-01
3.307324e-01
4.048087e-02
-2.060618e-01
-3.970798e-01
-5.240135e-01
-5.821938e-01
-5.712187e-01
-4.950272e-01
-3.616518e-01
-1.826625e-01
2.765379e-02
2.533052e-01
4.777067e-01
6.847931e-01
8.600402e-01
9.913183e-01
1.069524e+00
1.088966e+00
1.047496e+00
9.464114e-01
7.901569e-01
5.858858e-01
3.429323e-01
7.225871e-02
-2.140706e-01
-5.033595e-01
-7.826839e-01
-1.039251e+00
-1.260745e+00
-1.435708e+00
-1.553975e+00
-1.607186e+00
-1.589326e+00
-1.497269e+00
-1.331237e+00
-1.095110e+00
-7.965261e-01
-4.467338e-01
-6.018638e-02
3.461169e-01
7.535032e-01
1.142660e+00
1.494758e+00
1.792578e+00
2.021556e+00
2.170647e+00
2.232962e+00
2.206105e+00
2.092207e+00
1.897661e+00
1.632567e+00
1.309968e+00
9.448952e-01
5.533463e-01
1.512458e-01
-2.464921e-01
-6.267222e-01
-9.785742e-01
-1.293669e+00
-1.566049e+00
-1.791863e+00
-1.968904e+00
-2.096090e+00
-2.173007e+00
-2.199604e+00
-2.176088e+00
-2.103025e+00
-1.981617e+00
-1.814083e+00
-1.604048e+00
-1.356863e+00
-1.079761e+00
-7.818184e-01
-4.736678e-01
-1.670065e-01
1.260742e-01
3.938536e-01
6.257489e-01
8.129918e-01
9.491311e-01
1.030313e+00
1.055321e+00
1.025390e+00
9.438483e-01
8.156437e-01
6.468184e-01
4.440055e-01
2.139979e-01
-3.656309e-02
-3.013574e-01
-5.744099e-01
-8.499958e-01
-1.122477e+00
-1.386137e+00
-1.635075e+00
-1.863222e+00
-2.064497e+00
-2.233089e+00
-2.363847e+00
-2.452702e+00
-2.497067e+00
-2.496164e+00
-2.451219e+00
-2.365513e+00
-2.244252e+00
-2.094281e+00
-1.923630e+00
-1.740947e+00
-1.554852e+00
-1.373286e+00
-1.202930e+00
-1.048756e+00
-9.137930e-01
-7.991146e-01
-7.040729e-01
-6.267267e-01
-5.644043e-01
-5.143094e-01
-4.740734e-01
-4.421671e-01
-4.181021e-01
-4.023899e-01
-3.962592e-01
-4.011764e-01
-4.182463e-01
-4.475974e-01
-4.878684e-01
-5.359019e-01
-5.867269e-01
-6.338660e-01
-6.699479e-01
-6.875544e-01
-6.801873e-01
-6.432166e-01
-5.746727e-01
-4.757631e-01
-3.510362e-01
-2.081564e-01
-5.731205e-02
8.968327e-02
2.204936e-01
3.234434e-01
3.886479e-01
4.089644e-01
3.806639e-01
3.037519e-01
1.819136e-01
2.209815e-02
-1.661983e-01
-3.718633e-01
-5.831989e-01
-7.889347e-01
-9.791119e-01
-1.145750e+00
-1.283239e+00
-1.388447e+00
-1.460564e+00
-1.500742e+00
-1.511614e+00
-1.496785e+00
-1.460352e+00
-1.406539e+00
-1.339436e+00
-1.262878e+00
-1.180408e+00
-1.095308e+00
-1.010663e+00
-9.294147e-01
-8.543868e-01
-7.882707e-01
-7.335507e-01
-6.923703e-01
-6.663409e-01
-6.563106e-01
-6.621223e-01
-6.824080e-01
-7.144699e-01
-7.542993e-01
-7.967669e-01
-8.359952e-01
-8.658945e-01
-8.808102e-01
-8.762066e-01
-8.492962e-01
-7.995221e-01
-7.288138e-01
-6.415630e-01
-5.443008e-01
-4.451012e-01
-3.527743e-01
-2.759451e-01
-2.221316e-01
-1.969373e-01
-2.034543e-01
-2.419432e-01
-3.098149e-01
-4.019019e-01
-5.109706e-01
-6.284054e-01
-7.449823e-01
-8.516491e-01
-9.402377e-01
-1.004049e+00
-1.038267e+00
-1.040189e+00
-1.009264e+00
-9.469614e-01
-8.565072e-01
-7.425223e-01
-6.106070e-01
-4.669117e-01
-3.177255e-01
-1.691093e-01
-2.659317e-02
1.050478e-01
2.219302e-01
3.211118e-01
4.005664e-01
4.591078e-01
4.962952e-01
5.123515e-01
5.081150e-01
4.850250e-01
4.451244e-01
3.910463e-01
3.259525e-01
2.533993e-01
1.771297e-01
1.008121e-01
2.776522e-02
-3.928311e-02
-9.835871e-02
-1.482981e-01
-1.886932e-01
-2.197418e-01
-2.420375e-01
-2.563425e-01
-2.633794e-01
-2.636715e-01
-2.574402e-01
-2.445583e-01
-2.245467e-01
-1.966018e-01
-1.596419e-01
-1.123709e-01
-5.335936e-02
1.884416e-02
1.055662e-01
2.078185e-01
3.260710e-01
4.600076e-01
6.082962e-01
7.684167e-01
9.365921e-01
1.107857e+00
1.276279e+00
1.435328e+00
1.578347e+00
1.699076e+00
1.792155e+00
1.853534e+00
1.880736e+00
1.872953e+00
1.830952e+00
1.756841e+00
1.653720e+00
1.525300e+00
1.375539e+00
1.208355e+00
1.027453e+00
8.362809e-01
6.380877e-01
4.360649e-01
2.335194e-01
3.403178e-02
-1.584354e-01
-3.395069e-01
-5.044540e-01
-6.483433e-01
-7.662694e-01
-8.536556e-01
-9.066027e-01
-9.222553e-01
-8.991456e-01
-8.374662e-01
-7.392203e-01
-6.082028e-01
-4.497834e-01
-2.704921e-01
-7.744027e-02
1.223523e-01
3.226313e-01
5.184770e-01
7.066744e-01
8.858194e-01
1.056141e+00
1.219066e+00
1.376595e+00
1.530593e+00
1.682095e+00
1.830735e+00
1.974379e+00
2.109003e+00
2.228850e+00
2.326833e+00
2.395159e+00
2.426076e+00
2.412687e+00
2.349702e+00
2.234071e+00
2.065400e+00
1.846119e+00
1.581405e+00
1.278848e+00
9.479487e-01
5.994869e-01
2.448478e-01
-1.046300e-01
-4.382248e-01
-7.462799e-01
-1.020510e+00
-1.254172e+00
-1.442118e+00
-1.580780e+00
-1.668124e+00
-1.703618e+00
-1.688242e+00
-1.624528e+00
-1.516636e+00
-1.370399e+00
-1.193318e+00
-9.944727e-01
-7.843009e-01
-5.742610e-01
-3.763635e-01
-2.025888e-01
-6.421078e-02
2.894251e-02
6.924290e-02
5.196972e-02
-2.410719e-02
-1.563529e-01
-3.381782e-01
-5.592915e-01
-8.063097e-01
-1.063703e+00
-1.315003e+00
-1.544160e+00
-1.736910e+00
-1.882018e+00
-1.972236e+00
-2.004890e+00
-1.982014e+00
-1.910013e+00
-1.798891e+00
-1.661135e+00
-1.510359e+00
-1.359880e+00
-1.221367e+00
-1.103704e+00
-1.012205e+00
-9.482195e-01
-9.091843e-01
-8.890630e-01
-8.791239e-01
-8.689489e-01
-8.475664e-01
-8.045952e-01
-7.312983e-01
-6.214577e-01
-4.720058e-01
-2.833671e-01
-5.949380e-02
1.923958e-01
4.623422e-01
7.383744e-01
1.007370e+00
1.255965e+00
1.471419e+00
1.642386e+00
1.759516e+00
1.815865e+00
1.807133e+00
1.731731e+00
1.590729e+00
1.387727e+00
1.128685e+00
8.217200e-01
4.768920e-01
1.059439e-01
-2.780056e-01
-6.608429e-01
-1.027920e+00
-1.364590e+00
-1.656807e+00
-1.891748e+00
-2.058450e+00
-2.148387e+00
-2.155987e+00
-2.079015e+00
-1.918815e+00
-1.680360e+00
-1.372104e+00
-1.005614e+00
-5.950086e-01
-1.562030e-01
2.939630e-01
7.386710e-01
1.162055e+00
1.550038e+00
1.891007e+00
2.176255e+00
2.400190e+00
2.560284e+00
2.656826e+00
2.692509e+00
2.671922e+00
2.601013e+00
2.486572e+00
2.335784e+00
2.155891e+00
1.953961e+00
1.736771e+00
1.510776e+00
1.282113e+00
1.056603e+00
8.397020e-01
6.363773e-01
4.509224e-01
2.867278e-01
1.460638e-01
2.992648e-02
-6.200649e-02
-1.312825e-01
-1.804416e-01
-2.126679e-01
-2.313675e-01
-2.397245e-01
-2.402886e-01
-2.346373e-01
-2.231448e-01
-2.048756e-01
-1.776108e-01
-1.380075e-01
-8.188787e-02
-4.649891e-03
9.821667e-02
2.305364e-01
3.948224e-01
5.916818e-01
8.193286e-01
1.073284e+00
1.346334e+00
1.628780e+00
1.908989e+00
2.174197e+00
2.411472e+00
2.608726e+00
2.755663e+00
2.844532e+00
2.870625e+00
2.832477e+00
2.731766e+00
2.572961e+00
2.362780e+00
2.109548e+00
1.822531e+00
1.511333e+00
1.185408e+00
8.537173e-01
5.245376e-01
2.053885e-01
-9.695254e-02
-3.763993e-01
-6.275108e-01
-8.454854e-01
-1.026217e+00
-1.166416e+00
-1.263788e+00
-1.317234e+00
-1.327034e+00
-1.294952e+00
-1.224229e+00
-1.119425e+00
-9.861026e-01
-8.303903e-01
-6.584577e-01
-4.759908e-01
-2.877359e-01
-9.718690e-02
9.353098e-02
2.835547e-01
4.729636e-01
6.622864e-01
8.519039e-01
1.041430e+00
1.229163e+00
1.411681e+00
1.583652e+00
1.737904e+00
1.865766e+00
1.957673e+00
2.004010e+00
1.996103e+00
1.927287e+00
1.793917e+00
1.596215e+00
1.338838e+00
1.031074e+00
6.866250e-01
3.229549e-01
-3.975626e-02
-3.799799e-01
-6.764151e-01
-9.096353e-01
-1.063652e+00
-1.127241e+00
-1.094900e+00
-9.673229e-01
-7.513528e-01
-4.594091e-01
-1.084532e-01
2.813916e-01
6.884169e-01
1.090942e+00
1.468808e+00
1.804622e+00
2.084663e+00
2.299399e+00
2.443611e+00
2.516161e+00
2.519468e+00
2.458782e+00
2.341358e+00
2.175616e+00
1.970383e+00
1.734267e+00
1.475193e+00
1.200128e+00
9.149687e-01
6.245753e-01
3.329101e-01
4.324531e-02
-2.416049e-01
-5.190636e-01
-7.866091e-01
-1.041648e+00
-1.281445e+00
-1.503095e+00
-1.703521e+00
-1.879489e+00
-2.027606e+00
-2.144327e+00
-2.225968e+00
-2.268759e+00
-2.268978e+00
-2.223176e+00
-2.128519e+00
-1.983224e+00
-1.787055e+00
-1.541804e+00
-1.251683e+00
-9.235567e-01
-5.669406e-01
-1.937514e-01
1.822076e-01
5.459859e-01
8.823999e-01
1.177047e+00
1.417331e+00
1.593413e+00
1.698980e+00
1.731759e+00
1.693702e+00
1.590825e+00
1.432687e+00
1.231600e+00
1.001623e+00
7.574827e-01
5.135246e-01
2.828022e-01
7.637820e-02
-9.712064e-02
-2.316940e-01
-3.239321e-01
-3.728065e-01
-3.793508e-01
-3.462927e-01
-2.776897e-01
-1.785969e-01
-5.477772e-02
8.755095e-02
2.419595e-01
4.020514e-01
5.617265e-01
7.154579e-01
8.585631e-01
9.874367e-01
1.099707e+00
1.194289e+00
1.271313e+00
1.331948e+00
1.378133e+00
1.412273e+00
1.436943e+00
1.454631e+00
1.467561e+00
1.477581e+00
1.486126e+00
1.494227e+00
1.502537e+00
1.511370e+00
1.520729e+00
1.530331e+00
1.539640e+00
1.547918e+00
1.554321e+00
1.558032e+00
1.558440e+00
1.555306e+00
1.548912e+00
1.540113e+00
1.530269e+00
1.521060e+00
1.514165e+00
1.510900e+00
1.511842e+00
1.516548e+00
1.523412e+00
1.529715e+00
1.531852e+00
1.525745e+00
1.507343e+00
1.473171e+00
1.420826e+00
1.349359e+00
1.259475e+00
1.153527e+00
1.035299e+00
9.095956e-01
7.817004e-01
6.567650e-01
5.392088e-01
4.322130e-01
3.373799e-01
2.546072e-01
1.821999e-01
1.172093e-01
5.595526e-02
-5.336381e-03
-6.986881e-02
-1.396718e-01
-2.151473e-01
-2.948326e-01
-3.754235e-01
-4.520740e-01
-5.189487e-01
-5.699746e-01
-5.997067e-01
-6.042006e-01
-5.817809e-01
-5.335988e-01
-4.638972e-01
-3.799334e-01
-2.915477e-01
-2.104084e-01
-1.489970e-01
-1.194337e-01
-1.322586e-01
-1.952962e-01
-3.127233e-01
-4.844402e-01
-7.058150e-01
-9.678317e-01
-1.257635e+00
-1.559428e+00
-1.855645e+00
-2.128309e+00
-2.360450e+00
-2.537470e+00
-2.648314e+00
-2.686344e+00
-2.649811e+00
-2.541867e+00
-2.370103e+00
-2.145665e+00
-1.882040e+00
-1.593666e+00
-1.294524e+00
-9.968944e-01
-7.104081e-01
-4.415039e-01
-1.933227e-01
3.397569e-02
2.425429e-01
4.359254e-01
6.180298e-01
7.921045e-01
9.598653e-01
1.120869e+00
1.272209e+00
1.408562e+00
1.522571e+00
1.605517e+00
1.648188e+00
1.641858e+00
1.579265e+00
1.455506e+00
1.268768e+00
1.020841e+00
7.173547e-01
3.677277e-01
-1.519149e-02
-4.157690e-01
-8.164738e-01
-1.198935e+00
-1.545077e+00
-1.838217e+00
-2.064048e+00
-2.211413e+00
-2.272830e+00
-2.244776e+00
-2.127731e+00
-1.926028e+00
-1.647552e+00
-1.303318e+00
-9.069550e-01
-4.741120e-01
-2.179817e-02
4.323304e-01
8.707171e-01
1.276659e+00
1.635038e+00
1.932990e+00
2.160479e+00
2.310736e+00
2.380527e+00
2.370231e+00
2.283693e+00
2.127864e+00
1.912232e+00
1.648086e+00
1.347676e+00
1.023345e+00
6.867153e-01
3.480206e-01
1.563787e-02
-3.041355e-01
-6.070500e-01
-8.906343e-01
-1.153732e+00
-1.395911e+00
-1.616826e+00
-1.815623e+00
-1.990486e+00
-2.138384e+00
-2.255076e+00
-2.335382e+00
-2.373682e+00
-2.364573e+00
-2.303594e+00
-2.187903e+00
-2.016834e+00
-1.792242e+00
-1.518606e+00
-1.202882e+00
-8.541404e-01
-4.830095e-01
-1.010269e-01
2.800513e-01
6.488961e-01
9.951450e-01
1.309791e+00
1.585401e+00
1.816176e+00
1.997877e+00
2.127681e+00
2.204006e+00
2.226364e+00
2.195289e+00
2.112329e+00
1.980131e+00
1.802559e+00
1.584843e+00
1.333688e+00
1.057311e+00
7.653609e-01
4.687049e-01
1.790514e-01
-9.157187e-02
-3.314692e-01
-5.300158e-01
-6.784279e-01
-7.704992e-01
-8.032274e-01
-7.772586e-01
-6.970795e-01
-5.709044e-01
-4.102297e-01
-2.290565e-01
-4.282887e-02
1.328299e-01
2.834607e-01
3.970494e-01
4.651002e-01
4.833738e-01
4.522043e-01
3.763571e-01
2.644492e-01
1.280050e-01
-1.973593e-02
-1.651199e-01
-2.953398e-01
-3.995244e-01
-4.695525e-01
-5.005330e-01
-4.909366e-01
-4.424118e-01
-3.593462e-01
-2.482592e-01
-1.171132e-01
2.537684e-02
1.703726e-01
3.094423e-01
4.349745e-01
5.404796e-01
6.207994e-01
6.722467e-01
6.927002e-01
6.816661e-01
6.403095e-01
5.714446e-01
4.794686e-01
3.702208e-01
2.507565e-01
1.290342e-01
1.352501e-02
-8.723890e-02
-1.651533e-01
-2.130440e-01
-2.251575e-01
-1.976156e-01
-1.288081e-01
-1.969359e-02
1.260248e-01
3.018870e-01
4.988599e-01
7.057402e-01
9.097755e-01
1.097475e+00
1.255548e+00
1.371884e+00
1.436467e+00
1.442141e+00
1.385124e+00
1.265250e+00
1.085892e+00
8.536231e-01
5.776282e-01
2.689697e-01
-6.023179e-02
-3.976048e-01
-7.312438e-01
-1.050271e+00
-1.345200e+00
-1.608099e+00
-1.832574e+00
-2.013632e+00
-2.147497e+00
-2.231451e+00
-2.263752e+00
-2.243665e+00
-2.171583e+00
-2.049219e+00
-1.879806e+00
-1.668258e+00
-1.421243e+00
-1.147153e+00
-8.559318e-01
-5.587873e-01
-2.677620e-01
4.814882e-03
2.469830e-01
4.478785e-01
5.984806e-01
6.923063e-01
7.259710e-01
6.995386e-01
6.166050e-01
4.840885e-01
3.117430e-01
1.114450e-01
-1.036661e-01
-3.200995e-01
-5.248825e-01
-7.063070e-01
-8.544973e-01
-9.617697e-01
-1.022780e+00
-1.034483e+00
-9.959362e-01
-9.080023e-01
-7.730073e-01
-5.944124e-01
-3.765583e-01
-1.245232e-01
1.558874e-01
4.580327e-01
7.742571e-01
1.095715e+00
1.412285e+00
1.712663e+00
1.984678e+00
2.215863e+00
2.394243e+00
2.509267e+00
2.552783e+00
2.519924e+00
2.409787e+00
2.225798e+00
1.975691e+00
1.671093e+00
1.326713e+00
9.592516e-01
5.861090e-01
2.240579e-01
-1.119885e-01
-4.099813e-01
-6.614191e-01
-8.616585e-01
-1.009846e+00
-1.108511e+00
-1.162886e+00
-1.180055e+00
-1.168026e+00
-1.134834e+00
-1.087762e+00
-1.032765e+00
-9.741194e-01
-9.143467e-01
-8.543665e-01
-7.938549e-01
-7.317324e-01
-6.667041e-01
-5.977693e-01
-5.246277e-01
-4.479258e-01
-3.693144e-01
-2.913125e-01
-2.170049e-01
-1.496206e-01
-9.205903e-02
-4.643579e-02
-1.371694e-02
6.503667e-03
1.605204e-02
1.804022e-02
1.656944e-02
1.630800e-02
2.199392e-02
3.791762e-02
6.743907e-02
1.125897e-01
1.738017e-01
2.497949e-01
3.376386e-01
4.329819e-01
5.304300e-01
6.240204e-01
7.077434e-01
7.760478e-01
8.242752e-01
8.489877e-01
8.481644e-01
8.212665e-01
7.691831e-01
6.940805e-01
5.991841e-01
4.885236e-01
3.666720e-01
2.385037e-01
1.089941e-01
-1.693186e-02
-1.345058e-01
-2.391956e-01
-3.267885e-01
-3.935116e-01
-4.362120e-01
-4.526040e-01
-4.415672e-01
-4.034564e-01
-3.403711e-01
-2.563312e-01
-1.573094e-01
-5.108832e-02
5.307375e-02
1.449658e-01
2.141142e-01
2.505967e-01
2.459181e-01
1.938613e-01
9.121576e-02
-6.171540e-02
-2.609146e-01
-4.988048e-01
-7.647652e-01
-1.045963e+00
-1.328413e+00
-1.598143e+00
-1.842336e+00
-2.050319e+00
-2.214299e+00
-2.329760e+00
-2.395508e+00
-2.413357e+00
-2.387519e+00
-2.323796e+00
-2.228667e+00
-2.108413e+00
-1.968387e+00
-1.812508e+00
-1.643049e+00
-1.460711e+00
-1.264951e+00
-1.054503e+00
-8.280048e-01
-5.846333e-01
-3.246649e-01
-4.989548e-02
2.361276e-01
5.280829e-01
8.190583e-01
1.100921e+00
1.364841e+00
1.601906e+00
1.803797e+00
1.963430e+00
2.075518e+00
2.136985e+00
2.147194e+00
2.107951e+00
2.023297e+00
1.899114e+00
1.742599e+00
1.561677e+00
1.364420e+00
1.158543e+00
9.510171e-01
7.478466e-01
5.539871e-01
3.734068e-01
2.092428e-01
6.400875e-02
-6.019503e-02
-1.615146e-01
-2.382507e-01
-2.888661e-01
-3.120972e-01
-3.071645e-01
-2.740581e-01
-2.138546e-01
-1.290106e-01
-2.356260e-02
9.683418e-02
2.250821e-01
3.530552e-01
4.722320e-01
5.744830e-01
6.529067e-01
7.025868e-01
7.211449e-01
7.089880e-01
6.692009e-01
6.070907e-01
5.294496e-01
4.436457e-01
3.566753e-01
2.743106e-01
2.004520e-01
1.367613e-01
8.260440e-02
3.528789e-02
-9.464020e-03
-5.687257e-02
-1.123991e-01
-1.810594e-01
-2.668301e-01
-3.721978e-01
-4.978793e-01
-6.427199e-01
-8.037645e-01
-9.764816e-01
-1.155112e+00
-1.333105e+00
-1.503597e+00
-1.659881e+00
-1.795823e+00
-1.906183e+00
-1.986830e+00
-2.034833e+00
-2.048463e+00
-2.027133e+00
-1.971311e+00
-1.882437e+00
-1.762881e+00
-1.615928e+00
-1.445796e+00
-1.257662e+00
-1.057666e+00
-8.528653e-01
-6.511097e-01
-4.608122e-01
-2.906066e-01
-1.488966e-01
-4.332171e-02
1.980943e-02
3.605571e-02
3.277122e-03
-7.809852e-02
-2.050201e-01
-3.719842e-01
-5.714163e-01
-7.942178e-01
-1.030414e+00
-1.269831e+00
-1.502719e+00
-1.720272e+00
-1.914973e+00
-2.080769e+00
-2.213051e+00
-2.308498e+00
-2.364814e+00
-2.380451e+00
-2.354367e+00
-2.285897e+00
-2.174754e+00
-2.021196e+00
-1.826314e+00
-1.592393e+00
-1.323302e+00
-1.024822e+00
-7.048575e-01
-3.734767e-01
-4.274424e-02
2.736738e-01
5.611314e-01
8.048226e-01
9.907478e-01
1.106744e+00
1.143482e+00
1.095314e+00
9.608924e-01
7.434641e-01
4.508322e-01
9.497915e-02
-3.085981e-01
-7.417753e-01
-1.184834e+00
-1.617563e+00
-2.020359e+00
-2.375257e+00
-2.666837e+00
-2.882940e+00
-3.015167e+00
-3.059119e+00
-3.014376e+00
-2.884241e+00
-2.675284e+00
-2.396743e+00
-2.059862e+00
-1.677202e+00
-1.262001e+00
-8.276122e-01
-3.870287e-01
4.748492e-02
4.646755e-01
8.545157e-01
1.208375e+00
1.519170e+00
1.781509e+00
1.991833e+00
2.148539e+00
2.252050e+00
2.304804e+00
2.311125e+00
2.276941e+00
2.209361e+00
2.116119e+00
2.004950e+00
1.882947e+00
1.755989e+00
1.628299e+00
1.502182e+00
1.377975e+00
1.254208e+00
1.127966e+00
9.954028e-01
8.523668e-01
6.950706e-01
5.207382e-01
3.281612e-01
1.181037e-01
-1.064885e-01
-3.404962e-01
-5.768539e-01
-8.069760e-01
-1.021342e+00
-1.210195e+00
-1.364285e+00
-1.475607e+00
-1.538055e+00
-1.547931e+00
-1.504270e+00
-1.408914e+00
-1.266363e+00
-1.083384e+00
-8.684566e-01
-6.311108e-01
-3.812415e-01
-1.284788e-01
1.183275e-01
3.514701e-01
5.645886e-01
7.527280e-01
9.122862e-01
1.040891e+00
1.137248e+00
1.200987e+00
1.232544e+00
1.233070e+00
1.204381e+00
1.148928e+00
1.069774e+00
9.705471e-01
8.553635e-01
7.286865e-01
5.951394e-01
4.592701e-01
3.252976e-01
1.968660e-01
7.683884e-02
-3.284092e-02
-1.312098e-01
-2.182547e-01
-2.948007e-01
-3.623244e-01
-4.227096e-01
-4.779600e-01
-5.298904e-01
-5.798208e-01
-6.283058e-01
-6.749355e-01
-7.182479e-01
-7.557846e-01
-7.843085e-01
-8.001737e-01
-7.998149e-01
-7.802913e-01
-7.398079e-01
-6.781314e-01
-5.968294e-01
-4.992914e-01
-3.905148e-01
-2.766796e-01
-1.645553e-01
-6.080687e-02
2.872292e-02
9.967822e-02
1.497229e-01
1.788745e-01
1.895854e-01
1.865400e-01
1.761715e-01
1.659350e-01
1.634182e-01
1.753978e-01
2.069662e-01
2.608504e-01
3.370184e-01
4.326292e-01
5.423319e-01
6.588722e-01
7.739200e-01
8.790049e-01
9.664345e-01
1.030079e+00
1.065926e+00
1.072347e+00
1.050063e+00
1.001831e+00
9.319108e-01
8.454007e-01
7.475419e-01
6.430784e-01
5.357618e-01
4.280592e-01
3.210925e-01
2.148063e-01
1.083266e-01
4.420439e-04
-1.098761e-01
-2.230016e-01
-3.383061e-01
-4.539854e-01
-5.670770e-01
-6.736557e-01
-7.691629e-01
-8.488138e-01
-9.080192e-01
-9.427654e-01
-9.499109e-01
-9.273755e-01
-8.742122e-01
-7.905718e-01
-6.775764e-01
-5.371321e-01
-3.717108e-01
-1.841360e-01
2.259668e-02
2.454413e-01
4.813513e-01
7.272546e-01
9.799606e-01
1.236016e+00
1.491538e+00
1.742052e+00
1.982379e+00
2.206615e+00
2.408233e+00
2.580325e+00
2.716000e+00
2.808898e+00
2.853771e+00
2.847074e+00
2.787472e+00
2.676203e+00
2.517227e+00
2.317138e+00
2.084817e+00
1.830863e+00
1.566855e+00
1.304510e+00
1.054845e+00
8.274236e-01
6.297669e-01
4.669994e-01
3.417398e-01
2.542356e-01
2.026966e-01
1.837629e-01
1.930327e-01
2.255797e-01
2.764027e-01
3.407709e-01
4.144495e-01
4.938071e-01
5.758241e-01
6.580252e-01
7.383696e-01
8.151297e-01
8.867869e-01
9.519666e-01
1.009422e+00
1.058068e+00
1.097047e+00
1.125817e+00
1.144226e+00
1.152567e+00
1.151595e+00
1.142504e+00
1.126881e+00
1.106631e+00
1.083888e+00
1.060918e+00
1.039997e+00
1.023280e+00
1.012651e+00
1.009579e+00
1.014980e+00
1.029135e+00
1.051645e+00
1.081459e+00
1.116938e+00
1.155952e+00
1.195976e+00
1.234182e+00
1.267501e+00
1.292682e+00
1.306354e+00
1.305126e+00
1.285719e+00
1.245167e+00
1.181049e+00
1.091749e+00
9.767018e-01
8.365853e-01
6.734233e-01
4.905721e-01
2.925791e-01
8.491792e-02
-1.263756e-01
-3.351280e-01
-5.354678e-01
-7.222313e-01
-8.912942e-01
-1.039794e+00
-1.166231e+00
-1.270436e+00
-1.353423e+00
-1.417142e+00
-1.464163e+00
-1.497327e+00
-1.519397e+00
-1.532765e+00
-1.539218e+00
-1.539825e+00
-1.534925e+00
-1.524229e+00
-1.507009e+00
-1.482339e+00
-1.449357e+00
-1.407497e+00
-1.356690e+00
-1.297485e+00
-1.231116e+00
-1.159503e+00
-1.085196e+00
-1.011259e+00
-9.411154e-01
-8.783324e-01
-8.263778e-01
-7.883508e-01
-7.667185e-01
-7.630900e-01
-7.780574e-01
-8.111264e-01
-8.607463e-01
-9.244312e-01
-9.989525e-01
-1.080571e+00
-1.165278e+00
-1.249010e+00
-1.327826e+00
-1.398019e+00
-1.456182e+00
-1.499215e+00
-1.524299e+00
-1.528864e+00
-1.510565e+00
-1.467306e+00
-1.397322e+00
-1.299347e+00
-1.172862e+00
-1.018403e+00
-8.379125e-01
-6.350561e-01
-4.154569e-01
-1.867687e-01
4.146956e-02
2.582357e-01
4.516850e-01
6.100324e-01
7.225821e-01
7.807948e-01
7.792694e-01
7.165139e-01
5.953976e-01
4.232151e-01
2.113322e-01
-2.556070e-02
-2.705198e-01
-5.056402e-01
-7.134426e-01
-8.782268e-01
-9.872691e-01
-1.031766e+00
-1.007445e+00
-9.148059e-01
-7.589635e-01
-5.491143e-01
-2.976687e-01
-1.912088e-02
2.712369e-01
5.586289e-01
8.300000e-01
1.074975e+00
1.286466e+00
1.460854e+00
1.597743e+00
1.699326e+00
1.769473e+00
1.812670e+00
1.832984e+00
1.833188e+00
1.814184e+00
1.774800e+00
1.711975e+00
1.621315e+00
1.497924e+00
1.337394e+00
1.136804e+00
8.955915e-01
6.161723e-01
3.042213e-01
-3.141726e-02
-3.791817e-01
-7.255499e-01
-1.056012e+00
-1.356149e+00
-1.612703e+00
-1.814522e+00
-1.953302e+00
-2.024047e+00
-2.025233e+00
-1.958682e+00
-1.829197e+00
-1.644015e+00
-1.412169e+00
-1.143839e+00
-8.497434e-01
-5.406399e-01
-2.269273e-01
8.162534e-02
3.760527e-01
6.482908e-01
8.912311e-01
1.098763e+00
1.265829e+00
1.388524e+00
1.464224e+00
1.491757e+00
1.471591e+00
1.405980e+00
1.299059e+00
1.156820e+00
9.869630e-01
7.985948e-01
6.017964e-01
4.070733e-01
2.247272e-01
6.418982e-02
-6.662923e-02
-1.619251e-01
-2.184489e-01
-2.357663e-01
-2.162725e-01
-1.649334e-01
-8.875900e-02
3.946676e-03
1.044753e-01
2.046348e-01
2.975824e-01
3.784672e-01
4.448064e-01
4.965643e-01
5.359411e-01
5.669193e-01
5.946382e-01
6.246794e-01
6.623499e-01
7.120353e-01
7.766873e-01
8.574872e-01
9.537118e-01
1.062806e+00
1.180646e+00
1.301958e+00
1.420846e+00
1.531348e+00
1.627978e+00
1.706170e+00
1.762593e+00
1.795308e+00
1.803768e+00
1.788690e+00
1.751823e+00
1.695676e+00
1.623239e+00
1.537736e+00
1.442441e+00
1.340571e+00
1.235239e+00
1.129469e+00
1.026224e+00
9.284277e-01
8.389440e-01
7.604947e-01
6.955134e-01
6.459445e-01
6.130109e-01
5.969878e-01
5.970198e-01
6.110233e-01
6.357099e-01
6.667557e-01
6.991240e-01
7.275261e-01
7.469770e-01
7.533825e-01
7.440804e-01
7.182556e-01
6.771644e-01
6.241254e-01
5.642638e-01
5.040304e-01
4.505408e-01
4.108055e-01
3.909330e-01
3.953902e-01
4.263997e-01
4.835370e-01
5.635719e-01
6.605768e-01
7.662986e-01
8.707711e-01
9.631234e-01
1.032517e+00
1.069131e+00
1.065103e+00
1.015319e+00
9.179782e-01
7.748443e-01
5.911668e-01
3.752615e-01
1.378032e-01
-1.090949e-01
-3.529097e-01
-5.817320e-01
-7.851730e-01
-9.550588e-01
-1.085843e+00
-1.174703e+00
-1.221334e+00
-1.227466e+00
-1.196214e+00
-1.131336e+00
-1.036521e+00
-9.148158e-01
-7.682585e-01
-5.977758e-01
-4.033480e-01
-1.844104e-01
5.957495e-02
3.284671e-01
6.208134e-01
9.333337e-01
1.260603e+00
1.594982e+00
1.926822e+00
2.244918e+00
2.537164e+00
2.791347e+00
2.995982e+00
3.141112e+00
3.219010e+00
3.224698e+00
3.156268e+00
3.014975e+00
2.805108e+00
2.533663e+00
2.209875e+00
1.844671e+00
1.450101e+00
1.038815e+00
6.236191e-01
2.171066e-01
-1.686297e-01
-5.222571e-01
-8.334557e-01
-1.093193e+00
-1.294027e+00
-1.430418e+00
-1.499035e+00
-1.499014e+00
-1.432124e+00
-1.302828e+00
-1.118194e+00
-8.876441e-01
-6.225401e-01
-3.356238e-01
-4.033942e-02
2.498974e-01
5.224152e-01
7.659119e-01
9.709234e-01
1.130097e+00
1.238258e+00
1.292298e+00
1.290934e+00
1.234411e+00
1.124229e+00
9.629344e-01
7.540400e-01
5.020534e-01
2.126100e-01
-1.073500e-01
-4.494193e-01
-8.036458e-01
-1.158601e+00
-1.501638e+00
-1.819365e+00
-2.098324e+00
-2.325841e+00
-2.490989e+00
-2.585574e+00
-2.605022e+00
-2.549083e+00
-2.422207e+00
-2.233541e+00
-1.996470e+00
-1.727747e+00
-1.446244e+00
-1.171455e+00
-9.218971e-01
-7.135678e-01
-5.586263e-01
-4.644150e-01
-4.329141e-01
-4.606666e-01
-5.391668e-01
-6.556654e-01
-7.943146e-01
-9.375521e-01
-1.067609e+00
-1.168017e+00
-1.224989e+00
-1.228561e+00
-1.173398e+00
-1.059190e+00
-8.906168e-01
-6.768848e-01
-4.308673e-01
-1.679455e-01
9.535506e-02
3.427980e-01
5.598045e-01
7.346222e-01
8.591830e-01
9.295728e-01
9.460812e-01
9.128535e-01
8.372111e-01
7.287468e-01
5.983160e-01
4.570464e-01
3.154665e-01
1.828209e-01
6.660130e-02
-2.770794e-02
-9.669960e-02
-1.389665e-01
-1.549198e-01
-1.465392e-01
-1.170867e-01
-7.080633e-02
-1.262676e-02
5.212502e-02
1.179980e-01
1.796847e-01
2.322883e-01
2.715949e-01
2.943435e-01
2.984800e-01
2.833668e-01
2.499136e-01
2.005946e-01
1.393281e-01
7.120545e-02
2.083951e-03
-6.192334e-02
-1.150066e-01
-1.522004e-01
-1.698385e-01
-1.658644e-01
-1.399551e-01
-9.344318e-02
-2.904501e-02
4.956820e-02
1.383020e-01
2.332007e-01
3.309622e-01
4.293304e-01
5.273032e-01
6.251206e-01
7.240262e-01
8.258282e-01
9.323211e-01
1.044646e+00
1.162681e+00
1.284558e+00
1.406373e+00
1.522160e+00
1.624134e+00
1.703204e+00
1.749718e+00
1.754359e+00
1.709106e+00
1.608176e+00
1.448831e+00
1.231979e+00
9.624887e-01
6.491856e-01
3.045072e-01
-5.616054e-02
-4.154167e-01
-7.549743e-01
-1.056890e+00
-1.304786e+00
-1.484974e+00
-1.587372e+00
-1.606157e+00
-1.540118e+00
-1.392674e+00
-1.171596e+00
-8.884496e-01
-5.578230e-01
-1.963944e-01
1.780892e-01
5.478549e-01
8.960992e-01
1.207872e+00
1.470792e+00
1.675549e+00
1.816182e+00
1.890113e+00
1.897985e+00
1.843331e+00
1.732131e+00
1.572312e+00
1.373230e+00
1.145171e+00
8.988828e-01
6.451353e-01
3.943186e-01
1.560651e-01
-6.109722e-02
-2.500549e-01
-4.053674e-01
-5.234559e-01
-6.027031e-01
-6.434464e-01
-6.478545e-01
-6.196866e-01
-5.639439e-01
-4.864333e-01
-3.932762e-01
-2.903997e-01
-1.830569e-01
-7.542469e-02
2.967246e-02
1.308750e-01
2.282131e-01
3.228426e-01
4.166197e-01
5.115612e-01
6.092619e-01
7.103442e-01
8.140202e-01
9.178297e-01
1.017603e+00
1.107664e+00
1.181279e+00
1.231287e+00
1.250887e+00
1.234458e+00
1.178356e+00
1.081561e+00
9.461195e-01
7.772841e-01
5.833429e-01
3.751106e-01
1.651282e-01
-3.336427e-02
-2.075807e-01
-3.463508e-01
-4.411656e-01
-4.869942e-01
-4.827772e-01
-4.315398e-01
-3.401043e-01
-2.184248e-01
-7.860864e-02
6.627869e-02
2.035044e-01
3.219242e-01
4.130759e-01
4.719998e-01
4.977061e-01
4.932450e-01
4.653780e-01
4.238888e-01
3.806061e-01
3.482360e-01
3.391137e-01
3.639915e-01
4.309688e-01
5.446596e-01
7.056667e-01
9.104043e-01
1.151277e+00
1.417195e+00
1.694362e+00
1.967276e+00
2.219830e+00
2.436443e+00
2.603110e+00
2.708304e+00
2.743675e+00
2.704509e+00
2.589942e+00
2.402938e+00
2.150067e+00
1.841117e+00
1.488587e+00
1.107076e+00
7.126161e-01
3.219519e-01
-4.821641e-02
-3.820042e-01
-6.651079e-01
-8.855289e-01
-1.034215e+00
-1.105572e+00
-1.097810e+00
-1.013073e+00
-8.573548e-01
-6.401718e-01
-3.740294e-01
-7.369603e-02
2.446622e-01
5.644324e-01
8.695249e-01
1.145293e+00
1.379329e+00
1.562086e+00
1.687255e+00
1.751906e+00
1.756363e+00
1.703863e+00
1.600030e+00
1.452246e+00
1.268977e+00
1.059139e+00
8.315536e-01
5.945635e-01
3.558206e-01
1.222560e-01
-9.979680e-02
-3.043824e-01
-4.856866e-01
-6.378696e-01
-7.550474e-01
-8.314730e-01
-8.619269e-01
-8.422799e-01
-7.701499e-01
-6.455436e-01
-4.713694e-01
-2.537174e-01
-1.832964e-03
2.722499e-01
5.544035e-01
8.293772e-01
1.081951e+00
1.298155e+00
1.466416e+00
1.578505e+00
1.630175e+00
1.621411e+00
1.556269e+00
1.442338e+00
1.289872e+00
1.110714e+00
9.171274e-01
7.206582e-01
5.311605e-01
3.560776e-01
2.000511e-01
6.488529e-02
-5.015212e-02
-1.477554e-01
-2.318260e-01
-3.066520e-01
-3.761375e-01
-4.431819e-01
-5.092829e-01
-5.744029e-01
-6.370944e-01
-6.948510e-01
-7.446108e-01
-7.833283e-01
-8.085179e-01
-8.186879e-01
-8.136008e-01
-7.943314e-01
-7.631244e-01
-7.230828e-01
-6.777426e-01
-6.305951e-01
-5.846237e-01
-5.419114e-01
-5.033657e-01
-4.685928e-01
-4.359331e-01
-4.026526e-01
-3.652632e-01
-3.199270e-01
-2.628860e-01
-1.908596e-01
-1.013606e-01
7.099383e-03
1.349173e-01
2.814021e-01
4.448403e-01
6.225884e-01
8.111640e-01
1.006323e+00
1.203121e+00
1.395984e+00
1.578787e+00
1.744998e+00
1.887859e+00
2.000648e+00
2.076996e+00
2.111258e+00
2.098910e+00
2.036956e+00
1.924294e+00
1.762024e+00
1.553633e+00
1.305034e+00
1.024426e+00
7.219559e-01
4.092020e-01
9.850020e-02
-1.978174e-01
-4.682080e-01
-7.026467e-01
-8.932329e-01
-1.034622e+00
-1.124255e+00
-1.162391e+00
-1.151944e+00
-1.098170e+00
-1.008220e+00
-8.906047e-01
-7.545996e-01
-6.096264e-01
-4.646500e-01
-3.276330e-01
-2.050886e-01
-1.017675e-01
-2.050280e-02
3.778244e-02
7.391508e-02
9.018765e-02
8.998622e-02
7.737012e-02
5.664119e-02
3.193566e-02
6.867995e-03
-1.574649e-02
-3.406589e-02
-4.727395e-02
-5.550248e-02
-5.963222e-02
-6.100003e-02
-6.105607e-02
-6.102408e-02
-6.161549e-02
-6.283731e-02
-6.391517e-02
-6.333386e-02
-5.898056e-02
-4.836453e-02
-2.888097e-02
1.914527e-03
4.605311e-02
1.049499e-01
1.792738e-01
2.689030e-01
3.729694e-01
4.899800e-01
6.179932e-01
7.548204e-01
8.982192e-01
1.046047e+00
1.196351e+00
1.347389e+00
1.497560e+00
1.645288e+00
1.788854e+00
1.926239e+00
2.054993e+00
2.172195e+00
2.274505e+00
2.358331e+00
2.420086e+00
2.456509e+00
2.465007e+00
2.443976e+00
2.393051e+00
2.313257e+00
2.207037e+00
2.078136e+00
1.931352e+00
1.772171e+00
1.606311e+00
1.439239e+00
1.275712e+00
1.119403e+00
9.726628e-01
8.364424e-01
7.103792e-01
5.930302e-01
4.822121e-01
3.753982e-01
2.701178e-01
1.643071e-01
5.657004e-02
-5.367889e-02
-1.661995e-01
-2.800327e-01
-3.937071e-01
-5.055093e-01
-6.137753e-01
-7.171566e-01
-8.148170e-01
-9.065287e-01
-9.926475e-01
-1.073969e+00
-1.151488e+00
-1.226095e+00
-1.298264e+00
-1.367795e+00
-1.433646e+00
-1.493910e+00
-1.545939e+00
-1.586604e+00
-1.612658e+00
-1.621140e+00
-1.609767e+00
-1.577257e+00
-1.523543e+00
-1.449864e+00
-1.358732e+00
-1.253784e+00
-1.139549e+00
-1.021155e+00
-9.039934e-01
-7.933859e-01
-6.942627e-01
-6.108881e-01
-5.466543e-01
-5.039650e-01
-4.842168e-01
-4.878802e-01
-5.146612e-01
-5.637151e-01
-6.338714e-01
-7.238266e-01
-8.322615e-01
-9.578533e-01
-1.099166e+00
-1.254425e+00
-1.421205e+00
-1.596079e+00
-1.774298e+00
-1.949574e+00
-2.114044e+00
-2.258456e+00
-2.372622e+00
-2.446105e+00
-2.469105e+00
-2.433436e+00
-2.333480e+00
-2.167005e+00
-1.935713e+00
-1.645452e+00
-1.306046e+00
-9.307549e-01
-5.354195e-01
-1.373808e-01
2.457138e-01
5.971039e-01
9.020010e-01
1.148476e+00
1.328086e+00
1.436199e+00
1.472019e+00
1.438320e+00
1.340937e+00
1.188080e+00
9.895512e-01
7.559456e-01
4.979211e-01
2.256055e-01
-5.181448e-02
-3.263029e-01
-5.909933e-01
-8.400536e-01
-1.068453e+00
-1.271700e+00
-1.445627e+00
-1.586277e+00
-1.689930e+00
-1.753292e+00
-1.773800e+00
-1.750010e+00
-1.681969e+00
-1.571511e+00
-1.422392e+00
-1.240232e+00
-1.032244e+00
-8.068041e-01
-5.728864e-01
-3.394665e-01
-1.149514e-01
9.329092e-02
2.792575e-01
4.384677e-01
5.679523e-01
6.660978e-01
7.323843e-01
7.670706e-01
7.708857e-01
7.447854e-01
6.898242e-01
6.071717e-01
4.982779e-01
3.651603e-01
2.107540e-01
3.925091e-02
-1.436567e-01
-3.306983e-01
-5.131612e-01
-6.812535e-01
-8.246719e-01
-9.333166e-01
-9.980785e-01
-1.011606e+00
-9.689714e-01
-8.681564e-01
-7.103246e-01
-4.998473e-01
-2.440982e-01
4.695578e-02
3.613227e-01
6.856577e-01
1.005985e+00
1.308415e+00
1.579826e+00
1.808459e+00
1.984434e+00
2.100151e+00
2.150583e+00
2.133438e+00
2.049211e+00
1.901100e+00
1.694810e+00
1.438256e+00
1.141187e+00
8.147562e-01
4.710679e-01
1.227101e-01
-2.177066e-01
-5.379997e-01
-8.268500e-01
-1.074211e+00
-1.271682e+00
-1.412820e+00
-1.493375e+00
-1.511426e+00
-1.467409e+00
-1.364033e+00
-1.206098e+00
-1.000226e+00
-7.545212e-01
-4.781832e-01
-1.810771e-01
1.267112e-01
4.353240e-01
7.355580e-01
1.019242e+00
1.279542e+00
1.511162e+00
1.710440e+00
1.875321e+00
2.005217e+00
2.100780e+00
2.163611e+00
2.195929e+00
2.200258e+00
2.179155e+00
2.135002e+00
2.069898e+00
1.985632e+00
1.883742e+00
1.765609e+00
1.632569e+00
1.486006e+00
1.327401e+00
1.158345e+00
9.805085e-01
7.956147e-01
6.054134e-01
4.116944e-01
2.163409e-01
2.141982e-02
-1.707044e-01
-3.572552e-01
-5.349516e-01
-6.999605e-01
-8.479086e-01
-9.739625e-01
-1.072981e+00
-1.139737e+00
-1.169198e+00
-1.156857e+00
-1.099094e+00
-9.935457e-01
-8.394569e-01
-6.379833e-01
-3.924204e-01
-1.083288e-01
2.064652e-01
5.420113e-01
8.865322e-01
1.226878e+00
1.549128e+00
1.839317e+00
2.084236e+00
2.272249e+00
2.394050e+00
2.443286e+00
2.416987e+00
2.315749e+00
2.143670e+00
1.908039e+00
1.618836e+00
1.288089e+00
9.291591e-01
5.560246e-01
1.826131e-01
-1.777716e-01
-5.129042e-01
-8.119701e-01
-1.065786e+00
-1.266937e+00
-1.409858e+00
-1.490894e+00
-1.508361e+00
-1.462604e+00
-1.356057e+00
-1.193268e+00
-9.808764e-01
-7.275002e-01
-4.435258e-01
-1.407881e-01
1.678557e-01
4.690402e-01
7.494736e-01
9.965594e-01
1.199027e+00
1.347545e+00
1.435270e+00
1.458315e+00
1.416064e+00
1.311318e+00
1.150224e+00
9.419738e-01
6.982780e-01
4.326463e-01
1.595257e-01
-1.066310e-01
-3.522938e-01
-5.657041e-01
-7.375793e-01
-8.616213e-01
-9.347899e-01
-9.573260e-01
-9.325238e-01
-8.662781e-01
-7.664541e-01
-6.421451e-01
-5.028994e-01
-3.579951e-01
-2.158373e-01
-8.353072e-02
3.334529e-02
1.307589e-01
2.060716e-01
2.577569e-01
2.850534e-01
2.876223e-01
2.652734e-01
2.178109e-01
1.450254e-01
4.683213e-02
-7.647383e-02
-2.238980e-01
-3.934265e-01
-5.817722e-01
-7.842425e-01
-9.947666e-01
-1.206096e+00
-1.410166e+00
-1.598588e+00
-1.763218e+00
-1.896742e+00
-1.993224e+00
-2.048548e+00
-2.060723e+00
-2.030010e+00
-1.958873e+00
-1.851736e+00
-1.714601e+00
-1.554537e+00
-1.379114e+00
-1.195833e+00
-1.011616e+00
-8.324215e-01
-6.630052e-01
-5.068599e-01
-3.663137e-01
-2.427583e-01
-1.369554e-01
-4.936232e-02
1.958338e-02
6.927106e-02
9.885271e-02
1.073236e-01
9.374188e-02
5.755538e-02
-1.017474e-03
-8.062451e-02
-1.785106e-01
-2.904103e-01
-4.106476e-01
-5.324547e-01
-6.484857e-01
-7.514682e-01
-8.349118e-01
-8.937808e-01
-9.250418e-01
-9.280088e-01
-9.044321e-01
-8.583138e-01
-7.954619e-01
-7.228367e-01
-6.477696e-01
-5.771567e-01
-5.167324e-01
-4.705212e-01
-4.405360e-01
-4.267554e-01
-4.273715e-01
-4.392543e-01
-4.585517e-01
-4.813220e-01
-5.040973e-01
-5.242895e-01
-5.403819e-01
-5.518873e-01
-5.590957e-01
-5.626731e-01
-5.631980e-01
-5.607315e-01
-5.545096e-01
-5.428176e-01
-5.230724e-01
-4.920995e-01
-4.465599e-01
-3.834579e-01
-3.006585e-01
-1.973409e-01
-7.433608e-02
6.569295e-02
2.182433e-01
3.771375e-01
5.348455e-01
6.829325e-01
8.125964e-01
9.152497e-01
9.830998e-01
1.009682e+00
9.903053e-01
9.223698e-01
8.055439e-01
6.417846e-01
4.352172e-01
1.919012e-01
-8.047870e-02
-3.729552e-01
-6.756197e-01
-9.779411e-01
-1.269057e+00
-1.538043e+00
-1.774177e+00
-1.967203e+00
-2.107623e+00
-2.186996e+00
-2.198264e+00
-2.136107e+00
-1.997309e+00
-1.781134e+00
-1.489691e+00
-1.128251e+00
-7.054453e-01
-2.333141e-01
2.728880e-01
7.951487e-01
1.313441e+00
1.806725e+00
2.254153e+00
2.636375e+00
2.936837e+00
3.142949e+00
3.247013e+00
3.246815e+00
3.145832e+00
2.953020e+00
2.682194e+00
2.351060e+00
1.979974e+00
1.590530e+00
1.204116e+00
8.405428e-01
5.168679e-01
2.464980e-01
3.861732e-02
-1.020404e-01
-1.750989e-01
-1.841703e-01
-1.362718e-01
-4.109452e-02
8.981308e-02
2.438890e-01
4.083804e-01
5.711018e-01
7.210902e-01
8.491263e-01
9.480979e-01
1.013193e+00
1.041924e+00
1.033995e+00
9.910484e-01
9.163295e-01
8.143175e-01
6.903787e-01
5.504733e-01
4.009363e-01
2.483232e-01
9.929033e-02
-3.953367e-02
-1.617269e-01
-2.613319e-01
-3.331938e-01
-3.733538e-01
-3.794501e-01
-3.510643e-01
-2.899501e-01
-2.000939e-01
-8.757341e-02
3.978710e-02
1.729452e-01
3.023025e-01
4.184354e-01
5.128188e-01
5.784679e-01
6.104325e-01
6.060986e-01
5.652727e-01
4.900531e-01
3.845159e-01
2.542618e-01
1.058850e-01
-5.357524e-02
-2.171411e-01
-3.783174e-01
-5.313980e-01
-6.716450e-01
-7.953471e-01
-8.997726e-01
-9.830434e-01
-1.043961e+00
-1.081818e+00
-1.096221e+00
-1.086968e+00
-1.053985e+00
-9.973662e-01
-9.174887e-01
-8.152202e-01
-6.921671e-01
-5.509212e-01
-3.952445e-01
-2.301319e-01
-6.170800e-02
1.030616e-01
2.568328e-01
3.924755e-01
5.037305e-01
5.858482e-01
6.361285e-01
6.542893e-01
6.426104e-01
6.058261e-01
5.507676e-01
4.857866e-01
4.200159e-01
3.625461e-01
3.216036e-01
3.038221e-01
3.136830e-01
3.531845e-01
4.217673e-01
5.164951e-01
6.324575e-01
7.633385e-01
9.020774e-01
1.041543e+00
1.175148e+00
1.297325e+00
1.403837e+00
1.491873e+00
1.559943e+00
1.607603e+00
1.635064e+00
1.642747e+00
1.630899e+00
1.599307e+00
1.547194e+00
1.473302e+00
1.376164e+00
1.254509e+00
1.107738e+00
9.363736e-01
7.424272e-01
5.295891e-01
3.032209e-01
7.012847e-02
-1.618656e-01
-3.845107e-01
-5.898151e-01
-7.707555e-01
-9.219236e-01
-1.040026e+00
-1.124165e+00
-1.175849e+00
-1.198728e+00
-1.198083e+00
-1.180139e+00
-1.151313e+00
-1.117499e+00
-1.083507e+00
-1.052708e+00
-1.026948e+00
-1.006694e+00
-9.913840e-01
-9.799010e-01
-9.710846e-01
-9.641953e-01
-9.592592e-01
-9.572422e-01
-9.600293e-01
-9.702117e-01
-9.907110e-01
-1.024289e+00
-1.073007e+00
-1.137715e+00
-1.217628e+00
-1.310072e+00
-1.410431e+00
-1.512321e+00
-1.607989e+00
-1.688893e+00
-1.746419e+00
-1.772662e+00
-1.761200e+00
-1.707789e+00
-1.610914e+00
-1.472134e+00
-1.296178e+00
-1.090755e+00
-8.660781e-01
-6.341232e-01
-4.076863e-01
-1.993214e-01
-2.027413e-02
1.204770e-01
2.169702e-01
2.667222e-01
2.708627e-01
2.339392e-01
1.634278e-01
6.901412e-02
-3.826988e-02
-1.469622e-01
-2.460513e-01
-3.257478e-01
-3.780947e-01
-3.973886e-01
-3.804084e-01
-3.264660e-01
-2.373061e-01
-1.168846e-01
2.894496e-02
1.928155e-01
3.662847e-01
5.403115e-01
7.057555e-01
8.538761e-01
9.768041e-01
1.067951e+00
1.122329e+00
1.136749e+00
1.109899e+00
1.042286e+00
9.360856e-01
7.948955e-01
6.234576e-01
4.273625e-01
2.127748e-01
-1.380175e-02
-2.457086e-01
-4.762679e-01
-6.988798e-01
-9.071005e-01
-1.094723e+00
-1.255882e+00
-1.385184e+00
-1.477877e+00
-1.530036e+00
-1.538735e+00
-1.502209e+00
-1.419965e+00
-1.292850e+00
-1.123079e+00
-9.142287e-01
-6.712036e-01
-4.001745e-01
-1.084760e-01
1.955483e-01
5.027660e-01
8.035469e-01
1.088116e+00
1.346958e+00
1.571240e+00
1.753249e+00
1.886804e+00
1.967633e+00
1.993689e+00
1.965381e+00
1.885681e+00
1.760089e+00
1.596412e+00
1.404355e+00
1.194928e+00
9.796958e-01
7.699254e-01
5.757084e-01
4.051321e-01
2.635904e-01
1.533085e-01
7.314439e-02
1.870548e-02
-1.720959e-02
-4.386586e-02
-7.160237e-02
-1.106891e-01
-1.701488e-01
-2.566757e-01
-3.737821e-01
-5.212820e-01
-6.951847e-01
-8.880225e-01
-1.089578e+00
-1.287930e+00
-1.470686e+00
-1.626258e+00
-1.745024e+00
-1.820232e+00
-1.848555e+00
-1.830232e+00
-1.768800e+00
-1.670469e+00
-1.543233e+00
-1.395858e+00
-1.236868e+00
-1.073690e+00
-9.120327e-01
-7.555907e-01
-6.060624e-01
-4.634637e-01
-3.266544e-01
-1.939794e-01
-6.391621e-02
6.437553e-02
1.906828e-01
3.135993e-01
4.306296e-01
5.385125e-01
6.337022e-01
7.129225e-01
7.736955e-01
8.147557e-01
8.362807e-01
8.399023e-01
8.285058e-01
8.058547e-01
7.761107e-01
7.433280e-01
7.110020e-01
6.817354e-01
6.570639e-01
6.374518e-01
6.224453e-01
6.109457e-01
6.015538e-01
5.929282e-01
5.841036e-01
5.747244e-01
5.651622e-01
5.565059e-01
5.504306e-01
5.489735e-01
5.542536e-01
5.681802e-01
5.921902e-01
6.270459e-01
6.727121e-01
7.283226e-01
7.922370e-01
8.621834e-01
9.354785e-01
1.009310e+00
1.081051e+00
1.148580e+00
1.210555e+00
1.266595e+00
1.317346e+00
1.364391e+00
1.410010e+00
1.456805e+00
1.507236e+00
1.563118e+00
1.625146e+00
1.692520e+00
1.762723e+00
1.831503e+00
1.893066e+00
1.940487e+00
1.966293e+00
1.963155e+00
1.924621e+00
1.845801e+00
1.723933e+00
1.558768e+00
1.352742e+00
1.110920e+00
8.407189e-01
5.514422e-01
2.536600e-01
-4.150252e-02
-3.231059e-01
-5.810931e-01
-8.068740e-01
-9.937385e-01
-1.137066e+00
-1.234328e+00
-1.284907e+00
-1.289799e+00
-1.251254e+00
-1.172450e+00
-1.057239e+00
-9.100111e-01
-7.356806e-01
-5.397602e-01
-3.284802e-01
-1.088866e-01
1.111411e-01
3.230048e-01
5.176647e-01
6.860810e-01
8.197955e-01
9.115956e-01
9.561849e-01
9.507688e-01
8.954704e-01
7.935083e-01
6.510994e-01
4.770863e-01
2.823256e-01
7.889604e-02
-1.207940e-01
-3.049190e-01
-4.630902e-01
-5.870783e-01
-6.713428e-01
-7.133183e-01
-7.134247e-01
-6.747951e-01
-6.027484e-01
-5.040689e-01
-3.861899e-01
-2.563945e-01
-1.211447e-01
1.437299e-02
1.464406e-01
2.727465e-01
3.921158e-01
5.041127e-01
6.086053e-01
7.053718e-01
7.938093e-01
8.727802e-01
9.406075e-01
9.952092e-01
1.034347e+00
1.055953e+00
1.058480e+00
1.041233e+00
1.004616e+00
9.502531e-01
8.809554e-01
8.005349e-01
7.134845e-01
6.245785e-01
5.384570e-01
4.592609e-01
3.903709e-01
3.342865e-01
2.926498e-01
2.663967e-01
2.559940e-01
2.617104e-01
2.838601e-01
3.229656e-01
3.797955e-01
4.552535e-01
5.501192e-01
6.646672e-01
7.982188e-01
9.486957e-01
1.112255e+00
1.283079e+00
1.453377e+00
1.613635e+00
1.753107e+00
1.860537e+00
1.925041e+00
1.937083e+00
1.889433e+00
1.778011e+00
1.602509e+00
1.366711e+00
1.078470e+00
7.493243e-01
3.937985e-01
2.846388e-02
-3.291586e-01
-6.617419e-01
-9.532502e-01
-1.189907e+00
-1.360973e+00
-1.459296e+00
-1.481606e+00
-1.428577e+00
-1.304634e+00
-1.117581e+00
-8.780457e-01
-5.988095e-01
-2.940656e-01
2.135505e-02
3.327423e-01
6.262116e-01
8.893208e-01
1.111568e+00
1.284747e+00
1.403153e+00
1.463637e+00
1.465528e+00
1.410482e+00
1.302267e+00
1.146577e+00
9.508553e-01
7.241751e-01
4.771171e-01
2.216137e-01
-2.931037e-02
-2.619548e-01
-4.625497e-01
-6.180483e-01
-7.170596e-01
-7.508432e-01
-7.142549e-01
-6.065257e-01
-4.317573e-01
-1.990437e-01
7.783816e-02
3.811782e-01
6.904819e-01
9.839308e-01
1.240026e+00
1.439263e+00
1.565679e+00
1.608120e+00
1.561101e+00
1.425180e+00
1.206824e+00
9.177732e-01
5.740062e-01
1.944062e-01
-2.007160e-01
-5.910951e-01
-9.578454e-01
-1.284543e+00
-1.557991e+00
-1.768631e+00
-1.910628e+00
-1.981667e+00
-1.982549e+00
-1.916662e+00
-1.789431e+00
-1.607811e+00
-1.379883e+00
-1.114569e+00
-8.214666e-01
-5.107696e-01
-1.932249e-01
1.199313e-01
4.171129e-01
6.866415e-01
9.171454e-01
1.098094e+00
1.220438e+00
1.277288e+00
1.264571e+00
1.181559e+00
1.031204e+00
8.202057e-01
5.587789e-01
2.601096e-01
-6.046213e-02
-3.864762e-01
-7.015123e-01
-9.903726e-01
-1.240176e+00
-1.441266e+00
-1.587832e+00
-1.678203e+00
-1.714764e+00
-1.703510e+00
-1.653285e+00
-1.574775e+00
-1.479360e+00
-1.377949e+00
-1.279907e+00
-1.192209e+00
-1.118883e+00
-1.060821e+00
-1.015950e+00
-9.797402e-01
-9.459665e-01
-9.076272e-01
-8.578981e-01
-7.910113e-01
-7.029622e-01
-5.919822e-01
-4.587449e-01
-3.063135e-01
-1.398639e-01
3.375880e-02
2.065830e-01
3.700840e-01
5.157311e-01
6.354667e-01
7.220940e-01
7.695683e-01
7.732039e-01
7.298181e-01
6.378433e-01
4.974366e-01
3.106093e-01
8.138074e-02
-1.840641e-01
-4.772581e-01
-7.874403e-01
-1.101721e+00
-1.405482e+00
-1.683035e+00
-1.918541e+00
-2.097116e+00
-2.206043e+00
-2.235950e+00
-2.181833e+00
-2.043779e+00
-1.827299e+00
-1.543185e+00
-1.206900e+00
-8.375216e-01
-4.563556e-01
-8.533264e-02
2.546383e-01
5.452118e-01
7.719035e-01
9.250387e-01
1.000289e+00
9.987717e-01
9.267291e-01
7.948282e-01
6.171585e-01
4.100167e-01
1.905881e-01
-2.436383e-02
-2.196852e-01
-3.828031e-01
-5.044054e-01
-5.787916e-01
-6.038935e-01
-5.810056e-01
-5.142957e-01
-4.101909e-01
-2.767377e-01
-1.230270e-01
4.125838e-02
2.061501e-01
3.615745e-01
4.974613e-01
6.038499e-01
6.710666e-01
6.900228e-01
6.526564e-01
5.525020e-01
3.853411e-01
1.498613e-01
-1.517626e-01
-5.134551e-01
-9.250723e-01
-1.372541e+00
-1.838336e+00
-2.302282e+00
-2.742653e+00
-3.137475e+00
-3.465936e+00
-3.709797e+00
-3.854672e+00
-3.891085e+00
-3.815226e+00
-3.629322e+00
-3.341614e+00
-2.965924e+00
-2.520836e+00
-2.028548e+00
-1.513472e+00
-1.000701e+00
-5.144355e-01
-7.651201e-02
2.948617e-01
5.860811e-01
7.887585e-01
8.999515e-01
9.220038e-01
8.620318e-01
7.311065e-01
5.432071e-01
3.140340e-01
5.978345e-02
-2.040115e-01
-4.634722e-01
-7.071161e-01
-9.262951e-01
-1.115317e+00
-1.271278e+00
-1.393671e+00
-1.483857e+00
-1.544500e+00
-1.579055e+00
-1.591364e+00
-1.585405e+00
-1.565173e+00
-1.534666e+00
-1.497915e+00
-1.458988e+00
-1.421919e+00
-1.390527e+00
-1.368105e+00
-1.357022e+00
-1.358285e+00
-1.371134e+00
-1.392756e+00
-1.418205e+00
-1.440564e+00
-1.451384e+00
-1.441366e+00
-1.401233e+00
-1.322688e+00
-1.199353e+00
-1.027560e+00
-8.069185e-01
-5.405537e-01
-2.350209e-01
1.001133e-01
4.529578e-01
8.101660e-01
1.157886e+00
1.482690e+00
1.772395e+00
2.016707e+00
2.207678e+00
2.339941e+00
2.410782e+00
2.420064e+00
2.370060e+00
2.265226e+00
2.111952e+00
1.918300e+00
1.693723e+00
1.448757e+00
1.194685e+00
9.431320e-01
7.056244e-01
4.930977e-01
3.153816e-01
1.806864e-01
9.512055e-02
6.227541e-02
8.290981e-02
1.547675e-01
2.725527e-01
4.280799e-01
6.106032e-01
8.073162e-01
1.004007e+00
1.185836e+00
1.338206e+00
1.447674e+00
1.502856e+00
1.495259e+00
1.419978e+00
1.276185e+00
1.067361e+00
8.012243e-01
4.893452e-01
1.464651e-01
-2.104370e-01
-5.632570e-01
-8.939720e-01
-1.185847e+00
-1.424551e+00
-1.599098e+00
-1.702547e+00
-1.732409e+00
-1.690725e+00
-1.583815e+00
-1.421721e+00
-1.217379e+00
-9.856180e-01
-7.420593e-01
-5.020280e-01
-2.795618e-01
-8.659683e-02
6.762354e-02
1.768935e-01
2.381496e-01
2.513595e-01
2.192337e-01
1.468040e-01
4.091580e-02
-9.032348e-02
-2.380982e-01
-3.934070e-01
-5.475278e-01
-6.924069e-01
-8.209682e-01
-9.273457e-01
-1.007050e+00
-1.057087e+00
-1.076030e+00
-1.064070e+00
-1.023022e+00
-9.562882e-01
-8.687625e-01
-7.666556e-01
-6.572270e-01
-5.484149e-01
-4.483723e-01
-3.649284e-01
-3.050166e-01
-2.741198e-01
-2.757911e-01
-3.113021e-01
-3.794640e-01
-4.766444e-01
-5.969894e-01
-7.328379e-01
-8.753007e-01
-1.014958e+00
-1.142619e+00
-1.250064e+00
-1.330701e+00
-1.380058e+00
-1.396039e+00
-1.378916e+00
-1.331056e+00
-1.256401e+00
-1.159789e+00
-1.046191e+00
-9.199829e-01
-7.843315e-01
-6.407923e-01
-4.891507e-01
-3.275294e-01
-1.527408e-01
3.916474e-02
2.522266e-01
4.898611e-01
7.541946e-01
1.045520e+00
1.361933e+00
1.699191e+00
2.050797e+00
2.408294e+00
2.761745e+00
3.100336e+00
3.413044e+00
3.689317e+00
3.919694e+00
4.096316e+00
4.213303e+00
4.266953e+00
4.255768e+00
4.180322e+00
4.043006e+00
3.847697e+00
3.599411e+00
3.304000e+00
2.967941e+00
2.598212e+00
2.202282e+00
1.788145e+00
1.364367e+00
9.400747e-01
5.248451e-01
1.284438e-01
-2.395760e-01
-5.703955e-01
-8.565185e-01
-1.092349e+00
-1.274684e+00
-1.403045e+00
-1.479800e+00
-1.510053e+00
-1.501303e+00
-1.462897e+00
-1.405346e+00
-1.339546e+00
-1.275988e+00
-1.224012e+00
-1.191170e+00
-1.182747e+00
-1.201465e+00
-1.247402e+00
-1.318132e+00
-1.409065e+00
-1.513955e+00
-1.625536e+00
-1.736213e+00
-1.838752e+00
-1.926912e+00
-1.995965e+00
-2.043074e+00
-2.067508e+00
-2.070692e+00
-2.056077e+00
-2.028861e+00
-1.995557e+00
-1.963445e+00
-1.939930e+00
-1.931860e+00
-1.944857e+00
-1.982711e+00
-2.046927e+00
-2.136457e+00
-2.247663e+00
-2.374518e+00
-2.509022e+00
-2.641770e+00
-2.762629e+00
-2.861433e+00
-2.928646e+00
-2.955963e+00
-2.936798e+00
-2.866676e+00
-2.743495e+00
-2.567671e+00
-2.342153e+00
-2.072298e+00
-1.765630e+00
-1.431479e+00
-1.080539e+00
-7.243623e-01
-3.748317e-01
-4.362216e-02
2.583191e-01
5.212601e-01
7.371179e-01
8.998130e-01
1.005518e+00
1.052777e+00
1.042474e+00
9.776573e-01
8.632298e-01
7.055312e-01
5.118557e-01
2.899400e-01
4.746338e-02
-2.084019e-01
-4.713499e-01
-7.361747e-01
-9.988459e-01
-1.256411e+00
-1.506732e+00
-1.748095e+00
-1.978761e+00
-2.196531e+00
-2.398428e+00
-2.580538e+00
-2.738056e+00
-2.865530e+00
-2.957275e+00
-3.007893e+00
-3.012851e+00
-2.969035e+00
-2.875227e+00
-2.732436e+00
-2.544038e+00
-2.315696e+00
-2.055053e+00
-1.771217e+00
-1.474103e+00
-1.173702e+00
-8.793713e-01
-5.992200e-01
-3.396637e-01
-1.051763e-01
1.017540e-01
2.804872e-01
4.319545e-01
5.582925e-01
6.624425e-01
7.477641e-01
8.177029e-01
8.755421e-01
9.242525e-01
9.664401e-01
1.004376e+00
1.040077e+00
1.075409e+00
1.112156e+00
1.152046e+00
1.196700e+00
1.247514e+00
1.305490e+00
1.371042e+00
1.443825e+00
1.522606e+00
1.605217e+00
1.688617e+00
1.769042e+00
1.842271e+00
1.903965e+00
1.950054e+00
1.977156e+00
1.982958e+00
1.966536e+00
1.928565e+00
1.871369e+00
1.798803e+00
1.715951e+00
1.628651e+00
1.542915e+00
1.464280e+00
1.397200e+00
1.344525e+00
1.307155e+00
1.283907e+00
1.271622e+00
1.265502e+00
1.259646e+00
1.247743e+00
1.223823e+00
1.182996e+00
1.122097e+00
1.040140e+00
9.385433e-01
8.210808e-01
6.935530e-01
5.632115e-01
4.379846e-01
3.255909e-01
2.326395e-01
1.638300e-01
1.213568e-01
1.046034e-01
1.101743e-01
1.322648e-01
1.633230e-01
1.949131e-01
2.186641e-01
2.271844e-01
2.148334e-01
1.782706e-01
1.167384e-01
3.206786e-02
-7.157131e-02
-1.881338e-01
-3.103134e-01
-4.302398e-01
-5.401807e-01
-6.331800e-01
-7.035664e-01
-7.472914e-01
-7.620742e-01
-7.473607e-01
-7.041265e-01
-6.345762e-01
-5.417990e-01
-4.294443e-01
-3.014638e-01
-1.619505e-01
-1.507392e-02
1.349105e-01
2.836194e-01
4.265143e-01
5.589316e-01
6.762002e-01
7.738565e-01
8.479477e-01
8.953954e-01
9.143762e-01
9.046672e-01
8.679022e-01
8.076875e-01
7.295420e-01
6.406424e-01
5.493775e-01
4.647395e-01
3.956001e-01
3.499359e-01
3.340806e-01
3.520827e-01
4.052454e-01
4.919087e-01
6.075131e-01
7.449517e-01
8.951870e-01
1.048074e+00
1.193305e+00
1.321366e+00
1.424398e+00
1.496852e+00
1.535863e+00
1.541290e+00
1.515430e+00
1.462467e+00
1.387725e+00
1.296872e+00
1.195174e+00
1.086926e+00
9.751124e-01
8.613601e-01
7.461416e-01
6.291960e-01
5.100762e-01
3.887214e-01
2.659540e-01
1.438123e-01
2.565927e-02
-8.395594e-02
-1.796681e-01
-2.558466e-01
-3.072494e-01
-3.296908e-01
-3.206304e-01
-2.796015e-01
-2.084220e-01
-1.111557e-01
6.173725e-03
1.360794e-01
2.702586e-01
4.003087e-01
5.184232e-01
6.179881e-01
6.940111e-01
7.433481e-01
7.647164e-01
7.585184e-01
7.265191e-01
6.714353e-01
5.964969e-01
5.050329e-01
4.001238e-01
2.843494e-01
1.596502e-01
2.731085e-02
-1.119338e-01
-2.576832e-01
-4.095720e-01
-5.669318e-01
-7.284655e-01
-8.919932e-01
-1.054320e+00
-1.211260e+00
-1.357817e+00
-1.488517e+00
-1.597828e+00
-1.680637e+00
-1.732695e+00
-1.750994e+00
-1.734019e+00
-1.681851e+00
-1.596119e+00
-1.479798e+00
-1.336891e+00
-1.172033e+00
-9.900614e-01
-7.956089e-01
-5.927726e-01
-3.848951e-01
-1.744883e-01
3.669654e-02
2.474673e-01
4.568962e-01
6.639809e-01
8.673179e-01
1.064840e+00
1.253656e+00
1.430024e+00
1.589445e+00
1.726897e+00
1.837144e+00
1.915135e+00
1.956405e+00
1.957490e+00
1.916283e+00
1.832329e+00
1.707024e+00
1.543697e+00
1.347578e+00
1.125623e+00
8.862091e-01
6.387061e-01
3.929616e-01
1.587361e-01
-5.484591e-02
-2.397715e-01
-3.894909e-01
-4.991174e-01
-5.654732e-01
-5.870091e-01
-5.636382e-01
-4.965346e-01
-3.879382e-01
-2.409966e-01
-5.965945e-02
1.513756e-01
3.866717e-01
6.400349e-01
9.044903e-01
1.172280e+00
1.434915e+00
1.683309e+00
1.908022e+00
2.099617e+00
2.249121e+00
2.348558e+00
2.391502e+00
2.373589e+00
2.292939e+00
2.150438e+00
1.949849e+00
1.697727e+00
1.403160e+00
1.077314e+00
7.328407e-01
3.831612e-01
4.167779e-02
-2.790291e-01
-5.679638e-01
-8.163751e-01
-1.018254e+00
-1.170617e+00
-1.273553e+00
-1.330009e+00
-1.345362e+00
-1.326803e+00
-1.282637e+00
-1.221555e+00
-1.151986e+00
-1.081580e+00
-1.016848e+00
-9.629837e-01
-9.238178e-01
-9.018761e-01
-8.984906e-01
-9.139237e-01
-9.474823e-01
-9.976145e-01
-1.061997e+00
-1.137627e+00
-1.220941e+00
-1.307961e+00
-1.394497e+00
-1.476366e+00
-1.549659e+00
-1.610998e+00
-1.657790e+00
-1.688432e+00
-1.702451e+00
-1.700551e+00
-1.684547e+00
-1.657175e+00
-1.621795e+00
-1.582005e+00
-1.541208e+00
-1.502195e+00
-1.466802e+00
-1.435691e+00
-1.408303e+00
-1.382990e+00
-1.357312e+00
-1.328477e+00
-1.293833e+00
-1.251373e+00
-1.200164e+00
-1.140655e+00
-1.074807e+00
-1.006037e+00
-9.389597e-01
-8.789615e-01
-8.316395e-01
-8.021819e-01
-7.947605e-01
-8.120174e-01
-8.547156e-01
-9.215987e-01
-1.009474e+00
-1.113507e+00
-1.227674e+00
-1.345324e+00
-1.459773e+00
-1.564855e+00
-1.655376e+00
-1.727434e+00
-1.778558e+00
-1.807688e+00
-1.814996e+00
-1.801598e+00
-1.769209e+00
-1.719785e+00
-1.655212e+00
-1.577075e+00
-1.486546e+00
-1.384386e+00
-1.271062e+00
-1.146953e+00
-1.012602e+00
-8.689614e-01
-7.175997e-01
-5.608184e-01
-4.016617e-01
-2.438122e-01
-9.138383e-02
5.136383e-02
1.803562e-01
2.920404e-01
3.836911e-01
4.536496e-01
5.014702e-01
5.279527e-01
5.350516e-01
5.256594e-01
5.032751e-01
4.715786e-01
4.339508e-01
3.929900e-01
3.500887e-01
3.051384e-01
2.564201e-01
2.007218e-01
1.336862e-01
5.036350e-02
-5.409880e-02
-1.837161e-01
-3.409789e-01
-5.263105e-01
-7.377443e-01
-9.708627e-01
-1.219004e+00
-1.473708e+00
-1.725332e+00
-1.963768e+00
-2.179154e+00
-2.362512e+00
-2.506232e+00
-2.604382e+00
-2.652829e+00
-2.649227e+00
-2.592888e+00
-2.484648e+00
-2.326736e+00
-2.122726e+00
-1.877538e+00
-1.597500e+00
-1.290395e+00
-9.654527e-01
-6.332180e-01
-3.052697e-01
6.222262e-03
2.890748e-01
5.317573e-01
7.240782e-01
8.578285e-01
9.273223e-01
9.297896e-01
8.655940e-01
7.382596e-01
5.543085e-01
3.229219e-01
5.544832e-02
-2.352042e-01
-5.352518e-01
-8.307509e-01
-1.108309e+00
-1.355754e+00
-1.562738e+00
-1.721247e+00
-1.825983e+00
-1.874604e+00
-1.867775e+00
-1.809028e+00
-1.704418e+00
-1.561993e+00
-1.391132e+00
-1.201806e+00
-1.003828e+00
-8.061830e-01
-6.164723e-01
-4.405354e-01
-2.822499e-01
-1.435146e-01
-2.439232e-02
7.662110e-02
1.622425e-01
2.360063e-01
3.018710e-01
3.638609e-01
4.257666e-01
4.909107e-01
5.619737e-01
6.408632e-01
7.286103e-01
8.252811e-01
9.299006e-01
1.040399e+00
1.153593e+00
1.265230e+00
1.370092e+00
1.462185e+00
1.535008e+00
1.581889e+00
1.596392e+00
1.572765e+00
1.506420e+00
1.394403e+00
1.235825e+00
1.032200e+00
7.876511e-01
5.089335e-01
2.052396e-01
-1.122144e-01
-4.308113e-01
-7.373154e-01
-1.018747e+00
-1.263265e+00
-1.460983e+00
-1.604626e+00
-1.689990e+00
-1.716154e+00
-1.685442e+00
-1.603127e+00
-1.476937e+00
-1.316393e+00
-1.132067e+00
-9.348131e-01
-7.350583e-01
-5.422018e-01
-3.641572e-01
-2.070559e-01
-7.510633e-02
2.940568e-02
1.060015e-01
1.558035e-01
1.812634e-01
1.858501e-01
1.737198e-01
1.493916e-01
1.174498e-01
8.228921e-02
4.791147e-02
1.777027e-02
-5.345146e-03
-1.940383e-02
-2.321796e-02
-1.652398e-02
-5.353931e-05
2.442347e-02
5.410887e-02
8.526368e-02
1.133907e-01
1.335158e-01
1.405559e-01
1.297459e-01
9.708227e-02
3.973876e-02
-4.359742e-02
-1.525089e-01
-2.847821e-01
-4.365048e-01
-6.023205e-01
-7.758119e-01
-9.499706e-01
-1.117698e+00
-1.272281e+00
-1.407797e+00
-1.519405e+00
-1.603516e+00
-1.657822e+00
-1.681220e+00
-1.673627e+00
-1.635740e+00
-1.568761e+00
-1.474143e+00
-1.353387e+00
-1.207933e+00
-1.039183e+00
-8.486395e-01
-6.381756e-01
-4.103682e-01
-1.688576e-01
8.134738e-02
3.336839e-01
5.800281e-01
8.109069e-01
1.015942e+00
1.184514e+00
1.306595e+00
1.373687e+00
1.379759e+00
1.322074e+00
1.201797e+00
1.024276e+00
7.989432e-01
5.388030e-01
2.595470e-01
-2.163504e-02
-2.874305e-01
-5.218318e-01
-7.114818e-01
-8.468122e-01
-9.228685e-01
-9.397497e-01
-9.026142e-01
-8.212460e-01
-7.092103e-01
-5.826686e-01
-4.589594e-01
-3.550806e-01
-2.862200e-01
-2.644790e-01
-2.979094e-01
-3.899481e-01
-5.392846e-01
-7.401473e-01
-9.829525e-01
-1.255223e+00
-1.542662e+00
-1.830272e+00
-2.103401e+00
-2.348632e+00
-2.554459e+00
-2.711716e+00
-2.813768e+00
-2.856506e+00
-2.838194e+00
-2.759250e+00
-2.622022e+00
-2.430608e+00
-2.190740e+00
-1.909731e+00
-1.596442e+00
-1.261207e+00
-9.156708e-01
-5.724811e-01
-2.448034e-01
5.432332e-02
3.127583e-01
5.200823e-01
6.683814e-01
7.528938e-01
7.724297e-01
7.295038e-01
6.301513e-01
4.834413e-01
3.007363e-01
9.477330e-02
-1.213409e-01
-3.351293e-01
-5.356527e-01
-7.142543e-01
-8.650860e-01
-9.853773e-01
-1.075425e+00
-1.138300e+00
-1.179304e+00
-1.205209e+00
-1.223372e+00
-1.240808e+00
-1.263332e+00
-1.294865e+00
-1.336999e+00
-1.388845e+00
-1.447214e+00
-1.507069e+00
-1.562226e+00
-1.606179e+00
-1.632989e+00
-1.638096e+00
-1.618998e+00
-1.575701e+00
-1.510905e+00
-1.429910e+00
-1.340257e+00
-1.251131e+00
-1.172607e+00
-1.114789e+00
-1.086946e+00
-1.096711e+00
-1.149418e+00
-1.247615e+00
-1.390798e+00
-1.575348e+00
-1.794669e+00
-2.039508e+00
-2.298422e+00
-2.558354e+00
-2.805301e+00
-3.025011e+00
-3.203702e+00
-3.328733e+00
-3.389220e+00
-3.376560e+00
-3.284858e+00
-3.111254e+00
-2.856155e+00
-2.523386e+00
-2.120243e+00
-1.657439e+00
-1.148906e+00
-6.114097e-01
-6.395679e-02
4.730327e-01
9.787462e-01
1.433142e+00
1.818165e+00
2.118899e+00
2.324568e+00
2.429277e+00
2.432436e+00
2.338828e+00
2.158314e+00
1.905185e+00
1.597217e+00
1.254488e+00
8.980462e-01
5.485372e-01
2.248824e-01
-5.687647e-02
-2.844901e-01
-4.501079e-01
-5.505436e-01
-5.871932e-01
-5.656269e-01
-4.948972e-01
-3.866304e-01
-2.539815e-01
-1.105469e-01
3.066726e-02
1.581321e-01
2.624632e-01
3.368246e-01
3.770587e-01
3.815615e-01
3.509549e-01
2.876190e-01
1.951547e-01
7.784210e-02
-5.985195e-02
-2.136753e-01
-3.798732e-01
-5.553386e-01
-7.376280e-01
-9.248603e-01
-1.115527e+00
-1.308258e+00
-1.501591e+00
-1.693785e+00
-1.882722e+00
-2.065882e+00
-2.240410e+00
-2.403210e+00
-2.551057e+00
-2.680674e+00
-2.788771e+00
-2.872038e+00
-2.927128e+00
-2.950645e+00
-2.939187e+00
-2.889454e+00
-2.798445e+00
-2.663732e+00
-2.483795e+00
-2.258408e+00
-1.989020e+00
-1.679113e+00
-1.334476e+00
-9.633504e-01
-5.763970e-01
-1.864362e-01
1.920565e-01
5.437021e-01
8.531769e-01
1.106310e+00
1.291214e+00
1.399331e+00
1.426265e+00
1.372288e+00
1.242458e+00
1.046294e+00
7.970526e-01
5.106597e-01
2.044168e-01
-1.043910e-01
-3.998394e-01
-6.685293e-01
-9.004610e-01
-1.089539e+00
-1.233669e+00
-1.334460e+00
-1.396571e+00
-1.426791e+00
-1.432970e+00
-1.422927e+00
-1.403465e+00
-1.379592e+00
-1.354059e+00
-1.327223e+00
-1.297254e+00
-1.260629e+00
-1.212850e+00
-1.149258e+00
-1.065852e+00
-9.600018e-01
-8.309530e-01
-6.800837e-01
-5.108738e-01
-3.286103e-01
-1.398730e-01
4.811995e-02
2.282187e-01
3.940009e-01
5.402973e-01
6.635144e-01
7.617157e-01
8.344598e-01
8.824331e-01
9.069478e-01
9.093971e-01
8.907670e-01
8.512900e-01
7.903014e-01
7.063240e-01
5.973697e-01
4.614185e-01
2.970073e-01
1.038497e-01
-1.166003e-01
-3.607259e-01
-6.225421e-01
-8.937609e-01
-1.164153e+00
-1.422193e+00
-1.655928e+00
-1.853985e+00
-2.006591e+00
-2.106491e+00
-2.149643e+00
-2.135616e+00
-2.067642e+00
-1.952317e+00
-1.799004e+00
-1.619008e+00
-1.424633e+00
-1.228215e+00
-1.041260e+00
-8.737301e-01
-7.335528e-01
-6.263428e-01
-5.553295e-01
-5.214487e-01
-5.235589e-01
-5.587400e-01
-6.226438e-01
-7.098678e-01
-8.143299e-01
-9.296207e-01
-1.049311e+00
-1.167199e+00
-1.277475e+00
-1.374812e+00
-1.454395e+00
-1.511900e+00
-1.543478e+00
-1.545773e+00
-1.516015e+00
-1.452204e+00
-1.353388e+00
-1.220009e+00
-1.054258e+00
-8.603852e-01
-6.448752e-01
-4.164321e-01
-1.857208e-01
3.514957e-02
2.333807e-01
3.964217e-01
5.129995e-01
5.741359e-01
5.740382e-01
5.107602e-01
3.865560e-01
2.078764e-01
-1.500010e-02
-2.686747e-01
-5.376094e-01
-8.052875e-01
-1.055438e+00
-1.273201e+00
-1.446121e+00
-1.564867e+00
-1.623629e+00
-1.620177e+00
-1.555592e+00
-1.433763e+00
-1.260725e+00
-1.043941e+00
-7.916486e-01
-5.123346e-01
-2.144049e-01
9.394582e-02
4.046810e-01
7.097495e-01
1.000874e+00
1.269393e+00
1.506244e+00
1.702132e+00
1.847933e+00
1.935265e+00
1.957204e+00
1.909012e+00
1.788790e+00
1.597938e+00
1.341347e+00
1.027279e+00
6.669349e-01
2.737471e-01
-1.375182e-01
-5.517654e-01
-9.545651e-01
-1.333042e+00
-1.676562e+00
-1.977168e+00
-2.229723e+00
-2.431789e+00
-2.583264e+00
-2.685877e+00
-2.742595e+00
-2.757054e+00
-2.733064e+00
-2.674251e+00
-2.583849e+00
-2.464656e+00
-2.319115e+00
-2.149502e+00
-1.958158e+00
-1.747738e+00
-1.521403e+00
-1.282928e+00
-1.036689e+00
-7.875111e-01
-5.403855e-01
-3.000965e-01
-7.080464e-02
1.443412e-01
3.434937e-01
5.262419e-01
6.935558e-01
8.475374e-01
9.910034e-01
1.126956e+00
1.258015e+00
1.385892e+00
1.510992e+00
1.632186e+00
1.746809e+00
1.850856e+00
1.939372e+00
2.006947e+00
2.048273e+00
2.058664e+00
2.034510e+00
1.973589e+00
1.875244e+00
1.740400e+00
1.571456e+00
1.372046e+00
1.146737e+00
9.006706e-01
6.392048e-01
3.675829e-01
9.066591e-02
-1.872463e-01
-4.624855e-01
-7.319684e-01
-9.930389e-01
-1.243224e+00
-1.479948e+00
-1.700254e+00
-1.900611e+00
-2.076851e+00
-2.224264e+00
-2.337878e+00
-2.412866e+00
-2.445053e+00
-2.431445e+00
-2.370702e+00
-2.263509e+00
-2.112785e+00
-1.923704e+00
-1.703522e+00
-1.461214e+00
-1.206955e+00
-9.514967e-01
-7.054898e-01
-4.788360e-01
-2.801201e-01
-1.161758e-01
8.185432e-03
9.027443e-02
1.294615e-01
1.269767e-01
8.560942e-02
9.353021e-03
-9.695698e-02
-2.279653e-01
-3.780466e-01
-5.414686e-01
-7.124767e-01
-8.853312e-01
-1.054338e+00
-1.213917e+00
-1.358739e+00
-1.483938e+00
-1.585389e+00
-1.660006e+00
-1.706014e+00
-1.723145e+00
-1.712707e+00
-1.677520e+00
-1.621700e+00
-1.550331e+00
-1.469048e+00
-1.383583e+00
-1.299320e+00
-1.220895e+00
-1.151893e+00
-1.094645e+00
-1.050173e+00
-1.018260e+00
-9.976494e-01
-9.863305e-01
-9.818814e-01
-9.818031e-01
-9.838087e-01
-9.860279e-01
-9.871134e-01
-9.862492e-01
-9.830759e-01
-9.775546e-01
-9.697898e-01
-9.598315e-01
-9.474771e-01
-9.320922e-01
-9.124752e-01
-8.867882e-01
-8.525767e-01
-8.068903e-01
-7.465073e-01
-6.682519e-01
-5.693782e-01
-4.479821e-01
-3.033944e-01
-1.365001e-01
5.006514e-02
2.518803e-01
4.628875e-01
6.757174e-01
8.821612e-01
1.073738e+00
1.242291e+00
1.380545e+00
1.482575e+00
1.544127e+00
1.562798e+00
1.538056e+00
1.471133e+00
1.364825e+00
1.223228e+00
1.051454e+00
8.553461e-01
6.412156e-01
4.156124e-01
1.851408e-01
-4.367302e-02
-2.644560e-01
-4.710102e-01
-6.572959e-01
-8.174048e-01
-9.455627e-01
-1.036204e+00
-1.084148e+00
-1.084895e+00
-1.035026e+00
-9.326674e-01
-7.779702e-01
-5.735292e-01
-3.246808e-01
-3.961823e-02
2.707202e-01
5.930163e-01
9.121952e-01
1.212280e+00
1.477428e+00
1.693056e+00
1.846961e+00
1.930311e+00
1.938407e+00
1.871126e+00
1.733015e+00
1.533008e+00
1.283808e+00
1.001000e+00
7.019576e-01
4.046618e-01
1.265063e-01
-1.168000e-01
-3.121570e-01
-4.497601e-01
-5.235110e-01
-5.311465e-01
-4.741059e-01
-3.571817e-01
-1.880083e-01
2.355405e-02
2.660940e-01
5.273443e-01
7.948742e-01
1.056757e+00
1.302194e+00
1.522059e+00
1.709346e+00
1.859478e+00
1.970451e+00
2.042810e+00
2.079450e+00
2.085275e+00
2.066723e+00
2.031210e+00
1.986513e+00
1.940119e+00
1.898584e+00
1.866924e+00
1.848092e+00
1.842595e+00
1.848315e+00
1.860562e+00
1.872398e+00
1.875228e+00
1.859576e+00
1.816015e+00
1.736110e+00
1.613303e+00
1.443637e+00
1.226264e+00
9.636745e-01
6.616568e-01
3.289644e-01
-2.326648e-02
-3.823098e-01
-7.347862e-01
-1.067658e+00
-1.369191e+00
-1.629790e+00
-1.842629e+00
-2.004016e+00
-2.113473e+00
-2.173519e+00
-2.189206e+00
-2.167456e+00
-2.116272e+00
-2.043931e+00
-1.958222e+00
-1.865833e+00
-1.771937e+00
-1.680011e+00
-1.591883e+00
-1.507984e+00
-1.427731e+00
-1.349992e+00
-1.273555e+00
-1.197558e+00
-1.121819e+00
-1.047069e+00
-9.750367e-01
-9.083933e-01
-8.505405e-01
-8.052495e-01
-7.761735e-01
-7.662785e-01
-7.772597e-01
-8.090247e-01
-8.593299e-01
-9.236414e-01
-9.952666e-01
-1.065769e+00
-1.125635e+00
-1.165120e+00
-1.175191e+00
-1.148422e+00
-1.079769e+00
-9.671014e-01
-8.114473e-01
-6.169402e-01
-3.904821e-01
-1.411891e-01
1.203075e-01
3.826150e-01
6.343094e-01
8.645735e-01
1.063701e+00
1.223444e+00
1.337222e+00
1.400212e+00
1.409371e+00
1.363443e+00
1.262981e+00
1.110413e+00
9.101340e-01
6.685970e-01
3.943381e-01
9.787890e-02
-2.085572e-01
-5.115453e-01
-7.971758e-01
-1.051945e+00
-1.263742e+00
-1.422826e+00
-1.522684e+00
-1.560656e+00
-1.538253e+00
-1.461112e+00
-1.338577e+00
-1.182941e+00
-1.008394e+00
-8.297901e-01
-6.613318e-01
-5.153151e-01
-4.010590e-01
-3.241404e-01
-2.860155e-01
-2.840637e-01
-3.120387e-01
-3.608588e-01
-4.196327e-01
-4.767973e-01
-5.212396e-01
-5.432928e-01
-5.355166e-01
-4.932074e-01
-4.146105e-01
-3.008398e-01
-1.555384e-01
1.566426e-02
2.058223e-01
4.073833e-01
6.128519e-01
8.153280e-01
1.008867e+00
1.188636e+00
1.350873e+00
1.492695e+00
1.611815e+00
1.706244e+00
1.774057e+00
1.813268e+00
1.821869e+00
1.798018e+00
1.740367e+00
1.648465e+00
1.523188e+00
1.367100e+00
1.184703e+00
9.825044e-01
7.688771e-01
5.537094e-01
3.478555e-01
1.624293e-01
7.999863e-03
-1.062378e-01
-1.732350e-01
-1.887211e-01
-1.516217e-01
-6.420432e-02
6.807684e-02
2.370330e-01
4.324475e-01
6.429609e-01
8.570290e-01
1.063841e+00
1.254093e+00
1.420522e+00
1.558165e+00
1.664325e+00
1.738275e+00
1.780767e+00
1.793435e+00
1.778174e+00
1.736615e+00
1.669750e+00
1.577780e+00
1.460197e+00
1.316095e+00
1.144653e+00
9.457285e-01
7.204566e-01
4.717680e-01
2.047360e-01
-7.331379e-02
-3.529667e-01
-6.231537e-01
-8.718256e-01
-1.086801e+00
-1.256704e+00
-1.371898e+00
-1.425316e+00
-1.413107e+00
-1.335029e+00
-1.194548e+00
-9.986381e-01
-7.573086e-01
-4.828998e-01
-1.892370e-01
1.092792e-01
3.985608e-01
6.656261e-01
8.992496e-01
1.090441e+00
1.232748e+00
1.322398e+00
1.358293e+00
1.341895e+00
1.277017e+00
1.169557e+00
1.027177e+00
8.589525e-01
6.749937e-01
4.860335e-01
3.029860e-01
1.364672e-01
-3.715197e-03
-1.090911e-01
-1.730512e-01
-1.913290e-01
-1.623987e-01
-8.774467e-02
2.803837e-02
1.773474e-01
3.498932e-01
5.332426e-01
7.135610e-01
8.765131e-01
1.008260e+00
1.096479e+00
1.131316e+00
1.106190e+00
1.018373e+00
8.692817e-01
6.644597e-01
4.132410e-01
1.281332e-01
-1.760214e-01
-4.830287e-01
-7.763834e-01
-1.040285e+00
-1.260556e+00
-1.425418e+00
-1.526064e+00
-1.557039e+00
-1.516395e+00
-1.405643e+00
-1.229525e+00
-9.956221e-01
-7.138567e-01
-3.959052e-01
-5.457577e-02
2.968240e-01
6.450986e-01
9.777313e-01
1.283386e+00
1.552321e+00
1.776710e+00
1.950839e+00
2.071188e+00
2.136383e+00
2.147045e+00
2.105526e+00
2.015584e+00
1.882019e+00
1.710293e+00
1.506188e+00
1.275492e+00
1.023768e+00
7.561694e-01
4.773426e-01
1.913949e-01
-9.805848e-02
-3.877666e-01
-6.746358e-01
-9.554525e-01
-1.226563e+00
-1.483547e+00
-1.720952e+00
-1.932132e+00
-2.109268e+00
-2.243608e+00
-2.325941e+00
-2.347304e+00
-2.299857e+00
-2.177855e+00
-1.978607e+00
-1.703291e+00
-1.357508e+00
-9.514919e-01
-4.999016e-01
-2.118408e-02
4.634477e-01
9.313477e-01
1.359958e+00
1.728382e+00
2.018863e+00
2.218035e+00
2.317841e+00
2.316043e+00
2.216287e+00
2.027738e+00
1.764312e+00
1.443596e+00
1.085530e+00
7.109787e-01
3.403162e-01
-7.871813e-03
-3.178451e-01
-5.774535e-01
-7.785247e-01
-9.168953e-01
-9.921279e-01
-1.006990e+00
-9.667881e-01
-8.786497e-01
-7.508384e-01
-5.921556e-01
-4.114629e-01
-2.173324e-01
-1.781280e-02
1.797106e-01
3.685933e-01
5.429766e-01
6.978277e-01
8.289956e-01
9.332918e-01
1.008594e+00
1.053963e+00
1.069744e+00
1.057639e+00
1.020711e+00
9.633032e-01
8.908462e-01
8.095461e-01
7.259537e-01
6.464326e-01
5.765662e-01
5.205611e-01
4.807196e-01
4.570615e-01
4.471688e-01
4.463053e-01
4.478325e-01
4.438984e-01
4.263354e-01
3.876679e-01
3.221069e-01
2.264045e-01
1.004552e-01
-5.244182e-02
-2.257024e-01
-4.099579e-01
-5.938876e-01
-7.652947e-01
-9.123106e-01
-1.024597e+00
-1.094417e+00
-1.117459e+00
-1.093329e+00
-1.025654e+00
-9.217871e-01
-7.921331e-01
-6.491701e-01
-5.062534e-01
-3.763247e-01
-2.706561e-01
-1.977528e-01
-1.625257e-01
-1.658162e-01
-2.043203e-01
-2.709158e-01
-3.553583e-01
-4.452701e-01
-5.273159e-01
-5.884407e-01
-6.170367e-01
-6.039207e-01
-5.430277e-01
-4.317697e-01
-2.710556e-01
-6.501090e-02
1.795290e-01
4.536627e-01
7.471185e-01
1.048930e+00
1.348048e+00
1.633860e+00
1.896614e+00
2.127756e+00
2.320184e+00
2.468442e+00
2.568866e+00
2.619704e+00
2.621213e+00
2.575742e+00
2.487766e+00
2.363853e+00
2.212513e+00
2.043896e+00
1.869322e+00
1.700664e+00
1.549597e+00
1.426811e+00
1.341215e+00
1.299248e+00
1.304320e+00
1.356469e+00
1.452259e+00
1.584931e+00
1.744828e+00
1.920049e+00
2.097295e+00
2.262813e+00
2.403374e+00
2.507173e+00
2.564580e+00
2.568690e+00
2.515640e+00
2.404701e+00
2.238158e+00
2.021035e+00
1.760695e+00
1.466372e+00
1.148658e+00
8.189958e-01
4.891880e-01
1.709355e-01
-1.245829e-01
-3.870986e-01
-6.076091e-01
-7.787064e-01
-8.948732e-01
-9.527381e-01
-9.512713e-01
-8.919024e-01
-7.785426e-01
-6.174995e-01
-4.172780e-01
-1.882646e-01
5.770395e-02
3.078857e-01
5.492879e-01
7.694111e-01
9.570510e-01
1.103098e+00
1.201258e+00
1.248602e+00
1.245859e+00
1.197378e+00
1.110745e+00
9.960527e-01
8.649177e-01
7.293355e-01
6.005128e-01
4.878070e-01
3.978862e-01
3.341902e-01
2.967345e-01
2.822619e-01
2.847116e-01
2.959480e-01
3.066708e-01
3.074132e-01
2.895271e-01
2.460597e-01
1.724405e-01
6.692122e-02
-6.925540e-02
-2.319538e-01
-4.144794e-01
-6.081012e-01
-8.027045e-01
-9.875180e-01
-1.151854e+00
-1.285810e+00
-1.380879e+00
-1.430421e+00
-1.429982e+00
-1.377426e+00
-1.272901e+00
-1.118673e+00
-9.188593e-01
-6.791243e-01
-4.063892e-01
-1.085831e-01
2.055439e-01
5.265618e-01
8.444865e-01
1.148940e+00
1.429384e+00
1.675468e+00
1.877487e+00
2.026936e+00
2.117108e+00
2.143675e+00
2.105173e+00
2.003330e+00
1.843168e+00
1.632870e+00
1.383378e+00
1.107774e+00
8.204670e-01
5.362703e-01
2.694267e-01
3.267666e-02
-1.635674e-01
-3.118707e-01
-4.082007e-01
-4.520955e-01
-4.465686e-01
-3.977661e-01
-3.144166e-01
-2.071268e-01
-8.758789e-02
3.224773e-02
1.409620e-01
2.283957e-01
2.862644e-01
3.086378e-01
2.922588e-01
2.366883e-01
1.442699e-01
1.992049e-02
-1.292320e-01
-2.943344e-01
-4.653829e-01
-6.318489e-01
-7.833264e-01
-9.101689e-01
-1.004089e+00
-1.058693e+00
-1.069912e+00
-1.036305e+00
-9.592080e-01
-8.426895e-01
-6.933343e-01
-5.198347e-01
-3.324256e-01
-1.421910e-01
3.971248e-02
2.028623e-01
3.383511e-01
4.394843e-01
5.023390e-01
5.261373e-01
5.133948e-01
4.698220e-01
4.039734e-01
3.266585e-01
2.501533e-01
1.872664e-01
1.503314e-01
1.502052e-01
1.953501e-01
2.910754e-01
4.390012e-01
6.367950e-01
8.782119e-01
1.153450e+00
1.449801e+00
1.752560e+00
2.046103e+00
2.315064e+00
2.545478e+00
2.725803e+00
2.847729e+00
2.906691e+00
2.902071e+00
2.837069e+00
2.718280e+00
2.555019e+00
2.358488e+00
2.140867e+00
1.914429e+00
1.690769e+00
1.480209e+00
1.291411e+00
1.131184e+00
1.004460e+00
9.143541e-01
8.622723e-01
8.480001e-01
8.697611e-01
9.242463e-01
1.006641e+00
1.110689e+00
1.228827e+00
1.352429e+00
1.472161e+00
1.578465e+00
1.662144e+00
1.715028e+00
1.730666e+00
1.704992e+00
1.636882e+00
1.528536e+00
1.385609e+00
1.217041e+00
1.034570e+00
8.519573e-01
6.839782e-01
5.452934e-01
4.493007e-01
4.070876e-01
4.265769e-01
5.119281e-01
6.632263e-01
8.764613e-01
1.143777e+00
1.453959e+00
1.793120e+00
2.145541e+00
2.494599e+00
2.823742e+00
3.117421e+00
3.361930e+00
3.546086e+00
3.661712e+00
3.703911e+00
3.671132e+00
3.565050e+00
3.390296e+00
3.154067e+00
2.865654e+00
2.535914e+00
2.176727e+00
1.800462e+00
1.419483e+00
1.045706e+00
6.902435e-01
3.631096e-01
7.299575e-02
-1.728954e-01
-3.689735e-01
-5.113470e-01
-5.978762e-01
-6.281900e-01
-6.036591e-01
-5.273183e-01
-4.037284e-01
-2.387784e-01
-3.942686e-02
1.866037e-01
4.311672e-01
6.860465e-01
9.432951e-01
1.195545e+00
1.436258e+00
1.659905e+00
1.862060e+00
2.039403e+00
2.189636e+00
2.311319e+00
2.403630e+00
2.466098e+00
2.498315e+00
2.499690e+00
2.469279e+00
2.405742e+00
2.307444e+00
2.172716e+00
2.000248e+00
1.789571e+00
1.541563e+00
1.258909e+00
9.464364e-01
6.112726e-01
2.627933e-01
-8.766649e-02
-4.273206e-01
-7.426324e-01
-1.020154e+00
-1.247437e+00
-1.413929e+00
-1.511775e+00
-1.536440e+00
-1.487086e+00
-1.366661e+00
-1.181689e+00
-9.417839e-01
-6.589444e-01
-3.467070e-01
-1.925121e-02
3.094535e-01
6.263825e-01
9.200163e-01
1.180697e+00
1.400778e+00
1.574591e+00
1.698272e+00
1.769525e+00
1.787374e+00
1.751986e+00
1.664606e+00
1.527601e+00
1.344600e+00
1.120656e+00
8.623447e-01
5.777387e-01
2.761930e-01
-3.206116e-02
-3.364848e-01
-6.268982e-01
-8.941647e-01
-1.130810e+00
-1.331506e+00
-1.493376e+00
-1.616091e+00
-1.701749e+00
-1.754560e+00
-1.780367e+00
-1.786029e+00
-1.778742e+00
-1.765353e+00
-1.751727e+00
-1.742257e+00
-1.739549e+00
-1.744345e+00
-1.755681e+00
-1.771260e+00
-1.787990e+00
-1.802595e+00
-1.812220e+00
-1.814933e+00
-1.810054e+00
-1.798265e+00
-1.781491e+00
-1.762557e+00
-1.744682e+00
-1.730864e+00
-1.723268e+00
-1.722675e+00
-1.728110e+00
-1.736700e+00
-1.743785e+00
-1.743292e+00
-1.728317e+00
-1.691827e+00
-1.627410e+00
-1.529943e+00
-1.396114e+00
-1.224735e+00
-1.016810e+00
-7.753808e-01
-5.051869e-01
-2.121956e-01
9.691951e-02
4.152831e-01
7.362398e-01
1.053646e+00
1.362004e+00
1.656441e+00
1.932554e+00
2.186175e+00
2.413108e+00
2.608920e+00
2.768831e+00
2.887743e+00
2.960433e+00
2.981884e+00
2.947736e+00
2.854803e+00
2.701596e+00
2.488808e+00
2.219673e+00
1.900162e+00
1.538965e+00
1.147217e+00
7.379785e-01
3.255009e-01
-7.566434e-02
-4.516113e-01
-7.899713e-01
-1.080646e+00
-1.316299e+00
-1.492556e+00
-1.607924e+00
-1.663465e+00
-1.662303e+00
-1.609067e+00
-1.509342e+00
-1.369222e+00
-1.194991e+00
-9.929600e-01
-7.694288e-01
-5.307513e-01
-2.834385e-01
-3.425257e-02
2.097649e-01
4.413694e-01
6.533182e-01
8.387037e-01
9.913898e-01
1.106507e+00
1.180940e+00
1.213748e+00
1.206434e+00
1.163039e+00
1.090000e+00
9.957863e-01
8.903321e-01
7.843050e-01
6.882880e-01
6.119496e-01
5.632879e-01
5.480230e-01
5.691976e-01
6.270251e-01
7.189932e-01
8.402088e-01
9.839374e-01
1.142275e+00
1.306873e+00
1.469643e+00
1.623365e+00
1.762150e+00
1.881721e+00
1.979501e+00
2.054525e+00
2.107196e+00
2.138926e+00
2.151735e+00
2.147840e+00
2.129299e+00
2.097754e+00
2.054303e+00
1.999494e+00
1.933461e+00
1.856137e+00
1.767528e+00
1.667974e+00
1.558341e+00
1.440111e+00
1.315326e+00
1.186394e+00
1.055790e+00
9.257015e-01
7.976918e-01
6.724552e-01
5.497174e-01
4.283174e-01
3.064728e-01
1.821956e-01
5.379903e-02
-7.958458e-02
-2.175601e-01
-3.581778e-01
-4.978496e-01
-6.314995e-01
-7.529411e-01
-8.554417e-01
-9.324083e-01
-9.781115e-01
-9.883612e-01
-9.610516e-01
-8.965116e-01
-7.976204e-01
-6.696744e-01
-5.200201e-01
-3.574891e-01
-1.916926e-01
-3.224215e-02
1.120273e-01
2.337613e-01
3.276509e-01
3.908110e-01
4.229409e-01
4.262566e-01
4.052041e-01
3.659818e-01
3.159159e-01
2.627494e-01
2.139177e-01
1.758864e-01
1.536292e-01
1.503048e-01
1.671664e-01
2.037060e-01
2.579964e-01
3.271664e-01
4.079245e-01
4.970460e-01
5.917476e-01
6.899001e-01
7.900560e-01
8.913032e-01
9.929792e-01
1.094304e+00
1.194004e+00
1.289996e+00
1.379214e+00
1.457619e+00
1.520425e+00
1.562538e+00
1.579162e+00
1.566479e+00
1.522328e+00
1.446734e+00
1.342224e+00
1.213847e+00
1.068875e+00
9.162135e-01
7.655963e-01
6.266383e-01
5.078757e-01
4.158881e-01
3.546053e-01
3.248730e-01
3.243298e-01
3.476159e-01
3.868960e-01
4.326442e-01
4.746008e-01
5.027887e-01
5.084692e-01
4.849301e-01
4.280293e-01
3.364575e-01
2.117281e-01
5.793371e-02
-1.186645e-01
-3.101504e-01
-5.075065e-01
-7.011642e-01
-8.815220e-01
-1.039420e+00
-1.166565e+00
-1.255904e+00
-1.301941e+00
-1.300992e+00
-1.251366e+00
-1.153461e+00
-1.009773e+00
-8.248199e-01
-6.049755e-01
-3.582400e-01
-9.394517e-02
1.775891e-01
4.454455e-01
6.985492e-01
9.261609e-01
1.118420e+00
1.266925e+00
1.365310e+00
1.409769e+00
1.399441e+00
1.336593e+00
1.226536e+00
1.077256e+00
8.987520e-01
7.021732e-01
4.988124e-01
2.990920e-01
1.116512e-01
-5.735707e-02
-2.046766e-01
-3.300210e-01
-4.358012e-01
-5.265464e-01
-6.080881e-01
-6.866127e-01
-7.676983e-01
-8.554572e-01
-9.518868e-01
-1.056509e+00
-1.166334e+00
-1.276156e+00
-1.379133e+00
-1.467587e+00
-1.533917e+00
-1.571530e+00
-1.575662e+00
-1.544008e+00
-1.477063e+00
-1.378166e+00
-1.253205e+00
-1.110056e+00
-9.578137e-01
-8.059145e-01
-6.632644e-01
-5.374822e-01
-4.343413e-01
-3.574673e-01
-3.083106e-01
-2.863727e-01
-2.896349e-01
-3.151107e-01
-3.594319e-01
-4.193744e-01
-4.922431e-01
-5.760547e-01
-6.694925e-01
-7.716449e-01
-8.815785e-01
-9.978287e-01
-1.117913e+00
-1.237969e+00
-1.352622e+00
-1.455119e+00
-1.537770e+00
-1.592645e+00
-1.612451e+00
-1.591462e+00
-1.526376e+00
-1.416956e+00
-1.266354e+00
-1.081063e+00
-8.704921e-01
-6.462152e-01
-4.209825e-01
-2.076145e-01
-1.789769e-02
1.384088e-01
2.543660e-01
3.263868e-01
3.544703e-01
3.421275e-01
2.960119e-01
2.252890e-01
1.408061e-01
5.414226e-02
-2.336552e-02
-8.152188e-02
-1.120101e-01
-1.089040e-01
-6.892350e-02
8.560589e-03
1.217379e-01
2.667307e-01
4.380609e-01
6.291477e-01
8.327817e-01
1.041532e+00
1.248063e+00
1.445359e+00
1.626858e+00
1.786532e+00
1.918945e+00
2.019338e+00
2.083762e+00
2.109298e+00
2.094335e+00
2.038874e+00
1.944812e+00
1.816110e+00
1.658800e+00
1.480782e+00
1.291385e+00
1.100738e+00
9.189990e-01
7.555330e-01
6.181278e-01
5.123422e-01
4.410534e-01
4.042483e-01
3.990739e-01
4.201341e-01
4.599982e-01
5.098663e-01
5.603284e-01
6.021432e-01
6.269668e-01
6.279644e-01
6.002531e-01
5.411416e-01
4.501549e-01
3.288568e-01
1.805087e-01
9.617785e-03
-1.785586e-01
-3.784861e-01
-5.847479e-01
-7.923216e-01
-9.967201e-01
-1.193999e+00
-1.380656e+00
-1.553449e+00
-1.709188e+00
-1.844536e+00
-1.955878e+00
-2.039278e+00
-2.090558e+00
-2.105506e+00
-2.080182e+00
-2.011311e+00
-1.896717e+00
-1.735744e+00
-1.529630e+00
-1.281778e+00
-9.978803e-01
-6.858556e-01
-3.555763e-01
-1.837544e-02
3.136446e-01
6.284528e-01
9.149991e-01
1.164096e+00
1.369162e+00
1.526740e+00
1.636700e+00
1.702112e+00
1.728782e+00
1.724510e+00
1.698169e+00
1.658706e+00
1.614210e+00
1.571139e+00
1.533813e+00
1.504204e+00
1.482048e+00
1.465217e+00
1.450292e+00
1.433232e+00
1.410034e+00
1.377294e+00
1.332597e+00
1.274707e+00
1.203568e+00
1.120140e+00
1.026134e+00
9.236968e-01
8.151084e-01
7.025377e-01
5.878862e-01
4.727369e-01
3.584068e-01
2.460819e-01
1.370003e-01
3.263644e-02
-6.516512e-02
-1.541485e-01
-2.317277e-01
-2.951939e-01
-3.420268e-01
-3.702616e-01
-3.788500e-01
-3.679443e-01
-3.390470e-01
-2.949880e-01
-2.397208e-01
-1.779617e-01
-1.147224e-01
-5.480607e-02
-2.339665e-03
3.959028e-02
6.915261e-02
8.581684e-02
9.023701e-02
8.400690e-02
6.933630e-02
4.870488e-02
2.454701e-02
-9.912857e-04
-2.619855e-02
-4.984195e-02
-7.112088e-02
-8.955493e-02
-1.048395e-01
-1.167038e-01
-1.248033e-01
-1.286694e-01
-1.277285e-01
-1.213879e-01
-1.091729e-01
-9.089111e-02
-6.679319e-02
-3.770224e-02
-5.089773e-03
2.891379e-02
6.157393e-02
8.966243e-02
1.096065e-01
1.176582e-01
1.100694e-01
8.326256e-02
3.399734e-02
-4.046451e-02
-1.421905e-01
-2.724046e-01
-4.313167e-01
-6.179709e-01
-8.301353e-01
-1.064257e+00
-1.315508e+00
-1.577926e+00
-1.844656e+00
-2.108277e+00
-2.361168e+00
-2.595900e+00
-2.805592e+00
-2.984219e+00
-3.126839e+00
-3.229740e+00
-3.290520e+00
-3.308107e+00
-3.282745e+00
-3.215962e+00
-3.110516e+00
-2.970329e+00
-2.800401e+00
-2.606686e+00
-2.395934e+00
-2.175488e+00
-1.953036e+00
-1.736310e+00
-1.532745e+00
-1.349097e+00
-1.191053e+00
-1.062845e+00
-9.669252e-01
-9.037345e-01
-8.715994e-01
-8.667843e-01
-8.836986e-01
-9.152479e-01
-9.533013e-01
-9.892413e-01
-1.014557e+00
-1.021443e+00
-1.003362e+00
-9.555252e-01
-8.752536e-01
-7.621832e-01
-6.182891e-01
-4.477315e-01
-2.565418e-01
-5.218873e-02
1.569250e-01
3.619843e-01
5.542534e-01
7.255023e-01
8.683440e-01
9.764721e-01
1.044801e+00
1.069525e+00
1.048113e+00
9.792861e-01
8.629993e-01
7.004585e-01
4.941924e-01
2.481701e-01
-3.206304e-02
-3.392783e-01
-6.645470e-01
-9.973738e-01
-1.326024e+00
-1.638059e+00
-1.921053e+00
-2.163440e+00
-2.355393e+00
-2.489641e+00
-2.562133e+00
-2.572449e+00
-2.523911e+00
-2.423367e+00
-2.280625e+00
-2.107599e+00
-1.917230e+00
-1.722285e+00
-1.534166e+00
-1.361877e+00
-1.211255e+00
-1.084577e+00
-9.805673e-01
-8.948093e-01
-8.204829e-01
-7.493400e-01
-6.727871e-01
-5.829566e-01
-4.736525e-01
-3.410834e-01
-1.843215e-01
-5.457275e-03
1.905512e-01
3.963081e-01
6.026373e-01
7.993967e-01
9.763641e-01
1.124104e+00
1.234732e+00
1.302500e+00
1.324157e+00
1.299072e+00
1.229113e+00
1.118331e+00
9.725040e-01
7.985948e-01
6.041928e-01
3.969915e-01
1.843424e-01
-2.708749e-02
-2.315457e-01
-4.243136e-01
-6.017300e-01
-7.611412e-01
-9.008011e-01
-1.019745e+00
-1.117660e+00
-1.194765e+00
-1.251714e+00
-1.289524e+00
-1.309529e+00
-1.313343e+00
-1.302818e+00
-1.279973e+00
-1.246886e+00
-1.205534e+00
-1.157596e+00
-1.104249e+00
-1.045981e+00
-9.824671e-01
-9.125467e-01
-8.343097e-01
-7.453135e-01
-6.429124e-01
-5.246779e-01
-3.888701e-01
-2.349113e-01
-6.380045e-02
1.215947e-01
3.164275e-01
5.139921e-01
7.060948e-01
8.836644e-01
1.037552e+00
1.159433e+00
1.242694e+00
1.283197e+00
1.279807e+00
1.234620e+00
1.152864e+00
1.042501e+00
9.135767e-01
7.774101e-01
6.456986e-01
5.296255e-01
4.390349e-01
3.817274e-01
3.629168e-01
3.848756e-01
4.467882e-01
5.448216e-01
6.724123e-01
8.207588e-01
9.794899e-01
1.137465e+00
1.283640e+00
1.407924e+00
1.501938e+00
1.559594e+00
1.577439e+00
1.554740e+00
1.493302e+00
1.397094e+00
1.271732e+00
1.123911e+00
9.608773e-01
7.899696e-01
6.182798e-01
4.524181e-01
2.983613e-01
1.613471e-01
4.577908e-02
-4.488517e-02
-1.082711e-01
-1.432417e-01
-1.500449e-01
-1.304163e-01
-8.759750e-02
-2.623219e-02
4.788562e-02
1.282142e-01
2.079962e-01
2.808696e-01
3.414857e-01
3.860496e-01
4.127051e-01
4.217047e-01
4.153389e-01
3.976358e-01
3.738743e-01
3.499762e-01
3.318529e-01
3.247783e-01
3.328485e-01
3.585742e-01
4.026328e-01
4.637898e-01
5.389882e-01
6.235851e-01
7.117103e-01
7.967128e-01
8.716559e-01
9.298232e-01
9.651973e-01
9.728778e-01
9.494096e-01
8.930017e-01
8.036227e-01
6.829728e-01
5.343380e-01
3.623436e-01
1.726311e-01
-2.851530e-02
-2.345612e-01
-4.391080e-01
-6.362472e-01
-8.208618e-01
-9.888606e-01
-1.137330e+00
-1.264602e+00
-1.370226e+00
-1.454872e+00
-1.520159e+00
-1.568443e+00
-1.602592e+00
-1.625760e+00
-1.641174e+00
-1.651952e+00
-1.660921e+00
-1.670446e+00
-1.682246e+00
-1.697197e+00
-1.715140e+00
-1.734726e+00
-1.753331e+00
-1.767100e+00
-1.771139e+00
-1.759899e+00
-1.727708e+00
-1.669442e+00
-1.581247e+00
-1.461240e+00
-1.310096e+00
-1.131430e+00
-9.319132e-01
-7.210779e-01
-5.108037e-01
-3.145135e-01
-1.461504e-01
-1.903195e-02
5.530194e-02
6.812905e-02
1.436871e-02
-1.068876e-01
-2.921810e-01
-5.338300e-01
-8.203885e-01
-1.137363e+00
-1.468116e+00
-1.794885e+00
-2.099831e+00
-2.366051e+00
-2.578490e+00
-2.724703e+00
-2.795432e+00
-2.784975e+00
-2.691350e+00
-2.516252e+00
-2.264841e+00
-1.945399e+00
-1.568887e+00
-1.148457e+00
-6.989561e-01
-2.364264e-01
2.223755e-01
6.604646e-01
1.061141e+00
1.408556e+00
1.688351e+00
1.888363e+00
1.999364e+00
2.015766e+00
1.936212e+00
1.763961e+00
1.506975e+00
1.177663e+00
7.922615e-01
3.698883e-01
-6.866513e-02
-5.022941e-01
-9.109762e-01
-1.277078e+00
-1.586463e+00
-1.829306e+00
-2.000556e+00
-2.100011e+00
-2.132020e+00
-2.104841e+00
-2.029744e+00
-1.919940e+00
-1.789454e+00
-1.652041e+00
-1.520228e+00
-1.404540e+00
-1.312960e+00
-1.250615e+00
-1.219699e+00
-1.219596e+00
-1.247195e+00
-1.297331e+00
-1.363341e+00
-1.437652e+00
-1.512378e+00
-1.579862e+00
-1.633123e+00
-1.666185e+00
-1.674291e+00
-1.653997e+00
-1.603196e+00
-1.521095e+00
-1.408177e+00
-1.266173e+00
-1.098042e+00
-9.079393e-01
-7.011492e-01
-4.839493e-01
-2.633775e-01
-4.689632e-02
1.580340e-01
3.444425e-01
5.063425e-01
6.391817e-01
7.401908e-01
8.085921e-01
8.456409e-01
8.544957e-01
8.399291e-01
8.079070e-01
7.650741e-01
7.181878e-01
6.735452e-01
6.364452e-01
6.107244e-01
5.984012e-01
5.994575e-01
6.117833e-01
6.312971e-01
6.522499e-01
6.676975e-01
6.701154e-01
6.521048e-01
6.071301e-01
5.302146e-01
4.185227e-01
2.717656e-01
9.238296e-02
-1.145241e-01
-3.415078e-01
-5.793080e-01
-8.175538e-01
-1.045560e+00
-1.253135e+00
-1.431314e+00
-1.572938e+00
-1.673040e+00
-1.728986e+00
-1.740406e+00
-1.708925e+00
-1.637779e+00
-1.531354e+00
-1.394737e+00
-1.233325e+00
-1.052521e+00
-8.575361e-01
-6.532854e-01
-4.443593e-01
-2.350437e-01
-2.936268e-02
1.688794e-01
3.560737e-01
5.288110e-01
6.839183e-01
8.185206e-01
9.301136e-01
1.016621e+00
1.076416e+00
1.108278e+00
1.111295e+00
1.084708e+00
1.027753e+00
9.395350e-01
8.189861e-01
6.649438e-01
4.763676e-01
2.526781e-01
-5.809088e-03
-2.974074e-01
-6.185986e-01
-9.636541e-01
-1.324401e+00
-1.690194e+00
-2.048139e+00
-2.383593e+00
-2.680936e+00
-2.924582e+00
-3.100140e+00
-3.195636e+00
-3.202659e+00
-3.117309e+00
-2.940821e+00
-2.679794e+00
-2.345970e+00
-1.955560e+00
-1.528198e+00
-1.085584e+00
-6.499732e-01
-2.426374e-01
1.175479e-01
4.152743e-01
6.396352e-01
7.845763e-01
8.489560e-01
8.362463e-01
7.539341e-01
6.127011e-01
4.254650e-01
2.063691e-01
-3.020287e-02
-2.705184e-01
-5.022435e-01
-7.150095e-01
-9.007850e-01
-1.054055e+00
-1.171819e+00
-1.253442e+00
-1.300391e+00
-1.315886e+00
-1.304525e+00
-1.271900e+00
-1.224241e+00
-1.168084e+00
-1.109968e+00
-1.056129e+00
-1.012176e+00
-9.827433e-01
-9.711163e-01
-9.788860e-01
-1.005671e+00
-1.048974e+00
-1.104227e+00
-1.165039e+00
-1.223655e+00
-1.271592e+00
-1.300389e+00
-1.302404e+00
-1.271573e+00
-1.204072e+00
-1.098780e+00
-9.575172e-01
-7.850009e-01
-5.885253e-01
-3.773813e-01
-1.620765e-01
4.657154e-02
2.383743e-01
4.046570e-01
5.390071e-01
6.378228e-01
7.006203e-01
7.300728e-01
7.317805e-01
7.137843e-01
6.858593e-01
6.586436e-01
6.426738e-01
6.474163e-01
6.803861e-01
7.464432e-01
8.473427e-01
9.815879e-01
1.144606e+00
1.329234e+00
1.526452e+00
1.726294e+00
1.918819e+00
2.095024e+00
2.247603e+00
2.371441e+00
2.463819e+00
2.524308e+00
2.554395e+00
2.556938e+00
2.535535e+00
2.493923e+00
2.435502e+00
2.363032e+00
2.278527e+00
2.183310e+00
2.078170e+00
1.963555e+00
1.839722e+00
1.706809e+00
1.564810e+00
1.413475e+00
1.252183e+00
1.079841e+00
8.948561e-01
6.952314e-01
4.787862e-01
2.435073e-01
-1.200022e-02
-2.880016e-01
-5.831149e-01
-8.938494e-01
-1.214267e+00
-1.535828e+00
-1.847480e+00
-2.136019e+00
-2.386740e+00
-2.584345e+00
-2.714067e+00
-2.762911e+00
-2.720911e+00
-2.582271e+00
-2.346256e+00
-2.017742e+00
-1.607301e+00
-1.130819e+00
-6.086249e-01
-6.421479e-02
4.773338e-01
9.911003e-01
1.454057e+00
1.846643e+00
2.154030e+00
2.366986e+00
2.482268e+00
2.502523e+00
2.435756e+00
2.294407e+00
2.094182e+00
1.852741e+00
1.588392e+00
1.318892e+00
1.060450e+00
8.269806e-01
6.296123e-01
4.764303e-01
3.724194e-01
3.195525e-01
3.169834e-01
3.613061e-01
4.468560e-01
5.660412e-01
7.096995e-01
8.674900e-01
1.028331e+00
1.180894e+00
1.314160e+00
1.418017e+00
1.483887e+00
1.505308e+00
1.478429e+00
1.402360e+00
1.279308e+00
1.114478e+00
9.157255e-01
6.929718e-01
4.574246e-01
2.206643e-01
-6.328863e-03
-2.141182e-01
-3.956368e-01
-5.468104e-01
-6.669070e-01
-7.585640e-01
-8.274748e-01
-8.817539e-01
-9.310356e-01
-9.853963e-01
-1.054215e+00
-1.145102e+00
-1.263012e+00
-1.409660e+00
-1.583300e+00
-1.778884e+00
-1.988597e+00
-2.202667e+00
-2.410355e+00
-2.600994e+00
-2.764943e+00
-2.894366e+00
-2.983751e+00
-3.030152e+00
-3.033152e+00
-2.994607e+00
-2.918212e+00
-2.808992e+00
-2.672770e+00
-2.515679e+00
-2.343781e+00
-2.162785e+00
-1.977904e+00
-1.793806e+00
-1.614655e+00
-1.444188e+00
-1.285817e+00
-1.142699e+00
-1.017773e+00
-9.137229e-01
-8.328682e-01
-7.769721e-01
-7.469759e-01
-7.426908e-01
-7.624936e-01
-8.030894e-01
-8.594085e-01
-9.246936e-01
-9.908061e-01
-1.048744e+00
-1.089323e+00
-1.103939e+00
-1.085331e+00
-1.028228e+00
-9.298337e-01
-7.900778e-01
-6.116237e-01
-3.996455e-01
-1.614050e-01
9.431754e-02
3.578801e-01
6.194602e-01
8.697042e-01
1.100297e+00
1.304414e+00
1.477036e+00
1.615109e+00
1.717561e+00
1.785174e+00
1.820351e+00
1.826792e+00
1.809138e+00
1.772595e+00
1.722598e+00
1.664538e+00
1.603543e+00
1.544343e+00
1.491167e+00
1.447672e+00
1.416854e+00
1.400948e+00
1.401289e+00
1.418169e+00
1.450701e+00
1.496725e+00
1.552793e+00
1.614255e+00
1.675465e+00
1.730100e+00
1.771570e+00
1.793501e+00
1.790233e+00
1.757299e+00
1.691838e+00
1.592890e+00
1.461562e+00
1.301021e+00
1.116333e+00
9.141262e-01
7.021262e-01
4.885936e-01
2.817115e-01
8.898494e-02
-8.329127e-02
-2.304480e-01
-3.497034e-01
-4.402536e-01
-5.031944e-01
-5.412907e-01
-5.586235e-01
-5.601526e-01
-5.512325e-01
-5.371252e-01
-5.225464e-01
-5.112844e-01
-5.059233e-01
-5.076946e-01
-5.164710e-01
-5.308996e-01
-5.486559e-01
-5.667813e-01
-5.820575e-01
-5.913611e-01
-5.919503e-01
-5.816450e-01
-5.588873e-01
-5.226902e-01
-4.725095e-01
-4.080818e-01
-3.292782e-01
-2.360102e-01
-1.282114e-01
-5.896099e-03
1.307148e-01
2.810258e-01
4.438810e-01
6.173914e-01
7.988012e-01
9.844229e-01
1.169664e+00
1.349161e+00
1.517024e+00
1.667167e+00
1.793696e+00
1.891292e+00
1.955531e+00
1.983113e+00
1.971953e+00
1.921173e+00
1.831006e+00
1.702666e+00
1.538228e+00
1.340540e+00
1.113178e+00
8.604233e-01
5.872452e-01
2.992703e-01
2.722697e-03
-2.956648e-01
-5.887671e-01
-8.692109e-01
-1.129551e+00
-1.362483e+00
-1.561111e+00
-1.719249e+00
-1.831769e+00
-1.894953e+00
-1.906823e+00
-1.867404e+00
-1.778890e+00
-1.645659e+00
-1.474134e+00
-1.272468e+00
-1.050074e+00
-8.170264e-01
-5.834049e-01
-3.586381e-01
-1.509237e-01
3.321292e-02
1.891832e-01
3.144115e-01
4.082385e-01
4.716892e-01
5.071495e-01
5.179956e-01
5.082106e-01
4.820118e-01
4.435066e-01
3.963932e-01
3.437220e-01
2.877388e-01
2.298242e-01
1.705368e-01
1.097514e-01
4.687202e-02
-1.891583e-02
-8.838647e-02
-1.620409e-01
-2.399183e-01
-3.214599e-01
-4.054240e-01
-4.898464e-01
-5.720429e-01
-6.486521e-01
-7.157273e-01
-7.688856e-01
-8.035255e-01
-8.151175e-01
-7.995628e-01
-7.536024e-01
-6.752442e-01
-5.641624e-01
-4.220201e-01
-2.526653e-01
-6.216136e-02
1.413690e-01
3.480870e-01
5.469490e-01
7.263489e-01
8.748458e-01
9.819244e-01
1.038736e+00
1.038767e+00
9.783871e-01
8.572288e-01
6.783527e-01
4.481777e-01
1.761542e-01
-1.258067e-01
-4.441149e-01
-7.644355e-01
-1.072692e+00
-1.356046e+00
-1.603758e+00
-1.807840e+00
-1.963438e+00
-2.068932e+00
-2.125732e+00
-2.137842e+00
-2.111231e+00
-2.053112e+00
-1.971179e+00
-1.872903e+00
-1.764917e+00
-1.652548e+00
-1.539516e+00
-1.427821e+00
-1.317820e+00
-1.208478e+00
-1.097780e+00
-9.832460e-01
-8.624986e-01
-7.338076e-01
-5.965451e-01
-4.514846e-01
-3.009055e-01
-1.484904e-01
9.616672e-04
1.419565e-01
2.687916e-01
3.760368e-01
4.589469e-01
5.137711e-01
5.379460e-01
5.301848e-01
4.904896e-01
4.201157e-01
3.215115e-01
1.982505e-01
5.495770e-02
-1.027745e-01
-2.684919e-01
-4.350226e-01
-5.946788e-01
-7.395321e-01
-8.617742e-01
-9.541637e-01
-1.010542e+00
-1.026386e+00
-9.993337e-01
-9.296329e-01
-8.204133e-01
-6.777325e-01
-5.103359e-01
-3.291178e-01
-1.463029e-01
2.558316e-02
1.748534e-01
2.917796e-01
3.695572e-01
4.049923e-01
3.988215e-01
3.556254e-01
2.833508e-01
1.925101e-01
9.516310e-02
3.802774e-03
-6.973384e-02
-1.152339e-01
-1.248871e-01
-9.383748e-02
-2.049368e-02
9.340074e-02
2.429292e-01
4.203827e-01
6.158364e-01
8.178865e-01
1.014491e+00
1.193841e+00
1.345183e+00
1.459506e+00
1.530024e+00
1.552434e+00
1.524921e+00
1.447958e+00
1.323953e+00
1.156806e+00
9.514627e-01
7.135275e-01
4.489793e-01
1.640242e-01
-1.349258e-01
-4.411772e-01
-7.476355e-01
-1.046702e+00
-1.330250e+00
-1.589723e+00
-1.816378e+00
-2.001679e+00
-2.137808e+00
-2.218242e+00
-2.238350e+00
-2.195929e+00
-2.091622e+00
-1.929157e+00
-1.715385e+00
-1.460069e+00
-1.175448e+00
-8.755893e-01
-5.755744e-01
-2.905745e-01
-3.489800e-02
1.789162e-01
3.408786e-01
4.441340e-01
4.852977e-01
4.645155e-01
3.852439e-01
2.537785e-01
7.858191e-02
-1.305147e-01
-3.631524e-01
-6.092416e-01
-8.596369e-01
-1.106634e+00
-1.344250e+00
-1.568295e+00
-1.776234e+00
-1.966917e+00
-2.140204e+00
-2.296570e+00
-2.436736e+00
-2.561365e+00
-2.670842e+00
-2.765147e+00
-2.843792e+00
-2.905821e+00
-2.949842e+00
-2.974084e+00
-2.976484e+00
-2.954795e+00
-2.906748e+00
-2.830247e+00
-2.723608e+00
-2.585827e+00
-2.416836e+00
-2.217733e+00
-1.990940e+00
-1.740265e+00
-1.470850e+00
-1.189006e+00
-9.019290e-01
-6.173374e-01
-3.430470e-01
-8.652531e-02
1.455373e-01
3.476068e-01
5.156065e-01
6.471210e-01
7.414937e-01
7.998143e-01
8.248009e-01
8.205834e-01
7.924030e-01
7.462457e-01
6.884361e-01
6.252202e-01
5.623706e-01
5.048400e-01
4.564858e-01
4.198782e-01
3.961972e-01
3.852203e-01
3.854021e-01
3.940445e-01
4.075541e-01
4.217752e-01
4.323729e-01
4.352282e-01
4.267949e-01
4.043694e-01
3.662325e-01
3.116503e-01
2.407482e-01
1.542975e-01
5.347567e-02
-6.034416e-02
-1.857265e-01
-3.212098e-01
-4.652505e-01
-6.161018e-01
-7.716677e-01
-9.293761e-01
-1.086107e+00
-1.238202e+00
-1.381570e+00
-1.511882e+00
-1.624839e+00
-1.716498e+00
-1.783593e+00
-1.823834e+00
-1.836125e+00
-1.820667e+00
-1.778922e+00
-1.713434e+00
-1.627512e+00
-1.524812e+00
-1.408878e+00
-1.282703e+00
-1.148385e+00
-1.006943e+00
-8.583240e-01
-7.016224e-01
-5.354673e-01
-3.585329e-01
-1.700902e-01
2.947895e-02
2.382748e-01
4.526288e-01
6.670387e-01
8.742953e-01
1.065792e+00
1.231997e+00
1.363055e+00
1.449483e+00
1.482912e+00
1.456814e+00
1.367166e+00
1.212980e+00
9.966495e-01
7.240576e-01
4.044277e-01
4.990285e-02
-3.251196e-01
-7.048491e-01
-1.073079e+00
-1.414184e+00
-1.714036e+00
-1.960751e+00
-2.145206e+00
-2.261307e+00
-2.306019e+00
-2.279208e+00
-2.183361e+00
-2.023249e+00
-1.805584e+00
-1.538701e+00
-1.232288e+00
-8.971405e-01
-5.449383e-01
-1.880014e-01
1.609914e-01
4.893504e-01
7.848014e-01
1.035993e+00
1.233066e+00
1.368245e+00
1.436404e+00
1.435526e+00
1.367009e+00
1.235732e+00
1.049885e+00
8.205264e-01
5.609185e-01
2.856776e-01
9.820998e-03
-2.522152e-01
-4.875028e-01
-6.854195e-01
-8.382557e-01
-9.415871e-01
-9.943915e-01
-9.989107e-01
-9.602760e-01
-8.859371e-01
-7.849435e-01
-6.671414e-01
-5.423552e-01
-4.196262e-01
-3.065782e-01
-2.089661e-01
-1.304444e-01
-7.256119e-02
-3.495802e-02
-1.572793e-02
-1.186959e-02
-1.976899e-02
-3.564570e-02
-5.591472e-02
-7.743350e-02
-9.762549e-02
-1.144916e-01
-1.265382e-01
-1.326616e-01
-1.320316e-01
-1.240123e-01
-1.081429e-01
-8.418414e-02
-5.221508e-02
-1.275038e-02
3.316011e-02
8.388487e-02
1.372426e-01
1.906222e-01
2.411821e-01
2.861082e-01
3.228950e-01
3.496139e-01
3.651333e-01
3.692588e-01
3.627792e-01
3.474098e-01
3.256429e-01
3.005232e-01
2.753745e-01
2.535060e-01
2.379297e-01
2.311165e-01
2.348197e-01
2.499855e-01
2.767671e-01
3.146397e-01
3.626000e-01
4.194098e-01
4.838300e-01
5.547869e-01
6.314210e-01
7.129971e-01
7.986896e-01
8.872907e-01
9.769175e-01
1.064801e+00
1.147225e+00
1.219670e+00
1.277142e+00
1.314685e+00
1.327976e+00
1.313938e+00
1.271272e+00
1.200819e+00
1.105719e+00
9.913150e-01
8.648287e-01
7.348412e-01
6.106290e-01
5.014318e-01
4.157210e-01
3.605341e-01
3.409325e-01
3.596251e-01
4.167827e-01
5.100560e-01
6.347895e-01
7.844033e-01
9.509031e-01
1.125461e+00
1.299009e+00
1.462795e+00
1.608851e+00
1.730362e+00
1.821922e+00
1.879693e+00
1.901472e+00
1.886705e+00
1.836438e+00
1.753239e+00
1.641069e+00
1.505128e+00
1.351650e+00
1.187668e+00
1.020746e+00
8.586898e-01
7.092448e-01
5.797934e-01
4.770521e-01
4.067769e-01
3.734824e-01
3.801835e-01
4.281755e-01
5.168693e-01
6.437038e-01
8.041523e-01
9.918366e-01
1.198752e+00
1.415598e+00
1.632187e+00
1.837922e+00
2.022295e+00
2.175379e+00
2.288292e+00
2.353615e+00
2.365735e+00
2.321127e+00
2.218552e+00
2.059165e+00
1.846538e+00
1.586563e+00
1.287253e+00
9.584104e-01
6.111919e-01
2.575538e-01
-9.037702e-02
-4.209792e-01
-7.238079e-01
-9.902005e-01
-1.213757e+00
-1.390638e+00
-1.519650e+00
-1.602104e+00
-1.641465e+00
-1.642850e+00
-1.612434e+00
-1.556834e+00
-1.482545e+00
-1.395477e+00
-1.300625e+00
-1.201882e+00
-1.101986e+00
-1.002582e+00
-9.043659e-01
-8.072913e-01
-7.107952e-01
-6.140323e-01
-5.160906e-01
-4.161757e-01
-3.137505e-01
-2.086253e-01
-1.009988e-01
8.544215e-03
1.190659e-01
2.293249e-01
3.378344e-01
4.429232e-01
5.428076e-01
6.356822e-01
7.198413e-01
7.938326e-01
8.566359e-01
9.078458e-01
9.478333e-01
9.778546e-01
1.000087e+00
1.017572e+00
1.034066e+00
1.053799e+00
1.081154e+00
1.120298e+00
1.174792e+00
1.247206e+00
1.338805e+00
1.449317e+00
1.576827e+00
1.717810e+00
1.867301e+00
2.019186e+00
2.166572e+00
2.302218e+00
2.418953e+00
2.510066e+00
2.569635e+00
2.592776e+00
2.575836e+00
2.516522e+00
2.414005e+00
2.268992e+00
2.083786e+00
1.862321e+00
1.610161e+00
1.334436e+00
1.043704e+00
7.477075e-01
4.570199e-01
1.825762e-01
-6.490106e-02
-2.755499e-01
-4.410481e-01
-5.552660e-01
-6.148301e-01
-6.195346e-01
-5.725457e-01
-4.803581e-01
-3.524836e-01
-2.008730e-01
-3.910117e-02
1.186286e-01
2.585785e-01
3.685642e-01
4.389272e-01
4.632848e-01
4.389794e-01
3.671820e-01
2.526527e-01
1.031995e-01
-7.108892e-02
-2.587470e-01
-4.478785e-01
-6.270582e-01
-7.861179e-01
-9.167564e-01
-1.012936e+00
-1.071043e+00
-1.089811e+00
-1.070048e+00
-1.014212e+00
-9.259128e-01
-8.094328e-01
-6.693298e-01
-5.101766e-01
-3.364541e-01
-1.525787e-01
3.697521e-02
2.275162e-01
4.139931e-01
5.909153e-01
7.523659e-01
8.921253e-01
1.003904e+00
1.081678e+00
1.120102e+00
1.114964e+00
1.063654e+00
9.655689e-01
8.224237e-01
6.384093e-01
4.201569e-01
1.764890e-01
-8.204098e-02
-3.437969e-01
-5.968408e-01
-8.297744e-01
-1.032554e+00
-1.197194e+00
-1.318288e+00
-1.393295e+00
-1.422585e+00
-1.409244e+00
-1.358679e+00
-1.278065e+00
-1.175701e+00
-1.060320e+00
-9.404281e-01
-8.237174e-01
-7.166148e-01
-6.239954e-01
-5.490788e-01
-4.935002e-01
-4.575183e-01
-4.403124e-01
-4.403064e-01
-4.554662e-01
-4.835306e-01
-5.221546e-01
-5.689695e-01
-6.215777e-01
-6.775170e-01
-7.342263e-01
-7.890422e-01
-8.392425e-01
-8.821391e-01
-9.152089e-01
-9.362425e-01
-9.434868e-01
-9.357534e-01
-9.124749e-01
-8.736940e-01
-8.199823e-01
-7.523008e-01
-6.718193e-01
-5.797257e-01
-4.770570e-01
-3.645812e-01
-2.427509e-01
-1.117393e-01
2.844533e-02
1.777817e-01
3.360160e-01
5.024316e-01
6.756401e-01
8.534277e-01
1.032690e+00
1.209480e+00
1.379184e+00
1.536826e+00
1.677469e+00
1.796676e+00
1.890969e+00
1.958215e+00
1.997877e+00
2.011070e+00
2.000413e+00
1.969674e+00
1.923260e+00
1.865629e+00
1.800701e+00
1.731378e+00
1.659227e+00
1.584374e+00
1.505624e+00
1.420787e+00
1.327147e+00
1.222031e+00
1.103379e+00
9.702631e-01
8.232636e-01
6.646673e-01
4.984448e-01
3.300077e-01
1.657665e-01
1.254203e-02
-1.231022e-01
-2.355244e-01
-3.205858e-01
-3.760754e-01
-4.019271e-01
-4.001990e-01
-3.748199e-01
-3.311334e-01
-2.753043e-01
-2.136638e-01
-1.520826e-01
-9.544838e-02
-4.730903e-02
-9.712411e-03
1.675431e-02
3.275038e-02
3.983848e-02
4.007229e-02
3.557964e-02
2.820345e-02
1.925273e-02
9.399914e-03
-1.260674e-03
-1.300289e-02
-2.614215e-02
-4.064892e-02
-5.577362e-02
-6.975763e-02
-7.969428e-02
-8.158094e-02
-7.057097e-02
-4.140062e-02
1.106386e-02
9.123237e-02
2.022293e-01
3.454353e-01
5.201858e-01
7.236552e-01
9.509336e-01
1.195276e+00
1.448493e+00
1.701430e+00
1.944487e+00
2.168132e+00
2.363352e+00
2.522024e+00
2.637189e+00
2.703233e+00
2.715993e+00
2.672810e+00
2.572552e+00
2.415617e+00
2.203931e+00
1.940922e+00
1.631492e+00
1.281957e+00
8.999767e-01
4.944523e-01
7.539522e-02
-3.462494e-01
-7.588410e-01
-1.150359e+00
-1.508807e+00
-1.822701e+00
-2.081623e+00
-2.276806e+00
-2.401697e+00
-2.452449e+00
-2.428275e+00
-2.331632e+00
-2.168187e+00
-1.946561e+00
-1.677867e+00
-1.375054e+00
-1.052128e+00
-7.233076e-01
-4.021835e-01
-1.009775e-01
1.700470e-01
4.029634e-01
5.923222e-01
7.350629e-01
8.302307e-01
8.785654e-01
8.820385e-01
8.434196e-01
7.659354e-01
6.530629e-01
5.084677e-01
3.360728e-01
1.402180e-01
-7.413895e-02
-3.012394e-01
-5.344139e-01
-7.660960e-01
-9.879938e-01
-1.191436e+00
-1.367882e+00
-1.509558e+00
-1.610158e+00
-1.665519e+00
-1.674179e+00
-1.637719e+00
-1.560820e+00
-1.450996e+00
-1.317994e+00
-1.172943e+00
-1.027325e+00
-8.919096e-01
-7.757650e-01
-6.854786e-01
-6.246486e-01
-5.936934e-01
-5.899746e-01
-6.081961e-01
-6.410208e-01
-6.798342e-01
-7.155786e-01
-7.395878e-01
-7.443593e-01
-7.242069e-01
-6.757510e-01
-5.982106e-01
-4.934746e-01
-3.659468e-01
-2.221761e-01
-7.030959e-02
8.057591e-02
2.211900e-01
3.427152e-01
4.373931e-01
4.989634e-01
5.229338e-01
5.066942e-01
4.495091e-01
3.524371e-01
2.182222e-01
5.118966e-02
-1.428431e-01
-3.566529e-01
-5.817262e-01
-8.084408e-01
-1.026353e+00
-1.224607e+00
-1.392477e+00
-1.519990e+00
-1.598609e+00
-1.621886e+00
-1.586025e+00
-1.490298e+00
-1.337265e+00
-1.132766e+00
-8.856930e-01
-6.075377e-01
-3.117408e-01
-1.288252e-02
2.742381e-01
5.355716e-01
7.587578e-01
9.339567e-01
1.054495e+00
1.117270e+00
1.122865e+00
1.075384e+00
9.820003e-01
8.522934e-01
6.974102e-01
5.291452e-01
3.590126e-01
1.973908e-01
5.281105e-02
-6.855352e-02
-1.631615e-01
-2.301253e-01
-2.709945e-01
-2.893344e-01
-2.901594e-01
-2.792909e-01
-2.627186e-01
-2.460397e-01
-2.340374e-01
-2.304365e-01
-2.378472e-01
-2.578791e-01
-2.913802e-01
-3.387404e-01
-4.001922e-01
-4.760492e-01
-5.668376e-01
-6.733020e-01
-7.962919e-01
-9.365558e-01
-1.094486e+00
-1.269860e+00
-1.461618e+00
-1.667714e+00
-1.885042e+00
-2.109464e+00
-2.335916e+00
-2.558596e+00
-2.771217e+00
-2.967300e+00
-3.140500e+00
-3.284915e+00
-3.395371e+00
-3.467638e+00
-3.498566e+00
-3.486143e+00
-3.429479e+00
-3.328755e+00
-3.185175e+00
-3.000951e+00
-2.779350e+00
-2.524795e+00
-2.243005e+00
-1.941114e+00
-1.627739e+00
-1.312912e+00
-1.007857e+00
-7.245758e-01
-4.752558e-01
-2.715243e-01
-1.236191e-01
-3.955466e-02
-2.437686e-02
-7.959206e-02
-2.028387e-01
-3.878398e-01
-6.246433e-01
-9.001265e-01
-1.198719e+00
-1.503278e+00
-1.796056e+00
-2.059677e+00
-2.278068e+00
-2.437280e+00
-2.526151e+00
-2.536785e+00
-2.464820e+00
-2.309494e+00
-2.073530e+00
-1.762870e+00
-1.386302e+00
-9.550243e-01
-4.821626e-01
1.771981e-02
5.291302e-01
1.036162e+00
1.523021e+00
1.974546e+00
2.376725e+00
2.717167e+00
2.985525e+00
3.173853e+00
3.276887e+00
3.292240e+00
3.220527e+00
3.065389e+00
2.833425e+00
2.534002e+00
2.178949e+00
1.782107e+00
1.358769e+00
9.250090e-01
4.969512e-01
9.000268e-02
-2.818898e-01
-6.069222e-01
-8.760047e-01
-1.083181e+00
-1.225856e+00
-1.304808e+00
-1.323974e+00
-1.290015e+00
-1.211699e+00
-1.099163e+00
-9.631167e-01
-8.140744e-01
-6.616815e-01
-5.142019e-01
-3.781946e-01
-2.583905e-01
-1.577486e-01
-7.765164e-02
-1.818704e-02
2.154477e-02
4.314401e-02
4.868395e-02
4.055855e-02
2.140272e-02
-5.934299e-03
-3.839267e-02
-7.271593e-02
-1.055045e-01
-1.333275e-01
-1.528982e-01
-1.613020e-01
-1.562530e-01
-1.363441e-01
-1.012483e-01
-5.183402e-02
9.839336e-03
8.065664e-02
1.567076e-01
2.336420e-01
3.070718e-01
3.729648e-01
4.279766e-01
4.696807e-01
4.966766e-01
5.085766e-01
5.058846e-01
4.897944e-01
4.619345e-01
4.240889e-01
3.779227e-01
3.247417e-01
2.653148e-01
1.997896e-01
1.277204e-01
4.821891e-02
-3.978234e-02
-1.371840e-01
-2.443412e-01
-3.607148e-01
-4.846164e-01
-6.131030e-01
-7.420555e-01
-8.664460e-01
-9.807672e-01
-1.079568e+00
-1.158017e+00
-1.212413e+00
-1.240554e+00
-1.241920e+00
-1.217635e+00
-1.170227e+00
-1.103225e+00
-1.020687e+00
-9.267067e-01
-8.250108e-01
-7.186880e-01
-6.100888e-01
-5.009009e-01
-3.923783e-01
-2.856743e-01
-1.822147e-01
-8.404004e-02
5.956613e-03
8.395217e-02
1.453136e-01
1.849199e-01
1.976555e-01
1.790149e-01
1.257308e-01
3.633062e-02
-8.846782e-02
-2.455920e-01
-4.297176e-01
-6.336373e-01
-8.488582e-01
-1.066355e+00
-1.277385e+00
-1.474271e+00
-1.651035e+00
-1.803830e+00
-1.931099e+00
-2.033460e+00
-2.113344e+00
-2.174442e+00
-2.221053e+00
-2.257413e+00
-2.287107e+00
-2.312628e+00
-2.335123e+00
-2.354331e+00
-2.368710e+00
-2.375698e+00
-2.372084e+00
-2.354415e+00
-2.319413e+00
-2.264353e+00
-2.187368e+00
-2.087656e+00
-1.965577e+00
-1.822636e+00
-1.661368e+00
-1.485126e+00
-1.297837e+00
-1.103727e+00
-9.070691e-01
-7.119938e-01
-5.223634e-01
-3.417439e-01
-1.734546e-01
-2.067448e-02
1.134326e-01
2.256207e-01
3.125354e-01
3.707927e-01
3.971792e-01
3.889695e-01
3.443339e-01
2.627907e-01
1.456395e-01
-3.697172e-03
-1.794926e-01
-3.737532e-01
-5.765054e-01
-7.763298e-01
-9.611070e-01
-1.118903e+00
-1.238899e+00
-1.312271e+00
-1.332899e+00
-1.297853e+00
-1.207565e+00
-1.065712e+00
-8.787983e-01
-6.555108e-01
-4.059380e-01
-1.407406e-01
1.296201e-01
3.955167e-01
6.486000e-01
8.820343e-01
1.090539e+00
1.270280e+00
1.418666e+00
1.534114e+00
1.615840e+00
1.663705e+00
1.678148e+00
1.660194e+00
1.611527e+00
1.534591e+00
1.432673e+00
1.309950e+00
1.171434e+00
1.022835e+00
8.703138e-01
7.201519e-01
5.783719e-01
4.503438e-01
3.404241e-01
2.516669e-01
1.856420e-01
1.423794e-01
1.204489e-01
1.171689e-01
1.289221e-01
1.515512e-01
1.807951e-01
2.127248e-01
2.441359e-01
2.728535e-01
2.979136e-01
3.195912e-01
3.392631e-01
3.591112e-01
3.816975e-01
4.094611e-01
4.442040e-01
4.866395e-01
5.360734e-01
5.902726e-01
6.455492e-01
6.970587e-01
7.392767e-01
7.665879e-01
7.739070e-01
7.572411e-01
7.141187e-01
6.438337e-01
5.474839e-01
4.278154e-01
2.889126e-01
1.357846e-01
-2.609364e-02
-1.912321e-01
-3.545270e-01
-5.115814e-01
-6.589251e-01
-7.941250e-01
-9.157852e-01
-1.023446e+00
-1.117404e+00
-1.198479e+00
-1.267773e+00
-1.326470e+00
-1.375703e+00
-1.416529e+00
-1.450021e+00
-1.477427e+00
-1.500380e+00
-1.521054e+00
-1.542230e+00
-1.567183e+00
-1.599400e+00
-1.642135e+00
-1.697866e+00
-1.767746e+00
-1.851148e+00
-1.945379e+00
-2.045645e+00
-2.145265e+00
-2.236136e+00
-2.309395e+00
-2.356216e+00
-2.368647e+00
-2.340419e+00
-2.267621e+00
-2.149200e+00
-1.987212e+00
-1.786815e+00
-1.556003e+00
-1.305108e+00
-1.046123e+00
-7.919063e-01
-5.553405e-01
-3.485167e-01
-1.819967e-01
-6.420672e-02
-9.910151e-04
4.659163e-03
-4.729917e-02
-1.540285e-01
-3.100213e-01
-5.074288e-01
-7.364812e-01
-9.859733e-01
-1.243792e+00
-1.497465e+00
-1.734704e+00
-1.943933e+00
-2.114777e+00
-2.238503e+00
-2.308393e+00
-2.320041e+00
-2.271567e+00
-2.163724e+00
-1.999905e+00
-1.786025e+00
-1.530283e+00
-1.242805e+00
-9.351659e-01
-6.198299e-01
-3.095184e-01
-1.655555e-02
2.477714e-01
4.737930e-01
6.539363e-01
7.830665e-01
8.586680e-01
8.808552e-01
8.522185e-01
7.775279e-01
6.633244e-01
5.174334e-01
3.484386e-01
1.651465e-01
-2.392560e-02
-2.110073e-01
-3.894483e-01
-5.539745e-01
-7.008019e-01
-8.276000e-01
-9.333116e-01
-1.017868e+00
-1.081847e+00
-1.126145e+00
-1.151709e+00
-1.159373e+00
-1.149812e+00
-1.123597e+00
-1.081313e+00
-1.023700e+00
-9.517734e-01
-8.668779e-01
-7.706619e-01
-6.649648e-01
-5.516289e-01
-4.322700e-01
-3.080499e-01
-1.795078e-01
-4.650248e-02
9.169433e-02
2.361394e-01
3.878139e-01
5.471276e-01
7.134074e-01
8.844641e-01
1.056317e+00
1.223143e+00
1.377479e+00
1.510670e+00
1.613526e+00
1.677117e+00
1.693609e+00
1.657069e+00
1.564112e+00
1.414345e+00
1.210540e+00
9.585259e-01
6.667957e-01
3.458966e-01
7.650305e-03
-3.357009e-01
-6.723371e-01
-9.916060e-01
-1.284603e+00
-1.544537e+00
-1.766871e+00
-1.949241e+00
-2.091195e+00
-2.193811e+00
-2.259258e+00
-2.290348e+00
-2.290163e+00
-2.261764e+00
-2.208024e+00
-2.131592e+00
-2.034971e+00
-1.920693e+00
-1.791554e+00
-1.650862e+00
-1.502644e+00
-1.351766e+00
-1.203920e+00
-1.065476e+00
-9.431683e-01
-8.436686e-01
-7.730593e-01
-7.362749e-01
-7.365644e-01
-7.750389e-01
-8.503620e-01
-9.586324e-01
-1.093491e+00
-1.246460e+00
-1.407507e+00
-1.565776e+00
-1.710424e+00
-1.831472e+00
-1.920582e+00
-1.971671e+00
-1.981299e+00
-1.948815e+00
-1.876252e+00
-1.768020e+00
-1.630446e+00
-1.471255e+00
-1.299031e+00
-1.122740e+00
-9.513314e-01
-7.934219e-01
-6.570524e-01
-5.494766e-01
-4.769459e-01
-4.444587e-01
-4.554644e-01
-5.115307e-01
-6.120121e-01
-7.537684e-01
-9.309948e-01
-1.135219e+00
-1.355507e+00
-1.578901e+00
-1.791084e+00
-1.977237e+00
-2.123025e+00
-2.215635e+00
-2.244778e+00
-2.203547e+00
-2.089055e+00
-1.902778e+00
-1.650561e+00
-1.342270e+00
-9.911005e-01
-6.126184e-01
-2.235997e-01
1.592106e-01
5.203041e-01
8.464655e-01
1.127586e+00
1.357167e+00
1.532489e+00
1.654436e+00
1.727035e+00
1.756747e+00
1.751620e+00
1.720384e+00
1.671599e+00
1.612937e+00
1.550684e+00
1.489473e+00
1.432270e+00
1.380569e+00
1.334735e+00
1.294414e+00
1.258931e+00
1.227605e+00
1.199924e+00
1.175582e+00
1.154364e+00
1.135951e+00
1.119678e+00
1.104331e+00
1.088027e+00
1.068224e+00
1.041879e+00
1.005748e+00
9.567822e-01
8.925841e-01
8.118394e-01
7.146614e-01
6.027801e-01
4.795372e-01
3.496729e-01
2.189282e-01
9.351174e-02
-2.049860e-02
-1.177455e-01
-1.941044e-01
-2.470614e-01
-2.759206e-01
-2.818170e-01
-2.675363e-01
-2.371554e-01
-1.955436e-01
-1.477778e-01
-9.854447e-02
-5.160431e-02
-9.392066e-03
2.719368e-02
5.878313e-02
8.731468e-02
1.156367e-01
1.469906e-01
1.844471e-01
2.303688e-01
2.859631e-01
3.509729e-01
4.235356e-01
5.002216e-01
5.762444e-01
6.458202e-01
7.026395e-01
7.403999e-01
7.533490e-01
7.367831e-01
6.874619e-01
6.039097e-01
4.865889e-01
3.379441e-01
1.623142e-01
-3.427915e-02
-2.444616e-01
-4.599365e-01
-6.719837e-01
-8.719832e-01
-1.051908e+00
-1.204731e+00
-1.324715e+00
-1.407559e+00
-1.450424e+00
-1.451868e+00
-1.411746e+00
-1.331103e+00
-1.212117e+00
-1.058080e+00
-8.734190e-01
-6.637271e-01
-4.357660e-01
-1.973974e-01
4.259229e-02
2.748010e-01
4.896617e-01
6.780211e-01
8.318019e-01
9.446809e-01
1.012697e+00
1.034699e+00
1.012553e+00
9.510621e-01
8.575971e-01
7.414577e-01
6.130518e-01
4.829819e-01
3.611500e-01
2.559808e-01
1.738441e-01
1.187294e-01
9.218821e-02
9.353231e-02
1.202398e-01
1.685024e-01
2.338288e-01
3.116194e-01
3.976343e-01
4.883019e-01
5.808439e-01
6.732268e-01
7.639777e-01
8.519202e-01
9.358889e-01
1.014475e+00
1.085838e+00
1.147607e+00
1.196878e+00
1.230309e+00
1.244299e+00
1.235254e+00
1.199904e+00
1.135662e+00
1.040968e+00
9.155969e-01
7.608817e-01
5.798233e-01
3.770713e-01
1.587683e-01
-6.773238e-02
-2.942581e-01
-5.122864e-01
-7.134576e-01
-8.900837e-01
-1.035607e+00
-1.144953e+00
-1.214750e+00
-1.243373e+00
-1.230838e+00
-1.178560e+00
-1.089054e+00
-9.656126e-01
-8.120547e-01
-6.325610e-01
-4.316211e-01
-2.140725e-01
1.480483e-02
2.491874e-01
4.826485e-01
7.081820e-01
9.183371e-01
1.105476e+00
1.262151e+00
1.381570e+00
1.458117e+00
1.487855e+00
1.468962e+00
1.402023e+00
1.290135e+00
1.138798e+00
9.555990e-01
7.497144e-01
5.313036e-01
3.108567e-01
9.858034e-02
-9.611502e-02
-2.649834e-01
-4.011533e-01
-4.991928e-01
-5.550704e-01
-5.660594e-01
-5.306421e-01
-4.484542e-01
-3.202970e-01
-1.482205e-01
6.433743e-02
3.123885e-01
5.892494e-01
8.864635e-01
1.193835e+00
1.499612e+00
1.790857e+00
2.053990e+00
2.275513e+00
2.442857e+00
2.545296e+00
2.574830e+00
2.526963e+00
2.401260e+00
2.201614e+00
1.936180e+00
1.616932e+00
1.258894e+00
8.790847e-01
4.952922e-01
1.247723e-01
-2.169888e-01
-5.173348e-01
-7.672166e-01
-9.616097e-01
-1.099534e+00
-1.183678e+00
-1.219689e+00
-1.215210e+00
-1.178823e+00
-1.119000e+00
-1.043236e+00
-9.574292e-01
-8.655818e-01
-7.698229e-01
-6.707051e-01
-5.677058e-01
-4.598400e-01
-3.462880e-01
-2.269528e-01
-1.028697e-01
2.358214e-02
1.486996e-01
2.677025e-01
3.751768e-01
4.656496e-01
5.342143e-01
5.771165e-01
5.922250e-01
5.793300e-01
5.402420e-01
4.786894e-01
4.000354e-01
3.108503e-01
2.183860e-01
1.300023e-01
5.260014e-02
-7.893460e-03
-4.694747e-02
-6.173130e-02
-5.129032e-02
-1.659342e-02
3.953960e-02
1.126216e-01
1.967853e-01
2.851666e-01
3.703721e-01
4.450068e-01
5.022219e-01
5.362307e-01
5.427340e-01
5.192069e-01
4.650188e-01
3.813883e-01
2.711990e-01
1.387222e-01
-1.070610e-02
-1.710164e-01
-3.357217e-01
-4.982141e-01
-6.520484e-01
-7.912187e-01
-9.104345e-01
-1.005386e+00
-1.072987e+00
-1.111568e+00
-1.121006e+00
-1.102756e+00
-1.059800e+00
-9.964739e-01
-9.182036e-01
-8.311419e-01
-7.417249e-01
-6.561705e-01
-5.799559e-01
-5.173161e-01
-4.708181e-01
-4.410611e-01
-4.265523e-01
-4.237851e-01
-4.275325e-01
-4.313375e-01
-4.281587e-01
-4.111052e-01
-3.741822e-01
-3.129635e-01
-2.251158e-01
-1.107215e-01
2.762650e-02
1.849544e-01
3.542350e-01
5.268663e-01
6.932522e-01
8.434312e-01
9.677100e-01
1.057262e+00
1.104655e+00
1.104294e+00
1.052737e+00
9.488946e-01
7.940994e-01
5.920474e-01
3.486353e-01
7.170522e-02
-2.292794e-01
-5.436106e-01
-8.597546e-01
-1.165807e+00
-1.449984e+00
-1.701150e+00
-1.909368e+00
-2.066468e+00
-2.166587e+00
-2.206644e+00
-2.186704e+00
-2.110170e+00
-1.983762e+00
-1.817258e+00
-1.622973e+00
-1.415015e+00
-1.208342e+00
-1.017696e+00
-8.565049e-01
-7.358469e-01
-6.635777e-01
-6.437032e-01
-6.760628e-01
-7.563515e-01
-8.764765e-01
-1.025212e+00
-1.189088e+00
-1.353422e+00
-1.503412e+00
-1.625183e+00
-1.706706e+00
-1.738526e+00
-1.714244e+00
-1.630733e+00
-1.488112e+00
-1.289493e+00
-1.040574e+00
-7.491327e-01
-4.244868e-01
-7.698619e-02
2.824352e-01
6.426257e-01
9.925054e-01
1.321305e+00
1.618787e+00
1.875488e+00
2.083001e+00
2.234321e+00
2.324214e+00
2.349597e+00
2.309854e+00
2.207059e+00
2.046052e+00
1.834343e+00
1.581853e+00
1.300482e+00
1.003536e+00
7.050329e-01
4.189194e-01
1.582435e-01
-6.566628e-02
-2.439414e-01
-3.707594e-01
-4.437023e-01
-4.638385e-01
-4.355095e-01
-3.658496e-01
-2.640964e-01
-1.407818e-01
-6.896736e-03
1.268855e-01
2.508616e-01
3.567886e-01
4.381982e-01
4.905401e-01
5.111729e-01
4.992314e-01
4.554011e-01
3.816366e-01
2.808597e-01
1.566730e-01
1.311718e-02
-1.455058e-01
-3.147375e-01
-4.900003e-01
-6.665867e-01
-8.396316e-01
-1.004099e+00
-1.154815e+00
-1.286569e+00
-1.394275e+00
-1.473205e+00
-1.519242e+00
-1.529143e+00
-1.500780e+00
-1.433327e+00
-1.327393e+00
-1.185079e+00
-1.009948e+00
-8.069085e-01
-5.819904e-01
-3.420275e-01
-9.425043e-02
1.541687e-01
3.965732e-01
6.272171e-01
8.415407e-01
1.036279e+00
1.209383e+00
1.359772e+00
1.486947e+00
1.590566e+00
1.670055e+00
1.724339e+00
1.751786e+00
1.750364e+00
1.718019e+00
1.653198e+00
1.555444e+00
1.425940e+00
1.267914e+00
1.086820e+00
8.902524e-01
6.875875e-01
4.893741e-01
3.065477e-01
1.495447e-01
2.741609e-02
-5.296528e-02
-8.751963e-02
-7.533509e-02
-1.876603e-02
7.675100e-02
2.031401e-01
3.503364e-01
5.070728e-01
6.617164e-01
8.030709e-01
9.210653e-01
1.007277e+00
1.055259e+00
1.060689e+00
1.021350e+00
9.370182e-01
8.092878e-01
6.413854e-01
4.379922e-01
2.050775e-01
-5.027191e-02
-3.200508e-01
-5.955875e-01
-8.678615e-01
-1.127884e+00
-1.367123e+00
-1.577933e+00
-1.753954e+00
-1.890431e+00
-1.984421e+00
-2.034864e+00
-2.042518e+00
-2.009763e+00
-1.940303e+00
-1.838800e+00
-1.710473e+00
-1.560710e+00
-1.394711e+00
-1.217210e+00
-1.032282e+00
-8.432773e-01
-6.528672e-01
-4.632076e-01
-2.761843e-01
-9.369284e-02
8.210493e-02
2.486046e-01
4.027062e-01
5.409021e-01
6.594984e-01
7.549384e-01
8.241804e-01
8.650785e-01
8.767121e-01
8.596205e-01
8.159065e-01
7.491874e-01
6.643872e-01
5.673802e-01
4.645168e-01
3.620766e-01
2.657093e-01
1.799260e-01
1.077032e-01
5.024499e-02
6.932339e-03
-2.453700e-02
-4.783782e-02
-6.757447e-02
-8.875682e-02
-1.162503e-01
-1.542526e-01
-2.058406e-01
-2.726230e-01
-3.545237e-01
-4.497139e-01
-5.547012e-01
-6.645786e-01
-7.734197e-01
-8.747942e-01
-9.623592e-01
-1.030465e+00
-1.074706e+00
-1.092340e+00
-1.082519e+00
-1.046276e+00
-9.862802e-01
-9.063620e-01
-8.108951e-01
-7.041214e-01
-5.895329e-01
-4.694189e-01
-3.446593e-01
-2.148077e-01
-7.845340e-02
6.619487e-02
2.206006e-01
3.851860e-01
5.587337e-01
7.380093e-01
9.176766e-01
1.090538e+00
1.248084e+00
1.381289e+00
1.481567e+00
1.541753e+00
1.557000e+00
1.525467e+00
1.448701e+00
1.331676e+00
1.182460e+00
1.011538e+00
8.308720e-01
6.527942e-01
4.888527e-01
3.487528e-01
2.395082e-01
1.648962e-01
1.252703e-01
1.177345e-01
1.366400e-01
1.743301e-01
2.220357e-01
2.708129e-01
3.124205e-01
3.400431e-01
3.487917e-01
3.359385e-01
3.008750e-01
2.448155e-01
1.702973e-01
8.055588e-02
-2.113307e-02
-1.320469e-01
-2.504542e-01
-3.758303e-01
-5.088124e-01
-6.508982e-01
-8.039298e-01
-9.694402e-01
-1.147963e+00
-1.338410e+00
-1.537615e+00
-1.740118e+00
-1.938232e+00
-2.122400e+00
-2.281807e+00
-2.405193e+00
-2.481769e+00
-2.502151e+00
-2.459199e+00
-2.348698e+00
-2.169793e+00
-1.925171e+00
-1.620954e+00
-1.266356e+00
-8.731151e-01
-4.547706e-01
-2.584309e-02
3.990093e-01
8.057963e-01
1.181897e+00
1.516612e+00
1.801537e+00
2.030760e+00
2.200894e+00
2.310998e+00
2.362428e+00
2.358646e+00
2.305037e+00
2.208702e+00
2.078230e+00
1.923397e+00
1.754790e+00
1.583316e+00
1.419621e+00
1.273457e+00
1.153039e+00
1.064448e+00
1.011165e+00
9.937566e-01
1.009780e+00
1.053919e+00
1.118366e+00
1.193436e+00
1.268367e+00
1.332249e+00
1.374986e+00
1.388181e+00
1.365850e+00
1.304868e+00
1.205107e+00
1.069256e+00
9.023532e-01
7.111061e-01
5.030843e-01
2.858864e-01
6.637335e-02
-1.499454e-01
-3.593117e-01
-5.598614e-01
-7.515005e-01
-9.355319e-01
-1.114082e+00
-1.289406e+00
-1.463163e+00
-1.635764e+00
-1.805897e+00
-1.970288e+00
-2.123760e+00
-2.259580e+00
-2.370057e+00
-2.447312e+00
-2.484130e+00
-2.474759e+00
-2.415588e+00
-2.305602e+00
-2.146575e+00
-1.943001e+00
-1.701763e+00
-1.431610e+00
-1.142491e+00
-8.448355e-01
-5.488411e-01
-2.638569e-01
2.099668e-03
2.426518e-01
4.531903e-01
6.308356e-01
7.742701e-01
8.834888e-01
9.595234e-01
1.004186e+00
1.019865e+00
1.009394e+00
9.759820e-01
9.231851e-01
8.548863e-01
7.752474e-01
6.886047e-01
5.992983e-01
5.114411e-01
4.286545e-01
3.538082e-01
2.888037e-01
2.344345e-01
1.903423e-01
1.550748e-01
1.262371e-01
1.007209e-01
7.499604e-02
4.544514e-02
8.725229e-03
-3.786577e-02
-9.604528e-02
-1.662604e-01
-2.474999e-01
-3.372382e-01
-4.315343e-01
-5.252839e-01
-6.126013e-01
-6.872862e-01
-7.433217e-01
-7.753496e-01
-7.790833e-01
-7.516293e-01
-6.917038e-01
-5.997371e-01
-4.778614e-01
-3.297827e-01
-1.605416e-01
2.382147e-02
2.166671e-01
4.111839e-01
6.007956e-01
7.795071e-01
9.421597e-01
1.084582e+00
1.203644e+00
1.297227e+00
1.364149e+00
1.404058e+00
1.417330e+00
1.404989e+00
1.368642e+00
1.310449e+00
1.233091e+00
1.139737e+00
1.033975e+00
9.197037e-01
8.009575e-01
6.816852e-01
5.654865e-01
4.553356e-01
3.533266e-01
2.604811e-01
1.766562e-01
1.005879e-01
3.008836e-02
-3.760560e-02
-1.053599e-01
-1.756012e-01
-2.497758e-01
-3.278880e-01
-4.081856e-01
-4.870430e-01
-5.590603e-01
-6.173761e-01
-6.541618e-01
-6.612544e-01
-6.308721e-01
-5.563501e-01
-4.328328e-01
-2.578560e-01
-3.175553e-02
2.421478e-01
5.576199e-01
9.058449e-01
1.275988e+00
1.655930e+00
2.033090e+00
2.395241e+00
2.731225e+00
3.031502e+00
3.288475e+00
3.496581e+00
3.652176e+00
3.753246e+00
3.799023e+00
3.789581e+00
3.725489e+00
3.607587e+00
3.436924e+00
3.214880e+00
2.943452e+00
2.625653e+00
2.265946e+00
1.870633e+00
1.448090e+00
1.008791e+00
5.650592e-01
1.305521e-01
-2.804888e-01
-6.541554e-01
-9.778605e-01
-1.241290e+00
-1.437221e+00
-1.562114e+00
-1.616425e+00
-1.604594e+00
-1.534711e+00
-1.417892e+00
-1.267392e+00
-1.097556e+00
-9.226865e-01
-7.559247e-01
-6.082750e-01
-4.878548e-01
-3.994596e-01
-3.444833e-01
-3.211893e-01
-3.252816e-01
-3.506811e-01
-3.903863e-01
-4.372918e-01
-4.848565e-01
-5.275460e-01
-5.610248e-01
-5.821208e-01
-5.886269e-01
-5.790320e-01
-5.522755e-01
-5.076044e-01
-4.445824e-01
-3.632541e-01
-2.644320e-01
-1.500407e-01
-2.343498e-02
1.103902e-01
2.447687e-01
3.715538e-01
4.815439e-01
5.651168e-01
6.130191e-01
6.172245e-01
5.717637e-01
4.734243e-01
3.222304e-01
1.216376e-01
-1.215901e-01
-3.978176e-01
-6.952510e-01
-1.000853e+00
-1.301369e+00
-1.584349e+00
-1.839069e+00
-2.057243e+00
-2.233477e+00
-2.365413e+00
-2.453583e+00
-2.501020e+00
-2.512665e+00
-2.494679e+00
-2.453727e+00
-2.396295e+00
-2.328130e+00
-2.253803e+00
-2.176465e+00
-2.097760e+00
-2.017929e+00
-1.936042e+00
-1.850351e+00
-1.758701e+00
-1.658943e+00
-1.549313e+00
-1.428729e+00
-1.296977e+00
-1.154797e+00
-1.003869e+00
-8.467323e-01
-6.866534e-01
-5.274878e-01
-3.735339e-01
-2.293963e-01
-9.985123e-02
1.029286e-02
9.635243e-02
1.539513e-01
1.792359e-01
1.691249e-01
1.215888e-01
3.594719e-02
-8.683959e-02
-2.439230e-01
-4.304103e-01
-6.393543e-01
-8.619365e-01
-1.087873e+00
-1.306037e+00
-1.505271e+00
-1.675294e+00
-1.807624e+00
-1.896384e+00
-1.938904e+00
-1.936018e+00
-1.892026e+00
-1.814308e+00
-1.712625e+00
-1.598183e+00
-1.482561e+00
-1.376609e+00
-1.289434e+00
-1.227587e+00
-1.194519e+00
-1.190379e+00
-1.212146e+00
-1.254082e+00
-1.308451e+00
-1.366399e+00
-1.418913e+00
-1.457753e+00
-1.476264e+00
-1.470007e+00
-1.437150e+00
-1.378582e+00
-1.297763e+00
-1.200301e+00
-1.093316e+00
-9.846586e-01
-8.820625e-01
-7.923377e-01
-7.206917e-01
-6.702528e-01
-6.418439e-01
-6.340201e-01
-6.433581e-01
-6.649526e-01
-6.930607e-01
-7.218145e-01
-7.459173e-01
-7.612403e-01
-7.652459e-01
-7.571907e-01
-7.380912e-01
-7.104704e-01
-6.779389e-01
-6.446777e-01
-6.149038e-01
-5.923860e-01
-5.800651e-01
-5.798120e-01
-5.923340e-01
-6.172281e-01
-6.531584e-01
-6.981283e-01
-7.498035e-01
-8.058369e-01
-8.641458e-01
-9.231013e-01
-9.816052e-01
-1.039051e+00
-1.095184e+00
-1.149907e+00
-1.203060e+00
-1.254232e+00
-1.302642e+00
-1.347097e+00
-1.386045e+00
-1.417699e+00
-1.440206e+00
-1.451828e+00
-1.451106e+00
-1.436978e+00
-1.408827e+00
-1.366470e+00
-1.310072e+00
-1.240026e+00
-1.156813e+00
-1.060886e+00
-9.526189e-01
-8.323407e-01
-7.004846e-01
-5.578282e-01
-4.057990e-01
-2.467864e-01
-8.439748e-02
7.640656e-02
2.293414e-01
3.670244e-01
4.813945e-01
5.643006e-01
6.082098e-01
6.069671e-01
5.565230e-01
4.555447e-01
3.058302e-01
1.124625e-01
-1.163293e-01
-3.696072e-01
-6.344261e-01
-8.967367e-01
-1.142401e+00
-1.358222e+00
-1.532876e+00
-1.657680e+00
-1.727108e+00
-1.739035e+00
-1.694715e+00
-1.598513e+00
-1.457446e+00
-1.280597e+00
-1.078461e+00
-8.623008e-01
-6.435240e-01
-4.331501e-01
-2.413583e-01
-7.712754e-02
5.203805e-02
1.403139e-01
1.837020e-01
1.801316e-01
1.295222e-01
3.380786e-02
-1.030795e-01
-2.752792e-01
-4.751357e-01
-6.934124e-01
-9.196003e-01
-1.142329e+00
-1.349881e+00
-1.530788e+00
-1.674489e+00
-1.771984e+00
-1.816445e+00
-1.803714e+00
-1.732644e+00
-1.605240e+00
-1.426589e+00
-1.204576e+00
-9.494022e-01
-6.729484e-01
-3.880143e-01
-1.075006e-01
1.564087e-01
3.929917e-01
5.935952e-01
7.520429e-01
8.648085e-01
9.309437e-01
9.517868e-01
9.305062e-01
8.715536e-01
7.801117e-01
6.616137e-01
5.213941e-01
3.645049e-01
1.957007e-01
1.956720e-02
-1.592597e-01
-3.358528e-01
-5.048054e-01
-6.601635e-01
-7.955258e-01
-9.043264e-01
-9.802868e-01
-1.017985e+00
-1.013474e+00
-9.648558e-01
-8.727363e-01
-7.404751e-01
-5.741780e-01
-3.824046e-01
-1.755955e-01
3.473560e-02
2.369675e-01
4.203883e-01
5.761402e-01
6.979733e-01
7.827122e-01
8.303769e-01
8.439524e-01
8.288492e-01
7.921395e-01
7.416761e-01
6.852046e-01
6.295668e-01
5.800679e-01
5.400560e-01
5.107366e-01
4.912235e-01
4.788091e-01
4.694177e-01
4.581855e-01
4.400924e-01
4.105640e-01
3.659599e-01
3.038852e-01
2.232879e-01
1.243453e-01
8.177380e-03
-1.235456e-01
-2.690162e-01
-4.266399e-01
-5.952510e-01
-7.741508e-01
-9.629568e-01
-1.161288e+00
-1.368340e+00
-1.582433e+00
-1.800609e+00
-2.018367e+00
-2.229598e+00
-2.426735e+00
-2.601143e+00
-2.743704e+00
-2.845537e+00
-2.898808e+00
-2.897524e+00
-2.838245e+00
-2.720630e+00
-2.547756e+00
-2.326139e+00
-2.065453e+00
-1.777932e+00
-1.477518e+00
-1.178823e+00
-8.960361e-01
-6.418934e-01
-4.268300e-01
-2.584071e-01
-1.410540e-01
-7.612244e-02
-6.220576e-02
-9.565322e-02
-1.711961e-01
-2.826077e-01
-4.233268e-01
-5.869880e-01
-7.678133e-01
-9.608326e-01
-1.161925e+00
-1.367686e+00
-1.575167e+00
-1.781532e+00
-1.983717e+00
-2.178151e+00
-2.360610e+00
-2.526242e+00
-2.669765e+00
-2.785842e+00
-2.869569e+00
-2.917042e+00
-2.925897e+00
-2.895779e+00
-2.828642e+00
-2.728840e+00
-2.602984e+00
-2.459556e+00
-2.308309e+00
-2.159517e+00
-2.023140e+00
-1.907984e+00
-1.820967e+00
-1.766537e+00
-1.746343e+00
-1.759163e+00
-1.801104e+00
-1.866035e+00
-1.946198e+00
-2.032905e+00
-2.117262e+00
-2.190832e+00
-2.246195e+00
-2.277379e+00
-2.280139e+00
-2.252094e+00
-2.192753e+00
-2.103433e+00
-1.987106e+00
-1.848188e+00
-1.692277e+00
-1.525851e+00
-1.355910e+00
-1.189585e+00
-1.033704e+00
-8.943629e-01
-7.765148e-01
-6.836274e-01
-6.174366e-01
-5.778156e-01
-5.627702e-01
-5.685523e-01
-5.898818e-01
-6.202635e-01
-6.523875e-01
-6.786022e-01
-6.914447e-01
-6.842053e-01
-6.514907e-01
-5.897357e-01
-4.976115e-01
-3.762743e-01
-2.294159e-01
-6.309633e-02
1.146344e-01
2.942925e-01
4.656391e-01
6.184172e-01
7.430785e-01
8.314397e-01
8.772233e-01
8.764510e-01
8.276717e-01
7.320196e-01
5.931023e-01
4.167318e-01
2.105204e-01
-1.662604e-02
-2.550682e-01
-4.949955e-01
-7.269371e-01
-9.421780e-01
-1.133059e+00
-1.293153e+00
-1.417350e+00
-1.501857e+00
-1.544183e+00
-1.543110e+00
-1.498704e+00
-1.412347e+00
-1.286807e+00
-1.126324e+00
-9.366697e-01
-7.251673e-01
-5.006167e-01
-2.730948e-01
-5.360392e-02
1.464397e-01
3.158653e-01
4.445119e-01
5.240286e-01
5.486278e-01
5.156996e-01
4.262101e-01
2.848279e-01
9.975461e-02
-1.177344e-01
-3.540062e-01
-5.939887e-01
-8.222176e-01
-1.023925e+00
-1.186067e+00
-1.298194e+00
-1.353062e+00
-1.346935e+00
-1.279551e+00
-1.153789e+00
-9.751084e-01
-7.508893e-01
-4.897753e-01
-2.011330e-01
1.053187e-01
4.196983e-01
7.320109e-01
1.032130e+00
1.309795e+00
1.554705e+00
1.756745e+00
1.906372e+00
1.995122e+00
2.016196e+00
1.965053e+00
1.839925e+00
1.642210e+00
1.376656e+00
1.051324e+00
6.773242e-01
2.683209e-01
-1.601391e-01
-5.914270e-01
-1.008701e+00
-1.395778e+00
-1.737956e+00
-2.022737e+00
-2.240416e+00
-2.384504e+00
-2.451968e+00
-2.443261e+00
-2.362136e+00
-2.215248e+00
-2.011565e+00
-1.761634e+00
-1.476778e+00
-1.168298e+00
-8.467774e-01
-5.215548e-01
-2.004328e-01
1.103729e-01
4.060540e-01
6.828600e-01
9.376611e-01
1.167518e+00
1.369350e+00
1.539769e+00
1.675110e+00
1.771657e+00
1.826018e+00
1.835592e+00
1.799035e+00
1.716667e+00
1.590738e+00
1.425511e+00
1.227146e+00
1.003386e+00
7.630749e-01
5.155825e-01
2.701784e-01
3.545100e-02
-1.811807e-01
-3.738148e-01
-5.382567e-01
-6.720582e-01
-7.744299e-01
-8.460640e-01
-8.889076e-01
-9.059241e-01
-9.008707e-01
-8.781119e-01
-8.424747e-01
-7.991428e-01
-7.535766e-01
-7.114386e-01
-6.785001e-01
-6.605054e-01
-6.629788e-01
-6.909667e-01
-7.487257e-01
-8.393759e-01
-9.645504e-01
-1.124073e+00
-1.315701e+00
-1.534961e+00
-1.775116e+00
-2.027291e+00
-2.280784e+00
-2.523571e+00
-2.743004e+00
-2.926673e+00
-3.063345e+00
-3.143930e+00
-3.162332e+00
-3.116104e+00
-3.006816e+00
-2.840059e+00
-2.625085e+00
-2.374080e+00
-2.101147e+00
-1.821090e+00
-1.548112e+00
-1.294575e+00
-1.069930e+00
-8.799485e-01
-7.263268e-01
-6.067098e-01
-5.151281e-01
-4.428043e-01
-3.792367e-01
-3.134418e-01
-2.352205e-01
-1.363115e-01
-1.131035e-02
1.417351e-01
3.211090e-01
5.215976e-01
7.350133e-01
9.509980e-01
1.158007e+00
1.344361e+00
1.499250e+00
1.613597e+00
1.680706e+00
1.696664e+00
1.660477e+00
1.573987e+00
1.441596e+00
1.269870e+00
1.067071e+00
8.426763e-01
6.068957e-01
3.702250e-01
1.430151e-01
-6.494113e-02
-2.448109e-01
-3.891129e-01
-4.920872e-01
-5.500249e-01
-5.615327e-01
-5.277058e-01
-4.521826e-01
-3.410589e-01
-2.026426e-01
-4.703598e-02
1.144560e-01
2.700771e-01
4.084921e-01
5.197137e-01
5.959908e-01
6.325484e-01
6.280731e-01
5.848600e-01
5.085820e-01
4.076973e-01
2.925658e-01
1.743857e-01
6.408470e-02
-2.869979e-02
-9.644205e-02
-1.342725e-01
-1.402093e-01
-1.150799e-01
-6.216633e-02
1.336187e-02
1.051479e-01
2.063910e-01
3.105422e-01
4.118768e-01
5.058864e-01
5.894651e-01
6.608930e-01
7.196456e-01
7.660706e-01
8.009863e-01
8.252519e-01
8.393619e-01
8.431130e-01
8.353887e-01
8.140986e-01
7.762971e-01
7.184853e-01
6.370727e-01
5.289534e-01
3.921242e-01
2.262655e-01
3.319866e-02
-1.828511e-01
-4.152435e-01
-6.551905e-01
-8.922967e-01
-1.115335e+00
-1.313179e+00
-1.475797e+00
-1.595170e+00
-1.666039e+00
-1.686353e+00
-1.657383e+00
-1.583471e+00
-1.471460e+00
-1.329891e+00
-1.168068e+00
-9.951215e-01
-8.191697e-01
-6.466745e-01
-4.820433e-01
-3.275015e-01
-1.832274e-01
-4.771120e-02
8.172321e-02
2.083110e-01
3.352383e-01
4.651102e-01
5.995551e-01
7.389967e-01
8.825950e-01
1.028332e+00
1.173200e+00
1.313446e+00
1.444839e+00
1.562910e+00
1.663184e+00
1.741368e+00
1.793527e+00
1.816239e+00
1.806751e+00
1.763154e+00
1.684554e+00
1.571280e+00
1.425082e+00
1.249322e+00
1.049116e+00
8.313712e-01
6.046879e-01
3.790785e-01
1.654915e-01
-2.484484e-02
-1.812157e-01
-2.942746e-01
-3.568733e-01
-3.647757e-01
-3.171786e-01
-2.169839e-01
-7.079452e-02
1.113639e-01
3.165720e-01
5.297528e-01
7.345612e-01
9.143645e-01
1.053250e+00
1.136997e+00
1.153957e+00
1.095788e+00
9.580105e-01
7.403514e-01
4.468612e-01
8.579769e-02
-3.307227e-01
-7.872989e-01
-1.266023e+00
-1.747433e+00
-2.211585e+00
-2.639188e+00
-3.012712e+00
-3.317394e+00
-3.542047e+00
-3.679637e+00
-3.727555e+00
-3.687609e+00
-3.565736e+00
-3.371495e+00
-3.117387e+00
-2.818090e+00
-2.489661e+00
-2.148769e+00
-1.811972e+00
-1.495077e+00
-1.212541e+00
-9.769176e-01
-7.983242e-01
-6.839280e-01
-6.374786e-01
-6.589306e-01
-7.442178e-01
-8.852437e-01
-1.070138e+00
-1.283807e+00
-1.508768e+00
-1.726235e+00
-1.917387e+00
-2.064722e+00
-2.153392e+00
-2.172397e+00
-2.115510e+00
-1.981853e+00
-1.776014e+00
-1.507712e+00
-1.191001e+00
-8.430994e-01
-4.829556e-01
-1.297002e-01
1.988630e-01
4.875797e-01
7.249655e-01
9.038472e-01
1.021598e+00
1.079976e+00
1.084631e+00
1.044336e+00
9.700586e-01
8.739420e-01
7.682968e-01
6.646750e-01
5.730901e-01
5.014381e-01
4.551484e-01
4.370792e-01
4.476411e-01
4.851112e-01
5.460744e-01
6.259235e-01
7.193471e-01
8.207500e-01
9.245712e-01
1.025488e+00
1.118517e+00
1.199035e+00
1.262758e+00
1.305719e+00
1.324263e+00
1.315104e+00
1.275442e+00
1.203129e+00
1.096875e+00
9.564589e-01
7.829017e-01
5.786024e-01
3.473967e-01
9.454400e-02
-1.733619e-01
-4.485587e-01
-7.223556e-01
-9.854433e-01
-1.228266e+00
-1.441439e+00
-1.616192e+00
-1.744810e+00
-1.821058e+00
-1.840553e+00
-1.801096e+00
-1.702931e+00
-1.548929e+00
-1.344683e+00
-1.098476e+00
-8.211035e-01
-5.255229e-01
-2.263115e-01
6.105294e-02
3.210626e-01
5.391461e-01
7.026616e-01
8.018345e-01
8.305615e-01
7.870057e-01
6.739246e-01
4.986886e-01
2.729727e-01
1.212550e-02
-2.657503e-01
-5.409495e-01
-7.934702e-01
-1.004381e+00
-1.157155e+00
-1.238864e+00
-1.241151e+00
-1.160893e+00
-1.000494e+00
-7.677582e-01
-4.753493e-01
-1.398503e-01
2.194942e-01
5.822514e-01
9.283571e-01
1.239616e+00
1.501012e+00
1.701712e+00
1.835687e+00
1.901894e+00
1.904014e+00
1.849770e+00
1.749912e+00
1.616966e+00
1.463898e+00
1.302846e+00
1.144058e+00
9.951614e-01
8.608219e-01
7.428024e-01
6.403771e-01
5.510056e-01
4.711484e-01
3.970957e-01
3.256924e-01
2.548703e-01
1.839320e-01
1.135752e-01
4.568308e-02
-1.705745e-02
-7.162894e-02
-1.151605e-01
-1.453318e-01
-1.606497e-01
-1.605776e-01
-1.455229e-01
-1.167166e-01
-7.602762e-02
-2.575309e-02
3.158130e-02
9.339433e-02
1.571889e-01
2.206613e-01
2.817867e-01
3.388875e-01
3.906896e-01
4.363716e-01
4.756089e-01
5.086153e-01
5.361804e-01
5.596960e-01
5.811581e-01
6.031234e-01
6.285967e-01
6.608291e-01
7.030200e-01
7.579362e-01
8.274847e-01
9.122960e-01
1.011383e+00
1.121940e+00
1.239338e+00
1.357323e+00
1.468430e+00
1.564569e+00
1.637714e+00
1.680647e+00
1.687662e+00
1.655165e+00
1.582110e+00
1.470231e+00
1.324022e+00
1.150490e+00
9.586572e-01
7.588867e-01
5.620537e-01
3.786577e-01
2.179416e-01
8.710549e-02
-9.311303e-03
-6.981236e-02
-9.604656e-02
-9.260912e-02
-6.655189e-02
-2.664613e-02
1.752736e-02
5.656174e-02
8.216979e-02
8.798353e-02
7.011807e-02
2.744157e-02
-3.846793e-02
-1.236578e-01
-2.223735e-01
-3.277881e-01
-4.327991e-01
-5.307986e-01
-6.163395e-01
-6.856339e-01
-7.368462e-01
-7.701678e-01
-7.876853e-01
-7.930743e-01
-7.911684e-01
-7.874594e-01
-7.875865e-01
-7.968636e-01
-8.198838e-01
-8.602231e-01
-9.202531e-01
-1.001060e+00
-1.102454e+00
-1.223059e+00
-1.360441e+00
-1.511282e+00
-1.671547e+00
-1.836662e+00
-2.001679e+00
-2.161450e+00
-2.310814e+00
-2.444808e+00
-2.558907e+00
-2.649288e+00
-2.713083e+00
-2.748614e+00
-2.755558e+00
-2.735035e+00
-2.689594e+00
-2.623083e+00
-2.540423e+00
-2.447277e+00
-2.349647e+00
-2.253411e+00
-2.163856e+00
-2.085243e+00
-2.020462e+00
-1.970829e+00
-1.936048e+00
-1.914371e+00
-1.902907e+00
-1.898051e+00
-1.895958e+00
-1.892990e+00
-1.886068e+00
-1.872910e+00
-1.852116e+00
-1.823127e+00
-1.786071e+00
-1.741536e+00
-1.690284e+00
-1.632955e+00
-1.569778e+00
-1.500335e+00
-1.423419e+00
-1.337016e+00
-1.238446e+00
-1.124657e+00
-9.926599e-01
-8.400560e-01
-6.655731e-01
-4.695473e-01
-2.542576e-01
-2.405282e-02
2.147701e-01
4.543398e-01
6.858045e-01
9.000821e-01
1.088676e+00
1.244456e+00
1.362312e+00
1.439590e+00
1.476273e+00
1.474877e+00
1.440075e+00
1.378104e+00
1.296025e+00
1.200912e+00
1.099086e+00
9.954680e-01
8.931388e-01
7.931423e-01
6.945587e-01
5.948241e-01
4.902472e-01
3.766522e-01
2.500639e-01
1.073539e-01
-5.322581e-02
-2.316717e-01
-4.260516e-01
-6.325270e-01
-8.455577e-01
-1.058259e+00
-1.262871e+00
-1.451296e+00
-1.615658e+00
-1.748855e+00
-1.845053e+00
-1.900096e+00
-1.911800e+00
-1.880093e+00
-1.807014e+00
-1.696540e+00
-1.554284e+00
-1.387092e+00
-1.202585e+00
-1.008698e+00
-8.132649e-01
-6.236816e-01
-4.466490e-01
-2.879994e-01
-1.525735e-01
-4.411793e-02
3.482686e-02
8.306275e-02
1.008918e-01
9.027061e-02
5.492187e-02
3.555719e-04
-6.624066e-02
-1.362696e-01
-2.001561e-01
-2.479274e-01
-2.699049e-01
-2.574624e-01
-2.037922e-01
-1.046207e-01
4.118940e-02
2.312135e-01
4.592762e-01
7.155487e-01
9.869631e-01
1.257944e+00
1.511417e+00
1.730025e+00
1.897433e+00
1.999602e+00
2.025892e+00
1.969899e+00
1.829913e+00
1.608996e+00
1.314658e+00
9.581974e-01
5.537923e-01
1.174501e-01
-3.340719e-01
-7.842662e-01
-1.217715e+00
-1.620719e+00
-1.981695e+00
-2.291363e+00
-2.542754e+00
-2.731092e+00
-2.853604e+00
-2.909314e+00
-2.898851e+00
-2.824314e+00
-2.689181e+00
-2.498281e+00
-2.257791e+00
-1.975245e+00
-1.659508e+00
-1.320676e+00
-9.698763e-01
-6.189344e-01
-2.799131e-01
3.546928e-02
3.164962e-01
5.541307e-01
7.416465e-01
8.751424e-01
9.538811e-01
9.804064e-01
9.604131e-01
9.023658e-01
8.168808e-01
7.159090e-01
6.117795e-01
5.161815e-01
4.391841e-01
3.883965e-01
3.683688e-01
3.803099e-01
4.221580e-01
4.889953e-01
5.737434e-01
6.680414e-01
7.631815e-01
8.509799e-01
9.244781e-01
9.784061e-01
1.009380e+00
1.015850e+00
9.978436e-01
9.565721e-01
8.939851e-01
8.123334e-01
7.138092e-01
6.003014e-01
4.732866e-01
3.338573e-01
1.828697e-01
2.117830e-02
-1.500848e-01
-3.292377e-01
-5.138324e-01
-7.005403e-01
-8.851691e-01
-1.062823e+00
-1.228199e+00
-1.375973e+00
-1.501249e+00
-1.599980e+00
-1.669330e+00
-1.707903e+00
-1.715825e+00
-1.694650e+00
-1.647115e+00
-1.576763e+00
-1.487489e+00
-1.383062e+00
-1.266707e+00
-1.140785e+00
-1.006645e+00
-8.646514e-01
-7.143959e-01
-5.550505e-01
-3.858139e-01
-2.063786e-01
-1.734868e-02
1.794558e-01
3.808550e-01
5.823492e-01
7.783376e-01
9.624820e-01
1.128158e+00
1.268921e+00
1.378918e+00
1.453185e+00
1.487810e+00
1.479948e+00
1.427745e+00
1.330208e+00
1.187084e+00
9.987978e-01
7.664815e-01
4.920892e-01
1.785845e-01
-1.698373e-01
-5.475375e-01
-9.472781e-01
-1.360162e+00
-1.775705e+00
-2.182062e+00
-2.566419e+00
-2.915550e+00
-3.216507e+00
-3.457407e+00
-3.628244e+00
-3.721650e+00
-3.733526e+00
-3.663459e+00
-3.514869e+00
-3.294856e+00
-3.013748e+00
-2.684391e+00
-2.321244e+00
-1.939375e+00
-1.553456e+00
-1.176861e+00
-8.209477e-01
-4.945891e-01
-2.039821e-01
4.726852e-02
2.578246e-01
4.281107e-01
5.597137e-01
6.547787e-01
7.154912e-01
7.437200e-01
7.408690e-01
7.079487e-01
6.458421e-01
5.557012e-01
4.393920e-01
2.998945e-01
1.415743e-01
-2.973164e-02
-2.068408e-01
-3.815539e-01
-5.451456e-01
-6.889559e-01
-8.050121e-01
-8.866094e-01
-9.287934e-01
-9.287026e-01
-8.857494e-01
-8.016396e-01
-6.802427e-01
-5.273343e-01
-3.502367e-01
-1.573841e-01
4.216066e-02
2.392058e-01
4.249164e-01
5.912520e-01
7.313283e-01
8.396820e-01
9.124296e-01
9.473235e-01
9.437164e-01
9.024548e-01
8.257203e-01
7.168422e-01
5.800983e-01
4.205230e-01
2.437306e-01
5.576141e-02
-1.370564e-01
-3.282367e-01
-5.112757e-01
-6.798167e-01
-8.278526e-01
-9.499659e-01
-1.041597e+00
-1.099324e+00
-1.121115e+00
-1.106541e+00
-1.056909e+00
-9.752976e-01
-8.664877e-01
-7.367839e-01
-5.937278e-01
-4.457197e-01
-3.015694e-01
-1.700040e-01
-5.916904e-02
2.384040e-02
7.338501e-02
8.559470e-02
5.857352e-02
-7.510573e-03
-1.104485e-01
-2.461159e-01
-4.086895e-01
-5.909390e-01
-7.845803e-01
-9.806764e-01
-1.170069e+00
-1.343829e+00
-1.493695e+00
-1.612499e+00
-1.694535e+00
-1.735865e+00
-1.734531e+00
-1.690663e+00
-1.606481e+00
-1.486168e+00
-1.335645e+00
-1.162234e+00
-9.742436e-01
-7.804939e-01
-5.898073e-01
-4.104939e-01
-2.498676e-01
-1.138228e-01
-6.506837e-03
6.988843e-02
1.151932e-01
1.311781e-01
1.213253e-01
9.046807e-02
4.432220e-02
-1.105598e-02
-6.984647e-02
-1.270328e-01
-1.789135e-01
-2.235114e-01
-2.608362e-01
-2.929642e-01
-3.239095e-01
-3.592799e-01
-4.057301e-01
-4.702482e-01
-5.593335e-01
-6.781388e-01
-8.296654e-01
-1.014102e+00
-1.228389e+00
-1.466088e+00
-1.717578e+00
-1.970605e+00
-2.211129e+00
-2.424400e+00
-2.596161e+00
-2.713847e+00
-2.767662e+00
-2.751431e+00
-2.663127e+00
-2.505042e+00
-2.283574e+00
-2.008674e+00
-1.693004e+00
-1.350918e+00
-9.973548e-01
-6.467816e-01
-3.122610e-01
-4.733232e-03
2.674529e-01
4.987469e-01
6.863606e-01
8.300290e-01
9.316243e-01
9.946831e-01
1.023909e+00
1.024701e+00
1.002751e+00
9.637285e-01
9.130635e-01
8.558176e-01
7.966197e-01
7.396401e-01
6.885731e-01
6.466039e-01
6.163423e-01
5.997190e-01
5.978515e-01
6.109003e-01
6.379415e-01
6.768894e-01
7.244995e-01
7.764756e-01
8.276919e-01
8.725247e-01
9.052748e-01
9.206443e-01
9.142243e-01
8.829450e-01
8.254445e-01
7.423156e-01
6.362043e-01
5.117408e-01
3.752990e-01
2.345924e-01
9.813261e-02
-2.541081e-02
-1.278923e-01
-2.023511e-01
-2.435845e-01
-2.485791e-01
-2.167620e-01
-1.500568e-01
-5.275554e-02
6.876718e-02
2.064613e-01
3.510924e-01
4.927854e-01
6.215944e-01
7.280768e-01
8.038494e-01
8.420986e-01
8.380181e-01
7.891461e-01
6.955797e-01
5.600573e-01
3.879054e-01
1.868529e-01
-3.328437e-02
-2.610497e-01
-4.839244e-01
-6.890348e-01
-8.639649e-01
-9.976298e-01
-1.081138e+00
-1.108557e+00
-1.077494e+00
-9.894138e-01
-8.496570e-01
-6.671342e-01
-4.537224e-01
-2.234064e-01
8.763575e-03
2.278136e-01
4.199868e-01
5.737785e-01
6.807635e-01
7.361297e-01
7.388608e-01
6.915531e-01
5.998941e-01
4.718744e-01
3.168323e-01
1.444484e-01
-3.619304e-02
-2.173730e-01
-3.932571e-01
-5.601184e-01
-7.162516e-01
-8.616044e-01
-9.971880e-01
-1.124359e+00
-1.244082e+00
-1.356295e+00
-1.459476e+00
-1.550494e+00
-1.624779e+00
-1.676793e+00
-1.700750e+00
-1.691472e+00
-1.645273e+00
-1.560737e+00
-1.439278e+00
-1.285400e+00
-1.106607e+00
-9.129568e-01
-7.163034e-01
-5.293045e-01
-3.643055e-01
-2.322313e-01
-1.416152e-01
-9.787578e-02
-1.029162e-01
-1.550808e-01
-2.494538e-01
-3.784526e-01
-5.326380e-01
-7.016523e-01
-8.751931e-01
-1.043931e+00
-1.200292e+00
-1.339022e+00
-1.457497e+00
-1.555727e+00
-1.636061e+00
-1.702634e+00
-1.760615e+00
-1.815357e+00
-1.871560e+00
-1.932545e+00
-1.999733e+00
-2.072370e+00
-2.147525e+00
-2.220348e+00
-2.284547e+00
-2.333020e+00
-2.358580e+00
-2.354670e+00
-2.316020e+00
-2.239139e+00
-2.122616e+00
-1.967194e+00
-1.775641e+00
-1.552450e+00
-1.303447e+00
-1.035367e+00
-7.554600e-01
-4.711746e-01
-1.899185e-01
8.109726e-02
3.349541e-01
5.650839e-01
7.653110e-01
9.298998e-01
1.053628e+00
1.131900e+00
1.160922e+00
1.137934e+00
1.061499e+00
9.318220e-01
7.510615e-01
5.235747e-01
2.560475e-01
-4.254763e-02
-3.611958e-01
-6.872955e-01
-1.007302e+00
-1.307500e+00
-1.574839e+00
-1.797723e+00
-1.966703e+00
-2.074978e+00
-2.118700e+00
-2.097069e+00
-2.012242e+00
-1.869102e+00
-1.674917e+00
-1.438934e+00
-1.171940e+00
-8.858039e-01
-5.930218e-01
-3.062800e-01
-3.804107e-02
1.998445e-01
3.965071e-01
5.424177e-01
6.297487e-01
6.527427e-01
6.080828e-01
4.952409e-01
3.167638e-01
7.844887e-02
-2.106461e-01
-5.384009e-01
-8.900618e-01
-1.248901e+00
-1.597070e+00
-1.916605e+00
-2.190495e+00
-2.403748e+00
-2.544374e+00
-2.604210e+00
-2.579525e+00
-2.471359e+00
-2.285539e+00
-2.032365e+00
-1.725941e+00
-1.383205e+00
-1.022709e+00
-6.632596e-01
-3.225658e-01
-1.601369e-02
2.442901e-01
4.501266e-01
5.973818e-01
6.858856e-01
7.189274e-01
7.025345e-01
6.446163e-01
5.540784e-01
4.400059e-01
3.109938e-01
1.746837e-01
3.753144e-02
-9.520030e-02
-2.192663e-01
-3.311476e-01
-4.277303e-01
-5.060408e-01
-5.631122e-01
-5.960285e-01
-6.021587e-01
-5.795546e-01
-5.274478e-01
-4.467578e-01
-3.405070e-01
-2.140454e-01
-7.500846e-02
6.703126e-02
2.012135e-01
3.162871e-01
4.016616e-01
4.484901e-01
4.506523e-01
4.055111e-01
3.143446e-01
1.823937e-01
1.851138e-02
-1.655544e-01
-3.561701e-01
-5.390139e-01
-7.003387e-01
-8.281706e-01
-9.133238e-01
-9.501357e-01
-9.368567e-01
-8.756696e-01
-7.723547e-01
-6.356490e-01
-4.763789e-01
-3.064618e-01
-1.378769e-01
1.829501e-02
1.526795e-01
2.581990e-01
3.304072e-01
3.675596e-01
3.704423e-01
3.420052e-01
2.868672e-01
2.107667e-01
1.200240e-01
2.106963e-02
-7.993418e-02
-1.773709e-01
-2.663589e-01
-3.428720e-01
-4.038127e-01
-4.470489e-01
-4.714207e-01
-4.767154e-01
-4.636114e-01
-4.335957e-01
-3.888677e-01
-3.322460e-01
-2.670899e-01
-1.972413e-01
-1.269773e-01
-6.095041e-02
-4.086377e-03
3.858806e-02
6.220582e-02
6.240514e-02
3.573491e-02
-1.992820e-02
-1.050133e-01
-2.180062e-01
-3.553744e-01
-5.117038e-01
-6.800530e-01
-8.524985e-01
-1.020814e+00
-1.177198e+00
-1.314963e+00
-1.429082e+00
-1.516540e+00
-1.576424e+00
-1.609780e+00
-1.619236e+00
-1.608485e+00
-1.581693e+00
-1.542923e+00
-1.495649e+00
-1.442424e+00
-1.384722e+00
-1.322967e+00
-1.256728e+00
-1.185043e+00
-1.106819e+00
-1.021257e+00
-9.282383e-01
-8.286265e-01
-7.244150e-01
-6.187070e-01
-5.155052e-01
-4.193319e-01
-3.347273e-01
-2.656933e-01
-2.151657e-01
-1.845916e-01
-1.736778e-01
-1.803487e-01
-2.009251e-01
-2.305043e-01
-2.634940e-01
-2.942323e-01
-3.176104e-01
-3.296150e-01
-3.277173e-01
-3.110559e-01
-2.803965e-01
-2.378834e-01
-1.866340e-01
-1.302493e-01
-7.232542e-02
-1.604268e-02
3.611093e-02
8.245438e-02
1.220714e-01
1.546415e-01
1.801909e-01
1.988164e-01
2.104313e-01
2.145754e-01
2.103177e-01
1.962689e-01
1.707062e-01
1.317968e-01
7.789318e-02
7.857687e-03
-7.863005e-02
-1.808339e-01
-2.968313e-01
-4.235190e-01
-5.567639e-01
-6.916823e-01
-8.230162e-01
-9.455586e-01
-1.054571e+00
-1.146138e+00
-1.217425e+00
-1.266783e+00
-1.293731e+00
-1.298785e+00
-1.283194e+00
-1.248624e+00
-1.196832e+00
-1.129392e+00
-1.047510e+00
-9.519544e-01
-8.430993e-01
-7.210692e-01
-5.859517e-01
-4.380404e-01
-2.780700e-01
-1.074118e-01
7.179409e-02
2.565805e-01
4.431733e-01
6.270860e-01
8.032828e-01
9.664005e-01
1.111017e+00
1.231949e+00
1.324559e+00
1.385044e+00
1.410663e+00
1.399902e+00
1.352524e+00
1.269533e+00
1.153044e+00
1.006099e+00
8.324699e-01
6.364816e-01
4.228807e-01
1.967701e-01
-3.640449e-02
-2.708363e-01
-5.003424e-01
-7.183895e-01
-9.181911e-01
-1.092899e+00
-1.235892e+00
-1.341152e+00
-1.403689e+00
-1.419984e+00
-1.388390e+00
-1.309433e+00
-1.185990e+00
-1.023276e+00
-8.286494e-01
-6.112202e-01
-3.812887e-01
-1.496465e-01
7.319850e-02
2.778073e-01
4.565292e-01
6.040798e-01
7.179100e-01
7.983206e-01
8.482970e-01
8.730772e-01
8.794931e-01
8.751595e-01
8.676010e-01
8.634205e-01
8.676083e-01
8.830727e-01
9.104497e-01
9.482106e-01
9.930480e-01
1.040482e+00
1.085597e+00
1.123805e+00
1.151520e+00
1.166657e+00
1.168888e+00
1.159628e+00
1.141759e+00
1.119141e+00
1.095985e+00
1.076154e+00
1.062504e+00
1.056327e+00
1.056977e+00
1.061722e+00
1.065871e+00
1.063159e+00
1.046373e+00
1.008158e+00
9.419057e-01
8.426177e-01
7.076177e-01
5.370169e-01
3.338518e-01
1.038718e-01
-1.449993e-01
-4.034559e-01
-6.617470e-01
-9.106315e-01
-1.142228e+00
-1.350659e+00
-1.532415e+00
-1.686420e+00
-1.813802e+00
-1.917431e+00
-2.001289e+00
-2.069778e+00
-2.127049e+00
-2.176449e+00
-2.220133e+00
-2.258893e+00
-2.292193e+00
-2.318400e+00
-2.335159e+00
-2.339844e+00
-2.330028e+00
-2.303909e+00
-2.260612e+00
-2.200354e+00
-2.124442e+00
-2.035100e+00
-1.935180e+00
-1.827781e+00
-1.715845e+00
-1.601788e+00
-1.487212e+00
-1.372750e+00
-1.258049e+00
-1.141916e+00
-1.022605e+00
-8.982041e-01
-7.670961e-01
-6.283939e-01
-4.823038e-01
-3.303390e-01
-1.753392e-01
-2.128351e-02
1.270844e-01
2.647633e-01
3.870519e-01
4.900685e-01
5.711472e-01
6.290493e-01
6.639597e-01
6.772736e-01
6.712111e-01
6.483228e-01
6.109634e-01
5.608145e-01
4.985274e-01
4.235476e-01
3.341542e-01
2.277222e-01
1.011860e-01
-4.835279e-02
-2.229543e-01
-4.232045e-01
-6.477139e-01
-8.928370e-01
-1.152667e+00
-1.419322e+00
-1.683501e+00
-1.935248e+00
-2.164832e+00
-2.363646e+00
-2.525003e+00
-2.644742e+00
-2.721557e+00
-2.756991e+00
-2.755104e+00
-2.721841e+00
-2.664168e+00
-2.589113e+00
-2.502802e+00
-2.409659e+00
-2.311844e+00
-2.209041e+00
-2.098615e+00
-1.976150e+00
-1.836309e+00
-1.673914e+00
-1.485128e+00
-1.268556e+00
-1.026122e+00
-7.635768e-01
-4.905213e-01
-2.199319e-01
3.280234e-02
2.512167e-01
4.193314e-01
5.232476e-01
5.525864e-01
5.016023e-01
3.698486e-01
1.623313e-01
-1.108457e-01
-4.352815e-01
-7.934135e-01
-1.165849e+00
-1.532746e+00
-1.875109e+00
-2.175887e+00
-2.420809e+00
-2.598922e+00
-2.702823e+00
-2.728646e+00
-2.675830e+00
-2.546750e+00
-2.346275e+00
-2.081304e+00
-1.760322e+00
-1.393003e+00
-9.898674e-01
-5.619869e-01
-1.207207e-01
3.225315e-01
7.565816e-01
1.170724e+00
1.555029e+00
1.900657e+00
2.200174e+00
2.447834e+00
2.639801e+00
2.774268e+00
2.851453e+00
2.873455e+00
2.843993e+00
2.768043e+00
2.651418e+00
2.500341e+00
2.321052e+00
2.119471e+00
1.900970e+00
1.670247e+00
1.431318e+00
1.187618e+00
9.421985e-01
6.979799e-01
4.580316e-01
2.258156e-01
5.350097e-03
-1.987532e-01
-3.814073e-01
-5.373318e-01
-6.614790e-01
-7.495628e-01
-7.986262e-01
-8.075708e-01
-7.775698e-01
-7.122951e-01
-6.179093e-01
-5.027998e-01
-3.770649e-01
-2.517922e-01
-1.381956e-01
-4.669670e-02
1.395615e-02
3.744190e-02
2.041634e-02
-3.719779e-02
-1.322093e-01
-2.584473e-01
-4.073167e-01
-5.685718e-01
-7.312421e-01
-8.846290e-01
-1.019279e+00
-1.127842e+00
-1.205715e+00
-1.251416e+00
-1.266622e+00
-1.255880e+00
-1.226017e+00
-1.185322e+00
-1.142605e+00
-1.106256e+00
-1.083412e+00
-1.079344e+00
-1.097111e+00
-1.137511e+00
-1.199284e+00
-1.279512e+00
-1.374119e+00
-1.478370e+00
-1.587303e+00
-1.696028e+00
-1.799880e+00
-1.894435e+00
-1.975438e+00
-2.038701e+00
-2.080035e+00
-2.095284e+00
-2.080482e+00
-2.032165e+00
-1.947798e+00
-1.826255e+00
-1.668295e+00
-1.476916e+00
-1.257533e+00
-1.017902e+00
-7.677918e-01
-5.184029e-01
-2.815926e-01
-6.897427e-02
1.090208e-01
2.440320e-01
3.305189e-01
3.662967e-01
3.527895e-01
2.949613e-01
2.009109e-01
8.115529e-02
-5.233229e-02
-1.872287e-01
-3.119871e-01
-4.168530e-01
-4.946542e-01
-5.412820e-01
-5.558212e-01
-5.403372e-01
-4.993679e-01
-4.392040e-01
-3.670581e-01
-2.902267e-01
-2.153387e-01
-1.477629e-01
-9.122056e-02
-4.762215e-02
-1.712211e-02
1.636844e-03
1.113642e-02
1.451242e-02
1.506886e-02
1.584374e-02
1.928385e-02
2.706787e-02
4.009132e-02
5.859862e-02
8.242175e-02
1.112668e-01
1.449831e-01
1.837560e-01
2.281825e-01
2.792126e-01
3.379669e-01
4.054639e-01
4.823073e-01
5.683914e-01
6.626829e-01
7.631287e-01
8.667242e-01
9.697552e-01
1.068201e+00
1.158262e+00
1.236936e+00
1.302578e+00
1.355328e+00
1.397332e+00
1.432693e+00
1.467113e+00
1.507254e+00
1.559878e+00
1.630872e+00
1.724306e+00
1.841636e+00
1.981210e+00
2.138119e+00
2.304468e+00
2.470000e+00
2.623039e+00
2.751620e+00
2.844678e+00
2.893179e+00
2.891046e+00
2.835801e+00
2.728845e+00
2.575370e+00
2.383895e+00
2.165519e+00
1.932936e+00
1.699351e+00
1.477373e+00
1.278012e+00
1.109846e+00
9.784372e-01
8.860380e-01
8.316034e-01
8.110970e-01
8.180468e-01
8.442807e-01
8.807567e-01
9.183918e-01
9.488068e-01
9.649178e-01
9.613350e-01
9.345588e-01
8.829894e-01
8.067879e-01
7.076407e-01
5.884805e-01
4.532120e-01
3.064800e-01
1.534961e-01
-7.593724e-05
-1.481966e-01
-2.845202e-01
-4.024959e-01
-4.955358e-01
-5.572700e-01
-5.818950e-01
-5.645958e-01
-5.020020e-01
-3.926248e-01
-2.372093e-01
-3.894285e-02
1.965281e-01
4.612980e-01
7.456184e-01
1.038501e+00
1.328457e+00
1.604295e+00
1.855919e+00
2.075022e+00
2.255631e+00
2.394445e+00
2.490918e+00
2.547115e+00
2.567319e+00
2.557459e+00
2.524404e+00
2.475188e+00
2.416263e+00
2.352832e+00
2.288345e+00
2.224213e+00
2.159762e+00
2.092448e+00
2.018300e+00
1.932538e+00
1.830288e+00
1.707301e+00
1.560593e+00
1.388925e+00
1.193075e+00
9.758839e-01
7.420690e-01
4.978410e-01
2.503618e-01
7.114022e-03
-2.247472e-01
-4.389784e-01
-6.306953e-01
-7.966258e-01
-9.351438e-01
-1.046087e+00
-1.130403e+00
-1.189700e+00
-1.225777e+00
-1.240238e+00
-1.234243e+00
-1.208457e+00
-1.163176e+00
-1.098629e+00
-1.015353e+00
-9.146010e-01
-7.986636e-01
-6.710524e-01
-5.364852e-01
-4.006562e-01
-2.698070e-01
-1.501470e-01
-4.720191e-02
3.481831e-02
9.353390e-02
1.287093e-01
1.423090e-01
1.382728e-01
1.220293e-01
9.980190e-02
7.779344e-02
6.135265e-02
5.423071e-02
5.802600e-02
7.189332e-02
9.256109e-02
1.146616e-01
1.313388e-01
1.350620e-01
1.185451e-01
7.565892e-02
2.224426e-03
-1.034069e-01
-2.400500e-01
-4.036872e-01
-5.877622e-01
-7.837196e-01
-9.817162e-01
-1.171415e+00
-1.342767e+00
-1.486706e+00
-1.595686e+00
-1.664039e+00
-1.688133e+00
-1.666362e+00
-1.598986e+00
-1.487880e+00
-1.336206e+00
-1.148077e+00
-9.282344e-01
-6.817630e-01
-4.138883e-01
-1.298517e-01
1.651277e-01
4.658243e-01
7.669423e-01
1.063059e+00
1.348619e+00
1.618012e+00
1.865761e+00
2.086804e+00
2.276860e+00
2.432823e+00
2.553137e+00
2.638082e+00
2.689915e+00
2.712823e+00
2.712666e+00
2.696505e+00
2.671969e+00
2.646500e+00
2.626588e+00
2.617051e+00
2.620484e+00
2.636906e+00
2.663675e+00
2.695666e+00
2.725709e+00
2.745238e+00
2.745104e+00
2.716485e+00
2.651797e+00
2.545541e+00
2.394981e+00
2.200586e+00
1.966178e+00
1.698752e+00
1.407988e+00
1.105505e+00
8.039284e-01
5.158909e-01
2.530703e-01
2.536715e-02
-1.596958e-01
-2.973033e-01
-3.853958e-01
-4.244584e-01
-4.171092e-01
-3.675661e-01
-2.810812e-01
-1.634316e-01
-2.053068e-02
1.417996e-01
3.178947e-01
5.021795e-01
6.890222e-01
8.725784e-01
1.046693e+00
1.204914e+00
1.340658e+00
1.447522e+00
1.519733e+00
1.552670e+00
1.543400e+00
1.491136e+00
1.397558e+00
1.266917e+00
1.105901e+00
9.232693e-01
7.292804e-01
5.349767e-01
3.514022e-01
1.888275e-01
5.604821e-02
-4.018777e-02
-9.558814e-02
-1.085367e-01
-8.012030e-02
-1.396971e-02
8.406384e-02
2.063625e-01
3.440830e-01
4.877391e-01
6.277806e-01
7.551297e-01
8.616494e-01
9.405232e-01
9.865434e-01
9.963113e-01
9.683600e-01
9.032125e-01
8.033815e-01
6.733112e-01
5.192468e-01
3.490177e-01
1.717167e-01
-2.728684e-03
-1.640827e-01
-3.024004e-01
-4.086593e-01
-4.753782e-01
-4.971790e-01
-4.712527e-01
-3.976964e-01
-2.796933e-01
-1.235144e-01
6.168149e-02
2.642620e-01
4.707500e-01
6.666486e-01
8.374149e-01
9.695098e-01
1.051431e+00
1.074625e+00
1.034177e+00
9.292124e-01
7.629558e-01
5.424487e-01
2.779643e-01
-1.781690e-02
-3.307827e-01
-6.464226e-01
-9.508304e-01
-1.231600e+00
-1.478552e+00
-1.684249e+00
-1.844259e+00
-1.957165e+00
-2.024312e+00
-2.049315e+00
-2.037392e+00
-1.994587e+00
-1.926983e+00
-1.840015e+00
-1.737957e+00
-1.623675e+00
-1.498645e+00
-1.363233e+00
-1.217177e+00
-1.060181e+00
-8.925104e-01
-7.155129e-01
-5.319660e-01
-3.462093e-01
-1.640396e-01
7.617798e-03
1.612234e-01
2.892640e-01
3.849497e-01
4.428951e-01
4.597147e-01
4.344746e-01
3.689530e-01
2.676813e-01
1.377538e-01
-1.158819e-02
-1.695690e-01
-3.246435e-01
-4.653488e-01
-5.811639e-01
-6.632932e-01
-7.052916e-01
-7.034682e-01
-6.570299e-01
-5.679600e-01
-4.406618e-01
-2.814241e-01
-9.778859e-02
1.020990e-01
3.100703e-01
5.183869e-01
7.200228e-01
9.087674e-01
1.079172e+00
1.226385e+00
1.345954e+00
1.433653e+00
1.485437e+00
1.497541e+00
1.466764e+00
1.390908e+00
1.269316e+00
1.103408e+00
8.971263e-01
6.571797e-01
3.930147e-01
1.164778e-01
-1.588234e-01
-4.184080e-01
-6.479699e-01
-8.344778e-01
-9.672099e-01
-1.038619e+00
-1.044942e+00
-9.864980e-01
-8.676607e-01
-6.965119e-01
-4.842230e-01
-2.442287e-01
8.730068e-03
2.596093e-01
4.940293e-01
6.991323e-01
8.642672e-01
9.814585e-01
1.045635e+00
1.054620e+00
1.008915e+00
9.113187e-01
7.664460e-01
5.802222e-01
3.593986e-01
1.111420e-01
-1.572809e-01
-4.387199e-01
-7.262720e-01
-1.013348e+00
-1.293708e+00
-1.561483e+00
-1.811218e+00
-2.037941e+00
-2.237266e+00
-2.405530e+00
-2.539959e+00
-2.638829e+00
-2.701629e+00
-2.729172e+00
-2.723651e+00
-2.688606e+00
-2.628807e+00
-2.550020e+00
-2.458690e+00
-2.361557e+00
-2.265221e+00
-2.175714e+00
-2.098120e+00
-2.036268e+00
-1.992547e+00
-1.967845e+00
-1.961619e+00
-1.972069e+00
-1.996405e+00
-2.031143e+00
-2.072413e+00
-2.116214e+00
-2.158609e+00
-2.195812e+00
-2.224189e+00
-2.240171e+00
-2.240131e+00
-2.220257e+00
-2.176492e+00
-2.104580e+00
-2.000248e+00
-1.859531e+00
-1.679213e+00
-1.457335e+00
-1.193699e+00
-8.903099e-01
-5.516660e-01
-1.848614e-01
2.005418e-01
5.928819e-01
9.789900e-01
1.344966e+00
1.677076e+00
1.962684e+00
2.191134e+00
2.354486e+00
2.448034e+00
2.470556e+00
2.424275e+00
2.314545e+00
2.149308e+00
1.938393e+00
1.692730e+00
1.423587e+00
1.141877e+00
8.576258e-01
5.796121e-01
3.151902e-01
7.027580e-02
-1.505554e-01
-3.439054e-01
-5.073799e-01
-6.394393e-01
-7.392979e-01
-8.068782e-01
-8.428123e-01
-8.484791e-01
-8.260564e-01
-7.785659e-01
-7.098852e-01
-6.247013e-01
-5.283846e-01
-4.267742e-01
-3.258776e-01
-2.315120e-01
-1.489250e-01
-8.244331e-02
-3.519765e-02
-8.957822e-03
-4.097281e-03
-1.968488e-02
-5.368528e-02
-1.032374e-01
-1.649755e-01
-2.353568e-01
-3.109633e-01
-3.887513e-01
-4.662240e-01
-5.415104e-01
-6.133379e-01
-6.808961e-01
-7.436022e-01
-8.007932e-01
-8.513915e-01
-8.935978e-01
-9.246787e-01
-9.409029e-01
-9.376707e-01
-9.098454e-01
-8.522655e-01
-7.603791e-01
-6.309161e-01
-4.625031e-01
-2.561296e-01
-1.539927e-02
2.534705e-01
5.419002e-01
8.394225e-01
1.134328e+00
1.414418e+00
1.667810e+00
1.883707e+00
2.053110e+00
2.169385e+00
2.228673e+00
2.230100e+00
2.175777e+00
2.070598e+00
1.921851e+00
1.738677e+00
1.531441e+00
1.311063e+00
1.088370e+00
8.735347e-01
6.756279e-01
5.023064e-01
3.596394e-01
2.520461e-01
1.823125e-01
1.516504e-01
1.597652e-01
2.049130e-01
2.839424e-01
3.923320e-01
5.242484e-01
6.726556e-01
8.295098e-01
9.860655e-01
1.133305e+00
1.262478e+00
1.365722e+00
1.436695e+00
1.471137e+00
1.467296e+00
1.426112e+00
1.351133e+00
1.248153e+00
1.124592e+00
9.887092e-01
8.487427e-01
7.120868e-01
5.846070e-01
4.701593e-01
3.703540e-01
2.845692e-01
2.101949e-01
1.430745e-01
7.809976e-02
9.905733e-03
-6.639437e-02
-1.545071e-01
-2.563665e-01
-3.717265e-01
-4.979998e-01
-6.303766e-01
-7.622224e-01
-8.857175e-01
-9.926660e-01
-1.075383e+00
-1.127553e+00
-1.144959e+00
-1.125997e+00
-1.071912e+00
-9.867210e-01
-8.768415e-01
-7.504656e-01
-6.167654e-01
-4.850318e-01
-3.638552e-01
-2.604443e-01
-1.801519e-01
-1.262431e-01
-9.991077e-02
-1.005103e-01
-1.259701e-01
-1.733151e-01
-2.392378e-01
-3.206422e-01
-4.150914e-01
-5.210978e-01
-6.382134e-01
-7.669044e-01
-9.082266e-01
-1.063352e+00
-1.233019e+00
-1.417001e+00
-1.613664e+00
-1.819712e+00
-2.030138e+00
-2.238413e+00
-2.436886e+00
-2.617350e+00
-2.771701e+00
-2.892596e+00
-2.974049e+00
-3.011862e+00
-3.003872e+00
-2.949969e+00
-2.851918e+00
-2.713014e+00
-2.537637e+00
-2.330789e+00
-2.097682e+00
-1.843436e+00
-1.572936e+00
-1.290851e+00
-1.001794e+00
-7.105673e-01
-4.224334e-01
-1.433227e-01
1.200781e-01
3.604123e-01
5.699295e-01
7.409457e-01
8.664456e-01
9.407679e-01
9.602933e-01
9.240500e-01
8.341519e-01
6.959985e-01
5.181857e-01
3.121065e-01
9.125217e-02
-1.297408e-01
-3.362246e-01
-5.147535e-01
-6.542595e-01
-7.470693e-01
-7.896452e-01
-7.829593e-01
-7.324403e-01
-6.474826e-01
-5.405543e-01
-4.259916e-01
-3.186057e-01
-2.322543e-01
-1.785306e-01
-1.657075e-01
-1.980396e-01
-2.754770e-01
-3.937966e-01
-5.451081e-01
-7.186585e-01
-9.018326e-01
-1.081237e+00
-1.243756e+00
-1.377479e+00
-1.472424e+00
-1.521008e+00
-1.518259e+00
-1.461791e+00
-1.351602e+00
-1.189751e+00
-9.800064e-01
-7.275138e-01
-4.385296e-01
-1.202462e-01
2.193023e-01
5.712787e-01
9.260668e-01
1.273327e+00
1.602129e+00
1.901182e+00
2.159192e+00
2.365327e+00
2.509778e+00
2.584380e+00
2.583243e+00
2.503339e+00
2.344969e+00
2.112048e+00
1.812133e+00
1.456161e+00
1.057873e+00
6.329752e-01
1.980816e-01
-2.304214e-01
-6.374858e-01
-1.010355e+00
-1.339264e+00
-1.617818e+00
-1.843039e+00
-2.015103e+00
-2.136827e+00
-2.212981e+00
-2.249535e+00
-2.252906e+00
-2.229305e+00
-2.184214e+00
-2.122048e+00
-2.045998e+00
-1.958056e+00
-1.859207e+00
-1.749729e+00
-1.629593e+00
-1.498874e+00
-1.358139e+00
-1.208762e+00
-1.053101e+00
-8.945304e-01
-7.373121e-01
-5.863125e-01
-4.466046e-01
-3.230002e-01
-2.195690e-01
-1.392073e-01
-8.331151e-02
-5.160093e-02
-4.211897e-02
-5.141643e-02
-7.489995e-02
-1.073055e-01
-1.432397e-01
-1.777225e-01
-2.066634e-01
-2.272145e-01
-2.379582e-01
-2.389154e-01
-2.313847e-01
-2.176470e-01
-2.005917e-01
-1.833284e-01
-1.688459e-01
-1.597662e-01
-1.582217e-01
-1.658562e-01
-1.839315e-01
-2.135015e-01
-2.556098e-01
-3.114599e-01
-3.825149e-01
-4.704884e-01
-5.772042e-01
-7.043253e-01
-8.529769e-01
-1.023316e+00
-1.214122e+00
-1.422485e+00
-1.643677e+00
-1.871241e+00
-2.097318e+00
-2.313179e+00
-2.509896e+00
-2.679055e+00
-2.813413e+00
-2.907417e+00
-2.957500e+00
-2.962153e+00
-2.921740e+00
-2.838123e+00
-2.714147e+00
-2.553078e+00
-2.358078e+00
-2.131812e+00
-1.876250e+00
-1.592705e+00
-1.282104e+00
-9.454506e-01
-5.844096e-01
-2.019063e-01
1.973550e-01
6.065540e-01
1.016665e+00
1.416647e+00
1.793908e+00
2.134998e+00
2.426451e+00
2.655695e+00
2.811931e+00
2.886885e+00
2.875394e+00
2.775762e+00
2.589889e+00
2.323181e+00
1.984268e+00
1.584571e+00
1.137760e+00
6.591483e-01
1.650573e-01
-3.278062e-01
-8.029339e-01
-1.244541e+00
-1.638025e+00
-1.970351e+00
-2.230389e+00
-2.409208e+00
-2.500345e+00
-2.500059e+00
-2.407574e+00
-2.225263e+00
-1.958775e+00
-1.617031e+00
-1.212076e+00
-7.587307e-01
-2.740685e-01
2.233019e-01
7.140872e-01
1.179249e+00
1.600963e+00
1.963528e+00
2.254151e+00
2.463561e+00
2.586394e+00
2.621342e+00
2.571049e+00
2.441778e+00
2.242878e+00
1.986082e+00
1.684702e+00
1.352762e+00
1.004123e+00
6.516719e-01
3.066172e-01
-2.204221e-02
-3.278420e-01
-6.069410e-01
-8.579681e-01
-1.081646e+00
-1.280231e+00
-1.456833e+00
-1.614686e+00
-1.756464e+00
-1.883717e+00
-1.996511e+00
-2.093314e+00
-2.171167e+00
-2.226097e+00
-2.253744e+00
-2.250088e+00
-2.212185e+00
-2.138788e+00
-2.030767e+00
-1.891253e+00
-1.725514e+00
-1.540573e+00
-1.344653e+00
-1.146532e+00
-9.549117e-01
-7.778551e-01
-6.223621e-01
-4.940829e-01
-3.971699e-01
-3.342369e-01
-3.063908e-01
-3.132989e-01
-3.532600e-01
-4.232598e-01
-5.190047e-01
-6.349418e-01
-7.642869e-01
-8.990908e-01
-1.030375e+00
-1.148368e+00
-1.242856e+00
-1.303662e+00
-1.321234e+00
-1.287320e+00
-1.195669e+00
-1.042721e+00
-8.281771e-01
-5.554160e-01
-2.316569e-01
1.321531e-01
5.217604e-01
9.203230e-01
1.309388e+00
1.670063e+00
1.984280e+00
2.236067e+00
2.412690e+00
2.505581e+00
2.510951e+00
2.430045e+00
2.269000e+00
2.038335e+00
1.752126e+00
1.426930e+00
1.080583e+00
7.309712e-01
3.948722e-01
8.697727e-02
-1.808539e-01
-4.000566e-01
-5.655325e-01
-6.755449e-01
-7.313805e-01
-7.368441e-01
-6.976638e-01
-6.208957e-01
-5.144008e-01
-3.864502e-01
-2.454766e-01
-9.995449e-02
4.164159e-02
1.708677e-01
2.793980e-01
3.592189e-01
4.029523e-01
4.042950e-01
3.585370e-01
2.630913e-01
1.179621e-01
-7.393237e-02
-3.066513e-01
-5.713919e-01
-8.569405e-01
-1.150399e+00
-1.438129e+00
-1.706823e+00
-1.944588e+00
-2.141909e+00
-2.292393e+00
-2.393200e+00
-2.445117e+00
-2.452285e+00
-2.421607e+00
-2.361910e+00
-2.282970e+00
-2.194498e+00
-2.105192e+00
-2.021956e+00
-1.949356e+00
-1.889340e+00
-1.841254e+00
-1.802091e+00
-1.766960e+00
-1.729678e+00
-1.683446e+00
-1.621523e+00
-1.537869e+00
-1.427691e+00
-1.287878e+00
-1.117278e+00
-9.168152e-01
-6.894439e-01
-4.399416e-01
-1.745804e-01
9.928904e-02
3.736935e-01
6.404871e-01
8.917592e-01
1.120172e+00
1.319222e+00
1.483418e+00
1.608399e+00
1.691008e+00
1.729339e+00
1.722789e+00
1.672101e+00
1.579428e+00
1.448373e+00
1.283997e+00
1.092757e+00
8.823487e-01
6.614252e-01
4.391917e-01
2.248898e-01
2.720512e-02
-1.463467e-01
-2.899883e-01
-4.001359e-01
-4.756813e-01
-5.180617e-01
-5.311035e-01
-5.206556e-01
-4.940488e-01
-4.594381e-01
-4.250912e-01
-3.986902e-01
-3.867063e-01
-3.939025e-01
-4.230023e-01
-4.745508e-01
-5.469702e-01
-6.367986e-01
-7.390770e-01
-8.478370e-01
-9.566347e-01
-1.059073e+00
-1.149268e+00
-1.222220e+00
-1.274074e+00
-1.302256e+00
-1.305510e+00
-1.283826e+00
-1.238306e+00
-1.170986e+00
-1.084628e+00
-9.825354e-01
-8.683730e-01
-7.460232e-01
-6.194620e-01
-4.926495e-01
-3.694206e-01
-2.533686e-01
-1.477207e-01
-5.521344e-02
2.201917e-02
8.252709e-02
1.255849e-01
1.511870e-01
1.600041e-01
1.533153e-01
1.329364e-01
1.011566e-01
6.069037e-02
1.463215e-02
-3.361124e-02
-8.044273e-02
-1.222799e-01
-1.558529e-01
-1.785797e-01
-1.889742e-01
-1.870221e-01
-1.744505e-01
-1.548255e-01
-1.334311e-01
-1.169124e-01
-1.126999e-01
-1.282634e-01
-1.702732e-01
-2.437692e-01
-3.514469e-01
-4.931649e-01
-6.657569e-01
-8.631932e-01
-1.077085e+00
-1.297481e+00
-1.513847e+00
-1.716106e+00
-1.895596e+00
-2.045821e+00
-2.162890e+00
-2.245620e+00
-2.295285e+00
-2.315082e+00
-2.309397e+00
-2.282983e+00
-2.240186e+00
-2.184291e+00
-2.117090e+00
-2.038702e+00
-1.947639e+00
-1.841105e+00
-1.715472e+00
-1.566877e+00
-1.391862e+00
-1.188018e+00
-9.545484e-01
-6.927095e-01
-4.060784e-01
-1.006120e-01
2.155127e-01
5.322675e-01
8.383120e-01
1.121646e+00
1.370309e+00
1.573062e+00
1.720008e+00
1.803110e+00
1.816606e+00
1.757295e+00
1.624716e+00
1.421190e+00
1.151751e+00
8.239560e-01
4.475856e-01
3.426848e-02
-4.029541e-01
-8.500921e-01
-1.292679e+00
-1.716240e+00
-2.106766e+00
-2.451182e+00
-2.737833e+00
-2.956986e+00
-3.101321e+00
-3.166393e+00
-3.151015e+00
-3.057504e+00
-2.891751e+00
-2.663060e+00
-2.383752e+00
-2.068543e+00
-1.733719e+00
-1.396189e+00
-1.072460e+00
-7.776278e-01
-5.244592e-01
-3.226169e-01
-1.780998e-01
-9.292756e-02
-6.509645e-02
-8.880734e-02
-1.549527e-01
-2.518280e-01
-3.660186e-01
-4.833979e-01
-5.901649e-01
-6.738421e-01
-7.241586e-01
-7.337490e-01
-6.986167e-01
-6.183275e-01
-4.959287e-01
-3.376091e-01
-1.521415e-01
4.983412e-02
2.566183e-01
4.562781e-01
6.374234e-01
7.898763e-01
9.051942e-01
9.770257e-01
1.001298e+00
9.762551e-01
9.023724e-01
7.821900e-01
6.200925e-01
4.220660e-01
1.954444e-01
-5.135153e-02
-3.090914e-01
-5.680413e-01
-8.183107e-01
-1.050245e+00
-1.254858e+00
-1.424294e+00
-1.552283e+00
-1.634550e+00
-1.669142e+00
-1.656613e+00
-1.600030e+00
-1.504776e+00
-1.378142e+00
-1.228726e+00
-1.065688e+00
-8.979534e-01
-7.334336e-01
-5.783971e-01
-4.370678e-01
-3.115253e-01
-2.019260e-01
-1.070099e-01
-2.480712e-02
4.658223e-02
1.082748e-01
1.600845e-01
2.002875e-01
2.257135e-01
2.321485e-01
2.149893e-01
1.700520e-01
9.442163e-02
-1.277731e-02
-1.497957e-01
-3.119439e-01
-4.915981e-01
-6.785450e-01
-8.606424e-01
-1.024739e+00
-1.157763e+00
-1.247885e+00
-1.285618e+00
-1.264773e+00
-1.183137e+00
-1.042835e+00
-8.502984e-01
-6.158527e-01
-3.529502e-01
-7.711407e-02
1.953016e-01
4.484142e-01
6.680526e-01
8.428192e-01
9.648857e-01
1.030466e+00
1.039947e+00
9.976769e-01
9.114511e-01
7.917430e-01
6.507426e-01
5.012932e-01
3.558182e-01
2.253413e-01
1.186962e-01
4.199784e-02
-1.584953e-03
-1.175902e-02
9.215991e-03
5.702756e-02
1.258973e-01
2.091685e-01
2.998272e-01
3.909165e-01
4.758350e-01
5.485375e-01
6.036729e-01
6.367048e-01
6.440537e-01
6.232880e-01
5.733665e-01
4.949099e-01
3.904543e-01
2.646236e-01
1.241553e-01
-2.227955e-02
-1.644944e-01
-2.914465e-01
-3.921026e-01
-4.564437e-01
-4.765105e-01
-4.473761e-01
-3.679271e-01
-2.413418e-01
-7.518041e-02
1.189639e-01
3.262564e-01
5.298066e-01
7.121492e-01
8.568773e-01
9.502566e-01
9.826427e-01
9.495363e-01
8.521518e-01
6.974246e-01
4.974511e-01
2.684166e-01
2.912623e-02
-2.007057e-01
-4.022303e-01
-5.591220e-01
-6.589592e-01
-6.942009e-01
-6.626796e-01
-5.675823e-01
-4.169461e-01
-2.227418e-01
3.474256e-04
2.363177e-01
4.692671e-01
6.847117e-01
8.706750e-01
1.018459e+00
1.123038e+00
1.183069e+00
1.200544e+00
1.180171e+00
1.128580e+00
1.053488e+00
9.629120e-01
8.645432e-01
7.653067e-01
6.711256e-01
5.868552e-01
5.163346e-01
4.624938e-01
4.274569e-01
4.125963e-01
4.185124e-01
4.449308e-01
4.905356e-01
5.527667e-01
6.276300e-01
7.095725e-01
7.914769e-01
8.648244e-01
9.200589e-01
9.471569e-01
9.363794e-01
8.791435e-01
7.689201e-01
6.020504e-01
3.783681e-01
1.015427e-01
-2.209095e-01
-5.779526e-01
-9.556632e-01
-1.338107e+00
-1.708385e+00
-2.049765e+00
-2.346830e+00
-2.586549e+00
-2.759197e+00
-2.859030e+00
-2.884659e+00
-2.839039e+00
-2.729092e+00
-2.564978e+00
-2.359101e+00
-2.124956e+00
-1.875971e+00
-1.624444e+00
-1.380715e+00
-1.152623e+00
-9.452901e-01
-7.612328e-01
-6.007324e-01
-4.624054e-01
-3.438653e-01
-2.423735e-01
-1.553830e-01
-8.090136e-02
-1.763324e-02
3.509222e-02
7.756765e-02
1.100512e-01
1.331184e-01
1.479350e-01
1.563897e-01
1.610552e-01
1.649928e-01
1.714392e-01
1.834427e-01
2.035122e-01
2.333361e-01
2.736097e-01
3.239868e-01
3.831573e-01
4.490348e-01
5.190290e-01
5.903707e-01
6.604446e-01
7.270880e-01
7.888059e-01
8.448706e-01
8.952816e-01
9.405907e-01
9.816141e-01
1.019079e+00
1.053259e+00
1.083665e+00
1.108839e+00
1.126301e+00
1.132666e+00
1.123935e+00
1.095914e+00
1.044742e+00
9.674405e-01
8.624243e-01
7.299071e-01
5.721459e-01
3.934848e-01
2.001833e-01
3.843023e-05
-1.981693e-01
-3.853537e-01
-5.528578e-01
-6.931703e-01
-8.005491e-01
-8.714820e-01
-9.049345e-01
-9.023535e-01
-8.674297e-01
-8.056476e-01
-7.236842e-01
-6.287369e-01
-5.278701e-01
-4.274641e-01
-3.328291e-01
-2.480159e-01
-1.758197e-01
-1.179410e-01
-7.524503e-02
-4.804947e-02
-3.637346e-02
-4.009351e-02
-5.897321e-02
-9.255901e-02
-1.399605e-01
-1.995580e-01
-2.686985e-01
-3.434539e-01
-4.185120e-01
-4.872612e-01
-5.420973e-01
-5.749507e-01
-5.779863e-01
-5.443951e-01
-4.691731e-01
-3.497762e-01
-1.865527e-01
1.711300e-02
2.549753e-01
5.184019e-01
7.970937e-01
1.079962e+00
1.356061e+00
1.615471e+00
1.850043e+00
2.053929e+00
2.223876e+00
2.359248e+00
2.461828e+00
2.535404e+00
2.585214e+00
2.617299e+00
2.637822e+00
2.652422e+00
2.665649e+00
2.680530e+00
2.698310e+00
2.718381e+00
2.738396e+00
2.754579e+00
2.762177e+00
2.756011e+00
2.731086e+00
2.683180e+00
2.609360e+00
2.508375e+00
2.380870e+00
2.229400e+00
2.058236e+00
1.872973e+00
1.679984e+00
1.485787e+00
1.296404e+00
1.116793e+00
9.504285e-01
7.990795e-01
6.627970e-01
5.401071e-01
4.283658e-01
3.242187e-01
2.240980e-01
1.246860e-01
2.328459e-02
-8.195526e-02
-1.919616e-01
-3.068197e-01
-4.259660e-01
-5.484452e-01
-6.731767e-01
-7.991780e-01
-9.257119e-01
-1.052336e+00
-1.178856e+00
-1.305180e+00
-1.431119e+00
-1.556132e+00
-1.679087e+00
-1.798074e+00
-1.910307e+00
-2.012165e+00
-2.099373e+00
-2.167316e+00
-2.211445e+00
-2.227722e+00
-2.213041e+00
-2.165569e+00
-2.084975e+00
-1.972512e+00
-1.830971e+00
-1.664507e+00
-1.478365e+00
-1.278544e+00
-1.071432e+00
-8.634472e-01
-6.607370e-01
-4.689474e-01
-2.931032e-01
-1.375951e-01
-6.261969e-03
9.746763e-02
1.704244e-01
2.095954e-01
2.121210e-01
1.754256e-01
9.749063e-02
-2.275813e-02
-1.850023e-01
-3.871016e-01
-6.247691e-01
-8.914300e-01
-1.178321e+00
-1.474850e+00
-1.769203e+00
-2.049152e+00
-2.302973e+00
-2.520399e+00
-2.693490e+00
-2.817341e+00
-2.890542e+00
-2.915331e+00
-2.897428e+00
-2.845540e+00
-2.770581e+00
-2.684676e+00
-2.600051e+00
-2.527899e+00
-2.477363e+00
-2.454709e+00
-2.462797e+00
-2.500877e+00
-2.564747e+00
-2.647217e+00
-2.738852e+00
-2.828884e+00
-2.906204e+00
-2.960329e+00
-2.982235e+00
-2.964996e+00
-2.904159e+00
-2.797865e+00
-2.646705e+00
-2.453394e+00
-2.222302e+00
-1.958956e+00
-1.669557e+00
-1.360589e+00
-1.038555e+00
-7.098310e-01
-3.806344e-01
-5.705477e-02
2.548907e-01
5.492246e-01
8.200332e-01
1.061566e+00
1.268417e+00
1.435778e+00
1.559740e+00
1.637613e+00
1.668228e+00
1.652161e+00
1.591863e+00
1.491633e+00
1.357452e+00
1.196657e+00
1.017502e+00
8.286468e-01
6.386321e-01
4.553832e-01
2.857918e-01
1.353966e-01
8.175477e-03
-9.354763e-02
-1.690859e-01
-2.192697e-01
-2.462338e-01
-2.531288e-01
-2.437802e-01
-2.223252e-01
-1.928672e-01
-1.591830e-01
-1.245171e-01
-9.147939e-02
-6.204784e-02
-3.766174e-02
-1.937488e-02
-8.033918e-03
-4.446030e-03
-9.505647e-03
-2.425868e-02
-4.989307e-02
-8.765439e-02
-1.386948e-01
-2.038721e-01
-2.835223e-01
-3.772378e-01
-4.836859e-01
-6.005030e-01
-7.242953e-01
-8.507580e-01
-9.749109e-01
-1.091419e+00
-1.194956e+00
-1.280562e+00
-1.343945e+00
-1.381700e+00
-1.391421e+00
-1.371721e+00
-1.322174e+00
-1.243189e+00
-1.135868e+00
-1.001863e+00
-8.432621e-01
-6.625437e-01
-4.625923e-01
-2.467892e-01
-1.915083e-02
2.155188e-01
4.515053e-01
6.821338e-01
8.998255e-01
1.096277e+00
1.262769e+00
1.390584e+00
1.471517e+00
1.498442e+00
1.465882e+00
1.370542e+00
1.211727e+00
9.916101e-01
7.152859e-01
3.906018e-01
2.776133e-02
-3.612583e-01
-7.634180e-01
-1.165383e+00
-1.554262e+00
-1.918260e+00
-2.247176e+00
-2.532733e+00
-2.768724e+00
-2.950982e+00
-3.077231e+00
-3.146825e+00
-3.160449e+00
-3.119824e+00
-3.027444e+00
-2.886399e+00
-2.700291e+00
-2.473253e+00
-2.210054e+00
-1.916266e+00
-1.598432e+00
-1.264196e+00
-9.223317e-01
-5.826457e-01
-2.557198e-01
4.748952e-02
3.161722e-01
5.402607e-01
7.110426e-01
8.217295e-01
8.679216e-01
8.479212e-01
7.628582e-01
6.166137e-01
4.155480e-01
1.680639e-01
-1.159434e-01
-4.256834e-01
-7.500419e-01
-1.078062e+00
-1.399293e+00
-1.703982e+00
-1.983139e+00
-2.228499e+00
-2.432453e+00
-2.587992e+00
-2.688715e+00
-2.728938e+00
-2.703893e+00
-2.610022e+00
-2.445342e+00
-2.209831e+00
-1.905811e+00
-1.538262e+00
-1.115008e+00
-6.467292e-01
-1.467359e-01
3.695184e-01
8.851950e-01
1.383062e+00
1.846643e+00
2.261418e+00
2.615934e+00
2.902692e+00
3.118692e+00
3.265549e+00
3.349165e+00
3.378974e+00
3.366855e+00
3.325840e+00
3.268768e+00
3.207035e+00
3.149574e+00
3.102163e+00
3.067126e+00
3.043421e+00
3.027105e+00
3.012075e+00
2.991003e+00
2.956322e+00
2.901163e+00
2.820113e+00
2.709719e+00
2.568712e+00
2.397943e+00
2.200081e+00
1.979150e+00
1.739996e+00
1.487780e+00
1.227564e+00
9.640452e-01
7.014605e-01
4.436357e-01
1.941374e-01
-4.353732e-02
-2.658019e-01
-4.689079e-01
-6.489952e-01
-8.022705e-01
-9.252980e-01
-1.015361e+00
-1.070847e+00
-1.091593e+00
-1.079147e+00
-1.036880e+00
-9.699273e-01
-8.849301e-01
-7.895733e-01
-6.919612e-01
-5.998807e-01
-5.200387e-01
-4.573699e-01
-4.145140e-01
-3.915422e-01
-3.859795e-01
-3.931308e-01
-4.066722e-01
-4.194321e-01
-4.242628e-01
-4.148938e-01
-3.866657e-01
-3.370668e-01
-2.660230e-01
-1.759261e-01
-7.141346e-02
4.106337e-02
1.538309e-01
2.586855e-01
3.476227e-01
4.135390e-01
4.508463e-01
4.559423e-01
4.274957e-01
3.665182e-01
2.762234e-01
1.616925e-01
2.939201e-02
-1.133971e-01
-2.591711e-01
-4.007494e-01
-5.317160e-01
-6.467134e-01
-7.415666e-01
-8.132370e-01
-8.596339e-01
-8.793322e-01
-8.712653e-01
-8.344658e-01
-7.679247e-01
-6.706140e-01
-5.416899e-01
-3.808547e-01
-1.888237e-01
3.218289e-02
2.780118e-01
5.422962e-01
8.163901e-01
1.089557e+00
1.349421e+00
1.582669e+00
1.775936e+00
1.916821e+00
1.994918e+00
2.002767e+00
1.936618e+00
1.796907e+00
1.588385e+00
1.319869e+00
1.003643e+00
6.545501e-01
2.888909e-01
-7.677368e-02
-4.267844e-01
-7.474018e-01
-1.027591e+00
-1.259512e+00
-1.438705e+00
-1.563971e+00
-1.637006e+00
-1.661854e+00
-1.644253e+00
-1.590950e+00
-1.509072e+00
-1.405588e+00
-1.286910e+00
-1.158659e+00
-1.025579e+00
-8.915966e-01
-7.599863e-01
-6.335994e-01
-5.151106e-01
-4.072241e-01
-3.127911e-01
-2.347996e-01
-1.762182e-01
-1.397054e-01
-1.272270e-01
-1.396502e-01
-1.764013e-01
-2.352671e-01
-3.124026e-01
-4.025637e-01
-4.995460e-01
-5.967672e-01
-6.879070e-01
-7.675090e-01
-8.314640e-01
-8.773124e-01
-9.043400e-01
-9.134696e-01
-9.069816e-01
-8.881111e-01
-8.605841e-01
-8.281506e-01
-7.941665e-01
-7.612634e-01
-7.311286e-01
-7.044050e-01
-6.807073e-01
-6.587417e-01
-6.365108e-01
-6.115783e-01
-5.813661e-01
-5.434532e-01
-4.958481e-01
-4.372087e-01
-3.669901e-01
-2.855075e-01
-1.939115e-01
-9.408194e-02
1.154454e-02
1.201887e-01
2.289567e-01
3.350506e-01
4.359383e-01
5.294637e-01
6.138936e-01
6.879048e-01
7.505266e-01
8.010564e-01
8.389726e-01
8.638667e-01
8.754187e-01
8.734309e-01
8.579270e-01
8.293067e-01
7.885273e-01
7.372706e-01
6.780466e-01
6.141907e-01
5.497252e-01
4.890820e-01
4.367041e-01
3.965682e-01
3.716830e-01
3.636256e-01
3.721768e-01
3.951072e-01
4.281498e-01
4.651784e-01
4.985852e-01
5.198318e-01
5.201267e-01
4.911655e-01
4.258643e-01
3.190116e-01
1.677753e-01
-2.798896e-02
-2.656549e-01
-5.399719e-01
-8.434149e-01
-1.166691e+00
-1.499341e+00
-1.830375e+00
-2.148885e+00
-2.444587e+00
-2.708274e+00
-2.932148e+00
-3.110042e+00
-3.237523e+00
-3.311899e+00
-3.332136e+00
-3.298721e+00
-3.213499e+00
-3.079497e+00
-2.900762e+00
-2.682228e+00
-2.429596e+00
-2.149229e+00
-1.848051e+00
-1.533419e+00
-1.212977e+00
-8.944687e-01
-5.855198e-01
-2.933960e-01
-2.473921e-02
2.147007e-01
4.203282e-01
5.889403e-01
7.189209e-01
8.103668e-01
8.651217e-01
8.866987e-01
8.800858e-01
8.514361e-01
8.076656e-01
7.559895e-01
7.034342e-01
6.563684e-01
6.200886e-01
5.984920e-01
5.938604e-01
6.067694e-01
6.361266e-01
6.793316e-01
7.325402e-01
7.910053e-01
8.494598e-01
9.025070e-01
9.449866e-01
9.722893e-01
9.806088e-01
9.671231e-01
9.301135e-01
8.690316e-01
7.845289e-01
6.784640e-01
5.538930e-01
4.150455e-01
2.672716e-01
1.169456e-01
-2.870075e-02
-1.618334e-01
-2.743724e-01
-3.584431e-01
-4.068981e-01
-4.138643e-01
-3.752627e-01
-2.892372e-01
-1.564434e-01
1.984142e-02
2.338018e-01
4.773586e-01
7.406095e-01
1.012399e+00
1.280969e+00
1.534651e+00
1.762531e+00
1.955057e+00
2.104549e+00
2.205555e+00
2.255055e+00
2.252474e+00
2.199534e+00
2.099927e+00
1.958889e+00
1.782692e+00
1.578145e+00
1.352157e+00
1.111404e+00
8.621593e-01
6.102555e-01
3.611702e-01
1.201684e-01
-1.075646e-01
-3.168653e-01
-5.026581e-01
-6.601625e-01
-7.852282e-01
-8.747528e-01
-9.271145e-01
-9.425452e-01
-9.233687e-01
-8.740429e-01
-8.009699e-01
-7.120639e-01
-6.161032e-01
-5.219232e-01
-4.375354e-01
-3.692762e-01
-3.210947e-01
-2.940755e-01
-2.862743e-01
-2.929005e-01
-3.068467e-01
-3.195155e-01
-3.218612e-01
-3.055289e-01
-2.639613e-01
-1.933385e-01
-9.323115e-02
3.311944e-02
1.789395e-01
3.344729e-01
4.878864e-01
6.264326e-01
7.377419e-01
8.111037e-01
8.385997e-01
8.159727e-01
7.431434e-01
6.243279e-01
4.677519e-01
2.849962e-01
9.004659e-02
-1.018552e-01
-2.754457e-01
-4.166423e-01
-5.136077e-01
-5.575859e-01
-5.434469e-01
-4.699087e-01
-3.394364e-01
-1.578504e-01
6.629992e-02
3.225250e-01
5.992662e-01
8.847735e-01
1.167920e+00
1.438896e+00
1.689745e+00
1.914704e+00
2.110333e+00
2.275455e+00
2.410892e+00
2.519071e+00
2.603522e+00
2.668333e+00
2.717618e+00
2.755035e+00
2.783406e+00
2.804445e+00
2.818639e+00
2.825262e+00
2.822554e+00
2.808024e+00
2.778863e+00
2.732415e+00
2.666647e+00
2.580574e+00
2.474560e+00
2.350483e+00
2.211732e+00
2.063032e+00
1.910137e+00
1.759405e+00
1.617307e+00
1.489905e+00
1.382352e+00
1.298456e+00
1.240339e+00
1.208235e+00
1.200426e+00
1.213333e+00
1.241737e+00
1.279110e+00
1.318033e+00
1.350674e+00
1.369314e+00
1.366898e+00
1.337596e+00
1.277336e+00
1.184249e+00
1.058993e+00
9.048641e-01
7.276944e-01
5.354961e-01
3.379005e-01
1.454374e-01
-3.126367e-02
-1.822739e-01
-2.990939e-01
-3.752603e-01
-4.067973e-01
-3.924955e-01
-3.340101e-01
-2.357770e-01
-1.047467e-01
5.005326e-02
2.181084e-01
3.881243e-01
5.488010e-01
6.896147e-01
8.015408e-01
8.776544e-01
9.135552e-01
9.075785e-01
8.607748e-01
7.766658e-01
6.608083e-01
5.202202e-01
3.627362e-01
1.963670e-01
2.872721e-02
-1.334151e-01
-2.844411e-01
-4.200303e-01
-5.371726e-01
-6.340740e-01
-7.099917e-01
-7.650363e-01
-7.999745e-01
-8.160579e-01
-8.149001e-01
-7.984098e-01
-7.687826e-01
-7.285340e-01
-6.805505e-01
-6.281197e-01
-5.749039e-01
-5.248252e-01
-4.818465e-01
-4.496552e-01
-4.312804e-01
-4.286914e-01
-4.424390e-01
-4.713996e-01
-5.126731e-01
-5.616663e-01
-6.123696e-01
-6.578130e-01
-6.906602e-01
-7.038846e-01
-6.914561e-01
-6.489618e-01
-5.740842e-01
-4.668739e-01
-3.297740e-01
-1.673862e-01
1.399668e-02
2.070294e-01
4.040377e-01
5.977290e-01
7.817981e-01
9.513592e-01
1.103165e+00
1.235610e+00
1.348541e+00
1.442922e+00
1.520410e+00
1.582904e+00
1.632131e+00
1.669306e+00
1.694919e+00
1.708659e+00
1.709468e+00
1.695724e+00
1.665496e+00
1.616843e+00
1.548115e+00
1.458228e+00
1.346900e+00
1.214837e+00
1.063872e+00
8.970468e-01
7.186254e-01
5.340172e-01
3.495974e-01
1.724223e-01
9.856886e-03
-1.308466e-01
-2.429677e-01
-3.206876e-01
-3.593741e-01
-3.557715e-01
-3.081096e-01
-2.161608e-01
-8.128385e-02
9.351814e-02
3.035149e-01
5.421560e-01
8.010093e-01
1.069788e+00
1.336534e+00
1.588007e+00
1.810306e+00
1.989711e+00
2.113678e+00
2.171890e+00
2.157249e+00
2.066660e+00
1.901524e+00
1.667845e+00
1.375941e+00
1.039780e+00
6.760008e-01
3.027367e-01
-6.164828e-02
-3.997952e-01
-6.964484e-01
-9.393385e-01
-1.119795e+00
-1.233058e+00
-1.278293e+00
-1.258307e+00
-1.179030e+00
-1.048790e+00
-8.774749e-01
-6.756603e-01
-4.537857e-01
-2.214665e-01
1.300477e-02
2.429373e-01
4.633036e-01
6.706156e-01
8.626658e-01
1.038195e+00
1.196547e+00
1.337363e+00
1.460359e+00
1.565217e+00
1.651600e+00
1.719288e+00
1.768411e+00
1.799719e+00
1.814841e+00
1.816440e+00
1.808212e+00
1.794684e+00
1.780813e+00
1.771409e+00
1.770476e+00
1.780553e+00
1.802170e+00
1.833499e+00
1.870274e+00
1.905994e+00
1.932407e+00
1.940232e+00
1.920041e+00
1.863212e+00
1.762864e+00
1.614664e+00
1.417436e+00
1.173486e+00
8.886443e-01
5.719715e-01
2.351911e-01
-1.081264e-01
-4.435472e-01
-7.568356e-01
-1.034995e+00
-1.267184e+00
-1.445420e+00
-1.565002e+00
-1.624623e+00
-1.626185e+00
-1.574364e+00
-1.476013e+00
-1.339488e+00
-1.173988e+00
-9.889779e-01
-7.937357e-01
-5.970200e-01
-4.068548e-01
-2.303980e-01
-7.386595e-02
5.750716e-02
1.594866e-01
2.288380e-01
2.633157e-01
2.616479e-01
2.235331e-01
1.496612e-01
4.176795e-02
-9.728545e-02
-2.634337e-01
-4.513743e-01
-6.546302e-01
-8.657540e-01
-1.076694e+00
-1.279313e+00
-1.466010e+00
-1.630372e+00
-1.767742e+00
-1.875635e+00
-1.953896e+00
-2.004581e+00
-2.031559e+00
-2.039870e+00
-2.034942e+00
-2.021748e+00
-2.004033e+00
-1.983706e+00
-1.960480e+00
-1.931820e+00
-1.893194e+00
-1.838624e+00
-1.761450e+00
-1.655231e+00
-1.514676e+00
-1.336493e+00
-1.120061e+00
-8.678484e-01
-5.855194e-01
-2.817256e-01
3.241479e-02
3.440911e-01
6.397502e-01
9.061231e-01
1.131225e+00
1.305227e+00
1.421122e+00
1.475135e+00
1.466840e+00
1.399017e+00
1.277253e+00
1.109365e+00
9.047035e-01
6.734204e-01
4.257726e-01
1.715310e-01
-8.045749e-02
-3.225322e-01
-5.483052e-01
-7.526000e-01
-9.312871e-01
-1.081070e+00
-1.199276e+00
-1.283701e+00
-1.332530e+00
-1.344350e+00
-1.318230e+00
-1.253857e+00
-1.151654e+00
-1.012873e+00
-8.395939e-01
-6.346283e-01
-4.013367e-01
-1.433826e-01
1.355186e-01
4.317980e-01
7.421242e-01
1.063352e+00
1.392320e+00
1.725532e+00
2.058753e+00
2.386625e+00
2.702345e+00
2.997503e+00
3.262131e+00
3.484995e+00
3.654147e+00
3.757715e+00
3.784888e+00
3.727015e+00
3.578706e+00
3.338830e+00
3.011251e+00
2.605210e+00
2.135254e+00
1.620674e+00
1.084483e+00
5.519921e-01
4.912529e-02
-3.993885e-01
-7.717783e-01
-1.050796e+00
-1.224950e+00
-1.289306e+00
-1.245797e+00
-1.103012e+00
-8.754895e-01
-5.825690e-01
-2.468956e-01
1.073001e-01
4.560035e-01
7.771495e-01
1.052141e+00
1.267027e+00
1.413246e+00
1.487872e+00
1.493370e+00
1.436892e+00
1.329201e+00
1.183358e+00
1.013324e+00
8.326234e-01
6.532255e-01
4.847542e-01
3.340882e-01
2.053616e-01
1.003131e-01
1.888274e-02
-4.007479e-02
-7.809834e-02
-9.656984e-02
-9.638582e-02
-7.788186e-02
-4.099070e-02
1.442646e-02
8.816279e-02
1.792589e-01
2.856946e-01
4.042454e-01
5.305376e-01
6.592997e-01
7.847704e-01
9.011990e-01
1.003359e+00
1.086995e+00
1.149140e+00
1.188266e+00
1.204253e+00
1.198197e+00
1.172101e+00
1.128496e+00
1.070069e+00
9.993388e-01
9.184465e-01
8.290741e-01
7.324999e-01
6.297628e-01
5.218892e-01
4.101219e-01
2.960910e-01
1.818789e-01
6.995401e-02
-3.702618e-02
-1.365169e-01
-2.264464e-01
-3.055813e-01
-3.738391e-01
-4.324975e-01
-4.842600e-01
-5.331510e-01
-5.842312e-01
-6.431439e-01
-7.155247e-01
-8.063307e-01
-9.191587e-01
-1.055637e+00
-1.214973e+00
-1.393720e+00
-1.585819e+00
-1.782921e+00
-1.974974e+00
-2.151015e+00
-2.300090e+00
-2.412187e+00
-2.479079e+00
-2.494971e+00
-2.456879e+00
-2.364709e+00
-2.221029e+00
-2.030601e+00
-1.799755e+00
-1.535702e+00
-1.245916e+00
-9.376596e-01
-6.177280e-01
-2.924143e-01
3.232725e-02
3.505979e-01
6.562467e-01
9.426390e-01
1.202584e+00
1.428472e+00
1.612625e+00
1.747829e+00
1.827984e+00
1.848782e+00
1.808325e+00
1.707597e+00
1.550724e+00
1.344965e+00
1.100418e+00
8.294553e-01
5.459163e-01
2.641399e-01
-2.078353e-03
-2.405033e-01
-4.413545e-01
-5.979937e-01
-7.073463e-01
-7.700218e-01
-7.901271e-01
-7.747910e-01
-7.334422e-01
-6.768987e-01
-6.163461e-01
-5.622903e-01
-5.235812e-01
-5.066017e-01
-5.147109e-01
-5.480064e-01
-6.034408e-01
-6.752799e-01
-7.558479e-01
-8.364622e-01
-9.084367e-01
-9.640234e-01
-9.971823e-01
-1.004093e+00
-9.833637e-01
-9.359379e-01
-8.647230e-01
-7.740116e-01
-6.687776e-01
-5.539505e-01
-4.337743e-01
-3.113525e-01
-1.884531e-01
-6.561263e-02
5.747584e-02
1.813558e-01
3.060921e-01
4.305819e-01
5.520286e-01
6.656916e-01
7.649821e-01
8.419211e-01
8.879190e-01
8.947826e-01
8.558145e-01
7.668502e-01
6.270752e-01
4.394947e-01
2.109713e-01
-4.818769e-02
-3.250512e-01
-6.051906e-01
-8.739724e-01
-1.117856e+00
-1.325549e+00
-1.488887e+00
-1.603360e+00
-1.668244e+00
-1.686355e+00
-1.663475e+00
-1.607545e+00
-1.527733e+00
-1.433490e+00
-1.333685e+00
-1.235920e+00
-1.146063e+00
-1.068020e+00
-1.003758e+00
-9.535254e-01
-9.162268e-01
-8.898843e-01
-8.721164e-01
-8.605676e-01
-8.532353e-01
-8.486608e-01
-8.459719e-01
-8.447939e-01
-8.450673e-01
-8.468258e-01
-8.499949e-01
-8.542573e-01
-8.590144e-01
-8.634439e-01
-8.666331e-01
-8.677492e-01
-8.662092e-01
-8.618154e-01
-8.548343e-01
-8.460104e-01
-8.365086e-01
-8.277894e-01
-8.214210e-01
-8.188431e-01
-8.211058e-01
-8.286174e-01
-8.409440e-01
-8.567004e-01
-8.735615e-01
-8.884036e-01
-8.975645e-01
-8.971897e-01
-8.836249e-01
-8.538056e-01
-8.056031e-01
-7.380890e-01
-6.516902e-01
-5.482133e-01
-4.307293e-01
-3.033220e-01
-1.707203e-01
-3.785375e-02
9.061449e-02
2.107149e-01
3.194987e-01
4.152181e-01
4.973370e-01
5.663749e-01
6.236163e-01
6.707337e-01
7.093853e-01
7.408476e-01
7.657323e-01
7.838282e-01
7.940895e-01
7.947798e-01
7.837604e-01
7.588968e-01
7.185309e-01
6.619515e-01
5.897836e-01
5.042202e-01
4.090422e-01
3.094064e-01
2.114237e-01
1.215831e-01
4.610164e-02
-9.715078e-03
-4.202589e-02
-4.886357e-02
-3.036423e-02
1.120016e-02
7.158613e-02
1.449247e-01
2.242192e-01
3.019511e-01
3.707366e-01
4.239694e-01
4.563838e-01
4.644787e-01
4.467575e-01
4.037568e-01
3.378620e-01
2.529262e-01
1.537360e-01
4.538716e-02
-6.734866e-02
-1.805763e-01
-2.916607e-01
-3.993739e-01
-5.037720e-01
-6.058132e-01
-7.067796e-01
-8.076014e-01
-9.082063e-01
-1.007014e+00
-1.100672e+00
-1.184075e+00
-1.250688e+00
-1.293101e+00
-1.303758e+00
-1.275754e+00
-1.203602e+00
-1.083897e+00
-9.158077e-01
-7.013665e-01
-4.455314e-01
-1.560222e-01
1.570622e-01
4.818187e-01
8.052671e-01
1.114169e+00
1.395865e+00
1.639063e+00
1.834484e+00
1.975341e+00
2.057598e+00
2.080028e+00
2.044088e+00
1.953650e+00
1.814649e+00
1.634686e+00
1.422635e+00
1.188271e+00
9.419463e-01
6.942845e-01
4.558979e-01
2.370859e-01
4.749769e-02
-1.042549e-01
-2.110276e-01
-2.675923e-01
-2.710617e-01
-2.212401e-01
-1.208533e-01
2.438010e-02
2.058608e-01
4.124121e-01
6.307712e-01
8.462548e-01
1.043571e+00
1.207742e+00
1.325069e+00
1.384093e+00
1.376439e+00
1.297494e+00
1.146829e+00
9.283288e-01
6.500041e-01
3.234974e-01
-3.668230e-02
-4.141372e-01
-7.916967e-01
-1.152585e+00
-1.481546e+00
-1.765841e+00
-1.996017e+00
-2.166403e+00
-2.275270e+00
-2.324668e+00
-2.319952e+00
-2.269073e+00
-2.181706e+00
-2.068307e+00
-1.939212e+00
-1.803831e+00
-1.670040e+00
-1.543790e+00
-1.428981e+00
-1.327570e+00
-1.239915e+00
-1.165257e+00
-1.102294e+00
-1.049725e+00
-1.006707e+00
-9.731371e-01
-9.497402e-01
-9.379543e-01
-9.396543e-01
-9.567698e-01
-9.908717e-01
-1.042794e+00
-1.112348e+00
-1.198164e+00
-1.297670e+00
-1.407205e+00
-1.522229e+00
-1.637617e+00
-1.747979e+00
-1.847988e+00
-1.932674e+00
-1.997673e+00
-2.039413e+00
-2.055235e+00
-2.043471e+00
-2.003477e+00
-1.935647e+00
-1.841400e+00
-1.723161e+00
-1.584309e+00
-1.429107e+00
-1.262579e+00
-1.090368e+00
-9.185432e-01
-7.533675e-01
-6.010314e-01
-4.673378e-01
-3.573473e-01
-2.749955e-01
-2.227111e-01
-2.010791e-01
-2.086030e-01
-2.416214e-01
-2.944146e-01
-3.595191e-01
-4.282284e-01
-4.912374e-01
-5.393575e-01
-5.642222e-01
-5.589024e-01
-5.183648e-01
-4.397289e-01
-3.223104e-01
-1.674666e-01
2.171099e-02
2.407979e-01
4.844639e-01
7.468662e-01
1.021964e+00
1.303729e+00
1.586248e+00
1.863734e+00
2.130464e+00
2.380694e+00
2.608565e+00
2.808061e+00
2.973042e+00
3.097389e+00
3.175287e+00
3.201642e+00
3.172602e+00
3.086121e+00
2.942496e+00
2.744765e+00
2.498900e+00
2.213724e+00
1.900541e+00
1.572486e+00
1.243658e+00
9.281086e-01
6.387870e-01
3.865319e-01
1.792266e-01
2.119944e-02
-8.705593e-02
-1.488014e-01
-1.706203e-01
-1.616761e-01
-1.327544e-01
-9.520568e-02
-5.991742e-02
-3.643142e-02
-3.229523e-02
-5.269514e-02
-1.003756e-01
-1.758109e-01
-2.775675e-01
-4.027796e-01
-5.476591e-01
-7.079683e-01
-8.793973e-01
-1.057807e+00
-1.239323e+00
-1.420285e+00
-1.597088e+00
-1.765969e+00
-1.922803e+00
-2.062990e+00
-2.181468e+00
-2.272910e+00
-2.332078e+00
-2.354305e+00
-2.336040e+00
-2.275366e+00
-2.172412e+00
-2.029601e+00
-1.851667e+00
-1.645451e+00
-1.419473e+00
-1.183336e+00
-9.470127e-01
-7.200954e-01
-5.110882e-01
-3.268091e-01
-1.719620e-01
-4.891446e-02
4.230726e-02
1.038207e-01
1.395243e-01
1.546217e-01
1.550941e-01
1.471794e-01
1.369071e-01
1.297260e-01
1.302407e-01
1.420639e-01
1.677723e-01
2.089483e-01
2.662799e-01
3.396925e-01
4.284805e-01
5.314194e-01
6.468382e-01
7.726484e-01
9.063283e-01
1.044874e+00
1.184733e+00
1.321736e+00
1.451059e+00
1.567250e+00
1.664337e+00
1.736063e+00
1.776252e+00
1.779295e+00
1.740718e+00
1.657779e+00
1.529989e+00
1.359499e+00
1.151257e+00
9.129085e-01
6.544344e-01
3.875433e-01
1.248957e-01
-1.207695e-01
-3.375196e-01
-5.150426e-01
-6.453248e-01
-7.231392e-01
-7.463118e-01
-7.157501e-01
-6.352390e-01
-5.110278e-01
-3.512528e-01
-1.652525e-01
3.715282e-02
2.463508e-01
4.535295e-01
6.511266e-01
8.331033e-01
9.950369e-01
1.134044e+00
1.248565e+00
1.338066e+00
1.402702e+00
1.443014e+00
1.459711e+00
1.453561e+00
1.425423e+00
1.376383e+00
1.307962e+00
1.222335e+00
1.122497e+00
1.012311e+00
8.964270e-01
7.800464e-01
6.685724e-01
5.671808e-01
4.803718e-01
4.115600e-01
3.627585e-01
3.344007e-01
3.253292e-01
3.329633e-01
3.536279e-01
3.830044e-01
4.166445e-01
4.504744e-01
4.812240e-01
5.067301e-01
5.260868e-01
5.396431e-01
5.488670e-01
5.561069e-01
5.642856e-01
5.765559e-01
5.959467e-01
6.250226e-01
6.655831e-01
7.184272e-01
7.832080e-01
8.583952e-01
9.413502e-01
1.028502e+00
1.115595e+00
1.197983e+00
1.270920e+00
1.329836e+00
1.370574e+00
1.389587e+00
1.384104e+00
1.352254e+00
1.293170e+00
1.207069e+00
1.095294e+00
9.603259e-01
8.057661e-01
6.362719e-01
4.574620e-01
2.757782e-01
9.830445e-02
-6.746004e-02
-2.138768e-01
-3.334900e-01
-4.193885e-01
-4.655966e-01
-4.674767e-01
-4.221196e-01
-3.286915e-01
-1.886986e-01
-6.125401e-03
2.125953e-01
4.588114e-01
7.220905e-01
9.908504e-01
1.253133e+00
1.497450e+00
1.713602e+00
1.893389e+00
2.031125e+00
2.123892e+00
2.171539e+00
2.176407e+00
2.142857e+00
2.076655e+00
1.984299e+00
1.872377e+00
1.747007e+00
1.613419e+00
1.475698e+00
1.336683e+00
1.198015e+00
1.060286e+00
9.232609e-01
7.861243e-01
6.477179e-01
5.067479e-01
3.619472e-01
2.121957e-01
5.660918e-02
-1.053870e-01
-2.739830e-01
-4.488954e-01
-6.292629e-01
-8.135310e-01
-9.993417e-01
-1.183448e+00
-1.361671e+00
-1.528929e+00
-1.679336e+00
-1.806409e+00
-1.903360e+00
-1.963503e+00
-1.980737e+00
-1.950101e+00
-1.868346e+00
-1.734466e+00
-1.550135e+00
-1.319960e+00
-1.051519e+00
-7.551358e-01
-4.433816e-01
-1.303411e-01
1.693145e-01
4.413614e-01
6.730660e-01
8.541320e-01
9.774493e-01
1.039566e+00
1.040836e+00
9.852286e-01
8.798347e-01
7.341357e-01
5.591187e-01
3.663414e-01
1.670393e-01
-2.864451e-02
-2.122527e-01
-3.773989e-01
-5.199364e-01
-6.379197e-01
-7.313789e-01
-8.019372e-01
-8.523124e-01
-8.857507e-01
-9.054561e-01
-9.140796e-01
-9.133327e-01
-9.037734e-01
-8.847921e-01
-8.547935e-01
-8.115458e-01
-7.526411e-01
-6.759992e-01
-5.803441e-01
-4.655864e-01
-3.330667e-01
-1.856321e-01
-2.754448e-02
1.357623e-01
2.980428e-01
4.526753e-01
5.931263e-01
7.133989e-01
8.084255e-01
8.743718e-01
9.088251e-01
9.108583e-01
8.809674e-01
8.209039e-01
7.334340e-01
6.220677e-01
4.908045e-01
3.439289e-01
1.858771e-01
2.117029e-02
-1.456062e-01
-3.098111e-01
-4.667797e-01
-6.119097e-01
-7.408172e-01
-8.495607e-01
-9.349175e-01
-9.946778e-01
-1.027918e+00
-1.035205e+00
-1.018704e+00
-9.821409e-01
-9.306322e-01
-8.703731e-01
-8.082163e-01
-7.511800e-01
-7.059314e-01
-6.782926e-01
-6.728097e-01
-6.924151e-01
-7.382036e-01
-8.093340e-01
-9.030592e-01
-1.014887e+00
-1.138865e+00
-1.267975e+00
-1.394620e+00
-1.511165e+00
-1.610500e+00
-1.686565e+00
-1.734794e+00
-1.752434e+00
-1.738697e+00
-1.694737e+00
-1.623437e+00
-1.529054e+00
-1.416747e+00
-1.292081e+00
-1.160545e+00
-1.027176e+00
-8.963291e-01
-7.715942e-01
-6.558700e-01
-5.515310e-01
-4.606371e-01
-3.851175e-01
-3.268704e-01
-2.877422e-01
-2.693739e-01
-2.729341e-01
-2.987794e-01
-3.461041e-01
-4.126441e-01
-4.944978e-01
-5.861104e-01
-6.804430e-01
-7.693277e-01
-8.439790e-01
-8.956145e-01
-9.161238e-01
-8.987140e-01
-8.384684e-01
-7.327575e-01
-5.814671e-01
-3.870239e-01
-1.542274e-01
1.100827e-01
3.974770e-01
6.984486e-01
1.002934e+00
1.300788e+00
1.582191e+00
1.837949e+00
2.059714e+00
2.240108e+00
2.372799e+00
2.452547e+00
2.475246e+00
2.437994e+00
2.339198e+00
2.178717e+00
1.958035e+00
1.680435e+00
1.351141e+00
9.773889e-01
5.683911e-01
1.351642e-01
-3.097804e-01
-7.528839e-01
-1.180102e+00
-1.577552e+00
-1.932213e+00
-2.232626e+00
-2.469566e+00
-2.636611e+00
-2.730579e+00
-2.751749e+00
-2.703855e+00
-2.593811e+00
-2.431177e+00
-2.227419e+00
-1.995017e+00
-1.746531e+00
-1.493716e+00
-1.246785e+00
-1.013892e+00
-8.008612e-01
-6.111707e-01
-4.461461e-01
-3.053035e-01
-1.867659e-01
-8.767708e-02
-4.554872e-03
6.644962e-02
1.293915e-01
1.884467e-01
2.478606e-01
3.118851e-01
3.846641e-01
4.700453e-01
5.713139e-01
6.908649e-01
8.298437e-01
9.877985e-01
1.162392e+00
1.349227e+00
1.541826e+00
1.731805e+00
1.909254e+00
2.063312e+00
2.182899e+00
2.257554e+00
2.278299e+00
2.238456e+00
2.134341e+00
1.965764e+00
1.736294e+00
1.453245e+00
1.127384e+00
7.723785e-01
4.040104e-01
3.922399e-02
-3.049280e-01
-6.123607e-01
-8.689725e-01
-1.063518e+00
-1.188261e+00
-1.239351e+00
-1.216897e+00
-1.124732e+00
-9.699284e-01
-7.621281e-01
-5.127854e-01
-2.344147e-01
6.007899e-02
3.579388e-01
6.469498e-01
9.157013e-01
1.153755e+00
1.351766e+00
1.501607e+00
1.596525e+00
1.631366e+00
1.602864e+00
1.509972e+00
1.354212e+00
1.139972e+00
8.746982e-01
5.689044e-01
2.359559e-01
-1.084088e-01
-4.468109e-01
-7.611771e-01
-1.033825e+00
-1.248597e+00
-1.391925e+00
-1.453754e+00
-1.428216e+00
-1.314016e+00
-1.114491e+00
-8.373517e-01
-4.941216e-01
-9.934012e-02
3.304084e-01
7.775477e-01
1.224559e+00
1.654942e+00
2.054023e+00
2.409560e+00
2.712114e+00
2.955193e+00
3.135174e+00
3.251045e+00
3.304018e+00
3.297074e+00
3.234508e+00
3.121518e+00
2.963887e+00
2.767749e+00
2.539446e+00
2.285426e+00
2.012179e+00
1.726148e+00
1.433639e+00
1.140700e+00
8.530045e-01
5.757390e-01
3.135130e-01
7.029706e-02
-1.506156e-01
-3.466280e-01
-5.158458e-01
-6.570722e-01
-7.697893e-01
-8.541206e-01
-9.107692e-01
-9.409343e-01
-9.462111e-01
-9.284913e-01
-8.898815e-01
-8.326574e-01
-7.592656e-01
-6.723727e-01
-5.749491e-01
-4.703632e-01
-3.624484e-01
-2.555080e-01
-1.542198e-01
-6.341832e-02
1.224805e-02
6.876342e-02
1.032436e-01
1.144146e-01
1.029855e-01
7.183273e-02
2.593901e-02
-2.793720e-02
-8.183724e-02
-1.273584e-01
-1.564951e-01
-1.624560e-01
-1.403538e-01
-8.768481e-02
-4.547153e-03
1.064182e-01
2.403417e-01
3.906434e-01
5.496787e-01
7.094272e-01
8.621377e-01
1.000862e+00
1.119832e+00
1.214656e+00
1.282353e+00
1.321246e+00
1.330767e+00
1.311212e+00
1.263505e+00
1.189006e+00
1.089400e+00
9.666637e-01
8.231289e-01
6.616052e-01
4.855369e-01
2.991464e-01
1.075187e-01
-8.341778e-02
-2.670389e-01
-4.363107e-01
-5.841953e-01
-7.041403e-01
-7.906028e-01
-8.395513e-01
-8.488987e-01
-8.188233e-01
-7.519456e-01
-6.533369e-01
-5.303383e-01
-3.921779e-01
-2.493841e-01
-1.130156e-01
6.247187e-03
9.906942e-02
1.583882e-01
1.801804e-01
1.639627e-01
1.129405e-01
3.376140e-02
-6.411352e-02
-1.693600e-01
-2.699517e-01
-3.543945e-01
-4.128863e-01
-4.382642e-01
-4.266342e-01
-3.776194e-01
-2.942153e-01
-1.822894e-01
-4.980516e-02
9.412112e-02
2.402128e-01
3.799578e-01
5.063686e-01
6.145065e-01
7.017291e-01
7.676535e-01
8.138596e-01
8.433837e-01
8.600781e-01
8.679225e-01
8.703833e-01
8.699034e-01
8.675950e-01
8.631774e-01
8.551682e-01
8.413018e-01
8.191118e-01
7.865854e-01
7.427836e-01
6.883197e-01
6.256085e-01
5.588282e-01
4.935885e-01
4.363397e-01
3.936109e-01
3.711900e-01
3.733766e-01
4.024270e-01
4.582787e-01
5.385959e-01
6.391230e-01
7.542814e-01
8.779069e-01
1.004010e+00
1.127444e+00
1.244388e+00
1.352595e+00
1.451396e+00
1.541479e+00
1.624505e+00
1.702633e+00
1.778026e+00
1.852419e+00
1.926791e+00
2.001188e+00
2.074699e+00
2.145578e+00
2.211472e+00
2.269719e+00
2.317653e+00
2.352882e+00
2.373499e+00
2.378216e+00
2.366408e+00
2.338097e+00
2.293876e+00
2.234792e+00
2.162219e+00
2.077713e+00
1.982885e+00
1.879297e+00
1.768399e+00
1.651535e+00
1.529990e+00
1.405091e+00
1.278321e+00
1.151388e+00
1.026234e+00
9.049214e-01
7.894138e-01
6.812622e-01
5.812502e-01
4.890651e-01
4.030664e-01
3.202083e-01
2.361516e-01
1.455715e-01
4.263708e-02
-7.838096e-02
-2.224387e-01
-3.930518e-01
-5.917042e-01
-8.173975e-01
-1.066397e+00
-1.332211e+00
-1.605837e+00
-1.876257e+00
-2.131171e+00
-2.357923e+00
-2.544517e+00
-2.680660e+00
-2.758699e+00
-2.774363e+00
-2.727216e+00
-2.620762e+00
-2.462171e+00
-2.261661e+00
-2.031589e+00
-1.785346e+00
-1.536205e+00
-1.296224e+00
-1.075362e+00
-8.808782e-01
-7.170857e-01
-5.854561e-01
-4.850310e-01
-4.130554e-01
-3.657212e-01
-3.389008e-01
-3.287655e-01
-3.322054e-01
-3.470101e-01
-3.718060e-01
-4.057870e-01
-4.483024e-01
-4.983894e-01
-5.543414e-01
-6.133985e-01
-6.716299e-01
-7.240426e-01
-7.649211e-01
-7.883585e-01
-7.889115e-01
-7.622888e-01
-7.059792e-01
-6.197315e-01
-5.058209e-01
-3.690632e-01
-2.165675e-01
-5.724876e-02
9.885669e-02
2.414055e-01
3.606150e-01
4.481011e-01
4.976055e-01
5.055448e-01
4.713325e-01
3.974470e-01
2.892466e-01
1.545514e-01
3.034560e-03
-1.545247e-01
-3.070634e-01
-4.440668e-01
-5.563427e-01
-6.366772e-01
-6.803174e-01
-6.852435e-01
-6.522100e-01
-5.845602e-01
-4.878413e-01
-3.692677e-01
-2.370940e-01
-9.996075e-02
3.372478e-02
1.563284e-01
2.614169e-01
3.440586e-01
4.009933e-01
4.306746e-01
4.331987e-01
4.101332e-01
3.642700e-01
2.993277e-01
2.196339e-01
1.298135e-01
3.450776e-02
-6.186068e-02
-1.552704e-01
-2.422321e-01
-3.198753e-01
-3.860026e-01
-4.391225e-01
-4.784711e-01
-5.040257e-01
-5.165090e-01
-5.173724e-01
-5.087458e-01
-4.933373e-01
-4.742746e-01
-4.548890e-01
-4.384553e-01
-4.279166e-01
-4.256274e-01
-4.331570e-01
-4.511846e-01
-4.795104e-01
-5.171887e-01
-5.627704e-01
-6.146202e-01
-6.712642e-01
-7.317070e-01
-7.956658e-01
-8.636746e-01
-9.370310e-01
-1.017584e+00
-1.107387e+00
-1.208254e+00
-1.321300e+00
-1.446523e+00
-1.582507e+00
-1.726304e+00
-1.873523e+00
-2.018639e+00
-2.155494e+00
-2.277920e+00
-2.380423e+00
-2.458811e+00
-2.510682e+00
-2.535696e+00
-2.535570e+00
-2.513789e+00
-2.475081e+00
-2.424724e+00
-2.367791e+00
-2.308450e+00
-2.249423e+00
-2.191667e+00
-2.134319e+00
-2.074887e+00
-2.009654e+00
-1.934230e+00
-1.844191e+00
-1.735707e+00
-1.606130e+00
-1.454444e+00
-1.281550e+00
-1.090331e+00
-8.855107e-01
-6.732861e-01
-4.608098e-01
-2.555704e-01
-6.476490e-02
1.052551e-01
2.493934e-01
3.640332e-01
4.470631e-01
4.977286e-01
5.163538e-01
5.039941e-01
4.620851e-01
3.921455e-01
2.955809e-01
1.736181e-01
2.738120e-02
-1.418985e-01
-3.325656e-01
-5.421604e-01
-7.670364e-01
-1.002041e+00
-1.240331e+00
-1.473372e+00
-1.691173e+00
-1.882756e+00
-2.036830e+00
-2.142643e+00
-2.190894e+00
-2.174641e+00
-2.090079e+00
-1.937105e+00
-1.719597e+00
-1.445360e+00
-1.125747e+00
-7.749705e-01
-4.091872e-01
-4.543290e-02
2.994868e-01
6.100482e-01
8.729152e-01
1.077632e+00
1.217064e+00
1.287585e+00
1.289029e+00
1.224452e+00
1.099758e+00
9.232464e-01
7.051270e-01
4.570307e-01
1.915391e-01
-7.826697e-02
-3.392438e-01
-5.786144e-01
-7.843990e-01
-9.458500e-01
-1.053887e+00
-1.101522e+00
-1.084248e+00
-1.000368e+00
-8.512146e-01
-6.412189e-01
-3.777938e-01
-7.099517e-02
2.670371e-01
6.228344e-01
9.824951e-01
1.332640e+00
1.661328e+00
1.958841e+00
2.218240e+00
2.435642e+00
2.610179e+00
2.743640e+00
2.839860e+00
2.903909e+00
2.941203e+00
2.956651e+00
2.953947e+00
2.935102e+00
2.900282e+00
2.847963e+00
2.775375e+00
2.679184e+00
2.556296e+00
2.404709e+00
2.224259e+00
2.017194e+00
1.788455e+00
1.545624e+00
1.298503e+00
1.058351e+00
8.368299e-01
6.447848e-01
4.909766e-01
3.809425e-01
3.161341e-01
2.934715e-01
3.054087e-01
3.405441e-01
3.847389e-01
4.226330e-01
4.393902e-01
4.224589e-01
3.631269e-01
2.576667e-01
1.079176e-01
-7.877604e-02
-2.902666e-01
-5.108556e-01
-7.229370e-01
-9.088269e-01
-1.052557e+00
-1.141432e+00
-1.167179e+00
-1.126611e+00
-1.021739e+00
-8.594069e-01
-6.505032e-01
-4.088900e-01
-1.501779e-01
1.095214e-01
3.547518e-01
5.716899e-01
7.488859e-01
8.777364e-01
9.526917e-01
9.712196e-01
9.335747e-01
8.424346e-01
7.024682e-01
5.199019e-01
3.021306e-01
5.740137e-02
-2.054255e-01
-4.770596e-01
-7.479431e-01
-1.008439e+00
-1.249087e+00
-1.460949e+00
-1.636054e+00
-1.767905e+00
-1.852005e+00
-1.886303e+00
-1.871515e+00
-1.811206e+00
-1.711623e+00
-1.581258e+00
-1.430171e+00
-1.269164e+00
-1.108876e+00
-9.589315e-01
-8.272096e-01
-7.193169e-01
-6.382973e-01
-5.845849e-01
-5.561762e-01
-5.489875e-01
-5.573479e-01
-5.745839e-01
-5.936503e-01
-6.077638e-01
-6.109996e-01
-5.988056e-01
-5.683975e-01
-5.189996e-01
-4.519163e-01
-3.704312e-01
-2.795531e-01
-1.856377e-01
-9.592389e-02
-1.801973e-02
4.062893e-02
7.326145e-02
7.429280e-02
3.974758e-02
-3.238980e-02
-1.419391e-01
-2.864321e-01
-4.611891e-01
-6.595717e-01
-8.734053e-01
-1.093539e+00
-1.310496e+00
-1.515147e+00
-1.699351e+00
-1.856489e+00
-1.981850e+00
-2.072838e+00
-2.128967e+00
-2.151679e+00
-2.143993e+00
-2.110040e+00
-2.054537e+00
-1.982278e+00
-1.897673e+00
-1.804399e+00
-1.705172e+00
-1.601641e+00
-1.494391e+00
-1.383040e+00
-1.266405e+00
-1.142733e+00
-1.009969e+00
-8.660894e-01
-7.094510e-01
-5.391740e-01
-3.555046e-01
-1.601278e-01
4.362291e-02
2.507059e-01
4.544976e-01
6.471196e-01
8.199501e-01
9.642737e-01
1.071997e+00
1.136347e+00
1.152469e+00
1.117861e+00
1.032602e+00
8.993542e-01
7.231626e-01
5.110645e-01
2.715637e-01
1.401662e-02
-2.520107e-01
-5.173559e-01
-7.737866e-01
-1.014393e+00
-1.233808e+00
-1.428243e+00
-1.595337e+00
-1.733836e+00
-1.843166e+00
-1.922938e+00
-1.972471e+00
-1.990408e+00
-1.974499e+00
-1.921590e+00
-1.827855e+00
-1.689258e+00
-1.502198e+00
-1.264271e+00
-9.750610e-01
-6.368520e-01
-2.551620e-01
1.609936e-01
5.991785e-01
1.043987e+00
1.477855e+00
1.882167e+00
2.238550e+00
2.530205e+00
2.743135e+00
2.867124e+00
2.896381e+00
2.829800e+00
2.670857e+00
2.427199e+00
2.110012e+00
1.733247e+00
1.312797e+00
8.656487e-01
4.090714e-01
-4.016499e-02
-4.665091e-01
-8.562724e-01
-1.198168e+00
-1.483717e+00
-1.707495e+00
-1.867210e+00
-1.963609e+00
-2.000230e+00
-1.983039e+00
-1.919944e+00
-1.820250e+00
-1.694040e+00
-1.551528e+00
-1.402395e+00
-1.255156e+00
-1.116600e+00
-9.913604e-01
-8.816574e-01
-7.872495e-01
-7.056114e-01
-6.323288e-01
-5.616845e-01
-4.873891e-01
-4.033965e-01
-3.047304e-01
-1.882435e-01
-5.322841e-02
9.819565e-02
2.609791e-01
4.273575e-01
5.873897e-01
7.297854e-01
8.429541e-01
9.161722e-01
9.407463e-01
9.110398e-01
8.252395e-01
6.857646e-01
4.992606e-01
2.761715e-01
2.993133e-02
-2.241379e-01
-4.701066e-01
-6.927618e-01
-8.788435e-01
-1.018071e+00
-1.103865e+00
-1.133695e+00
-1.109038e+00
-1.034957e+00
-9.193799e-01
-7.721594e-01
-6.040587e-01
-4.257781e-01
-2.471410e-01
-7.651701e-02
7.948344e-02
2.160517e-01
3.300084e-01
4.194888e-01
4.835646e-01
5.218808e-01
5.343669e-01
5.210635e-01
4.820819e-01
4.176915e-01
3.285096e-01
2.157502e-01
8.147778e-02
-7.119243e-02
-2.379966e-01
-4.135605e-01
-5.915848e-01
-7.651641e-01
-9.272093e-01
-1.070928e+00
-1.190316e+00
-1.280607e+00
-1.338638e+00
-1.363088e+00
-1.354569e+00
-1.315540e+00
-1.250057e+00
-1.163385e+00
-1.061497e+00
-9.505467e-01
-8.363688e-01
-7.240903e-01
-6.179028e-01
-5.210291e-01
-4.358768e-01
-3.643338e-01
-3.081372e-01
-2.692253e-01
-2.499915e-01
-2.533717e-01
-2.827263e-01
-3.415126e-01
-4.327764e-01
-5.585275e-01
-7.190870e-01
-9.125109e-01
-1.134193e+00
-1.376737e+00
-1.630139e+00
-1.882303e+00
-2.119832e+00
-2.329011e+00
-2.496889e+00
-2.612322e+00
-2.666884e+00
-2.655555e+00
-2.577148e+00
-2.434434e+00
-2.233984e+00
-1.985749e+00
-1.702412e+00
-1.398553e+00
-1.089705e+00
-7.913404e-01
-5.178715e-01
-2.817408e-01
-9.266376e-02
4.291222e-02
1.220949e-01
1.455632e-01
1.173218e-01
4.422651e-02
-6.466881e-02
-1.988803e-01
-3.473082e-01
-4.990281e-01
-6.439993e-01
-7.736419e-01
-8.812587e-01
-9.622922e-01
-1.014432e+00
-1.037595e+00
-1.033802e+00
-1.006979e+00
-9.626730e-01
-9.077123e-01
-8.497787e-01
-7.969172e-01
-7.569836e-01
-7.370617e-01
-7.428849e-01
-7.783062e-01
-8.448627e-01
-9.414750e-01
-1.064318e+00
-1.206893e+00
-1.360307e+00
-1.513769e+00
-1.655275e+00
-1.772448e+00
-1.853466e+00
-1.888021e+00
-1.868224e+00
-1.789380e+00
-1.650577e+00
-1.455013e+00
-1.210019e+00
-9.267634e-01
-6.196239e-01
-3.052711e-01
-1.520799e-03
2.739456e-01
5.048831e-01
6.776875e-01
7.823921e-01
8.133679e-01
7.696710e-01
6.550138e-01
4.773767e-01
2.483098e-01
-1.800068e-02
-3.058042e-01
-5.988941e-01
-8.816493e-01
-1.139925e+00
-1.361725e+00
-1.537625e+00
-1.660949e+00
-1.727711e+00
-1.736408e+00
-1.687689e+00
-1.584012e+00
-1.429305e+00
-1.228717e+00
-9.884313e-01
-7.155831e-01
-4.182185e-01
-1.052785e-01
2.134515e-01
5.274733e-01
8.258296e-01
1.097501e+00
1.331942e+00
1.519718e+00
1.653185e+00
1.727121e+00
1.739223e+00
1.690388e+00
1.584738e+00
1.429361e+00
1.233801e+00
1.009362e+00
7.682871e-01
5.229084e-01
2.848371e-01
6.426033e-02
-1.306141e-01
-2.939328e-01
-4.223789e-01
-5.151574e-01
-5.737934e-01
-6.017645e-01
-6.040012e-01
-5.862994e-01
-5.547001e-01
-5.148930e-01
-4.716982e-01
-4.286728e-01
-3.878732e-01
-3.497852e-01
-3.134196e-01
-2.765497e-01
-2.360550e-01
-1.883250e-01
-1.296737e-01
-5.671475e-02
3.333797e-02
1.424681e-01
2.717541e-01
4.213482e-01
5.905072e-01
7.776367e-01
9.803172e-01
1.195295e+00
1.418437e+00
1.644672e+00
1.867951e+00
2.081258e+00
2.276718e+00
2.445805e+00
2.579664e+00
2.669525e+00
2.707194e+00
2.685575e+00
2.599201e+00
2.444712e+00
2.221268e+00
1.930824e+00
1.578248e+00
1.171246e+00
7.200756e-01
2.370746e-01
-2.639732e-01
-7.685681e-01
-1.262257e+00
-1.731362e+00
-2.163624e+00
-2.548712e+00
-2.878585e+00
-3.147686e+00
-3.352962e+00
-3.493730e+00
-3.571407e+00
-3.589127e+00
-3.551323e+00
-3.463303e+00
-3.330892e+00
-3.160180e+00
-2.957372e+00
-2.728741e+00
-2.480633e+00
-2.219471e+00
-1.951710e+00
-1.683700e+00
-1.421457e+00
-1.170350e+00
-9.347454e-01
-7.176692e-01
-5.205304e-01
-3.429692e-01
-1.828657e-01
-3.653396e-02
1.008954e-01
2.349211e-01
3.709860e-01
5.137161e-01
6.661604e-01
8.291124e-01
1.000604e+00
1.175653e+00
1.346322e+00
1.502132e+00
1.630801e+00
1.719268e+00
1.754880e+00
1.726631e+00
1.626288e+00
1.449306e+00
1.195410e+00
8.688067e-01
4.780178e-01
3.535712e-02
-4.438687e-01
-9.423495e-01
-1.441845e+00
-1.924237e+00
-2.372461e+00
-2.771265e+00
-3.107727e+00
-3.371569e+00
-3.555264e+00
-3.654012e+00
-3.665636e+00
-3.590457e+00
-3.431176e+00
-3.192799e+00
-2.882564e+00
-2.509868e+00
-2.086137e+00
-1.624606e+00
-1.139976e+00
-6.479372e-01
-1.645549e-01
2.944420e-01
7.144372e-01
1.082705e+00
1.389123e+00
1.626754e+00
1.792241e+00
1.885966e+00
1.911945e+00
1.877472e+00
1.792518e+00
1.668953e+00
1.519632e+00
1.357444e+00
1.194381e+00
1.040728e+00
9.044199e-01
7.906322e-01
7.016353e-01
6.369185e-01
5.935661e-01
5.668382e-01
5.508899e-01
5.395457e-01
5.270442e-01
5.086734e-01
4.812303e-01
4.432613e-01
3.950684e-01
3.384935e-01
2.765240e-01
2.127890e-01
1.510274e-01
9.461317e-02
4.620589e-02
7.569889e-03
-2.043210e-02
-3.769733e-02
-4.464652e-02
-4.195707e-02
-3.032776e-02
-1.032142e-02
1.768943e-02
5.347181e-02
9.679363e-02
1.472291e-01
2.039489e-01
2.655409e-01
3.299042e-01
3.942540e-01
4.552570e-01
5.093013e-01
5.528728e-01
5.829948e-01
5.976623e-01
5.961992e-01
5.794732e-01
5.499184e-01
5.113491e-01
4.685802e-01
4.269016e-01
3.914768e-01
3.667487e-01
3.559282e-01
3.606299e-01
3.806929e-01
4.142031e-01
4.577078e-01
5.065938e-01
5.555821e-01
5.992814e-01
6.327340e-01
6.518850e-01
6.539173e-01
6.374092e-01
6.022988e-01
5.496678e-01
4.813882e-01
3.996936e-01
3.067531e-01
2.043198e-01
9.351766e-02
-2.519732e-02
-1.518919e-01
-2.868493e-01
-4.301537e-01
-5.812364e-01
-7.384662e-01
-8.988602e-01
-1.057975e+00
-1.210009e+00
-1.348107e+00
-1.464847e+00
-1.552825e+00
-1.605287e+00
-1.616733e+00
-1.583425e+00
-1.503757e+00
-1.378469e+00
-1.210677e+00
-1.005741e+00
-7.709773e-01
-5.152456e-01
-2.484515e-01
1.899734e-02
2.767392e-01
5.149742e-01
7.249162e-01
8.991603e-01
1.031951e+00
1.119353e+00
1.159320e+00
1.151690e+00
1.098120e+00
1.001973e+00
8.681908e-01
7.031416e-01
5.144460e-01
3.107603e-01
1.014967e-01
-1.035356e-01
-2.945743e-01
-4.624187e-01
-5.989850e-01
-6.978562e-01
-7.547718e-01
-7.680044e-01
-7.385719e-01
-6.702512e-01
-5.693717e-01
-4.443930e-01
-3.052883e-01
-1.627827e-01
-2.750941e-02
9.084110e-02
1.843012e-01
2.472667e-01
2.769422e-01
2.735560e-01
2.403293e-01
1.832057e-01
1.103617e-01
3.153691e-02
-4.277021e-02
-1.021813e-01
-1.373291e-01
-1.406911e-01
-1.072987e-01
-3.525857e-02
7.396597e-02
2.155465e-01
3.815661e-01
5.615644e-01
7.433074e-01
9.137143e-01
1.059854e+00
1.169920e+00
1.234092e+00
1.245206e+00
1.199189e+00
1.095215e+00
9.356083e-01
7.255101e-01
4.723766e-01
1.853677e-01
-1.252989e-01
-4.489685e-01
-7.751008e-01
-1.093725e+00
-1.395790e+00
-1.673418e+00
-1.920063e+00
-2.130598e+00
-2.301335e+00
-2.429999e+00
-2.515652e+00
-2.558594e+00
-2.560239e+00
-2.522980e+00
-2.450036e+00
-2.345294e+00
-2.213143e+00
-2.058288e+00
-1.885576e+00
-1.699826e+00
-1.505686e+00
-1.307538e+00
-1.109452e+00
-9.151876e-01
-7.282329e-01
-5.518570e-01
-3.891593e-01
-2.430929e-01
-1.164508e-01
-1.180883e-02
6.858013e-02
1.229392e-01
1.501636e-01
1.500481e-01
1.235203e-01
7.284657e-02
1.766078e-03
-8.449269e-02
-1.793477e-01
-2.751702e-01
-3.637562e-01
-4.369294e-01
-4.872217e-01
-5.085612e-01
-4.968964e-01
-4.506882e-01
-3.712170e-01
-2.626651e-01
-1.319570e-01
1.164876e-02
1.571980e-01
2.928741e-01
4.069658e-01
4.888861e-01
5.301398e-01
5.251306e-01
4.717102e-01
3.713955e-01
2.292241e-01
5.326634e-02
-1.461432e-01
-3.573579e-01
-5.684426e-01
-7.681577e-01
-9.468158e-01
-1.096943e+00
-1.213711e+00
-1.295120e+00
-1.341945e+00
-1.357458e+00
-1.346961e+00
-1.317182e+00
-1.275596e+00
-1.229736e+00
-1.186570e+00
-1.151995e+00
-1.130492e+00
-1.124961e+00
-1.136718e+00
-1.165632e+00
-1.210359e+00
-1.268629e+00
-1.337527e+00
-1.413752e+00
-1.493804e+00
-1.574126e+00
-1.651177e+00
-1.721493e+00
-1.781735e+00
-1.828780e+00
-1.859842e+00
-1.872647e+00
-1.865643e+00
-1.838209e+00
-1.790833e+00
-1.725234e+00
-1.644372e+00
-1.552342e+00
-1.454135e+00
-1.355283e+00
-1.261418e+00
-1.177790e+00
-1.108803e+00
-1.057632e+00
-1.025948e+00
-1.013802e+00
-1.019670e+00
-1.040645e+00
-1.072771e+00
-1.111463e+00
-1.151985e+00
-1.189930e+00
-1.221639e+00
-1.244528e+00
-1.257259e+00
-1.259754e+00
-1.253034e+00
-1.238909e+00
-1.219572e+00
-1.197146e+00
-1.173265e+00
-1.148756e+00
-1.123463e+00
-1.096270e+00
-1.065298e+00
-1.028268e+00
-9.829636e-01
-9.277368e-01
-8.619670e-01
-7.864106e-01
-7.033834e-01
-6.167425e-01
-5.316601e-01
-4.542102e-01
-3.908121e-01
-3.475952e-01
-3.297624e-01
-3.410323e-01
-3.832292e-01
-4.560738e-01
-5.571969e-01
-6.823686e-01
-8.259055e-01
-9.811988e-01
-1.141295e+00
-1.299463e+00
-1.449687e+00
-1.587038e+00
-1.707911e+00
-1.810089e+00
-1.892667e+00
-1.955841e+00
-2.000592e+00
-2.028321e+00
-2.040477e+00
-2.038224e+00
-2.022217e+00
-1.992507e+00
-1.948609e+00
-1.889726e+00
-1.815098e+00
-1.724420e+00
-1.618261e+00
-1.498402e+00
-1.368025e+00
-1.231714e+00
-1.095256e+00
-9.652642e-01
-8.486839e-01
-7.522496e-01
-6.819741e-01
-6.427394e-01
-6.380386e-01
-6.698945e-01
-7.389489e-01
-8.446908e-01
-9.857730e-01
-1.160354e+00
-1.366403e+00
-1.601915e+00
-1.865000e+00
-2.153841e+00
-2.466523e+00
-2.800766e+00
-3.153610e+00
-3.521092e+00
-3.897979e+00
-4.277581e+00
-4.651698e+00
-5.010709e+00
-5.343806e+00
-5.639374e+00
-5.885501e+00
-6.070575e+00
-6.183938e+00
-6.216557e+00
-6.161639e+00
-6.015148e+00
-5.776175e+00
-5.447116e+00
-5.033641e+00
-4.544474e+00
-3.990999e+00
-3.386755e+00
-2.746872e+00
-2.087499e+00
-1.425277e+00
-7.768783e-01
-1.586043e-01
4.139596e-01
9.262745e-01
1.365195e+00
1.719360e+00
1.979654e+00
2.139707e+00
2.196423e+00
2.150455e+00
2.006557e+00
1.773723e+00
1.465050e+00
1.097267e+00
6.899293e-01
2.643077e-01
-1.579547e-01
-5.563011e-01
-9.127049e-01
-1.212954e+00
-1.447645e+00
-1.612787e+00
-1.709949e+00
-1.745943e+00
-1.732073e+00
-1.683023e+00
-1.615499e+00
-1.546744e+00
-1.493081e+00
-1.468612e+00
-1.484188e+00
-1.546745e+00
-1.659031e+00
-1.819727e+00
-2.023889e+00
-2.263635e+00
-2.528957e+00
-2.808550e+00
-3.090581e+00
-3.363321e+00
-3.615622e+00
-3.837246e+00
-4.019051e+00
-4.153099e+00
-4.232717e+00
-4.252558e+00
-4.208711e+00
-4.098862e+00
-3.922529e+00
-3.681332e+00
-3.379251e+00
-3.022826e+00
-2.621232e+00
-2.186174e+00
-1.731582e+00
-1.273088e+00
-8.273084e-01
-4.109724e-01
-3.996606e-02
2.716334e-01
5.124428e-01
6.744952e-01
7.537268e-01
7.501820e-01
6.679174e-01
5.146201e-01
3.009855e-01
3.992235e-02
-2.543295e-01
-5.670804e-01
-8.839926e-01
-1.191737e+00
-1.478469e+00
-1.734113e+00
-1.950471e+00
-2.121195e+00
-2.241669e+00
-2.308864e+00
-2.321205e+00
-2.278502e+00
-2.181938e+00
-2.034142e+00
-1.839292e+00
-1.603233e+00
-1.333562e+00
-1.039616e+00
-7.323375e-01
-4.239689e-01
-1.275558e-01
1.437315e-01
3.774280e-01
5.626859e-01
6.911716e-01
7.578402e-01
7.614784e-01
7.049356e-01
5.949962e-01
4.418946e-01
2.585205e-01
5.939540e-02
-1.404729e-01
-3.267435e-01
-4.867964e-01
-6.105947e-01
-6.912882e-01
-7.255220e-01
-7.134409e-01
-6.584156e-01
-5.665373e-01
-4.459506e-01
-3.061002e-01
-1.569685e-01
-8.372610e-03
1.306305e-01
2.521987e-01
3.500101e-01
4.194245e-01
4.575197e-01
4.630255e-01
4.361799e-01
3.785343e-01
2.927292e-01
1.822656e-01
5.129525e-02
-9.555226e-02
-2.532909e-01
-4.166495e-01
-5.801057e-01
-7.379093e-01
-8.841308e-01
-1.012768e+00
-1.117940e+00
-1.194165e+00
-1.236737e+00
-1.242132e+00
-1.208437e+00
-1.135706e+00
-1.026208e+00
-8.844990e-01
-7.172733e-01
-5.329904e-01
-3.412821e-01
-1.521990e-01
2.462364e-02
1.807756e-01
3.097502e-01
4.073970e-01
4.720882e-01
5.045781e-01
5.075845e-01
4.851598e-01
4.419517e-01
3.824662e-01
3.104420e-01
2.284272e-01
1.376163e-01
3.796264e-02
-7.146076e-02
-1.919206e-01
-3.244007e-01
-4.690068e-01
-6.244999e-01
-7.880350e-01
-9.551435e-01
-1.119958e+00
-1.275639e+00
-1.414946e+00
-1.530870e+00
-1.617264e+00
-1.669398e+00
-1.684395e+00
-1.661504e+00
-1.602204e+00
-1.510114e+00
-1.390746e+00
-1.251111e+00
-1.099232e+00
-9.436106e-01
-7.926954e-01
-6.544054e-01
-5.357443e-01
-4.425344e-01
-3.792803e-01
-3.491574e-01
-3.541007e-01
-3.949543e-01
-4.716307e-01
-5.832254e-01
-7.280447e-01
-9.035256e-01
-1.106056e+00
-1.330740e+00
-1.571175e+00
-1.819318e+00
-2.065530e+00
-2.298835e+00
-2.507419e+00
-2.679358e+00
-2.803494e+00
-2.870396e+00
-2.873282e+00
-2.808807e+00
-2.677610e+00
-2.484552e+00
-2.238593e+00
-1.952301e+00
-1.641031e+00
-1.321835e+00
-1.012203e+00
-7.287783e-01
-4.861459e-01
-2.958464e-01
-1.656900e-01
-9.943941e-02
-9.687027e-02
-1.541765e-01
-2.646452e-01
-4.195014e-01
-6.088070e-01
-8.223059e-01
-1.050123e+00
-1.283250e+00
-1.513795e+00
-1.734984e+00
-1.940980e+00
-2.126557e+00
-2.286751e+00
-2.416548e+00
-2.510733e+00
-2.563920e+00
-2.570817e+00
-2.526678e+00
-2.427892e+00
-2.272599e+00
-2.061243e+00
-1.796951e+00
-1.485671e+00
-1.136028e+00
-7.589107e-01
-3.668347e-01
2.685483e-02
4.088308e-01
7.665971e-01
1.089177e+00
1.367610e+00
1.595226e+00
1.767678e+00
1.882772e+00
1.940131e+00
1.940775e+00
1.886683e+00
1.780429e+00
1.624939e+00
1.423417e+00
1.179434e+00
8.971538e-01
5.816318e-01
2.391096e-01
-1.227784e-01
-4.949600e-01
-8.670913e-01
-1.227945e+00
-1.566000e+00
-1.870171e+00
-2.130593e+00
-2.339377e+00
-2.491221e+00
-2.583829e+00
-2.618053e+00
-2.597757e+00
-2.529405e+00
-2.421412e+00
-2.283339e+00
-2.125008e+00
-1.955647e+00
-1.783148e+00
-1.613519e+00
-1.450574e+00
-1.295884e+00
-1.148975e+00
-1.007740e+00
-8.690222e-01
-7.292983e-01
-5.853934e-01
-4.351571e-01
-2.780212e-01
-1.153746e-01
4.929667e-02
2.105271e-01
3.612390e-01
4.933192e-01
5.983368e-01
6.683211e-01
6.965150e-01
6.780272e-01
6.103257e-01
4.935317e-01
3.304964e-01
1.266648e-01
-1.102494e-01
-3.707333e-01
-6.440330e-01
-9.187383e-01
-1.183339e+00
-1.426719e+00
-1.638565e+00
-1.809708e+00
-1.932411e+00
-2.000636e+00
-2.010302e+00
-1.959535e+00
-1.848905e+00
-1.681598e+00
-1.463500e+00
-1.203136e+00
-9.114469e-01
-6.013712e-01
-2.872550e-01
1.589992e-02
2.932968e-01
5.312497e-01
7.180588e-01
8.447702e-01
9.057466e-01
8.989843e-01
8.261459e-01
6.923041e-01
5.054293e-01
2.756806e-01
1.457620e-02
-2.658732e-01
-5.539933e-01
-8.391755e-01
-1.112465e+00
-1.366976e+00
-1.598132e+00
-1.803706e+00
-1.983683e+00
-2.139945e+00
-2.275802e+00
-2.395423e+00
-2.503201e+00
-2.603133e+00
-2.698279e+00
-2.790346e+00
-2.879439e+00
-2.964008e+00
-3.040966e+00
-3.105975e+00
-3.153853e+00
-3.179069e+00
-3.176276e+00
-3.140852e+00
-3.069388e+00
-2.960102e+00
-2.813134e+00
-2.630703e+00
-2.417094e+00
-2.178488e+00
-1.922635e+00
-1.658407e+00
-1.395288e+00
-1.142847e+00
-9.102564e-01
-7.058963e-01
-5.370672e-01
-4.098068e-01
-3.287860e-01
-2.972467e-01
-3.169433e-01
-3.880593e-01
-5.090924e-01
-6.767210e-01
-8.856889e-01
-1.128754e+00
-1.396748e+00
-1.678797e+00
-1.962711e+00
-2.235554e+00
-2.484370e+00
-2.696995e+00
-2.862903e+00
-2.973991e+00
-3.025226e+00
-3.015075e+00
-2.945682e+00
-2.822762e+00
-2.655213e+00
-2.454489e+00
-2.233773e+00
-2.007043e+00
-1.788095e+00
-1.589615e+00
-1.422394e+00
-1.294729e+00
-1.212070e+00
-1.176925e+00
-1.189000e+00
-1.245547e+00
-1.341856e+00
-1.471804e+00
-1.628416e+00
-1.804344e+00
-1.992243e+00
-2.185009e+00
-2.375878e+00
-2.558429e+00
-2.726505e+00
-2.874117e+00
-2.995361e+00
-3.084398e+00
-3.135510e+00
-3.143274e+00
-3.102813e+00
-3.010138e+00
-2.862528e+00
-2.658900e+00
-2.400128e+00
-2.089258e+00
-1.731589e+00
-1.334608e+00
-9.077719e-01
-4.621849e-01
-1.016823e-02
4.352156e-01
8.606657e-01
1.253145e+00
1.600366e+00
1.891256e+00
2.116396e+00
2.268430e+00
2.342432e+00
2.336214e+00
2.250561e+00
2.089339e+00
1.859480e+00
1.570806e+00
1.235684e+00
8.685105e-01
4.850320e-01
1.015321e-01
-2.660852e-01
-6.032491e-01
-8.976368e-01
-1.139960e+00
-1.324532e+00
-1.449555e+00
-1.517064e+00
-1.532561e+00
-1.504354e+00
-1.442694e+00
-1.358808e+00
-1.263939e+00
-1.168479e+00
-1.081286e+00
-1.009223e+00
-9.569308e-01
-9.268277e-01
-9.192832e-01
-9.329250e-01
-9.650175e-01
-1.011866e+00
-1.069208e+00
-1.132564e+00
-1.197528e+00
-1.259991e+00
-1.316273e+00
-1.363174e+00
-1.397939e+00
-1.418162e+00
-1.421656e+00
-1.406356e+00
-1.370273e+00
-1.311566e+00
-1.228746e+00
-1.120992e+00
-9.885530e-01
-8.331749e-01
-6.584553e-01
-4.700542e-01
-2.756791e-01
-8.479642e-02
9.194262e-02
2.435267e-01
3.595822e-01
4.314287e-01
4.530565e-01
4.218910e-01
3.392328e-01
2.103008e-01
4.385787e-02
-1.485457e-01
-3.536310e-01
-5.576323e-01
-7.475867e-01
-9.125270e-01
-1.044451e+00
-1.138960e+00
-1.195511e+00
-1.217249e+00
-1.210466e+00
-1.183762e+00
-1.146997e+00
-1.110190e+00
-1.082465e+00
-1.071154e+00
-1.081149e+00
-1.114524e+00
-1.170460e+00
-1.245455e+00
-1.333774e+00
-1.428086e+00
-1.520228e+00
-1.601994e+00
-1.665889e+00
-1.705745e+00
-1.717158e+00
-1.697705e+00
-1.646931e+00
-1.566156e+00
-1.458142e+00
-1.326692e+00
-1.176246e+00
-1.011526e+00
-8.372550e-01
-6.579539e-01
-4.778313e-01
-3.007383e-01
-1.301849e-01
3.059838e-02
1.785776e-01
3.108402e-01
4.245667e-01
5.170824e-01
5.860099e-01
6.295159e-01
6.466124e-01
6.374511e-01
6.035346e-01
5.477815e-01
4.744087e-01
3.886336e-01
2.962380e-01
2.030582e-01
1.144790e-01
3.499476e-02
-3.211455e-02
-8.497063e-02
-1.231433e-01
-1.475649e-01
-1.603269e-01
-1.643827e-01
-1.631836e-01
-1.602869e-01
-1.589846e-01
-1.619971e-01
-1.712780e-01
-1.879507e-01
-2.123849e-01
-2.443894e-01
-2.834816e-01
-3.291793e-01
-3.812553e-01
-4.399029e-01
-5.057766e-01
-5.798951e-01
-6.634205e-01
-7.573504e-01
-8.621738e-01
-9.775460e-01
-1.102027e+00
-1.232921e+00
-1.366225e+00
-1.496710e+00
-1.618115e+00
-1.723466e+00
-1.805503e+00
-1.857177e+00
-1.872199e+00
-1.845563e+00
-1.773987e+00
-1.656229e+00
-1.493212e+00
-1.287983e+00
-1.045497e+00
-7.722770e-01
-4.760106e-01
-1.651246e-01
1.516032e-01
4.653695e-01
7.675945e-01
1.050099e+00
1.305236e+00
1.525993e+00
1.706115e+00
1.840256e+00
1.924165e+00
1.954928e+00
1.931220e+00
1.853568e+00
1.724566e+00
1.549013e+00
1.333924e+00
1.088377e+00
8.231707e-01
5.502886e-01
2.822139e-01
3.114222e-02
-1.918220e-01
-3.774021e-01
-5.187436e-01
-6.118151e-01
-6.555868e-01
-6.519884e-01
-6.056700e-01
-5.236001e-01
-4.145499e-01
-2.885095e-01
-1.560816e-01
-2.789132e-02
8.595893e-02
1.763702e-01
2.356526e-01
2.578495e-01
2.389768e-01
1.771709e-01
7.273824e-02
-7.190036e-02
-2.523704e-01
-4.626008e-01
-6.951568e-01
-9.416199e-01
-1.192984e+00
-1.440039e+00
-1.673728e+00
-1.885471e+00
-2.067465e+00
-2.212972e+00
-2.316600e+00
-2.374586e+00
-2.385052e+00
-2.348214e+00
-2.266492e+00
-2.144504e+00
-1.988892e+00
-1.807998e+00
-1.611397e+00
-1.409323e+00
-1.212040e+00
-1.029196e+00
-8.692387e-01
-7.389059e-01
-6.428583e-01
-5.834734e-01
-5.608256e-01
-5.728556e-01
-6.157108e-01
-6.842216e-01
-7.724580e-01
-8.743084e-01
-9.840199e-01
-1.096650e+00
-1.208387e+00
-1.316717e+00
-1.420409e+00
-1.519330e+00
-1.614106e+00
-1.705661e+00
-1.794706e+00
-1.881269e+00
-1.964322e+00
-2.041615e+00
-2.109734e+00
-2.164403e+00
-2.201002e+00
-2.215203e+00
-2.203651e+00
-2.164560e+00
-2.098143e+00
-2.006801e+00
-1.895066e+00
-1.769282e+00
-1.637118e+00
-1.506942e+00
-1.387166e+00
-1.285601e+00
-1.208904e+00
-1.162136e+00
-1.148464e+00
-1.169010e+00
-1.222853e+00
-1.307160e+00
-1.417435e+00
-1.547857e+00
-1.691673e+00
-1.841631e+00
-1.990392e+00
-2.130919e+00
-2.256797e+00
-2.362481e+00
-2.443460e+00
-2.496360e+00
-2.519001e+00
-2.510442e+00
-2.471038e+00
-2.402515e+00
-2.308052e+00
-2.192326e+00
-2.061493e+00
-1.923037e+00
-1.785474e+00
-1.657875e+00
-1.549240e+00
-1.467753e+00
-1.419988e+00
-1.410129e+00
-1.439331e+00
-1.505271e+00
-1.602020e+00
-1.720265e+00
-1.847924e+00
-1.971109e+00
-2.075371e+00
-2.147086e+00
-2.174821e+00
-2.150524e+00
-2.070388e+00
-1.935291e+00
-1.750764e+00
-1.526499e+00
-1.275461e+00
-1.012707e+00
-7.540293e-01
-5.145808e-01
-3.075938e-01
-1.433301e-01
-2.834325e-02
3.488649e-02
4.792988e-02
1.602370e-02
-5.261693e-02
-1.477012e-01
-2.578755e-01
-3.717378e-01
-4.787487e-01
-5.699573e-01
-6.384810e-01
-6.797179e-01
-6.913003e-01
-6.728333e-01
-6.254842e-01
-5.514991e-01
-4.537263e-01
-3.352099e-01
-1.989011e-01
-4.750823e-02
1.165155e-01
2.908697e-01
4.732274e-01
6.610276e-01
8.512870e-01
1.040477e+00
1.224495e+00
1.398750e+00
1.558353e+00
1.698388e+00
1.814236e+00
1.901897e+00
1.958268e+00
1.981350e+00
1.970360e+00
1.925739e+00
1.849084e+00
1.743012e+00
1.610981e+00
1.457092e+00
1.285879e+00
1.102099e+00
9.105348e-01
7.158164e-01
5.222700e-01
3.338132e-01
1.538952e-01
-1.451787e-02
-1.689258e-01
-3.072637e-01
-4.278819e-01
-5.295505e-01
-6.114984e-01
-6.734773e-01
-7.158335e-01
-7.395595e-01
-7.462997e-01
-7.382931e-01
-7.182477e-01
-6.891605e-01
-6.541076e-01
-6.160349e-01
-5.775830e-01
-5.409644e-01
-5.079031e-01
-4.796301e-01
-4.569170e-01
-4.401284e-01
-4.292748e-01
-4.240570e-01
-4.239007e-01
-4.279892e-01
-4.352984e-01
-4.446394e-01
-4.547005e-01
-4.640765e-01
-4.712700e-01
-4.746555e-01
-4.724095e-01
-4.624302e-01
-4.422825e-01
-4.092118e-01
-3.602615e-01
-2.925087e-01
-2.034052e-01
-9.117960e-02
4.475747e-02
2.034742e-01
3.823000e-01
5.767692e-01
7.807393e-01
9.866768e-01
1.186085e+00
1.370039e+00
1.529776e+00
1.657315e+00
1.746032e+00
1.791167e+00
1.790211e+00
1.743126e+00
1.652381e+00
1.522780e+00
1.361098e+00
1.175544e+00
9.751045e-01
7.688363e-01
5.651528e-01
3.711897e-01
1.922955e-01
3.169636e-02
-1.096283e-01
-2.328430e-01
-3.409258e-01
-4.381395e-01
-5.293553e-01
-6.193097e-01
-7.118842e-01
-8.095026e-01
-9.127259e-01
-1.020096e+00
-1.128247e+00
-1.232260e+00
-1.326218e+00
-1.403868e+00
-1.459320e+00
-1.487690e+00
-1.485612e+00
-1.451579e+00
-1.386076e+00
-1.291516e+00
-1.172005e+00
-1.032971e+00
-8.807244e-01
-7.219995e-01
-5.635262e-01
-4.116788e-01
-2.722156e-01
-1.501131e-01
-4.947837e-02
2.649002e-02
7.552556e-02
9.632942e-02
8.863297e-02
5.328459e-02
-7.658879e-03
-9.086783e-02
-1.917387e-01
-3.044882e-01
-4.223661e-01
-5.379927e-01
-6.438149e-01
-7.326534e-01
-7.983015e-01
-8.361201e-01
-8.435621e-01
-8.205596e-01
-7.697115e-01
-6.962257e-01
-6.076010e-01
-5.130658e-01
-4.228263e-01
-3.472070e-01
-2.957808e-01
-2.765848e-01
-2.955027e-01
-3.558630e-01
-4.582668e-01
-6.006323e-01
-7.784159e-01
-9.849610e-01
-1.211926e+00
-1.449748e+00
-1.688115e+00
-1.916430e+00
-2.124254e+00
-2.301745e+00
-2.440081e+00
-2.531878e+00
-2.571595e+00
-2.555901e+00
-2.483980e+00
-2.357736e+00
-2.181863e+00
-1.963736e+00
-1.713124e+00
-1.441712e+00
-1.162457e+00
-8.888224e-01
-6.339343e-01
-4.097397e-01
-2.262178e-01
-9.071468e-02
-7.452905e-03
2.274192e-02
2.473322e-03
-6.244326e-02
-1.634356e-01
-2.898376e-01
-4.297115e-01
-5.707667e-01
-7.013004e-01
-8.110847e-01
-8.921238e-01
-9.392217e-01
-9.503133e-01
-9.265337e-01
-8.720215e-01
-7.934732e-01
-6.994832e-01
-5.997241e-01
-5.040350e-01
-4.214995e-01
-3.595993e-01
-3.235289e-01
-3.157458e-01
-3.358062e-01
-3.805088e-01
-4.443304e-01
-5.201037e-01
-5.998560e-01
-6.757085e-01
-7.407284e-01
-7.896337e-01
-8.192711e-01
-8.288162e-01
-8.196847e-01
-7.951764e-01
-7.599126e-01
-7.191510e-01
-6.780765e-01
-6.411618e-01
-6.116768e-01
-5.913916e-01
-5.804906e-01
-5.776792e-01
-5.804482e-01
-5.854466e-01
-5.889110e-01
-5.871020e-01
-5.767008e-01
-5.551258e-01
-5.207387e-01
-4.729244e-01
-4.120477e-01
-3.393078e-01
-2.565280e-01
-1.659216e-01
-6.987426e-02
2.922999e-02
1.291244e-01
2.277167e-01
3.230978e-01
4.135181e-01
4.973495e-01
5.730555e-01
6.391885e-01
6.944295e-01
7.376765e-01
7.681724e-01
7.856492e-01
7.904490e-01
7.835848e-01
7.667036e-01
7.419350e-01
7.116317e-01
6.780269e-01
6.428604e-01
6.070284e-01
5.703186e-01
5.312785e-01
4.872481e-01
4.345651e-01
3.689253e-01
2.858610e-01
1.812821e-01
5.201924e-02
-1.036919e-01
-2.858392e-01
-4.924151e-01
-7.193735e-01
-9.607699e-01
-1.209074e+00
-1.455627e+00
-1.691215e+00
-1.906696e+00
-2.093643e+00
-2.244931e+00
-2.355229e+00
-2.421341e+00
-2.442356e+00
-2.419604e+00
-2.356400e+00
-2.257618e+00
-2.129129e+00
-1.977172e+00
-1.807757e+00
-1.626150e+00
-1.436544e+00
-1.241933e+00
-1.044216e+00
-8.444859e-01
-6.434659e-01
-4.420027e-01
-2.415364e-01
-4.446883e-02
1.456330e-01
3.240381e-01
4.850631e-01
6.224729e-01
7.300179e-01
8.020339e-01
8.340271e-01
8.231632e-01
7.686017e-01
6.716348e-01
5.356179e-01
3.657083e-01
1.684477e-01
-4.875331e-02
-2.781637e-01
-5.122442e-01
-7.440644e-01
-9.675799e-01
-1.177751e+00
-1.370508e+00
-1.542600e+00
-1.691374e+00
-1.814555e+00
-1.910072e+00
-1.975986e+00
-2.010529e+00
-2.012247e+00
-1.980223e+00
-1.914336e+00
-1.815507e+00
-1.685890e+00
-1.528964e+00
-1.349512e+00
-1.153467e+00
-9.476296e-01
-7.392770e-01
-5.356945e-01
-3.436670e-01
-1.689849e-01
-1.601713e-02
1.125960e-01
2.160896e-01
2.955316e-01
3.535896e-01
3.941237e-01
4.216536e-01
4.407596e-01
4.554941e-01
4.688756e-01
4.825292e-01
4.965159e-01
5.093687e-01
5.183277e-01
5.197412e-01
5.095806e-01
4.840056e-01
4.399101e-01
3.753813e-01
2.900179e-01
1.850687e-01
6.337683e-02
-7.085747e-02
-2.124606e-01
-3.557590e-01
-4.950755e-01
-6.251797e-01
-7.416337e-01
-8.409916e-01
-9.208390e-01
-9.796841e-01
-1.016744e+00
-1.031687e+00
-1.024403e+00
-9.948658e-01
-9.431315e-01
-8.694797e-01
-7.746778e-01
-6.603059e-01
-5.290686e-01
-3.850108e-01
-2.335707e-01
-8.142872e-02
6.385687e-02
1.943966e-01
3.026400e-01
3.820860e-01
4.279445e-01
4.376618e-01
4.112443e-01
3.513411e-01
2.630779e-01
1.536675e-01
3.184437e-02
-9.281129e-02
-2.105923e-01
-3.123614e-01
-3.901759e-01
-4.378008e-01
-4.510886e-01
-4.282094e-01
-3.697261e-01
-2.785082e-01
-1.594903e-01
-1.928239e-02
1.343403e-01
2.930306e-01
4.484898e-01
5.930524e-01
7.201728e-01
8.247636e-01
9.033580e-01
9.540949e-01
9.765562e-01
9.715067e-01
9.406010e-01
8.861212e-01
8.108004e-01
7.177590e-01
6.105552e-01
4.933138e-01
3.708757e-01
2.488948e-01
1.338131e-01
3.266384e-02
-4.731154e-02
-9.921274e-02
-1.171384e-01
-9.687073e-02
-3.649102e-02
6.316538e-02
1.982945e-01
3.622010e-01
5.456849e-01
7.377185e-01
9.263495e-01
1.099737e+00
1.247196e+00
1.360127e+00
1.432711e+00
1.462286e+00
1.449370e+00
1.397342e+00
1.311843e+00
1.199981e+00
1.069481e+00
9.278675e-01
7.818087e-01
6.366794e-01
4.963858e-01
3.634426e-01
2.392547e-01
1.245293e-01
1.973053e-02
-7.450804e-02
-1.570829e-01
-2.262748e-01
-2.797749e-01
-3.148772e-01
-3.288072e-01
-3.191478e-01
-2.843071e-01
-2.239702e-01
-1.394691e-01
-3.401207e-02
8.728044e-02
2.175645e-01
3.486891e-01
4.718104e-01
5.781433e-01
6.597618e-01
7.103533e-01
7.258305e-01
7.047265e-01
6.483251e-01
5.605096e-01
4.473472e-01
3.164498e-01
1.761790e-01
3.477493e-02
-1.004975e-01
-2.240872e-01
-3.326883e-01
-4.254876e-01
-5.040849e-01
-5.720842e-01
-6.344053e-01
-6.964095e-01
-7.629682e-01
-8.376142e-01
-9.219028e-01
-1.015077e+00
-1.114079e+00
-1.213891e+00
-1.308137e+00
-1.389858e+00
-1.452313e+00
-1.489723e+00
-1.497848e+00
-1.474345e+00
-1.418896e+00
-1.333096e+00
-1.220175e+00
-1.084577e+00
-9.314951e-01
-7.664264e-01
-5.947936e-01
-4.216947e-01
-2.517839e-01
-8.927969e-02
6.193502e-02
1.981672e-01
3.157764e-01
4.110963e-01
4.804538e-01
5.203075e-01
5.275059e-01
4.996423e-01
4.354587e-01
3.352392e-01
2.011232e-01
3.727881e-02
-1.501080e-01
-3.530433e-01
-5.621254e-01
-7.671024e-01
-9.575366e-01
-1.123518e+00
-1.256361e+00
-1.349229e+00
-1.397615e+00
-1.399654e+00
-1.356211e+00
-1.270771e+00
-1.149121e+00
-9.988834e-01
-8.289520e-01
-6.488767e-01
-4.682650e-01
-2.962326e-01
-1.409401e-01
-9.234135e-03
9.359440e-02
1.639327e-01
1.998573e-01
2.010516e-01
1.686552e-01
1.050769e-01
1.380042e-02
-1.007926e-01
-2.335706e-01
-3.787708e-01
-5.301029e-01
-6.808565e-01
-8.240392e-01
-9.525641e-01
-1.059505e+00
-1.138420e+00
-1.183741e+00
-1.191201e+00
-1.158273e+00
-1.084576e+00
-9.722003e-01
-8.258855e-01
-6.530107e-01
-4.633390e-01
-2.684972e-01
-8.119646e-02
8.575482e-02
2.205542e-01
3.135012e-01
3.579491e-01
3.509882e-01
2.937694e-01
1.914281e-01
5.262470e-02
-1.112322e-01
-2.869761e-01
-4.607649e-01
-6.191365e-01
-7.499341e-01
-8.430277e-01
-8.907923e-01
-8.883385e-01
-8.335220e-01
-7.267832e-01
-5.708748e-01
-3.705366e-01
-1.321599e-01
1.365344e-01
4.267999e-01
7.291590e-01
1.033696e+00
1.330360e+00
1.609258e+00
1.860950e+00
2.076706e+00
2.248726e+00
2.370331e+00
2.436120e+00
2.442129e+00
2.385987e+00
2.267084e+00
2.086744e+00
1.848366e+00
1.557514e+00
1.221908e+00
8.512942e-01
4.571686e-01
5.235272e-02
-3.495670e-01
-7.349050e-01
-1.090600e+00
-1.404934e+00
-1.668176e+00
-1.873084e+00
-2.015226e+00
-2.093072e+00
-2.107897e+00
-2.063503e+00
-1.965845e+00
-1.822598e+00
-1.642742e+00
-1.436182e+00
-1.213423e+00
-9.852848e-01
-7.626199e-01
-5.560226e-01
-3.754867e-01
-2.300092e-01
-1.271472e-01
-7.255983e-02
-6.958729e-02
-1.189275e-01
-2.184704e-01
-3.633334e-01
-5.461176e-01
-7.573744e-01
-9.862430e-01
-1.221202e+00
-1.450858e+00
-1.664706e+00
-1.853779e+00
-2.011145e+00
-2.132188e+00
-2.214686e+00
-2.258657e+00
-2.266028e+00
-2.240157e+00
-2.185290e+00
-2.106016e+00
-2.006784e+00
-1.891557e+00
-1.763605e+00
-1.625471e+00
-1.479070e+00
-1.325904e+00
-1.167332e+00
-1.004857e+00
-8.403950e-01
-6.764789e-01
-5.163972e-01
-3.642345e-01
-2.248153e-01
-1.035448e-01
-6.150504e-03
6.166574e-02
9.464524e-02
8.843171e-02
4.003413e-02
-5.175136e-02
-1.860072e-01
-3.594926e-01
-5.666068e-01
-7.995389e-01
-1.048601e+00
-1.302724e+00
-1.550082e+00
-1.778779e+00
-1.977548e+00
-2.136394e+00
-2.247128e+00
-2.303744e+00
-2.302648e+00
-2.242728e+00
-2.125307e+00
-1.954030e+00
-1.734703e+00
-1.475141e+00
-1.185005e+00
-8.756218e-01
-5.597534e-01
-2.512808e-01
3.522634e-02
2.850657e-01
4.840765e-01
6.194041e-01
6.803080e-01
6.589575e-01
5.511442e-01
3.568455e-01
8.057031e-02
-2.685671e-01
-6.770844e-01
-1.127696e+00
-1.600192e+00
-2.072593e+00
-2.522495e+00
-2.928519e+00
-3.271719e+00
-3.536836e+00
-3.713263e+00
-3.795619e+00
-3.783890e+00
-3.683107e+00
-3.502633e+00
-3.255121e+00
-2.955289e+00
-2.618643e+00
-2.260282e+00
-1.893928e+00
-1.531251e+00
-1.181543e+00
-8.517431e-01
-5.467429e-01
-2.699026e-01
-2.364398e-02
1.899836e-01
3.688678e-01
5.105947e-01
6.124369e-01
6.715599e-01
6.854065e-01
6.521933e-01
5.714412e-01
4.444570e-01
2.746900e-01
6.790034e-02
-1.678998e-01
-4.227467e-01
-6.852506e-01
-9.433031e-01
-1.184895e+00
-1.398962e+00
-1.576151e+00
-1.709443e+00
-1.794530e+00
-1.829937e+00
-1.816864e+00
-1.758794e+00
-1.660922e+00
-1.529495e+00
-1.371157e+00
-1.192362e+00
-9.989371e-01
-7.958196e-01
-5.869769e-01
-3.754846e-01
-1.637252e-01
4.634787e-02
2.529335e-01
4.541448e-01
6.478487e-01
8.316136e-01
1.002782e+00
1.158667e+00
1.296860e+00
1.415605e+00
1.514185e+00
1.593246e+00
1.654991e+00
1.703177e+00
1.742884e+00
1.780062e+00
1.820891e+00
1.871023e+00
1.934809e+00
2.014597e+00
2.110205e+00
2.218646e+00
2.334133e+00
2.448401e+00
2.551289e+00
2.631531e+00
2.677685e+00
2.679072e+00
2.626677e+00
2.513913e+00
2.337208e+00
2.096395e+00
1.794888e+00
1.439659e+00
1.041017e+00
6.122159e-01
1.689039e-01
-2.715690e-01
-6.909562e-01
-1.071007e+00
-1.394412e+00
-1.645760e+00
-1.812467e+00
-1.885606e+00
-1.860616e+00
-1.737795e+00
-1.522560e+00
-1.225401e+00
-8.615171e-01
-4.501252e-01
-1.345512e-02
4.245133e-01
8.395036e-01
1.208492e+00
1.511244e+00
1.731729e+00
1.859286e+00
1.889453e+00
1.824347e+00
1.672558e+00
1.448527e+00
1.171446e+00
8.637598e-01
5.494111e-01
2.519787e-01
-7.101776e-03
-2.100794e-01
-3.440556e-01
-4.016928e-01
-3.814268e-01
-2.871982e-01
-1.277544e-01
8.438792e-02
3.342121e-01
6.055778e-01
8.825752e-01
1.150733e+00
1.397977e+00
1.615259e+00
1.796827e+00
1.940138e+00
2.045453e+00
2.115215e+00
2.153268e+00
2.164061e+00
2.151901e+00
2.120359e+00
2.071884e+00
2.007651e+00
1.927658e+00
1.831032e+00
1.716488e+00
1.582872e+00
1.429678e+00
1.257467e+00
1.068121e+00
8.648753e-01
6.521291e-01
4.350621e-01
2.191095e-01
9.375903e-03
-1.899222e-01
-3.759018e-01
-5.472780e-01
-7.044053e-01
-8.490888e-01
-9.841894e-01
-1.113078e+00
-1.239013e+00
-1.364524e+00
-1.490877e+00
-1.617692e+00
-1.742757e+00
-1.862066e+00
-1.970088e+00
-2.060243e+00
-2.125549e+00
-2.159361e+00
-2.156132e+00
-2.112095e+00
-2.025764e+00
-1.898212e+00
-1.733049e+00
-1.536141e+00
-1.315075e+00
-1.078467e+00
-8.351967e-01
-5.936591e-01
-3.611432e-01
-1.433920e-01
5.560420e-02
2.335758e-01
3.897307e-01
5.243615e-01
6.383857e-01
7.329076e-01
8.088800e-01
8.669178e-01
9.072812e-01
9.300131e-01
9.351835e-01
9.231788e-01
8.949682e-01
8.522844e-01
7.976768e-01
7.344165e-01
6.662632e-01
5.971304e-01
5.307097e-01
4.701238e-01
4.176775e-01
3.747559e-01
3.418881e-01
3.189622e-01
3.055406e-01
3.012087e-01
3.058808e-01
3.200015e-01
3.445988e-01
3.811737e-01
4.314384e-01
4.969368e-01
5.785997e-01
6.762999e-01
7.884770e-01
9.118970e-01
1.041600e+00
1.171066e+00
1.292590e+00
1.397859e+00
1.478644e+00
1.527565e+00
1.538817e+00
1.508794e+00
1.436523e+00
1.323861e+00
1.175431e+00
9.983092e-01
8.014815e-01
5.951599e-01
3.900081e-01
1.963645e-01
2.352386e-02
-1.208654e-01
-2.312516e-01
-3.044521e-01
-3.397385e-01
-3.387396e-01
-3.051817e-01
-2.445007e-01
-1.633742e-01
-6.922429e-02
3.025814e-02
1.275289e-01
2.155257e-01
2.879205e-01
3.393053e-01
3.653340e-01
3.628454e-01
3.299837e-01
2.663187e-01
1.729582e-01
5.262822e-02
-9.030448e-02
-2.498962e-01
-4.187998e-01
-5.885605e-01
-7.500353e-01
-8.939219e-01
-1.011371e+00
-1.094644e+00
-1.137760e+00
-1.137081e+00
-1.091771e+00
-1.004068e+00
-8.793234e-01
-7.257859e-01
-5.541106e-01
-3.766344e-01
-2.064655e-01
-5.646561e-02
6.177916e-02
1.388997e-01
1.685034e-01
1.476710e-01
7.713627e-02
-3.887476e-02
-1.931288e-01
-3.761369e-01
-5.770782e-01
-7.847799e-01
-9.886316e-01
-1.179333e+00
-1.349410e+00
-1.493473e+00
-1.608249e+00
-1.692436e+00
-1.746432e+00
-1.772029e+00
-1.772077e+00
-1.750179e+00
-1.710414e+00
-1.657085e+00
-1.594502e+00
-1.526799e+00
-1.457785e+00
-1.390846e+00
-1.328900e+00
-1.274405e+00
-1.229408e+00
-1.195628e+00
-1.174534e+00
-1.167393e+00
-1.175258e+00
-1.198897e+00
-1.238638e+00
-1.294178e+00
-1.364365e+00
-1.447011e+00
-1.538784e+00
-1.635195e+00
-1.730729e+00
-1.819109e+00
-1.893675e+00
-1.947849e+00
-1.975638e+00
-1.972114e+00
-1.933828e+00
-1.859112e+00
-1.748248e+00
-1.603487e+00
-1.428922e+00
-1.230229e+00
-1.014305e+00
-7.888225e-01
-5.617448e-01
-3.408504e-01
-1.332972e-01
5.472797e-02
2.182553e-01
3.536685e-01
4.587473e-01
5.326415e-01
5.758096e-01
5.899453e-01
5.779023e-01
5.436108e-01
4.919695e-01
4.286922e-01
3.600946e-01
2.928178e-01
2.335019e-01
1.884297e-01
1.631712e-01
1.622615e-01
1.889430e-01
2.449980e-01
3.306915e-01
4.448343e-01
5.849620e-01
7.476141e-01
9.286814e-01
1.123781e+00
1.328606e+00
1.539213e+00
1.752187e+00
1.964678e+00
2.174297e+00
2.378882e+00
2.576186e+00
2.763536e+00
2.937517e+00
3.093753e+00
3.226820e+00
3.330326e+00
3.397175e+00
3.419998e+00
3.391735e+00
3.306306e+00
3.159316e+00
2.948695e+00
2.675196e+00
2.342671e+00
1.958058e+00
1.531076e+00
1.073643e+00
5.990732e-01
1.211544e-01
-3.468073e-01
-7.928642e-01
-1.207145e+00
-1.582345e+00
-1.913956e+00
-2.200213e+00
-2.441778e+00
-2.641203e+00
-2.802237e+00
-2.929071e+00
-3.025608e+00
-3.094862e+00
-3.138556e+00
-3.156952e+00
-3.148932e+00
-3.112286e+00
-3.044156e+00
-2.941574e+00
-2.802031e+00
-2.624002e+00
-2.407407e+00
-2.153951e+00
-1.867318e+00
-1.553204e+00
-1.219185e+00
-8.744103e-01
-5.291769e-01
-1.943984e-01
1.189619e-01
4.004497e-01
6.406273e-01
8.315007e-01
9.668521e-01
1.042470e+00
1.056281e+00
1.008382e+00
9.009804e-01
7.382527e-01
5.261307e-01
2.720377e-01
-1.540359e-02
-3.266745e-01
-6.516595e-01
-9.799361e-01
-1.301059e+00
-1.604841e+00
-1.881650e+00
-2.122704e+00
-2.320384e+00
-2.468540e+00
-2.562771e+00
-2.600661e+00
-2.581932e+00
-2.508500e+00
-2.384400e+00
-2.215569e+00
-2.009493e+00
-1.774733e+00
-1.520364e+00
-1.255380e+00
-9.881113e-01
-7.257327e-01
-4.738905e-01
-2.365066e-01
-1.577090e-02
1.876778e-01
3.744086e-01
5.457425e-01
7.032518e-01
8.482876e-01
9.816078e-01
1.103160e+00
1.212048e+00
1.306680e+00
1.385065e+00
1.445203e+00
1.485501e+00
1.505145e+00
1.504367e+00
1.484573e+00
1.448295e+00
1.398975e+00
1.340618e+00
1.277341e+00
1.212891e+00
1.150205e+00
1.091069e+00
1.035924e+00
9.838659e-01
9.328213e-01
8.798943e-01
8.218343e-01
7.555674e-01
6.787254e-01
5.901026e-01
4.899807e-01
3.802741e-01
2.644710e-01
1.473697e-01
3.463956e-02
-6.773967e-02
-1.540898e-01
-2.196198e-01
-2.609142e-01
-2.762713e-01
-2.658620e-01
-2.317048e-01
-1.774780e-01
-1.082037e-01
-2.984857e-02
5.111373e-02
1.281365e-01
1.949994e-01
2.461503e-01
2.769793e-01
2.840227e-01
2.650993e-01
2.193897e-01
1.474651e-01
5.127585e-02
-6.589572e-02
-1.995169e-01
-3.439230e-01
-4.924817e-01
-6.378111e-01
-7.720619e-01
-8.872651e-01
-9.757400e-01
-1.030547e+00
-1.045961e+00
-1.017938e+00
-9.445377e-01
-8.262775e-01
-6.663803e-01
-4.708803e-01
-2.485571e-01
-1.066352e-02
2.295700e-01
4.576540e-01
6.587518e-01
8.187234e-01
9.252113e-01
9.686577e-01
9.431414e-01
8.469353e-01
6.827146e-01
4.573900e-01
1.815812e-01
-1.312091e-01
-4.656318e-01
-8.056274e-01
-1.135548e+00
-1.441159e+00
-1.710437e+00
-1.934101e+00
-2.105872e+00
-2.222452e+00
-2.283302e+00
-2.290253e+00
-2.247058e+00
-2.158927e+00
-2.032115e+00
-1.873587e+00
-1.690764e+00
-1.491344e+00
-1.283178e+00
-1.074173e+00
-8.722072e-01
-6.850196e-01
-5.200659e-01
-3.843219e-01
-2.840265e-01
-2.243723e-01
-2.091640e-01
-2.404801e-01
-3.183859e-01
-4.407439e-01
-6.031673e-01
-7.991413e-01
-1.020320e+00
-1.256984e+00
-1.498621e+00
-1.734582e+00
-1.954746e+00
-2.150131e+00
-2.313400e+00
-2.439211e+00
-2.524380e+00
-2.567865e+00
-2.570571e+00
-2.535036e+00
-2.465027e+00
-2.365128e+00
-2.240360e+00
-2.095881e+00
-1.936787e+00
-1.768025e+00
-1.594384e+00
-1.420552e+00
-1.251190e+00
-1.090977e+00
-9.446031e-01
-8.166672e-01
-7.114708e-01
-6.327112e-01
-5.830941e-01
-5.639114e-01
-5.746482e-01
-6.126885e-01
-6.731911e-01
-7.491867e-01
-8.319214e-01
-9.114345e-01
-9.773251e-01
-1.019629e+00
-1.029713e+00
-1.001087e+00
-9.300519e-01
-8.161052e-01
-6.620778e-01
-4.739782e-01
-2.605615e-01
-3.266136e-02
1.976577e-01
4.180478e-01
6.168375e-01
7.839091e-01
9.114063e-01
9.942009e-01
1.030073e+00
1.019596e+00
9.657400e-01
8.732741e-01
7.480324e-01
5.961705e-01
4.235141e-01
2.350933e-01
3.492183e-02
-1.739644e-01
-3.892445e-01
-6.089001e-01
-8.307530e-01
-1.052061e+00
-1.269262e+00
-1.477928e+00
-1.672954e+00
-1.848952e+00
-2.000796e+00
-2.124230e+00
-2.216434e+00
-2.276450e+00
-2.305399e+00
-2.306436e+00
-2.284439e+00
-2.245492e+00
-2.196211e+00
-2.143031e+00
-2.091543e+00
-2.045976e+00
-2.008877e+00
-1.981018e+00
-1.961532e+00
-1.948234e+00
-1.938083e+00
-1.927716e+00
-1.913995e+00
-1.894489e+00
-1.867856e+00
-1.834048e+00
-1.794346e+00
-1.751193e+00
-1.707853e+00
-1.667942e+00
-1.634879e+00
-1.611349e+00
-1.598844e+00
-1.597349e+00
-1.605236e+00
-1.619370e+00
-1.635435e+00
-1.648424e+00
-1.653234e+00
-1.645283e+00
-1.621056e+00
-1.578517e+00
-1.517316e+00
-1.438773e+00
-1.345640e+00
-1.241666e+00
-1.131026e+00
-1.017704e+00
-9.049036e-01
-7.945754e-01
-6.871434e-01
-5.814612e-01
-4.750219e-01
-3.643980e-01
-2.458613e-01
-1.161062e-01
2.702065e-02
1.838859e-01
3.526276e-01
5.289831e-01
7.064315e-01
8.766512e-01
1.030248e+00
1.157666e+00
1.250153e+00
1.300674e+00
1.304633e+00
1.260326e+00
1.169089e+00
1.035123e+00
8.650492e-01
6.672399e-01
4.510133e-01
2.257705e-01
1.614839e-04
-2.186332e-01
-4.254277e-01
-6.173011e-01
-7.935807e-01
-9.555439e-01
-1.105887e+00
-1.248048e+00
-1.385487e+00
-1.521030e+00
-1.656369e+00
-1.791775e+00
-1.926044e+00
-2.056673e+00
-2.180218e+00
-2.292779e+00
-2.390538e+00
-2.470261e+00
-2.529700e+00
-2.567818e+00
-2.584806e+00
-2.581883e+00
-2.560904e+00
-2.523849e+00
-2.472269e+00
-2.406804e+00
-2.326849e+00
-2.230446e+00
-2.114437e+00
-1.974881e+00
-1.807686e+00
-1.609378e+00
-1.377923e+00
-1.113457e+00
-8.188360e-01
-4.999052e-01
-1.654185e-01
1.733910e-01
5.035658e-01
8.114204e-01
1.083663e+00
1.308512e+00
1.476665e+00
1.582020e+00
1.622062e+00
1.597889e+00
1.513904e+00
1.377222e+00
1.196893e+00
9.830449e-01
7.460438e-01
4.957700e-01
2.410793e-01
-1.051596e-02
-2.529367e-01
-4.814302e-01
-6.923234e-01
-8.827169e-01
-1.050203e+00
-1.192685e+00
-1.308346e+00
-1.395788e+00
-1.454322e+00
-1.484352e+00
-1.487771e+00
-1.468291e+00
-1.431589e+00
-1.385217e+00
-1.338218e+00
-1.300438e+00
-1.281585e+00
-1.290116e+00
-1.332093e+00
-1.410169e+00
-1.522858e+00
-1.664241e+00
-1.824180e+00
-1.989044e+00
-2.142906e+00
-2.269041e+00
-2.351578e+00
-2.377077e+00
-2.335879e+00
-2.223056e+00
-2.038882e+00
-1.788810e+00
-1.482954e+00
-1.135176e+00
-7.618686e-01
-3.805705e-01
-8.546376e-03
3.385346e-01
6.477066e-01
9.095108e-01
1.118439e+00
1.273000e+00
1.375432e+00
1.431119e+00
1.447790e+00
1.434602e+00
1.401204e+00
1.356854e+00
1.309690e+00
1.266174e+00
1.230756e+00
1.205759e+00
1.191483e+00
1.186489e+00
1.188022e+00
1.192525e+00
1.196174e+00
1.195370e+00
1.187139e+00
1.169392e+00
1.141038e+00
1.101967e+00
1.052927e+00
9.953481e-01
9.311716e-01
8.626966e-01
7.924817e-01
7.232857e-01
6.580337e-01
5.997810e-01
5.516497e-01
5.167231e-01
4.978880e-01
4.976346e-01
5.178269e-01
5.594699e-01
6.225028e-01
7.056481e-01
8.063472e-01
9.207997e-01
1.044117e+00
1.170580e+00
1.293980e+00
1.408012e+00
1.506672e+00
1.584624e+00
1.637503e+00
1.662125e+00
1.656599e+00
1.620332e+00
1.553955e+00
1.459172e+00
1.338571e+00
1.195427e+00
1.033501e+00
8.568862e-01
6.698792e-01
4.769132e-01
2.825269e-01
9.137020e-02
-9.177457e-02
-2.619786e-01
-4.141862e-01
-5.432922e-01
-6.442992e-01
-7.125616e-01
-7.441144e-01
-7.360648e-01
-6.870102e-01
-5.974312e-01
-4.699970e-01
-3.097240e-01
-1.239353e-01
7.800767e-02
2.852008e-01
4.858841e-01
6.682538e-01
8.213088e-01
9.356380e-01
1.004058e+00
1.022040e+00
9.879023e-01
9.027645e-01
7.703166e-01
5.964468e-01
3.887939e-01
1.562742e-01
-9.138364e-02
-3.440747e-01
-5.917190e-01
-8.246266e-01
-1.033823e+00
-1.211336e+00
-1.350431e+00
-1.445801e+00
-1.493698e+00
-1.492024e+00
-1.440370e+00
-1.340020e+00
-1.193924e+00
-1.006643e+00
-7.842649e-01
-5.342880e-01
-2.654721e-01
1.236494e-02
2.886128e-01
5.522118e-01
7.920826e-01
9.976376e-01
1.159351e+00
1.269344e+00
1.321922e+00
1.314009e+00
1.245400e+00
1.118818e+00
9.397567e-01
7.161284e-01
4.577710e-01
1.758588e-01
-1.177267e-01
-4.110255e-01
-6.925932e-01
-9.520352e-01
-1.180463e+00
-1.370852e+00
-1.518297e+00
-1.620147e+00
-1.676043e+00
-1.687846e+00
-1.659499e+00
-1.596818e+00
-1.507220e+00
-1.399415e+00
-1.283023e+00
-1.168152e+00
-1.064912e+00
-9.828976e-01
-9.306547e-01
-9.151673e-01
-9.414028e-01
-1.011951e+00
-1.126785e+00
-1.283177e+00
-1.475768e+00
-1.696814e+00
-1.936590e+00
-2.183935e+00
-2.426918e+00
-2.653565e+00
-2.852615e+00
-3.014237e+00
-3.130650e+00
-3.196613e+00
-3.209718e+00
-3.170479e+00
-3.082174e+00
-2.950476e+00
-2.782868e+00
-2.587913e+00
-2.374459e+00
-2.150862e+00
-1.924336e+00
-1.700523e+00
-1.483318e+00
-1.274992e+00
-1.076553e+00
-8.882981e-01
-7.104414e-01
-5.437156e-01
-3.898438e-01
-2.518022e-01
-1.338276e-01
-4.115831e-02
2.046200e-02
4.545818e-02
2.918847e-02
-3.130162e-02
-1.366404e-01
-2.846988e-01
-4.704333e-01
-6.860371e-01
-9.213909e-01
-1.164768e+00
-1.403722e+00
-1.626052e+00
-1.820749e+00
-1.978827e+00
-2.093937e+00
-2.162727e+00
-2.184908e+00
-2.163029e+00
-2.102006e+00
-2.008464e+00
-1.889976e+00
-1.754281e+00
-1.608581e+00
-1.458961e+00
-1.310000e+00
-1.164598e+00
-1.024008e+00
-8.880588e-01
-7.555419e-01
-6.246897e-01
-4.936985e-01
-3.612244e-01
-2.267950e-01
-9.109119e-02
4.393093e-02
1.750826e-01
2.981413e-01
4.081813e-01
5.000040e-01
5.686291e-01
6.098045e-01
6.204855e-01
5.992321e-01
5.464740e-01
4.646006e-01
3.578561e-01
2.320404e-01
9.405219e-02
-4.866958e-02
-1.887297e-01
-3.193077e-01
-4.345682e-01
-5.299068e-01
-6.020182e-01
-6.488072e-01
-6.691925e-01
-6.628693e-01
-6.300990e-01
-5.715778e-01
-4.884088e-01
-3.821685e-01
-2.550272e-01
-1.098640e-01
4.968930e-02
2.193262e-01
3.942935e-01
5.697598e-01
7.412819e-01
9.052999e-01
1.059576e+00
1.203495e+00
1.338157e+00
1.466237e+00
1.591585e+00
1.718634e+00
1.851647e+00
1.993927e+00
2.147064e+00
2.310348e+00
2.480419e+00
2.651229e+00
2.814323e+00
2.959439e+00
3.075344e+00
3.150848e+00
3.175849e+00
3.142345e+00
3.045283e+00
2.883179e+00
2.658460e+00
2.377503e+00
2.050354e+00
1.690165e+00
1.312379e+00
9.337157e-01
5.710497e-01
2.402534e-01
-4.488358e-02
-2.735712e-01
-4.386859e-01
-5.371343e-01
-5.698872e-01
-5.416972e-01
-4.605422e-01
-3.368632e-01
-1.826802e-01
-1.067137e-02
1.667052e-01
3.379805e-01
4.932861e-01
6.247796e-01
7.268705e-01
7.962535e-01
8.317701e-01
8.341321e-01
8.055521e-01
7.493272e-01
6.694243e-01
5.701044e-01
4.556158e-01
3.299673e-01
1.967821e-01
5.921975e-02
-8.005555e-02
-2.188853e-01
-3.556296e-01
-4.892007e-01
-6.191216e-01
-7.456011e-01
-8.695970e-01
-9.928293e-01
-1.117700e+00
-1.247086e+00
-1.383982e+00
-1.531024e+00
-1.689918e+00
-1.860868e+00
-2.042106e+00
-2.229595e+00
-2.417027e+00
-2.596130e+00
-2.757283e+00
-2.890395e+00
-2.985915e+00
-3.035869e+00
-3.034770e+00
-2.980297e+00
-2.873663e+00
-2.719629e+00
-2.526189e+00
-2.303952e+00
-2.065322e+00
-1.823542e+00
-1.591710e+00
-1.381870e+00
-1.204227e+00
-1.066566e+00
-9.739059e-01
-9.283873e-01
-9.294011e-01
-9.739171e-01
-1.056976e+00
-1.172285e+00
-1.312861e+00
-1.471655e+00
-1.642093e+00
-1.818504e+00
-1.996369e+00
-2.172420e+00
-2.344551e+00
-2.511606e+00
-2.673064e+00
-2.828670e+00
-2.978075e+00
-3.120512e+00
-3.254559e+00
-3.377991e+00
-3.487746e+00
-3.579988e+00
-3.650265e+00
-3.693728e+00
-3.705416e+00
-3.680558e+00
-3.614894e+00
-3.504986e+00
-3.348509e+00
-3.144493e+00
-2.893529e+00
-2.597901e+00
-2.261674e+00
-1.890708e+00
-1.492619e+00
-1.076678e+00
-6.536344e-01
-2.354562e-01
1.650386e-01
5.346706e-01
8.605141e-01
1.130624e+00
1.334836e+00
1.465582e+00
1.518627e+00
1.493650e+00
1.394554e+00
1.229448e+00
1.010249e+00
7.519070e-01
4.713170e-01
1.860029e-01
-8.728135e-02
-3.338934e-01
-5.424420e-01
-7.056043e-01
-8.205361e-01
-8.888339e-01
-9.160548e-01
-9.108495e-01
-8.838052e-01
-8.461299e-01
-8.083305e-01
-7.790392e-01
-7.641261e-01
-7.661976e-01
-7.845299e-01
-8.154294e-01
-8.529570e-01
-8.899068e-01
-9.189048e-01
-9.334830e-01
-9.289979e-01
-9.032887e-01
-8.570119e-01
-7.936312e-01
-7.190853e-01
-6.411906e-01
-5.688565e-01
-5.112068e-01
-4.766954e-01
-4.723019e-01
-5.028742e-01
-5.706709e-01
-6.751380e-01
-8.129361e-01
-9.782170e-01
-1.163125e+00
-1.358482e+00
-1.554594e+00
-1.742085e+00
-1.912687e+00
-2.059866e+00
-2.179232e+00
-2.268666e+00
-2.328164e+00
-2.359427e+00
-2.365282e+00
-2.349006e+00
-2.313693e+00
-2.261735e+00
-2.194502e+00
-2.112238e+00
-2.014198e+00
-1.898956e+00
-1.764842e+00
-1.610445e+00
-1.435077e+00
-1.239179e+00
-1.024590e+00
-7.946575e-01
-5.541993e-01
-3.092970e-01
-6.696283e-02
1.652923e-01
3.799438e-01
5.699395e-01
7.291374e-01
8.526461e-01
9.370335e-01
9.803852e-01
9.822171e-01
9.432694e-01
8.652352e-01
7.504854e-01
6.018559e-01
4.225484e-01
2.161675e-01
-1.311454e-02
-2.603080e-01
-5.193368e-01
-7.828302e-01
-1.042048e+00
-1.287001e+00
-1.506792e+00
-1.690178e+00
-1.826323e+00
-1.905650e+00
-1.920720e+00
-1.867016e+00
-1.743532e+00
-1.553082e+00
-1.302282e+00
-1.001196e+00
-6.626987e-01
-3.016305e-01
6.614207e-02
4.246589e-01
7.586952e-01
1.054427e+00
1.299911e+00
1.485380e+00
1.603395e+00
1.648890e+00
1.619153e+00
1.513785e+00
1.334662e+00
1.085899e+00
7.738321e-01
4.069869e-01
-3.986718e-03
-4.464421e-01
-9.059636e-01
-1.366722e+00
-1.811980e+00
-2.224753e+00
-2.588608e+00
-2.888567e+00
-3.112041e+00
-3.249722e+00
-3.296331e+00
-3.251129e+00
-3.118124e+00
-2.905912e+00
-2.627153e+00
-2.297706e+00
-1.935498e+00
-1.559215e+00
-1.186961e+00
-8.349790e-01
-5.165875e-01
-2.414121e-01
-1.498248e-02
1.612813e-01
2.897188e-01
3.757780e-01
4.271584e-01
4.528517e-01
4.621870e-01
4.639636e-01
4.657387e-01
4.733060e-01
4.903857e-01
5.185222e-01
5.571785e-01
6.039997e-01
6.552115e-01
7.061112e-01
7.516003e-01
7.867105e-01
8.070754e-01
8.093109e-01
7.912788e-01
7.522262e-01
6.928038e-01
6.149802e-01
5.218782e-01
4.175585e-01
3.067801e-01
1.947589e-01
8.694032e-02
-1.121079e-02
-9.440674e-02
-1.577343e-01
-1.968660e-01
-2.082935e-01
-1.895781e-01
-1.395974e-01
-5.875665e-02
5.087198e-02
1.855141e-01
3.397797e-01
5.068771e-01
6.789433e-01
8.474738e-01
1.003825e+00
1.139757e+00
1.247987e+00
1.322696e+00
1.359944e+00
1.357958e+00
1.317227e+00
1.240394e+00
1.131958e+00
9.977809e-01
8.444754e-01
6.787345e-01
5.066726e-01
3.332618e-01
1.619241e-01
-5.678622e-03
-1.696374e-01
-3.315855e-01
-4.943179e-01
-6.612917e-01
-8.360686e-01
-1.021758e+00
-1.220514e+00
-1.433134e+00
-1.658789e+00
-1.894907e+00
-2.137222e+00
-2.379982e+00
-2.616297e+00
-2.838601e+00
-3.039185e+00
-3.210733e+00
-3.346810e+00
-3.442246e+00
-3.493358e+00
-3.498015e+00
-3.455555e+00
-3.366605e+00
-3.232885e+00
-3.057051e+00
-2.842637e+00
-2.594102e+00
-2.316948e+00
-2.017863e+00
-1.704802e+00
-1.386936e+00
-1.074419e+00
-7.779649e-01
-5.082408e-01
-2.751466e-01
-8.704401e-02
4.997228e-02
1.326744e-01
1.610973e-01
1.386740e-01
7.208254e-02
-2.919422e-02
-1.535611e-01
-2.881945e-01
-4.200344e-01
-5.367896e-01
-6.278575e-01
-6.850707e-01
-7.032003e-01
-6.801748e-01
-6.170083e-01
-5.174628e-01
-3.874999e-01
-2.345956e-01
-6.700446e-02
1.069458e-01
2.794534e-01
4.436840e-01
5.940229e-01
7.261422e-01
8.369093e-01
9.241935e-01
9.866360e-01
1.023449e+00
1.034299e+00
1.019291e+00
9.790652e-01
9.149611e-01
8.292137e-01
7.251211e-01
6.071374e-01
4.808556e-01
3.528593e-01
2.304439e-01
1.212196e-01
3.262159e-02
-2.863764e-02
-5.713168e-02
-4.925036e-02
-3.641657e-03
7.848988e-02
1.932777e-01
3.343152e-01
4.930169e-01
6.592030e-01
8.218638e-01
9.700384e-01
1.093724e+00
1.184731e+00
1.237392e+00
1.249063e+00
1.220353e+00
1.155056e+00
1.059793e+00
9.433865e-01
8.160390e-01
6.883880e-01
5.705422e-01
4.711929e-01
3.968864e-01
3.515272e-01
3.361501e-01
3.489715e-01
3.857000e-01
4.400597e-01
5.044614e-01
5.707448e-01
6.309165e-01
6.778111e-01
7.056196e-01
7.102450e-01
6.894647e-01
6.429021e-01
5.718259e-01
4.788170e-01
3.673520e-01
2.413619e-01
1.048222e-01
-3.857522e-02
-1.856335e-01
-3.337297e-01
-4.807646e-01
-6.250076e-01
-7.648746e-01
-8.986852e-01
-1.024448e+00
-1.139719e+00
-1.241564e+00
-1.326650e+00
-1.391459e+00
-1.432613e+00
-1.447264e+00
-1.433500e+00
-1.390697e+00
-1.319775e+00
-1.223297e+00
-1.105402e+00
-9.715690e-01
-8.282570e-01
-6.824511e-01
-5.411918e-01
-4.111398e-01
-2.982290e-01
-2.074400e-01
-1.427028e-01
-1.069179e-01
-1.020616e-01
-1.293306e-01
-1.892779e-01
-2.818962e-01
-4.066200e-01
-5.622357e-01
-7.467084e-01
-9.569529e-01
-1.188591e+00
-1.435741e+00
-1.690899e+00
-1.944945e+00
-2.187322e+00
-2.406407e+00
-2.590065e+00
-2.726375e+00
-2.804457e+00
-2.815357e+00
-2.752873e+00
-2.614257e+00
-2.400694e+00
-2.117517e+00
-1.774087e+00
-1.383368e+00
-9.611888e-01
-5.252552e-01
-9.399066e-02
3.147098e-01
6.847021e-01
1.002689e+00
1.259096e+00
1.448642e+00
1.570574e+00
1.628516e+00
1.629982e+00
1.585574e+00
1.507963e+00
1.410758e+00
1.307372e+00
1.209998e+00
1.128794e+00
1.071318e+00
1.042247e+00
1.043346e+00
1.073654e+00
1.129824e+00
1.206554e+00
1.297071e+00
1.393614e+00
1.487910e+00
1.571608e+00
1.636695e+00
1.675864e+00
1.682866e+00
1.652839e+00
1.582611e+00
1.470980e+00
1.318951e+00
1.129895e+00
9.096072e-01
6.662092e-01
4.098861e-01
1.524214e-01
-9.345349e-02
-3.148717e-01
-4.997494e-01
-6.377369e-01
-7.211135e-01
-7.455321e-01
-7.105267e-01
-6.197114e-01
-4.806296e-01
-3.042494e-01
-1.041392e-01
1.045998e-01
3.065427e-01
4.871690e-01
6.339915e-01
7.374778e-01
7.916829e-01
7.945448e-01
7.478279e-01
6.567345e-01
5.292364e-01
3.752018e-01
2.054153e-01
3.059590e-02
-1.394772e-01
-2.966391e-01
-4.347430e-01
-5.497635e-01
-6.396149e-01
-7.037428e-01
-7.425876e-01
-7.570321e-01
-7.479463e-01
-7.159138e-01
-6.611872e-01
-5.838703e-01
-4.842816e-01
-3.634183e-01
-2.234196e-01
-6.792676e-02
9.774549e-02
2.666851e-01
4.307236e-01
5.810193e-01
7.088189e-01
8.063092e-01
8.674509e-01
8.886895e-01
8.694507e-01
8.123532e-01
7.231041e-01
6.100786e-01
4.836194e-01
3.551230e-01
2.360046e-01
1.366464e-01
6.543928e-02
2.802003e-02
2.678607e-02
6.074267e-02
1.257000e-01
2.147975e-01
3.192942e-01
4.295302e-01
5.359445e-01
6.300330e-01
7.051411e-01
7.570157e-01
7.840774e-01
7.874105e-01
7.705006e-01
7.387733e-01
6.990001e-01
6.586407e-01
6.251852e-01
6.055544e-01
6.055978e-01
6.297215e-01
6.806545e-01
7.593547e-01
8.650397e-01
9.953208e-01
1.146416e+00
1.313422e+00
1.490610e+00
1.671747e+00
1.850389e+00
2.020147e+00
2.174881e+00
2.308833e+00
2.416677e+00
2.493525e+00
2.534926e+00
2.536909e+00
2.496118e+00
2.410056e+00
2.277446e+00
2.098653e+00
1.876111e+00
1.614653e+00
1.321680e+00
1.007077e+00
6.828681e-01
3.625945e-01
6.047822e-02
-2.095565e-01
-4.348902e-01
-6.051290e-01
-7.128314e-01
-7.539577e-01
-7.279989e-01
-6.377828e-01
-4.890013e-01
-2.895369e-01
-4.868671e-02
2.236078e-01
5.174339e-01
8.234108e-01
1.132988e+00
1.438540e+00
1.733289e+00
2.011118e+00
2.266357e+00
2.493603e+00
2.687666e+00
2.843647e+00
2.957186e+00
3.024831e+00
3.044485e+00
3.015830e+00
2.940677e+00
2.823134e+00
2.669564e+00
2.488295e+00
2.289103e+00
2.082502e+00
1.878910e+00
1.687779e+00
1.516787e+00
1.371176e+00
1.253319e+00
1.162574e+00
1.095447e+00
1.046054e+00
1.006843e+00
9.694942e-01
9.258953e-01
8.690832e-01
7.940275e-01
6.981618e-01
5.815909e-01
4.469453e-01
2.989056e-01
1.434631e-01
-1.297515e-02
-1.645050e-01
-3.065321e-01
-4.363499e-01
-5.534097e-01
-6.592524e-01
-7.571268e-01
-8.513652e-01
-9.466197e-01
-1.047077e+00
-1.155763e+00
-1.274031e+00
-1.401287e+00
-1.534971e+00
-1.670789e+00
-1.803131e+00
-1.925634e+00
-2.031798e+00
-2.115597e+00
-2.172018e+00
-2.197493e+00
-2.190179e+00
-2.150076e+00
-2.078974e+00
-1.980243e+00
-1.858486e+00
-1.719081e+00
-1.567689e+00
-1.409754e+00
-1.250075e+00
-1.092500e+00
-9.397526e-01
-7.934305e-01
-6.541400e-01
-5.217486e-01
-3.957053e-01
-2.753795e-01
-1.603692e-01
-5.073744e-02
5.284990e-02
1.490989e-01
2.361685e-01
3.118405e-01
3.737474e-01
4.196230e-01
4.475412e-01
4.561091e-01
4.445971e-01
4.129979e-01
3.620217e-01
2.930504e-01
2.080738e-01
1.096335e-01
7.859271e-04
-1.149151e-01
-2.334330e-01
-3.502830e-01
-4.606135e-01
-5.593542e-01
-6.414407e-01
-7.021118e-01
-7.372613e-01
-7.438186e-01
-7.201210e-01
-6.662388e-01
-5.842158e-01
-4.781858e-01
-3.543356e-01
-2.206897e-01
-8.670748e-02
3.730247e-02
1.409237e-01
2.144797e-01
2.499162e-01
2.416303e-01
1.871504e-01
8.757800e-02
-5.227841e-02
-2.241154e-01
-4.166926e-01
-6.166965e-01
-8.098357e-01
-9.820655e-01
-1.120822e+00
-1.216147e+00
-1.261577e+00
-1.254722e+00
-1.197453e+00
-1.095675e+00
-9.587179e-01
-7.983989e-01
-6.278545e-01
-4.602825e-01
-3.077257e-01
-1.800365e-01
-8.413025e-02
-2.360030e-02
1.280978e-03
-6.800865e-03
-4.286069e-02
-1.004677e-01
-1.726777e-01
-2.529232e-01
-3.357549e-01
-4.173512e-01
-4.957503e-01
-5.707922e-01
-6.438040e-01
-7.170857e-01
-7.932851e-01
-8.747517e-01
-9.629618e-01
-1.058089e+00
-1.158765e+00
-1.262060e+00
-1.363663e+00
-1.458244e+00
-1.539937e+00
-1.602892e+00
-1.641818e+00
-1.652466e+00
-1.631971e+00
-1.579035e+00
-1.493910e+00
-1.378192e+00
-1.234479e+00
-1.065938e+00
-8.758711e-01
-6.673704e-01
-4.431075e-01
-2.053044e-01
4.412504e-02
3.033011e-01
5.700392e-01
8.415236e-01
1.114074e+00
1.383065e+00
1.643044e+00
1.888047e+00
2.112088e+00
2.309775e+00
2.476939e+00
2.611207e+00
2.712394e+00
2.782654e+00
2.826333e+00
2.849553e+00
2.859542e+00
2.863829e+00
2.869387e+00
2.881838e+00
2.904810e+00
2.939503e+00
2.984515e+00
3.035922e+00
3.087618e+00
3.131869e+00
3.160064e+00
3.163575e+00
3.134671e+00
3.067399e+00
2.958322e+00
2.807045e+00
2.616457e+00
2.392636e+00
2.144434e+00
1.882762e+00
1.619663e+00
1.367261e+00
1.136713e+00
9.372709e-01
7.755576e-01
6.551406e-01
5.764296e-01
5.368990e-01
5.315889e-01
5.538019e-01
5.958979e-01
6.500828e-01
7.090999e-01
7.667565e-01
8.182450e-01
8.602508e-01
8.908648e-01
9.093446e-01
9.157785e-01
9.107205e-01
8.948555e-01
8.687471e-01
8.326956e-01
7.867153e-01
7.306093e-01
6.641073e-01
5.870181e-01
4.993557e-01
4.014073e-01
2.937329e-01
1.771079e-01
5.243098e-02
-7.936692e-02
-2.173845e-01
-3.607615e-01
-5.086339e-01
-6.600440e-01
-8.138247e-01
-9.684812e-01
-1.122093e+00
-1.272246e+00
-1.416001e+00
-1.549900e+00
-1.670004e+00
-1.771969e+00
-1.851170e+00
-1.902871e+00
-1.922468e+00
-1.905781e+00
-1.849400e+00
-1.751048e+00
-1.609931e+00
-1.427022e+00
-1.205248e+00
-9.495449e-01
-6.667544e-01
-3.653695e-01
-5.513012e-02
2.534948e-01
5.498989e-01
8.239476e-01
1.066544e+00
1.270093e+00
1.428822e+00
1.538930e+00
1.598563e+00
1.607646e+00
1.567614e+00
1.481089e+00
1.351569e+00
1.183178e+00
9.805034e-01
7.485454e-01
4.927663e-01
2.192147e-01
-6.532513e-02
-3.532154e-01
-6.359346e-01
-9.041842e-01
-1.148156e+00
-1.357963e+00
-1.524200e+00
-1.638587e+00
-1.694614e+00
-1.688126e+00
-1.617747e+00
-1.485100e+00
-1.294779e+00
-1.054060e+00
-7.723977e-01
-4.607559e-01
-1.308763e-01
2.054383e-01
5.369375e-01
8.533883e-01
1.145873e+00
1.406928e+00
1.630564e+00
1.812188e+00
1.948480e+00
2.037243e+00
2.077250e+00
2.068124e+00
2.010248e+00
1.904733e+00
1.753456e+00
1.559144e+00
1.325513e+00
1.057401e+00
7.608867e-01
4.433242e-01
1.132707e-01
-2.197209e-01
-5.454536e-01
-8.535650e-01
-1.134098e+00
-1.378105e+00
-1.578229e+00
-1.729172e+00
-1.828011e+00
-1.874292e+00
-1.869909e+00
-1.818768e+00
-1.726304e+00
-1.598910e+00
-1.443391e+00
-1.266496e+00
-1.074629e+00
-8.737240e-01
-6.693157e-01
-4.667257e-01
-2.713119e-01
-8.869096e-02
7.514178e-02
2.138532e-01
3.210013e-01
3.904459e-01
4.169010e-01
3.965612e-01
3.277168e-01
2.112661e-01
5.104390e-02
-1.460950e-01
-3.704700e-01
-6.100415e-01
-8.511163e-01
-1.079228e+00
-1.280110e+00
-1.440687e+00
-1.549981e+00
-1.599891e+00
-1.585767e+00
-1.506750e+00
-1.365845e+00
-1.169735e+00
-9.283228e-01
-6.540463e-01
-3.610091e-01
-6.400000e-02
2.225163e-01
4.853432e-01
7.133459e-01
8.980237e-01
1.033819e+00
1.118152e+00
1.151196e+00
1.135458e+00
1.075219e+00
9.759295e-01
8.436298e-01
6.844703e-01
5.043725e-01
3.088495e-01
1.029752e-01
-1.085317e-01
-3.211584e-01
-5.304391e-01
-7.318400e-01
-9.207274e-01
-1.092446e+00
-1.242516e+00
-1.366927e+00
-1.462518e+00
-1.527366e+00
-1.561149e+00
-1.565400e+00
-1.543603e+00
-1.501080e+00
-1.444666e+00
-1.382195e+00
-1.321848e+00
-1.271453e+00
-1.237821e+00
-1.226204e+00
-1.239936e+00
-1.280299e+00
-1.346606e+00
-1.436479e+00
-1.546279e+00
-1.671600e+00
-1.807789e+00
-1.950400e+00
-2.095536e+00
-2.240054e+00
-2.381591e+00
-2.518421e+00
-2.649175e+00
-2.772434e+00
-2.886293e+00
-2.987937e+00
-3.073346e+00
-3.137174e+00
-3.172889e+00
-3.173169e+00
-3.130555e+00
-3.038271e+00
-2.891124e+00
-2.686359e+00
-2.424337e+00
-2.108957e+00
-1.747742e+00
-1.351562e+00
-9.340452e-01
-5.106956e-01
-9.783367e-02
2.885590e-01
6.339838e-01
9.264640e-01
1.157397e+00
1.322154e+00
1.420370e+00
1.455925e+00
1.436583e+00
1.373359e+00
1.279644e+00
1.170191e+00
1.060051e+00
9.635410e-01
8.933412e-01
8.597655e-01
8.702353e-01
9.289648e-01
1.036842e+00
1.191487e+00
1.387452e+00
1.616557e+00
1.868323e+00
2.130504e+00
2.389691e+00
2.631973e+00
2.843634e+00
3.011863e+00
3.125452e+00
3.175451e+00
3.155754e+00
3.063586e+00
2.899844e+00
2.669257e+00
2.380326e+00
2.045022e+00
1.678217e+00
1.296898e+00
9.191838e-01
5.632373e-01
2.461485e-01
-1.711796e-02
-2.146374e-01
-3.382390e-01
-3.839793e-01
-3.523483e-01
-2.481995e-01
-8.040413e-02
1.387519e-01
3.943948e-01
6.700581e-01
9.487731e-01
1.214167e+00
1.451478e+00
1.648405e+00
1.795717e+00
1.887585e+00
1.921624e+00
1.898650e+00
1.822195e+00
1.697864e+00
1.532591e+00
1.333912e+00
1.109337e+00
8.658962e-01
6.099194e-01
3.470447e-01
8.243458e-02
-1.788759e-01
-4.315927e-01
-6.698426e-01
-8.870117e-01
-1.075810e+00
-1.228582e+00
-1.337856e+00
-1.397052e+00
-1.401276e+00
-1.348063e+00
-1.237974e+00
-1.074934e+00
-8.662220e-01
-6.221109e-01
-3.551345e-01
-7.906957e-02
1.922699e-01
4.462821e-01
6.727129e-01
8.645298e-01
1.018415e+00
1.134813e+00
1.217518e+00
1.272880e+00
1.308712e+00
1.333076e+00
1.353094e+00
1.373939e+00
1.398126e+00
1.425184e+00
1.451737e+00
1.471974e+00
1.478451e+00
1.463126e+00
1.418509e+00
1.338792e+00
1.220834e+00
1.064883e+00
8.749456e-01
6.587610e-01
4.273815e-01
1.943935e-01
-2.513483e-02
-2.158757e-01
-3.635132e-01
-4.559427e-01
-4.842902e-01
-4.436584e-01
-3.335379e-01
-1.578490e-01
7.538049e-02
3.546661e-01
6.659725e-01
9.937783e-01
1.322188e+00
1.635979e+00
1.921490e+00
2.167281e+00
2.364526e+00
2.507154e+00
2.591772e+00
2.617420e+00
2.585258e+00
2.498232e+00
2.360787e+00
2.178641e+00
1.958638e+00
1.708625e+00
1.437341e+00
1.154254e+00
8.693315e-01
5.927294e-01
3.344061e-01
1.036962e-01
-9.112550e-02
-2.432505e-01
-3.476815e-01
-4.014914e-01
-4.039802e-01
-3.567219e-01
-2.634981e-01
-1.301194e-01
3.585831e-02
2.255156e-01
4.290336e-01
6.362196e-01
8.370644e-01
1.022298e+00
1.183904e+00
1.315547e+00
1.412893e+00
1.473782e+00
1.498247e+00
1.488396e+00
1.448154e+00
1.382932e+00
1.299237e+00
1.204297e+00
1.105720e+00
1.011213e+00
9.283572e-01
8.644157e-01
8.261304e-01
8.194826e-01
8.493927e-01
9.193692e-01
1.031140e+00
1.184326e+00
1.376208e+00
1.601663e+00
1.853289e+00
2.121731e+00
2.396200e+00
2.665138e+00
2.916965e+00
3.140864e+00
3.327519e+00
3.469754e+00
3.563011e+00
3.605622e+00
3.598837e+00
3.546588e+00
3.455018e+00
3.331800e+00
3.185330e+00
3.023878e+00
2.854812e+00
2.683971e+00
2.515275e+00
2.350605e+00
2.189952e+00
2.031810e+00
1.873740e+00
1.713022e+00
1.547314e+00
1.375221e+00
1.196705e+00
1.013295e+00
8.280679e-01
6.454133e-01
4.706227e-01
3.093523e-01
1.670347e-01
4.831063e-02
-4.344792e-02
-1.064688e-01
-1.407252e-01
-1.478837e-01
-1.310670e-01
-9.447130e-02
-4.289916e-02
1.872102e-02
8.575832e-02
1.541900e-01
2.207687e-01
2.830435e-01
3.392576e-01
3.881612e-01
4.287859e-01
4.602250e-01
4.814552e-01
4.912275e-01
4.880430e-01
4.702225e-01
4.360668e-01
3.840978e-01
3.133561e-01
2.237260e-01
1.162458e-01
-6.639296e-03
-1.409270e-01
-2.810443e-01
-4.199920e-01
-5.496500e-01
-6.612220e-01
-7.457866e-01
-7.949034e-01
-8.012255e-01
-7.590677e-01
-6.648866e-01
-5.176377e-01
-3.189811e-01
-7.331155e-02
2.123938e-01
5.289112e-01
8.652698e-01
1.209382e+00
1.548754e+00
1.871226e+00
2.165673e+00
2.422609e+00
2.634646e+00
2.796765e+00
2.906373e+00
2.963173e+00
2.968851e+00
2.926654e+00
2.840916e+00
2.716610e+00
2.558980e+00
2.373285e+00
2.164683e+00
1.938214e+00
1.698871e+00
1.451698e+00
1.201872e+00
9.547273e-01
7.156956e-01
4.901425e-01
2.831034e-01
9.894314e-02
-5.901854e-02
-1.888592e-01
-2.903174e-01
-3.649106e-01
-4.158660e-01
-4.478562e-01
-4.665624e-01
-4.781221e-01
-4.885352e-01
-5.031152e-01
-5.260552e-01
-5.601647e-01
-6.067932e-01
-6.659306e-01
-7.364406e-01
-8.163692e-01
-9.032665e-01
-9.944689e-01
-1.087312e+00
-1.179261e+00
-1.267980e+00
-1.351349e+00
-1.427469e+00
-1.494672e+00
-1.551546e+00
-1.596985e+00
-1.630242e+00
-1.650978e+00
-1.659293e+00
-1.655713e+00
-1.641123e+00
-1.616658e+00
-1.583536e+00
-1.542862e+00
-1.495434e+00
-1.441582e+00
-1.381076e+00
-1.313152e+00
-1.236648e+00
-1.150265e+00
-1.052911e+00
-9.440714e-01
-8.241609e-01
-6.947816e-01
-5.588472e-01
-4.205450e-01
-2.851319e-01
-1.585838e-01
-4.713358e-02
4.325328e-02
1.074159e-01
1.414964e-01
1.433557e-01
1.128718e-01
5.209212e-02
-3.477635e-02
-1.415456e-01
-2.603898e-01
-3.823320e-01
-4.978398e-01
-5.974795e-01
-6.725667e-01
-7.157558e-01
-7.215149e-01
-6.864537e-01
-6.094954e-01
-4.918988e-01
-3.371519e-01
-1.507603e-01
6.005272e-02
2.867197e-01
5.197702e-01
7.493273e-01
9.656394e-01
1.159619e+00
1.323348e+00
1.450502e+00
1.536662e+00
1.579487e+00
1.578734e+00
1.536147e+00
1.455231e+00
1.340957e+00
1.199415e+00
1.037457e+00
8.623558e-01
6.814781e-01
5.019990e-01
3.306503e-01
1.735078e-01
3.581606e-02
-7.815232e-02
-1.652073e-01
-2.233271e-01
-2.517245e-01
-2.508983e-01
-2.226678e-01
-1.701834e-01
-9.789597e-02
-1.145960e-02
8.245654e-02
1.764707e-01
2.629129e-01
3.343595e-01
3.842412e-01
4.074665e-01
4.009830e-01
3.641934e-01
2.991541e-01
2.105022e-01
1.050965e-01
-8.605045e-03
-1.213662e-01
-2.240983e-01
-3.087810e-01
-3.692694e-01
-4.018963e-01
-4.058086e-01
-3.830109e-01
-3.381259e-01
-2.779094e-01
-2.105790e-01
-1.450284e-01
-9.000223e-02
-5.330644e-02
-4.112362e-02
-5.749326e-02
-1.040031e-01
-1.797196e-01
-2.813644e-01
-4.037193e-01
-5.402215e-01
-6.836881e-01
-8.270946e-01
-9.643223e-01
-1.090785e+00
-1.203855e+00
-1.303031e+00
-1.389813e+00
-1.467301e+00
-1.539570e+00
-1.610908e+00
-1.685034e+00
-1.764403e+00
-1.849701e+00
-1.939590e+00
-2.030735e+00
-2.118095e+00
-2.195439e+00
-2.256020e+00
-2.293333e+00
-2.301874e+00
-2.277805e+00
-2.219478e+00
-2.127730e+00
-2.005951e+00
-1.859890e+00
-1.697239e+00
-1.527040e+00
-1.358973e+00
-1.202597e+00
-1.066617e+00
-9.582464e-01
-8.827077e-01
-8.429044e-01
-8.392796e-01
-8.698474e-01
-9.303774e-01
-1.014703e+00
-1.115122e+00
-1.222861e+00
-1.328572e+00
-1.422836e+00
-1.496650e+00
-1.541862e+00
-1.551563e+00
-1.520392e+00
-1.444777e+00
-1.323100e+00
-1.155794e+00
-9.453804e-01
-6.964361e-01
-4.154979e-01
-1.108830e-01
2.075813e-01
5.289321e-01
8.415518e-01
1.133747e+00
1.394394e+00
1.613616e+00
1.783421e+00
1.898249e+00
1.955344e+00
1.954932e+00
1.900147e+00
1.796737e+00
1.652554e+00
1.476904e+00
1.279797e+00
1.071180e+00
8.602058e-01
6.545973e-01
4.601592e-01
2.804753e-01
1.168239e-01
-3.167840e-02
-1.677188e-01
-2.952535e-01
-4.188622e-01
-5.430701e-01
-6.717174e-01
-8.074465e-01
-9.513547e-01
-1.102834e+00
-1.259593e+00
-1.417837e+00
-1.572564e+00
-1.717945e+00
-1.847728e+00
-1.955664e+00
-2.035913e+00
-2.083423e+00
-2.094284e+00
-2.066034e+00
-1.997926e+00
-1.891115e+00
-1.748765e+00
-1.576050e+00
-1.380026e+00
-1.169382e+00
-9.540465e-01
-7.446988e-01
-5.521890e-01
-3.869209e-01
-2.582395e-01
-1.738704e-01
-1.394521e-01
-1.581905e-01
-2.306570e-01
-3.547335e-01
-5.257057e-01
-7.364926e-01
-9.780042e-01
-1.239609e+00
-1.509699e+00
-1.776321e+00
-2.027851e+00
-2.253674e+00
-2.444817e+00
-2.594499e+00
-2.698548e+00
-2.755636e+00
-2.767317e+00
-2.737827e+00
-2.673669e+00
-2.583004e+00
-2.474897e+00
-2.358501e+00
-2.242271e+00
-2.133279e+00
-2.036717e+00
-1.955633e+00
-1.890899e+00
-1.841403e+00
-1.804428e+00
-1.776142e+00
-1.752158e+00
-1.728096e+00
-1.700102e+00
-1.665273e+00
-1.621955e+00
-1.569881e+00
-1.510129e+00
-1.444898e+00
-1.377116e+00
-1.309922e+00
-1.246087e+00
-1.187449e+00
-1.134444e+00
-1.085798e+00
-1.038453e+00
-9.877131e-01
[truncated: 4,133,911 more chars]
