# Supplementary material for: Air blast injuries killed the crew of the submarine H.L. Hunley
Source: PLoS One. 2017 Aug 23;12(8):e0182244. doi: 10.1371/journal.pone.0182244 (PMC5568114; doi:10.1371/journal.pone.0182244)
Supplement: S1 File — This file contains all the test data used for the conclusions presented in this publication. (ZIP) [file pone.0182244.s007.zip › Lance2017_HunleyData/BoatModel_ShockTube_Pressure_Waveforms/Test_ShockTube_2_inwater.txt]

-3.261852e-01
-2.497044e-01
-1.486159e-01
-2.842376e-02
1.045597e-01
2.435701e-01
3.817398e-01
5.124250e-01
6.295025e-01
7.276352e-01
8.025095e-01
8.510405e-01
8.715406e-01
8.638363e-01
8.293182e-01
7.709106e-01
6.929550e-01
6.010116e-01
5.015964e-01
4.018724e-01
3.093194e-01
2.314031e-01
1.752556e-01
1.473752e-01
1.533412e-01
1.975366e-01
2.828736e-01
4.105223e-01
5.796595e-01
7.872677e-01
1.028026e+00
1.294337e+00
1.576517e+00
1.863172e+00
2.141738e+00
2.399147e+00
2.622568e+00
2.800144e+00
2.921677e+00
2.979197e+00
2.967388e+00
2.883839e+00
2.729131e+00
2.506755e+00
2.222873e+00
1.885965e+00
1.506367e+00
1.095741e+00
6.665135e-01
2.313065e-01
-1.976067e-01
-6.087945e-01
-9.920907e-01
-1.338939e+00
-1.642653e+00
-1.898579e+00
-2.104169e+00
-2.258944e+00
-2.364357e+00
-2.423546e+00
-2.441000e+00
-2.422150e+00
-2.372924e+00
-2.299298e+00
-2.206885e+00
-2.100610e+00
-1.984494e+00
-1.861571e+00
-1.733930e+00
-1.602874e+00
-1.469146e+00
-1.333191e+00
-1.195419e+00
-1.056424e+00
-9.171513e-01
-7.789970e-01
-6.438425e-01
-5.140247e-01
-3.922533e-01
-2.814830e-01
-1.847563e-01
-1.050306e-01
-4.500875e-02
-6.984315e-03
7.293446e-03
-3.264516e-03
-3.898329e-02
-9.932795e-02
-1.828169e-01
-2.869551e-01
-4.082062e-01
-5.420255e-01
-6.829739e-01
-8.249215e-01
-9.613384e-01
-1.085654e+00
-1.191652e+00
-1.273868e+00
-1.327936e+00
-1.350867e+00
-1.341224e+00
-1.299189e+00
-1.226523e+00
-1.126431e+00
-1.003351e+00
-8.626877e-01
-7.105061e-01
-5.532043e-01
-3.971690e-01
-2.484272e-01
-1.123037e-01
6.894751e-03
1.061466e-01
1.839027e-01
2.401695e-01
2.764720e-01
2.956939e-01
3.018091e-01
2.995343e-01
2.939420e-01
2.900730e-01
2.925877e-01
3.054821e-01
3.318826e-01
3.739215e-01
4.326860e-01
5.082247e-01
5.995979e-01
7.049530e-01
8.216164e-01
9.461966e-01
1.074701e+00
1.202680e+00
1.325406e+00
1.438100e+00
1.536202e+00
1.615676e+00
1.673322e+00
1.707076e+00
1.716254e+00
1.701724e+00
1.665978e+00
1.613092e+00
1.548582e+00
1.479137e+00
1.412262e+00
1.355814e+00
1.317462e+00
1.304091e+00
1.321181e+00
1.372207e+00
1.458116e+00
1.576953e+00
1.723679e+00
1.890239e+00
2.065913e+00
2.237936e+00
2.392367e+00
2.515120e+00
2.593084e+00
2.615213e+00
2.573488e+00
2.463673e+00
2.285773e+00
2.044189e+00
1.747520e+00
1.408058e+00
1.040991e+00
6.633965e-01
2.931055e-01
-5.247239e-02
-3.574534e-01
-6.084358e-01
-7.952397e-01
-9.113956e-01
-9.543747e-01
-9.255779e-01
-8.301175e-01
-6.764310e-01
-4.757646e-01
-2.415558e-01
1.126494e-02
2.670341e-01
5.101606e-01
7.259495e-01
9.014102e-01
1.026005e+00
1.092289e+00
1.096383e+00
1.038239e+00
9.216650e-01
7.540757e-01
5.460002e-01
3.103597e-01
6.158526e-02
-1.853564e-01
-4.159452e-01
-6.170225e-01
-7.775760e-01
-8.893500e-01
-9.472610e-01
-9.496122e-01
-8.981161e-01
-7.977353e-01
-6.563570e-01
-4.843157e-01
-2.937828e-01
-9.805261e-02
8.924063e-02
2.549292e-01
3.870918e-01
4.757568e-01
5.134837e-01
4.957834e-01
4.213495e-01
2.920847e-01
1.129185e-01
-1.085703e-01
-3.627022e-01
-6.383718e-01
-9.237961e-01
-1.207271e+00
-1.477873e+00
-1.726048e+00
-1.944046e+00
-2.126172e+00
-2.268857e+00
-2.370557e+00
-2.431523e+00
-2.453478e+00
-2.439246e+00
-2.392386e+00
-2.316857e+00
-2.216740e+00
-2.096039e+00
-1.958547e+00
-1.807787e+00
-1.647012e+00
-1.479248e+00
-1.307361e+00
-1.134126e+00
-9.622892e-01
-7.945788e-01
-6.336806e-01
-4.821546e-01
-3.423061e-01
-2.160244e-01
-1.046101e-01
-8.619423e-03
7.224775e-02
1.391874e-01
1.942373e-01
2.401189e-01
2.799765e-01
3.170365e-01
3.542204e-01
3.937595e-01
4.368624e-01
4.834817e-01
5.322166e-01
5.803692e-01
6.241540e-01
6.590410e-01
6.801972e-01
6.829868e-01
6.634813e-01
6.189388e-01
5.482109e-01
4.520436e-01
3.332449e-01
1.966985e-01
4.921365e-02
-1.007858e-01
-2.437159e-01
-3.693986e-01
-4.676949e-01
-5.291556e-01
-5.456424e-01
-5.108754e-01
-4.208774e-01
-2.742911e-01
-7.255587e-02
1.800600e-01
4.765729e-01
8.075342e-01
1.161409e+00
1.525065e+00
1.884359e+00
2.224789e+00
2.532206e+00
2.793540e+00
2.997513e+00
3.135298e+00
3.201068e+00
3.192391e+00
3.110416e+00
2.959829e+00
2.748566e+00
2.487296e+00
2.188732e+00
1.866817e+00
1.535883e+00
1.209839e+00
9.014696e-01
6.218752e-01
3.800776e-01
1.827806e-01
3.427403e-02
-6.354390e-02
-1.110479e-01
-1.106879e-01
-6.672643e-02
1.507835e-02
1.278353e-01
2.639153e-01
4.153637e-01
5.743110e-01
7.333590e-01
8.859180e-01
1.026475e+00
1.150773e+00
1.255897e+00
1.340260e+00
1.403514e+00
1.446393e+00
1.470507e+00
1.478129e+00
1.471982e+00
1.455043e+00
1.430377e+00
1.401008e+00
1.369806e+00
1.339398e+00
1.312100e+00
1.289844e+00
1.274122e+00
1.265935e+00
1.265745e+00
1.273430e+00
1.288253e+00
1.308845e+00
1.333204e+00
1.358734e+00
1.382322e+00
1.400463e+00
1.409435e+00
1.405516e+00
1.385231e+00
1.345605e+00
1.284404e+00
1.200333e+00
1.093175e+00
9.638448e-01
8.143708e-01
6.477756e-01
4.678851e-01
2.790715e-01
8.595691e-02
-1.068932e-01
-2.952540e-01
-4.754693e-01
-6.445977e-01
-8.004582e-01
-9.415724e-01
-1.067018e+00
-1.176224e+00
-1.268746e+00
-1.344072e+00
-1.401493e+00
-1.440052e+00
-1.458589e+00
-1.455854e+00
-1.430665e+00
-1.382085e+00
-1.309591e+00
-1.213217e+00
-1.093662e+00
-9.523456e-01
-7.914232e-01
-6.137381e-01
-4.227194e-01
-2.222285e-01
-1.637321e-02
1.906876e-01
3.949168e-01
5.925256e-01
7.800385e-01
9.543010e-01
1.112449e+00
1.251868e+00
1.370182e+00
1.465281e+00
1.535420e+00
1.579367e+00
1.596595e+00
1.587476e+00
1.553456e+00
1.497171e+00
1.422478e+00
1.334381e+00
1.238847e+00
1.142515e+00
1.052312e+00
9.750070e-01
9.167449e-01
8.825952e-01
8.761732e-01
8.993630e-01
9.521714e-01
1.032719e+00
1.137359e+00
1.260900e+00
1.396900e+00
1.538000e+00
1.676284e+00
1.803642e+00
1.912143e+00
1.994421e+00
2.044057e+00
2.055958e+00
2.026699e+00
1.954808e+00
1.840955e+00
1.688031e+00
1.501091e+00
1.287152e+00
1.054853e+00
8.139969e-01
5.749961e-01
3.482714e-01
1.436553e-01
-3.015224e-02
-1.660259e-01
-2.587210e-01
-3.050250e-01
-3.037527e-01
-2.556030e-01
-1.629074e-01
-2.931207e-02
1.405592e-01
3.414169e-01
5.675554e-01
8.130188e-01
1.071681e+00
1.337258e+00
1.603281e+00
1.863081e+00
2.109825e+00
2.336639e+00
2.536842e+00
2.704294e+00
2.833807e+00
2.921586e+00
2.965612e+00
2.965909e+00
2.924625e+00
2.845903e+00
2.735555e+00
2.600559e+00
2.448464e+00
2.286770e+00
2.122360e+00
1.961044e+00
1.807270e+00
1.664000e+00
1.532750e+00
1.413761e+00
1.306251e+00
1.208713e+00
1.119197e+00
1.035574e+00
9.557502e-01
8.778457e-01
8.003256e-01
7.221034e-01
6.426095e-01
5.618205e-01
4.802383e-01
3.988080e-01
3.187705e-01
2.414563e-01
1.680439e-01
9.931468e-02
3.544029e-02
-2.416525e-02
-8.090581e-02
-1.369666e-01
-1.951828e-01
-2.588243e-01
-3.313144e-01
-4.159031e-01
-5.153176e-01
-6.314163e-01
-7.648727e-01
-9.149182e-01
-1.079175e+00
-1.253603e+00
-1.432580e+00
-1.609132e+00
-1.775299e+00
-1.922632e+00
-2.042776e+00
-2.128111e+00
-2.172378e+00
-2.171250e+00
-2.122778e+00
-2.027666e+00
-1.889348e+00
-1.713852e+00
-1.509457e+00
-1.286188e+00
-1.055183e+00
-8.280108e-01
-6.159894e-01
-4.295722e-01
-2.778441e-01
-1.681500e-01
-1.058648e-01
-9.429203e-02
-1.346696e-01
-2.262526e-01
-3.664427e-01
-5.509413e-01
-7.739125e-01
-1.028155e+00
-1.305291e+00
-1.595992e+00
-1.890255e+00
-2.177747e+00
-2.448218e+00
-2.691965e+00
-2.900331e+00
-3.066192e+00
-3.184400e+00
-3.252131e+00
-3.269103e+00
-3.237630e+00
-3.162495e+00
-3.050638e+00
-2.910685e+00
-2.752334e+00
-2.585672e+00
-2.420461e+00
-2.265468e+00
-2.127893e+00
-2.012937e+00
-1.923563e+00
-1.860436e+00
-1.822063e+00
-1.805097e+00
-1.804779e+00
-1.815460e+00
-1.831178e+00
-1.846202e+00
-1.855519e+00
-1.855221e+00
-1.842742e+00
-1.816969e+00
-1.778208e+00
-1.728042e+00
-1.669098e+00
-1.604764e+00
-1.538868e+00
-1.475364e+00
-1.418024e+00
-1.370173e+00
-1.334479e+00
-1.312794e+00
-1.306077e+00
-1.314360e+00
-1.336773e+00
-1.371599e+00
-1.416358e+00
-1.467904e+00
-1.522545e+00
-1.576186e+00
-1.624523e+00
-1.663271e+00
-1.688440e+00
-1.696631e+00
-1.685320e+00
-1.653069e+00
-1.599644e+00
-1.525988e+00
-1.434061e+00
-1.326547e+00
-1.206498e+00
-1.076954e+00
-9.406135e-01
-7.996096e-01
-6.554210e-01
-5.089333e-01
-3.606334e-01
-2.109010e-01
-6.034849e-02
8.984785e-02
2.376808e-01
3.801564e-01
5.132833e-01
6.322256e-01
7.316117e-01
8.059731e-01
8.502599e-01
8.603673e-01
8.336023e-01
7.690293e-01
6.676542e-01
5.324326e-01
3.681149e-01
1.809604e-01
-2.163844e-02
-2.315774e-01
-4.404721e-01
-6.400706e-01
-8.226260e-01
-9.812141e-01
-1.109984e+00
-1.204330e+00
-1.260986e+00
-1.278035e+00
-1.254866e+00
-1.192087e+00
-1.091424e+00
-9.556357e-01
-7.884464e-01
-5.944873e-01
-3.792358e-01
-1.489180e-01
8.964776e-02
3.292813e-01
5.627434e-01
7.830932e-01
9.840685e-01
1.160452e+00
1.308386e+00
1.425601e+00
1.511542e+00
1.567376e+00
1.595878e+00
1.601201e+00
1.588557e+00
1.563818e+00
1.533077e+00
1.502205e+00
1.476437e+00
1.460015e+00
1.455931e+00
1.465784e+00
1.489769e+00
1.526793e+00
1.574713e+00
1.630665e+00
1.691433e+00
1.753827e+00
1.815019e+00
1.872791e+00
1.925677e+00
1.972994e+00
2.014760e+00
2.051529e+00
2.084167e+00
2.113596e+00
2.140545e+00
2.165337e+00
2.187728e+00
2.206816e+00
2.221053e+00
2.228332e+00
2.226185e+00
2.212047e+00
2.183587e+00
2.139056e+00
2.077625e+00
1.999660e+00
1.906908e+00
1.802553e+00
1.691126e+00
1.578262e+00
1.470310e+00
1.373810e+00
1.294870e+00
1.238503e+00
1.207988e+00
1.204321e+00
1.225848e+00
1.268129e+00
1.324083e+00
1.384425e+00
1.438369e+00
1.474548e+00
1.482058e+00
1.451533e+00
1.376123e+00
1.252297e+00
1.080358e+00
8.646401e-01
6.133488e-01
3.380799e-01
5.304766e-02
-2.259004e-01
-4.824025e-01
-7.007477e-01
-8.670001e-01
-9.699999e-01
-1.002173e+00
-9.600875e-01
-8.447238e-01
-6.614307e-01
-4.195752e-01
-1.319086e-01
1.863051e-01
5.183293e-01
8.470811e-01
1.156249e+00
1.431307e+00
1.660348e+00
1.834665e+00
1.949061e+00
2.001887e+00
1.994844e+00
1.932621e+00
1.822417e+00
1.673412e+00
1.496245e+00
1.302501e+00
1.104236e+00
9.135276e-01
7.420459e-01
6.006394e-01
4.989365e-01
4.449693e-01
4.448346e-01
5.024087e-01
6.191340e-01
7.938924e-01
1.022974e+00
1.300146e+00
1.616822e+00
1.962337e+00
2.324323e+00
2.689191e+00
3.042700e+00
3.370611e+00
3.659364e+00
3.896748e+00
4.072496e+00
4.178765e+00
4.210447e+00
4.165309e+00
4.043973e+00
3.849749e+00
3.588364e+00
3.267627e+00
2.897061e+00
2.487527e+00
2.050862e+00
1.599529e+00
1.146279e+00
7.038189e-01
2.844784e-01
-1.001324e-01
-4.394662e-01
-7.243809e-01
-9.474664e-01
-1.103342e+00
-1.188904e+00
-1.203511e+00
-1.149077e+00
-1.030063e+00
-8.533476e-01
-6.279779e-01
-3.647986e-01
-7.598037e-02
2.255264e-01
5.265771e-01
8.144188e-01
1.077237e+00
1.304638e+00
1.488039e+00
1.620973e+00
1.699287e+00
1.721261e+00
1.687624e+00
1.601496e+00
1.468222e+00
1.295099e+00
1.091000e+00
8.658893e-01
6.302481e-01
3.944661e-01
1.682351e-01
-3.998484e-02
-2.233718e-01
-3.769806e-01
-4.977955e-01
-5.846079e-01
-6.377572e-01
-6.587864e-01
-6.500733e-01
-6.144889e-01
-5.551231e-01
-4.750970e-01
-3.774658e-01
-2.651948e-01
-1.411821e-01
-8.296782e-03
1.305964e-01
2.726419e-01
4.150304e-01
5.550582e-01
6.901928e-01
8.181312e-01
9.368418e-01
1.044591e+00
1.139968e+00
1.221907e+00
1.289726e+00
1.343168e+00
1.382436e+00
1.408205e+00
1.421604e+00
1.424143e+00
1.417621e+00
1.403998e+00
1.385262e+00
1.363324e+00
1.339930e+00
1.316618e+00
1.294705e+00
1.275293e+00
1.259288e+00
1.247405e+00
1.240157e+00
1.237819e+00
1.240372e+00
1.247421e+00
1.258126e+00
1.271134e+00
1.284556e+00
1.295973e+00
1.302512e+00
1.300956e+00
1.287898e+00
1.259918e+00
1.213754e+00
1.146487e+00
1.055703e+00
9.396839e-01
7.976015e-01
6.297432e-01
4.377445e-01
2.248029e-01
-4.172095e-03
-2.425199e-01
-4.819413e-01
-7.127832e-01
-9.244946e-01
-1.106230e+00
-1.247556e+00
-1.339207e+00
-1.373823e+00
-1.346603e+00
-1.255817e+00
-1.103116e+00
-8.936203e-01
-6.357589e-01
-3.408740e-01
-2.262061e-02
3.037967e-01
6.224874e-01
9.177730e-01
1.175053e+00
1.381579e+00
1.527097e+00
1.604322e+00
1.609248e+00
1.541293e+00
1.403288e+00
1.201332e+00
9.445189e-01
6.445617e-01
3.153066e-01
-2.783641e-02
-3.685393e-01
-6.902577e-01
-9.769652e-01
-1.213891e+00
-1.388229e+00
-1.489776e+00
-1.511469e+00
-1.449772e+00
-1.304898e+00
-1.080832e+00
-7.851505e-01
-4.286441e-01
-2.476735e-02
4.110617e-01
8.622627e-01
1.311948e+00
1.743780e+00
2.142781e+00
2.496051e+00
2.793349e+00
3.027504e+00
3.194629e+00
3.294112e+00
3.328384e+00
3.302475e+00
3.223395e+00
3.099404e+00
2.939229e+00
2.751326e+00
2.543250e+00
2.321191e+00
2.089722e+00
1.851780e+00
1.608862e+00
1.361426e+00
1.109428e+00
8.529475e-01
5.927958e-01
3.310336e-01
7.130643e-02
-1.810641e-01
-4.192646e-01
-6.354432e-01
-8.213840e-01
-9.693178e-01
-1.072761e+00
-1.127273e+00
-1.131016e+00
-1.085064e+00
-9.934019e-01
-8.626298e-01
-7.014214e-01
-5.198053e-01
-3.283684e-01
-1.374754e-01
4.340715e-02
2.062173e-01
3.446018e-01
4.540171e-01
5.316571e-01
5.762612e-01
5.878613e-01
5.675222e-01
5.171107e-01
4.391108e-01
3.364835e-01
2.125598e-01
7.095622e-02
-8.449578e-02
-2.498083e-01
-4.208827e-01
-5.935435e-01
-7.635688e-01
-9.267241e-01
-1.078811e+00
-1.215736e+00
-1.333598e+00
-1.428789e+00
-1.498095e+00
-1.538783e+00
-1.548682e+00
-1.526241e+00
-1.470587e+00
-1.381589e+00
-1.259955e+00
-1.107346e+00
-9.265003e-01
-7.213434e-01
-4.970343e-01
-2.599109e-01
-1.730238e-02
2.228002e-01
4.521999e-01
6.630302e-01
8.483091e-01
1.002436e+00
1.121569e+00
1.203820e+00
1.249265e+00
1.259747e+00
1.238528e+00
1.189819e+00
1.118279e+00
1.028529e+00
9.247663e-01
8.105199e-01
6.885819e-01
5.611175e-01
4.299256e-01
2.967989e-01
1.639097e-01
3.414016e-02
-8.872272e-02
-1.999815e-01
-2.942355e-01
-3.657814e-01
-4.091504e-01
-4.197004e-01
-3.941714e-01
-3.311197e-01
-2.311674e-01
-9.703513e-02
6.664491e-02
2.537036e-01
4.569448e-01
6.687204e-01
8.814963e-01
1.088341e+00
1.283284e+00
1.461513e+00
1.619417e+00
1.754490e+00
1.865160e+00
1.950598e+00
2.010568e+00
2.045359e+00
2.055807e+00
2.043387e+00
2.010339e+00
1.959742e+00
1.895517e+00
1.822290e+00
1.745122e+00
1.669113e+00
1.598924e+00
1.538290e+00
1.489574e+00
1.453454e+00
1.428775e+00
1.412614e+00
1.400554e+00
1.387149e+00
1.366524e+00
1.333043e+00
1.281954e+00
1.209935e+00
1.115486e+00
9.991086e-01
8.632954e-01
7.123390e-01
5.520060e-01
3.891267e-01
2.311449e-01
8.566271e-02
-3.999523e-02
-1.391808e-01
-2.062738e-01
-2.369732e-01
-2.285160e-01
-1.798127e-01
-9.149400e-02
3.413063e-02
1.931908e-01
3.804356e-01
5.894584e-01
8.129475e-01
1.042951e+00
1.271143e+00
1.489098e+00
1.688568e+00
1.861786e+00
2.001801e+00
2.102828e+00
2.160622e+00
2.172806e+00
2.139122e+00
2.061543e+00
1.944200e+00
1.793106e+00
1.615703e+00
1.420263e+00
1.215243e+00
1.008655e+00
8.075480e-01
6.176417e-01
4.431301e-01
2.866430e-01
1.493192e-01
3.094296e-02
-6.990007e-02
-1.556748e-01
-2.297642e-01
-2.963444e-01
-3.602483e-01
-4.268002e-01
-5.016061e-01
-5.902949e-01
-6.982121e-01
-8.300775e-01
-9.896279e-01
-1.179272e+00
-1.399787e+00
-1.650088e+00
-1.927088e+00
-2.225655e+00
-2.538665e+00
-2.857138e+00
-3.170447e+00
-3.466587e+00
-3.732527e+00
-3.954632e+00
-4.119194e+00
-4.213080e+00
-4.224487e+00
-4.143793e+00
-3.964441e+00
-3.683787e+00
-3.303817e+00
-2.831622e+00
-2.279547e+00
-1.664941e+00
-1.009466e+00
-3.379938e-01
3.228369e-01
9.462958e-01
1.507295e+00
1.984021e+00
2.359300e+00
2.621574e+00
2.765405e+00
2.791491e+00
2.706241e+00
2.520973e+00
2.250862e+00
1.913737e+00
1.528847e+00
1.115692e+00
6.929726e-01
2.777288e-01
-1.153225e-01
-4.742217e-01
-7.899820e-01
-1.056599e+00
-1.270885e+00
-1.432163e+00
-1.541876e+00
-1.603149e+00
-1.620354e+00
-1.598703e+00
-1.543904e+00
-1.461884e+00
-1.358586e+00
-1.239832e+00
-1.111246e+00
-9.782099e-01
-8.458435e-01
-7.189800e-01
-6.021297e-01
-4.994203e-01
-4.145171e-01
-3.505323e-01
-3.099351e-01
-2.944734e-01
-3.051131e-01
-3.419948e-01
-4.044045e-01
-4.907548e-01
-5.985795e-01
-7.245476e-01
-8.645073e-01
-1.013571e+00
-1.166247e+00
-1.316613e+00
-1.458529e+00
-1.585881e+00
-1.692844e+00
-1.774159e+00
-1.825425e+00
-1.843375e+00
-1.826138e+00
-1.773430e+00
-1.686666e+00
-1.568943e+00
-1.424899e+00
-1.260444e+00
-1.082394e+00
-8.980432e-01
-7.147278e-01
-5.394257e-01
-3.784284e-01
-2.371158e-01
-1.198420e-01
-2.992623e-02
3.027248e-02
5.923243e-02
5.614255e-02
2.081638e-02
-4.631614e-02
-1.441183e-01
-2.705591e-01
-4.224539e-01
-5.951823e-01
-7.824475e-01
-9.761477e-01
-1.166423e+00
-1.341924e+00
-1.490310e+00
-1.598979e+00
-1.655956e+00
-1.650883e+00
-1.576007e+00
-1.427057e+00
-1.203920e+00
-9.110094e-01
-5.572897e-01
-1.559190e-01
2.764623e-01
7.207391e-01
1.156538e+00
1.563536e+00
1.922758e+00
2.217730e+00
2.435413e+00
2.566842e+00
2.607419e+00
2.556879e+00
2.418947e+00
2.200760e+00
1.912138e+00
1.564795e+00
1.171585e+00
7.458422e-01
3.008644e-01
-1.504682e-01
-5.959476e-01
-1.024215e+00
-1.424899e+00
-1.788748e+00
-2.107767e+00
-2.375358e+00
-2.586438e+00
-2.737518e+00
-2.826720e+00
-2.853735e+00
-2.819730e+00
-2.727209e+00
-2.579862e+00
-2.382398e+00
-2.140377e+00
-1.860041e+00
-1.548150e+00
-1.211811e+00
-8.583008e-01
-4.948886e-01
-1.286612e-01
2.336433e-01
5.857810e-01
9.221185e-01
1.237715e+00
1.528374e+00
1.790661e+00
2.021914e+00
2.220243e+00
2.384540e+00
2.514490e+00
2.610589e+00
2.674147e+00
2.707252e+00
2.712695e+00
2.693838e+00
2.654435e+00
2.598434e+00
2.529771e+00
2.452194e+00
2.369116e+00
2.283513e+00
2.197851e+00
2.114017e+00
2.033240e+00
1.955990e+00
1.881863e+00
1.809458e+00
1.736300e+00
1.658837e+00
1.572540e+00
1.472154e+00
1.352070e+00
1.206842e+00
1.031764e+00
8.234791e-01
5.805222e-01
3.037305e-01
-3.535398e-03
-3.353968e-01
-6.836921e-01
-1.038414e+00
-1.388298e+00
-1.721503e+00
-2.026307e+00
-2.291762e+00
-2.508261e+00
-2.667973e+00
-2.765144e+00
-2.796252e+00
-2.760051e+00
-2.657514e+00
-2.491707e+00
-2.267616e+00
-1.991944e+00
-1.672889e+00
-1.319898e+00
-9.434003e-01
-5.545061e-01
-1.646626e-01
2.147205e-01
5.726745e-01
8.990782e-01
1.185045e+00
1.423260e+00
1.608246e+00
1.736533e+00
1.806732e+00
1.819513e+00
1.777500e+00
1.685113e+00
1.548370e+00
1.374671e+00
1.172566e+00
9.515118e-01
7.215937e-01
4.932056e-01
2.766713e-01
8.180443e-02
-8.257939e-02
-2.091705e-01
-2.926509e-01
-3.301070e-01
-3.213197e-01
-2.688868e-01
-1.781503e-01
-5.691997e-02
8.499279e-02
2.363979e-01
3.854557e-01
5.204526e-01
6.305580e-01
7.065011e-01
7.411127e-01
7.296940e-01
6.701899e-01
5.631673e-01
4.116177e-01
2.206189e-01
-3.095642e-03
-2.516111e-01
-5.163053e-01
-7.882862e-01
-1.058771e+00
-1.319393e+00
-1.562439e+00
-1.781009e+00
-1.969120e+00
-2.121765e+00
-2.234938e+00
-2.305645e+00
-2.331918e+00
-2.312826e+00
-2.248497e+00
-2.140125e+00
-1.989973e+00
-1.801332e+00
-1.578461e+00
-1.326485e+00
-1.051254e+00
-7.591611e-01
-4.569265e-01
-1.513421e-01
1.510076e-01
4.440314e-01
7.224002e-01
9.817701e-01
1.218935e+00
1.431893e+00
1.619809e+00
1.782903e+00
1.922263e+00
2.039620e+00
2.137123e+00
2.217130e+00
2.282049e+00
2.334229e+00
2.375900e+00
2.409145e+00
2.435869e+00
2.457748e+00
2.476141e+00
2.491966e+00
2.505563e+00
2.516567e+00
2.523839e+00
2.525461e+00
2.518828e+00
2.500836e+00
2.468139e+00
2.417460e+00
2.345929e+00
2.251387e+00
2.132653e+00
1.989702e+00
1.823738e+00
1.637163e+00
1.433442e+00
1.216878e+00
9.923313e-01
7.649059e-01
5.396244e-01
3.211200e-01
1.133569e-01
-8.060520e-02
-2.587880e-01
-4.204012e-01
-5.658653e-01
-6.967408e-01
-8.155574e-01
-9.255422e-01
-1.030261e+00
-1.133192e+00
-1.237267e+00
-1.344431e+00
-1.455257e+00
-1.568685e+00
-1.681914e+00
-1.790483e+00
-1.888542e+00
-1.969312e+00
-2.025664e+00
-2.050786e+00
-2.038834e+00
-1.985520e+00
-1.888547e+00
-1.747886e+00
-1.565861e+00
-1.347064e+00
-1.098131e+00
-8.274210e-01
-5.446040e-01
-2.602034e-01
1.491205e-02
2.700721e-01
4.953797e-01
6.822962e-01
8.242046e-01
9.169005e-01
9.589555e-01
9.518972e-01
9.001693e-01
8.108593e-01
6.932113e-01
5.579631e-01
4.165700e-01
2.803826e-01
1.598504e-01
6.381503e-02
-1.056824e-03
-3.066476e-02
-2.367341e-02
1.848530e-02
9.179775e-02
1.900253e-01
3.052075e-01
4.282797e-01
5.497625e-01
6.604709e-01
7.521825e-01
8.182053e-01
8.537891e-01
8.563495e-01
8.254959e-01
7.628847e-01
6.719440e-01
5.575247e-01
4.255337e-01
2.825889e-01
1.357179e-01
-7.897303e-03
-1.411425e-01
-2.571832e-01
-3.496857e-01
-4.130619e-01
-4.427348e-01
-4.354111e-01
-3.893323e-01
-3.044715e-01
-1.826435e-01
-2.750217e-02
1.555878e-01
3.598040e-01
5.772267e-01
7.992768e-01
1.017195e+00
1.222522e+00
1.407547e+00
1.565687e+00
1.691785e+00
1.782311e+00
1.835480e+00
1.851288e+00
1.831489e+00
1.779519e+00
1.700375e+00
1.600438e+00
1.487236e+00
1.369128e+00
1.254908e+00
1.153334e+00
1.072599e+00
1.019802e+00
1.000427e+00
1.017914e+00
1.073343e+00
1.165261e+00
1.289693e+00
1.440326e+00
1.608873e+00
1.785582e+00
1.959854e+00
2.120911e+00
2.258466e+00
2.363321e+00
2.427869e+00
2.446458e+00
2.415613e+00
2.334125e+00
2.203022e+00
2.025443e+00
1.806442e+00
1.552716e+00
1.272296e+00
9.741728e-01
6.679006e-01
3.631660e-01
6.935818e-02
-2.048456e-01
-4.518589e-01
-6.655100e-01
-8.412925e-01
-9.765275e-01
-1.070421e+00
-1.124007e+00
-1.139976e+00
-1.122400e+00
-1.076385e+00
-1.007690e+00
-9.223525e-01
-8.263656e-01
-7.254240e-01
-6.247575e-01
-5.290402e-01
-4.423618e-01
-3.682367e-01
-3.096260e-01
-2.689525e-01
-2.480908e-01
-2.483245e-01
-2.702714e-01
-3.137860e-01
-3.778601e-01
-4.605429e-01
-5.589058e-01
-6.690672e-01
-7.862842e-01
-9.051047e-01
-1.019567e+00
-1.123431e+00
-1.210415e+00
-1.274444e+00
-1.309881e+00
-1.311752e+00
-1.275974e+00
-1.199552e+00
-1.080769e+00
-9.193304e-01
-7.164651e-01
-4.749476e-01
-1.990475e-01
1.056095e-01
4.322599e-01
7.732907e-01
1.120579e+00
1.465862e+00
1.801105e+00
2.118861e+00
2.412586e+00
2.676896e+00
2.907762e+00
3.102619e+00
3.260382e+00
3.381381e+00
3.467197e+00
3.520418e+00
3.544313e+00
3.542441e+00
3.518234e+00
3.474565e+00
3.413373e+00
3.335391e+00
3.240025e+00
3.125416e+00
2.988703e+00
2.826464e+00
2.635281e+00
2.412366e+00
2.156173e+00
1.866909e+00
1.546909e+00
1.200819e+00
8.355985e-01
4.603208e-01
8.581748e-02
-2.758229e-01
-6.118632e-01
-9.095978e-01
-1.157066e+00
-1.343757e+00
-1.461255e+00
-1.503789e+00
-1.468641e+00
-1.356379e+00
-1.170898e+00
-9.192791e-01
-6.114424e-01
-2.596516e-01
1.221251e-01
5.189483e-01
9.156925e-01
1.297835e+00
1.652204e+00
1.967643e+00
2.235547e+00
2.450243e+00
2.609192e+00
2.712988e+00
2.765173e+00
2.771848e+00
2.741141e+00
2.682532e+00
2.606103e+00
2.521769e+00
2.438538e+00
2.363885e+00
2.303282e+00
2.259938e+00
2.234754e+00
2.226505e+00
2.232219e+00
2.247690e+00
2.268085e+00
2.288562e+00
2.304842e+00
2.313680e+00
2.313201e+00
2.303088e+00
2.284608e+00
2.260487e+00
2.234653e+00
2.211851e+00
2.197179e+00
2.195558e+00
2.211192e+00
2.247071e+00
2.304563e+00
2.383141e+00
2.480276e+00
2.591511e+00
2.710706e+00
2.830437e+00
2.942510e+00
3.038546e+00
3.110595e+00
3.151728e+00
3.156562e+00
3.121679e+00
3.045899e+00
2.930384e+00
2.778552e+00
2.595820e+00
2.389171e+00
2.166602e+00
1.936490e+00
1.706934e+00
1.485153e+00
1.276976e+00
1.086491e+00
9.158708e-01
7.653960e-01
6.336530e-01
5.178823e-01
4.144202e-01
3.191750e-01
2.280732e-01
1.374226e-01
4.415185e-02
-5.408947e-02
-1.589627e-01
-2.715758e-01
-3.926773e-01
-5.228586e-01
-6.627172e-01
-8.129469e-01
-9.743373e-01
-1.147682e+00
-1.333610e+00
-1.532361e+00
-1.743540e+00
-1.965886e+00
-2.197084e+00
-2.433655e+00
-2.670936e+00
-2.903148e+00
-3.123555e+00
-3.324688e+00
-3.498630e+00
-3.637329e+00
-3.732954e+00
-3.778266e+00
-3.767002e+00
-3.694247e+00
-3.556785e+00
-3.353377e+00
-3.084955e+00
-2.754698e+00
-2.367967e+00
-1.932124e+00
-1.456215e+00
-9.505879e-01
-4.264433e-01
1.046052e-01
6.309461e-01
1.141319e+00
1.625082e+00
2.072394e+00
2.474328e+00
2.822929e+00
3.111272e+00
3.333522e+00
3.485050e+00
3.562581e+00
3.564386e+00
3.490486e+00
3.342840e+00
3.125483e+00
2.844569e+00
2.508313e+00
2.126787e+00
1.711584e+00
1.275361e+00
8.312820e-01
3.924091e-01
-2.890272e-02
-4.215625e-01
-7.761977e-01
-1.085467e+00
-1.344208e+00
-1.549416e+00
-1.700063e+00
-1.796797e+00
-1.841563e+00
-1.837203e+00
-1.787093e+00
-1.694856e+00
-1.564179e+00
-1.398759e+00
-1.202342e+00
-9.788622e-01
-7.326113e-01
-4.684187e-01
-1.917895e-01
9.103324e-02
3.731094e-01
6.469577e-01
9.048195e-01
1.139006e+00
1.342286e+00
1.508270e+00
1.631741e+00
1.708910e+00
1.737564e+00
1.717129e+00
1.648655e+00
1.534731e+00
1.379363e+00
1.187807e+00
9.663640e-01
7.221427e-01
4.627842e-01
1.961755e-01
-6.984078e-02
-3.277358e-01
-5.705291e-01
-7.919769e-01
-9.867116e-01
-1.150335e+00
-1.279467e+00
-1.371758e+00
-1.425867e+00
-1.441410e+00
-1.418883e+00
-1.359567e+00
-1.265429e+00
-1.139016e+00
-9.833762e-01
-8.019895e-01
-5.987218e-01
-3.777888e-01
-1.437162e-01
9.872157e-02
3.445956e-01
5.889538e-01
8.269799e-01
1.054155e+00
1.266391e+00
1.460108e+00
1.632250e+00
1.780231e+00
1.901856e+00
1.995247e+00
2.058790e+00
2.091162e+00
2.091397e+00
2.059017e+00
1.994178e+00
1.897830e+00
1.771833e+00
1.619054e+00
1.443393e+00
1.249755e+00
1.043946e+00
8.324960e-01
6.224068e-01
4.208434e-01
2.347934e-01
7.072351e-02
-6.573378e-02
-1.700368e-01
-2.389144e-01
-2.704622e-01
-2.641576e-01
-2.208082e-01
-1.424510e-01
-3.222052e-02
1.058016e-01
2.667476e-01
4.451346e-01
6.350496e-01
8.303498e-01
1.024879e+00
1.212694e+00
1.388277e+00
1.546727e+00
1.683904e+00
1.796531e+00
1.882253e+00
1.939685e+00
1.968460e+00
1.969295e+00
1.944077e+00
1.895935e+00
1.829269e+00
1.749683e+00
1.663807e+00
1.578968e+00
1.502756e+00
1.442495e+00
1.404694e+00
1.394529e+00
1.415423e+00
1.468746e+00
1.553684e+00
1.667257e+00
1.804485e+00
1.958674e+00
2.121804e+00
2.284963e+00
2.438837e+00
2.574177e+00
2.682268e+00
2.755337e+00
2.786929e+00
2.772218e+00
2.708271e+00
2.594256e+00
2.431596e+00
2.224042e+00
1.977661e+00
1.700702e+00
1.403339e+00
1.097269e+00
7.951860e-01
5.101435e-01
2.548336e-01
4.083765e-02
-1.221067e-01
-2.267620e-01
-2.689163e-01
-2.477293e-01
-1.658632e-01
-2.938165e-02
1.525777e-01
3.683335e-01
6.043527e-01
8.460549e-01
1.078674e+00
1.288122e+00
1.461797e+00
1.589290e+00
1.662935e+00
1.678194e+00
1.633831e+00
1.531911e+00
1.377602e+00
1.178823e+00
9.457491e-01
6.902083e-01
4.249893e-01
1.631038e-01
-8.296219e-02
-3.019600e-01
-4.845037e-01
-6.235611e-01
-7.147729e-01
-7.565729e-01
-7.501030e-01
-6.989334e-01
-6.086181e-01
-4.861275e-01
-3.392144e-01
-1.757714e-01
-3.239538e-03
1.718771e-01
3.443493e-01
5.103868e-01
6.676233e-01
8.149395e-01
9.521609e-01
1.079681e+00
1.198067e+00
1.307701e+00
1.408495e+00
1.499716e+00
1.579913e+00
1.646961e+00
1.698205e+00
1.730671e+00
1.741359e+00
1.727564e+00
1.687245e+00
1.619386e+00
1.524334e+00
1.404074e+00
1.262384e+00
1.104851e+00
9.387012e-01
7.724587e-01
6.154316e-01
4.770807e-01
3.663191e-01
2.908119e-01
2.563402e-01
2.662849e-01
3.212740e-01
4.190200e-01
5.543625e-01
7.195186e-01
9.045305e-01
1.097886e+00
1.287271e+00
1.460389e+00
1.605787e+00
1.713602e+00
1.776164e+00
1.788398e+00
1.748012e+00
1.655453e+00
1.513685e+00
1.327819e+00
1.104650e+00
8.521636e-01
5.790512e-01
2.942660e-01
6.650255e-03
-2.753606e-01
-5.439561e-01
-7.921031e-01
-1.013653e+00
-1.203428e+00
-1.357294e+00
-1.472251e+00
-1.546520e+00
-1.579625e+00
-1.572454e+00
-1.527276e+00
-1.447701e+00
-1.338567e+00
-1.205766e+00
-1.055996e+00
-8.964770e-01
-7.346288e-01
-5.777524e-01
-4.327293e-01
-3.057586e-01
-2.021420e-01
-1.261128e-01
-8.070256e-02
-6.763268e-02
-8.722419e-02
-1.383244e-01
-2.182587e-01
-3.228214e-01
-4.463269e-01
-5.817413e-01
-7.209142e-01
-8.549191e-01
-9.744994e-01
-1.070599e+00
-1.134938e+00
-1.160595e+00
-1.142523e+00
-1.077960e+00
-9.666888e-01
-8.110986e-01
-6.160688e-01
-3.886701e-01
-1.377282e-01
1.267057e-01
3.939284e-01
6.531542e-01
8.940491e-01
1.107206e+00
1.284550e+00
1.419679e+00
1.508118e+00
1.547505e+00
1.537690e+00
1.480731e+00
1.380803e+00
1.243999e+00
1.078058e+00
8.920013e-01
6.957234e-01
4.995298e-01
3.136436e-01
1.476921e-01
1.018772e-02
-9.197281e-02
-1.539608e-01
-1.733820e-01
-1.505147e-01
-8.838039e-02
7.379626e-03
1.288360e-01
2.663004e-01
4.090220e-01
5.459963e-01
6.668189e-01
7.625026e-01
8.261834e-01
8.536475e-01
8.436348e-01
7.978971e-01
7.210114e-01
6.199669e-01
5.035629e-01
3.816615e-01
2.643548e-01
1.611098e-01
7.996277e-02
2.683428e-02
5.029134e-03
1.496934e-02
5.418591e-02
1.175675e-01
1.978376e-01
2.862110e-01
3.731661e-01
4.492652e-01
5.059526e-01
5.362648e-01
5.353953e-01
5.010620e-01
4.336448e-01
3.360759e-01
2.134934e-01
7.269283e-02
-7.856070e-02
-2.322829e-01
-3.809970e-01
-5.183577e-01
-6.396091e-01
-7.418391e-01
-8.240203e-01
-8.868517e-01
-9.324355e-01
-9.638373e-01
-9.845832e-01
-9.981501e-01
-1.007504e+00
-1.014739e+00
-1.020852e+00
-1.025692e+00
-1.028067e+00
-1.026021e+00
-1.017195e+00
-9.992494e-01
-9.702528e-01
-9.289894e-01
-8.751398e-01
-8.093199e-01
-7.329894e-01
-6.482626e-01
-5.576629e-01
-4.638676e-01
-3.694773e-01
-2.768327e-01
-1.878862e-01
-1.041263e-01
-2.654662e-02
4.434709e-02
1.084942e-01
1.662004e-01
2.180213e-01
2.646125e-01
3.065594e-01
3.442096e-01
3.775368e-01
4.060625e-01
4.288512e-01
4.445816e-01
4.516795e-01
4.484911e-01
4.334709e-01
4.053649e-01
3.633744e-01
3.072943e-01
2.376228e-01
1.556379e-01
6.343415e-02
-3.608782e-02
-1.392864e-01
-2.419034e-01
-3.392508e-01
-4.264569e-01
-4.987683e-01
-5.518927e-01
-5.823617e-01
-5.878801e-01
-5.676200e-01
-5.224150e-01
-4.548146e-01
-3.689752e-01
-2.703828e-01
-1.654241e-01
-6.084634e-02
3.684778e-02
1.220124e-01
1.904259e-01
2.397642e-01
2.699369e-01
2.832504e-01
2.843705e-01
2.800663e-01
2.787369e-01
2.897394e-01
3.225672e-01
3.859499e-01
4.869654e-01
6.302592e-01
8.174534e-01
1.046809e+00
1.313171e+00
1.608200e+00
1.920865e+00
2.238143e+00
2.545877e+00
2.829716e+00
3.076062e+00
3.272960e+00
3.410850e+00
3.483130e+00
3.486485e+00
3.420957e+00
3.289763e+00
3.098879e+00
2.856435e+00
2.571991e+00
2.255758e+00
1.917840e+00
1.567580e+00
1.213064e+00
8.608207e-01
5.157458e-01
1.812347e-01
-1.405103e-01
-4.480505e-01
-7.402304e-01
-1.015718e+00
-1.272634e+00
-1.508324e+00
-1.719302e+00
-1.901376e+00
-2.049936e+00
-2.160358e+00
-2.228477e+00
-2.251058e+00
-2.226221e+00
-2.153760e+00
-2.035340e+00
-1.874557e+00
-1.676860e+00
-1.449362e+00
-1.200548e+00
-9.399034e-01
-6.774803e-01
-4.234219e-01
-1.874695e-01
2.152140e-02
1.960257e-01
3.302239e-01
4.202866e-01
4.645515e-01
4.635825e-01
4.201096e-01
3.388476e-01
2.262013e-01
8.986972e-02
-6.162934e-02
-2.194801e-01
-3.750947e-01
-5.205979e-01
-6.492278e-01
-7.556199e-01
-8.359557e-01
-8.879778e-01
-9.108889e-01
-9.051682e-01
-8.723424e-01
-8.147515e-01
-7.353382e-01
-6.374841e-01
-5.249013e-01
-4.015747e-01
-2.717399e-01
-1.398696e-01
-1.063565e-02
1.111821e-01
2.208598e-01
3.139696e-01
3.866808e-01
4.360921e-01
4.605571e-01
4.599619e-01
4.359183e-01
3.918391e-01
3.328766e-01
2.657109e-01
1.981939e-01
1.388645e-01
9.636501e-02
7.880050e-02
9.309042e-02
1.443675e-01
2.354766e-01
3.666193e-01
5.351788e-01
7.357445e-01
9.603445e-01
1.198875e+00
1.439704e+00
1.670408e+00
1.878595e+00
2.052746e+00
2.183010e+00
2.261898e+00
2.284789e+00
2.250237e+00
2.160027e+00
2.018996e+00
1.834635e+00
1.616519e+00
1.375631e+00
1.123618e+00
8.720572e-01
6.317717e-01
4.122296e-01
2.210661e-01
6.374324e-02
-5.663581e-02
-1.393551e-01
-1.859610e-01
-1.999986e-01
-1.866343e-01
-1.521933e-01
-1.036497e-01
-4.810722e-02
7.692486e-03
5.779873e-02
9.738734e-02
1.229803e-01
1.325353e-01
1.254007e-01
1.021468e-01
6.429491e-02
1.398425e-02
-4.637719e-02
-1.144262e-01
-1.880800e-01
-2.656690e-01
-3.459631e-01
-4.281114e-01
-5.115223e-01
-5.957182e-01
-6.801871e-01
-7.642442e-01
-8.469099e-01
-9.268023e-01
-1.002054e+00
-1.070268e+00
-1.128535e+00
-1.173546e+00
-1.201804e+00
-1.209941e+00
-1.195120e+00
-1.155452e+00
-1.090402e+00
-1.001084e+00
-8.904216e-01
-7.631192e-01
-6.254290e-01
-4.847295e-01
-3.489389e-01
-2.258203e-01
-1.222529e-01
-4.355714e-02
7.036728e-03
2.869666e-02
2.302182e-02
-6.212227e-03
-5.356562e-02
-1.126332e-01
-1.768332e-01
-2.401766e-01
-2.979176e-01
-3.470051e-01
-3.862919e-01
-4.164924e-01
-4.399152e-01
-4.600229e-01
-4.808859e-01
-5.066013e-01
-5.407406e-01
-5.858789e-01
-6.432431e-01
-7.125034e-01
-7.917180e-01
-8.774292e-01
-9.648991e-01
-1.048459e+00
-1.121945e+00
-1.179168e+00
-1.214394e+00
-1.222769e+00
-1.200661e+00
-1.145888e+00
-1.057810e+00
-9.372870e-01
-7.865178e-01
-6.087830e-01
-4.081436e-01
-1.891364e-01
4.348337e-02
2.849116e-01
5.303580e-01
7.750017e-01
1.013872e+00
1.241699e+00
1.452804e+00
1.641076e+00
1.800087e+00
1.923357e+00
2.004759e+00
2.039010e+00
2.022209e+00
1.952330e+00
1.829625e+00
1.656861e+00
1.439377e+00
1.184927e+00
9.033324e-01
6.059535e-01
3.050370e-01
1.297636e-02
-2.584480e-01
-4.987903e-01
-6.995619e-01
-8.547037e-01
-9.608756e-01
-1.017546e+00
-1.026885e+00
-9.934903e-01
-9.239531e-01
-8.263275e-01
-7.095138e-01
-5.826063e-01
-4.542427e-01
-3.320011e-01
-2.218925e-01
-1.279940e-01
-5.225665e-02
5.492166e-03
4.735068e-02
7.696936e-02
9.903809e-02
1.186875e-01
1.408690e-01
1.697855e-01
2.084415e-01
2.583691e-01
3.195660e-01
3.906463e-01
4.691784e-01
5.521489e-01
6.364805e-01
7.195235e-01
7.994526e-01
8.755206e-01
9.481472e-01
1.018844e+00
1.089995e+00
1.164527e+00
1.245499e+00
1.335677e+00
1.437104e+00
1.550744e+00
1.676223e+00
1.811708e+00
1.953942e+00
2.098430e+00
2.239757e+00
2.371999e+00
2.489156e+00
2.585561e+00
2.656211e+00
2.696982e+00
2.704736e+00
2.677302e+00
2.613388e+00
2.512452e+00
2.374562e+00
2.200317e+00
1.990827e+00
1.747790e+00
1.473656e+00
1.171857e+00
8.470641e-01
5.054213e-01
1.546929e-01
-1.957334e-01
-5.350307e-01
-8.513255e-01
-1.132288e+00
-1.365879e+00
-1.541175e+00
-1.649190e+00
-1.683601e+00
-1.641283e+00
-1.522621e+00
-1.331551e+00
-1.075351e+00
-7.642097e-01
-4.106377e-01
-2.877445e-02
3.663301e-01
7.594111e-01
1.135622e+00
1.481090e+00
1.783397e+00
2.031995e+00
2.218576e+00
2.337387e+00
2.385473e+00
2.362843e+00
2.272504e+00
2.120343e+00
1.914840e+00
1.666603e+00
1.387743e+00
1.091128e+00
7.895799e-01
4.950808e-01
2.180785e-01
-3.305054e-02
-2.523220e-01
-4.362233e-01
-5.835584e-01
-6.950896e-01
-7.730376e-01
-8.205103e-01
-8.409386e-01
-8.375877e-01
-8.131965e-01
-7.697778e-01
-7.085868e-01
-6.302443e-01
-5.349810e-01
-4.229593e-01
-2.946195e-01
-1.510034e-01
5.988053e-03
1.734354e-01
3.473581e-01
5.227975e-01
6.940196e-01
8.548227e-01
9.989226e-01
1.120383e+00
1.214050e+00
1.275956e+00
1.303649e+00
1.296416e+00
1.255389e+00
1.183504e+00
1.085331e+00
9.667752e-01
8.346724e-01
6.963131e-01
5.589297e-01
4.291950e-01
3.127764e-01
2.139848e-01
1.355460e-01
7.850883e-02
4.229107e-02
2.485225e-02
2.297361e-02
3.261966e-02
4.934969e-02
6.874226e-02
8.679289e-02
1.002455e-01
1.068250e-01
1.053505e-01
9.572718e-02
7.883052e-02
5.631220e-02
3.036482e-02
3.482036e-03
-2.175606e-02
-4.285626e-02
-5.754358e-02
-6.386378e-02
-6.027702e-02
-4.576119e-02
-1.993202e-02
1.683100e-02
6.328419e-02
1.172890e-01
1.758947e-01
2.355588e-01
2.924997e-01
3.431413e-01
3.845810e-01
4.149994e-01
4.339384e-01
4.423928e-01
4.426982e-01
4.382289e-01
4.329524e-01
4.309037e-01
4.356479e-01
4.497967e-01
4.746298e-01
5.098577e-01
5.535444e-01
6.021943e-01
6.509961e-01
6.942032e-01
7.256225e-01
7.391751e-01
7.294870e-01
6.924606e-01
6.257791e-01
5.292920e-01
4.052366e-01
2.582615e-01
9.523095e-02
-7.518971e-02
-2.431445e-01
-3.983447e-01
-5.309080e-01
-6.321962e-01
-6.955740e-01
-7.170133e-01
-6.954909e-01
-6.331438e-01
-5.351681e-01
-4.094700e-01
-2.660922e-01
-1.164585e-01
2.750570e-02
1.543060e-01
2.537870e-01
3.179393e-01
3.415355e-01
3.225456e-01
2.623001e-01
1.653921e-01
3.933229e-02
-1.060082e-01
-2.591174e-01
-4.076595e-01
-5.393198e-01
-6.426124e-01
-7.075921e-01
-7.264242e-01
-6.937852e-01
-6.070835e-01
-4.665036e-01
-2.748907e-01
-3.749849e-02
2.383766e-01
5.438494e-01
8.689650e-01
1.203258e+00
1.536322e+00
1.858350e+00
2.160613e+00
2.435815e+00
2.678304e+00
2.884112e+00
3.050821e+00
3.177299e+00
3.263342e+00
3.309299e+00
3.315749e+00
3.283298e+00
3.212535e+00
3.104159e+00
2.959257e+00
2.779683e+00
2.568464e+00
2.330135e+00
2.070953e+00
1.798907e+00
1.523514e+00
1.255414e+00
1.005807e+00
7.858042e-01
6.057555e-01
4.746381e-01
3.995376e-01
3.852612e-01
4.340894e-01
5.456628e-01
7.169915e-01
9.425684e-01
1.214570e+00
1.523131e+00
1.856683e+00
2.202351e+00
2.546410e+00
2.874798e+00
3.173674e+00
3.430018e+00
3.632236e+00
3.770757e+00
3.838561e+00
3.831596e+00
3.749045e+00
3.593392e+00
3.370265e+00
3.088048e+00
2.757311e+00
2.390075e+00
1.999033e+00
1.596777e+00
1.195134e+00
8.046636e-01
4.343375e-01
9.142230e-02
-2.184802e-01
-4.912663e-01
-7.240915e-01
-9.151070e-01
-1.063215e+00
-1.167873e+00
-1.228972e+00
-1.246782e+00
-1.221971e+00
-1.155674e+00
-1.049602e+00
-9.061612e-01
-7.285656e-01
-5.209315e-01
-2.883307e-01
-3.679362e-02
2.267539e-01
4.946321e-01
7.586379e-01
1.010365e+00
1.241602e+00
1.444784e+00
1.613459e+00
1.742715e+00
1.829528e+00
1.872987e+00
1.874360e+00
1.837001e+00
1.766086e+00
1.668217e+00
1.550912e+00
1.422037e+00
1.289223e+00
1.159332e+00
1.038012e+00
9.293812e-01
8.358576e-01
7.581379e-01
6.953085e-01
6.450646e-01
6.040056e-01
5.679781e-01
5.324408e-01
4.928320e-01
4.449216e-01
3.851347e-01
3.108333e-01
2.205412e-01
1.140967e-01
-7.282593e-03
-1.410410e-01
-2.834393e-01
-4.298219e-01
-5.749805e-01
-7.135785e-01
-8.405917e-01
-9.517121e-01
-1.043666e+00
-1.114408e+00
-1.163176e+00
-1.190410e+00
-1.197540e+00
-1.186710e+00
-1.160444e+00
-1.121326e+00
-1.071715e+00
-1.013546e+00
-9.482104e-01
-8.765436e-01
-7.988991e-01
-7.153036e-01
-6.256682e-01
-5.300362e-01
-4.288373e-01
-3.231202e-01
-2.147329e-01
-1.064241e-01
-1.843225e-03
9.457644e-02
1.778513e-01
2.427883e-01
2.844085e-01
2.984194e-01
2.816914e-01
2.326897e-01
1.518081e-01
4.155727e-02
-9.342794e-02
-2.465809e-01
-4.097892e-01
-5.739442e-01
-7.296065e-01
-8.677220e-01
-9.803244e-01
-1.061160e+00
-1.106185e+00
-1.113896e+00
-1.085480e+00
-1.024764e+00
-9.379947e-01
-8.334391e-01
-7.208452e-01
-6.107897e-01
-5.139460e-01
-4.403203e-01
-3.985054e-01
-3.950105e-01
-4.337202e-01
-5.155313e-01
-6.381976e-01
-7.963977e-01
-9.820199e-01
-1.184641e+00
-1.392162e+00
-1.591555e+00
-1.769662e+00
-1.914009e+00
-2.013564e+00
-2.059412e+00
-2.045299e+00
-1.968031e+00
-1.827715e+00
-1.627831e+00
-1.375155e+00
-1.079516e+00
-7.534202e-01
-4.115110e-01
-6.990167e-02
2.546331e-01
5.455695e-01
7.876086e-01
9.676451e-01
1.075650e+00
1.105379e+00
1.054834e+00
9.264221e-01
7.268026e-01
4.664457e-01
1.589521e-01
-1.797910e-01
-5.325442e-01
-8.816762e-01
-1.210094e+00
-1.502099e+00
-1.744150e+00
-1.925480e+00
-2.038574e+00
-2.079446e+00
-2.047722e+00
-1.946506e+00
-1.782036e+00
-1.563172e+00
-1.300751e+00
-1.006876e+00
-6.942006e-01
-3.752683e-01
-6.193874e-02
2.350676e-01
5.065038e-01
7.448147e-01
9.442539e-01
1.100920e+00
1.212733e+00
1.279356e+00
1.302084e+00
1.283673e+00
1.228118e+00
1.140359e+00
1.025918e+00
8.904806e-01
7.394532e-01
5.775349e-01
4.083669e-01
2.343040e-01
5.635394e-02
-1.256925e-01
-3.129422e-01
-5.069206e-01
-7.089910e-01
-9.197459e-01
-1.138461e+00
-1.362688e+00
-1.588056e+00
-1.808313e+00
-2.015606e+00
-2.200985e+00
-2.355068e+00
-2.468799e+00
-2.534224e+00
-2.545208e+00
-2.498032e+00
-2.391818e+00
-2.228749e+00
-2.014087e+00
-1.755979e+00
-1.465082e+00
-1.154023e+00
-8.367226e-01
-5.276314e-01
-2.409100e-01
1.038645e-02
2.150560e-01
3.643660e-01
4.524776e-01
4.766378e-01
4.371306e-01
3.370067e-01
1.816469e-01
-2.176805e-02
-2.648038e-01
-5.382626e-01
-8.325704e-01
-1.138042e+00
-1.445040e+00
-1.744062e+00
-2.025819e+00
-2.281358e+00
-2.502264e+00
-2.680982e+00
-2.811227e+00
-2.888470e+00
-2.910423e+00
-2.877455e+00
-2.792859e+00
-2.662888e+00
-2.496538e+00
-2.305036e+00
-2.101105e+00
-1.898040e+00
-1.708719e+00
-1.544639e+00
-1.415081e+00
-1.326476e+00
-1.282011e+00
-1.281500e+00
-1.321489e+00
-1.395584e+00
-1.494965e+00
-1.609041e+00
-1.726211e+00
-1.834683e+00
-1.923284e+00
-1.982209e+00
-2.003630e+00
-1.982123e+00
-1.914884e+00
-1.801714e+00
-1.644821e+00
-1.448480e+00
-1.218590e+00
-9.622036e-01
-6.870591e-01
-4.011480e-01
-1.123483e-01
1.718675e-01
4.446453e-01
6.998838e-01
9.323023e-01
1.137455e+00
1.311707e+00
1.452189e+00
1.556739e+00
1.623852e+00
1.652629e+00
1.642760e+00
1.594532e+00
1.508877e+00
1.387475e+00
1.232884e+00
1.048694e+00
8.396506e-01
6.117208e-01
3.720549e-01
1.288308e-01
-1.090283e-01
-3.322407e-01
-5.316235e-01
-6.985772e-01
-8.255536e-01
-9.064745e-01
-9.370798e-01
-9.151974e-01
-8.409307e-01
-7.167622e-01
-5.475615e-01
-3.404848e-01
-1.047483e-01
1.487348e-01
4.078546e-01
6.599258e-01
8.923921e-01
1.093565e+00
1.253334e+00
1.363783e+00
1.419660e+00
1.418651e+00
1.361442e+00
1.251559e+00
1.095011e+00
8.997790e-01
6.751897e-01
4.312512e-01
1.779946e-01
-7.511829e-02
-3.196809e-01
-5.486918e-01
-7.567507e-01
-9.400967e-01
-1.096495e+00
-1.224994e+00
-1.325577e+00
-1.398763e+00
-1.445195e+00
-1.465275e+00
-1.458904e+00
-1.425354e+00
-1.363300e+00
-1.271013e+00
-1.146676e+00
-9.887833e-01
-7.965659e-01
-5.703795e-01
-3.120058e-01
-2.483121e-02
2.861225e-01
6.143170e-01
9.519551e-01
1.290349e+00
1.620364e+00
1.932883e+00
2.219266e+00
2.471741e+00
2.683712e+00
2.849965e+00
2.966768e+00
3.031887e+00
3.044544e+00
3.005339e+00
2.916187e+00
2.780252e+00
2.601906e+00
2.386688e+00
2.141233e+00
1.873163e+00
1.590910e+00
1.303473e+00
1.020121e+00
7.500449e-01
5.019862e-01
2.838615e-01
1.023907e-01
-3.724990e-02
-1.317361e-01
-1.798401e-01
-1.825860e-01
-1.432854e-01
-6.743351e-02
3.754554e-02
1.626991e-01
2.980702e-01
4.333106e-01
5.583381e-01
6.639891e-01
7.426128e-01
7.885633e-01
7.985451e-01
7.717864e-01
7.100255e-01
6.173197e-01
4.997021e-01
3.647272e-01
2.209513e-01
7.739119e-02
-5.700474e-02
-1.738501e-01
-2.657678e-01
-3.267839e-01
-3.526607e-01
-3.411563e-01
-2.921960e-01
-2.079324e-01
-9.268078e-02
4.728548e-02
2.040811e-01
3.686897e-01
5.315598e-01
6.832816e-01
8.152994e-01
9.206024e-01
9.943303e-01
1.034229e+00
1.040904e+00
1.017819e+00
9.710503e-01
9.087804e-01
8.405981e-01
7.766564e-01
7.267717e-01
6.995517e-01
7.016341e-01
7.371115e-01
8.072018e-01
9.101972e-01
1.041702e+00
1.195137e+00
1.362454e+00
1.534995e+00
1.704376e+00
1.863312e+00
2.006271e+00
2.129892e+00
2.233115e+00
2.317030e+00
2.384489e+00
2.439520e+00
2.486653e+00
2.530233e+00
2.573800e+00
2.619611e+00
2.668342e+00
2.718994e+00
2.768997e+00
2.814477e+00
2.850655e+00
2.872309e+00
2.874262e+00
2.851834e+00
2.801249e+00
2.719945e+00
2.606801e+00
2.462246e+00
2.288266e+00
2.088279e+00
1.866913e+00
1.629684e+00
1.382616e+00
1.131856e+00
8.833240e-01
6.424422e-01
4.139816e-01
2.020151e-01
9.968676e-03
-1.592670e-01
-3.032051e-01
-4.196514e-01
-5.066401e-01
-5.624355e-01
-5.856044e-01
-5.751563e-01
-5.307409e-01
-4.528860e-01
-3.432504e-01
-2.048628e-01
-4.231242e-02
1.381428e-01
3.285789e-01
5.195450e-01
7.003520e-01
8.595188e-01
9.853662e-01
1.066738e+00
1.093802e+00
1.058876e+00
9.571958e-01
7.875412e-01
5.526533e-01
2.593771e-01
-8.149491e-02
-4.556795e-01
-8.461329e-01
-1.234010e+00
-1.599787e+00
-1.924483e+00
-2.190884e+00
-2.384693e+00
-2.495518e+00
-2.517591e+00
-2.450182e+00
-2.297643e+00
-2.069091e+00
-1.777752e+00
-1.440035e+00
-1.074414e+00
-7.002178e-01
-3.364178e-01
-5.006257e-04
2.924990e-01
5.307553e-01
7.061627e-01
8.145876e-01
8.558681e-01
8.335818e-01
7.546170e-01
6.285843e-01
4.671114e-01
2.830581e-01
8.968970e-02
-1.001555e-01
-2.748642e-01
-4.247699e-01
-5.427516e-01
-6.246630e-01
-6.695498e-01
-6.796290e-01
-6.600203e-01
-6.182473e-01
-5.635483e-01
-5.060543e-01
-4.559080e-01
-4.223982e-01
-4.131835e-01
-4.336663e-01
-4.865617e-01
-5.716865e-01
-6.859706e-01
-8.236787e-01
-9.768115e-01
-1.135650e+00
-1.289398e+00
-1.426881e+00
-1.537250e+00
-1.610670e+00
-1.638931e+00
-1.615970e+00
-1.538263e+00
-1.405063e+00
-1.218464e+00
-9.832826e-01
-7.067623e-01
-3.981231e-01
-6.799323e-02
2.722255e-01
6.109995e-01
9.372535e-01
1.240861e+00
1.513004e+00
1.746395e+00
1.935379e+00
2.075948e+00
2.165695e+00
2.203774e+00
2.190854e+00
2.129108e+00
2.022222e+00
1.875402e+00
1.695362e+00
1.490250e+00
1.269501e+00
1.043569e+00
8.235664e-01
6.207879e-01
4.461641e-01
3.096745e-01
2.197673e-01
1.828365e-01
2.028009e-01
2.808260e-01
4.152161e-01
6.014875e-01
8.326214e-01
1.099473e+00
1.391305e+00
1.696386e+00
2.002621e+00
2.298145e+00
2.571848e+00
2.813814e+00
3.015661e+00
3.170781e+00
3.274502e+00
3.324168e+00
3.319151e+00
3.260783e+00
3.152220e+00
2.998233e+00
2.804938e+00
2.579485e+00
2.329715e+00
2.063809e+00
1.789933e+00
1.515895e+00
1.248834e+00
9.949435e-01
7.592672e-01
5.455835e-01
3.563899e-01
1.929945e-01
5.570565e-02
-5.590369e-02
-1.426871e-01
-2.056091e-01
-2.454583e-01
-2.626208e-01
-2.569378e-01
-2.276657e-01
-1.735499e-01
-9.301248e-02
1.555559e-02
1.534257e-01
3.211271e-01
5.180586e-01
7.421720e-01
9.897759e-01
1.255494e+00
1.532393e+00
1.812265e+00
2.086040e+00
2.344280e+00
2.577697e+00
2.777653e+00
2.936594e+00
3.048391e+00
3.108576e+00
3.114484e+00
3.065293e+00
2.962011e+00
2.807403e+00
2.605876e+00
2.363345e+00
2.087042e+00
1.785285e+00
1.467188e+00
1.142303e+00
8.202271e-01
5.101648e-01
2.205094e-01
-4.154018e-02
-2.702888e-01
-4.617597e-01
-6.138053e-01
-7.261157e-01
-8.001332e-01
-8.388825e-01
-8.467275e-01
-8.290625e-01
-7.919507e-01
-7.417276e-01
-6.845902e-01
-6.262028e-01
-5.713448e-01
-5.236260e-01
-4.852836e-01
-4.570679e-01
-4.382153e-01
-4.265055e-01
-4.183982e-01
-4.092477e-01
-3.935947e-01
-3.655290e-01
-3.191115e-01
-2.488305e-01
-1.500589e-01
-1.946748e-02
1.446489e-01
3.421693e-01
5.710918e-01
8.276262e-01
1.106418e+00
1.400873e+00
1.703539e+00
2.006506e+00
2.301797e+00
2.581713e+00
2.839122e+00
3.067690e+00
3.262043e+00
3.417870e+00
3.531972e+00
3.602267e+00
3.627754e+00
3.608456e+00
3.545342e+00
3.440247e+00
3.295777e+00
3.115232e+00
2.902529e+00
2.662136e+00
2.399028e+00
2.118647e+00
1.826868e+00
1.529947e+00
1.234439e+00
9.470484e-01
6.744256e-01
4.228735e-01
1.980008e-01
4.344241e-03
-1.549872e-01
-2.785881e-01
-3.668983e-01
-4.221678e-01
-4.482330e-01
-4.501226e-01
-4.335448e-01
-4.043335e-01
-3.679353e-01
-3.290092e-01
-2.911830e-01
-2.569776e-01
-2.278778e-01
-2.045071e-01
-1.868573e-01
-1.745245e-01
-1.669190e-01
-1.634297e-01
-1.635358e-01
-1.668630e-01
-1.731856e-01
-1.823736e-01
-1.942867e-01
-2.086248e-01
-2.247536e-01
-2.415357e-01
-2.572064e-01
-2.693369e-01
-2.749159e-01
-2.705661e-01
-2.528839e-01
-2.188651e-01
-1.663603e-01
-9.448988e-02
-3.954498e-03
1.028139e-01
2.216911e-01
3.470954e-01
4.723980e-01
5.904630e-01
6.942560e-01
7.774500e-01
8.349563e-01
8.633196e-01
8.609364e-01
8.280780e-01
7.667296e-01
6.802814e-01
5.731238e-01
4.502064e-01
3.166179e-01
1.772324e-01
3.644794e-02
-1.019698e-01
-2.349472e-01
-3.600804e-01
-4.755540e-01
-5.800243e-01
-6.724880e-01
-7.521574e-01
-8.183535e-01
-8.704255e-01
-9.076926e-01
-9.294056e-01
-9.347193e-01
-9.226762e-01
-8.922101e-01
-8.421863e-01
-7.715006e-01
-6.792501e-01
-5.649787e-01
-4.289749e-01
-2.725809e-01
-9.845611e-02
8.926247e-02
2.849532e-01
4.816832e-01
6.715635e-01
8.462556e-01
9.975787e-01
1.118147e+00
1.201958e+00
1.244866e+00
1.244877e+00
1.202239e+00
1.119338e+00
1.000424e+00
8.512323e-01
6.785540e-01
4.898250e-01
2.927657e-01
9.510001e-02
-9.564294e-02
-2.722532e-01
-4.279092e-01
-5.562187e-01
-6.512581e-01
-7.076405e-01
-7.206368e-01
-6.863674e-01
-6.020675e-01
-4.664125e-01
-2.798670e-01
-4.500296e-02
2.332769e-01
5.476714e-01
8.886116e-01
1.244601e+00
1.602741e+00
1.949398e+00
2.270912e+00
2.554310e+00
2.787914e+00
2.961843e+00
3.068359e+00
3.102083e+00
3.060091e+00
2.941923e+00
2.749521e+00
2.487124e+00
2.161115e+00
1.779830e+00
1.353329e+00
8.931160e-01
4.118258e-01
-7.714466e-02
-5.600477e-01
-1.023251e+00
-1.453752e+00
-1.839728e+00
-2.171096e+00
-2.440033e+00
-2.641410e+00
-2.773083e+00
-2.835981e+00
-2.833985e+00
-2.773568e+00
-2.663252e+00
-2.512918e+00
-2.333059e+00
-2.134053e+00
-1.925522e+00
-1.715834e+00
-1.511780e+00
-1.318412e+00
-1.139033e+00
-9.753071e-01
-8.274565e-01
-6.945056e-01
-5.745573e-01
-4.650747e-01
-3.631600e-01
-2.658182e-01
-1.701960e-01
-7.378289e-02
2.543743e-02
1.288910e-01
2.373727e-01
3.510502e-01
4.694963e-01
5.917312e-01
7.162587e-01
8.410858e-01
9.637272e-01
1.081209e+00
1.190090e+00
1.286532e+00
1.366434e+00
1.425639e+00
1.460209e+00
1.466742e+00
1.442700e+00
1.386707e+00
1.298791e+00
1.180518e+00
1.035012e+00
8.668452e-01
6.817870e-01
4.864539e-01
2.878762e-01
9.303423e-02
-9.158843e-02
-2.603926e-01
-4.089580e-01
-5.342256e-01
-6.345610e-01
-7.097015e-01
-7.605991e-01
-7.891742e-01
-7.980023e-01
-7.899615e-01
-7.678755e-01
-7.341907e-01
-6.907262e-01
-6.385314e-01
-5.778724e-01
-5.083563e-01
-4.291818e-01
-3.394868e-01
-2.387450e-01
-1.271581e-01
-5.985765e-03
1.222363e-01
2.536273e-01
3.830599e-01
5.044232e-01
6.110284e-01
6.961165e-01
7.534204e-01
7.777255e-01
7.653791e-01
7.147036e-01
6.262798e-01
5.030773e-01
3.504210e-01
1.757938e-01
-1.151236e-02
-2.008774e-01
-3.809396e-01
-5.402519e-01
-6.679686e-01
-7.545141e-01
-7.921818e-01
-7.756159e-01
-7.021377e-01
-5.718977e-01
-3.878511e-01
-1.555763e-01
1.170348e-01
4.201806e-01
7.426154e-01
1.072156e+00
1.396211e+00
1.702335e+00
1.978780e+00
2.215046e+00
2.402404e+00
2.534352e+00
2.606987e+00
2.619248e+00
2.573015e+00
2.473039e+00
2.326700e+00
2.143603e+00
1.935020e+00
1.713227e+00
1.490745e+00
1.279562e+00
1.090372e+00
9.319041e-01
8.103840e-01
7.291971e-01
6.887681e-01
6.866743e-01
7.179736e-01
7.757068e-01
8.515203e-01
9.363450e-01
1.021071e+00
1.097167e+00
1.157193e+00
1.195191e+00
1.206932e+00
1.190020e+00
1.143869e+00
1.069580e+00
9.697359e-01
8.481541e-01
7.096016e-01
5.595037e-01
4.036474e-01
2.478894e-01
9.787570e-02
-4.121849e-02
-1.649187e-01
-2.696402e-01
-3.528302e-01
-4.130565e-01
-4.500464e-01
-4.646760e-01
-4.589156e-01
-4.357330e-01
-3.989577e-01
-3.531053e-01
-3.031637e-01
-2.543419e-01
-2.117856e-01
-1.802661e-01
-1.638550e-01
-1.656041e-01
-1.872565e-01
-2.290232e-01
-2.894557e-01
-3.654466e-01
-4.523736e-01
-5.443901e-01
-6.348456e-01
-7.168017e-01
-7.835949e-01
-8.293900e-01
-8.496715e-01
-8.416238e-01
-8.043701e-01
-7.390531e-01
-6.487560e-01
-5.382762e-01
-4.137744e-01
-2.823286e-01
-1.514268e-01
-2.843290e-02
7.994020e-02
1.681155e-01
2.320614e-01
2.695926e-01
2.805369e-01
2.667474e-01
2.319574e-01
1.814872e-01
1.218285e-01
6.014313e-02
3.716306e-03
-4.059439e-02
-6.687722e-02
-7.061858e-02
-4.906025e-02
-1.437120e-03
7.092285e-02
1.646457e-01
2.745040e-01
3.937423e-01
5.145132e-01
6.283933e-01
7.269424e-01
8.022652e-01
8.475298e-01
8.574038e-01
8.283716e-01
7.589087e-01
6.495095e-01
5.025768e-01
3.222011e-01
1.138650e-01
-1.158913e-01
-3.598115e-01
-6.102525e-01
-8.594922e-01
-1.100012e+00
-1.324749e+00
-1.527323e+00
-1.702216e+00
-1.844906e+00
-1.951958e+00
-2.021053e+00
-2.050984e+00
-2.041614e+00
-1.993816e+00
-1.909391e+00
-1.790969e+00
-1.641886e+00
-1.466032e+00
-1.267659e+00
-1.051177e+00
-8.209272e-01
-5.809654e-01
-3.348837e-01
-8.568481e-02
1.642680e-01
4.132190e-01
6.599103e-01
9.034068e-01
1.142874e+00
1.377337e+00
1.605440e+00
1.825258e+00
2.034163e+00
2.228808e+00
2.405217e+00
2.559016e+00
2.685767e+00
2.781387e+00
2.842595e+00
2.867331e+00
2.855085e+00
2.807091e+00
2.726361e+00
2.617540e+00
2.486618e+00
2.340514e+00
2.186607e+00
2.032241e+00
1.884276e+00
1.748710e+00
1.630415e+00
1.532989e+00
1.458737e+00
1.408750e+00
1.383076e+00
1.380933e+00
1.400935e+00
1.441289e+00
1.499946e+00
1.574663e+00
1.662996e+00
1.762215e+00
1.869162e+00
1.980091e+00
2.090528e+00
2.195188e+00
2.287997e+00
2.362248e+00
2.410903e+00
2.427023e+00
2.404298e+00
2.337599e+00
2.223501e+00
2.060702e+00
1.850269e+00
1.595717e+00
1.302873e+00
9.795892e-01
6.352995e-01
2.804943e-01
-7.386230e-02
-4.169233e-01
-7.385208e-01
-1.029665e+00
-1.282952e+00
-1.492853e+00
-1.655875e+00
-1.770597e+00
-1.837571e+00
-1.859145e+00
-1.839196e+00
-1.782818e+00
-1.695984e+00
-1.585167e+00
-1.456965e+00
-1.317696e+00
-1.173008e+00
-1.027522e+00
-8.845274e-01
-7.458004e-01
-6.115472e-01
-4.805139e-01
-3.502530e-01
-2.175274e-01
-7.880902e-02
6.918083e-02
2.289500e-01
4.017877e-01
5.874372e-01
7.839233e-01
9.875542e-01
1.193105e+00
1.394176e+00
1.583689e+00
1.754505e+00
1.900068e+00
2.015043e+00
2.095839e+00
2.140976e+00
2.151217e+00
2.129465e+00
2.080408e+00
2.009979e+00
1.924684e+00
1.830888e+00
1.734154e+00
1.638710e+00
1.547103e+00
1.460074e+00
1.376648e+00
1.294421e+00
1.209986e+00
1.119438e+00
1.018892e+00
9.049542e-01
7.751021e-01
6.279545e-01
4.634177e-01
2.827176e-01
8.833155e-02
-1.161588e-01
-3.262727e-01
-5.368737e-01
-7.424370e-01
-9.373271e-01
-1.116077e+00
-1.273661e+00
-1.405746e+00
-1.508913e+00
-1.580833e+00
-1.620378e+00
-1.627667e+00
-1.604033e+00
-1.551917e+00
-1.474698e+00
-1.376466e+00
-1.261768e+00
-1.135323e+00
-1.001753e+00
-8.653303e-01
-7.297624e-01
-5.980438e-01
-4.723742e-01
-3.541557e-01
-2.440625e-01
-1.421662e-01
-4.809246e-02
3.881839e-02
1.193728e-01
1.944244e-01
2.648188e-01
3.313805e-01
3.949252e-01
4.562848e-01
5.163248e-01
5.759490e-01
6.360865e-01
6.976718e-01
7.616282e-01
8.288637e-01
9.002843e-01
9.768124e-01
1.059395e+00
1.148974e+00
1.246410e+00
1.352338e+00
1.466993e+00
1.590008e+00
1.720245e+00
1.855682e+00
1.993389e+00
2.129615e+00
2.259974e+00
2.379735e+00
2.484185e+00
2.569018e+00
2.630735e+00
2.666979e+00
2.676782e+00
2.660685e+00
2.620699e+00
2.560122e+00
2.483230e+00
2.394872e+00
2.300039e+00
2.203451e+00
2.109219e+00
2.020599e+00
1.939880e+00
1.868378e+00
1.806548e+00
1.754166e+00
1.710578e+00
1.674954e+00
1.646531e+00
1.624797e+00
1.609596e+00
1.601117e+00
1.599791e+00
1.606089e+00
1.620267e+00
1.642091e+00
1.670596e+00
1.703911e+00
1.739180e+00
1.772598e+00
1.799560e+00
1.814923e+00
1.813338e+00
1.789659e+00
1.739350e+00
1.658897e+00
1.546158e+00
1.400652e+00
1.223741e+00
1.018703e+00
7.906809e-01
5.465000e-01
2.943565e-01
4.339274e-02
-1.968097e-01
-4.167783e-01
-6.076878e-01
-7.618392e-01
-8.730389e-01
-9.368511e-01
-9.507199e-01
-9.139745e-01
-8.277480e-01
-6.948422e-01
-5.195697e-01
-3.075862e-01
-6.571217e-02
1.982716e-01
4.758745e-01
7.582058e-01
1.036346e+00
1.301768e+00
1.546768e+00
1.764889e+00
1.951261e+00
2.102840e+00
2.218502e+00
2.298972e+00
2.346612e+00
2.365072e+00
2.358868e+00
2.332929e+00
2.292179e+00
2.241192e+00
2.183972e+00
2.123842e+00
2.063462e+00
2.004933e+00
1.949941e+00
1.899927e+00
1.856215e+00
1.820106e+00
1.792899e+00
1.775853e+00
1.770087e+00
1.776432e+00
1.795260e+00
1.826299e+00
1.868467e+00
1.919745e+00
1.977100e+00
2.036495e+00
2.092976e+00
2.140853e+00
2.173970e+00
2.186046e+00
2.171063e+00
2.123672e+00
2.039585e+00
1.915912e+00
1.751415e+00
1.546663e+00
1.304050e+00
1.027710e+00
7.233001e-01
3.977078e-01
5.867881e-02
-2.855890e-01
-6.268653e-01
-9.572941e-01
-1.269763e+00
-1.558217e+00
-1.817889e+00
-2.045442e+00
-2.238988e+00
-2.397997e+00
-2.523084e+00
-2.615716e+00
-2.677856e+00
-2.711603e+00
-2.718892e+00
-2.701284e+00
-2.659884e+00
-2.595394e+00
-2.508274e+00
-2.398983e+00
-2.268229e+00
-2.117195e+00
-1.947690e+00
-1.762214e+00
-1.563927e+00
-1.356557e+00
-1.144252e+00
-9.314142e-01
-7.225301e-01
-5.220045e-01
-3.340049e-01
-1.623114e-01
-1.017182e-02
1.198383e-01
2.259472e-01
3.073055e-01
3.640837e-01
3.975382e-01
4.100332e-01
4.050047e-01
3.868566e-01
3.607830e-01
3.325188e-01
3.080291e-01
2.931526e-01
2.932207e-01
3.126753e-01
3.547118e-01
4.209752e-01
5.113361e-01
6.237756e-01
7.544042e-01
8.976321e-01
1.046497e+00
1.193136e+00
1.329368e+00
1.447340e+00
1.540175e+00
1.602556e+00
1.631198e+00
1.625154e+00
1.585928e+00
1.517384e+00
1.425463e+00
1.317721e+00
1.202746e+00
1.089490e+00
9.865801e-01
9.016728e-01
8.408826e-01
8.083391e-01
8.058848e-01
8.329282e-01
8.864507e-01
9.611644e-01
1.049811e+00
1.143588e+00
1.232692e+00
1.306944e+00
1.356465e+00
1.372372e+00
1.347424e+00
1.276584e+00
1.157462e+00
9.905919e-01
7.795372e-01
5.308200e-01
2.536676e-01
-4.040287e-02
-3.381464e-01
-6.252724e-01
-8.872151e-01
-1.109956e+00
-1.280850e+00
-1.389405e+00
-1.427962e+00
-1.392211e+00
-1.281522e+00
-1.099034e+00
-8.515269e-01
-5.490601e-01
-2.044395e-01
1.674656e-01
5.504956e-01
9.280204e-01
1.283762e+00
1.602580e+00
1.871196e+00
2.078818e+00
2.217646e+00
2.283241e+00
2.274712e+00
2.194716e+00
2.049267e+00
1.847347e+00
1.600356e+00
1.321438e+00
1.024731e+00
7.245943e-01
4.348594e-01
1.681348e-01
-6.480248e-02
-2.555065e-01
-3.982307e-01
-4.901432e-01
-5.313714e-01
-5.248662e-01
-4.760876e-01
-3.925316e-01
-2.831297e-01
-1.575665e-01
-2.556365e-02
1.038190e-01
2.228140e-01
3.254649e-01
4.079885e-01
4.689501e-01
5.092298e-01
5.317776e-01
5.411744e-01
5.430378e-01
5.433300e-01
5.476398e-01
5.605154e-01
5.849206e-01
6.218719e-01
6.702963e-01
7.271231e-01
7.875953e-01
8.457610e-01
8.950821e-01
9.290850e-01
9.419759e-01
9.291537e-01
8.875731e-01
8.159360e-01
7.147173e-01
5.860529e-01
4.335342e-01
2.619514e-01
7.702553e-02
-1.148510e-01
-3.068598e-01
-4.919969e-01
-6.633262e-01
-8.142663e-01
-9.389222e-01
-1.032464e+00
-1.091535e+00
-1.114649e+00
-1.102534e+00
-1.058349e+00
-9.877187e-01
-8.985341e-01
-8.004957e-01
-7.044099e-01
-6.212881e-01
-5.613333e-01
-5.329253e-01
-5.417213e-01
-5.899806e-01
-6.761934e-01
-7.950574e-01
-9.378016e-01
-1.092824e+00
-1.246580e+00
-1.384634e+00
-1.492800e+00
-1.558260e+00
-1.570593e+00
-1.522628e+00
-1.411065e+00
-1.236812e+00
-1.005019e+00
-7.248131e-01
-4.087434e-01
-7.199895e-02
2.685552e-01
5.954459e-01
8.916877e-01
1.141826e+00
1.332855e+00
1.454949e+00
1.501956e+00
1.471637e+00
1.365647e+00
1.189270e+00
9.509544e-01
6.616801e-01
3.342242e-01
-1.762480e-02
-3.798446e-01
-7.388964e-01
-1.082342e+00
-1.399330e+00
-1.680935e+00
-1.920347e+00
-2.112916e+00
-2.256066e+00
-2.349096e+00
-2.392897e+00
-2.389617e+00
-2.342308e+00
-2.254598e+00
-2.130425e+00
-1.973852e+00
-1.788971e+00
-1.579901e+00
-1.350844e+00
-1.106180e+00
-8.505638e-01
-5.889910e-01
-3.268113e-01
-6.968936e-02
1.764903e-01
4.057606e-01
6.122400e-01
7.903213e-01
9.348776e-01
1.041481e+00
1.106630e+00
1.127975e+00
1.104524e+00
1.036804e+00
9.269640e-01
7.787790e-01
5.975757e-01
3.900517e-01
1.640087e-01
-7.199130e-02
-3.090313e-01
-5.382870e-01
-7.514940e-01
-9.414089e-01
-1.102227e+00
-1.229917e+00
-1.322420e+00
-1.379689e+00
-1.403524e+00
-1.397234e+00
-1.365137e+00
-1.311966e+00
-1.242264e+00
-1.159839e+00
-1.067368e+00
-9.661933e-01
-8.563507e-01
-7.368213e-01
-6.059701e-01
-4.621099e-01
-3.041082e-01
-1.319509e-01
5.282007e-02
2.468596e-01
4.449999e-01
6.404684e-01
8.253212e-01
9.910486e-01
1.129288e+00
1.232572e+00
1.295033e+00
1.312989e+00
1.285348e+00
1.213785e+00
1.102680e+00
9.588220e-01
7.909079e-01
6.089132e-01
4.233786e-01
2.446957e-01
8.244839e-02
-5.513995e-02
-1.616224e-01
-2.325956e-01
-2.658211e-01
-2.612210e-01
-2.207697e-01
-1.483109e-01
-4.931919e-02
6.938165e-02
1.999372e-01
3.338190e-01
4.622167e-01
5.764595e-01
6.684514e-01
7.310974e-01
7.586948e-01
7.472599e-01
6.947697e-01
6.013020e-01
4.690700e-01
3.023542e-01
1.073371e-01
-1.081507e-01
-3.349639e-01
-5.630445e-01
-7.818768e-01
-9.809753e-01
-1.150386e+00
-1.281179e+00
-1.365909e+00
-1.399022e+00
-1.377190e+00
-1.299529e+00
-1.167689e+00
-9.857800e-01
-7.601298e-01
-4.988717e-01
-2.114084e-01
9.219765e-02
4.018343e-01
7.078795e-01
1.001614e+00
1.275477e+00
1.523172e+00
1.739638e+00
1.920939e+00
2.064112e+00
2.167027e+00
2.228266e+00
2.247075e+00
2.223349e+00
2.157693e+00
2.051503e+00
1.907093e+00
1.727822e+00
1.518212e+00
1.284032e+00
1.032315e+00
7.712803e-01
5.101568e-01
2.588854e-01
2.772274e-02
-1.732380e-01
-3.345970e-01
-4.481910e-01
-5.076134e-01
-5.086701e-01
-4.497361e-01
-3.319785e-01
-1.594196e-01
6.117663e-02
3.205959e-01
6.076333e-01
9.096909e-01
1.213475e+00
1.505740e+00
1.774025e+00
2.007331e+00
2.196677e+00
2.335512e+00
2.419953e+00
2.448843e+00
2.423645e+00
2.348193e+00
2.228337e+00
2.071520e+00
1.886320e+00
1.681999e+00
1.468079e+00
1.253950e+00
1.048533e+00
8.599828e-01
6.954232e-01
5.607163e-01
4.602603e-01
3.968252e-01
3.714374e-01
3.833334e-01
4.299934e-01
5.072665e-01
6.095853e-01
7.302607e-01
8.618396e-01
9.965038e-01
1.126484e+00
1.244462e+00
1.343937e+00
1.419534e+00
1.467230e+00
1.484495e+00
1.470338e+00
1.425254e+00
1.351104e+00
1.250935e+00
1.128771e+00
9.893921e-01
8.381287e-01
6.806591e-01
5.228186e-01
3.704086e-01
2.289992e-01
1.037199e-01
-9.629686e-04
-8.147721e-02
-1.353701e-01
-1.615093e-01
-1.602343e-01
-1.334297e-01
-8.449707e-02
-1.820693e-02
5.957230e-02
1.422546e-01
2.229940e-01
2.951735e-01
3.528684e-01
3.912315e-01
4.067549e-01
3.973784e-01
3.624400e-01
3.024841e-01
2.189668e-01
1.139108e-01
-1.043405e-02
-1.518763e-01
-3.084769e-01
-4.786336e-01
-6.610492e-01
-8.545925e-01
-1.058069e+00
-1.269929e+00
-1.487942e+00
-1.708883e+00
-1.928278e+00
-2.140248e+00
-2.337511e+00
-2.511568e+00
-2.653092e+00
-2.752507e+00
-2.800708e+00
-2.789879e+00
-2.714290e+00
-2.571026e+00
-2.360532e+00
-2.086931e+00
-1.758077e+00
-1.385313e+00
-9.829696e-01
-5.676246e-01
-1.571774e-01
2.301854e-01
5.770651e-01
8.678868e-01
1.089826e+00
1.233563e+00
1.293819e+00
1.269640e+00
1.164412e+00
9.856124e-01
7.443153e-01
4.545024e-01
1.322250e-01
-2.053128e-01
-5.406881e-01
-8.571514e-01
-1.139427e+00
-1.374385e+00
-1.551561e+00
-1.663506e+00
-1.705978e+00
-1.677967e+00
-1.581597e+00
-1.421888e+00
-1.206440e+00
-9.450143e-01
-6.490477e-01
-3.311019e-01
-4.259854e-03
3.185072e-01
6.249762e-01
9.042757e-01
1.147418e+00
1.347721e+00
1.501079e+00
1.606068e+00
1.663858e+00
1.677952e+00
1.653762e+00
1.598084e+00
1.518495e+00
1.422749e+00
1.318202e+00
1.211321e+00
1.107290e+00
1.009745e+00
9.206510e-01
8.403149e-01
7.675305e-01
6.998413e-01
6.338932e-01
5.658453e-01
4.918073e-01
4.082706e-01
3.125041e-01
2.028921e-01
7.919431e-02
-5.729122e-02
-2.036779e-01
-3.555683e-01
-5.072689e-01
-6.521397e-01
-7.830621e-01
-8.929890e-01
-9.755293e-01
-1.025506e+00
-1.039430e+00
-1.015831e+00
-9.554167e-01
-8.610377e-01
-7.374702e-01
-5.910386e-01
-4.291257e-01
-2.596229e-01
-9.037907e-02
7.129789e-02
2.190452e-01
3.477301e-01
4.536109e-01
5.343880e-01
5.891643e-01
6.183437e-01
6.234873e-01
6.071445e-01
5.726689e-01
5.240237e-01
4.655830e-01
4.019309e-01
3.376685e-01
2.772360e-01
2.247614e-01
1.839396e-01
1.579458e-01
1.493783e-01
1.602209e-01
1.918163e-01
2.448403e-01
3.192712e-01
4.143514e-01
5.285447e-01
6.594931e-01
8.039880e-01
9.579733e-01
1.116602e+00
1.274366e+00
1.425311e+00
1.563332e+00
1.682526e+00
1.777574e+00
1.844104e+00
1.879007e+00
1.880662e+00
1.849059e+00
1.785820e+00
1.694108e+00
1.578446e+00
1.444460e+00
1.298578e+00
1.147694e+00
9.988490e-01
8.589159e-01
7.343289e-01
6.308360e-01
5.532808e-01
5.054039e-01
4.896612e-01
5.070571e-01
5.569987e-01
6.371795e-01
7.435089e-01
8.701074e-01
1.009392e+00
1.152271e+00
1.288474e+00
1.407005e+00
1.496723e+00
1.547018e+00
1.548525e+00
1.493836e+00
1.378130e+00
1.199677e+00
9.601507e-01
6.647235e-01
3.219254e-01
-5.673260e-02
-4.573528e-01
-8.644293e-01
-1.261762e+00
-1.633449e+00
-1.964879e+00
-2.243650e+00
-2.460334e+00
-2.609010e+00
-2.687519e+00
-2.697410e+00
-2.643594e+00
-2.533738e+00
-2.377491e+00
-2.185623e+00
-1.969173e+00
-1.738709e+00
-1.503742e+00
-1.272346e+00
-1.050981e+00
-8.445024e-01
-6.563128e-01
-4.886011e-01
-3.426149e-01
-2.189116e-01
-1.175492e-01
-3.819461e-02
1.985142e-02
5.769873e-02
7.694956e-02
7.978093e-02
6.898862e-02
4.796026e-02
2.055669e-02
-9.102897e-03
-3.693789e-02
-5.925357e-02
-7.309545e-02
-7.656238e-02
-6.903479e-02
-5.128513e-02
-2.545369e-02
5.110757e-03
3.613108e-02
6.277756e-02
8.010712e-02
8.353068e-02
6.927216e-02
3.478286e-02
-2.092400e-02
-9.705028e-02
-1.909276e-01
-2.980857e-01
-4.124788e-01
-5.268589e-01
-6.332692e-01
-7.236215e-01
-7.903085e-01
-8.268031e-01
-8.281952e-01
-7.916267e-01
-7.165857e-01
-6.050323e-01
-4.613345e-01
-2.920021e-01
-1.052286e-01
8.973189e-02
2.832987e-01
4.663359e-01
6.308783e-01
7.707305e-01
8.818783e-01
9.626731e-01
1.013783e+00
1.037930e+00
1.039454e+00
1.023765e+00
9.967384e-01
9.641407e-01
9.311141e-01
9.017853e-01
8.790109e-01
8.642722e-01
8.577112e-01
8.582925e-01
8.640669e-01
8.725082e-01
8.808938e-01
8.866921e-01
8.879208e-01
8.834363e-01
8.731217e-01
8.579481e-01
8.398995e-01
8.217703e-01
8.068591e-01
7.985934e-01
8.001283e-01
8.139587e-01
8.415891e-01
8.832940e-01
9.380014e-01
1.003316e+00
1.075684e+00
1.150695e+00
1.223467e+00
1.289094e+00
1.343088e+00
1.381769e+00
1.402557e+00
1.404149e+00
1.386550e+00
1.351002e+00
1.299801e+00
1.236073e+00
1.163530e+00
1.086243e+00
1.008453e+00
9.344263e-01
8.683392e-01
8.141822e-01
7.756560e-01
7.560466e-01
7.580707e-01
7.836916e-01
8.339179e-01
9.086004e-01
1.006253e+00
1.123918e+00
1.257108e+00
1.399838e+00
1.544771e+00
1.683487e+00
1.806874e+00
1.905634e+00
1.970872e+00
1.994738e+00
1.971063e+00
1.895929e+00
1.768125e+00
1.589417e+00
1.364618e+00
1.101425e+00
8.100341e-01
5.025528e-01
1.922545e-01
-1.072672e-01
-3.829807e-01
-6.232697e-01
-8.186950e-01
-9.626162e-01
-1.051630e+00
-1.085800e+00
-1.068664e+00
-1.007012e+00
-9.104419e-01
-7.907151e-01
-6.609487e-01
-5.346946e-01
-4.249787e-01
-3.433776e-01
-2.992100e-01
-2.989103e-01
-3.456295e-01
-4.390872e-01
-5.756701e-01
-7.487584e-01
-9.492417e-01
-1.166182e+00
-1.387570e+00
-1.601121e+00
-1.795057e+00
-1.958803e+00
-2.083575e+00
-2.162790e+00
-2.192297e+00
-2.170412e+00
-2.097792e+00
-1.977163e+00
-1.812948e+00
-1.610846e+00
-1.377397e+00
-1.119560e+00
-8.443530e-01
-5.585485e-01
-2.684472e-01
2.027293e-02
3.026457e-01
5.744549e-01
8.322432e-01
1.073306e+00
1.295677e+00
1.498109e+00
1.680030e+00
1.841465e+00
1.982925e+00
2.105246e+00
2.209435e+00
2.296506e+00
2.367384e+00
2.422847e+00
2.463544e+00
2.490053e+00
2.502948e+00
2.502845e+00
2.490378e+00
2.466119e+00
2.430410e+00
2.383159e+00
2.323632e+00
2.250286e+00
2.160697e+00
2.051608e+00
1.919133e+00
1.759104e+00
1.567547e+00
1.341248e+00
1.078361e+00
7.789769e-01
4.455969e-01
8.343199e-02
-2.995370e-01
-6.927707e-01
-1.083663e+00
-1.458282e+00
-1.802283e+00
-2.101905e+00
-2.344937e+00
-2.521551e+00
-2.624917e+00
-2.651574e+00
-2.601535e+00
-2.478157e+00
-2.287837e+00
-2.039566e+00
-1.744416e+00
-1.414977e+00
-1.064776e+00
-7.076849e-01
-3.573265e-01
-2.649422e-02
2.733958e-01
5.327826e-01
7.443330e-01
9.031757e-01
1.006979e+00
1.055872e+00
1.052235e+00
1.000388e+00
9.062427e-01
7.769496e-01
6.205809e-01
4.458673e-01
2.619828e-01
7.835701e-02
-9.551407e-02
-2.502914e-01
-3.770746e-01
-4.677526e-01
-5.154133e-01
-5.147840e-01
-4.626539e-01
-3.582208e-01
-2.033043e-01
-2.379398e-03
2.375925e-01
5.075316e-01
7.967727e-01
1.093708e+00
1.386473e+00
1.663609e+00
1.914639e+00
2.130541e+00
2.304078e+00
2.429997e+00
2.505121e+00
2.528325e+00
2.500445e+00
2.424117e+00
2.303579e+00
2.144427e+00
1.953359e+00
1.737891e+00
1.506062e+00
1.266112e+00
1.026148e+00
7.937962e-01
5.758557e-01
3.779786e-01
2.044103e-01
5.782341e-02
-6.072557e-02
-1.517026e-01
-2.168754e-01
-2.589927e-01
-2.814096e-01
-2.877051e-01
-2.813401e-01
-2.653843e-01
-2.423304e-01
-2.139941e-01
-1.814923e-01
-1.452845e-01
-1.052691e-01
-6.092777e-02
-1.151972e-02
4.367645e-02
1.050803e-01
1.725098e-01
2.449024e-01
3.201057e-01
3.947887e-01
4.645089e-01
5.239505e-01
5.673153e-01
5.888270e-01
5.832849e-01
5.465989e-01
4.762393e-01
3.715486e-01
2.338807e-01
6.655776e-02
-1.253459e-01
-3.353640e-01
-5.560965e-01
-7.797145e-01
-9.984536e-01
-1.205044e+00
-1.393036e+00
-1.557003e+00
-1.692614e+00
-1.796606e+00
-1.866685e+00
-1.901398e+00
-1.900020e+00
-1.862475e+00
-1.789303e+00
-1.681669e+00
-1.541396e+00
-1.370997e+00
-1.173686e+00
-9.533586e-01
-7.145322e-01
-4.622583e-01
-2.020163e-01
6.039915e-02
3.189925e-01
5.676838e-01
8.004362e-01
1.011405e+00
1.195121e+00
1.346706e+00
1.462121e+00
1.538410e+00
1.573919e+00
1.568452e+00
1.523331e+00
1.441344e+00
1.326586e+00
1.184212e+00
1.020126e+00
8.406640e-01
6.522995e-01
4.614099e-01
2.741196e-01
9.622159e-02
-6.684300e-02
-2.099785e-01
-3.284408e-01
-4.178892e-01
-4.745045e-01
-4.951767e-01
-4.777508e-01
-4.213055e-01
-3.264334e-01
-1.954901e-01
-3.278070e-02
1.553483e-01
3.605404e-01
5.726121e-01
7.799068e-01
9.698235e-01
1.129499e+00
1.246598e+00
1.310147e+00
1.311334e+00
1.244192e+00
1.106118e+00
8.981653e-01
6.251041e-01
2.952515e-01
-7.991258e-02
-4.863035e-01
-9.079285e-01
-1.327680e+00
-1.728184e+00
-2.092667e+00
-2.405793e+00
-2.654428e+00
-2.828292e+00
-2.920460e+00
-2.927684e+00
-2.850532e+00
-2.693343e+00
-2.464012e+00
-2.173611e+00
-1.835880e+00
-1.466597e+00
-1.082848e+00
-7.022361e-01
-3.420561e-01
-1.847740e-02
2.542242e-01
4.643472e-01
6.033230e-01
6.661221e-01
6.514828e-01
5.619414e-01
4.036546e-01
1.860109e-01
-7.895258e-02
-3.773001e-01
-6.940652e-01
-1.014176e+00
-1.323363e+00
-1.608974e+00
-1.860625e+00
-2.070630e+00
-2.234183e+00
-2.349292e+00
-2.416488e+00
-2.438357e+00
-2.418967e+00
-2.363249e+00
-2.276416e+00
-2.163456e+00
-2.028767e+00
-1.875943e+00
-1.707727e+00
-1.526120e+00
-1.332596e+00
-1.128395e+00
-9.148396e-01
-6.936092e-01
-4.669483e-01
-2.377692e-01
-9.643296e-03
2.133145e-01
4.266460e-01
6.258027e-01
8.064159e-01
9.645428e-01
1.096858e+00
1.200760e+00
1.274392e+00
1.316569e+00
1.326655e+00
1.304412e+00
1.249883e+00
1.163341e+00
1.045335e+00
8.968369e-01
7.194637e-01
5.157409e-01
2.893359e-01
4.521015e-02
-2.103627e-01
-4.699353e-01
-7.251804e-01
-9.673112e-01
-1.187584e+00
-1.377833e+00
-1.530982e+00
-1.641499e+00
-1.705743e+00
-1.722199e+00
-1.691563e+00
-1.616699e+00
-1.502450e+00
-1.355357e+00
-1.183275e+00
-9.949491e-01
-7.995527e-01
-6.062371e-01
-4.237009e-01
-2.598063e-01
-1.212566e-01
-1.334901e-02
6.019217e-02
9.729781e-02
9.755496e-02
6.213244e-02
-6.361102e-03
-1.040780e-01
-2.261833e-01
-3.671473e-01
-5.210661e-01
-6.819873e-01
-8.442165e-01
-1.002572e+00
-1.152563e+00
-1.290475e+00
-1.413362e+00
-1.518959e+00
-1.605551e+00
-1.671833e+00
-1.716803e+00
-1.739719e+00
-1.740126e+00
-1.717942e+00
-1.673590e+00
-1.608112e+00
-1.523252e+00
-1.421464e+00
-1.305832e+00
-1.179924e+00
-1.047576e+00
-9.126599e-01
-7.788391e-01
-6.493377e-01
-5.267389e-01
-4.128095e-01
-3.083613e-01
-2.131547e-01
-1.258614e-01
-4.409773e-02
3.545457e-02
1.168387e-01
2.045279e-01
3.030631e-01
4.166505e-01
5.487500e-01
7.016895e-01
8.763407e-01
1.071884e+00
1.285689e+00
1.513314e+00
1.748641e+00
1.984107e+00
2.211046e+00
2.420080e+00
2.601568e+00
2.746075e+00
2.844838e+00
2.890242e+00
2.876266e+00
2.798897e+00
2.656491e+00
2.450054e+00
2.183397e+00
1.863155e+00
1.498627e+00
1.101435e+00
6.850056e-01
2.639029e-01
-1.469501e-01
-5.330995e-01
-8.813829e-01
-1.180684e+00
-1.422571e+00
-1.601770e+00
-1.716459e+00
-1.768344e+00
-1.762529e+00
-1.707162e+00
-1.612893e+00
-1.492145e+00
-1.358264e+00
-1.224592e+00
-1.103538e+00
-1.005735e+00
-9.393473e-01
-9.096138e-01
-9.186509e-01
-9.655468e-01
-1.046723e+00
-1.156518e+00
-1.287922e+00
-1.433373e+00
-1.585522e+00
-1.737882e+00
-1.885297e+00
-2.024183e+00
-2.152535e+00
-2.269712e+00
-2.376057e+00
-2.472395e+00
-2.559495e+00
-2.637558e+00
-2.705790e+00
-2.762104e+00
-2.802983e+00
-2.823530e+00
-2.817700e+00
-2.778714e+00
-2.699628e+00
-2.574023e+00
-2.396760e+00
-2.164735e+00
-1.877562e+00
-1.538093e+00
-1.152735e+00
-7.314869e-01
-2.877009e-01
1.624521e-01
6.007645e-01
1.007980e+00
1.364921e+00
1.653683e+00
1.858811e+00
1.968393e+00
1.974979e+00
1.876262e+00
1.675471e+00
1.381411e+00
1.008143e+00
5.743043e-01
1.021042e-01
-3.839457e-01
-8.584785e-01
-1.296797e+00
-1.676370e+00
-1.978202e+00
-2.187978e+00
-2.296906e+00
-2.302221e+00
-2.207292e+00
-2.021365e+00
-1.758924e+00
-1.438749e+00
-1.082703e+00
-7.143521e-01
-3.574804e-01
-3.460794e-02
2.344028e-01
4.335611e-01
5.516954e-01
5.830643e-01
5.275762e-01
3.905967e-01
1.823560e-01
-8.298972e-02
-3.885544e-01
-7.160640e-01
-1.047225e+00
-1.365005e+00
-1.654742e+00
-1.904995e+00
-2.108122e+00
-2.260524e+00
-2.362588e+00
-2.418320e+00
-2.434713e+00
-2.420914e+00
-2.387250e+00
-2.344204e+00
-2.301435e+00
-2.266908e+00
-2.246218e+00
-2.242157e+00
-2.254553e+00
-2.280393e+00
-2.314222e+00
-2.348769e+00
-2.375762e+00
-2.386839e+00
-2.374464e+00
-2.332772e+00
-2.258232e+00
-2.150058e+00
-2.010338e+00
-1.843844e+00
-1.657570e+00
-1.460041e+00
-1.260475e+00
-1.067912e+00
-8.903917e-01
-7.342675e-01
-6.037366e-01
-5.006024e-01
-4.242809e-01
-3.720227e-01
-3.393014e-01
-3.203091e-01
-3.084973e-01
-2.971079e-01
-2.796550e-01
-2.503328e-01
-2.043406e-01
-1.381256e-01
-4.955032e-02
6.200818e-02
1.956257e-01
3.488641e-01
5.178714e-01
6.975436e-01
8.817401e-01
1.063539e+00
1.235515e+00
1.390044e+00
1.519604e+00
1.617105e+00
1.676219e+00
1.691722e+00
1.659826e+00
1.578484e+00
1.447647e+00
1.269436e+00
1.048224e+00
7.905976e-01
5.051965e-01
2.024258e-01
-1.059588e-01
-4.073804e-01
-6.890633e-01
-9.387146e-01
-1.145222e+00
-1.299313e+00
-1.394126e+00
-1.425639e+00
-1.392925e+00
-1.298226e+00
-1.146832e+00
-9.467990e-01
-7.085227e-01
-4.442104e-01
-1.672712e-01
1.083381e-01
3.687848e-01
6.010159e-01
7.933678e-01
9.360954e-01
1.021798e+00
1.045716e+00
1.005901e+00
9.032269e-01
7.412773e-01
5.260867e-01
2.657671e-01
-2.996550e-02
-3.503338e-01
-6.840751e-01
-1.020005e+00
-1.347528e+00
-1.657050e+00
-1.940268e+00
-2.190337e+00
-2.401907e+00
-2.571075e+00
-2.695277e+00
-2.773170e+00
-2.804533e+00
-2.790196e+00
-2.732014e+00
-2.632870e+00
-2.496685e+00
-2.328418e+00
-2.134030e+00
-1.920390e+00
-1.695121e+00
-1.466351e+00
-1.242407e+00
-1.031446e+00
-8.410615e-01
-6.779013e-01
-5.473350e-01
-4.531970e-01
-3.976332e-01
-3.810560e-01
-4.022063e-01
-4.583086e-01
-5.452984e-01
-6.580979e-01
-7.909105e-01
-9.375111e-01
-1.091509e+00
-1.246569e+00
-1.396570e+00
-1.535710e+00
-1.658542e+00
-1.759975e+00
-1.835241e+00
-1.879897e+00
-1.889862e+00
-1.861547e+00
-1.792079e+00
-1.679617e+00
-1.523723e+00
-1.325739e+00
-1.089132e+00
-8.197166e-01
-5.257425e-01
-2.177790e-01
9.160710e-02
3.883891e-01
6.578099e-01
8.852563e-01
1.057212e+00
1.162204e+00
1.191659e+00
1.140586e+00
1.008024e+00
7.972170e-01
5.154993e-01
1.739047e-01
-2.134628e-01
-6.302482e-01
-1.058787e+00
-1.481101e+00
-1.879874e+00
-2.239347e+00
-2.546081e+00
-2.789551e+00
-2.962547e+00
-3.061383e+00
-3.085899e+00
-3.039300e+00
-2.927811e+00
-2.760208e+00
-2.547225e+00
-2.300885e+00
-2.033778e+00
-1.758336e+00
-1.486126e+00
-1.227230e+00
-9.897364e-01
-7.793891e-01
-5.994395e-01
-4.507071e-01
-3.318490e-01
-2.398056e-01
-1.703694e-01
-1.188065e-01
-8.045884e-02
-5.125853e-02
-2.810725e-02
-9.094280e-03
6.446961e-03
1.802602e-02
2.419746e-02
2.284658e-02
1.152928e-02
-1.216092e-02
-5.022468e-02
-1.039159e-01
-1.734584e-01
-2.578507e-01
-3.547850e-01
-4.606987e-01
-5.709605e-01
-6.801815e-01
-7.826230e-01
-8.726585e-01
-9.452389e-01
-9.963074e-01
-1.023114e+00
-1.024403e+00
-1.000453e+00
-9.529909e-01
-8.850080e-01
-8.005111e-01
-7.042500e-01
-6.014391e-01
-4.974821e-01
-3.976946e-01
-3.070179e-01
-2.297267e-01
-1.691474e-01
-1.274160e-01
-1.053093e-01
-1.021800e-01
-1.160066e-01
-1.435534e-01
-1.806192e-01
-2.223431e-01
-2.635365e-01
-2.990142e-01
-3.239049e-01
-3.339267e-01
-3.256176e-01
-2.965122e-01
-2.452563e-01
-1.716512e-01
-7.662416e-02
3.787283e-02
1.690263e-01
3.133659e-01
4.669864e-01
6.257605e-01
7.855207e-01
9.421967e-01
1.091911e+00
1.231046e+00
1.356301e+00
1.464772e+00
1.554053e+00
1.622373e+00
1.668749e+00
1.693117e+00
1.696425e+00
1.680651e+00
1.648726e+00
1.604379e+00
1.551903e+00
1.495888e+00
1.440933e+00
1.391370e+00
1.351020e+00
1.322976e+00
1.309430e+00
1.311539e+00
1.329347e+00
1.361763e+00
1.406615e+00
1.460783e+00
1.520396e+00
1.581099e+00
1.638346e+00
1.687707e+00
1.725158e+00
1.747328e+00
1.751716e+00
1.736838e+00
1.702329e+00
1.648984e+00
1.578728e+00
1.494527e+00
1.400218e+00
1.300288e+00
1.199607e+00
1.103143e+00
1.015687e+00
9.415991e-01
8.846042e-01
8.476233e-01
8.326509e-01
8.406705e-01
8.716157e-01
9.243855e-01
9.969296e-01
1.086411e+00
1.189439e+00
1.302356e+00
1.421517e+00
1.543540e+00
1.665452e+00
1.784729e+00
1.899215e+00
2.006959e+00
2.106004e+00
2.194212e+00
2.269146e+00
2.328069e+00
2.368033e+00
2.386079e+00
2.379472e+00
2.345964e+00
2.284023e+00
2.193022e+00
2.073367e+00
1.926573e+00
1.755294e+00
1.563323e+00
1.355550e+00
1.137872e+00
9.170319e-01
7.003720e-01
4.954859e-01
3.097768e-01
1.499521e-01
2.150394e-02
-7.176361e-02
-1.280993e-01
-1.480104e-01
-1.342800e-01
-9.179333e-02
-2.719299e-02
5.159398e-02
1.359084e-01
2.169392e-01
2.862882e-01
3.364870e-01
3.614422e-01
3.567925e-01
3.201643e-01
2.513108e-01
1.521223e-01
2.649770e-02
-1.199225e-01
-2.801487e-01
-4.463333e-01
-6.103190e-01
-7.641990e-01
-9.008375e-01
-1.014310e+00
-1.100230e+00
-1.155940e+00
-1.180570e+00
-1.174962e+00
-1.141483e+00
-1.083757e+00
-1.006338e+00
-9.143658e-01
-8.132291e-01
-7.082599e-01
-6.044763e-01
-5.063787e-01
-4.177964e-01
-3.417786e-01
-2.805227e-01
-2.353370e-01
-2.066360e-01
-1.939729e-01
-1.961122e-01
-2.111445e-01
-2.366393e-01
-2.698257e-01
-3.077836e-01
-3.476297e-01
-3.866837e-01
-4.226086e-01
-4.535231e-01
-4.780901e-01
-4.955812e-01
-5.059107e-01
-5.096333e-01
-5.078935e-01
-5.023219e-01
-4.948836e-01
-4.876925e-01
-4.828173e-01
-4.821079e-01
-4.870678e-01
-4.987822e-01
-5.178994e-01
-5.446445e-01
-5.788390e-01
-6.199009e-01
-6.668139e-01
-7.180678e-01
-7.715941e-01
-8.247248e-01
-8.742092e-01
-9.163085e-01
-9.469769e-01
-9.621145e-01
-9.578677e-01
-9.309443e-01
-8.789082e-01
-8.004249e-01
-6.954316e-01
-5.652141e-01
-4.123752e-01
-2.406901e-01
-5.485388e-02
1.398618e-01
3.380070e-01
5.343602e-01
7.242872e-01
9.039936e-01
1.070628e+00
1.222218e+00
1.357442e+00
1.475306e+00
1.574770e+00
1.654430e+00
1.712323e+00
1.745915e+00
1.752294e+00
1.728543e+00
1.672255e+00
1.582096e+00
1.458332e+00
1.303224e+00
1.121219e+00
9.188907e-01
7.046238e-01
4.880611e-01
2.793911e-01
8.855654e-02
-7.551417e-02
-2.055578e-01
-2.964392e-01
-3.453853e-01
-3.519891e-01
-3.180136e-01
-2.470513e-01
-1.441038e-01
-1.514020e-02
1.333167e-01
2.945520e-01
4.619554e-01
6.292570e-01
7.907090e-01
9.412213e-01
1.076455e+00
1.192876e+00
1.287783e+00
1.359299e+00
1.406358e+00
1.428688e+00
1.426787e+00
1.401905e+00
1.356003e+00
1.291679e+00
1.212061e+00
1.120642e+00
1.021097e+00
9.170856e-01
8.120870e-01
7.092910e-01
6.115563e-01
5.214371e-01
4.412559e-01
3.731917e-01
3.193451e-01
2.817485e-01
2.622999e-01
2.626179e-01
2.838355e-01
3.263668e-01
3.896950e-01
4.722290e-01
5.712720e-01
6.831202e-01
8.032898e-01
9.268399e-01
1.048744e+00
1.164254e+00
1.269196e+00
1.360172e+00
1.434638e+00
1.490873e+00
1.527872e+00
1.545197e+00
1.542840e+00
1.521134e+00
1.480745e+00
1.422747e+00
1.348773e+00
1.261211e+00
1.163387e+00
1.059697e+00
9.556139e-01
8.575647e-01
7.726304e-01
7.081076e-01
6.709568e-01
6.672011e-01
7.013440e-01
7.758752e-01
8.909167e-01
1.044047e+00
1.230314e+00
1.442427e+00
1.671114e+00
1.905597e+00
2.134158e+00
2.344759e+00
2.525679e+00
2.666139e+00
2.756888e+00
2.790733e+00
2.762966e+00
2.671677e+00
2.517923e+00
2.305723e+00
2.041898e+00
1.735734e+00
1.398500e+00
1.042852e+00
6.821401e-01
3.296847e-01
-1.964200e-03
-3.017168e-01
-5.605482e-01
-7.719700e-01
-9.323340e-01
-1.040946e+00
-1.099983e+00
-1.114235e+00
-1.090681e+00
-1.037959e+00
-9.657410e-01
-8.840898e-01
-8.028034e-01
-7.308153e-01
-6.756798e-01
-6.431844e-01
-6.371191e-01
-6.592189e-01
-7.092803e-01
-7.854323e-01
-8.845255e-01
-1.002587e+00
-1.135286e+00
-1.278347e+00
-1.427877e+00
-1.580567e+00
-1.733766e+00
-1.885438e+00
-2.034018e+00
-2.178210e+00
-2.316752e+00
-2.448198e+00
-2.570741e+00
-2.682123e+00
-2.779646e+00
-2.860290e+00
-2.920931e+00
-2.958628e+00
-2.970928e+00
-2.956131e+00
-2.913476e+00
-2.843216e+00
-2.746564e+00
-2.625542e+00
-2.482757e+00
-2.321143e+00
-2.143739e+00
-1.953505e+00
-1.753237e+00
-1.545550e+00
-1.332939e+00
-1.117870e+00
-9.028656e-01
-6.905700e-01
-4.837575e-01
-2.852950e-01
-9.805955e-02
7.517985e-02
2.319051e-01
3.700125e-01
4.879886e-01
5.850881e-01
6.614943e-01
7.184375e-01
7.582432e-01
7.842862e-01
8.008340e-01
8.127764e-01
8.252504e-01
8.431848e-01
8.708046e-01
9.111445e-01
9.656251e-01
1.033747e+00
1.112941e+00
1.198615e+00
1.284385e+00
1.362503e+00
1.424446e+00
1.461605e+00
1.466040e+00
1.431209e+00
1.352617e+00
1.228312e+00
1.059171e+00
8.489568e-01
6.041260e-01
3.334075e-01
4.719722e-02
-2.431771e-01
-5.262496e-01
-7.911996e-01
-1.028559e+00
-1.230796e+00
-1.392728e+00
-1.511765e+00
-1.587959e+00
-1.623881e+00
-1.624345e+00
-1.596000e+00
-1.546818e+00
-1.485511e+00
-1.420897e+00
-1.361255e+00
-1.313694e+00
-1.283560e+00
-1.273940e+00
-1.285283e+00
-1.315200e+00
-1.358473e+00
-1.407310e+00
-1.451847e+00
-1.480889e+00
-1.482828e+00
-1.446671e+00
-1.363060e+00
-1.225192e+00
-1.029527e+00
-7.762191e-01
-4.692209e-01
-1.160749e-01
2.725832e-01
6.837468e-01
1.102906e+00
1.514977e+00
1.905210e+00
2.260001e+00
2.567542e+00
2.818273e+00
3.005115e+00
3.123489e+00
3.171144e+00
3.147861e+00
3.055085e+00
2.895561e+00
2.673039e+00
2.392078e+00
2.057985e+00
1.676868e+00
1.255780e+00
8.028969e-01
3.276701e-01
-1.590918e-01
-6.452672e-01
-1.117611e+00
-1.562099e+00
-1.964419e+00
-2.310582e+00
-2.587619e+00
-2.784313e+00
-2.891912e+00
-2.904761e+00
-2.820792e+00
-2.641824e+00
-2.373634e+00
-2.025784e+00
-1.611210e+00
-1.145595e+00
-6.465794e-01
-1.328618e-01
3.767558e-01
8.643042e-01
1.313517e+00
1.710583e+00
2.044731e+00
2.308629e+00
2.498557e+00
2.614368e+00
2.659228e+00
2.639176e+00
2.562531e+00
2.439216e+00
2.280028e+00
2.095919e+00
1.897317e+00
1.693525e+00
1.492226e+00
1.299109e+00
1.117664e+00
9.491445e-01
7.927306e-01
6.458812e-01
5.048485e-01
3.653098e-01
2.230463e-01
7.459665e-02
-8.219453e-02
-2.477976e-01
-4.208382e-01
-5.981805e-01
-7.752467e-01
-9.465354e-01
-1.106266e+00
-1.249059e+00
-1.370543e+00
-1.467803e+00
-1.539602e+00
-1.586349e+00
-1.609849e+00
-1.612880e+00
-1.598695e+00
-1.570520e+00
-1.531136e+00
-1.482577e+00
-1.425975e+00
-1.361537e+00
-1.288638e+00
-1.205994e+00
-1.111886e+00
-1.004401e+00
-8.816753e-01
-7.421233e-01
-5.846448e-01
-4.088046e-01
-2.149821e-01
-4.485393e-03
2.203762e-01
4.562670e-01
6.988531e-01
9.428876e-01
1.182357e+00
1.410690e+00
1.621025e+00
1.806536e+00
1.960807e+00
2.078242e+00
2.154490e+00
2.186846e+00
2.174604e+00
2.119309e+00
2.024871e+00
1.897517e+00
1.745547e+00
1.578909e+00
1.408594e+00
1.245903e+00
1.101628e+00
9.852179e-01
9.040045e-01
8.625691e-01
8.623156e-01
9.013073e-01
9.743963e-01
1.073637e+00
1.188948e+00
1.308935e+00
1.421812e+00
1.516287e+00
1.582363e+00
1.611964e+00
1.599372e+00
1.541447e+00
1.437667e+00
1.290000e+00
1.102667e+00
8.818182e-01
6.351706e-01
3.716174e-01
1.008328e-01
-1.671261e-01
-4.222164e-01
-6.548067e-01
-8.560690e-01
-1.018361e+00
-1.135585e+00
-1.203505e+00
-1.220007e+00
-1.185273e+00
-1.101848e+00
-9.745812e-01
-8.104307e-01
-6.181282e-01
-4.077101e-01
-1.899393e-01
2.435417e-02
2.249666e-01
4.029931e-01
5.514163e-01
6.655487e-01
7.432786e-01
7.850876e-01
7.938368e-01
7.743454e-01
7.328105e-01
6.761323e-01
6.112143e-01
5.443019e-01
4.804158e-01
4.229238e-01
3.732846e-01
3.309823e-01
2.936562e-01
2.574129e-01
2.172918e-01
1.678361e-01
1.037145e-01
2.032679e-02
-8.566274e-02
-2.159124e-01
-3.701398e-01
-5.460200e-01
-7.392389e-01
-9.436879e-01
-1.151774e+00
-1.354826e+00
-1.543566e+00
-1.708644e+00
-1.841201e+00
-1.933445e+00
-1.979227e+00
-1.974567e+00
-1.918098e+00
-1.811379e+00
-1.659026e+00
-1.468619e+00
-1.250360e+00
-1.016476e+00
-7.804023e-01
-5.557992e-01
-3.555098e-01
-1.905574e-01
-6.929919e-02
3.170281e-03
2.530385e-02
-9.464306e-04
-7.048995e-02
-1.757127e-01
-3.072626e-01
-4.549077e-01
-6.083700e-01
-7.580536e-01
-8.956080e-01
-1.014299e+00
-1.109185e+00
-1.177122e+00
-1.216637e+00
-1.227708e+00
-1.211486e+00
-1.170001e+00
-1.105861e+00
-1.021971e+00
-9.212880e-01
-8.066322e-01
-6.805611e-01
-5.453252e-01
-4.028976e-01
-2.550655e-01
-1.035594e-01
4.981391e-02
2.030663e-01
3.539780e-01
5.001160e-01
6.389210e-01
7.678506e-01
8.845591e-01
9.870887e-01
1.074049e+00
1.144759e+00
1.199339e+00
1.238719e+00
1.264566e+00
1.279125e+00
1.284970e+00
1.284710e+00
1.280670e+00
1.274608e+00
1.267481e+00
1.259334e+00
1.249279e+00
1.235602e+00
1.215961e+00
1.187648e+00
1.147897e+00
1.094204e+00
1.024648e+00
9.381818e-01
8.348967e-01
7.162132e-01
5.849940e-01
4.455399e-01
3.034518e-01
1.653514e-01
3.847778e-02
-6.980710e-02
-1.525518e-01
-2.037323e-01
-2.187004e-01
-1.945219e-01
-1.301813e-01
-2.664702e-02
1.131931e-01
2.847043e-01
4.817545e-01
6.970113e-01
9.222559e-01
1.148692e+00
1.367237e+00
1.568784e+00
1.744444e+00
1.885772e+00
1.984982e+00
2.035166e+00
2.030530e+00
1.966635e+00
1.840660e+00
1.651649e+00
1.400742e+00
1.091353e+00
7.292703e-01
3.226523e-01
-1.181122e-01
-5.806828e-01
-1.051192e+00
-1.514800e+00
-1.956340e+00
-2.361015e+00
-2.715094e+00
-3.006541e+00
-3.225562e+00
-3.365027e+00
-3.420764e+00
-3.391738e+00
-3.280104e+00
-3.091149e+00
-2.833120e+00
-2.516925e+00
-2.155706e+00
-1.764293e+00
-1.358532e+00
-9.545411e-01
-5.679197e-01
-2.129762e-01
9.796149e-02
3.550968e-01
5.515327e-01
6.834330e-01
7.499797e-01
7.531504e-01
6.973571e-01
5.889970e-01
4.359626e-01
2.471509e-01
3.199812e-02
-1.999480e-01
-4.394111e-01
-6.777212e-01
-9.070967e-01
-1.120861e+00
-1.313587e+00
-1.481154e+00
-1.620726e+00
-1.730650e+00
-1.810296e+00
-1.859858e+00
-1.880138e+00
-1.872342e+00
-1.837895e+00
-1.778304e+00
-1.695068e+00
-1.589655e+00
-1.463508e+00
-1.318098e+00
-1.154975e+00
-9.758034e-01
-7.823782e-01
-5.766067e-01
-3.604841e-01
-1.360846e-01
9.440449e-02
3.285832e-01
5.636733e-01
7.963088e-01
1.022329e+00
1.236634e+00
1.433178e+00
1.605124e+00
1.745212e+00
1.846278e+00
1.901900e+00
1.907067e+00
1.858787e+00
1.756561e+00
1.602655e+00
1.402157e+00
1.162811e+00
8.946522e-01
6.094693e-01
3.201419e-01
3.988118e-02
-2.185774e-01
-4.437857e-01
-6.263455e-01
-7.595652e-01
-8.399536e-01
-8.675026e-01
-8.457214e-01
-7.814088e-01
-6.841722e-01
-5.657298e-01
-4.390519e-01
-3.174173e-01
-2.134679e-01
-1.383414e-01
-1.009550e-01
-1.074846e-01
-1.610654e-01
-2.617074e-01
-4.064037e-01
-5.893988e-01
-8.025833e-01
-1.035989e+00
-1.278364e+00
-1.517811e+00
-1.742475e+00
-1.941243e+00
-2.104420e+00
-2.224331e+00
-2.295777e+00
-2.316320e+00
-2.286343e+00
-2.208898e+00
-2.089364e+00
-1.934954e+00
-1.754150e+00
-1.556105e+00
-1.350089e+00
-1.144990e+00
-9.489007e-01
-7.687873e-01
-6.102193e-01
-4.771701e-01
-3.718757e-01
-2.947640e-01
-2.444631e-01
-2.179006e-01
-2.104985e-01
-2.164633e-01
-2.291582e-01
-2.415397e-01
-2.466328e-01
-2.380134e-01
-2.102642e-01
-1.593695e-01
-8.301307e-02
1.924855e-02
1.459585e-01
2.938809e-01
4.582587e-01
6.331819e-01
8.120240e-01
9.879039e-01
1.154129e+00
1.304584e+00
1.434037e+00
1.538351e+00
1.614604e+00
1.661106e+00
1.677348e+00
1.663883e+00
1.622161e+00
1.554332e+00
1.463061e+00
1.351348e+00
1.222406e+00
1.079590e+00
9.264014e-01
7.665403e-01
6.039977e-01
4.431428e-01
2.887743e-01
1.460991e-01
2.061869e-02
-8.208515e-02
-1.566551e-01
-1.983301e-01
-2.033490e-01
-1.693448e-01
-9.568662e-02
1.627052e-02
1.630605e-01
3.391274e-01
5.370065e-01
7.476634e-01
9.609795e-01
1.166353e+00
1.353372e+00
1.512504e+00
1.635735e+00
1.717105e+00
1.753085e+00
1.742760e+00
1.687829e+00
1.592417e+00
1.462746e+00
1.306689e+00
1.133259e+00
9.520396e-01
7.726014e-01
6.039100e-01
4.537674e-01
3.283171e-01
2.316564e-01
1.655973e-01
1.296056e-01
1.209327e-01
1.349334e-01
1.655452e-01
2.058852e-01
2.489097e-01
2.880717e-01
3.179079e-01
3.344954e-01
3.357310e-01
3.214085e-01
2.930966e-01
2.538448e-01
2.077655e-01
1.595482e-01
1.139625e-01
7.540117e-02
4.749901e-02
3.285377e-02
3.286320e-02
4.768217e-02
7.629505e-02
1.166900e-01
1.661135e-01
2.213760e-01
2.791761e-01
3.364064e-01
3.904059e-01
4.391282e-01
4.812053e-01
5.159019e-01
5.429758e-01
5.624739e-01
5.745067e-01
5.790442e-01
5.757680e-01
5.639988e-01
5.427039e-01
5.105712e-01
4.661282e-01
4.078800e-01
3.344389e-01
2.446283e-01
1.375517e-01
1.263500e-02
-1.303418e-01
-2.912009e-01
-4.692954e-01
-6.634058e-01
-8.716179e-01
-1.091209e+00
-1.318572e+00
-1.549216e+00
-1.777850e+00
-1.998565e+00
-2.205114e+00
-2.391246e+00
-2.551098e+00
-2.679584e+00
-2.772770e+00
-2.828192e+00
-2.845083e+00
-2.824490e+00
-2.769248e+00
-2.683820e+00
-2.573999e+00
-2.446485e+00
-2.308390e+00
-2.166684e+00
-2.027648e+00
-1.896375e+00
-1.776387e+00
-1.669409e+00
-1.575337e+00
-1.492414e+00
-1.417589e+00
-1.347018e+00
-1.276646e+00
-1.202781e+00
-1.122614e+00
-1.034602e+00
-9.386882e-01
-8.363441e-01
-7.304262e-01
-6.248782e-01
-5.243075e-01
-4.334795e-01
-3.567792e-01
-2.976935e-01
-2.583660e-01
-2.392725e-01
-2.390513e-01
-2.545077e-01
-2.807932e-01
-3.117427e-01
-3.403424e-01
-3.592875e-01
-3.615894e-01
-3.411848e-01
-2.935004e-01
-2.159275e-01
-1.081639e-01
2.761224e-02
1.867569e-01
3.623706e-01
5.456900e-01
7.266346e-01
8.944674e-01
1.038524e+00
1.148964e+00
1.217492e+00
1.238015e+00
1.207177e+00
1.124744e+00
9.937837e-01
8.206296e-01
6.146008e-01
3.874940e-01
1.528738e-01
-7.479229e-02
-2.810916e-01
-4.526483e-01
-5.780592e-01
-6.487153e-01
-6.594503e-01
-6.089668e-01
-5.000077e-01
-3.392577e-01
-1.369776e-01
9.361013e-02
3.371460e-01
5.771183e-01
7.969430e-01
9.810649e-01
1.116005e+00
1.191277e+00
1.200112e+00
1.139928e+00
1.012502e+00
8.238310e-01
5.836754e-01
3.048337e-01
2.205612e-03
-3.082651e-01
-6.106711e-01
-8.901531e-01
-1.133767e+00
-1.331158e+00
-1.475019e+00
-1.561323e+00
-1.589359e+00
-1.561566e+00
-1.483208e+00
-1.361915e+00
-1.207111e+00
-1.029389e+00
-8.398388e-01
-6.493907e-01
-4.681938e-01
-3.050579e-01
-1.669900e-01
-5.884316e-02
1.689898e-02
6.018855e-02
7.332031e-02
6.068139e-02
2.835829e-02
-1.637034e-02
-6.561596e-02
-1.114926e-01
-1.467153e-01
-1.651464e-01
-1.622588e-01
-1.354942e-01
-8.449734e-02
-1.121103e-02
8.017992e-02
1.834637e-01
2.907730e-01
3.931009e-01
4.809337e-01
5.449619e-01
5.768190e-01
5.697881e-01
5.194165e-01
4.239810e-01
2.847601e-01
1.060886e-01
-1.048097e-01
-3.381956e-01
-5.823600e-01
-8.242999e-01
-1.050475e+00
-1.247598e+00
-1.403414e+00
-1.507424e+00
-1.551507e+00
-1.530406e+00
-1.442036e+00
-1.287598e+00
-1.071491e+00
-8.010279e-01
-4.860079e-01
-1.381639e-01
2.294470e-01
6.030785e-01
9.689195e-01
1.313689e+00
1.625189e+00
1.892812e+00
2.107976e+00
2.264492e+00
2.358810e+00
2.390131e+00
2.360363e+00
2.273892e+00
2.137211e+00
1.958406e+00
1.746587e+00
1.511296e+00
1.261988e+00
1.007608e+00
7.563080e-01
5.153130e-01
2.908951e-01
8.843348e-02
-8.749429e-02
-2.330294e-01
-3.449876e-01
-4.208668e-01
-4.589070e-01
-4.581892e-01
-4.187558e-01
-3.417323e-01
-2.294294e-01
-8.540308e-02
8.554556e-02
2.774474e-01
4.833282e-01
6.954589e-01
9.056883e-01
1.105839e+00
1.288143e+00
1.445680e+00
1.572779e+00
1.665337e+00
1.721017e+00
1.739298e+00
1.721365e+00
1.669860e+00
1.588522e+00
1.481776e+00
1.354330e+00
1.210817e+00
1.055527e+00
8.922318e-01
7.241053e-01
5.537143e-01
3.830691e-01
2.137128e-01
4.684226e-02
-1.165441e-01
-2.754753e-01
-4.288198e-01
-5.750947e-01
-7.122901e-01
-8.377346e-01
-9.480308e-01
-1.039088e+00
-1.106272e+00
-1.144693e+00
-1.149612e+00
-1.116952e+00
-1.043869e+00
-9.293120e-01
-7.745021e-01
-5.832638e-01
-3.621447e-01
-1.202901e-01
1.309363e-01
3.785639e-01
6.088146e-01
8.080202e-01
9.635811e-01
1.064882e+00
1.104083e+00
1.076724e+00
9.820833e-01
8.232666e-01
6.070171e-01
3.432612e-01
4.442377e-02
-2.754348e-01
-6.015935e-01
-9.196803e-01
-1.216631e+00
-1.481510e+00
-1.706121e+00
-1.885335e+00
-2.017132e+00
-2.102344e+00
-2.144168e+00
-2.147514e+00
-2.118295e+00
-2.062738e+00
-1.986807e+00
-1.895758e+00
-1.793874e+00
-1.684351e+00
-1.569338e+00
-1.450086e+00
-1.327189e+00
-1.200869e+00
-1.071283e+00
-9.387739e-01
-8.040636e-01
-6.683215e-01
-5.331204e-01
-4.002884e-01
-2.717022e-01
-1.490829e-01
-3.385359e-02
7.289241e-02
1.702967e-01
2.575299e-01
3.335244e-01
3.967173e-01
4.448782e-01
4.750808e-01
4.838489e-01
4.674685e-01
4.224278e-01
3.459240e-01
2.363637e-01
9.379147e-02
-7.981363e-02
-2.804121e-01
-5.019697e-01
-7.367143e-01
-9.755653e-01
-1.208698e+00
-1.426189e+00
-1.618688e+00
-1.778040e+00
-1.897805e+00
-1.973629e+00
-2.003429e+00
-1.987405e+00
-1.927883e+00
-1.829045e+00
-1.696566e+00
-1.537216e+00
-1.358449e+00
-1.168004e+00
-9.735341e-01
-7.822722e-01
-6.007494e-01
-4.345680e-01
-2.882343e-01
-1.650532e-01
-6.707483e-02
4.915505e-03
5.137894e-02
7.398674e-02
7.557237e-02
6.006859e-02
3.241484e-02
-1.588899e-03
-3.550843e-02
-6.260075e-02
-7.623916e-02
-7.041399e-02
-4.026090e-02
1.744815e-02
1.039188e-01
2.181091e-01
3.566980e-01
5.142519e-01
6.835693e-01
8.561639e-01
1.022841e+00
1.174318e+00
1.301857e+00
1.397871e+00
1.456475e+00
1.473959e+00
1.449127e+00
1.383477e+00
1.281192e+00
1.148905e+00
9.952659e-01
8.303210e-01
6.647611e-01
5.091009e-01
3.728561e-01
2.637906e-01
1.872966e-01
1.459628e-01
1.393697e-01
1.641354e-01
2.142149e-01
2.814349e-01
3.562273e-01
4.285037e-01
4.885995e-01
5.282046e-01
5.411917e-01
5.242604e-01
4.773252e-01
4.036027e-01
3.093812e-01
2.034968e-01
9.656961e-02
8.009705e-05
-7.462100e-02
-1.172800e-01
-1.196058e-01
-7.597444e-02
1.606857e-02
1.555295e-01
3.379234e-01
5.554684e-01
7.975110e-01
1.051165e+00
1.302132e+00
1.535649e+00
1.737495e+00
1.894976e+00
1.997795e+00
2.038738e+00
2.014124e+00
1.923986e+00
1.771993e+00
1.565146e+00
1.313280e+00
1.028426e+00
7.240737e-01
4.143667e-01
1.132736e-01
-1.662364e-01
-4.129728e-01
-6.182129e-01
-7.762535e-01
-8.847784e-01
-9.449980e-01
-9.615293e-01
-9.420001e-01
-8.963851e-01
-8.361094e-01
-7.729899e-01
-7.181105e-01
-6.807428e-01
-6.674235e-01
-6.812837e-01
-7.216951e-01
-7.842631e-01
-8.611645e-01
-9.417918e-01
-1.013644e+00
-1.063389e+00
-1.078004e+00
-1.045917e+00
-9.580502e-01
-8.086907e-01
-5.961284e-01
-3.230047e-01
3.648620e-03
3.726887e-01
7.694408e-01
1.176544e+00
1.575009e+00
1.945421e+00
2.269205e+00
2.529861e+00
2.714085e+00
2.812679e+00
2.821205e+00
2.740298e+00
2.575641e+00
2.337579e+00
2.040398e+00
1.701325e+00
1.339311e+00
9.737083e-01
6.229449e-01
3.033171e-01
2.800803e-02
-1.935847e-01
-3.561691e-01
-4.585289e-01
-5.031898e-01
-4.958574e-01
-4.447156e-01
-3.596650e-01
-2.515623e-01
-1.314933e-01
-1.009380e-02
1.030762e-01
2.000999e-01
2.751918e-01
3.250728e-01
3.491921e-01
3.497560e-01
3.315413e-01
3.014943e-01
2.681471e-01
2.409033e-01
2.292590e-01
2.420254e-01
2.866100e-01
3.684051e-01
4.903205e-01
6.524913e-01
8.521864e-01
1.083927e+00
1.339814e+00
1.610035e+00
1.883512e+00
2.148603e+00
2.393815e+00
2.608433e+00
2.783028e+00
2.909828e+00
2.982943e+00
2.998476e+00
2.954541e+00
2.851225e+00
2.690510e+00
2.476165e+00
2.213615e+00
1.909771e+00
1.572825e+00
1.212001e+00
8.372600e-01
4.589690e-01
8.753780e-02
-2.669677e-01
-5.952212e-01
-8.890281e-01
-1.141700e+00
-1.348393e+00
-1.506401e+00
-1.615364e+00
-1.677384e+00
-1.697000e+00
-1.680997e+00
-1.638026e+00
-1.578036e+00
-1.511543e+00
-1.448784e+00
-1.398838e+00
-1.368807e+00
-1.363130e+00
-1.383118e+00
-1.426746e+00
-1.488727e+00
-1.560865e+00
-1.632639e+00
-1.691996e+00
-1.726275e+00
-1.723202e+00
-1.671891e+00
-1.563776e+00
-1.393415e+00
-1.159098e+00
-8.632150e-01
-5.123503e-01
-1.170689e-01
3.085831e-01
7.478411e-01
1.182188e+00
1.592452e+00
1.959948e+00
2.267590e+00
2.500893e+00
2.648819e+00
2.704413e+00
2.665201e+00
2.533342e+00
2.315499e+00
2.022450e+00
1.668443e+00
1.270335e+00
8.465774e-01
4.161198e-01
-2.673410e-03
-3.930017e-01
-7.404276e-01
-1.033443e+00
-1.263778e+00
-1.426464e+00
-1.519675e+00
-1.544410e+00
-1.504074e+00
-1.404007e+00
-1.251031e+00
-1.053047e+00
-8.187002e-01
-5.571341e-01
-2.778105e-01
9.608749e-03
2.953516e-01
5.696210e-01
8.227012e-01
1.045108e+00
1.227798e+00
1.362449e+00
1.441793e+00
1.460002e+00
1.413089e+00
1.299297e+00
1.119444e+00
8.771796e-01
5.791358e-01
2.349135e-01
-1.430972e-01
-5.400907e-01
-9.394120e-01
-1.323302e+00
-1.673791e+00
-1.973698e+00
-2.207657e+00
-2.363108e+00
-2.431152e+00
-2.407197e+00
-2.291333e+00
-2.088394e+00
-1.807693e+00
-1.462463e+00
-1.069034e+00
-6.458285e-01
-2.122379e-01
2.125367e-01
6.105985e-01
9.663552e-01
1.267337e+00
1.504773e+00
1.673878e+00
1.773827e+00
1.807413e+00
1.780434e+00
1.700861e+00
1.577904e+00
1.421065e+00
1.239289e+00
1.040308e+00
8.302217e-01
6.133389e-01
3.922747e-01
1.682440e-01
-5.850731e-02
-2.882078e-01
-5.210743e-01
-7.568946e-01
-9.947219e-01
-1.232708e+00
-1.468083e+00
-1.697266e+00
-1.916098e+00
-2.120142e+00
-2.305030e+00
-2.466808e+00
-2.602236e+00
-2.709011e+00
-2.785899e+00
-2.832744e+00
-2.850369e+00
-2.840375e+00
-2.804865e+00
-2.746144e+00
-2.666433e+00
-2.567652e+00
-2.451310e+00
-2.318519e+00
-2.170127e+00
-2.006942e+00
-1.829993e+00
-1.640787e+00
-1.441477e+00
-1.234910e+00
-1.024532e+00
-8.141332e-01
-6.074825e-01
-4.079072e-01
-2.178846e-01
-3.873040e-02
1.295598e-01
2.882776e-01
4.397746e-01
5.870674e-01
7.333260e-01
8.813092e-01
1.032816e+00
1.188214e+00
1.346092e+00
1.503088e+00
1.653903e+00
1.791532e+00
1.907690e+00
1.993437e+00
2.039937e+00
2.039314e+00
1.985504e+00
1.875033e+00
1.707622e+00
1.486533e+00
1.218604e+00
9.139525e-01
5.853459e-01
2.473142e-01
-8.492794e-02
-3.966328e-01
-6.746354e-01
-9.083267e-01
-1.090398e+00
-1.217299e+00
-1.289370e+00
-1.310655e+00
-1.288413e+00
-1.232371e+00
-1.153790e+00
-1.064432e+00
-9.755171e-01
-8.967725e-01
-8.356410e-01
-7.967207e-01
-7.814613e-01
-7.881337e-01
-8.120593e-01
-8.460776e-01
-8.812124e-01
-9.074877e-01
-9.148362e-01
-8.940314e-01
-8.375693e-01
-7.404228e-01
-6.005963e-01
-4.194224e-01
-2.015608e-01
4.530691e-02
3.110661e-01
5.839869e-01
8.516885e-01
1.102153e+00
1.324678e+00
1.510683e+00
1.654273e+00
1.752534e+00
1.805537e+00
1.816075e+00
1.789173e+00
1.731445e+00
1.650361e+00
1.553510e+00
1.447924e+00
1.339540e+00
1.232835e+00
1.130668e+00
1.034341e+00
9.438386e-01
8.582227e-01
7.761165e-01
6.962071e-01
6.177034e-01
5.406867e-01
4.663059e-01
3.967890e-01
3.352636e-01
2.854045e-01
2.509459e-01
2.351200e-01
2.400899e-01
2.664549e-01
3.128938e-01
3.760018e-01
4.503535e-01
5.287977e-01
6.029687e-01
6.639668e-01
7.031479e-01
7.129427e-01
6.876249e-01
6.239451e-01
5.215649e-01
3.832414e-01
2.147431e-01
2.450344e-02
-1.769568e-01
-3.777867e-01
-5.656768e-01
-7.287691e-01
-8.565287e-01
-9.405009e-01
-9.748936e-01
-9.569404e-01
-8.870207e-01
-7.685402e-01
-6.075927e-01
-4.124447e-01
-1.928971e-01
4.041531e-02
2.767238e-01
5.057694e-01
7.183432e-01
9.066914e-01
1.064771e+00
1.188361e+00
1.275030e+00
1.324007e+00
1.335951e+00
1.312673e+00
1.256816e+00
1.171548e+00
1.060270e+00
9.263749e-01
7.730745e-01
6.032895e-01
4.196111e-01
2.243215e-01
1.945952e-02
-1.930841e-01
-4.114579e-01
-6.337458e-01
-8.578826e-01
-1.081604e+00
-1.302434e+00
-1.517721e+00
-1.724703e+00
-1.920603e+00
-2.102738e+00
-2.268632e+00
-2.416119e+00
-2.543441e+00
-2.649314e+00
-2.732977e+00
-2.794194e+00
-2.833219e+00
-2.850702e+00
-2.847556e+00
-2.824775e+00
-2.783234e+00
-2.723492e+00
-2.645640e+00
-2.549218e+00
-2.433232e+00
-2.296294e+00
-2.136867e+00
-1.953604e+00
-1.745752e+00
-1.513566e+00
-1.258689e+00
-9.844317e-01
-6.959191e-01
-4.000458e-01
-1.052430e-01
1.789465e-01
4.424480e-01
6.753448e-01
8.686128e-01
1.014838e+00
1.108846e+00
1.148199e+00
1.133497e+00
1.068472e+00
9.598521e-01
8.169912e-01
6.512991e-01
4.754977e-01
3.027641e-01
1.458254e-01
1.607700e-02
-7.720186e-02
-1.274712e-01
-1.313359e-01
-8.869439e-02
-2.611838e-03
1.210770e-01
2.744015e-01
4.480615e-01
6.323193e-01
8.178760e-01
9.966284e-01
1.162221e+00
1.310334e+00
1.438691e+00
1.546809e+00
1.635552e+00
1.706575e+00
1.761760e+00
1.802720e+00
1.830444e+00
1.845117e+00
1.846118e+00
1.832179e+00
1.801658e+00
1.752890e+00
1.684553e+00
1.595987e+00
1.487452e+00
1.360262e+00
1.216820e+00
1.060531e+00
8.956359e-01
7.269675e-01
5.596793e-01
3.989456e-01
2.496626e-01
1.161553e-01
1.902099e-03
-9.071197e-02
-1.605977e-01
-2.081026e-01
-2.350720e-01
-2.448149e-01
-2.419680e-01
-2.322572e-01
-2.221708e-01
-2.185665e-01
-2.282424e-01
-2.575045e-01
-3.117620e-01
-3.951699e-01
-5.103367e-01
-6.581032e-01
-8.373999e-01
-1.045190e+00
-1.276512e+00
-1.524622e+00
-1.781256e+00
-2.036989e+00
-2.281680e+00
-2.504978e+00
-2.696843e+00
-2.848060e+00
-2.950713e+00
-2.998599e+00
-2.987577e+00
-2.915818e+00
-2.783968e+00
-2.595174e+00
-2.354974e+00
-2.071037e+00
-1.752750e+00
-1.410696e+00
-1.056060e+00
-7.000102e-01
-3.531376e-01
-2.496546e-02
2.764197e-01
5.446157e-01
7.750278e-01
9.648773e-01
1.113108e+00
1.220203e+00
1.287935e+00
1.319058e+00
1.316992e+00
1.285499e+00
1.228407e+00
1.149393e+00
1.051823e+00
9.386788e-01
8.125398e-01
6.756109e-01
5.297854e-01
3.767205e-01
2.179148e-01
5.478091e-02
-1.112915e-01
-2.788809e-01
-4.464861e-01
-6.124843e-01
-7.750990e-01
-9.323857e-01
-1.082242e+00
-1.222450e+00
-1.350754e+00
-1.464970e+00
-1.563128e+00
-1.643629e+00
-1.705410e+00
-1.748104e+00
-1.772152e+00
-1.778859e+00
-1.770358e+00
-1.749467e+00
-1.719441e+00
-1.683635e+00
-1.645110e+00
-1.606240e+00
-1.568363e+00
-1.531543e+00
-1.494466e+00
-1.454520e+00
-1.408041e+00
-1.350720e+00
-1.278139e+00
-1.186367e+00
-1.072565e+00
-9.355281e-01
-7.761107e-01
-5.974674e-01
-4.050787e-01
-2.065372e-01
-1.109948e-02
1.709604e-01
3.291331e-01
4.535058e-01
5.355467e-01
5.687561e-01
5.491188e-01
4.753335e-01
3.488264e-01
1.735901e-01
-4.410272e-02
-2.960597e-01
-5.725691e-01
-8.628214e-01
-1.155349e+00
-1.438490e+00
-1.700880e+00
-1.931957e+00
-2.122471e+00
-2.264962e+00
-2.354164e+00
-2.387309e+00
-2.364307e+00
-2.287772e+00
-2.162891e+00
-1.997149e+00
-1.799907e+00
-1.581877e+00
-1.354515e+00
-1.129389e+00
-9.175764e-01
-7.291176e-01
-5.725743e-01
-4.546989e-01
-3.802184e-01
-3.517280e-01
-3.696823e-01
-4.324824e-01
-5.366538e-01
-6.771129e-01
-8.475098e-01
-1.040627e+00
-1.248807e+00
-1.464363e+00
-1.679950e+00
-1.888857e+00
-2.085201e+00
-2.264022e+00
-2.421277e+00
-2.553760e+00
-2.658967e+00
-2.734940e+00
-2.780134e+00
-2.793330e+00
-2.773612e+00
-2.720427e+00
-2.633707e+00
-2.514012e+00
-2.362671e+00
-2.181869e+00
-1.974654e+00
-1.744867e+00
-1.496990e+00
-1.235956e+00
-9.669466e-01
-6.952090e-01
-4.259177e-01
-1.640754e-01
8.554931e-02
3.184692e-01
5.305247e-01
7.179424e-01
8.774058e-01
1.006137e+00
1.101979e+00
1.163481e+00
1.189969e+00
1.181619e+00
1.139509e+00
1.065665e+00
9.630748e-01
8.356791e-01
6.883131e-01
5.266044e-01
3.568145e-01
1.856234e-01
1.986018e-02
-1.338093e-01
-2.692198e-01
-3.810452e-01
-4.651131e-01
-5.186673e-01
-5.405605e-01
-5.313642e-01
-4.933947e-01
-4.306613e-01
-3.487436e-01
-2.546018e-01
-1.563169e-01
-6.275069e-02
1.688190e-02
7.352992e-02
9.889729e-02
8.607213e-02
3.013963e-02
-7.128933e-02
-2.177037e-01
-4.055318e-01
-6.282360e-01
-8.766737e-01
-1.139708e+00
-1.405020e+00
-1.660041e+00
-1.892916e+00
-2.093391e+00
-2.253539e+00
-2.368258e+00
-2.435511e+00
-2.456318e+00
-2.434520e+00
-2.376366e+00
-2.289953e+00
-2.184572e+00
-2.069982e+00
-1.955656e+00
-1.850052e+00
-1.759961e+00
-1.690002e+00
-1.642313e+00
-1.616484e+00
-1.609737e+00
-1.617310e+00
-1.633010e+00
-1.649839e+00
-1.660628e+00
-1.658613e+00
-1.637908e+00
-1.593852e+00
-1.523237e+00
-1.424410e+00
-1.297277e+00
-1.143229e+00
-9.649974e-01
-7.664781e-01
-5.525330e-01
-3.287861e-01
-1.014242e-01
1.229993e-01
3.377661e-01
5.362109e-01
7.119664e-01
8.592420e-01
9.731292e-01
1.049914e+00
1.087366e+00
1.084957e+00
1.043976e+00
9.675085e-01
8.602675e-01
7.282827e-01
5.784842e-01
4.182177e-01
2.547432e-01
9.476551e-02
-5.596409e-02
-1.929460e-01
-3.131136e-01
-4.148913e-01
-4.981349e-01
-5.639630e-01
-6.144976e-01
-6.525369e-01
-6.811860e-01
-7.034828e-01
-7.220557e-01
-7.388507e-01
-7.549565e-01
-7.705428e-01
-7.849091e-01
-7.966271e-01
-8.037461e-01
-8.040299e-01
-7.951952e-01
-7.751352e-01
-7.421168e-01
-6.949524e-01
-6.331456e-01
-5.570094e-01
-4.677485e-01
-3.674947e-01
-2.592798e-01
-1.469330e-01
-3.489516e-02
7.204800e-02
1.690996e-01
2.518269e-01
3.165433e-01
3.606549e-01
3.829282e-01
3.836363e-01
3.645523e-01
3.287740e-01
2.803897e-01
2.240169e-01
1.642689e-01
1.052182e-01
4.992440e-02
9.189799e-05
-4.410068e-02
-8.397736e-02
-1.221533e-01
-1.621627e-01
-2.079736e-01
-2.634486e-01
-3.318148e-01
-4.152059e-01
-5.143224e-01
-6.282408e-01
-7.543784e-01
-8.886052e-01
-1.025479e+00
-1.158576e+00
-1.280891e+00
-1.385271e+00
-1.464865e+00
-1.513561e+00
-1.526376e+00
-1.499783e+00
-1.431962e+00
-1.322945e+00
-1.174659e+00
-9.908604e-01
-7.769579e-01
-5.397265e-01
-2.869267e-01
-2.684785e-02
2.321940e-01
4.823604e-01
7.167498e-01
9.297641e-01
1.117346e+00
1.277065e+00
1.408062e+00
1.510866e+00
1.587125e+00
1.639316e+00
1.670455e+00
1.683874e+00
1.683061e+00
1.671589e+00
1.653106e+00
1.631346e+00
1.610136e+00
1.593344e+00
1.584749e+00
1.587829e+00
1.605470e+00
1.639647e+00
1.691117e+00
1.759177e+00
1.841536e+00
1.934321e+00
2.032233e+00
2.128839e+00
2.216960e+00
2.289122e+00
2.338013e+00
2.356907e+00
2.340014e+00
2.282739e+00
2.181853e+00
2.035576e+00
1.843606e+00
1.607114e+00
1.328705e+00
1.012372e+00
6.634233e-01
2.883852e-01
-1.051391e-01
-5.086572e-01
-9.130328e-01
-1.308787e+00
-1.686448e+00
-2.036940e+00
-2.351980e+00
-2.624469e+00
-2.848841e+00
-3.021330e+00
-3.140135e+00
-3.205458e+00
-3.219400e+00
-3.185740e+00
-3.109604e+00
-2.997081e+00
-2.854823e+00
-2.689663e+00
-2.508287e+00
-2.316978e+00
-2.121413e+00
-1.926525e+00
-1.736399e+00
-1.554200e+00
-1.382122e+00
-1.221344e+00
-1.072034e+00
-9.333719e-01
-8.036346e-01
-6.803364e-01
-5.604335e-01
-4.405853e-01
-3.174557e-01
-1.880309e-01
-4.991940e-02
9.839444e-02
2.573732e-01
4.263401e-01
6.034864e-01
7.859647e-01
9.700466e-01
1.151325e+00
1.324938e+00
1.485803e+00
1.628841e+00
1.749199e+00
1.842438e+00
1.904705e+00
1.932860e+00
1.924564e+00
1.878333e+00
1.793567e+00
1.670578e+00
1.510638e+00
1.316051e+00
1.090253e+00
8.379095e-01
5.649770e-01
2.786910e-01
-1.255251e-02
-2.994354e-01
-5.720693e-01
-8.204356e-01
-1.034879e+00
-1.206617e+00
-1.328228e+00
-1.394090e+00
-1.400751e+00
-1.347195e+00
-1.235008e+00
-1.068422e+00
-8.542144e-01
-6.014839e-01
-3.212796e-01
-2.611261e-02
2.706332e-01
5.553556e-01
8.149142e-01
1.037295e+00
1.212221e+00
1.331673e+00
1.390298e+00
1.385675e+00
1.318433e+00
1.192212e+00
1.013471e+00
7.911547e-01
5.362382e-01
2.611824e-01
-2.068074e-02
-2.957972e-01
-5.510521e-01
-7.744156e-01
-9.555456e-01
-1.086316e+00
-1.161238e+00
-1.177738e+00
-1.136278e+00
-1.040305e+00
-8.960349e-01
-7.120947e-01
-4.990497e-01
-2.688536e-01
-3.424964e-02
1.918493e-01
3.969808e-01
5.697390e-01
7.003509e-01
7.812068e-01
8.073205e-01
7.766902e-01
6.905228e-01
5.532858e-01
3.725525e-01
1.586235e-01
-7.607350e-02
-3.177741e-01
-5.523011e-01
-7.660413e-01
-9.468808e-01
-1.085004e+00
-1.173479e+00
-1.208565e+00
-1.189738e+00
-1.119440e+00
-1.002610e+00
-8.460596e-01
-6.577774e-01
-4.462377e-01
-2.197695e-01
1.396248e-02
2.483357e-01
4.779920e-01
6.989037e-01
9.082935e-01
1.104434e+00
1.286355e+00
1.453506e+00
1.605401e+00
1.741298e+00
1.859937e+00
1.959385e+00
2.036986e+00
2.089454e+00
2.113091e+00
2.104128e+00
2.059150e+00
1.975558e+00
1.852023e+00
1.688871e+00
1.488347e+00
1.254741e+00
9.943316e-01
7.151694e-01
4.267091e-01
1.393260e-01
-1.362379e-01
-3.894553e-01
-6.105770e-01
-7.911446e-01
-9.244275e-01
-1.005768e+00
-1.032829e+00
-1.005740e+00
-9.271325e-01
-8.020621e-01
-6.377972e-01
-4.434692e-01
-2.295854e-01
-7.424949e-03
2.116439e-01
4.168709e-01
5.987906e-01
7.497895e-01
8.645223e-01
9.401441e-01
9.763419e-01
9.751647e-01
9.406679e-01
8.784023e-01
7.947907e-01
6.964521e-01
5.895383e-01
4.791511e-01
3.688994e-01
2.606413e-01
1.544353e-01
4.870264e-02
-5.942399e-02
-1.736043e-01
-2.977072e-01
-4.352077e-01
-5.886356e-01
-7.591432e-01
-9.462478e-01
-1.147778e+00
-1.360033e+00
-1.578116e+00
-1.796402e+00
-2.009047e+00
-2.210467e+00
-2.395713e+00
-2.560696e+00
-2.702231e+00
-2.817911e+00
-2.905857e+00
-2.964394e+00
-2.991728e+00
-2.985702e+00
-2.943681e+00
-2.862619e+00
-2.739306e+00
-2.570793e+00
-2.354925e+00
-2.090932e+00
-1.779991e+00
-1.425685e+00
-1.034297e+00
-6.148889e-01
-1.791398e-01
2.590587e-01
6.842381e-01
1.080181e+00
1.430889e+00
1.721619e+00
1.939901e+00
2.076438e+00
2.125801e+00
2.086840e+00
1.962753e+00
1.760812e+00
1.491768e+00
1.169018e+00
8.076270e-01
4.233165e-01
3.153662e-02
-3.533161e-01
-7.184811e-01
-1.053214e+00
-1.348979e+00
-1.599497e+00
-1.800672e+00
-1.950458e+00
-2.048660e+00
-2.096723e+00
-2.097489e+00
-2.054954e+00
-1.974019e+00
-1.860242e+00
-1.719597e+00
-1.558234e+00
-1.382252e+00
-1.197480e+00
-1.009285e+00
-8.224166e-01
-6.409019e-01
-4.680059e-01
-3.062523e-01
-1.574898e-01
-2.297699e-02
9.654710e-02
2.008334e-01
2.901489e-01
3.653531e-01
4.280017e-01
4.804417e-01
5.258584e-01
5.682376e-01
6.122203e-01
6.628386e-01
7.251403e-01
8.037222e-01
9.022094e-01
1.022730e+00
1.165444e+00
1.328185e+00
1.506276e+00
1.692535e+00
1.877517e+00
2.049948e+00
2.197348e+00
2.306796e+00
2.365774e+00
2.363059e+00
2.289595e+00
2.139300e+00
1.909752e+00
1.602703e+00
1.224354e+00
7.853684e-01
3.005673e-01
-2.116936e-01
-7.304466e-01
-1.233286e+00
-1.697708e+00
-2.102510e+00
-2.429138e+00
-2.662866e+00
-2.793720e+00
-2.817078e+00
-2.733909e+00
-2.550652e+00
-2.278736e+00
-1.933800e+00
-1.534660e+00
-1.102105e+00
-6.575999e-01
-2.219976e-01
1.856559e-01
5.491402e-01
8.558373e-01
1.097229e+00
1.269107e+00
1.371506e+00
1.408407e+00
1.387251e+00
1.318307e+00
1.213941e+00
1.087793e+00
9.539031e-01
8.258018e-01
7.155967e-01
6.331249e-01
5.852304e-01
5.752417e-01
6.027124e-01
6.634657e-01
7.499529e-01
8.519015e-01
9.571952e-01
1.052908e+00
1.126397e+00
1.166364e+00
1.163789e+00
1.112682e+00
1.010580e+00
8.587853e-01
6.623249e-01
4.296644e-01
1.722089e-01
-9.636006e-02
-3.608644e-01
-6.054815e-01
-8.146334e-01
-9.738805e-01
-1.070784e+00
-1.095695e+00
-1.042420e+00
-9.087061e-01
-6.965005e-01
-4.119448e-01
-6.509818e-02
3.306001e-01
7.590867e-01
1.202585e+00
1.642597e+00
2.060889e+00
2.440415e+00
2.766109e+00
3.025517e+00
3.209276e+00
3.311418e+00
3.329539e+00
3.264834e+00
3.122003e+00
2.909044e+00
2.636908e+00
2.319017e+00
1.970646e+00
1.608185e+00
1.248301e+00
9.070660e-01
5.990798e-01
3.366698e-01
1.292066e-01
-1.741444e-02
-1.010930e-01
-1.236214e-01
-9.054860e-02
-1.080930e-02
1.038698e-01
2.397609e-01
3.820770e-01
5.160034e-01
6.277382e-01
7.054583e-01
7.401249e-01
7.260620e-01
6.612582e-01
5.473763e-01
3.894784e-01
1.955050e-01
-2.443801e-02
-2.589156e-01
-4.960482e-01
-7.243733e-01
-9.336155e-01
-1.115313e+00
-1.263257e+00
-1.373728e+00
-1.445512e+00
-1.479725e+00
-1.479463e+00
-1.449333e+00
-1.394907e+00
-1.322162e+00
-1.236954e+00
-1.144567e+00
-1.049384e+00
-9.546782e-01
-8.625526e-01
-7.740053e-01
-6.891055e-01
-6.072482e-01
-5.274548e-01
-4.486807e-01
-3.700953e-01
-2.913016e-01
-2.124700e-01
-1.343724e-01
-5.831100e-02
1.404628e-02
8.090038e-02
1.405919e-01
1.918670e-01
2.340960e-01
2.674110e-01
2.927382e-01
3.117237e-01
3.265686e-01
3.398068e-01
3.540623e-01
3.718228e-01
3.952531e-01
4.260594e-01
4.654067e-01
5.138810e-01
5.714906e-01
6.377011e-01
7.115040e-01
7.915237e-01
8.761643e-01
9.637944e-01
1.052960e+00
1.142597e+00
1.232218e+00
1.322028e+00
1.412929e+00
1.506410e+00
1.604287e+00
1.708347e+00
1.819910e+00
1.939398e+00
2.065943e+00
2.197120e+00
2.328823e+00
2.455315e+00
2.569435e+00
2.662960e+00
2.727068e+00
2.752884e+00
2.732058e+00
2.657351e+00
2.523177e+00
2.326095e+00
2.065208e+00
1.742451e+00
1.362755e+00
9.340605e-01
4.671570e-01
-2.464134e-02
-5.260053e-01
-1.020258e+00
-1.490172e+00
-1.918835e+00
-2.290544e+00
-2.591642e+00
-2.811244e+00
-2.941808e+00
-2.979503e+00
-2.924358e+00
-2.780187e+00
-2.554315e+00
-2.257113e+00
-1.901406e+00
-1.501773e+00
-1.073810e+00
-6.333795e-01
-1.958884e-01
2.243583e-01
6.147164e-01
9.646419e-01
1.266002e+00
1.513252e+00
1.703489e+00
1.836377e+00
1.913972e+00
1.940450e+00
1.921754e+00
1.865191e+00
1.778991e+00
1.671860e+00
1.552550e+00
1.429458e+00
1.310275e+00
1.201698e+00
1.109203e+00
1.036891e+00
9.874134e-01
9.619862e-01
9.604831e-01
9.816107e-01
1.023147e+00
1.082223e+00
1.155625e+00
1.240084e+00
1.332527e+00
1.430259e+00
1.531058e+00
1.633150e+00
1.735086e+00
1.835517e+00
1.932912e+00
2.025265e+00
2.109842e+00
2.183035e+00
2.240347e+00
2.276541e+00
2.285947e+00
2.262889e+00
2.202195e+00
2.099716e+00
1.952805e+00
1.760703e+00
1.524798e+00
1.248727e+00
9.383213e-01
6.013960e-01
2.473976e-01
-1.130602e-01
-4.687439e-01
-8.083908e-01
-1.121306e+00
-1.397931e+00
-1.630342e+00
-1.812672e+00
-1.941412e+00
-2.015594e+00
-2.036843e+00
-2.009283e+00
-1.939301e+00
-1.835182e+00
-1.706613e+00
-1.564100e+00
-1.418333e+00
-1.279527e+00
-1.156803e+00
-1.057644e+00
-9.874428e-01
-9.491903e-01
-9.432977e-01
-9.675677e-01
-1.017315e+00
-1.085635e+00
-1.163805e+00
-1.241830e+00
-1.309077e+00
-1.355000e+00
-1.369870e+00
-1.345470e+00
-1.275675e+00
-1.156853e+00
-9.880598e-01
-7.709975e-01
-5.097629e-01
-2.104336e-01
1.194458e-01
4.713988e-01
8.365103e-01
1.205826e+00
1.570641e+00
1.922674e+00
2.254175e+00
2.557984e+00
2.827604e+00
3.057309e+00
3.242306e+00
3.378941e+00
3.464916e+00
3.499479e+00
3.483555e+00
3.419756e+00
3.312288e+00
3.166732e+00
2.989739e+00
2.788672e+00
2.571234e+00
2.345125e+00
2.117745e+00
1.895942e+00
1.685825e+00
1.492619e+00
1.320574e+00
1.172911e+00
1.051827e+00
9.585421e-01
8.933980e-01
8.559759e-01
8.452168e-01
8.595082e-01
8.967142e-01
9.541389e-01
1.028437e+00
1.115508e+00
1.210414e+00
1.307384e+00
1.399928e+00
1.481083e+00
1.543770e+00
1.581227e+00
1.587464e+00
1.557685e+00
1.488628e+00
1.378791e+00
1.228541e+00
1.040096e+00
8.174142e-01
5.659925e-01
2.926148e-01
5.048268e-03
-2.882983e-01
-5.787500e-01
-8.577719e-01
-1.117394e+00
-1.350634e+00
-1.551890e+00
-1.717269e+00
-1.844800e+00
-1.934523e+00
-1.988412e+00
-2.010146e+00
-2.004730e+00
-1.978013e+00
-1.936135e+00
-1.884968e+00
-1.829587e+00
-1.773837e+00
-1.720018e+00
-1.668716e+00
-1.618805e+00
-1.567610e+00
-1.511228e+00
-1.444970e+00
-1.363885e+00
-1.263307e+00
-1.139372e+00
-9.894546e-01
-8.124941e-01
-6.091997e-01
-3.821353e-01
-1.356994e-01
1.239885e-01
3.892921e-01
6.513557e-01
9.005037e-01
1.126748e+00
1.320393e+00
1.472716e+00
1.576667e+00
1.627525e+00
1.623431e+00
1.565714e+00
1.458960e+00
1.310790e+00
1.131364e+00
9.326463e-01
7.275227e-01
5.288444e-01
3.485043e-01
1.966231e-01
8.091249e-02
6.261094e-03
-2.543726e-02
-1.521242e-02
3.327643e-02
1.142215e-01
2.202821e-01
3.432722e-01
4.748490e-01
6.071347e-01
7.332084e-01
8.474302e-01
9.455819e-01
1.024841e+00
1.083620e+00
1.121332e+00
1.138117e+00
1.134589e+00
1.111632e+00
1.070255e+00
1.011521e+00
9.365384e-01
8.465108e-01
7.428104e-01
6.270658e-01
5.012264e-01
3.675829e-01
2.287273e-01
8.744861e-02
-5.342438e-02
-1.912053e-01
-3.235240e-01
-4.484565e-01
-5.645830e-01
-6.709644e-01
-7.670437e-01
-8.524997e-01
-9.270865e-01
-9.904960e-01
-1.042267e+00
-1.081753e+00
-1.108143e+00
-1.120525e+00
-1.117972e+00
-1.099640e+00
-1.064871e+00
-1.013290e+00
-9.448967e-01
-8.601290e-01
-7.599023e-01
-6.455998e-01
-5.190138e-01
-3.822408e-01
-2.375496e-01
-8.725095e-02
6.640106e-02
2.212520e-01
3.752280e-01
5.262654e-01
6.722179e-01
8.107771e-01
9.394362e-01
1.055516e+00
1.156251e+00
1.238917e+00
1.300978e+00
1.340212e+00
1.354822e+00
1.343502e+00
1.305491e+00
1.240603e+00
1.149273e+00
1.032602e+00
8.924036e-01
7.312495e-01
5.524715e-01
3.601184e-01
1.588384e-01
-4.631598e-02
-2.501564e-01
-4.476818e-01
-6.344218e-01
-8.067577e-01
-9.621758e-01
-1.099412e+00
-1.218469e+00
-1.320490e+00
-1.407528e+00
-1.482222e+00
-1.547434e+00
-1.605898e+00
-1.659901e+00
-1.711046e+00
-1.760093e+00
-1.806920e+00
-1.850582e+00
-1.889477e+00
-1.921600e+00
-1.944861e+00
-1.957418e+00
-1.958000e+00
-1.946170e+00
-1.922495e+00
-1.888607e+00
-1.847143e+00
-1.801570e+00
-1.755920e+00
-1.714451e+00
-1.681274e+00
-1.659976e+00
-1.653278e+00
-1.662751e+00
-1.688625e+00
-1.729698e+00
-1.783362e+00
-1.845727e+00
-1.911847e+00
-1.976019e+00
-2.032151e+00
-2.074162e+00
-2.096404e+00
-2.094064e+00
-2.063528e+00
-2.002675e+00
-1.911076e+00
-1.790092e+00
-1.642864e+00
-1.474201e+00
-1.290362e+00
-1.098765e+00
-9.076226e-01
-7.255278e-01
-5.610105e-01
-4.220877e-01
-3.158239e-01
-2.479198e-01
-2.223445e-01
-2.410265e-01
-3.036207e-01
-4.073772e-01
-5.471326e-01
-7.154504e-01
-9.029198e-01
-1.098613e+00
-1.290678e+00
-1.467041e+00
-1.616148e+00
-1.727710e+00
-1.793389e+00
-1.807360e+00
-1.766727e+00
-1.671731e+00
-1.525766e+00
-1.335168e+00
-1.108808e+00
-8.575183e-01
-5.933830e-01
-3.289669e-01
-7.652442e-02
1.527435e-01
3.493367e-01
5.059657e-01
6.178931e-01
6.830899e-01
7.021985e-01
6.783106e-01
6.165821e-01
5.237201e-01
4.073906e-01
2.756031e-01
1.361289e-01
-3.996611e-03
-1.388492e-01
-2.638461e-01
-3.758284e-01
-4.730090e-01
-5.548122e-01
-6.216414e-01
-6.746179e-01
-7.153310e-01
-7.456356e-01
-7.675188e-01
-7.830431e-01
-7.943558e-01
-8.037403e-01
-8.136715e-01
-8.268383e-01
-8.460970e-01
-8.743339e-01
-9.142344e-01
-9.679735e-01
-1.036867e+00
-1.121034e+00
-1.219129e+00
-1.328189e+00
-1.443650e+00
-1.559530e+00
-1.668781e+00
-1.763791e+00
-1.836980e+00
-1.881438e+00
-1.891556e+00
-1.863578e+00
-1.796036e+00
-1.690023e+00
-1.549274e+00
-1.380054e+00
-1.190851e+00
-9.919008e-01
-7.945657e-01
-6.106185e-01
-4.514703e-01
-3.274017e-01
-2.468542e-01
-2.158415e-01
-2.375344e-01
-3.120551e-01
-4.364979e-01
-6.051654e-01
-8.099849e-01
-1.041056e+00
-1.287270e+00
-1.536954e+00
-1.778484e+00
-2.000848e+00
-2.194134e+00
-2.349941e+00
-2.461703e+00
-2.524933e+00
-2.537381e+00
-2.499096e+00
-2.412386e+00
-2.281659e+00
-2.113147e+00
-1.914510e+00
-1.694342e+00
-1.461608e+00
-1.225071e+00
-9.927411e-01
-7.714207e-01
-5.663746e-01
-3.811585e-01
-2.176114e-01
-7.600111e-02
4.470594e-02
1.464905e-01
2.318883e-01
3.036081e-01
3.642005e-01
4.158090e-01
4.600185e-01
4.977996e-01
5.295343e-01
5.550967e-01
5.739606e-01
5.853090e-01
5.881300e-01
5.812973e-01
5.636449e-01
5.340560e-01
4.915855e-01
4.356297e-01
3.661416e-01
2.838726e-01
1.906008e-01
8.929552e-02
-1.583722e-02
-1.194721e-01
-2.154628e-01
-2.973065e-01
-3.587258e-01
-3.942942e-01
-4.000225e-01
-3.738253e-01
-3.158097e-01
-2.283488e-01
-1.159365e-01
1.515909e-02
1.574032e-01
3.026130e-01
4.426272e-01
5.699630e-01
6.783980e-01
7.634189e-01
8.224919e-01
8.551278e-01
8.627445e-01
8.483546e-01
8.161312e-01
7.709197e-01
7.177625e-01
6.614927e-01
6.064323e-01
5.562066e-01
5.136663e-01
4.808980e-01
4.592936e-01
4.496561e-01
4.523140e-01
4.672324e-01
4.941056e-01
5.324266e-01
5.815299e-01
6.406074e-01
7.086979e-01
7.846537e-01
8.670874e-01
9.543047e-01
1.044235e+00
1.134375e+00
1.221763e+00
1.303002e+00
1.374353e+00
1.431883e+00
1.471685e+00
1.490123e+00
1.484105e+00
1.451331e+00
1.390512e+00
1.301504e+00
1.185366e+00
1.044301e+00
8.814962e-01
7.008711e-01
5.067613e-01
3.035920e-01
9.558837e-02
-1.134292e-01
-3.201312e-01
-5.216421e-01
-7.153990e-01
-8.989509e-01
-1.069753e+00
-1.225006e+00
-1.361578e+00
-1.476023e+00
-1.564682e+00
-1.623862e+00
-1.650044e+00
-1.640121e+00
-1.591617e+00
-1.502899e+00
-1.373364e+00
-1.203584e+00
-9.954226e-01
-7.520888e-01
-4.781355e-01
-1.793750e-01
1.372873e-01
4.641060e-01
7.928239e-01
1.115056e+00
1.422694e+00
1.708302e+00
1.965462e+00
2.189030e+00
2.375309e+00
2.522102e+00
2.628671e+00
2.695613e+00
2.724677e+00
2.718544e+00
2.680602e+00
2.614721e+00
2.525059e+00
2.415892e+00
2.291469e+00
2.155880e+00
2.012945e+00
1.866104e+00
1.718327e+00
1.572056e+00
1.429173e+00
1.291026e+00
1.158505e+00
1.032159e+00
9.123582e-01
7.994716e-01
6.940403e-01
5.969329e-01
5.094614e-01
4.334439e-01
3.712068e-01
3.255193e-01
2.994599e-01
2.962185e-01
3.188390e-01
3.699184e-01
4.512780e-01
5.636339e-01
7.062910e-01
8.768931e-01
1.071255e+00
1.283304e+00
1.505149e+00
1.727298e+00
1.939021e+00
2.128865e+00
2.285301e+00
2.397472e+00
2.456002e+00
2.453807e+00
2.386807e+00
2.254489e+00
2.060206e+00
1.811185e+00
1.518194e+00
1.194901e+00
8.569652e-01
5.209554e-01
2.031900e-01
-8.138068e-02
-3.201560e-01
-5.036440e-01
-6.259454e-01
-6.849378e-01
-6.821655e-01
-6.224663e-01
-5.133898e-01
-3.644706e-01
-1.864323e-01
9.605349e-03
2.128486e-01
4.134294e-01
6.028444e-01
7.742194e-01
9.224005e-01
1.043893e+00
1.136681e+00
1.199964e+00
1.233858e+00
1.239098e+00
1.216790e+00
1.168231e+00
1.094840e+00
9.981824e-01
8.800923e-01
7.428406e-01
5.893089e-01
4.231095e-01
2.486003e-01
7.076822e-02
-1.050209e-01
-2.733769e-01
-4.292916e-01
-5.685322e-01
-6.879602e-01
-7.857261e-01
-8.613156e-01
-9.154483e-01
-9.498550e-01
-9.669770e-01
-9.696367e-01
-9.607275e-01
-9.429560e-01
-9.186548e-01
-8.896650e-01
-8.572805e-01
-8.222384e-01
-7.847490e-01
-7.445642e-01
-7.010855e-01
-6.535173e-01
-6.010571e-01
-5.431078e-01
-4.794802e-01
-4.105491e-01
-3.373262e-01
-2.614245e-01
-1.849086e-01
-1.100495e-01
-3.902309e-02
2.639120e-02
8.505385e-02
1.366017e-01
1.814524e-01
2.206779e-01
2.557753e-01
2.883813e-01
3.199836e-01
3.516772e-01
3.839987e-01
4.168526e-01
4.495218e-01
4.807440e-01
5.088295e-01
5.317994e-01
5.475261e-01
5.538684e-01
5.487950e-01
5.304948e-01
4.974693e-01
4.486083e-01
3.832492e-01
3.012260e-01
2.029182e-01
8.930791e-02
-3.794896e-02
-1.764472e-01
-3.229700e-01
-4.734718e-01
-6.231366e-01
-7.665394e-01
-8.979212e-01
-1.011568e+00
-1.102266e+00
-1.165777e+00
-1.199291e+00
-1.201773e+00
-1.174174e+00
-1.119454e+00
-1.042428e+00
-9.494377e-01
-8.479014e-01
-7.457894e-01
-6.510886e-01
-5.713080e-01
-5.130656e-01
-4.817792e-01
-4.814702e-01
-5.146736e-01
-5.824368e-01
-6.843851e-01
-8.188237e-01
-9.828508e-01
-1.172458e+00
-1.382607e+00
-1.607291e+00
-1.839587e+00
-2.071733e+00
-2.295260e+00
-2.501184e+00
-2.680278e+00
-2.823410e+00
-2.921921e+00
-2.968025e+00
-2.955198e+00
-2.878544e+00
-2.735127e+00
-2.524255e+00
-2.247738e+00
-1.910074e+00
-1.518567e+00
-1.083322e+00
-6.170880e-01
-1.348957e-01
3.465178e-01
8.095022e-01
1.236462e+00
1.610929e+00
1.918640e+00
2.148524e+00
2.293479e+00
2.350879e+00
2.322725e+00
2.215462e+00
2.039436e+00
1.808086e+00
1.536910e+00
1.242339e+00
9.405981e-01
6.466593e-01
3.733778e-01
1.308602e-01
-7.389352e-02
-2.370645e-01
-3.578200e-01
-4.378848e-01
-4.809379e-01
-4.919095e-01
-4.762682e-01
-4.393859e-01
-3.860556e-01
-3.202117e-01
-2.448663e-01
-1.622353e-01
-7.399871e-02
1.837799e-02
1.133373e-01
2.090010e-01
3.030592e-01
3.927915e-01
4.752047e-01
5.472486e-01
6.060609e-01
6.491856e-01
6.747222e-01
6.813768e-01
6.684094e-01
6.354924e-01
5.825137e-01
5.093711e-01
4.158049e-01
3.013153e-01
1.651991e-01
6.719927e-03
-1.745925e-01
-3.785454e-01
-6.038387e-01
-8.476383e-01
-1.105233e+00
-1.369834e+00
-1.632568e+00
-1.882680e+00
-2.107962e+00
-2.295390e+00
-2.431929e+00
-2.505454e+00
-2.505725e+00
-2.425324e+00
-2.260484e+00
-2.011723e+00
-1.684217e+00
-1.287865e+00
-8.370165e-01
-3.498765e-01
1.523733e-01
6.466849e-01
1.109402e+00
1.517589e+00
1.850332e+00
2.089953e+00
2.223035e+00
2.241222e+00
2.141727e+00
1.927510e+00
1.607134e+00
1.194271e+00
7.069149e-01
1.663391e-01
-4.041162e-01
-9.803472e-01
-1.538778e+00
-2.057555e+00
-2.517569e+00
-2.903252e+00
-3.203136e+00
-3.410153e+00
-3.521711e+00
-3.539568e+00
-3.469515e+00
-3.320918e+00
-3.106115e+00
-2.839704e+00
-2.537743e+00
-2.216888e+00
-1.893528e+00
-1.582969e+00
-1.298724e+00
-1.051971e+00
-8.511951e-01
-7.020449e-01
-6.073649e-01
-5.673770e-01
-5.799554e-01
-6.409469e-01
-7.444991e-01
-8.833730e-01
-1.049234e+00
-1.232918e+00
-1.424693e+00
-1.614496e+00
-1.792195e+00
-1.947843e+00
-2.071973e+00
-2.155913e+00
-2.192147e+00
-2.174700e+00
-2.099532e+00
-1.964901e+00
-1.771668e+00
-1.523472e+00
-1.226759e+00
-8.906247e-01
-5.264551e-01
-1.473863e-01
2.324000e-01
5.984898e-01
9.370965e-01
1.235892e+00
1.484738e+00
1.676256e+00
1.806195e+00
1.873587e+00
1.880698e+00
1.832800e+00
1.737804e+00
1.605778e+00
1.448395e+00
1.278300e+00
1.108452e+00
9.514239e-01
8.187308e-01
7.202033e-01
6.634706e-01
6.535928e-01
6.928747e-01
7.808696e-01
9.145611e-01
1.088689e+00
1.296177e+00
1.528616e+00
1.776750e+00
2.030946e+00
2.281601e+00
2.519484e+00
2.736010e+00
2.923425e+00
3.074937e+00
3.184777e+00
3.248224e+00
3.261594e+00
3.222217e+00
3.128413e+00
2.979478e+00
2.775703e+00
2.518417e+00
2.210079e+00
1.854381e+00
1.456375e+00
1.022562e+00
5.609372e-01
8.093442e-02
-4.067462e-01
-8.904480e-01
-1.357999e+00
-1.797268e+00
-2.196781e+00
-2.546372e+00
-2.837772e+00
-3.065116e+00
-3.225291e+00
-3.318091e+00
-3.346165e+00
-3.314749e+00
-3.231200e+00
-3.104391e+00
-2.944006e+00
-2.759841e+00
-2.561148e+00
-2.356119e+00
-2.151520e+00
-1.952521e+00
-1.762688e+00
-1.584140e+00
-1.417818e+00
-1.263835e+00
-1.121847e+00
-9.914132e-01
-8.722919e-01
-7.646379e-01
-6.690881e-01
-5.867256e-01
-5.189330e-01
-4.671620e-01
-4.326497e-01
-4.161206e-01
-4.175120e-01
-4.357570e-01
-4.686558e-01
-5.128528e-01
-5.639333e-01
-6.166377e-01
-6.651841e-01
-7.036773e-01
-7.265762e-01
-7.291828e-01
-7.081134e-01
-6.617062e-01
-5.903222e-01
-4.964997e-01
-3.849316e-01
-2.622527e-01
-1.366431e-01
-1.727362e-02
8.636314e-02
1.651823e-01
2.112390e-01
2.184082e-01
1.829639e-01
1.040125e-01
-1.625512e-02
-1.725198e-01
-3.565146e-01
-5.574272e-01
-7.625063e-01
-9.578335e-01
-1.129207e+00
-1.263068e+00
-1.347405e+00
-1.372559e+00
-1.331889e+00
-1.222246e+00
-1.044239e+00
-8.022779e-01
-5.044063e-01
-1.619155e-01
2.112275e-01
5.991192e-01
9.847866e-01
1.351128e+00
1.681866e+00
1.962434e+00
2.180730e+00
2.327674e+00
2.397545e+00
2.388072e+00
2.300326e+00
2.138429e+00
1.909155e+00
1.621475e+00
1.286083e+00
9.149664e-01
5.210071e-01
1.176370e-01
-2.814869e-01
-6.628105e-01
-1.013244e+00
-1.320569e+00
-1.573897e+00
-1.764142e+00
-1.884477e+00
-1.930716e+00
-1.901568e+00
-1.798735e+00
-1.626828e+00
-1.393112e+00
-1.107099e+00
-7.800446e-01
-4.243778e-01
-5.312010e-02
3.206734e-01
6.844217e-01
1.026459e+00
1.336396e+00
1.605408e+00
1.826440e+00
1.994352e+00
2.106001e+00
2.160285e+00
2.158146e+00
2.102530e+00
1.998305e+00
1.852106e+00
1.672111e+00
1.467726e+00
1.249184e+00
1.027075e+00
8.118296e-01
6.131879e-01
4.397036e-01
2.983097e-01
1.939810e-01
1.295128e-01
1.054251e-01
1.199931e-01
1.693998e-01
2.479995e-01
3.486799e-01
4.633048e-01
5.832164e-01
6.997681e-01
8.048597e-01
8.914370e-01
9.539261e-01
9.885699e-01
9.936443e-01
9.695399e-01
9.187021e-01
8.454350e-01
7.555824e-01
6.561083e-01
5.546075e-01
4.587836e-01
3.759329e-01
3.124703e-01
2.735304e-01
2.626652e-01
2.816565e-01
3.304474e-01
4.071960e-01
5.084406e-01
6.293620e-01
7.641203e-01
9.062400e-01
1.049016e+00
1.185913e+00
1.310945e+00
1.418994e+00
1.506081e+00
1.569549e+00
1.608155e+00
1.622073e+00
1.612782e+00
1.582865e+00
1.535735e+00
1.475323e+00
1.405762e+00
1.331127e+00
1.255242e+00
1.181573e+00
1.113199e+00
1.052847e+00
1.002949e+00
9.657033e-01
9.431112e-01
9.369753e-01
9.488423e-01
9.798989e-01
1.030821e+00
1.101593e+00
1.191312e+00
1.298004e+00
1.418468e+00
1.548192e+00
1.681357e+00
1.810955e+00
1.929047e+00
2.027154e+00
2.096780e+00
2.130038e+00
2.120320e+00
2.062958e+00
1.955785e+00
1.799533e+00
1.597997e+00
1.357938e+00
1.088726e+00
8.017568e-01
5.096969e-01
2.256467e-01
-3.770623e-02
-2.688619e-01
-4.581493e-01
-5.981922e-01
-6.841805e-01
-7.139490e-01
-6.878866e-01
-6.087081e-01
-4.811294e-01
-3.114822e-01
-1.073012e-01
1.230921e-01
3.709919e-01
6.276831e-01
8.847776e-01
1.134501e+00
1.369922e+00
1.585114e+00
1.775252e+00
1.936658e+00
2.066782e+00
2.164177e+00
2.228441e+00
2.260158e+00
2.260834e+00
2.232810e+00
2.179143e+00
2.103454e+00
2.009716e+00
1.902012e+00
1.784254e+00
1.659897e+00
1.531673e+00
1.401364e+00
1.269660e+00
1.136118e+00
9.992340e-01
8.566674e-01
7.055772e-01
5.430751e-01
3.667407e-01
1.751477e-01
-3.166471e-02
-2.518404e-01
-4.815278e-01
-7.149121e-01
-9.444698e-01
-1.161434e+00
-1.356435e+00
-1.520256e+00
-1.644641e+00
-1.723076e+00
-1.751468e+00
-1.728655e+00
-1.656702e+00
-1.540922e+00
-1.389636e+00
-1.213656e+00
-1.025530e+00
-8.386109e-01
-6.660168e-01
-5.195686e-01
-4.088084e-01
-3.401887e-01
-3.165220e-01
-3.367544e-01
-3.960973e-01
-4.865130e-01
-5.975053e-01
-7.171380e-01
-8.331756e-01
-9.342324e-01
-1.010816e+00
-1.056165e+00
-1.066787e+00
-1.042668e+00
-9.871101e-01
-9.062449e-01
-8.082763e-01
-7.025474e-01
-5.985422e-01
-5.049350e-01
-4.287864e-01
-3.749614e-01
-3.458138e-01
-3.411481e-01
-3.584395e-01
-3.932695e-01
-4.399119e-01
-4.919978e-01
-5.431793e-01
-5.877233e-01
-6.209725e-01
-6.396340e-01
-6.418703e-01
-6.271991e-01
-5.962285e-01
-5.502816e-01
-4.909797e-01
-4.198586e-01
-3.380879e-01
-2.463413e-01
-1.448394e-01
-3.355032e-02
8.749353e-02
2.178275e-01
3.562090e-01
5.003601e-01
6.468470e-01
7.911179e-01
9.276951e-01
1.050495e+00
1.153235e+00
1.229883e+00
1.275114e+00
1.284738e+00
1.256070e+00
1.188230e+00
1.082325e+00
9.415120e-01
7.709013e-01
5.773113e-01
3.688697e-01
1.544963e-01
-5.669033e-02
-2.559835e-01
-4.356544e-01
-5.894161e-01
-7.127399e-01
-8.029987e-01
-8.594362e-01
-8.829796e-01
-8.759349e-01
-8.416084e-01
-7.839034e-01
-7.069293e-01
-6.146514e-01
-5.105974e-01
-3.976303e-01
-2.777921e-01
-1.522230e-01
-2.116215e-02
1.159637e-01
2.603611e-01
4.136019e-01
5.772814e-01
7.526310e-01
9.401286e-01
1.139158e+00
1.347769e+00
1.562584e+00
1.778865e+00
1.990745e+00
2.191592e+00
2.374462e+00
2.532575e+00
2.659775e+00
2.750926e+00
2.802210e+00
2.811329e+00
2.777595e+00
2.701936e+00
2.586803e+00
2.436013e+00
2.254527e+00
2.048185e+00
1.823417e+00
1.586947e+00
1.345524e+00
1.105688e+00
8.735866e-01
6.548567e-01
4.545500e-01
2.771025e-01
1.263190e-01
5.346634e-03
-8.338564e-02
-1.382799e-01
-1.587373e-01
-1.453674e-01
-1.002068e-01
-2.690055e-02
6.920336e-02
1.810944e-01
3.003083e-01
4.173153e-01
5.220714e-01
6.046878e-01
6.561513e-01
6.690152e-01
6.379869e-01
5.603511e-01
4.361958e-01
2.684356e-01
6.264865e-02
-1.732453e-01
-4.294291e-01
-6.947259e-01
-9.572007e-01
-1.204800e+00
-1.426003e+00
-1.610452e+00
-1.749531e+00
-1.836860e+00
-1.868672e+00
-1.844050e+00
-1.765006e+00
-1.636392e+00
-1.465631e+00
-1.262290e+00
-1.037489e+00
-8.031869e-01
-5.713775e-01
-3.532632e-01
-1.584771e-01
5.561696e-03
1.340836e-01
2.251372e-01
2.794663e-01
3.001114e-01
2.917908e-01
2.601490e-01
2.109752e-01
1.494928e-01
7.980457e-02
4.551489e-03
-7.518549e-02
-1.597423e-01
-2.505138e-01
-3.494294e-01
-4.583258e-01
-5.782912e-01
-7.090586e-01
-8.485247e-01
-9.924672e-01
-1.134514e+00
-1.266398e+00
-1.378502e+00
-1.460648e+00
-1.503063e+00
-1.497410e+00
-1.437765e+00
-1.321410e+00
-1.149350e+00
-9.264794e-01
-6.613830e-01
-3.657823e-01
-5.369431e-02
2.596202e-01
5.588196e-01
8.296538e-01
1.060048e+00
1.241004e+00
1.367250e+00
1.437562e+00
1.454758e+00
1.425332e+00
1.358799e+00
1.266809e+00
1.162124e+00
1.057570e+00
9.650271e-01
8.945462e-01
8.536312e-01
8.467093e-01
8.748139e-01
9.354858e-01
1.022901e+00
1.128223e+00
1.240157e+00
1.345696e+00
1.430986e+00
1.482289e+00
1.486959e+00
1.434386e+00
1.316831e+00
1.130098e+00
8.739852e-01
5.524669e-01
1.735945e-01
-2.508890e-01
-7.061899e-01
-1.175313e+00
-1.640052e+00
-2.082053e+00
-2.483863e+00
-2.829907e+00
-3.107313e+00
-3.306548e+00
-3.421820e+00
-3.451240e+00
-3.396736e+00
-3.263749e+00
-3.060746e+00
-2.798596e+00
-2.489873e+00
-2.148145e+00
-1.787299e+00
-1.420959e+00
-1.062000e+00
-7.221925e-01
-4.119564e-01
-1.402085e-01
8.571722e-02
2.601059e-01
3.788760e-01
4.395864e-01
4.414402e-01
3.852799e-01
2.735591e-01
1.102737e-01
-9.916270e-02
-3.481068e-01
-6.289302e-01
-9.333040e-01
-1.252497e+00
-1.577663e+00
-1.900090e+00
-2.211416e+00
-2.503784e+00
-2.769975e+00
-3.003500e+00
-3.198664e+00
-3.350621e+00
-3.455391e+00
-3.509872e+00
-3.511847e+00
-3.459999e+00
-3.353946e+00
-3.194318e+00
-2.982862e+00
-2.722561e+00
-2.417744e+00
-2.074153e+00
-1.698923e+00
-1.300466e+00
-8.882412e-01
-4.724275e-01
-6.352458e-02
3.280786e-01
6.925249e-01
1.020863e+00
1.305345e+00
1.539646e+00
1.718994e+00
1.840249e+00
1.901936e+00
1.904266e+00
1.849154e+00
1.740246e+00
1.582925e+00
1.384289e+00
1.153050e+00
8.993206e-01
6.342772e-01
3.696763e-01
1.172566e-01
-1.119394e-01
-3.082701e-01
-4.641633e-01
-5.746888e-01
-6.379741e-01
-6.554178e-01
-6.316634e-01
-5.743200e-01
-4.934363e-01
-4.007606e-01
-3.088444e-01
-2.300662e-01
-1.756691e-01
-1.549059e-01
-1.743747e-01
-2.376065e-01
-3.449312e-01
-4.936117e-01
-6.782020e-01
-8.910600e-01
-1.122937e+00
-1.363576e+00
-1.602261e+00
-1.828295e+00
-2.031409e+00
-2.202096e+00
-2.331913e+00
-2.413762e+00
-2.442153e+00
-2.413464e+00
-2.326171e+00
-2.181040e+00
-1.981258e+00
-1.732473e+00
-1.442729e+00
-1.122264e+00
-7.831705e-01
-4.389078e-01
-1.036710e-01
2.083444e-01
4.837506e-01
7.107883e-01
8.801024e-01
9.854087e-01
1.023996e+00
9.970157e-01
9.095241e-01
7.702516e-01
5.911042e-01
3.864180e-01
1.720184e-01
-3.584382e-02
-2.215888e-01
-3.713451e-01
-4.738407e-01
-5.210793e-01
-5.087586e-01
-4.364124e-01
-3.072882e-01
-1.279905e-01
9.205987e-02
3.412930e-01
6.067218e-01
8.746837e-01
1.131545e+00
1.364334e+00
1.561289e+00
1.712307e+00
1.809298e+00
1.846453e+00
1.820420e+00
1.730413e+00
1.578226e+00
1.368177e+00
1.106955e+00
8.033790e-01
4.680640e-01
1.129965e-01
-2.489738e-01
-6.047052e-01
-9.413728e-01
-1.247078e+00
-1.511418e+00
-1.725963e+00
-1.884625e+00
-1.983859e+00
-2.022722e+00
-2.002760e+00
-1.927780e+00
-1.803497e+00
-1.637122e+00
-1.436898e+00
-1.211637e+00
-9.702792e-01
-7.214987e-01
-4.733859e-01
-2.332096e-01
-7.263898e-03
1.992091e-01
3.820394e-01
5.381153e-01
6.653569e-01
7.626932e-01
8.300455e-01
8.683091e-01
8.793137e-01
8.657417e-01
8.309893e-01
7.789681e-01
7.138587e-01
6.398394e-01
5.608155e-01
4.801759e-01
4.005962e-01
3.239067e-01
2.510340e-01
1.820261e-01
1.161558e-01
5.209271e-02
-1.187991e-02
-7.763271e-02
-1.469747e-01
-2.214832e-01
-3.023974e-01
-3.905844e-01
-4.865690e-01
-5.906111e-01
-7.028000e-01
-8.231384e-01
-9.515830e-01
-1.088026e+00
-1.232208e+00
-1.383574e+00
-1.541102e+00
-1.703127e+00
-1.867219e+00
-2.030134e+00
-2.187867e+00
-2.335812e+00
-2.469015e+00
-2.582498e+00
-2.671624e+00
-2.732460e+00
-2.762101e+00
-2.758939e+00
-2.722829e+00
-2.655149e+00
-2.558761e+00
-2.437864e+00
-2.297764e+00
-2.144582e+00
-1.984921e+00
-1.825501e+00
-1.672782e+00
-1.532597e+00
-1.409796e+00
-1.307941e+00
-1.229062e+00
-1.173517e+00
-1.139946e+00
-1.125365e+00
-1.125363e+00
-1.134411e+00
-1.146254e+00
-1.154349e+00
-1.152326e+00
-1.134445e+00
-1.095995e+00
-1.033650e+00
-9.457152e-01
-8.322772e-01
-6.952205e-01
-5.381146e-01
-3.659720e-01
-1.848953e-01
-1.645081e-03
1.768360e-01
3.438963e-01
4.936064e-01
6.211104e-01
7.228699e-01
7.967840e-01
8.421814e-01
8.596955e-01
8.510454e-01
8.187564e-01
7.658583e-01
6.956001e-01
6.112109e-01
5.157272e-01
4.118922e-01
3.021205e-01
1.885144e-01
7.291631e-02
-4.302100e-02
-1.577613e-01
-2.698268e-01
-3.777727e-01
-4.802112e-01
-5.758974e-01
-6.638747e-01
-7.436671e-01
-8.154841e-01
-8.803963e-01
-9.404310e-01
-9.985434e-01
-1.058433e+00
-1.124195e+00
-1.199823e+00
-1.288609e+00
-1.392501e+00
-1.511513e+00
-1.643262e+00
-1.782727e+00
-1.922289e+00
-2.052084e+00
-2.160669e+00
-2.235941e+00
-2.266235e+00
-2.241469e+00
-2.154236e+00
-2.000698e+00
-1.781203e+00
-1.500543e+00
-1.167840e+00
-7.960496e-01
-4.011443e-01
-1.037369e-03
3.856486e-01
7.408631e-01
1.048344e+00
1.294659e+00
1.469993e+00
1.568605e+00
1.588946e+00
1.533433e+00
1.407930e+00
1.221006e+00
9.830618e-01
7.054223e-01
3.994871e-01
7.602199e-02
-2.553600e-01
-5.865024e-01
-9.107979e-01
-1.223097e+00
-1.519475e+00
-1.796914e+00
-2.052944e+00
-2.285291e+00
-2.491582e+00
-2.669110e+00
-2.814712e+00
-2.924752e+00
-2.995230e+00
-3.022010e+00
-3.001158e+00
-2.929360e+00
-2.804380e+00
-2.625519e+00
-2.394008e+00
-2.113300e+00
-1.789212e+00
-1.429903e+00
-1.045656e+00
-6.484857e-01
-2.515712e-01
1.314423e-01
4.872402e-01
8.036759e-01
1.070586e+00
1.280516e+00
1.429296e+00
1.516400e+00
1.545059e+00
1.522094e+00
1.457471e+00
1.363614e+00
1.254504e+00
1.144658e+00
1.048028e+00
9.769499e-01
9.411752e-01
9.471017e-01
9.972395e-01
1.089967e+00
1.219600e+00
1.376760e+00
1.549041e+00
1.721883e+00
1.879626e+00
2.006626e+00
2.088361e+00
2.112447e+00
2.069496e+00
1.953751e+00
1.763491e+00
1.501171e+00
1.173309e+00
7.901360e-01
3.650387e-01
-8.617995e-02
-5.461680e-01
-9.969780e-01
-1.421045e+00
-1.802128e+00
-2.126148e+00
-2.381863e+00
-2.561333e+00
-2.660150e+00
-2.677432e+00
-2.615588e+00
-2.479918e+00
-2.278073e+00
-2.019461e+00
-1.714647e+00
-1.374819e+00
-1.011354e+00
-6.355123e-01
-2.582444e-01
1.098921e-01
4.587659e-01
7.786965e-01
1.060520e+00
1.295735e+00
1.476755e+00
1.597252e+00
1.652587e+00
1.640255e+00
1.560290e+00
1.415567e+00
1.211916e+00
9.580133e-01
6.650411e-01
3.461144e-01
1.554426e-02
-3.120038e-01
-6.223687e-01
-9.026954e-01
-1.142118e+00
-1.332283e+00
-1.467694e+00
-1.545874e+00
-1.567352e+00
-1.535494e+00
-1.456173e+00
-1.337321e+00
-1.188372e+00
-1.019632e+00
-8.416172e-01
-6.644181e-01
-4.971150e-01
-3.473070e-01
-2.207770e-01
-1.213161e-01
-5.071447e-02
-8.913400e-03
5.704313e-03
-4.079828e-03
-3.476859e-02
-8.259663e-02
-1.439216e-01
-2.155113e-01
-2.946952e-01
-3.793691e-01
-4.678653e-01
-5.587209e-01
-6.503907e-01
-7.409595e-01
-8.279043e-01
-9.079537e-01
-9.770727e-01
-1.030591e+00
-1.063465e+00
-1.070661e+00
-1.047608e+00
-9.906938e-01
-8.977274e-01
-7.683353e-01
-6.042293e-01
-4.093141e-01
-1.896137e-01
4.698599e-02
2.911602e-01
5.326994e-01
7.611461e-01
9.664582e-01
1.139641e+00
1.273299e+00
1.362063e+00
1.402875e+00
1.395123e+00
1.340627e+00
1.243503e+00
1.109913e+00
9.477375e-01
7.661774e-01
5.753023e-01
3.855671e-01
2.073057e-01
5.022240e-02
-7.710112e-02
-1.676614e-01
-2.164285e-01
-2.206553e-01
-1.800757e-01
-9.696570e-02
2.395160e-02
1.757617e-01
3.497669e-01
5.360189e-01
7.239337e-01
9.029391e-01
1.063103e+00
1.195698e+00
1.293666e+00
1.351966e+00
1.367798e+00
1.340703e+00
1.272546e+00
1.167386e+00
1.031242e+00
8.717529e-01
6.977422e-01
5.186963e-01
3.441769e-01
1.832006e-01
4.362853e-02
-6.838433e-02
-1.488271e-01
-1.961116e-01
-2.111574e-01
-1.972678e-01
-1.598051e-01
-1.056974e-01
-4.283420e-02
2.058075e-02
7.664559e-02
1.182858e-01
1.396466e-01
1.363355e-01
1.055198e-01
4.590081e-02
-4.240671e-02
-1.580574e-01
-2.986949e-01
-4.611857e-01
-6.418544e-01
-8.367070e-01
-1.041633e+00
-1.252572e+00
-1.465639e+00
-1.677191e+00
-1.883843e+00
-2.082422e+00
-2.269887e+00
-2.443231e+00
-2.599396e+00
-2.735240e+00
-2.847581e+00
-2.933337e+00
-2.989758e+00
-3.014738e+00
-3.007157e+00
-2.967216e+00
-2.896699e+00
-2.799120e+00
-2.679709e+00
-2.545220e+00
-2.403551e+00
-2.263218e+00
-2.132701e+00
-2.019739e+00
-1.930649e+00
-1.869733e+00
-1.838861e+00
-1.837276e+00
-1.861631e+00
-1.906272e+00
-1.963711e+00
-2.025236e+00
-2.081584e+00
-2.123612e+00
-2.142901e+00
-2.132253e+00
-2.086071e+00
-2.000609e+00
-1.874123e+00
-1.706933e+00
-1.501427e+00
-1.262016e+00
-9.950321e-01
-7.085810e-01
-4.123045e-01
-1.170563e-01
1.655314e-01
4.235858e-01
6.456178e-01
8.211970e-01
9.416317e-01
1.000594e+00
9.946348e-01
9.235200e-01
7.903528e-01
6.014354e-01
3.658715e-01
9.493624e-02
-1.987291e-01
-5.020094e-01
-8.021989e-01
-1.087784e+00
-1.349058e+00
-1.578522e+00
-1.771081e+00
-1.924042e+00
-2.036960e+00
-2.111375e+00
-2.150484e+00
-2.158762e+00
-2.141591e+00
-2.104872e+00
-2.054670e+00
-1.996872e+00
-1.936881e+00
-1.879344e+00
-1.827923e+00
-1.785103e+00
-1.752072e+00
-1.728644e+00
-1.713274e+00
-1.703148e+00
-1.694372e+00
-1.682258e+00
-1.661698e+00
-1.627596e+00
-1.575340e+00
-1.501246e+00
-1.402946e+00
-1.279654e+00
-1.132294e+00
-9.634542e-01
-7.771739e-01
-5.785839e-01
-3.734282e-01
-1.675191e-01
3.381965e-02
2.262623e-01
4.068853e-01
5.744157e-01
7.292830e-01
8.734552e-01
1.010062e+00
1.142835e+00
1.275434e+00
1.410733e+00
1.550174e+00
1.693274e+00
1.837370e+00
1.977631e+00
2.107351e+00
2.218489e+00
2.302385e+00
2.350570e+00
2.355578e+00
2.311679e+00
2.215459e+00
2.066188e+00
1.865979e+00
1.619701e+00
1.334694e+00
1.020312e+00
6.873468e-01
3.473860e-01
1.215732e-02
-3.070893e-01
-6.001253e-01
-8.581816e-01
-1.074264e+00
-1.243342e+00
-1.362410e+00
-1.430450e+00
-1.448297e+00
-1.418448e+00
-1.344816e+00
-1.232456e+00
-1.087280e+00
-9.157690e-01
-7.247047e-01
-5.209464e-01
-3.112566e-01
-1.021890e-01
9.996991e-02
2.892243e-01
4.598841e-01
6.066036e-01
7.244704e-01
8.091602e-01
8.571574e-01
8.660213e-01
8.346649e-01
7.635993e-01
6.550969e-01
5.132291e-01
3.437472e-01
1.537958e-01
-4.852686e-02
-2.547235e-01
-4.565060e-01
-6.463845e-01
-8.181626e-01
-9.672774e-01
-1.090945e+00
-1.188105e+00
-1.259189e+00
-1.305759e+00
-1.330096e+00
-1.334781e+00
-1.322353e+00
-1.295059e+00
-1.254732e+00
-1.202772e+00
-1.140239e+00
-1.068005e+00
-9.869510e-01
-8.981688e-01
-8.031389e-01
-7.038437e-01
-6.027903e-01
-5.029179e-01
-4.073868e-01
-3.192683e-01
-2.411784e-01
-1.749187e-01
-1.211935e-01
-7.946341e-02
-4.797511e-02
-2.397082e-02
-4.050800e-03
1.536856e-02
3.757470e-02
6.513409e-02
9.958898e-02
1.413203e-01
1.895934e-01
2.427721e-01
2.986598e-01
3.549012e-01
4.093702e-01
4.604706e-01
5.072989e-01
5.496459e-01
5.878539e-01
6.225737e-01
6.544900e-01
6.840843e-01
7.114922e-01
7.364858e-01
7.585769e-01
7.772065e-01
7.919681e-01
8.028022e-01
8.101105e-01
8.147586e-01
8.179602e-01
8.210584e-01
8.252396e-01
8.312201e-01
8.389519e-01
8.473835e-01
8.543100e-01
8.563369e-01
8.489753e-01
8.268785e-01
7.842146e-01
7.151595e-01
6.144733e-01
4.781112e-01
3.038071e-01
9.156545e-02
-1.560018e-01
-4.335438e-01
-7.330770e-01
-1.044339e+00
-1.355373e+00
-1.653302e+00
-1.925233e+00
-2.159210e+00
-2.345135e+00
-2.475565e+00
-2.546307e+00
-2.556738e+00
-2.509837e+00
-2.411888e+00
-2.271900e+00
-2.100788e+00
-1.910396e+00
-1.712466e+00
-1.517662e+00
-1.334758e+00
-1.170068e+00
-1.027172e+00
-9.069553e-01
-8.079252e-01
-7.267534e-01
-6.589602e-01
-5.996526e-01
-5.442274e-01
-4.889619e-01
-4.314343e-01
-3.707370e-01
-3.074766e-01
-2.435788e-01
-1.819446e-01
-1.260183e-01
-7.934099e-02
-4.515055e-02
-2.607847e-02
-2.396473e-02
-3.978981e-02
-7.370340e-02
-1.251209e-01
-1.928591e-01
-2.752888e-01
-3.704872e-01
-4.763779e-01
-5.908444e-01
-7.118027e-01
-8.372206e-01
-9.650809e-01
-1.093294e+00
-1.219587e+00
-1.341389e+00
-1.455774e+00
-1.559460e+00
-1.648904e+00
-1.720477e+00
-1.770698e+00
-1.796500e+00
-1.795470e+00
-1.766053e+00
-1.707673e+00
-1.620780e+00
-1.506830e+00
-1.368199e+00
-1.208074e+00
-1.030339e+00
-8.394531e-01
-6.403401e-01
-4.382720e-01
-2.387237e-01
-4.718765e-02
1.310604e-01
2.912356e-01
4.293321e-01
5.423873e-01
6.286805e-01
6.878326e-01
7.207896e-01
7.296926e-01
7.176574e-01
6.884978e-01
6.464286e-01
5.957796e-01
5.407370e-01
4.851149e-01
4.321526e-01
3.843278e-01
3.431856e-01
3.091940e-01
2.816467e-01
2.586451e-01
2.371875e-01
2.133899e-01
1.828410e-01
1.410777e-01
8.414370e-02
9.173918e-03
-8.506453e-02
-1.977510e-01
-3.257781e-01
-4.637583e-01
-6.042924e-01
-7.384880e-01
-8.566780e-01
-9.492581e-01
-1.007544e+00
-1.024540e+00
-9.955396e-01
-9.184815e-01
-7.940569e-01
-6.255631e-01
-4.185517e-01
-1.803287e-01
8.062165e-02
3.552227e-01
6.343371e-01
9.092016e-01
1.171735e+00
1.414718e+00
1.631856e+00
1.817763e+00
1.967904e+00
2.078560e+00
2.146839e+00
2.170781e+00
2.149543e+00
2.083648e+00
1.975252e+00
1.828354e+00
1.648894e+00
1.444688e+00
1.225161e+00
1.000900e+00
7.830436e-01
5.825756e-01
4.095749e-01
2.725055e-01
1.776081e-01
1.284542e-01
1.257119e-01
1.671484e-01
2.478761e-01
3.608195e-01
4.973571e-01
6.480713e-01
8.035291e-01
9.550155e-01
1.095150e+00
1.218337e+00
1.321016e+00
1.401714e+00
1.460894e+00
1.500649e+00
1.524267e+00
1.535725e+00
1.539168e+00
1.538423e+00
1.536588e+00
1.535732e+00
1.536714e+00
1.539128e+00
1.541364e+00
1.540756e+00
1.533822e+00
1.516552e+00
1.484733e+00
1.434291e+00
1.361621e+00
1.263895e+00
1.139327e+00
9.873729e-01
8.088626e-01
6.060548e-01
3.826041e-01
1.434450e-01
-1.054048e-01
-3.571139e-01
-6.043659e-01
-8.397263e-01
-1.056023e+00
-1.246714e+00
-1.406203e+00
-1.530105e+00
-1.615414e+00
-1.660608e+00
-1.665668e+00
-1.632049e+00
-1.562600e+00
-1.461456e+00
-1.333894e+00
-1.186165e+00
-1.025289e+00
-8.588072e-01
-6.945046e-01
-5.400859e-01
-4.028370e-01
-2.892840e-01
-2.048742e-01
-1.537007e-01
-1.382819e-01
-1.594034e-01
-2.160203e-01
-3.052180e-01
-4.222320e-01
-5.605325e-01
-7.119885e-01
-8.671269e-01
-1.015498e+00
-1.146153e+00
-1.248208e+00
-1.311487e+00
-1.327169e+00
-1.288416e+00
-1.190906e+00
-1.033226e+00
-8.170979e-01
-5.474051e-01
-2.320247e-01
1.185245e-01
4.915966e-01
8.730660e-01
1.248073e+00
1.601825e+00
1.920403e+00
2.191522e+00
2.405181e+00
2.554149e+00
2.634250e+00
2.644422e+00
2.586562e+00
2.465177e+00
2.286914e+00
2.060027e+00
1.793846e+00
1.498312e+00
1.183609e+00
8.598991e-01
5.371592e-01
2.250865e-01
-6.696792e-02
-3.300749e-01
-5.558530e-01
-7.366695e-01
-8.659270e-01
-9.384270e-01
-9.507807e-01
-9.018216e-01
-7.929647e-01
-6.284561e-01
-4.154601e-01
-1.639471e-01
1.136369e-01
4.029175e-01
6.883270e-01
9.539829e-01
1.184645e+00
1.366684e+00
1.488983e+00
1.543707e+00
1.526869e+00
1.438647e+00
1.283406e+00
1.069430e+00
8.083553e-01
5.143715e-01
2.032400e-01
-1.087808e-01
-4.060172e-01
-6.743814e-01
-9.022204e-01
-1.080955e+00
-1.205474e+00
-1.274260e+00
-1.289264e+00
-1.255539e+00
-1.180683e+00
-1.074148e+00
-9.464870e-01
-8.086046e-01
-6.710739e-01
-5.435749e-01
-4.344742e-01
-3.505532e-01
-2.968667e-01
-2.767027e-01
-2.916134e-01
-3.414917e-01
-4.246798e-01
-5.381068e-01
-6.774576e-01
-8.373807e-01
-1.011736e+00
-1.193883e+00
-1.376998e+00
-1.554412e+00
-1.719955e+00
-1.868280e+00
-1.995150e+00
-2.097658e+00
-2.174367e+00
-2.225332e+00
-2.252007e+00
-2.257030e+00
-2.243899e+00
-2.216562e+00
-2.178967e+00
-2.134607e+00
-2.086120e+00
-2.034978e+00
-1.981318e+00
-1.923919e+00
-1.860353e+00
-1.787277e+00
-1.700842e+00
-1.597182e+00
-1.472925e+00
-1.325664e+00
-1.154365e+00
-9.596357e-01
-7.438524e-01
-5.111170e-01
-2.670546e-01
-1.847227e-02
2.270819e-01
4.618078e-01
6.781384e-01
8.691684e-01
1.028992e+00
1.152927e+00
1.237636e+00
1.281151e+00
1.282841e+00
1.243357e+00
1.164567e+00
1.049497e+00
9.022820e-01
7.280871e-01
5.330035e-01
3.238771e-01
1.080773e-01
-1.067903e-01
-3.131996e-01
-5.040169e-01
-6.727785e-01
-8.139111e-01
-9.228882e-01
-9.963287e-01
-1.032056e+00
-1.029140e+00
-9.879221e-01
-9.100489e-01
-7.984722e-01
-6.574225e-01
-4.923250e-01
-3.096510e-01
-1.166997e-01
7.868152e-02
2.684236e-01
4.445859e-01
5.997064e-01
7.271309e-01
8.213004e-01
8.779886e-01
8.944805e-01
8.696931e-01
8.042372e-01
7.004184e-01
5.621716e-01
3.949206e-01
2.053545e-01
1.112758e-03
-2.096183e-01
-4.185863e-01
-6.180028e-01
-8.010802e-01
-9.625242e-01
-1.098929e+00
-1.209029e+00
-1.293771e+00
-1.356203e+00
-1.401171e+00
-1.434857e+00
-1.464203e+00
-1.496263e+00
-1.537543e+00
-1.593402e+00
-1.667545e+00
-1.761679e+00
-1.875339e+00
-2.005919e+00
-2.148879e+00
-2.298123e+00
-2.446498e+00
-2.586371e+00
-2.710229e+00
-2.811256e+00
-2.883820e+00
-2.923863e+00
-2.929136e+00
-2.899278e+00
-2.835747e+00
-2.741617e+00
-2.621266e+00
-2.480015e+00
-2.323731e+00
-2.158451e+00
-1.990039e+00
-1.823899e+00
-1.664733e+00
-1.516360e+00
-1.381578e+00
-1.262077e+00
-1.158391e+00
-1.069911e+00
-9.949496e-01
-9.308667e-01
-8.742546e-01
-8.211742e-01
-7.674346e-01
-7.088963e-01
-6.417832e-01
-5.629803e-01
-4.703005e-01
-3.627000e-01
-2.404222e-01
-1.050536e-01
4.052290e-02
1.922829e-01
3.453138e-01
4.941442e-01
6.331135e-01
7.567391e-01
8.600426e-01
9.388079e-01
9.897589e-01
1.010659e+00
1.000350e+00
9.587387e-01
8.867608e-01
7.863099e-01
6.601482e-01
5.117886e-01
3.453523e-01
1.654046e-01
-2.322101e-02
-2.156020e-01
-4.068998e-01
-5.925203e-01
-7.682585e-01
-9.304250e-01
-1.075949e+00
-1.202455e+00
-1.308292e+00
-1.392520e+00
-1.454834e+00
-1.495422e+00
-1.514777e+00
-1.513483e+00
-1.491985e+00
-1.450407e+00
-1.388419e+00
-1.305208e+00
-1.199556e+00
-1.070041e+00
-9.153541e-01
-7.346920e-01
-5.281976e-01
-2.973828e-01
-4.547628e-02
2.223614e-01
4.990061e-01
7.755522e-01
1.041713e+00
1.286417e+00
1.498555e+00
1.667791e+00
1.785370e+00
1.844828e+00
1.842544e+00
1.778066e+00
1.654198e+00
1.476832e+00
1.254537e+00
9.979607e-01
7.190738e-01
4.303465e-01
1.439211e-01
-1.291382e-01
-3.794497e-01
-5.997238e-01
-7.849546e-01
-9.323987e-01
-1.041370e+00
-1.112898e+00
-1.149302e+00
-1.153741e+00
-1.129785e+00
-1.081058e+00
-1.010981e+00
-9.226354e-01
-8.187510e-01
-7.018086e-01
-5.742280e-01
-4.386040e-01
-2.979415e-01
-1.558381e-01
-1.656779e-02
1.149740e-01
2.334837e-01
3.336182e-01
4.104906e-01
4.602369e-01
4.805814e-01
4.713190e-01
4.346340e-01
3.751953e-01
2.999872e-01
2.178759e-01
1.389419e-01
7.364284e-02
3.189727e-02
2.218833e-02
5.078531e-02
1.211649e-01
2.336880e-01
3.855581e-01
5.710529e-01
7.819939e-01
1.008396e+00
1.239221e+00
1.463171e+00
1.669436e+00
1.848358e+00
1.991955e+00
2.094297e+00
2.151708e+00
2.162819e+00
2.128483e+00
2.051584e+00
1.936776e+00
1.790174e+00
1.619019e+00
1.431324e+00
1.235522e+00
1.040087e+00
8.531602e-01
6.821829e-01
5.335366e-01
4.122229e-01
3.215944e-01
2.631574e-01
2.364720e-01
2.391656e-01
2.670816e-01
3.145690e-01
3.749115e-01
4.408737e-01
5.053222e-01
5.618659e-01
6.054418e-01
6.327785e-01
6.426711e-01
6.360320e-01
6.157081e-01
5.860907e-01
5.525707e-01
5.209109e-01
4.966092e-01
4.843230e-01
4.874119e-01
5.076392e-01
5.450577e-01
5.980826e-01
6.637398e-01
7.380558e-01
8.165406e-01
8.947041e-01
9.685388e-01
1.034914e+00
1.091831e+00
1.138527e+00
1.175407e+00
1.203840e+00
1.225846e+00
1.243713e+00
1.259602e+00
1.275182e+00
1.291331e+00
1.307936e+00
1.323805e+00
1.336687e+00
1.343397e+00
1.340023e+00
1.322193e+00
1.285379e+00
1.225207e+00
1.137760e+00
1.019852e+00
8.692736e-01
6.850056e-01
4.674015e-01
2.183456e-01
-5.862156e-02
-3.582192e-01
-6.733989e-01
-9.953918e-01
-1.313850e+00
-1.617101e+00
-1.892521e+00
-2.127040e+00
-2.307751e+00
-2.422623e+00
-2.461252e+00
-2.415621e+00
-2.280797e+00
-2.055499e+00
-1.742492e+00
-1.348746e+00
-8.853286e-01
-3.670425e-01
1.881980e-01
7.601928e-01
1.327429e+00
1.868124e+00
2.361268e+00
2.787581e+00
3.130342e+00
3.376046e+00
3.514858e+00
3.540894e+00
3.452306e+00
3.251238e+00
2.943652e+00
2.539086e+00
2.050335e+00
1.493087e+00
8.854977e-01
2.476872e-01
-3.988419e-01
-1.031888e+00
-1.629321e+00
-2.169921e+00
-2.634251e+00
-3.005520e+00
-3.270370e+00
-3.419550e+00
-3.448395e+00
-3.357092e+00
-3.150675e+00
-2.838743e+00
-2.434912e+00
-1.956007e+00
-1.421077e+00
-8.502803e-01
-2.637492e-01
3.194786e-01
8.823673e-01
1.410552e+00
1.892726e+00
2.320725e+00
2.689351e+00
2.995974e+00
3.240014e+00
3.422376e+00
3.544939e+00
3.610144e+00
3.620739e+00
3.579671e+00
3.490107e+00
3.355557e+00
3.180032e+00
2.968181e+00
2.725389e+00
2.457763e+00
2.172035e+00
1.875366e+00
1.575081e+00
1.278357e+00
9.919088e-01
7.216815e-01
4.725783e-01
2.482277e-01
5.079668e-02
-1.191425e-01
-2.626803e-01
-3.825491e-01
-4.829915e-01
-5.694968e-01
-6.483988e-01
-7.263484e-01
-8.096974e-01
-9.038525e-01
-1.012672e+00
-1.137982e+00
-1.279283e+00
-1.433694e+00
-1.596138e+00
-1.759785e+00
-1.916668e+00
-2.058436e+00
-2.177139e+00
-2.265966e+00
-2.319839e+00
-2.335814e+00
-2.313239e+00
-2.253659e+00
-2.160503e+00
-2.038607e+00
-1.893644e+00
-1.731565e+00
-1.558111e+00
-1.378468e+00
-1.197106e+00
-1.017768e+00
-8.436257e-01
-6.775160e-01
-5.222206e-01
-3.807274e-01
-2.564176e-01
-1.531391e-01
-7.513715e-02
-2.683631e-02
-1.248566e-02
-3.570163e-02
-9.896149e-02
-2.031114e-01
-3.469554e-01
-5.269849e-01
-7.372905e-01
-9.696779e-01
-1.213983e+00
-1.458564e+00
-1.690929e+00
-1.898458e+00
-2.069155e+00
-2.192396e+00
-2.259601e+00
-2.264789e+00
-2.204956e+00
-2.080258e+00
-1.893965e+00
-1.652201e+00
-1.363496e+00
-1.038192e+00
-6.877790e-01
-3.242146e-01
4.069140e-02
3.957948e-01
7.310023e-01
1.037522e+00
1.307988e+00
1.536488e+00
1.718508e+00
1.850835e+00
1.931421e+00
1.959262e+00
1.934281e+00
1.857271e+00
1.729901e+00
1.554777e+00
1.335579e+00
1.077199e+00
7.858805e-01
4.692781e-01
1.364215e-01
-2.024511e-01
-5.361898e-01
-8.531497e-01
-1.141698e+00
-1.390779e+00
-1.590502e+00
-1.732706e+00
-1.811481e+00
-1.823587e+00
-1.768755e+00
-1.649832e+00
-1.472732e+00
-1.246198e+00
-9.813575e-01
-6.911197e-01
-3.894409e-01
-9.053580e-02
1.919041e-01
4.454178e-01
6.593581e-01
8.253172e-01
9.373856e-01
9.922484e-01
9.891426e-01
9.297071e-01
8.177589e-01
6.590277e-01
4.608722e-01
2.319880e-01
-1.789348e-02
-2.783276e-01
-5.385167e-01
-7.877162e-01
-1.015682e+00
-1.213132e+00
-1.372189e+00
-1.486748e+00
-1.552739e+00
-1.568254e+00
-1.533547e+00
-1.450899e+00
-1.324401e+00
-1.159661e+00
-9.634729e-01
-7.434630e-01
-5.077290e-01
-2.644920e-01
-2.177508e-02
2.128727e-01
4.325941e-01
6.313768e-01
8.041437e-01
9.467887e-01
1.056172e+00
1.130089e+00
1.167243e+00
1.167209e+00
1.130434e+00
1.058244e+00
9.528912e-01
8.176028e-01
6.566528e-01
4.754160e-01
2.803961e-01
7.919737e-02
-1.195809e-01
-3.065474e-01
-4.718272e-01
-6.054754e-01
-6.979825e-01
-7.408501e-01
-7.272056e-01
-6.524198e-01
-5.146781e-01
-3.154565e-01
-5.983922e-02
2.433796e-01
5.818625e-01
9.401960e-01
1.300659e+00
1.644257e+00
1.951938e+00
2.205893e+00
2.390818e+00
2.495015e+00
2.511236e+00
2.437190e+00
2.275685e+00
2.034402e+00
1.725320e+00
1.363886e+00
9.679798e-01
5.567825e-01
1.496307e-01
-2.350720e-01
-5.808185e-01
-8.737901e-01
-1.103445e+00
-1.262886e+00
-1.349001e+00
-1.362390e+00
-1.307100e+00
-1.190196e+00
-1.021217e+00
-8.115536e-01
-5.737815e-01
-3.210038e-01
-6.621759e-02
1.782614e-01
4.012984e-01
5.933546e-01
7.468081e-01
8.561822e-01
9.182820e-01
9.322469e-01
8.995287e-01
8.238016e-01
7.108108e-01
5.681510e-01
4.049652e-01
2.315467e-01
5.883188e-02
-1.022159e-01
-2.413103e-01
-3.495862e-01
-4.203167e-01
-4.495221e-01
-4.363894e-01
-3.834395e-01
-2.964014e-01
-1.837922e-01
-5.623652e-02
7.440434e-02
1.960003e-01
2.971157e-01
3.678735e-01
4.006442e-01
3.905159e-01
3.355285e-01
2.366875e-01
9.778918e-02
-7.489891e-02
-2.730591e-01
-4.868106e-01
-7.052359e-01
-9.169308e-01
-1.110563e+00
-1.275431e+00
-1.401995e+00
-1.482373e+00
-1.510752e+00
-1.483698e+00
-1.400329e+00
-1.262337e+00
-1.073847e+00
-8.411293e-01
-5.721860e-01
-2.762549e-01
3.671969e-02
3.566013e-01
6.735207e-01
9.782511e-01
1.262487e+00
1.519027e+00
1.741861e+00
1.926191e+00
2.068368e+00
2.165791e+00
2.216752e+00
2.220261e+00
2.175861e+00
2.083464e+00
1.943243e+00
1.755601e+00
1.521251e+00
1.241406e+00
9.180813e-01
5.544597e-01
1.552868e-01
-2.727872e-01
-7.209852e-01
-1.178367e+00
-1.632027e+00
-2.067537e+00
-2.469618e+00
-2.822985e+00
-3.113290e+00
-3.328064e+00
-3.457577e+00
-3.495535e+00
-3.439572e+00
-3.291486e+00
-3.057229e+00
-2.746650e+00
-2.373006e+00
-1.952273e+00
-1.502299e+00
-1.041818e+00
-5.894126e-01
-1.624782e-01
2.237285e-01
5.568675e-01
8.280533e-01
1.032103e+00
1.167482e+00
1.235977e+00
1.242150e+00
1.192663e+00
1.095545e+00
9.595020e-01
7.933189e-01
6.054082e-01
4.035166e-01
1.945913e-01
-1.521536e-02
-2.204391e-01
-4.161354e-01
-5.976968e-01
-7.606969e-01
-9.007971e-01
-1.013739e+00
-1.095432e+00
-1.142135e+00
-1.150704e+00
-1.118893e+00
-1.045655e+00
-9.314258e-01
-7.783327e-01
-5.903002e-01
-3.730207e-01
-1.337706e-01
1.189235e-01
3.757460e-01
6.271349e-01
8.638471e-01
1.077484e+00
1.260921e+00
1.408616e+00
1.516765e+00
1.583354e+00
1.608105e+00
1.592370e+00
1.539006e+00
1.452221e+00
1.337415e+00
1.200972e+00
1.050003e+00
8.920249e-01
7.345825e-01
5.848483e-01
4.492370e-01
3.330810e-01
2.404029e-01
1.738031e-01
1.344598e-01
1.222218e-01
1.357624e-01
1.727602e-01
2.300768e-01
3.039067e-01
3.898914e-01
4.831954e-01
5.785570e-01
6.703313e-01
7.525457e-01
8.189854e-01
8.633222e-01
8.792907e-01
8.609116e-01
8.027581e-01
7.002561e-01
5.500084e-01
3.501282e-01
1.005592e-01
-1.966445e-01
-5.371149e-01
-9.140785e-01
-1.318407e+00
-1.738832e+00
-2.162315e+00
-2.574575e+00
-2.960729e+00
-3.305998e+00
-3.596454e+00
-3.819734e+00
-3.965685e+00
-4.026908e+00
-3.999160e+00
-3.881592e+00
-3.676819e+00
-3.390821e+00
-3.032688e+00
-2.614233e+00
-2.149511e+00
-1.654261e+00
-1.145305e+00
-6.399252e-01
-1.552251e-01
2.925043e-01
6.884020e-01
1.019622e+00
1.275867e+00
1.449846e+00
1.537643e+00
1.538960e+00
1.457219e+00
1.299488e+00
1.076208e+00
8.007030e-01
4.884779e-01
1.563212e-01
-1.787249e-01
-5.004540e-01
-7.945489e-01
-1.049499e+00
-1.257294e+00
-1.413822e+00
-1.518941e+00
-1.576219e+00
-1.592374e+00
-1.576489e+00
-1.539075e+00
-1.491088e+00
-1.442977e+00
-1.403863e+00
-1.380886e+00
-1.378786e+00
-1.399721e+00
-1.443326e+00
-1.506991e+00
-1.586302e+00
-1.675590e+00
-1.768515e+00
-1.858625e+00
-1.939825e+00
-2.006742e+00
-2.054952e+00
-2.081104e+00
-2.082937e+00
-2.059234e+00
-2.009724e+00
-1.934962e+00
-1.836189e+00
-1.715205e+00
-1.574235e+00
-1.415832e+00
-1.242801e+00
-1.058166e+00
-8.651715e-01
-6.673089e-01
-4.683425e-01
-2.723203e-01
-8.354818e-02
9.348019e-02
2.541903e-01
3.940613e-01
5.087733e-01
5.943589e-01
6.473553e-01
6.649603e-01
6.451966e-01
5.870838e-01
4.908067e-01
3.578594e-01
1.911326e-01
-5.086473e-03
-2.252287e-01
-4.626798e-01
-7.101311e-01
-9.600166e-01
-1.204993e+00
-1.438415e+00
-1.654755e+00
-1.849925e+00
-2.021465e+00
-2.168587e+00
-2.292046e+00
-2.393876e+00
-2.476980e+00
-2.544644e+00
-2.600009e+00
-2.645574e+00
-2.682797e+00
-2.711837e+00
-2.731497e+00
-2.739349e+00
-2.732026e+00
-2.705635e+00
-2.656220e+00
-2.580208e+00
-2.474802e+00
-2.338256e+00
-2.170053e+00
-1.970966e+00
-1.743026e+00
-1.489410e+00
-1.214279e+00
-9.225449e-01
-6.196161e-01
-3.111020e-01
-2.508288e-03
3.010662e-01
5.952054e-01
8.764018e-01
1.142203e+00
1.391258e+00
1.623246e+00
1.838685e+00
2.038626e+00
2.224267e+00
2.396530e+00
2.555650e+00
2.700840e+00
2.830082e+00
2.940075e+00
3.026378e+00
3.083725e+00
3.106501e+00
3.089328e+00
3.027703e+00
2.918605e+00
2.761004e+00
2.556215e+00
2.308031e+00
2.022634e+00
1.708274e+00
1.374740e+00
1.032693e+00
6.929006e-01
3.654778e-01
5.919743e-02
-2.190351e-01
-4.644917e-01
-6.746789e-01
-8.491472e-01
-9.890916e-01
-1.096815e+00
-1.175137e+00
-1.226844e+00
-1.254242e+00
-1.258887e+00
-1.241504e+00
-1.202115e+00
-1.140334e+00
-1.055790e+00
-9.486008e-01
-8.198198e-01
-6.717888e-01
-5.083327e-01
-3.347687e-01
-1.577192e-01
1.525000e-02
1.761318e-01
3.170665e-01
4.309597e-01
5.120680e-01
5.564968e-01
5.625654e-01
5.310092e-01
4.650094e-01
3.700550e-01
2.536586e-01
1.249486e-01
-5.832831e-03
-1.279089e-01
-2.306068e-01
-3.040389e-01
-3.397998e-01
-3.316384e-01
-2.760465e-01
-1.727013e-01
-2.469559e-02
1.614909e-01
3.763051e-01
6.077095e-01
8.420070e-01
1.064834e+00
1.262231e+00
1.421697e+00
1.533128e+00
1.589562e+00
1.587676e+00
1.527981e+00
1.414718e+00
1.255467e+00
1.060481e+00
8.418351e-01
6.124354e-01
3.850008e-01
1.710955e-01
-1.969049e-02
-1.803454e-01
-3.067778e-01
-3.978821e-01
-4.553449e-01
-4.832298e-01
-4.873989e-01
-4.748348e-01
-4.529246e-01
-4.287676e-01
-4.085581e-01
-3.970921e-01
-3.974329e-01
-4.107615e-01
-4.364187e-01
-4.721250e-01
-5.143452e-01
-5.587470e-01
-6.006904e-01
-6.356879e-01
-6.597821e-01
-6.698047e-01
-6.635028e-01
-6.395398e-01
-5.973943e-01
-5.371958e-01
-4.595383e-01
-3.653143e-01
-2.555983e-01
-1.315994e-01
5.319595e-03
1.535756e-01
3.112817e-01
4.761865e-01
6.456671e-01
8.167960e-01
9.864776e-01
1.151634e+00
1.309396e+00
1.457264e+00
1.593184e+00
1.715546e+00
1.823084e+00
1.914725e+00
1.989429e+00
2.046058e+00
2.083332e+00
2.099874e+00
2.094357e+00
2.065710e+00
2.013347e+00
1.937370e+00
1.838697e+00
1.719103e+00
1.581148e+00
1.428035e+00
1.263398e+00
1.091078e+00
9.149155e-01
7.385720e-01
5.654153e-01
3.984486e-01
2.402751e-01
9.307335e-02
-4.143633e-02
-1.620482e-01
-2.681462e-01
-3.597837e-01
-4.377419e-01
-5.035446e-01
-5.594080e-01
-6.081203e-01
-6.528571e-01
-6.969484e-01
-7.436207e-01
-7.957410e-01
-8.555844e-01
-9.246474e-01
-1.003518e+00
-1.091819e+00
-1.188224e+00
-1.290546e+00
-1.395895e+00
-1.500872e+00
-1.601790e+00
-1.694891e+00
-1.776544e+00
-1.843398e+00
-1.892499e+00
-1.921361e+00
-1.927993e+00
-1.910909e+00
-1.869124e+00
-1.802159e+00
-1.710076e+00
-1.593542e+00
-1.453931e+00
-1.293450e+00
-1.115262e+00
-9.235789e-01
-7.236955e-01
-5.219204e-01
-3.253945e-01
-1.417818e-01
2.115503e-02
1.560649e-01
2.565587e-01
3.177475e-01
3.367108e-01
3.128490e-01
2.480793e-01
1.468501e-01
1.596325e-02
-1.357938e-01
-2.981885e-01
-4.602242e-01
-6.109144e-01
-7.400918e-01
-8.391871e-01
-9.019086e-01
-9.247654e-01
-9.073834e-01
-8.525844e-01
-7.662157e-01
-6.567368e-01
-5.345902e-01
-4.114009e-01
-2.990668e-01
-2.088137e-01
-1.502966e-01
-1.308290e-01
-1.548067e-01
-2.233743e-01
-3.343566e-01
-4.824494e-01
-6.596480e-01
-8.558722e-01
-1.059739e+00
-1.259421e+00
-1.443512e+00
-1.601839e+00
-1.726122e+00
-1.810435e+00
-1.851428e+00
-1.848293e+00
-1.802522e+00
-1.717485e+00
-1.597916e+00
-1.449377e+00
-1.277750e+00
-1.088822e+00
-8.879938e-01
-6.801211e-01
-4.694914e-01
-2.599178e-01
-5.491469e-02
1.420900e-01
3.275579e-01
4.977068e-01
6.484827e-01
7.756587e-01
8.750633e-01
9.429194e-01
9.762569e-01
9.733488e-01
9.341156e-01
8.604349e-01
7.563025e-01
6.277938e-01
4.828016e-01
3.305488e-01
1.809119e-01
4.362099e-02
-7.257101e-02
-1.606484e-01
-2.159241e-01
-2.363875e-01
-2.227680e-01
-1.783163e-01
-1.083455e-01
-1.960284e-02
8.043605e-02
1.842655e-01
2.849651e-01
3.766839e-01
4.549694e-01
5.169416e-01
5.613269e-01
5.883771e-01
5.997062e-01
5.980757e-01
5.871611e-01
5.713229e-01
5.553982e-01
5.445151e-01
5.439202e-01
5.588006e-01
5.940810e-01
6.541791e-01
7.427182e-01
8.622074e-01
1.013715e+00
1.196578e+00
1.408179e+00
1.643853e+00
1.896940e+00
2.159008e+00
2.420248e+00
2.670006e+00
2.897402e+00
3.091976e+00
3.244289e+00
3.346424e+00
3.392356e+00
3.378180e+00
3.302201e+00
3.164924e+00
2.968961e+00
2.718887e+00
2.421063e+00
2.083429e+00
1.715273e+00
1.326953e+00
9.295819e-01
5.346445e-01
1.535783e-01
-2.026845e-01
-5.241688e-01
-8.022696e-01
-1.030085e+00
-1.202641e+00
-1.316999e+00
-1.372240e+00
-1.369346e+00
-1.311015e+00
-1.201413e+00
-1.045919e+00
-8.508629e-01
-6.232805e-01
-3.706882e-01
-1.008844e-01
1.782252e-01
4.587750e-01
7.330655e-01
9.936730e-01
1.233554e+00
1.446161e+00
1.625573e+00
1.766660e+00
1.865270e+00
1.918421e+00
1.924485e+00
1.883338e+00
1.796443e+00
1.666870e+00
1.499234e+00
1.299556e+00
1.075052e+00
8.338542e-01
5.846693e-01
3.363872e-01
9.766247e-02
-1.235059e-01
-3.201659e-01
-4.867445e-01
-6.192979e-01
-7.156630e-01
-7.755042e-01
-8.002555e-01
-7.929643e-01
-7.580500e-01
-7.009916e-01
-6.279638e-01
-5.454432e-01
-4.598056e-01
-3.769362e-01
-3.018771e-01
-2.385342e-01
-1.894698e-01
-1.558025e-01
-1.372342e-01
-1.322096e-01
-1.382033e-01
-1.521084e-01
-1.706823e-01
-1.909921e-01
-2.107974e-01
-2.288137e-01
-2.448209e-01
-2.596053e-01
-2.747504e-01
-2.923106e-01
-3.144194e-01
-3.428844e-01
-3.788206e-01
-4.223653e-01
-4.725052e-01
-5.270374e-01
-5.826693e-01
-6.352517e-01
-6.801256e-01
-7.125499e-01
-7.281700e-01
-7.234770e-01
-6.962105e-01
-6.456618e-01
-5.728434e-01
-4.805096e-01
-3.730283e-01
-2.561207e-01
-1.365000e-01
-2.144230e-02
8.167143e-02
1.658126e-01
2.247340e-01
2.533510e-01
2.480610e-01
2.069874e-01
1.301405e-01
1.948483e-02
-1.210931e-01
-2.859250e-01
-4.678118e-01
-6.583868e-01
-8.485839e-01
-1.029190e+00
-1.191448e+00
-1.327657e+00
-1.431710e+00
-1.499505e+00
-1.529173e+00
-1.521108e+00
-1.477802e+00
-1.403522e+00
-1.303880e+00
-1.185378e+00
-1.054959e+00
-9.196065e-01
-7.860042e-01
-6.602585e-01
-5.476676e-01
-4.525347e-01
-3.780195e-01
-3.260303e-01
-2.971672e-01
-2.907232e-01
-3.047565e-01
-3.362332e-01
-3.812372e-01
-4.352293e-01
-4.933326e-01
-5.506131e-01
-6.023243e-01
-6.440936e-01
-6.720382e-01
-6.828157e-01
-6.736271e-01
-6.421986e-01
-5.867663e-01
-5.060839e-01
-3.994602e-01
-2.668230e-01
-1.087978e-01
7.321867e-02
2.770094e-01
4.995304e-01
7.369594e-01
9.848034e-01
1.238063e+00
1.491438e+00
1.739564e+00
1.977244e+00
2.199670e+00
2.402605e+00
2.582522e+00
2.736697e+00
2.863262e+00
2.961220e+00
3.030433e+00
3.071584e+00
3.086088e+00
3.075975e+00
3.043700e+00
2.991916e+00
2.923197e+00
2.839754e+00
2.743164e+00
2.634174e+00
2.512584e+00
2.377273e+00
2.226345e+00
2.057415e+00
1.867993e+00
1.655948e+00
1.419996e+00
1.160172e+00
8.782400e-01
5.779964e-01
2.654284e-01
-5.129595e-02
-3.620262e-01
-6.550219e-01
-9.175279e-01
-1.136506e+00
-1.299480e+00
-1.395443e+00
-1.415751e+00
-1.354934e+00
-1.211364e+00
-9.876844e-01
-6.909802e-01
-3.326214e-01
7.221343e-02
5.053304e-01
9.465847e-01
1.375141e+00
1.770834e+00
2.115506e+00
2.394214e+00
2.596184e+00
2.715436e+00
2.751022e+00
2.706880e+00
2.591320e+00
2.416216e+00
2.195978e+00
1.946412e+00
1.683543e+00
1.422523e+00
1.176677e+00
9.567922e-01
7.706563e-01
6.228932e-01
5.150643e-01
4.460014e-01
4.123095e-01
4.089751e-01
4.300105e-01
4.690787e-01
5.200484e-01
5.774457e-01
6.367776e-01
6.947158e-01
7.491438e-01
7.990810e-01
8.445116e-01
8.861501e-01
9.251784e-01
9.629793e-01
1.000888e+00
1.039972e+00
1.080847e+00
1.123544e+00
1.167435e+00
1.211243e+00
1.253148e+00
1.290979e+00
1.322485e+00
1.345645e+00
1.358951e+00
1.361620e+00
1.353691e+00
1.335969e+00
1.309836e+00
1.276957e+00
1.238946e+00
1.197058e+00
1.151976e+00
1.103741e+00
1.051832e+00
9.953767e-01
9.334308e-01
8.652699e-01
7.906149e-01
7.097567e-01
6.235632e-01
5.333797e-01
4.408614e-01
3.477780e-01
2.558356e-01
1.665457e-01
8.115926e-02
6.663085e-04
-7.415162e-02
-1.426393e-01
-2.041838e-01
-2.581549e-01
-3.038887e-01
-3.407184e-01
-3.680449e-01
-3.854259e-01
-3.926577e-01
-3.898211e-01
-3.772729e-01
-3.555754e-01
-3.253736e-01
-2.872455e-01
-2.415597e-01
-1.883793e-01
-1.274415e-01
-5.822859e-02
1.987378e-02
1.073560e-01
2.043421e-01
3.103730e-01
4.242622e-01
5.440563e-01
6.671155e-01
7.903051e-01
9.102701e-01
1.023751e+00
1.127889e+00
1.220477e+00
1.300111e+00
1.366231e+00
1.419044e+00
1.459351e+00
1.488305e+00
1.507168e+00
1.517077e+00
1.518886e+00
1.513081e+00
1.499766e+00
1.478726e+00
1.449507e+00
1.411521e+00
1.364127e+00
1.306694e+00
1.238640e+00
1.159449e+00
1.068696e+00
9.660649e-01
8.514029e-01
7.247955e-01
5.866775e-01
4.379681e-01
2.802132e-01
1.157092e-01
-5.242376e-02
-2.202434e-01
-3.830772e-01
-5.357050e-01
-6.726193e-01
-7.883409e-01
-8.777648e-01
-9.365070e-01
-9.612289e-01
-9.499128e-01
-9.020666e-01
-8.188411e-01
-7.030466e-01
-5.590677e-01
-3.926816e-01
-2.107924e-01
-2.109598e-02
1.683064e-01
3.493284e-01
5.143283e-01
6.565223e-01
7.703473e-01
8.517434e-01
8.983266e-01
9.094377e-01
8.860649e-01
8.306528e-01
7.468230e-01
6.390369e-01
5.122346e-01
3.714821e-01
2.216530e-01
6.716614e-02
-8.820536e-02
-2.414485e-01
-3.903480e-01
-5.334566e-01
-6.700140e-01
-7.998297e-01
-9.231468e-01
-1.040496e+00
-1.152543e+00
-1.259935e+00
-1.363143e+00
-1.462306e+00
-1.557096e+00
-1.646622e+00
-1.729384e+00
-1.803314e+00
-1.865895e+00
-1.914374e+00
-1.946027e+00
-1.958469e+00
-1.949929e+00
-1.919480e+00
-1.867147e+00
-1.793912e+00
-1.701586e+00
-1.592578e+00
-1.469606e+00
-1.335374e+00
-1.192287e+00
-1.042230e+00
-8.864561e-01
-7.256088e-01
-5.598587e-01
-3.891496e-01
-2.135031e-01
-3.333969e-02
1.502352e-01
3.352182e-01
5.185959e-01
6.963494e-01
8.635756e-01
1.014719e+00
1.143898e+00
1.245296e+00
1.313595e+00
1.344406e+00
1.334665e+00
1.282961e+00
1.189767e+00
1.057548e+00
8.907512e-01
6.956615e-01
4.801434e-01
2.532764e-01
2.491226e-02
-1.948186e-01
-3.960218e-01
-5.695411e-01
-7.074212e-01
-8.033079e-01
-8.527703e-01
-8.535344e-01
-8.056218e-01
-7.113872e-01
-5.754498e-01
-4.045145e-01
-2.070840e-01
6.935011e-03
2.267184e-01
4.410830e-01
6.390856e-01
8.106233e-01
9.469920e-01
1.041357e+00
1.089094e+00
1.087973e+00
1.038146e+00
9.419660e-01
8.036292e-01
6.287053e-01
4.236091e-01
1.950791e-01
-5.027831e-02
-3.063441e-01
-5.677245e-01
-8.298831e-01
-1.089186e+00
-1.342886e+00
-1.589073e+00
-1.826584e+00
-2.054887e+00
-2.273935e+00
-2.483977e+00
-2.685339e+00
-2.878187e+00
-3.062280e+00
-3.236751e+00
-3.399930e+00
-3.549223e+00
-3.681070e+00
-3.790990e+00
-3.873701e+00
-3.923336e+00
-3.933734e+00
-3.898816e+00
-3.813018e+00
-3.671774e+00
-3.472005e+00
-3.212588e+00
-2.894760e+00
-2.522407e+00
-2.102214e+00
-1.643636e+00
-1.158686e+00
-6.615201e-01
-1.678440e-01
3.058306e-01
7.430444e-01
1.128300e+00
1.447961e+00
1.691067e+00
1.850015e+00
1.921038e+00
1.904462e+00
1.804722e+00
1.630136e+00
1.392468e+00
1.106310e+00
7.883275e-01
4.563956e-01
1.286952e-01
-1.772087e-01
-4.452461e-01
-6.616317e-01
-8.155105e-01
-8.994134e-01
-9.094885e-01
-8.454942e-01
-7.105674e-01
-5.108041e-01
-2.547090e-01
4.742014e-02
3.841080e-01
7.432666e-01
1.112676e+00
1.480367e+00
1.834919e+00
2.165677e+00
2.462930e+00
2.718060e+00
2.923681e+00
3.073786e+00
3.163885e+00
3.191135e+00
3.154453e+00
3.054584e+00
2.894127e+00
2.677518e+00
2.410944e+00
2.102214e+00
1.760563e+00
1.396412e+00
1.021071e+00
6.463860e-01
2.843623e-01
-5.326103e-02
-3.554463e-01
-6.122982e-01
-8.154894e-01
-9.586516e-01
-1.037712e+00
-1.051152e+00
-1.000175e+00
-8.887527e-01
-7.235383e-01
-5.136300e-01
-2.701759e-01
-5.829185e-03
2.659210e-01
5.314962e-01
7.779905e-01
9.938793e-01
1.169610e+00
1.298023e+00
1.374583e+00
1.397402e+00
1.367087e+00
1.286436e+00
1.160021e+00
9.937127e-01
7.941920e-01
5.684879e-01
3.235927e-01
6.617375e-02
-1.976032e-01
-4.621435e-01
-7.224046e-01
-9.738233e-01
-1.212226e+00
-1.433762e+00
-1.634892e+00
-1.812440e+00
-1.963724e+00
-2.086722e+00
-2.180265e+00
-2.244208e+00
-2.279547e+00
-2.288447e+00
-2.274171e+00
-2.240900e+00
-2.193458e+00
-2.136967e+00
-2.076465e+00
-2.016529e+00
-1.960946e+00
-1.912466e+00
-1.872661e+00
-1.841900e+00
-1.819439e+00
-1.803603e+00
-1.792036e+00
-1.781993e+00
-1.770635e+00
-1.755321e+00
-1.733850e+00
-1.704675e+00
-1.667050e+00
-1.621139e+00
-1.568059e+00
-1.509869e+00
-1.449487e+00
-1.390541e+00
-1.337137e+00
-1.293546e+00
-1.263847e+00
-1.251521e+00
-1.259065e+00
-1.287647e+00
-1.336859e+00
-1.404583e+00
-1.487002e+00
-1.578750e+00
-1.673183e+00
-1.762767e+00
-1.839531e+00
-1.895587e+00
-1.923651e+00
-1.917572e+00
-1.872805e+00
-1.786816e+00
-1.659355e+00
-1.492586e+00
-1.291011e+00
-1.061220e+00
-8.114567e-01
-5.510545e-01
-2.898045e-01
-3.731177e-02
1.975996e-01
4.073898e-01
5.861880e-01
7.300447e-01
8.370506e-01
9.073244e-01
9.428811e-01
9.473899e-01
9.258377e-01
8.841160e-01
8.285537e-01
7.654239e-01
7.004542e-01
6.383787e-01
5.825654e-01
5.347569e-01
4.949526e-01
4.614539e-01
4.310755e-01
3.995117e-01
3.618269e-01
3.130217e-01
2.486164e-01
1.651892e-01
6.080907e-02
-6.468697e-02
-2.096024e-01
-3.704859e-01
-5.424186e-01
-7.194486e-01
-8.951185e-01
-1.063022e+00
-1.217317e+00
-1.353145e+00
-1.466898e+00
-1.556336e+00
-1.620551e+00
-1.659799e+00
-1.675255e+00
-1.668721e+00
-1.642334e+00
-1.598314e+00
-1.538753e+00
-1.465480e+00
-1.379977e+00
-1.283355e+00
-1.176369e+00
-1.059467e+00
-9.328741e-01
-7.966854e-01
-6.509865e-01
-4.959759e-01
-3.320846e-01
-1.600757e-01
1.889200e-02
2.032466e-01
3.910368e-01
5.800105e-01
7.677283e-01
9.516961e-01
1.129504e+00
1.298958e+00
1.458188e+00
1.605729e+00
1.740565e+00
1.862127e+00
1.970260e+00
2.065158e+00
2.147280e+00
2.217271e+00
2.275885e+00
2.323916e+00
2.362121e+00
2.391138e+00
2.411375e+00
2.422886e+00
2.425239e+00
2.417398e+00
2.397640e+00
2.363523e+00
2.311926e+00
2.239168e+00
2.141208e+00
2.013918e+00
1.853418e+00
1.656444e+00
1.420731e+00
1.145360e+00
8.310646e-01
4.804531e-01
9.813559e-02
-3.092552e-01
-7.331586e-01
-1.163296e+00
-1.587995e+00
-1.994615e+00
-2.370070e+00
-2.701418e+00
-2.976511e+00
-3.184668e+00
-3.317346e+00
-3.368772e+00
-3.336493e+00
-3.221768e+00
-3.029770e+00
-2.769529e+00
-2.453592e+00
-2.097414e+00
-1.718510e+00
-1.335441e+00
-9.667282e-01
-6.297826e-01
-3.399542e-01
-1.097683e-01
5.160385e-02
1.386201e-01
1.494017e-01
8.556209e-02
-4.811778e-02
-2.441117e-01
-4.926170e-01
-7.820356e-01
-1.099450e+00
-1.431096e+00
-1.762841e+00
-2.080689e+00
-2.371297e+00
-2.622522e+00
-2.823949e+00
-2.967385e+00
-3.047265e+00
-3.060951e+00
-3.008877e+00
-2.894537e+00
-2.724286e+00
-2.506963e+00
-2.253353e+00
-1.975505e+00
-1.685957e+00
-1.396942e+00
-1.119631e+00
-8.635059e-01
-6.359158e-01
-4.418539e-01
-2.839727e-01
-1.628101e-01
-7.718251e-02
-2.467942e-02
-2.189356e-03
-6.387345e-03
-3.412694e-02
-8.269814e-02
-1.499351e-01
-2.341803e-01
-3.341312e-01
-4.486095e-01
-5.762990e-01
-7.155007e-01
-8.639434e-01
-1.018682e+00
-1.176091e+00
-1.331965e+00
-1.481684e+00
-1.620441e+00
-1.743478e+00
-1.846310e+00
-1.924917e+00
-1.975888e+00
-1.996525e+00
-1.984915e+00
-1.939987e+00
-1.861544e+00
-1.750295e+00
-1.607873e+00
-1.436824e+00
-1.240584e+00
-1.023412e+00
-7.903159e-01
-5.469457e-01
-2.994786e-01
-5.447563e-02
1.812934e-01
4.010717e-01
5.983912e-01
7.674009e-01
9.032326e-01
1.002377e+00
1.063030e+00
1.085362e+00
1.071665e+00
1.026351e+00
9.557733e-01
8.678758e-01
7.716962e-01
6.767452e-01
5.923132e-01
5.267546e-01
4.868079e-01
4.770076e-01
4.992405e-01
5.524870e-01
6.327781e-01
7.333795e-01
8.451998e-01
9.574017e-01
1.058180e+00
1.135659e+00
1.178844e+00
1.178572e+00
1.128384e+00
1.025243e+00
8.700504e-01
6.678750e-01
4.278749e-01
1.628701e-01
-1.114221e-01
-3.774566e-01
-6.171576e-01
-8.133378e-01
-9.511047e-01
-1.019116e+00
-1.010552e+00
-9.237136e-01
-7.621936e-01
-5.346171e-01
-2.540076e-01
6.314770e-02
3.980299e-01
7.307194e-01
1.041435e+00
1.311709e+00
1.525441e+00
1.669784e+00
1.735830e+00
1.719056e+00
1.619501e+00
1.441670e+00
1.194153e+00
8.889956e-01
5.408600e-01
1.660492e-01
-2.185359e-01
-5.964300e-01
-9.525547e-01
-1.274028e+00
-1.550777e+00
-1.775928e+00
-1.945942e+00
-2.060520e+00
-2.122289e+00
-2.136320e+00
-2.109530e+00
-2.050024e+00
-1.966444e+00
-1.867339e+00
-1.760620e+00
-1.653105e+00
-1.550195e+00
-1.455678e+00
-1.371701e+00
-1.298883e+00
-1.236587e+00
-1.183285e+00
-1.137006e+00
-1.095770e+00
-1.057980e+00
-1.022698e+00
-9.897737e-01
-9.598317e-01
-9.341098e-01
-9.142029e-01
-9.017503e-01
-8.981205e-01
-9.041385e-01
-9.198834e-01
-9.445754e-01
-9.765550e-01
-1.013348e+00
-1.051807e+00
-1.088320e+00
-1.119072e+00
-1.140359e+00
-1.148928e+00
-1.142342e+00
-1.119321e+00
-1.080030e+00
-1.026259e+00
-9.614498e-01
-8.905468e-01
-8.196487e-01
-7.554873e-01
-7.047719e-01
-6.734624e-01
-6.660470e-01
-6.849035e-01
-7.298136e-01
-7.976888e-01
-8.825452e-01
-9.757389e-01
-1.066452e+00
-1.142390e+00
-1.190644e+00
-1.198636e+00
-1.155095e+00
-1.050964e+00
-8.801887e-01
-6.402971e-01
-3.327485e-01
3.700172e-02
4.597155e-01
9.228490e-01
1.411250e+00
1.908016e+00
2.395447e+00
2.856014e+00
3.273287e+00
3.632770e+00
3.922591e+00
4.134046e+00
4.261960e+00
4.304876e+00
4.265059e+00
4.148336e+00
3.963750e+00
3.723059e+00
3.440090e+00
3.129966e+00
2.808257e+00
2.490111e+00
2.189406e+00
1.918020e+00
1.685256e+00
1.497496e+00
1.358093e+00
1.267515e+00
1.223705e+00
1.222615e+00
1.258827e+00
1.326209e+00
1.418528e+00
1.529962e+00
1.655474e+00
1.791024e+00
1.933608e+00
2.081148e+00
2.232230e+00
2.385753e+00
2.540525e+00
2.694873e+00
2.846323e+00
2.991413e+00
3.125657e+00
3.243699e+00
3.339622e+00
3.407386e+00
3.441348e+00
3.436802e+00
3.390481e+00
3.300972e+00
3.168985e+00
2.997455e+00
2.791430e+00
2.557774e+00
2.304685e+00
2.041088e+00
1.775969e+00
1.517721e+00
1.273582e+00
1.049212e+00
8.484534e-01
6.732776e-01
5.239127e-01
3.991222e-01
2.965944e-01
2.133925e-01
1.464136e-01
9.279951e-02
5.025377e-02
1.723011e-02
-7.018696e-03
-2.252031e-02
-2.875838e-02
-2.489995e-02
-1.002852e-02
1.665519e-02
5.568971e-02
1.072761e-01
1.712656e-01
2.472010e-01
3.343966e-01
4.320407e-01
5.392993e-01
6.554033e-01
7.796970e-01
9.116352e-01
1.050722e+00
1.196401e+00
1.347907e+00
1.504124e+00
1.663464e+00
1.823809e+00
1.982519e+00
2.136517e+00
2.282427e+00
2.416735e+00
2.535941e+00
2.636673e+00
2.715737e+00
2.770111e+00
2.796890e+00
2.793236e+00
2.756345e+00
2.683504e+00
2.572238e+00
2.420569e+00
2.227374e+00
1.992801e+00
1.718691e+00
1.408949e+00
1.069770e+00
7.096804e-01
3.393412e-01
-2.890037e-02
-3.816773e-01
-7.054335e-01
-9.873336e-01
-1.216155e+00
-1.383072e+00
-1.482252e+00
-1.511208e+00
-1.470907e+00
-1.365614e+00
-1.202558e+00
-9.914343e-01
-7.438395e-01
-4.726680e-01
-1.915201e-01
8.586590e-02
3.461468e-01
5.768789e-01
7.669929e-01
9.072393e-01
9.905947e-01
1.012608e+00
9.716679e-01
8.691515e-01
7.094451e-01
4.998033e-01
2.500465e-01
-2.790147e-02
-3.206221e-01
-6.139254e-01
-8.936472e-01
-1.146465e+00
-1.360678e+00
-1.526894e+00
-1.638590e+00
-1.692507e+00
-1.688865e+00
-1.631392e+00
-1.527151e+00
-1.386171e+00
-1.220882e+00
-1.045358e+00
-8.744127e-01
-7.225870e-01
-6.031012e-01
-5.268553e-01
-5.015610e-01
-5.310797e-01
-6.150273e-01
-7.486823e-01
-9.232078e-01
-1.126179e+00
-1.342386e+00
-1.554848e+00
-1.745999e+00
-1.898921e+00
-1.998577e+00
-2.032914e+00
-1.993762e+00
-1.877467e+00
-1.685194e+00
-1.422891e+00
-1.100935e+00
-7.334787e-01
-3.375643e-01
6.791379e-02
4.633337e-01
8.294699e-01
1.148551e+00
1.405194e+00
1.587175e+00
1.686000e+00
1.697268e+00
1.620811e+00
1.460610e+00
1.224520e+00
9.238078e-01
5.725496e-01
1.869232e-01
-2.155744e-01
-6.169472e-01
-9.995319e-01
-1.346810e+00
-1.644168e+00
-1.879573e+00
-2.044118e+00
-2.132411e+00
-2.142774e+00
-2.077236e+00
-1.941328e+00
-1.743691e+00
-1.495527e+00
-1.209937e+00
-9.011820e-01
-5.839086e-01
-2.723926e-01
2.017757e-02
2.823345e-01
5.048556e-01
6.811507e-01
8.074935e-01
8.830844e-01
9.099422e-01
8.926380e-01
8.378890e-01
7.540453e-01
6.505027e-01
5.370763e-01
4.233686e-01
3.181646e-01
2.288821e-01
1.611051e-01
1.182276e-01
1.012293e-01
1.086034e-01
1.364498e-01
1.787368e-01
2.277234e-01
2.745163e-01
3.097259e-01
3.241690e-01
3.095669e-01
2.591838e-01
1.683617e-01
3.491494e-02
-1.406390e-01
-3.550253e-01
-6.023356e-01
-8.743210e-01
-1.160831e+00
-1.450368e+00
-1.730716e+00
-1.989601e+00
-2.215356e+00
-2.397557e+00
-2.527599e+00
-2.599221e+00
-2.608924e+00
-2.556278e+00
-2.444072e+00
-2.278276e+00
-2.067805e+00
-1.824051e+00
-1.560228e+00
-1.290536e+00
-1.029220e+00
-7.895855e-01
-5.830454e-01
-4.183010e-01
-3.007147e-01
-2.319451e-01
-2.098796e-01
-2.288729e-01
-2.802718e-01
-3.531801e-01
-4.353939e-01
-5.144190e-01
-5.784762e-01
-6.173989e-01
-6.233417e-01
-5.912416e-01
-5.190062e-01
-4.074314e-01
-2.598840e-01
-8.180159e-02
1.199202e-01
3.375817e-01
5.633047e-01
7.895714e-01
1.009637e+00
1.217789e+00
1.409470e+00
1.581255e+00
1.730756e+00
1.856447e+00
1.957490e+00
2.033550e+00
2.084643e+00
2.111008e+00
2.113017e+00
2.091119e+00
2.045812e+00
1.977670e+00
1.887392e+00
1.775912e+00
1.644528e+00
1.495046e+00
1.329917e+00
1.152320e+00
9.661697e-01
7.760213e-01
5.868804e-01
4.039220e-01
2.321550e-01
7.606938e-02
-6.069671e-02
-1.756399e-01
-2.676023e-01
-3.368968e-01
-3.853375e-01
-4.161701e-01
-4.338976e-01
-4.440050e-01
-4.525951e-01
-4.659588e-01
-4.901169e-01
-5.303753e-01
-5.909368e-01
-6.746094e-01
-7.826353e-01
-9.146514e-01
-1.068778e+00
-1.241818e+00
-1.429529e+00
-1.626945e+00
-1.828687e+00
-2.029229e+00
-2.223104e+00
-2.405017e+00
-2.569891e+00
-2.712872e+00
-2.829326e+00
-2.914873e+00
-2.965474e+00
-2.977592e+00
-2.948421e+00
-2.876149e+00
-2.760247e+00
-2.601720e+00
-2.403292e+00
-2.169489e+00
-1.906580e+00
-1.622364e+00
-1.325807e+00
-1.026536e+00
-7.342531e-01
-4.581154e-01
-2.061669e-01
1.512122e-02
2.011398e-01
3.492368e-01
4.586185e-01
5.300862e-01
5.656581e-01
5.681345e-01
5.406631e-01
4.863555e-01
4.079895e-01
3.078232e-01
1.875345e-01
4.828881e-02
-1.090741e-01
-2.837543e-01
-4.746443e-01
-6.799652e-01
-8.969405e-01
-1.121558e+00
-1.348460e+00
-1.570989e+00
-1.781396e+00
-1.971198e+00
-2.131660e+00
-2.254369e+00
-2.331829e+00
-2.358052e+00
-2.329064e+00
-2.243302e+00
-2.101842e+00
-1.908452e+00
-1.669437e+00
-1.393308e+00
-1.090282e+00
-7.716755e-01
-4.492431e-01
-1.345244e-01
1.617502e-01
4.301513e-01
6.629132e-01
8.541558e-01
9.999671e-01
1.098357e+00
1.149104e+00
1.153518e+00
1.114153e+00
1.034508e+00
9.187230e-01
7.713320e-01
5.970501e-01
4.006251e-01
1.867390e-01
-4.004795e-02
-2.753240e-01
-5.148327e-01
-7.544665e-01
-9.902476e-01
-1.218293e+00
-1.434758e+00
-1.635757e+00
-1.817273e+00
-1.975061e+00
-2.104585e+00
-2.201013e+00
-2.259303e+00
-2.274394e+00
-2.241523e+00
-2.156645e+00
-2.016929e+00
-1.821282e+00
-1.570849e+00
-1.269406e+00
-9.236095e-01
-5.430228e-01
-1.398938e-01
2.713369e-01
6.747839e-01
1.054073e+00
1.393422e+00
1.678746e+00
1.898667e+00
2.045316e+00
2.114849e+00
2.107619e+00
2.028018e+00
1.884012e+00
1.686471e+00
1.448365e+00
1.183925e+00
9.078416e-01
6.345287e-01
3.774782e-01
1.486896e-01
-4.183201e-02
-1.865125e-01
-2.805639e-01
-3.222259e-01
-3.128545e-01
-2.568197e-01
-1.611978e-01
-3.526822e-02
1.101432e-01
2.634111e-01
4.128735e-01
5.475423e-01
6.577055e-01
7.353909e-01
7.746741e-01
7.718348e-01
7.253710e-01
6.358922e-01
5.059171e-01
3.396093e-01
1.424844e-01
-7.887794e-02
-3.170920e-01
-5.641818e-01
-8.117594e-01
-1.051187e+00
-1.273757e+00
-1.470919e+00
-1.634579e+00
-1.757479e+00
-1.833622e+00
-1.858732e+00
-1.830669e+00
-1.749761e+00
-1.618987e+00
-1.443961e+00
-1.232695e+00
-9.951442e-01
-7.425773e-01
-4.868217e-01
-2.394807e-01
-1.119876e-02
1.889508e-01
3.539069e-01
4.788699e-01
5.613641e-01
6.011368e-01
5.999256e-01
5.611291e-01
4.894160e-01
3.903064e-01
2.697574e-01
1.337863e-01
-1.183961e-02
-1.618201e-01
-3.114336e-01
-4.565422e-01
-5.935089e-01
-7.190571e-01
-8.301163e-01
-9.236958e-01
-9.968223e-01
-1.046566e+00
-1.070161e+00
-1.065205e+00
-1.029918e+00
-9.634105e-01
-8.659251e-01
-7.390023e-01
-5.855425e-01
-4.097376e-01
-2.168707e-01
-1.300033e-02
1.954319e-01
4.020173e-01
6.007558e-01
7.863374e-01
9.542917e-01
1.100996e+00
1.223568e+00
1.319676e+00
1.387337e+00
1.424743e+00
1.430159e+00
1.401907e+00
1.338444e+00
1.238512e+00
1.101334e+00
9.268309e-01
7.158384e-01
4.702851e-01
1.933296e-01
-1.105687e-01
-4.356507e-01
-7.749379e-01
-1.120394e+00
-1.463163e+00
-1.793871e+00
-2.102987e+00
-2.381216e+00
-2.619910e+00
-2.811473e+00
-2.949735e+00
-3.030272e+00
-3.050653e+00
-3.010603e+00
-2.912060e+00
-2.759138e+00
-2.557982e+00
-2.316527e+00
-2.044165e+00
-1.751340e+00
-1.449077e+00
-1.148475e+00
-8.601964e-01
-5.939631e-01
-3.581124e-01
-1.592175e-01
-1.800873e-03
1.118492e-01
1.817498e-01
2.101783e-01
2.015135e-01
1.619651e-01
9.920349e-02
2.190349e-02
-6.077896e-02
-1.397706e-01
-2.066557e-01
-2.542248e-01
-2.769601e-01
-2.714146e-01
-2.364526e-01
-1.733231e-01
-8.555637e-02
2.130735e-02
1.401343e-01
2.627181e-01
3.803599e-01
4.844597e-01
5.670759e-01
6.214169e-01
6.422392e-01
6.261302e-01
5.716641e-01
4.794223e-01
3.518770e-01
1.931476e-01
8.648958e-03
-1.953318e-01
-4.120876e-01
-6.349236e-01
-8.575260e-01
-1.074234e+00
-1.280195e+00
-1.471408e+00
-1.644660e+00
-1.797398e+00
-1.927564e+00
-2.033449e+00
-2.113589e+00
-2.166752e+00
-2.192020e+00
-2.188967e+00
-2.157898e+00
-2.100113e+00
-2.018115e+00
-1.915713e+00
-1.797967e+00
-1.670934e+00
-1.541256e+00
-1.415601e+00
-1.300062e+00
-1.199566e+00
-1.117402e+00
-1.054916e+00
-1.011409e+00
-9.842560e-01
-9.692299e-01
-9.609877e-01
-9.536828e-01
-9.416465e-01
-9.200785e-01
-8.856867e-01
-8.372071e-01
-7.757430e-01
-7.048650e-01
-6.304369e-01
-5.601533e-01
-5.028167e-01
-4.674177e-01
-4.621210e-01
-4.932789e-01
-5.646008e-01
-6.765828e-01
-8.262704e-01
-1.007376e+00
-1.210726e+00
-1.424983e+00
-1.637544e+00
-1.835528e+00
-2.006747e+00
-2.140590e+00
-2.228749e+00
-2.265751e+00
-2.249262e+00
-2.180171e+00
-2.062444e+00
-1.902777e+00
-1.710087e+00
-1.494876e+00
-1.268543e+00
-1.042672e+00
-8.283649e-01
-6.356368e-01
-4.729054e-01
-3.465817e-01
-2.607748e-01
-2.171149e-01
-2.147021e-01
-2.501840e-01
-3.179618e-01
-4.105169e-01
-5.188462e-01
-6.329849e-01
-7.425905e-01
-8.375551e-01
-9.086078e-01
-9.478675e-01
-9.493077e-01
-9.091036e-01
-8.258400e-01
-7.005753e-01
-5.367715e-01
-3.401083e-01
-1.182112e-01
1.196827e-01
3.630999e-01
6.007336e-01
8.208707e-01
1.011840e+00
1.162480e+00
1.262619e+00
1.303556e+00
1.278518e+00
1.183088e+00
1.015563e+00
7.772329e-01
4.725703e-01
1.092853e-01
-3.017550e-01
-7.467754e-01
-1.209521e+00
-1.671868e+00
-2.114602e+00
-2.518327e+00
-2.864466e+00
-3.136272e+00
-3.319812e+00
-3.404828e+00
-3.385441e+00
-3.260631e+00
-3.034452e+00
-2.715967e+00
-2.318887e+00
-1.860936e+00
-1.362971e+00
-8.479090e-01
-3.395229e-01
1.388240e-01
5.654445e-01
9.215178e-01
1.192139e+00
1.367155e+00
1.441730e+00
1.416581e+00
1.297855e+00
1.096647e+00
8.281856e-01
5.107581e-01
1.644642e-01
-1.900874e-01
-5.330280e-01
-8.463266e-01
-1.114661e+00
-1.326017e+00
-1.472011e+00
-1.547929e+00
-1.552539e+00
-1.487706e+00
-1.357868e+00
-1.169444e+00
-9.302225e-01
-6.487951e-01
-3.340674e-01
5.111335e-03
3.601961e-01
7.230738e-01
1.086090e+00
1.442005e+00
1.783919e+00
2.105197e+00
2.399431e+00
2.660465e+00
2.882494e+00
3.060240e+00
3.189202e+00
3.265951e+00
3.288442e+00
3.256288e+00
3.170962e+00
3.035884e+00
2.856347e+00
2.639299e+00
2.392988e+00
2.126505e+00
1.849294e+00
1.570671e+00
1.299401e+00
1.043361e+00
8.092943e-01
6.026552e-01
4.275144e-01
2.865163e-01
1.808660e-01
1.103439e-01
7.335122e-02
6.699326e-02
8.721408e-02
1.289861e-01
1.865533e-01
2.537143e-01
3.241235e-01
3.915804e-01
4.502828e-01
4.950198e-01
5.212962e-01
5.253884e-01
5.043486e-01
4.559779e-01
3.787996e-01
2.720568e-01
1.357512e-01
-2.927104e-02
-2.212018e-01
-4.371456e-01
-6.730254e-01
-9.235583e-01
-1.182332e+00
-1.442002e+00
-1.694600e+00
-1.931939e+00
-2.146062e+00
-2.329696e+00
-2.476662e+00
-2.582200e+00
-2.643192e+00
-2.658290e+00
-2.627943e+00
-2.554358e+00
-2.441397e+00
-2.294425e+00
-2.120103e+00
-1.926106e+00
-1.720778e+00
-1.512697e+00
-1.310182e+00
-1.120763e+00
-9.506728e-01
-8.044173e-01
-6.844899e-01
-5.912748e-01
-5.231636e-01
-4.768748e-01
-4.479336e-01
-4.312458e-01
-4.216835e-01
-4.146082e-01
-4.062700e-01
-3.940480e-01
-3.765285e-01
-3.534329e-01
-3.254304e-01
-2.938721e-01
-2.604873e-01
-2.270815e-01
-1.952689e-01
-1.662684e-01
-1.407845e-01
-1.189829e-01
-1.005604e-01
-8.489625e-02
-7.125756e-02
-5.902787e-02
-4.792447e-02
-3.817440e-02
-3.062434e-02
-2.676576e-02
-2.866202e-02
-3.877317e-02
-5.968628e-02
-9.377579e-02
-1.428360e-01
-2.077411e-01
-2.881938e-01
-3.826130e-01
-4.881936e-01
-6.011390e-01
-7.170343e-01
-8.313040e-01
-9.396795e-01
-1.038605e+00
-1.125522e+00
-1.199002e+00
-1.258718e+00
-1.305284e+00
-1.339995e+00
-1.364528e+00
-1.380639e+00
-1.389906e+00
-1.393545e+00
-1.392316e+00
-1.386502e+00
-1.375971e+00
-1.360272e+00
-1.338756e+00
-1.310692e+00
-1.275373e+00
-1.232190e+00
-1.180709e+00
-1.120726e+00
-1.052321e+00
-9.759034e-01
-8.922335e-01
-8.024011e-01
-7.077497e-01
-6.097384e-01
-5.097548e-01
-4.089047e-01
-3.078174e-01
-2.065038e-01
-1.042992e-01
9.232756e-05
1.084528e-01
2.228171e-01
3.451736e-01
4.771234e-01
6.195293e-01
7.721880e-01
9.335657e-01
1.100642e+00
1.268902e+00
1.432501e+00
1.584610e+00
1.717908e+00
1.825180e+00
1.899940e+00
1.937022e+00
1.933052e+00
1.886774e+00
1.799178e+00
1.673448e+00
1.514720e+00
1.329685e+00
1.126073e+00
9.120643e-01
6.956889e-01
4.842587e-01
2.838930e-01
9.917216e-02
-6.705394e-02
-2.136898e-01
-3.412540e-01
-4.515939e-01
-5.474874e-01
-6.321759e-01
-7.088814e-01
-7.803593e-01
-8.485339e-01
-9.142542e-01
-9.771914e-01
-1.035883e+00
-1.087918e+00
-1.130236e+00
-1.159517e+00
-1.172622e+00
-1.167030e+00
-1.141232e+00
-1.095022e+00
-1.029638e+00
-9.477427e-01
-8.532279e-01
-7.508774e-01
-6.459449e-01
-5.437026e-01
-4.490267e-01
-3.660637e-01
-2.980044e-01
-2.469677e-01
-2.139832e-01
-1.990488e-01
-2.012380e-01
-2.188355e-01
-2.494809e-01
-2.903085e-01
-3.380789e-01
-3.893027e-01
-4.403621e-01
-4.876411e-01
-5.276686e-01
-5.572755e-01
-5.737587e-01
-5.750370e-01
-5.597829e-01
-5.275147e-01
-4.786381e-01
-4.144353e-01
-3.370044e-01
-2.491612e-01
-1.543141e-01
-5.632855e-02
4.061046e-02
1.321355e-01
2.138341e-01
2.813917e-01
3.307406e-01
3.582125e-01
3.606862e-01
3.357188e-01
2.816509e-01
1.976793e-01
8.389186e-02
-5.873362e-02
-2.283682e-01
-4.224083e-01
-6.375905e-01
-8.701406e-01
-1.115946e+00
-1.370731e+00
-1.630200e+00
-1.890129e+00
-2.146374e+00
-2.394802e+00
-2.631170e+00
-2.850982e+00
-3.049376e+00
-3.221096e+00
-3.360554e+00
-3.462031e+00
-3.519978e+00
-3.529417e+00
-3.486375e+00
-3.388336e+00
-3.234628e+00
-3.026733e+00
-2.768457e+00
-2.465953e+00
-2.127564e+00
-1.763500e+00
-1.385347e+00
-1.005457e+00
-6.362433e-01
-2.894537e-01
2.452192e-02
2.972585e-01
5.227596e-01
6.977426e-01
8.217255e-01
8.969100e-01
9.278774e-01
9.211255e-01
8.844862e-01
8.264726e-01
7.556086e-01
6.797956e-01
6.057673e-01
5.386785e-01
4.818579e-01
4.367384e-01
4.029579e-01
3.786048e-01
3.605697e-01
3.449593e-01
3.275290e-01
3.041007e-01
2.709380e-01
2.250651e-01
1.645181e-01
8.852573e-02
-2.385549e-03
-1.063675e-01
-2.203140e-01
-3.400182e-01
-4.604208e-01
-5.759379e-01
-6.808444e-01
-7.696747e-01
-8.375992e-01
-8.807320e-01
-8.963345e-01
-8.828962e-01
-8.400924e-01
-7.686402e-01
-6.700892e-01
-5.465897e-01
-4.006835e-01
-2.351457e-01
-5.289677e-02
1.430150e-01
3.493755e-01
5.627317e-01
7.793147e-01
9.949852e-01
1.205226e+00
1.405200e+00
1.589876e+00
1.754229e+00
1.893491e+00
2.003434e+00
2.080649e+00
2.122798e+00
2.128801e+00
2.098942e+00
2.034899e+00
1.939699e+00
1.817614e+00
1.674015e+00
1.515197e+00
1.348167e+00
1.180396e+00
1.019525e+00
8.730201e-01
7.477842e-01
6.497345e-01
5.833860e-01
5.514773e-01
5.546861e-01
5.914786e-01
6.581202e-01
7.488567e-01
8.562555e-01
9.716751e-01
1.085822e+00
1.189347e+00
1.273439e+00
1.330373e+00
1.353985e+00
1.340042e+00
1.286483e+00
1.193524e+00
1.063593e+00
9.011111e-01
7.121202e-01
5.037967e-01
2.839007e-01
6.022000e-02
-1.599333e-01
-3.701293e-01
-5.651063e-01
-7.409292e-01
-8.950281e-01
-1.026133e+00
-1.134123e+00
-1.219801e+00
-1.284629e+00
-1.330428e+00
-1.359095e+00
-1.372346e+00
-1.371539e+00
-1.357580e+00
-1.330942e+00
-1.291781e+00
-1.240116e+00
-1.176057e+00
-1.100017e+00
-1.012889e+00
-9.161447e-01
-8.118565e-01
-7.026341e-01
-5.914883e-01
-4.816413e-01
-3.763034e-01
-2.784400e-01
-1.905495e-01
-1.144688e-01
-5.121833e-02
-8.940909e-04
3.739189e-02
6.552053e-02
8.632076e-02
1.034631e-01
1.212820e-01
1.445182e-01
1.779801e-01
2.261352e-01
2.926567e-01
3.799669e-01
4.888264e-01
6.180228e-01
7.642032e-01
9.218819e-01
1.083636e+00
1.240483e+00
1.382408e+00
1.499008e+00
1.580191e+00
1.616884e+00
1.601699e+00
1.529503e+00
1.397870e+00
1.207372e+00
9.617157e-01
6.676853e-01
3.349184e-01
-2.450736e-02
-3.966568e-01
-7.664664e-01
-1.118581e+00
-1.438244e+00
-1.712171e+00
-1.929344e+00
-2.081667e+00
-2.164426e+00
-2.176539e+00
-2.120571e+00
-2.002537e+00
-1.831502e+00
-1.618998e+00
-1.378313e+00
-1.123681e+00
-8.694465e-01
-6.292534e-01
-4.153321e-01
-2.379186e-01
-1.048392e-01
-2.126055e-02
1.041443e-02
-9.465070e-03
-7.789356e-02
-1.893690e-01
-3.361113e-01
-5.083486e-01
-6.946896e-01
-8.825985e-01
-1.058979e+00
-1.210859e+00
-1.326134e+00
-1.394339e+00
-1.407360e+00
-1.360044e+00
-1.250630e+00
-1.080955e+00
-8.564319e-01
-5.857789e-01
-2.805439e-01
4.553845e-02
3.772997e-01
6.989474e-01
9.948829e-01
1.250488e+00
1.452850e+00
1.591404e+00
1.658461e+00
1.649612e+00
1.563969e+00
1.404241e+00
1.176612e+00
8.904333e-01
5.577399e-01
1.926073e-01
-1.896041e-01
-5.730780e-01
-9.423926e-01
-1.283337e+00
-1.583644e+00
-1.833586e+00
-2.026413e+00
-2.158590e+00
-2.229839e+00
-2.242978e+00
-2.203571e+00
-2.119398e+00
-1.999801e+00
-1.854924e+00
-1.694929e+00
-1.529246e+00
-1.365936e+00
-1.211237e+00
-1.069336e+00
-9.423840e-01
-8.307365e-01
-7.333687e-01
-6.483910e-01
-5.735868e-01
-5.068964e-01
-4.467905e-01
-3.924981e-01
-3.440782e-01
-3.023503e-01
-2.687105e-01
-2.448750e-01
-2.325894e-01
-2.333453e-01
-2.481400e-01
-2.773083e-01
-3.204450e-01
-3.764184e-01
-4.434609e-01
-5.193018e-01
-6.013085e-01
-6.866002e-01
-7.721142e-01
-8.546257e-01
-9.307358e-01
-9.968610e-01
-1.049258e+00
-1.084110e+00
-1.097697e+00
-1.086620e+00
-1.048076e+00
-9.801146e-01
-8.818510e-01
-7.535897e-01
-5.968529e-01
-4.143158e-01
-2.096742e-01
1.252594e-02
2.470660e-01
4.882195e-01
7.298976e-01
9.657836e-01
1.189476e+00
1.394659e+00
1.575324e+00
1.726046e+00
1.842294e+00
1.920771e+00
1.959702e+00
1.959049e+00
1.920584e+00
1.847808e+00
1.745713e+00
1.620399e+00
1.478607e+00
1.327218e+00
1.172769e+00
1.021041e+00
8.767541e-01
7.433782e-01
6.230874e-01
5.168343e-01
4.245400e-01
3.453710e-01
2.780671e-01
2.212777e-01
1.738592e-01
1.350895e-01
1.047688e-01
8.319270e-02
7.100809e-02
6.898100e-02
7.772364e-02
9.743272e-02
1.276875e-01
1.673428e-01
2.145327e-01
2.667813e-01
3.211982e-01
3.747260e-01
4.244051e-01
4.676246e-01
5.023364e-01
5.272167e-01
5.417685e-01
5.463590e-01
5.421901e-01
5.312007e-01
5.158970e-01
4.991171e-01
4.837367e-01
4.723375e-01
4.668667e-01
4.683270e-01
4.765414e-01
4.900351e-01
5.060680e-01
5.208351e-01
5.298226e-01
5.282839e-01
5.117731e-01
4.766626e-01
4.205721e-01
3.426525e-01
2.436979e-01
1.260830e-01
-6.446141e-03
-1.490881e-01
-2.963642e-01
-4.425172e-01
-5.818992e-01
-7.093232e-01
-8.203627e-01
-9.115871e-01
-9.807241e-01
-1.026747e+00
-1.049890e+00
-1.051595e+00
-1.034414e+00
-1.001866e+00
-9.582602e-01
-9.084981e-01
-8.578309e-01
-8.115851e-01
-7.748477e-01
-7.521241e-01
-7.469864e-01
-7.617402e-01
-7.971429e-01
-8.522051e-01
-9.241092e-01
-1.008268e+00
-1.098539e+00
-1.187598e+00
-1.267455e+00
-1.330076e+00
-1.368073e+00
-1.375399e+00
-1.347976e+00
-1.284220e+00
-1.185378e+00
-1.055664e+00
-9.021472e-01
-7.343835e-01
-5.638074e-01
-4.029112e-01
-2.642780e-01
-1.595568e-01
-9.847699e-02
-8.801085e-02
-1.317701e-01
-2.297042e-01
-3.781300e-01
-5.700822e-01
-7.959400e-01
-1.044253e+00
-1.302669e+00
-1.558866e+00
-1.801392e+00
-2.020346e+00
-2.207848e+00
-2.358286e+00
-2.468352e+00
-2.536885e+00
-2.564580e+00
-2.553602e+00
-2.507160e+00
-2.429104e+00
-2.323575e+00
-2.194758e+00
-2.046737e+00
-1.883462e+00
-1.708792e+00
-1.526586e+00
-1.340801e+00
-1.155555e+00
-9.751203e-01
-8.038342e-01
-6.459188e-01
-5.052203e-01
-3.849008e-01
-2.871225e-01
-2.127685e-01
-1.612464e-01
-1.304085e-01
-1.166064e-01
-1.148807e-01
-1.192671e-01
-1.231836e-01
-1.198622e-01
-1.027834e-01
-6.608752e-02
-4.942692e-03
8.413640e-02
2.030223e-01
3.517649e-01
5.284491e-01
7.291377e-01
9.479214e-01
1.177097e+00
1.407485e+00
1.628891e+00
1.830689e+00
2.002489e+00
2.134834e+00
2.219868e+00
2.251892e+00
2.227770e+00
2.147151e+00
2.012483e+00
1.828851e+00
1.603663e+00
1.346222e+00
1.067238e+00
7.782985e-01
4.913231e-01
2.180141e-01
-3.069926e-02
-2.452116e-01
-4.177669e-01
-5.429263e-01
-6.179282e-01
-6.428887e-01
-6.207931e-01
-5.572545e-01
-4.600383e-01
-3.383926e-01
-2.022475e-01
-6.137417e-02
7.540335e-02
2.008576e-01
3.098053e-01
3.993196e-01
4.687064e-01
5.192650e-01
5.538770e-01
5.764745e-01
5.914453e-01
6.030335e-01
6.147924e-01
6.291400e-01
6.470585e-01
6.679678e-01
6.897827e-01
7.091451e-01
7.218047e-01
7.231053e-01
7.085222e-01
6.741965e-01
6.174067e-01
5.369313e-01
4.332655e-01
3.086738e-01
1.670821e-01
1.383137e-02
-1.446693e-01
-3.013485e-01
-4.488947e-01
-5.801654e-01
-6.885604e-01
-7.683543e-01
-8.149845e-01
-8.253034e-01
-7.977976e-01
-7.327749e-01
-6.325097e-01
-5.013241e-01
-3.455770e-01
-1.735289e-01
4.941811e-03
1.787820e-01
3.363563e-01
4.661595e-01
5.575979e-01
6.017766e-01
5.922256e-01
5.255028e-01
4.016216e-01
2.242655e-01
7.682887e-04
-2.581520e-01
-5.388983e-01
-8.257215e-01
-1.101633e+00
-1.349450e+00
-1.552907e+00
-1.697751e+00
-1.772736e+00
-1.770440e+00
-1.687826e+00
-1.526504e+00
-1.292673e+00
-9.967336e-01
-6.526063e-01
-2.768231e-01
1.125408e-01
4.969923e-01
8.587115e-01
1.181517e+00
1.451640e+00
1.658262e+00
1.793807e+00
1.853997e+00
1.837708e+00
1.746684e+00
1.585168e+00
1.359500e+00
1.077752e+00
7.494010e-01
3.850522e-01
-3.799217e-03
-4.050120e-01
-8.060701e-01
-1.194404e+00
-1.557765e+00
-1.884643e+00
-2.164707e+00
-2.389235e+00
-2.551513e+00
-2.647160e+00
-2.674367e+00
-2.634020e+00
-2.529680e+00
-2.367409e+00
-2.155438e+00
-1.903677e+00
-1.623113e+00
-1.325118e+00
-1.020746e+00
-7.200849e-01
-4.317103e-01
-1.623127e-01
8.349200e-02
3.031587e-01
4.960402e-01
6.630859e-01
8.064647e-01
9.291659e-01
1.034627e+00
1.126422e+00
1.208022e+00
1.282641e+00
1.353136e+00
1.421961e+00
1.491141e+00
1.562259e+00
1.636447e+00
1.714369e+00
1.796204e+00
1.881636e+00
1.969856e+00
2.059586e+00
2.149129e+00
2.236457e+00
2.319323e+00
2.395406e+00
2.462478e+00
2.518589e+00
2.562257e+00
2.592633e+00
2.609633e+00
2.613994e+00
2.607243e+00
2.591574e+00
2.569625e+00
2.544206e+00
2.517983e+00
2.493181e+00
2.471328e+00
2.453066e+00
2.438043e+00
2.424889e+00
2.411257e+00
2.393948e+00
2.369081e+00
2.332329e+00
2.279194e+00
2.205318e+00
2.106805e+00
1.980521e+00
1.824362e+00
1.637443e+00
1.420215e+00
1.174483e+00
9.033547e-01
6.111183e-01
3.030674e-01
-1.470648e-02
-3.355447e-01
-6.524613e-01
-9.583779e-01
-1.246342e+00
-1.509718e+00
-1.742350e+00
-1.938695e+00
-2.093933e+00
-2.204068e+00
-2.266033e+00
-2.277781e+00
-2.238392e+00
-2.148162e+00
-2.008667e+00
-1.822802e+00
-1.594761e+00
-1.329963e+00
-1.034911e+00
-7.169791e-01
-3.841487e-01
-4.469810e-02
2.931257e-01
6.214291e-01
9.329655e-01
1.221380e+00
1.481392e+00
1.708909e+00
1.901073e+00
2.056238e+00
2.173908e+00
2.254636e+00
2.299924e+00
2.312132e+00
2.294401e+00
2.250594e+00
2.185218e+00
2.103320e+00
2.010304e+00
1.911674e+00
1.812691e+00
1.717984e+00
1.631145e+00
1.554381e+00
1.488261e+00
1.431601e+00
1.381515e+00
1.333615e+00
1.282348e+00
1.221441e+00
1.144409e+00
1.045084e+00
9.181287e-01
7.594887e-01
5.667581e-01
3.394343e-01
7.905455e-02
-2.107803e-01
-5.244841e-01
-8.546509e-01
-1.192300e+00
-1.527198e+00
-1.848251e+00
-2.143973e+00
-2.403010e+00
-2.614722e+00
-2.769778e+00
-2.860750e+00
-2.882652e+00
-2.833378e+00
-2.714003e+00
-2.528887e+00
-2.285550e+00
-1.994325e+00
-1.667779e+00
-1.319963e+00
-9.655407e-01
-6.188822e-01
-2.931923e-01
2.600720e-04
2.527575e-01
4.585598e-01
6.151177e-01
7.230672e-01
7.860128e-01
8.101173e-01
8.035334e-01
7.757179e-01
7.366783e-01
6.962011e-01
6.631149e-01
6.446323e-01
6.458170e-01
6.692097e-01
7.146448e-01
7.792723e-01
8.577913e-01
9.428822e-01
1.025808e+00
1.097138e+00
1.147544e+00
1.168582e+00
1.153412e+00
1.097381e+00
9.984029e-01
8.571255e-01
6.768462e-01
4.632067e-01
2.236999e-01
-3.295209e-02
-2.974732e-01
-5.606918e-01
-8.141159e-01
-1.050380e+00
-1.263541e+00
-1.449226e+00
-1.604647e+00
-1.728514e+00
-1.820870e+00
-1.882885e+00
-1.916623e+00
-1.924793e+00
-1.910515e+00
-1.877092e+00
-1.827827e+00
-1.765871e+00
-1.694125e+00
-1.615186e+00
-1.531330e+00
-1.444505e+00
-1.356324e+00
-1.268053e+00
-1.180580e+00
-1.094388e+00
-1.009545e+00
-9.257308e-01
-8.423086e-01
-7.584330e-01
-6.731827e-01
-5.856880e-01
-4.952316e-01
-4.013097e-01
-3.036501e-01
-2.022026e-01
-9.711896e-02
1.125345e-02
1.223442e-01
2.352882e-01
3.488123e-01
4.610959e-01
5.696347e-01
6.711447e-01
7.615434e-01
8.360360e-01
8.893219e-01
9.159183e-01
9.105769e-01
8.687578e-01
7.871165e-01
6.639551e-01
4.995964e-01
2.966417e-01
6.008243e-02
-2.027571e-01
-4.824554e-01
-7.679060e-01
-1.046887e+00
-1.306752e+00
-1.535191e+00
-1.721006e+00
-1.854832e+00
-1.929746e+00
-1.941713e+00
-1.889834e+00
-1.776365e+00
-1.606527e+00
-1.388100e+00
-1.130864e+00
-8.459270e-01
-5.450144e-01
-2.397661e-01
5.889499e-02
3.413033e-01
5.994830e-01
8.274733e-01
1.021552e+00
1.180353e+00
1.304880e+00
1.398382e+00
1.466109e+00
1.514908e+00
1.552701e+00
1.587850e+00
1.628466e+00
1.681716e+00
1.753185e+00
1.846363e+00
1.962294e+00
2.099430e+00
2.253707e+00
2.418835e+00
2.586784e+00
2.748402e+00
2.894122e+00
3.014652e+00
3.101592e+00
3.147904e+00
3.148201e+00
3.098847e+00
2.997905e+00
2.844965e+00
2.640942e+00
2.387886e+00
2.088858e+00
1.747899e+00
1.370073e+00
9.615617e-01
5.297375e-01
8.317635e-02
-3.684438e-01
-8.145825e-01
-1.244208e+00
-1.646273e+00
-2.010240e+00
-2.326612e+00
-2.587402e+00
-2.786504e+00
-2.919932e+00
-2.985929e+00
-2.984929e+00
-2.919412e+00
-2.793658e+00
-2.613458e+00
-2.385780e+00
-2.118465e+00
-1.819934e+00
-1.498953e+00
-1.164440e+00
-8.253050e-01
-4.903079e-01
-1.679125e-01
1.338882e-01
4.077807e-01
6.473766e-01
8.474815e-01
1.004364e+00
1.115996e+00
1.182217e+00
1.204819e+00
1.187502e+00
1.135705e+00
1.056314e+00
9.572572e-01
8.470151e-01
7.340871e-01
6.264641e-01
5.311543e-01
4.538039e-01
3.984448e-01
3.673786e-01
3.611938e-01
3.788983e-01
4.181427e-01
4.755054e-01
5.468133e-01
6.274683e-01
7.127540e-01
7.980959e-01
8.792618e-01
9.524935e-01
1.014578e+00
1.062871e+00
1.095290e+00
1.110291e+00
1.106842e+00
1.084402e+00
1.042903e+00
9.827628e-01
9.049132e-01
8.108457e-01
7.026690e-01
5.831543e-01
4.557504e-01
3.245442e-01
1.941542e-01
6.954687e-02
-4.421849e-02
-1.423052e-01
-2.204533e-01
-2.753450e-01
-3.049508e-01
-3.088189e-01
-2.882722e-01
-2.464736e-01
-1.883342e-01
-1.202503e-01
-4.967852e-02
1.541793e-02
6.719893e-02
9.858708e-02
1.038506e-01
7.907245e-02
2.246566e-02
-6.548230e-02
-1.820370e-01
-3.224012e-01
-4.800334e-01
-6.470761e-01
-8.148642e-01
-9.744864e-01
-1.117363e+00
-1.235808e+00
-1.323525e+00
-1.376017e+00
-1.390864e+00
-1.367854e+00
-1.308958e+00
-1.218165e+00
-1.101182e+00
-9.650418e-01
-8.176454e-01
-6.672887e-01
-5.222013e-01
-3.901272e-01
-2.779619e-01
-1.914521e-01
-1.349598e-01
-1.112891e-01
-1.215800e-01
-1.652711e-01
-2.401388e-01
-3.424114e-01
-4.669529e-01
-6.075012e-01
-7.569358e-01
-9.075481e-01
-1.051291e+00
-1.179994e+00
-1.285557e+00
-1.360130e+00
-1.396335e+00
-1.387547e+00
-1.328253e+00
-1.214502e+00
-1.044392e+00
-8.185547e-01
-5.405478e-01
-2.170924e-01
1.419295e-01
5.237524e-01
9.132938e-01
1.293982e+00
1.648778e+00
1.961314e+00
2.217015e+00
2.404136e+00
2.514574e+00
2.544414e+00
2.494141e+00
2.368508e+00
2.176084e+00
1.928524e+00
1.639636e+00
1.324326e+00
9.975233e-01
6.731805e-01
3.634079e-01
7.781681e-02
-1.769055e-01
-3.971744e-01
-5.824485e-01
-7.349550e-01
-8.592344e-01
-9.615479e-01
-1.049194e+00
-1.129785e+00
-1.210528e+00
-1.297560e+00
-1.395380e+00
-1.506409e+00
-1.630717e+00
-1.765952e+00
-1.907467e+00
-2.048679e+00
-2.181624e+00
-2.297671e+00
-2.388337e+00
-2.446126e+00
-2.465282e+00
-2.442412e+00
-2.376880e+00
-2.270974e+00
-2.129823e+00
-1.961083e+00
-1.774436e+00
-1.580933e+00
-1.392261e+00
-1.219963e+00
-1.074703e+00
-9.656185e-01
-8.998007e-01
-8.819426e-01
-9.141513e-01
-9.959268e-01
-1.124286e+00
-1.294016e+00
-1.498030e+00
-1.727803e+00
-1.973868e+00
-2.226322e+00
-2.475326e+00
-2.711538e+00
-2.926466e+00
-3.112710e+00
-3.264109e+00
-3.375798e+00
-3.444223e+00
-3.467133e+00
-3.443569e+00
-3.373858e+00
-3.259592e+00
-3.103597e+00
-2.909848e+00
-2.683354e+00
-2.430006e+00
-2.156387e+00
-1.869580e+00
-1.576971e+00
-1.286050e+00
-1.004223e+00
-7.386135e-01
-4.958740e-01
-2.819754e-01
-1.019976e-01
4.008403e-02
1.416047e-01
2.013888e-01
2.198786e-01
1.991887e-01
1.430636e-01
5.672943e-02
-5.335475e-02
-1.798262e-01
-3.147951e-01
-4.502338e-01
-5.783447e-01
-6.918890e-01
-7.844656e-01
-8.507478e-01
-8.866844e-01
-8.896781e-01
-8.587390e-01
-7.946092e-01
-6.998385e-01
-5.787889e-01
-4.375427e-01
-2.836953e-01
-1.260229e-01
2.596949e-02
1.625968e-01
2.746065e-01
3.538063e-01
3.936581e-01
3.897844e-01
3.403396e-01
2.462068e-01
1.109896e-01
-5.921339e-02
-2.562456e-01
-4.705109e-01
-6.917190e-01
-9.096827e-01
-1.115076e+00
-1.300070e+00
-1.458775e+00
-1.587459e+00
-1.684547e+00
-1.750445e+00
-1.787243e+00
-1.798369e+00
-1.788236e+00
-1.761923e+00
-1.724873e+00
-1.682597e+00
-1.640378e+00
-1.602932e+00
-1.574055e+00
-1.556268e+00
-1.550501e+00
-1.555882e+00
-1.569662e+00
-1.587334e+00
-1.602958e+00
-1.609677e+00
-1.600395e+00
-1.568539e+00
-1.508812e+00
-1.417857e+00
-1.294728e+00
-1.141114e+00
-9.612823e-01
-7.617610e-01
-5.507885e-01
-3.376190e-01
-1.317560e-01
5.779605e-02
2.231897e-01
3.582446e-01
4.587724e-01
5.227038e-01
5.500247e-01
5.425469e-01
5.035548e-01
4.373808e-01
3.489654e-01
2.434568e-01
1.258875e-01
9.505750e-04
-1.271268e-01
-2.546320e-01
-3.783660e-01
-4.956212e-01
-6.041607e-01
-7.022093e-01
-7.884584e-01
-8.620830e-01
-9.227650e-01
-9.707185e-01
-1.006709e+00
-1.032053e+00
-1.048574e+00
-1.058504e+00
-1.064314e+00
-1.068467e+00
-1.073133e+00
-1.079887e+00
-1.089445e+00
-1.101484e+00
-1.114583e+00
-1.126297e+00
-1.133357e+00
-1.131982e+00
-1.118251e+00
-1.088501e+00
-1.039706e+00
-9.698038e-01
-8.779413e-01
-7.646177e-01
-6.317184e-01
-4.824431e-01
-3.211398e-01
-1.530666e-01
1.589716e-02
1.795666e-01
3.317760e-01
4.666958e-01
5.791268e-01
6.647503e-01
7.203143e-01
7.437360e-01
7.341128e-01
6.916481e-01
6.175182e-01
5.137186e-01
3.829351e-01
2.284741e-01
5.427042e-02
-1.350417e-01
-3.340319e-01
-5.364094e-01
-7.350492e-01
-9.221538e-01
-1.089571e+00
-1.229250e+00
-1.333808e+00
-1.397125e+00
-1.414907e+00
-1.385149e+00
-1.308415e+00
-1.187920e+00
-1.029369e+00
-8.405848e-01
-6.309397e-01
-4.106514e-01
-1.900131e-01
2.136928e-02
2.152561e-01
3.853068e-01
5.274191e-01
6.398505e-01
7.231185e-01
7.796988e-01
8.135603e-01
8.295886e-01
8.329612e-01
8.285397e-01
8.203373e-01
8.111124e-01
8.021224e-01
7.930537e-01
7.821294e-01
7.663803e-01
7.420490e-01
7.050885e-01
6.517042e-01
5.788849e-01
4.848660e-01
3.694717e-01
2.342968e-01
8.270119e-02
-8.038005e-02
-2.487888e-01
-4.156116e-01
-5.737055e-01
-7.162218e-01
-8.370770e-01
-9.313345e-01
-9.954795e-01
-1.027585e+00
-1.027376e+00
-9.962135e-01
-9.370015e-01
-8.540320e-01
-7.527730e-01
-6.395968e-01
-5.214568e-01
-4.055173e-01
-2.987534e-01
-2.075340e-01
-1.372119e-01
-9.174326e-02
-7.336278e-02
-8.234440e-02
-1.168743e-01
-1.730630e-01
-2.451157e-01
-3.256673e-01
-4.062714e-01
-4.780135e-01
-5.322027e-01
-5.610802e-01
-5.584827e-01
-5.204003e-01
-4.453766e-01
-3.347173e-01
-1.924844e-01
-2.527508e-02
1.581978e-01
3.476855e-01
5.320913e-01
7.001989e-01
8.413757e-01
9.461900e-01
1.006899e+00
1.017782e+00
9.753077e-01
8.781496e-01
7.270570e-01
5.246197e-01
2.749597e-01
-1.660168e-02
-3.438530e-01
-6.999363e-01
-1.077496e+00
-1.468723e+00
-1.865326e+00
-2.258450e+00
-2.638632e+00
-2.995823e+00
-3.319553e+00
-3.599231e+00
-3.824600e+00
-3.986295e+00
-4.076458e+00
-4.089356e+00
-4.021936e+00
-3.874253e+00
-3.649738e+00
-3.355242e+00
-3.000857e+00
-2.599488e+00
-2.166208e+00
-1.717444e+00
-1.270044e+00
-8.403169e-01
-4.431125e-01
-9.101291e-02
2.063087e-01
4.425249e-01
6.148638e-01
7.240837e-01
7.742193e-01
7.721159e-01
7.267842e-01
6.486190e-01
5.485403e-01
4.371228e-01
3.237896e-01
2.161417e-01
1.194889e-01
3.662617e-02
-3.212642e-02
-8.863442e-02
-1.364517e-01
-1.801790e-01
-2.247543e-01
-2.747511e-01
-3.337605e-01
-4.039171e-01
-4.856168e-01
-5.774534e-01
-6.763759e-01
-7.780421e-01
-8.773191e-01
-9.688606e-01
-1.047685e+00
-1.109680e+00
-1.151982e+00
-1.173189e+00
-1.173412e+00
-1.154160e+00
-1.118106e+00
-1.068760e+00
-1.010105e+00
-9.462397e-01
-8.810669e-01
-8.180775e-01
-7.602296e-01
-7.099283e-01
-6.690755e-01
-6.391485e-01
-6.212625e-01
-6.161897e-01
-6.243249e-01
-6.456165e-01
-6.794925e-01
-7.248161e-01
-7.798940e-01
-8.425383e-01
-9.101688e-01
-9.799249e-01
-1.048762e+00
-1.113510e+00
-1.170908e+00
-1.217608e+00
-1.250205e+00
-1.265299e+00
-1.259618e+00
-1.230200e+00
-1.174634e+00
-1.091323e+00
-9.797373e-01
-8.406323e-01
-6.761846e-01
-4.900211e-01
-2.871163e-01
-7.354694e-02
1.438863e-01
3.581392e-01
5.624522e-01
7.508613e-01
9.186226e-01
1.062497e+00
1.180863e+00
1.273670e+00
1.342233e+00
1.388953e+00
1.416973e+00
1.429834e+00
1.431162e+00
1.424393e+00
1.412549e+00
1.398064e+00
1.382655e+00
1.367235e+00
1.351877e+00
1.335820e+00
1.317524e+00
1.294795e+00
1.264954e+00
1.225081e+00
1.172303e+00
1.104114e+00
1.018697e+00
9.152188e-01
7.940465e-01
6.568654e-01
5.066613e-01
3.475612e-01
1.845402e-01
2.302079e-02
-1.315882e-01
-2.743625e-01
-4.012881e-01
-5.095973e-01
-5.979818e-01
-6.666679e-01
-7.173547e-01
-7.530287e-01
-7.776794e-01
-7.959469e-01
-8.127318e-01
-8.327988e-01
-8.603969e-01
-8.989188e-01
-9.506156e-01
-1.016383e+00
-1.095630e+00
-1.186249e+00
-1.284684e+00
-1.386115e+00
-1.484741e+00
-1.574164e+00
-1.647823e+00
-1.699474e+00
-1.723648e+00
-1.716083e+00
-1.674067e+00
-1.596704e+00
-1.485055e+00
-1.342170e+00
-1.172995e+00
-9.841518e-01
-7.835959e-01
-5.801729e-01
-3.830862e-01
-2.013202e-01
-4.306584e-02
8.480340e-02
1.771555e-01
2.308884e-01
2.450635e-01
2.208815e-01
1.615148e-01
7.182102e-02
-4.203516e-02
-1.730244e-01
-3.137324e-01
-4.568495e-01
-5.956389e-01
-7.243461e-01
-8.385082e-01
-9.351288e-01
-1.012693e+00
-1.071017e+00
-1.110955e+00
-1.134000e+00
-1.141851e+00
-1.136003e+00
-1.117437e+00
-1.086450e+00
-1.042647e+00
-9.850862e-01
-9.125586e-01
-8.239388e-01
-7.185671e-01
-5.965993e-01
-4.592779e-01
-3.090870e-01
-1.497685e-01
1.380880e-02
1.759176e-01
3.303585e-01
4.709296e-01
5.919354e-01
6.886890e-01
7.579554e-01
7.982908e-01
8.102387e-01
7.963525e-01
7.610284e-01
7.101514e-01
6.505755e-01
5.894837e-01
5.336884e-01
4.889459e-01
4.593608e-01
4.469445e-01
4.513763e-01
4.699950e-01
4.980222e-01
5.290048e-01
5.554384e-01
5.695200e-01
5.639620e-01
5.327887e-01
4.720356e-01
3.802752e-01
2.589125e-01
1.122131e-01
-5.294506e-02
-2.275774e-01
-4.013109e-01
-5.632497e-01
-7.029055e-01
-8.111031e-01
-8.807689e-01
-9.075242e-01
-8.900197e-01
-8.299816e-01
-7.319670e-01
-6.028612e-01
-4.511753e-01
-2.862226e-01
-1.172586e-01
4.732873e-02
2.007056e-01
3.380979e-01
4.570806e-01
5.576381e-01
6.420045e-01
7.143090e-01
7.800698e-01
8.455842e-01
9.172704e-01
1.001012e+00
1.101556e+00
1.222005e+00
1.363451e+00
1.524759e+00
1.702546e+00
1.891332e+00
2.083870e+00
2.271621e+00
2.445336e+00
2.595694e+00
2.713945e+00
2.792504e+00
2.825457e+00
2.808947e+00
2.741419e+00
2.623717e+00
2.459045e+00
2.252783e+00
2.012195e+00
1.746054e+00
1.464189e+00
1.177008e+00
8.949962e-01
6.282194e-01
3.858389e-01
1.756571e-01
3.707350e-03
-1.260901e-01
-2.121776e-01
-2.554871e-01
-2.594154e-01
-2.296295e-01
-1.736916e-01
-1.005137e-01
-1.967201e-02
5.936800e-02
1.280450e-01
1.794338e-01
2.088334e-01
2.141441e-01
1.959886e-01
1.575649e-01
1.042555e-01
4.304547e-02
-1.817957e-02
-7.137676e-02
-1.090565e-01
-1.248986e-01
-1.142289e-01
-7.432922e-02
-4.571627e-03
9.361635e-02
2.169367e-01
3.605285e-01
5.183662e-01
6.837104e-01
8.495765e-01
1.009180e+00
1.156324e+00
1.285700e+00
1.393081e+00
1.475406e+00
1.530768e+00
1.558313e+00
1.558108e+00
1.530970e+00
1.478312e+00
1.401999e+00
1.304229e+00
1.187447e+00
1.054278e+00
9.074849e-01
7.499511e-01
5.846560e-01
4.146489e-01
2.429993e-01
7.272201e-02
-9.331874e-02
-2.525108e-01
-4.025846e-01
-5.416781e-01
-6.683698e-01
-7.816821e-01
-8.810588e-01
-9.663220e-01
-1.037608e+00
-1.095278e+00
-1.139804e+00
-1.171621e+00
-1.190973e+00
-1.197752e+00
-1.191361e+00
-1.170624e+00
-1.133760e+00
-1.078438e+00
-1.001917e+00
-9.012734e-01
-7.736969e-01
-6.168429e-01
-4.292176e-01
-2.105628e-01
3.779415e-02
3.126657e-01
6.088430e-01
9.190817e-01
1.234256e+00
1.543693e+00
1.835670e+00
2.098060e+00
2.319076e+00
2.488055e+00
2.596226e+00
2.637383e+00
2.608410e+00
2.509613e+00
2.344807e+00
2.121156e+00
1.848756e+00
1.539995e+00
1.208738e+00
8.693913e-01
5.359498e-01
2.210955e-01
-6.456213e-02
-3.130402e-01
-5.192899e-01
-6.812418e-01
-7.996044e-01
-8.774558e-01
-9.196927e-01
-9.324106e-01
-9.222912e-01
-8.960635e-01
-8.600841e-01
-8.200564e-01
-7.808893e-01
-7.466724e-01
-7.207388e-01
-7.057838e-01
-7.040085e-01
-7.172618e-01
-7.471589e-01
-7.951570e-01
-8.625732e-01
-9.505389e-01
-1.059890e+00
-1.191002e+00
-1.343593e+00
-1.516509e+00
-1.707537e+00
-1.913256e+00
-2.128977e+00
-2.348769e+00
-2.565613e+00
-2.771655e+00
-2.958584e+00
-3.118080e+00
-3.242315e+00
-3.324459e+00
-3.359145e+00
-3.342852e+00
-3.274195e+00
-3.154083e+00
-2.985754e+00
-2.774688e+00
-2.528407e+00
-2.256181e+00
-1.968656e+00
-1.677422e+00
-1.394522e+00
-1.131939e+00
-9.010388e-01
-7.120134e-01
-5.733264e-01
-4.911876e-01
-4.690902e-01
-5.074413e-01
-6.033252e-01
-7.504389e-01
-9.392373e-01
-1.157319e+00
-1.390060e+00
-1.621484e+00
-1.835310e+00
-2.016099e+00
-2.150402e+00
-2.227770e+00
-2.241547e+00
-2.189342e+00
-2.073138e+00
-1.899036e+00
-1.676664e+00
-1.418325e+00
-1.137976e+00
-8.501500e-01
-5.689165e-01
-3.069813e-01
-7.498147e-02
1.189823e-01
2.695652e-01
3.741643e-01
4.327039e-01
4.472670e-01
4.216319e-01
3.607714e-01
2.703696e-01
1.564011e-01
2.480237e-02
-1.187530e-01
-2.689767e-01
-4.209989e-01
-5.703334e-01
-7.127993e-01
-8.444243e-01
-9.613555e-01
-1.059799e+00
-1.136010e+00
-1.186352e+00
-1.207439e+00
-1.196365e+00
-1.151011e+00
-1.070415e+00
-9.551465e-01
-8.076421e-01
-6.324294e-01
-4.361863e-01
-2.275952e-01
-1.698254e-02
1.842355e-01
3.642559e-01
5.116751e-01
6.162894e-01
6.698405e-01
6.666492e-01
6.040857e-01
4.828441e-01
3.069964e-01
8.381822e-02
-1.766020e-01
-4.619466e-01
-7.583982e-01
-1.051458e+00
-1.326787e+00
-1.570999e+00
-1.772347e+00
-1.921259e+00
-2.010700e+00
-2.036358e+00
-1.996694e+00
-1.892869e+00
-1.728596e+00
-1.509923e+00
-1.244985e+00
-9.436930e-01
-6.173782e-01
-2.783683e-01
6.049945e-02
3.864274e-01
6.872527e-01
9.520653e-01
1.171814e+00
1.339860e+00
1.452422e+00
1.508880e+00
1.511872e+00
1.467165e+00
1.383281e+00
1.270895e+00
1.142026e+00
1.009111e+00
8.840225e-01
7.771354e-01
6.965405e-01
6.474732e-01
6.320197e-01
6.491254e-01
6.948943e-01
7.631413e-01
8.461274e-01
9.353926e-01
1.022592e+00
1.100252e+00
1.162379e+00
1.204875e+00
1.225746e+00
1.225121e+00
1.205085e+00
1.169376e+00
1.122988e+00
1.071691e+00
1.021536e+00
9.783452e-01
9.472410e-01
9.322422e-01
9.359554e-01
9.593991e-01
1.001986e+00
1.061680e+00
1.135328e+00
1.219141e+00
1.309274e+00
1.402433e+00
1.496423e+00
1.590558e+00
1.685860e+00
1.785010e+00
1.892039e+00
2.011793e+00
2.149200e+00
2.308449e+00
2.492139e+00
2.700522e+00
2.930930e+00
3.177451e+00
3.430945e+00
3.679385e+00
3.908546e+00
4.102971e+00
4.247145e+00
4.326749e+00
4.329898e+00
4.248213e+00
4.077644e+00
3.818949e+00
3.477800e+00
3.064500e+00
2.593367e+00
2.081831e+00
1.549331e+00
1.016108e+00
5.019933e-01
2.525444e-02
-3.983995e-01
-7.566185e-01
-1.040964e+00
-1.247186e+00
-1.375224e+00
-1.428925e+00
-1.415530e+00
-1.344963e+00
-1.229012e+00
-1.080455e+00
-9.122204e-01
-7.366453e-01
-5.648620e-01
-4.063577e-01
-2.687013e-01
-1.574353e-01
-7.610882e-02
-2.642454e-02
-8.467822e-03
-2.098514e-02
-6.168027e-02
-1.274997e-01
-2.148844e-01
-3.199714e-01
-4.387370e-01
-5.670780e-01
-7.008377e-01
-8.357879e-01
-9.675894e-01
-1.091756e+00
-1.203652e+00
-1.298550e+00
-1.371760e+00
-1.418838e+00
-1.435847e+00
-1.419659e+00
-1.368238e+00
-1.280897e+00
-1.158486e+00
-1.003499e+00
-8.201069e-01
-6.140888e-01
-3.926850e-01
-1.643528e-01
6.156139e-02
2.752241e-01
4.667728e-01
6.268039e-01
7.468609e-01
8.198923e-01
8.406508e-01
8.060062e-01
7.151550e-01
5.697110e-01
3.736741e-01
1.332783e-01
-1.432686e-01
-4.461390e-01
-7.643132e-01
-1.086060e+00
-1.399446e+00
-1.692848e+00
-1.955436e+00
-2.177598e+00
-2.351283e+00
-2.470244e+00
-2.530185e+00
-2.528829e+00
-2.465923e+00
-2.343219e+00
-2.164431e+00
-1.935177e+00
-1.662877e+00
-1.356585e+00
-1.026713e+00
-6.846224e-01
-3.420825e-01
-1.060710e-02
2.992759e-01
5.787498e-01
8.213402e-01
1.023361e+00
1.184101e+00
1.305707e+00
1.392757e+00
1.451571e+00
1.489330e+00
1.513117e+00
1.529001e+00
1.541269e+00
1.551924e+00
1.560489e+00
1.564158e+00
1.558265e+00
1.537014e+00
1.494363e+00
1.424960e+00
1.324998e+00
1.192891e+00
1.029677e+00
8.391027e-01
6.273851e-01
4.026709e-01
1.742698e-01
-4.824710e-02
-2.559714e-01
-4.414951e-01
-5.995644e-01
-7.274813e-01
-8.252163e-01
-8.952318e-01
-9.420482e-01
-9.716101e-01
-9.905292e-01
-1.005289e+00
-1.021501e+00
-1.043279e+00
-1.072814e+00
-1.110162e+00
-1.153284e+00
-1.198309e+00
-1.239999e+00
-1.272359e+00
-1.289331e+00
-1.285490e+00
-1.256681e+00
-1.200521e+00
-1.116719e+00
-1.007201e+00
-8.760191e-01
-7.290817e-01
-5.737324e-01
-4.182208e-01
-2.711120e-01
-1.406772e-01
-3.430999e-02
4.199389e-02
8.405208e-02
8.977362e-02
5.927164e-02
-5.202796e-03
-9.950196e-02
-2.179743e-01
-3.539664e-01
-5.003767e-01
-6.502014e-01
-7.970118e-01
-9.353199e-01
-1.060804e+00
-1.170387e+00
-1.262174e+00
-1.335284e+00
-1.389582e+00
-1.425384e+00
-1.443138e+00
-1.443133e+00
-1.425276e+00
-1.388946e+00
-1.332962e+00
-1.255677e+00
-1.155197e+00
-1.029705e+00
-8.778544e-01
-6.991890e-01
-4.945177e-01
-2.661863e-01
-1.819501e-02
2.438706e-01
5.130957e-01
7.816537e-01
1.041336e+00
1.284132e+00
1.502795e+00
1.691330e+00
1.845354e+00
1.962296e+00
2.041423e+00
2.083687e+00
2.091444e+00
2.068066e+00
2.017519e+00
1.943948e+00
1.851325e+00
1.743191e+00
1.622494e+00
1.491553e+00
1.352117e+00
1.205501e+00
1.052792e+00
8.950661e-01
7.336046e-01
5.700681e-01
4.066076e-01
2.459033e-01
9.112923e-02
-5.414492e-02
-1.860960e-01
-3.008175e-01
-3.945023e-01
-4.636318e-01
-5.051666e-01
-5.167349e-01
-4.968126e-01
-4.448821e-01
-3.615569e-01
-2.486551e-01
-1.092114e-01
5.257993e-02
2.314880e-01
4.214286e-01
6.156957e-01
8.072305e-01
9.889143e-01
1.153871e+00
1.295767e+00
1.409084e+00
1.489361e+00
1.533386e+00
1.539337e+00
1.506872e+00
1.437173e+00
1.332948e+00
1.198383e+00
1.039053e+00
8.617534e-01
6.742648e-01
4.850313e-01
3.027548e-01
1.359208e-01
-7.722334e-03
-1.216940e-01
-2.012811e-01
-2.439597e-01
-2.496954e-01
-2.210850e-01
-1.633156e-01
-8.392910e-02
7.599659e-03
1.004497e-01
1.831662e-01
2.444462e-01
2.739390e-01
2.629989e-01
2.053383e-01
9.753372e-02
-6.063872e-02
-2.660553e-01
-5.122832e-01
-7.898000e-01
-1.086384e+00
-1.387659e+00
-1.677771e+00
-1.940169e+00
-2.158445e+00
-2.317200e+00
-2.402870e+00
-2.404502e+00
-2.314402e+00
-2.128660e+00
-1.847490e+00
-1.475376e+00
-1.020987e+00
-4.968514e-01
8.120432e-02
6.948294e-01
1.324086e+00
1.948481e+00
2.548013e+00
3.104160e+00
3.600718e+00
4.024468e+00
4.365602e+00
4.617940e+00
4.778924e+00
4.849438e+00
4.833474e+00
4.737673e+00
4.570785e+00
4.343068e+00
4.065655e+00
3.749948e+00
3.407046e+00
3.047274e+00
2.679828e+00
2.312556e+00
1.951872e+00
1.602792e+00
1.269061e+00
9.533357e-01
6.574033e-01
3.824195e-01
1.291625e-01
-1.016988e-01
-3.093291e-01
-4.924580e-01
-6.491497e-01
-7.766486e-01
-8.713404e-01
-9.288595e-01
-9.443542e-01
-9.129032e-01
-8.300527e-01
-6.924302e-01
-4.983763e-01
-2.485348e-01
5.366313e-02
4.016787e-01
7.857574e-01
1.193069e+00
1.608108e+00
2.013342e+00
2.390072e+00
2.719438e+00
2.983502e+00
3.166316e+00
3.254912e+00
3.240124e+00
3.117216e+00
2.886246e+00
2.552172e+00
2.124687e+00
1.617784e+00
1.049107e+00
4.391032e-01
-1.899467e-01
-8.149736e-01
-1.413167e+00
-1.962975e+00
-2.445004e+00
-2.842785e+00
-3.143396e+00
-3.337907e+00
-3.421674e+00
-3.394465e+00
-3.260431e+00
-3.027920e+00
-2.709134e+00
-2.319613e+00
-1.877567e+00
-1.403030e+00
-9.168894e-01
-4.398242e-01
8.782037e-03
4.118644e-01
7.555531e-01
1.029828e+00
1.228899e+00
1.351298e+00
1.399676e+00
1.380368e+00
1.302749e+00
1.178477e+00
1.020649e+00
8.429615e-01
6.588959e-01
4.809849e-01
3.201784e-01
1.853330e-01
8.283860e-02
1.639170e-02
-1.307548e-02
-7.302744e-03
2.955771e-02
9.136302e-02
1.705420e-01
2.587574e-01
3.476104e-01
4.293179e-01
4.972957e-01
5.465928e-01
5.741440e-01
5.788361e-01
5.613988e-01
5.241500e-01
4.706307e-01
4.051733e-01
3.324485e-01
2.570405e-01
1.830936e-01
1.140637e-01
5.259000e-02
4.778540e-04
-4.123416e-02
-7.216449e-02
-9.247705e-02
-1.027967e-01
-1.041598e-01
-9.798928e-02
-8.606729e-02
-7.048000e-02
-5.351197e-02
-3.748637e-02
-2.456284e-02
-1.652035e-02
-1.455949e-02
-1.915915e-02
-3.001478e-02
-4.607366e-02
-6.566774e-02
-8.673079e-02
-1.070747e-01
-1.246930e-01
-1.380552e-01
-1.463582e-01
-1.497016e-01
-1.491645e-01
-1.467665e-01
-1.453105e-01
-1.481119e-01
-1.586369e-01
-1.800780e-01
-2.149086e-01
-2.644641e-01
-3.285974e-01
-4.054568e-01
-4.914201e-01
-5.812058e-01
-6.681656e-01
-7.447387e-01
-8.030321e-01
-8.354763e-01
-8.354934e-01
-7.981154e-01
-7.204906e-01
-6.022312e-01
-4.455675e-01
-2.552989e-01
-3.855089e-02
1.956333e-01
4.368238e-01
6.738103e-01
8.952362e-01
1.090219e+00
1.248925e+00
1.363084e+00
1.426417e+00
1.434984e+00
1.387427e+00
1.285101e+00
1.132080e+00
9.350301e-01
7.029193e-01
4.465968e-01
1.782302e-01
-8.936056e-02
-3.434339e-01
-5.720694e-01
-7.648643e-01
-9.135227e-01
-1.012291e+00
-1.058198e+00
-1.051092e+00
-9.934771e-01
-8.901656e-01
-7.478124e-01
-5.743620e-01
-3.784791e-01
-1.690101e-01
4.548265e-02
2.570884e-01
4.588088e-01
6.447158e-01
8.100211e-01
9.510799e-01
1.065349e+00
1.151324e+00
1.208471e+00
1.237177e+00
1.238719e+00
1.215261e+00
1.169877e+00
1.106564e+00
1.030238e+00
9.466689e-01
8.623311e-01
7.841623e-01
7.192346e-01
6.743691e-01
6.557404e-01
6.685227e-01
7.166213e-01
8.025165e-01
9.272192e-01
1.090318e+00
1.290080e+00
1.523570e+00
1.786747e+00
2.074530e+00
2.380848e+00
2.698665e+00
3.020049e+00
3.336286e+00
3.638078e+00
3.915833e+00
4.160033e+00
4.361679e+00
4.512775e+00
4.606817e+00
4.639234e+00
4.607753e+00
4.512625e+00
4.356688e+00
4.145254e+00
3.885817e+00
3.587605e+00
3.261029e+00
2.917077e+00
2.566717e+00
2.220369e+00
1.887495e+00
1.576312e+00
1.293637e+00
1.044834e+00
8.338132e-01
6.630568e-01
5.336276e-01
4.451609e-01
3.958488e-01
3.824471e-01
4.003419e-01
4.437095e-01
5.057896e-01
5.792749e-01
6.567920e-01
7.314337e-01
7.972840e-01
8.498758e-01
8.865212e-01
9.064711e-01
9.108786e-01
9.025707e-01
8.856533e-01
8.649998e-01
8.456805e-01
8.323955e-01
8.289660e-01
8.379250e-01
8.602346e-01
8.951376e-01
9.401442e-01
9.911421e-01
1.042615e+00
1.087956e+00
1.119849e+00
1.130714e+00
1.113179e+00
1.060577e+00
9.674192e-01
8.298457e-01
6.459975e-01
4.163018e-01
1.436339e-01
-1.666598e-01
-5.068867e-01
-8.672775e-01
-1.236382e+00
-1.601563e+00
-1.949560e+00
-2.267076e+00
-2.541370e+00
-2.760804e+00
-2.915337e+00
-2.996942e+00
-2.999922e+00
-2.921122e+00
-2.760043e+00
-2.518839e+00
-2.202208e+00
-1.817200e+00
-1.372932e+00
-8.802408e-01
-3.512987e-01
2.008003e-01
7.624522e-01
1.319942e+00
1.859820e+00
2.369244e+00
2.836307e+00
3.250324e+00
3.602121e+00
3.884295e+00
4.091460e+00
4.220453e+00
4.270497e+00
4.243285e+00
4.142971e+00
3.976050e+00
3.751121e+00
3.478547e+00
3.170023e+00
2.838084e+00
2.495573e+00
2.155086e+00
1.828437e+00
1.526152e+00
1.257028e+00
1.027801e+00
8.429343e-01
7.045541e-01
6.125446e-01
5.647820e-01
5.574915e-01
5.856859e-01
6.436410e-01
7.253572e-01
8.249620e-01
9.370184e-01
1.056718e+00
1.179962e+00
1.303341e+00
1.424044e+00
1.539740e+00
1.648444e+00
1.748425e+00
1.838137e+00
1.916206e+00
1.981431e+00
2.032808e+00
2.069534e+00
2.091010e+00
2.096825e+00
2.086752e+00
2.060771e+00
2.019144e+00
1.962533e+00
1.892153e+00
1.809922e+00
1.718552e+00
1.621553e+00
1.523080e+00
1.427647e+00
1.339683e+00
1.263013e+00
1.200319e+00
1.152679e+00
1.119284e+00
1.097381e+00
1.082491e+00
1.068881e+00
1.050237e+00
1.020430e+00
9.742899e-01
9.082608e-01
8.208604e-01
7.128959e-01
5.874258e-01
4.494970e-01
3.057094e-01
1.636772e-01
3.144942e-02
-8.305084e-02
-1.725278e-01
-2.307296e-01
-2.527710e-01
-2.353682e-01
-1.770000e-01
-7.801239e-02
5.931614e-02
2.307444e-01
4.300771e-01
6.492323e-01
8.783949e-01
1.106285e+00
1.320560e+00
1.508364e+00
1.656990e+00
1.754630e+00
1.791153e+00
1.758836e+00
1.652992e+00
1.472427e+00
1.219691e+00
9.010788e-01
5.263911e-01
1.084647e-01
-3.374891e-01
-7.946739e-01
-1.245561e+00
-1.672734e+00
-2.059666e+00
-2.391388e+00
-2.655017e+00
-2.840161e+00
-2.939180e+00
-2.947358e+00
-2.862989e+00
-2.687414e+00
-2.425016e+00
-2.083169e+00
-1.672130e+00
-1.204841e+00
-6.966056e-01
-1.646192e-01
3.726700e-01
8.963505e-01
1.387948e+00
1.830375e+00
2.208853e+00
2.511718e+00
2.731061e+00
2.863134e+00
2.908501e+00
2.871923e+00
2.761979e+00
2.590450e+00
2.371490e+00
2.120653e+00
1.853823e+00
1.586139e+00
1.331010e+00
1.099293e+00
8.987307e-01
7.336934e-01
6.052511e-01
5.115571e-01
4.484808e-01
4.103997e-01
3.910444e-01
3.842926e-01
3.848274e-01
3.886055e-01
3.931074e-01
3.973745e-01
4.018526e-01
4.080785e-01
4.182511e-01
4.347343e-01
4.595436e-01
4.938687e-01
5.376863e-01
5.895085e-01
6.463078e-01
7.036384e-01
7.559575e-01
7.971226e-01
8.210212e-01
8.222634e-01
7.968607e-01
7.428030e-01
6.604569e-01
5.527235e-01
4.249217e-01
2.843971e-01
1.398916e-01
7.402665e-04
-1.240110e-01
-2.264634e-01
-3.005933e-01
-3.427641e-01
-3.519644e-01
-3.297558e-01
-2.799542e-01
-2.081023e-01
-1.208139e-01
-2.507285e-02
7.243479e-02
1.658961e-01
2.508117e-01
3.242787e-01
3.851097e-01
4.337925e-01
4.723094e-01
5.038441e-01
5.324136e-01
5.624664e-01
5.984874e-01
6.446447e-01
7.044979e-01
7.807797e-01
8.752508e-01
9.886208e-01
1.120528e+00
1.269570e+00
1.433370e+00
1.608682e+00
1.791513e+00
1.977259e+00
2.160854e+00
2.336929e+00
2.499981e+00
2.644565e+00
2.765507e+00
2.858148e+00
2.918599e+00
2.943992e+00
2.932703e+00
2.884510e+00
2.800679e+00
2.683940e+00
2.538372e+00
2.369174e+00
2.182358e+00
1.984363e+00
1.781631e+00
1.580160e+00
1.385108e+00
1.200451e+00
1.028783e+00
8.712567e-01
7.276885e-01
5.968163e-01
4.766725e-01
3.650233e-01
2.598168e-01
1.595869e-01
6.376768e-02
-2.711167e-02
-1.113676e-01
-1.862402e-01
-2.480973e-01
-2.927431e-01
-3.157977e-01
-3.131129e-01
-2.811813e-01
-2.175039e-01
-1.208836e-01
8.375294e-03
1.683739e-01
3.556302e-01
5.651909e-01
7.908303e-01
1.025326e+00
1.260795e+00
1.489088e+00
1.702204e+00
1.892740e+00
2.054319e+00
2.181987e+00
2.272536e+00
2.324737e+00
2.339443e+00
2.319564e+00
2.269895e+00
2.196801e+00
2.107783e+00
2.010930e+00
1.914295e+00
1.825248e+00
1.749828e+00
1.692186e+00
1.654151e+00
1.634974e+00
1.631288e+00
1.637292e+00
1.645155e+00
1.645618e+00
1.628747e+00
1.584772e+00
1.504956e+00
1.382396e+00
1.212714e+00
9.945519e-01
7.298402e-01
4.238153e-01
8.478796e-02
-2.763127e-01
-6.465741e-01
-1.011858e+00
-1.357617e+00
-1.669716e+00
-1.935195e+00
-2.142937e+00
-2.284210e+00
-2.353047e+00
-2.346454e+00
-2.264457e+00
-2.109966e+00
-1.888513e+00
-1.607851e+00
-1.277489e+00
-9.081685e-01
-5.113355e-01
-9.863415e-02
3.185649e-01
7.295818e-01
1.124784e+00
1.495871e+00
1.836078e+00
2.140276e+00
2.404967e+00
2.628157e+00
2.809119e+00
2.948077e+00
3.045845e+00
3.103480e+00
3.121998e+00
3.102189e+00
3.044567e+00
2.949453e+00
2.817170e+00
2.648327e+00
2.444147e+00
2.206775e+00
1.939551e+00
1.647179e+00
1.335800e+00
1.012930e+00
6.872900e-01
3.685145e-01
6.676619e-02
-2.077310e-01
-4.452210e-01
-6.369796e-01
-7.758795e-01
-8.569154e-01
-8.776403e-01
-8.384609e-01
-7.427473e-01
-5.967243e-01
-4.091317e-01
-1.906657e-01
4.676133e-02
2.908823e-01
5.299761e-01
7.537147e-01
9.538649e-01
1.124765e+00
1.263528e+00
1.369958e+00
1.446206e+00
1.496215e+00
1.525040e+00
1.538122e+00
1.540602e+00
1.536743e+00
1.529505e+00
1.520309e+00
1.508992e+00
1.493932e+00
1.472332e+00
1.440604e+00
1.394812e+00
1.331117e+00
1.246180e+00
1.137481e+00
1.003540e+00
8.440286e-01
6.597936e-01
4.527936e-01
2.259727e-01
-1.691961e-02
-2.715437e-01
-5.331996e-01
-7.970436e-01
-1.058266e+00
-1.312212e+00
-1.554429e+00
-1.780666e+00
-1.986814e+00
-2.168850e+00
-2.322790e+00
-2.444694e+00
-2.530745e+00
-2.577409e+00
-2.581690e+00
-2.541436e+00
-2.455692e+00
-2.325024e+00
-2.151779e+00
-1.940222e+00
-1.696522e+00
-1.428571e+00
-1.145639e+00
-8.579041e-01
-5.758938e-01
-3.098867e-01
-6.933256e-02
1.376655e-01
3.047655e-01
4.276702e-01
5.042648e-01
5.346099e-01
5.208018e-01
4.667223e-01
3.777044e-01
2.601443e-01
1.210858e-01
-3.219317e-02
-1.925696e-01
-3.534157e-01
-5.088752e-01
-6.540625e-01
-7.851790e-01
-8.995470e-01
-9.955661e-01
-1.072596e+00
-1.130773e+00
-1.170777e+00
-1.193551e+00
-1.200014e+00
-1.190784e+00
-1.165956e+00
-1.124956e+00
-1.066504e+00
-9.886796e-01
-8.891114e-01
-7.652513e-01
-6.147332e-01
-4.357764e-01
-2.275992e-01
9.198370e-03
2.723294e-01
5.576338e-01
8.590459e-01
1.168736e+00
1.477430e+00
1.774893e+00
2.050550e+00
2.294199e+00
2.496766e+00
2.651029e+00
2.752252e+00
2.798643e+00
2.791592e+00
2.735621e+00
2.638048e+00
2.508371e+00
2.357437e+00
2.196465e+00
2.036055e+00
1.885273e+00
1.750925e+00
1.637086e+00
1.544932e+00
1.472863e+00
1.416885e+00
1.371193e+00
1.328888e+00
1.282753e+00
1.226043e+00
1.153216e+00
1.060574e+00
9.467545e-01
8.130243e-01
6.633375e-01
5.041327e-01
3.438676e-01
1.923239e-01
5.974251e-02
-4.412445e-02
-1.109477e-01
-1.346417e-01
-1.119861e-01
-4.298422e-02
6.907703e-02
2.178700e-01
3.945419e-01
5.884456e-01
7.880049e-01
9.816224e-01
1.158538e+00
1.309561e+00
1.427611e+00
1.508039e+00
1.548718e+00
1.549914e+00
1.513989e+00
1.444966e+00
1.348037e+00
1.229057e+00
1.094089e+00
9.490353e-01
7.993867e-01
6.500975e-01
5.055797e-01
3.697927e-01
2.463881e-01
1.388617e-01
5.066257e-02
-1.478536e-02
-5.417814e-02
-6.454894e-02
-4.358758e-02
9.982615e-03
9.603424e-02
2.127435e-01
3.564431e-01
5.216695e-01
7.014244e-01
8.876390e-01
1.071794e+00
1.245627e+00
1.401842e+00
1.534734e+00
1.640659e+00
1.718296e+00
1.768669e+00
1.794942e+00
1.801995e+00
1.795847e+00
1.782971e+00
1.769596e+00
1.761046e+00
1.761203e+00
1.772144e+00
1.793981e+00
1.824927e+00
1.861559e+00
1.899256e+00
1.932759e+00
1.956786e+00
1.966637e+00
1.958730e+00
1.930993e+00
1.883100e+00
1.816503e+00
1.734277e+00
1.640805e+00
1.541331e+00
1.441468e+00
1.346680e+00
1.261828e+00
1.190799e+00
1.136246e+00
1.099456e+00
1.080340e+00
1.077541e+00
1.088641e+00
1.110456e+00
1.139389e+00
1.171801e+00
1.204368e+00
1.234388e+00
1.259993e+00
1.280259e+00
1.295208e+00
1.305696e+00
1.313227e+00
1.319696e+00
1.327104e+00
1.337255e+00
1.351473e+00
1.370347e+00
1.393535e+00
1.419653e+00
1.446249e+00
1.469898e+00
1.486395e+00
1.491047e+00
1.479030e+00
1.445787e+00
1.387414e+00
1.301015e+00
1.184974e+00
1.039130e+00
8.648360e-01
6.649096e-01
4.434737e-01
2.057249e-01
-4.234988e-02
-2.942736e-01
-5.433683e-01
-7.830118e-01
-1.006850e+00
-1.208966e+00
-1.384009e+00
-1.527302e+00
-1.634926e+00
-1.703807e+00
-1.731785e+00
-1.717677e+00
-1.661333e+00
-1.563677e+00
-1.426734e+00
-1.253648e+00
-1.048685e+00
-8.172170e-01
-5.656636e-01
-3.013997e-01
-3.259583e-02
2.320012e-01
4.833499e-01
7.124492e-01
9.107122e-01
1.070366e+00
1.184860e+00
1.249261e+00
1.260612e+00
1.218232e+00
1.123912e+00
9.819827e-01
7.992225e-01
5.845961e-01
3.488316e-01
1.038643e-01
-1.378075e-01
-3.638044e-01
-5.625341e-01
-7.238012e-01
-8.393240e-01
-9.031334e-01
-9.118400e-01
-8.647618e-01
-7.639131e-01
-6.138597e-01
-4.214503e-01
-1.954400e-01
5.397803e-02
3.157132e-01
5.783709e-01
8.308738e-01
1.063081e+00
1.266365e+00
1.434097e+00
1.561996e+00
1.648291e+00
1.693682e+00
1.701086e+00
1.675190e+00
1.621870e+00
1.547524e+00
1.458414e+00
1.360080e+00
1.256891e+00
1.151799e+00
1.046303e+00
9.406144e-01
8.340088e-01
7.252884e-01
6.132999e-01
4.974342e-01
3.780488e-01
2.567621e-01
1.365890e-01
2.190128e-02
-8.178426e-02
-1.681760e-01
-2.307036e-01
-2.630972e-01
-2.599960e-01
-2.175252e-01
-1.337817e-01
-9.174492e-03
1.534184e-01
3.487012e-01
5.692189e-01
8.058050e-01
1.048176e+00
1.285617e+00
1.507704e+00
1.704983e+00
1.869564e+00
1.995583e+00
2.079476e+00
2.120083e+00
2.118546e+00
2.078052e+00
2.003443e+00
1.900758e+00
1.776767e+00
1.638537e+00
1.493093e+00
1.347162e+00
1.207019e+00
1.078380e+00
9.663344e-01
8.752661e-01
8.087442e-01
7.693880e-01
7.587201e-01
7.770430e-01
8.233772e-01
8.954969e-01
9.900821e-01
1.102984e+00
1.229577e+00
1.365150e+00
1.505266e+00
1.646050e+00
1.784325e+00
1.917601e+00
2.043902e+00
2.161487e+00
2.268501e+00
2.362663e+00
2.441041e+00
2.499996e+00
2.535318e+00
2.542563e+00
2.517537e+00
2.456882e+00
2.358667e+00
2.222899e+00
2.051886e+00
1.850381e+00
1.625495e+00
1.386352e+00
1.143545e+00
9.084167e-01
6.922579e-01
5.054864e-01
3.569076e-01
2.531230e-01
1.981482e-01
1.932695e-01
2.371341e-01
3.260411e-01
4.543730e-01
6.151034e-01
8.003104e-01
1.001647e+00
1.210731e+00
1.419446e+00
1.620153e+00
1.805834e+00
1.970179e+00
2.107657e+00
2.213579e+00
2.284184e+00
2.316763e+00
2.309815e+00
2.263233e+00
2.178482e+00
2.058726e+00
1.908867e+00
1.735435e+00
1.546327e+00
1.350385e+00
1.156853e+00
9.747559e-01
8.122935e-01
6.762966e-01
5.718238e-01
5.019299e-01
4.676138e-01
4.679262e-01
5.001919e-01
5.602966e-01
6.429879e-01
7.421605e-01
8.511124e-01
9.627807e-01
1.069974e+00
1.165625e+00
1.243062e+00
1.296308e+00
1.320379e+00
1.311545e+00
1.267557e+00
1.187779e+00
1.073256e+00
9.266791e-01
7.522738e-01
5.556031e-01
3.432996e-01
1.227336e-01
-9.837303e-02
-3.123664e-01
-5.120924e-01
-6.913064e-01
-8.450235e-01
-9.697699e-01
-1.063706e+00
-1.126603e+00
-1.159676e+00
-1.165306e+00
-1.146686e+00
-1.107457e+00
-1.051384e+00
-9.821081e-01
-9.029978e-01
-8.170934e-01
-7.271188e-01
-6.355322e-01
-5.445871e-01
-4.563831e-01
-3.728934e-01
-2.959674e-01
-2.273090e-01
-1.684318e-01
-1.205983e-01
-8.474413e-02
-6.139729e-02
-5.060201e-02
-5.185927e-02
-6.409503e-02
-8.566291e-02
-1.143824e-01
-1.476105e-01
-1.823424e-01
-2.153398e-01
-2.432826e-01
-2.629451e-01
-2.713893e-01
-2.661665e-01
-2.455107e-01
-2.085073e-01
-1.552229e-01
-8.678565e-02
-5.412105e-03
8.562104e-02
1.820614e-01
2.788222e-01
3.701821e-01
4.500414e-01
5.122318e-01
5.508684e-01
5.607269e-01
5.376258e-01
4.787896e-01
3.831706e-01
2.517066e-01
8.749449e-02
-1.041402e-01
-3.156977e-01
-5.376999e-01
-7.590411e-01
-9.674970e-01
-1.150380e+00
-1.295309e+00
-1.391048e+00
-1.428342e+00
-1.400668e+00
-1.304842e+00
-1.141407e+00
-9.147626e-01
-6.330378e-01
-3.077034e-01
4.702784e-02
4.149722e-01
7.788627e-01
1.121299e+00
1.425709e+00
1.677273e+00
1.863771e+00
1.976310e+00
2.009884e+00
1.963745e+00
1.841532e+00
1.651133e+00
1.404285e+00
1.115907e+00
8.032014e-01
4.845954e-01
1.785838e-01
-9.742444e-02
-3.281690e-01
-5.014238e-01
-6.086416e-01
-6.453193e-01
-6.110759e-01
-5.094577e-01
-3.475099e-01
-1.351606e-01
1.155288e-01
3.911892e-01
6.779912e-01
9.624564e-01
1.232173e+00
1.476366e+00
1.686268e+00
1.855281e+00
1.978930e+00
2.054638e+00
2.081412e+00
2.059493e+00
1.990064e+00
1.875061e+00
1.717098e+00
1.519512e+00
1.286456e+00
1.023022e+00
7.353133e-01
4.304609e-01
1.165418e-01
-1.975860e-01
-5.025321e-01
-7.886908e-01
-1.046613e+00
-1.267418e+00
-1.443214e+00
-1.567518e+00
-1.635626e+00
-1.644916e+00
-1.595057e+00
-1.488112e+00
-1.328524e+00
-1.122989e+00
-8.802247e-01
-6.106355e-01
-3.258869e-01
-3.839559e-02
2.392474e-01
4.948978e-01
7.174904e-01
8.976451e-01
1.028203e+00
1.104655e+00
1.125420e+00
1.091958e+00
1.008687e+00
8.827112e-01
7.233698e-01
5.416421e-01
3.494436e-01
1.588680e-01
-1.857643e-02
-1.726887e-01
-2.952116e-01
-3.803451e-01
-4.251001e-01
-4.294637e-01
-3.963532e-01
-3.313477e-01
-2.422012e-01
-1.381604e-01
-2.913043e-02
7.524967e-02
1.665440e-01
2.383849e-01
2.871821e-01
3.126006e-01
3.177497e-01
3.090434e-01
2.957239e-01
2.890704e-01
3.013494e-01
3.445967e-01
4.293479e-01
5.634499e-01
7.510838e-01
9.921126e-01
1.281828e+00
1.611131e+00
1.967123e+00
2.334058e+00
2.694543e+00
3.030883e+00
3.326439e+00
3.566869e+00
3.741158e+00
3.842332e+00
3.867814e+00
3.819394e+00
3.702831e+00
3.527143e+00
3.303671e+00
3.045030e+00
2.764053e+00
2.472841e+00
2.182003e+00
1.900143e+00
1.633615e+00
1.386535e+00
1.161009e+00
9.575213e-01
7.754104e-01
6.133686e-01
4.699037e-01
3.437231e-01
2.340104e-01
1.405861e-01
6.394999e-02
5.217060e-03
-3.404169e-02
-5.203197e-02
-4.701552e-02
-1.760009e-02
3.700031e-02
1.167718e-01
2.207986e-01
3.472597e-01
4.935112e-01
6.562266e-01
8.315598e-01
1.015295e+00
1.202964e+00
1.389918e+00
1.571370e+00
1.742426e+00
1.898126e+00
2.033535e+00
2.143876e+00
2.224720e+00
2.272217e+00
2.283329e+00
2.256047e+00
2.189544e+00
2.084234e+00
1.941748e+00
1.764806e+00
1.557040e+00
1.322786e+00
1.066883e+00
7.945266e-01
5.111601e-01
2.224168e-01
-6.592102e-02
-3.479744e-01
-6.178629e-01
-8.698598e-01
-1.098609e+00
-1.299386e+00
-1.468371e+00
-1.602889e+00
-1.701574e+00
-1.764427e+00
-1.792736e+00
-1.788875e+00
-1.755977e+00
-1.697555e+00
-1.617082e+00
-1.517616e+00
-1.401518e+00
-1.270295e+00
-1.124613e+00
-9.644549e-01
-7.894154e-01
-5.990674e-01
-3.933451e-01
-1.728778e-01
6.077589e-02
3.050275e-01
5.562991e-01
8.101914e-01
1.061746e+00
1.305762e+00
1.537112e+00
1.751031e+00
1.943335e+00
2.110564e+00
2.250046e+00
2.359912e+00
2.439071e+00
2.487183e+00
2.504652e+00
2.492623e+00
2.453005e+00
2.388480e+00
2.302497e+00
2.199210e+00
2.083373e+00
1.960159e+00
1.834922e+00
1.712891e+00
1.598845e+00
1.496754e+00
1.409456e+00
1.338389e+00
1.283412e+00
1.242772e+00
1.213210e+00
1.190233e+00
1.168512e+00
1.142391e+00
1.106437e+00
1.056001e+00
9.877115e-01
8.998891e-01
7.928118e-01
6.688279e-01
5.322889e-01
3.893057e-01
2.473415e-01
1.146737e-01
-2.298679e-04
-8.936382e-02
-1.458075e-01
-1.642572e-01
-1.414175e-01
-7.621738e-02
3.016827e-02
1.744851e-01
3.517269e-01
5.555748e-01
7.788864e-01
1.014167e+00
1.253965e+00
1.491154e+00
1.719088e+00
1.931639e+00
2.123161e+00
2.288416e+00
2.422510e+00
2.520883e+00
2.579370e+00
2.594338e+00
2.562897e+00
2.483149e+00
2.354454e+00
2.177673e+00
1.955367e+00
1.691890e+00
1.393380e+00
1.067605e+00
7.236666e-01
3.715612e-01
2.164649e-02
-3.159559e-01
-6.319539e-01
-9.184198e-01
-1.169213e+00
-1.380251e+00
-1.549612e+00
-1.677451e+00
-1.765753e+00
-1.817941e+00
-1.838377e+00
-1.831804e+00
-1.802785e+00
-1.755199e+00
-1.691836e+00
-1.614138e+00
-1.522119e+00
-1.414449e+00
-1.288713e+00
-1.141793e+00
-9.703416e-01
-7.712901e-01
-5.423593e-01
-2.825266e-01
7.571414e-03
3.253276e-01
6.659701e-01
1.022510e+00
1.385862e+00
1.745151e+00
2.088217e+00
2.402299e+00
2.674850e+00
2.894428e+00
3.051561e+00
3.139518e+00
3.154892e+00
3.097936e+00
2.972615e+00
2.786372e+00
2.549616e+00
2.275004e+00
1.976553e+00
1.668705e+00
1.365388e+00
1.079193e+00
8.206981e-01
5.980190e-01
4.165818e-01
2.791312e-01
1.859382e-01
1.351587e-01
1.232773e-01
1.455700e-01
1.965262e-01
2.701917e-01
3.604237e-01
4.610677e-01
5.660885e-01
6.696872e-01
7.664296e-01
8.513980e-01
9.203590e-01
9.699301e-01
9.977224e-01
1.002438e+00
9.839095e-01
9.430790e-01
8.819176e-01
8.032961e-01
7.108174e-01
6.086188e-01
5.011530e-01
3.929557e-01
2.884060e-01
1.914918e-01
1.055902e-01
3.327846e-02
-2.380983e-02
-6.506801e-02
-9.092569e-02
-1.027755e-01
-1.028136e-01
-9.379894e-02
-7.874408e-02
-6.056036e-02
-4.169064e-02
-2.376827e-02
-7.343466e-03
8.286058e-03
2.511410e-02
4.632331e-02
7.604714e-02
1.190184e-01
1.801375e-01
2.640006e-01
3.744261e-01
5.140172e-01
6.837889e-01
8.828833e-01
1.108391e+00
1.355291e+00
1.616524e+00
1.883201e+00
2.144956e+00
2.390442e+00
2.607955e+00
2.786157e+00
2.914855e+00
2.985788e+00
2.993340e+00
2.935124e+00
2.812366e+00
2.630047e+00
2.396758e+00
2.124271e+00
1.826829e+00
1.520213e+00
1.220646e+00
9.436387e-01
7.028836e-01
5.092982e-01
3.703120e-01
2.894486e-01
2.662303e-01
2.963906e-01
3.723587e-01
4.839536e-01
6.192199e-01
7.653294e-01
9.094765e-01
1.039701e+00
1.145580e+00
1.218761e+00
1.253296e+00
1.245791e+00
1.195388e+00
1.103595e+00
9.740216e-01
8.120312e-01
6.243678e-01
4.187593e-01
2.035215e-01
-1.282898e-02
-2.219444e-01
-4.159866e-01
-5.879261e-01
-7.317855e-01
-8.428140e-01
-9.175895e-01
-9.540489e-01
-9.514567e-01
-9.103278e-01
-8.323211e-01
-7.201184e-01
-5.773018e-01
-4.082360e-01
-2.179515e-01
-1.202533e-02
2.035547e-01
4.225494e-01
6.386581e-01
8.457382e-01
1.038052e+00
1.210530e+00
1.359046e+00
1.480675e+00
1.573916e+00
1.638845e+00
1.677166e+00
1.692123e+00
1.688268e+00
1.671070e+00
1.646401e+00
1.619952e+00
1.596628e+00
1.580023e+00
1.572013e+00
1.572537e+00
1.579578e+00
1.589356e+00
1.596700e+00
1.595564e+00
1.579651e+00
1.543059e+00
1.480919e+00
1.389943e+00
1.268838e+00
1.118550e+00
9.423044e-01
7.454529e-01
5.351341e-01
3.197945e-01
1.086160e-01
-8.908962e-02
-2.644637e-01
-4.096134e-01
-5.180207e-01
-5.848306e-01
-6.070173e-01
-5.834395e-01
-5.148075e-01
-4.035860e-01
-2.538582e-01
-7.116932e-02
1.376379e-01
3.645961e-01
6.008001e-01
8.366228e-01
1.061975e+00
1.266624e+00
1.440588e+00
1.574589e+00
1.660558e+00
1.692154e+00
1.665256e+00
1.578369e+00
1.432916e+00
1.233369e+00
9.871878e-01
7.045696e-01
3.980027e-01
8.164237e-02
-2.294600e-01
-5.202332e-01
-7.765094e-01
-9.859271e-01
-1.138738e+00
-1.228443e+00
-1.252202e+00
-1.210958e+00
-1.109267e+00
-9.548398e-01
-7.578497e-01
-5.300758e-01
-2.839859e-01
-3.185668e-02
2.149783e-01
4.466885e-01
6.552824e-01
8.347213e-01
9.808419e-01
1.091138e+00
1.164462e+00
1.200693e+00
1.200440e+00
1.164800e+00
1.095220e+00
9.934522e-01
8.616193e-01
7.023496e-01
5.189430e-01
3.155189e-01
9.709677e-02
-1.304256e-01
-3.604108e-01
-5.857271e-01
-7.990732e-01
-9.933402e-01
-1.161970e+00
-1.299276e+00
-1.400705e+00
-1.463032e+00
-1.484482e+00
-1.464782e+00
-1.405156e+00
-1.308238e+00
-1.177941e+00
-1.019251e+00
-8.379719e-01
-6.404343e-01
-4.331686e-01
-2.225819e-01
-1.465161e-02
1.853337e-01
3.729688e-01
5.448446e-01
6.985747e-01
8.327400e-01
9.467646e-01
1.040747e+00
1.115276e+00
1.171247e+00
1.209726e+00
1.231833e+00
1.238686e+00
1.231364e+00
1.210877e+00
1.178149e+00
1.133976e+00
1.078998e+00
1.013681e+00
9.383315e-01
8.531705e-01
7.584523e-01
6.546308e-01
5.425435e-01
4.235825e-01
2.998188e-01
1.740541e-01
4.978700e-02
-6.890649e-02
-1.775643e-01
-2.715821e-01
-3.464836e-01
-3.981914e-01
-4.232787e-01
-4.191854e-01
-3.843918e-01
-3.185516e-01
-2.225829e-01
-9.871910e-02
4.948891e-02
2.172339e-01
3.985944e-01
5.867730e-01
7.744317e-01
9.541066e-01
1.118663e+00
1.261735e+00
1.378097e+00
1.463910e+00
1.516832e+00
1.535975e+00
1.521748e+00
1.475616e+00
1.399820e+00
1.297110e+00
1.170513e+00
1.023162e+00
8.581965e-01
6.787216e-01
4.878269e-01
2.886377e-01
8.438041e-02
-1.215652e-01
-3.256506e-01
-5.241999e-01
-7.135136e-01
-8.900272e-01
-1.050505e+00
-1.192239e+00
-1.313217e+00
-1.412240e+00
-1.488951e+00
-1.543789e+00
-1.577848e+00
-1.592685e+00
-1.590089e+00
-1.571836e+00
-1.539478e+00
-1.494170e+00
-1.436566e+00
-1.366783e+00
-1.284446e+00
-1.188816e+00
-1.078977e+00
-9.540932e-01
-8.136846e-01
-6.579204e-01
-4.878728e-01
-3.057095e-01
-1.147961e-01
8.030082e-02
2.739084e-01
4.594230e-01
6.295508e-01
7.765961e-01
8.927893e-01
9.706538e-01
1.003414e+00
9.854425e-01
9.127322e-01
7.833642e-01
5.979253e-01
3.598244e-01
7.545273e-02
-2.458510e-01
-5.920570e-01
-9.489219e-01
-1.300669e+00
-1.630828e+00
-1.923185e+00
-2.162769e+00
-2.336811e+00
-2.435602e+00
-2.453182e+00
-2.387801e+00
-2.242116e+00
-2.023090e+00
-1.741589e+00
-1.411709e+00
-1.049873e+00
-6.737690e-01
-3.012060e-01
5.101694e-02
3.681560e-01
6.384026e-01
8.535418e-01
1.009348e+00
1.105688e+00
1.146335e+00
1.138488e+00
1.092043e+00
1.018667e+00
9.307447e-01
8.402949e-01
7.579558e-01
6.921397e-01
6.484458e-01
6.293942e-01
6.345026e-01
6.606902e-01
7.029420e-01
7.551429e-01
8.109669e-01
8.647121e-01
9.119826e-01
9.501483e-01
9.785393e-01
9.983688e-01
1.012404e+00
1.024437e+00
1.038613e+00
1.058712e+00
1.087452e+00
1.125914e+00
1.173156e+00
1.226055e+00
1.279424e+00
1.326368e+00
1.358852e+00
1.368411e+00
1.346926e+00
1.287383e+00
1.184548e+00
1.035496e+00
8.399605e-01
6.004827e-01
3.223594e-01
1.339432e-02
-3.165202e-01
-6.559591e-01
-9.926155e-01
-1.313995e+00
-1.608103e+00
-1.864073e+00
-2.072695e+00
-2.226815e+00
-2.321588e+00
-2.354588e+00
-2.325779e+00
-2.237372e+00
-2.093588e+00
-1.900354e+00
-1.664969e+00
-1.395749e+00
-1.101699e+00
-7.922223e-01
-4.768791e-01
-1.652033e-01
1.334510e-01
4.100504e-01
6.560462e-01
8.635858e-01
1.025788e+00
1.137081e+00
1.193580e+00
1.193461e+00
1.137279e+00
1.028161e+00
8.718246e-01
6.763883e-01
4.519595e-01
2.100337e-01
-3.724313e-02
-2.778665e-01
-5.007337e-01
-6.962891e-01
-8.569934e-01
-9.775844e-01
-1.055127e+00
-1.088884e+00
-1.080044e+00
-1.031378e+00
-9.468567e-01
-8.312865e-01
-6.899921e-01
-5.285606e-01
-3.526561e-01
-1.678985e-01
2.020756e-02
2.063145e-01
3.852693e-01
5.521692e-01
7.024540e-01
8.320456e-01
9.375316e-01
1.016384e+00
1.067190e+00
1.089864e+00
1.085817e+00
1.058037e+00
1.011063e+00
9.508262e-01
8.843404e-01
8.192616e-01
7.633314e-01
7.237547e-01
7.065703e-01
7.160807e-01
7.544021e-01
8.211806e-01
9.135003e-01
1.025986e+00
1.151089e+00
1.279527e+00
1.400856e+00
1.504141e+00
1.578690e+00
1.614821e+00
1.604613e+00
1.542569e+00
1.426156e+00
1.256151e+00
1.036756e+00
7.754755e-01
4.827485e-01
1.713722e-01
-1.442450e-01
-4.489422e-01
-7.277190e-01
-9.666445e-01
-1.153707e+00
-1.279559e+00
-1.338107e+00
-1.326928e+00
-1.247460e+00
-1.104984e+00
-9.083523e-01
-6.695060e-01
-4.027706e-01
-1.239817e-01
1.505164e-01
4.049337e-01
6.250833e-01
7.993334e-01
9.193833e-01
9.807944e-01
9.832257e-01
9.303491e-01
8.294519e-01
6.907623e-01
5.265618e-01
3.501665e-01
1.748706e-01
1.294514e-02
-1.252222e-01
-2.317729e-01
-3.017586e-01
-3.332350e-01
-3.270774e-01
-2.865583e-01
-2.167548e-01
-1.238679e-01
-1.453896e-02
1.047613e-01
2.282187e-01
3.510076e-01
4.694679e-01
5.811441e-01
6.847142e-01
7.798386e-01
8.669582e-01
9.470614e-01
1.021441e+00
1.091455e+00
1.158313e+00
1.222897e+00
1.285635e+00
1.346429e+00
1.404646e+00
1.459135e+00
1.508296e+00
1.550149e+00
1.582408e+00
1.602557e+00
1.607914e+00
1.595707e+00
1.563164e+00
1.507646e+00
1.426812e+00
1.318836e+00
1.182649e+00
1.018187e+00
8.266135e-01
6.105002e-01
3.739149e-01
1.224175e-01
-1.370612e-01
-3.964604e-01
-6.469517e-01
-8.794096e-01
-1.084970e+00
-1.255645e+00
-1.384943e+00
-1.468447e+00
-1.504283e+00
-1.493421e+00
-1.439751e+00
-1.349897e+00
-1.232757e+00
-1.098794e+00
-9.591166e-01
-8.244529e-01
-7.041262e-01
-6.051551e-01
-5.315973e-01
-4.842274e-01
-4.605893e-01
-4.554174e-01
-4.613622e-01
-4.699136e-01
-4.723960e-01
-4.609067e-01
-4.290974e-01
-3.727347e-01
-2.900164e-01
-1.816559e-01
-5.076930e-02
9.739208e-02
2.558222e-01
4.162243e-01
5.695384e-01
7.065202e-01
8.183572e-01
8.973018e-01
9.372884e-01
9.344894e-01
8.877567e-01
7.988934e-01
6.727053e-01
5.167993e-01
3.411205e-01
1.572469e-01
-2.250300e-02
-1.860714e-01
-3.226720e-01
-4.237065e-01
-4.834908e-01
-4.997129e-01
-4.735745e-01
-4.095994e-01
-3.151299e-01
-1.995611e-01
-7.339347e-02
5.279629e-02
1.693595e-01
2.684466e-01
3.446558e-01
3.953976e-01
4.209485e-01
4.242063e-01
4.101930e-01
3.853722e-01
3.568640e-01
3.316427e-01
3.157957e-01
3.139153e-01
3.286763e-01
3.606298e-01
4.082245e-01
4.680368e-01
5.351732e-01
6.037947e-01
6.676987e-01
7.209001e-01
7.581567e-01
7.753977e-01
7.700333e-01
7.411361e-01
6.894984e-01
6.175768e-01
5.293358e-01
4.300031e-01
3.257462e-01
2.232805e-01
1.294217e-01
5.060374e-02
-7.608052e-03
-4.096898e-02
-4.693120e-02
-2.490422e-02
2.363016e-02
9.516461e-02
1.843739e-01
2.844659e-01
3.876428e-01
4.856276e-01
5.702061e-01
6.337326e-01
6.695623e-01
6.723845e-01
6.384533e-01
5.657247e-01
4.539190e-01
3.045319e-01
1.208086e-01
-9.230838e-02
-3.282634e-01
-5.790168e-01
-8.352421e-01
-1.086613e+00
-1.322198e+00
-1.530963e+00
-1.702372e+00
-1.827039e+00
-1.897387e+00
-1.908253e+00
-1.857367e+00
-1.745643e+00
-1.577258e+00
-1.359480e+00
-1.102248e+00
-8.175495e-01
-5.186239e-01
-2.190746e-01
6.804260e-02
3.310700e-01
5.604646e-01
7.493214e-01
8.936605e-01
9.924632e-01
1.047462e+00
1.062712e+00
1.044000e+00
9.981368e-01
9.322259e-01
8.529645e-01
7.660513e-01
6.757530e-01
5.846620e-01
4.936555e-01
4.020470e-01
3.078982e-01
2.084517e-01
1.006356e-01
-1.840700e-02
-1.508063e-01
-2.975094e-01
-4.579074e-01
-6.295729e-01
-8.081263e-01
-9.872524e-01
-1.158881e+00
-1.313537e+00
-1.440859e+00
-1.530254e+00
-1.571656e+00
-1.556321e+00
-1.477594e+00
-1.331572e+00
-1.117587e+00
-8.384720e-01
-5.005584e-01
-1.134149e-01
3.106633e-01
7.573640e-01
1.211205e+00
1.656447e+00
2.077993e+00
2.462218e+00
2.797658e+00
3.075539e+00
3.290108e+00
3.438760e+00
3.521972e+00
3.543048e+00
3.507714e+00
3.423586e+00
3.299554e+00
3.145121e+00
2.969756e+00
2.782295e+00
2.590444e+00
2.400419e+00
2.216753e+00
2.042272e+00
1.878237e+00
1.724626e+00
1.580509e+00
1.444472e+00
1.315054e+00
1.191141e+00
1.072297e+00
9.589989e-01
8.527540e-01
7.560858e-01
6.723829e-01
6.056238e-01
5.600006e-01
5.394850e-01
5.473873e-01
5.859620e-01
6.561083e-01
7.571936e-01
8.870135e-01
1.041876e+00
1.216789e+00
1.405720e+00
1.601903e+00
1.798169e+00
1.987294e+00
2.162336e+00
2.316979e+00
2.445842e+00
2.544745e+00
2.610912e+00
2.643069e+00
2.641441e+00
2.607624e+00
2.544348e+00
2.455152e+00
2.344007e+00
2.214926e+00
2.071628e+00
1.917263e+00
1.754264e+00
1.584299e+00
1.408352e+00
1.226880e+00
1.040037e+00
8.479223e-01
6.508153e-01
4.493806e-01
2.448226e-01
3.898544e-02
-1.656041e-01
-3.657494e-01
-5.576560e-01
-7.370661e-01
-8.994591e-01
-1.040312e+00
-1.155404e+00
-1.241138e+00
-1.294848e+00
-1.315055e+00
-1.301646e+00
-1.255960e+00
-1.180764e+00
-1.080125e+00
-9.591805e-01
-8.238188e-01
-6.802890e-01
-5.347774e-01
-3.929861e-01
-2.597621e-01
-1.388161e-01
-3.256184e-02
5.791364e-02
1.327570e-01
1.931584e-01
2.411010e-01
2.790883e-01
3.098777e-01
3.362373e-01
3.607263e-01
3.854955e-01
4.121041e-01
4.413531e-01
4.731485e-01
5.064113e-01
5.390554e-01
5.680518e-01
5.895842e-01
5.992953e-01
5.926070e-01
5.650965e-01
5.128975e-01
4.330980e-01
3.240940e-01
1.858618e-01
2.010646e-02
-1.697426e-01
-3.787088e-01
-6.006132e-01
-8.285573e-01
-1.055492e+00
-1.274803e+00
-1.480837e+00
-1.669299e+00
-1.837477e+00
-1.984262e+00
-2.109971e+00
-2.215998e+00
-2.304352e+00
-2.377135e+00
-2.436048e+00
-2.481982e+00
-2.514760e+00
-2.533065e+00
-2.534565e+00
-2.516216e+00
-2.474695e+00
-2.406902e+00
-2.310467e+00
-2.184194e+00
-2.028394e+00
-1.845085e+00
-1.638025e+00
-1.412588e+00
-1.175486e+00
-9.343410e-01
-6.971594e-01
-4.717376e-01
-2.650609e-01
-8.275735e-02
7.133487e-02
1.954403e-01
2.899307e-01
3.572163e-01
4.014599e-01
4.281449e-01
4.435434e-01
4.541340e-01
4.660280e-01
4.844574e-01
5.133756e-01
5.552115e-01
6.107931e-01
6.794392e-01
7.591927e-01
8.471528e-01
9.398573e-01
1.033668e+00
1.125120e+00
1.211223e+00
1.289689e+00
1.359092e+00
1.418957e+00
1.469768e+00
1.512892e+00
1.550404e+00
1.584829e+00
1.618805e+00
1.654711e+00
1.694292e+00
1.738341e+00
1.786486e+00
1.837115e+00
1.887450e+00
1.933773e+00
1.971779e+00
1.997009e+00
2.005329e+00
1.993388e+00
1.959034e+00
1.901628e+00
1.822241e+00
1.723714e+00
1.610570e+00
1.488787e+00
1.365447e+00
1.248294e+00
1.145227e+00
1.063778e+00
1.010611e+00
9.910794e-01
1.008874e+00
1.065786e+00
1.161590e+00
1.294055e+00
1.459073e+00
1.650890e+00
1.862424e+00
2.085645e+00
2.311978e+00
2.532724e+00
2.739446e+00
2.924321e+00
3.080423e+00
3.201940e+00
3.284304e+00
3.324252e+00
3.319822e+00
3.270295e+00
3.176123e+00
3.038835e+00
2.860959e+00
2.645935e+00
2.398042e+00
2.122298e+00
1.824352e+00
1.510346e+00
1.186751e+00
8.601967e-01
5.372983e-01
2.244834e-01
-7.216939e-02
-3.470926e-01
-5.953912e-01
-8.129975e-01
-9.968041e-01
-1.144751e+00
-1.255844e+00
-1.330101e+00
-1.368420e+00
-1.372417e+00
-1.344253e+00
-1.286486e+00
-1.201994e+00
-1.093934e+00
-9.657675e-01
-8.212955e-01
-6.646893e-01
-5.004865e-01
-3.335326e-01
-1.688626e-01
-1.152756e-02
1.336152e-01
2.621296e-01
3.702220e-01
4.549418e-01
5.143482e-01
5.476342e-01
5.551980e-01
5.386494e-01
5.007391e-01
4.452033e-01
3.765218e-01
2.996024e-01
2.194117e-01
1.405885e-01
6.707523e-02
1.813010e-03
-5.346585e-02
-9.831716e-02
-1.335216e-01
-1.608794e-01
-1.828802e-01
-2.022856e-01
-2.216733e-01
-2.430041e-01
-2.672711e-01
-2.942811e-01
-3.225990e-01
-3.496608e-01
-3.720401e-01
-3.858304e-01
-3.870992e-01
-3.723673e-01
-3.390661e-01
-2.859369e-01
-2.133362e-01
-1.234181e-01
-2.017140e-02
9.070555e-02
2.020938e-01
3.058996e-01
3.936315e-01
4.570654e-01
4.889420e-01
4.836217e-01
4.376268e-01
3.500003e-01
2.224403e-01
5.919217e-02
-1.332797e-01
-3.467945e-01
-5.720626e-01
-7.993255e-01
-1.018961e+00
-1.222002e+00
-1.400543e+00
-1.548017e+00
-1.659380e+00
-1.731193e+00
-1.761662e+00
-1.750640e+00
-1.699610e+00
-1.611642e+00
-1.491322e+00
-1.344624e+00
-1.178718e+00
-1.001698e+00
-8.222505e-01
-6.492566e-01
-4.913578e-01
-3.565073e-01
-2.515281e-01
-1.817014e-01
-1.504134e-01
-1.588844e-01
-2.060074e-01
-2.883180e-01
-4.001117e-01
-5.337117e-01
-6.798746e-01
-8.283103e-01
-9.682773e-01
-1.089210e+00
-1.181337e+00
-1.236245e+00
-1.247363e+00
-1.210336e+00
-1.123270e+00
-9.868368e-01
-8.042390e-01
-5.810247e-01
-3.247724e-01
-4.465843e-02
2.490640e-01
5.456393e-01
8.343966e-01
1.105307e+00
1.349465e+00
1.559462e+00
1.729617e+00
1.856058e+00
1.936647e+00
1.970783e+00
1.959119e+00
1.903236e+00
1.805332e+00
1.667978e+00
1.493962e+00
1.286257e+00
1.048096e+00
7.831498e-01
4.957617e-01
1.911923e-01
-1.241883e-01
-4.428221e-01
-7.560500e-01
-1.054392e+00
-1.328020e+00
-1.567377e+00
-1.763889e+00
-1.910667e+00
-2.003111e+00
-2.039348e+00
-2.020441e+00
-1.950356e+00
-1.835720e+00
-1.685391e+00
-1.509906e+00
-1.320877e+00
-1.130351e+00
-9.502181e-01
-7.916454e-01
-6.645872e-01
-5.773516e-01
-5.362327e-01
-5.452069e-01
-6.057007e-01
-7.164506e-01
-8.734810e-01
-1.070231e+00
-1.297855e+00
-1.545697e+00
-1.801928e+00
-2.054291e+00
-2.290899e+00
-2.501010e+00
-2.675700e+00
-2.808390e+00
-2.895178e+00
-2.934963e+00
-2.929359e+00
-2.882420e+00
-2.800195e+00
-2.690171e+00
-2.560636e+00
-2.420038e+00
-2.276396e+00
-2.136812e+00
-2.007151e+00
-1.891879e+00
-1.794079e+00
-1.715602e+00
-1.657315e+00
-1.619378e+00
-1.601508e+00
-1.603175e+00
-1.623714e+00
-1.662339e+00
-1.718069e+00
-1.789601e+00
-1.875161e+00
-1.972367e+00
-2.078142e+00
-2.188697e+00
-2.299607e+00
-2.405972e+00
-2.502671e+00
-2.584691e+00
-2.647489e+00
-2.687366e+00
-2.701795e+00
-2.689670e+00
-2.651429e+00
-2.589052e+00
-2.505914e+00
-2.406519e+00
-2.296133e+00
-2.180340e+00
-2.064576e+00
-1.953650e+00
-1.851310e+00
-1.759884e+00
-1.680023e+00
-1.610585e+00
-1.548673e+00
-1.489826e+00
-1.428357e+00
-1.357809e+00
-1.271478e+00
-1.162977e+00
-1.026780e+00
-8.587207e-01
-6.564207e-01
-4.196243e-01
-1.504341e-01
1.465756e-01
4.643835e-01
7.937057e-01
1.123353e+00
1.440761e+00
1.732676e+00
1.985946e+00
2.188374e+00
2.329540e+00
2.401539e+00
2.399568e+00
2.322314e+00
2.172126e+00
1.954966e+00
1.680137e+00
1.359813e+00
1.008397e+00
6.417315e-01
2.762159e-01
-7.213684e-02
-3.886420e-01
-6.608266e-01
-8.791939e-01
-1.037810e+00
-1.134664e+00
-1.171765e+00
-1.154963e+00
-1.093500e+00
-9.993217e-01
-8.862008e-01
-7.687404e-01
-6.613354e-01
-5.771642e-01
-5.272814e-01
-5.198651e-01
-5.596576e-01
-6.476268e-01
-7.808611e-01
-9.527063e-01
-1.153141e+00
-1.369378e+00
-1.586667e+00
-1.789259e+00
-1.961462e+00
-2.088734e+00
-2.158712e+00
-2.162108e+00
-2.093400e+00
-1.951268e+00
-1.738738e+00
-1.463047e+00
-1.135231e+00
-7.694752e-01
-3.822652e-01
8.599085e-03
3.850797e-01
7.299969e-01
1.028078e+00
1.266890e+00
1.437592e+00
1.535440e+00
1.560009e+00
1.515102e+00
1.408346e+00
1.250511e+00
1.054591e+00
8.347583e-01
6.052407e-01
3.792648e-01
1.681294e-01
-1.949577e-02
-1.779942e-01
-3.049243e-01
-4.008484e-01
-4.689091e-01
-5.142189e-01
-5.431431e-01
-5.625555e-01
-5.791371e-01
-5.987688e-01
-6.260462e-01
-6.639277e-01
-7.135136e-01
-7.739491e-01
-8.424467e-01
-9.144288e-01
-9.837904e-01
-1.043283e+00
-1.085012e+00
-1.101032e+00
-1.084001e+00
-1.027861e+00
-9.284667e-01
-7.841148e-01
-5.958992e-01
-3.678478e-01
-1.068133e-01
1.778786e-01
4.749977e-01
7.721381e-01
1.056543e+00
1.315947e+00
1.539374e+00
1.717821e+00
1.844797e+00
1.916668e+00
1.932811e+00
1.895548e+00
1.809888e+00
1.683085e+00
1.524053e+00
1.342710e+00
1.149283e+00
9.536598e-01
7.648314e-01
5.904510e-01
4.365357e-01
3.072943e-01
2.050627e-01
1.303164e-01
8.173666e-02
5.631510e-02
4.949817e-02
5.538544e-02
6.700358e-02
7.667572e-02
7.649459e-02
5.888739e-02
1.723588e-02
-5.350640e-02
-1.562710e-01
-2.914762e-01
-4.568316e-01
-6.473778e-01
-8.557649e-01
-1.072743e+00
-1.287815e+00
-1.489981e+00
-1.668503e+00
-1.813624e+00
-1.917174e+00
-1.973033e+00
-1.977425e+00
-1.929041e+00
-1.829016e+00
-1.680764e+00
-1.489722e+00
-1.263008e+00
-1.009046e+00
-7.371563e-01
-4.571291e-01
-1.788038e-01
8.835529e-02
3.356702e-01
5.556369e-01
7.422726e-01
8.913965e-01
1.000813e+00
1.070369e+00
1.101855e+00
1.098747e+00
1.065789e+00
1.008460e+00
9.323627e-01
8.426186e-01
7.433316e-01
6.371992e-01
5.253241e-01
4.072580e-01
2.812805e-01
1.448782e-01
-4.633638e-03
-1.694297e-01
-3.505231e-01
-5.472313e-01
-7.568311e-01
-9.744492e-01
-1.193204e+00
-1.404587e+00
-1.599035e+00
-1.766642e+00
-1.897924e+00
-1.984560e+00
-2.020046e+00
-2.000183e+00
-1.923383e+00
-1.790761e+00
-1.606029e+00
-1.375223e+00
-1.106301e+00
-8.086675e-01
-4.926872e-01
-1.692024e-01
1.508965e-01
4.570512e-01
7.393617e-01
9.888658e-01
1.197777e+00
1.359683e+00
1.469702e+00
1.524600e+00
1.522862e+00
1.464717e+00
1.352129e+00
1.188742e+00
9.797997e-01
7.320173e-01
4.534059e-01
1.530399e-01
-1.592472e-01
-4.732395e-01
-7.787799e-01
-1.066255e+00
-1.327083e+00
-1.554167e+00
-1.742247e+00
-1.888128e+00
-1.990740e+00
-2.051019e+00
-2.071630e+00
-2.056556e+00
-2.010595e+00
-1.938844e+00
-1.846217e+00
-1.737050e+00
-1.614852e+00
-1.482201e+00
-1.340795e+00
-1.191635e+00
-1.035291e+00
-8.722307e-01
-7.031289e-01
-5.291607e-01
-3.522221e-01
-1.750815e-01
-1.450799e-03
1.640203e-01
3.158282e-01
4.477799e-01
5.532434e-01
6.254907e-01
6.581276e-01
6.455969e-01
5.837155e-01
4.701967e-01
3.050904e-01
9.107966e-02
-1.664200e-01
-4.593900e-01
-7.775726e-01
-1.109046e+00
-1.440963e+00
-1.760387e+00
-2.055149e+00
-2.314650e+00
-2.530527e+00
-2.697154e+00
-2.811913e+00
-2.875251e+00
-2.890513e+00
-2.863595e+00
-2.802445e+00
-2.716458e+00
-2.615826e+00
-2.510857e+00
-2.411337e+00
-2.325941e+00
-2.261731e+00
-2.223763e+00
-2.214801e+00
-2.235171e+00
-2.282740e+00
-2.353022e+00
-2.439410e+00
-2.533523e+00
-2.625636e+00
-2.705200e+00
-2.761402e+00
-2.783759e+00
-2.762707e+00
-2.690155e+00
-2.559974e+00
-2.368390e+00
-2.114256e+00
-1.799180e+00
-1.427506e+00
-1.006134e+00
-5.442068e-01
-5.267279e-02
4.562552e-01
9.697013e-01
1.474763e+00
1.959140e+00
2.411711e+00
2.823024e+00
3.185653e+00
3.494417e+00
3.746433e+00
3.941021e+00
4.079483e+00
4.164787e+00
4.201180e+00
4.193791e+00
4.148232e+00
4.070242e+00
3.965394e+00
3.838878e+00
3.695358e+00
3.538913e+00
3.373041e+00
3.200709e+00
3.024429e+00
2.846357e+00
2.668388e+00
2.492253e+00
2.319603e+00
2.152081e+00
1.991369e+00
1.839213e+00
1.697399e+00
1.567694e+00
1.451736e+00
1.350898e+00
1.266120e+00
1.197756e+00
1.145445e+00
1.108044e+00
1.083626e+00
1.069563e+00
1.062686e+00
1.059488e+00
1.056371e+00
1.049888e+00
1.036971e+00
1.015131e+00
9.826181e-01
9.385371e-01
8.829237e-01
8.167730e-01
7.420192e-01
6.614620e-01
5.786387e-01
4.976400e-01
4.228727e-01
3.587799e-01
3.095354e-01
2.787362e-01
2.691203e-01
2.823392e-01
3.188061e-01
3.776330e-01
4.566578e-01
5.525517e-01
6.609923e-01
7.768844e-01
8.946153e-01
1.008329e+00
1.112207e+00
1.200737e+00
1.268957e+00
1.312662e+00
1.328562e+00
1.314396e+00
1.269020e+00
1.192468e+00
1.085992e+00
9.520872e-01
7.944675e-01
6.179788e-01
4.284273e-01
2.323151e-01
3.649321e-02
-1.522395e-01
-3.275562e-01
-4.840006e-01
-6.173320e-01
-7.247922e-01
-8.052744e-01
-8.593843e-01
-8.893796e-01
-8.989854e-01
-8.930871e-01
-8.773195e-01
-8.575839e-01
-8.395389e-01
-8.281167e-01
-8.271137e-01
-8.388958e-01
-8.642416e-01
-9.023363e-01
-9.509106e-01
-1.006509e+00
-1.064866e+00
-1.121347e+00
-1.171424e+00
-1.211121e+00
-1.237396e+00
-1.248396e+00
-1.243577e+00
-1.223655e+00
-1.190406e+00
-1.146337e+00
-1.094279e+00
-1.036942e+00
-9.764907e-01
-9.142083e-01
-8.502810e-01
-7.837422e-01
-7.125882e-01
-6.340518e-01
-5.450007e-01
-4.424073e-01
-3.238288e-01
-1.878346e-01
-3.433143e-02
1.352492e-01
3.179158e-01
5.092312e-01
7.035594e-01
8.944200e-01
1.074922e+00
1.238239e+00
1.378093e+00
1.489194e+00
1.567595e+00
1.610929e+00
1.618489e+00
1.591173e+00
1.531296e+00
1.442319e+00
1.328549e+00
1.194846e+00
1.046378e+00
8.884402e-01
7.263125e-01
5.651567e-01
4.099142e-01
2.651913e-01
1.351259e-01
2.324559e-02
-6.766488e-02
-1.356642e-01
-1.797086e-01
-1.996553e-01
-1.962243e-01
-1.709302e-01
-1.259953e-01
-6.425103e-02
1.097838e-02
9.601570e-02
1.870014e-01
2.800933e-01
3.716799e-01
4.585847e-01
5.382273e-01
6.087173e-01
6.688642e-01
7.181065e-01
7.563773e-01
7.839386e-01
8.012150e-01
8.086585e-01
8.066594e-01
7.955089e-01
7.754019e-01
7.464649e-01
7.087864e-01
6.624348e-01
6.074586e-01
5.438751e-01
4.716645e-01
3.907880e-01
3.012435e-01
2.031589e-01
9.690896e-02
-1.676997e-02
-1.366962e-01
-2.612164e-01
-3.882514e-01
-5.154165e-01
-6.402035e-01
-7.602040e-01
-8.733452e-01
-9.781107e-01
-1.073722e+00
-1.160261e+00
-1.238717e+00
-1.310954e+00
-1.379565e+00
-1.447639e+00
-1.518417e+00
-1.594874e+00
-1.679261e+00
-1.772672e+00
-1.874690e+00
-1.983183e+00
-2.094277e+00
-2.202540e+00
-2.301344e+00
-2.383369e+00
-2.441201e+00
-2.467931e+00
-2.457722e+00
-2.406269e+00
-2.311138e+00
-2.171972e+00
-1.990572e+00
-1.770856e+00
-1.518731e+00
-1.241871e+00
-9.494351e-01
-6.517016e-01
-3.596482e-01
-8.446120e-02
1.630115e-01
3.728481e-01
5.366497e-01
6.481059e-01
7.034771e-01
7.019466e-01
6.458000e-01
5.404036e-01
3.939713e-01
2.171270e-01
2.228728e-02
-1.770918e-01
-3.673539e-01
-5.355085e-01
-6.700697e-01
-7.618089e-01
-8.043710e-01
-7.947019e-01
-7.332443e-01
-6.238695e-01
-4.735356e-01
-2.916930e-01
-8.949005e-02
1.211391e-01
3.284058e-01
5.215183e-01
6.913676e-01
8.309937e-01
9.358092e-01
1.003591e+00
1.034280e+00
1.029635e+00
9.928078e-01
9.278911e-01
8.394868e-01
7.323366e-01
6.110371e-01
4.798471e-01
3.425871e-01
2.026141e-01
6.285223e-02
-7.414247e-02
-2.061053e-01
-3.309884e-01
-4.468970e-01
-5.520366e-01
-6.446689e-01
-7.230704e-01
-7.854951e-01
-8.301440e-01
-8.551536e-01
-8.586130e-01
-8.386208e-01
-7.933891e-01
-7.213937e-01
-6.215672e-01
-4.935227e-01
-3.377900e-01
-1.560387e-01
4.874224e-02
2.721426e-01
5.083317e-01
7.501799e-01
9.895039e-01
1.217421e+00
1.424787e+00
1.602691e+00
1.742957e+00
1.838628e+00
1.884404e+00
1.876991e+00
1.815360e+00
1.700883e+00
1.537345e+00
1.330823e+00
1.089437e+00
8.229911e-01
5.425148e-01
2.597435e-01
-1.344328e-02
-2.655958e-01
-4.862551e-01
-6.664789e-01
-7.993057e-01
-8.801363e-01
-9.070033e-01
-8.807081e-01
-8.048041e-01
-6.854168e-01
-5.309023e-01
-3.513601e-01
-1.580302e-01
3.738271e-02
2.234054e-01
3.894608e-01
5.264500e-01
6.272151e-01
6.868577e-01
7.029063e-01
6.753391e-01
6.064767e-01
5.007606e-01
3.644323e-01
2.051246e-01
3.137941e-02
-1.478886e-01
-3.239536e-01
-4.888271e-01
-6.357497e-01
-7.595816e-01
-8.570597e-01
-9.268940e-01
-9.697001e-01
-9.877724e-01
-9.847210e-01
-9.650060e-01
-9.334154e-01
-8.945366e-01
-8.522771e-01
-8.094832e-01
-7.676961e-01
-7.270688e-01
-6.864511e-01
-6.436295e-01
-5.956934e-01
-5.394868e-01
-4.720950e-01
-3.913115e-01
-2.960325e-01
-1.865308e-01
-6.457209e-02
6.664071e-02
2.026918e-01
3.383165e-01
4.678617e-01
5.857896e-01
6.871690e-01
7.681034e-01
8.260550e-01
8.600352e-01
8.706465e-01
8.599763e-01
8.313539e-01
7.889970e-01
7.375822e-01
6.817785e-01
6.257842e-01
5.729061e-01
5.252159e-01
4.833153e-01
4.462346e-01
4.114820e-01
3.752490e-01
3.327616e-01
2.787568e-01
2.080435e-01
1.160994e-01
-3.550739e-04
-1.428702e-01
-3.109244e-01
-5.017744e-01
-7.105222e-01
-9.303998e-01
-1.153243e+00
-1.370099e+00
-1.571904e+00
-1.750139e+00
-1.897401e+00
-2.007823e+00
-2.077311e+00
-2.103583e+00
-2.086051e+00
-2.025578e+00
-1.924176e+00
-1.784717e+00
-1.610688e+00
-1.406044e+00
-1.175151e+00
-9.228198e-01
-6.543842e-01
-3.757879e-01
-9.363099e-02
1.848666e-01
4.520054e-01
6.998549e-01
9.205942e-01
1.106911e+00
1.252424e+00
1.352075e+00
1.402470e+00
1.402124e+00
1.351601e+00
1.253525e+00
1.112465e+00
9.346840e-01
7.277628e-01
5.001143e-01
2.604240e-01
1.706756e-02
-2.224407e-01
-4.519094e-01
-6.668006e-01
-8.644016e-01
-1.043832e+00
-1.205893e+00
-1.352786e+00
-1.487699e+00
-1.614317e+00
-1.736252e+00
-1.856451e+00
-1.976623e+00
-2.096745e+00
-2.214712e+00
-2.326173e+00
-2.424600e+00
-2.501591e+00
-2.547389e+00
-2.551586e+00
-2.503947e+00
-2.395304e+00
-2.218424e+00
-1.968816e+00
-1.645395e+00
-1.250954e+00
-7.924037e-01
-2.807464e-01
2.692375e-01
8.395869e-01
1.410030e+00
1.959082e+00
2.465312e+00
2.908682e+00
3.271860e+00
3.541381e+00
3.708570e+00
3.770109e+00
3.728232e+00
3.590497e+00
3.369191e+00
3.080394e+00
2.742815e+00
2.376483e+00
2.001404e+00
1.636304e+00
1.297554e+00
9.983520e-01
7.482084e-01
5.527509e-01
4.138199e-01
3.298090e-01
2.961919e-01
3.061775e-01
3.514435e-01
4.229065e-01
5.114882e-01
6.088338e-01
7.079370e-01
8.036179e-01
8.928135e-01
9.746494e-01
1.050291e+00
1.122587e+00
1.195562e+00
1.273787e+00
1.361723e+00
1.463076e+00
1.580225e+00
1.713772e+00
1.862233e+00
2.021909e+00
2.186930e+00
2.349483e+00
2.500196e+00
2.628672e+00
2.724120e+00
2.776057e+00
2.775023e+00
2.713266e+00
2.585347e+00
2.388608e+00
2.123494e+00
1.793675e+00
1.405993e+00
9.702230e-01
4.986750e-01
5.654146e-03
-4.931825e-01
-9.815465e-01
-1.443276e+00
-1.863092e+00
-2.227312e+00
-2.524474e+00
-2.745846e+00
-2.885782e+00
-2.941909e+00
-2.915153e+00
-2.809599e+00
-2.632226e+00
-2.392521e+00
-2.102005e+00
-1.773682e+00
-1.421427e+00
-1.059320e+00
-7.009652e-01
-3.588182e-01
-4.359678e-02
2.361776e-01
4.744464e-01
6.676557e-01
8.145717e-01
9.158961e-01
9.737443e-01
9.910653e-01
9.710928e-01
9.169125e-01
8.312104e-01
7.162370e-01
5.739882e-01
4.065596e-01
2.166033e-01
7.793019e-03
-2.148040e-01
-4.445356e-01
-6.732187e-01
-8.914660e-01
-1.089267e+00
-1.256762e+00
-1.385116e+00
-1.467366e+00
-1.499137e+00
-1.479117e+00
-1.409231e+00
-1.294485e+00
-1.142516e+00
-9.628901e-01
-7.662323e-01
-5.633026e-01
-3.641012e-01
-1.771048e-01
-8.703939e-03
1.371133e-01
2.588157e-01
3.571364e-01
4.346736e-01
4.953444e-01
5.437598e-01
5.845920e-01
6.219989e-01
6.591569e-01
6.979433e-01
7.387865e-01
7.806903e-01
8.214181e-01
8.578114e-01
8.862000e-01
9.028569e-01
9.044439e-01
8.883980e-01
8.532199e-01
7.986402e-01
7.256604e-01
6.364793e-01
5.343326e-01
4.232734e-01
3.079229e-01
1.932129e-01
8.413349e-02
-1.451178e-02
-9.834163e-02
-1.636271e-01
-2.075125e-01
-2.282193e-01
-2.252188e-01
-1.993531e-01
-1.528864e-01
-8.946750e-02
-1.399519e-02
6.761858e-02
1.487783e-01
2.226102e-01
2.824149e-01
3.221301e-01
3.367645e-01
3.227633e-01
2.782746e-01
2.032959e-01
9.969472e-02
-2.888989e-02
-1.772516e-01
-3.389075e-01
-5.064581e-01
-6.719970e-01
-8.275545e-01
-9.655523e-01
-1.079249e+00
-1.163149e+00
-1.213347e+00
-1.227784e+00
-1.206382e+00
-1.151050e+00
-1.065558e+00
-9.552903e-01
-8.269051e-01
-6.879347e-01
-5.463591e-01
-4.101758e-01
-2.869854e-01
-1.836033e-01
-1.057084e-01
-5.754656e-02
-4.170888e-02
-5.901040e-02
-1.084882e-01
-1.875263e-01
-2.920982e-01
-4.171045e-01
-5.567735e-01
-7.050935e-01
-8.562442e-01
-1.005000e+00
-1.147074e+00
-1.279387e+00
-1.400214e+00
-1.509219e+00
-1.607341e+00
-1.696557e+00
-1.779537e+00
-1.859223e+00
-1.938376e+00
-2.019145e+00
-2.102678e+00
-2.188845e+00
-2.276066e+00
-2.361284e+00
-2.440078e+00
-2.506915e+00
-2.555517e+00
-2.579325e+00
-2.572011e+00
-2.527992e+00
-2.442899e+00
-2.313963e+00
-2.140287e+00
-1.922989e+00
-1.665225e+00
-1.372099e+00
-1.050467e+00
-7.086754e-01
-3.562165e-01
-3.340913e-03
3.393715e-01
6.614631e-01
9.530560e-01
1.205298e+00
1.410784e+00
1.563930e+00
1.661297e+00
1.701833e+00
1.687032e+00
1.620968e+00
1.510207e+00
1.363551e+00
1.191621e+00
1.006266e+00
8.198310e-01
6.443179e-01
4.905147e-01
3.671605e-01
2.802320e-01
2.324260e-01
2.228971e-01
2.472903e-01
2.980722e-01
3.651372e-01
4.366298e-01
4.999048e-01
5.425340e-01
5.532723e-01
5.229053e-01
4.449228e-01
3.159798e-01
1.361274e-01
-9.118780e-02
-3.593400e-01
-6.589303e-01
-9.783413e-01
-1.304395e+00
-1.623063e+00
-1.920187e+00
-2.182162e+00
-2.396560e+00
-2.552677e+00
-2.641991e+00
-2.658534e+00
-2.599186e+00
-2.463898e+00
-2.255825e+00
-1.981369e+00
-1.650088e+00
-1.274449e+00
-8.693981e-01
-4.517314e-01
-3.928634e-02
3.500123e-01
6.991890e-01
9.932624e-01
1.220216e+00
1.371812e+00
1.444183e+00
1.438126e+00
1.359071e+00
1.216696e+00
1.024198e+00
7.972677e-01
5.528483e-01
3.077892e-01
7.752291e-02
-1.250978e-01
-2.906875e-01
-4.138557e-01
-4.933367e-01
-5.317329e-01
-5.349269e-01
-5.112514e-01
-4.705231e-01
-4.230503e-01
-3.787120e-01
-3.461824e-01
-3.323483e-01
-3.419367e-01
-3.773451e-01
-4.386506e-01
-5.237613e-01
-6.286729e-01
-7.477987e-01
-8.743484e-01
-1.000742e+00
-1.119051e+00
-1.221459e+00
-1.300730e+00
-1.350678e+00
-1.366602e+00
-1.345660e+00
-1.287149e+00
-1.192639e+00
-1.065950e+00
-9.129193e-01
-7.409979e-01
-5.586888e-01
-3.748866e-01
-1.981916e-01
-3.626577e-02
1.047027e-01
2.203858e-01
3.085285e-01
3.689893e-01
4.036254e-01
4.160504e-01
4.112951e-01
3.954037e-01
3.749904e-01
3.567825e-01
3.471723e-01
3.517985e-01
3.751789e-01
4.204139e-01
4.889818e-01
5.806469e-01
6.934943e-01
8.240982e-01
9.678177e-01
1.119194e+00
1.272413e+00
1.421766e+00
1.562073e+00
1.688991e+00
1.799189e+00
1.890373e+00
1.961169e+00
2.010902e+00
2.039297e+00
2.046175e+00
2.031172e+00
1.993527e+00
1.931978e+00
1.844782e+00
1.729859e+00
1.585065e+00
1.408546e+00
1.199146e+00
9.568264e-01
6.830370e-01
3.810060e-01
5.590152e-02
-2.851657e-01
-6.333201e-01
-9.782882e-01
-1.308941e+00
-1.613976e+00
-1.882679e+00
-2.105688e+00
-2.275682e+00
-2.387908e+00
-2.440506e+00
-2.434594e+00
-2.374106e+00
-2.265446e+00
-2.116959e+00
-1.938327e+00
-1.739912e+00
-1.532113e+00
-1.324773e+00
-1.126675e+00
-9.451231e-01
-7.856583e-01
-6.518965e-01
-5.455110e-01
-4.663509e-01
-4.126852e-01
-3.815411e-01
-3.690984e-01
-3.710918e-01
-3.831813e-01
-4.012574e-01
-4.216656e-01
-4.413465e-01
-4.578976e-01
-4.695673e-01
-4.751915e-01
-4.740867e-01
-4.659103e-01
-4.505049e-01
-4.277447e-01
-3.974078e-01
-3.590950e-01
-3.122126e-01
-2.560230e-01
-1.897570e-01
-1.127672e-01
-2.469549e-02
7.437603e-02
1.838191e-01
3.024175e-01
4.283961e-01
5.595137e-01
6.932010e-01
8.267150e-01
9.572843e-01
1.082222e+00
1.198994e+00
1.305246e+00
1.398788e+00
1.477564e+00
1.539618e+00
1.583088e+00
1.606235e+00
1.607534e+00
1.585802e+00
1.540364e+00
1.471223e+00
1.379203e+00
1.266034e+00
1.134352e+00
9.876039e-01
8.298486e-01
6.654739e-01
4.988657e-01
3.340694e-01
1.744960e-01
2.271388e-02
-1.196443e-01
-2.518538e-01
-3.739614e-01
-4.865704e-01
-5.905846e-01
-6.869508e-01
-7.764306e-01
-8.594274e-01
-9.358834e-01
-1.005251e+00
-1.066533e+00
-1.118386e+00
-1.159255e+00
-1.187515e+00
-1.201602e+00
-1.200096e+00
-1.181761e+00
-1.145531e+00
-1.090471e+00
-1.015730e+00
-9.205264e-01
-8.041878e-01
-6.662602e-01
-5.066912e-01
-3.260676e-01
-1.258760e-01
9.125157e-02
3.213514e-01
5.590380e-01
7.975417e-01
1.028891e+00
1.244241e+00
1.434337e+00
1.590071e+00
1.703104e+00
1.766471e+00
1.775147e+00
1.726493e+00
1.620561e+00
1.460219e+00
1.251090e+00
1.001293e+00
7.210136e-01
4.219287e-01
1.165262e-01
-1.826202e-01
-4.635678e-01
-7.156515e-01
-9.300116e-01
-1.099969e+00
-1.221236e+00
-1.291976e+00
-1.312733e+00
-1.286264e+00
-1.217309e+00
-1.112301e+00
-9.790449e-01
-8.263461e-01
-6.636043e-01
-5.003782e-01
-3.459354e-01
-2.088148e-01
-9.642823e-02
-1.472619e-02
3.205342e-02
4.154558e-02
1.332729e-02
-5.109832e-02
-1.483960e-01
-2.735658e-01
-4.201845e-01
-5.807194e-01
-7.469126e-01
-9.102178e-01
-1.062266e+00
-1.195318e+00
-1.302670e+00
-1.378965e+00
-1.420388e+00
-1.424734e+00
-1.391340e+00
-1.320921e+00
-1.215306e+00
-1.077149e+00
-9.096238e-01
-7.161724e-01
-5.003320e-01
-2.656723e-01
-1.585228e-02
2.452248e-01
5.131966e-01
7.830266e-01
1.048854e+00
1.303958e+00
1.540884e+00
1.751723e+00
1.928550e+00
2.063965e+00
2.151693e+00
2.187173e+00
2.168084e+00
2.094738e+00
1.970297e+00
1.800780e+00
1.594834e+00
1.363285e+00
1.118487e+00
8.735232e-01
6.413241e-01
4.337793e-01
2.609214e-01
1.302538e-01
4.627921e-02
1.026845e-02
2.028588e-02
7.146554e-02
1.565075e-01
2.663413e-01
3.908858e-01
5.198286e-01
6.433536e-01
7.527561e-01
8.409102e-01
9.025684e-01
9.344917e-01
9.354213e-01
9.059119e-01
8.480512e-01
7.650958e-01
6.610551e-01
5.402602e-01
4.069580e-01
2.649716e-01
1.174645e-01
-3.316733e-02
-1.852683e-01
-3.377726e-01
-4.899654e-01
-6.412017e-01
-7.906396e-01
-9.370383e-01
-1.078657e+00
-1.213274e+00
-1.338309e+00
-1.451035e+00
-1.548825e+00
-1.629397e+00
-1.691016e+00
-1.732631e+00
-1.753935e+00
-1.755360e+00
-1.738018e+00
-1.703606e+00
-1.654305e+00
-1.592657e+00
-1.521445e+00
-1.443560e+00
-1.361847e+00
-1.278954e+00
-1.197164e+00
-1.118239e+00
-1.043293e+00
-9.727050e-01
-9.060957e-01
-8.423747e-01
-7.798646e-01
-7.164885e-01
-6.499995e-01
-5.782204e-01
-4.992575e-01
-4.116601e-01
-3.145026e-01
-2.073874e-01
-9.038088e-02
3.609298e-02
1.713705e-01
3.146521e-01
4.650749e-01
6.217484e-01
7.837606e-01
9.501636e-01
1.119954e+00
1.292056e+00
1.465316e+00
1.638508e+00
1.810329e+00
1.979403e+00
2.144252e+00
2.303246e+00
2.454532e+00
2.595946e+00
2.724925e+00
2.838454e+00
2.933057e+00
3.004862e+00
3.049762e+00
3.063651e+00
3.042751e+00
2.983974e+00
2.885302e+00
2.746132e+00
2.567532e+00
2.352402e+00
2.105486e+00
1.833249e+00
1.543617e+00
1.245593e+00
9.487951e-01
6.629282e-01
3.972515e-01
1.600685e-01
-4.171215e-02
-2.029124e-01
-3.202934e-01
-3.926275e-01
-4.206400e-01
-4.068437e-01
-3.552964e-01
-2.713164e-01
-1.611839e-01
-3.185265e-02
1.093200e-01
2.548214e-01
3.972150e-01
5.293616e-01
6.446354e-01
7.371375e-01
8.019079e-01
8.351307e-01
8.343258e-01
7.985138e-01
7.283342e-01
6.260973e-01
4.957451e-01
3.427026e-01
1.736122e-01
-4.047729e-03
-1.824388e-01
-3.539000e-01
-5.115040e-01
-6.495819e-01
-7.641723e-01
-8.533555e-01
-9.174432e-01
-9.590051e-01
-9.827241e-01
-9.950777e-01
-1.003859e+00
-1.017559e+00
-1.044652e+00
-1.092829e+00
-1.168252e+00
-1.274891e+00
-1.414018e+00
-1.583915e+00
-1.779849e+00
-1.994327e+00
-2.217636e+00
-2.438619e+00
-2.645617e+00
-2.827463e+00
-2.974437e+00
-3.079047e+00
-3.136579e+00
-3.145351e+00
-3.106672e+00
-3.024539e+00
-2.905113e+00
-2.756074e+00
-2.585903e+00
-2.403175e+00
-2.215913e+00
-2.031039e+00
-1.853963e+00
-1.688323e+00
-1.535896e+00
-1.396675e+00
-1.269107e+00
-1.150463e+00
-1.037303e+00
-9.259893e-01
-8.131962e-01
-6.963592e-01
-5.740301e-01
-4.461023e-01
-3.138977e-01
-1.801196e-01
-4.868578e-02
7.553811e-02
1.870883e-01
2.803166e-01
3.498460e-01
3.910398e-01
4.004443e-01
3.761601e-01
3.180968e-01
2.280777e-01
1.097801e-01
-3.148094e-02
-1.890989e-01
-3.556098e-01
-5.231698e-01
-6.840304e-01
-8.309735e-01
-9.576755e-01
-1.058979e+00
-1.131060e+00
-1.171498e+00
-1.179245e+00
-1.154549e+00
-1.098817e+00
-1.014489e+00
-9.048991e-01
-7.741522e-01
-6.269855e-01
-4.685984e-01
-3.044259e-01
-1.398429e-01
2.019157e-02
1.715174e-01
3.111339e-01
4.374765e-01
5.505552e-01
6.519195e-01
7.444458e-01
8.319697e-01
9.188146e-01
1.009276e+00
1.107121e+00
1.215157e+00
1.334892e+00
1.466323e+00
1.607843e+00
1.756265e+00
1.906960e+00
2.054073e+00
2.190822e+00
2.309855e+00
2.403651e+00
2.464966e+00
2.487292e+00
2.465309e+00
2.395311e+00
2.275552e+00
2.106490e+00
1.890907e+00
1.633857e+00
1.342469e+00
1.025591e+00
6.933040e-01
3.563584e-01
2.556324e-02
-2.888121e-01
-5.775805e-01
-8.330865e-01
-1.049539e+00
-1.223212e+00
-1.352521e+00
-1.437972e+00
-1.482012e+00
-1.488784e+00
-1.463825e+00
-1.413700e+00
-1.345619e+00
-1.267023e+00
-1.185180e+00
-1.106791e+00
-1.037625e+00
-9.822122e-01
-9.436171e-01
-9.233043e-01
-9.211250e-01
-9.354256e-01
-9.632767e-01
-1.000806e+00
-1.043608e+00
-1.087188e+00
-1.127411e+00
-1.160892e+00
-1.185317e+00
-1.199640e+00
-1.204159e+00
-1.200456e+00
-1.191206e+00
-1.179865e+00
-1.170274e+00
-1.166194e+00
-1.170838e+00
-1.186430e+00
-1.213839e+00
-1.252342e+00
-1.299535e+00
-1.351410e+00
-1.402585e+00
-1.446663e+00
-1.476678e+00
-1.485573e+00
-1.466679e+00
-1.414143e+00
-1.323293e+00
-1.190923e+00
-1.015499e+00
-7.972802e-01
-5.383750e-01
-2.427212e-01
8.399213e-02
4.344626e-01
7.999686e-01
1.170619e+00
1.535659e+00
1.883836e+00
2.203823e+00
2.484695e+00
2.716439e+00
2.890486e+00
3.000223e+00
3.041465e+00
3.012832e+00
2.916006e+00
2.755823e+00
2.540178e+00
2.279724e+00
1.987381e+00
1.677665e+00
1.365888e+00
1.067293e+00
7.961591e-01
5.649806e-01
3.837433e-01
2.593743e-01
1.953961e-01
1.918094e-01
2.452091e-01
3.491211e-01
4.945253e-01
6.705251e-01
8.651106e-01
1.065963e+00
1.261250e+00
1.440353e+00
1.594490e+00
1.717179e+00
1.804510e+00
1.855209e+00
1.870476e+00
1.853632e+00
1.809595e+00
1.744266e+00
1.663869e+00
1.574330e+00
1.480750e+00
1.387008e+00
1.295529e+00
1.207228e+00
1.121624e+00
1.037103e+00
9.513149e-01
8.616362e-01
7.656711e-01
6.617052e-01
5.490627e-01
4.283124e-01
3.012962e-01
1.709801e-01
4.115881e-02
-8.393306e-02
-2.000408e-01
-3.032773e-01
-3.904318e-01
-4.591705e-01
-5.081263e-01
-5.368929e-01
-5.459549e-01
-5.365887e-01
-5.107658e-01
-4.710763e-01
-4.206753e-01
-3.632375e-01
-3.028997e-01
-2.441629e-01
-1.917373e-01
-1.503203e-01
-1.243168e-01
-1.175264e-01
-1.328300e-01
-1.719190e-01
-2.351024e-01
-3.212182e-01
-4.276631e-01
-5.505342e-01
-6.848675e-01
-8.249448e-01
-9.646396e-01
-1.097770e+00
-1.218435e+00
-1.321310e+00
-1.401897e+00
-1.456727e+00
-1.483519e+00
-1.481296e+00
-1.450478e+00
-1.392920e+00
-1.311916e+00
-1.212117e+00
-1.099361e+00
-9.803950e-01
-8.624711e-01
-7.528448e-01
-6.581914e-01
-5.839981e-01
-5.339954e-01
-5.096979e-01
-5.101199e-01
-5.317162e-01
-5.685741e-01
-6.128567e-01
-6.554688e-01
-6.868907e-01
-6.981079e-01
-6.815472e-01
-6.319274e-01
-5.469361e-01
-4.276532e-01
-2.786679e-01
-1.078597e-01
7.415101e-02
2.548428e-01
4.208541e-01
5.591657e-01
6.582908e-01
7.093496e-01
7.069181e-01
6.495641e-01
5.400158e-01
3.849513e-01
1.944311e-01
-1.896385e-02
-2.412022e-01
-4.579723e-01
-6.558380e-01
-8.232701e-01
-9.514608e-01
-1.034854e+00
-1.071362e+00
-1.062258e+00
-1.011803e+00
-9.266462e-01
-8.150820e-01
-6.862538e-01
-5.493604e-01
-4.129362e-01
-2.842478e-01
-1.688408e-01
-7.025830e-02
1.006011e-02
7.269889e-02
1.200235e-01
1.558025e-01
1.847384e-01
2.119575e-01
2.425131e-01
2.809460e-01
3.309333e-01
3.950367e-01
4.745435e-01
5.693829e-01
6.780993e-01
7.978686e-01
9.245581e-01
1.052839e+00
1.176373e+00
1.288080e+00
1.380511e+00
1.446301e+00
1.478681e+00
1.472019e+00
1.422334e+00
1.327733e+00
1.188756e+00
1.008556e+00
7.929335e-01
5.501795e-01
2.907340e-01
2.667469e-02
-2.289398e-01
-4.628216e-01
-6.622377e-01
-8.157623e-01
-9.139356e-01
-9.497879e-01
-9.192027e-01
-8.211119e-01
-6.575259e-01
-4.334128e-01
-1.564385e-01
1.634117e-01
5.143110e-01
8.831461e-01
1.256124e+00
1.619398e+00
1.959695e+00
2.264885e+00
2.524494e+00
2.730100e+00
2.875613e+00
2.957410e+00
2.974339e+00
2.927587e+00
2.820456e+00
2.658071e+00
2.447054e+00
2.195216e+00
1.911272e+00
1.604589e+00
1.284975e+00
9.624588e-01
6.470600e-01
3.485144e-01
7.595589e-02
-1.624342e-01
-3.597824e-01
-5.108449e-01
-6.122574e-01
-6.626773e-01
-6.627977e-01
-6.152267e-01
-5.242448e-01
-3.954677e-01
-2.354550e-01
-5.130960e-02
1.496898e-01
3.603896e-01
5.739759e-01
7.840968e-01
9.849014e-01
1.171013e+00
1.337465e+00
1.479628e+00
1.593179e+00
1.674119e+00
1.718903e+00
1.724653e+00
1.689455e+00
1.612705e+00
1.495423e+00
1.340479e+00
1.152665e+00
9.385819e-01
7.063109e-01
4.649209e-01
2.238408e-01
-7.824470e-03
-2.219604e-01
-4.120146e-01
-5.734084e-01
-7.037421e-01
-8.027727e-01
-8.721763e-01
-9.151387e-01
-9.358402e-01
-9.389148e-01
-9.289564e-01
-9.101298e-01
-8.859144e-01
-8.589856e-01
-8.312153e-01
-8.037618e-01
-7.772120e-01
-7.517457e-01
-7.272917e-01
-7.036591e-01
-6.806304e-01
-6.580095e-01
-6.356232e-01
-6.132770e-01
-5.906685e-01
-5.672667e-01
-5.421639e-01
-5.139194e-01
-4.804152e-01
-4.387579e-01
-3.852634e-01
-3.155631e-01
-2.248575e-01
-1.083251e-01
3.833486e-02
2.182770e-01
4.328785e-01
6.811903e-01
9.595591e-01
1.261486e+00
1.577758e+00
1.896846e+00
2.205533e+00
2.489709e+00
2.735255e+00
2.928945e+00
3.059298e+00
3.117333e+00
3.097185e+00
2.996545e+00
2.816895e+00
2.563512e+00
2.245234e+00
1.873988e+00
1.464106e+00
1.031487e+00
5.926432e-01
1.637357e-01
-2.403424e-01
-6.067459e-01
-9.252656e-01
-1.188684e+00
-1.392885e+00
-1.536731e+00
-1.621734e+00
-1.651580e+00
-1.631553e+00
-1.567918e+00
-1.467330e+00
-1.336314e+00
-1.180862e+00
-1.006170e+00
-8.165517e-01
-6.154994e-01
-4.058976e-01
-1.903392e-01
2.850290e-02
2.475125e-01
4.628396e-01
6.697376e-01
8.625653e-01
1.034967e+00
1.180214e+00
1.291653e+00
1.363225e+00
1.389952e+00
1.368369e+00
1.296833e+00
1.175697e+00
1.007354e+00
7.961394e-01
5.481284e-01
2.708481e-01
-2.707645e-02
-3.363117e-01
-6.472206e-01
-9.502631e-01
-1.236376e+00
-1.497321e+00
-1.725989e+00
-1.916653e+00
-2.065172e+00
-2.169119e+00
-2.227840e+00
-2.242427e+00
-2.215607e+00
-2.151534e+00
-2.055532e+00
-1.933791e+00
-1.793067e+00
-1.640397e+00
-1.482865e+00
-1.327402e+00
-1.180626e+00
-1.048700e+00
-9.371998e-01
-8.509845e-01
-7.940737e-01
-7.695277e-01
-7.793394e-01
-8.243348e-01
-9.040861e-01
-1.016837e+00
-1.159448e+00
-1.327384e+00
-1.514744e+00
-1.714382e+00
-1.918113e+00
-2.117029e+00
-2.301905e+00
-2.463679e+00
-2.593959e+00
-2.685535e+00
-2.732827e+00
-2.732270e+00
-2.682588e+00
-2.584960e+00
-2.443062e+00
-2.262971e+00
-2.052949e+00
-1.823089e+00
-1.584849e+00
-1.350470e+00
-1.132303e+00
-9.420639e-01
-7.900503e-01
-6.843609e-01
-6.301933e-01
-6.292880e-01
-6.796003e-01
-7.752610e-01
-9.068638e-01
-1.062075e+00
-1.226519e+00
-1.384871e+00
-1.522034e+00
-1.624325e+00
-1.680540e+00
-1.682816e+00
-1.627232e+00
-1.514084e+00
-1.347811e+00
-1.136606e+00
-8.917100e-01
-6.265010e-01
-3.554374e-01
-9.297563e-02
1.474420e-01
3.542422e-01
5.183578e-01
6.336199e-01
6.969091e-01
7.080954e-01
6.698127e-01
5.871156e-01
4.670592e-01
3.182332e-01
1.502679e-01
-2.667470e-02
-2.024142e-01
-3.672574e-01
-5.124815e-01
-6.307732e-01
-7.166041e-01
-7.665185e-01
-7.793125e-01
-7.560866e-01
-7.001552e-01
-6.168096e-01
-5.129376e-01
-3.965250e-01
-2.760745e-01
-1.599912e-01
-5.599027e-02
2.942010e-02
9.133547e-02
1.267009e-01
1.343922e-01
1.151369e-01
7.129401e-02
6.522082e-03
-7.462588e-02
-1.671374e-01
-2.659603e-01
-3.663635e-01
-4.642054e-01
-5.560892e-01
-6.394055e-01
-7.122838e-01
-7.734890e-01
-8.223051e-01
-8.584404e-01
-8.819747e-01
-8.933467e-01
-8.933691e-01
-8.832470e-01
-8.645829e-01
-8.393567e-01
-8.098836e-01
-7.787591e-01
-7.488024e-01
-7.230009e-01
-7.044517e-01
-6.962825e-01
-7.015335e-01
-7.229841e-01
-7.629202e-01
-8.228517e-01
-9.032045e-01
-1.003025e+00
-1.119737e+00
-1.249002e+00
-1.384706e+00
-1.519118e+00
-1.643220e+00
-1.747204e+00
-1.821115e+00
-1.855587e+00
-1.842632e+00
-1.776382e+00
-1.653736e+00
-1.474834e+00
-1.243294e+00
-9.661852e-01
-6.537332e-01
-3.187638e-01
2.405527e-02
3.591177e-01
6.708468e-01
9.446468e-01
1.167760e+00
1.329965e+00
1.424065e+00
1.446156e+00
1.395664e+00
1.275195e+00
1.090227e+00
8.486995e-01
5.605551e-01
2.372642e-01
-1.086405e-01
-4.640092e-01
-8.155033e-01
-1.150013e+00
-1.455066e+00
-1.719236e+00
-1.932524e+00
-2.086727e+00
-2.175750e+00
-2.195871e+00
-2.145922e+00
-2.027400e+00
-1.844477e+00
-1.603909e+00
-1.314839e+00
-9.884712e-01
-6.376360e-01
-2.762301e-01
8.142793e-02
4.213000e-01
7.303352e-01
9.971260e-01
1.212461e+00
1.369725e+00
1.465128e+00
1.497722e+00
1.469252e+00
1.383822e+00
1.247455e+00
1.067590e+00
8.525824e-01
6.112684e-01
3.526245e-01
8.554471e-02
-1.812781e-01
-4.393937e-01
-6.805947e-01
-8.969146e-01
-1.080655e+00
-1.224467e+00
-1.321504e+00
-1.365647e+00
-1.351802e+00
-1.276258e+00
-1.137064e+00
-9.343994e-01
-6.708878e-01
-3.517990e-01
1.489933e-02
4.186774e-01
8.467824e-01
1.284772e+00
1.717217e+00
2.128510e+00
2.503724e+00
2.829437e+00
3.094433e+00
3.290242e+00
3.411460e+00
3.455840e+00
3.424189e+00
3.320088e+00
3.149504e+00
2.920351e+00
2.642044e+00
2.325076e+00
1.980639e+00
1.620284e+00
1.255592e+00
8.978600e-01
5.577643e-01
2.450337e-01
-3.187097e-02
-2.660360e-01
-4.523098e-01
-5.874328e-01
-6.700722e-01
-7.007594e-01
-6.817397e-01
-6.167487e-01
-5.107356e-01
-3.695553e-01
-1.996515e-01
-7.752973e-03
1.993987e-01
4.152776e-01
6.337563e-01
8.492480e-01
1.056820e+00
1.252285e+00
1.432278e+00
1.594299e+00
1.736724e+00
1.858749e+00
1.960284e+00
2.041775e+00
2.104004e+00
2.147873e+00
2.174234e+00
2.183785e+00
2.177057e+00
2.154496e+00
2.116630e+00
2.064263e+00
1.998683e+00
1.921800e+00
1.836203e+00
1.745089e+00
1.652056e+00
1.560783e+00
1.474616e+00
1.396135e+00
1.326758e+00
1.266461e+00
1.213671e+00
1.165363e+00
1.117367e+00
1.064853e+00
1.002937e+00
9.273299e-01
8.349369e-01
7.243328e-01
5.960525e-01
4.526637e-01
2.986166e-01
1.399014e-01
-1.644269e-02
-1.629062e-01
-2.921148e-01
-3.974081e-01
-4.733421e-01
-5.160832e-01
-5.236670e-01
-4.961136e-01
-4.353994e-01
-3.452985e-01
-2.311124e-01
-9.931461e-02
4.286776e-02
1.879063e-01
3.284333e-01
4.576830e-01
5.698838e-01
6.605715e-01
7.267990e-01
7.672279e-01
7.820938e-01
7.730561e-01
7.429476e-01
6.954549e-01
6.347594e-01
5.651739e-01
4.908070e-01
4.152837e-01
3.415459e-01
2.717480e-01
2.072554e-01
1.487410e-01
9.636612e-02
5.002075e-02
9.588071e-03
-2.480779e-02
-5.261171e-02
-7.273954e-02
-8.359291e-02
-8.318929e-02
-6.939093e-02
-4.020074e-02
5.916073e-03
6.972702e-02
1.509826e-01
2.482526e-01
3.588709e-01
4.790016e-01
6.038293e-01
7.278684e-01
8.453690e-01
9.507918e-01
1.039307e+00
1.107269e+00
1.152613e+00
1.175119e+00
1.176511e+00
1.160348e+00
1.131732e+00
1.096831e+00
1.062273e+00
1.034482e+00
1.019004e+00
1.019918e+00
1.039384e+00
1.077366e+00
1.131581e+00
1.197665e+00
1.269553e+00
1.340036e+00
1.401447e+00
1.446414e+00
1.468608e+00
1.463405e+00
1.428409e+00
1.363760e+00
1.272218e+00
1.159002e+00
1.031410e+00
8.982748e-01
7.692985e-01
6.543388e-01
5.627014e-01
5.024860e-01
4.800227e-01
4.994295e-01
5.623107e-01
6.676163e-01
8.116720e-01
9.883801e-01
1.189574e+00
1.405491e+00
1.625323e+00
1.837784e+00
2.031658e+00
2.196295e+00
2.322039e+00
2.400594e+00
2.425334e+00
2.391585e+00
2.296877e+00
2.141174e+00
1.927068e+00
1.659908e+00
1.347827e+00
1.001642e+00
6.345817e-01
2.618364e-01
-1.000679e-01
-4.340543e-01
-7.234001e-01
-9.527153e-01
-1.108935e+00
-1.182260e+00
-1.166974e+00
-1.062066e+00
-8.715863e-01
-6.046965e-01
-2.753646e-01
9.828197e-02
4.949292e-01
8.913106e-01
1.263617e+00
1.588975e+00
1.846868e+00
2.020406e+00
2.097341e+00
2.070764e+00
1.939456e+00
1.707895e+00
1.385908e+00
9.880284e-01
5.325873e-01
4.059614e-02
-4.655033e-01
-9.631457e-01
-1.430914e+00
-1.849689e+00
-2.203595e+00
-2.480681e+00
-2.673306e+00
-2.778218e+00
-2.796336e+00
-2.732290e+00
-2.593749e+00
-2.390630e+00
-2.134242e+00
-1.836443e+00
-1.508888e+00
-1.162407e+00
-8.065605e-01
-4.493760e-01
-9.726810e-02
2.448863e-01
5.735432e-01
8.861928e-01
1.181006e+00
1.456466e+00
1.711032e+00
1.942867e+00
2.149678e+00
2.328683e+00
2.476710e+00
2.590430e+00
2.666678e+00
2.702827e+00
2.697169e+00
2.649239e+00
2.560055e+00
2.432230e+00
2.269956e+00
2.078851e+00
1.865709e+00
1.638166e+00
1.404334e+00
1.172442e+00
9.505028e-01
7.460363e-01
5.658530e-01
4.158966e-01
3.011366e-01
2.254977e-01
1.918095e-01
2.017640e-01
2.558711e-01
3.534087e-01
4.923710e-01
6.694216e-01
8.798675e-01
1.117670e+00
1.375509e+00
1.644923e+00
1.916518e+00
2.180272e+00
2.425902e+00
2.643290e+00
2.822938e+00
2.956416e+00
3.036779e+00
3.058897e+00
3.019706e+00
2.918334e+00
2.756122e+00
2.536538e+00
2.265025e+00
1.948778e+00
1.596488e+00
1.218049e+00
8.242406e-01
4.263801e-01
3.594882e-02
-3.357992e-01
-6.782349e-01
-9.817357e-01
-1.238030e+00
-1.440480e+00
-1.584291e+00
-1.666640e+00
-1.686718e+00
-1.645703e+00
-1.546671e+00
-1.394446e+00
-1.195402e+00
-9.572111e-01
-6.885492e-01
-3.987501e-01
-9.743515e-02
2.058643e-01
5.020613e-01
7.828163e-01
1.040772e+00
1.269716e+00
1.464695e+00
1.622080e+00
1.739625e+00
1.816501e+00
1.853321e+00
1.852124e+00
1.816300e+00
1.750464e+00
1.660239e+00
1.551999e+00
1.432560e+00
1.308852e+00
1.187595e+00
1.074983e+00
9.764076e-01
8.962242e-01
8.375737e-01
8.022752e-01
7.907900e-01
8.022590e-01
8.346081e-01
8.847130e-01
9.486100e-01
1.021742e+00
1.099224e+00
1.176116e+00
1.247689e+00
1.309662e+00
1.358411e+00
1.391122e+00
1.405892e+00
1.401768e+00
1.378733e+00
1.337625e+00
1.280010e+00
1.208013e+00
1.124119e+00
1.030957e+00
9.311011e-01
8.269069e-01
7.204038e-01
6.132652e-01
5.068543e-01
4.023327e-01
3.008066e-01
2.034775e-01
1.117628e-01
2.735868e-02
-4.777377e-02
-1.115013e-01
-1.616776e-01
-1.963422e-01
-2.139287e-01
-2.134492e-01
-1.946303e-01
-1.579848e-01
-1.048163e-01
-3.716105e-02
4.232084e-02
1.304934e-01
2.239195e-01
3.190514e-01
4.124254e-01
5.008490e-01
5.815721e-01
6.524355e-01
7.119932e-01
7.596054e-01
7.954980e-01
8.207789e-01
8.374033e-01
8.480713e-01
8.560516e-01
8.649283e-01
8.782858e-01
8.993585e-01
9.306846e-01
9.738103e-01
1.029083e+00
1.095568e+00
1.171094e+00
1.252429e+00
1.335555e+00
1.415998e+00
1.489172e+00
1.550698e+00
1.596644e+00
1.623692e+00
1.629223e+00
1.611345e+00
1.568891e+00
1.501419e+00
1.409230e+00
1.293404e+00
1.155840e+00
9.992861e-01
8.273073e-01
6.441886e-01
4.547544e-01
2.641138e-01
7.735522e-02
-1.007775e-01
-2.661898e-01
-4.156903e-01
-5.471670e-01
-6.596734e-01
-7.534225e-01
-8.296957e-01
-8.906807e-01
-9.392518e-01
-9.787048e-01
-1.012459e+00
-1.043740e+00
-1.075254e+00
-1.108902e+00
-1.145536e+00
-1.184828e+00
-1.225243e+00
-1.264149e+00
-1.298031e+00
-1.322786e+00
-1.334062e+00
-1.327600e+00
-1.299547e+00
-1.246736e+00
-1.166924e+00
-1.058988e+00
-9.230786e-01
-7.607183e-01
-5.748355e-01
-3.697098e-01
-1.508247e-01
7.537336e-02
3.017919e-01
5.210564e-01
7.258831e-01
9.094236e-01
1.065548e+00
1.189050e+00
1.275772e+00
1.322661e+00
1.327781e+00
1.290304e+00
1.210499e+00
1.089736e+00
9.305030e-01
7.364201e-01
5.122486e-01
2.638685e-01
-1.788700e-03
-2.768628e-01
-5.527575e-01
-8.204066e-01
-1.070613e+00
-1.294453e+00
-1.483715e+00
-1.631344e+00
-1.731851e+00
-1.781627e+00
-1.779149e+00
-1.725038e+00
-1.621971e+00
-1.474478e+00
-1.288639e+00
-1.071737e+00
-8.318992e-01
-5.777580e-01
-3.181531e-01
-6.187903e-02
1.825243e-01
4.069485e-01
6.038765e-01
7.665396e-01
8.890836e-01
9.667479e-01
9.960553e-01
9.749971e-01
9.031944e-01
7.820097e-01
6.145867e-01
4.058033e-01
1.621332e-01
-1.085742e-01
-3.973831e-01
-6.946085e-01
-9.901854e-01
-1.274057e+00
-1.536564e+00
-1.768837e+00
-1.963147e+00
-2.113224e+00
-2.214498e+00
-2.264253e+00
-2.261685e+00
-2.207867e+00
-2.105627e+00
-1.959374e+00
-1.774890e+00
-1.559097e+00
-1.319833e+00
-1.065614e+00
-8.053964e-01
-5.483177e-01
-3.034135e-01
-7.931266e-02
1.160845e-01
2.759291e-01
3.947282e-01
4.686088e-01
4.955203e-01
4.753573e-01
4.099914e-01
3.032090e-01
1.605553e-01
-1.090703e-02
-2.029146e-01
-4.063833e-01
-6.118331e-01
-8.098349e-01
-9.914529e-01
-1.148651e+00
-1.274642e+00
-1.364148e+00
-1.413588e+00
-1.421167e+00
-1.386893e+00
-1.312541e+00
-1.201548e+00
-1.058881e+00
-8.908350e-01
-7.047917e-01
-5.089090e-01
-3.117593e-01
-1.219243e-01
5.242783e-02
2.039503e-01
3.264784e-01
4.153122e-01
4.674045e-01
4.814477e-01
4.578687e-01
3.987485e-01
3.076853e-01
1.896180e-01
5.061971e-02
-1.023366e-01
-2.616449e-01
-4.193746e-01
-5.676259e-01
-6.989383e-01
-8.067425e-01
-8.858378e-01
-9.328576e-01
-9.466704e-01
-9.286511e-01
-8.827591e-01
-8.153688e-01
-7.348360e-01
-6.508185e-01
-5.734144e-01
-5.122170e-01
-4.753962e-01
-4.689193e-01
-4.959944e-01
-5.567917e-01
-6.484577e-01
-7.654037e-01
-8.998271e-01
-1.042402e+00
-1.183068e+00
-1.311848e+00
-1.419623e+00
-1.498805e+00
-1.543869e+00
-1.551694e+00
-1.521712e+00
-1.455857e+00
-1.358321e+00
-1.235142e+00
-1.093672e+00
-9.419489e-01
-7.880476e-01
-6.394473e-01
-5.024765e-01
-3.818736e-01
-2.804917e-01
-1.991638e-01
-1.367295e-01
-9.021445e-02
-5.514268e-02
-2.595632e-02
3.491681e-03
3.940954e-02
8.754363e-02
1.526993e-01
2.383393e-01
3.462850e-01
4.765351e-01
6.272070e-01
7.946016e-01
9.733888e-01
1.156910e+00
1.337586e+00
1.507422e+00
1.658568e+00
1.783896e+00
1.877548e+00
1.935391e+00
1.955339e+00
1.937508e+00
1.884195e+00
1.799695e+00
1.689978e+00
1.562266e+00
1.424549e+00
1.285086e+00
1.151905e+00
1.032341e+00
9.326126e-01
8.574531e-01
8.097950e-01
7.905351e-01
7.983921e-01
8.298922e-01
8.795097e-01
9.399832e-01
1.002805e+00
1.058852e+00
1.099108e+00
1.115390e+00
1.101012e+00
1.051298e+00
9.639078e-01
8.389491e-01
6.788787e-01
4.882324e-01
2.732248e-01
4.126903e-02
-1.995296e-01
-4.408652e-01
-6.746713e-01
-8.934881e-01
-1.090747e+00
-1.260976e+00
-1.399944e+00
-1.504745e+00
-1.573839e+00
-1.607064e+00
-1.605590e+00
-1.571840e+00
-1.509354e+00
-1.422607e+00
-1.316772e+00
-1.197465e+00
-1.070447e+00
-9.413319e-01
-8.152819e-01
-6.967284e-01
-5.891191e-01
-4.947204e-01
-4.144938e-01
-3.480705e-01
-2.938386e-01
-2.491561e-01
-2.106842e-01
-1.748268e-01
-1.382365e-01
-9.833360e-02
-5.377246e-02
-4.786470e-03
4.663822e-02
9.678806e-02
1.404436e-01
1.712678e-01
1.823164e-01
1.666186e-01
1.177815e-01
3.057672e-02
-9.852243e-02
-2.708855e-01
-4.853805e-01
-7.381702e-01
-1.022677e+00
-1.329728e+00
-1.647887e+00
-1.963949e+00
-2.263571e+00
-2.531994e+00
-2.754809e+00
-2.918733e+00
-3.012339e+00
-3.026725e+00
-2.956077e+00
-2.798101e+00
-2.554297e+00
-2.230033e+00
-1.834417e+00
-1.379946e+00
-8.819434e-01
-3.578265e-01
1.737521e-01
6.938211e-01
1.183996e+00
1.627312e+00
2.008945e+00
2.316779e+00
2.541813e+00
2.678410e+00
2.724382e+00
2.680923e+00
2.552417e+00
2.346117e+00
2.071740e+00
1.740984e+00
1.367002e+00
9.638608e-01
5.459907e-01
1.276485e-01
-2.775972e-01
-6.573522e-01
-1.000841e+00
-1.299289e+00
-1.546232e+00
-1.737711e+00
-1.872342e+00
-1.951254e+00
-1.977878e+00
-1.957622e+00
-1.897454e+00
-1.805439e+00
-1.690251e+00
-1.560720e+00
-1.425416e+00
-1.292300e+00
-1.168436e+00
-1.059767e+00
-9.709551e-01
-9.052774e-01
-8.645949e-01
-8.493978e-01
-8.589448e-01
-8.914977e-01
-9.446441e-01
-1.015677e+00
-1.101986e+00
-1.201392e+00
-1.312389e+00
-1.434228e+00
-1.566855e+00
-1.710698e+00
-1.866348e+00
-2.034186e+00
-2.214006e+00
-2.404696e+00
-2.604007e+00
-2.808449e+00
-3.013315e+00
-3.212843e+00
-3.400491e+00
-3.569302e+00
-3.712326e+00
-3.823059e+00
-3.895865e+00
-3.926352e+00
-3.911668e+00
-3.850694e+00
-3.744109e+00
-3.594310e+00
-3.405189e+00
-3.181768e+00
-2.929759e+00
-2.655075e+00
-2.363388e+00
-2.059769e+00
-1.748467e+00
-1.432832e+00
-1.115369e+00
-7.979056e-01
-4.818104e-01
-1.682383e-01
1.416399e-01
4.464384e-01
7.443980e-01
1.033269e+00
1.310236e+00
1.571897e+00
1.814304e+00
2.033084e+00
2.223647e+00
2.381468e+00
2.502437e+00
2.583224e+00
2.621632e+00
2.616875e+00
2.569762e+00
2.482731e+00
2.359742e+00
2.206005e+00
2.027589e+00
1.830922e+00
1.622263e+00
1.407193e+00
1.190203e+00
9.744227e-01
7.615372e-01
5.518903e-01
3.447631e-01
1.387885e-01
-6.754892e-02
-2.753848e-01
-4.849729e-01
-6.952592e-01
-9.035764e-01
-1.105494e+00
-1.294854e+00
-1.464014e+00
-1.604289e+00
-1.706585e+00
-1.762156e+00
-1.763428e+00
-1.704779e+00
-1.583199e+00
-1.398735e+00
-1.154675e+00
-8.574492e-01
-5.162607e-01
-1.425066e-01
2.509480e-01
6.505540e-01
1.042840e+00
1.415083e+00
1.755843e+00
2.055338e+00
2.305665e+00
2.500897e+00
2.637086e+00
2.712221e+00
2.726163e+00
2.680586e+00
2.578916e+00
2.426260e+00
2.229298e+00
1.996127e+00
1.736015e+00
1.459087e+00
1.175933e+00
8.971586e-01
6.329256e-01
3.924931e-01
1.838115e-01
1.318615e-02
-1.149686e-01
-1.982737e-01
-2.364264e-01
-2.311367e-01
-1.859687e-01
-1.060949e-01
2.014012e-03
1.309416e-01
2.726891e-01
4.190226e-01
5.617793e-01
6.931219e-01
8.057389e-01
8.930022e-01
9.490984e-01
9.691511e-01
9.493489e-01
8.870868e-01
7.811223e-01
6.317388e-01
4.408975e-01
2.123543e-01
-4.829197e-02
-3.336527e-01
-6.347298e-01
-9.412350e-01
-1.242039e+00
-1.525716e+00
-1.781137e+00
-1.998056e+00
-2.167632e+00
-2.282847e+00
-2.338804e+00
-2.332894e+00
-2.264830e+00
-2.136580e+00
-1.952204e+00
-1.717610e+00
-1.440246e+00
-1.128747e+00
-7.925546e-01
-4.415238e-01
-8.554304e-02
2.658221e-01
6.036473e-01
9.199231e-01
1.207779e+00
1.461654e+00
1.677422e+00
1.852458e+00
1.985660e+00
2.077417e+00
2.129536e+00
2.145116e+00
2.128380e+00
2.084469e+00
2.019188e+00
1.938724e+00
1.849335e+00
1.757011e+00
1.667149e+00
1.584241e+00
1.511623e+00
1.451282e+00
1.403751e+00
1.368100e+00
1.342000e+00
1.321881e+00
1.303149e+00
1.280470e+00
1.248106e+00
1.200284e+00
1.131596e+00
1.037414e+00
9.142730e-01
7.602322e-01
5.751504e-01
3.608750e-01
1.213198e-01
-1.375718e-01
-4.079757e-01
-6.804471e-01
-9.442843e-01
-1.187995e+00
-1.399856e+00
-1.568559e+00
-1.683908e+00
-1.737535e+00
-1.723578e+00
-1.639258e+00
-1.485296e+00
-1.266110e+00
-9.897594e-01
-6.676063e-01
-3.137096e-01
5.602292e-02
4.248604e-01
7.763667e-01
1.095508e+00
1.369640e+00
1.589282e+00
1.748591e+00
1.845512e+00
1.881575e+00
1.861388e+00
1.791892e+00
1.681455e+00
1.538936e+00
1.372813e+00
1.190491e+00
9.978555e-01
7.991255e-01
5.970083e-01
3.931102e-01
1.885307e-01
-1.546974e-02
-2.168472e-01
-4.123116e-01
-5.971158e-01
-7.651484e-01
-9.093336e-01
-1.022294e+00
-1.097186e+00
-1.128591e+00
-1.113326e+00
-1.051062e+00
-9.446492e-01
-8.001068e-01
-6.262677e-01
-4.341348e-01
-2.360257e-01
-4.460631e-02
1.280819e-01
2.715112e-01
3.774012e-01
4.402452e-01
4.576018e-01
4.301416e-01
3.614591e-01
2.576771e-01
1.268900e-01
-2.149522e-02
-1.774532e-01
-3.310048e-01
-4.728002e-01
-5.945903e-01
-6.895729e-01
-7.526190e-01
-7.803889e-01
-7.713495e-01
-7.256947e-01
-6.451690e-01
-5.327935e-01
-3.925070e-01
-2.287458e-01
-4.600982e-02
1.515262e-01
3.602906e-01
5.774255e-01
8.006995e-01
1.028227e+00
1.258036e+00
1.487578e+00
1.713259e+00
1.930139e+00
2.131845e+00
2.310792e+00
2.458673e+00
2.567188e+00
2.628908e+00
2.638138e+00
2.591678e+00
2.489349e+00
2.334244e+00
2.132645e+00
1.893652e+00
1.628550e+00
1.349994e+00
1.071099e+00
8.045117e-01
5.615697e-01
3.516027e-01
1.814439e-01
5.518108e-02
-2.584616e-02
-6.282300e-02
-5.905412e-02
-1.943722e-02
5.011721e-02
1.432553e-01
2.536848e-01
3.755784e-01
5.038585e-01
6.343599e-01
7.638855e-01
8.901688e-01
1.011764e+00
1.127876e+00
1.238154e+00
1.342437e+00
1.440497e+00
1.531768e+00
1.615105e+00
1.688592e+00
1.749434e+00
1.793958e+00
1.817747e+00
1.815896e+00
1.783411e+00
1.715690e+00
1.609078e+00
1.461432e+00
1.272636e+00
1.045010e+00
7.835625e-01
4.960269e-01
1.926770e-01
-1.140986e-01
-4.104374e-01
-6.818278e-01
-9.140612e-01
-1.094242e+00
-1.211769e+00
-1.259189e+00
-1.232847e+00
-1.133231e+00
-9.650078e-01
-7.367038e-01
-4.601052e-01
-1.494210e-01
1.796869e-01
5.111166e-01
8.292927e-01
1.120016e+00
1.371147e+00
1.573091e+00
1.719075e+00
1.805217e+00
1.830406e+00
1.796013e+00
1.705487e+00
1.563880e+00
1.377361e+00
1.152777e+00
8.972897e-01
6.181214e-01
3.223926e-01
1.704750e-02
-2.911659e-01
-5.956801e-01
-8.900774e-01
-1.168056e+00
-1.423407e+00
-1.650016e+00
-1.841902e+00
-1.993320e+00
-2.098923e+00
-2.153997e+00
-2.154749e+00
-2.098625e+00
-1.984629e+00
-1.813584e+00
-1.588335e+00
-1.313824e+00
-9.970506e-01
-6.468910e-01
-2.737904e-01
1.106598e-01
4.942318e-01
8.646282e-01
1.210065e+00
1.519834e+00
1.784806e+00
1.997838e+00
2.154068e+00
2.251066e+00
2.288841e+00
2.269715e+00
2.198057e+00
2.079928e+00
1.922647e+00
1.734322e+00
1.523386e+00
1.298158e+00
1.066469e+00
8.353612e-01
6.108864e-01
3.979888e-01
2.004844e-01
2.111249e-02
-1.383593e-01
-2.770047e-01
-3.946127e-01
-4.915894e-01
-5.689018e-01
-6.280641e-01
-6.711494e-01
-7.007985e-01
-7.201933e-01
-7.329650e-01
-7.430250e-01
-7.543203e-01
-7.705366e-01
-7.947836e-01
-8.293023e-01
-8.752328e-01
-9.324717e-01
-9.996371e-01
-1.074144e+00
-1.152376e+00
-1.229937e+00
-1.301925e+00
-1.363227e+00
-1.408764e+00
-1.433710e+00
-1.433660e+00
-1.404792e+00
-1.344021e+00
-1.249192e+00
-1.119290e+00
-9.546693e-01
-7.572630e-01
-5.307183e-01
-2.804268e-01
-1.340297e-02
2.619994e-01
5.365232e-01
8.005573e-01
1.044742e+00
1.260560e+00
1.440858e+00
1.580230e+00
1.675243e+00
1.724489e+00
1.728472e+00
1.689356e+00
1.610630e+00
1.496723e+00
1.352628e+00
1.183590e+00
9.948641e-01
7.915905e-01
5.787537e-01
3.612209e-01
1.438125e-01
-6.864041e-02
-2.712917e-01
-4.593647e-01
-6.283349e-01
-7.741998e-01
-8.937970e-01
-9.851132e-01
-1.047517e+00
-1.081856e+00
-1.090371e+00
-1.076432e+00
-1.044099e+00
-9.975960e-01
-9.407493e-01
-8.764960e-01
-8.065288e-01
-7.311342e-01
-6.492455e-01
-5.587025e-01
-4.566769e-01
-3.402030e-01
-2.067357e-01
-5.465935e-02
1.163232e-01
3.049727e-01
5.084931e-01
7.227048e-01
9.423802e-01
1.161686e+00
1.374664e+00
1.575680e+00
1.759770e+00
1.922856e+00
2.061796e+00
2.174288e+00
2.258684e+00
2.313744e+00
2.338422e+00
2.331734e+00
2.292727e+00
2.220581e+00
2.114808e+00
1.975512e+00
1.803664e+00
1.601319e+00
1.371752e+00
1.119462e+00
8.500545e-01
5.700080e-01
2.863762e-01
6.459669e-03
-2.625099e-01
-5.136432e-01
-7.406147e-01
-9.378331e-01
-1.100572e+00
-1.225078e+00
-1.308660e+00
-1.349778e+00
-1.348119e+00
-1.304657e+00
-1.221685e+00
-1.102794e+00
-9.528003e-01
-7.775938e-01
-5.839106e-01
-3.790438e-01
-1.705085e-01
3.430328e-02
2.284427e-01
4.056672e-01
5.606303e-01
6.889948e-01
7.874855e-01
8.539026e-01
8.871179e-01
8.870711e-01
8.547693e-01
7.922827e-01
7.027259e-01
5.902081e-01
4.597455e-01
3.171311e-01
1.687649e-01
2.145032e-02
-1.178384e-01
-2.422146e-01
-3.451603e-01
-4.208247e-01
-4.643260e-01
-4.720352e-01
-4.418118e-01
-3.731604e-01
-2.672836e-01
-1.270152e-01
4.336508e-02
2.384227e-01
4.519391e-01
6.773243e-01
9.080249e-01
1.137879e+00
1.361379e+00
1.573797e+00
1.771189e+00
1.950247e+00
2.108074e+00
2.241892e+00
2.348765e+00
2.425377e+00
2.467910e+00
2.472066e+00
2.433235e+00
2.346814e+00
2.208652e+00
2.015573e+00
1.765931e+00
1.460123e+00
1.100998e+00
6.941048e-01
2.477430e-01
-2.272053e-01
-7.176531e-01
-1.208871e+00
-1.685194e+00
-2.130818e+00
-2.530633e+00
-2.871043e+00
-3.140709e+00
-3.331166e+00
-3.437286e+00
-3.457536e+00
-3.394035e+00
-3.252396e+00
-3.041390e+00
-2.772433e+00
-2.458963e+00
-2.115721e+00
-1.757983e+00
-1.400785e+00
-1.058171e+00
-7.424970e-01
-4.638394e-01
-2.295285e-01
-4.384689e-02
9.209262e-02
1.802804e-01
2.255619e-01
2.352251e-01
2.184537e-01
1.856759e-01
1.478495e-01
1.157210e-01
9.909917e-02
1.061841e-01
1.429903e-01
2.128993e-01
3.163703e-01
4.508337e-01
6.107820e-01
7.880687e-01
9.724115e-01
1.152087e+00
1.314777e+00
1.448515e+00
1.542641e+00
1.588696e+00
1.581133e+00
1.517814e+00
1.400205e+00
1.233285e+00
1.025192e+00
7.866251e-01
5.300997e-01
2.690907e-01
1.713753e-02
-2.130432e-01
-4.103871e-01
-5.662088e-01
-6.747760e-01
-7.336836e-01
-7.439850e-01
-7.100546e-01
-6.391825e-01
-5.409331e-01
-4.263298e-01
-3.069469e-01
-1.939971e-01
-9.749601e-02
-2.557200e-02
1.603189e-02
2.423810e-02
-1.306364e-03
-5.837591e-02
-1.424858e-01
-2.473417e-01
-3.653709e-01
-4.882814e-01
-6.076050e-01
-7.151841e-01
-8.035772e-01
-8.663736e-01
-8.984180e-01
-8.959587e-01
-8.567391e-01
-7.800563e-01
-6.668022e-01
-5.194964e-01
-3.423004e-01
-1.409938e-01
7.711704e-02
3.033881e-01
5.281408e-01
7.410798e-01
9.318068e-01
1.090393e+00
1.207966e+00
1.277260e+00
1.293092e+00
1.252725e+00
1.156099e+00
1.005905e+00
8.075075e-01
5.686944e-01
2.992755e-01
1.054569e-02
-2.853560e-01
-5.761454e-01
-8.501005e-01
-1.096726e+00
-1.307323e+00
-1.475430e+00
-1.597097e+00
-1.670987e+00
-1.698287e+00
-1.682458e+00
-1.628822e+00
-1.544037e+00
-1.435479e+00
-1.310596e+00
-1.176267e+00
-1.038232e+00
-9.006471e-01
-7.657984e-01
-6.340314e-01
-5.038993e-01
-3.725370e-01
-2.362267e-01
-9.110331e-02
6.608405e-02
2.372446e-01
4.223516e-01
6.190627e-01
8.226142e-01
1.026009e+00
1.220478e+00
1.396171e+00
1.542979e+00
1.651405e+00
1.713392e+00
1.723003e+00
1.676904e+00
1.574605e+00
1.418435e+00
1.213290e+00
9.661819e-01
6.856815e-01
3.813116e-01
6.298348e-02
-2.594760e-01
-5.766753e-01
-8.798883e-01
-1.161187e+00
-1.413518e+00
-1.630760e+00
-1.807794e+00
-1.940611e+00
-2.026441e+00
-2.063906e+00
-2.053153e+00
-1.995958e+00
-1.895775e+00
-1.757706e+00
-1.588397e+00
-1.395845e+00
-1.189125e+00
-9.780324e-01
-7.726581e-01
-5.829071e-01
-4.179895e-01
-2.859171e-01
-1.930480e-01
-1.437156e-01
-1.399729e-01
-1.814678e-01
-2.654510e-01
-3.869067e-01
-5.387888e-01
-7.123478e-01
-8.975297e-01
-1.083436e+00
-1.258828e+00
-1.412670e+00
-1.534683e+00
-1.615892e+00
-1.649143e+00
-1.629544e+00
-1.554803e+00
-1.425431e+00
-1.244768e+00
-1.018842e+00
-7.560300e-01
-4.665665e-01
-1.619083e-01
1.459900e-01
4.454440e-01
7.257938e-01
9.780879e-01
1.195642e+00
1.374419e+00
1.513193e+00
1.613462e+00
1.679125e+00
1.715928e+00
1.730758e+00
1.730834e+00
1.722890e+00
1.712411e+00
1.703015e+00
1.696009e+00
1.690180e+00
1.681836e+00
1.665101e+00
1.632443e+00
1.575398e+00
1.485410e+00
1.354718e+00
1.177184e+00
9.489879e-01
6.691377e-01
3.397517e-01
-3.387835e-02
-4.434249e-01
-8.778318e-01
-1.323759e+00
-1.766140e+00
-2.188836e+00
-2.575373e+00
-2.909748e+00
-3.177271e+00
-3.365417e+00
-3.464619e+00
-3.468938e+00
-3.376555e+00
-3.190006e+00
-2.916147e+00
-2.565811e+00
-2.153210e+00
-1.695103e+00
-1.209826e+00
-7.162583e-01
-2.328208e-01
2.234122e-01
6.374308e-01
9.967922e-01
1.291897e+00
1.516051e+00
1.665347e+00
1.738419e+00
1.736120e+00
1.661197e+00
1.517983e+00
1.312160e+00
1.050572e+00
7.411026e-01
3.925602e-01
1.456716e-02
-3.825939e-01
-7.881848e-01
-1.191270e+00
-1.581013e+00
-1.946995e+00
-2.279519e+00
-2.569889e+00
-2.810647e+00
-2.995756e+00
-3.120735e+00
-3.182738e+00
-3.180581e+00
-3.114725e+00
-2.987189e+00
-2.801428e+00
-2.562149e+00
-2.275109e+00
-1.946900e+00
-1.584762e+00
-1.196451e+00
-7.901703e-01
-3.745762e-01
4.118712e-02
4.474551e-01
8.340703e-01
1.190515e+00
1.506179e+00
1.770761e+00
1.974797e+00
2.110253e+00
2.171133e+00
2.154024e+00
2.058528e+00
1.887515e+00
1.647164e+00
1.346798e+00
9.984887e-01
6.164971e-01
2.165589e-01
-1.849114e-01
-5.716596e-01
-9.284231e-01
-1.241708e+00
-1.500473e+00
-1.696665e+00
-1.825589e+00
-1.886064e+00
-1.880353e+00
-1.813881e+00
-1.694760e+00
-1.533167e+00
-1.340635e+00
-1.129331e+00
-9.113583e-01
-6.981402e-01
-4.999123e-01
-3.253324e-01
-1.812154e-01
-7.238453e-02
-1.625926e-03
3.027498e-02
2.443539e-02
-1.626631e-02
-8.736503e-02
-1.830162e-01
-2.962452e-01
-4.192547e-01
-5.438032e-01
-6.616575e-01
-7.651011e-01
-8.474617e-01
-9.036014e-01
-9.303137e-01
-9.265757e-01
-8.936230e-01
-8.348416e-01
-7.554864e-01
-6.622597e-01
-5.627865e-01
-4.650351e-01
-3.767235e-01
-3.047580e-01
-2.547400e-01
-2.305776e-01
-2.342253e-01
-2.655690e-01
-3.224571e-01
-4.008687e-01
-4.952018e-01
-5.986532e-01
-7.036625e-01
-8.023910e-01
-8.872042e-01
-9.511324e-01
-9.882840e-01
-9.941873e-01
-9.660439e-01
-9.028780e-01
-8.055778e-01
-6.768308e-01
-5.209655e-01
-3.437140e-01
-1.519145e-01
4.683245e-02
2.445393e-01
4.332252e-01
6.053108e-01
7.539966e-01
8.736016e-01
9.598430e-01
1.010038e+00
1.023221e+00
1.000162e+00
9.433081e-01
8.566291e-01
7.454065e-01
6.159621e-01
4.753545e-01
3.310546e-01
1.906187e-01
6.136978e-02
-4.990215e-02
-1.372133e-01
-1.956246e-01
-2.214407e-01
-2.123634e-01
-1.675952e-01
-8.788970e-02
2.445881e-02
1.656897e-01
3.307226e-01
5.133789e-01
7.066782e-01
9.032008e-01
1.095501e+00
1.276544e+00
1.440128e+00
1.581252e+00
1.696392e+00
1.783644e+00
1.842723e+00
1.874815e+00
1.882307e+00
1.868423e+00
1.836827e+00
1.791230e+00
1.735058e+00
1.671217e+00
1.601979e+00
1.528978e+00
1.453314e+00
1.375725e+00
1.296781e+00
1.217064e+00
1.137308e+00
1.058473e+00
9.817582e-01
9.085615e-01
8.404133e-01
7.788870e-01
7.255071e-01
6.816580e-01
6.485009e-01
6.269032e-01
6.173865e-01
6.201010e-01
6.348250e-01
6.609863e-01
6.976912e-01
7.437410e-01
7.976185e-01
8.574318e-01
9.208225e-01
9.848607e-01
1.045967e+00
1.099906e+00
1.141897e+00
1.166851e+00
1.169752e+00
1.146120e+00
1.092519e+00
1.007030e+00
8.896072e-01
7.422842e-01
5.691741e-01
3.762740e-01
1.710910e-01
-3.786604e-02
-2.416694e-01
-4.315729e-01
-5.995715e-01
-7.388708e-01
-8.442321e-01
-9.121676e-01
-9.409809e-01
-9.306649e-01
-8.826852e-01
-7.996942e-01
-6.852230e-01
-5.433975e-01
-3.787117e-01
-1.958685e-01
3.213204e-04
2.050120e-01
4.134036e-01
6.208608e-01
8.230849e-01
1.016330e+00
1.197632e+00
1.365009e+00
1.517579e+00
1.655550e+00
1.780065e+00
1.892892e+00
1.995990e+00
2.091010e+00
2.178789e+00
2.258913e+00
2.329420e+00
2.386677e+00
2.425473e+00
2.439323e+00
2.420962e+00
2.362993e+00
2.258626e+00
2.102447e+00
1.891143e+00
1.624123e+00
1.303963e+00
9.366409e-01
5.315074e-01
1.009971e-01
-3.399325e-01
-7.745996e-01
-1.185592e+00
-1.555892e+00
-1.870051e+00
-2.115338e+00
-2.282754e+00
-2.367840e+00
-2.371188e+00
-2.298599e+00
-2.160834e+00
-1.972977e+00
-1.753406e+00
-1.522459e+00
-1.300873e+00
-1.108111e+00
-9.607245e-01
-8.708861e-01
-8.452294e-01
-8.841253e-01
-9.814827e-01
-1.125124e+00
-1.297731e+00
-1.478290e+00
-1.643928e+00
-1.771950e+00
-1.841909e+00
-1.837488e+00
-1.748028e+00
-1.569561e+00
-1.305248e+00
-9.652146e-01
-5.657994e-01
-1.283104e-01
3.225879e-01
7.607100e-01
1.160248e+00
1.497585e+00
1.752889e+00
1.911381e+00
1.964214e+00
1.908927e+00
1.749467e+00
1.495814e+00
1.163254e+00
7.713497e-01
3.426867e-01
-9.853865e-02
-5.280069e-01
-9.227506e-01
-1.262525e+00
-1.530979e+00
-1.716551e+00
-1.813011e+00
-1.819632e+00
-1.740982e+00
-1.586371e+00
-1.369014e+00
-1.105006e+00
-8.121830e-01
-5.089832e-01
-2.133837e-01
5.802074e-02
2.907535e-01
4.729928e-01
5.959155e-01
6.538701e-01
6.444051e-01
5.681799e-01
4.287784e-01
2.324381e-01
-1.229905e-02
-2.950141e-01
-6.039108e-01
-9.263818e-01
-1.249623e+00
-1.561269e+00
-1.850010e+00
-2.106151e+00
-2.322055e+00
-2.492447e+00
-2.614545e+00
-2.688007e+00
-2.714713e+00
-2.698409e+00
-2.644246e+00
-2.558271e+00
-2.446910e+00
-2.316482e+00
-2.172780e+00
-2.020742e+00
-1.864226e+00
-1.705891e+00
-1.547190e+00
-1.388444e+00
-1.229002e+00
-1.067444e+00
-9.018118e-01
-7.298649e-01
-5.493205e-01
-3.580974e-01
-1.545476e-01
6.232209e-02
2.926461e-01
5.355256e-01
7.889013e-01
1.049494e+00
1.312827e+00
1.573359e+00
1.824703e+00
2.059961e+00
2.272117e+00
2.454476e+00
2.601092e+00
2.707160e+00
2.769332e+00
2.785935e+00
2.757093e+00
2.684733e+00
2.572512e+00
2.425635e+00
2.250616e+00
2.054961e+00
1.846813e+00
1.634577e+00
1.426525e+00
1.230433e+00
1.053216e+00
9.006179e-01
7.769265e-01
6.847607e-01
6.249379e-01
5.964593e-01
5.966341e-01
6.213548e-01
6.655082e-01
7.234814e-01
7.896983e-01
8.591154e-01
9.276046e-01
9.921756e-01
1.051010e+00
1.103314e+00
1.149027e+00
1.188432e+00
1.221751e+00
1.248780e+00
1.268639e+00
1.279667e+00
1.279482e+00
1.265206e+00
1.233815e+00
1.182574e+00
1.109492e+00
1.013747e+00
8.960146e-01
7.586793e-01
6.058787e-01
4.433903e-01
2.783588e-01
1.188905e-01
-2.644673e-02
-1.491727e-01
-2.414440e-01
-2.965633e-01
-3.094181e-01
-2.768300e-01
-1.978054e-01
-7.367791e-02
9.186537e-02
2.928868e-01
5.214404e-01
7.679575e-01
1.021768e+00
1.271726e+00
1.506905e+00
1.717282e+00
1.894375e+00
2.031745e+00
2.125353e+00
2.173717e+00
2.177888e+00
2.141259e+00
2.069221e+00
1.968703e+00
1.847646e+00
1.714419e+00
1.577241e+00
1.443633e+00
1.319934e+00
1.210933e+00
1.119617e+00
1.047078e+00
9.925553e-01
9.536114e-01
9.264182e-01
9.061101e-01
8.871793e-01
8.638829e-01
8.306461e-01
7.824491e-01
7.151931e-01
6.260351e-01
5.136801e-01
3.786070e-01
2.232046e-01
5.178875e-02
-1.295187e-01
-3.130592e-01
-4.900452e-01
-6.510832e-01
-7.867678e-01
-8.882989e-01
-9.480647e-01
-9.601454e-01
-9.206989e-01
-8.282071e-01
-6.835731e-01
-4.900713e-01
-2.531598e-01
1.983013e-02
3.201094e-01
6.379255e-01
9.631052e-01
1.285606e+00
1.596035e+00
1.886084e+00
2.148852e+00
2.379021e+00
2.572884e+00
2.728239e+00
2.844168e+00
2.920764e+00
2.958838e+00
2.959636e+00
2.924633e+00
2.855386e+00
2.753498e+00
2.620675e+00
2.458889e+00
2.270621e+00
2.059140e+00
1.828780e+00
1.585156e+00
1.335247e+00
1.087331e+00
8.507202e-01
6.353226e-01
4.510409e-01
3.070692e-01
2.111498e-01
1.688653e-01
1.830399e-01
2.533188e-01
3.759744e-01
5.439706e-01
7.472861e-01
9.734720e-01
1.208395e+00
1.437096e+00
1.644693e+00
1.817250e+00
1.942555e+00
2.010777e+00
2.014964e+00
1.951398e+00
1.819807e+00
1.623427e+00
1.368929e+00
1.066191e+00
7.278988e-01
3.689934e-01
5.942368e-03
-3.441200e-01
-6.643557e-01
-9.392287e-01
-1.155489e+00
-1.303063e+00
-1.375782e+00
-1.371886e+00
-1.294248e+00
-1.150282e+00
-9.515213e-01
-7.128783e-01
-4.516319e-01
-1.862180e-01
6.507391e-02
2.853795e-01
4.603977e-01
5.792875e-01
6.352550e-01
6.257983e-01
5.526178e-01
4.212339e-01
2.403740e-01
2.120698e-02
-2.235028e-01
-4.802552e-01
-7.356389e-01
-9.770861e-01
-1.193530e+00
-1.375947e+00
-1.517773e+00
-1.615167e+00
-1.667117e+00
-1.675383e+00
-1.644258e+00
-1.580178e+00
-1.491192e+00
-1.386338e+00
-1.274979e+00
-1.166130e+00
-1.067857e+00
-9.867533e-01
-9.275545e-01
-8.928835e-01
-8.831422e-01
-8.965443e-01
-9.292765e-01
-9.757803e-01
-1.029136e+00
-1.081535e+00
-1.124816e+00
-1.151041e+00
-1.153080e+00
-1.125160e+00
-1.063358e+00
-9.659834e-01
-8.338285e-01
-6.702563e-01
-4.811077e-01
-2.744241e-01
-5.999161e-02
1.512678e-01
3.480242e-01
5.193367e-01
6.554655e-01
7.486316e-01
7.936625e-01
7.884601e-01
7.342463e-01
6.355614e-01
5.000143e-01
3.378081e-01
1.610810e-01
-1.688421e-02
-1.825256e-01
-3.228830e-01
-4.264385e-01
-4.838617e-01
-4.886119e-01
-4.373545e-01
-3.301593e-01
-1.704645e-01
3.519127e-02
2.776417e-01
5.457221e-01
8.269878e-01
1.108446e+00
1.377237e+00
1.621211e+00
1.829390e+00
1.992300e+00
2.102219e+00
2.153341e+00
2.141897e+00
2.066218e+00
1.926757e+00
1.726035e+00
1.468528e+00
1.160477e+00
8.096429e-01
4.250269e-01
1.656834e-02
-4.051541e-01
-8.292137e-01
-1.244616e+00
-1.640573e+00
-2.006775e+00
-2.333661e+00
-2.612704e+00
-2.836680e+00
-2.999952e+00
-3.098732e+00
-3.131315e+00
-3.098268e+00
-3.002538e+00
-2.849438e+00
-2.646513e+00
-2.403247e+00
-2.130626e+00
-1.840582e+00
-1.545350e+00
-1.256780e+00
-9.856678e-01
-7.411461e-01
-5.301923e-01
-3.572860e-01
-2.242463e-01
-1.302575e-01
-7.207850e-02
-4.441581e-02
-4.043278e-02
-5.235950e-02
-7.216580e-02
-9.225539e-02
-1.061350e-01
-1.090078e-01
-9.823839e-02
-7.363715e-02
-3.752261e-02
5.461112e-03
4.876947e-02
8.459345e-02
1.046479e-01
1.010328e-01
6.707963e-02
-1.904849e-03
-1.080648e-01
-2.506374e-01
-4.258259e-01
-6.268936e-01
-8.444555e-01
-1.066935e+00
-1.281158e+00
-1.473061e+00
-1.628485e+00
-1.734027e+00
-1.777922e+00
-1.750880e+00
-1.646862e+00
-1.463690e+00
-1.203465e+00
-8.727226e-01
-4.823006e-01
-4.689433e-02
4.156769e-01
8.854603e-01
1.341551e+00
1.763386e+00
2.132045e+00
2.431466e+00
2.649472e+00
2.778529e+00
2.816165e+00
2.765038e+00
2.632636e+00
2.430643e+00
2.174035e+00
1.879982e+00
1.566639e+00
1.251940e+00
9.524861e-01
6.826106e-01
4.536805e-01
2.736649e-01
1.469652e-01
7.447803e-02
5.384885e-02
7.986266e-02
1.449241e-01
2.395852e-01
3.530909e-01
4.739266e-01
5.903597e-01
6.909727e-01
7.651847e-01
8.037499e-01
7.992165e-01
7.463177e-01
6.422663e-01
4.869232e-01
2.828187e-01
3.501583e-02
-2.491780e-01
-5.606314e-01
-8.889093e-01
-1.222853e+00
-1.551177e+00
-1.863043e+00
-2.148558e+00
-2.399183e+00
-2.608008e+00
-2.769916e+00
-2.881623e+00
-2.941652e+00
-2.950236e+00
-2.909223e+00
-2.821963e+00
-2.693205e+00
-2.528984e+00
-2.336483e+00
-2.123844e+00
-1.899919e+00
-1.673948e+00
-1.455183e+00
-1.252466e+00
-1.073794e+00
-9.259148e-01
-8.139649e-01
-7.412051e-01
-7.088645e-01
-7.161171e-01
-7.601968e-01
-8.366455e-01
-9.396740e-01
-1.062604e+00
-1.198347e+00
-1.339882e+00
-1.480672e+00
-1.615003e+00
-1.738203e+00
-1.846741e+00
-1.938208e+00
-2.011195e+00
-2.065092e+00
-2.099839e+00
-2.115668e+00
-2.112858e+00
-2.091546e+00
-2.051629e+00
-1.992755e+00
-1.914429e+00
-1.816221e+00
-1.698027e+00
-1.560366e+00
-1.404644e+00
-1.233356e+00
-1.050191e+00
-8.600026e-01
-6.686686e-01
-4.828178e-01
-3.094545e-01
-1.554969e-01
-2.726578e-02
7.003654e-02
1.328053e-01
1.594190e-01
1.504841e-01
1.089039e-01
3.975346e-02
-5.003725e-02
-1.521684e-01
-2.575805e-01
-3.571304e-01
-4.422664e-01
-5.056330e-01
-5.415490e-01
-5.463176e-01
-5.183529e-01
-4.581336e-01
-3.680145e-01
-2.519413e-01
-1.151112e-01
3.638063e-02
1.958869e-01
3.565338e-01
5.115250e-01
6.544243e-01
7.794158e-01
8.815332e-01
9.568476e-01
1.002600e+00
1.017270e+00
1.000585e+00
9.534683e-01
8.779655e-01
7.771385e-01
6.549613e-01
5.162087e-01
3.663368e-01
2.113402e-01
5.757452e-02
-8.847015e-02
-2.204451e-01
-3.324629e-01
-4.194408e-01
-4.774390e-01
-5.039597e-01
-4.981690e-01
-4.610116e-01
-3.951950e-01
-3.050355e-01
-1.961716e-01
-7.516518e-02
5.097293e-02
1.752944e-01
2.914143e-01
3.939601e-01
4.789338e-01
5.439603e-01
5.884089e-01
6.133793e-01
6.215558e-01
6.169372e-01
6.044607e-01
5.895418e-01
5.775633e-01
5.733535e-01
5.806988e-01
6.019428e-01
6.377151e-01
6.868187e-01
7.462881e-01
8.116028e-01
8.770251e-01
9.360181e-01
9.816993e-01
1.007290e+00
1.006537e+00
9.740882e-01
9.058189e-01
7.991109e-01
6.530747e-01
4.687173e-01
2.490429e-01
-9.254720e-04
-2.742230e-01
-5.621332e-01
-8.545063e-01
-1.140204e+00
-1.407655e+00
-1.645489e+00
-1.843199e+00
-1.991771e+00
-2.084237e+00
-2.116103e+00
-2.085609e+00
-1.993827e+00
-1.844582e+00
-1.644216e+00
-1.401219e+00
-1.125766e+00
-8.291920e-01
-5.234339e-01
-2.204943e-01
6.806450e-02
3.315633e-01
5.605783e-01
7.472378e-01
8.854476e-01
9.710481e-01
1.001907e+00
9.779505e-01
9.011270e-01
7.753137e-01
6.061560e-01
4.008513e-01
1.678794e-01
-8.331207e-02
-3.426574e-01
-5.998453e-01
-8.447010e-01
-1.067565e+00
-1.259651e+00
-1.413381e+00
-1.522669e+00
-1.583155e+00
-1.592376e+00
-1.549852e+00
-1.457101e+00
-1.317565e+00
-1.136462e+00
-9.205917e-01
-6.780828e-01
-4.181268e-01
-1.506855e-01
1.138202e-01
3.648497e-01
5.921211e-01
7.860317e-01
9.381137e-01
1.041502e+00
1.091381e+00
1.085358e+00
1.023740e+00
9.096479e-01
7.489810e-01
5.501908e-01
3.238922e-01
8.232068e-02
-1.613330e-01
-3.936705e-01
-6.018709e-01
-7.744623e-01
-9.020282e-01
-9.778020e-01
-9.981050e-01
-9.625957e-01
-8.743086e-01
-7.394742e-01
-5.671230e-01
-3.684960e-01
-1.562954e-01
5.617034e-02
2.558829e-01
4.309787e-01
5.715090e-01
6.700332e-01
7.220011e-01
7.259060e-01
6.832152e-01
5.981121e-01
4.770926e-01
3.284708e-01
1.618393e-01
-1.247557e-02
-1.839356e-01
-3.422732e-01
-4.779219e-01
-5.823885e-01
-6.485578e-01
-6.709230e-01
-6.457368e-01
-5.710795e-01
-4.468487e-01
-2.746750e-01
-5.777658e-02
1.992321e-01
4.905582e-01
8.094545e-01
1.148429e+00
1.499423e+00
1.853959e+00
2.203246e+00
2.538272e+00
2.849896e+00
3.128967e+00
3.366508e+00
3.553966e+00
3.683551e+00
3.748630e+00
3.744170e+00
3.667170e+00
3.517039e+00
3.295888e+00
3.008668e+00
2.663151e+00
2.269730e+00
1.841034e+00
1.391400e+00
9.362077e-01
4.911456e-01
7.143127e-02
-3.089449e-01
-6.379131e-01
-9.059063e-01
-1.106294e+00
-1.235645e+00
-1.293799e+00
-1.283763e+00
-1.211423e+00
-1.085113e+00
-9.150678e-01
-7.127958e-01
-4.904231e-01
-2.600486e-01
-3.314210e-02
1.799857e-01
3.706276e-01
5.320277e-01
6.596264e-01
7.511972e-01
8.068684e-01
8.290206e-01
8.220580e-01
7.920524e-01
7.462759e-01
6.926439e-01
6.391046e-01
5.930142e-01
5.605424e-01
5.461470e-01
5.521606e-01
5.785209e-01
6.226799e-01
6.797116e-01
7.426276e-01
8.028928e-01
8.511092e-01
8.778211e-01
8.743755e-01
8.337656e-01
7.513794e-01
6.255847e-01
4.580897e-01
2.540419e-01
2.184723e-02
-2.272795e-01
-4.799983e-01
-7.217075e-01
-9.375195e-01
-1.113275e+00
-1.236520e+00
-1.297376e+00
-1.289240e+00
-1.209278e+00
-1.058655e+00
-8.425106e-01
-5.696749e-01
-2.521495e-01
9.559527e-02
4.574540e-01
8.165913e-01
1.156365e+00
1.461218e+00
1.717506e+00
1.914215e+00
2.043536e+00
2.101260e+00
2.086963e+00
2.003949e+00
1.858967e+00
1.661705e+00
1.424112e+00
1.159593e+00
8.821671e-01
6.056310e-01
3.428278e-01
1.050578e-01
-9.832589e-02
-2.601337e-01
-3.753860e-01
-4.412317e-01
-4.567858e-01
-4.229328e-01
-3.421268e-01
-2.182059e-01
-5.622280e-02
1.377128e-01
3.565889e-01
5.926490e-01
8.375574e-01
1.082576e+00
1.318757e+00
1.537158e+00
1.729091e+00
1.886393e+00
2.001743e+00
2.068987e+00
2.083465e+00
2.042305e+00
1.944653e+00
1.791798e+00
1.587176e+00
1.336225e+00
1.046105e+00
7.252858e-01
3.830460e-01
2.894015e-02
-3.277092e-01
-6.782215e-01
-1.014818e+00
-1.330705e+00
-1.619986e+00
-1.877460e+00
-2.098363e+00
-2.278156e+00
-2.412435e+00
-2.497006e+00
-2.528129e+00
-2.502914e+00
-2.419779e+00
-2.278895e+00
-2.082538e+00
-1.835273e+00
-1.543937e+00
-1.217414e+00
-8.662235e-01
-5.019686e-01
-1.367110e-01
2.176666e-01
5.500473e-01
8.505699e-01
1.110995e+00
1.324941e+00
1.487998e+00
1.597741e+00
1.653670e+00
1.657083e+00
1.610918e+00
1.519558e+00
1.388610e+00
1.224674e+00
1.035089e+00
8.276796e-01
6.105070e-01
3.916181e-01
1.788081e-01
-2.061440e-02
-2.000604e-01
-3.538932e-01
-4.776548e-01
-5.682728e-01
-6.242284e-01
-6.456657e-01
-6.344226e-01
-5.939733e-01
-5.292782e-01
-4.465476e-01
-3.529332e-01
-2.561617e-01
-1.641324e-01
-8.449758e-02
-2.424642e-02
1.068529e-02
1.575852e-02
-1.189649e-02
-7.330126e-02
-1.675644e-01
-2.919456e-01
-4.420543e-01
-6.121745e-01
-7.956952e-01
-9.856075e-01
-1.175023e+00
-1.357661e+00
-1.528258e+00
-1.682860e+00
-1.818975e+00
-1.935577e+00
-2.032976e+00
-2.112564e+00
-2.176490e+00
-2.227282e+00
-2.267473e+00
-2.299266e+00
-2.324288e+00
-2.343434e+00
-2.356834e+00
-2.363929e+00
-2.363636e+00
-2.354584e+00
-2.335379e+00
-2.304880e+00
-2.262448e+00
-2.208134e+00
-2.142800e+00
-2.068138e+00
-1.986593e+00
-1.901191e+00
-1.815293e+00
-1.732305e+00
-1.655399e+00
-1.587264e+00
-1.529945e+00
-1.484778e+00
-1.452414e+00
-1.432934e+00
-1.425995e+00
-1.430981e+00
-1.447121e+00
-1.473545e+00
-1.509271e+00
-1.553135e+00
-1.603672e+00
-1.658983e+00
-1.716611e+00
-1.773464e+00
-1.825815e+00
-1.869397e+00
-1.899593e+00
-1.911718e+00
-1.901340e+00
-1.864605e+00
-1.798511e+00
-1.701088e+00
-1.571458e+00
-1.409801e+00
-1.217226e+00
-9.956161e-01
-7.474862e-01
-4.758847e-01
-1.843665e-01
1.229706e-01
4.414106e-01
7.655386e-01
1.089195e+00
1.405501e+00
1.706976e+00
1.985755e+00
2.233922e+00
2.443908e+00
2.608969e+00
2.723668e+00
2.784327e+00
2.789400e+00
2.739693e+00
2.638425e+00
2.491092e+00
2.305154e+00
2.089584e+00
1.854308e+00
1.609616e+00
1.365566e+00
1.131449e+00
9.153196e-01
7.236241e-01
5.609200e-01
4.297075e-01
3.303743e-01
2.612672e-01
2.188951e-01
1.982612e-01
1.933066e-01
1.974323e-01
2.040564e-01
2.071501e-01
2.017007e-01
1.840514e-01
1.520848e-01
1.052344e-01
4.433120e-02
-2.868181e-02
-1.111201e-01
-1.999506e-01
-2.921475e-01
-3.849591e-01
-4.760566e-01
-5.635605e-01
-6.459628e-01
-7.219853e-01
-7.904182e-01
-8.499817e-01
-8.992406e-01
-9.365873e-01
-9.602917e-01
-9.686053e-01
-9.599056e-01
-9.328620e-01
-8.866097e-01
-8.209217e-01
-7.363690e-01
-6.344554e-01
-5.177119e-01
-3.897275e-01
-2.550954e-01
-1.192543e-01
1.178267e-02
1.318055e-01
2.348664e-01
3.157813e-01
3.706208e-01
3.971307e-01
3.950273e-01
3.661171e-01
3.142127e-01
2.448426e-01
1.647793e-01
8.143974e-02
2.227890e-03
-6.610353e-02
-1.180015e-01
-1.495158e-01
-1.585209e-01
-1.447475e-01
-1.096293e-01
-5.599666e-02
1.234329e-02
9.108826e-02
1.759278e-01
2.629822e-01
3.491468e-01
4.323100e-01
5.114333e-01
5.864984e-01
6.583453e-01
7.284324e-01
7.985551e-01
8.705551e-01
9.460502e-01
1.026206e+00
1.111571e+00
1.201980e+00
1.296540e+00
1.393685e+00
1.491294e+00
1.586856e+00
1.677650e+00
1.760941e+00
1.834162e+00
1.895071e+00
1.941879e+00
1.973317e+00
1.988654e+00
1.987638e+00
1.970391e+00
1.937253e+00
1.888612e+00
1.824742e+00
1.745686e+00
1.651197e+00
1.540766e+00
1.413725e+00
1.269437e+00
1.107551e+00
9.283035e-01
7.328259e-01
5.234163e-01
3.037361e-01
7.888328e-02
-1.446834e-01
-3.593785e-01
-5.568717e-01
-7.285873e-01
-8.662738e-01
-9.625944e-01
-1.011685e+00
-1.009638e+00
-9.548730e-01
-8.483825e-01
-6.938312e-01
-4.975152e-01
-2.681804e-01
-1.670946e-02
2.443144e-01
5.011520e-01
7.395429e-01
9.454017e-01
1.105538e+00
1.208357e+00
1.244488e+00
1.207313e+00
1.093352e+00
9.024978e-01
6.380904e-01
3.068391e-01
-8.140169e-02
-5.139934e-01
-9.759967e-01
-1.450763e+00
-1.920613e+00
-2.367575e+00
-2.774158e+00
-3.124116e+00
-3.403178e+00
-3.599716e+00
-3.705301e+00
-3.715125e+00
-3.628262e+00
-3.447726e+00
-3.180336e+00
-2.836365e+00
-2.429002e+00
-1.973648e+00
-1.487106e+00
-9.867059e-01
-4.894307e-01
-1.109953e-02
4.343576e-01
8.354999e-01
1.183836e+00
1.474134e+00
1.704564e+00
1.876664e+00
1.995109e+00
2.067273e+00
2.102601e+00
2.111804e+00
2.105961e+00
2.095580e+00
2.089716e+00
2.095224e+00
2.116216e+00
2.153751e+00
2.205790e+00
2.267408e+00
2.331251e+00
2.388212e+00
2.428267e+00
2.441414e+00
2.418647e+00
2.352856e+00
2.239590e+00
2.077587e+00
1.869029e+00
1.619481e+00
1.337522e+00
1.034109e+00
7.217385e-01
4.135037e-01
1.221408e-01
-1.408355e-01
-3.658417e-01
-5.457353e-01
-6.761130e-01
-7.554044e-01
-7.847861e-01
-7.679434e-01
-7.107072e-01
-6.205932e-01
-5.062701e-01
-3.769878e-01
-2.420011e-01
-1.100294e-01
1.120687e-02
1.153409e-01
1.975803e-01
2.547894e-01
2.854407e-01
2.894611e-01
2.680055e-01
2.231919e-01
1.578281e-01
7.515304e-02
-2.139377e-02
-1.283631e-01
-2.424417e-01
-3.605483e-01
-4.798800e-01
-5.979144e-01
-7.123778e-01
-8.211955e-01
-9.224379e-01
-1.014273e+00
-1.094931e+00
-1.162670e+00
-1.215756e+00
-1.252439e+00
-1.270956e+00
-1.269556e+00
-1.246580e+00
-1.200591e+00
-1.130552e+00
-1.036032e+00
-9.174084e-01
-7.760269e-01
-6.142759e-01
-4.355579e-01
-2.441367e-01
-4.486984e-02
1.571516e-01
3.570137e-01
5.503914e-01
7.339070e-01
9.053863e-01
1.063974e+00
1.210091e+00
1.345234e+00
1.471638e+00
1.591853e+00
1.708277e+00
1.822716e+00
1.936033e+00
2.047919e+00
2.156833e+00
2.260126e+00
2.354304e+00
2.435430e+00
2.499581e+00
2.543317e+00
2.564086e+00
2.560527e+00
2.532632e+00
2.481751e+00
2.410451e+00
2.322245e+00
2.221223e+00
2.111649e+00
1.997545e+00
1.882321e+00
1.768485e+00
1.657444e+00
1.549436e+00
1.443572e+00
1.338004e+00
1.230207e+00
1.117334e+00
9.966352e-01
8.658570e-01
7.236042e-01
5.696004e-01
4.048266e-01
2.315291e-01
5.310691e-02
-1.260956e-01
-3.010615e-01
-4.664065e-01
-6.166865e-01
-7.466824e-01
-8.516416e-01
-9.274646e-01
-9.708349e-01
-9.793012e-01
-9.513274e-01
-8.863278e-01
-7.846992e-01
-6.478513e-01
-4.782270e-01
-2.792961e-01
-5.550364e-02
1.878397e-01
4.447312e-01
7.087041e-01
9.730952e-01
1.231323e+00
1.477152e+00
1.704924e+00
1.909734e+00
2.087566e+00
2.235385e+00
2.351221e+00
2.434237e+00
2.484827e+00
2.504700e+00
2.496972e+00
2.466205e+00
2.418365e+00
2.360664e+00
2.301238e+00
2.248658e+00
2.211285e+00
2.196518e+00
2.210017e+00
2.254992e+00
2.331666e+00
2.436999e+00
2.564727e+00
2.705731e+00
2.848730e+00
2.981206e+00
3.090497e+00
3.164929e+00
3.194864e+00
3.173575e+00
3.097842e+00
2.968233e+00
2.789066e+00
2.568037e+00
2.315602e+00
2.044134e+00
1.766953e+00
1.497298e+00
1.247315e+00
1.027147e+00
8.442048e-01
7.026693e-01
6.032869e-01
5.434728e-01
5.177115e-01
5.182072e-01
5.357082e-01
5.604084e-01
5.828274e-01
5.945812e-01
5.889755e-01
5.613834e-01
5.093930e-01
4.327411e-01
3.330635e-01
2.135123e-01
7.829792e-02
-6.778162e-02
-2.197709e-01
-3.729076e-01
-5.228755e-01
-6.659634e-01
-7.991509e-01
-9.201490e-01
-1.027423e+00
-1.120214e+00
-1.198569e+00
-1.263353e+00
-1.316245e+00
-1.359670e+00
-1.396676e+00
-1.430734e+00
-1.465487e+00
-1.504464e+00
-1.550779e+00
-1.606866e+00
-1.674255e+00
-1.753431e+00
-1.843771e+00
-1.943575e+00
-2.050187e+00
-2.160179e+00
-2.269602e+00
-2.374260e+00
-2.470000e+00
-2.552977e+00
-2.619882e+00
-2.668101e+00
-2.695814e+00
-2.702018e+00
-2.686486e+00
-2.649679e+00
-2.592617e+00
-2.516731e+00
-2.423715e+00
-2.315384e+00
-2.193563e+00
-2.059998e+00
-1.916308e+00
-1.763953e+00
-1.604232e+00
-1.438275e+00
-1.267053e+00
-1.091376e+00
-9.119109e-01
-7.291915e-01
-5.436555e-01
-3.556884e-01
-1.656827e-01
2.589678e-02
2.184475e-01
4.111695e-01
6.030106e-01
7.926160e-01
9.782761e-01
1.157874e+00
1.328844e+00
1.488149e+00
1.632308e+00
1.757484e+00
1.859643e+00
1.934770e+00
1.979146e+00
1.989628e+00
1.963936e+00
1.900894e+00
1.800622e+00
1.664664e+00
1.496039e+00
1.299201e+00
1.079911e+00
8.449995e-01
6.020253e-01
3.588405e-01
1.230991e-01
-9.824611e-02
-2.993967e-01
-4.760516e-01
-6.255904e-01
-7.470704e-01
-8.410406e-01
-9.092042e-01
-9.539854e-01
-9.780697e-01
-9.839851e-01
-9.737776e-01
-9.488178e-01
-9.097492e-01
-8.565733e-01
-7.888526e-01
-7.060002e-01
-6.076217e-01
-4.938690e-01
-3.657636e-01
-2.254505e-01
-7.634546e-02
7.684931e-02
2.282764e-01
3.711974e-01
4.983928e-01
6.026531e-01
6.773211e-01
7.168355e-01
7.172271e-01
6.765185e-01
5.949813e-01
4.752169e-01
3.220418e-01
1.421801e-01
-5.620265e-02
-2.640730e-01
-4.721368e-01
-6.714109e-01
-8.536968e-01
-1.011920e+00
-1.140327e+00
-1.234555e+00
-1.291619e+00
-1.309856e+00
-1.288878e+00
-1.229566e+00
-1.134110e+00
-1.006081e+00
-8.505092e-01
-6.739144e-01
-4.842443e-01
-2.906909e-01
-1.033675e-01
6.714632e-02
2.103650e-01
3.165187e-01
3.771805e-01
3.858407e-01
3.383725e-01
2.333482e-01
7.218340e-02
-1.408980e-01
-3.990635e-01
-6.932169e-01
-1.012458e+00
-1.344629e+00
-1.676917e+00
-1.996482e+00
-2.291077e+00
-2.549627e+00
-2.762734e+00
-2.923079e+00
-3.025687e+00
-3.068045e+00
-3.050064e+00
-2.973878e+00
-2.843516e+00
-2.664465e+00
-2.443170e+00
-2.186526e+00
-1.901394e+00
-1.594212e+00
-1.270694e+00
-9.356775e-01
-5.930806e-01
-2.459978e-01
1.031050e-01
4.521124e-01
7.989377e-01
1.141199e+00
1.475939e+00
1.799436e+00
2.107123e+00
2.393637e+00
2.652977e+00
2.878752e+00
3.064479e+00
3.203909e+00
3.291357e+00
3.322019e+00
3.292275e+00
3.199969e+00
3.044645e+00
2.827717e+00
2.552558e+00
2.224474e+00
1.850574e+00
1.439532e+00
1.001264e+00
5.465572e-01
8.666719e-02
-3.670932e-01
-8.037509e-01
-1.213048e+00
-1.585782e+00
-1.914090e+00
-2.191680e+00
-2.413975e+00
-2.578198e+00
-2.683376e+00
-2.730291e+00
-2.721375e+00
-2.660559e+00
-2.553079e+00
-2.405224e+00
-2.224044e+00
-2.017015e+00
-1.791694e+00
-1.555386e+00
-1.314870e+00
-1.076204e+00
-8.446267e-01
-6.245662e-01
-4.197184e-01
-2.331778e-01
-6.757055e-02
7.484933e-02
1.921719e-01
2.828857e-01
3.460079e-01
3.812602e-01
3.892481e-01
3.715900e-01
3.309556e-01
2.709837e-01
1.960817e-01
1.111335e-01
2.116274e-02
-6.899478e-02
-1.549617e-01
-2.330052e-01
-3.001336e-01
-3.541195e-01
-3.934769e-01
-4.174217e-01
-4.258366e-01
-4.192492e-01
-3.988194e-01
-3.663249e-01
-3.241282e-01
-2.751128e-01
-2.225778e-01
-1.700847e-01
-1.212592e-01
-7.955341e-02
-4.798545e-02
-2.888080e-02
-2.364366e-02
-3.259034e-02
-5.487147e-02
-8.850045e-02
-1.304927e-01
-1.771073e-01
-2.241707e-01
-2.674576e-01
-3.030927e-01
-3.279395e-01
-3.399323e-01
-3.383163e-01
-3.237585e-01
-2.983109e-01
-2.652205e-01
-2.286038e-01
-1.930214e-01
-1.630049e-01
-1.425930e-01
-1.349282e-01
-1.419518e-01
-1.642157e-01
-2.008092e-01
-2.493917e-01
-3.063150e-01
-3.668257e-01
-4.253429e-01
-4.758058e-01
-5.120834e-01
-5.284271e-01
-5.199357e-01
-4.829945e-01
-4.156473e-01
-3.178625e-01
-1.916687e-01
-4.114364e-02
1.277401e-01
3.074005e-01
4.890395e-01
6.631183e-01
8.198858e-01
9.499299e-01
1.044722e+00
1.097126e+00
1.101848e+00
1.055798e+00
9.583458e-01
8.114605e-01
6.197178e-01
3.901813e-01
1.321540e-01
-1.431940e-01
-4.233194e-01
-6.949084e-01
-9.445692e-01
-1.159577e+00
-1.328629e+00
-1.442549e+00
-1.494901e+00
-1.482447e+00
-1.405426e+00
-1.267642e+00
-1.076338e+00
-8.418812e-01
-5.772796e-01
-2.975423e-01
-1.892102e-02
2.419426e-01
4.689261e-01
6.473499e-01
7.648615e-01
8.122230e-01
7.839385e-01
6.786716e-01
4.994095e-01
2.533604e-01
-4.841054e-02
-3.915784e-01
-7.593430e-01
-1.133349e+00
-1.494690e+00
-1.824937e+00
-2.107146e+00
-2.326795e+00
-2.472589e+00
-2.537099e+00
-2.517191e+00
-2.414199e+00
-2.233848e+00
-1.985898e+00
-1.683549e+00
-1.342624e+00
-9.805898e-01
-6.154795e-01
-2.647811e-01
5.562235e-02
3.323904e-01
5.554720e-01
7.186102e-01
8.195729e-01
8.601007e-01
8.455821e-01
7.844841e-01
6.875804e-01
5.670351e-01
4.354129e-01
3.046963e-01
1.853961e-01
8.583062e-02
1.163750e-02
-3.444896e-02
-5.254604e-02
-4.531809e-02
-1.746364e-02
2.494332e-02
7.518359e-02
1.266171e-01
1.733292e-01
2.106416e-01
2.354507e-01
2.463828e-01
2.437726e-01
2.294959e-01
2.066888e-01
1.793941e-01
1.521647e-01
1.296535e-01
1.162090e-01
1.154971e-01
1.301704e-01
1.616064e-01
2.097413e-01
2.730220e-01
3.484920e-01
4.320167e-01
5.186346e-01
6.030023e-01
6.798848e-01
7.446334e-01
7.935955e-01
8.244110e-01
8.361703e-01
8.294315e-01
8.061115e-01
7.692778e-01
7.228690e-01
6.713735e-01
6.194852e-01
5.717557e-01
5.322599e-01
5.042960e-01
4.901456e-01
4.909193e-01
5.065097e-01
5.356546e-01
5.761024e-01
6.248457e-01
6.783845e-01
7.329759e-01
7.848365e-01
8.302875e-01
8.658482e-01
8.883051e-01
8.947821e-01
8.828349e-01
8.505728e-01
7.967975e-01
7.211342e-01
6.241292e-01
5.072951e-01
3.730946e-01
2.248679e-01
6.671431e-02
-9.666056e-02
-2.601212e-01
-4.182970e-01
-5.657933e-01
-6.974176e-01
-8.084191e-01
-8.947366e-01
-9.532427e-01
-9.819704e-01
-9.803011e-01
-9.490941e-01
-8.907349e-01
-8.090864e-01
-7.093308e-01
-5.977054e-01
-4.811441e-01
-3.668513e-01
-2.618412e-01
-1.724821e-01
-1.040849e-01
-6.057091e-02
-4.424899e-02
-5.571757e-02
-9.389929e-02
-1.561998e-01
-2.387697e-01
-3.368377e-01
-4.450734e-01
-5.579378e-01
-6.699846e-01
-7.760863e-01
-8.715779e-01
-9.523277e-01
-1.014761e+00
-1.055864e+00
-1.073203e+00
-1.064970e+00
-1.030060e+00
-9.681709e-01
-8.798995e-01
-7.668045e-01
-6.314178e-01
-4.771857e-01
-3.083364e-01
-1.296792e-01
5.364857e-02
2.364637e-01
4.138185e-01
5.812436e-01
7.349168e-01
8.717274e-01
9.892227e-01
1.085447e+00
1.158707e+00
1.207322e+00
1.229421e+00
1.222849e+00
1.185213e+00
1.114067e+00
1.007215e+00
8.630761e-01
6.810601e-01
4.618778e-01
2.077582e-01
-7.746957e-02
-3.884334e-01
-7.184027e-01
-1.059575e+00
-1.403426e+00
-1.741096e+00
-2.063767e+00
-2.363025e+00
-2.631187e+00
-2.861584e+00
-3.048801e+00
-3.188859e+00
-3.279336e+00
-3.319423e+00
-3.309899e+00
-3.253042e+00
-3.152469e+00
-3.012938e+00
-2.840120e+00
-2.640377e+00
-2.420556e+00
-2.187818e+00
-1.949505e+00
-1.713028e+00
-1.485763e+00
-1.274927e+00
-1.087408e+00
-9.295291e-01
-8.067618e-01
-7.233860e-01
-6.821527e-01
-6.839936e-01
-7.278358e-01
-8.105708e-01
-9.272039e-01
-1.071184e+00
-1.234881e+00
-1.410155e+00
-1.588935e+00
-1.763746e+00
-1.928118e+00
-2.076851e+00
-2.206125e+00
-2.313490e+00
-2.397740e+00
-2.458738e+00
-2.497185e+00
-2.514384e+00
-2.511979e+00
-2.491703e+00
-2.455134e+00
-2.403486e+00
-2.337448e+00
-2.257110e+00
-2.161985e+00
-2.051125e+00
-1.923330e+00
-1.777428e+00
-1.612581e+00
-1.428603e+00
-1.226256e+00
-1.007489e+00
-7.756120e-01
-5.353768e-01
-2.929537e-01
-5.578166e-02
1.677080e-01
3.684982e-01
5.375062e-01
6.661893e-01
7.471930e-01
7.749889e-01
7.464422e-01
6.612533e-01
5.222237e-01
3.353118e-01
1.094625e-01
-1.437848e-01
-4.108842e-01
-6.770243e-01
-9.269661e-01
-1.145914e+00
-1.320360e+00
-1.438843e+00
-1.492579e+00
-1.475930e+00
-1.386704e+00
-1.226270e+00
-9.995047e-01
-7.145802e-01
-3.826048e-01
-1.712149e-02
3.665223e-01
7.519221e-01
1.122454e+00
1.462162e+00
1.756636e+00
1.993810e+00
2.164609e+00
2.263394e+00
2.288159e+00
2.240471e+00
2.125191e+00
1.950005e+00
1.724828e+00
1.461134e+00
1.171277e+00
8.678304e-01
5.629852e-01
2.680219e-01
-7.125054e-03
-2.541996e-01
-4.668413e-01
-6.406781e-01
-7.732920e-01
-8.640646e-01
-9.139206e-01
-9.249983e-01
-9.002831e-01
-8.432447e-01
-7.575188e-01
-6.466650e-01
-5.140283e-01
-3.627146e-01
-1.956790e-01
-1.590862e-02
1.733344e-01
3.682555e-01
5.643113e-01
7.560869e-01
9.373146e-01
1.101061e+00
1.240087e+00
1.347365e+00
1.416704e+00
1.443414e+00
1.424942e+00
1.361387e+00
1.255823e+00
1.114380e+00
9.460537e-01
7.622454e-01
5.760701e-01
4.014803e-01
2.522816e-01
1.411158e-01
7.849158e-02
7.193592e-02
1.253322e-01
2.384995e-01
4.070548e-01
6.225830e-01
8.731185e-01
1.143918e+00
1.418473e+00
1.679690e+00
1.911129e+00
2.098200e+00
2.229193e+00
2.296067e+00
2.294913e+00
2.226097e+00
2.094068e+00
1.906904e+00
1.675636e+00
1.413442e+00
1.134749e+00
8.543128e-01
5.863132e-01
3.434967e-01
1.364131e-01
-2.721479e-02
-1.429421e-01
-2.098308e-01
-2.304243e-01
-2.104545e-01
-1.582955e-01
-8.420845e-02
5.543731e-04
8.469925e-02
1.578081e-01
2.111447e-01
2.382916e-01
2.355768e-01
2.022718e-01
1.405524e-01
5.523073e-02
-4.672035e-02
-1.568151e-01
-2.658220e-01
-3.645837e-01
-4.448162e-01
-4.998125e-01
-5.249896e-01
-5.182330e-01
-4.800184e-01
-4.133095e-01
-3.232532e-01
-2.167040e-01
-1.016167e-01
1.364449e-02
1.210353e-01
2.135436e-01
2.858314e-01
3.347525e-01
3.596946e-01
3.627114e-01
3.484184e-01
3.236557e-01
2.969353e-01
2.777164e-01
2.755697e-01
2.993018e-01
3.561221e-01
4.509288e-01
5.857841e-01
7.596303e-01
9.682755e-01
1.204650e+00
1.459304e+00
1.721084e+00
1.977928e+00
2.217669e+00
2.428802e+00
2.601130e+00
2.726256e+00
2.797911e+00
2.812116e+00
2.767193e+00
2.663656e+00
2.504006e+00
2.292451e+00
2.034596e+00
1.737093e+00
1.407309e+00
1.053000e+00
6.820497e-01
3.022543e-01
-7.880649e-02
-4.538404e-01
-8.158679e-01
-1.158235e+00
-1.474644e+00
-1.759216e+00
-2.006605e+00
-2.212131e+00
-2.371934e+00
-2.483117e+00
-2.543854e+00
-2.553474e+00
-2.512501e+00
-2.422664e+00
-2.286891e+00
-2.109272e+00
-1.895011e+00
-1.650338e+00
-1.382401e+00
-1.099118e+00
-8.089994e-01
-5.209338e-01
-2.439461e-01
1.307764e-02
2.416926e-01
4.342250e-01
5.841197e-01
6.862954e-01
7.374839e-01
7.365280e-01
6.846029e-01
5.853271e-01
4.447321e-01
2.710693e-01
7.444694e-02
-1.336911e-01
-3.412163e-01
-5.360505e-01
-7.069276e-01
-8.441184e-01
-9.400559e-01
-9.898044e-01
-9.913303e-01
-9.455539e-01
-8.561797e-01
-7.293304e-01
-5.730243e-01
-3.965486e-01
-2.097870e-01
-2.255795e-02
1.559884e-01
3.178750e-01
4.566792e-01
5.677821e-01
6.484898e-01
6.980399e-01
7.175080e-01
7.096282e-01
6.785325e-01
6.294142e-01
5.681215e-01
5.006951e-01
4.328751e-01
3.696182e-01
3.146753e-01
2.702821e-01
2.370089e-01
2.137907e-01
1.981378e-01
1.864962e-01
1.747097e-01
1.585218e-01
1.340609e-01
9.826017e-02
4.918340e-02
-1.375369e-02
-8.966465e-02
-1.761685e-01
-2.694548e-01
-3.644387e-01
-4.550120e-01
-5.343978e-01
-5.956096e-01
-6.319992e-01
-6.378581e-01
-6.090175e-01
-5.433787e-01
-4.413030e-01
-3.058019e-01
-1.424899e-01
4.071073e-02
2.340905e-01
4.268487e-01
6.078940e-01
7.666669e-01
8.939055e-01
9.822835e-01
1.026873e+00
1.025403e+00
9.783164e-01
8.886481e-01
7.617530e-01
6.049334e-01
4.269955e-01
2.377626e-01
4.756087e-02
-1.333100e-01
-2.951103e-01
-4.291768e-01
-5.283952e-01
-5.875960e-01
-6.038407e-01
-5.765737e-01
-5.076276e-01
-4.010786e-01
-2.629615e-01
-1.008598e-01
7.660368e-02
2.603449e-01
4.414230e-01
6.116234e-01
7.639712e-01
8.931339e-01
9.956849e-01
1.070216e+00
1.117303e+00
1.139346e+00
1.140301e+00
1.125331e+00
1.100403e+00
1.071837e+00
1.045822e+00
1.027925e+00
1.022598e+00
1.032720e+00
1.059231e+00
1.100890e+00
1.154232e+00
1.213757e+00
1.272354e+00
1.321961e+00
1.354385e+00
1.362187e+00
1.339540e+00
1.282926e+00
1.191604e+00
1.067775e+00
9.164443e-01
7.449933e-01
5.625276e-01
3.790668e-01
2.046672e-01
4.856308e-02
-8.159643e-02
-1.803487e-01
-2.448114e-01
-2.748429e-01
-2.729663e-01
-2.440702e-01
-1.949192e-01
-1.335196e-01
-6.839332e-02
-7.825133e-03
4.085797e-02
7.191224e-02
8.165509e-02
6.875230e-02
3.428752e-02
-1.839325e-02
-8.404721e-02
-1.560731e-01
-2.271660e-01
-2.900185e-01
-3.379948e-01
-3.657082e-01
-3.694450e-01
-3.473959e-01
-2.996800e-01
-2.281652e-01
-1.361172e-01
-2.772502e-02
9.243105e-02
2.198958e-01
3.507686e-01
4.819854e-01
6.114204e-01
7.377990e-01
8.604562e-01
9.789957e-01
1.092930e+00
1.201379e+00
1.302892e+00
1.395429e+00
1.476503e+00
1.543447e+00
1.593745e+00
1.625358e+00
1.636979e+00
1.628172e+00
1.599380e+00
1.551810e+00
1.487236e+00
1.407762e+00
1.315575e+00
1.212745e+00
1.101077e+00
9.820312e-01
8.567361e-01
7.260695e-01
5.908254e-01
4.519367e-01
3.107318e-01
1.691838e-01
3.010882e-02
-1.027313e-01
-2.246559e-01
-3.302408e-01
-4.136418e-01
-4.690404e-01
-4.911729e-01
-4.758836e-01
-4.206416e-01
-3.249555e-01
-1.906340e-01
-2.185107e-02
1.749987e-01
3.916498e-01
6.184876e-01
8.451922e-01
1.061440e+00
1.257594e+00
1.425317e+00
1.558054e+00
1.651353e+00
1.703005e+00
1.713014e+00
1.683421e+00
1.618013e+00
1.521967e+00
1.401448e+00
1.263208e+00
1.114199e+00
9.612185e-01
8.105793e-01
6.678270e-01
5.374868e-01
4.228531e-01
3.258266e-01
2.468111e-01
1.846810e-01
1.368329e-01
9.932800e-02
6.712772e-02
3.441687e-02
-4.999436e-03
-5.724663e-02
-1.279075e-01
-2.215588e-01
-3.413554e-01
-4.886983e-01
-6.630192e-01
-8.617009e-01
-1.080138e+00
-1.311931e+00
-1.549190e+00
-1.782942e+00
-2.003599e+00
-2.201501e+00
-2.367501e+00
-2.493566e+00
-2.573385e+00
-2.602901e+00
-2.580743e+00
-2.508481e+00
-2.390661e+00
-2.234597e+00
-2.049928e+00
-1.847942e+00
-1.640750e+00
-1.440362e+00
-1.257747e+00
-1.101966e+00
-9.794553e-01
-8.935329e-01
-8.441770e-01
-8.281192e-01
-8.392500e-01
-8.693091e-01
-9.087981e-01
-9.480223e-01
-9.781506e-01
-9.921743e-01
-9.856579e-01
-9.571968e-01
-9.085350e-01
-8.443399e-01
-7.716745e-01
-6.992424e-01
-6.365026e-01
-5.927583e-01
-5.763161e-01
-5.937929e-01
-6.496195e-01
-7.457634e-01
-8.816598e-01
-1.054324e+00
-1.258605e+00
-1.487526e+00
-1.732687e+00
-1.984673e+00
-2.233458e+00
-2.468794e+00
-2.680576e+00
-2.859198e+00
-2.995903e+00
-3.083140e+00
-3.114929e+00
-3.087217e+00
-2.998223e+00
-2.848723e+00
-2.642273e+00
-2.385312e+00
-2.087127e+00
-1.759654e+00
-1.417066e+00
-1.075172e+00
-7.506015e-01
-4.598317e-01
-2.181147e-01
-3.839233e-02
6.969326e-02
1.005904e-01
5.334294e-02
-6.824775e-02
-2.558232e-01
-4.970114e-01
-7.762621e-01
-1.075897e+00
-1.377288e+00
-1.662062e+00
-1.913258e+00
-2.116350e+00
-2.260082e+00
-2.337072e+00
-2.344171e+00
-2.282552e+00
-2.157532e+00
-1.978142e+00
-1.756449e+00
-1.506684e+00
-1.244222e+00
-9.845063e-01
-7.419939e-01
-5.292261e-01
-3.560994e-01
-2.293928e-01
-1.525766e-01
-1.258953e-01
-1.466848e-01
-2.098706e-01
-3.085763e-01
-4.347787e-01
-5.799490e-01
-7.356374e-01
-8.939727e-01
-1.048063e+00
-1.192291e+00
-1.322516e+00
-1.436164e+00
-1.532233e+00
-1.611189e+00
-1.674772e+00
-1.725717e+00
-1.767410e+00
-1.803506e+00
-1.837562e+00
-1.872705e+00
-1.911358e+00
-1.955061e+00
-2.004358e+00
-2.058768e+00
-2.116807e+00
-2.176077e+00
-2.233402e+00
-2.285024e+00
-2.326847e+00
-2.354744e+00
-2.364874e+00
-2.354005e+00
-2.319790e+00
-2.260951e+00
-2.177360e+00
-2.070000e+00
-1.940813e+00
-1.792476e+00
-1.628132e+00
-1.451128e+00
-1.264783e+00
-1.072227e+00
-8.763193e-01
-6.796453e-01
-4.845932e-01
-2.934754e-01
-1.086632e-01
6.730503e-02
2.316792e-01
3.815399e-01
5.139302e-01
6.260564e-01
7.155208e-01
7.805393e-01
8.201017e-01
8.340495e-01
8.230651e-01
7.885842e-01
7.326569e-01
6.577834e-01
5.667470e-01
4.624596e-01
3.478288e-01
2.256503e-01
9.853056e-02
-3.115457e-02
-1.612629e-01
-2.898461e-01
-4.150706e-01
-5.351076e-01
-6.480114e-01
-7.516076e-01
-8.434227e-01
-9.206794e-01
-9.803791e-01
-1.019480e+00
-1.035163e+00
-1.025149e+00
-9.880415e-01
-9.236137e-01
-8.330135e-01
-7.188234e-01
-5.849652e-01
-4.364492e-01
-2.789959e-01
-1.185785e-01
3.905592e-02
1.888258e-01
3.266628e-01
4.497289e-01
5.564836e-01
6.465994e-01
7.207415e-01
7.802446e-01
8.267269e-01
8.616903e-01
8.861543e-01
9.003644e-01
9.036073e-01
8.941495e-01
8.693058e-01
8.256297e-01
7.592155e-01
6.660910e-01
5.426773e-01
3.862834e-01
1.955929e-01
-2.890533e-02
-2.845944e-01
-5.665608e-01
-8.676129e-01
-1.178500e+00
-1.488325e+00
-1.785111e+00
-2.056491e+00
-2.290461e+00
-2.476135e+00
-2.604471e+00
-2.668912e+00
-2.665906e+00
-2.595270e+00
-2.460366e+00
-2.268063e+00
-2.028467e+00
-1.754426e+00
-1.460820e+00
-1.163680e+00
-8.791978e-01
-6.226966e-01
-4.076425e-01
-2.447755e-01
-1.414226e-01
-1.010386e-01
-1.230022e-01
-2.026755e-01
-3.317141e-01
-4.986024e-01
-6.893720e-01
-8.884521e-01
-1.079600e+00
-1.246854e+00
-1.375462e+00
-1.452733e+00
-1.468768e+00
-1.417036e+00
-1.294735e+00
-1.102941e+00
-8.465004e-01
-5.336910e-01
-1.756710e-01
2.142427e-01
6.214010e-01
1.030686e+00
1.427334e+00
1.797653e+00
2.129585e+00
2.413077e+00
2.640276e+00
2.805576e+00
2.905560e+00
2.938907e+00
2.906306e+00
2.810389e+00
2.655690e+00
2.448575e+00
2.197120e+00
1.910858e+00
1.600398e+00
1.276898e+00
9.514276e-01
6.342797e-01
3.343110e-01
5.838565e-02
-1.890037e-01
-4.058903e-01
-5.927474e-01
-7.521798e-01
-8.884372e-01
-1.006818e+00
-1.113033e+00
-1.212613e+00
-1.310403e+00
-1.410198e+00
-1.514545e+00
-1.624699e+00
-1.740721e+00
-1.861693e+00
-1.985995e+00
-2.111615e+00
-2.236432e+00
-2.358464e+00
-2.476034e+00
-2.587855e+00
-2.693039e+00
-2.791028e+00
-2.881475e+00
-2.964097e+00
-3.038516e+00
-3.104119e+00
-3.159958e+00
-3.204683e+00
-3.236538e+00
-3.253407e+00
-3.252913e+00
-3.232573e+00
-3.189977e+00
-3.122994e+00
-3.029964e+00
-2.909869e+00
-2.762440e+00
-2.588211e+00
-2.388498e+00
-2.165325e+00
-1.921315e+00
-1.659571e+00
-1.383563e+00
-1.097058e+00
-8.040755e-01
-5.088867e-01
-2.160377e-01
6.962934e-02
3.429756e-01
5.986135e-01
8.310175e-01
1.034705e+00
1.204477e+00
1.335706e+00
1.424630e+00
1.468625e+00
1.466424e+00
1.418238e+00
1.325772e+00
1.192139e+00
1.021671e+00
8.196726e-01
5.921532e-01
3.455685e-01
8.661559e-02
-1.779065e-01
-4.411650e-01
-6.963092e-01
-9.364643e-01
-1.154742e+00
-1.344308e+00
-1.498529e+00
-1.611214e+00
-1.676934e+00
-1.691408e+00
-1.651882e+00
-1.557480e+00
-1.409451e+00
-1.211277e+00
-9.686145e-01
-6.890665e-01
-3.818089e-01
-5.711903e-02
2.741379e-01
6.010018e-01
9.128420e-01
1.199683e+00
1.452423e+00
1.662967e+00
1.824303e+00
1.930549e+00
1.977027e+00
1.960348e+00
1.878547e+00
1.731236e+00
1.519761e+00
1.247343e+00
9.191687e-01
5.423981e-01
1.260738e-01
-3.190869e-01
-7.810128e-01
-1.246699e+00
-1.702694e+00
-2.135622e+00
-2.532699e+00
-2.882195e+00
-3.173843e+00
-3.399152e+00
-3.551643e+00
-3.627009e+00
-3.623204e+00
-3.540471e+00
-3.381320e+00
-3.150432e+00
-2.854507e+00
-2.502029e+00
-2.102945e+00
-1.668289e+00
-1.209743e+00
-7.391889e-01
-2.682770e-01
1.919491e-01
6.313522e-01
1.040906e+00
1.412808e+00
1.740513e+00
2.018712e+00
2.243283e+00
2.411243e+00
2.520725e+00
2.570977e+00
2.562402e+00
2.496592e+00
2.376367e+00
2.205755e+00
1.989932e+00
1.735076e+00
1.448173e+00
1.136769e+00
8.087080e-01
4.718735e-01
1.339506e-01
-1.977756e-01
-5.165920e-01
-8.165010e-01
-1.092345e+00
-1.339917e+00
-1.556053e+00
-1.738711e+00
-1.887042e+00
-2.001435e+00
-2.083546e+00
-2.136303e+00
-2.163864e+00
-2.171524e+00
-2.165548e+00
-2.152921e+00
-2.141019e+00
-2.137199e+00
-2.148331e+00
-2.180308e+00
-2.237575e+00
-2.322721e+00
-2.436182e+00
-2.576088e+00
-2.738288e+00
-2.916549e+00
-3.102913e+00
-3.288192e+00
-3.462541e+00
-3.616075e+00
-3.739471e+00
-3.824508e+00
-3.864526e+00
-3.854759e+00
-3.792542e+00
-3.677373e+00
-3.510864e+00
-3.296570e+00
-3.039759e+00
-2.747121e+00
-2.426475e+00
-2.086469e+00
-1.736300e+00
-1.385450e+00
-1.043415e+00
-7.194286e-01
-4.221638e-01
-1.594144e-01
6.222427e-02
2.376508e-01
3.634936e-01
4.382550e-01
4.623398e-01
4.379596e-01
3.689236e-01
2.603468e-01
1.183168e-01
-5.043102e-02
-2.387915e-01
-4.394943e-01
-6.452329e-01
-8.487310e-01
-1.042781e+00
-1.220287e+00
-1.374364e+00
-1.498501e+00
-1.586831e+00
-1.634469e+00
-1.637925e+00
-1.595510e+00
-1.507706e+00
-1.377409e+00
-1.210018e+00
-1.013302e+00
-7.970596e-01
-5.725729e-01
-3.519054e-01
-1.471104e-01
3.057518e-02
1.714797e-01
2.681286e-01
3.157214e-01
3.124331e-01
2.595345e-01
1.613325e-01
2.493572e-02
-1.401468e-01
-3.225627e-01
-5.098064e-01
-6.890059e-01
-8.477600e-01
-9.749658e-01
-1.061574e+00
-1.101214e+00
-1.090626e+00
-1.029880e+00
-9.223451e-01
-7.744311e-01
-5.951111e-01
-3.952789e-01
-1.869869e-01
1.737598e-02
2.059028e-01
3.679276e-01
4.946707e-01
5.797280e-01
6.193784e-01
6.126931e-01
5.614529e-01
4.698894e-01
3.442809e-01
1.924437e-01
2.316149e-02
-1.544076e-01
-3.313093e-01
-4.993276e-01
-6.514471e-01
-7.822203e-01
-8.880137e-01
-9.671137e-01
-1.019674e+00
-1.047503e+00
-1.053696e+00
-1.042152e+00
-1.017016e+00
-9.821024e-01
-9.403906e-01
-8.936284e-01
-8.421183e-01
-7.847009e-01
-7.189384e-01
-6.414657e-01
-5.484541e-01
-4.361228e-01
-3.012319e-01
-1.415074e-01
4.403502e-02
2.548759e-01
4.888858e-01
7.423151e-01
1.009871e+00
1.284876e+00
1.559496e+00
1.825043e+00
2.072323e+00
2.292026e+00
2.475134e+00
2.613330e+00
2.699402e+00
2.727636e+00
2.694179e+00
2.597380e+00
2.438053e+00
2.219670e+00
1.948404e+00
1.633022e+00
1.284589e+00
9.159984e-01
5.413363e-01
1.751478e-01
-1.683440e-01
-4.759929e-01
-7.363975e-01
-9.404358e-01
-1.081643e+00
-1.156424e+00
-1.164118e+00
-1.106919e+00
-9.896798e-01
-8.196112e-01
-6.058959e-01
-3.592296e-01
-9.131243e-02
1.856872e-01
4.596763e-01
7.191671e-01
9.537789e-01
1.154695e+00
1.315061e+00
1.430305e+00
1.498352e+00
1.519710e+00
1.497398e+00
1.436709e+00
1.344808e+00
1.230194e+00
1.102053e+00
9.695900e-01
8.413840e-01
7.248470e-01
6.258455e-01
5.485159e-01
4.952787e-01
4.670221e-01
4.633945e-01
4.831330e-01
5.243530e-01
5.847449e-01
6.616559e-01
7.520687e-01
8.525219e-01
9.590259e-01
1.067032e+00
1.171493e+00
1.267027e+00
1.348187e+00
1.409794e+00
1.447300e+00
1.457131e+00
1.436971e+00
1.385948e+00
1.304711e+00
1.195385e+00
1.061419e+00
9.073374e-01
7.384244e-01
5.603754e-01
3.789391e-01
1.995801e-01
2.718467e-02
-1.341803e-01
-2.814447e-01
-4.126478e-01
-5.269843e-01
-6.247875e-01
-7.074546e-01
-7.773224e-01
-8.375022e-01
-8.916882e-01
-9.439512e-01
-9.985307e-01
-1.059638e+00
-1.131280e+00
-1.217110e+00
-1.320306e+00
-1.443478e+00
-1.588584e+00
-1.756859e+00
-1.948743e+00
-2.163806e+00
-2.400666e+00
-2.656919e+00
-2.929096e+00
-3.212647e+00
-3.501989e+00
-3.790607e+00
-4.071224e+00
-4.336017e+00
-4.576888e+00
-4.785755e+00
-4.954869e+00
-5.077142e+00
-5.146460e+00
-5.157999e+00
-5.108496e+00
-4.996498e+00
-4.822533e+00
-4.589211e+00
-4.301226e+00
-3.965234e+00
-3.589625e+00
-3.184195e+00
-2.759724e+00
-2.327520e+00
-1.898940e+00
-1.484928e+00
-1.095602e+00
-7.398900e-01
-4.252305e-01
-1.573360e-01
5.997495e-02
2.248733e-01
3.375321e-01
4.000469e-01
4.162610e-01
3.915042e-01
3.322641e-01
2.458240e-01
1.399002e-01
2.231147e-02
-9.929918e-02
-2.176882e-01
-3.261900e-01
-4.188723e-01
-4.906899e-01
-5.376519e-01
-5.569999e-01
-5.473821e-01
-5.089930e-01
-4.436416e-01
-3.547157e-01
-2.470171e-01
-1.264626e-01
3.334432e-04
1.265601e-01
2.457415e-01
3.522392e-01
4.416681e-01
5.111783e-01
5.595772e-01
5.872898e-01
5.961763e-01
5.892462e-01
5.703118e-01
5.436288e-01
5.135605e-01
4.842918e-01
4.596024e-01
4.426987e-01
4.360928e-01
4.415179e-01
4.598736e-01
4.912004e-01
5.346885e-01
5.887297e-01
6.510160e-01
7.186827e-01
7.884831e-01
8.569763e-01
9.207037e-01
9.763364e-01
1.020777e+00
1.051220e+00
1.065171e+00
1.060464e+00
1.035276e+00
9.881779e-01
9.182232e-01
8.250804e-01
7.091892e-01
5.719200e-01
4.157035e-01
2.440996e-01
6.178366e-02
-1.255679e-01
-3.114934e-01
-4.890581e-01
-6.512442e-01
-7.913935e-01
-9.036701e-01
-9.835064e-01
-1.027993e+00
-1.036178e+00
-1.009239e+00
-9.505048e-01
-8.653243e-01
-7.607637e-01
-6.451612e-01
-5.275610e-01
-4.170702e-01
-3.221911e-01
-2.501894e-01
-2.065575e-01
-1.946280e-01
-2.153792e-01
-2.674537e-01
-3.473828e-01
-4.499820e-01
-5.688627e-01
-6.969894e-01
-8.272176e-01
-9.527560e-01
-1.067519e+00
-1.166358e+00
-1.245175e+00
-1.300950e+00
-1.331699e+00
-1.336403e+00
-1.314917e+00
-1.267896e+00
-1.196727e+00
-1.103486e+00
-9.909128e-01
-8.623867e-01
-7.219077e-01
-5.740539e-01
-4.239074e-01
-2.769332e-01
-1.388060e-01
-1.518255e-02
8.857316e-02
1.676984e-01
2.183529e-01
2.379247e-01
2.252853e-01
1.809589e-01
1.071688e-01
7.735217e-03
-1.121870e-01
-2.465189e-01
-3.887812e-01
-5.326719e-01
-6.726278e-01
-8.042952e-01
-9.248476e-01
-1.033112e+00
-1.129486e+00
-1.215671e+00
-1.294251e+00
-1.368181e+00
-1.440250e+00
-1.512589e+00
-1.586280e+00
-1.661130e+00
-1.735637e+00
-1.807158e+00
-1.872261e+00
-1.927213e+00
-1.968537e+00
-1.993558e+00
-2.000847e+00
-1.990522e+00
-1.964348e+00
-1.925646e+00
-1.879042e+00
-1.830084e+00
-1.784797e+00
-1.749199e+00
-1.728823e+00
-1.728266e+00
-1.750778e+00
-1.797918e+00
-1.869303e+00
-1.962459e+00
-2.072822e+00
-2.193878e+00
-2.317469e+00
-2.434224e+00
-2.534115e+00
-2.607092e+00
-2.643749e+00
-2.635985e+00
-2.577600e+00
-2.464785e+00
-2.296455e+00
-2.074395e+00
-1.803200e+00
-1.490024e+00
-1.144148e+00
-7.764294e-01
-3.986741e-01
-2.298866e-02
3.388404e-01
6.759014e-01
9.786210e-01
1.239124e+00
1.451490e+00
1.611906e+00
1.718737e+00
1.772505e+00
1.775798e+00
1.733094e+00
1.650513e+00
1.535496e+00
1.396422e+00
1.242176e+00
1.081725e+00
9.237028e-01
7.760603e-01
6.457925e-01
5.387431e-01
4.594860e-01
4.112618e-01
3.959502e-01
4.140607e-01
4.647370e-01
5.457799e-01
6.537024e-01
7.838341e-01
9.304876e-01
1.087190e+00
1.246973e+00
1.402709e+00
1.547456e+00
1.674814e+00
1.779236e+00
1.856305e+00
1.902936e+00
1.917501e+00
1.899855e+00
1.851260e+00
1.774202e+00
1.672113e+00
1.549021e+00
1.409167e+00
1.256628e+00
1.094998e+00
9.271524e-01
7.551234e-01
5.800855e-01
4.024498e-01
2.220418e-01
3.833913e-02
-1.492600e-01
-3.411653e-01
-5.373467e-01
-7.371263e-01
-9.390216e-01
-1.140639e+00
-1.338613e+00
-1.528592e+00
-1.705261e+00
-1.862430e+00
-1.993174e+00
-2.090074e+00
-2.145549e+00
-2.152278e+00
-2.103706e+00
-1.994589e+00
-1.821531e+00
-1.583471e+00
-1.282044e+00
-9.217951e-01
-5.101919e-01
-5.741890e-02
4.240412e-01
9.200238e-01
1.415449e+00
1.895180e+00
2.344889e+00
2.751873e+00
3.105722e+00
3.398809e+00
3.626557e+00
3.787477e+00
3.882995e+00
3.917112e+00
3.895926e+00
3.827083e+00
3.719193e+00
3.581251e+00
3.422112e+00
3.250014e+00
3.072210e+00
2.894691e+00
2.722022e+00
2.557293e+00
2.402184e+00
2.257135e+00
2.121611e+00
1.994450e+00
1.874251e+00
1.759767e+00
1.650259e+00
1.545746e+00
1.447122e+00
1.356115e+00
1.275104e+00
1.206799e+00
1.153860e+00
1.118487e+00
1.102048e+00
1.104780e+00
1.125606e+00
1.162051e+00
1.210287e+00
1.265277e+00
1.321006e+00
1.370790e+00
1.407639e+00
1.424659e+00
1.415486e+00
1.374724e+00
1.298378e+00
1.184241e+00
1.032213e+00
8.445086e-01
6.257171e-01
3.826945e-01
1.242686e-01
-1.392340e-01
-3.966176e-01
-6.365605e-01
-8.484163e-01
-1.023009e+00
-1.153350e+00
-1.235219e+00
-1.267532e+00
-1.252478e+00
-1.195379e+00
-1.104292e+00
-9.893792e-01
-8.620952e-01
-7.342781e-01
-6.172189e-01
-5.208066e-01
-4.528236e-01
-4.184501e-01
-4.200104e-01
-4.569598e-01
-5.260902e-01
-6.219078e-01
-7.371346e-01
-8.632781e-01
-9.912287e-01
-1.111846e+00
-1.216514e+00
-1.297643e+00
-1.349108e+00
-1.366617e+00
-1.347981e+00
-1.293277e+00
-1.204880e+00
-1.087333e+00
-9.470696e-01
-7.919605e-01
-6.307468e-01
-4.723858e-01
-3.253813e-01
-1.971635e-01
-9.357411e-02
-1.849987e-02
2.632986e-02
4.138355e-02
2.922489e-02
-5.705882e-03
-5.740040e-02
-1.186595e-01
-1.815260e-01
-2.377622e-01
-2.793601e-01
-2.990615e-01
-2.908581e-01
-2.504314e-01
-1.754892e-01
-6.596219e-02
7.596302e-02
2.459793e-01
4.379468e-01
6.443054e-01
8.565776e-01
1.065925e+00
1.263724e+00
1.442129e+00
1.594575e+00
1.716198e+00
1.804119e+00
1.857588e+00
1.877949e+00
1.868460e+00
1.833978e+00
1.780548e+00
1.714956e+00
1.644266e+00
1.575397e+00
1.514726e+00
1.467751e+00
1.438789e+00
1.430712e+00
1.444726e+00
1.480211e+00
1.534625e+00
1.603526e+00
1.680729e+00
1.758625e+00
1.828667e+00
1.882019e+00
1.910304e+00
1.906394e+00
1.865144e+00
1.783991e+00
1.663323e+00
1.506588e+00
1.320110e+00
1.112653e+00
8.947741e-01
6.780461e-01
4.742170e-01
2.943852e-01
1.482430e-01
4.343576e-02
-1.492992e-02
-2.460462e-02
1.367617e-02
9.626127e-02
2.168445e-01
3.668963e-01
5.362288e-01
7.136450e-01
8.876171e-01
1.046941e+00
1.181332e+00
1.281929e+00
1.341709e+00
1.355799e+00
1.321682e+00
1.239316e+00
1.111131e+00
9.419304e-01
7.386584e-01
5.100628e-01
2.662429e-01
1.811200e-02
-2.231968e-01
-4.469443e-01
-6.433770e-01
-8.042578e-01
-9.233006e-01
-9.964832e-01
-1.022219e+00
-1.001388e+00
-9.372270e-01
-8.351082e-01
-7.022250e-01
-5.472112e-01
-3.797137e-01
-2.099336e-01
-4.814230e-02
9.581835e-02
2.130406e-01
2.960410e-01
3.392067e-01
3.391586e-01
2.949901e-01
2.083461e-01
8.332053e-02
-7.382492e-02
-2.551015e-01
-4.513517e-01
-6.528766e-01
-8.500770e-01
-1.034055e+00
-1.197127e+00
-1.333209e+00
-1.438040e+00
-1.509227e+00
-1.546119e+00
-1.549516e+00
-1.521277e+00
-1.463868e+00
-1.379926e+00
-1.271903e+00
-1.141849e+00
-9.913479e-01
-8.216256e-01
-6.337947e-01
-4.291843e-01
-2.096937e-01
2.190094e-02
2.617458e-01
5.048611e-01
7.452676e-01
9.762847e-01
1.190973e+00
1.382666e+00
1.545529e+00
1.675065e+00
1.768510e+00
1.825060e+00
1.845915e+00
1.834145e+00
1.794408e+00
1.732574e+00
1.655274e+00
1.569450e+00
1.481893e+00
1.398814e+00
1.325439e+00
1.265653e+00
1.221705e+00
1.194006e+00
1.181058e+00
1.179547e+00
1.184626e+00
1.190381e+00
1.190467e+00
1.178847e+00
1.150547e+00
1.102350e+00
1.033320e+00
9.450856e-01
8.418379e-01
7.300356e-01
6.178456e-01
5.143745e-01
4.287715e-01
3.692925e-01
3.424224e-01
3.521428e-01
3.994187e-01
4.819528e-01
5.942280e-01
7.278290e-01
8.720050e-01
1.014417e+00
1.142002e+00
1.241881e+00
1.302248e+00
1.313183e+00
1.267347e+00
1.160519e+00
9.919570e-01
7.645428e-01
4.847239e-01
1.622310e-01
-1.904063e-01
-5.585219e-01
-9.261120e-01
-1.276722e+00
-1.594362e+00
-1.864396e+00
-2.074351e+00
-2.214590e+00
-2.278820e+00
-2.264400e+00
-2.172424e+00
-2.007594e+00
-1.777874e+00
-1.493967e+00
-1.168653e+00
-8.160431e-01
-4.508277e-01
-8.756829e-02
2.599109e-01
5.790097e-01
8.587182e-01
1.089883e+00
1.265401e+00
1.380374e+00
1.432224e+00
1.420786e+00
1.348344e+00
1.219598e+00
1.041543e+00
8.232402e-01
5.754937e-01
3.104397e-01
4.106986e-02
-2.192869e-01
-4.575035e-01
-6.611955e-01
-8.192449e-01
-9.222909e-01
-9.631697e-01
-9.372868e-01
-8.429021e-01
-6.813093e-01
-4.568910e-01
-1.770325e-01
1.481156e-01
5.060288e-01
8.823485e-01
1.261551e+00
1.627720e+00
1.965373e+00
2.260297e+00
2.500333e+00
2.676049e+00
2.781264e+00
2.813371e+00
2.773471e+00
2.666288e+00
2.499908e+00
2.285353e+00
2.036040e+00
1.767140e+00
1.494887e+00
1.235844e+00
1.006143e+00
8.207221e-01
6.925631e-01
6.319583e-01
6.458448e-01
7.372532e-01
9.049324e-01
1.143210e+00
1.442140e+00
1.787960e+00
2.163858e+00
2.550990e+00
2.929680e+00
3.280684e+00
3.586419e+00
3.832039e+00
4.006270e+00
4.101957e+00
4.116280e+00
4.050664e+00
3.910407e+00
3.704086e+00
3.442812e+00
3.139394e+00
2.807503e+00
2.460862e+00
2.112542e+00
1.774367e+00
1.456455e+00
1.166905e+00
9.116230e-01
6.942898e-01
5.164620e-01
3.778021e-01
2.764135e-01
2.092527e-01
1.725740e-01
1.623605e-01
1.746931e-01
2.060285e-01
2.533688e-01
3.143336e-01
3.871534e-01
4.706152e-01
5.639849e-01
6.669220e-01
7.793884e-01
9.015405e-01
1.033592e+00
1.175639e+00
1.327448e+00
1.488236e+00
1.656462e+00
1.829677e+00
2.004466e+00
2.176495e+00
2.340680e+00
2.491462e+00
2.623164e+00
2.730388e+00
2.808417e+00
2.853563e+00
2.863437e+00
2.837103e+00
2.775111e+00
2.679416e+00
2.553199e+00
2.400637e+00
2.226642e+00
2.036624e+00
1.836277e+00
1.631426e+00
1.427920e+00
1.231561e+00
1.048066e+00
8.830227e-01
7.418356e-01
6.296378e-01
5.511540e-01
5.105167e-01
5.110435e-01
5.549925e-01
6.433212e-01
7.754709e-01
9.491991e-01
1.160477e+00
1.403465e+00
1.670582e+00
1.952668e+00
2.239252e+00
2.518937e+00
2.779868e+00
3.010301e+00
3.199201e+00
3.336854e+00
3.415421e+00
3.429393e+00
3.375912e+00
3.254939e+00
3.069265e+00
2.824384e+00
2.528246e+00
2.190931e+00
1.824244e+00
1.441275e+00
1.055924e+00
6.824105e-01
3.347702e-01
2.633889e-02
-2.307711e-01
-4.262014e-01
-5.518701e-01
-6.024577e-01
-5.758205e-01
-4.732791e-01
-2.997380e-01
-6.359879e-02
2.235493e-01
5.474538e-01
8.919061e-01
1.239583e+00
1.572959e+00
1.875235e+00
2.131217e+00
2.328101e+00
2.456136e+00
2.509125e+00
2.484749e+00
2.384694e+00
2.214567e+00
1.983575e+00
1.703983e+00
1.390351e+00
1.058602e+00
7.249661e-01
4.049022e-01
1.120699e-01
-1.425470e-01
-3.512941e-01
-5.102229e-01
-6.191616e-01
-6.814838e-01
-7.036021e-01
-6.942409e-01
-6.635585e-01
-6.222031e-01
-5.803825e-01
-5.470270e-01
-5.291008e-01
-5.311069e-01
-5.548036e-01
-5.991404e-01
-6.604060e-01
-7.325752e-01
-8.078335e-01
-8.772501e-01
-9.315563e-01
-9.619755e-01
-9.610330e-01
-9.232736e-01
-8.458109e-01
-7.286480e-01
-5.747340e-01
-3.897466e-01
-1.816252e-01
4.009063e-02
2.650411e-01
4.828539e-01
6.838895e-01
8.598449e-01
1.004165e+00
1.112241e+00
1.181403e+00
1.210756e+00
1.200916e+00
1.153708e+00
1.071909e+00
9.590545e-01
8.193572e-01
6.577217e-01
4.798192e-01
2.921731e-01
1.021939e-01
-8.189495e-02
-2.512782e-01
-3.969306e-01
-5.101449e-01
-5.831613e-01
-6.098357e-01
-5.862726e-01
-5.113505e-01
-3.870780e-01
-2.187363e-01
-1.478023e-02
2.135109e-01
4.526214e-01
6.875988e-01
9.030148e-01
1.084024e+00
1.217434e+00
1.292705e+00
1.302779e+00
1.244664e+00
1.119720e+00
9.336033e-01
6.958931e-01
4.194082e-01
1.192938e-01
-1.880561e-01
-4.861482e-01
-7.595189e-01
-9.947572e-01
-1.181345e+00
-1.312256e+00
-1.384284e+00
-1.398067e+00
-1.357827e+00
-1.270851e+00
-1.146738e+00
-9.965152e-01
-8.316643e-01
-6.631834e-01
-5.007564e-01
-3.521159e-01
-2.226522e-01
-1.152886e-01
-3.060905e-02
3.280725e-02
7.790908e-02
1.086273e-01
1.293277e-01
1.443202e-01
1.574612e-01
1.718730e-01
1.897818e-01
2.124661e-01
2.402963e-01
2.728410e-01
3.090165e-01
3.472515e-01
3.856484e-01
4.221241e-01
4.545251e-01
4.807147e-01
4.986394e-01
5.063819e-01
5.022099e-01
4.846291e-01
4.524464e-01
4.048485e-01
3.414986e-01
2.626464e-01
1.692439e-01
6.304764e-02
-5.331653e-02
-1.763522e-01
-3.017755e-01
-4.246906e-01
-5.398487e-01
-6.419623e-01
-7.260352e-01
-7.876654e-01
-8.232815e-01
-8.302932e-01
-8.071538e-01
-7.533473e-01
-6.693301e-01
-5.564538e-01
-4.168936e-01
-2.535940e-01
-7.022986e-02
1.288301e-01
3.385791e-01
5.534696e-01
7.675702e-01
9.747875e-01
1.169147e+00
1.345109e+00
1.497889e+00
1.623741e+00
1.720184e+00
1.786125e+00
1.821888e+00
1.829130e+00
1.810672e+00
1.770261e+00
1.712293e+00
1.641525e+00
1.562805e+00
1.480825e+00
1.399910e+00
1.323845e+00
1.255738e+00
1.197908e+00
1.151820e+00
1.118050e+00
1.096301e+00
1.085466e+00
1.083733e+00
1.088743e+00
1.097777e+00
1.107974e+00
1.116568e+00
1.121125e+00
1.119778e+00
1.111427e+00
1.095883e+00
1.073932e+00
1.047312e+00
1.018571e+00
9.908394e-01
9.675354e-01
9.520271e-01
9.473035e-01
9.556824e-01
9.785859e-01
1.016401e+00
1.068432e+00
1.132948e+00
1.207308e+00
1.288143e+00
1.371568e+00
1.453394e+00
1.529308e+00
1.595016e+00
1.646331e+00
1.679244e+00
1.689987e+00
1.675120e+00
1.631683e+00
1.557395e+00
1.450939e+00
1.312266e+00
1.142920e+00
9.463069e-01
7.278648e-01
4.950869e-01
2.573549e-01
2.556915e-02
-1.884210e-01
-3.725542e-01
-5.154052e-01
-6.070678e-01
-6.399848e-01
-6.096432e-01
-5.150633e-01
-3.590386e-01
-1.481070e-01
1.077382e-01
3.955656e-01
7.002065e-01
1.005086e+00
1.293131e+00
1.547708e+00
1.753547e+00
1.897608e+00
1.969858e+00
1.963914e+00
1.877512e+00
1.712769e+00
1.476208e+00
1.178532e+00
8.341507e-01
4.604760e-01
7.703142e-02
-2.955808e-01
-6.367923e-01
-9.272002e-01
-1.149658e+00
-1.290267e+00
-1.339224e+00
-1.291464e+00
-1.147074e+00
-9.114319e-01
-5.950577e-01
-2.131619e-01
2.150845e-01
6.675314e-01
1.120219e+00
1.548667e+00
1.929191e+00
2.240180e+00
2.463241e+00
2.584164e+00
2.593670e+00
2.487885e+00
2.268546e+00
1.942914e+00
1.523411e+00
1.026973e+00
4.741889e-01
-1.117613e-01
-7.062870e-01
-1.284640e+00
-1.823169e+00
-2.300523e+00
-2.698735e+00
-3.004122e+00
-3.207950e+00
-3.306789e+00
-3.302531e+00
-3.202039e+00
-3.016449e+00
-2.760174e+00
-2.449720e+00
-2.102414e+00
-1.735193e+00
-1.363562e+00
-1.000829e+00
-6.576569e-01
-3.419440e-01
-5.900438e-02
1.880247e-01
3.976308e-01
5.693230e-01
7.030652e-01
7.988237e-01
8.562809e-01
8.747436e-01
8.532399e-01
7.907769e-01
6.867077e-01
5.411528e-01
3.554161e-01
1.323451e-01
-1.234083e-01
-4.052599e-01
-7.047228e-01
-1.011610e+00
-1.314417e+00
-1.600871e+00
-1.858627e+00
-2.076066e+00
-2.243132e+00
-2.352129e+00
-2.398408e+00
-2.380865e+00
-2.302175e+00
-2.168754e+00
-1.990402e+00
-1.779664e+00
-1.550955e+00
-1.319521e+00
-1.100327e+00
-9.069797e-01
-7.507845e-01
-6.400232e-01
-5.795155e-01
-5.704900e-01
-6.107546e-01
-6.951181e-01
-8.159940e-01
-9.641030e-01
-1.129197e+00
-1.300741e+00
-1.468519e+00
-1.623137e+00
-1.756431e+00
-1.861779e+00
-1.934340e+00
-1.971206e+00
-1.971495e+00
-1.936370e+00
-1.868982e+00
-1.774350e+00
-1.659154e+00
-1.531444e+00
-1.400274e+00
-1.275240e+00
-1.165969e+00
-1.081550e+00
-1.029970e+00
-1.017578e+00
-1.048626e+00
-1.124937e+00
-1.245696e+00
-1.407421e+00
-1.604083e+00
-1.827393e+00
-2.067229e+00
-2.312179e+00
-2.550160e+00
-2.769076e+00
-2.957466e+00
-3.105105e+00
-3.203533e+00
-3.246498e+00
-3.230288e+00
-3.153954e+00
-3.019406e+00
-2.831355e+00
-2.597082e+00
-2.326007e+00
-2.029067e+00
-1.717918e+00
-1.404034e+00
-1.097788e+00
-8.076322e-01
-5.394755e-01
-2.963546e-01
-7.842944e-02
1.166960e-01
2.933831e-01
4.571865e-01
6.140051e-01
7.692596e-01
9.271824e-01
1.090277e+00
1.258977e+00
1.431522e+00
1.604019e+00
1.770699e+00
1.924321e+00
2.056703e+00
2.159359e+00
2.224185e+00
2.244159e+00
2.213999e+00
2.130710e+00
1.993985e+00
1.806412e+00
1.573471e+00
1.303305e+00
1.006290e+00
6.944123e-01
3.804940e-01
7.732047e-02
-2.032783e-01
-4.513132e-01
-6.594137e-01
-8.234264e-01
-9.427775e-01
-1.020563e+00
-1.063359e+00
-1.080752e+00
-1.084647e+00
-1.088365e+00
-1.105621e+00
-1.149425e+00
-1.231003e+00
-1.358793e+00
-1.537620e+00
-1.768105e+00
-2.046382e+00
-2.364154e+00
-2.709105e+00
-3.065654e+00
-3.415992e+00
-3.741342e+00
-4.023323e+00
-4.245319e+00
-4.393734e+00
-4.459021e+00
-4.436410e+00
-4.326265e+00
-4.134053e+00
-3.869930e+00
-3.547982e+00
-3.185197e+00
-2.800257e+00
-2.412244e+00
-2.039379e+00
-1.697863e+00
-1.400907e+00
-1.158012e+00
-9.745181e-01
-8.514650e-01
-7.857361e-01
-7.704861e-01
-7.958077e-01
-8.495859e-01
-9.184735e-01
-9.889080e-01
-1.048087e+00
-1.084821e+00
-1.090200e+00
-1.058026e+00
-9.850038e-01
-8.706899e-01
-7.172454e-01
-5.290425e-01
-3.121858e-01
-7.400851e-02
1.774059e-01
4.336413e-01
6.862871e-01
9.271940e-01
1.148662e+00
1.343586e+00
1.505591e+00
1.629184e+00
1.709942e+00
1.744735e+00
1.731958e+00
1.671739e+00
1.566082e+00
1.418901e+00
1.235932e+00
1.024513e+00
7.932503e-01
5.516089e-01
3.094631e-01
7.664045e-02
-1.375096e-01
-3.245060e-01
-4.770764e-01
-5.894427e-01
-6.575445e-01
-6.791945e-01
-6.541577e-01
-5.841501e-01
-4.727543e-01
-3.252573e-01
-1.484147e-01
4.984698e-02
2.607801e-01
4.752046e-01
6.839239e-01
8.781486e-01
1.049908e+00
1.192417e+00
1.300378e+00
1.370176e+00
1.399965e+00
1.389636e+00
1.340675e+00
1.255937e+00
1.139368e+00
9.956973e-01
8.301515e-01
6.481934e-01
4.553167e-01
2.568908e-01
5.804780e-02
-1.364076e-01
-3.220885e-01
-4.951325e-01
-6.523322e-01
-7.912785e-01
-9.104906e-01
-1.009498e+00
-1.088837e+00
-1.149945e+00
-1.194946e+00
-1.226362e+00
-1.246794e+00
-1.258623e+00
-1.263767e+00
-1.263530e+00
-1.258536e+00
-1.248725e+00
-1.233395e+00
-1.211265e+00
-1.180541e+00
-1.138999e+00
-1.084094e+00
-1.013111e+00
-9.233888e-01
-8.126038e-01
-6.791128e-01
-5.223222e-01
-3.430400e-01
-1.437561e-01
7.120232e-02
2.956858e-01
5.219341e-01
7.409841e-01
9.432513e-01
1.119232e+00
1.260262e+00
1.359243e+00
1.411269e+00
1.414070e+00
1.368225e+00
1.277138e+00
1.146757e+00
9.851024e-01
8.016269e-01
6.064938e-01
4.098267e-01
2.209985e-01
4.801660e-02
-1.029498e-01
-2.278621e-01
-3.249027e-01
-3.943589e-01
-4.383122e-01
-4.601678e-01
-4.640766e-01
-4.543114e-01
-4.346698e-01
-4.079692e-01
-3.756917e-01
-3.378166e-01
-2.928573e-01
-2.380909e-01
-1.699541e-01
-8.455719e-02
2.173743e-02
1.517348e-01
3.068884e-01
4.869009e-01
6.894958e-01
9.103885e-01
1.143460e+00
1.381111e+00
1.614744e+00
1.835316e+00
2.033899e+00
2.202192e+00
2.332960e+00
2.420382e+00
2.460296e+00
2.450352e+00
2.390070e+00
2.280806e+00
2.125632e+00
1.929131e+00
1.697143e+00
1.436477e+00
1.154632e+00
8.595408e-01
5.593714e-01
2.623653e-01
-2.328832e-02
-2.895711e-01
-5.287749e-01
-7.336817e-01
-8.978019e-01
-1.015673e+00
-1.083209e+00
-1.098084e+00
-1.060096e+00
-9.714808e-01
-8.370997e-01
-6.644626e-01
-4.635316e-01
-2.462914e-01
-2.609492e-02
1.831726e-01
3.680348e-01
5.163774e-01
6.183149e-01
6.668859e-01
6.585175e-01
5.932325e-01
4.746022e-01
3.094719e-01
1.074936e-01
-1.194918e-01
-3.581853e-01
-5.946329e-01
-8.150609e-01
-1.006696e+00
-1.158520e+00
-1.261906e+00
-1.311093e+00
-1.303459e+00
-1.239567e+00
-1.123004e+00
-9.600016e-01
-7.589016e-01
-5.294960e-01
-2.823067e-01
-2.786106e-02
2.239784e-01
4.645859e-01
6.870104e-01
8.862622e-01
1.059444e+00
1.205726e+00
1.326192e+00
1.423541e+00
1.501706e+00
1.565377e+00
1.619489e+00
1.668709e+00
1.716956e+00
1.767011e+00
1.820247e+00
1.876495e+00
1.934055e+00
1.989850e+00
2.039703e+00
2.078705e+00
2.101652e+00
2.103512e+00
2.079874e+00
2.027331e+00
1.943780e+00
1.828567e+00
1.682508e+00
1.507751e+00
1.307531e+00
1.085842e+00
8.470763e-01
5.956768e-01
3.358511e-01
7.137231e-02
-1.945101e-01
-4.590451e-01
-7.198509e-01
-9.747088e-01
-1.221318e+00
-1.457054e+00
-1.678792e+00
-1.882812e+00
-2.064839e+00
-2.220207e+00
-2.344148e+00
-2.432170e+00
-2.480480e+00
-2.486404e+00
-2.448761e+00
-2.368126e+00
-2.246974e+00
-2.089665e+00
-1.902282e+00
-1.692321e+00
-1.468262e+00
-1.239069e+00
-1.013637e+00
-8.002627e-01
-6.061561e-01
-4.370560e-01
-2.969627e-01
-1.880126e-01
-1.104925e-01
-6.298111e-02
-4.259360e-02
-4.530283e-02
-6.630757e-02
-1.004234e-01
-1.424755e-01
-1.876773e-01
-2.319797e-01
-2.723748e-01
-3.071332e-01
-3.359505e-01
-3.599768e-01
-3.817125e-01
-4.047617e-01
-4.334541e-01
-4.723652e-01
-5.257763e-01
-5.971297e-01
-6.885331e-01
-8.003656e-01
-9.310246e-01
-1.076840e+00
-1.232167e+00
-1.389648e+00
-1.540642e+00
-1.675770e+00
-1.785562e+00
-1.861141e+00
-1.894905e+00
-1.881139e+00
-1.816506e+00
-1.700382e+00
-1.534980e+00
-1.325268e+00
-1.078675e+00
-8.046214e-01
-5.139126e-01
-2.180620e-01
7.139916e-02
3.435614e-01
5.886793e-01
7.985850e-01
9.669601e-01
1.089474e+00
1.163813e+00
1.189632e+00
1.168457e+00
1.103578e+00
9.999103e-01
8.638502e-01
7.030826e-01
5.263414e-01
3.431037e-01
1.632240e-01
-3.482369e-03
-1.476861e-01
-2.609976e-01
-3.364051e-01
-3.686719e-01
-3.546684e-01
-2.936112e-01
-1.871846e-01
-3.952243e-02
1.429632e-01
3.519094e-01
5.774747e-01
8.089353e-01
1.035369e+00
1.246382e+00
1.432820e+00
1.587403e+00
1.705229e+00
1.784086e+00
1.824547e+00
1.829839e+00
1.805493e+00
1.758815e+00
1.698231e+00
1.632567e+00
1.570314e+00
1.518935e+00
1.484268e+00
1.470037e+00
1.477533e+00
1.505479e+00
1.550111e+00
1.605479e+00
1.663986e+00
1.717105e+00
1.756235e+00
1.773606e+00
1.763122e+00
1.721055e+00
1.646474e+00
1.541390e+00
1.410555e+00
1.260976e+00
1.101182e+00
9.403542e-01
7.874050e-01
6.501157e-01
5.344170e-01
4.438756e-01
3.794248e-01
3.393578e-01
3.195751e-01
3.140545e-01
3.154953e-01
3.160638e-01
3.081573e-01
2.850978e-01
2.416756e-01
1.744831e-01
8.201348e-02
-3.546604e-02
-1.762247e-01
-3.374956e-01
-5.159454e-01
-7.081167e-01
-9.107845e-01
-1.121192e+00
-1.337145e+00
-1.556984e+00
-1.779429e+00
-2.003369e+00
-2.227596e+00
-2.450557e+00
-2.670145e+00
-2.883556e+00
-3.087249e+00
-3.276983e+00
-3.447956e+00
-3.595004e+00
-3.712849e+00
-3.796366e+00
-3.840840e+00
-3.842203e+00
-3.797221e+00
-3.703639e+00
-3.560272e+00
-3.367069e+00
-3.125156e+00
-2.836863e+00
-2.505767e+00
-2.136727e+00
-1.735908e+00
-1.310769e+00
-8.699939e-01
-4.233413e-01
1.860985e-02
4.448098e-01
8.441811e-01
1.206122e+00
1.521030e+00
1.780800e+00
1.979249e+00
2.112421e+00
2.178768e+00
2.179175e+00
2.116868e+00
1.997214e+00
1.827472e+00
1.616508e+00
1.374508e+00
1.112711e+00
8.431171e-01
5.781865e-01
3.304754e-01
1.122076e-01
-6.522422e-02
-1.918093e-01
-2.594816e-01
-2.626491e-01
-1.986340e-01
-6.797856e-02
1.254218e-01
3.743794e-01
6.686782e-01
9.955331e-01
1.340223e+00
1.686864e+00
2.019261e+00
2.321796e+00
2.580262e+00
2.782598e+00
2.919472e+00
2.984677e+00
2.975342e+00
2.891967e+00
2.738298e+00
2.521080e+00
2.249704e+00
1.935773e+00
1.592602e+00
1.234656e+00
8.769436e-01
5.343702e-01
2.210702e-01
-5.026097e-02
-2.690013e-01
-4.271663e-01
-5.198611e-01
-5.455832e-01
-5.063449e-01
-4.075974e-01
-2.579540e-01
-6.872055e-02
1.467410e-01
3.737843e-01
5.973417e-01
8.028293e-01
9.770377e-01
1.108949e+00
1.190415e+00
1.216648e+00
1.186477e+00
1.102354e+00
9.701050e-01
7.984720e-01
5.984648e-01
3.825954e-01
1.640431e-01
-4.418495e-02
-2.300433e-01
-3.831318e-01
-4.952315e-01
-5.606601e-01
-5.764357e-01
-5.422554e-01
-4.603100e-01
-3.349699e-01
-1.723800e-01
1.999563e-02
2.338405e-01
4.604288e-01
6.910154e-01
9.171484e-01
1.130894e+00
1.324973e+00
1.492824e+00
1.628612e+00
1.727233e+00
1.784318e+00
1.796301e+00
1.760541e+00
1.675517e+00
1.541068e+00
1.358661e+00
1.131624e+00
8.653208e-01
5.672028e-01
2.467240e-01
-8.491348e-02
-4.151768e-01
-7.307667e-01
-1.018294e+00
-1.265016e+00
-1.459580e+00
-1.592705e+00
-1.657745e+00
-1.651096e+00
-1.572401e+00
-1.424562e+00
-1.213540e+00
-9.479816e-01
-6.387066e-01
-2.980864e-01
6.062636e-02
4.239749e-01
7.789381e-01
1.113496e+00
1.417097e+00
1.681004e+00
1.898522e+00
2.065098e+00
2.178318e+00
2.237806e+00
2.245053e+00
2.203209e+00
2.116855e+00
1.991786e+00
1.834811e+00
1.653591e+00
1.456486e+00
1.252406e+00
1.050639e+00
8.606175e-01
6.916178e-01
5.523779e-01
4.506459e-01
3.926872e-01
3.827934e-01
4.228475e-01
5.120021e-01
6.465236e-01
8.198375e-01
1.022789e+00
1.244103e+00
1.471013e+00
1.690003e+00
1.887611e+00
2.051235e+00
2.169908e+00
2.234982e+00
2.240686e+00
2.184527e+00
2.067475e+00
1.893935e+00
1.671477e+00
1.410352e+00
1.122843e+00
8.224801e-01
5.232158e-01
2.385993e-01
-1.897929e-02
-2.389368e-01
-4.130024e-01
-5.355618e-01
-6.038287e-01
-6.178442e-01
-5.803150e-01
-4.963110e-01
-3.728520e-01
-2.184145e-01
-4.239399e-02
1.454479e-01
3.355198e-01
5.188940e-01
6.877302e-01
8.356046e-01
9.577252e-01
1.051022e+00
1.114111e+00
1.147152e+00
1.151613e+00
1.129993e+00
1.085519e+00
1.021853e+00
9.428437e-01
8.523161e-01
7.539163e-01
6.510032e-01
5.465804e-01
4.432615e-01
3.432628e-01
2.484208e-01
1.602295e-01
7.989390e-02
8.393457e-03
-5.345447e-02
-1.049405e-01
-1.454317e-01
-1.743765e-01
-1.913556e-01
-1.961853e-01
-1.890681e-01
-1.707721e-01
-1.428117e-01
-1.075902e-01
-6.846340e-02
-2.968601e-02
3.782799e-03
2.662136e-02
3.361372e-02
2.019595e-02
-1.699105e-02
-7.962618e-02
-1.673901e-01
-2.778642e-01
-4.066725e-01
-5.478545e-01
-6.944205e-01
-8.390171e-01
-9.746172e-01
-1.095156e+00
-1.196046e+00
-1.274533e+00
-1.329875e+00
-1.363334e+00
-1.378020e+00
-1.378571e+00
-1.370720e+00
-1.360749e+00
-1.354872e+00
-1.358585e+00
-1.376034e+00
-1.409466e+00
-1.458839e+00
-1.521637e+00
-1.592946e+00
-1.665804e+00
-1.731802e+00
-1.781878e+00
-1.807236e+00
-1.800267e+00
-1.755374e+00
-1.669602e+00
-1.543015e+00
-1.378766e+00
-1.182896e+00
-9.638745e-01
-7.319618e-01
-4.984509e-01
-2.748667e-01
-7.217681e-02
9.993584e-02
2.336995e-01
3.237477e-01
3.674549e-01
3.650936e-01
3.198014e-01
2.373577e-01
1.257848e-01
-5.200354e-03
-1.448406e-01
-2.820525e-01
-4.061448e-01
-5.074928e-01
-5.781203e-01
-6.121557e-01
-6.061370e-01
-5.591553e-01
-4.728352e-01
-3.511621e-01
-2.001704e-01
-2.751803e-02
1.580237e-01
3.471269e-01
5.304663e-01
6.992340e-01
8.455695e-01
9.628756e-01
1.046008e+00
1.091345e+00
1.096765e+00
1.061555e+00
9.863050e-01
8.727910e-01
7.238922e-01
5.435263e-01
3.366068e-01
1.090047e-01
-1.325041e-01
-3.803257e-01
-6.261882e-01
-8.613516e-01
-1.076896e+00
-1.264086e+00
-1.414799e+00
-1.521982e+00
-1.580097e+00
-1.585508e+00
-1.536771e+00
-1.434794e+00
-1.282849e+00
-1.086441e+00
-8.530514e-01
-5.917767e-01
-3.128944e-01
-2.738858e-02
2.535422e-01
5.189710e-01
7.587065e-01
9.637205e-01
1.126526e+00
1.241497e+00
1.305110e+00
1.316111e+00
1.275577e+00
1.186866e+00
1.055448e+00
8.886167e-01
6.950706e-01
4.844157e-01
2.665993e-01
5.133554e-02
-1.524307e-01
-3.369754e-01
-4.961289e-01
-6.254768e-01
-7.224311e-01
-7.861867e-01
-8.175873e-01
-8.189235e-01
-7.936820e-01
-7.462561e-01
-6.816251e-01
-6.050069e-01
-5.214919e-01
-4.356756e-01
-3.513101e-01
-2.710027e-01
-1.959864e-01
-1.259877e-01
-5.920959e-02
7.555034e-03
7.867679e-02
1.593137e-01
2.549235e-01
3.706951e-01
5.109428e-01
6.785215e-01
8.743212e-01
1.096904e+00
1.342324e+00
1.604171e+00
1.873812e+00
2.140835e+00
2.393623e+00
2.620018e+00
2.808011e+00
2.946405e+00
3.025421e+00
3.037197e+00
2.976190e+00
2.839449e+00
2.626771e+00
2.340743e+00
1.986668e+00
1.572394e+00
1.108056e+00
6.057321e-01
7.903944e-02
-4.573361e-01
-9.881588e-01
-1.498204e+00
-1.972842e+00
-2.398613e+00
-2.763760e+00
-3.058685e+00
-3.276273e+00
-3.412092e+00
-3.464433e+00
-3.434234e+00
-3.324901e+00
-3.142063e+00
-2.893296e+00
-2.587840e+00
-2.236305e+00
-1.850385e+00
-1.442535e+00
-1.025635e+00
-6.126000e-01
-2.159604e-01
1.525893e-01
4.826479e-01
7.655450e-01
9.947272e-01
1.166058e+00
1.277998e+00
1.331654e+00
1.330666e+00
1.280966e+00
1.190407e+00
1.068304e+00
9.249075e-01
7.708682e-01
6.166972e-01
4.722693e-01
3.463858e-01
2.464191e-01
1.780561e-01
1.451485e-01
1.496721e-01
1.917861e-01
2.699815e-01
3.813002e-01
5.216093e-01
6.859114e-01
8.686726e-01
1.064150e+00
1.266701e+00
1.471050e+00
1.672502e+00
1.867096e+00
2.051679e+00
2.223935e+00
2.382348e+00
2.526132e+00
2.655137e+00
2.769719e+00
2.870604e+00
2.958730e+00
3.035072e+00
3.100470e+00
3.155447e+00
3.200048e+00
3.233711e+00
3.255185e+00
3.262530e+00
3.253196e+00
3.224207e+00
3.172437e+00
3.094941e+00
2.989331e+00
2.854128e+00
2.689061e+00
2.495270e+00
2.275379e+00
2.033449e+00
1.774795e+00
1.505696e+00
1.233025e+00
9.638284e-01
7.049009e-01
4.623841e-01
2.414361e-01
4.599124e-02
-1.213724e-01
-2.594551e-01
-3.683562e-01
-4.493133e-01
-5.044814e-01
-5.366796e-01
-5.491305e-01
-5.452152e-01
-5.282588e-01
-5.013593e-01
-4.672634e-01
-4.282891e-01
-3.862923e-01
-3.426693e-01
-2.983881e-01
-2.540407e-01
-2.099086e-01
-1.660363e-01
-1.223062e-01
-7.851243e-02
-3.442820e-02
1.013494e-02
5.528049e-02
1.009980e-01
1.471588e-01
1.935419e-01
2.398926e-01
2.860098e-01
3.318465e-01
3.776060e-01
4.238096e-01
4.713171e-01
5.212882e-01
5.750855e-01
6.341281e-01
6.997131e-01
7.728215e-01
8.539252e-01
9.428057e-01
1.038394e+00
1.138646e+00
1.240456e+00
1.339651e+00
1.431060e+00
1.508700e+00
1.566076e+00
1.596594e+00
1.594062e+00
1.553240e+00
1.470383e+00
1.343724e+00
1.173830e+00
9.637944e-01
7.192256e-01
4.480344e-01
1.600181e-01
-1.337181e-01
-4.214555e-01
-6.916088e-01
-9.334543e-01
-1.137774e+00
-1.297358e+00
-1.407334e+00
-1.465309e+00
-1.471327e+00
-1.427682e+00
-1.338602e+00
-1.209872e+00
-1.048395e+00
-8.617588e-01
-6.578077e-01
-4.442404e-01
-2.282505e-01
-1.621415e-02
1.865637e-01
3.760339e-01
5.495064e-01
7.056649e-01
8.444878e-01
9.670803e-01
1.075429e+00
1.172096e+00
1.259884e+00
1.341498e+00
1.419230e+00
1.494717e+00
1.568761e+00
1.641262e+00
1.711262e+00
1.777094e+00
1.836639e+00
1.887641e+00
1.928061e+00
1.956406e+00
1.971986e+00
1.975059e+00
1.966839e+00
1.949360e+00
1.925212e+00
1.897188e+00
1.867902e+00
1.839414e+00
1.812948e+00
1.788708e+00
1.765848e+00
1.742571e+00
1.716343e+00
1.684204e+00
1.643111e+00
1.590297e+00
1.523598e+00
1.441704e+00
1.344327e+00
1.232251e+00
1.107277e+00
9.720612e-01
8.298853e-01
6.843845e-01
5.392658e-01
3.980462e-01
2.638307e-01
1.391442e-01
2.582327e-02
-7.503037e-02
-1.630357e-01
-2.384640e-01
-3.021234e-01
-3.552111e-01
-3.991505e-01
-4.354395e-01
-4.655335e-01
-4.907872e-01
-5.124637e-01
-5.318080e-01
-5.501638e-01
-5.691020e-01
-5.905271e-01
-6.167302e-01
-6.503668e-01
-6.943483e-01
-7.516483e-01
-8.250346e-01
-9.167517e-01
-1.028186e+00
-1.159561e+00
-1.309702e+00
-1.475928e+00
-1.654082e+00
-1.838735e+00
-2.023516e+00
-2.201559e+00
-2.365981e+00
-2.510349e+00
-2.629060e+00
-2.717620e+00
-2.772780e+00
-2.792571e+00
-2.776237e+00
-2.724123e+00
-2.637555e+00
-2.518729e+00
-2.370647e+00
-2.197080e+00
-2.002567e+00
-1.792412e+00
-1.572668e+00
-1.350072e+00
-1.131910e+00
-9.257858e-01
-7.392844e-01
-5.795209e-01
-4.526025e-01
-3.630465e-01
-3.132204e-01
-3.028884e-01
-3.289453e-01
-3.854036e-01
-4.636705e-01
-5.531075e-01
-6.418292e-01
-7.176623e-01
-7.691649e-01
-7.866024e-01
-7.627854e-01
-6.936967e-01
-5.788644e-01
-4.214621e-01
-2.281410e-01
-8.615253e-03
2.249663e-01
4.588163e-01
6.784202e-01
8.694956e-01
1.018932e+00
1.115636e+00
1.151219e+00
1.120483e+00
1.021683e+00
8.565760e-01
6.302710e-01
3.509210e-01
2.928955e-02
-3.217865e-01
-6.880227e-01
-1.054391e+00
-1.405892e+00
-1.728358e+00
-2.009249e+00
-2.238367e+00
-2.408426e+00
-2.515399e+00
-2.558624e+00
-2.540652e+00
-2.466857e+00
-2.344882e+00
-2.183982e+00
-1.994329e+00
-1.786357e+00
-1.570192e+00
-1.355186e+00
-1.149583e+00
-9.602973e-01
-7.928076e-01
-6.511394e-01
-5.379111e-01
-4.544221e-01
-4.007577e-01
-3.758946e-01
-3.777957e-01
-4.034960e-01
-4.491880e-01
-5.103217e-01
-5.817348e-01
-6.578307e-01
-7.328090e-01
-8.009503e-01
-8.569409e-01
-8.962110e-01
-9.152515e-01
-9.118689e-01
-8.853437e-01
-8.364648e-01
-7.674366e-01
-6.816716e-01
-5.835016e-01
-4.778536e-01
-3.699348e-01
-2.649628e-01
-1.679600e-01
-8.361006e-02
-1.615720e-02
3.067934e-02
5.380348e-02
5.086822e-02
2.042790e-02
-3.790190e-02
-1.233079e-01
-2.336994e-01
-3.657140e-01
-5.148222e-01
-6.755319e-01
-8.416739e-01
-1.006739e+00
-1.164235e+00
-1.308020e+00
-1.432607e+00
-1.533392e+00
-1.606836e+00
-1.650562e+00
-1.663410e+00
-1.645420e+00
-1.597770e+00
-1.522663e+00
-1.423173e+00
-1.303054e+00
-1.166539e+00
-1.018145e+00
-8.625099e-01
-7.042766e-01
-5.480344e-01
-3.983079e-01
-2.595764e-01
-1.362982e-01
-3.290895e-02
4.622897e-02
9.694549e-02
1.154549e-01
9.861415e-02
4.422560e-02
-4.864688e-02
-1.793896e-01
-3.456200e-01
-5.430750e-01
-7.656339e-01
-1.005488e+00
-1.253452e+00
-1.499390e+00
-1.732733e+00
-1.943025e+00
-2.120465e+00
-2.256393e+00
-2.343689e+00
-2.377070e+00
-2.353279e+00
-2.271180e+00
-2.131761e+00
-1.938087e+00
-1.695203e+00
-1.410005e+00
-1.091084e+00
-7.485249e-01
-3.936658e-01
-3.878631e-02
3.032799e-01
6.196137e-01
8.977528e-01
1.126284e+00
1.295451e+00
1.397733e+00
1.428343e+00
1.385610e+00
1.271193e+00
1.090102e+00
8.505246e-01
5.634393e-01
2.420535e-01
-9.891645e-02
-4.440722e-01
-7.782201e-01
-1.087261e+00
-1.359024e+00
-1.583986e+00
-1.755810e+00
-1.871657e+00
-1.932233e+00
-1.941537e+00
-1.906349e+00
-1.835469e+00
-1.738808e+00
-1.626411e+00
-1.507521e+00
-1.389792e+00
-1.278726e+00
-1.177388e+00
-1.086429e+00
-1.004376e+00
-9.281564e-01
-8.537679e-01
-7.770051e-01
-6.941611e-01
-6.026180e-01
-5.012686e-01
-3.907278e-01
-2.733195e-01
-1.528436e-01
-3.415543e-02
7.738999e-02
1.765592e-01
2.588447e-01
3.209697e-01
3.612239e-01
3.795854e-01
3.776197e-01
3.581830e-01
3.249897e-01
2.821169e-01
2.335250e-01
1.826557e-01
1.321502e-01
8.370378e-02
3.805341e-02
-4.922801e-03
-4.602315e-02
-8.648838e-02
-1.277456e-01
-1.711552e-01
-2.177829e-01
-2.682171e-01
-3.224477e-01
-3.798187e-01
-4.390580e-01
-4.983784e-01
-5.556326e-01
-6.084952e-01
-6.546409e-01
-6.918865e-01
-7.182743e-01
-7.320851e-01
-7.317892e-01
-7.159568e-01
-6.831637e-01
-6.319280e-01
-5.607053e-01
-4.679565e-01
-3.522820e-01
-2.126000e-01
-4.833732e-02
1.404012e-01
3.527136e-01
5.868455e-01
8.402035e-01
1.109426e+00
1.390494e+00
1.678867e+00
1.969614e+00
2.257541e+00
2.537294e+00
2.803455e+00
3.050637e+00
3.273590e+00
3.467326e+00
3.627269e+00
3.749424e+00
3.830563e+00
3.868397e+00
3.861744e+00
3.810657e+00
3.716509e+00
3.582028e+00
3.411252e+00
3.209419e+00
2.982782e+00
2.738352e+00
2.483591e+00
2.226063e+00
1.973076e+00
1.731327e+00
1.506572e+00
1.303330e+00
1.124652e+00
9.719504e-01
8.449344e-01
7.416386e-01
6.585822e-01
5.910533e-01
5.335116e-01
4.800869e-01
4.251324e-01
3.637822e-01
2.924585e-01
2.092730e-01
1.142776e-01
9.530346e-03
-1.010396e-01
-2.119614e-01
-3.167195e-01
-4.083656e-01
-4.801792e-01
-5.263014e-01
-5.422695e-01
-5.253982e-01
-4.749725e-01
-3.922483e-01
-2.802770e-01
-1.435937e-01
1.218457e-02
1.807938e-01
3.557429e-01
5.306754e-01
6.996453e-01
8.572977e-01
9.989591e-01
1.120654e+00
1.219074e+00
1.291520e+00
1.335846e+00
1.350417e+00
1.334101e+00
1.286294e+00
1.206992e+00
1.096905e+00
9.575884e-01
7.915985e-01
6.026159e-01
3.955271e-01
1.764259e-01
-4.748260e-02
-2.680865e-01
-4.766747e-01
-6.643344e-01
-8.224119e-01
-9.430051e-01
-1.019451e+00
-1.046775e+00
-1.022062e+00
-9.447372e-01
-8.167247e-01
-6.424759e-01
-4.288637e-01
-1.849412e-01
7.842632e-02
3.490421e-01
6.139497e-01
8.600696e-01
1.074867e+00
1.247014e+00
1.367004e+00
1.427672e+00
1.424601e+00
1.356364e+00
1.224619e+00
1.034033e+00
7.920650e-01
5.086042e-01
1.954984e-01
-1.340243e-01
-4.660157e-01
-7.865247e-01
-1.082341e+00
-1.341727e+00
-1.555096e+00
-1.715584e+00
-1.819493e+00
-1.866548e+00
-1.859960e+00
-1.806264e+00
-1.714937e+00
-1.597813e+00
-1.468303e+00
-1.340488e+00
-1.228142e+00
-1.143763e+00
-1.097680e+00
-1.097324e+00
-1.146702e+00
-1.246126e+00
-1.392202e+00
-1.578072e+00
-1.793906e+00
-2.027578e+00
-2.265489e+00
-2.493473e+00
-2.697705e+00
-2.865551e+00
-2.986304e+00
-3.051768e+00
-3.056656e+00
-2.998812e+00
-2.879244e+00
-2.701992e+00
-2.473839e+00
-2.203900e+00
-1.903094e+00
-1.583539e+00
-1.257891e+00
-9.386577e-01
-6.375203e-01
-3.647036e-01
-1.284381e-01
6.544039e-02
2.137163e-01
3.158185e-01
3.736413e-01
3.911825e-01
3.740451e-01
3.288629e-01
2.627200e-01
1.826247e-01
9.508425e-02
5.803323e-03
-8.049146e-02
-1.601155e-01
-2.304020e-01
-2.896156e-01
-3.368247e-01
-3.717535e-01
-3.946297e-01
-4.060465e-01
-4.068569e-01
-3.981158e-01
-3.810751e-01
-3.572270e-01
-3.283775e-01
-2.967195e-01
-2.648698e-01
-2.358350e-01
-2.128816e-01
-1.993047e-01
-1.981073e-01
-2.116271e-01
-2.411603e-01
-2.866397e-01
-3.464229e-01
-4.172328e-01
-4.942729e-01
-5.715195e-01
-6.421665e-01
-6.991804e-01
-7.359118e-01
-7.466991e-01
-7.274049e-01
-6.758330e-01
-5.919893e-01
-4.781690e-01
-3.388720e-01
-1.805632e-01
-1.130453e-02
1.597141e-01
3.227134e-01
4.679085e-01
5.861132e-01
6.693364e-01
7.113384e-01
7.081062e-01
6.582032e-01
5.629488e-01
4.264003e-01
2.551244e-01
5.777643e-02
-1.554742e-01
-3.736189e-01
-5.855244e-01
-7.806301e-01
-9.495841e-01
-1.084778e+00
-1.180760e+00
-1.234499e+00
-1.245490e+00
-1.215682e+00
-1.149241e+00
-1.052139e+00
-9.316286e-01
-7.956267e-01
-6.520992e-01
-5.084980e-01
-3.713253e-01
-2.458671e-01
-1.361105e-01
-4.482967e-02
2.620444e-02
7.595300e-02
1.038429e-01
1.095622e-01
9.295367e-02
5.401973e-02
-6.977291e-03
-8.935173e-02
-1.918151e-01
-3.123284e-01
-4.480272e-01
-5.952425e-01
-7.496208e-01
-9.063258e-01
-1.060286e+00
-1.206444e+00
-1.339971e+00
-1.456415e+00
-1.551765e+00
-1.622465e+00
-1.665383e+00
-1.677777e+00
-1.657298e+00
-1.602048e+00
-1.510687e+00
-1.382598e+00
-1.218069e+00
-1.018469e+00
-7.863734e-01
-5.256311e-01
-2.413397e-01
6.026020e-02
3.719699e-01
6.858754e-01
9.936265e-01
1.286724e+00
1.556788e+00
1.795800e+00
1.996303e+00
2.151580e+00
2.255826e+00
2.304341e+00
2.293755e+00
2.222289e+00
2.090050e+00
1.899305e+00
1.654702e+00
1.363388e+00
1.034957e+00
6.812220e-01
3.157978e-01
-4.648500e-02
-3.902846e-01
-7.005117e-01
-9.630920e-01
-1.165668e+00
-1.298205e+00
-1.353464e+00
-1.327355e+00
-1.219143e+00
-1.031547e+00
-7.707175e-01
-4.461014e-01
-7.019627e-02
3.418312e-01
7.726692e-01
1.203541e+00
1.615038e+00
1.988070e+00
2.304892e+00
2.550105e+00
2.711570e+00
2.781124e+00
2.755053e+00
2.634274e+00
2.424222e+00
2.134474e+00
1.778136e+00
1.371059e+00
9.309163e-01
4.762111e-01
2.526838e-02
-4.047327e-01
-7.986170e-01
-1.143904e+00
-1.431282e+00
-1.654841e+00
-1.812057e+00
-1.903559e+00
-1.932711e+00
-1.905080e+00
-1.827827e+00
-1.709087e+00
-1.557378e+00
-1.381074e+00
-1.187992e+00
-9.851023e-01
-7.784011e-01
-5.729299e-01
-3.729362e-01
-1.821299e-01
-3.984068e-03
1.579804e-01
2.999816e-01
4.178783e-01
5.072080e-01
5.633703e-01
5.819382e-01
5.590725e-01
4.919920e-01
3.794476e-01
2.221330e-01
2.296583e-02
-2.128158e-01
-4.777813e-01
-7.626646e-01
-1.056925e+00
-1.349450e+00
-1.629333e+00
-1.886620e+00
-2.112972e+00
-2.302149e+00
-2.450307e+00
-2.556075e+00
-2.620430e+00
-2.646403e+00
-2.638663e+00
-2.603026e+00
-2.545938e+00
-2.473988e+00
-2.393481e+00
-2.310096e+00
-2.228629e+00
-2.152842e+00
-2.085384e+00
-2.027800e+00
-1.980589e+00
-1.943342e+00
-1.914910e+00
-1.893643e+00
-1.877657e+00
-1.865135e+00
-1.854631e+00
-1.845354e+00
-1.837379e+00
-1.831757e+00
-1.830498e+00
-1.836395e+00
-1.852724e+00
-1.882818e+00
-1.929585e+00
-1.995003e+00
-2.079645e+00
-2.182293e+00
-2.299663e+00
-2.426300e+00
-2.554647e+00
-2.675320e+00
-2.777590e+00
-2.850063e+00
-2.881526e+00
-2.861896e+00
-2.783203e+00
-2.640498e+00
-2.432589e+00
-2.162509e+00
-1.837637e+00
-1.469451e+00
-1.072904e+00
-6.654802e-01
-2.660204e-01
1.065849e-01
4.347112e-01
7.032154e-01
9.004538e-01
1.019031e+00
1.056228e+00
1.014100e+00
8.992371e-01
7.222337e-01
4.969082e-01
2.393373e-01
-3.322375e-02
-3.034602e-01
-5.550791e-01
-7.737757e-01
-9.480166e-01
-1.069583e+00
-1.133837e+00
-1.139705e+00
-1.089391e+00
-9.878734e-01
-8.422479e-01
-6.609866e-01
-4.531983e-01
-2.279488e-01
6.303936e-03
2.421240e-01
4.733464e-01
6.951630e-01
9.040651e-01
1.097674e+00
1.274498e+00
1.433652e+00
1.574579e+00
1.696799e+00
1.799714e+00
1.882461e+00
1.943854e+00
1.982375e+00
1.996246e+00
1.983553e+00
1.942410e+00
1.871158e+00
1.768571e+00
1.634061e+00
1.467866e+00
1.271225e+00
1.046510e+00
7.973198e-01
5.285191e-01
2.462056e-01
-4.238940e-02
-3.290716e-01
-6.049145e-01
-8.605379e-01
-1.086422e+00
-1.273244e+00
-1.412239e+00
-1.495572e+00
-1.516724e+00
-1.470887e+00
-1.355359e+00
-1.169896e+00
-9.169998e-01
-6.020925e-01
-2.335307e-01
1.775603e-01
6.176407e-01
1.071285e+00
1.521849e+00
1.952227e+00
2.345647e+00
2.686456e+00
2.960839e+00
3.157453e+00
3.267934e+00
3.287259e+00
3.213951e+00
3.050116e+00
2.801318e+00
2.476287e+00
2.086510e+00
1.645702e+00
1.169222e+00
6.734350e-01
1.750808e-01
-3.093574e-01
-7.642490e-01
-1.175373e+00
-1.530420e+00
-1.819420e+00
-2.035082e+00
-2.173016e+00
-2.231827e+00
-2.213070e+00
-2.121069e+00
-1.962612e+00
-1.746564e+00
-1.483402e+00
-1.184720e+00
-8.627308e-01
-5.297586e-01
-1.977695e-01
1.220701e-01
4.197797e-01
6.868800e-01
9.166214e-01
1.104114e+00
1.246358e+00
1.342176e+00
1.392071e+00
1.398020e+00
1.363225e+00
1.291857e+00
1.188784e+00
1.059329e+00
9.090391e-01
7.435056e-01
5.682167e-01
3.884589e-01
2.092582e-01
3.535604e-02
-1.287978e-01
-2.790518e-01
-4.115811e-01
-5.229513e-01
-6.102257e-01
-6.711087e-01
-7.041064e-01
-7.086749e-01
-6.853260e-01
-6.356643e-01
-5.623423e-01
-4.689321e-01
-3.597284e-01
-2.395018e-01
-1.132299e-01
1.416978e-02
1.380818e-01
2.543927e-01
3.596365e-01
4.510833e-01
5.267735e-01
5.855068e-01
6.267978e-01
6.508077e-01
6.582614e-01
6.503542e-01
6.286527e-01
5.949917e-01
5.513708e-01
4.998511e-01
4.424550e-01
3.810714e-01
3.173679e-01
2.527159e-01
1.881342e-01
1.242591e-01
6.134750e-02
-6.855258e-04
-6.219446e-02
-1.237046e-01
-1.857940e-01
-2.489654e-01
-3.135139e-01
-3.793974e-01
-4.461172e-01
-5.126204e-01
-5.772412e-01
-6.376979e-01
-6.911583e-01
-7.343733e-01
-7.638676e-01
-7.761635e-01
-7.680153e-01
-7.366334e-01
-6.798875e-01
-5.964867e-01
-4.861366e-01
-3.496709e-01
-1.891501e-01
-7.911175e-03
1.894496e-01
3.971823e-01
6.085868e-01
8.163134e-01
1.012743e+00
1.190412e+00
1.342437e+00
1.462900e+00
1.547154e+00
1.592030e+00
1.595946e+00
1.558904e+00
1.482418e+00
1.369357e+00
1.223740e+00
1.050496e+00
8.552054e-01
6.438656e-01
4.226830e-01
1.979223e-01
-2.418980e-02
-2.375192e-01
-4.360624e-01
-6.140031e-01
-7.658172e-01
-8.864490e-01
-9.715563e-01
-1.017808e+00
-1.023194e+00
-9.872974e-01
-9.114805e-01
-7.989365e-01
-6.545813e-01
-4.847803e-01
-2.969291e-01
-9.892719e-02
1.014034e-01
2.968992e-01
4.815860e-01
6.511143e-01
8.030689e-01
9.371287e-01
1.055066e+00
1.160581e+00
1.258991e+00
1.356786e+00
1.461098e+00
1.579113e+00
1.717481e+00
1.881759e+00
2.075917e+00
2.301935e+00
2.559522e+00
2.845951e+00
3.156067e+00
3.482446e+00
3.815736e+00
4.145157e+00
4.459136e+00
4.746024e+00
4.994840e+00
5.195968e+00
5.341752e+00
5.426930e+00
5.448894e+00
5.407745e+00
5.306156e+00
5.149058e+00
4.943189e+00
4.696538e+00
4.417744e+00
4.115521e+00
3.798139e+00
3.473050e+00
3.146647e+00
2.824194e+00
2.509892e+00
2.207053e+00
1.918315e+00
1.645875e+00
1.391666e+00
1.157478e+00
9.450002e-01
7.557946e-01
5.912337e-01
4.524261e-01
3.401645e-01
2.549128e-01
1.968398e-01
1.658891e-01
1.618624e-01
1.844895e-01
2.334600e-01
3.084003e-01
4.087961e-01
5.338716e-01
6.824526e-01
8.528415e-01
1.042733e+00
1.249190e+00
1.468691e+00
1.697232e+00
1.930472e+00
2.163895e+00
2.392965e+00
2.613244e+00
2.820485e+00
3.010670e+00
3.180017e+00
3.324960e+00
3.442113e+00
3.528227e+00
3.580167e+00
3.594921e+00
3.569660e+00
3.501858e+00
3.389486e+00
3.231256e+00
3.026900e+00
2.777443e+00
2.485436e+00
2.155115e+00
1.792459e+00
1.405131e+00
1.002304e+00
5.943798e-01
1.925973e-01
-1.914400e-01
-5.463116e-01
-8.613701e-01
-1.127338e+00
-1.336866e+00
-1.484990e+00
-1.569450e+00
-1.590829e+00
-1.552494e+00
-1.460362e+00
-1.322516e+00
-1.148717e+00
-9.498814e-01
-7.375411e-01
-5.233532e-01
-3.186558e-01
-1.340875e-01
2.074146e-02
1.375372e-01
2.095857e-01
2.319980e-01
2.019375e-01
1.188128e-01
-1.558816e-02
-1.970550e-01
-4.190345e-01
-6.728530e-01
-9.480871e-01
-1.233065e+00
-1.515467e+00
-1.782967e+00
-2.023877e+00
-2.227726e+00
-2.385756e+00
-2.491295e+00
-2.540028e+00
-2.530156e+00
-2.462474e+00
-2.340363e+00
-2.169704e+00
-1.958698e+00
-1.717584e+00
-1.458233e+00
-1.193619e+00
-9.371861e-01
-7.021446e-01
-5.007378e-01
-3.435465e-01
-2.388826e-01
-1.923251e-01
-2.064341e-01
-2.806636e-01
-4.114723e-01
-5.926158e-01
-8.155838e-01
-1.070138e+00
-1.344901e+00
-1.627954e+00
-1.907400e+00
-2.171890e+00
-2.411070e+00
-2.615991e+00
-2.779434e+00
-2.896199e+00
-2.963299e+00
-2.980082e+00
-2.948240e+00
-2.871694e+00
-2.756369e+00
-2.609852e+00
-2.440977e+00
-2.259359e+00
-2.074906e+00
-1.897340e+00
-1.735729e+00
-1.598052e+00
-1.490807e+00
-1.418683e+00
-1.384325e+00
-1.388213e+00
-1.428695e+00
-1.502164e+00
-1.603391e+00
-1.725967e+00
-1.862816e+00
-2.006726e+00
-2.150827e+00
-2.288988e+00
-2.416082e+00
-2.528118e+00
-2.622240e+00
-2.696625e+00
-2.750323e+00
-2.783077e+00
-2.795173e+00
-2.787337e+00
-2.760684e+00
-2.716713e+00
-2.657304e+00
-2.584713e+00
-2.501536e+00
-2.410633e+00
-2.315016e+00
-2.217711e+00
-2.121608e+00
-2.029301e+00
-1.942942e+00
-1.864104e+00
-1.793673e+00
-1.731766e+00
-1.677686e+00
-1.629925e+00
-1.586214e+00
-1.543636e+00
-1.498793e+00
-1.448052e+00
-1.387831e+00
-1.314942e+00
-1.226931e+00
-1.122406e+00
-1.001291e+00
-8.649806e-01
-7.163750e-01
-5.597701e-01
-4.006256e-01
-2.452204e-01
-1.002231e-01
2.779388e-02
1.328611e-01
2.101054e-01
2.561884e-01
2.696492e-01
2.511138e-01
2.033367e-01
1.310549e-01
4.064929e-02
-6.036818e-02
-1.639981e-01
-2.624603e-01
-3.488792e-01
-4.178613e-01
-4.658864e-01
-4.914640e-01
-4.950408e-01
-4.786821e-01
-4.455844e-01
-3.994951e-01
-3.441211e-01
-2.826008e-01
-2.170989e-01
-1.485643e-01
-7.667186e-02
5.311624e-05
8.394268e-02
1.777607e-01
2.841929e-01
4.053158e-01
5.421122e-01
6.941022e-01
8.591460e-01
1.033450e+00
1.211785e+00
1.387880e+00
1.554951e+00
1.706283e+00
1.835807e+00
1.938591e+00
2.011220e+00
2.052019e+00
2.061127e+00
2.040417e+00
1.993294e+00
1.924392e+00
1.839200e+00
1.743672e+00
1.643828e+00
1.545405e+00
1.453566e+00
1.372695e+00
1.306286e+00
1.256929e+00
1.226367e+00
1.215625e+00
1.225157e+00
1.255009e+00
1.304952e+00
1.374560e+00
1.463245e+00
1.570211e+00
1.694362e+00
1.834161e+00
1.987476e+00
2.151416e+00
2.322215e+00
2.495167e+00
2.664653e+00
2.824281e+00
2.967128e+00
3.086081e+00
3.174240e+00
3.225331e+00
3.234081e+00
3.196517e+00
3.110164e+00
2.974139e+00
2.789161e+00
2.557488e+00
2.282819e+00
1.970162e+00
1.625685e+00
1.256554e+00
8.707446e-01
4.768447e-01
8.382986e-02
-2.991677e-01
-6.630981e-01
-9.992329e-01
-1.299397e+00
-1.556185e+00
-1.763168e+00
-1.915076e+00
-2.007970e+00
-2.039402e+00
-2.008559e+00
-1.916395e+00
-1.765724e+00
-1.561262e+00
-1.309601e+00
-1.019087e+00
-6.995933e-01
-3.621927e-01
-1.873941e-02
3.186226e-01
6.379924e-01
9.282597e-01
1.179635e+00
1.384129e+00
1.535958e+00
1.631825e+00
1.671072e+00
1.655662e+00
1.590009e+00
1.480647e+00
1.335789e+00
1.164813e+00
9.777296e-01
7.846852e-01
5.955293e-01
4.194701e-01
2.648156e-01
1.387822e-01
4.734785e-02
-4.878886e-03
-1.479662e-02
1.903486e-02
9.622977e-02
2.144245e-01
3.691761e-01
5.539528e-01
7.602551e-01
9.778918e-01
1.195413e+00
1.400689e+00
1.581587e+00
1.726712e+00
1.826135e+00
1.872061e+00
1.859368e+00
1.785981e+00
1.653036e+00
1.464850e+00
1.228670e+00
9.542625e-01
6.533490e-01
3.389595e-01
2.473519e-02
-2.757541e-01
-5.496357e-01
-7.852622e-01
-9.726206e-01
-1.103619e+00
-1.172268e+00
-1.174780e+00
-1.109624e+00
-9.775635e-01
-7.816752e-01
-5.273653e-01
-2.223519e-01
1.234025e-01
4.978374e-01
8.870412e-01
1.275620e+00
1.647198e+00
1.985057e+00
2.272901e+00
2.495718e+00
2.640699e+00
2.698135e+00
2.662222e+00
2.531683e+00
2.310113e+00
2.006003e+00
1.632396e+00
1.206188e+00
7.471213e-01
2.765462e-01
-1.839269e-01
-6.137679e-01
-9.947293e-01
-1.311801e+00
-1.553841e+00
-1.713850e+00
-1.788902e+00
-1.779797e+00
-1.690517e+00
-1.527598e+00
-1.299484e+00
-1.015966e+00
-6.877058e-01
-3.258723e-01
5.814588e-02
4.529778e-01
8.474936e-01
1.231035e+00
1.593652e+00
1.926334e+00
2.221204e+00
2.471642e+00
2.672331e+00
2.819212e+00
2.909394e+00
2.941030e+00
2.913237e+00
2.826068e+00
2.680568e+00
2.478894e+00
2.224495e+00
1.922280e+00
1.578768e+00
1.202153e+00
8.022856e-01
3.905316e-01
-2.048355e-02
-4.172479e-01
-7.858401e-01
-1.112491e+00
-1.384203e+00
-1.589395e+00
-1.718529e+00
-1.764686e+00
-1.724052e+00
-1.596266e+00
-1.384624e+00
-1.096091e+00
-7.411195e-01
-3.332568e-01
1.114363e-01
5.751366e-01
1.039131e+00
1.484750e+00
1.894308e+00
2.251973e+00
2.544543e+00
2.762058e+00
2.898251e+00
2.950802e+00
2.921385e+00
2.815521e+00
2.642213e+00
2.413398e+00
2.143237e+00
1.847288e+00
1.541623e+00
1.241958e+00
9.628497e-01
7.170181e-01
5.148103e-01
3.638238e-01
2.686758e-01
2.309007e-01
2.489602e-01
3.183514e-01
4.318119e-01
5.796240e-01
7.500304e-01
9.297667e-01
1.104711e+00
1.260634e+00
1.384012e+00
1.462855e+00
1.487491e+00
1.451240e+00
1.350933e+00
1.187234e+00
9.647367e-01
6.918250e-01
3.803048e-01
4.481579e-02
-2.979459e-01
-6.301518e-01
-9.338583e-01
-1.192053e+00
-1.389661e+00
-1.514442e+00
-1.557716e+00
-1.514869e+00
-1.385607e+00
-1.173935e+00
-8.878638e-01
-5.388624e-01
-1.410990e-01
2.894788e-01
7.361452e-01
1.182398e+00
1.612883e+00
2.014163e+00
2.375289e+00
2.688133e+00
2.947498e+00
3.151006e+00
3.298818e+00
3.393229e+00
3.438196e+00
3.438849e+00
3.401036e+00
3.330950e+00
3.234854e+00
3.118919e+00
2.989170e+00
2.851496e+00
2.711683e+00
2.575403e+00
2.448137e+00
2.334978e+00
2.240340e+00
2.167602e+00
2.118750e+00
2.094081e+00
2.092028e+00
2.109162e+00
2.140354e+00
2.179104e+00
2.217986e+00
2.249165e+00
2.264939e+00
2.258257e+00
2.223199e+00
2.155372e+00
2.052205e+00
1.913149e+00
1.739744e+00
1.535563e+00
1.306037e+00
1.058169e+00
8.001483e-01
5.408924e-01
2.895341e-01
5.487653e-02
-1.551520e-01
-3.340111e-01
-4.769919e-01
-5.815480e-01
-6.474780e-01
-6.769271e-01
-6.741930e-01
-6.453406e-01
-5.976494e-01
-5.389399e-01
-4.768422e-01
-4.180784e-01
-3.678326e-01
-3.292731e-01
-3.032745e-01
-2.883653e-01
-2.808976e-01
-2.754164e-01
-2.651823e-01
-2.427966e-01
-2.008718e-01
-1.326968e-01
-3.284309e-02
1.023322e-01
2.743287e-01
4.823203e-01
7.231603e-01
9.915651e-01
1.280445e+00
1.581328e+00
1.884822e+00
2.181051e+00
2.460053e+00
2.712111e+00
2.928063e+00
3.099599e+00
3.219577e+00
3.282359e+00
3.284137e+00
3.223222e+00
3.100239e+00
2.918197e+00
2.682416e+00
2.400307e+00
2.081024e+00
1.735011e+00
1.373471e+00
1.007794e+00
6.489651e-01
3.069803e-01
-9.686503e-03
-2.945433e-01
-5.434220e-01
-7.546690e-01
-9.291541e-01
-1.070084e+00
-1.182623e+00
-1.273352e+00
-1.349597e+00
-1.418718e+00
-1.487396e+00
-1.561027e+00
-1.643255e+00
-1.735707e+00
-1.837939e+00
-1.947578e+00
-2.060636e+00
-2.171955e+00
-2.275716e+00
-2.365980e+00
-2.437207e+00
-2.484713e+00
-2.505046e+00
-2.496247e+00
-2.457999e+00
-2.391660e+00
-2.300186e+00
-2.187961e+00
-2.060550e+00
-1.924395e+00
-1.786467e+00
-1.653905e+00
-1.533664e+00
-1.432184e+00
-1.355118e+00
-1.307116e+00
-1.291658e+00
-1.310947e+00
-1.365826e+00
-1.455702e+00
-1.578473e+00
-1.730452e+00
-1.906302e+00
-2.099019e+00
-2.299992e+00
-2.499190e+00
-2.685488e+00
-2.847151e+00
-2.972473e+00
-3.050526e+00
-3.071983e+00
-3.029932e+00
-2.920607e+00
-2.743941e+00
-2.503866e+00
-2.208300e+00
-1.868797e+00
-1.499862e+00
-1.117980e+00
-7.404485e-01
-3.841006e-01
-6.405069e-02
2.074228e-01
4.217505e-01
5.746163e-01
6.661231e-01
7.005644e-01
6.858315e-01
6.325189e-01
5.528255e-01
4.593652e-01
3.640068e-01
2.768566e-01
2.054757e-01
1.543920e-01
1.249390e-01
1.154129e-01
1.215156e-01
1.370238e-01
1.546109e-01
1.667379e-01
1.665306e-01
1.485657e-01
1.094958e-01
4.846123e-02
-3.274890e-02
-1.298004e-01
-2.361728e-01
-3.437397e-01
-4.435135e-01
-5.264800e-01
-5.844402e-01
-6.107755e-01
-6.010644e-01
-5.534928e-01
-4.690230e-01
-3.513131e-01
-2.063993e-01
-4.218209e-02
1.322290e-01
3.072427e-01
4.735207e-01
6.226568e-01
7.477562e-01
8.438837e-01
9.083643e-01
9.409275e-01
9.436917e-01
9.209833e-01
8.789890e-01
8.252470e-01
7.679975e-01
7.154352e-01
6.749284e-01
6.522823e-01
6.511279e-01
6.725051e-01
7.146868e-01
7.732631e-01
8.414774e-01
9.107816e-01
9.715599e-01
1.013959e+00
1.028756e+00
1.008180e+00
9.466364e-01
8.412398e-01
6.921329e-01
5.025466e-01
2.786050e-01
2.889691e-02
-2.361412e-01
-5.049687e-01
-7.657373e-01
-1.007067e+00
-1.218733e+00
-1.392213e+00
-1.521066e+00
-1.601121e+00
-1.630510e+00
-1.609543e+00
-1.540481e+00
-1.427231e+00
-1.275010e+00
-1.089994e+00
-8.789746e-01
-6.490378e-01
-4.072627e-01
-1.604509e-01
8.511431e-02
3.238760e-01
5.511777e-01
7.634016e-01
9.580691e-01
1.133899e+00
1.290814e+00
1.429881e+00
1.553172e+00
1.663527e+00
1.764224e+00
1.858574e+00
1.949462e+00
2.038916e+00
2.127736e+00
2.215278e+00
2.299428e+00
2.376796e+00
2.443113e+00
2.493780e+00
2.524498e+00
2.531883e+00
2.513970e+00
2.470568e+00
2.403402e+00
2.316066e+00
2.213783e+00
2.103038e+00
1.991098e+00
1.885477e+00
1.793384e+00
1.721174e+00
1.673859e+00
1.654700e+00
1.664922e+00
1.703570e+00
1.767526e+00
1.851672e+00
1.949191e+00
2.051979e+00
2.151126e+00
2.237435e+00
2.301943e+00
2.336422e+00
2.333820e+00
2.288648e+00
2.197279e+00
2.058139e+00
1.871790e+00
1.640868e+00
1.369905e+00
1.065023e+00
7.335562e-01
3.836132e-01
2.365152e-02
-3.379106e-01
-6.930085e-01
-1.034158e+00
-1.354603e+00
-1.648388e+00
-1.910408e+00
-2.136415e+00
-2.323045e+00
-2.467834e+00
-2.569232e+00
-2.626615e+00
-2.640261e+00
-2.611319e+00
-2.541745e+00
-2.434243e+00
-2.292212e+00
-2.119717e+00
-1.921457e+00
-1.702742e+00
-1.469419e+00
-1.227765e+00
-9.843236e-01
-7.456953e-01
-5.183190e-01
-3.082548e-01
-1.210015e-01
3.864245e-02
1.666690e-01
2.599119e-01
3.160672e-01
3.336954e-01
3.122071e-01
2.518363e-01
1.536017e-01
1.926154e-02
-1.487255e-01
-3.472201e-01
-5.723917e-01
-8.196767e-01
-1.083721e+00
-1.358334e+00
-1.636499e+00
-1.910465e+00
-2.171961e+00
-2.412528e+00
-2.623963e+00
-2.798823e+00
-2.930960e+00
-3.016010e+00
-3.051776e+00
-3.038474e+00
-2.978799e+00
-2.877788e+00
-2.742510e+00
-2.581582e+00
-2.404570e+00
-2.221307e+00
-2.041196e+00
-1.872545e+00
-1.722007e+00
-1.594165e+00
-1.491310e+00
-1.413455e+00
-1.358554e+00
-1.322935e+00
-1.301858e+00
-1.290145e+00
-1.282787e+00
-1.275462e+00
-1.264890e+00
-1.249011e+00
-1.226962e+00
-1.198883e+00
-1.165604e+00
-1.128250e+00
-1.087862e+00
-1.045067e+00
-9.998661e-01
-9.515749e-01
-8.989023e-01
-8.401630e-01
-7.735726e-01
-6.975770e-01
-6.111681e-01
-5.141454e-01
-4.072968e-01
-2.924775e-01
-1.725741e-01
-5.134560e-02
6.685358e-02
1.774505e-01
2.760918e-01
3.590922e-01
4.238309e-01
4.690431e-01
4.949641e-01
5.033121e-01
4.971186e-01
4.804406e-01
4.579997e-01
4.347958e-01
4.157390e-01
4.053316e-01
4.074194e-01
4.250208e-01
4.602288e-01
5.141750e-01
5.870373e-01
6.780716e-01
7.856540e-01
9.073245e-01
1.039834e+00
1.179196e+00
1.320765e+00
1.459327e+00
1.589240e+00
1.704605e+00
1.799486e+00
1.868169e+00
1.905464e+00
1.907033e+00
1.869732e+00
1.791965e+00
1.673985e+00
1.518146e+00
1.329031e+00
1.113443e+00
8.802239e-01
6.398911e-01
4.041095e-01
1.850147e-01
-5.567246e-03
-1.569535e-01
-2.604288e-01
-3.099897e-01
-3.029314e-01
-2.402096e-01
-1.265193e-01
2.993606e-02
2.179804e-01
4.242630e-01
6.342434e-01
8.332670e-01
1.007627e+00
1.145513e+00
1.237771e+00
1.278419e+00
1.264900e+00
1.198070e+00
1.081973e+00
9.234189e-01
7.314390e-01
5.166600e-01
2.906424e-01
6.522633e-02
-1.480856e-01
-3.386810e-01
-4.973092e-01
-6.164569e-01
-6.906203e-01
-7.164684e-01
-6.928937e-01
-6.209533e-01
-5.037053e-01
-3.459560e-01
-1.539396e-01
6.504275e-02
3.029965e-01
5.515935e-01
8.025023e-01
1.047680e+00
1.279625e+00
1.491606e+00
1.677849e+00
1.833713e+00
1.955825e+00
2.042182e+00
2.092211e+00
2.106767e+00
2.088085e+00
2.039644e+00
1.965970e+00
1.872356e+00
1.764517e+00
1.648214e+00
1.528874e+00
1.411243e+00
1.299128e+00
1.195241e+00
1.101160e+00
1.017419e+00
9.436846e-01
8.790142e-01
8.221409e-01
7.717683e-01
7.268329e-01
6.867060e-01
6.513096e-01
6.211252e-01
5.970926e-01
5.804143e-01
5.723017e-01
5.737127e-01
5.851340e-01
6.064489e-01
6.369107e-01
6.752116e-01
7.196167e-01
7.681135e-01
8.185290e-01
8.685819e-01
9.158589e-01
9.577355e-01
9.912850e-01
1.013231e+00
1.019999e+00
1.007905e+00
9.734880e-01
9.139671e-01
8.277672e-01
7.150367e-01
5.780763e-01
4.215996e-01
2.527631e-01
8.093075e-02
-8.283021e-02
-2.264925e-01
-3.379920e-01
-4.062469e-01
-4.221774e-01
-3.796191e-01
-2.760399e-01
-1.129805e-01
1.038230e-01
3.646472e-01
6.562981e-01
9.628898e-01
1.266827e+00
1.549928e+00
1.794620e+00
1.985146e+00
2.108699e+00
2.156406e+00
2.124065e+00
2.012561e+00
1.827892e+00
1.580792e+00
1.285960e+00
9.609757e-01
6.250030e-01
2.974018e-01
-3.613390e-03
-2.621603e-01
-4.656374e-01
-6.053823e-01
-6.770250e-01
-6.805475e-01
-6.200840e-01
-5.035066e-01
-3.418514e-01
-1.486317e-01
6.092007e-02
2.706540e-01
4.643325e-01
6.264732e-01
7.431871e-01
8.029794e-01
7.974662e-01
7.219503e-01
5.757998e-01
3.625812e-01
8.991871e-02
-2.309261e-01
-5.857324e-01
-9.582081e-01
-1.331017e+00
-1.686863e+00
-2.009532e+00
-2.284822e+00
-2.501265e+00
-2.650618e+00
-2.728085e+00
-2.732286e+00
-2.665014e+00
-2.530831e+00
-2.336562e+00
-2.090770e+00
-1.803249e+00
-1.484587e+00
-1.145814e+00
-7.981292e-01
-4.526909e-01
-1.204220e-01
1.881964e-01
4.633870e-01
6.964085e-01
8.799544e-01
1.008590e+00
1.079173e+00
1.091191e+00
1.046947e+00
9.515391e-01
8.126029e-01
6.398239e-01
4.442530e-01
2.374972e-01
3.086482e-02
-1.654412e-01
-3.430049e-01
-4.956898e-01
-6.199101e-01
-7.146700e-01
-7.813923e-01
-8.235693e-01
-8.462814e-01
-8.556317e-01
-8.581445e-01
-8.601744e-01
-8.673685e-01
-8.842175e-01
-9.137236e-01
-9.572045e-01
-1.014240e+00
-1.082758e+00
-1.159239e+00
-1.239012e+00
-1.316594e+00
-1.386044e+00
-1.441280e+00
-1.476361e+00
-1.485707e+00
-1.464273e+00
-1.407696e+00
-1.312407e+00
-1.175737e+00
-9.960006e-01
-7.725628e-01
-5.058988e-01
-1.976429e-01
1.493545e-01
5.309540e-01
9.416414e-01
1.374440e+00
1.820857e+00
2.270895e+00
2.713183e+00
3.135250e+00
3.523964e+00
3.866119e+00
4.149148e+00
4.361901e+00
[truncated: 3,992,357 more chars]
