# Supplementary material for: Air blast injuries killed the crew of the submarine H.L. Hunley
Source: PLoS One. 2017 Aug 23;12(8):e0182244. doi: 10.1371/journal.pone.0182244 (PMC5568114; doi:10.1371/journal.pone.0182244)
Supplement: S1 File — This file contains all the test data used for the conclusions presented in this publication. (ZIP) [file pone.0182244.s007.zip › Lance2017_HunleyData/BoatModel_ShockTube_Pressure_Waveforms/Test_ShockTube_3_insideboat.txt]

1.648852e-01
-1.209651e-01
-4.140005e-01
-7.031724e-01
-9.780402e-01
-1.229530e+00
-1.450578e+00
-1.636580e+00
-1.785605e+00
-1.898339e+00
-1.977773e+00
-2.028657e+00
-2.056808e+00
-2.068339e+00
-2.068907e+00
-2.063073e+00
-2.053841e+00
-2.042424e+00
-2.028254e+00
-2.009203e+00
-1.982002e+00
-1.942769e+00
-1.887603e+00
-1.813150e+00
-1.717104e+00
-1.598560e+00
-1.458207e+00
-1.298328e+00
-1.122631e+00
-9.359357e-01
-7.437598e-01
-5.518718e-01
-3.658497e-01
-1.907019e-01
-3.058125e-02
1.113832e-01
2.331266e-01
3.335616e-01
4.123784e-01
4.697617e-01
5.060687e-01
5.215243e-01
5.159959e-01
4.889024e-01
4.392924e-01
3.661004e-01
2.685539e-01
1.466727e-01
1.781755e-03
-1.630477e-01
-3.427088e-01
-5.299756e-01
-7.156553e-01
-8.889728e-01
-1.038161e+00
-1.151211e+00
-1.216717e+00
-1.224753e+00
-1.167713e+00
-1.041038e+00
-8.437552e-01
-5.787975e-01
-2.530247e-01
1.230439e-01
5.357896e-01
9.693004e-01
1.406353e+00
1.829476e+00
2.222003e+00
2.569006e+00
2.858044e+00
3.079674e+00
3.227689e+00
3.299122e+00
3.294030e+00
3.215131e+00
3.067364e+00
2.857438e+00
2.593435e+00
2.284494e+00
1.940588e+00
1.572379e+00
1.191100e+00
8.084065e-01
4.361766e-01
8.619380e-02
-2.302641e-01
-5.029245e-01
-7.230596e-01
-8.840124e-01
-9.816497e-01
-1.014686e+00
-9.848414e-01
-8.967960e-01
-7.579495e-01
-5.779816e-01
-3.682515e-01
-1.410809e-01
9.102000e-02
3.161151e-01
5.235264e-01
7.043825e-01
8.519909e-01
9.620207e-01
1.032506e+00
1.063699e+00
1.057818e+00
1.018727e+00
9.515926e-01
8.625388e-01
7.583123e-01
6.459771e-01
5.326361e-01
4.251839e-01
3.300864e-01
2.531776e-01
1.994637e-01
1.729225e-01
1.762975e-01
2.108953e-01
2.764074e-01
3.707862e-01
4.902097e-01
6.291652e-01
7.806742e-01
9.366685e-01
1.088506e+00
1.227596e+00
1.346079e+00
1.437483e+00
1.497286e+00
1.523298e+00
1.515797e+00
1.477411e+00
1.412738e+00
1.327760e+00
1.229120e+00
1.123360e+00
1.016204e+00
9.119701e-01
8.131838e-01
7.204228e-01
6.324186e-01
5.464005e-01
4.586434e-01
3.651540e-01
2.624083e-01
1.480419e-01
2.139897e-02
-1.161408e-01
-2.611025e-01
-4.081341e-01
-5.504740e-01
-6.806042e-01
-7.910059e-01
-8.749252e-01
-9.270591e-01
-9.440857e-01
-9.249834e-01
-8.711079e-01
-7.860266e-01
-6.751354e-01
-5.451136e-01
-4.032871e-01
-2.569844e-01
-1.129612e-01
2.304642e-02
1.466047e-01
2.546966e-01
3.456852e-01
4.191623e-01
4.757234e-01
5.167080e-01
5.439368e-01
5.594699e-01
5.653987e-01
5.636842e-01
5.560482e-01
5.439258e-01
5.284836e-01
5.107064e-01
4.915446e-01
4.721067e-01
4.538673e-01
4.388548e-01
4.297766e-01
4.300448e-01
4.436743e-01
4.750405e-01
5.285038e-01
6.079271e-01
7.161326e-01
8.543580e-01
1.021785e+00
1.215206e+00
1.428899e+00
1.654739e+00
1.882560e+00
2.100746e+00
2.296999e+00
2.459198e+00
2.576274e+00
2.639011e+00
2.640707e+00
2.577630e+00
2.449265e+00
2.258337e+00
2.010627e+00
1.714628e+00
1.381060e+00
1.022284e+00
6.516682e-01
2.829140e-01
-7.059995e-02
-3.964354e-01
-6.836390e-01
-9.231894e-01
-1.108330e+00
-1.234781e+00
-1.300842e+00
-1.307389e+00
-1.257785e+00
-1.157727e+00
-1.015021e+00
-8.393001e-01
-6.416546e-01
-4.341840e-01
-2.294427e-01
-3.979873e-02
1.232694e-01
2.498812e-01
3.323979e-01
3.659233e-01
3.485998e-01
2.816580e-01
1.692167e-01
1.785925e-02
-1.639591e-01
-3.666057e-01
-5.799946e-01
-7.942744e-01
-1.000425e+00
-1.190722e+00
-1.359041e+00
-1.500997e+00
-1.613916e+00
-1.696669e+00
-1.749389e+00
-1.773118e+00
-1.769426e+00
-1.740049e+00
-1.686598e+00
-1.610370e+00
-1.512296e+00
-1.393037e+00
-1.253212e+00
-1.093721e+00
-9.161143e-01
-7.229388e-01
-5.179978e-01
-3.064614e-01
-9.478923e-02
1.095557e-01
2.985926e-01
4.644712e-01
6.002155e-01
7.004715e-01
7.621580e-01
7.849170e-01
7.712862e-01
7.265488e-01
6.582666e-01
5.755487e-01
4.881517e-01
4.055274e-01
3.359430e-01
2.857807e-01
2.590941e-01
2.574582e-01
2.801069e-01
3.243113e-01
3.859249e-01
4.600059e-01
5.414287e-01
6.254116e-01
7.079120e-01
7.858709e-01
8.573103e-01
9.213062e-01
9.778655e-01
1.027735e+00
1.072164e+00
1.112640e+00
1.150616e+00
1.187247e+00
1.223169e+00
1.258324e+00
1.291877e+00
1.322205e+00
1.346982e+00
1.363335e+00
1.368056e+00
1.357855e+00
1.329627e+00
1.280704e+00
1.209084e+00
1.113595e+00
9.940006e-01
8.510149e-01
6.862447e-01
5.020674e-01
3.014709e-01
8.788440e-02
-1.349716e-01
-3.631988e-01
-5.927951e-01
-8.196975e-01
-1.039817e+00
-1.249089e+00
-1.443563e+00
-1.619538e+00
-1.773758e+00
-1.903636e+00
-2.007490e+00
-2.084762e+00
-2.136164e+00
-2.163744e+00
-2.170810e+00
-2.161735e+00
-2.141603e+00
-2.115753e+00
-2.089253e+00
-2.066357e+00
-2.050043e+00
-2.041682e+00
-2.040914e+00
-2.045727e+00
-2.052766e+00
-2.057779e+00
-2.056181e+00
-2.043613e+00
-2.016455e+00
-1.972222e+00
-1.909823e+00
-1.829654e+00
-1.733545e+00
-1.624562e+00
-1.506683e+00
-1.384396e+00
-1.262233e+00
-1.144315e+00
-1.033951e+00
-9.333392e-01
-8.434181e-01
-7.638767e-01
-6.933200e-01
-6.295603e-01
-5.699892e-01
-5.119755e-01
-4.532348e-01
-3.921218e-01
-3.278051e-01
-2.603027e-01
-1.903708e-01
-1.192636e-01
-4.839945e-02
2.101010e-02
8.830268e-02
1.536131e-01
2.179725e-01
2.832275e-01
3.517764e-01
4.261537e-01
5.085176e-01
6.001186e-01
7.008314e-01
8.088279e-01
9.204518e-01
1.030328e+00
1.131707e+00
1.217011e+00
1.278529e+00
1.309161e+00
1.303145e+00
1.256662e+00
1.168267e+00
1.039091e+00
8.728146e-01
6.754203e-01
4.547705e-01
2.200609e-01
-1.878922e-02
-2.517546e-01
-4.692785e-01
-6.627656e-01
-8.249695e-01
-9.502618e-01
-1.034786e+00
-1.076509e+00
-1.075185e+00
-1.032265e+00
-9.507474e-01
-8.350154e-01
-6.906332e-01
-5.241301e-01
-3.427613e-01
-1.542505e-01
3.348033e-02
2.125911e-01
3.756062e-01
5.156965e-01
6.269562e-01
7.046695e-01
7.455608e-01
7.480155e-01
7.122541e-01
6.404390e-01
5.366873e-01
4.069680e-01
2.588652e-01
1.012010e-01
-5.647318e-02
-2.044934e-01
-3.337664e-01
-4.364656e-01
-5.066747e-01
-5.409133e-01
-5.384790e-01
-5.015563e-01
-4.350558e-01
-3.461800e-01
-2.437357e-01
-1.372480e-01
-3.596224e-02
5.216241e-02
1.213480e-01
1.686710e-01
1.944238e-01
2.021112e-01
1.980731e-01
1.907706e-01
1.898108e-01
2.048127e-01
2.442327e-01
3.142657e-01
4.179340e-01
5.544555e-01
7.189612e-01
9.026031e-01
1.093059e+00
1.275403e+00
1.433275e+00
1.550245e+00
1.611255e+00
1.603982e+00
1.520014e+00
1.355696e+00
1.112569e+00
7.973642e-01
4.215513e-01
4.869210e-04
-4.477291e-01
-9.035774e-01
-1.347483e+00
-1.761091e+00
-2.128344e+00
-2.436301e+00
-2.675640e+00
-2.840883e+00
-2.930342e+00
-2.945860e+00
-2.892391e+00
-2.777460e+00
-2.610564e+00
-2.402519e+00
-2.164804e+00
-1.908909e+00
-1.645715e+00
-1.384937e+00
-1.134646e+00
-9.009039e-01
-6.875361e-01
-4.960552e-01
-3.257611e-01
-1.740180e-01
-3.670131e-02
9.120901e-02
2.149344e-01
3.391672e-01
4.673820e-01
6.012737e-01
7.403991e-01
8.820787e-01
1.021584e+00
1.152599e+00
1.267900e+00
1.360188e+00
1.422970e+00
1.451397e+00
1.442954e+00
1.397949e+00
1.319715e+00
1.214501e+00
1.091050e+00
9.598826e-01
8.323613e-01
7.196235e-01
6.315114e-01
5.756180e-01
5.565622e-01
5.755683e-01
6.303875e-01
7.155549e-01
8.229420e-01
9.425356e-01
1.063365e+00
1.174489e+00
1.265947e+00
1.329605e+00
1.359794e+00
1.353705e+00
1.311481e+00
1.236022e+00
1.132513e+00
1.007766e+00
8.694379e-01
7.252572e-01
5.823252e-01
4.465901e-01
3.225293e-01
2.130603e-01
1.196591e-01
4.264814e-02
-1.840901e-02
-6.426966e-02
-9.560016e-02
-1.126492e-01
-1.150551e-01
-1.018210e-01
-7.146804e-02
-2.236087e-02
4.683226e-02
1.365985e-01
2.460333e-01
3.723705e-01
5.106708e-01
6.537384e-01
7.923121e-01
9.155461e-01
1.011761e+00
1.069403e+00
1.078124e+00
1.029863e+00
9.197929e-01
7.470310e-01
5.149913e-01
2.313438e-01
-9.243628e-02
-4.418787e-01
-8.005963e-01
-1.151508e+00
-1.478073e+00
-1.765397e+00
-2.001121e+00
-2.176005e+00
-2.284185e+00
-2.323123e+00
-2.293300e+00
-2.197740e+00
-2.041459e+00
-1.830937e+00
-1.573681e+00
-1.277930e+00
-9.524969e-01
-6.067267e-01
-2.505240e-01
1.056180e-01
4.506406e-01
7.730466e-01
1.061169e+00
1.303602e+00
1.489789e+00
1.610757e+00
1.659917e+00
1.633876e+00
1.533115e+00
1.362448e+00
1.131122e+00
8.525101e-01
5.433689e-01
2.227118e-01
-8.959132e-02
-3.743404e-01
-6.144828e-01
-7.963811e-01
-9.107389e-01
-9.531004e-01
-9.238959e-01
-8.280570e-01
-6.742742e-01
-4.740019e-01
-2.403363e-01
1.310527e-02
2.731869e-01
5.280468e-01
7.676238e-01
9.839025e-01
1.170900e+00
1.324447e+00
1.441847e+00
1.521485e+00
1.562473e+00
1.564386e+00
1.527130e+00
1.450951e+00
1.336579e+00
1.185474e+00
1.000126e+00
7.843624e-01
5.435954e-01
2.849520e-01
1.724000e-02
-2.492896e-01
-5.033999e-01
-7.335376e-01
-9.286778e-01
-1.079280e+00
-1.178265e+00
-1.221896e+00
-1.210455e+00
-1.148588e+00
-1.045246e+00
-9.131739e-01
-7.679606e-01
-6.267362e-01
-5.066449e-01
-4.232659e-01
-3.891605e-01
-4.127092e-01
-4.973559e-01
-6.413281e-01
-8.378407e-01
-1.075744e+00
-1.340533e+00
-1.615616e+00
-1.883707e+00
-2.128220e+00
-2.334542e+00
-2.491060e+00
-2.589875e+00
-2.627150e+00
-2.603080e+00
-2.521526e+00
-2.389370e+00
-2.215710e+00
-2.010965e+00
-1.786016e+00
-1.551462e+00
-1.317022e+00
-1.091140e+00
-8.807553e-01
-6.912130e-01
-5.262841e-01
-3.882339e-01
-2.779182e-01
-1.948868e-01
-1.374967e-01
-1.030481e-01
-8.796063e-02
-8.800435e-02
-9.859181e-02
-1.151231e-01
-1.333632e-01
-1.498186e-01
-1.620689e-01
-1.690102e-01
-1.709654e-01
-1.696339e-01
-1.678668e-01
-1.692814e-01
-1.777512e-01
-1.968275e-01
-2.291610e-01
-2.759941e-01
-3.367860e-01
-4.090217e-01
-4.882372e-01
-5.682722e-01
-6.417406e-01
-7.006820e-01
-7.373358e-01
-7.449581e-01
-7.185910e-01
-6.556951e-01
-5.565692e-01
-4.245038e-01
-2.656458e-01
-8.858150e-02
9.632765e-02
2.777955e-01
4.445701e-01
5.864095e-01
6.949790e-01
7.645808e-01
7.926420e-01
7.799131e-01
7.303577e-01
6.507489e-01
5.500146e-01
4.383966e-01
3.265088e-01
2.243843e-01
1.406041e-01
8.159401e-02
5.115769e-02
5.028938e-02
7.727822e-02
1.280794e-01
1.968953e-01
2.768838e-01
3.609003e-01
4.421782e-01
5.148673e-01
5.743728e-01
6.174671e-01
6.421782e-01
6.474927e-01
6.329386e-01
5.981349e-01
5.424027e-01
4.645271e-01
3.627337e-01
2.349077e-01
7.903290e-02
-1.062159e-01
-3.208293e-01
-5.628892e-01
-8.281728e-01
-1.110017e+00
-1.399480e+00
-1.685786e+00
-1.957001e+00
-2.200861e+00
-2.405655e+00
-2.561070e+00
-2.658940e+00
-2.693820e+00
-2.663360e+00
-2.568455e+00
-2.413154e+00
-2.204354e+00
-1.951280e+00
-1.664820e+00
-1.356761e+00
-1.039006e+00
-7.228519e-01
-4.183951e-01
-1.341158e-01
1.233285e-01
3.491080e-01
5.400541e-01
6.943755e-01
8.113242e-01
8.908810e-01
9.335159e-01
9.400621e-01
9.117114e-01
8.501140e-01
7.575438e-01
6.370786e-01
4.927430e-01
3.295717e-01
1.535635e-01
-2.848514e-02
-2.092634e-01
-3.813297e-01
-5.375674e-01
-6.716770e-01
-7.786606e-01
-8.552482e-01
-9.002109e-01
-9.145098e-01
-9.012416e-01
-8.653645e-01
-8.132187e-01
-7.518905e-01
-6.884930e-01
-6.294573e-01
-5.799233e-01
-5.433058e-01
-5.210809e-01
-5.128048e-01
-5.163417e-01
-5.282546e-01
-5.442962e-01
-5.599332e-01
-5.708450e-01
-5.733472e-01
-5.647026e-01
-5.432993e-01
-5.086865e-01
-4.614756e-01
-4.031259e-01
-3.356520e-01
-2.612967e-01
-1.822217e-01
-1.002623e-01
-1.678420e-02
6.734465e-02
1.516709e-01
2.359935e-01
3.201655e-01
4.039125e-01
4.867127e-01
5.677681e-01
6.460776e-01
7.205986e-01
7.904648e-01
8.552169e-01
9.149956e-01
9.706525e-01
1.023745e+00
1.076401e+00
1.131057e+00
1.190106e+00
1.255492e+00
1.328314e+00
1.408493e+00
1.494550e+00
1.583543e+00
1.671173e+00
1.752083e+00
1.820323e+00
1.869965e+00
1.895802e+00
1.894069e+00
1.863078e+00
1.803704e+00
1.719601e+00
1.617129e+00
1.504946e+00
1.393298e+00
1.293081e+00
1.214770e+00
1.167336e+00
1.157284e+00
1.187913e+00
1.258894e+00
1.366208e+00
1.502440e+00
1.657423e+00
1.819128e+00
1.974731e+00
2.111727e+00
2.218993e+00
2.287673e+00
2.311821e+00
2.288734e+00
2.218953e+00
2.105945e+00
1.955504e+00
1.774938e+00
1.572142e+00
1.354647e+00
1.128773e+00
8.989861e-01
6.675352e-01
4.344213e-01
1.976949e-01
-4.596411e-02
-3.004706e-01
-5.694707e-01
-8.555075e-01
-1.159322e+00
-1.479372e+00
-1.811632e+00
-2.149681e+00
-2.485087e+00
-2.808013e+00
-3.108001e+00
-3.374804e+00
-3.599193e+00
-3.773634e+00
-3.892776e+00
-3.953724e+00
-3.956092e+00
-3.901869e+00
-3.795146e+00
-3.641747e+00
-3.448807e+00
-3.224344e+00
-2.976843e+00
-2.714874e+00
-2.446761e+00
-2.180289e+00
-1.922469e+00
-1.679335e+00
-1.455758e+00
-1.255282e+00
-1.079952e+00
-9.301545e-01
-8.044719e-01
-6.996036e-01
-6.103826e-01
-5.299421e-01
-4.500628e-01
-3.617051e-01
-2.557017e-01
-1.235483e-01
4.178971e-02
2.451469e-01
4.885903e-01
7.710797e-01
1.088398e+00
1.433364e+00
1.796307e+00
2.165768e+00
2.529364e+00
2.874730e+00
3.190451e+00
3.466887e+00
3.696816e+00
3.875818e+00
4.002373e+00
4.077663e+00
4.105120e+00
4.089766e+00
4.037432e+00
3.953957e+00
3.844452e+00
3.712710e+00
3.560848e+00
3.389191e+00
3.196432e+00
2.980037e+00
2.736853e+00
2.463858e+00
2.158970e+00
1.821838e+00
1.454505e+00
1.061860e+00
6.518007e-01
2.350413e-01
-1.754415e-01
-5.652986e-01
-9.199460e-01
-1.225820e+00
-1.471591e+00
-1.649181e+00
-1.754446e+00
-1.787450e+00
-1.752311e+00
-1.656654e+00
-1.510773e+00
-1.326627e+00
-1.116791e+00
-8.934951e-01
-6.678318e-01
-4.492006e-01
-2.449884e-01
-6.047627e-02
1.010758e-01
2.382225e-01
3.510607e-01
4.409373e-01
5.101702e-01
5.617982e-01
5.993672e-01
6.267468e-01
6.479701e-01
6.670829e-01
6.879895e-01
7.142836e-01
7.490591e-01
7.947045e-01
8.526960e-01
9.234103e-01
1.005989e+00
1.098280e+00
1.196875e+00
1.297262e+00
1.394080e+00
1.481470e+00
1.553487e+00
1.604554e+00
1.629902e+00
1.625980e+00
1.590778e+00
1.524051e+00
1.427402e+00
1.304226e+00
1.159500e+00
9.994239e-01
8.309513e-01
6.612419e-01
4.970877e-01
3.443802e-01
2.076761e-01
8.990891e-02
-7.722877e-03
-8.569001e-02
-1.459091e-01
-1.914018e-01
-2.258872e-01
-2.533554e-01
-2.776681e-01
-3.022170e-01
-3.296613e-01
-3.617582e-01
-3.992898e-01
-4.420884e-01
-4.891526e-01
-5.388414e-01
-5.891232e-01
-6.378487e-01
-6.830136e-01
-7.229774e-01
-7.566127e-01
-7.833723e-01
-8.032753e-01
-8.168239e-01
-8.248716e-01
-8.284690e-01
-8.287125e-01
-8.266242e-01
-8.230848e-01
-8.188338e-01
-8.145402e-01
-8.109277e-01
-8.089256e-01
-8.098011e-01
-8.152287e-01
-8.272549e-01
-8.481355e-01
-8.800446e-01
-9.246781e-01
-9.828039e-01
-1.053824e+00
-1.135428e+00
-1.223410e+00
-1.311706e+00
-1.392685e+00
-1.457679e+00
-1.497712e+00
-1.504347e+00
-1.470560e+00
-1.391527e+00
-1.265244e+00
-1.092904e+00
-8.789845e-01
-6.310468e-01
-3.592497e-01
-7.563365e-02
2.067670e-01
4.749008e-01
7.166746e-01
9.218355e-01
1.082674e+00
1.194478e+00
1.255705e+00
1.267854e+00
1.235080e+00
1.163608e+00
1.061034e+00
9.356014e-01
7.955603e-01
6.486541e-01
5.017877e-01
3.608725e-01
2.308198e-01
1.156322e-01
1.853065e-02
-5.794007e-02
-1.118666e-01
-1.420009e-01
-1.478643e-01
-1.298915e-01
-8.957115e-02
-2.953193e-02
4.646971e-02
1.336918e-01
2.266883e-01
3.197128e-01
4.072019e-01
4.842755e-01
5.471770e-01
5.935809e-01
6.227101e-01
6.352310e-01
6.329340e-01
6.182428e-01
5.936278e-01
5.610203e-01
5.213259e-01
4.741216e-01
4.175955e-01
3.487481e-01
2.638403e-01
1.590317e-01
3.113215e-02
-1.216363e-01
-2.989679e-01
-4.979920e-01
-7.130614e-01
-9.358576e-01
-1.155825e+00
-1.360904e+00
-1.538485e+00
-1.676496e+00
-1.764495e+00
-1.794656e+00
-1.762548e+00
-1.667629e+00
-1.513405e+00
-1.307255e+00
-1.059932e+00
-7.847809e-01
-4.967605e-01
-2.113376e-01
5.663438e-02
2.939517e-01
4.899078e-01
6.368701e-01
7.305328e-01
7.698327e-01
7.565595e-01
6.947324e-01
5.898407e-01
4.480640e-01
2.755797e-01
7.804662e-02
-1.396784e-01
-3.735743e-01
-6.202633e-01
-8.766517e-01
-1.139487e+00
-1.404922e+00
-1.668185e+00
-1.923402e+00
-2.163646e+00
-2.381182e+00
-2.567911e+00
-2.715952e+00
-2.818291e+00
-2.869436e+00
-2.865980e+00
-2.807039e+00
-2.694483e+00
-2.532953e+00
-2.329643e+00
-2.093867e+00
-1.836438e+00
-1.568924e+00
-1.302828e+00
-1.048773e+00
-8.157607e-01
-6.105646e-01
-4.373224e-01
-2.973598e-01
-1.892682e-01
-1.092295e-01
-5.155527e-02
-9.385575e-03
2.452599e-02
5.702199e-02
9.382743e-02
1.389859e-01
1.945022e-01
2.602283e-01
3.339987e-01
4.119983e-01
4.893105e-01
5.605747e-01
6.206620e-01
6.652807e-01
6.914326e-01
6.976680e-01
6.841241e-01
6.523682e-01
6.050959e-01
5.457544e-01
4.781623e-01
4.061844e-01
3.334978e-01
2.634617e-01
1.990808e-01
1.430361e-01
9.775646e-02
6.549686e-02
4.840264e-02
4.853649e-02
6.785404e-02
1.081162e-01
1.707344e-01
2.565566e-01
3.656166e-01
4.968876e-01
6.480904e-01
8.156095e-01
9.945584e-01
1.179011e+00
1.362389e+00
1.537954e+00
1.699349e+00
1.841105e+00
1.959039e+00
2.050492e+00
2.114378e+00
2.151041e+00
2.161951e+00
2.149296e+00
2.115538e+00
2.063002e+00
1.993579e+00
1.908579e+00
1.808752e+00
1.694485e+00
1.566115e+00
1.424305e+00
1.270409e+00
1.106754e+00
9.367788e-01
7.649853e-01
5.967039e-01
4.376849e-01
2.935688e-01
1.693032e-01
6.858396e-02
-6.604636e-03
-5.628858e-02
-8.260240e-02
-8.967139e-02
-8.328701e-02
-7.040599e-02
-5.852047e-02
-5.495949e-02
-6.619022e-02
-9.719066e-02
-1.509618e-01
-2.282352e-01
-3.274117e-01
-4.447382e-01
-5.747010e-01
-7.105835e-01
-8.451170e-01
-9.711403e-01
-1.082192e+00
-1.172967e+00
-1.239603e+00
-1.279778e+00
-1.292643e+00
-1.278624e+00
-1.239143e+00
-1.176328e+00
-1.092748e+00
-9.912196e-01
-8.747121e-01
-7.463383e-01
-6.094332e-01
-4.676780e-01
-3.252304e-01
-1.868076e-01
-5.767256e-02
5.651796e-02
1.500193e-01
2.174482e-01
2.543310e-01
2.576804e-01
2.265151e-01
1.622412e-01
6.882511e-02
-4.727887e-02
-1.774573e-01
-3.114995e-01
-4.383455e-01
-5.469555e-01
-6.272204e-01
-6.708306e-01
-6.720148e-01
-6.280694e-01
-5.396151e-01
-4.105392e-01
-2.476193e-01
-5.986009e-02
1.423893e-01
3.484393e-01
5.482771e-01
7.334844e-01
8.979630e-01
1.038397e+00
1.154414e+00
1.248434e+00
1.325237e+00
1.391286e+00
1.453896e+00
1.520313e+00
1.596835e+00
1.688033e+00
1.796198e+00
1.921046e+00
2.059730e+00
2.207143e+00
2.356469e+00
2.499902e+00
2.629422e+00
2.737555e+00
2.818001e+00
2.866088e+00
2.879010e+00
2.855846e+00
2.797380e+00
2.705760e+00
2.584039e+00
2.435675e+00
2.264060e+00
2.072156e+00
1.862299e+00
1.636209e+00
1.395207e+00
1.140598e+00
8.741412e-01
5.985197e-01
3.177066e-01
3.716174e-02
-2.361916e-01
-4.942202e-01
-7.280388e-01
-9.286246e-01
-1.087518e+00
-1.197533e+00
-1.253389e+00
-1.252201e+00
-1.193765e+00
-1.080602e+00
-9.177724e-01
-7.124731e-01
-4.734857e-01
-2.105331e-01
6.637694e-02
3.475574e-01
6.241456e-01
8.884691e-01
1.134260e+00
1.356716e+00
1.552431e+00
1.719228e+00
1.855932e+00
1.962144e+00
2.038059e+00
2.084358e+00
2.102192e+00
2.093252e+00
2.059889e+00
2.005230e+00
1.933257e+00
1.848769e+00
1.757228e+00
1.664472e+00
1.576328e+00
1.498172e+00
1.434511e+00
1.388640e+00
1.362445e+00
1.356365e+00
1.369525e+00
1.400009e+00
1.445209e+00
1.502204e+00
1.568083e+00
1.640170e+00
1.716104e+00
1.793768e+00
1.871087e+00
1.945740e+00
2.014847e+00
2.074711e+00
2.120676e+00
2.147175e+00
2.147981e+00
2.116665e+00
2.047225e+00
1.934821e+00
1.776523e+00
1.571992e+00
1.323983e+00
1.038600e+00
7.252571e-01
3.963028e-01
6.635212e-02
-2.486338e-01
-5.324276e-01
-7.696737e-01
-9.469818e-01
-1.053886e+00
-1.083603e+00
-1.033534e+00
-9.054928e-01
-7.056369e-01
-4.440996e-01
-1.343479e-01
2.077011e-01
5.647364e-01
9.191920e-01
1.254360e+00
1.555372e+00
1.809955e+00
2.008913e+00
2.146303e+00
2.219359e+00
2.228190e+00
2.175356e+00
2.065385e+00
1.904292e+00
1.699150e+00
1.457731e+00
1.188233e+00
8.990810e-01
5.988217e-01
2.960797e-01
-4.240948e-04
-2.818292e-01
-5.391079e-01
-7.631027e-01
-9.446751e-01
-1.074995e+00
-1.145982e+00
-1.150859e+00
-1.084796e+00
-9.455312e-01
-7.339271e-01
-4.543502e-01
-1.148208e-01
2.731212e-01
6.948539e-01
1.133400e+00
1.570397e+00
1.987229e+00
2.366223e+00
2.691787e+00
2.951389e+00
3.136266e+00
3.241805e+00
3.267552e+00
3.216874e+00
3.096309e+00
2.914698e+00
2.682206e+00
2.409355e+00
2.106190e+00
1.781667e+00
1.443330e+00
1.097295e+00
7.484896e-01
4.010996e-01
5.908786e-02
-2.733078e-01
-5.912119e-01
-8.889566e-01
-1.160170e+00
-1.398099e+00
-1.596121e+00
-1.748351e+00
-1.850272e+00
-1.899265e+00
-1.894982e+00
-1.839507e+00
-1.737267e+00
-1.594727e+00
-1.419884e+00
-1.221636e+00
-1.009079e+00
-7.908189e-01
-5.743673e-01
-3.656823e-01
-1.689020e-01
1.370650e-02
1.815856e-01
3.355467e-01
4.773042e-01
6.089581e-01
7.325012e-01
8.494234e-01
9.604625e-01
1.065527e+00
1.163784e+00
1.253878e+00
1.334222e+00
1.403316e+00
1.460019e+00
1.503751e+00
1.534605e+00
1.553353e+00
1.561377e+00
1.560531e+00
1.552966e+00
1.540925e+00
1.526552e+00
1.511717e+00
1.497893e+00
1.486096e+00
1.476893e+00
1.470475e+00
1.466786e+00
1.465665e+00
1.466973e+00
1.470692e+00
1.476948e+00
1.485979e+00
1.498055e+00
1.513350e+00
1.531820e+00
1.553080e+00
1.576324e+00
1.600282e+00
1.623238e+00
1.643112e+00
1.657609e+00
1.664430e+00
1.661535e+00
1.647435e+00
1.621465e+00
1.584009e+00
1.536620e+00
1.482005e+00
1.423853e+00
1.366496e+00
1.314444e+00
1.271824e+00
1.241794e+00
1.226011e+00
1.224226e+00
1.234076e+00
1.251130e+00
1.269182e+00
1.280801e+00
1.278052e+00
1.253324e+00
1.200154e+00
1.113966e+00
9.926281e-01
8.367866e-01
6.499399e-01
4.382584e-01
2.101736e-01
-2.421427e-02
-2.538514e-01
-4.674979e-01
-6.544794e-01
-8.053630e-01
-9.125054e-01
-9.704441e-01
-9.761138e-01
-9.288913e-01
-8.304844e-01
-6.846956e-01
-4.970956e-01
-2.746497e-01
-2.533451e-02
2.422226e-01
5.190620e-01
7.961632e-01
1.064680e+00
1.316157e+00
1.542758e+00
1.737512e+00
1.894604e+00
2.009681e+00
2.080158e+00
2.105469e+00
2.087226e+00
2.029221e+00
1.937243e+00
1.818695e+00
1.682018e+00
1.535978e+00
1.388875e+00
1.247777e+00
1.117869e+00
1.001997e+00
9.004802e-01
8.112076e-01
7.300191e-01
6.513246e-01
5.688917e-01
4.767092e-01
3.698299e-01
2.450949e-01
1.016572e-01
-5.875244e-02
-2.318467e-01
-4.110847e-01
-5.882194e-01
-7.540259e-01
-8.991332e-01
-1.014873e+00
-1.094065e+00
-1.131677e+00
-1.125297e+00
-1.075403e+00
-9.853860e-01
-8.613498e-01
-7.116795e-01
-5.464178e-01
-3.764917e-01
-2.128551e-01
-6.561948e-02
5.674287e-02
1.480512e-01
2.048609e-01
2.266624e-01
2.158232e-01
1.772889e-01
1.180863e-01
4.668687e-02
-2.769973e-02
-9.583647e-02
-1.491146e-01
-1.801119e-01
-1.830273e-01
-1.539816e-01
-9.118599e-02
5.011899e-03
1.321916e-01
2.860200e-01
4.604941e-01
6.482523e-01
8.409365e-01
1.029585e+00
1.205036e+00
1.358318e+00
1.481017e+00
1.565611e+00
1.605773e+00
1.596654e+00
1.535145e+00
1.420138e+00
1.252758e+00
1.036552e+00
7.775913e-01
4.844425e-01
1.679606e-01
-1.591300e-01
-4.828743e-01
-7.889224e-01
-1.063505e+00
-1.294459e+00
-1.472200e+00
-1.590514e+00
-1.647083e+00
-1.643659e+00
-1.585864e+00
-1.482639e+00
-1.345412e+00
-1.187068e+00
-1.020869e+00
-8.593984e-01
-7.136661e-01
-5.924066e-01
-5.016320e-01
-4.444328e-01
-4.210150e-01
-4.289359e-01
-4.634976e-01
-5.182522e-01
-5.855734e-01
-6.572532e-01
-7.250838e-01
-7.813852e-01
-8.194450e-01
-8.338413e-01
-8.206320e-01
-7.774121e-01
-7.032551e-01
-5.985744e-01
-4.649512e-01
-3.049722e-01
-1.221202e-01
7.926648e-02
2.939644e-01
5.157964e-01
7.375708e-01
9.510904e-01
1.147288e+00
1.316531e+00
1.449107e+00
1.535861e+00
1.568943e+00
1.542560e+00
1.453657e+00
1.302426e+00
1.092577e+00
8.313161e-01
5.290418e-01
1.987757e-01
-1.446077e-01
-4.852708e-01
-8.073334e-01
-1.095742e+00
-1.337024e+00
-1.519876e+00
-1.635590e+00
-1.678302e+00
-1.645107e+00
-1.536069e+00
-1.354156e+00
-1.105124e+00
-7.973702e-01
-4.417305e-01
-5.121426e-02
3.593566e-01
7.738244e-01
1.175298e+00
1.546870e+00
1.872417e+00
2.137438e+00
2.329868e+00
2.440802e+00
2.465071e+00
2.401617e+00
2.253608e+00
2.028286e+00
1.736522e+00
1.392097e+00
1.010763e+00
6.091372e-01
2.035432e-01
-1.911124e-01
-5.623060e-01
-9.006183e-01
-1.200139e+00
-1.458518e+00
-1.676663e+00
-1.858118e+00
-2.008188e+00
-2.132922e+00
-2.238064e+00
-2.328107e+00
-2.405576e+00
-2.470630e+00
-2.521043e+00
-2.552562e+00
-2.559599e+00
-2.536150e+00
-2.476822e+00
-2.377820e+00
-2.237768e+00
-2.058254e+00
-1.844021e+00
-1.602810e+00
-1.344841e+00
-1.082035e+00
-8.270327e-01
-5.921333e-01
-3.882546e-01
-2.240151e-01
-1.050249e-01
-3.345112e-02
-7.900296e-03
-2.362731e-02
-7.305095e-02
-1.465238e-01
-2.332768e-01
-3.224400e-01
-4.040297e-01
-4.697992e-01
-5.138638e-01
-5.330423e-01
-5.268964e-01
-4.974876e-01
-4.489138e-01
-3.867083e-01
-3.171951e-01
-2.468847e-01
-1.819721e-01
-1.279709e-01
-8.948748e-02
-7.012027e-02
-7.245223e-02
-9.809959e-02
-1.477787e-01
-2.213576e-01
-3.178685e-01
-4.354707e-01
-5.713712e-01
-7.217253e-01
-8.815553e-01
-1.044732e+00
-1.204064e+00
-1.351524e+00
-1.478634e+00
-1.576991e+00
-1.638896e+00
-1.658025e+00
-1.630069e+00
-1.553253e+00
-1.428679e+00
-1.260427e+00
-1.055408e+00
-8.229525e-01
-5.741729e-01
-3.211570e-01
-7.605696e-02
1.498321e-01
3.469133e-01
5.079625e-01
6.285678e-01
7.072956e-01
7.455776e-01
7.473528e-01
7.185247e-01
6.663139e-01
5.985884e-01
5.232428e-01
4.476764e-01
3.783978e-01
3.207596e-01
2.788154e-01
2.552810e-01
2.515769e-01
2.679340e-01
3.035390e-01
3.567030e-01
4.250369e-01
5.056233e-01
5.951744e-01
6.901730e-01
7.869910e-01
8.819837e-01
9.715607e-01
1.052239e+00
1.120699e+00
1.173853e+00
1.208972e+00
1.223860e+00
1.217085e+00
1.188238e+00
1.138158e+00
1.069074e+00
9.845906e-01
8.894998e-01
7.894124e-01
6.902467e-01
5.976513e-01
5.164481e-01
4.501845e-01
4.008632e-01
3.688867e-01
3.532171e-01
3.517141e-01
3.615899e-01
3.799024e-01
4.040097e-01
4.319157e-01
4.624612e-01
4.953360e-01
5.309183e-01
5.699740e-01
6.132691e-01
6.611613e-01
7.132385e-01
7.680634e-01
8.230617e-01
8.745701e-01
9.180389e-01
9.483624e-01
9.603044e-01
9.489764e-01
9.103279e-01
8.416069e-01
7.417480e-01
6.116507e-01
4.543097e-01
2.747744e-01
7.992088e-02
-1.219571e-01
-3.217136e-01
-5.100276e-01
-6.781273e-01
-8.184881e-01
-9.254236e-01
-9.955006e-01
-1.027720e+00
-1.023440e+00
-9.860405e-01
-9.203766e-01
-8.320892e-01
-7.268735e-01
-6.098106e-01
-4.848654e-01
-3.546227e-01
-2.203005e-01
-8.202922e-02
6.065545e-02
2.081939e-01
3.603647e-01
5.157362e-01
6.713013e-01
8.223648e-01
9.627127e-01
1.085059e+00
1.181719e+00
1.245431e+00
1.270221e+00
1.252181e+00
1.190074e+00
1.085657e+00
9.436834e-01
7.715828e-01
5.788473e-01
3.762041e-01
1.746681e-01
-1.541956e-02
-1.852587e-01
-3.282681e-01
-4.404935e-01
-5.206968e-01
-5.701112e-01
-5.918918e-01
-5.903372e-01
-5.699920e-01
-5.347597e-01
-4.871586e-01
-4.278287e-01
-3.553628e-01
-2.664893e-01
-1.565854e-01
-2.045838e-02
1.467062e-01
3.483484e-01
5.856233e-01
8.566972e-01
1.156353e+00
1.475965e+00
1.803867e+00
2.126074e+00
2.427291e+00
2.692096e+00
2.906168e+00
3.057435e+00
3.137016e+00
3.139881e+00
3.065153e+00
2.916053e+00
2.699501e+00
2.425437e+00
2.105944e+00
1.754267e+00
1.383850e+00
1.007467e+00
6.365422e-01
2.806934e-01
-5.247053e-02
-3.573169e-01
-6.299608e-01
-8.679011e-01
-1.069597e+00
-1.234055e+00
-1.360495e+00
-1.448135e+00
-1.496111e+00
-1.503541e+00
-1.469678e+00
-1.394148e+00
-1.277192e+00
-1.119898e+00
-9.243750e-01
-6.938570e-01
-4.327258e-01
-1.464555e-01
1.585094e-01
4.749320e-01
7.950015e-01
1.110585e+00
1.413506e+00
1.695849e+00
1.950280e+00
2.170380e+00
2.350965e+00
2.488373e+00
2.580666e+00
2.627748e+00
2.631334e+00
2.594796e+00
2.522870e+00
2.421259e+00
2.296170e+00
2.153814e+00
1.999930e+00
1.839363e+00
1.675740e+00
1.511262e+00
1.346654e+00
1.181256e+00
1.013273e+00
8.401654e-01
6.591514e-01
4.677820e-01
2.645388e-01
4.938952e-02
-1.757662e-01
-4.068242e-01
-6.374291e-01
-8.591824e-01
-1.062107e+00
-1.235336e+00
-1.367974e+00
-1.450050e+00
-1.473486e+00
-1.432989e+00
-1.326790e+00
-1.157157e+00
-9.306355e-01
-6.579678e-01
-3.536789e-01
-3.534516e-02
2.774191e-01
5.641870e-01
8.050645e-01
9.820488e-01
1.080288e+00
1.089133e+00
1.002895e+00
8.212372e-01
5.491848e-01
1.967503e-01
-2.217669e-01
-6.887334e-01
-1.184287e+00
-1.687495e+00
-2.177465e+00
-2.634341e+00
-3.040142e+00
-3.379401e+00
-3.639629e+00
-3.811602e+00
-3.889504e+00
-3.870938e+00
-3.756839e+00
-3.551308e+00
-3.261366e+00
-2.896669e+00
-2.469169e+00
-1.992749e+00
-1.482806e+00
-9.557925e-01
-4.286943e-01
8.156872e-02
5.588119e-01
9.883121e-01
1.357550e+00
1.656913e+00
1.880275e+00
2.025404e+00
2.094105e+00
2.092082e+00
2.028496e+00
1.915256e+00
1.766087e+00
1.595484e+00
1.417622e+00
1.245358e+00
1.089385e+00
9.576388e-01
8.549707e-01
7.831305e-01
7.410265e-01
7.252338e-01
7.306865e-01
7.514764e-01
7.816635e-01
8.160075e-01
8.505311e-01
8.828531e-01
9.122580e-01
9.395081e-01
9.664436e-01
9.954435e-01
1.028840e+00
1.068377e+00
1.114791e+00
1.167569e+00
1.224894e+00
1.283787e+00
1.340390e+00
1.390348e+00
1.429228e+00
1.452903e+00
1.457882e+00
1.441521e+00
1.402141e+00
1.339049e+00
1.252485e+00
1.143536e+00
1.014033e+00
8.664625e-01
7.039003e-01
5.299688e-01
3.488230e-01
1.651454e-01
-1.586193e-02
-1.885104e-01
-3.467059e-01
-4.840992e-01
-5.943237e-01
-6.713262e-01
-7.097794e-01
-7.055446e-01
-6.561338e-01
-5.611093e-01
-4.223568e-01
-2.441838e-01
-3.321245e-02
2.019315e-01
4.511129e-01
7.033167e-01
9.473583e-01
1.172608e+00
1.369664e+00
1.530920e+00
1.650968e+00
1.726807e+00
1.757841e+00
1.745665e+00
1.693690e+00
1.606633e+00
1.489958e+00
1.349336e+00
1.190187e+00
1.017361e+00
8.349884e-01
6.465028e-01
4.548179e-01
2.626044e-01
7.260988e-02
-1.120510e-01
-2.877006e-01
-4.500466e-01
-5.943004e-01
-7.154654e-01
-8.087646e-01
-8.701541e-01
-8.968516e-01
-8.878039e-01
-8.440190e-01
-7.687040e-01
-6.671722e-01
-5.465105e-01
-4.150282e-01
-2.815450e-01
-1.545968e-01
-4.166140e-02
5.149480e-02
1.212602e-01
1.663557e-01
1.877328e-01
1.882222e-01
1.720041e-01
1.439904e-01
1.092164e-01
7.232322e-02
3.718872e-02
6.729807e-03
-1.712614e-02
-3.333004e-02
-4.150357e-02
-4.168696e-02
-3.409298e-02
-1.890984e-02
3.819252e-03
3.423012e-02
7.259323e-02
1.192108e-01
1.742804e-01
2.377468e-01
3.091599e-01
3.875479e-01
4.713170e-01
5.581856e-01
6.451706e-01
7.286388e-01
8.044430e-01
8.681491e-01
9.153554e-01
9.420893e-01
9.452513e-01
9.230626e-01
8.754613e-01
8.043876e-01
7.139026e-01
6.100979e-01
5.007776e-01
3.949199e-01
3.019582e-01
2.309474e-01
1.897037e-01
1.840156e-01
2.170228e-01
2.888453e-01
3.965165e-01
5.342381e-01
6.939339e-01
8.660406e-01
1.040441e+00
1.207428e+00
1.358583e+00
1.487471e+00
1.590069e+00
1.664898e+00
1.712866e+00
1.736853e+00
1.741130e+00
1.730682e+00
1.710550e+00
1.685262e+00
1.658405e+00
1.632388e+00
1.608367e+00
1.586344e+00
1.565360e+00
1.543773e+00
1.519552e+00
1.490571e+00
1.454871e+00
1.410875e+00
1.357563e+00
1.294585e+00
1.222320e+00
1.141862e+00
1.054954e+00
9.638560e-01
8.711675e-01
7.796266e-01
6.919004e-01
6.103862e-01
5.370339e-01
4.731946e-01
4.194957e-01
3.757455e-01
3.408720e-01
3.129096e-01
2.890483e-01
2.657680e-01
2.390716e-01
2.048229e-01
1.591772e-01
9.907033e-02
2.271424e-02
-6.997149e-02
-1.770644e-01
-2.945453e-01
-4.164493e-01
-5.352712e-01
-6.425985e-01
-7.299118e-01
-7.894628e-01
-8.151334e-01
-8.031753e-01
-7.527507e-01
-6.662120e-01
-5.490897e-01
-4.097818e-01
-2.589634e-01
-1.087582e-01
2.826564e-02
1.401941e-01
2.168609e-01
2.508269e-01
2.381358e-01
1.787532e-01
7.662591e-02
-6.065376e-02
-2.225472e-01
-3.965516e-01
-5.693530e-01
-7.280222e-01
-8.611277e-01
-9.596581e-01
-1.017674e+00
-1.032640e+00
-1.005434e+00
-9.400419e-01
-8.430122e-01
-7.227318e-01
-5.886209e-01
-4.503327e-01
-3.170298e-01
-1.967887e-01
-9.615563e-02
-1.985317e-02
2.937894e-02
5.082990e-02
4.576951e-02
1.731356e-02
-2.979877e-02
-8.952190e-02
-1.549177e-01
-2.186559e-01
-2.735730e-01
-3.132439e-01
-3.325106e-01
-3.279131e-01
-2.979771e-01
-2.433345e-01
-1.666685e-01
-7.249676e-02
3.318759e-02
1.433879e-01
2.506564e-01
3.476920e-01
4.279427e-01
4.861685e-01
5.189195e-01
5.248862e-01
5.050888e-01
4.628831e-01
4.037790e-01
3.350821e-01
2.653847e-01
2.039451e-01
1.600019e-01
1.420761e-01
1.573138e-01
2.109230e-01
3.057506e-01
4.420368e-01
6.173732e-01
8.268736e-01
1.063548e+00
1.318852e+00
1.583363e+00
1.847520e+00
2.102356e+00
2.340153e+00
2.554946e+00
2.742845e+00
2.902142e+00
3.033192e+00
3.138108e+00
3.220286e+00
3.283830e+00
3.332927e+00
3.371257e+00
3.401490e+00
3.424943e+00
3.441433e+00
3.449354e+00
3.445964e+00
3.427837e+00
3.391441e+00
3.333723e+00
3.252654e+00
3.147625e+00
3.019653e+00
2.871357e+00
2.706709e+00
2.530600e+00
2.348270e+00
2.164699e+00
1.984023e+00
1.809083e+00
1.641141e+00
1.479822e+00
1.323280e+00
1.168566e+00
1.012159e+00
8.505931e-01
6.811050e-01
5.022209e-01
3.142160e-01
1.193756e-01
-7.798243e-02
-2.717443e-01
-4.544854e-01
-6.181608e-01
-7.549326e-01
-8.580389e-01
-9.226051e-01
-9.462965e-01
-9.297318e-01
-8.766051e-01
-7.934966e-01
-6.893924e-01
-5.749615e-01
-4.616653e-01
-3.607898e-01
-2.824924e-01
-2.349540e-01
-2.237058e-01
-2.511861e-01
-3.165508e-01
-4.157406e-01
-5.417853e-01
-6.853099e-01
-8.351984e-01
-9.793656e-01
-1.105586e+00
-1.202332e+00
-1.259566e+00
-1.269450e+00
-1.226909e+00
-1.130021e+00
-9.802040e-01
-7.821675e-01
-5.436424e-01
-2.749035e-01
1.187465e-02
3.033719e-01
5.859200e-01
8.462764e-01
1.072318e+00
1.253614e+00
1.381866e+00
1.451213e+00
1.458418e+00
1.402960e+00
1.287041e+00
1.115507e+00
8.956707e-01
6.370228e-01
3.508077e-01
4.947314e-02
-2.539913e-01
-5.467793e-01
-8.169964e-01
-1.054320e+00
-1.250526e+00
-1.399819e+00
-1.498958e+00
-1.547157e+00
-1.545800e+00
-1.498029e+00
-1.408258e+00
-1.281696e+00
-1.123930e+00
-9.406062e-01
-7.372509e-01
-5.192110e-01
-2.917139e-01
-6.000616e-02
1.704715e-01
3.939289e-01
6.041464e-01
7.945195e-01
9.582622e-01
1.088772e+00
1.180131e+00
1.227690e+00
1.228643e+00
1.182515e+00
1.091478e+00
9.604143e-01
7.967265e-01
6.098698e-01
4.106657e-01
2.104576e-01
2.019651e-02
-1.504512e-01
-2.938834e-01
-4.051516e-01
-4.822994e-01
-5.264103e-01
-5.413513e-01
-5.332292e-01
-5.096078e-01
-4.785681e-01
-4.477131e-01
-4.232360e-01
-4.091625e-01
-4.068586e-01
-4.148593e-01
-4.290321e-01
-4.430467e-01
-4.490872e-01
-4.387144e-01
-4.037785e-01
-3.372784e-01
-2.340778e-01
-9.141024e-02
9.086689e-02
3.102758e-01
5.619551e-01
8.390774e-01
1.133382e+00
1.435747e+00
1.736741e+00
2.027102e+00
2.298127e+00
2.541970e+00
2.751848e+00
2.922195e+00
3.048766e+00
3.128696e+00
3.160540e+00
3.144279e+00
3.081294e+00
2.974328e+00
2.827409e+00
2.645760e+00
2.435653e+00
2.204212e+00
1.959143e+00
1.708381e+00
1.459674e+00
1.220140e+00
9.958316e-01
7.913749e-01
6.097250e-01
4.520685e-01
3.178890e-01
2.051867e-01
1.108235e-01
3.095220e-02
-3.852323e-02
-1.015159e-01
-1.614079e-01
-2.208305e-01
-2.815977e-01
-3.447900e-01
-4.109588e-01
-4.803998e-01
-5.534318e-01
-6.306235e-01
-7.129206e-01
-8.016491e-01
-8.983942e-01
-1.004768e+00
-1.122100e+00
-1.251074e+00
-1.391379e+00
-1.541380e+00
-1.697896e+00
-1.856100e+00
-2.009603e+00
-2.150738e+00
-2.271054e+00
-2.361986e+00
-2.415648e+00
-2.425655e+00
-2.387858e+00
-2.300908e+00
-2.166541e+00
-1.989553e+00
-1.777451e+00
-1.539819e+00
-1.287483e+00
-1.031573e+00
-7.825956e-01
-5.496251e-01
-3.396970e-01
-1.574531e-01
-5.052632e-03
1.176777e-01
2.129057e-01
2.843347e-01
3.366870e-01
3.751847e-01
4.050642e-01
4.311475e-01
4.574854e-01
4.870841e-01
5.217276e-01
5.619047e-01
6.068466e-01
6.546688e-01
7.026058e-01
7.473167e-01
7.852385e-01
8.129658e-01
8.276309e-01
8.272644e-01
8.111042e-01
7.798224e-01
7.356333e-01
6.822568e-01
6.247224e-01
5.690259e-01
5.216707e-01
4.891435e-01
4.773816e-01
4.912828e-01
5.342975e-01
6.081214e-01
7.124966e-01
8.451156e-01
1.001621e+00
1.175699e+00
1.359268e+00
1.542778e+00
1.715618e+00
1.866661e+00
1.984917e+00
2.060283e+00
2.084342e+00
2.051139e+00
1.957856e+00
1.805302e+00
1.598154e+00
1.344879e+00
1.057351e+00
7.501491e-01
4.396098e-01
1.427113e-01
-1.241148e-01
-3.461289e-01
-5.112799e-01
-6.109649e-01
-6.404845e-01
-5.991676e-01
-4.901691e-01
-3.199841e-01
-9.774780e-02
1.655898e-01
4.581172e-01
7.677522e-01
1.082896e+00
1.392904e+00
1.688352e+00
1.961121e+00
2.204340e+00
2.412243e+00
2.580019e+00
2.703703e+00
2.780158e+00
2.807174e+00
2.783657e+00
2.709881e+00
2.587751e+00
2.421011e+00
2.215338e+00
1.978292e+00
1.719078e+00
1.448140e+00
1.176589e+00
9.155167e-01
6.752463e-01
4.645988e-01
2.902430e-01
1.562065e-01
6.360385e-02
1.061642e-02
-7.268188e-03
3.224027e-03
3.383095e-02
7.556643e-02
1.195889e-01
1.580384e-01
1.847513e-01
1.957688e-01
1.895765e-01
1.670443e-01
1.310754e-01
8.601473e-02
3.690081e-02
-1.133673e-02
-5.462481e-02
-9.034342e-02
-1.176964e-01
-1.378124e-01
-1.535660e-01
-1.691433e-01
-1.894081e-01
-2.191495e-01
-2.623072e-01
-3.212741e-01
-3.963651e-01
-4.855195e-01
-5.842765e-01
-6.860248e-01
-7.824996e-01
-8.644691e-01
-9.225356e-01
-9.479696e-01
-9.334924e-01
-8.739368e-01
-7.667248e-01
-6.121260e-01
-4.132786e-01
-1.759838e-01
9.169386e-02
3.799660e-01
6.779358e-01
9.742228e-01
1.257545e+00
1.517222e+00
1.743580e+00
1.928267e+00
2.064482e+00
2.147118e+00
2.172852e+00
2.140158e+00
2.049275e+00
1.902123e+00
1.702197e+00
1.454444e+00
1.165143e+00
8.417800e-01
4.929206e-01
1.280516e-01
-2.426279e-01
-6.084899e-01
-9.588526e-01
-1.283448e+00
-1.572968e+00
-1.819645e+00
-2.017820e+00
-2.164415e+00
-2.259238e+00
-2.305067e+00
-2.307445e+00
-2.274209e+00
-2.214765e+00
-2.139191e+00
-2.057252e+00
-1.977460e+00
-1.906269e+00
-1.847512e+00
-1.802128e+00
-1.768212e+00
-1.741356e+00
-1.715253e+00
-1.682460e+00
-1.635258e+00
-1.566500e+00
-1.470370e+00
-1.342988e+00
-1.182798e+00
-9.907080e-01
-7.699959e-01
-5.259808e-01
-2.655317e-01
3.519746e-03
2.729766e-01
5.348020e-01
7.815154e-01
1.006432e+00
1.203756e+00
1.368572e+00
1.496792e+00
1.585128e+00
1.631129e+00
1.633314e+00
1.591395e+00
1.506548e+00
1.381672e+00
1.221583e+00
1.033068e+00
8.247578e-01
6.068058e-01
3.903689e-01
1.869432e-01
7.605906e-03
-1.377580e-01
-2.411692e-01
-2.971355e-01
-3.030470e-01
-2.593479e-01
-1.694716e-01
-3.954379e-02
1.221182e-01
3.056702e-01
5.005117e-01
6.960964e-01
8.827078e-01
1.052125e+00
1.198113e+00
1.316686e+00
1.406123e+00
1.466745e+00
1.500493e+00
1.510372e+00
1.499847e+00
1.472271e+00
1.430421e+00
1.376206e+00
1.310570e+00
1.233609e+00
1.144865e+00
1.043747e+00
9.299974e-01
8.041147e-01
6.676508e-01
5.233136e-01
3.748477e-01
2.267022e-01
8.353696e-02
-5.035336e-02
-1.715984e-01
-2.781995e-01
-3.697855e-01
-4.476307e-01
-5.144221e-01
-5.738033e-01
-6.297568e-01
-6.859072e-01
-7.448456e-01
-8.075709e-01
-8.731352e-01
-9.385497e-01
-9.989793e-01
-1.048206e+00
-1.079312e+00
-1.085491e+00
-1.060887e+00
-1.001352e+00
-9.050117e-01
-7.725931e-01
-6.074450e-01
-4.152720e-01
-2.036103e-01
1.888624e-02
2.432567e-01
4.610387e-01
6.649677e-01
8.494889e-01
1.011026e+00
1.147991e+00
1.260542e+00
1.350160e+00
1.419081e+00
1.469691e+00
1.503956e+00
1.522961e+00
1.526635e+00
1.513706e+00
1.481916e+00
1.428465e+00
1.350651e+00
1.246603e+00
1.115995e+00
9.606132e-01
7.846924e-01
5.949302e-01
4.001783e-01
2.108283e-01
3.795982e-02
-1.076506e-01
-2.165526e-01
-2.815633e-01
-2.985237e-01
-2.667867e-01
-1.893788e-01
-7.281454e-02
7.342389e-02
2.376865e-01
4.071529e-01
5.689208e-01
7.110748e-01
8.236326e-01
8.992850e-01
9.338793e-01
9.266211e-01
8.799987e-01
7.994567e-01
6.928571e-01
5.697825e-01
4.407399e-01
3.163342e-01
2.064779e-01
1.197031e-01
6.262601e-02
3.959708e-02
5.254400e-02
1.009944e-01
1.822463e-01
2.916494e-01
4.229590e-01
5.687354e-01
7.207710e-01
8.705317e-01
1.009606e+00
1.130148e+00
1.225290e+00
1.289511e+00
1.318919e+00
1.311439e+00
1.266881e+00
1.186882e+00
1.074747e+00
9.351810e-01
7.739461e-01
5.974685e-01
4.124075e-01
2.252199e-01
4.174006e-02
-1.331947e-01
-2.960444e-01
-4.447626e-01
-5.788640e-01
-6.993457e-01
-8.084609e-01
-9.093582e-01
-1.005619e+00
-1.100738e+00
-1.197607e+00
-1.298061e+00
-1.402533e+00
-1.509881e+00
-1.617392e+00
-1.720983e+00
-1.815579e+00
-1.895637e+00
-1.955753e+00
-1.991300e+00
-1.999011e+00
-1.977437e+00
-1.927220e+00
-1.851131e+00
-1.753883e+00
-1.641726e+00
-1.521908e+00
-1.402058e+00
-1.289596e+00
-1.191224e+00
-1.112555e+00
-1.057886e+00
-1.030124e+00
-1.030823e+00
-1.060322e+00
-1.117927e+00
-1.202126e+00
-1.310803e+00
-1.441418e+00
-1.591143e+00
-1.756931e+00
-1.935519e+00
-2.123359e+00
-2.316511e+00
-2.510511e+00
-2.700274e+00
-2.880056e+00
-3.043519e+00
-3.183934e+00
-3.294496e+00
-3.368762e+00
-3.401162e+00
-3.387517e+00
-3.325524e+00
-3.215117e+00
-3.058671e+00
-2.860993e+00
-2.629084e+00
-2.371694e+00
-2.098696e+00
-1.820353e+00
-1.546565e+00
-1.286183e+00
-1.046478e+00
-8.328229e-01
-6.486099e-01
-4.954075e-01
-3.733015e-01
-2.813556e-01
-2.181040e-01
-1.819862e-01
-1.716491e-01
-1.860660e-01
-2.244545e-01
-2.860160e-01
-3.695535e-01
-4.730498e-01
-5.933019e-01
-7.257008e-01
-8.642212e-01
-1.001654e+00
-1.130071e+00
-1.241472e+00
-1.328534e+00
-1.385369e+00
-1.408181e+00
-1.395738e+00
-1.349581e+00
-1.273951e+00
-1.175406e+00
-1.062199e+00
-9.434731e-01
-8.283879e-01
-7.252759e-01
-6.409420e-01
-5.801776e-01
-5.455346e-01
-5.373614e-01
-5.540695e-01
-5.925710e-01
-6.488106e-01
-7.183145e-01
-7.966834e-01
-8.799711e-01
-9.649126e-01
-1.048985e+00
-1.130313e+00
-1.207459e+00
-1.279140e+00
-1.343959e+00
-1.400197e+00
-1.445747e+00
-1.478187e+00
-1.495032e+00
-1.494091e+00
-1.473899e+00
-1.434115e+00
-1.375838e+00
-1.301732e+00
-1.215964e+00
-1.123891e+00
-1.031564e+00
-9.450802e-01
-8.698738e-01
-8.100407e-01
-7.677965e-01
-7.431411e-01
-7.337831e-01
-7.353334e-01
-7.417447e-01
-7.459401e-01
-7.405565e-01
-7.187210e-01
-6.747814e-01
-6.049239e-01
-5.076241e-01
-3.838913e-01
-2.372795e-01
-7.365387e-02
9.927845e-02
2.726416e-01
4.372089e-01
5.842812e-01
7.065257e-01
7.986715e-01
8.579755e-01
8.843987e-01
8.804726e-01
8.508780e-01
8.017914e-01
7.400858e-01
6.724856e-01
6.047844e-01
5.412284e-01
4.841516e-01
4.339185e-01
3.891875e-01
3.474586e-01
3.058177e-01
2.617537e-01
2.139070e-01
1.626171e-01
1.101749e-01
6.073491e-02
1.990131e-02
-5.945003e-03
-1.047666e-02
1.171361e-02
6.432930e-02
1.487723e-01
2.638075e-01
4.055306e-01
5.676463e-01
7.420218e-01
9.194537e-01
1.090554e+00
1.246654e+00
1.380619e+00
1.487487e+00
1.564865e+00
1.613046e+00
1.634853e+00
1.635233e+00
1.620659e+00
1.598417e+00
1.575846e+00
1.559623e+00
1.555154e+00
1.566125e+00
1.594248e+00
1.639211e+00
1.698798e+00
1.769181e+00
1.845312e+00
1.921381e+00
1.991300e+00
2.049185e+00
2.089795e+00
2.108908e+00
2.103632e+00
2.072597e+00
2.016039e+00
1.935758e+00
1.834942e+00
1.717871e+00
1.589523e+00
1.455108e+00
1.319563e+00
1.187061e+00
1.060588e+00
9.416287e-01
8.300337e-01
7.240797e-01
6.207426e-01
5.161526e-01
4.061776e-01
2.870567e-01
1.560024e-01
1.169898e-02
-1.453552e-01
-3.126832e-01
-4.858442e-01
-6.586058e-01
-8.232508e-01
-9.709893e-01
-1.092456e+00
-1.178274e+00
-1.219662e+00
-1.209075e+00
-1.140827e+00
-1.011673e+00
-8.212934e-01
-5.726227e-01
-2.719806e-01
7.103795e-02
4.439372e-01
8.319576e-01
1.218944e+00
1.588390e+00
1.924561e+00
2.213610e+00
2.444553e+00
2.610008e+00
2.706622e+00
2.735125e+00
2.700015e+00
2.608914e+00
2.471685e+00
2.299412e+00
2.103391e+00
1.894238e+00
1.681223e+00
1.471885e+00
1.271927e+00
1.085379e+00
9.149226e-01
7.623234e-01
6.288515e-01
5.156284e-01
4.238400e-01
3.547946e-01
3.098285e-01
2.900862e-01
2.962195e-01
3.280580e-01
3.843071e-01
4.623247e-01
5.580204e-01
6.659060e-01
7.793089e-01
8.907426e-01
9.924056e-01
1.076768e+00
1.137189e+00
1.168505e+00
1.167528e+00
1.133410e+00
1.067810e+00
9.748657e-01
8.609285e-01
7.341032e-01
6.036066e-01
4.790164e-01
3.694810e-01
2.829775e-01
2.256938e-01
2.015953e-01
2.122086e-01
2.566235e-01
3.316854e-01
4.323340e-01
5.520333e-01
6.832405e-01
8.178734e-01
9.477449e-01
1.064951e+00
1.162202e+00
1.233107e+00
1.272395e+00
1.276108e+00
1.241732e+00
1.168300e+00
1.056443e+00
9.083922e-01
7.279262e-01
5.202453e-01
2.917699e-01
4.985502e-02
-1.975746e-01
-4.424527e-01
-6.770333e-01
-8.943493e-01
-1.088622e+00
-1.255587e+00
-1.392691e+00
-1.499171e+00
-1.575977e+00
-1.625581e+00
-1.651680e+00
-1.658823e+00
-1.651993e+00
-1.636179e+00
-1.615966e+00
-1.595183e+00
-1.576639e+00
-1.561962e+00
-1.551560e+00
-1.544698e+00
-1.539680e+00
-1.534106e+00
-1.525173e+00
-1.509993e+00
-1.485888e+00
-1.450639e+00
-1.402664e+00
-1.341098e+00
-1.265785e+00
-1.177173e+00
-1.076142e+00
-9.637914e-01
-8.412247e-01
-7.093775e-01
-5.689062e-01
-4.201603e-01
-2.632391e-01
-9.811948e-02
7.516762e-02
2.563425e-01
4.446951e-01
6.389459e-01
8.371718e-01
1.036813e+00
1.234765e+00
1.427543e+00
1.611503e+00
1.783091e+00
1.939069e+00
2.076695e+00
2.193823e+00
2.288900e+00
2.360884e+00
2.409083e+00
2.432965e+00
2.431981e+00
2.405442e+00
2.352480e+00
2.272123e+00
2.163474e+00
2.025972e+00
1.859709e+00
1.665737e+00
1.446322e+00
1.205081e+00
9.469749e-01
6.781464e-01
4.055939e-01
1.367336e-01
-1.211069e-01
-3.611957e-01
-5.778372e-01
-7.666912e-01
-9.249305e-01
-1.051226e+00
-1.145574e+00
-1.209011e+00
-1.243259e+00
-1.250386e+00
-1.232526e+00
-1.191711e+00
-1.129841e+00
-1.048805e+00
-9.507021e-01
-8.381476e-01
-7.145740e-01
-5.844767e-01
-4.535336e-01
-3.285538e-01
-2.172344e-01
-1.277313e-01
-6.807775e-02
-4.550904e-02
-6.576821e-02
-1.324736e-01
-2.466278e-01
-4.063325e-01
-6.067522e-01
-8.403381e-01
-1.097296e+00
-1.366249e+00
-1.635033e+00
-1.891544e+00
-2.124559e+00
-2.324458e+00
-2.483790e+00
-2.597634e+00
-2.663744e+00
-2.682460e+00
-2.656412e+00
-2.590060e+00
-2.489110e+00
-2.359881e+00
-2.208699e+00
-2.041376e+00
-1.862824e+00
-1.676855e+00
-1.486146e+00
-1.292351e+00
-1.096333e+00
-8.984435e-01
-6.988086e-01
-4.975832e-01
-2.951415e-01
-9.218963e-02
1.102042e-01
3.106558e-01
5.075730e-01
6.992993e-01
8.842632e-01
1.061098e+00
1.228701e+00
1.386216e+00
1.532936e+00
1.668133e+00
1.790858e+00
1.899748e+00
1.992870e+00
2.067668e+00
2.121024e+00
2.149451e+00
2.149424e+00
2.117804e+00
2.052325e+00
1.952078e+00
1.817932e+00
1.652817e+00
1.461841e+00
1.252196e+00
1.032842e+00
8.139965e-01
6.064509e-01
4.207896e-01
2.665838e-01
1.516513e-01
8.146956e-02
5.881232e-02
8.365020e-02
1.533197e-01
2.629274e-01
4.059254e-01
5.747758e-01
7.616157e-01
9.588443e-01
1.159573e+00
1.357906e+00
1.549043e+00
1.729223e+00
1.895554e+00
2.045754e+00
2.177878e+00
2.290051e+00
2.380274e+00
2.446305e+00
2.485669e+00
2.495789e+00
2.474245e+00
2.419132e+00
2.329486e+00
2.205701e+00
2.049910e+00
1.866226e+00
1.660843e+00
1.441930e+00
1.219340e+00
1.004128e+00
8.079152e-01
6.421340e-01
5.172231e-01
4.418288e-01
4.220962e-01
4.611262e-01
5.586653e-01
7.110759e-01
9.115994e-01
1.150888e+00
1.417746e+00
1.699980e+00
1.985268e+00
2.261942e+00
2.519594e+00
2.749494e+00
2.944771e+00
3.100416e+00
3.213135e+00
3.281110e+00
3.303746e+00
3.281428e+00
3.215353e+00
3.107441e+00
2.960322e+00
2.777384e+00
2.562830e+00
2.321701e+00
2.059821e+00
1.783622e+00
1.499859e+00
1.215224e+00
9.359136e-01
6.672094e-01
4.131442e-01
1.763020e-01
-4.220953e-02
-2.426080e-01
-4.261309e-01
-5.946206e-01
-7.500616e-01
-8.941378e-01
-1.027874e+00
-1.151411e+00
-1.263941e+00
-1.363821e+00
-1.448827e+00
-1.516537e+00
-1.564772e+00
-1.592041e+00
-1.597928e+00
-1.583366e+00
-1.550739e+00
-1.503790e+00
-1.447312e+00
-1.386658e+00
-1.327108e+00
-1.273184e+00
-1.228016e+00
-1.192864e+00
-1.166881e+00
-1.147183e+00
-1.129201e+00
-1.107296e+00
-1.075526e+00
-1.028456e+00
-9.618976e-01
-8.734879e-01
-7.630299e-01
-6.325763e-01
-4.862560e-01
-3.298769e-01
-1.703586e-01
-1.505893e-02
1.289289e-01
2.554361e-01
3.597638e-01
4.390575e-01
4.924754e-01
5.211412e-01
5.279006e-01
5.169270e-01
4.932412e-01
4.622148e-01
4.291284e-01
3.988342e-01
3.755572e-01
3.628359e-01
3.635807e-01
3.802053e-01
4.147714e-01
4.690908e-01
5.447367e-01
6.429420e-01
7.643904e-01
9.089350e-01
1.075299e+00
1.260826e+00
1.461334e+00
1.671122e+00
1.883147e+00
2.089357e+00
2.281157e+00
2.449969e+00
2.587835e+00
2.688016e+00
2.745536e+00
2.757639e+00
2.724090e+00
2.647296e+00
2.532196e+00
2.385923e+00
2.217242e+00
2.035814e+00
1.851363e+00
1.672832e+00
1.507642e+00
1.361120e+00
1.236184e+00
1.133301e+00
1.050728e+00
9.849914e-01
9.315345e-01
8.854498e-01
8.421849e-01
7.981312e-01
7.510203e-01
7.000795e-01
6.459397e-01
5.903206e-01
5.355486e-01
4.839840e-01
4.374446e-01
3.967112e-01
3.611933e-01
3.288149e-01
2.961530e-01
2.588289e-01
2.121150e-01
1.516854e-01
7.440646e-02
-2.094378e-02
-1.331408e-01
-2.582499e-01
-3.896876e-01
-5.186182e-01
-6.346569e-01
-7.268132e-01
-7.845854e-01
-7.990993e-01
-7.641744e-01
-6.772039e-01
-5.397410e-01
-3.577060e-01
-1.411633e-01
9.633645e-02
3.388034e-01
5.691411e-01
7.706235e-01
9.283497e-01
1.030513e+00
1.069347e+00
1.041659e+00
9.489191e-01
7.969257e-01
5.951212e-01
3.556610e-01
9.235308e-02
-1.804153e-01
-4.486641e-01
-6.996469e-01
-9.224723e-01
-1.108511e+00
-1.251598e+00
-1.348070e+00
-1.396668e+00
-1.398358e+00
-1.356093e+00
-1.274545e+00
-1.159817e+00
-1.019144e+00
-8.605710e-01
-6.926113e-01
-5.238737e-01
-3.626523e-01
-2.164829e-01
-9.167454e-02
7.156194e-03
7.750964e-02
1.193326e-01
1.351974e-01
1.302792e-01
1.120991e-01
9.002650e-02
7.456557e-02
7.648174e-02
1.058461e-01
1.710900e-01
2.781622e-01
4.298752e-01
6.255064e-01
8.606983e-01
1.127672e+00
1.415736e+00
1.712031e+00
2.002449e+00
2.272607e+00
2.508798e+00
2.698823e+00
2.832646e+00
2.902845e+00
2.904857e+00
2.837048e+00
2.700630e+00
2.499486e+00
2.239914e+00
1.930344e+00
1.581019e+00
1.203686e+00
8.112643e-01
4.175273e-01
3.674831e-02
-3.166843e-01
-6.287151e-01
-8.861432e-01
-1.077220e+00
-1.192300e+00
-1.224512e+00
-1.170374e+00
-1.030304e+00
-8.089404e-01
-5.152195e-01
-1.621674e-01
2.336042e-01
6.526884e-01
1.073913e+00
1.475538e+00
1.836535e+00
2.137831e+00
2.363432e+00
2.501325e+00
2.544100e+00
2.489270e+00
2.339266e+00
2.101133e+00
1.785962e+00
1.408097e+00
9.841672e-01
5.320038e-01
6.952642e-02
-3.863275e-01
-8.205360e-01
-1.220712e+00
-1.577551e+00
-1.884984e+00
-2.140051e+00
-2.342546e+00
-2.494508e+00
-2.599639e+00
-2.662736e+00
-2.689183e+00
-2.684562e+00
-2.654367e+00
-2.603821e+00
-2.537770e+00
-2.460599e+00
-2.376142e+00
-2.287562e+00
-2.197195e+00
-2.106363e+00
-2.015216e+00
-1.922624e+00
-1.826196e+00
-1.722436e+00
-1.607075e+00
-1.475534e+00
-1.323503e+00
-1.147543e+00
-9.456622e-01
-7.177850e-01
-4.660594e-01
-1.949722e-01
8.874751e-02
3.764277e-01
6.579336e-01
9.222886e-01
1.158384e+00
1.355722e+00
1.505130e+00
1.599395e+00
1.633776e+00
1.606363e+00
1.518258e+00
1.373579e+00
1.179269e+00
9.447349e-01
6.813142e-01
4.016164e-01
1.187762e-01
-1.543191e-01
-4.057629e-01
-6.252571e-01
-8.045825e-01
-9.378810e-01
-1.021744e+00
-1.055128e+00
-1.039143e+00
-9.767591e-01
-8.724974e-01
-7.321351e-01
-5.624658e-01
-3.711146e-01
-1.663965e-01
4.281323e-02
2.472390e-01
4.374399e-01
6.041526e-01
7.387561e-01
8.338409e-01
8.838347e-01
8.856090e-01
8.389757e-01
7.469861e-01
6.159622e-01
4.552219e-01
2.765013e-01
9.311316e-02
-8.108609e-02
-2.328240e-01
-3.505277e-01
-4.253170e-01
-4.517740e-01
-4.284080e-01
-3.577650e-01
-2.461693e-01
-1.031298e-01
5.952105e-02
2.286546e-01
3.909289e-01
5.338175e-01
6.464910e-01
7.204903e-01
7.501555e-01
7.328101e-01
6.687219e-01
5.608786e-01
4.146279e-01
2.372319e-01
3.738223e-02
-1.752848e-01
-3.906486e-01
-5.985254e-01
-7.890515e-01
-9.530351e-01
-1.082290e+00
-1.169958e+00
-1.210828e+00
-1.201636e+00
-1.141336e+00
-1.031312e+00
-8.755129e-01
-6.804649e-01
-4.551452e-01
-2.106859e-01
4.010775e-02
2.834249e-01
5.052795e-01
6.924543e-01
8.334802e-01
9.195521e-01
9.452801e-01
9.091818e-01
8.138541e-01
6.658003e-01
4.749300e-01
2.537889e-01
1.660089e-02
-2.217783e-01
-4.468988e-01
-6.456553e-01
-8.070580e-01
-9.227884e-01
-9.875204e-01
-9.990104e-01
-9.579841e-01
-8.678611e-01
-7.343706e-01
-5.651052e-01
-3.690583e-01
-1.561699e-01
6.310548e-02
2.782084e-01
4.788709e-01
6.555091e-01
7.996180e-01
9.041654e-01
9.639734e-01
9.760625e-01
9.399279e-01
8.577123e-01
7.342388e-01
5.768804e-01
3.952497e-01
2.007170e-01
5.775941e-03
-1.767019e-01
-3.342755e-01
-4.557474e-01
-5.319234e-01
-5.562591e-01
-5.253424e-01
-4.391677e-01
-3.011748e-01
-1.180407e-01
1.007616e-01
3.436051e-01
5.974961e-01
8.489373e-01
1.084791e+00
1.293068e+00
1.463570e+00
1.588357e+00
1.661997e+00
1.681615e+00
1.646765e+00
1.559162e+00
1.422337e+00
1.241256e+00
1.021958e+00
7.712215e-01
4.963019e-01
2.047073e-01
-9.597583e-02
-3.982358e-01
-6.947829e-01
-9.787034e-01
-1.243625e+00
-1.483891e+00
-1.694727e+00
-1.872381e+00
-2.014213e+00
-2.118721e+00
-2.185484e+00
-2.215034e+00
-2.208679e+00
-2.168286e+00
-2.096067e+00
-1.994384e+00
-1.865584e+00
-1.711875e+00
-1.535231e+00
-1.337333e+00
-1.119548e+00
-8.829449e-01
-6.283697e-01
-3.565932e-01
-6.852906e-02
2.344788e-01
5.503319e-01
8.758582e-01
1.206555e+00
1.536454e+00
1.858146e+00
2.163016e+00
2.441670e+00
2.684547e+00
2.882657e+00
3.028384e+00
3.116252e+00
3.143578e+00
3.110918e+00
3.022245e+00
2.884832e+00
2.708811e+00
2.506472e+00
2.291340e+00
2.077144e+00
1.876752e+00
1.701204e+00
1.558919e+00
1.455142e+00
1.391686e+00
1.366970e+00
1.376332e+00
1.412570e+00
1.466652e+00
1.528505e+00
1.587829e+00
1.634855e+00
1.661004e+00
1.659418e+00
1.625336e+00
1.556320e+00
1.452317e+00
1.315585e+00
1.150480e+00
9.631410e-01
7.611026e-01
5.528535e-01
3.473878e-01
1.537644e-01
-1.930677e-02
-1.638454e-01
-2.729493e-01
-3.411140e-01
-3.645258e-01
-3.413228e-01
-2.718122e-01
-1.586258e-01
-6.789876e-03
1.763104e-01
3.810936e-01
5.960865e-01
8.083820e-01
1.004255e+00
1.169929e+00
1.292459e+00
1.360696e+00
1.366236e+00
1.304270e+00
1.174227e+00
9.801039e-01
7.304187e-01
4.377578e-01
1.179380e-01
-2.111433e-01
-5.308591e-01
-8.232718e-01
-1.072484e+00
-1.265792e+00
-1.394549e+00
-1.454649e+00
-1.446621e+00
-1.375305e+00
-1.249186e+00
-1.079431e+00
-8.787581e-01
-6.602474e-01
-4.362198e-01
-2.172933e-01
-1.169506e-02
1.751242e-01
3.405670e-01
4.846836e-01
6.097391e-01
7.196256e-01
8.191930e-01
9.135692e-01
1.007524e+00
1.104916e+00
1.208246e+00
1.318331e+00
1.434127e+00
1.552681e+00
1.669258e+00
1.777613e+00
1.870413e+00
1.939779e+00
1.977904e+00
1.977697e+00
1.933393e+00
1.841089e+00
1.699152e+00
1.508487e+00
1.272645e+00
9.977746e-01
6.924171e-01
3.671569e-01
3.412555e-02
-2.936235e-01
-6.028516e-01
-8.809487e-01
-1.116770e+00
-1.301430e+00
-1.428971e+00
-1.496839e+00
-1.506099e+00
-1.461354e+00
-1.370372e+00
-1.243439e+00
-1.092508e+00
-9.302289e-01
-7.689412e-01
-6.197423e-01
-4.917029e-01
-3.913054e-01
-3.221484e-01
-2.849400e-01
-2.777752e-01
-2.966694e-01
-3.362912e-01
-3.908173e-01
-4.548145e-01
-5.240436e-01
-5.960903e-01
-6.707389e-01
-7.500392e-01
-8.380472e-01
-9.402608e-01
-1.062808e+00
-1.211471e+00
-1.390664e+00
-1.602474e+00
-1.845882e+00
-2.116276e+00
-2.405316e+00
-2.701190e+00
-2.989265e+00
-3.253062e+00
-3.475494e+00
-3.640215e+00
-3.732974e+00
-3.742821e+00
-3.663044e+00
-3.491763e+00
-3.232112e+00
-2.892031e+00
-2.483673e+00
-2.022536e+00
-1.526381e+00
-1.014067e+00
-5.043982e-01
-1.508027e-02
4.381469e-01
8.421463e-01
1.186781e+00
1.465079e+00
1.673206e+00
1.810290e+00
1.878158e+00
1.881030e+00
1.825209e+00
1.718769e+00
1.571260e+00
1.393380e+00
1.196611e+00
9.927778e-01
7.935227e-01
6.096949e-01
4.506918e-01
3.237977e-01
2.335930e-01
1.815151e-01
1.656465e-01
1.807936e-01
2.188887e-01
2.697062e-01
3.218403e-01
3.638456e-01
3.854097e-01
3.784174e-01
3.377715e-01
2.618751e-01
1.527204e-01
1.559268e-02
-1.415595e-01
-3.089887e-01
-4.761300e-01
-6.325741e-01
-7.689196e-01
-8.774218e-01
-9.523873e-01
-9.903094e-01
-9.897684e-01
-9.511538e-01
-8.762791e-01
-7.679578e-01
-6.296079e-01
-4.649241e-01
-2.776450e-01
-7.141946e-02
1.502372e-01
3.839105e-01
6.261972e-01
8.735805e-01
1.122293e+00
1.368200e+00
1.606739e+00
1.832944e+00
2.041590e+00
2.227456e+00
2.385691e+00
2.512250e+00
2.604320e+00
2.660687e+00
2.681961e+00
2.670631e+00
2.630898e+00
2.568322e+00
2.489299e+00
2.400431e+00
2.307875e+00
2.216735e+00
2.130593e+00
2.051227e+00
1.978555e+00
1.910817e+00
1.844957e+00
1.777157e+00
1.703468e+00
1.620420e+00
1.525584e+00
1.417973e+00
1.298277e+00
1.168885e+00
1.033699e+00
8.977809e-01
7.668646e-01
6.468130e-01
5.430820e-01
4.602677e-01
4.017852e-01
3.697100e-01
3.647825e-01
3.865483e-01
4.335878e-01
5.037785e-01
5.945332e-01
7.029744e-01
8.260212e-01
9.603918e-01
1.102544e+00
1.248589e+00
1.394216e+00
1.534666e+00
1.664777e+00
1.779108e+00
1.872139e+00
1.938532e+00
1.973415e+00
1.972672e+00
1.933199e+00
1.853099e+00
1.731806e+00
1.570117e+00
1.370159e+00
1.135288e+00
8.699427e-01
5.794727e-01
2.699517e-01
-5.201737e-02
-3.794925e-01
-7.053726e-01
-1.022554e+00
-1.324052e+00
-1.603087e+00
-1.853133e+00
-2.067948e+00
-2.241623e+00
-2.368674e+00
-2.444219e+00
-2.464249e+00
-2.425998e+00
-2.328382e+00
-2.172450e+00
-1.961777e+00
-1.702732e+00
-1.404541e+00
-1.079098e+00
-7.405201e-01
-4.044392e-01
-8.710322e-02
1.956515e-01
4.294602e-01
6.024254e-01
7.059557e-01
7.353682e-01
6.901958e-01
5.741675e-01
3.948629e-01
1.630693e-01
-1.080927e-01
-4.041910e-01
-7.105465e-01
-1.013232e+00
-1.299909e+00
-1.560421e+00
-1.787116e+00
-1.974881e+00
-2.120945e+00
-2.224506e+00
-2.286275e+00
-2.308008e+00
-2.292101e+00
-2.241297e+00
-2.158513e+00
-2.046798e+00
-1.909405e+00
-1.749923e+00
-1.572444e+00
-1.381700e+00
-1.183131e+00
-9.828444e-01
-7.874421e-01
-6.037328e-01
-4.383428e-01
-2.972733e-01
-1.854547e-01
-1.063449e-01
-6.161398e-02
-5.094268e-02
-7.195330e-02
-1.202799e-01
-1.897798e-01
-2.728816e-01
-3.610562e-01
-4.453873e-01
-5.172031e-01
-5.687201e-01
-5.936367e-01
-5.876191e-01
-5.486244e-01
-4.770290e-01
-3.755528e-01
-2.489988e-01
-1.038499e-01
5.222057e-02
2.108661e-01
3.635632e-01
5.020547e-01
6.187307e-01
7.069523e-01
7.613372e-01
7.780221e-01
7.549119e-01
6.919082e-01
5.910956e-01
4.568530e-01
2.958524e-01
1.169147e-01
-6.929734e-02
-2.507502e-01
-4.146578e-01
-5.482152e-01
-6.394026e-01
-6.778067e-01
-6.554011e-01
-5.672285e-01
-4.119241e-01
-1.920322e-01
8.592663e-02
4.116624e-01
7.715989e-01
1.149612e+00
1.527976e+00
1.888438e+00
2.213351e+00
2.486741e+00
2.695246e+00
2.828838e+00
2.881277e+00
2.850290e+00
2.737477e+00
2.547980e+00
2.289989e+00
1.974138e+00
1.612853e+00
1.219726e+00
8.089162e-01
3.946174e-01
-9.423893e-03
-3.903495e-01
-7.366001e-01
-1.038302e+00
-1.287623e+00
-1.479088e+00
-1.609816e+00
-1.679676e+00
-1.691309e+00
-1.650012e+00
-1.563464e+00
-1.441289e+00
-1.294470e+00
-1.134642e+00
-9.732920e-01
-8.209355e-01
-6.863146e-01
-5.756952e-01
-4.923273e-01
-4.361284e-01
-4.036419e-01
-3.882993e-01
-3.809924e-01
-3.709280e-01
-3.467057e-01
-2.975214e-01
-2.143770e-01
-9.115730e-02
7.455286e-02
2.810203e-01
5.223453e-01
7.888831e-01
1.068059e+00
1.345482e+00
1.606215e+00
1.836075e+00
2.022800e+00
2.156985e+00
2.232696e+00
2.247747e+00
2.203631e+00
2.105165e+00
1.959903e+00
1.777416e+00
1.568501e+00
1.344422e+00
1.116219e+00
8.941480e-01
6.872649e-01
5.031551e-01
3.477871e-01
2.254564e-01
1.387812e-01
8.871175e-02
7.453013e-02
9.383482e-02
1.425278e-01
2.148399e-01
3.034413e-01
3.996784e-01
4.939622e-01
5.763070e-01
6.369876e-01
6.672589e-01
6.600679e-01
6.106834e-01
5.171759e-01
3.806974e-01
2.055270e-01
-1.130207e-03
-2.295805e-01
-4.682888e-01
-7.046889e-01
-9.260971e-01
-1.120659e+00
-1.278251e+00
-1.391265e+00
-1.455205e+00
-1.469035e+00
-1.435245e+00
-1.359618e+00
-1.250712e+00
-1.119105e+00
-9.764838e-01
-8.346778e-01
-7.047416e-01
-5.961839e-01
-5.164128e-01
-4.704259e-01
-4.607428e-01
-4.875410e-01
-5.489434e-01
-6.413981e-01
-7.600964e-01
-8.993880e-01
-1.053159e+00
-1.215152e+00
-1.379217e+00
-1.539488e+00
-1.690496e+00
-1.827226e+00
-1.945163e+00
-2.040330e+00
-2.109354e+00
-2.149570e+00
-2.159150e+00
-2.137259e+00
-2.084198e+00
-2.001508e+00
-1.892010e+00
-1.759751e+00
-1.609837e+00
-1.448162e+00
-1.281044e+00
-1.114782e+00
-9.551878e-01
-8.071398e-01
-6.741983e-01
-5.583484e-01
-4.598983e-01
-3.775573e-01
-3.086870e-01
-2.496989e-01
-1.965476e-01
-1.452596e-01
-9.243425e-02
-3.565794e-02
2.621662e-02
9.296139e-02
1.630540e-01
2.339484e-01
3.025125e-01
3.655825e-01
4.205646e-01
4.659941e-01
5.019672e-01
5.303668e-01
5.548366e-01
5.804923e-01
6.133960e-01
6.598578e-01
7.256496e-01
8.152287e-01
9.310688e-01
1.073180e+00
1.238878e+00
1.422841e+00
1.617445e+00
1.813360e+00
2.000327e+00
2.168050e+00
2.307084e+00
2.409635e+00
2.470170e+00
2.485784e+00
2.456297e+00
2.384078e+00
2.273652e+00
2.131135e+00
1.963605e+00
1.778460e+00
1.582857e+00
1.383274e+00
1.185229e+00
9.931521e-01
8.104041e-01
6.393824e-01
4.816778e-01
3.382213e-01
2.093829e-01
9.499889e-02
-5.670499e-03
-9.403276e-02
-1.722646e-01
-2.433784e-01
-3.112098e-01
-3.802899e-01
-4.555806e-01
-5.420713e-01
-6.442538e-01
-7.655190e-01
-9.075397e-01
-1.069722e+00
-1.248820e+00
-1.438803e+00
-1.631038e+00
-1.814834e+00
-1.978302e+00
-2.109483e+00
-2.197606e+00
-2.234326e+00
-2.214792e+00
-2.138395e+00
-2.009088e+00
-1.835244e+00
-1.629047e+00
-1.405476e+00
-1.181006e+00
-9.721573e-01
-7.940495e-01
-6.591178e-01
-5.761043e-01
-5.494217e-01
-5.789259e-01
-6.600983e-01
-7.845938e-01
-9.410831e-01
-1.116296e+00
-1.296167e+00
-1.466972e+00
-1.616378e+00
-1.734305e+00
-1.813560e+00
-1.850179e+00
-1.843494e+00
-1.795916e+00
-1.712475e+00
-1.600208e+00
-1.467430e+00
-1.323014e+00
-1.175725e+00
-1.033670e+00
-9.039027e-01
-7.921724e-01
-7.028044e-01
-6.386780e-01
-6.012659e-01
-5.907014e-01
-6.058490e-01
-6.443646e-01
-7.027456e-01
-7.763827e-01
-8.596388e-01
-9.459861e-01
-1.028231e+00
-1.098849e+00
-1.150427e+00
-1.176200e+00
-1.170621e+00
-1.129912e+00
-1.052531e+00
-9.394627e-01
-7.943112e-01
-6.231412e-01
-4.340769e-01
-2.366809e-01
-4.116942e-02
1.424628e-01
3.053167e-01
4.403725e-01
5.430977e-01
6.118154e-01
6.477963e-01
6.550671e-01
6.399670e-01
6.105062e-01
5.756067e-01
5.443083e-01
5.250225e-01
5.248981e-01
5.493440e-01
6.017298e-01
6.832654e-01
7.930426e-01
9.282086e-01
1.084234e+00
1.255236e+00
1.434317e+00
1.613893e+00
1.786005e+00
1.942589e+00
2.075739e+00
2.177941e+00
2.242311e+00
2.262821e+00
2.234527e+00
2.153795e+00
2.018527e+00
1.828388e+00
1.585021e+00
1.292245e+00
9.561899e-01
5.853442e-01
1.904711e-01
-2.156496e-01
-6.186665e-01
-1.003289e+00
-1.354076e+00
-1.656329e+00
-1.897014e+00
-2.065632e+00
-2.154951e+00
-2.161542e+00
-2.086044e+00
-1.933156e+00
-1.711332e+00
-1.432223e+00
-1.109904e+00
-7.599494e-01
-3.984420e-01
-4.098269e-02
2.982277e-01
6.071747e-01
8.766381e-01
1.100592e+00
1.276377e+00
1.404635e+00
1.489019e+00
1.535696e+00
1.552670e+00
1.548988e+00
1.533887e+00
1.515939e+00
1.502288e+00
1.498017e+00
1.505710e+00
1.525227e+00
1.553723e+00
1.585889e+00
1.614402e+00
1.630559e+00
1.625045e+00
1.588777e+00
1.513768e+00
1.393926e+00
1.225727e+00
1.008693e+00
7.456257e-01
4.425681e-01
1.085108e-01
-2.451446e-01
-6.053057e-01
-9.580327e-01
-1.289435e+00
-1.586547e+00
-1.838129e+00
-2.035319e+00
-2.172114e+00
-2.245639e+00
-2.256202e+00
-2.207132e+00
-2.104442e+00
-1.956323e+00
-1.772530e+00
-1.563703e+00
-1.340668e+00
-1.113785e+00
-8.923788e-01
-6.842962e-01
-4.956149e-01
-3.305080e-01
-1.912565e-01
-7.838594e-02
9.105835e-03
7.346400e-02
1.178703e-01
1.461439e-01
1.624734e-01
1.711966e-01
1.766352e-01
1.829842e-01
1.942449e-01
2.141831e-01
2.462907e-01
2.937278e-01
3.592282e-01
4.449586e-01
5.523298e-01
6.817654e-01
8.324471e-01
1.002061e+00
1.186588e+00
1.380178e+00
1.575178e+00
1.762334e+00
1.931214e+00
2.070827e+00
2.170413e+00
2.220315e+00
2.212848e+00
2.143074e+00
2.009383e+00
1.813833e+00
1.562200e+00
1.263728e+00
9.306114e-01
5.772244e-01
2.191893e-01
-1.276477e-01
-4.482260e-01
-7.291678e-01
-9.594771e-01
-1.130980e+00
-1.238481e+00
-1.279657e+00
-1.254726e+00
-1.165978e+00
-1.017247e+00
-8.134239e-01
-5.600780e-01
-2.632459e-01
7.059997e-02
4.344281e-01
8.204290e-01
1.219788e+00
1.622534e+00
2.017556e+00
2.392809e+00
2.735763e+00
3.034026e+00
3.276127e+00
3.452340e+00
3.555497e+00
3.581658e+00
3.530579e+00
3.405919e+00
3.215134e+00
2.969080e+00
2.681344e+00
2.367360e+00
2.043381e+00
1.725391e+00
1.428037e+00
1.163667e+00
9.415486e-01
7.673390e-01
6.428485e-01
5.661229e-01
5.318313e-01
5.319137e-01
5.564138e-01
5.944019e-01
6.348849e-01
6.676129e-01
6.837136e-01
6.761142e-01
6.397509e-01
5.715900e-01
4.705090e-01
3.370952e-01
1.734123e-01
-1.722113e-02
-2.304207e-01
-4.608852e-01
-7.025158e-01
-9.485256e-01
-1.191566e+00
-1.423897e+00
-1.637627e+00
-1.825028e+00
-1.978931e+00
-2.093170e+00
-2.163047e+00
-2.185752e+00
-2.160688e+00
-2.089639e+00
-1.976762e+00
-1.828362e+00
-1.652495e+00
-1.458412e+00
-1.255925e+00
-1.054746e+00
-8.638901e-01
-6.911874e-01
-5.429635e-01
-4.238956e-01
-3.370472e-01
-2.840447e-01
-2.653476e-01
-2.805466e-01
-3.286258e-01
-4.081337e-01
-5.172300e-01
-6.536008e-01
-8.142691e-01
-9.953500e-01
-1.191817e+00
-1.397350e+00
-1.604317e+00
-1.803939e+00
-1.986633e+00
-2.142537e+00
-2.262155e+00
-2.337089e+00
-2.360764e+00
-2.329075e+00
-2.240880e+00
-2.098265e+00
-1.906534e+00
-1.673924e+00
-1.411044e+00
-1.130102e+00
-8.440079e-01
-5.654273e-01
-3.058875e-01
-7.501157e-02
1.200649e-01
2.750595e-01
3.886767e-01
4.625118e-01
5.007390e-01
5.096093e-01
4.967955e-01
4.706363e-01
4.393448e-01
4.102578e-01
3.892043e-01
3.800620e-01
3.845539e-01
4.022994e-01
4.311081e-01
4.674609e-01
5.071027e-01
5.456566e-01
5.791712e-01
6.045365e-01
6.197321e-01
6.239030e-01
6.172923e-01
6.010690e-01
5.771001e-01
5.477061e-01
5.154315e-01
4.828506e-01
4.524235e-01
4.264119e-01
4.068564e-01
3.956069e-01
3.943875e-01
4.048630e-01
4.286735e-01
4.674083e-01
5.225042e-01
5.950760e-01
6.857019e-01
7.942047e-01
9.194667e-01
1.059318e+00
1.210523e+00
1.368875e+00
1.529411e+00
1.686715e+00
1.835299e+00
1.970025e+00
2.086499e+00
2.181404e+00
2.252712e+00
2.299728e+00
2.322958e+00
2.323813e+00
2.304181e+00
2.265937e+00
2.210471e+00
2.138316e+00
2.048943e+00
1.940769e+00
1.811386e+00
1.657994e+00
1.477972e+00
1.269517e+00
1.032244e+00
7.676917e-01
4.796272e-01
1.741322e-01
-1.405707e-01
-4.545330e-01
-7.567068e-01
-1.035724e+00
-1.280758e+00
-1.482380e+00
-1.633349e+00
-1.729231e+00
-1.768822e+00
-1.754299e+00
-1.691098e+00
-1.587502e+00
-1.453999e+00
-1.302433e+00
-1.145081e+00
-9.937221e-01
-8.588201e-01
-7.488804e-01
-6.700409e-01
-6.259018e-01
-6.175756e-01
-6.439168e-01
-7.018768e-01
-7.869320e-01
-8.935309e-01
-1.015519e+00
-1.146507e+00
-1.280153e+00
-1.410356e+00
-1.531364e+00
-1.637809e+00
-1.724722e+00
-1.787562e+00
-1.822292e+00
-1.825530e+00
-1.794780e+00
-1.728695e+00
-1.627340e+00
-1.492396e+00
-1.327243e+00
-1.136911e+00
-9.278607e-01
-7.076334e-01
-4.843900e-01
-2.663847e-01
-6.142856e-02
1.236110e-01
2.832241e-01
4.135474e-01
5.124968e-01
5.797300e-01
6.164418e-01
6.250198e-01
6.086066e-01
5.706295e-01
5.143691e-01
4.426327e-01
3.575855e-01
2.607705e-01
1.533157e-01
3.629585e-02
-8.881483e-02
-2.196850e-01
-3.527558e-01
-4.830457e-01
-6.041924e-01
-7.087644e-01
-7.888271e-01
-8.367122e-01
-8.459004e-01
-8.119048e-01
-7.330365e-01
-6.109413e-01
-4.508235e-01
-2.613074e-01
-5.393165e-02
1.576849e-01
3.589275e-01
5.354105e-01
6.742156e-01
7.650155e-01
8.009673e-01
7.792914e-01
7.014901e-01
5.732028e-01
4.037356e-01
2.053291e-01
-7.752535e-03
-2.202260e-01
-4.168069e-01
-5.831720e-01
-7.068073e-01
-7.777007e-01
-7.888469e-01
-7.365536e-01
-6.205495e-01
-4.439129e-01
-2.128486e-01
6.365517e-02
3.742585e-01
7.057720e-01
1.043715e+00
1.372924e+00
1.678209e+00
1.945046e+00
2.160277e+00
2.312804e+00
2.394215e+00
2.399321e+00
2.326540e+00
2.178112e+00
1.960106e+00
1.682221e+00
1.357374e+00
1.001097e+00
6.307732e-01
2.647508e-01
-7.861443e-02
-3.819310e-01
-6.297012e-01
-8.091512e-01
-9.109087e-01
-9.294844e-01
-8.635194e-01
-7.157805e-01
-4.929003e-01
-2.048835e-01
1.355751e-01
5.138977e-01
9.144805e-01
1.321530e+00
1.719818e+00
2.095315e+00
2.435688e+00
2.730644e+00
2.972146e+00
3.154508e+00
3.274373e+00
3.330625e+00
3.324222e+00
3.257999e+00
3.136457e+00
2.965547e+00
2.752463e+00
2.505439e+00
2.233533e+00
1.946372e+00
1.653859e+00
1.365816e+00
1.091584e+00
8.396086e-01
6.170312e-01
4.293416e-01
2.801263e-01
1.709459e-01
1.013619e-01
6.911443e-02
7.043190e-02
1.004406e-01
1.536252e-01
2.242898e-01
3.069702e-01
3.967601e-01
4.895268e-01
5.820092e-01
6.718035e-01
7.572519e-01
8.372563e-01
9.110410e-01
9.778947e-01
1.036920e+00
1.086827e+00
1.125804e+00
1.151495e+00
1.161108e+00
1.151657e+00
1.120315e+00
1.064842e+00
9.840233e-01
8.780484e-01
7.487545e-01
5.996900e-01
4.359631e-01
2.638865e-01
9.045549e-02
-7.727329e-02
-2.328262e-01
-3.708998e-01
-4.878272e-01
-5.818749e-01
-6.533489e-01
-7.045052e-01
-7.392798e-01
-7.628699e-01
-7.812048e-01
-8.003607e-01
-8.259714e-01
-8.626956e-01
-9.137898e-01
-9.808297e-01
-1.063606e+00
-1.160203e+00
-1.267243e+00
-1.380275e+00
-1.494236e+00
-1.603953e+00
-1.704607e+00
-1.792109e+00
-1.863362e+00
-1.916374e+00
-1.950246e+00
-1.965038e+00
-1.961558e+00
-1.941111e+00
-1.905244e+00
-1.855536e+00
-1.793440e+00
-1.720218e+00
-1.636948e+00
-1.544616e+00
-1.444243e+00
-1.337046e+00
-1.224560e+00
-1.108693e+00
-9.916771e-01
-8.758992e-01
-7.636263e-01
-6.566550e-01
-5.559508e-01
-4.613411e-01
-3.713275e-01
-2.830623e-01
-1.925104e-01
-9.478638e-02
1.536759e-02
1.430168e-01
2.924477e-01
4.666243e-01
6.667492e-01
8.919740e-01
1.139290e+00
1.403615e+00
1.678052e+00
1.954316e+00
2.223257e+00
2.475440e+00
2.701717e+00
2.893741e+00
3.044377e+00
3.148013e+00
3.200753e+00
3.200524e+00
3.147131e+00
3.042261e+00
2.889469e+00
2.694122e+00
2.463305e+00
2.205655e+00
1.931118e+00
1.650600e+00
1.375534e+00
1.117333e+00
8.867834e-01
6.933865e-01
5.447106e-01
4.458070e-01
3.987537e-01
4.023797e-01
4.522066e-01
5.406265e-01
6.573129e-01
7.898465e-01
9.245237e-01
1.047305e+00
1.144847e+00
1.205549e+00
1.220529e+00
1.184449e+00
1.096091e+00
9.586154e-01
7.794538e-01
5.698241e-01
3.438910e-01
1.176452e-01
-9.239981e-02
-2.705668e-01
-4.032949e-01
-4.802114e-01
-4.948890e-01
-4.452192e-01
-3.333805e-01
-1.654282e-01
4.941848e-02
2.996910e-01
5.726703e-01
8.553619e-01
1.135357e+00
1.401518e+00
1.644465e+00
1.856846e+00
2.033419e+00
2.170970e+00
2.268107e+00
2.324978e+00
2.342944e+00
2.324259e+00
2.271771e+00
2.188682e+00
2.078356e+00
1.944205e+00
1.789623e+00
1.617978e+00
1.432628e+00
1.236975e+00
1.034502e+00
8.288082e-01
6.236079e-01
4.226923e-01
2.298478e-01
4.874212e-02
-1.172044e-01
-2.649392e-01
-3.918672e-01
-4.958992e-01
-5.754621e-01
-6.294906e-01
-6.574295e-01
-6.592762e-01
-6.356795e-01
-5.880930e-01
-5.189563e-01
-4.318610e-01
-3.316486e-01
-2.243955e-01
-1.172535e-01
-1.814116e-02
6.469955e-02
1.232441e-01
1.502771e-01
1.399826e-01
8.847725e-02
-5.762838e-03
-1.416304e-01
-3.153058e-01
-5.203903e-01
-7.482578e-01
-9.886036e-01
-1.230151e+00
-1.461453e+00
-1.671708e+00
-1.851529e+00
-1.993574e+00
-2.092993e+00
-2.147643e+00
-2.158054e+00
-2.127149e+00
-2.059750e+00
-1.961919e+00
-1.840222e+00
-1.701001e+00
-1.549747e+00
-1.390655e+00
-1.226435e+00
-1.058367e+00
-8.866094e-01
-7.106765e-01
-5.300092e-01
-3.445387e-01
-1.551553e-01
3.598275e-02
2.253394e-01
4.081001e-01
5.784695e-01
7.301357e-01
8.568585e-01
9.531183e-01
1.014757e+00
1.039533e+00
1.027509e+00
9.812205e-01
9.055941e-01
8.076009e-01
6.956974e-01
5.791031e-01
4.669937e-01
3.676949e-01
2.879514e-01
2.323401e-01
2.028796e-01
1.988700e-01
2.169830e-01
2.515948e-01
2.953383e-01
3.398252e-01
3.764674e-01
3.973157e-01
3.958302e-01
3.675023e-01
3.102718e-01
2.247057e-01
1.139362e-01
-1.661765e-02
-1.597017e-01
-3.067955e-01
-4.487403e-01
-5.763714e-01
-6.811107e-01
-7.554853e-01
-7.935522e-01
-7.912200e-01
-7.464660e-01
-6.594575e-01
-5.325815e-01
-3.703920e-01
-1.794734e-01
3.178332e-02
2.534987e-01
4.747247e-01
6.839677e-01
8.698050e-01
1.021571e+00
1.130074e+00
1.188297e+00
1.192015e+00
1.140260e+00
1.035596e+00
8.841193e-01
6.951951e-01
4.808959e-01
2.551866e-01
3.290544e-02
-1.713769e-01
-3.445159e-01
-4.758551e-01
-5.580799e-01
-5.877623e-01
-5.655334e-01
-4.958573e-01
-3.864363e-01
-2.473220e-01
-8.984872e-02
7.447997e-02
2.350221e-01
3.828427e-01
5.113052e-01
6.163806e-01
6.966773e-01
7.532223e-01
7.890355e-01
8.085536e-01
8.169674e-01
8.195407e-01
8.209842e-01
8.249466e-01
8.336700e-01
8.478289e-01
8.665449e-01
8.875419e-01
9.073978e-01
9.218411e-01
9.260561e-01
9.149718e-01
8.835246e-01
8.268978e-01
7.407480e-01
6.214292e-01
4.662250e-01
2.735916e-01
4.340511e-02
-2.228051e-01
-5.216649e-01
-8.478401e-01
-1.194032e+00
-1.551107e+00
-1.908382e+00
-2.254047e+00
-2.575720e+00
-2.861093e+00
-3.098613e+00
-3.278167e+00
-3.391706e+00
-3.433755e+00
-3.401801e+00
-3.296500e+00
-3.121710e+00
-2.884337e+00
-2.594009e+00
-2.262572e+00
-1.903462e+00
-1.530977e+00
-1.159509e+00
-8.027981e-01
-4.732827e-01
-1.815828e-01
6.383189e-02
2.567877e-01
3.933821e-01
4.718258e-01
4.922052e-01
4.562186e-01
3.669324e-01
2.285881e-01
4.647209e-02
-1.731601e-01
-4.231258e-01
-6.953564e-01
-9.809709e-01
-1.270414e+00
-1.553681e+00
-1.820634e+00
-2.061410e+00
-2.266887e+00
-2.429172e+00
-2.542075e+00
-2.601499e+00
-2.605727e+00
-2.555557e+00
-2.454274e+00
-2.307454e+00
-2.122626e+00
-1.908796e+00
-1.675891e+00
-1.434157e+00
-1.193550e+00
-9.631745e-01
-7.508141e-01
-5.625670e-01
-4.026330e-01
-2.732522e-01
-1.748030e-01
-1.060471e-01
-6.449614e-02
-4.685741e-02
-4.950376e-02
-6.890389e-02
-1.019546e-01
-1.461706e-01
-1.997141e-01
-2.612779e-01
-3.298634e-01
-4.045193e-01
-4.841089e-01
-5.671691e-01
-6.518972e-01
-7.362725e-01
-8.182885e-01
-8.962446e-01
-9.690371e-01
-1.036387e+00
-1.098959e+00
-1.158341e+00
-1.216878e+00
-1.277379e+00
-1.342718e+00
-1.415375e+00
-1.496970e+00
-1.587840e+00
-1.686719e+00
-1.790564e+00
-1.894571e+00
-1.992390e+00
-2.076535e+00
-2.138970e+00
-2.171820e+00
-2.168140e+00
-2.122692e+00
-2.032629e+00
-1.898026e+00
-1.722175e+00
-1.511593e+00
-1.275720e+00
-1.026302e+00
-7.765258e-01
-5.399860e-01
-3.296066e-01
-1.566380e-01
-2.984339e-02
4.505015e-02
6.560099e-02
3.261455e-02
-5.013699e-02
-1.763686e-01
-3.378358e-01
-5.249198e-01
-7.271904e-01
-9.339114e-01
-1.134471e+00
-1.318738e+00
-1.477352e+00
-1.601978e+00
-1.685542e+00
-1.722481e+00
-1.709000e+00
-1.643361e+00
-1.526156e+00
-1.360539e+00
-1.152382e+00
-9.102941e-01
-6.454833e-01
-3.714288e-01
-1.033616e-01
1.424404e-01
3.495193e-01
5.022285e-01
5.867931e-01
5.923703e-01
5.120256e-01
3.435334e-01
8.990950e-02
-2.403997e-01
-6.337262e-01
-1.071803e+00
-1.532779e+00
-1.992558e+00
-2.426369e+00
-2.810437e+00
-3.123619e+00
-3.348872e+00
-3.474418e+00
-3.494527e+00
-3.409840e+00
-3.227219e+00
-2.959154e+00
-2.622776e+00
-2.238582e+00
-1.828971e+00
-1.416725e+00
-1.023542e+00
-6.687290e-01
-3.681442e-01
-1.334436e-01
2.833311e-02
1.148391e-01
1.281901e-01
7.448305e-02
-3.686183e-02
-1.938574e-01
-3.827293e-01
-5.886622e-01
-7.964761e-01
-9.912241e-01
-1.158721e+00
-1.286026e+00
-1.361915e+00
-1.377349e+00
-1.325955e+00
-1.204500e+00
-1.013298e+00
-7.565222e-01
-4.423330e-01
-8.277452e-02
3.065991e-01
7.073816e-01
1.099235e+00
1.461018e+00
1.772038e+00
2.013335e+00
2.168885e+00
2.226638e+00
2.179303e+00
2.024843e+00
1.766644e+00
1.413354e+00
9.784270e-01
4.793971e-01
-6.306094e-02
-6.262190e-01
-1.186458e+00
-1.720425e+00
-2.206117e+00
-2.623824e+00
-2.956892e+00
-3.192294e+00
-3.321003e+00
-3.338191e+00
-3.243277e+00
-3.039836e+00
-2.735379e+00
-2.341018e+00
-1.870999e+00
-1.342124e+00
-7.730528e-01
-1.835196e-01
4.065159e-01
9.777455e-01
1.512369e+00
1.994880e+00
2.412727e+00
2.756793e+00
3.021664e+00
3.205639e+00
3.310504e+00
3.341073e+00
3.304548e+00
3.209779e+00
3.066467e+00
2.884423e+00
2.672908e+00
2.440142e+00
2.192970e+00
1.936747e+00
1.675387e+00
1.411599e+00
1.147245e+00
8.837902e-01
6.227825e-01
3.662942e-01
1.172633e-01
-1.203257e-01
-3.414630e-01
-5.403536e-01
-7.108631e-01
-8.471202e-01
-9.442063e-01
-9.988405e-01
-1.009967e+00
-9.791613e-01
-9.107799e-01
-8.118280e-01
-6.915214e-01
-5.605775e-01
-4.302953e-01
-3.115234e-01
-2.136361e-01
-1.436529e-01
-1.056196e-01
-1.003399e-01
-1.254888e-01
-1.760848e-01
-2.452387e-01
-3.250636e-01
-4.076127e-01
-4.857239e-01
-5.536717e-01
-6.075715e-01
-6.455175e-01
-6.674780e-01
-6.749978e-01
-6.707773e-01
-6.581998e-01
-6.408692e-01
-6.222066e-01
-6.051302e-01
-5.918292e-01
-5.836296e-01
-5.809426e-01
-5.832910e-01
-5.894074e-01
-5.974000e-01
-6.049784e-01
-6.097240e-01
-6.093771e-01
-6.021068e-01
-5.867281e-01
-5.628336e-01
-5.308252e-01
-4.918467e-01
-4.476362e-01
-4.003303e-01
-3.522572e-01
-3.057527e-01
-2.630241e-01
-2.260740e-01
-1.966775e-01
-1.763965e-01
-1.666008e-01
-1.684653e-01
-1.829182e-01
-2.105261e-01
-2.513250e-01
-3.046213e-01
-3.688052e-01
-4.412275e-01
-5.181876e-01
-5.950697e-01
-6.666447e-01
-7.275275e-01
-7.727493e-01
-7.983809e-01
-8.021217e-01
-7.837648e-01
-7.454578e-01
-6.917023e-01
-6.290672e-01
-5.656288e-01
-5.101863e-01
-4.713292e-01
-4.564548e-01
-4.708442e-01
-5.169034e-01
-5.936656e-01
-6.966234e-01
-8.179311e-01
-9.469731e-01
-1.071254e+00
-1.177533e+00
-1.253079e+00
-1.286938e+00
-1.271052e+00
-1.201134e+00
-1.077187e+00
-9.036157e-01
-6.889202e-01
-4.450005e-01
-1.861619e-01
7.207348e-02
3.142150e-01
5.259837e-01
6.953119e-01
8.130800e-01
8.735510e-01
8.744975e-01
8.170566e-01
7.053673e-01
5.460643e-01
3.476955e-01
1.201286e-01
-1.260120e-01
-3.798473e-01
-6.306773e-01
-8.683461e-01
-1.083546e+00
-1.268072e+00
-1.415027e+00
-1.518991e+00
-1.576143e+00
-1.584348e+00
-1.543199e+00
-1.454024e+00
-1.319860e+00
-1.145383e+00
-9.368027e-01
-7.017090e-01
-4.488699e-01
-1.879636e-01
7.075591e-02
3.168663e-01
5.402523e-01
7.316361e-01
8.831318e-01
9.887825e-01
1.045023e+00
1.051013e+00
1.008776e+00
9.231295e-01
8.013773e-01
6.528002e-01
4.879970e-01
3.181463e-01
1.542690e-01
6.561532e-03
-1.161474e-01
-2.067928e-01
-2.603195e-01
-2.737965e-01
-2.464258e-01
-1.794738e-01
-7.614173e-02
5.861190e-02
2.182992e-01
3.951813e-01
5.805998e-01
7.653538e-01
9.401123e-01
1.095843e+00
1.224240e+00
1.318134e+00
1.371873e+00
1.381671e+00
1.345896e+00
1.265303e+00
1.143160e+00
9.852369e-01
7.996297e-01
5.963719e-01
3.868503e-01
1.830459e-01
-3.333662e-03
-1.617355e-01
-2.835564e-01
-3.627562e-01
-3.962234e-01
-3.838657e-01
-3.284396e-01
-2.351625e-01
-1.111731e-01
3.509110e-02
1.945359e-01
3.580182e-01
5.168795e-01
6.633748e-01
7.909794e-01
8.945682e-01
9.704757e-01
1.016459e+00
1.031591e+00
1.016122e+00
9.713289e-01
8.993738e-01
8.031828e-01
6.863431e-01
5.530167e-01
4.078652e-01
2.559760e-01
1.027736e-01
-4.610415e-02
-1.849907e-01
-3.084546e-01
-4.116495e-01
-4.907358e-01
-5.433382e-01
-5.689791e-01
-5.694181e-01
-5.488234e-01
-5.137093e-01
-4.726006e-01
-4.354165e-01
-4.126082e-01
-4.141243e-01
-4.483148e-01
-5.209013e-01
-6.341438e-01
-7.863175e-01
-9.715796e-01
-1.180258e+00
-1.399550e+00
-1.614556e+00
-1.809555e+00
-1.969364e+00
-2.080646e+00
-2.133013e+00
-2.119828e+00
-2.038614e+00
-1.891081e+00
-1.682796e+00
-1.422577e+00
-1.121710e+00
-7.931062e-01
-4.504739e-01
-1.075971e-01
2.222548e-01
5.267677e-01
7.948866e-01
1.017012e+00
1.185125e+00
1.292867e+00
1.335612e+00
1.310520e+00
1.216608e+00
1.054807e+00
8.280146e-01
5.411318e-01
2.010693e-01
-1.832911e-01
-6.011987e-01
-1.040221e+00
-1.486534e+00
-1.925325e+00
-2.341312e+00
-2.719367e+00
-3.045223e+00
-3.306224e+00
-3.492070e+00
-3.595491e+00
-3.612785e+00
-3.544146e+00
-3.393738e+00
-3.169474e+00
-2.882499e+00
-2.546426e+00
-2.176382e+00
-1.787958e+00
-1.396166e+00
-1.014516e+00
-6.542725e-01
-3.239623e-01
-2.916061e-02
2.274605e-01
4.458442e-01
6.280767e-01
7.777963e-01
8.995556e-01
9.982082e-01
1.078382e+00
1.144085e+00
1.198472e+00
1.243763e+00
1.281306e+00
1.311732e+00
1.335181e+00
1.351526e+00
1.360595e+00
1.362336e+00
1.356932e+00
1.344832e+00
1.326721e+00
1.303417e+00
1.275726e+00
1.244279e+00
1.209382e+00
1.170927e+00
1.128371e+00
1.080811e+00
1.027120e+00
9.661377e-01
8.968620e-01
8.186062e-01
7.311000e-01
6.345149e-01
5.294180e-01
4.166672e-01
2.972696e-01
1.722314e-01
4.242473e-02
-9.149964e-02
-2.291357e-01
-3.702685e-01
-5.147453e-01
-6.622855e-01
-8.122600e-01
-9.634788e-01
-1.114030e+00
-1.261203e+00
-1.401530e+00
-1.530927e+00
-1.644946e+00
-1.739089e+00
-1.809147e+00
-1.851537e+00
-1.863582e+00
-1.843725e+00
-1.791648e+00
-1.708290e+00
-1.595768e+00
-1.457209e+00
-1.296518e+00
-1.118090e+00
-9.265298e-01
-7.263984e-01
-5.220287e-01
-3.174485e-01
-1.164173e-01
7.742932e-02
2.603608e-01
4.283135e-01
5.766975e-01
7.003144e-01
7.934330e-01
8.500513e-01
8.643405e-01
8.312387e-01
7.471374e-01
6.105813e-01
4.228906e-01
1.886110e-01
-8.429367e-02
-3.845696e-01
-6.981509e-01
-1.008972e+00
-1.300061e+00
-1.554811e+00
-1.758310e+00
-1.898601e+00
-1.967719e+00
-1.962416e+00
-1.884481e+00
-1.740630e+00
-1.541965e+00
-1.303077e+00
-1.040877e+00
-7.732669e-01
-5.177861e-01
-2.903452e-01
-1.041479e-01
3.112185e-02
1.097963e-01
1.303882e-01
9.543098e-02
1.103453e-02
-1.137838e-01
-2.679153e-01
-4.390416e-01
-6.145015e-01
-7.820765e-01
-9.306469e-01
-1.050695e+00
-1.134651e+00
-1.177108e+00
-1.174928e+00
-1.127275e+00
-1.035613e+00
-9.036587e-01
-7.373078e-01
-5.444926e-01
-3.349535e-01
-1.198887e-01
8.853606e-02
2.778181e-01
4.358672e-01
5.518301e-01
6.169265e-01
6.252235e-01
5.742710e-01
4.655228e-01
3.044866e-01
1.005618e-01
-1.334436e-01
-3.820994e-01
-6.283869e-01
-8.549019e-01
-1.045122e+00
-1.184625e+00
-1.262148e+00
-1.270391e+00
-1.206495e+00
-1.072154e+00
-8.733785e-01
-6.199206e-01
-3.244449e-01
-1.516343e-03
3.334946e-01
6.654931e-01
9.806380e-01
1.267141e+00
1.515843e+00
1.720537e+00
1.878050e+00
1.988110e+00
2.053018e+00
2.077191e+00
2.066603e+00
2.028179e+00
1.969183e+00
1.896635e+00
1.816806e+00
1.734814e+00
1.654331e+00
1.577435e+00
1.504586e+00
1.434714e+00
1.365429e+00
1.293296e+00
1.214191e+00
1.123702e+00
1.017554e+00
8.920521e-01
7.445050e-01
5.735965e-01
3.796770e-01
1.649407e-01
-6.653692e-02
-3.089096e-01
-5.548228e-01
-7.958147e-01
-1.022837e+00
-1.226862e+00
-1.399547e+00
-1.533894e+00
-1.624869e+00
-1.669927e+00
-1.669378e+00
-1.626567e+00
-1.547825e+00
-1.442170e+00
-1.320748e+00
-1.196044e+00
-1.080895e+00
-9.873809e-01
-9.257034e-01
-9.031478e-01
-9.232663e-01
-9.853799e-01
-1.084480e+00
-1.211565e+00
-1.354402e+00
-1.498638e+00
-1.629165e+00
-1.731576e+00
-1.793577e+00
-1.806183e+00
-1.764588e+00
-1.668613e+00
-1.522701e+00
-1.335455e+00
-1.118799e+00
-8.868358e-01
-6.545443e-01
-4.364498e-01
-2.454045e-01
-9.160265e-02
1.808119e-02
8.038027e-02
9.554745e-02
6.693070e-02
2.914982e-04
-9.702876e-02
-2.169778e-01
-3.515852e-01
-4.935883e-01
-6.368324e-01
-7.764298e-01
-9.087020e-01
-1.030966e+00
-1.141246e+00
-1.238004e+00
-1.319944e+00
-1.385942e+00
-1.435105e+00
-1.466908e+00
-1.481382e+00
-1.479264e+00
-1.462085e+00
-1.432136e+00
-1.392339e+00
-1.346001e+00
-1.296519e+00
-1.247049e+00
-1.200202e+00
-1.157788e+00
-1.120662e+00
-1.088669e+00
-1.060723e+00
-1.034999e+00
-1.009222e+00
-9.810296e-01
-9.483492e-01
-9.097470e-01
-8.646919e-01
-8.136917e-01
-7.582732e-01
-7.007981e-01
-6.441363e-01
-5.912353e-01
-5.446484e-01
-5.060866e-01
-4.760589e-01
-4.536505e-01
-4.364654e-01
-4.207400e-01
-4.016128e-01
-3.735223e-01
-3.306995e-01
-2.677187e-01
-1.800678e-01
-6.469808e-02
7.949384e-02
2.513005e-01
4.470046e-01
6.603845e-01
8.829467e-01
1.104380e+00
1.313201e+00
1.497530e+00
1.645932e+00
1.748233e+00
1.796235e+00
1.784273e+00
1.709562e+00
1.572320e+00
1.375660e+00
1.125291e+00
8.290474e-01
4.963202e-01
1.374461e-01
-2.368811e-01
-6.161159e-01
-9.902366e-01
-1.349970e+00
-1.686864e+00
-1.993242e+00
-2.262081e+00
-2.486891e+00
-2.661649e+00
-2.780856e+00
-2.839729e+00
-2.834545e+00
-2.763095e+00
-2.625177e+00
-2.423065e+00
-2.161855e+00
-1.849607e+00
-1.497239e+00
-1.118146e+00
-7.275449e-01
-3.416042e-01
2.358447e-02
3.530984e-01
6.342500e-01
8.575309e-01
1.017351e+00
1.112498e+00
1.146268e+00
1.126232e+00
1.063651e+00
9.725623e-01
8.686217e-01
7.677894e-01
6.849980e-01
6.329259e-01
6.210044e-01
6.547545e-01
7.355102e-01
8.605399e-01
1.023527e+00
1.215329e+00
1.424917e+00
1.640366e+00
1.849792e+00
2.042144e+00
2.207784e+00
2.338830e+00
2.429283e+00
2.474968e+00
2.473371e+00
2.423446e+00
2.325445e+00
2.180845e+00
1.992359e+00
1.764031e+00
1.501365e+00
1.211420e+00
9.028113e-01
5.855625e-01
2.707781e-01
-2.987411e-02
-3.048412e-01
-5.434741e-01
-7.368502e-01
-8.785405e-01
-9.652242e-01
-9.970677e-01
-9.778040e-01
-9.144858e-01
-8.169281e-01
-6.968970e-01
-5.671359e-01
-4.403385e-01
-3.281822e-01
-2.405145e-01
-1.847621e-01
-1.655940e-01
-1.848406e-01
-2.416378e-01
-3.327529e-01
-4.530328e-01
-5.959202e-01
-7.539824e-01
-9.194094e-01
-1.084446e+00
-1.241735e+00
-1.384559e+00
-1.506981e+00
-1.603906e+00
-1.671077e+00
-1.705043e+00
-1.703142e+00
-1.663510e+00
-1.585151e+00
-1.468068e+00
-1.313446e+00
-1.123846e+00
-9.033970e-01
-6.579048e-01
-3.948554e-01
-1.232546e-01
1.467135e-01
4.042099e-01
6.384196e-01
8.393258e-01
9.985001e-01
1.109813e+00
1.169970e+00
1.178802e+00
1.139257e+00
1.057085e+00
9.402522e-01
7.981487e-01
6.406773e-01
4.773444e-01
3.164567e-01
1.645279e-01
2.596920e-02
-9.690231e-02
-2.035474e-01
-2.946436e-01
-3.713801e-01
-4.347360e-01
-4.848688e-01
-5.207195e-01
-5.398975e-01
-5.388614e-01
-5.133565e-01
-4.590385e-01
-3.721850e-01
-2.503953e-01
-9.318724e-02
9.758306e-02
3.175308e-01
5.598107e-01
8.154484e-01
1.073910e+00
1.323861e+00
1.554020e+00
1.754029e+00
1.915212e+00
2.031150e+00
2.098004e+00
2.114572e+00
2.082109e+00
2.003959e+00
1.885098e+00
1.731649e+00
1.550455e+00
1.348746e+00
1.133923e+00
9.134457e-01
6.947953e-01
4.854573e-01
2.928828e-01
1.243737e-01
-1.313482e-02
-1.134051e-01
-1.713210e-01
-1.833630e-01
-1.480694e-01
-6.641250e-02
5.798260e-02
2.188342e-01
4.074521e-01
6.132460e-01
8.244691e-01
1.029139e+00
1.216045e+00
1.375737e+00
1.501359e+00
1.589219e+00
1.639006e+00
1.653592e+00
1.638449e+00
1.600738e+00
1.548199e+00
1.488015e+00
1.425801e+00
1.364864e+00
1.305841e+00
1.246739e+00
1.183350e+00
1.109958e+00
1.020230e+00
9.081398e-01
7.688289e-01
5.992814e-01
3.987655e-01
1.690038e-01
-8.592063e-02
-3.598922e-01
-6.452736e-01
-9.335389e-01
-1.215960e+00
-1.484278e+00
-1.731296e+00
-1.951338e+00
-2.140529e+00
-2.296873e+00
-2.420124e+00
-2.511467e+00
-2.573043e+00
-2.607373e+00
-2.616770e+00
-2.602800e+00
-2.565907e+00
-2.505255e+00
-2.418841e+00
-2.303889e+00
-2.157489e+00
-1.977400e+00
-1.762920e+00
-1.515680e+00
-1.240254e+00
-9.444743e-01
-6.393734e-01
-3.387302e-01
-5.823326e-02
1.856751e-01
3.771695e-01
5.024907e-01
5.513230e-01
5.179489e-01
4.020526e-01
2.090803e-01
-4.988517e-02
-3.587281e-01
-6.973249e-01
-1.042898e+00
-1.371582e+00
-1.660078e+00
-1.887261e+00
-2.035640e+00
-2.092553e+00
-2.051015e+00
-1.910163e+00
-1.675262e+00
-1.357264e+00
-9.719828e-01
-5.389473e-01
-8.006427e-02
3.817909e-01
8.241202e-01
1.225984e+00
1.568943e+00
1.837737e+00
2.020699e+00
2.109950e+00
2.101416e+00
1.994719e+00
1.792994e+00
1.502648e+00
1.133095e+00
6.964574e-01
2.072314e-01
-3.181003e-01
-8.615242e-01
-1.404038e+00
-1.926278e+00
-2.409235e+00
-2.835025e+00
-3.187685e+00
-3.453943e+00
-3.623917e+00
-3.691669e+00
-3.655589e+00
-3.518552e+00
-3.287837e+00
-2.974791e+00
-2.594265e+00
-2.163845e+00
-1.702913e+00
-1.231618e+00
-7.697919e-01
-3.358920e-01
5.396656e-02
3.868205e-01
6.534481e-01
8.486916e-01
9.714853e-01
1.024598e+00
1.014128e+00
9.488134e-01
8.392467e-01
6.970746e-01
5.342509e-01
3.623949e-01
1.922745e-01
3.341860e-02
-1.061551e-01
-2.201139e-01
-3.039019e-01
-3.547634e-01
-3.717065e-01
-3.554106e-01
-3.080835e-01
-2.332710e-01
-1.356265e-01
-2.064780e-02
1.056099e-01
2.368338e-01
3.667568e-01
4.894514e-01
5.996004e-01
6.927291e-01
7.653828e-01
8.152357e-01
8.411213e-01
8.429838e-01
8.217566e-01
7.791838e-01
7.176071e-01
6.397448e-01
5.484911e-01
4.467634e-01
3.374165e-01
2.232354e-01
1.069964e-01
-8.426987e-03
-1.199584e-01
-2.242607e-01
-3.177715e-01
-3.968536e-01
-4.580534e-01
-4.984281e-01
-5.158777e-01
-5.094136e-01
-4.793065e-01
-4.270821e-01
-3.553689e-01
-2.676261e-01
-1.678012e-01
-5.996665e-02
5.201692e-02
1.647752e-01
2.756058e-01
3.825585e-01
4.844032e-01
5.804940e-01
6.705505e-01
7.543947e-01
8.316884e-01
9.017177e-01
9.632576e-01
1.014537e+00
1.053302e+00
1.076954e+00
1.082749e+00
1.068013e+00
1.030351e+00
9.678368e-01
8.791665e-01
7.637732e-01
6.219126e-01
4.547226e-01
2.642655e-01
5.355185e-02
-1.734589e-01
-4.118951e-01
-6.560624e-01
-8.996023e-01
-1.135726e+00
-1.357517e+00
-1.558285e+00
-1.731928e+00
-1.873261e+00
-1.978260e+00
-2.044185e+00
-2.069569e+00
-2.054081e+00
-1.998306e+00
-1.903513e+00
-1.771454e+00
-1.604270e+00
-1.404504e+00
-1.175223e+00
-9.202048e-01
-6.441297e-01
-3.527190e-01
-5.277199e-02
2.479274e-01
5.408410e-01
8.170254e-01
1.067569e+00
1.284077e+00
1.459152e+00
1.586832e+00
1.662941e+00
1.685324e+00
1.653945e+00
1.570846e+00
1.439974e+00
1.266907e+00
1.058494e+00
8.224692e-01
5.670493e-01
3.005499e-01
3.103688e-02
-2.339807e-01
-4.878128e-01
-7.248000e-01
-9.404722e-01
-1.131646e+00
-1.296456e+00
-1.434317e+00
-1.545817e+00
-1.632555e+00
-1.696942e+00
-1.741975e+00
-1.771021e+00
-1.787614e+00
-1.795275e+00
-1.797364e+00
-1.796949e+00
-1.796695e+00
-1.798765e+00
-1.804721e+00
-1.815450e+00
-1.831092e+00
-1.850989e+00
-1.873672e+00
-1.896883e+00
-1.917659e+00
-1.932490e+00
-1.937555e+00
-1.929036e+00
-1.903496e+00
-1.858279e+00
-1.791892e+00
-1.704308e+00
-1.597143e+00
-1.473660e+00
-1.338589e+00
-1.197759e+00
-1.057588e+00
-9.244747e-01
-8.041851e-01
-7.012911e-01
-6.187561e-01
-5.577122e-01
-5.174673e-01
-4.957376e-01
-4.890723e-01
-4.934059e-01
-5.046519e-01
-5.192453e-01
-5.345491e-01
-5.490659e-01
-5.624291e-01
-5.751876e-01
-5.884295e-01
-6.033091e-01
-6.205535e-01
-6.400181e-01
-6.603534e-01
-6.788352e-01
-6.913913e-01
-6.928454e-01
-6.773706e-01
-6.391227e-01
-5.729902e-01
-4.753769e-01
-3.449178e-01
-1.830292e-01
5.789355e-03
2.139536e-01
4.311110e-01
6.447551e-01
8.410837e-01
1.006028e+00
1.126364e+00
1.190804e+00
1.190986e+00
1.122259e+00
9.841960e-01
7.807796e-01
5.202251e-01
2.144590e-01
-1.217094e-01
-4.716431e-01
-8.180565e-01
-1.144200e+00
-1.434939e+00
-1.677625e+00
-1.862688e+00
-1.983925e+00
-2.038480e+00
-2.026558e+00
-1.950958e+00
-1.816495e+00
-1.629398e+00
-1.396768e+00
-1.126140e+00
-8.251710e-01
-5.014587e-01
-1.624683e-01
1.844721e-01
5.321422e-01
8.734078e-01
1.201234e+00
1.508753e+00
1.789390e+00
2.037045e+00
2.246301e+00
2.412656e+00
2.532743e+00
2.604520e+00
2.627429e+00
2.602483e+00
2.532301e+00
2.421049e+00
2.274300e+00
2.098795e+00
1.902131e+00
1.692373e+00
1.477634e+00
1.265656e+00
1.063430e+00
8.768910e-01
7.107001e-01
5.681454e-01
4.511342e-01
3.602716e-01
2.949951e-01
2.537366e-01
2.340851e-01
2.329286e-01
2.465638e-01
2.707766e-01
3.009056e-01
3.319126e-01
3.584929e-01
3.752518e-01
3.769666e-01
3.589344e-01
3.173824e-01
2.498967e-01
1.558081e-01
3.646895e-02
-1.046364e-01
-2.619874e-01
-4.283389e-01
-5.952252e-01
-7.536074e-01
-8.945891e-01
-1.010118e+00
-1.093594e+00
-1.140319e+00
-1.147745e+00
-1.115506e+00
-1.045253e+00
-9.403234e-01
-8.053098e-01
-6.455951e-01
-4.669243e-01
-2.750724e-01
-7.564406e-02
1.259822e-01
3.245835e-01
5.149350e-01
6.916235e-01
8.488900e-01
9.805618e-01
1.080114e+00
1.140888e+00
1.156464e+00
1.121170e+00
1.030677e+00
8.826085e-01
6.771048e-01
4.172347e-01
1.092050e-01
-2.376943e-01
-6.114297e-01
-9.978362e-01
-1.381460e+00
-1.746557e+00
-2.078161e+00
-2.363113e+00
-2.590959e+00
-2.754634e+00
-2.850871e+00
-2.880307e+00
-2.847277e+00
-2.759337e+00
-2.626546e+00
-2.460578e+00
-2.273748e+00
-2.078025e+00
-1.884120e+00
-1.700742e+00
-1.534065e+00
-1.387477e+00
-1.261581e+00
-1.154461e+00
-1.062129e+00
-9.790950e-01
-8.989890e-01
-8.151620e-01
-7.212231e-01
-6.114841e-01
-4.813019e-01
-3.273229e-01
-1.476451e-01
5.808683e-02
2.886361e-01
5.411696e-01
8.112919e-01
1.093125e+00
1.379446e+00
1.661891e+00
1.931248e+00
2.177818e+00
2.391863e+00
2.564093e+00
2.686190e+00
2.751321e+00
2.754603e+00
2.693497e+00
2.568089e+00
2.381232e+00
2.138523e+00
1.848122e+00
1.520390e+00
1.167389e+00
8.022527e-01
4.384957e-01
8.929446e-02
-2.331997e-01
-5.184709e-01
-7.581366e-01
-9.463025e-01
-1.079755e+00
-1.157981e+00
-1.183010e+00
-1.159099e+00
-1.092273e+00
-9.897798e-01
-8.595005e-01
-7.093806e-01
-5.469377e-01
-3.788903e-01
-2.109344e-01
-4.767446e-02
1.073075e-01
2.512804e-01
3.821388e-01
4.981828e-01
5.979562e-01
6.801857e-01
7.438401e-01
7.882992e-01
8.135951e-01
8.206645e-01
8.115430e-01
7.894380e-01
7.586358e-01
7.242306e-01
6.916940e-01
6.663317e-01
6.526910e-01
6.539907e-01
6.716390e-01
7.048958e-01
7.507226e-01
8.038486e-01
8.570650e-01
9.017409e-01
9.285299e-01
9.282092e-01
8.925703e-01
8.152627e-01
6.924917e-01
5.234882e-01
3.106967e-01
5.966734e-02
-2.213225e-01
-5.218597e-01
-8.301235e-01
-1.133663e+00
-1.420143e+00
-1.677994e+00
-1.896915e+00
-2.068216e+00
-2.185015e+00
-2.242318e+00
-2.237036e+00
-2.168007e+00
-2.036027e+00
-1.843948e+00
-1.596774e+00
-1.301754e+00
-9.683783e-01
-6.082431e-01
-2.347393e-01
1.374471e-01
4.930030e-01
8.167839e-01
1.094684e+00
1.314513e+00
1.466825e+00
1.545624e+00
1.548907e+00
1.478971e+00
1.342469e+00
1.150166e+00
9.164007e-01
6.582759e-01
3.946103e-01
1.447315e-01
-7.280647e-02
-2.414820e-01
-3.479415e-01
-3.829226e-01
-3.418908e-01
-2.253385e-01
-3.872119e-02
2.079648e-01
5.009319e-01
8.236167e-01
1.157879e+00
1.485287e+00
1.788374e+00
2.051780e+00
2.263166e+00
2.413852e+00
2.499123e+00
2.518204e+00
2.473917e+00
2.372082e+00
2.220719e+00
2.029151e+00
1.807093e+00
1.563819e+00
1.307490e+00
1.044705e+00
7.803005e-01
5.174219e-01
2.578134e-01
2.276501e-03
-2.487918e-01
-4.948676e-01
-7.348552e-01
-9.667859e-01
-1.187687e+00
-1.393621e+00
-1.579868e+00
-1.741205e+00
-1.872243e+00
-1.967749e+00
-2.022955e+00
-2.033801e+00
-1.997140e+00
-1.910906e+00
-1.774279e+00
-1.587858e+00
-1.353830e+00
-1.076143e+00
-7.606148e-01
-4.149512e-01
-4.862478e-02
3.274135e-01
7.011854e-01
1.060272e+00
1.392483e+00
1.686553e+00
1.932792e+00
2.123654e+00
2.254170e+00
2.322235e+00
2.328713e+00
2.277378e+00
2.174661e+00
2.029240e+00
1.851482e+00
1.652788e+00
1.444874e+00
1.239065e+00
1.045640e+00
8.732835e-01
7.286852e-01
6.163055e-01
5.383233e-01
4.947553e-01
4.837268e-01
5.018583e-01
5.447233e-01
6.073243e-01
6.845368e-01
7.714732e-01
8.637323e-01
9.575154e-01
1.049611e+00
1.137269e+00
1.218010e+00
1.289410e+00
1.348917e+00
1.393748e+00
1.420887e+00
1.427193e+00
1.409622e+00
1.365521e+00
1.292967e+00
1.191103e+00
1.060405e+00
9.028627e-01
7.220070e-01
5.227923e-01
3.113229e-01
9.446015e-02
-1.206445e-01
-3.270312e-01
-5.183684e-01
-6.892957e-01
-8.356411e-01
-9.545027e-01
-1.044207e+00
-1.104171e+00
-1.134708e+00
-1.136825e+00
-1.112038e+00
-1.062243e+00
-9.896533e-01
-8.967876e-01
-7.865068e-01
-6.620621e-01
-5.271353e-01
-3.858491e-01
-2.427362e-01
-1.026598e-01
2.931787e-02
1.481190e-01
2.488888e-01
3.272866e-01
3.798201e-01
4.042004e-01
3.996839e-01
3.673503e-01
3.102627e-01
2.334608e-01
1.437520e-01
4.929464e-02
-4.100440e-02
-1.182233e-01
-1.742186e-01
-2.023966e-01
-1.983900e-01
-1.605743e-01
-9.038081e-02
7.625995e-03
1.259243e-01
2.544660e-01
3.813488e-01
4.936956e-01
5.786812e-01
6.246277e-01
6.220737e-01
5.647162e-01
4.501336e-01
2.802120e-01
6.122557e-02
-1.964487e-01
-4.789673e-01
-7.699615e-01
-1.051706e+00
-1.306411e+00
-1.517529e+00
-1.670941e+00
-1.755940e+00
-1.765906e+00
-1.698644e+00
-1.556383e+00
-1.345452e+00
-1.075708e+00
-7.597816e-01
-4.122219e-01
-4.861949e-02
3.152392e-01
6.641286e-01
9.840276e-01
1.262636e+00
1.489769e+00
1.657649e+00
1.761111e+00
1.797747e+00
1.767982e+00
1.675083e+00
1.525070e+00
1.326509e+00
1.090149e+00
8.284058e-01
5.547031e-01
2.827029e-01
2.548472e-02
-2.052604e-01
-3.999508e-01
-5.516857e-01
-6.566165e-01
-7.140837e-01
-7.265090e-01
-6.990527e-01
-6.390713e-01
-5.554280e-01
-4.577241e-01
-3.555226e-01
-2.576368e-01
-1.715428e-01
-1.029586e-01
-5.561412e-02
-3.121021e-02
-2.954877e-02
-4.879718e-02
-8.584246e-02
-1.366869e-01
-1.968417e-01
-2.616827e-01
-3.267469e-01
-3.879591e-01
-4.417897e-01
-4.853507e-01
-5.164396e-01
-5.335404e-01
-5.357888e-01
-5.229101e-01
-4.951436e-01
-4.531681e-01
-3.980460e-01
-3.311994e-01
-2.544196e-01
-1.699012e-01
-8.027649e-02
1.137898e-02
1.016010e-01
1.866740e-01
2.628597e-01
3.267067e-01
3.754130e-01
4.071921e-01
4.215875e-01
4.196766e-01
4.041170e-01
3.790088e-01
3.495750e-01
3.216890e-01
3.013045e-01
2.938542e-01
3.036915e-01
3.336409e-01
3.847096e-01
4.559945e-01
5.447930e-01
6.469056e-01
7.570935e-01
8.696362e-01
9.789231e-01
1.080011e+00
1.169083e+00
1.243756e+00
1.303216e+00
1.348160e+00
1.380571e+00
1.403353e+00
1.419879e+00
1.433506e+00
1.447124e+00
1.462794e+00
1.481529e+00
1.503233e+00
1.526818e+00
1.550459e+00
1.571940e+00
1.589024e+00
1.599762e+00
1.602700e+00
1.596944e+00
1.582084e+00
1.558036e+00
1.524823e+00
1.482394e+00
1.430496e+00
1.368653e+00
1.296229e+00
1.212570e+00
1.117188e+00
1.009948e+00
8.912380e-01
7.620938e-01
6.242616e-01
4.801941e-01
3.329701e-01
1.861374e-01
4.348477e-02
-9.124518e-02
-2.146786e-01
-3.241377e-01
-4.179356e-01
-4.955970e-01
-5.579696e-01
-6.071967e-01
-6.465396e-01
-6.800541e-01
-7.121484e-01
-7.470673e-01
-7.883639e-01
-8.384261e-01
-8.981234e-01
-9.666282e-01
-1.041439e+00
-1.118611e+00
-1.193160e+00
-1.259608e+00
-1.312577e+00
-1.347396e+00
-1.360625e+00
-1.350465e+00
-1.316994e+00
-1.262208e+00
-1.189865e+00
-1.105134e+00
-1.014090e+00
-9.231020e-01
-8.381887e-01
-7.644053e-01
-7.053437e-01
-6.627925e-01
-6.365937e-01
-6.247020e-01
-6.234294e-01
-6.278405e-01
-6.322526e-01
-6.307885e-01
-6.179330e-01
-5.890436e-01
-5.407730e-01
-4.713689e-01
-3.808298e-01
-2.709118e-01
-1.449980e-01
-7.859764e-03
1.346550e-01
2.759658e-01
4.091037e-01
5.270336e-01
6.229423e-01
6.904958e-01
7.240740e-01
7.189953e-01
6.717447e-01
5.802095e-01
4.439181e-01
2.642628e-01
4.467935e-02
-2.092545e-01
-4.898347e-01
-7.873868e-01
-1.090572e+00
-1.386837e+00
-1.662985e+00
-1.905828e+00
-2.102885e+00
-2.243082e+00
-2.317402e+00
-2.319468e+00
-2.246008e+00
-2.097167e+00
-1.876664e+00
-1.591726e+00
-1.252821e+00
-8.731521e-01
-4.679475e-01
-5.356662e-02
3.535093e-01
7.377244e-01
1.085438e+00
1.385759e+00
1.631149e+00
1.817725e+00
1.945250e+00
2.016827e+00
2.038335e+00
2.017701e+00
1.964074e+00
1.887002e+00
1.795681e+00
1.698337e+00
1.601790e+00
1.511229e+00
1.430184e+00
1.360688e+00
1.303576e+00
1.258845e+00
1.226023e+00
1.204453e+00
1.193462e+00
1.192378e+00
1.200406e+00
1.216397e+00
1.238571e+00
1.264263e+00
1.289764e+00
1.310316e+00
1.320305e+00
1.313649e+00
1.284371e+00
1.227282e+00
1.138706e+00
1.017123e+00
8.636540e-01
6.822842e-01
4.797708e-01
2.652276e-01
4.940554e-02
-1.562569e-01
-3.407091e-01
-4.943664e-01
-6.100645e-01
-6.837759e-01
-7.150047e-01
-7.068126e-01
-6.654757e-01
-5.998126e-01
-5.202681e-01
-4.378605e-01
-3.631205e-01
-3.051415e-01
-2.708444e-01
-2.645250e-01
-2.877103e-01
-3.393084e-01
-4.160025e-01
-5.128161e-01
-6.237680e-01
-7.425376e-01
-8.630750e-01
-9.801038e-01
-1.089483e+00
-1.188413e+00
-1.275478e+00
-1.350546e+00
-1.414541e+00
-1.469128e+00
-1.516342e+00
-1.558210e+00
-1.596409e+00
-1.631989e+00
-1.665214e+00
-1.695526e+00
-1.721653e+00
-1.741834e+00
-1.754134e+00
-1.756772e+00
-1.748412e+00
-1.728330e+00
-1.696446e+00
-1.653192e+00
-1.599268e+00
-1.535353e+00
-1.461828e+00
-1.378596e+00
-1.285037e+00
-1.180103e+00
-1.062542e+00
-9.312056e-01
-7.853937e-01
-6.251866e-01
-4.517176e-01
-2.673582e-01
-7.579132e-02
1.180362e-01
3.080808e-01
4.874757e-01
6.488858e-01
7.849139e-01
8.885239e-01
9.534502e-01
9.745683e-01
9.482061e-01
8.723845e-01
7.469760e-01
5.737746e-01
3.564711e-01
1.005306e-01
-1.870220e-01
-4.978989e-01
-8.229008e-01
-1.152293e+00
-1.476169e+00
-1.784768e+00
-2.068737e+00
-2.319327e+00
-2.528561e+00
-2.689398e+00
-2.795932e+00
-2.843653e+00
-2.829760e+00
-2.753513e+00
-2.616573e+00
-2.423265e+00
-2.180711e+00
-1.898765e+00
-1.589712e+00
-1.267718e+00
-9.480300e-01
-6.459956e-01
-3.759588e-01
-1.501618e-01
2.223576e-02
1.358961e-01
1.897098e-01
1.868131e-01
1.342122e-01
4.205805e-02
-7.734002e-02
-2.106489e-01
-3.446654e-01
-4.673682e-01
-5.687622e-01
-6.414455e-01
-6.808623e-01
-6.852531e-01
-6.553496e-01
-5.938956e-01
-5.050888e-01
-3.940343e-01
-2.662829e-01
-1.274895e-01
1.680500e-02
1.612952e-01
3.009767e-01
4.311974e-01
5.477201e-01
6.468062e-01
7.253119e-01
7.807816e-01
8.115223e-01
8.166547e-01
7.961403e-01
7.507954e-01
6.822976e-01
5.931883e-01
4.868640e-01
3.675439e-01
2.401947e-01
1.103957e-01
-1.586999e-02
-1.325050e-01
-2.336637e-01
-3.141760e-01
-3.699974e-01
-3.986358e-01
-3.994991e-01
-3.741019e-01
-3.260805e-01
-2.609817e-01
-1.858182e-01
-1.084176e-01
-3.662306e-02
2.256725e-02
6.381847e-02
8.412876e-02
8.325669e-02
6.384096e-02
3.118531e-02
-7.275312e-03
-4.277031e-02
-6.616092e-02
-6.896896e-02
-4.434984e-02
1.209923e-02
1.017839e-01
2.228670e-01
3.703517e-01
5.364751e-01
7.113581e-01
8.838363e-01
1.042383e+00
1.176041e+00
1.275284e+00
1.332759e+00
1.343867e+00
1.307149e+00
1.224467e+00
1.100962e+00
9.447998e-01
7.666938e-01
5.792596e-01
3.962270e-01
2.315729e-01
9.863437e-02
9.259035e-03
-2.695905e-02
-3.318576e-03
8.350308e-02
2.331391e-01
4.414142e-01
7.004281e-01
9.988481e-01
1.322408e+00
1.654597e+00
1.977520e+00
2.272884e+00
2.523058e+00
2.712156e+00
2.827063e+00
2.858336e+00
2.800915e+00
2.654555e+00
2.423967e+00
2.118594e+00
1.752080e+00
1.341426e+00
9.059436e-01
4.660687e-01
4.214726e-02
-3.467312e-01
-6.837812e-01
-9.554032e-01
-1.151862e+00
-1.267732e+00
-1.302089e+00
-1.258419e+00
-1.144252e+00
-9.705312e-01
-7.507554e-01
-4.999774e-01
-2.337293e-01
3.302433e-02
2.868224e-01
5.164595e-01
7.135022e-01
8.725422e-01
9.911867e-01
1.069809e+00
1.111113e+00
1.119571e+00
1.100817e+00
1.061065e+00
1.006590e+00
9.433325e-01
8.766151e-01
8.109693e-01
7.500597e-01
6.966749e-01
6.527660e-01
6.195091e-01
5.973769e-01
5.862079e-01
5.852650e-01
5.932873e-01
6.085390e-01
6.288719e-01
6.518139e-01
6.747015e-01
6.948617e-01
7.098435e-01
7.176828e-01
7.171671e-01
7.080621e-01
6.912513e-01
6.687514e-01
6.435793e-01
6.194691e-01
6.004627e-01
5.904163e-01
5.924834e-01
6.086363e-01
6.392913e-01
6.830903e-01
7.368778e-01
7.958872e-01
8.541263e-01
9.049233e-01
9.415699e-01
9.579847e-01
9.493161e-01
9.124161e-01
8.461368e-01
7.514289e-01
6.312462e-01
4.902830e-01
3.345790e-01
1.710354e-01
6.882357e-03
-1.508589e-01
-2.958766e-01
-4.229884e-01
-5.284396e-01
-6.100492e-01
-6.671879e-01
-7.005977e-01
-7.120845e-01
-7.041355e-01
-6.795238e-01
-6.409608e-01
-5.908458e-01
-5.311407e-01
-4.633756e-01
-3.887708e-01
-3.084391e-01
-2.236279e-01
-1.359509e-01
-4.756609e-02
3.873978e-02
1.195840e-01
1.911509e-01
2.494762e-01
2.908278e-01
3.121358e-01
3.114155e-01
2.881144e-01
2.433220e-01
1.797922e-01
1.017546e-01
1.452217e-02
-7.606159e-02
-1.642621e-01
-2.450865e-01
-3.148104e-01
-3.713157e-01
-4.141843e-01
-4.445355e-01
-4.646395e-01
-4.773781e-01
-4.856460e-01
-4.917973e-01
-4.972264e-01
-5.021469e-01
-5.055976e-01
-5.056663e-01
-4.998910e-01
-4.857761e-01
-4.613471e-01
-4.256703e-01
-3.792684e-01
-3.243777e-01
-2.650083e-01
-2.067865e-01
-1.565818e-01
-1.219379e-01
-1.103559e-01
-1.284934e-01
-1.813665e-01
-2.716465e-01
-3.991451e-01
-5.605671e-01
-7.495830e-01
-9.572355e-01
-1.172653e+00
-1.384002e+00
-1.579565e+00
-1.748838e+00
-1.883496e+00
-1.978136e+00
-2.030696e+00
-2.042520e+00
-2.018055e+00
-1.964242e+00
-1.889657e+00
-1.803535e+00
-1.714762e+00
-1.630977e+00
-1.557865e+00
-1.498727e+00
-1.454363e+00
-1.423266e+00
-1.402079e+00
-1.386256e+00
-1.370796e+00
-1.350961e+00
-1.322861e+00
-1.283827e+00
-1.232530e+00
-1.168851e+00
-1.093546e+00
-1.007788e+00
-9.126947e-01
-8.089319e-01
-6.964872e-01
-5.746473e-01
-4.421891e-01
-2.977459e-01
-1.402801e-01
3.041999e-02
2.133054e-01
4.057640e-01
6.035008e-01
8.006247e-01
9.899396e-01
1.163411e+00
1.312766e+00
1.430163e+00
1.508864e+00
1.543848e+00
1.532304e+00
1.473961e+00
1.371231e+00
1.229142e+00
1.055081e+00
8.583388e-01
6.494973e-01
4.396876e-01
2.397713e-01
5.951777e-02
-9.314671e-02
-2.127358e-01
-2.965790e-01
-3.449344e-01
-3.608311e-01
-3.496649e-01
-3.186012e-01
-2.758552e-01
-2.299275e-01
-1.888729e-01
-1.596723e-01
-1.477634e-01
-1.567638e-01
-1.883947e-01
-2.425852e-01
-3.177105e-01
-4.109036e-01
-5.183739e-01
-6.356789e-01
-7.579132e-01
-8.798089e-01
-9.957680e-01
-1.099867e+00
-1.185894e+00
-1.247463e+00
-1.278257e+00
-1.272407e+00
-1.224981e+00
-1.132539e+00
-9.936837e-01
-8.095009e-01
-5.838369e-01
-3.233480e-01
-3.730567e-02
2.628322e-01
5.640465e-01
8.525228e-01
1.114492e+00
1.337073e+00
1.509059e+00
1.621570e+00
1.668544e+00
1.647033e+00
1.557295e+00
1.402701e+00
1.189492e+00
9.264020e-01
6.242007e-01
2.951711e-01
-4.744809e-02
-3.900340e-01
-7.191439e-01
-1.022053e+00
-1.287245e+00
-1.504850e+00
-1.667010e+00
-1.768172e+00
-1.805307e+00
-1.778056e+00
-1.688794e+00
-1.542608e+00
-1.347200e+00
-1.112680e+00
-8.512670e-01
-5.768673e-01
-3.045300e-01
-4.977234e-02
1.722147e-01
3.474534e-01
4.641083e-01
5.133849e-01
4.903141e-01
3.943339e-01
2.295941e-01
4.931999e-03
-2.664978e-01
-5.679250e-01
-8.799456e-01
-1.181713e+00
-1.452244e+00
-1.671753e+00
-1.822910e+00
-1.891953e+00
-1.869579e+00
-1.751569e+00
-1.539112e+00
-1.238824e+00
-8.624576e-01
-4.263224e-01
4.953730e-02
5.423814e-01
1.027966e+00
1.481834e+00
1.880632e+00
2.203387e+00
2.432668e+00
2.555554e+00
2.564364e+00
2.457087e+00
2.237501e+00
1.914968e+00
1.503935e+00
1.023152e+00
4.946874e-01
-5.723066e-02
-6.074654e-01
-1.131251e+00
-1.605433e+00
-2.009601e+00
-2.327061e+00
-2.545597e+00
-2.657985e+00
-2.662250e+00
-2.561654e+00
-2.364430e+00
-2.083279e+00
-1.734647e+00
-1.337827e+00
-9.138980e-01
-4.845825e-01
-7.104834e-02
3.072445e-01
6.335855e-01
8.948634e-01
1.082164e+00
1.191076e+00
1.221696e+00
1.178340e+00
1.069005e+00
9.046216e-01
6.981727e-01
4.637348e-01
2.155282e-01
-3.295853e-02
-2.697035e-01
-4.846950e-01
-6.702554e-01
-8.211400e-01
-9.344316e-01
-1.009275e+00
-1.046512e+00
-1.048286e+00
-1.017672e+00
-9.583983e-01
-8.746653e-01
-7.710755e-01
-6.526431e-01
-5.248377e-01
-3.936040e-01
-2.653041e-01
-1.465408e-01
-4.384510e-02
3.675577e-02
9.024475e-02
1.131258e-01
1.038579e-01
6.313788e-02
-6.025643e-03
-9.846906e-02
-2.072537e-01
-3.242284e-01
-4.407136e-01
-5.482373e-01
-6.392524e-01
-7.077722e-01
-7.498724e-01
-7.640165e-01
-7.511763e-01
-7.147274e-01
-6.601230e-01
-5.943618e-01
-5.252983e-01
-4.608604e-01
-4.082617e-01
-3.733047e-01
-3.598602e-01
-3.695919e-01
-4.019544e-01
-4.544532e-01
-5.231136e-01
-6.030741e-01
-6.892032e-01
-7.766458e-01
-8.612213e-01
-9.396334e-01
-1.009484e+00
-1.069120e+00
-1.117376e+00
-1.153268e+00
-1.175725e+00
-1.183416e+00
-1.174703e+00
-1.147758e+00
-1.100810e+00
-1.032491e+00
-9.422229e-01
-8.305796e-01
-6.995445e-01
-5.526244e-01
-3.947780e-01
-2.321575e-01
-7.168156e-02
7.951361e-02
2.146864e-01
3.280932e-01
4.155134e-01
4.746322e-01
5.052345e-01
5.091859e-01
4.902025e-01
4.534421e-01
4.049680e-01
3.511519e-01
2.980870e-01
2.510693e-01
2.141971e-01
1.901151e-01
1.799164e-01
1.831995e-01
1.982667e-01
2.224381e-01
2.524496e-01
2.848917e-01
3.166440e-01
3.452571e-01
3.692406e-01
3.882233e-01
4.029692e-01
4.152456e-01
4.275593e-01
4.427918e-01
4.637770e-01
4.928751e-01
5.315986e-01
5.803417e-01
6.382531e-01
7.032718e-01
7.723211e-01
8.416363e-01
9.071772e-01
9.650697e-01
1.012018e+00
1.045636e+00
1.064663e+00
1.069045e+00
1.059881e+00
1.039252e+00
1.009956e+00
9.751901e-01
9.382230e-01
9.021027e-01
8.694366e-01
8.422775e-01
8.221261e-01
8.100398e-01
8.068160e-01
8.132035e-01
8.300853e-01
8.585808e-01
9.000329e-01
9.558609e-01
1.027292e+00
1.114999e+00
1.218701e+00
1.336777e+00
1.465964e+00
1.601197e+00
1.735630e+00
1.860889e+00
1.967557e+00
2.045876e+00
2.086624e+00
2.082082e+00
2.026973e+00
1.919264e+00
1.760687e+00
1.556914e+00
1.317315e+00
1.054326e+00
7.824902e-01
5.172724e-01
2.737875e-01
6.557104e-02
-9.648465e-02
-2.049405e-01
-2.563089e-01
-2.512190e-01
-1.942603e-01
-9.354222e-02
3.997328e-02
1.932983e-01
3.523358e-01
5.028206e-01
6.312320e-01
7.256303e-01
7.763826e-01
7.767450e-01
7.232718e-01
6.160260e-01
4.585721e-01
2.577445e-01
2.320148e-02
-2.332044e-01
-4.981933e-01
-7.579015e-01
-9.987357e-01
-1.208179e+00
-1.375497e+00
-1.492313e+00
-1.553027e+00
-1.555071e+00
-1.499010e+00
-1.388475e+00
-1.229958e+00
-1.032452e+00
-8.069658e-01
-5.659214e-01
-3.224623e-01
-8.971325e-02
1.199678e-01
2.956902e-01
4.286336e-01
5.125051e-01
5.438157e-01
5.219569e-01
4.490779e-01
3.297847e-01
1.707040e-01
-2.003966e-02
-2.333768e-01
-4.598302e-01
-6.900022e-01
-9.149908e-01
-1.126727e+00
-1.318227e+00
-1.483754e+00
-1.618888e+00
-1.720505e+00
-1.786669e+00
-1.816466e+00
-1.809814e+00
-1.767282e+00
-1.689965e+00
-1.579428e+00
-1.437722e+00
-1.267459e+00
-1.071905e+00
-8.550680e-01
-6.217364e-01
-3.774685e-01
-1.285141e-01
1.183206e-01
3.558634e-01
5.768161e-01
7.740450e-01
9.409168e-01
1.071665e+00
1.161762e+00
1.208242e+00
1.209945e+00
1.167605e+00
1.083767e+00
9.625249e-01
8.090925e-01
6.292683e-01
4.288703e-01
2.132262e-01
-1.320104e-02
-2.469857e-01
-4.856820e-01
-7.275431e-01
-9.710623e-01
-1.214416e+00
-1.454909e+00
-1.688522e+00
-1.909660e+00
-2.111155e+00
-2.284567e+00
-2.420745e+00
-2.510601e+00
-2.546007e+00
-2.520690e+00
-2.431012e+00
-2.276535e+00
-2.060281e+00
-1.788662e+00
-1.471082e+00
-1.119258e+00
-7.463429e-01
-3.659748e-01
8.663669e-03
3.656514e-01
6.949341e-01
9.886804e-01
1.241377e+00
1.449681e+00
1.612086e+00
1.728448e+00
1.799481e+00
1.826272e+00
1.809925e+00
1.751373e+00
1.651402e+00
1.510876e+00
1.331128e+00
1.114432e+00
8.644689e-01
5.866758e-01
2.884165e-01
-2.109519e-02
-3.311164e-01
-6.299153e-01
-9.054666e-01
-1.146223e+00
-1.341876e+00
-1.484039e+00
-1.566781e+00
-1.586993e+00
-1.544555e+00
-1.442320e+00
-1.285909e+00
-1.083359e+00
-8.446350e-01
-5.810489e-01
-3.046213e-01
-2.743128e-02
2.390011e-01
4.842565e-01
6.994432e-01
8.774796e-01
1.013216e+00
1.103395e+00
1.146463e+00
1.142284e+00
1.091780e+00
9.965982e-01
8.588335e-01
6.808824e-01
4.654436e-01
2.156682e-01
-6.457327e-02
-3.703656e-01
-6.954419e-01
-1.031972e+00
-1.370518e+00
-1.700205e+00
-2.009122e+00
-2.284941e+00
-2.515689e+00
-2.690603e+00
-2.800957e+00
-2.840777e+00
-2.807347e+00
-2.701465e+00
-2.527427e+00
-2.292744e+00
-2.007648e+00
-1.684432e+00
-1.336698e+00
-9.785726e-01
-6.239483e-01
-2.858037e-01
2.437152e-02
2.970194e-01
5.248142e-01
7.028229e-01
8.285381e-01
9.018034e-01
9.246601e-01
9.011429e-01
8.370511e-01
7.397106e-01
6.177318e-01
4.807525e-01
3.391454e-01
2.036639e-01
8.500119e-02
-6.746876e-03
-6.270514e-02
-7.589137e-02
-4.187538e-02
4.065409e-02
1.694984e-01
3.388076e-01
5.392402e-01
7.584407e-01
9.818199e-01
1.193581e+00
1.377908e+00
1.520211e+00
1.608304e+00
1.633403e+00
1.590834e+00
1.480384e+00
1.306253e+00
1.076621e+00
8.028760e-01
4.986039e-01
1.784387e-01
-1.430956e-01
-4.526484e-01
-7.389175e-01
-9.932740e-01
-1.210109e+00
-1.386906e+00
-1.524060e+00
-1.624511e+00
-1.693222e+00
-1.736591e+00
-1.761824e+00
-1.776317e+00
-1.787084e+00
-1.800234e+00
-1.820545e+00
-1.851121e+00
-1.893183e+00
-1.945989e+00
-2.006899e+00
-2.071575e+00
-2.134297e+00
-2.188360e+00
-2.226532e+00
-2.241529e+00
-2.226499e+00
-2.175507e+00
-2.083999e+00
-1.949249e+00
-1.770758e+00
-1.550574e+00
-1.293487e+00
-1.007061e+00
-7.014605e-01
-3.890493e-01
-8.377441e-02
1.996500e-01
4.467024e-01
6.440893e-01
7.807739e-01
8.489092e-01
8.445896e-01
7.683452e-01
6.253245e-01
4.251332e-01
1.813281e-01
-8.940842e-02
-3.683608e-01
-6.360671e-01
-8.737098e-01
-1.064510e+00
-1.195016e+00
-1.256170e+00
-1.244053e+00
-1.160220e+00
-1.011565e+00
-8.097070e-01
-5.699520e-01
-3.099221e-01
-4.800025e-02
1.982395e-01
4.134510e-01
5.856414e-01
7.069076e-01
7.737426e-01
7.869223e-01
7.510299e-01
6.737054e-01
5.647215e-01
4.349904e-01
2.955995e-01
1.569574e-01
2.811744e-02
-8.367863e-02
-1.732156e-01
-2.372852e-01
-2.744642e-01
-2.847491e-01
-2.691207e-01
-2.291238e-01
-1.665373e-01
-8.319334e-02
1.902652e-02
1.380244e-01
2.711884e-01
4.150280e-01
5.648221e-01
7.143582e-01
8.558338e-01
9.799694e-01
1.076363e+00
1.134081e+00
1.142463e+00
1.092065e+00
9.756581e-01
7.891837e-01
5.325305e-01
2.100470e-01
-1.692990e-01
-5.921599e-01
-1.041451e+00
-1.497360e+00
-1.938651e+00
-2.344153e+00
-2.694287e+00
-2.972511e+00
-3.166503e+00
-3.268991e+00
-3.278133e+00
-3.197424e+00
-3.035165e+00
-2.803571e+00
-2.517634e+00
-2.193863e+00
-1.849045e+00
-1.499098e+00
-1.158135e+00
-8.377502e-01
-5.465817e-01
-2.901244e-01
-7.078614e-02
1.118567e-01
2.606478e-01
3.803316e-01
4.769777e-01
5.573934e-01
6.285674e-01
6.971811e-01
7.692080e-01
8.496138e-01
9.421484e-01
1.049212e+00
1.171773e+00
1.309316e+00
1.459817e+00
1.619745e+00
1.784121e+00
1.946636e+00
2.099878e+00
2.235650e+00
2.345401e+00
2.420743e+00
2.454027e+00
2.438939e+00
2.371059e+00
2.248320e+00
2.071309e+00
1.843360e+00
1.570410e+00
1.260607e+00
9.237185e-01
5.703875e-01
2.113307e-01
-1.434359e-01
-4.852510e-01
-8.072702e-01
-1.104695e+00
-1.374756e+00
-1.616466e+00
-1.830209e+00
-2.017208e+00
-2.178988e+00
-2.316884e+00
-2.431690e+00
-2.523469e+00
-2.591558e+00
-2.634739e+00
-2.651532e+00
-2.640551e+00
-2.600842e+00
-2.532148e+00
-2.435056e+00
-2.310998e+00
-2.162127e+00
-1.991108e+00
-1.800867e+00
-1.594363e+00
-1.374442e+00
-1.143798e+00
-9.050610e-01
-6.609829e-01
-4.146879e-01
-1.699189e-01
6.878585e-02
2.960415e-01
5.057277e-01
6.912658e-01
8.460368e-01
9.638927e-01
1.039700e+00
1.069857e+00
1.052725e+00
9.889407e-01
8.815705e-01
7.360852e-01
5.601468e-01
3.632075e-01
1.559427e-01
-5.044039e-02
-2.449592e-01
-4.176056e-01
-5.600198e-01
-6.660289e-01
-7.320081e-01
-7.570428e-01
-7.428820e-01
-6.936890e-01
-6.156011e-01
-5.161279e-01
-4.034338e-01
-2.855718e-01
-1.697545e-01
-6.175238e-02
3.450131e-02
1.170515e-01
1.857990e-01
2.421516e-01
2.885180e-01
3.277321e-01
3.624959e-01
3.949120e-01
4.261550e-01
4.563059e-01
4.843546e-01
5.083588e-01
5.257391e-01
5.336790e-01
5.295881e-01
5.115775e-01
4.788876e-01
4.322106e-01
3.738554e-01
3.077207e-01
2.390681e-01
1.741078e-01
1.194383e-01
8.139524e-02
6.537983e-02
7.523842e-02
1.127638e-01
1.773792e-01
2.660501e-01
3.734460e-01
4.923451e-01
6.142475e-01
7.301303e-01
8.312605e-01
9.099741e-01
9.603329e-01
9.785924e-01
9.634414e-01
9.160007e-01
8.396032e-01
7.393924e-01
6.217956e-01
4.939325e-01
3.630207e-01
2.358352e-01
1.182732e-01
1.505970e-02
-7.038295e-02
-1.359039e-01
-1.804528e-01
-2.038151e-01
-2.063157e-01
-1.885570e-01
-1.512517e-01
-9.518946e-02
-2.134828e-02
6.887067e-02
1.733344e-01
2.888655e-01
4.110014e-01
5.338968e-01
6.504210e-01
7.524715e-01
8.314955e-01
8.791719e-01
8.881811e-01
8.529713e-01
7.704238e-01
6.403317e-01
4.656255e-01
2.523087e-01
9.096770e-03
-2.532107e-01
-5.225680e-01
-7.866464e-01
-1.033821e+00
-1.254074e+00
-1.439712e+00
-1.585825e+00
-1.690449e+00
-1.754425e+00
-1.781014e+00
-1.775314e+00
-1.743594e+00
-1.692617e+00
-1.629026e+00
-1.558855e+00
-1.487185e+00
-1.417956e+00
-1.353923e+00
-1.296716e+00
-1.246994e+00
-1.204646e+00
-1.169005e+00
-1.139067e+00
-1.113667e+00
-1.091608e+00
-1.071729e+00
-1.052894e+00
-1.033938e+00
-1.013580e+00
-9.903433e-01
-9.625345e-01
-9.283014e-01
-8.857903e-01
-8.333902e-01
-7.700302e-01
-6.954804e-01
-6.105983e-01
-5.174700e-01
-4.194075e-01
-3.207850e-01
-2.267188e-01
-1.426184e-01
-7.365303e-02
-2.419719e-02
2.679107e-03
5.606244e-03
-1.485900e-02
-5.621328e-02
-1.141999e-01
-1.831915e-01
-2.567103e-01
-3.280141e-01
-3.906711e-01
-4.390520e-01
-4.686869e-01
-4.764599e-01
-4.606398e-01
-4.207660e-01
-3.574263e-01
-2.719727e-01
-1.662236e-01
-4.220132e-02
9.805179e-02
2.525479e-01
4.193033e-01
5.961696e-01
7.805764e-01
9.692358e-01
1.157871e+00
1.341043e+00
1.512124e+00
1.663487e+00
1.786892e+00
1.874077e+00
1.917495e+00
1.911090e+00
1.851040e+00
1.736342e+00
1.569152e+00
1.354843e+00
1.101748e+00
8.206287e-01
5.239270e-01
2.248819e-01
-6.339167e-02
-3.287790e-01
-5.609197e-01
-7.517825e-01
-8.960213e-01
-9.910977e-01
-1.037170e+00
-1.036778e+00
-9.943575e-01
-9.156604e-01
-8.071272e-01
-6.753006e-01
-5.263324e-01
-3.656333e-01
-1.976874e-01
-2.603036e-02
1.466356e-01
3.182337e-01
4.870627e-01
6.515564e-01
8.100926e-01
9.608769e-01
1.101915e+00
1.231073e+00
1.346220e+00
1.445437e+00
1.527282e+00
1.591074e+00
1.637165e+00
1.667150e+00
1.683969e+00
1.691857e+00
1.696128e+00
1.702784e+00
1.717997e+00
1.747505e+00
1.796007e+00
1.866616e+00
1.960437e+00
2.076326e+00
2.210837e+00
2.358396e+00
2.511668e+00
2.662091e+00
2.800540e+00
2.918040e+00
3.006468e+00
3.059164e+00
3.071394e+00
3.040638e+00
2.966664e+00
2.851430e+00
2.698820e+00
2.514270e+00
2.304331e+00
2.076220e+00
1.837409e+00
1.595284e+00
1.356897e+00
1.128823e+00
9.170803e-01
7.271041e-01
5.637071e-01
4.310022e-01
3.322614e-01
2.697149e-01
2.443181e-01
2.555277e-01
3.011337e-01
3.771851e-01
4.780358e-01
5.965196e-01
7.242529e-01
8.520530e-01
9.704537e-01
1.070288e+00
1.143299e+00
1.182726e+00
1.183814e+00
1.144177e+00
1.063990e+00
9.459618e-01
7.951079e-01
6.183336e-01
4.238690e-01
2.206035e-01
1.737425e-02
-1.777390e-01
-3.580570e-01
-5.188273e-01
-6.575839e-01
-7.742943e-01
-8.712681e-01
-9.528216e-01
-1.024724e+00
-1.093477e+00
-1.165507e+00
-1.246351e+00
-1.339939e+00
-1.448035e+00
-1.569905e+00
-1.702225e+00
-1.839242e+00
-1.973145e+00
-2.094596e+00
-2.193366e+00
-2.259008e+00
-2.281517e+00
-2.251936e+00
-2.162890e+00
-2.009041e+00
-1.787454e+00
-1.497901e+00
-1.143067e+00
-7.286899e-01
-2.635757e-01
2.404983e-01
7.690445e-01
1.305300e+00
1.830847e+00
2.326418e+00
2.772848e+00
3.152118e+00
3.448432e+00
3.649221e+00
3.745991e+00
3.734943e+00
3.617279e+00
3.399184e+00
3.091462e+00
2.708855e+00
2.269113e+00
1.791876e+00
1.297458e+00
8.056218e-01
3.344427e-01
-1.006696e-01
-4.877031e-01
-8.184773e-01
-1.088741e+00
-1.297930e+00
-1.448616e+00
-1.545706e+00
-1.595502e+00
-1.604724e+00
-1.579622e+00
-1.525287e+00
-1.445232e+00
-1.341300e+00
-1.213874e+00
-1.062357e+00
-8.858213e-01
-6.837415e-01
-4.566884e-01
-2.069014e-01
6.133658e-02
3.415642e-01
6.252660e-01
9.022503e-01
1.161255e+00
1.390732e+00
1.579743e+00
1.718876e+00
1.801087e+00
1.822365e+00
1.782127e+00
1.683297e+00
1.532031e+00
1.337126e+00
1.109172e+00
8.595766e-01
5.995584e-01
3.392779e-01
8.719589e-02
-1.502582e-01
-3.686855e-01
-5.654178e-01
-7.389984e-01
-8.885535e-01
-1.013180e+00
-1.111459e+00
-1.181189e+00
-1.219378e+00
-1.222501e+00
-1.186985e+00
-1.109842e+00
-9.893634e-01
-8.257544e-01
-6.216357e-01
-3.823148e-01
-1.157888e-01
1.675397e-01
4.554179e-01
7.345219e-01
9.913883e-01
1.213409e+00
1.389794e+00
1.512408e+00
1.576402e+00
1.580575e+00
1.527446e+00
1.423032e+00
1.276355e+00
1.098747e+00
9.030007e-01
7.024643e-01
5.101347e-01
3.378380e-01
1.955484e-01
9.089099e-02
2.884746e-02
1.166076e-02
3.890945e-02
1.077075e-01
2.129812e-01
3.477827e-01
5.036195e-01
6.707962e-01
8.387831e-01
9.966297e-01
1.133433e+00
1.238856e+00
1.303681e+00
1.320352e+00
1.283470e+00
1.190198e+00
1.040537e+00
8.374617e-01
5.868775e-01
2.974197e-01
-1.992644e-02
-3.523692e-01
-6.860049e-01
-1.006635e+00
-1.300658e+00
-1.555983e+00
-1.762872e+00
-1.914650e+00
-2.008180e+00
-2.044077e+00
-2.026590e+00
-1.963196e+00
-1.863919e+00
-1.740451e+00
-1.605187e+00
-1.470247e+00
-1.346600e+00
-1.243364e+00
-1.167334e+00
-1.122765e+00
-1.111404e+00
-1.132740e+00
-1.184421e+00
-1.262768e+00
-1.363319e+00
-1.481336e+00
-1.612229e+00
-1.751845e+00
-1.896618e+00
-2.043580e+00
-2.190243e+00
-2.334390e+00
-2.473825e+00
-2.606115e+00
-2.728393e+00
-2.837251e+00
-2.928766e+00
-2.998676e+00
-3.042674e+00
-3.056810e+00
-3.037946e+00
-2.984193e+00
-2.895297e+00
-2.772908e+00
-2.620711e+00
-2.444401e+00
-2.251487e+00
-2.050952e+00
-1.852779e+00
-1.667373e+00
-1.504911e+00
-1.374679e+00
-1.284424e+00
-1.239780e+00
-1.243814e+00
-1.296712e+00
-1.395649e+00
-1.534844e+00
-1.705817e+00
-1.897813e+00
-2.098385e+00
-2.294092e+00
-2.471261e+00
-2.616763e+00
-2.718766e+00
-2.767419e+00
-2.755442e+00
-2.678600e+00
-2.536031e+00
-2.330413e+00
-2.067936e+00
-1.758075e+00
-1.413134e+00
-1.047604e+00
-6.773407e-01
-3.186292e-01
1.279810e-02
3.027291e-01
5.393518e-01
7.139913e-01
8.216536e-01
8.613382e-01
8.360873e-01
7.527510e-01
6.214659e-01
4.548653e-01
2.670706e-01
7.254250e-02
-1.151068e-01
-2.842244e-01
-4.260421e-01
-5.353220e-01
-6.106587e-01
-6.544080e-01
-6.722481e-01
-6.724185e-01
-6.647134e-01
-6.593329e-01
-6.657165e-01
-6.914824e-01
-7.415856e-01
-8.177836e-01
-9.184580e-01
-1.038802e+00
-1.171345e+00
-1.306742e+00
-1.434741e+00
-1.545209e+00
-1.629100e+00
-1.679258e+00
-1.690972e+00
-1.662225e+00
-1.593656e+00
-1.488241e+00
-1.350806e+00
-1.187416e+00
-1.004773e+00
-8.096717e-01
-6.085827e-01
-4.073733e-01
-2.111747e-01
-2.436254e-02
1.493828e-01
3.069754e-01
4.458206e-01
5.637402e-01
6.589509e-01
7.301126e-01
7.764510e-01
7.979449e-01
7.955496e-01
7.714113e-01
7.290163e-01
6.732185e-01
6.100997e-01
5.466456e-01
4.902485e-01
4.480845e-01
4.264342e-01
4.300375e-01
4.615671e-01
5.212985e-01
6.070245e-01
7.142343e-01
8.365401e-01
9.663013e-01
1.095372e+00
1.215883e+00
1.320960e+00
1.405311e+00
1.465607e+00
1.500632e+00
1.511196e+00
1.499835e+00
1.470337e+00
1.427161e+00
1.374805e+00
1.317211e+00
1.257253e+00
1.196375e+00
1.134405e+00
1.069571e+00
9.987160e-01
9.176771e-01
8.218093e-01
7.065888e-01
5.682468e-01
4.043721e-01
2.144253e-01
1.135666e-04
-2.344189e-01
-4.826170e-01
-7.357762e-01
-9.835402e-01
-1.214615e+00
-1.417648e+00
-1.582200e+00
-1.699713e+00
-1.764347e+00
-1.773593e+00
-1.728570e+00
-1.633953e+00
-1.497550e+00
-1.329572e+00
-1.141703e+00
-9.460816e-01
-7.543230e-01
-5.766718e-01
-4.213779e-01
-2.943304e-01
-1.989655e-01
-1.364326e-01
-1.059749e-01
-1.054610e-01
-1.319865e-01
-1.824557e-01
-2.540613e-01
-3.445964e-01
-4.525675e-01
-5.771121e-01
-7.177618e-01
-8.741108e-01
-1.045463e+00
-1.230517e+00
-1.427137e+00
-1.632231e+00
-1.841734e+00
-2.050699e+00
-2.253460e+00
-2.443868e+00
-2.615561e+00
-2.762271e+00
-2.878134e+00
-2.957997e+00
-2.997701e+00
-2.994309e+00
-2.946297e+00
-2.853669e+00
-2.718016e+00
-2.542516e+00
-2.331889e+00
-2.092314e+00
-1.831306e+00
-1.557566e+00
-1.280777e+00
-1.011354e+00
-7.601249e-01
-5.379343e-01
-3.551833e-01
-2.212994e-01
-1.441638e-01
-1.295218e-01
-1.804191e-01
-2.967131e-01
-4.747183e-01
-7.070448e-01
-9.826815e-01
-1.287359e+00
-1.604201e+00
-1.914648e+00
-2.199588e+00
-2.440628e+00
-2.621382e+00
-2.728675e+00
-2.753529e+00
-2.691850e+00
-2.544721e+00
-2.318288e+00
-2.023227e+00
-1.673865e+00
-1.287024e+00
-8.807128e-01
-4.727771e-01
-7.963781e-02
2.847793e-01
6.098316e-01
8.886019e-01
1.117964e+00
1.298281e+00
1.432776e+00
1.526680e+00
1.586254e+00
1.617833e+00
1.627022e+00
1.618130e+00
1.593918e+00
1.555647e+00
1.503393e+00
1.436531e+00
1.354289e+00
1.256275e+00
1.142886e+00
1.015550e+00
8.767898e-01
7.301111e-01
5.797439e-01
4.302902e-01
2.863211e-01
1.519811e-01
3.064630e-02
-7.532031e-02
-1.646926e-01
-2.373772e-01
-2.942982e-01
-3.372009e-01
-3.684190e-01
-3.906443e-01
-4.067323e-01
-4.195626e-01
-4.319553e-01
-4.466370e-01
-4.662346e-01
-4.932759e-01
-5.301732e-01
-5.791675e-01
-6.422197e-01
-7.208437e-01
-8.158862e-01
-9.272769e-01
-1.053785e+00
-1.192831e+00
-1.340400e+00
-1.491115e+00
-1.638486e+00
-1.775345e+00
-1.894422e+00
-1.989018e+00
-2.053662e+00
-2.084682e+00
-2.080586e+00
-2.042207e+00
-1.972585e+00
-1.876620e+00
-1.760522e+00
-1.631154e+00
-1.495340e+00
-1.359205e+00
-1.227627e+00
-1.103852e+00
-9.893025e-01
-8.836078e-01
-7.848469e-01
-6.899695e-01
-5.953433e-01
-4.973547e-01
-3.929866e-01
-2.803076e-01
-1.588249e-01
-2.967747e-02
1.043346e-01
2.388724e-01
3.683166e-01
4.861426e-01
5.853934e-01
6.592230e-01
7.014771e-01
7.072640e-01
6.734614e-01
5.991008e-01
4.855823e-01
3.366863e-01
1.583773e-01
-4.157716e-02
-2.541270e-01
-4.695357e-01
-6.779883e-01
-8.701512e-01
-1.037643e+00
-1.173395e+00
-1.271881e+00
-1.329250e+00
-1.343330e+00
-1.313566e+00
-1.240878e+00
-1.127478e+00
-9.766689e-01
-7.926435e-01
-5.803215e-01
-3.452252e-01
-9.341055e-02
1.685554e-01
4.335848e-01
6.940575e-01
9.418393e-01
1.168369e+00
1.364840e+00
1.522494e+00
1.633028e+00
1.689072e+00
1.684720e+00
1.616031e+00
1.481452e+00
1.282115e+00
1.021941e+00
7.075577e-01
3.480121e-01
-4.569404e-02
-4.612000e-01
-8.854559e-01
-1.305394e+00
-1.708539e+00
-2.083494e+00
-2.420275e+00
-2.710496e+00
-2.947410e+00
-3.125875e+00
-3.242287e+00
-3.294537e+00
-3.282029e+00
-3.205760e+00
-3.068458e+00
-2.874714e+00
-2.631068e+00
-2.345992e+00
-2.029716e+00
-1.693878e+00
-1.351003e+00
-1.013840e+00
-6.946062e-01
-4.042319e-01
-1.516707e-01
5.662762e-02
2.170231e-01
3.287305e-01
3.936004e-01
4.156704e-01
4.005509e-01
3.547324e-01
2.849046e-01
1.973705e-01
9.761487e-02
-9.941160e-03
-1.219995e-01
-2.362825e-01
-3.513113e-01
-4.661155e-01
-5.799289e-01
-6.919166e-01
-8.009737e-01
-9.056208e-01
-1.004008e+00
-1.094022e+00
-1.173491e+00
-1.240435e+00
-1.293355e+00
-1.331495e+00
-1.355059e+00
-1.365326e+00
-1.364661e+00
-1.356379e+00
-1.344468e+00
-1.333176e+00
-1.326500e+00
-1.327612e+00
-1.338306e+00
-1.358541e+00
-1.386151e+00
-1.416794e+00
-1.444169e+00
-1.460494e+00
-1.457216e+00
-1.425869e+00
-1.358988e+00
-1.250972e+00
-1.098783e+00
-9.024082e-01
-6.650206e-01
-3.928207e-01
-9.458275e-02
2.190388e-01
5.363572e-01
8.455542e-01
1.135530e+00
1.396607e+00
1.621021e+00
1.803160e+00
1.939540e+00
2.028576e+00
2.070184e+00
2.065328e+00
2.015586e+00
1.922823e+00
1.789027e+00
1.616326e+00
1.407176e+00
1.164678e+00
8.929387e-01
5.974165e-01
2.851550e-01
-3.515391e-02
-3.533265e-01
-6.580788e-01
-9.376362e-01
-1.180511e+00
-1.376362e+00
-1.516842e+00
-1.596319e+00
-1.612378e+00
-1.566036e+00
-1.461630e+00
-1.306403e+00
-1.109811e+00
-8.826597e-01
-6.361524e-01
-3.809638e-01
-1.264388e-01
1.200005e-01
3.531847e-01
5.702400e-01
7.703568e-01
9.543301e-01
1.123946e+00
1.281308e+00
1.428196e+00
1.565556e+00
1.693181e+00
1.809620e+00
1.912324e+00
1.997993e+00
2.063065e+00
2.104283e+00
2.119250e+00
2.106906e+00
2.067853e+00
2.004483e+00
1.920896e+00
1.822595e+00
1.716014e+00
1.607922e+00
1.504784e+00
1.412167e+00
1.334255e+00
1.273537e+00
1.230697e+00
1.204706e+00
1.193101e+00
1.192407e+00
1.198632e+00
1.207794e+00
1.216386e+00
1.221757e+00
1.222331e+00
1.217677e+00
1.208396e+00
1.195871e+00
1.181904e+00
1.168291e+00
1.156417e+00
1.146903e+00
1.139389e+00
1.132473e+00
1.123818e+00
1.110433e+00
1.089067e+00
1.056669e+00
1.010841e+00
9.502219e-01
8.747426e-01
7.857197e-01
6.857804e-01
5.786255e-01
4.686625e-01
3.605499e-01
2.587072e-01
1.668512e-01
8.761909e-02
2.233662e-02
-2.902712e-02
-6.769820e-02
-9.574234e-02
-1.155617e-01
-1.293200e-01
-1.383915e-01
-1.429292e-01
-1.416302e-01
-1.317459e-01
-1.093404e-01
-6.976586e-02
-8.288902e-03
7.921323e-02
1.955748e-01
3.417668e-01
5.164967e-01
7.160390e-01
9.343246e-01
1.163291e+00
1.393459e+00
1.614661e+00
1.816847e+00
1.990850e+00
2.129026e+00
2.225713e+00
2.277458e+00
2.283044e+00
2.243342e+00
2.161043e+00
2.040356e+00
1.886692e+00
1.706407e+00
1.506590e+00
1.294905e+00
1.079473e+00
8.687511e-01
6.713879e-01
4.960194e-01
3.509749e-01
2.438845e-01
1.811948e-01
1.676203e-01
2.055869e-01
2.947362e-01
4.315687e-01
6.092986e-01
8.179719e-01
1.044875e+00
1.275224e+00
1.493102e+00
1.682558e+00
1.828789e+00
1.919298e+00
1.944904e+00
1.900530e+00
1.785676e+00
1.604542e+00
1.365787e+00
1.081948e+00
7.685642e-01
4.430956e-01
1.237122e-01
-1.719382e-01
-4.278881e-01
-6.308440e-01
-7.709402e-01
-8.422041e-01
-8.427107e-01
-7.744391e-01
-6.428724e-01
-4.564075e-01
-2.256547e-01
3.729312e-02
3.195529e-01
6.080588e-01
8.900629e-01
1.153530e+00
1.387441e+00
1.582043e+00
1.729045e+00
1.821820e+00
1.855591e+00
1.827625e+00
1.737422e+00
1.586875e+00
1.380371e+00
1.124788e+00
8.293526e-01
5.053267e-01
1.655176e-01
-1.763676e-01
-5.064722e-01
-8.115733e-01
-1.079817e+00
-1.301333e+00
-1.468659e+00
-1.576964e+00
-1.624031e+00
-1.610057e+00
-1.537276e+00
-1.409499e+00
-1.231608e+00
-1.009104e+00
-7.477474e-01
-4.533512e-01
-1.317262e-01
2.112226e-01
5.692932e-01
9.357370e-01
1.303023e+00
1.662686e+00
2.005295e+00
2.320588e+00
2.597773e+00
2.825980e+00
2.994854e+00
3.095222e+00
3.119817e+00
3.063973e+00
2.926248e+00
2.708894e+00
2.418131e+00
2.064151e+00
1.660856e+00
1.225291e+00
7.768340e-01
3.361619e-01
-7.591861e-02
-4.397079e-01
-7.378252e-01
-9.563123e-01
-1.085542e+00
-1.120861e+00
-1.062900e+00
-9.175208e-01
-6.953884e-01
-4.111850e-01
-8.253557e-02
2.712716e-01
6.306518e-01
9.770517e-01
1.294115e+00
1.568578e+00
1.790833e+00
1.955115e+00
2.059345e+00
2.104662e+00
2.094760e+00
2.035106e+00
1.932157e+00
1.792682e+00
1.623230e+00
1.429827e+00
1.217867e+00
9.922096e-01
7.573993e-01
5.179570e-01
2.786456e-01
4.464465e-02
-1.784229e-01
-3.846368e-01
-5.680903e-01
-7.233253e-01
-8.458310e-01
-9.325320e-01
-9.821929e-01
-9.956774e-01
-9.760219e-01
-9.283015e-01
-8.592963e-01
-7.769841e-01
-6.899073e-01
-6.064770e-01
-5.342851e-01
-4.794974e-01
-4.463955e-01
-4.371159e-01
-4.516135e-01
-4.878454e-01
-5.421422e-01
-6.097080e-01
-6.851768e-01
-7.631514e-01
-8.386609e-01
-9.074968e-01
-9.664122e-01
-1.013194e+00
-1.046634e+00
-1.066440e+00
-1.073107e+00
-1.067791e+00
-1.052188e+00
-1.028426e+00
-9.989688e-01
-9.665184e-01
-9.339156e-01
-9.040133e-01
-8.795176e-01
-8.627851e-01
-8.555755e-01
-8.587717e-01
-8.720918e-01
-8.938324e-01
-9.206901e-01
-9.477112e-01
-9.684108e-01
-9.750875e-01
-9.593327e-01
-9.127075e-01
-8.275291e-01
-6.976888e-01
-5.194135e-01
-2.918818e-01
-1.762583e-02
2.973339e-01
6.436406e-01
1.009037e+00
1.379055e+00
1.737906e+00
2.069507e+00
2.358550e+00
2.591530e+00
2.757641e+00
2.849461e+00
2.863369e+00
2.799682e+00
2.662507e+00
2.459359e+00
2.200583e+00
1.898650e+00
1.567376e+00
1.221120e+00
8.739843e-01
5.390749e-01
2.278309e-01
-5.052237e-02
-2.893736e-01
-4.849481e-01
-6.363404e-01
-7.453616e-01
-8.162245e-01
-8.551060e-01
-8.696331e-01
-8.683384e-01
-8.601228e-01
-8.537515e-01
-8.573931e-01
-8.782032e-01
-9.219508e-01
-9.926845e-01
-1.092448e+00
-1.221060e+00
-1.375986e+00
-1.552322e+00
-1.742930e+00
-1.938722e+00
-2.129119e+00
-2.302658e+00
-2.447745e+00
-2.553493e+00
-2.610600e+00
-2.612187e+00
-2.554514e+00
-2.437497e+00
-2.264943e+00
-2.044457e+00
-1.787015e+00
-1.506199e+00
-1.217173e+00
-9.354682e-01
-6.757001e-01
-4.503460e-01
-2.687096e-01
-1.361880e-01
-5.391864e-02
-1.884461e-02
-2.417812e-02
-6.019895e-02
-1.152827e-01
-1.770350e-01
-2.334036e-01
-2.736597e-01
-2.891652e-01
-2.738810e-01
-2.246047e-01
-1.409561e-01
-2.514705e-02
1.184161e-01
2.836470e-01
4.633601e-01
6.498688e-01
8.355546e-01
1.013361e+00
1.177177e+00
1.322076e+00
1.444409e+00
1.541756e+00
1.612772e+00
1.656968e+00
1.674494e+00
1.665957e+00
1.632309e+00
1.574812e+00
1.495075e+00
1.395099e+00
1.277326e+00
1.144633e+00
1.000254e+00
8.476408e-01
6.902780e-01
5.314929e-01
3.743078e-01
2.213705e-01
7.498254e-02
-6.277726e-02
-1.898663e-01
-3.040765e-01
-4.028748e-01
-4.833368e-01
-5.422085e-01
-5.761027e-01
-5.818147e-01
-5.567137e-01
-4.991587e-01
-4.088785e-01
-2.872628e-01
-1.375257e-01
3.528313e-02
2.244213e-01
4.217377e-01
6.180684e-01
8.037096e-01
9.689316e-01
1.104503e+00
1.202204e+00
1.255298e+00
1.258960e+00
1.210621e+00
1.110204e+00
9.602184e-01
7.656918e-01
5.339127e-01
2.740087e-01
-3.611283e-03
-2.878961e-01
-5.678041e-01
-8.329056e-01
-1.073879e+00
-1.282870e+00
-1.453683e+00
-1.581832e+00
-1.664438e+00
-1.700033e+00
-1.688295e+00
-1.629769e+00
-1.525623e+00
-1.377473e+00
-1.187312e+00
-9.575461e-01
-6.911255e-01
-3.917474e-01
-6.407732e-02
2.860535e-01
6.515222e-01
1.023897e+00
1.393550e+00
1.749915e+00
2.081872e+00
2.378256e+00
2.628450e+00
2.823023e+00
2.954367e+00
3.017286e+00
3.009466e+00
2.931790e+00
2.788454e+00
2.586861e+00
2.337289e+00
2.052348e+00
1.746265e+00
1.434039e+00
1.130552e+00
8.496898e-01
6.035616e-01
4.018759e-01
2.515265e-01
1.564091e-01
1.174671e-01
1.329362e-01
1.987390e-01
3.089638e-01
4.563617e-01
6.328004e-01
8.296313e-01
1.037947e+00
1.248739e+00
1.452980e+00
1.641681e+00
1.805991e+00
1.937366e+00
2.027872e+00
2.070605e+00
2.060216e+00
1.993487e+00
1.869873e+00
1.691930e+00
1.465548e+00
1.199928e+00
9.072781e-01
6.022114e-01
3.008954e-01
1.999541e-02
-2.244973e-01
-4.184538e-01
-5.507003e-01
-6.139048e-01
-6.051632e-01
-5.262168e-01
-3.832696e-01
-1.864200e-01
5.124005e-02
3.147641e-01
5.886090e-01
8.578744e-01
1.109393e+00
1.332560e+00
1.519821e+00
1.666803e+00
1.772093e+00
1.836749e+00
1.863632e+00
1.856678e+00
1.820214e+00
1.758405e+00
1.674896e+00
1.572659e+00
1.454052e+00
1.321035e+00
1.175518e+00
1.019749e+00
8.566794e-01
6.902541e-01
5.255428e-01
3.686922e-01
2.266761e-01
1.068603e-01
1.642702e-02
-3.827399e-02
-5.236683e-02
-2.299978e-02
5.026785e-02
1.652964e-01
3.174407e-01
4.998661e-01
7.040688e-01
9.205387e-01
1.139479e+00
1.351496e+00
1.548171e+00
1.722468e+00
1.868932e+00
1.983708e+00
2.064399e+00
2.109831e+00
2.119782e+00
2.094728e+00
2.035653e+00
1.943942e+00
1.821359e+00
1.670112e+00
1.492963e+00
1.293363e+00
1.075554e+00
8.445955e-01
6.062839e-01
3.669230e-01
1.329617e-01
-8.948120e-02
-2.951434e-01
-4.801193e-01
-6.422492e-01
-7.813237e-01
-8.990506e-01
-9.987709e-01
-1.084943e+00
-1.162450e+00
-1.235820e+00
-1.308456e+00
-1.381980e+00
-1.455811e+00
-1.527028e+00
-1.590571e+00
-1.639780e+00
-1.667188e+00
-1.665490e+00
-1.628550e+00
-1.552313e+00
-1.435500e+00
-1.280015e+00
-1.090994e+00
-8.765099e-01
-6.469431e-01
-4.140974e-01
-1.901365e-01
1.354085e-02
1.873665e-01
3.244889e-01
4.213742e-01
4.780542e-01
4.979932e-01
4.875978e-01
4.554318e-01
4.112328e-01
3.648415e-01
3.251570e-01
2.992247e-01
2.915488e-01
3.036989e-01
3.342546e-01
3.791014e-01
4.320525e-01
4.857329e-01
5.326268e-01
5.661626e-01
5.816971e-01
5.772701e-01
5.540247e-01
5.162309e-01
4.709012e-01
4.270417e-01
3.946282e-01
3.834366e-01
4.018734e-01
4.559539e-01
5.485523e-01
6.790107e-01
8.431436e-01
1.033621e+00
1.240664e+00
1.452958e+00
1.658658e+00
1.846372e+00
2.006020e+00
2.129489e+00
2.211063e+00
2.247595e+00
2.238463e+00
2.185349e+00
2.091863e+00
1.963092e+00
1.805106e+00
1.624473e+00
1.427830e+00
1.221556e+00
1.011556e+00
8.031777e-01
6.012324e-01
4.100902e-01
2.338013e-01
7.619975e-02
-5.904660e-02
-1.684545e-01
-2.488127e-01
-2.973227e-01
-3.117707e-01
-2.907079e-01
-2.336199e-01
-1.410721e-01
-1.482257e-02
1.420995e-01
3.253530e-01
5.292821e-01
7.469583e-01
9.702766e-01
1.190120e+00
1.396608e+00
1.579439e+00
1.728328e+00
1.833525e+00
1.886384e+00
1.879945e+00
1.809474e+00
1.672915e+00
1.471214e+00
1.208481e+00
8.919679e-01
5.318594e-01
1.408758e-01
-2.662903e-01
-6.736795e-01
-1.064872e+00
-1.423848e+00
-1.735852e+00
-1.988203e+00
-2.170998e+00
-2.277671e+00
-2.305371e+00
-2.255141e+00
-2.131898e+00
-1.944198e+00
-1.703807e+00
-1.425074e+00
-1.124133e+00
-8.179477e-01
-5.232671e-01
-2.555464e-01
-2.793284e-02
1.495952e-01
2.708453e-01
3.337186e-01
3.401714e-01
2.958338e-01
2.093206e-01
9.130718e-02
-4.653405e-02
-1.926256e-01
-3.364922e-01
-4.695856e-01
-5.858550e-01
-6.820285e-01
-7.576055e-01
-8.145939e-01
-8.570410e-01
-8.904219e-01
-9.209442e-01
-9.548290e-01
-9.976196e-01
-1.053570e+00
-1.125157e+00
-1.212769e+00
-1.314581e+00
-1.426656e+00
-1.543246e+00
-1.657263e+00
-1.760857e+00
-1.846041e+00
-1.905276e+00
-1.931975e+00
-1.920883e+00
-1.868333e+00
-1.772393e+00
-1.632921e+00
-1.451557e+00
-1.231660e+00
-9.781907e-01
-6.975298e-01
-3.972244e-01
-8.565809e-02
2.283544e-01
5.360302e-01
8.291159e-01
1.100385e+00
1.344092e+00
1.556340e+00
1.735313e+00
1.881327e+00
1.996689e+00
2.085349e+00
2.152371e+00
2.203277e+00
2.243338e+00
2.276892e+00
2.306786e+00
2.334014e+00
2.357603e+00
2.374770e+00
2.381336e+00
2.372328e+00
2.342712e+00
2.288120e+00
2.205509e+00
2.093634e+00
1.953296e+00
1.787345e+00
1.600433e+00
1.398587e+00
1.188646e+00
9.776412e-01
7.721877e-01
5.779528e-01
3.992478e-01
2.387812e-01
9.759440e-02
-2.481435e-02
-1.301910e-01
-2.210806e-01
-3.002860e-01
-3.702906e-01
-4.327210e-01
-4.879215e-01
-5.347104e-01
-5.703669e-01
-5.908704e-01
-5.913793e-01
-5.668991e-01
-5.130566e-01
-4.268766e-01
-3.074536e-01
-1.564202e-01
2.185662e-02
2.203866e-01
4.299701e-01
6.398742e-01
8.387012e-01
1.015359e+00
1.160034e+00
1.265061e+00
1.325609e+00
1.340105e+00
1.310359e+00
1.241366e+00
1.140825e+00
1.018397e+00
8.847859e-01
7.507299e-01
6.259958e-01
5.184769e-01
4.334844e-01
3.733051e-01
3.370672e-01
3.209230e-01
3.185206e-01
3.217004e-01
3.213309e-01
3.081857e-01
2.737681e-01
2.110081e-01
1.147817e-01
-1.776598e-02
-1.870833e-01
-3.912322e-01
-6.260230e-01
-8.852280e-01
-1.160845e+00
-1.443399e+00
-1.722291e+00
-1.986197e+00
-2.223550e+00
-2.423092e+00
-2.574510e+00
-2.669112e+00
-2.700508e+00
-2.665238e+00
-2.563260e+00
-2.398251e+00
-2.177638e+00
-1.912330e+00
-1.616139e+00
-1.304896e+00
-9.953387e-01
-7.038576e-01
-4.452120e-01
-2.313535e-01
-7.047409e-02
3.361975e-02
8.174189e-02
7.914905e-02
3.497287e-02
-3.867690e-02
-1.278464e-01
-2.179986e-01
-2.952849e-01
-3.477130e-01
-3.661125e-01
-3.448183e-01
-2.820172e-01
-1.797382e-01
-4.349601e-02
1.183676e-01
2.955719e-01
4.769225e-01
6.513709e-01
8.090053e-01
9.418825e-01
1.044630e+00
1.114767e+00
1.152737e+00
1.161644e+00
1.146754e+00
1.114805e+00
1.073229e+00
1.029361e+00
9.897359e-01
9.595542e-01
9.423526e-01
9.399171e-01
9.524151e-01
9.787039e-01
1.016750e+00
1.064076e+00
1.118168e+00
1.176767e+00
1.238031e+00
1.300547e+00
1.363219e+00
1.425092e+00
1.485141e+00
1.542096e+00
1.594329e+00
1.639831e+00
1.676271e+00
1.701144e+00
1.711969e+00
1.706520e+00
1.683035e+00
1.640395e+00
1.578224e+00
1.496909e+00
1.397539e+00
1.281778e+00
1.151692e+00
1.009566e+00
8.577393e-01
6.984901e-01
5.339815e-01
3.663006e-01
1.975800e-01
3.019434e-02
-1.330037e-01
-2.884558e-01
-4.317379e-01
-5.575253e-01
-6.597250e-01
-7.317958e-01
-7.672437e-01
-7.602508e-01
-7.063675e-01
-6.031836e-01
-4.508867e-01
-2.526290e-01
-1.463786e-02
2.539598e-01
5.416044e-01
8.350308e-01
1.120197e+00
1.383334e+00
1.612010e+00
1.796118e+00
1.928662e+00
2.006278e+00
2.029412e+00
2.002150e+00
1.931708e+00
1.827633e+00
1.700828e+00
1.562481e+00
1.423049e+00
1.291387e+00
1.174127e+00
1.075344e+00
9.965415e-01
9.369111e-01
8.938137e-01
8.633957e-01
8.412459e-01
8.230064e-01
8.048639e-01
7.838743e-01
7.580991e-01
7.265620e-01
6.890599e-01
6.458790e-01
5.974810e-01
5.442226e-01
4.861680e-01
4.230317e-01
3.542692e-01
2.793012e-01
1.978358e-01
1.102244e-01
1.778357e-02
-7.699162e-02
-1.703823e-01
-2.576047e-01
-3.331804e-01
-3.914892e-01
-4.274456e-01
-4.372152e-01
-4.188779e-01
-3.729430e-01
-3.026403e-01
-2.139321e-01
-1.152265e-01
-1.680246e-02
7.000522e-02
1.337838e-01
1.640842e-01
1.524124e-01
9.306237e-02
-1.630432e-02
-1.743927e-01
-3.763465e-01
-6.141387e-01
-8.772256e-01
-1.153382e+00
-1.429624e+00
-1.693116e+00
-1.931995e+00
-2.136021e+00
-2.297043e+00
-2.409238e+00
-2.469162e+00
-2.475618e+00
-2.429419e+00
-2.333073e+00
-2.190471e+00
-2.006588e+00
-1.787252e+00
-1.538968e+00
-1.268799e+00
-9.842975e-01
-6.934562e-01
-4.046663e-01
-1.266619e-01
1.315760e-01
3.609797e-01
5.526425e-01
6.981692e-01
7.901290e-01
8.225851e-01
7.916533e-01
6.960174e-01
5.373211e-01
3.203576e-01
5.300351e-02
-2.541257e-01
-5.882758e-01
-9.353485e-01
-1.280799e+00
-1.610534e+00
-1.911708e+00
-2.173343e+00
-2.386733e+00
-2.545609e+00
-2.646088e+00
-2.686453e+00
-2.666811e+00
-2.588694e+00
-2.454679e+00
-2.268083e+00
-2.032781e+00
-1.753166e+00
-1.434259e+00
-1.081926e+00
-7.031445e-01
-3.062586e-01
9.886058e-02
5.008152e-01
8.868950e-01
1.243536e+00
1.557018e+00
1.814370e+00
2.004385e+00
2.118662e+00
2.152511e+00
2.105630e+00
1.982412e+00
1.791868e+00
1.547120e+00
1.264538e+00
9.625968e-01
6.605778e-01
3.772268e-01
1.294940e-01
-6.855155e-02
-2.065555e-01
-2.784138e-01
-2.824881e-01
-2.215035e-01
-1.021567e-01
6.552212e-02
2.689942e-01
4.941569e-01
7.263375e-01
9.512665e-01
1.155960e+00
1.329457e+00
1.463346e+00
1.552071e+00
1.592975e+00
1.586118e+00
1.533901e+00
1.440564e+00
1.311644e+00
1.153470e+00
9.727605e-01
7.763528e-01
5.710639e-01
3.636424e-01
1.607552e-01
-3.105523e-02
-2.054938e-01
-3.567463e-01
-4.798204e-01
-5.709611e-01
-6.280822e-01
-6.511371e-01
-6.423504e-01
-6.062419e-01
-5.494022e-01
-4.800121e-01
-4.071429e-01
-3.399105e-01
-2.865845e-01
-2.537675e-01
-2.457493e-01
-2.641188e-01
-3.076763e-01
-3.726475e-01
-4.531567e-01
-5.418873e-01
-6.308405e-01
-7.120989e-01
-7.785137e-01
-8.242518e-01
-8.451640e-01
-8.389562e-01
-8.051720e-01
-7.450113e-01
-6.610290e-01
-5.567648e-01
-4.363603e-01
-3.042151e-01
-1.647245e-01
-2.212286e-02
1.195587e-01
2.564340e-01
3.846360e-01
5.001700e-01
5.988076e-01
6.760760e-01
7.273920e-01
7.483604e-01
7.352294e-01
6.854565e-01
5.983091e-01
4.754027e-01
3.210765e-01
1.425165e-01
-5.043146e-02
-2.457764e-01
-4.301971e-01
-5.900843e-01
-7.127051e-01
-7.873618e-01
-8.064136e-01
-7.660436e-01
-6.666799e-01
-5.130200e-01
-3.136557e-01
-8.034009e-02
1.730173e-01
4.315164e-01
6.804683e-01
9.065126e-01
1.098551e+00
1.248425e+00
1.351301e+00
1.405763e+00
1.413616e+00
1.379471e+00
1.310124e+00
1.213833e+00
1.099512e+00
9.759557e-01
8.511347e-01
7.316482e-01
6.223799e-01
5.263866e-01
4.450112e-01
3.781794e-01
3.248078e-01
2.832426e-01
2.516517e-01
2.283108e-01
2.117564e-01
2.008060e-01
1.944687e-01
1.917915e-01
1.916890e-01
1.928086e-01
1.934747e-01
1.917404e-01
1.855569e-01
1.730456e-01
1.528339e-01
1.243964e-01
8.833344e-02
4.652382e-02
2.105743e-03
-4.073104e-02
-7.712489e-02
-1.020464e-01
-1.108578e-01
-9.985186e-02
-6.669792e-02
-1.074197e-02
6.687423e-02
1.632858e-01
2.741607e-01
3.941137e-01
5.172368e-01
6.376921e-01
7.503021e-01
8.510690e-01
9.375583e-01
1.009099e+00
1.066771e+00
1.113191e+00
1.152118e+00
1.187934e+00
1.225063e+00
1.267397e+00
1.317796e+00
1.377697e+00
1.446893e+00
1.523477e+00
1.603964e+00
1.683557e+00
1.756532e+00
1.816684e+00
1.857789e+00
1.874037e+00
1.860400e+00
1.812919e+00
1.728902e+00
1.607054e+00
1.447538e+00
1.251981e+00
1.023432e+00
7.662668e-01
4.860426e-01
1.892980e-01
-1.166896e-01
-4.241808e-01
-7.252746e-01
-1.012222e+00
-1.277744e+00
-1.515362e+00
-1.719704e+00
-1.886815e+00
-2.014411e+00
-2.102071e+00
-2.151332e+00
-2.165657e+00
-2.150261e+00
-2.111785e+00
-2.057836e+00
-1.996424e+00
-1.935336e+00
-1.881516e+00
-1.840507e+00
-1.816018e+00
-1.809660e+00
-1.820866e+00
-1.847003e+00
-1.883640e+00
-1.924935e+00
-1.964112e+00
-1.993973e+00
-2.007410e+00
-1.997903e+00
-1.959961e+00
-1.889493e+00
-1.784079e+00
-1.643142e+00
-1.467986e+00
-1.261712e+00
-1.029010e+00
-7.758335e-01
-5.089941e-01
-2.356962e-01
3.693300e-02
3.022713e-01
5.545364e-01
7.889870e-01
1.001967e+00
1.190797e+00
1.353536e+00
1.488666e+00
1.594768e+00
1.670259e+00
1.713241e+00
1.721532e+00
1.692867e+00
1.625268e+00
1.517528e+00
1.369731e+00
1.183721e+00
9.634422e-01
7.150805e-01
4.469688e-01
1.692592e-01
-1.066181e-01
-3.686509e-01
-6.050281e-01
-8.049286e-01
-9.592342e-01
-1.061099e+00
-1.106319e+00
-1.093488e+00
-1.023930e+00
-9.014452e-01
-7.319284e-01
-5.229012e-01
-2.830283e-01
-2.165592e-02
2.515942e-01
5.271610e-01
7.958050e-01
1.048801e+00
1.278073e+00
1.476292e+00
1.636966e+00
1.754557e+00
1.824652e+00
1.844213e+00
1.811903e+00
1.728453e+00
1.597010e+00
1.423372e+00
1.216033e+00
9.859741e-01
7.461485e-01
5.107113e-01
2.940347e-01
1.096216e-01
-3.096716e-02
-1.190557e-01
-1.495682e-01
-1.214486e-01
-3.775065e-02
9.460187e-02
2.653543e-01
4.617067e-01
6.692760e-01
8.731536e-01
1.058978e+00
1.213940e+00
1.327651e+00
1.392822e+00
1.405705e+00
1.366282e+00
1.278195e+00
1.148426e+00
9.867532e-01
8.050351e-01
6.163570e-01
4.341144e-01
2.710933e-01
1.386145e-01
4.579925e-02
-9.960196e-04
1.454184e-03
5.309169e-02
1.506330e-01
2.878251e-01
4.558776e-01
6.440441e-01
8.403215e-01
1.032229e+00
1.207622e+00
1.355482e+00
1.466636e+00
1.534351e+00
1.554756e+00
1.527094e+00
1.453769e+00
1.340226e+00
1.194648e+00
1.027515e+00
8.510149e-01
6.783379e-01
5.228790e-01
3.973802e-01
3.130675e-01
2.788414e-01
3.005894e-01
3.806864e-01
5.177439e-01
7.066465e-01
9.388925e-01
1.203215e+00
1.486427e+00
1.774385e+00
2.052974e+00
2.308967e+00
2.530685e+00
2.708406e+00
2.834499e+00
2.903365e+00
2.911250e+00
2.856035e+00
2.737093e+00
2.555253e+00
2.312894e+00
2.014135e+00
1.665048e+00
1.273825e+00
8.508209e-01
4.084101e-01
-3.937202e-02
-4.773976e-01
-8.901909e-01
-1.262786e+00
-1.581622e+00
-1.835386e+00
-2.015744e+00
-2.117888e+00
-2.140871e+00
-2.087708e+00
-1.965242e+00
-1.783782e+00
-1.556543e+00
-1.298906e+00
-1.027549e+00
-7.594978e-01
-5.111568e-01
-2.973782e-01
-1.306375e-01
-2.036499e-02
2.752696e-02
1.089439e-02
-6.861857e-02
-2.057852e-01
-3.922078e-01
-6.169043e-01
-8.670253e-01
-1.128651e+00
-1.387607e+00
-1.630246e+00
-1.844140e+00
-2.018636e+00
-2.145272e+00
-2.218022e+00
-2.233391e+00
-2.190385e+00
-2.090377e+00
-1.936905e+00
-1.735429e+00
-1.493054e+00
-1.218230e+00
-9.204155e-01
-6.096987e-01
-2.963703e-01
9.552006e-03
2.988255e-01
5.634818e-01
7.972797e-01
9.960645e-01
1.157987e+00
1.283547e+00
1.375436e+00
1.438189e+00
1.477657e+00
1.500362e+00
1.512776e+00
1.520611e+00
1.528169e+00
1.537829e+00
1.549721e+00
1.561613e+00
1.569061e+00
1.565806e+00
1.544415e+00
1.497116e+00
1.416755e+00
1.297768e+00
1.137057e+00
9.346505e-01
6.940528e-01
4.222335e-01
1.292394e-01
-1.725220e-01
-4.692467e-01
-7.468323e-01
-9.919877e-01
-1.193236e+00
-1.341713e+00
-1.431694e+00
-1.460817e+00
-1.430015e+00
-1.343192e+00
-1.206701e+00
-1.028716e+00
-8.185516e-01
-5.860119e-01
-3.408244e-01
-9.218679e-02
1.515487e-01
3.830576e-01
5.961077e-01
7.855377e-01
9.471845e-01
1.077801e+00
1.175000e+00
1.237245e+00
1.263911e+00
1.255400e+00
1.213281e+00
1.140424e+00
1.041069e+00
9.207699e-01
7.862061e-01
6.448291e-01
5.043778e-01
3.723027e-01
2.551614e-01
1.580544e-01
8.416553e-02
3.446474e-02
7.611566e-03
8.107382e-05
6.509454e-03
2.023368e-02
3.397700e-02
4.061440e-02
3.394175e-02
9.370940e-03
-3.551982e-02
-1.006377e-01
-1.832675e-01
-2.782225e-01
-3.782470e-01
-4.746419e-01
-5.580610e-01
-6.194084e-01
-6.507532e-01
-6.461705e-01
-6.024212e-01
-5.193905e-01
-4.002259e-01
-2.511454e-01
-8.092085e-02
9.991187e-02
2.800326e-01
4.483896e-01
5.951995e-01
7.127776e-01
7.961077e-01
8.431003e-01
8.545342e-01
8.337150e-01
7.859166e-01
7.176889e-01
6.361204e-01
5.481409e-01
4.599353e-01
3.765204e-01
3.015157e-01
2.371089e-01
1.841965e-01
1.426524e-01
1.116644e-01
9.007341e-02
7.665395e-02
7.029399e-02
7.005383e-02
7.511165e-02
8.462585e-02
9.756016e-02
1.125227e-01
1.276645e-01
1.406672e-01
1.488319e-01
1.492592e-01
1.390967e-01
1.158203e-01
7.751386e-02
2.311389e-02
-4.740766e-02
-1.329426e-01
-2.312392e-01
-3.389926e-01
-4.520262e-01
-5.655500e-01
-6.744734e-01
-7.737426e-01
-8.586693e-01
-9.252173e-01
-9.702143e-01
-9.914689e-01
-9.877823e-01
-9.588616e-01
-9.051587e-01
-8.276683e-01
-7.277275e-01
-6.068554e-01
-4.666628e-01
-3.088476e-01
-1.352744e-01
5.187993e-02
2.499464e-01
4.555920e-01
6.647018e-01
8.723602e-01
1.072967e+00
1.260509e+00
1.428977e+00
1.572901e+00
1.687935e+00
1.771412e+00
1.822772e+00
1.843788e+00
1.838521e+00
1.813009e+00
1.774678e+00
1.731570e+00
1.691464e+00
1.661000e+00
1.644916e+00
1.645488e+00
1.662252e+00
1.692016e+00
1.729186e+00
1.766343e+00
1.795004e+00
1.806492e+00
1.792805e+00
1.747409e+00
1.665872e+00
1.546301e+00
1.389554e+00
1.199225e+00
9.814275e-01
7.444094e-01
4.980308e-01
2.531551e-01
2.098642e-02
-1.876034e-01
-3.627188e-01
-4.960131e-01
-5.811506e-01
-6.141268e-01
-5.934271e-01
-5.200244e-01
-3.972313e-01
-2.304399e-01
-2.678728e-02
2.052121e-01
4.560368e-01
7.155116e-01
9.731421e-01
1.218439e+00
1.441246e+00
1.632092e+00
1.782552e+00
1.885619e+00
1.936047e+00
1.930629e+00
1.868364e+00
1.750492e+00
1.580377e+00
1.363248e+00
1.105836e+00
8.159457e-01
5.020149e-01
1.727148e-01
-1.633813e-01
-4.980378e-01
-8.235085e-01
-1.132610e+00
-1.418740e+00
-1.675866e+00
-1.898508e+00
-2.081753e+00
-2.221312e+00
-2.313642e+00
-2.356137e+00
-2.347375e+00
-2.287377e+00
-2.177855e+00
-2.022382e+00
-1.826448e+00
-1.597386e+00
-1.344148e+00
-1.076956e+00
-8.068492e-01
-5.451547e-01
-3.029223e-01
-9.034741e-02
8.378707e-02
2.126190e-01
2.916314e-01
3.189543e-01
2.955076e-01
2.249539e-01
1.134508e-01
-3.078946e-02
-1.981000e-01
-3.780642e-01
-5.602614e-01
-7.349817e-01
-8.938435e-01
-1.030256e+00
-1.139685e+00
-1.219696e+00
-1.269786e+00
-1.291024e+00
-1.285577e+00
-1.256191e+00
-1.205729e+00
-1.136845e+00
-1.051848e+00
-9.527762e-01
-8.416529e-01
-7.208636e-01
-5.935680e-01
-4.640534e-01
-3.379422e-01
-2.221899e-01
-1.248347e-01
-5.450142e-02
-1.969321e-02
-2.794406e-02
-8.492580e-02
-1.936182e-01
-3.536469e-01
-5.608746e-01
-8.073046e-01
-1.081318e+00
-1.368237e+00
-1.651166e+00
-1.912060e+00
-2.132921e+00
-2.297037e+00
-2.390154e+00
-2.401487e+00
-2.324469e+00
-2.157190e+00
-1.902490e+00
-1.567718e+00
-1.164197e+00
-7.064788e-01
-2.114603e-01
3.025415e-01
8.166853e-01
1.312416e+00
1.772162e+00
2.179901e+00
2.521626e+00
2.785710e+00
2.963207e+00
3.048109e+00
3.037570e+00
2.932082e+00
2.735602e+00
2.455588e+00
2.102905e+00
1.691577e+00
1.238350e+00
7.620539e-01
2.827832e-01
-1.790728e-01
-6.038981e-01
-9.739403e-01
-1.274343e+00
-1.494038e+00
-1.626414e+00
-1.669703e+00
-1.627041e+00
-1.506191e+00
-1.318945e+00
-1.080247e+00
-8.071137e-01
-5.174443e-01
-2.288089e-01
4.267591e-02
2.832977e-01
4.824526e-01
6.330579e-01
7.316569e-01
7.782319e-01
7.757662e-01
7.296188e-01
6.467860e-01
5.351318e-01
4.026652e-01
2.569316e-01
1.045725e-01
-4.892254e-02
-1.992688e-01
-3.432744e-01
-4.786112e-01
-6.035300e-01
-7.165818e-01
-8.163954e-01
-9.015467e-01
-9.705329e-01
-1.021848e+00
-1.054141e+00
-1.066428e+00
-1.058319e+00
-1.030233e+00
-9.835498e-01
-9.206892e-01
-8.450738e-01
-7.609805e-01
-6.732763e-01
-5.870574e-01
-5.072282e-01
-4.380658e-01
-3.828236e-01
-3.434241e-01
-3.202807e-01
-3.122691e-01
-3.168464e-01
-3.302970e-01
-3.480648e-01
-3.651276e-01
-3.763654e-01
-3.768830e-01
-3.622600e-01
-3.287158e-01
-2.731957e-01
-1.933979e-01
-8.777193e-02
4.447308e-02
2.033188e-01
3.878246e-01
5.959497e-01
8.243302e-01
1.068052e+00
1.320480e+00
1.573199e+00
1.816133e+00
2.037873e+00
2.226237e+00
2.369047e+00
2.455061e+00
2.475000e+00
2.422535e+00
2.295136e+00
2.094639e+00
1.827457e+00
1.504354e+00
1.139818e+00
7.510692e-01
3.568121e-01
-2.411331e-02
-3.740650e-01
-6.777815e-01
-9.233232e-01
-1.102712e+00
-1.212247e+00
-1.252492e+00
-1.227977e+00
-1.146649e+00
-1.019137e+00
-8.578997e-01
-6.763219e-01
-4.878307e-01
-3.050816e-01
-1.392691e-01
4.049559e-04
1.070841e-01
1.764246e-01
2.065870e-01
1.980740e-01
1.534492e-01
7.697715e-02
-2.577451e-02
-1.483335e-01
-2.836933e-01
-4.246410e-01
-5.640397e-01
-6.950779e-01
-8.115005e-01
-9.078438e-01
-9.796847e-01
-1.023903e+00
-1.038943e+00
-1.025033e+00
-9.843257e-01
-9.209025e-01
-8.406127e-01
-7.507207e-01
-6.593778e-01
-5.749576e-01
-5.053234e-01
-4.571103e-01
-4.351092e-01
-4.418303e-01
-4.772981e-01
-5.391037e-01
-6.227035e-01
-7.219252e-01
-8.296137e-01
-9.383406e-01
-1.041095e+00
-1.131886e+00
-1.206204e+00
-1.261305e+00
-1.296322e+00
-1.312185e+00
-1.311400e+00
-1.297692e+00
-1.275554e+00
-1.249747e+00
-1.224794e+00
-1.204511e+00
-1.191638e+00
-1.187595e+00
-1.192402e+00
-1.204760e+00
-1.222271e+00
-1.241773e+00
-1.259728e+00
-1.272619e+00
-1.277311e+00
-1.271328e+00
-1.253036e+00
-1.221718e+00
-1.177534e+00
-1.121409e+00
-1.054849e+00
-9.797354e-01
-8.981246e-01
-8.120838e-01
-7.235787e-01
-6.344233e-01
-5.462843e-01
-4.607208e-01
-3.792344e-01
-3.032984e-01
-2.343428e-01
-1.736794e-01
-1.223666e-01
-8.103081e-02
-4.967684e-02
-2.752808e-02
-1.294289e-02
-3.445232e-03
4.107872e-03
1.322269e-02
2.735610e-02
4.944500e-02
8.144461e-02
1.239468e-01
1.759409e-01
2.347598e-01
2.962289e-01
3.550088e-01
4.050975e-01
4.404383e-01
4.555686e-01
4.462351e-01
4.099041e-01
3.461046e-01
2.565603e-01
1.450909e-01
1.729359e-02
-1.199602e-01
-2.591544e-01
-3.928176e-01
-5.142034e-01
-6.178955e-01
-7.002860e-01
-7.598776e-01
-7.973816e-01
-8.155907e-01
-8.190332e-01
-8.134344e-01
-8.050414e-01
-7.998871e-01
-8.030848e-01
-8.182436e-01
-8.470814e-01
-8.892842e-01
-9.426260e-01
-1.003325e+00
-1.066577e+00
-1.127192e+00
-1.180228e+00
-1.221544e+00
-1.248195e+00
-1.258624e+00
-1.252649e+00
-1.231254e+00
-1.196263e+00
-1.149938e+00
-1.094616e+00
-1.032420e+00
-9.651154e-01
-8.941352e-01
-8.207428e-01
-7.463105e-01
-6.726342e-01
-6.022098e-01
-5.383933e-01
-4.853902e-01
-4.480461e-01
-4.314498e-01
-4.403921e-01
-4.787493e-01
-5.488755e-01
-6.510883e-01
-7.833214e-01
-9.409991e-01
-1.117161e+00
-1.302831e+00
-1.487612e+00
-1.660426e+00
-1.810353e+00
-1.927459e+00
-2.003543e+00
-2.032729e+00
-2.011848e+00
-1.940579e+00
-1.821357e+00
-1.659067e+00
-1.460568e+00
-1.234122e+00
-9.887695e-01
-7.337285e-01
-4.778418e-01
-2.291052e-01
5.711579e-03
2.213477e-01
4.142302e-01
5.825451e-01
7.261939e-01
8.466322e-01
9.465957e-01
1.029728e+00
1.100137e+00
1.161922e+00
1.218704e+00
1.273217e+00
1.326993e+00
1.380178e+00
1.431487e+00
1.478308e+00
1.516940e+00
1.542917e+00
1.551392e+00
1.537525e+00
1.496843e+00
1.425539e+00
1.320719e+00
1.180582e+00
1.004584e+00
7.935659e-01
5.498846e-01
2.775233e-01
-1.783659e-02
-3.288181e-01
-6.464637e-01
-9.604947e-01
-1.259732e+00
-1.532668e+00
-1.768160e+00
-1.956187e+00
-2.088596e+00
-2.159779e+00
-2.167191e+00
-2.111666e+00
-1.997500e+00
-1.832272e+00
-1.626433e+00
-1.392673e+00
-1.145129e+00
-8.984814e-01
-6.670143e-01
-4.636971e-01
-2.993524e-01
-1.819654e-01
-1.161864e-01
-1.030663e-01
-1.400546e-01
-2.212678e-01
-3.380101e-01
-4.795020e-01
-6.337444e-01
-7.884329e-01
-9.318305e-01
-1.053520e+00
-1.144978e+00
-1.199940e+00
-1.214548e+00
-1.187321e+00
-1.118961e+00
-1.012070e+00
-8.708053e-01
-7.005360e-01
-5.075152e-01
-2.985986e-01
-8.100640e-02
1.378764e-01
3.506799e-01
5.502273e-01
7.297299e-01
8.830106e-01
1.004760e+00
1.090816e+00
1.138452e+00
1.146649e+00
1.116302e+00
1.050360e+00
9.538305e-01
8.336576e-01
6.984478e-01
5.580486e-01
4.229968e-01
3.038658e-01
2.105553e-01
1.515779e-01
1.334076e-01
1.599541e-01
2.322197e-01
3.481782e-01
5.028899e-01
6.888398e-01
8.964600e-01
1.114781e+00
1.332152e+00
1.536963e+00
1.718329e+00
1.866689e+00
1.974308e+00
2.035652e+00
2.047633e+00
2.009720e+00
1.923892e+00
1.794455e+00
1.627729e+00
1.431629e+00
1.215177e+00
9.879934e-01
7.597939e-01
5.399245e-01
3.369476e-01
1.582787e-01
9.869587e-03
-1.040671e-01
-1.812868e-01
-2.216832e-01
-2.273729e-01
-2.026668e-01
-1.538979e-01
-8.908864e-02
-1.745560e-02
5.122880e-02
1.073753e-01
1.423571e-01
1.492557e-01
1.234982e-01
6.331651e-02
-3.002506e-02
-1.522640e-01
-2.964388e-01
-4.534282e-01
-6.126766e-01
-7.630324e-01
-8.936099e-01
-9.945880e-01
-1.057868e+00
-1.077537e+00
-1.050117e+00
-9.745973e-01
-8.522938e-01
-6.865804e-01
-4.825473e-01
-2.466431e-01
1.365581e-02
2.901240e-01
5.740066e-01
8.561902e-01
1.127351e+00
1.378116e+00
1.599259e+00
1.781971e+00
1.918204e+00
2.001084e+00
2.025373e+00
1.987944e+00
1.888220e+00
1.728525e+00
1.514284e+00
1.254028e+00
9.591583e-01
6.434470e-01
3.222907e-01
1.175162e-02
-2.725319e-01
-5.164690e-01
-7.085615e-01
-8.407675e-01
-9.090987e-01
-9.138942e-01
-8.597487e-01
-7.550998e-01
-6.115070e-01
-4.426807e-01
-2.633359e-01
-8.796899e-02
7.033435e-02
2.009503e-01
2.965254e-01
3.534666e-01
3.720743e-01
3.563174e-01
3.132880e-01
2.524035e-01
1.844408e-01
1.204950e-01
7.095531e-02
4.458422e-02
4.777403e-02
8.403991e-02
1.537868e-01
2.543621e-01
3.803768e-01
5.242525e-01
6.769284e-01
8.286505e-01
9.697647e-01
1.091441e+00
1.186269e+00
1.248699e+00
1.275284e+00
1.264768e+00
1.217997e+00
1.137736e+00
1.028393e+00
8.957299e-01
7.465592e-01
5.884652e-01
4.295281e-01
2.780422e-01
1.422013e-01
2.973489e-02
-5.251142e-02
-9.903636e-02
-1.061518e-01
-7.240788e-02
1.088088e-03
1.105244e-01
2.494661e-01
4.091990e-01
5.793409e-01
7.486802e-01
9.061654e-01
1.041932e+00
1.148235e+00
1.220169e+00
1.256057e+00
1.257469e+00
1.228849e+00
1.176816e+00
1.109231e+00
1.034152e+00
9.588331e-01
8.888942e-01
8.277601e-01
7.764416e-01
7.336645e-01
6.963060e-01
6.600542e-01
6.201742e-01
5.722595e-01
5.128628e-01
4.399299e-01
3.530105e-01
2.532516e-01
1.432182e-01
2.659383e-02
-9.218056e-02
-2.082855e-01
-3.168854e-01
-4.134543e-01
-4.940508e-01
-5.555332e-01
-5.957088e-01
-6.134184e-01
-6.085592e-01
-5.820599e-01
-5.358230e-01
-4.726480e-01
-3.961462e-01
-3.106490e-01
-2.211024e-01
-1.329348e-01
-5.188215e-02
1.624424e-02
6.585111e-02
9.191269e-02
9.035492e-02
5.844076e-02
-4.885375e-03
-9.873885e-02
-2.201608e-01
-3.641372e-01
-5.237818e-01
-6.906800e-01
-8.553694e-01
-1.007926e+00
-1.138612e+00
-1.238539e+00
-1.300301e+00
-1.318529e+00
-1.290325e+00
-1.215541e+00
-1.096868e+00
-9.397191e-01
-7.519052e-01
-5.431253e-01
-3.243023e-01
-1.068280e-01
9.821665e-02
2.807993e-01
4.325698e-01
5.473478e-01
6.214369e-01
6.537573e-01
6.457997e-01
6.014139e-01
5.264550e-01
4.283178e-01
3.154030e-01
1.965632e-01
8.058350e-02
-2.425744e-02
-1.105162e-01
-1.717973e-01
-2.028719e-01
-1.997445e-01
-1.597205e-01
-8.151755e-02
3.455795e-02
1.863817e-01
3.697727e-01
5.783126e-01
8.032932e-01
1.033856e+00
1.257360e+00
1.459980e+00
1.627516e+00
1.746356e+00
1.804517e+00
1.792683e+00
1.705142e+00
1.540526e+00
1.302276e+00
9.987543e-01
6.429659e-01
2.518745e-01
-1.546567e-01
-5.552338e-01
-9.285042e-01
-1.254795e+00
-1.517667e+00
-1.705226e+00
-1.811054e+00
-1.834664e+00
-1.781411e+00
-1.661888e+00
-1.490846e+00
-1.285782e+00
-1.065332e+00
-8.476420e-01
-6.488891e-01
-4.820752e-01
-3.561978e-01
-2.758455e-01
-2.412270e-01
-2.486008e-01
-2.910402e-01
-3.594407e-01
-4.436526e-01
-5.336075e-01
-6.203081e-01
-6.965654e-01
-7.574071e-01
-8.001313e-01
-8.240395e-01
-8.299299e-01
-8.194695e-01
-7.945663e-01
-7.568534e-01
-7.073605e-01
-6.464086e-01
-5.737206e-01
-4.887045e-01
-3.908400e-01
-2.800831e-01
-1.572077e-01
-2.401129e-02
1.166601e-01
2.610795e-01
4.049781e-01
5.440011e-01
6.742046e-01
7.925135e-01
8.970652e-01
9.873862e-01
1.064378e+00
1.130114e+00
1.187481e+00
1.239705e+00
1.289833e+00
1.340220e+00
1.392091e+00
1.445226e+00
1.497817e+00
1.546521e+00
1.586723e+00
1.612979e+00
1.619624e+00
1.601444e+00
1.554361e+00
1.476019e+00
1.366206e+00
1.227044e+00
1.062927e+00
8.802144e-01
6.867304e-01
4.911260e-01
3.021964e-01
1.282254e-01
-2.357328e-02
-1.474692e-01
-2.394590e-01
-2.973397e-01
-3.206338e-01
-3.104051e-01
-2.690138e-01
-1.998614e-01
-1.071666e-01
4.200962e-03
1.288230e-01
2.607850e-01
3.937086e-01
5.208051e-01
6.349883e-01
7.290775e-01
7.961030e-01
8.297047e-01
8.245900e-01
7.770031e-01
6.851410e-01
5.494581e-01
3.728072e-01
1.603883e-01
-8.050224e-02
-3.409053e-01
-6.107776e-01
-8.796628e-01
-1.137395e+00
-1.374770e+00
-1.584124e+00
-1.759764e+00
-1.898219e+00
-1.998287e+00
-2.060874e+00
-2.088668e+00
-2.085658e+00
-2.056586e+00
-2.006369e+00
-1.939562e+00
-1.859914e+00
-1.770049e+00
-1.671318e+00
-1.563802e+00
-1.446496e+00
-1.317627e+00
-1.175092e+00
-1.016960e+00
-8.419873e-01
-6.500786e-01
-4.426369e-01
-2.227508e-01
4.811053e-03
2.337994e-01
4.568563e-01
6.660113e-01
8.532441e-01
1.011050e+00
1.132963e+00
1.213984e+00
1.250924e+00
1.242622e+00
1.190059e+00
1.096368e+00
9.667257e-01
8.081302e-01
6.290619e-01
4.390297e-01
2.480218e-01
6.589266e-02
-9.826872e-02
-2.367370e-01
-3.436596e-01
-4.154272e-01
-4.508689e-01
-4.512526e-01
-4.200933e-01
-3.627903e-01
-2.861369e-01
-1.977519e-01
-1.054915e-01
-1.688996e-02
6.132886e-02
1.236460e-01
1.660361e-01
1.861505e-01
1.834007e-01
1.589476e-01
1.156009e-01
5.762909e-02
-9.518950e-03
-7.957917e-02
-1.459128e-01
-2.020016e-01
-2.419659e-01
-2.610598e-01
-2.560966e-01
-2.257498e-01
-1.706880e-01
-9.351360e-02
1.503356e-03
1.088765e-01
2.224963e-01
3.362971e-01
4.449175e-01
5.442678e-01
6.319320e-01
7.073466e-01
7.717346e-01
8.278024e-01
8.792432e-01
9.301181e-01
9.842025e-01
1.044390e+00
1.112233e+00
1.187684e+00
1.269061e+00
1.353239e+00
1.436026e+00
1.512678e+00
1.578470e+00
1.629261e+00
1.661988e+00
1.675046e+00
1.668513e+00
1.644208e+00
1.605587e+00
1.557460e+00
1.505578e+00
1.456104e+00
1.415022e+00
1.387566e+00
1.377707e+00
1.387793e+00
1.418355e+00
1.468124e+00
1.534224e+00
1.612520e+00
1.698063e+00
1.785565e+00
1.869845e+00
1.946198e+00
2.010638e+00
2.059999e+00
2.091906e+00
2.104633e+00
2.096914e+00
2.067756e+00
2.016320e+00
1.941923e+00
1.844162e+00
1.723156e+00
1.579848e+00
1.416304e+00
1.235915e+00
1.043449e+00
8.448981e-01
6.471167e-01
4.572899e-01
2.822932e-01
1.280413e-01
-1.077770e-03
-1.025979e-01
-1.761400e-01
-2.233216e-01
-2.474278e-01
-2.528911e-01
-2.446596e-01
-2.275452e-01
-2.056485e-01
-1.819412e-01
-1.580619e-01
-1.343432e-01
-1.100525e-01
-8.379231e-02
-5.398650e-02
-1.937150e-02
2.058344e-02
6.538368e-02
1.133811e-01
1.618241e-01
2.070806e-01
2.450079e-01
2.714301e-01
2.826639e-01
2.760243e-01
2.502365e-01
2.056881e-01
1.444736e-01
7.021577e-02
-1.232177e-02
-9.778335e-02
-1.808624e-01
-2.569536e-01
-3.227331e-01
-3.765928e-01
-4.188701e-01
-4.518389e-01
-4.794537e-01
-5.068685e-01
-5.397805e-01
-5.836702e-01
-6.430234e-01
-7.206288e-01
-8.170362e-01
-9.302510e-01
-1.055715e+00
-1.186597e+00
-1.314374e+00
-1.429648e+00
-1.523113e+00
-1.586538e+00
-1.613644e+00
-1.600764e+00
-1.547182e+00
-1.455121e+00
-1.329397e+00
-1.176803e+00
-1.005316e+00
-8.232597e-01
-6.385331e-01
-4.579990e-01
-2.870912e-01
-1.296621e-01
1.194787e-02
1.366680e-01
2.443465e-01
3.353657e-01
4.102890e-01
4.695910e-01
5.135022e-01
5.419794e-01
5.547933e-01
5.517095e-01
5.327291e-01
4.983451e-01
4.497629e-01
3.890385e-01
3.190912e-01
2.435692e-01
1.665749e-01
9.228357e-02
2.452051e-02
-3.363101e-02
-8.011897e-02
-1.140583e-01
-1.356921e-01
-1.461910e-01
-1.473300e-01
-1.411018e-01
-1.293347e-01
-1.133788e-01
-9.391117e-02
-7.089205e-02
-4.367705e-02
-1.126489e-02
2.736240e-02
7.286670e-02
1.252151e-01
1.834398e-01
2.455491e-01
3.086204e-01
3.690790e-01
4.231317e-01
4.672942e-01
4.989241e-01
5.166632e-01
5.206995e-01
5.127892e-01
4.960187e-01
4.743368e-01
4.519246e-01
4.325012e-01
4.186693e-01
4.113959e-01
4.097009e-01
4.105969e-01
4.092913e-01
3.996352e-01
3.747750e-01
3.279458e-01
2.533281e-01
1.468791e-01
7.049970e-03
-1.646935e-01
-3.636150e-01
-5.817619e-01
-8.083477e-01
-1.030451e+00
-1.233988e+00
-1.404881e+00
-1.530331e+00
-1.600070e+00
-1.607474e+00
-1.550413e+00
-1.431738e+00
-1.259335e+00
-1.045701e+00
-8.070683e-01
-5.621378e-01
-3.305384e-01
-1.311761e-01
1.935122e-02
1.080981e-01
1.267304e-01
7.200957e-02
-5.421805e-02
-2.454836e-01
-4.915083e-01
-7.792329e-01
-1.093920e+00
-1.420200e+00
-1.742951e+00
-2.047966e+00
-2.322369e+00
-2.554810e+00
-2.735487e+00
-2.856072e+00
-2.909614e+00
-2.890507e+00
-2.794572e+00
-2.619278e+00
-2.364096e+00
-2.030921e+00
-1.624495e+00
-1.152719e+00
-6.267703e-01
-6.093763e-02
5.278520e-01
1.120819e+00
1.698369e+00
2.241300e+00
2.732038e+00
3.155783e+00
3.501433e+00
3.762185e+00
3.935744e+00
4.024140e+00
4.033172e+00
3.971559e+00
3.849886e+00
3.679484e+00
3.471338e+00
3.235142e+00
2.978584e+00
2.706918e+00
2.422858e+00
2.126775e+00
1.817187e+00
1.491461e+00
1.146644e+00
7.803278e-01
3.914336e-01
-1.915867e-02
-4.482070e-01
-8.899519e-01
-1.336208e+00
-1.776676e+00
-2.199436e+00
-2.591578e+00
-2.939927e+00
-3.231828e+00
-3.455929e+00
-3.602931e+00
-3.666245e+00
-3.642500e+00
-3.531858e+00
-3.338107e+00
-3.068527e+00
-2.733521e+00
-2.346076e+00
-1.921069e+00
-1.474501e+00
-1.022692e+00
-5.815096e-01
-1.656462e-01
2.120051e-01
5.408590e-01
8.130117e-01
1.023466e+00
1.170197e+00
1.254065e+00
1.278576e+00
1.249524e+00
1.174534e+00
1.062543e+00
9.232660e-01
7.666517e-01
6.023734e-01
4.393523e-01
2.853305e-01
1.465022e-01
2.722473e-02
-7.016409e-02
-1.453859e-01
-2.000885e-01
-2.375249e-01
-2.620552e-01
-2.785178e-01
-2.915443e-01
-3.049106e-01
-3.210189e-01
-3.405852e-01
-3.625756e-01
-3.843906e-01
-4.022627e-01
-4.117937e-01
-4.085510e-01
-3.886347e-01
-3.491470e-01
-2.885148e-01
-2.066478e-01
-1.049372e-01
1.387992e-02
1.459534e-01
2.866120e-01
4.306792e-01
5.727821e-01
7.076337e-01
8.302693e-01
9.362262e-01
1.021660e+00
1.083398e+00
1.118930e+00
1.126376e+00
1.104442e+00
1.052404e+00
9.701611e-01
8.583609e-01
7.185925e-01
5.536098e-01
3.675244e-01
1.659001e-01
-4.431074e-02
-2.550177e-01
-4.574256e-01
-6.426065e-01
-8.021394e-01
-9.287409e-01
-1.016809e+00
-1.062828e+00
-1.065597e+00
-1.026274e+00
-9.482335e-01
-8.367574e-01
-6.985847e-01
-5.413489e-01
-3.729535e-01
-2.009386e-01
-3.190400e-02
1.289481e-01
2.780947e-01
4.137593e-01
5.357550e-01
6.451233e-01
7.436201e-01
8.331266e-01
9.150781e-01
9.900035e-01
1.057253e+00
1.114964e+00
1.160268e+00
1.189710e+00
1.199808e+00
1.187655e+00
1.151477e+00
1.091031e+00
1.007817e+00
9.050400e-01
7.873617e-01
6.604766e-01
5.305832e-01
4.038333e-01
2.858312e-01
1.812424e-01
9.354618e-02
2.494304e-02
-2.359326e-02
-5.214376e-02
-6.158699e-02
-5.329510e-02
-2.882416e-02
1.036059e-02
6.308631e-02
1.285695e-01
2.063885e-01
2.963314e-01
3.981380e-01
5.111786e-01
6.341231e-01
7.646628e-01
8.993383e-01
1.033514e+00
1.161512e+00
1.276911e+00
1.372964e+00
1.443111e+00
1.481529e+00
1.483661e+00
1.446683e+00
1.369856e+00
1.254724e+00
1.105130e+00
9.270323e-01
7.281126e-01
5.172090e-01
3.036103e-01
9.628915e-02
-9.683949e-02
-2.695431e-01
-4.176978e-01
-5.394613e-01
-6.351762e-01
-7.070289e-01
-7.585262e-01
-7.938797e-01
-8.173932e-01
-8.329399e-01
-8.435931e-01
-8.514374e-01
-8.575584e-01
-8.621770e-01
-8.648782e-01
-8.648746e-01
-8.612464e-01
-8.531107e-01
-8.396861e-01
-8.202447e-01
-7.939649e-01
-7.597268e-01
-7.159090e-01
-6.602554e-01
-5.898718e-01
-5.013898e-01
-3.913038e-01
-2.564485e-01
-9.455821e-02
9.517417e-02
3.116221e-01
5.514127e-01
8.088362e-01
1.076011e+00
1.343312e+00
1.600034e+00
1.835235e+00
2.038678e+00
2.201775e+00
2.318418e+00
2.385612e+00
2.403816e+00
2.376958e+00
2.312112e+00
2.218867e+00
2.108459e+00
1.992761e+00
1.883240e+00
1.789989e+00
1.720923e+00
1.681217e+00
1.673028e+00
1.695502e+00
1.745059e+00
1.815916e+00
1.900763e+00
1.991547e+00
2.080238e+00
2.159529e+00
2.223360e+00
2.267257e+00
2.288438e+00
2.285727e+00
2.259316e+00
2.210446e+00
2.141072e+00
2.053589e+00
1.950630e+00
1.834993e+00
1.709664e+00
1.577932e+00
1.443557e+00
1.310933e+00
1.185203e+00
1.072260e+00
9.785943e-01
9.109685e-01
8.759098e-01
8.790705e-01
9.245166e-01
1.014037e+00
1.146575e+00
1.317886e+00
1.520487e+00
1.743943e+00
1.975485e+00
2.200897e+00
2.405586e+00
2.575712e+00
2.699256e+00
2.766914e+00
2.772737e+00
2.714461e+00
2.593511e+00
2.414711e+00
2.185741e+00
1.916422e+00
1.617901e+00
1.301834e+00
9.796337e-01
6.618511e-01
3.577316e-01
7.495842e-02
-1.804201e-01
-4.039162e-01
-5.924286e-01
-7.440264e-01
-8.577459e-01
-9.334386e-01
-9.716913e-01
-9.738116e-01
-9.418568e-01
-8.786684e-01
-7.878778e-01
-6.738559e-01
-5.415981e-01
-3.965513e-01
-2.444005e-01
-9.083870e-02
5.866197e-02
1.990671e-01
3.259788e-01
4.358116e-01
5.259390e-01
5.947936e-01
6.419015e-01
6.678351e-01
6.740730e-01
6.627790e-01
6.365265e-01
5.980108e-01
5.497990e-01
4.941587e-01
4.329920e-01
3.678765e-01
3.001918e-01
2.312932e-01
1.626851e-01
9.615028e-02
3.380224e-02
-2.195782e-02
-6.858009e-02
-1.035900e-01
-1.248736e-01
-1.309953e-01
-1.215102e-01
-9.723167e-02
-6.040892e-02
-1.477212e-02
3.459182e-02
8.155274e-02
1.194354e-01
1.416655e-01
1.424950e-01
1.177120e-01
6.523029e-02
-1.453905e-02
-1.186044e-01
-2.416268e-01
-3.764490e-01
-5.148549e-01
-6.484560e-01
-7.695851e-01
-8.720762e-01
-9.518258e-01
-1.007066e+00
-1.038319e+00
-1.048055e+00
-1.040103e+00
-1.018936e+00
-9.889091e-01
-9.535964e-01
-9.152983e-01
-8.747904e-01
-8.313331e-01
-7.829238e-01
-7.267420e-01
-6.597186e-01
-5.791478e-01
-4.832641e-01
-3.717137e-01
-2.458633e-01
-1.089033e-01
3.427530e-02
1.774282e-01
3.135012e-01
4.353098e-01
5.362763e-01
6.111298e-01
6.564769e-01
6.711701e-01
6.564293e-01
6.157086e-01
5.543373e-01
4.789902e-01
3.970578e-01
3.159927e-01
2.426978e-01
1.830124e-01
1.413330e-01
1.203884e-01
1.211741e-01
1.430317e-01
1.838506e-01
2.403551e-01
3.084374e-01
3.834994e-01
4.607701e-01
5.355786e-01
6.035730e-01
6.608870e-01
7.042615e-01
7.311334e-01
7.397054e-01
7.290084e-01
6.989644e-01
6.504540e-01
5.853831e-01
5.067358e-01
4.185938e-01
3.260942e-01
2.353025e-01
1.529777e-01
8.622265e-02
4.202600e-02
2.672030e-02
4.540086e-02
1.013628e-01
1.956249e-01
3.266090e-01
4.900364e-01
6.790806e-01
8.847895e-01
1.096751e+00
1.303940e+00
1.495665e+00
1.662482e+00
1.796996e+00
1.894423e+00
1.952865e+00
1.973274e+00
1.959113e+00
1.915789e+00
1.849934e+00
1.768629e+00
1.678663e+00
1.585913e+00
1.494883e+00
1.408446e+00
1.327794e+00
1.252583e+00
1.181232e+00
1.111334e+00
1.040121e+00
9.649095e-01
8.834719e-01
7.942910e-01
6.966673e-01
5.906815e-01
4.770394e-01
3.568434e-01
2.313485e-01
1.017574e-01
-3.090387e-02
-1.658072e-01
-3.022436e-01
-4.394690e-01
-5.765104e-01
-7.119771e-01
-8.439168e-01
-9.697472e-01
-1.086282e+00
-1.189855e+00
-1.276542e+00
-1.342450e+00
-1.384057e+00
-1.398557e+00
-1.384171e+00
-1.340388e+00
-1.268089e+00
-1.169541e+00
-1.048252e+00
-9.086936e-01
-7.559205e-01
-5.951300e-01
-4.312036e-01
-2.682831e-01
-1.094259e-01
4.361819e-02
1.904777e-01
3.320582e-01
4.702673e-01
6.075849e-01
7.465204e-01
8.890241e-01
1.035930e+00
1.186518e+00
1.338273e+00
1.486883e+00
1.626502e+00
1.750260e+00
1.850940e+00
1.921762e+00
1.957153e+00
1.953410e+00
1.909165e+00
1.825593e+00
1.706346e+00
1.557226e+00
1.385659e+00
1.200050e+00
1.009117e+00
8.212898e-01
6.442461e-01
4.846190e-01
3.478790e-01
2.383651e-01
1.594110e-01
1.135053e-01
1.024237e-01
1.272825e-01
1.884901e-01
2.855972e-01
4.170837e-01
5.801365e-01
7.704903e-01
9.823935e-01
1.208743e+00
1.441398e+00
1.671652e+00
1.890802e+00
2.090764e+00
2.264632e+00
2.407141e+00
2.514961e+00
2.586791e+00
2.623251e+00
2.626583e+00
2.600193e+00
2.548106e+00
2.474412e+00
2.382757e+00
2.275984e+00
2.155933e+00
2.023452e+00
1.878592e+00
1.720945e+00
1.550079e+00
1.365990e+00
1.169502e+00
9.625605e-01
7.483773e-01
5.314005e-01
3.171222e-01
1.117387e-01
-7.829573e-02
-2.467775e-01
-3.882783e-01
-4.986401e-01
-5.754038e-01
-6.181351e-01
-6.286142e-01
-6.108557e-01
-5.709316e-01
-5.165810e-01
-4.566184e-01
-4.001837e-01
-3.559076e-01
-3.310932e-01
-3.310158e-01
-3.584328e-01
-4.133637e-01
-4.931607e-01
-5.928538e-01
-7.057166e-01
-8.239814e-01
-9.396161e-01
-1.045077e+00
-1.133954e+00
-1.201451e+00
-1.244635e+00
-1.262465e+00
-1.255584e+00
-1.225943e+00
-1.176309e+00
-1.109758e+00
-1.029224e+00
-9.371818e-01
-8.355028e-01
-7.254845e-01
-6.080412e-01
-4.840034e-01
-3.544718e-01
-2.211613e-01
-8.668208e-02
4.529551e-02
1.700242e-01
2.818342e-01
3.744573e-01
4.414981e-01
4.770043e-01
4.760664e-01
4.353675e-01
3.536033e-01
2.317131e-01
7.288818e-02
-1.176353e-01
-3.329630e-01
-5.650442e-01
-8.052175e-01
-1.044730e+00
-1.275171e+00
-1.488794e+00
-1.678700e+00
-1.838913e+00
-1.964358e+00
-2.050815e+00
-2.094890e+00
-2.094047e+00
-2.046750e+00
-1.952691e+00
-1.813085e+00
-1.630953e+00
-1.411335e+00
-1.161348e+00
-8.900517e-01
-6.081103e-01
-3.272603e-01
-5.964416e-02
1.829358e-01
3.897713e-01
5.519426e-01
6.628963e-01
7.188559e-01
7.190332e-01
6.656208e-01
5.635696e-01
4.201748e-01
2.445134e-01
4.678721e-02
-1.623675e-01
-3.725488e-01
-5.741906e-01
-7.590622e-01
-9.206443e-01
-1.054368e+00
-1.157710e+00
-1.230133e+00
-1.272895e+00
-1.288717e+00
-1.281348e+00
-1.255061e+00
-1.214122e+00
-1.162295e+00
-1.102430e+00
-1.036191e+00
-9.639602e-01
-8.849285e-01
-7.973631e-01
-6.990111e-01
-5.875769e-01
-4.611993e-01
-3.188566e-01
-1.606406e-01
1.213169e-02
1.969733e-01
3.904287e-01
5.883791e-01
7.864017e-01
9.801285e-01
1.165553e+00
1.339239e+00
1.498405e+00
1.640865e+00
1.764840e+00
1.868679e+00
1.950561e+00
2.008245e+00
2.038951e+00
2.039438e+00
2.006273e+00
1.936290e+00
1.827158e+00
1.677967e+00
1.489718e+00
1.265640e+00
1.011250e+00
7.341622e-01
4.436469e-01
1.500166e-01
-1.360821e-01
-4.043794e-01
-6.456127e-01
-8.520167e-01
-1.017639e+00
-1.138477e+00
-1.212454e+00
-1.239281e+00
-1.220237e+00
-1.157934e+00
-1.056086e+00
-9.193103e-01
-7.529711e-01
-5.630372e-01
-3.559511e-01
-1.384784e-01
8.247309e-02
3.000731e-01
5.078257e-01
6.998513e-01
8.711788e-01
1.018026e+00
1.138042e+00
1.230489e+00
1.296329e+00
1.338191e+00
1.360198e+00
1.367640e+00
1.366508e+00
1.362900e+00
1.362363e+00
1.369212e+00
1.385920e+00
1.412638e+00
1.446930e+00
1.483762e+00
1.515793e+00
1.533947e+00
1.528248e+00
1.488827e+00
1.407014e+00
1.276401e+00
1.093753e+00
8.596644e-01
5.788815e-01
2.602409e-01
-8.379692e-02
-4.379847e-01
-7.854324e-01
-1.108953e+00
-1.392478e+00
-1.622388e+00
-1.788621e+00
-1.885424e+00
-1.911671e+00
-1.870722e+00
-1.769858e+00
-1.619366e+00
-1.431414e+00
-1.218853e+00
-9.940722e-01
-7.680432e-01
-5.496242e-01
-3.451754e-01
-1.584915e-01
8.978159e-03
1.576852e-01
2.893970e-01
4.065686e-01
5.117683e-01
6.072352e-01
6.946212e-01
7.749284e-01
8.486179e-01
9.158321e-01
9.766552e-01
1.031336e+00
1.080415e+00
1.124714e+00
1.165201e+00
1.202743e+00
1.237799e+00
1.270125e+00
1.298541e+00
1.320818e+00
1.333727e+00
1.333264e+00
1.315024e+00
1.274706e+00
1.208654e+00
1.114377e+00
9.909472e-01
8.392295e-01
6.618879e-01
4.631850e-01
2.486032e-01
2.435031e-02
-2.031764e-01
-4.278960e-01
-6.444609e-01
-8.485432e-01
-1.036968e+00
-1.207689e+00
-1.359622e+00
-1.492349e+00
-1.605759e+00
-1.699648e+00
-1.773367e+00
-1.825557e+00
-1.854037e+00
-1.855878e+00
-1.827648e+00
-1.765821e+00
-1.667294e+00
-1.529932e+00
-1.353088e+00
-1.138015e+00
-8.881209e-01
-6.090327e-01
-3.084526e-01
4.189720e-03
3.182591e-01
6.225652e-01
9.060779e-01
1.158634e+00
1.371563e+00
1.538155e+00
1.653942e+00
1.716752e+00
1.726577e+00
1.685270e+00
1.596160e+00
1.463652e+00
1.292857e+00
1.089325e+00
8.588815e-01
6.075684e-01
3.416599e-01
6.771762e-02
-2.073670e-01
-4.763850e-01
-7.319134e-01
-9.665308e-01
-1.173144e+00
-1.345407e+00
-1.478199e+00
-1.568100e+00
-1.613821e+00
-1.616519e+00
-1.579957e+00
-1.510464e+00
-1.416671e+00
-1.309030e+00
-1.199118e+00
-1.098785e+00
-1.019191e+00
-9.698350e-01
-9.576549e-01
-9.863072e-01
-1.055715e+00
-1.161953e+00
-1.297511e+00
-1.451923e+00
-1.612719e+00
-1.766595e+00
-1.900668e+00
-2.003669e+00
-2.066922e+00
-2.085002e+00
-2.055997e+00
-1.981390e+00
-1.865599e+00
-1.715292e+00
-1.538599e+00
-1.344337e+00
-1.141352e+00
-9.380189e-01
-7.419368e-01
-5.597754e-01
-3.972472e-01
-2.591457e-01
-1.494029e-01
-7.113023e-02
-2.662022e-02
-1.730273e-02
-4.365823e-02
-1.051015e-01
-1.998557e-01
-3.248450e-01
-4.756418e-01
-6.465072e-01
-8.305610e-01
-1.020101e+00
-1.207068e+00
-1.383635e+00
-1.542843e+00
-1.679231e+00
-1.789347e+00
-1.872086e+00
-1.928773e+00
-1.962984e+00
-1.980095e+00
-1.986607e+00
-1.989326e+00
-1.994485e+00
-2.006903e+00
-2.029308e+00
-2.061884e+00
-2.102135e+00
-2.145077e+00
-2.183771e+00
-2.210129e+00
-2.215909e+00
-2.193787e+00
-2.138353e+00
-2.046925e+00
-1.920056e+00
-1.761672e+00
-1.578814e+00
-1.381010e+00
-1.179350e+00
-9.853513e-01
-8.097717e-01
-6.614759e-01
-5.465088e-01
-4.674754e-01
-4.233070e-01
-4.094444e-01
-4.184194e-01
-4.407621e-01
-4.661193e-01
-4.844423e-01
-4.870952e-01
-4.677528e-01
-4.229961e-01
-3.525562e-01
-2.592147e-01
-1.484031e-01
-2.758051e-02
9.452257e-02
2.087037e-01
3.060541e-01
3.786312e-01
4.199997e-01
4.256207e-01
3.930861e-01
3.222040e-01
2.149513e-01
7.531132e-02
-9.097593e-02
-2.767294e-01
-4.736814e-01
-6.728518e-01
-8.649287e-01
-1.040650e+00
-1.191185e+00
-1.308524e+00
-1.385861e+00
-1.417976e+00
-1.401588e+00
-1.335641e+00
-1.221500e+00
-1.063012e+00
-8.664089e-01
-6.400287e-01
-3.938757e-01
-1.390242e-01
1.130816e-01
3.513804e-01
5.659362e-01
7.486043e-01
8.935616e-01
9.976521e-01
1.060517e+00
1.084496e+00
1.074306e+00
1.036521e+00
9.788968e-01
9.096000e-01
8.364018e-01
7.659210e-01
7.029917e-01
6.502267e-01
6.078337e-01
5.737146e-01
5.438434e-01
5.128852e-01
4.749806e-01
4.245968e-01
3.573326e-01
2.705667e-01
1.638620e-01
3.907081e-02
-9.986721e-02
-2.473954e-01
-3.969992e-01
-5.419453e-01
-6.759870e-01
-7.939296e-01
-8.919844e-01
-9.678755e-01
-1.020708e+00
-1.050644e+00
-1.058464e+00
-1.045095e+00
-1.011221e+00
-9.570239e-01
-8.821402e-01
-7.858341e-01
-6.673659e-01
-5.264955e-01
-3.640314e-01
-1.823213e-01
1.440750e-02
2.199355e-01
4.262059e-01
6.237526e-01
8.023673e-01
9.519369e-01
1.063358e+00
1.129422e+00
1.145554e+00
1.110324e+00
1.025658e+00
8.967073e-01
7.314119e-01
5.397748e-01
3.329441e-01
1.221966e-01
-8.206302e-02
-2.711718e-01
-4.388485e-01
-5.815285e-01
-6.983609e-01
-7.908810e-01
-8.624171e-01
-9.173302e-01
-9.602061e-01
-9.951224e-01
-1.025093e+00
-1.051756e+00
-1.075340e+00
-1.094869e+00
-1.108568e+00
-1.114371e+00
-1.110448e+00
-1.095652e+00
-1.069831e+00
-1.033954e+00
-9.900414e-01
-9.409180e-01
-8.898393e-01
-8.400435e-01
-7.943069e-01
-7.545723e-01
-7.217098e-01
-6.954525e-01
-6.745190e-01
-6.569093e-01
-6.403293e-01
-6.226852e-01
-6.025747e-01
-5.797040e-01
-5.551675e-01
-5.315399e-01
-5.127490e-01
-5.037216e-01
-5.098227e-01
-5.361407e-01
-5.867006e-01
-6.637117e-01
-7.669623e-01
-8.934648e-01
-1.037423e+00
-1.190552e+00
-1.342723e+00
-1.482875e+00
-1.600070e+00
-1.684585e+00
-1.728895e+00
-1.728434e+00
-1.682058e+00
-1.592144e+00
-1.464321e+00
-1.306890e+00
-1.129983e+00
-9.445959e-01
-7.615891e-01
-5.907861e-01
-4.402501e-01
-3.157987e-01
-2.207795e-01
-1.560927e-01
-1.204185e-01
-1.105898e-01
-1.220400e-01
-1.492556e-01
-1.861770e-01
-2.265058e-01
-2.639058e-01
-2.921053e-01
-3.049381e-01
-2.963688e-01
-2.605561e-01
-1.919950e-01
-8.576088e-02
6.214870e-02
2.544016e-01
4.918941e-01
7.733457e-01
1.094982e+00
1.450357e+00
1.830358e+00
2.223416e+00
2.615949e+00
2.993005e+00
3.339107e+00
3.639212e+00
3.879733e+00
4.049517e+00
4.140683e+00
4.149250e+00
4.075465e+00
3.923819e+00
3.702737e+00
3.423966e+00
3.101731e+00
2.751718e+00
2.389990e+00
2.031923e+00
1.691256e+00
1.379347e+00
1.104674e+00
8.726208e-01
6.855528e-01
5.431284e-01
4.428122e-01
3.805064e-01
3.512265e-01
3.497448e-01
3.711342e-01
4.111617e-01
4.664999e-01
5.347496e-01
6.142915e-01
7.040071e-01
8.029274e-01
9.098727e-01
1.023147e+00
1.140335e+00
1.258231e+00
1.372901e+00
1.479860e+00
1.574333e+00
1.651555e+00
1.707060e+00
1.736940e+00
1.738050e+00
1.708149e+00
1.645986e+00
1.551334e+00
1.424999e+00
1.268784e+00
1.085447e+00
8.786297e-01
6.527848e-01
4.130856e-01
1.653277e-01
-8.419163e-02
-3.288253e-01
-5.617761e-01
-7.763520e-01
-9.662778e-01
-1.126049e+00
-1.251299e+00
-1.339135e+00
-1.388410e+00
-1.399866e+00
-1.376142e+00
-1.321611e+00
-1.242069e+00
-1.144281e+00
-1.035443e+00
-9.226007e-01
-8.120964e-01
-7.090976e-01
-6.172672e-01
-5.386116e-01
-4.735255e-01
-4.210241e-01
-3.791303e-01
-3.453630e-01
-3.172557e-01
-2.928340e-01
-2.709840e-01
-2.516584e-01
-2.358917e-01
-2.256187e-01
-2.233239e-01
-2.315707e-01
-2.524852e-01
-2.872788e-01
-3.358900e-01
-3.968136e-01
-4.671489e-01
-5.428684e-01
-6.192663e-01
-6.915210e-01
-7.552900e-01
-8.072542e-01
-8.455387e-01
-8.699604e-01
-8.820720e-01
-8.850020e-01
-8.831111e-01
-8.815074e-01
-8.854818e-01
-8.999269e-01
-9.288081e-01
-9.747413e-01
-1.038715e+00
-1.119979e+00
-1.216095e+00
-1.323137e+00
-1.436018e+00
-1.548902e+00
-1.655659e+00
-1.750333e+00
-1.827558e+00
-1.882884e+00
-1.912996e+00
-1.915792e+00
-1.890334e+00
-1.836709e+00
-1.755826e+00
-1.649205e+00
-1.518796e+00
-1.366857e+00
-1.195900e+00
-1.008714e+00
-8.084221e-01
-5.985702e-01
-3.831975e-01
-1.668676e-01
4.536605e-02
2.480718e-01
4.356319e-01
6.025056e-01
7.435468e-01
8.543502e-01
9.315973e-01
9.733665e-01
9.793731e-01
9.511054e-01
8.918287e-01
8.064394e-01
7.011653e-01
5.831243e-01
4.597748e-01
3.383038e-01
2.250151e-01
1.247804e-01
4.061606e-02
-2.656795e-02
-7.802043e-02
-1.169984e-01
-1.484333e-01
-1.784499e-01
-2.137865e-01
-2.611661e-01
-3.266688e-01
-4.151487e-01
-5.297302e-01
-6.714128e-01
-8.388029e-01
-1.027990e+00
-1.232581e+00
-1.443889e+00
-1.651304e+00
-1.842805e+00
-2.005629e+00
-2.127045e+00
-2.195198e+00
-2.199967e+00
-2.133776e+00
-1.992300e+00
-1.774993e+00
-1.485399e+00
-1.131194e+00
-7.239446e-01
-2.785916e-01
1.873184e-01
6.545888e-01
1.103447e+00
1.514654e+00
1.870570e+00
2.156099e+00
2.359483e+00
2.472868e+00
2.492676e+00
2.419731e+00
2.259185e+00
2.020228e+00
1.715624e+00
1.361063e+00
9.743770e-01
5.746287e-01
1.811334e-01
-1.875436e-01
-5.145427e-01
-7.855539e-01
-9.894880e-01
-1.118928e+00
-1.170336e+00
-1.144006e+00
-1.043784e+00
-8.765908e-01
-6.517978e-01
-3.805194e-01
-7.489163e-02
2.526028e-01
5.897145e-01
9.248818e-01
1.247553e+00
1.548390e+00
1.819372e+00
2.053843e+00
2.246517e+00
2.393474e+00
2.492155e+00
2.541365e+00
2.541287e+00
2.493474e+00
2.400832e+00
2.267536e+00
2.098877e+00
1.901020e+00
1.680682e+00
1.444748e+00
1.199892e+00
9.522326e-01
7.070968e-01
4.689158e-01
2.412602e-01
2.700071e-02
-1.714489e-01
-3.518571e-01
-5.119278e-01
-6.491311e-01
-7.606546e-01
-8.434978e-01
-8.947108e-01
-9.117539e-01
-8.929301e-01
-8.378237e-01
-7.476685e-01
-6.255773e-01
-4.765777e-01
-3.074337e-01
-1.262619e-01
5.801601e-02
2.363186e-01
4.000722e-01
5.418245e-01
6.557404e-01
7.379351e-01
7.866232e-01
8.020842e-01
7.864638e-01
7.434447e-01
6.778286e-01
5.950766e-01
5.008544e-01
4.006255e-01
2.993279e-01
2.011581e-01
1.094745e-01
2.681460e-02
-4.499021e-02
-1.046309e-01
-1.511067e-01
-1.835216e-01
-2.009361e-01
-2.023082e-01
-1.865496e-01
-1.526987e-01
-1.001931e-01
-2.919795e-02
5.906921e-02
1.620859e-01
2.759085e-01
3.952423e-01
5.137185e-01
6.243690e-01
7.202536e-01
7.951667e-01
8.443338e-01
8.650017e-01
8.568433e-01
8.221164e-01
7.655564e-01
6.940099e-01
6.158526e-01
5.402524e-01
4.763511e-01
4.324396e-01
4.151965e-01
4.290536e-01
4.757381e-01
5.540345e-01
6.597896e-01
7.861688e-01
9.241476e-01
1.063197e+00
1.192104e+00
1.299837e+00
1.376394e+00
1.413522e+00
1.405281e+00
1.348380e+00
1.242302e+00
1.089197e+00
8.935899e-01
6.619295e-01
4.020380e-01
1.225102e-01
-1.678710e-01
-4.606459e-01
-7.480693e-01
-1.023351e+00
-1.280746e+00
-1.515499e+00
-1.723702e+00
-1.902088e+00
-2.047826e+00
-2.158361e+00
-2.231325e+00
-2.264561e+00
-2.256243e+00
-2.205109e+00
-2.110774e+00
-1.974075e+00
-1.797406e+00
-1.584979e+00
-1.342949e+00
-1.079360e+00
-8.038989e-01
-5.274435e-01
-2.614603e-01
-1.728634e-02
1.946222e-01
3.654038e-01
4.883932e-01
5.595532e-01
5.776975e-01
5.444929e-01
4.642526e-01
3.435569e-01
1.907507e-01
1.537255e-02
-1.724323e-01
-3.624691e-01
-5.449903e-01
-7.111116e-01
-8.531402e-01
-9.648189e-01
-1.041492e+00
-1.080204e+00
-1.079746e+00
-1.040639e+00
-9.650853e-01
-8.568680e-01
-7.212150e-01
-5.646309e-01
-3.946940e-01
-2.198164e-01
-4.895200e-02
1.087621e-01
2.444431e-01
3.499768e-01
4.185820e-01
4.453787e-01
4.278896e-01
3.664041e-01
2.641418e-01
1.271771e-01
-3.588264e-02
-2.144435e-01
-3.966524e-01
-5.702444e-01
-7.234435e-01
-8.458426e-01
-9.291866e-01
-9.679848e-01
-9.598834e-01
-9.057516e-01
-8.094651e-01
-6.774081e-01
-5.177545e-01
-3.396186e-01
-1.521810e-01
3.610680e-02
2.181529e-01
3.886311e-01
5.441356e-01
6.830901e-01
8.054451e-01
9.122249e-01
1.005002e+00
1.085382e+00
1.154589e+00
1.213206e+00
1.261116e+00
1.297636e+00
1.321816e+00
1.332836e+00
1.330404e+00
1.315094e+00
1.288531e+00
1.253385e+00
1.213172e+00
1.171871e+00
1.133415e+00
1.101148e+00
1.077298e+00
1.062576e+00
1.055946e+00
1.054605e+00
1.054182e+00
1.049131e+00
1.033268e+00
1.000394e+00
9.449317e-01
8.625150e-01
7.504799e-01
6.082258e-01
4.374204e-01
2.420387e-01
2.823625e-02
-1.959385e-01
-4.209767e-01
-6.364592e-01
-8.316910e-01
-9.963726e-01
-1.121263e+00
-1.198785e+00
-1.223542e+00
-1.192711e+00
-1.106306e+00
-9.672962e-01
-7.815752e-01
-5.577760e-01
-3.069162e-01
-4.187635e-02
2.232857e-01
4.741545e-01
6.968659e-01
8.790389e-01
1.010654e+00
1.084800e+00
1.098224e+00
1.051624e+00
9.496707e-01
8.007335e-01
6.163485e-01
4.104486e-01
1.984196e-01
-3.958307e-03
-1.816096e-01
-3.212284e-01
-4.122325e-01
-4.475356e-01
-4.240736e-01
-3.430365e-01
-2.097745e-01
-3.337289e-02
1.740812e-01
3.984841e-01
6.248686e-01
8.386164e-01
1.026608e+00
1.178198e+00
1.285906e+00
1.345774e+00
1.357353e+00
1.323339e+00
1.248931e+00
1.140996e+00
1.007167e+00
8.549913e-01
6.912390e-01
5.214574e-01
3.498089e-01
1.791872e-01
1.155948e-02
-1.515532e-01
-3.085652e-01
-4.573914e-01
-5.951772e-01
-7.182448e-01
-8.222699e-01
-9.026623e-01
-9.550935e-01
-9.760935e-01
-9.636320e-01
-9.176043e-01
-8.401536e-01
-7.357821e-01
-6.112267e-01
-4.750979e-01
-3.373098e-01
-2.083459e-01
-9.843109e-02
-1.668374e-02
2.966885e-02
3.594024e-02
4.396591e-04
-7.530800e-02
-1.865962e-01
-3.258231e-01
-4.830075e-01
-6.464945e-01
-8.037911e-01
-9.424604e-01
-1.050996e+00
-1.119598e+00
-1.140788e+00
-1.109820e+00
-1.024873e+00
-8.870365e-01
-7.001347e-01
-4.704241e-01
-2.062258e-01
8.247387e-02
3.844286e-01
6.875390e-01
9.792663e-01
1.247065e+00
1.478846e+00
1.663466e+00
1.791244e+00
1.854469e+00
1.847892e+00
1.769141e+00
1.619051e+00
1.401854e+00
1.125205e+00
8.000087e-01
4.400349e-01
6.131889e-02
-3.186379e-01
-6.818255e-01
-1.010779e+00
-1.289648e+00
-1.505207e+00
-1.647698e+00
-1.711464e+00
-1.695292e+00
-1.602437e+00
-1.440338e+00
-1.220026e+00
-9.552929e-01
-6.616850e-01
-3.554256e-01
-5.234880e-02
2.330580e-01
4.884361e-01
7.041149e-01
8.734302e-01
9.928029e-01
1.061601e+00
1.081819e+00
1.057614e+00
9.947534e-01
9.000340e-01
7.807185e-01
6.440574e-01
4.969272e-01
3.456109e-01
1.957124e-01
5.218123e-02
-8.059653e-02
-1.986897e-01
-2.985392e-01
-3.769333e-01
-4.310559e-01
-4.586051e-01
-4.579630e-01
-4.283871e-01
-3.701841e-01
-2.848287e-01
-1.749940e-01
-4.447213e-02
1.020177e-01
2.591169e-01
4.211770e-01
5.826219e-01
7.382710e-01
8.835763e-01
1.014744e+00
1.128727e+00
1.223114e+00
1.295928e+00
1.345406e+00
1.369807e+00
1.367288e+00
1.335912e+00
1.273794e+00
1.179393e+00
1.051915e+00
8.917806e-01
7.010852e-01
4.839708e-01
2.468334e-01
-1.694471e-03
-2.510188e-01
-4.891227e-01
-7.033356e-01
-8.812732e-01
-1.011862e+00
-1.086346e+00
-1.099164e+00
-1.048594e+00
-9.370810e-01
-7.711914e-01
-5.611777e-01
-3.201993e-01
-6.327680e-02
1.938992e-01
4.361650e-01
6.499523e-01
8.241151e-01
9.504445e-01
1.023848e+00
1.042213e+00
1.006026e+00
9.178204e-01
7.815654e-01
6.020902e-01
3.846171e-01
1.344633e-01
-1.430681e-01
-4.426242e-01
-7.586098e-01
-1.084937e+00
-1.414790e+00
-1.740478e+00
-2.053425e+00
-2.344313e+00
-2.603394e+00
-2.820930e+00
-2.987735e+00
-3.095779e+00
-3.138794e+00
-3.112827e+00
-3.016696e+00
-2.852268e+00
-2.624531e+00
-2.341420e+00
-2.013404e+00
-1.652842e+00
-1.273179e+00
-8.880583e-01
-5.104261e-01
-1.517336e-01
1.786989e-01
4.741014e-01
7.304389e-01
9.463653e-01
1.122979e+00
1.263417e+00
1.372346e+00
1.455384e+00
1.518521e+00
1.567566e+00
1.607677e+00
1.643002e+00
1.676456e+00
1.709648e+00
1.742932e+00
1.775576e+00
1.805988e+00
1.831978e+00
1.850999e+00
1.860370e+00
1.857453e+00
1.839794e+00
1.805240e+00
1.752052e+00
1.678999e+00
1.585470e+00
1.471577e+00
1.338266e+00
1.187414e+00
1.021889e+00
8.455709e-01
6.632832e-01
4.806429e-01
3.038004e-01
1.390866e-01
-7.415552e-03
-1.303352e-01
-2.254669e-01
-2.901565e-01
-3.235707e-01
-3.268066e-01
-3.028192e-01
-2.561667e-01
-1.925978e-01
-1.185278e-01
-4.046724e-02
3.553115e-02
1.043456e-01
1.621342e-01
2.065336e-01
2.367049e-01
2.532346e-01
2.579121e-01
2.534069e-01
2.428735e-01
2.295132e-01
2.161312e-01
2.047339e-01
1.962163e-01
1.901912e-01
1.849943e-01
1.778841e-01
1.654183e-01
1.439624e-01
1.102584e-01
6.197286e-02
-1.856111e-03
-8.053161e-02
-1.716048e-01
-2.709793e-01
-3.731934e-01
-4.718391e-01
-5.600732e-01
-6.311679e-01
-6.790540e-01
-6.988131e-01
-6.870804e-01
-6.423292e-01
-5.650159e-01
-4.575786e-01
-3.242939e-01
-1.710099e-01
-4.783459e-03
1.665440e-01
3.347957e-01
4.918968e-01
6.302705e-01
7.431677e-01
8.249169e-01
8.710925e-01
8.786106e-01
8.457704e-01
7.722642e-01
6.591721e-01
5.089527e-01
3.254234e-01
1.137156e-01
-1.198165e-01
-3.677532e-01
-6.218423e-01
-8.733108e-01
-1.113243e+00
-1.333009e+00
-1.524724e+00
-1.681702e+00
-1.798877e+00
-1.873150e+00
-1.903611e+00
-1.891599e+00
-1.840583e+00
-1.755842e+00
-1.643985e+00
-1.512348e+00
-1.368342e+00
-1.218830e+00
-1.069605e+00
-9.250328e-01
-7.879036e-01
-6.594878e-01
-5.397914e-01
-4.279553e-01
-3.227404e-01
-2.230249e-01
-1.282453e-01
-3.872150e-02
4.417461e-02
1.180260e-01
1.795476e-01
2.249051e-01
2.501300e-01
2.515762e-01
2.263613e-01
1.727462e-01
9.041728e-02
-1.935038e-02
-1.536587e-01
-3.080856e-01
-4.769139e-01
-6.534806e-01
-8.306223e-01
-1.001179e+00
-1.158498e+00
-1.296877e+00
-1.411879e+00
-1.500477e+00
-1.561016e+00
-1.593014e+00
-1.596856e+00
-1.573458e+00
-1.523985e+00
-1.449696e+00
-1.351930e+00
-1.232267e+00
-1.092792e+00
-9.364169e-01
-7.671635e-01
-5.903482e-01
-4.126005e-01
-2.416931e-01
-8.618735e-02
4.507856e-02
1.436066e-01
2.019015e-01
2.141120e-01
1.765885e-01
8.829896e-02
-4.894048e-02
-2.304486e-01
-4.488857e-01
-6.946715e-01
-9.565833e-01
-1.222485e+00
-1.480123e+00
-1.717922e+00
-1.925701e+00
-2.095260e+00
-2.220763e+00
-2.298917e+00
-2.328919e+00
-2.312206e+00
-2.252059e+00
-2.153119e+00
-2.020888e+00
-1.861297e+00
-1.680365e+00
-1.483992e+00
-1.277871e+00
-1.067498e+00
-8.582216e-01
-6.552975e-01
-4.638867e-01
-2.889748e-01
-1.351941e-01
-6.558177e-03
9.386147e-02
1.642718e-01
2.044508e-01
2.159397e-01
2.020838e-01
1.678907e-01
1.196945e-01
6.464274e-02
1.004929e-02
-3.732051e-02
-7.195076e-02
-9.017178e-02
-9.056820e-02
-7.413078e-02
-4.411505e-02
-5.610318e-03
3.513185e-02
7.151908e-02
9.746965e-02
1.081657e-01
1.005945e-01
7.380033e-02
2.881812e-02
-3.168840e-02
-1.040156e-01
-1.841380e-01
-2.684422e-01
-3.543677e-01
-4.408619e-01
-5.285826e-01
-6.198207e-01
-7.181509e-01
-8.278592e-01
-9.532250e-01
-1.097756e+00
-1.263481e+00
-1.450390e+00
-1.656101e+00
-1.875793e+00
-2.102414e+00
-2.327147e+00
-2.540075e+00
-2.730977e+00
-2.890162e+00
-3.009244e+00
-3.081796e+00
-3.103799e+00
-3.073868e+00
-2.993234e+00
-2.865524e+00
-2.696358e+00
-2.492827e+00
-2.262915e+00
-2.014892e+00
-1.756758e+00
-1.495756e+00
-1.237997e+00
-9.882378e-01
-7.498150e-01
-5.247440e-01
-3.139650e-01
-1.176904e-01
6.420425e-02
2.318157e-01
3.849388e-01
5.229311e-01
6.447372e-01
7.490625e-01
8.346592e-01
9.006627e-01
9.469099e-01
9.741720e-01
9.842497e-01
9.798986e-01
9.645847e-01
9.420938e-01
9.160496e-01
8.894130e-01
8.640454e-01
8.404142e-01
8.174970e-01
7.929092e-01
7.632408e-01
7.245491e-01
6.729303e-01
6.050802e-01
5.187642e-01
4.131348e-01
2.888710e-01
1.481386e-01
-5.594350e-03
-1.678434e-01
-3.334408e-01
-4.968686e-01
-6.525555e-01
-7.951177e-01
-9.195408e-01
-1.021313e+00
-1.096529e+00
-1.141990e+00
-1.155311e+00
-1.135051e+00
-1.080850e+00
-9.935533e-01
-8.752917e-01
-7.294854e-01
-5.607480e-01
-3.746836e-01
-1.775877e-01
2.392073e-02
2.232971e-01
4.144562e-01
5.921059e-01
7.519989e-01
8.910845e-01
1.007554e+00
1.100789e+00
1.171223e+00
1.220140e+00
1.249422e+00
1.261280e+00
1.257961e+00
1.241467e+00
1.213298e+00
1.174240e+00
1.124232e+00
1.062329e+00
9.867855e-01
8.952710e-01
7.852072e-01
6.542082e-01
5.005815e-01
3.238343e-01
1.251174e-01
-9.246648e-02
-3.237522e-01
-5.616452e-01
-7.975095e-01
-1.021787e+00
-1.224784e+00
-1.397540e+00
-1.532672e+00
-1.625086e+00
-1.672483e+00
-1.675582e+00
-1.638046e+00
-1.566103e+00
-1.467910e+00
-1.352722e+00
-1.229966e+00
-1.108318e+00
-9.948874e-01
-8.946142e-01
-8.099394e-01
-7.407798e-01
-6.848032e-01
-6.379545e-01
-5.951604e-01
-5.511204e-01
-5.010867e-01
-4.415427e-01
-3.706993e-01
-2.887479e-01
-1.978358e-01
-1.017575e-01
-5.397174e-03
8.600712e-02
1.676707e-01
2.360188e-01
2.892714e-01
3.277587e-01
3.539144e-01
3.719443e-01
3.872170e-01
4.054665e-01
4.319202e-01
4.704740e-01
5.230291e-01
5.890822e-01
6.656290e-01
7.473978e-01
8.273899e-01
8.976575e-01
9.502209e-01
9.780059e-01
9.756825e-01
9.403032e-01
8.716690e-01
7.723912e-01
6.476561e-01
5.047341e-01
3.523012e-01
1.996510e-01
5.588217e-02
-7.086294e-02
-1.740430e-01
-2.491951e-01
-2.942123e-01
-3.094054e-01
-2.973545e-01
-2.625707e-01
-2.110078e-01
-1.494742e-01
-8.500444e-02
-2.425101e-02
2.704731e-02
6.447358e-02
8.518714e-02
8.801384e-02
7.338352e-02
4.314502e-02
3.012881e-04
-5.129003e-02
-1.072121e-01
-1.627553e-01
-2.131465e-01
-2.537447e-01
-2.802184e-01
-2.887200e-01
-2.760705e-01
-2.399588e-01
-1.791510e-01
-9.369440e-02
1.490687e-02
1.435731e-01
2.876174e-01
4.408295e-01
5.956951e-01
7.437624e-01
8.761469e-01
9.841495e-01
1.059940e+00
1.097240e+00
1.091926e+00
1.042488e+00
9.502667e-01
8.194502e-01
6.568117e-01
4.712160e-01
2.729424e-01
7.288629e-02
-1.182863e-01
-2.909585e-01
-4.372844e-01
-5.517497e-01
-6.315182e-01
-6.765319e-01
-6.893549e-01
-6.747821e-01
-6.392647e-01
-5.902264e-01
-5.353585e-01
-4.819766e-01
-4.365021e-01
-4.041037e-01
-3.885002e-01
-3.919025e-01
-4.150577e-01
-4.573596e-01
-5.169993e-01
-5.911393e-01
-6.761102e-01
-7.676302e-01
-8.610495e-01
-9.516174e-01
-1.034765e+00
-1.106389e+00
-1.163130e+00
-1.202606e+00
-1.223607e+00
-1.226218e+00
-1.211850e+00
-1.183192e+00
-1.144056e+00
-1.099129e+00
-1.053645e+00
-1.012983e+00
-9.822163e-01
-9.656574e-01
-9.664222e-01
-9.860729e-01
-1.024381e+00
-1.079245e+00
-1.146795e+00
-1.221680e+00
-1.297520e+00
-1.367481e+00
-1.424924e+00
-1.464050e+00
-1.480468e+00
-1.471647e+00
-1.437167e+00
-1.378775e+00
-1.300218e+00
-1.206880e+00
-1.105252e+00
-1.002307e+00
-9.048315e-01
-8.187928e-01
-7.488192e-01
-6.978422e-01
-6.669480e-01
-6.554479e-01
-6.611519e-01
-6.807978e-01
-7.105693e-01
-7.466277e-01
-7.855824e-01
-8.248456e-01
-8.628339e-01
-8.990062e-01
-9.337476e-01
-9.681251e-01
-1.003555e+00
-1.041430e+00
-1.082749e+00
-1.127813e+00
-1.176012e+00
-1.225752e+00
-1.274527e+00
-1.319128e+00
-1.355979e+00
-1.381539e+00
-1.392724e+00
-1.387293e+00
-1.364136e+00
-1.323421e+00
-1.266581e+00
-1.196157e+00
-1.115497e+00
-1.028418e+00
-9.388459e-01
-8.505437e-01
-7.669356e-01
-6.910560e-01
-6.255967e-01
-5.730096e-01
-5.356139e-01
-5.156606e-01
-5.153248e-01
-5.366140e-01
-5.811980e-01
-6.501779e-01
-7.438222e-01
-8.612999e-01
-1.000446e+00
-1.157593e+00
-1.327514e+00
-1.503490e+00
-1.677536e+00
-1.840792e+00
-1.984035e+00
-2.098312e+00
-2.175598e+00
-2.209442e+00
-2.195517e+00
-2.132026e+00
-2.019926e+00
-1.862945e+00
-1.667391e+00
-1.441776e+00
-1.196277e+00
-9.420875e-01
-6.906983e-01
-4.531723e-01
-2.394561e-01
-5.777782e-02
8.583195e-02
1.878681e-01
2.475080e-01
2.665844e-01
2.493740e-01
2.022087e-01
1.329385e-01
5.028393e-02
-3.686395e-02
-1.201339e-01
-1.922923e-01
-2.477329e-01
-2.828003e-01
-2.959262e-01
-2.875810e-01
-2.600606e-01
-2.171499e-01
-1.637126e-01
-1.052679e-01
-4.760354e-02
3.531147e-03
4.263739e-02
6.458848e-02
6.468990e-02
3.872057e-02
-1.699795e-02
-1.054655e-01
-2.287798e-01
-3.878285e-01
-5.819281e-01
-8.084612e-01
-1.062582e+00
-1.337060e+00
-1.622321e+00
-1.906721e+00
-2.177060e+00
-2.419296e+00
-2.619409e+00
-2.764316e+00
-2.842771e+00
-2.846149e+00
-2.769055e+00
-2.609712e+00
-2.370109e+00
-2.055892e+00
-1.676035e+00
-1.242306e+00
-7.685865e-01
-2.701017e-01
2.373640e-01
7.382069e-01
1.217636e+00
1.662163e+00
2.059933e+00
2.400916e+00
2.676969e+00
2.881839e+00
3.011129e+00
3.062285e+00
3.034631e+00
2.929463e+00
2.750207e+00
2.502592e+00
2.194796e+00
1.837487e+00
1.443686e+00
1.028407e+00
6.080531e-01
1.995758e-01
-1.805216e-01
-5.172648e-01
-7.982601e-01
-1.014613e+00
-1.161618e+00
-1.239150e+00
-1.251699e+00
-1.208034e+00
-1.120507e+00
-1.004032e+00
-8.748187e-01
-7.489782e-01
-6.411080e-01
-5.630176e-01
-5.227166e-01
-5.237793e-01
-5.651569e-01
-6.414561e-01
-7.436491e-01
-8.601327e-01
-9.780115e-01
-1.084461e+00
-1.168027e+00
-1.219716e+00
-1.233790e+00
-1.208178e+00
-1.144504e+00
-1.047740e+00
-9.255472e-01
-7.874098e-01
-6.436624e-01
-5.045283e-01
-3.792737e-01
-2.755560e-01
-1.990095e-01
-1.530764e-01
-1.390554e-01
-1.563127e-01
-2.025923e-01
-2.743595e-01
-3.671296e-01
-4.757514e-01
-5.946367e-01
-7.179448e-01
-8.397418e-01
-9.541572e-01
-1.055559e+00
-1.138761e+00
-1.199272e+00
-1.233570e+00
-1.239407e+00
-1.216096e+00
-1.164768e+00
-1.088548e+00
-9.926137e-01
-8.840942e-01
-7.717761e-01
-6.656087e-01
-5.760160e-01
-5.130562e-01
-4.854953e-01
-4.998874e-01
-5.597617e-01
-6.650227e-01
-8.116531e-01
-9.917857e-01
-1.194173e+00
-1.405036e+00
-1.609223e+00
-1.791582e+00
-1.938371e+00
-2.038580e+00
-2.084981e+00
-2.074782e+00
-2.009814e+00
-1.896218e+00
-1.743688e+00
-1.564375e+00
-1.371601e+00
-1.178566e+00
-9.971867e-01
-8.372131e-01
-7.056857e-01
-6.067519e-01
-5.418087e-01
-5.099030e-01
-5.083007e-01
-5.331333e-01
-5.800380e-01
-6.447201e-01
-7.233831e-01
-8.129904e-01
-9.113446e-01
-1.016991e+00
-1.128973e+00
-1.246496e+00
-1.368543e+00
-1.493528e+00
-1.619026e+00
-1.741640e+00
-1.857023e+00
-1.960065e+00
-2.045220e+00
-2.106922e+00
-2.140047e+00
-2.140340e+00
-2.104756e+00
-2.031676e+00
-1.920976e+00
-1.773951e+00
-1.593131e+00
-1.382021e+00
-1.144812e+00
-8.861217e-01
-6.107964e-01
-3.237944e-01
-3.016700e-02
2.648825e-01
5.558883e-01
8.370015e-01
1.101905e+00
1.343808e+00
1.555554e+00
1.729862e+00
1.859697e+00
1.938752e+00
1.961996e+00
1.926233e+00
1.830601e+00
1.676944e+00
1.470004e+00
1.217370e+00
9.291857e-01
6.176029e-01
2.960274e-01
-2.178174e-02
-3.226734e-01
-5.950285e-01
-8.295461e-01
-1.019804e+00
-1.162530e+00
-1.257565e+00
-1.307521e+00
-1.317199e+00
-1.292848e+00
-1.241376e+00
-1.169617e+00
-1.083737e+00
-9.888497e-01
-8.888529e-01
-7.864670e-01
-6.834317e-01
-5.807931e-01
-4.792124e-01
-3.792393e-01
-2.815059e-01
-1.868172e-01
-9.613381e-02
-1.045733e-02
6.935733e-02
1.428238e-01
2.100351e-01
2.718129e-01
3.297537e-01
3.861413e-01
4.437194e-01
5.053453e-01
5.735648e-01
6.501715e-01
7.358167e-01
8.297357e-01
9.296443e-01
1.031836e+00
1.131488e+00
1.223143e+00
1.301331e+00
1.361236e+00
1.399341e+00
1.413954e+00
1.405537e+00
1.376800e+00
1.332530e+00
1.279189e+00
1.224302e+00
1.175730e+00
1.140896e+00
1.126033e+00
1.135543e+00
1.171514e+00
1.233446e+00
1.318218e+00
1.420308e+00
1.532258e+00
1.645345e+00
1.750393e+00
1.838644e+00
1.902584e+00
1.936629e+00
1.937594e+00
1.904886e+00
1.840406e+00
1.748181e+00
1.633778e+00
1.503577e+00
1.364008e+00
1.220833e+00
1.078593e+00
9.402529e-01
8.070985e-01
6.788787e-01
5.541514e-01
4.307712e-01
3.064349e-01
1.792001e-01
4.790207e-02
-8.758130e-02
-2.262416e-01
-3.660212e-01
-5.040335e-01
-6.368748e-01
-7.609707e-01
-8.729043e-01
-9.696773e-01
-1.048875e+00
-1.108723e+00
-1.148044e+00
-1.166137e+00
-1.162628e+00
-1.137315e+00
-1.090050e+00
-1.020679e+00
-9.290400e-01
-8.150143e-01
-6.786277e-01
-5.201856e-01
-3.404383e-01
-1.407630e-01
7.664989e-02
3.086283e-01
5.508998e-01
7.980546e-01
1.043623e+00
1.280289e+00
1.500243e+00
1.695665e+00
1.859284e+00
1.984973e+00
2.068310e+00
2.107020e+00
2.101260e+00
2.053703e+00
1.969387e+00
1.855364e+00
1.720161e+00
1.573113e+00
1.423639e+00
1.280510e+00
1.151214e+00
1.041435e+00
9.547391e-01
8.924509e-01
8.537552e-01
8.359789e-01
8.350125e-01
8.458066e-01
8.628742e-01
8.807389e-01
8.942883e-01
8.990168e-01
8.911663e-01
8.677948e-01
8.268106e-01
7.670092e-01
6.881367e-01
5.909858e-01
4.775106e-01
3.509287e-01
2.157730e-01
7.785219e-02
-5.591053e-02
-1.777757e-01
-2.796209e-01
-3.534853e-01
-3.921886e-01
-3.899717e-01
-3.431033e-01
-2.503908e-01
-1.135378e-01
6.270200e-02
2.706155e-01
4.998805e-01
7.381697e-01
9.719653e-01
1.187514e+00
1.371828e+00
1.513616e+00
1.604067e+00
1.637376e+00
1.610995e+00
1.525585e+00
1.384700e+00
1.194253e+00
9.618485e-01
6.960615e-01
4.057357e-01
9.938674e-02
-2.152431e-01
-5.314434e-01
-8.436021e-01
-1.147099e+00
-1.438076e+00
-1.713145e+00
-1.969104e+00
-2.202735e+00
-2.410712e+00
-2.589665e+00
-2.736364e+00
-2.848030e+00
-2.922692e+00
-2.959569e+00
-2.959412e+00
-2.924751e+00
-2.860008e+00
-2.771431e+00
-2.666813e+00
-2.555004e+00
-2.445217e+00
-2.346214e+00
-2.265425e+00
-2.208144e+00
-2.176901e+00
-2.171118e+00
-2.187104e+00
-2.218414e+00
-2.256523e+00
-2.291743e+00
-2.314254e+00
-2.315144e+00
-2.287328e+00
-2.226255e+00
-2.130346e+00
-2.001105e+00
-1.842935e+00
-1.662680e+00
-1.468956e+00
-1.271380e+00
-1.079773e+00
-9.034241e-01
-7.504978e-01
-6.275934e-01
-5.394876e-01
-4.890351e-01
-4.772024e-01
-5.032005e-01
-5.646808e-01
-6.579640e-01
-7.782755e-01
-9.199686e-01
-1.076725e+00
-1.241735e+00
-1.407866e+00
-1.567846e+00
-1.714480e+00
-1.840922e+00
-1.941024e+00
-2.009729e+00
-2.043509e+00
-2.040779e+00
-2.002232e+00
-1.931041e+00
-1.832868e+00
-1.715638e+00
-1.589092e+00
-1.464110e+00
-1.351885e+00
-1.262999e+00
-1.206516e+00
-1.189160e+00
-1.214685e+00
-1.283501e+00
-1.392573e+00
-1.535626e+00
-1.703597e+00
-1.885302e+00
-2.068231e+00
-2.239394e+00
-2.386150e+00
-2.496950e+00
-2.561958e+00
-2.573526e+00
-2.526512e+00
-2.418456e+00
-2.249620e+00
-2.022912e+00
-1.743723e+00
-1.419670e+00
-1.060290e+00
-6.766772e-01
-2.810813e-01
1.135276e-01
4.939193e-01
8.470821e-01
1.160706e+00
1.423651e+00
1.626380e+00
1.761334e+00
1.823237e+00
1.809309e+00
1.719409e+00
1.556077e+00
1.324509e+00
1.032429e+00
6.898710e-01
3.088540e-01
-9.706704e-02
-5.133573e-01
-9.251532e-01
-1.317969e+00
-1.678405e+00
-1.994802e+00
-2.257777e+00
-2.460599e+00
-2.599370e+00
-2.673005e+00
-2.683017e+00
-2.633146e+00
-2.528868e+00
-2.376853e+00
-2.184422e+00
-1.959086e+00
-1.708188e+00
-1.438708e+00
-1.157210e+00
-8.699171e-01
-5.828726e-01
-3.021271e-01
-3.389099e-02
2.153918e-01
4.390841e-01
6.305202e-01
7.832904e-01
8.916174e-01
9.507886e-01
9.575923e-01
9.107036e-01
8.109667e-01
6.615276e-01
4.677890e-01
2.371809e-01
-2.123489e-02
-2.972860e-01
-5.802813e-01
-8.596133e-01
-1.125313e+00
-1.368516e+00
-1.581803e+00
-1.759417e+00
-1.897331e+00
-1.993204e+00
-2.046232e+00
-2.056924e+00
-2.026853e+00
-1.958413e+00
-1.854637e+00
-1.719085e+00
-1.555845e+00
-1.369610e+00
-1.165819e+00
-9.508123e-01
-7.319354e-01
-5.175426e-01
-3.168509e-01
-1.396171e-01
4.362308e-03
1.058991e-01
1.571528e-01
1.523814e-01
8.861538e-02
-3.383698e-02
-2.111232e-01
-4.358692e-01
-6.975081e-01
-9.828991e-01
-1.277194e+00
-1.564887e+00
-1.830960e+00
-2.062031e+00
-2.247420e+00
-2.380013e+00
-2.456859e+00
-2.479428e+00
-2.453466e+00
-2.388464e+00
-2.296747e+00
-2.192270e+00
-2.089232e+00
-2.000651e+00
-1.937054e+00
-1.905438e+00
-1.908618e+00
-1.945026e+00
-2.008996e+00
-2.091474e+00
-2.181089e+00
-2.265436e+00
-2.332449e+00
-2.371701e+00
-2.375495e+00
-2.339642e+00
-2.263849e+00
-2.151687e+00
-2.010179e+00
-1.849056e+00
-1.679793e+00
-1.514544e+00
-1.365072e+00
-1.241790e+00
-1.152981e+00
-1.104239e+00
-1.098154e+00
-1.134228e+00
-1.209001e+00
-1.316350e+00
-1.447909e+00
-1.593571e+00
-1.742029e+00
-1.881318e+00
-1.999349e+00
-2.084428e+00
-2.125757e+00
-2.113930e+00
-2.041433e+00
-1.903117e+00
-1.696649e+00
-1.422873e+00
-1.086058e+00
-6.939774e-01
-2.577888e-01
2.083291e-01
6.877727e-01
1.162339e+00
1.613235e+00
2.022207e+00
2.372689e+00
2.650886e+00
2.846665e+00
2.954183e+00
2.972174e+00
2.903882e+00
2.756638e+00
2.541153e+00
2.270576e+00
1.959442e+00
1.622590e+00
1.274150e+00
9.266963e-01
5.906285e-01
2.738250e-01
-1.840965e-02
-2.831232e-01
-5.192724e-01
-7.271380e-01
-9.076954e-01
-1.062041e+00
-1.190954e+00
-1.294653e+00
-1.372756e+00
-1.424425e+00
-1.448654e+00
-1.444638e+00
-1.412158e+00
-1.351924e+00
-1.265835e+00
-1.157114e+00
-1.030297e+00
-8.910596e-01
-7.458852e-01
-6.015963e-01
-4.647939e-01
-3.412653e-01
-2.354396e-01
-1.499665e-01
-8.548888e-02
-4.064911e-02
-1.234351e-02
3.799803e-03
1.277569e-02
1.947240e-02
2.795639e-02
4.087346e-02
5.905508e-02
8.139072e-02
1.049866e-01
1.255842e-01
1.381697e-01
1.376739e-01
1.196523e-01
8.084502e-02
1.954438e-02
-6.426159e-02
-1.689628e-01
-2.915754e-01
-4.281034e-01
-5.739428e-01
-7.242685e-01
-8.743573e-01
-1.019823e+00
-1.156761e+00
-1.281817e+00
-1.392200e+00
-1.485674e+00
-1.560544e+00
-1.615664e+00
-1.650456e+00
-1.664957e+00
-1.659861e+00
-1.636555e+00
-1.597124e+00
-1.544320e+00
-1.481481e+00
-1.412400e+00
-1.341149e+00
-1.271858e+00
-1.208466e+00
-1.154452e+00
-1.112567e+00
-1.084592e+00
-1.071146e+00
-1.071576e+00
-1.083953e+00
-1.105184e+00
-1.131243e+00
-1.157497e+00
-1.179095e+00
-1.191375e+00
-1.190232e+00
-1.172436e+00
-1.135842e+00
-1.079533e+00
-1.003859e+00
-9.104329e-01
-8.020719e-01
-6.826995e-01
-5.572132e-01
-4.313023e-01
-3.112059e-01
-2.034039e-01
-1.142418e-01
-4.950698e-02
-1.398589e-02
-1.104737e-02
-4.229878e-02
-1.073601e-01
-2.037863e-01
-3.271492e-01
-4.712656e-01
-6.285412e-01
-7.903850e-01
-9.476506e-01
-1.091065e+00
-1.211626e+00
-1.300960e+00
-1.351650e+00
-1.357550e+00
-1.314102e+00
-1.218654e+00
-1.070770e+00
-8.725166e-01
-6.286754e-01
-3.468376e-01
-3.734143e-02
2.869933e-01
6.113538e-01
9.196477e-01
1.195417e+00
1.422897e+00
1.588148e+00
1.680148e+00
1.691758e+00
1.620440e+00
1.468652e+00
1.243869e+00
9.582044e-01
6.276565e-01
2.710379e-01
-9.132816e-02
-4.390397e-01
-7.530557e-01
-1.017026e+00
-1.218397e+00
-1.349204e+00
-1.406476e+00
-1.392244e+00
-1.313137e+00
-1.179655e+00
-1.005177e+00
-8.048286e-01
-5.943159e-01
-3.888407e-01
-2.021788e-01
-4.598483e-02
7.065361e-02
1.414190e-01
1.627623e-01
1.337531e-01
5.584401e-02
-6.739069e-02
-2.305036e-01
-4.263911e-01
-6.464868e-01
-8.809598e-01
-1.118952e+00
-1.348893e+00
-1.558908e+00
-1.737324e+00
-1.873258e+00
-1.957243e+00
-1.981862e+00
-1.942318e+00
-1.836924e+00
-1.667422e+00
-1.439131e+00
-1.160849e+00
-8.444901e-01
-5.044567e-01
-1.567482e-01
1.821266e-01
4.963511e-01
7.719984e-01
9.980985e-01
1.167457e+00
1.277130e+00
1.328510e+00
1.327015e+00
1.281428e+00
1.202964e+00
1.104168e+00
9.977706e-01
8.955870e-01
8.075917e-01
7.412234e-01
7.009798e-01
6.883149e-01
7.018177e-01
7.376187e-01
7.899506e-01
8.517796e-01
9.154343e-01
9.731701e-01
1.017637e+00
1.042232e+00
1.041343e+00
1.010496e+00
9.464273e-01
8.471084e-01
7.117593e-01
5.408686e-01
3.362495e-01
1.011377e-01
-1.596800e-01
-4.397391e-01
-7.308225e-01
-1.022998e+00
-1.304821e+00
-1.563746e+00
-1.786749e+00
-1.961137e+00
-2.075479e+00
-2.120559e+00
-2.090250e+00
-1.982175e+00
-1.798099e+00
-1.543956e+00
-1.229536e+00
-8.678286e-01
-4.741122e-01
-6.487533e-02
3.433274e-01
7.349719e-01
1.096519e+00
1.417147e+00
1.689209e+00
1.908389e+00
2.073566e+00
2.186419e+00
2.250846e+00
2.272271e+00
2.256933e+00
2.211248e+00
2.141294e+00
2.052473e+00
1.949360e+00
1.835713e+00
1.714617e+00
1.588699e+00
1.460358e+00
1.331949e+00
1.205885e+00
1.084641e+00
9.706505e-01
8.661505e-01
7.729878e-01
6.924489e-01
6.251355e-01
5.709085e-01
5.289050e-01
4.976280e-01
4.751050e-01
4.591107e-01
4.474467e-01
4.382601e-01
4.303694e-01
4.235523e-01
4.187372e-01
4.180451e-01
4.246393e-01
4.423732e-01
4.752586e-01
5.268155e-01
5.993916e-01
6.935550e-01
8.076589e-01
9.376577e-01
1.077217e+00
1.218127e+00
1.350966e+00
1.465959e+00
1.553913e+00
1.607119e+00
1.620125e+00
1.590282e+00
1.518006e+00
1.406749e+00
1.262679e+00
1.094126e+00
9.108497e-01
7.232071e-01
5.413039e-01
3.741910e-01
2.291849e-01
1.113659e-01
2.330300e-02
-3.496846e-02
-6.571581e-02
-7.305673e-02
-6.234931e-02
-3.951307e-02
-1.037880e-02
1.984389e-02
4.691861e-02
6.772977e-02
8.024129e-02
8.331684e-02
7.647176e-02
5.963133e-02
3.295815e-02
-3.211610e-03
-4.831306e-02
-1.013988e-01
-1.609314e-01
-2.245826e-01
-2.891021e-01
-3.503109e-01
-4.032487e-01
-4.424813e-01
-4.625408e-01
-4.584476e-01
-4.262478e-01
-3.634960e-01
-2.696258e-01
-1.461656e-01
3.218326e-03
1.728509e-01
3.553341e-01
5.419643e-01
7.232508e-01
8.895022e-01
1.031440e+00
1.140800e+00
1.210871e+00
1.236934e+00
1.216563e+00
1.149754e+00
1.038897e+00
8.885712e-01
7.052137e-01
4.966737e-01
2.717000e-01
3.939540e-02
-1.913244e-01
-4.122341e-01
-6.162289e-01
-7.976534e-01
-9.525024e-01
-1.078482e+00
-1.174927e+00
-1.242600e+00
-1.283386e+00
-1.299950e+00
-1.295395e+00
-1.272960e+00
-1.235817e+00
-1.186964e+00
-1.129230e+00
-1.065347e+00
-9.980672e-01
-9.302727e-01
-8.650298e-01
-8.055749e-01
-7.552184e-01
-7.171842e-01
-6.944081e-01
-6.893289e-01
-7.036975e-01
-7.384268e-01
-7.934962e-01
-8.679197e-01
-9.597823e-01
-1.066346e+00
-1.184220e+00
-1.309580e+00
-1.438412e+00
-1.566747e+00
-1.690849e+00
-1.807320e+00
-1.913111e+00
-2.005435e+00
-2.081601e+00
-2.138823e+00
-2.174054e+00
-2.183893e+00
-2.164617e+00
-2.112343e+00
-2.023332e+00
-1.894386e+00
-1.723311e+00
-1.509381e+00
-1.253755e+00
-9.597965e-01
-6.332493e-01
-2.822405e-01
8.291008e-02
4.500780e-01
8.059030e-01
1.136504e+00
1.428283e+00
1.668761e+00
1.847365e+00
1.956111e+00
1.990133e+00
1.948024e+00
1.831966e+00
1.647659e+00
1.404039e+00
1.112817e+00
7.878666e-01
4.444925e-01
9.863636e-02
-2.339311e-01
-5.383774e-01
-8.014915e-01
-1.012251e+00
-1.162260e+00
-1.246059e+00
-1.261320e+00
-1.208932e+00
-1.092990e+00
-9.206799e-01
-7.020368e-01
-4.495633e-01
-1.776807e-01
9.798600e-02
3.614745e-01
5.974627e-01
7.922945e-01
9.349764e-01
1.018061e+00
1.038335e+00
9.972362e-01
9.009384e-01
7.600724e-01
5.890606e-01
4.050985e-01
2.268401e-01
7.289505e-02
-3.973097e-02
-9.709744e-02
-8.954269e-02
-1.252239e-02
1.330144e-01
3.407471e-01
5.995847e-01
8.946750e-01
1.208711e+00
1.523398e+00
1.820930e+00
2.085336e+00
2.303583e+00
2.466326e+00
2.568276e+00
2.608152e+00
2.588276e+00
2.513863e+00
2.392127e+00
2.231318e+00
2.039834e+00
1.825499e+00
1.595103e+00
1.354222e+00
1.107310e+00
8.579977e-01
6.095137e-01
3.651198e-01
1.284718e-01
-9.617117e-02
-3.039205e-01
-4.894165e-01
-6.471339e-01
-7.717790e-01
-8.587104e-01
-9.043272e-01
-9.063776e-01
-8.641650e-01
-7.786457e-01
-6.524266e-01
-4.896778e-01
-2.959764e-01
-7.809330e-02
1.562667e-01
3.987690e-01
6.407901e-01
8.737860e-01
1.089674e+00
1.281205e+00
1.442304e+00
1.568350e+00
1.656381e+00
1.705220e+00
1.715498e+00
1.689618e+00
1.631625e+00
1.547034e+00
1.442577e+00
1.325904e+00
1.205205e+00
1.088771e+00
9.845032e-01
8.993897e-01
8.389986e-01
8.070303e-01
8.049810e-01
8.319601e-01
8.846930e-01
9.577224e-01
1.043803e+00
1.134463e+00
1.220689e+00
1.293675e+00
1.345553e+00
1.370064e+00
1.363065e+00
1.322860e+00
1.250298e+00
1.148645e+00
1.023232e+00
8.809209e-01
7.294318e-01
5.766043e-01
4.296590e-01
2.945364e-01
1.753761e-01
7.418734e-02
-9.261215e-03
-7.732698e-02
-1.341714e-01
-1.852681e-01
-2.367926e-01
-2.949594e-01
-3.653709e-01
-4.524483e-01
-5.590001e-01
-6.859706e-01
-8.323881e-01
-9.955063e-01
-1.171107e+00
-1.353914e+00
-1.538066e+00
-1.717578e+00
-1.886766e+00
-2.040586e+00
-2.174890e+00
-2.286581e+00
-2.373680e+00
-2.435312e+00
-2.471612e+00
-2.483584e+00
-2.472901e+00
-2.441705e+00
-2.392402e+00
-2.327490e+00
-2.249445e+00
-2.160668e+00
-2.063491e+00
-1.960243e+00
-1.853345e+00
-1.745395e+00
-1.639212e+00
-1.537804e+00
-1.444224e+00
-1.361333e+00
-1.291474e+00
-1.236117e+00
-1.195551e+00
-1.168678e+00
-1.152973e+00
-1.144640e+00
-1.138955e+00
-1.130755e+00
-1.115008e+00
-1.087392e+00
-1.044793e+00
-9.856685e-01
-9.102188e-01
-8.203642e-01
-7.195228e-01
-6.122274e-01
-5.036327e-01
-3.989722e-01
-3.030297e-01
-2.196799e-01
-1.515387e-01
-9.974880e-02
-6.390973e-02
-4.215285e-02
-3.135237e-02
-2.745943e-02
-2.593742e-02
-2.226557e-02
-1.246486e-02
6.411044e-03
3.588069e-02
7.578974e-02
1.242521e-01
1.777875e-01
2.316395e-01
2.802320e-01
3.177096e-01
3.385001e-01
3.378407e-01
3.122181e-01
2.596871e-01
1.800432e-01
7.484079e-02
-5.274015e-02
-1.981629e-01
-3.559122e-01
-5.199434e-01
-6.841587e-01
-8.428580e-01
-9.911175e-01
-1.125053e+00
-1.241942e+00
-1.340200e+00
-1.419219e+00
-1.479108e+00
-1.520372e+00
-1.543594e+00
-1.549165e+00
-1.537113e+00
-1.507066e+00
-1.458370e+00
-1.390345e+00
-1.302669e+00
-1.195823e+00
-1.071519e+00
-9.330480e-01
-7.854415e-01
-6.354027e-01
-4.909683e-01
-3.609152e-01
-2.539705e-01
-1.779177e-01
-1.387187e-01
-1.397726e-01
-1.814229e-01
-2.607869e-01
-3.719445e-01
-5.064691e-01
-6.542425e-01
-8.044505e-01
-9.466334e-01
-1.071659e+00
-1.172495e+00
-1.244698e+00
-1.286577e+00
-1.299050e+00
-1.285246e+00
-1.249964e+00
-1.199064e+00
-1.138907e+00
-1.075882e+00
-1.016068e+00
-9.650268e-01
-9.277002e-01
-9.083758e-01
-9.106824e-01
-9.375702e-01
-9.912463e-01
-1.073049e+00
-1.183261e+00
-1.320892e+00
-1.483462e+00
-1.666840e+00
-1.865201e+00
-2.071118e+00
-2.275830e+00
-2.469668e+00
-2.642602e+00
-2.784856e+00
-2.887527e+00
-2.943140e+00
-2.946099e+00
-2.892983e+00
-2.782692e+00
-2.616429e+00
-2.397554e+00
-2.131317e+00
-1.824530e+00
-1.485201e+00
-1.122171e+00
-7.447936e-01
-3.626415e-01
1.472923e-02
3.779935e-01
7.182540e-01
1.027237e+00
1.297492e+00
1.522592e+00
1.697321e+00
1.817842e+00
1.881826e+00
1.888543e+00
1.838896e+00
1.735403e+00
1.582116e+00
1.384477e+00
1.149109e+00
8.835437e-01
5.958985e-01
2.945123e-01
-1.243683e-02
-3.173054e-01
-6.133171e-01
-8.948224e-01
-1.157454e+00
-1.398160e+00
-1.615104e+00
-1.807439e+00
-1.974988e+00
-2.117857e+00
-2.236029e+00
-2.329007e+00
-2.395541e+00
-2.433506e+00
-2.439936e+00
-2.411243e+00
-2.343586e+00
-2.233352e+00
-2.077692e+00
-1.875044e+00
-1.625604e+00
-1.331678e+00
-9.979057e-01
-6.313227e-01
-2.412536e-01
1.609751e-01
5.625026e-01
9.495677e-01
1.308281e+00
1.625483e+00
1.889621e+00
2.091567e+00
2.225287e+00
2.288305e+00
2.281893e+00
2.210974e+00
2.083730e+00
1.910966e+00
1.705268e+00
1.480046e+00
1.248543e+00
1.022907e+00
8.134007e-01
6.278413e-01
4.712984e-01
3.460816e-01
2.519891e-01
1.867594e-01
1.466396e-01
1.269683e-01
1.226821e-01
1.286778e-01
1.400015e-01
1.518748e-01
1.596089e-01
1.584744e-01
1.436070e-01
1.100176e-01
5.275411e-02
-3.276591e-02
-1.502674e-01
-3.020197e-01
-4.882025e-01
-7.063260e-01
-9.508069e-01
-1.212793e+00
-1.480311e+00
-1.738774e+00
-1.971836e+00
-2.162552e+00
-2.294723e+00
-2.354307e+00
-2.330748e+00
-2.218060e+00
-2.015570e+00
-1.728194e+00
-1.366227e+00
-9.446538e-01
-4.820404e-01
8.687502e-04
4.826925e-01
9.429282e-01
1.363283e+00
1.728694e+00
2.027969e+00
2.254036e+00
2.403823e+00
2.477877e+00
2.479788e+00
2.415542e+00
2.292869e+00
2.120658e+00
1.908463e+00
1.666126e+00
1.403499e+00
1.130252e+00
8.557469e-01
5.889306e-01
3.382232e-01
1.113714e-01
-8.474973e-02
-2.443859e-01
-3.631898e-01
-4.385131e-01
-4.696669e-01
-4.581066e-01
-4.075020e-01
-3.236592e-01
-2.142775e-01
-8.853691e-02
4.346584e-02
1.713982e-01
2.854362e-01
3.770048e-01
4.394404e-01
4.684999e-01
4.626533e-01
4.231167e-01
3.536114e-01
2.598710e-01
1.489522e-01
2.843436e-02
-9.439001e-02
-2.132315e-01
-3.233381e-01
-4.217866e-01
-5.075077e-01
-5.810546e-01
-6.441616e-01
-6.991641e-01
-7.483691e-01
-7.934683e-01
-8.350818e-01
-8.725000e-01
-9.036613e-01
-9.253701e-01
-9.337210e-01
-9.246664e-01
-8.946459e-01
-8.411875e-01
-7.633995e-01
-6.622878e-01
-5.408535e-01
-4.039579e-01
-2.579631e-01
-1.101887e-01
3.175498e-02
1.606748e-01
2.704559e-01
3.565912e-01
4.165120e-01
4.496798e-01
4.574346e-01
4.426283e-01
4.091011e-01
3.610791e-01
3.025741e-01
2.368688e-01
1.661526e-01
9.135556e-02
1.220073e-02
-7.253507e-02
-1.645913e-01
-2.656924e-01
-3.769987e-01
-4.986283e-01
-6.293252e-01
-7.663248e-01
-9.054342e-01
-1.041315e+00
-1.167926e+00
-1.279077e+00
-1.369019e+00
-1.433024e+00
-1.467884e+00
-1.472278e+00
-1.446971e+00
-1.394808e+00
-1.320495e+00
-1.230189e+00
-1.130918e+00
-1.029912e+00
-9.339074e-01
-8.485008e-01
-7.776328e-01
-7.232481e-01
-6.851673e-01
-6.611787e-01
-6.473354e-01
-6.384260e-01
-6.285695e-01
-6.118753e-01
-5.830988e-01
-5.382222e-01
-4.748935e-01
-3.926729e-01
-2.930581e-01
-1.792916e-01
-5.598565e-02
7.137899e-02
1.970059e-01
3.153179e-01
4.214157e-01
5.114239e-01
5.827091e-01
6.339765e-01
6.652606e-01
6.778348e-01
6.740635e-01
6.572170e-01
6.312653e-01
6.006617e-01
5.701219e-01
5.443992e-01
5.280530e-01
5.252074e-01
5.392976e-01
5.728094e-01
6.270282e-01
7.018218e-01
7.954907e-01
9.047202e-01
1.024659e+00
1.149137e+00
1.271020e+00
1.382670e+00
1.476483e+00
1.545453e+00
1.583712e+00
1.587000e+00
1.553017e+00
1.481636e+00
1.374939e+00
1.237080e+00
1.073982e+00
8.928960e-01
7.018582e-01
5.091026e-01
3.224744e-01
1.488957e-01
-6.080158e-03
-1.385947e-01
-2.466721e-01
-3.302533e-01
-3.910700e-01
-4.323595e-01
-4.584376e-01
-4.741626e-01
-4.843418e-01
-4.931477e-01
-5.036129e-01
-5.172719e-01
-5.339984e-01
-5.520645e-01
-5.684195e-01
-5.791551e-01
-5.800978e-01
-5.674483e-01
-5.383782e-01
-4.914981e-01
-4.271271e-01
-3.473215e-01
-2.556594e-01
-1.568121e-01
-5.596720e-02
4.180921e-02
1.321771e-01
2.120045e-01
2.796583e-01
3.350637e-01
3.795302e-01
4.153764e-01
4.454195e-01
4.724183e-01
4.985618e-01
5.250868e-01
5.520852e-01
5.785232e-01
6.024639e-01
6.214479e-01
6.329665e-01
6.349494e-01
6.261875e-01
6.066247e-01
5.774670e-01
5.410827e-01
5.006946e-01
4.598938e-01
4.220339e-01
3.895861e-01
3.635507e-01
3.430246e-01
3.250089e-01
3.045137e-01
2.749786e-01
2.289775e-01
1.591311e-01
5.910887e-02
-7.541547e-02
-2.459970e-01
-4.509558e-01
-6.852923e-01
-9.410002e-01
-1.207742e+00
-1.473797e+00
-1.727171e+00
-1.956715e+00
-2.153133e+00
-2.309771e+00
-2.423090e+00
-2.492807e+00
-2.521693e+00
-2.515077e+00
-2.480119e+00
-2.424962e+00
-2.357840e+00
-2.286258e+00
-2.216320e+00
-2.152274e+00
-2.096296e+00
-2.048526e+00
-2.007307e+00
-1.969607e+00
-1.931523e+00
-1.888844e+00
-1.837571e+00
-1.774389e+00
-1.697013e+00
-1.604420e+00
-1.496930e+00
-1.376134e+00
-1.244695e+00
-1.106018e+00
-9.638367e-01
-8.217628e-01
-6.828456e-01
-5.492175e-01
-4.218755e-01
-3.006455e-01
-1.843443e-01
-7.111895e-02
4.108872e-02
1.540300e-01
2.686769e-01
3.848660e-01
5.011135e-01
6.146250e-01
7.214932e-01
8.170533e-01
8.963473e-01
9.546448e-01
9.879581e-01
9.934972e-01
9.700115e-01
9.179757e-01
8.395959e-01
7.386314e-01
6.200539e-01
4.895883e-01
3.531953e-01
2.165650e-01
8.468466e-02
-3.846749e-02
-1.500729e-01
-2.484621e-01
-3.329625e-01
-4.036448e-01
-4.610241e-01
-5.057746e-01
-5.385120e-01
-5.596821e-01
-5.695713e-01
-5.684310e-01
-5.566854e-01
-5.351755e-01
-5.053827e-01
-4.695728e-01
-4.308113e-01
-3.928131e-01
-3.596170e-01
-3.351074e-01
-3.224372e-01
-3.234379e-01
-3.381212e-01
-3.643732e-01
-3.979280e-01
-4.326637e-01
-4.612165e-01
-4.758532e-01
-4.694960e-01
-4.367600e-01
-3.748548e-01
-2.842121e-01
-1.687334e-01
-3.560352e-02
1.053283e-01
2.425357e-01
3.640550e-01
4.588252e-01
5.179553e-01
5.357586e-01
5.104182e-01
4.441973e-01
3.431707e-01
2.165115e-01
7.542919e-02
-6.810267e-02
-2.026670e-01
-3.186065e-01
-4.089641e-01
-4.700544e-01
-5.016107e-01
-5.065104e-01
-4.901379e-01
-4.594895e-01
-4.221522e-01
-3.852975e-01
-3.548176e-01
-3.346993e-01
-3.266909e-01
-3.302731e-01
-3.429043e-01
-3.604868e-01
-3.779796e-01
-3.900824e-01
-3.919198e-01
-3.796585e-01
-3.510068e-01
-3.055475e-01
-2.448758e-01
-1.725240e-01
-9.367562e-02
-1.469759e-02
5.746301e-02
1.159487e-01
1.546526e-01
1.687952e-01
1.553553e-01
1.133156e-01
4.370820e-02
-5.052449e-02
-1.648171e-01
-2.933631e-01
-4.295330e-01
-5.662729e-01
-6.964472e-01
-8.131025e-01
-9.096566e-01
-9.800318e-01
-1.018761e+00
-1.021102e+00
-9.831829e-01
-9.022037e-01
-7.766974e-01
-6.068333e-01
-3.947400e-01
-1.447968e-01
1.361615e-01
4.387879e-01
7.513677e-01
1.060197e+00
1.350209e+00
1.605820e+00
1.811949e+00
1.955132e+00
2.024629e+00
2.013424e+00
1.919000e+00
1.743814e+00
1.495409e+00
1.186132e+00
8.324900e-01
4.541711e-01
7.281955e-02
-2.893565e-01
-6.110407e-01
-8.732225e-01
-1.060459e+00
-1.161883e+00
-1.171863e+00
-1.090261e+00
-9.222617e-01
-6.778053e-01
-3.706767e-01
-1.736952e-02
3.641672e-01
7.557734e-01
1.140206e+00
1.502073e+00
1.828507e+00
2.109585e+00
2.338476e+00
2.511366e+00
2.627203e+00
2.687313e+00
2.694949e+00
2.654820e+00
2.572635e+00
2.454699e+00
2.307573e+00
2.137795e+00
1.951672e+00
1.755129e+00
1.553598e+00
1.351943e+00
1.154383e+00
9.644247e-01
7.847708e-01
6.172270e-01
4.626167e-01
3.207371e-01
1.903895e-01
6.951067e-02
-4.458114e-02
-1.548367e-01
-2.640536e-01
-3.744337e-01
-4.871812e-01
-6.022036e-01
-7.179664e-01
-8.315330e-01
-9.387977e-01
-1.034892e+00
-1.114717e+00
-1.173551e+00
-1.207633e+00
-1.214676e+00
-1.194211e+00
-1.147737e+00
-1.078630e+00
-9.918371e-01
-8.933784e-01
-7.897337e-01
-6.871919e-01
-5.912549e-01
-5.061759e-01
-4.346938e-01
-3.779919e-01
-3.358752e-01
-3.071273e-01
-2.899783e-01
-2.826012e-01
-2.835514e-01
-2.920722e-01
-3.082138e-01
-3.327429e-01
-3.668531e-01
-4.117198e-01
-4.679688e-01
-5.351495e-01
-6.113043e-01
-6.927259e-01
-7.739651e-01
-8.481216e-01
-9.074053e-01
-9.439125e-01
-9.505227e-01
-9.217996e-01
-8.547750e-01
-7.495059e-01
-6.093233e-01
-4.407311e-01
-2.529577e-01
-5.720814e-02
1.342968e-01
3.093802e-01
4.569437e-01
5.678620e-01
6.356488e-01
6.568412e-01
6.310932e-01
5.610040e-01
4.517321e-01
3.104595e-01
1.457690e-01
-3.301111e-02
-2.164517e-01
-3.956209e-01
-5.626042e-01
-7.109156e-01
-8.357674e-01
-9.341777e-01
-1.004901e+00
-1.048200e+00
-1.065480e+00
-1.058855e+00
-1.030702e+00
-9.832724e-01
-9.184192e-01
-8.374830e-01
-7.413514e-01
-6.306855e-01
-5.062786e-01
-3.694932e-01
-2.226998e-01
-6.963745e-02
8.438803e-02
2.325288e-01
3.666780e-01
4.780032e-01
5.576818e-01
5.977545e-01
5.919904e-01
5.366560e-01
4.310902e-01
2.780146e-01
8.354224e-02
-1.431202e-01
-3.902483e-01
-6.443999e-01
-8.913655e-01
-1.117184e+00
-1.309132e+00
-1.456603e+00
-1.551793e+00
-1.590156e+00
-1.570582e+00
-1.495325e+00
-1.369706e+00
-1.201646e+00
-1.001100e+00
-7.794419e-01
-5.488608e-01
-3.217810e-01
-1.103354e-01
7.411329e-02
2.214050e-01
3.229738e-01
3.722028e-01
3.647403e-01
2.987700e-01
1.752162e-01
-2.143065e-03
-2.266877e-01
-4.891277e-01
-7.778612e-01
-1.079528e+00
-1.379745e+00
-1.663978e+00
-1.918495e+00
-2.131303e+00
-2.293001e+00
-2.397442e+00
-2.442154e+00
-2.428471e+00
-2.361355e+00
-2.248927e+00
-2.101759e+00
-1.931992e+00
-1.752357e+00
-1.575200e+00
-1.411574e+00
-1.270476e+00
-1.158269e+00
-1.078328e+00
-1.030914e+00
-1.013280e+00
-1.020001e+00
-1.043494e+00
-1.074707e+00
-1.103917e+00
-1.121586e+00
-1.119187e+00
-1.089939e+00
-1.029360e+00
-9.355856e-01
-8.094240e-01
-6.541559e-01
-4.751220e-01
-2.791686e-01
-7.403615e-02
1.322374e-01
3.318390e-01
5.176035e-01
6.833324e-01
8.240203e-01
9.360079e-01
1.017074e+00
1.066477e+00
1.084943e+00
1.074606e+00
1.038904e+00
9.824244e-01
9.107153e-01
8.300501e-01
7.471544e-01
6.688900e-01
6.019022e-01
5.522407e-01
5.249723e-01
5.238112e-01
5.507926e-01
6.060183e-01
6.874999e-01
7.911251e-01
9.107665e-01
1.038547e+00
1.165262e+00
1.280951e+00
1.375571e+00
1.439737e+00
1.465449e+00
1.446747e+00
1.380214e+00
1.265291e+00
1.104354e+00
9.025615e-01
6.674690e-01
4.084726e-01
1.361157e-01
-1.386669e-01
-4.053056e-01
-6.542902e-01
-8.777427e-01
-1.069824e+00
-1.226937e+00
-1.347721e+00
-1.432828e+00
-1.484529e+00
-1.506184e+00
-1.501656e+00
-1.474726e+00
-1.428602e+00
-1.365560e+00
-1.286795e+00
-1.192481e+00
-1.082054e+00
-9.546655e-01
-8.097475e-01
-6.475845e-01
-4.697950e-01
-2.796252e-01
-8.199466e-02
1.167261e-01
3.091755e-01
4.876286e-01
6.446989e-01
7.740137e-01
8.707764e-01
9.321536e-01
9.574528e-01
9.480847e-01
9.073334e-01
8.399724e-01
7.517864e-01
6.490630e-01
5.381189e-01
4.249174e-01
3.148105e-01
2.124144e-01
1.215985e-01
4.554383e-02
-1.318339e-02
-5.259997e-02
-7.135054e-02
-6.883956e-02
-4.542775e-02
-2.643855e-03
5.665168e-02
1.282122e-01
2.065031e-01
2.849678e-01
3.564488e-01
4.137220e-01
4.500916e-01
4.599847e-01
4.394888e-01
3.867829e-01
3.024210e-01
1.894371e-01
5.324890e-02
-9.864976e-02
-2.571980e-01
-4.124489e-01
-5.543674e-01
-6.736704e-01
-7.626200e-01
-8.156829e-01
-8.299792e-01
-8.054688e-01
-7.448550e-01
-6.532198e-01
-5.374374e-01
-4.054368e-01
-2.654011e-01
-1.249922e-01
9.314443e-03
1.327200e-01
2.423736e-01
3.374091e-01
4.187558e-01
4.887583e-01
5.506560e-01
6.079843e-01
6.639647e-01
7.209484e-01
7.799724e-01
8.404747e-01
9.002037e-01
9.553398e-01
1.000824e+00
1.030867e+00
1.039595e+00
1.021758e+00
9.734320e-01
8.926313e-01
7.797685e-01
6.379025e-01
4.727485e-01
2.924438e-01
1.070894e-01
-7.188891e-02
-2.325011e-01
-3.630032e-01
-4.526873e-01
-4.925901e-01
-4.760702e-01
-3.992267e-01
-2.611483e-01
-6.399867e-02
1.870457e-01
4.839832e-01
8.162803e-01
1.171255e+00
1.534540e+00
1.890631e+00
2.223506e+00
2.517325e+00
2.757194e+00
2.929961e+00
3.025012e+00
3.035000e+00
2.956463e+00
2.790257e+00
2.541756e+00
2.220782e+00
1.841257e+00
1.420583e+00
9.787744e-01
5.374026e-01
1.184085e-01
-2.571510e-01
-5.703484e-01
-8.055497e-01
-9.514247e-01
-1.001726e+00
-9.557711e-01
-8.185704e-01
-6.005651e-01
-3.169739e-01
1.321856e-02
3.685616e-01
7.266225e-01
1.065531e+00
1.365455e+00
1.609871e+00
1.786545e+00
1.888112e+00
1.912256e+00
1.861459e+00
1.742393e+00
1.565028e+00
1.341587e+00
1.085454e+00
8.101756e-01
5.286428e-01
2.525037e-01
-8.172226e-03
-2.450083e-01
-4.512695e-01
-6.217148e-01
-7.524217e-01
-8.406404e-01
-8.847177e-01
-8.841060e-01
-8.394575e-01
-7.527830e-01
-6.276394e-01
-4.693014e-01
-2.848643e-01
-8.322778e-02
1.250838e-01
3.282904e-01
5.139166e-01
6.695167e-01
7.835068e-01
8.460238e-01
8.497180e-01
7.903868e-01
6.673746e-01
4.836899e-01
2.458254e-01
-3.670165e-02
-3.520356e-01
-6.868252e-01
-1.027133e+00
-1.359318e+00
-1.670815e+00
-1.950726e+00
-2.190204e+00
-2.382602e+00
-2.523418e+00
-2.610072e+00
-2.641597e+00
-2.618292e+00
-2.541413e+00
-2.412952e+00
-2.235530e+00
-2.012401e+00
-1.747570e+00
-1.445963e+00
-1.113624e+00
-7.578501e-01
-3.872350e-01
-1.154712e-02
3.585719e-01
7.120971e-01
1.038260e+00
1.327274e+00
1.571043e+00
1.763761e+00
1.902305e+00
1.986357e+00
2.018251e+00
2.002569e+00
1.945547e+00
1.854396e+00
1.736607e+00
1.599352e+00
1.449009e+00
1.290875e+00
1.129050e+00
9.665047e-01
8.052872e-01
6.468242e-01
4.922729e-01
3.428589e-01
2.001486e-01
6.621254e-02
-5.634790e-02
-1.645142e-01
-2.550888e-01
-3.250206e-01
-3.717697e-01
-3.936570e-01
-3.901479e-01
-3.620295e-01
-3.114529e-01
-2.418305e-01
-1.575933e-01
-6.383273e-02
3.413270e-02
1.312149e-01
2.229777e-01
3.059656e-01
3.778940e-01
4.376744e-01
4.852724e-01
5.214206e-01
5.472289e-01
5.637447e-01
5.715254e-01
5.702799e-01
5.586341e-01
5.340639e-01
4.930241e-01
4.312821e-01
3.444354e-01
2.285654e-01
8.094871e-02
-9.927293e-02
-3.105647e-01
-5.487056e-01
-8.067907e-01
-1.075554e+00
-1.343989e+00
-1.600220e+00
-1.832522e+00
-2.030401e+00
-2.185612e+00
-2.292997e+00
-2.351057e+00
-2.362171e+00
-2.332424e+00
-2.271054e+00
-2.189562e+00
-2.100576e+00
-2.016591e+00
-1.948722e+00
-1.905583e+00
-1.892417e+00
-1.910554e+00
-1.957255e+00
-2.025962e+00
-2.106939e+00
-2.188251e+00
-2.256984e+00
-2.300570e+00
-2.308070e+00
-2.271264e+00
-2.185406e+00
-2.049559e+00
-1.866497e+00
-1.642199e+00
-1.385045e+00
-1.104846e+00
-8.118490e-01
-5.158622e-01
-2.255867e-01
5.178918e-02
3.107279e-01
5.472509e-01
7.586762e-01
9.432653e-01
1.099856e+00
1.227556e+00
1.325548e+00
1.393051e+00
1.429433e+00
1.434474e+00
1.408716e+00
1.353844e+00
1.273018e+00
1.171070e+00
1.054519e+00
9.313471e-01
8.105632e-01
7.015688e-01
6.134106e-01
5.540002e-01
5.293969e-01
5.432367e-01
5.963684e-01
6.867306e-01
8.094719e-01
9.572892e-01
1.120939e+00
1.289861e+00
1.452855e+00
1.598750e+00
1.717016e+00
1.798297e+00
1.834841e+00
1.820835e+00
1.752650e+00
1.629006e+00
1.451080e+00
1.222543e+00
9.495269e-01
6.405046e-01
3.060623e-01
-4.144765e-02
-3.883787e-01
-7.203781e-01
-1.023065e+00
-1.282760e+00
-1.487224e+00
-1.626351e+00
-1.692769e+00
-1.682313e+00
-1.594315e+00
-1.431719e+00
-1.200963e+00
-9.116547e-01
-5.760332e-01
-2.082418e-01
1.765433e-01
5.630667e-01
9.369503e-01
1.285564e+00
1.598721e+00
1.869137e+00
2.092586e+00
2.267772e+00
2.395919e+00
2.480164e+00
2.524813e+00
2.534583e+00
2.513898e+00
2.466335e+00
2.394253e+00
2.298655e+00
2.179269e+00
2.034843e+00
1.863605e+00
1.663849e+00
1.434573e+00
1.176090e+00
8.905349e-01
5.821984e-01
2.576237e-01
-7.455992e-02
-4.040648e-01
-7.196025e-01
-1.009707e+00
-1.263639e+00
-1.472277e+00
-1.628894e+00
-1.729731e+00
-1.774305e+00
-1.765416e+00
-1.708850e+00
-1.612826e+00
-1.487259e+00
-1.342915e+00
-1.190561e+00
-1.040197e+00
-9.004249e-01
-7.780114e-01
-6.776675e-01
-6.020409e-01
-5.519068e-01
-5.265152e-01
-5.240379e-01
-5.420446e-01
-5.779382e-01
-6.292882e-01
-6.940185e-01
-7.704360e-01
-8.571128e-01
-9.526605e-01
-1.055452e+00
-1.163354e+00
-1.273524e+00
-1.382322e+00
-1.485370e+00
-1.577751e+00
-1.654356e+00
-1.710331e+00
-1.741585e+00
-1.745294e+00
-1.720335e+00
-1.667598e+00
-1.590096e+00
-1.492881e+00
-1.382719e+00
-1.267579e+00
-1.155978e+00
-1.056240e+00
-9.757795e-01
-9.204595e-01
-8.941116e-01
-8.982591e-01
-9.320715e-01
-9.925509e-01
-1.074926e+00
-1.173212e+00
-1.280857e+00
-1.391421e+00
-1.499176e+00
-1.599574e+00
-1.689518e+00
-1.767418e+00
-1.833034e+00
-1.887155e+00
-1.931177e+00
-1.966652e+00
-1.994876e+00
-2.016578e+00
-2.031740e+00
-2.039558e+00
-2.038551e+00
-2.026784e+00
-2.002173e+00
-1.962839e+00
-1.907457e+00
-1.835546e+00
-1.747669e+00
-1.645499e+00
-1.531740e+00
-1.409916e+00
-1.284039e+00
-1.158230e+00
-1.036335e+00
-9.215929e-01
-8.164287e-01
-7.223717e-01
-6.401226e-01
-5.697383e-01
-5.108906e-01
-4.631416e-01
-4.261730e-01
-3.999184e-01
-3.845633e-01
-3.804062e-01
-3.876012e-01
-4.058284e-01
-4.339579e-01
-4.697772e-01
-5.098473e-01
-5.495330e-01
-5.832262e-01
-6.047518e-01
-6.079227e-01
-5.871869e-01
-5.383018e-01
-4.589650e-01
-3.493316e-01
-2.123546e-01
-5.389423e-02
1.174429e-01
2.907511e-01
4.535467e-01
5.927174e-01
6.956239e-01
7.512503e-01
7.512889e-01
6.910455e-01
5.700645e-01
3.924038e-01
1.665183e-01
-9.524747e-02
-3.775203e-01
-6.630386e-01
-9.339684e-01
-1.173270e+00
-1.365986e+00
-1.500323e+00
-1.568437e+00
-1.566855e+00
-1.496511e+00
-1.362427e+00
-1.173104e+00
-9.397045e-01
-6.751376e-01
-3.931398e-01
-1.074470e-01
1.688861e-01
4.239835e-01
6.474612e-01
8.305819e-01
9.662994e-01
1.049250e+00
1.075743e+00
1.043797e+00
9.532310e-01
8.058094e-01
6.054012e-01
3.581119e-01
7.232703e-02
-2.413805e-01
-5.705159e-01
-9.011165e-01
-1.218387e+00
-1.507481e+00
-1.754383e+00
-1.946812e+00
-2.075086e+00
-2.132858e+00
-2.117658e+00
-2.031180e+00
-1.879263e+00
-1.671555e+00
-1.420859e+00
-1.142217e+00
-8.518143e-01
-5.657984e-01
-2.991554e-01
-6.474523e-02
1.274042e-01
2.704909e-01
3.610111e-01
3.985468e-01
3.853367e-01
3.257214e-01
2.255541e-01
9.165462e-02
-6.864065e-02
-2.478115e-01
-4.383754e-01
-6.330247e-01
-8.247176e-01
-1.006758e+00
-1.172889e+00
-1.317415e+00
-1.435347e+00
-1.522567e+00
-1.576005e+00
-1.593806e+00
-1.575501e+00
-1.522153e+00
-1.436469e+00
-1.322844e+00
-1.187311e+00
-1.037345e+00
-8.814974e-01
-7.288693e-01
-5.884306e-01
-4.682558e-01
-3.747560e-01
-3.120085e-01
-2.812862e-01
-2.808715e-01
-3.062059e-01
-3.503789e-01
-4.049080e-01
-4.607088e-01
-5.091207e-01
-5.428406e-01
-5.566316e-01
-5.477136e-01
-5.157968e-01
-4.627788e-01
-3.921792e-01
-3.084162e-01
-2.160476e-01
-1.190890e-01
-2.050079e-02
7.809408e-02
1.764383e-01
2.754204e-01
3.766460e-01
4.818628e-01
5.923204e-01
7.081536e-01
8.278783e-01
9.480740e-01
1.063310e+00
1.166337e+00
1.248550e+00
1.300667e+00
1.313574e+00
1.279239e+00
1.191583e+00
1.047219e+00
8.459573e-01
5.910116e-01
2.888974e-01
-5.098155e-02
-4.169988e-01
-7.961486e-01
-1.174975e+00
-1.540489e+00
-1.880985e+00
-2.186681e+00
-2.450126e+00
-2.666373e+00
-2.832899e+00
-2.949342e+00
-3.017102e+00
-3.038890e+00
-3.018299e+00
-2.959447e+00
-2.866740e+00
-2.744746e+00
-2.598180e+00
-2.431949e+00
-2.251224e+00
-2.061487e+00
-1.868523e+00
-1.678316e+00
-1.496835e+00
-1.329716e+00
-1.181847e+00
-1.056916e+00
-9.569762e-01
-8.821126e-01
-8.302802e-01
-7.973780e-01
-7.775787e-01
-7.638957e-01
-7.489268e-01
-7.256810e-01
-6.883797e-01
-6.331289e-01
-5.583783e-01
-4.651165e-01
-3.567857e-01
-2.389344e-01
-1.186548e-01
-3.871265e-03
9.744133e-02
1.780276e-01
2.320344e-01
2.555416e-01
2.468959e-01
2.068225e-01
1.383139e-01
4.631732e-02
-6.274308e-02
-1.815567e-01
-3.025701e-01
-4.186211e-01
-5.234993e-01
-6.123775e-01
-6.820683e-01
-7.310833e-01
-7.594962e-01
-7.686440e-01
-7.607219e-01
-7.383487e-01
-7.041760e-01
-6.606025e-01
-6.096282e-01
-5.528508e-01
-4.915819e-01
-4.270385e-01
-3.605615e-01
-2.938161e-01
-2.289428e-01
-1.686412e-01
-1.161815e-01
-7.534423e-02
-5.029211e-02
-4.537509e-02
-6.487272e-02
-1.126808e-01
-1.919586e-01
-3.047626e-01
-4.517017e-01
-6.316553e-01
-8.415922e-01
-1.076525e+00
-1.329617e+00
-1.592449e+00
-1.855422e+00
-2.108273e+00
-2.340648e+00
-2.542687e+00
-2.705563e+00
-2.821935e+00
-2.886285e+00
-2.895121e+00
-2.847049e+00
-2.742734e+00
-2.584774e+00
-2.377524e+00
-2.126899e+00
-1.840185e+00
-1.525873e+00
-1.193497e+00
-8.534848e-01
-5.169558e-01
-1.954709e-01
9.931674e-02
3.561109e-01
5.645195e-01
7.156753e-01
8.028867e-01
8.222613e-01
7.732346e-01
6.589339e-01
4.863135e-01
2.660133e-01
1.191834e-02
-2.595709e-01
-5.305123e-01
-7.825612e-01
-9.981756e-01
-1.161778e+00
-1.260773e+00
-1.286327e+00
-1.233868e+00
-1.103266e+00
-8.986895e-01
-6.281882e-01
-3.030400e-01
6.305776e-02
4.548665e-01
8.564696e-01
1.252046e+00
1.626502e+00
1.965940e+00
2.257966e+00
2.491883e+00
2.658784e+00
2.751623e+00
2.765277e+00
2.696626e+00
2.544653e+00
2.310552e+00
1.997823e+00
1.612335e+00
1.162338e+00
6.584089e-01
1.133264e-01
-4.581480e-01
-1.039586e+00
-1.613330e+00
-2.161066e+00
-2.664531e+00
-3.106343e+00
-3.470913e+00
-3.745353e+00
-3.920317e+00
-3.990655e+00
-3.955798e+00
-3.819822e+00
-3.591162e+00
-3.282007e+00
-2.907432e+00
-2.484381e+00
-2.030583e+00
-1.563540e+00
-1.099653e+00
-6.535470e-01
-2.376326e-01
1.381136e-01
4.661673e-01
7.413225e-01
9.604534e-01
1.122227e+00
1.226815e+00
1.275647e+00
1.271237e+00
1.217101e+00
1.117760e+00
9.788138e-01
8.070337e-01
6.104307e-01
3.982324e-01
1.807215e-01
-3.109876e-02
-2.260190e-01
-3.932958e-01
-5.234299e-01
-6.089729e-01
-6.452694e-01
-6.310349e-01
-5.686809e-01
-4.643178e-01
-3.274083e-01
-1.700825e-01
-6.176390e-03
1.499077e-01
2.843960e-01
3.852640e-01
4.431682e-01
4.521046e-01
4.097493e-01
3.174768e-01
1.800867e-01
5.294464e-03
-1.969448e-01
-4.152064e-01
-6.373877e-01
-8.514595e-01
-1.046127e+00
-1.211362e+00
-1.338802e+00
-1.422008e+00
-1.456612e+00
-1.440380e+00
-1.373209e+00
-1.257104e+00
-1.096105e+00
-8.961833e-01
-6.650795e-01
-4.120585e-01
-1.475696e-01
1.171945e-01
3.708279e-01
6.023051e-01
8.015984e-01
9.602707e-01
1.071997e+00
1.132970e+00
1.142148e+00
1.101333e+00
1.015049e+00
8.902384e-01
7.357710e-01
5.618166e-01
3.791060e-01
1.981437e-01
2.843569e-02
-1.222012e-01
-2.481815e-01
-3.464879e-01
-4.167605e-01
-4.611221e-01
-4.837525e-01
-4.902561e-01
-4.869009e-01
-4.798247e-01
-4.743134e-01
-4.742417e-01
-4.817419e-01
-4.971246e-01
-5.190366e-01
-5.448071e-01
-5.709108e-01
-5.934733e-01
-6.087470e-01
-6.135064e-01
-6.053278e-01
-5.827409e-01
-5.452543e-01
-4.932698e-01
-4.279110e-01
-3.507964e-01
-2.637921e-01
-1.687813e-01
-6.748234e-02
3.865698e-02
1.484746e-01
2.610192e-01
3.754004e-01
4.905930e-01
6.052329e-01
7.174446e-01
8.247370e-01
9.239961e-01
1.011591e+00
1.083594e+00
1.136104e+00
1.165635e+00
1.169517e+00
1.146266e+00
1.095843e+00
1.019761e+00
9.210104e-01
8.037922e-01
6.730955e-01
5.341689e-01
3.919626e-01
2.506181e-01
1.130800e-01
-1.911256e-02
-1.458226e-01
-2.680916e-01
-3.877163e-01
-5.066715e-01
-6.264471e-01
-7.473836e-01
-8.680944e-01
-9.850634e-01
-1.092486e+00
-1.182398e+00
-1.245107e+00
-1.269887e+00
-1.245892e+00
-1.163188e+00
-1.013805e+00
-7.926963e-01
-4.985159e-01
-1.341152e-01
2.932805e-01
7.722494e-01
1.287693e+00
1.821657e+00
2.354384e+00
2.865506e+00
3.335273e+00
3.745700e+00
4.081564e+00
4.331133e+00
4.486622e+00
4.544328e+00
4.504473e+00
4.370811e+00
4.150054e+00
3.851217e+00
3.484958e+00
3.062996e+00
2.597646e+00
2.101504e+00
1.587256e+00
1.067591e+00
5.551679e-01
6.257786e-02
-3.977320e-01
-8.136128e-01
-1.173469e+00
-1.466620e+00
-1.683767e+00
-1.817525e+00
-1.862985e+00
-1.818227e+00
-1.684710e+00
-1.467478e+00
-1.175107e+00
-8.193987e-01
-4.148285e-01
2.219747e-02
4.741972e-01
9.234969e-01
1.353066e+00
1.747248e+00
2.092343e+00
2.377036e+00
2.592680e+00
2.733431e+00
2.796291e+00
2.781061e+00
2.690228e+00
2.528810e+00
2.304143e+00
2.025620e+00
1.704355e+00
1.352792e+00
9.842319e-01
6.123024e-01
2.503899e-01
-8.894992e-02
-3.945667e-01
-6.572473e-01
-8.701739e-01
-1.029276e+00
-1.133449e+00
-1.184610e+00
-1.187572e+00
-1.149727e+00
-1.080548e+00
-9.909277e-01
-8.923970e-01
-7.962936e-01
-7.129347e-01
-6.508788e-01
-6.163392e-01
-6.128109e-01
-6.409471e-01
-6.987010e-01
-7.817176e-01
-8.839349e-01
-9.983248e-01
-1.117694e+00
-1.235452e+00
-1.346273e+00
-1.446570e+00
-1.534760e+00
-1.611276e+00
-1.678367e+00
-1.739681e+00
-1.799720e+00
-1.863199e+00
-1.934410e+00
-2.016638e+00
-2.111702e+00
-2.219661e+00
-2.338708e+00
-2.465247e+00
-2.594145e+00
-2.719127e+00
-2.833266e+00
-2.929545e+00
-3.001420e+00
-3.043362e+00
-3.051312e+00
-3.023015e+00
-2.958212e+00
-2.858653e+00
-2.727956e+00
-2.571331e+00
-2.395194e+00
-2.206733e+00
-2.013459e+00
-1.822787e+00
-1.641672e+00
-1.476314e+00
-1.331936e+00
-1.212622e+00
-1.121218e+00
-1.059262e+00
-1.026954e+00
-1.023159e+00
-1.045433e+00
-1.090111e+00
-1.152441e+00
-1.226809e+00
-1.307026e+00
-1.386694e+00
-1.459630e+00
-1.520295e+00
-1.564208e+00
-1.588284e+00
-1.591071e+00
-1.572829e+00
-1.535463e+00
-1.482290e+00
-1.417674e+00
-1.346542e+00
-1.273852e+00
-1.204028e+00
-1.140450e+00
-1.085020e+00
-1.037872e+00
-9.972579e-01
-9.596494e-01
-9.200501e-01
-8.725230e-01
-8.108866e-01
-7.295199e-01
-6.241930e-01
-4.928275e-01
-3.360867e-01
-1.577084e-01
3.549092e-02
2.339702e-01
4.261687e-01
5.995016e-01
7.415414e-01
8.412517e-01
8.901214e-01
8.830617e-01
8.189604e-01
7.008330e-01
5.355662e-01
3.332973e-01
1.065131e-01
-1.310214e-01
-3.653847e-01
-5.835532e-01
-7.742892e-01
-9.287881e-01
-1.041049e+00
-1.107969e+00
-1.129198e+00
-1.106805e+00
-1.044840e+00
-9.488439e-01
-8.253567e-01
-6.814773e-01
-5.244706e-01
-3.614399e-01
-1.990570e-01
-4.334199e-02
1.005150e-01
2.282995e-01
3.368922e-01
4.243627e-01
4.900335e-01
5.345010e-01
5.595986e-01
5.682843e-01
5.644440e-01
5.526089e-01
5.376009e-01
5.241267e-01
5.163538e-01
5.175030e-01
5.294953e-01
5.526898e-01
5.857412e-01
6.256031e-01
6.676830e-01
7.061501e-01
7.343724e-01
7.454562e-01
7.328425e-01
6.909170e-01
6.155828e-01
5.047503e-01
3.586980e-01
1.802653e-01
-2.515696e-02
-2.498578e-01
-4.842609e-01
-7.175783e-01
-9.386094e-01
-1.136608e+00
-1.302121e+00
-1.427711e+00
-1.508471e+00
-1.542294e+00
-1.529876e+00
-1.474465e+00
-1.381417e+00
-1.257615e+00
-1.110841e+00
-9.491663e-01
-7.804390e-01
-6.118945e-01
-4.499267e-01
-3.000062e-01
-1.667194e-01
-5.388831e-02
3.528118e-02
9.806822e-02
1.321616e-01
1.356629e-01
1.071724e-01
4.594869e-02
-4.788540e-02
-1.731213e-01
-3.272645e-01
-5.063901e-01
-7.050809e-01
-9.164722e-01
-1.132412e+00
-1.343745e+00
-1.540703e+00
-1.713398e+00
-1.852370e+00
-1.949164e+00
-1.996880e+00
-1.990653e+00
-1.928009e+00
-1.809064e+00
-1.636545e+00
-1.415625e+00
-1.153588e+00
-8.593651e-01
-5.429965e-01
-2.150655e-01
1.138383e-01
4.335945e-01
7.349472e-01
1.009815e+00
1.251522e+00
1.454950e+00
1.616617e+00
1.734678e+00
1.808837e+00
1.840191e+00
1.831001e+00
1.784436e+00
1.704317e+00
1.594913e+00
1.460802e+00
1.306828e+00
1.138131e+00
9.602133e-01
7.789941e-01
6.007902e-01
4.321759e-01
2.796965e-01
1.494406e-01
4.651239e-02
-2.552608e-02
-6.515216e-02
-7.322296e-02
-5.307632e-02
-1.034098e-02
4.754912e-02
1.120888e-01
1.745888e-01
2.270879e-01
2.631569e-01
2.784764e-01
2.711132e-01
2.414718e-01
1.919463e-01
1.263417e-01
4.915913e-02
-3.515451e-02
-1.228919e-01
-2.116192e-01
-3.004902e-01
-3.902952e-01
-4.832314e-01
-5.824139e-01
-6.911904e-01
-8.123535e-01
-9.473711e-01
-1.095761e+00
-1.254717e+00
-1.419065e+00
-1.581571e+00
-1.733574e+00
-1.865885e+00
-1.969818e+00
-2.038242e+00
-2.066507e+00
-2.053129e+00
-2.000132e+00
-1.913002e+00
-1.800243e+00
-1.672583e+00
-1.541919e+00
-1.420131e+00
-1.317904e+00
-1.243703e+00
-1.203029e+00
-1.198029e+00
-1.227497e+00
-1.287247e+00
-1.370769e+00
-1.470072e+00
-1.576577e+00
-1.681937e+00
-1.778691e+00
-1.860692e+00
-1.923296e+00
-1.963338e+00
-1.978945e+00
-1.969266e+00
-1.934170e+00
-1.873997e+00
-1.789377e+00
-1.681174e+00
-1.550534e+00
-1.399040e+00
-1.228919e+00
-1.043263e+00
-8.461926e-01
-6.429197e-01
-4.396512e-01
-2.433247e-01
-6.117745e-02
9.981347e-02
2.335590e-01
3.354737e-01
4.029936e-01
4.359154e-01
4.364989e-01
4.092977e-01
3.607240e-01
2.983830e-01
2.302451e-01
1.637465e-01
1.049225e-01
5.768218e-02
2.332163e-02
3.523266e-04
-1.531754e-02
-2.985562e-02
-5.068765e-02
-8.548759e-02
-1.411025e-01
-2.225494e-01
-3.322103e-01
-4.693242e-01
-6.298327e-01
-8.065907e-01
-9.899086e-01
-1.168356e+00
-1.329734e+00
-1.462116e+00
-1.554843e+00
-1.599400e+00
-1.590075e+00
-1.524368e+00
-1.403111e+00
-1.230298e+00
-1.012667e+00
-7.590733e-01
-4.797491e-01
-1.855218e-01
1.129083e-01
4.055630e-01
6.836021e-01
9.395437e-01
1.167300e+00
1.362073e+00
1.520168e+00
1.638788e+00
1.715862e+00
1.749950e+00
1.740246e+00
1.686671e+00
1.590049e+00
1.452323e+00
1.276773e+00
1.068184e+00
8.329192e-01
5.788496e-01
3.151210e-01
5.174590e-02
-2.009528e-01
-4.330061e-01
-6.355057e-01
-8.012759e-01
-9.254325e-01
-1.005754e+00
-1.042811e+00
-1.039829e+00
-1.002294e+00
-9.373458e-01
-8.530595e-01
-7.576914e-01
-6.590128e-01
-5.638012e-01
-4.775379e-01
-4.043183e-01
-3.469446e-01
-3.071452e-01
-2.858541e-01
-2.834873e-01
-3.001608e-01
-3.358191e-01
-3.902553e-01
-4.630276e-01
-5.532887e-01
-6.595624e-01
-7.795079e-01
-9.097208e-01
-1.045617e+00
-1.181441e+00
-1.310413e+00
-1.425035e+00
-1.517515e+00
-1.580294e+00
-1.606618e+00
-1.591101e+00
-1.530233e+00
-1.422774e+00
-1.270003e+00
-1.075776e+00
-8.463910e-01
-5.902546e-01
-3.173701e-01
-3.869703e-02
2.345665e-01
4.917099e-01
7.231797e-01
9.211333e-01
1.079836e+00
1.195878e+00
1.268216e+00
1.298056e+00
1.288626e+00
1.244862e+00
1.173075e+00
1.080604e+00
9.754987e-01
8.662211e-01
7.613661e-01
6.693859e-01
5.982973e-01
5.553585e-01
5.467098e-01
5.769885e-01
6.489461e-01
7.631089e-01
9.175284e-01
1.107668e+00
1.326462e+00
1.564554e+00
1.810729e+00
2.052504e+00
2.276851e+00
2.471001e+00
2.623282e+00
2.723912e+00
2.765697e+00
2.744552e+00
2.659809e+00
2.514264e+00
2.313982e+00
2.067851e+00
1.786958e+00
1.483818e+00
1.171541e+00
8.629872e-01
5.699988e-01
3.027472e-01
6.925410e-02
-1.248865e-01
-2.765770e-01
-3.850876e-01
-4.517656e-01
-4.796329e-01
-4.729347e-01
-4.367003e-01
-3.763680e-01
-2.975099e-01
-2.056644e-01
-1.062624e-01
-4.612268e-03
9.410165e-02
1.848488e-01
2.628425e-01
3.237029e-01
3.636859e-01
3.799558e-01
3.708657e-01
3.362061e-01
2.773826e-01
1.974888e-01
1.012493e-01
-5.179186e-03
-1.145490e-01
-2.189895e-01
-3.105743e-01
-3.819496e-01
-4.269734e-01
-4.413119e-01
-4.229353e-01
-3.724584e-01
-2.932778e-01
-1.914750e-01
-7.547337e-02
4.453723e-02
1.573669e-01
2.517184e-01
3.171205e-01
3.448102e-01
3.284708e-01
2.647536e-01
1.535339e-01
-2.110549e-03
-1.961795e-01
-4.202422e-01
-6.640769e-01
-9.163894e-01
-1.165544e+00
-1.400252e+00
-1.610160e+00
-1.786323e+00
-1.921513e+00
-2.010370e+00
-2.049407e+00
-2.036869e+00
-1.972522e+00
-1.857385e+00
-1.693482e+00
-1.483640e+00
-1.231361e+00
-9.407958e-01
-6.167994e-01
-2.650716e-01
1.076551e-01
4.934114e-01
8.828230e-01
1.265034e+00
1.627778e+00
1.957655e+00
2.240624e+00
2.462739e+00
2.611058e+00
2.674673e+00
2.645747e+00
2.520436e+00
2.299582e+00
1.989061e+00
1.599735e+00
1.146977e+00
6.497920e-01
1.296226e-01
-3.910562e-01
-8.902027e-01
-1.347591e+00
-1.745977e+00
-2.071949e+00
-2.316417e+00
-2.474735e+00
-2.546511e+00
-2.535173e+00
-2.447390e+00
-2.292417e+00
-2.081450e+00
-1.827011e+00
-1.542405e+00
-1.241218e+00
-9.368678e-01
-6.421643e-01
-3.688881e-01
-1.273685e-01
7.391719e-02
2.286975e-01
3.331776e-01
3.861872e-01
3.891799e-01
3.460710e-01
2.629259e-01
1.475323e-01
8.895847e-03
-1.432912e-01
-2.991740e-01
-4.492236e-01
-5.846780e-01
-6.979285e-01
-7.828474e-01
-8.350449e-01
-8.520417e-01
-8.333356e-01
-7.803483e-01
-6.962485e-01
-5.856615e-01
-4.542975e-01
-3.085352e-01
-1.550048e-01
-2.073974e-04
1.498071e-01
2.896908e-01
4.149788e-01
5.222046e-01
6.089577e-01
6.738845e-01
7.166379e-01
7.377766e-01
7.386224e-01
7.210896e-01
6.875021e-01
6.404216e-01
5.825028e-01
5.163859e-01
4.446300e-01
3.696769e-01
2.938326e-01
2.192448e-01
1.478602e-01
8.134600e-02
2.097506e-02
-3.251628e-02
-7.907015e-02
-1.194111e-01
-1.550683e-01
-1.882798e-01
-2.217579e-01
-2.583271e-01
-3.004718e-01
-3.498615e-01
-4.069319e-01
-4.705995e-01
-5.381659e-01
-6.054410e-01
-6.670756e-01
-7.170627e-01
-7.493431e-01
-7.584342e-01
-7.400022e-01
-6.913033e-01
-6.114434e-01
-5.014246e-01
-3.639817e-01
-2.032329e-01
-2.419849e-02
1.677451e-01
3.674011e-01
5.702042e-01
7.725331e-01
9.718450e-01
1.166625e+00
1.356162e+00
1.540194e+00
1.718466e+00
1.890267e+00
2.054018e+00
2.206966e+00
2.345036e+00
2.462900e+00
2.554249e+00
2.612278e+00
2.630324e+00
2.602597e+00
2.524909e+00
2.395327e+00
2.214650e+00
1.986663e+00
1.718120e+00
1.418460e+00
1.099262e+00
7.735121e-01
4.547245e-01
1.560185e-01
-1.107793e-01
-3.359241e-01
-5.123675e-01
-6.361485e-01
-7.065286e-01
-7.258658e-01
-6.992468e-01
-6.339204e-01
-5.386008e-01
-4.227224e-01
-2.957285e-01
-1.664683e-01
-4.275073e-02
6.892610e-02
1.634812e-01
2.372277e-01
2.877679e-01
3.138554e-01
3.152626e-01
2.926774e-01
2.476389e-01
1.825045e-01
1.004349e-01
5.372280e-03
-9.801022e-02
-2.044111e-01
-3.080700e-01
-4.030084e-01
-4.833341e-01
-5.435915e-01
-5.791310e-01
-5.864685e-01
-5.636053e-01
-5.102800e-01
-4.281268e-01
-3.207166e-01
-1.934646e-01
-5.339753e-02
9.121193e-02
2.313165e-01
3.576310e-01
4.611825e-01
5.338241e-01
5.686699e-01
5.604244e-01
5.055982e-01
4.026158e-01
2.518312e-01
5.547465e-02
-1.824477e-01
-4.562818e-01
-7.588685e-01
-1.081697e+00
-1.415073e+00
-1.748324e+00
-2.070049e+00
-2.368461e+00
-2.631819e+00
-2.848976e+00
-3.010007e+00
-3.106895e+00
-3.134192e+00
-3.089587e+00
-2.974303e+00
-2.793245e+00
-2.554872e+00
-2.270775e+00
-1.954981e+00
-1.623038e+00
-1.290959e+00
-9.741032e-01
-6.860952e-01
-4.378712e-01
-2.369401e-01
-8.692760e-02
1.254677e-02
6.563902e-02
7.971085e-02
6.446869e-02
3.089229e-02
-9.942668e-03
-4.802966e-02
-7.546416e-02
-8.723480e-02
-8.168576e-02
-6.059717e-02
-2.887222e-02
6.132314e-03
3.555008e-02
5.010476e-02
4.122786e-02
2.060021e-03
-7.177501e-02
-1.816954e-01
-3.260129e-01
-5.000964e-01
-6.968036e-01
-9.071156e-01
-1.120899e+00
-1.327723e+00
-1.517645e+00
-1.681909e+00
-1.813484e+00
-1.907401e+00
-1.960874e+00
-1.973223e+00
-1.945613e+00
-1.880703e+00
-1.782234e+00
-1.654663e+00
-1.502855e+00
-1.331884e+00
-1.146934e+00
-9.532786e-01
-7.563071e-01
-5.615449e-01
-3.746350e-01
-2.012437e-01
-4.687433e-02
8.340900e-02
1.853284e-01
2.557721e-01
2.931575e-01
2.977211e-01
2.716832e-01
2.192466e-01
1.464101e-01
6.059657e-02
-2.987907e-02
-1.164636e-01
-1.910872e-01
-2.468957e-01
-2.789281e-01
-2.846766e-01
-2.644645e-01
-2.215839e-01
-1.621516e-01
-9.466429e-02
-2.927223e-02
2.317309e-02
5.219893e-02
4.879568e-02
6.371702e-03
-7.854301e-02
-2.059328e-01
-3.723126e-01
-5.711120e-01
-7.933660e-01
-1.028614e+00
-1.265888e+00
-1.494675e+00
-1.705738e+00
-1.891725e+00
-2.047499e+00
-2.170194e+00
-2.258993e+00
-2.314703e+00
-2.339180e+00
-2.334718e+00
-2.303476e+00
-2.247048e+00
-2.166219e+00
-2.060945e+00
-1.930545e+00
-1.774056e+00
-1.590695e+00
-1.380346e+00
-1.144011e+00
-8.841621e-01
-6.049601e-01
-3.123139e-01
-1.377387e-02
2.817385e-01
5.643440e-01
8.237276e-01
1.049723e+00
1.232905e+00
1.365139e+00
1.440040e+00
1.453320e+00
1.402999e+00
1.289497e+00
1.115593e+00
8.862868e-01
6.085760e-01
2.911585e-01
-5.591124e-02
-4.216031e-01
-7.943146e-01
-1.162291e+00
-1.514055e+00
-1.838843e+00
-2.127028e+00
-2.370531e+00
-2.563159e+00
-2.700875e+00
-2.781940e+00
-2.806907e+00
-2.778472e+00
-2.701169e+00
-2.580964e+00
-2.424762e+00
-2.239904e+00
-2.033683e+00
-1.812924e+00
-1.583644e+00
-1.350819e+00
-1.118239e+00
-8.884769e-01
-6.629363e-01
-4.420069e-01
-2.252923e-01
-1.191322e-02
1.991352e-01
4.085921e-01
6.165307e-01
8.219847e-01
1.022641e+00
1.214649e+00
1.392605e+00
1.549746e+00
1.678392e+00
1.770609e+00
1.819058e+00
1.817912e+00
1.763725e+00
1.656123e+00
1.498181e+00
1.296435e+00
1.060483e+00
8.022546e-01
5.350070e-01
2.722120e-01
2.645796e-02
-1.914881e-01
-3.733582e-01
-5.137373e-01
-6.100860e-01
-6.624696e-01
-6.730741e-01
-6.456124e-01
-5.847290e-01
-4.954976e-01
-3.830737e-01
-2.525269e-01
-1.088365e-01
4.299787e-02
1.978001e-01
3.500901e-01
4.940475e-01
6.236105e-01
7.327239e-01
8.157248e-01
8.678262e-01
8.856370e-01
8.676470e-01
8.145961e-01
7.296584e-01
6.183890e-01
4.884146e-01
3.488812e-01
2.097111e-01
8.074781e-02
-2.911773e-02
-1.127405e-01
-1.653489e-01
-1.849403e-01
-1.724047e-01
-1.313703e-01
-6.778795e-02
1.069646e-02
9.551873e-02
1.780428e-01
2.503950e-01
3.062055e-01
3.411878e-01
3.535022e-01
3.438707e-01
3.154372e-01
2.733895e-01
2.243890e-01
1.758716e-01
1.352977e-01
1.094359e-01
1.037542e-01
1.219824e-01
1.658848e-01
2.352568e-01
3.281347e-01
4.411793e-01
5.701745e-01
7.105654e-01
8.579562e-01
1.008495e+00
1.159093e+00
1.307469e+00
1.452019e+00
1.591580e+00
1.725136e+00
1.851539e+00
1.969304e+00
2.076491e+00
2.170691e+00
2.249085e+00
2.308568e+00
2.345900e+00
2.357878e+00
2.341513e+00
2.294226e+00
2.214044e+00
2.099800e+00
1.951311e+00
1.769506e+00
1.556482e+00
1.315459e+00
1.050632e+00
7.669427e-01
4.698039e-01
1.648263e-01
-1.423933e-01
-4.463904e-01
-7.418416e-01
-1.023479e+00
-1.285954e+00
-1.523697e+00
-1.730844e+00
-1.901270e+00
-2.028743e+00
-2.107225e+00
-2.131279e+00
-2.096552e+00
-2.000290e+00
-1.841826e+00
-1.622974e+00
-1.348293e+00
-1.025157e+00
-6.636071e-01
-2.759616e-01
1.237908e-01
5.207962e-01
9.002634e-01
1.248437e+00
1.553509e+00
1.806378e+00
2.001152e+00
2.135346e+00
2.209746e+00
2.227968e+00
2.195770e+00
2.120226e+00
2.008882e+00
1.869001e+00
1.706998e+00
1.528131e+00
1.336461e+00
1.135064e+00
9.264249e-01
7.129140e-01
4.972473e-01
2.828105e-01
7.377302e-02
-1.250524e-01
-3.085912e-01
-4.720642e-01
-6.116170e-01
-7.248988e-01
-8.114765e-01
-8.730033e-01
-9.131091e-01
-9.370272e-01
-9.510197e-01
-9.616859e-01
-9.752491e-01
-9.969084e-01
-1.030326e+00
-1.077293e+00
-1.137600e+00
-1.209111e+00
-1.288023e+00
-1.369278e+00
-1.447079e+00
-1.515456e+00
-1.568815e+00
-1.602413e+00
-1.612721e+00
-1.597618e+00
-1.556430e+00
-1.489793e+00
-1.399392e+00
-1.287600e+00
-1.157092e+00
-1.010487e+00
-8.500798e-01
-6.776984e-01
-4.947199e-01
-3.022289e-01
-1.012957e-01
1.066774e-01
3.196068e-01
5.344427e-01
7.470111e-01
9.520271e-01
1.143298e+00
1.314108e+00
1.457732e+00
1.568033e+00
1.640041e+00
1.670449e+00
1.657964e+00
1.603446e+00
1.509854e+00
1.381977e+00
1.226021e+00
1.049069e+00
8.585165e-01
6.615078e-01
4.644642e-01
2.727305e-01
9.038370e-02
-7.978652e-02
-2.361351e-01
-3.778889e-01
-5.047962e-01
-6.167614e-01
-7.135289e-01
-7.944706e-01
-8.585109e-01
-9.041990e-01
-9.299112e-01
-9.341481e-01
-9.158763e-01
-8.748619e-01
-8.119439e-01
-7.292078e-01
-6.300273e-01
-5.189556e-01
-4.014653e-01
-2.835519e-01
-1.712352e-01
-7.001688e-02
1.563854e-02
8.272119e-02
1.299268e-01
1.576944e-01
1.680151e-01
1.640322e-01
1.494834e-01
1.280619e-01
1.027868e-01
7.547239e-02
4.637600e-02
1.407720e-02
-2.438728e-02
-7.314483e-02
-1.369086e-01
-2.202704e-01
-3.269544e-01
-4.591258e-01
-6.168486e-01
-7.977649e-01
-9.970487e-01
-1.207648e+00
-1.420793e+00
-1.626709e+00
-1.815440e+00
-1.977685e+00
-2.105520e+00
-2.192956e+00
-2.236239e+00
-2.233927e+00
-2.186730e+00
-2.097199e+00
-1.969301e+00
-1.807977e+00
-1.618703e+00
-1.407128e+00
-1.178798e+00
-9.389822e-01
-6.926194e-01
-4.443576e-01
-1.986841e-01
3.989178e-02
2.666414e-01
4.764545e-01
6.637581e-01
8.225593e-01
9.466372e-01
1.029887e+00
1.066788e+00
1.052950e+00
9.856566e-01
8.643179e-01
6.907725e-01
4.693615e-01
2.067659e-01
-8.838705e-02
-4.060991e-01
-7.356902e-01
-1.066520e+00
-1.388662e+00
-1.693457e+00
-1.973907e+00
-2.224862e+00
-2.443025e+00
-2.626764e+00
-2.775814e+00
-2.890893e+00
-2.973314e+00
-3.024661e+00
-3.046552e+00
-3.040538e+00
-3.008129e+00
-2.950930e+00
-2.870837e+00
-2.770252e+00
-2.652261e+00
-2.520724e+00
-2.380255e+00
-2.236078e+00
-2.093768e+00
-1.958899e+00
-1.836645e+00
-1.731370e+00
-1.646271e+00
-1.583123e+00
-1.542160e+00
-1.522125e+00
-1.520488e+00
-1.533804e+00
-1.558167e+00
-1.589694e+00
-1.624970e+00
-1.661390e+00
-1.697358e+00
-1.732324e+00
-1.766662e+00
-1.801415e+00
-1.837950e+00
-1.877558e+00
-1.921068e+00
-1.968494e+00
-2.018781e+00
-2.069658e+00
-2.117635e+00
-2.158135e+00
-2.185765e+00
-2.194686e+00
-2.179052e+00
-2.133491e+00
-2.053559e+00
-1.936147e+00
-1.779797e+00
-1.584914e+00
-1.353845e+00
-1.090837e+00
-8.018705e-01
-4.943975e-01
-1.769917e-01
1.410478e-01
4.501229e-01
7.407670e-01
1.004059e+00
1.232007e+00
1.417885e+00
1.556507e+00
1.644440e+00
1.680132e+00
1.663976e+00
1.598305e+00
1.487333e+00
1.337046e+00
1.155039e+00
9.502942e-01
7.328823e-01
5.135712e-01
3.033374e-01
1.127894e-01
-4.846897e-02
-1.724880e-01
-2.535750e-01
-2.887830e-01
-2.782227e-01
-2.251475e-01
-1.357809e-01
-1.888676e-02
1.148912e-01
2.538628e-01
3.862172e-01
5.009475e-01
5.886736e-01
6.422796e-01
6.572985e-01
6.320150e-01
5.672952e-01
4.661868e-01
3.333634e-01
1.745007e-01
-4.331857e-03
-1.971947e-01
-3.986720e-01
-6.041167e-01
-8.097473e-01
-1.012611e+00
-1.210438e+00
-1.401406e+00
-1.583865e+00
-1.756040e+00
-1.915774e+00
-2.060347e+00
-2.186420e+00
-2.290110e+00
-2.367225e+00
-2.413621e+00
-2.425652e+00
-2.400654e+00
-2.337409e+00
-2.236515e+00
-2.100609e+00
-1.934401e+00
-1.744496e+00
-1.539018e+00
-1.327061e+00
-1.118036e+00
-9.209977e-01
-7.440041e-01
-5.936024e-01
-4.744706e-01
-3.892447e-01
-3.385283e-01
-3.210632e-01
-3.340281e-01
-3.734222e-01
-4.344897e-01
-5.121404e-01
-6.013261e-01
-6.973380e-01
-7.960003e-01
-8.937483e-01
-9.875945e-01
-1.075003e+00
-1.153704e+00
-1.221488e+00
-1.276030e+00
-1.314767e+00
-1.334880e+00
-1.333370e+00
-1.307255e+00
-1.253866e+00
-1.171216e+00
-1.058419e+00
-9.160915e-01
-7.466914e-01
-5.547234e-01
-3.467625e-01
-1.312622e-01
8.185321e-02
2.817782e-01
4.575327e-01
5.987051e-01
6.961460e-01
7.425426e-01
7.328258e-01
6.643886e-01
5.371211e-01
3.532852e-01
1.172697e-01
-1.647311e-01
-4.850690e-01
-8.349835e-01
-1.204909e+00
-1.584737e+00
-1.964049e+00
-2.332334e+00
-2.679231e+00
-2.994819e+00
-3.269958e+00
-3.496687e+00
-3.668635e+00
-3.781417e+00
-3.832968e+00
-3.823756e+00
-3.756853e+00
-3.637823e+00
-3.474437e+00
-3.276191e+00
-3.053679e+00
-2.817843e+00
-2.579172e+00
-2.346924e+00
-2.128461e+00
-1.928775e+00
-1.750268e+00
-1.592813e+00
-1.454075e+00
-1.330050e+00
-1.215741e+00
-1.105874e+00
-9.956019e-01
-8.811096e-01
-7.600864e-01
-6.320373e-01
-4.984063e-01
-3.624991e-01
-2.292011e-01
-1.045069e-01
5.099758e-03
9.334884e-02
1.548871e-01
1.858928e-01
1.845246e-01
1.511500e-01
8.833108e-02
5.751255e-04
-1.061117e-01
-2.248119e-01
-3.483567e-01
-4.699854e-01
-5.839355e-01
-6.859053e-01
-7.733452e-01
-8.455557e-01
-9.035950e-01
-9.500194e-01
-9.885010e-01
-1.023377e+00
-1.059181e+00
-1.100213e+00
-1.150166e+00
-1.211834e+00
-1.286916e+00
-1.375887e+00
-1.477962e+00
-1.591114e+00
-1.712163e+00
-1.836910e+00
-1.960329e+00
-2.076787e+00
-2.180317e+00
-2.264925e+00
-2.324929e+00
-2.355339e+00
-2.352243e+00
-2.313192e+00
-2.237533e+00
-2.126674e+00
-1.984224e+00
-1.815996e+00
-1.629833e+00
-1.435277e+00
-1.243066e+00
-1.064483e+00
-9.106123e-01
-7.915187e-01
-7.154368e-01
-6.880246e-01
-7.117638e-01
-7.855785e-01
-9.047349e-01
-1.061059e+00
-1.243482e+00
-1.438872e+00
-1.633097e+00
-1.812210e+00
-1.963633e+00
-2.077241e+00
-2.146195e+00
-2.167471e+00
-2.142001e+00
-2.074427e+00
-1.972482e+00
-1.846088e+00
-1.706255e+00
-1.563925e+00
-1.428869e+00
-1.308773e+00
-1.208572e+00
-1.130112e+00
-1.072132e+00
-1.030557e+00
-9.990423e-01
-9.697081e-01
-9.339663e-01
-8.833632e-01
-8.103489e-01
-7.089103e-01
-5.750250e-01
-4.069161e-01
-2.051172e-01
2.762935e-02
2.866023e-01
5.654201e-01
8.564114e-01
1.151007e+00
1.440137e+00
1.714614e+00
1.965512e+00
2.184518e+00
2.364273e+00
2.498685e+00
2.583204e+00
2.615050e+00
2.593365e+00
2.519295e+00
2.395962e+00
2.228354e+00
2.023097e+00
1.788128e+00
1.532269e+00
1.264710e+00
9.944340e-01
7.296218e-01
4.771011e-01
2.419038e-01
2.700571e-02
-1.666982e-01
-3.401545e-01
-4.956606e-01
-6.361745e-01
-7.645175e-01
-8.825831e-01
-9.906766e-01
-1.087090e+00
-1.167996e+00
-1.227685e+00
-1.259152e+00
-1.254944e+00
-1.208198e+00
-1.113719e+00
-9.689966e-01
-7.750058e-01
-5.367324e-01
-2.633348e-01
3.207549e-02
3.330337e-01
6.206719e-01
8.749646e-01
1.076185e+00
1.206469e+00
1.251343e+00
1.201091e+00
1.051788e+00
8.058952e-01
4.723348e-01
6.600611e-02
-3.932045e-01
-8.818331e-01
-1.374527e+00
-1.845851e+00
-2.272044e+00
-2.632577e+00
-2.911394e+00
-3.097751e+00
-3.186611e+00
-3.178601e+00
-3.079568e+00
-2.899787e+00
-2.652926e+00
-2.354850e+00
-2.022392e+00
-1.672176e+00
-1.319605e+00
-9.780851e-01
-6.585234e-01
-3.691163e-01
-1.154090e-01
9.942854e-02
2.741747e-01
4.090522e-01
5.052183e-01
5.643101e-01
5.880890e-01
5.782149e-01
5.361615e-01
4.632703e-01
3.609211e-01
2.307830e-01
7.509248e-02
-1.030989e-01
-2.997631e-01
-5.098626e-01
-7.274607e-01
-9.459635e-01
-1.158457e+00
-1.358088e+00
-1.538441e+00
-1.693859e+00
-1.819711e+00
-1.912568e+00
-1.970315e+00
-1.992204e+00
-1.978846e+00
-1.932149e+00
-1.855209e+00
-1.752145e+00
-1.627899e+00
-1.487994e+00
-1.338278e+00
-1.184654e+00
-1.032826e+00
-8.880582e-01
-7.549602e-01
-6.373079e-01
-5.379002e-01
-4.584605e-01
-3.995897e-01
-3.607791e-01
-3.404909e-01
-3.363072e-01
-3.451422e-01
-3.635055e-01
-3.877919e-01
-4.145719e-01
-4.408504e-01
-4.642637e-01
-4.831895e-01
-4.967571e-01
-5.047595e-01
-5.074878e-01
-5.055224e-01
-4.995248e-01
-4.900717e-01
-4.775621e-01
-4.622091e-01
-4.441080e-01
-4.233538e-01
-4.001725e-01
-3.750288e-01
-3.486798e-01
-3.221604e-01
-2.967017e-01
-2.735970e-01
-2.540407e-01
-2.389669e-01
-2.289099e-01
-2.239000e-01
-2.234003e-01
-2.262822e-01
-2.308362e-01
-2.348167e-01
-2.355205e-01
-2.299042e-01
-2.147429e-01
-1.868301e-01
-1.432105e-01
-8.143322e-02
1.963092e-04
1.023901e-01
2.247027e-01
3.654333e-01
5.216267e-01
6.891869e-01
8.631071e-01
1.037805e+00
1.207530e+00
1.366804e+00
1.510836e+00
1.635848e+00
1.739273e+00
1.819796e+00
1.877220e+00
1.912188e+00
1.925811e+00
1.919244e+00
1.893317e+00
1.848250e+00
1.783546e+00
1.698065e+00
1.590292e+00
1.458775e+00
1.302640e+00
1.122143e+00
9.191331e-01
6.973778e-01
4.626768e-01
2.227467e-01
-1.312338e-02
-2.346143e-01
-4.310647e-01
-5.922371e-01
-7.090844e-01
-7.744423e-01
-7.835728e-01
-7.345060e-01
-6.281435e-01
-4.681217e-01
-2.604590e-01
-1.304038e-02
2.649896e-01
5.638493e-01
8.736870e-01
1.185036e+00
1.489128e+00
1.778055e+00
2.044796e+00
2.283153e+00
2.487632e+00
2.653346e+00
2.775977e+00
2.851832e+00
2.878027e+00
2.852768e+00
2.775691e+00
2.648207e+00
2.473766e+00
2.257979e+00
2.008539e+00
1.734923e+00
1.447867e+00
1.158678e+00
8.784288e-01
6.171464e-01
3.830826e-01
1.821668e-01
1.770750e-02
-1.096162e-01
-2.014794e-01
-2.613950e-01
-2.940331e-01
-3.044762e-01
-2.975114e-01
-2.770572e-01
-2.457950e-01
-2.050498e-01
-1.549258e-01
-9.466817e-02
-2.319178e-02
6.030667e-02
1.557487e-01
2.616800e-01
3.749629e-01
4.907116e-01
6.024930e-01
7.027861e-01
7.836517e-01
8.375457e-01
8.581792e-01
8.413252e-01
7.854698e-01
6.922203e-01
5.664065e-01
4.158468e-01
2.507874e-01
8.305889e-02
-7.496947e-02
-2.115357e-01
-3.166121e-01
-3.828928e-01
-4.065275e-01
-3.875111e-01
-3.296733e-01
-2.402555e-01
-1.291177e-01
-7.666983e-03
1.123594e-01
2.201028e-01
3.066295e-01
3.656912e-01
3.941186e-01
3.918275e-01
3.614713e-01
3.078223e-01
2.369958e-01
1.556383e-01
7.019695e-02
-1.364163e-02
-9.128917e-02
-1.593570e-01
-2.155487e-01
-2.584019e-01
-2.869564e-01
-3.004289e-01
-2.979612e-01
-2.784904e-01
-2.407590e-01
-1.834587e-01
-1.054801e-01
-6.222990e-03
1.140816e-01
2.540942e-01
4.111832e-01
5.813777e-01
7.594845e-01
9.393753e-01
1.114424e+00
1.278047e+00
1.424280e+00
1.548310e+00
1.646891e+00
1.718591e+00
1.763834e+00
1.784759e+00
1.784906e+00
1.768790e+00
1.741412e+00
1.707764e+00
1.672366e+00
1.638894e+00
1.609928e+00
1.586841e+00
1.569841e+00
1.558168e+00
1.550390e+00
1.544781e+00
1.539684e+00
1.533833e+00
1.526546e+00
1.517789e+00
1.508066e+00
1.498190e+00
1.488938e+00
1.480683e+00
1.473062e+00
1.464740e+00
1.453350e+00
1.435614e+00
1.407668e+00
1.365547e+00
1.305774e+00
1.225982e+00
1.125457e+00
1.005538e+00
8.697825e-01
7.238575e-01
5.751492e-01
4.321229e-01
3.035051e-01
1.973912e-01
1.203905e-01
7.691914e-02
6.872794e-02
9.472026e-02
1.510760e-01
2.316612e-01
3.286700e-01
4.334219e-01
5.372231e-01
6.321959e-01
7.119867e-01
7.722771e-01
8.110482e-01
8.285765e-01
8.271712e-01
8.106974e-01
7.839503e-01
7.519666e-01
7.193604e-01
6.897634e-01
6.654307e-01
6.470470e-01
6.337375e-01
6.232638e-01
6.123625e-01
5.971759e-01
5.737185e-01
5.383332e-01
4.881002e-01
4.211719e-01
3.370199e-01
2.365812e-01
1.222935e-01
-1.989634e-03
-1.312117e-01
-2.594489e-01
-3.803524e-01
-4.876571e-01
-5.757060e-01
-6.399267e-01
-6.772010e-01
-6.860843e-01
-6.668552e-01
-6.214003e-01
-5.529690e-01
-4.658447e-01
-3.649881e-01
-2.557023e-01
-1.433567e-01
-3.318793e-02
6.982268e-02
1.610153e-01
2.360917e-01
2.911668e-01
3.228643e-01
3.284765e-01
3.061897e-01
2.553504e-01
1.767295e-01
7.272324e-02
-5.256899e-02
-1.934440e-01
-3.428966e-01
-4.931221e-01
-6.361787e-01
-7.647417e-01
-8.728557e-01
-9.565854e-01
-1.014470e+00
-1.047710e+00
-1.060051e+00
-1.057366e+00
-1.046988e+00
-1.036866e+00
-1.034667e+00
-1.046928e+00
-1.078359e+00
-1.131393e+00
-1.206017e+00
-1.299894e+00
-1.408736e+00
-1.526883e+00
-1.647979e+00
-1.765687e+00
-1.874322e+00
-1.969345e+00
-2.047668e+00
-2.107721e+00
-2.149319e+00
-2.173339e+00
-2.181295e+00
-2.174874e+00
-2.155522e+00
-2.124155e+00
-2.081022e+00
-2.025766e+00
-1.957632e+00
-1.875822e+00
-1.779908e+00
-1.670255e+00
-1.548388e+00
-1.417244e+00
-1.281258e+00
-1.146264e+00
-1.019199e+00
-9.076132e-01
-8.190448e-01
-7.603123e-01
-7.368099e-01
-7.518977e-01
-8.064636e-01
-8.987152e-01
-1.024225e+00
-1.176217e+00
-1.346066e+00
-1.523934e+00
-1.699494e+00
-1.862666e+00
-2.004309e+00
-2.116805e+00
-2.194506e+00
-2.234009e+00
-2.234231e+00
-2.196307e+00
-2.123303e+00
-2.019817e+00
-1.891478e+00
-1.744455e+00
-1.584988e+00
-1.419033e+00
-1.252042e+00
-1.088889e+00
-9.339349e-01
-7.911965e-01
-6.645459e-01
-5.578941e-01
-4.752876e-01
-4.208822e-01
-3.987802e-01
-4.127467e-01
-4.658445e-01
-5.600430e-01
-6.958553e-01
-8.720545e-01
-1.085503e+00
-1.331118e+00
-1.601972e+00
-1.889538e+00
-2.184050e+00
-2.474972e+00
-2.751536e+00
-3.003306e+00
-3.220739e+00
-3.395670e+00
-3.521712e+00
-3.594508e+00
-3.611837e+00
-3.573575e+00
-3.481518e+00
-3.339110e+00
-3.151105e+00
-2.923210e+00
-2.661752e+00
-2.373401e+00
-2.064963e+00
-1.743258e+00
-1.415071e+00
-1.087143e+00
-7.661868e-01
-4.588778e-01
-1.718074e-01
8.862829e-02
3.163991e-01
5.060610e-01
6.530008e-01
7.536784e-01
8.058426e-01
8.087027e-01
7.630479e-01
6.713089e-01
5.375612e-01
3.674642e-01
1.681346e-01
-5.205266e-02
-2.837308e-01
-5.168716e-01
-7.411643e-01
-9.464271e-01
-1.123028e+00
-1.262298e+00
-1.356906e+00
-1.401191e+00
-1.391420e+00
-1.325983e+00
-1.205503e+00
-1.032881e+00
-8.132601e-01
-5.539283e-01
-2.641431e-01
4.512343e-02
3.615307e-01
6.718156e-01
9.623420e-01
1.219743e+00
1.431632e+00
1.587338e+00
1.678614e+00
1.700241e+00
1.650467e+00
1.531225e+00
1.348074e+00
1.109853e+00
8.280657e-01
5.160334e-01
1.878798e-01
-1.425473e-01
-4.627250e-01
-7.623691e-01
-1.034120e+00
-1.273930e+00
-1.481119e+00
-1.658084e+00
-1.809716e+00
-1.942573e+00
-2.063919e+00
-2.180743e+00
-2.298850e+00
-2.422153e+00
-2.552213e+00
-2.688098e+00
-2.826535e+00
-2.962330e+00
-3.088998e+00
-3.199486e+00
-3.286921e+00
-3.345287e+00
-3.369952e+00
-3.358014e+00
-3.308433e+00
-3.221971e+00
-3.100968e+00
-2.949009e+00
-2.770560e+00
-2.570626e+00
-2.354501e+00
-2.127638e+00
-1.895635e+00
-1.664314e+00
-1.439828e+00
-1.228735e+00
-1.037961e+00
-8.746207e-01
-7.456644e-01
-6.573822e-01
-6.148016e-01
-6.210530e-01
-6.767829e-01
-7.796980e-01
-9.243126e-01
-1.101953e+00
-1.301046e+00
-1.507679e+00
-1.706397e+00
-1.881171e+00
-2.016446e+00
-2.098185e+00
-2.114833e+00
-2.058129e+00
-1.923709e+00
-1.711480e+00
-1.425735e+00
-1.074987e+00
-6.715310e-01
-2.307541e-01
2.297884e-01
6.914435e-01
1.135604e+00
1.544820e+00
1.903781e+00
2.200088e+00
2.424752e+00
2.572407e+00
2.641239e+00
2.632678e+00
2.550911e+00
2.402305e+00
2.194801e+00
1.937356e+00
1.639485e+00
1.310897e+00
9.612519e-01
5.999759e-01
2.361291e-01
-1.217317e-01
-4.657068e-01
-7.887343e-01
-1.084786e+00
-1.349051e+00
-1.578083e+00
-1.769866e+00
-1.923795e+00
-2.040546e+00
-2.121843e+00
-2.170151e+00
-2.188329e+00
-2.179281e+00
-2.145683e+00
-2.089794e+00
-2.013416e+00
-1.917977e+00
-1.804744e+00
-1.675102e+00
-1.530883e+00
-1.374644e+00
-1.209872e+00
-1.041060e+00
-8.736052e-01
-7.135523e-01
-5.671566e-01
-4.403288e-01
-3.380080e-01
-2.635427e-01
-2.181649e-01
-2.006401e-01
-2.071605e-01
-2.315201e-01
-2.655756e-01
-2.999581e-01
-3.249666e-01
-3.315495e-01
-3.122677e-01
-2.621322e-01
-1.792254e-01
-6.503281e-02
7.555418e-02
2.345766e-01
4.016608e-01
5.649303e-01
7.120887e-01
8.315659e-01
9.136095e-01
9.512043e-01
9.407276e-01
8.822727e-01
7.796229e-01
6.398909e-01
4.728839e-01
2.902717e-01
1.046532e-01
-7.138662e-02
-2.261453e-01
-3.495284e-01
-4.335824e-01
-4.728088e-01
-4.642572e-01
-4.074199e-01
-3.039717e-01
-1.574151e-01
2.730477e-02
2.441542e-01
4.862875e-01
7.462221e-01
1.015914e+00
1.286761e+00
1.549577e+00
1.794608e+00
2.011643e+00
2.190268e+00
2.320312e+00
2.392452e+00
2.398961e+00
2.334519e+00
2.196975e+00
1.987977e+00
1.713342e+00
1.383111e+00
1.011228e+00
6.148544e-01
2.133360e-01
-1.730741e-01
-5.246509e-01
-8.236478e-01
-1.055625e+00
-1.210523e+00
-1.283364e+00
-1.274522e+00
-1.189523e+00
-1.038421e+00
-8.348059e-01
-5.945749e-01
-3.345785e-01
-7.129480e-02
1.803478e-01
4.078942e-01
6.019596e-01
7.564719e-01
8.685723e-01
9.382301e-01
9.676584e-01
9.606375e-01
9.218499e-01
8.563179e-01
7.690021e-01
6.645837e-01
5.474163e-01
4.216030e-01
2.911377e-01
1.600424e-01
3.244386e-02
-8.744668e-02
-1.954669e-01
-2.877359e-01
-3.609569e-01
-4.127465e-01
-4.419441e-01
-4.488573e-01
-4.354026e-01
-4.051117e-01
-3.629831e-01
-3.151719e-01
-2.685312e-01
-2.300349e-01
-2.061371e-01
-2.021342e-01
-2.216049e-01
-2.659982e-01
-3.344204e-01
-4.236495e-01
-5.283768e-01
-6.416481e-01
-7.554591e-01
-8.614441e-01
-9.515925e-01
-1.018926e+00
-1.058077e+00
-1.065719e+00
-1.040806e+00
-9.846200e-01
-9.006187e-01
-7.941134e-01
-6.718234e-01
-5.413566e-01
-4.106709e-01
-2.875673e-01
-1.792533e-01
-9.200183e-02
-3.091888e-02
1.821253e-04
-1.188938e-03
-3.624028e-02
-1.049827e-01
-2.063256e-01
-3.381561e-01
-4.973841e-01
-6.799522e-01
-8.808270e-01
-1.094007e+00
-1.312589e+00
-1.528925e+00
-1.734898e+00
-1.922307e+00
-2.083322e+00
-2.210974e+00
-2.299608e+00
-2.345262e+00
-2.345923e+00
-2.301655e+00
-2.214591e+00
-2.088803e+00
-1.930057e+00
-1.745480e+00
-1.543160e+00
-1.331713e+00
-1.119846e+00
-9.159551e-01
-7.277732e-01
-5.621003e-01
-4.246063e-01
-3.197050e-01
-2.504822e-01
-2.186560e-01
-2.245437e-01
-2.670128e-01
-3.433996e-01
-4.493915e-01
-5.788934e-01
-7.239183e-01
-8.745671e-01
-1.019169e+00
-1.144650e+00
-1.237161e+00
-1.282970e+00
-1.269558e+00
-1.186812e+00
-1.028188e+00
-7.916882e-01
-4.805158e-01
-1.032967e-01
3.261906e-01
7.897795e-01
1.266117e+00
1.732189e+00
2.165026e+00
2.543404e+00
2.849399e+00
3.069629e+00
3.196097e+00
3.226576e+00
3.164539e+00
3.018659e+00
2.801964e+00
2.530726e+00
2.223195e+00
1.898266e+00
1.574213e+00
1.267552e+00
9.921337e-01
7.585241e-01
5.736851e-01
4.409711e-01
3.603972e-01
3.291228e-01
3.420733e-01
3.926183e-01
4.732260e-01
5.760281e-01
6.932469e-01
8.174601e-01
9.417085e-01
1.059475e+00
1.164584e+00
1.251094e+00
1.313240e+00
1.345481e+00
1.342678e+00
1.300406e+00
1.215335e+00
1.085655e+00
9.114332e-01
6.948667e-01
4.403593e-01
1.544096e-01
-1.546928e-01
-4.773401e-01
-8.032045e-01
-1.121910e+00
-1.423710e+00
-1.700107e+00
-1.944338e+00
-2.151672e+00
-2.319477e+00
-2.447055e+00
-2.535267e+00
-2.586014e+00
-2.601662e+00
-2.584501e+00
-2.536341e+00
-2.458292e+00
-2.350767e+00
-2.213706e+00
-2.046953e+00
-1.850742e+00
-1.626188e+00
-1.375725e+00
-1.103401e+00
-8.150105e-01
-5.180279e-01
-2.213500e-01
6.512646e-02
3.310621e-01
5.663181e-01
7.616357e-01
9.092946e-01
1.003694e+00
1.041802e+00
1.023422e+00
9.512576e-01
8.307510e-01
6.697165e-01
4.778050e-01
2.658472e-01
4.514107e-02
-1.732557e-01
-3.791707e-01
-5.638543e-01
-7.203806e-01
-8.438942e-01
-9.317009e-01
-9.832048e-01
-9.997083e-01
-9.840915e-01
-9.403988e-01
-8.733669e-01
-7.879347e-01
-6.887792e-01
-5.799220e-01
-4.644430e-01
-3.443270e-01
-2.204531e-01
-9.271805e-02
3.972499e-02
1.781483e-01
3.238871e-01
4.779698e-01
6.407731e-01
8.117250e-01
9.890724e-01
1.169725e+00
1.349186e+00
1.521576e+00
1.679764e+00
1.815616e+00
1.920360e+00
1.985083e+00
2.001332e+00
1.961798e+00
1.861039e+00
1.696177e+00
1.467494e+00
1.178849e+00
8.378452e-01
4.557062e-01
4.683500e-02
-3.719126e-01
-7.821845e-01
-1.165236e+00
-1.503084e+00
-1.779626e+00
-1.981636e+00
-2.099585e+00
-2.128244e+00
-2.067021e+00
-1.920029e+00
-1.695864e+00
-1.407099e+00
-1.069518e+00
-7.011447e-01
-3.211262e-01
5.144066e-02
3.986421e-01
7.047550e-01
9.570477e-01
1.146321e+00
1.267161e+00
1.317920e+00
1.300456e+00
1.219689e+00
1.083060e+00
8.999375e-01
6.810434e-01
4.379112e-01
1.823927e-01
-7.380161e-02
-3.195460e-01
-5.447401e-01
-7.407502e-01
-9.008327e-01
-1.020509e+00
-1.097848e+00
-1.133598e+00
-1.131145e+00
-1.096254e+00
-1.036603e+00
-9.611431e-01
-8.793307e-01
-8.003157e-01
-7.321635e-01
-6.811858e-01
-6.514408e-01
-6.444385e-01
-6.590699e-01
-6.917541e-01
-7.367893e-01
-7.868806e-01
-8.338056e-01
-8.691746e-01
-8.852254e-01
-8.755861e-01
-8.359328e-01
-7.644704e-01
-6.621793e-01
-5.327920e-01
-3.824985e-01
-2.194101e-01
-5.284606e-02
1.074742e-01
2.522383e-01
3.732576e-01
4.640168e-01
5.200077e-01
5.388232e-01
5.200260e-01
4.648336e-01
3.756875e-01
2.557886e-01
1.086775e-01
-6.207308e-02
-2.530161e-01
-4.608288e-01
-6.821723e-01
-9.134544e-01
-1.150551e+00
-1.388548e+00
-1.621559e+00
-1.842675e+00
-2.044077e+00
-2.217340e+00
-2.353908e+00
-2.445721e+00
-2.485928e+00
-2.469606e+00
-2.394375e+00
-2.260845e+00
-2.072780e+00
-1.836968e+00
-1.562777e+00
-1.261443e+00
-9.451885e-01
-6.262642e-01
-3.160570e-01
-2.435772e-02
2.411266e-01
4.749836e-01
6.740419e-01
8.371051e-01
9.645504e-01
1.057877e+00
1.119277e+00
1.151293e+00
1.156569e+00
1.137735e+00
1.097371e+00
1.038071e+00
9.625291e-01
8.736528e-01
7.746457e-01
6.690437e-01
5.606822e-01
4.535856e-01
3.517809e-01
2.590452e-01
1.786077e-01
1.128362e-01
6.294587e-02
2.877473e-02
8.673614e-03
-4.493821e-04
-2.904545e-03
-3.817097e-03
-8.577408e-03
-2.220918e-02
-4.874295e-02
-9.068960e-02
-1.486970e-01
-2.214442e-01
-3.057888e-01
-3.971422e-01
-4.900158e-01
-5.786609e-01
-6.577201e-01
-7.228142e-01
-7.710000e-01
-8.010550e-01
-8.135592e-01
-8.107680e-01
-7.962884e-01
-7.745928e-01
-7.504271e-01
-7.281815e-01
-7.113061e-01
-7.018483e-01
-7.001786e-01
-7.049471e-01
-7.132815e-01
-7.212017e-01
-7.241944e-01
-7.178660e-01
-6.985806e-01
-6.639960e-01
-6.134290e-01
-5.480093e-01
-4.706193e-01
-3.856418e-01
-2.985642e-01
-2.154927e-01
-1.426336e-01
-8.578841e-02
-4.990454e-02
-3.871167e-02
-5.447204e-02
-9.786360e-02
-1.680074e-01
-2.626354e-01
-3.783760e-01
-5.111173e-01
-6.563928e-01
-8.097324e-01
-9.669333e-01
-1.124222e+00
-1.278306e+00
-1.426335e+00
-1.565807e+00
-1.694457e+00
-1.810168e+00
-1.910922e+00
-1.994821e+00
-2.060167e+00
-2.105605e+00
-2.130291e+00
-2.134083e+00
-2.117697e+00
-2.082806e+00
-2.032047e+00
-1.968913e+00
-1.897534e+00
-1.822351e+00
-1.747734e+00
-1.677574e+00
-1.614929e+00
-1.561759e+00
-1.518808e+00
-1.485636e+00
-1.460802e+00
-1.442167e+00
-1.427264e+00
-1.413670e+00
-1.399328e+00
-1.382756e+00
-1.363132e+00
-1.340231e+00
-1.314245e+00
-1.285522e+00
-1.254266e+00
-1.220264e+00
-1.182659e+00
-1.139828e+00
-1.089375e+00
-1.028238e+00
-9.529336e-01
-8.598919e-01
-7.458827e-01
-6.084768e-01
-4.464989e-01
-2.604163e-01
-5.261009e-02
1.725135e-01
4.085953e-01
6.475802e-01
8.801347e-01
1.096181e+00
1.285495e+00
1.438295e+00
1.545794e+00
1.600642e+00
1.597266e+00
1.532074e+00
1.403554e+00
1.212269e+00
9.607795e-01
6.535219e-01
2.966569e-01
-1.020835e-01
-5.335519e-01
-9.873482e-01
-1.452002e+00
-1.915199e+00
-2.364061e+00
-2.785489e+00
-3.166573e+00
-3.495039e+00
-3.759708e+00
-3.950969e+00
-4.061218e+00
-4.085260e+00
-4.020672e+00
-3.868085e+00
-3.631385e+00
-3.317771e+00
-2.937649e+00
-2.504330e+00
-2.033493e+00
-1.542461e+00
-1.049291e+00
-5.717867e-01
-1.264853e-01
2.722662e-01
6.130801e-01
8.880795e-01
1.093201e+00
1.228247e+00
1.296694e+00
1.305297e+00
1.263520e+00
1.182845e+00
1.076004e+00
9.561940e-01
8.363156e-01
7.282761e-01
6.423922e-01
5.869019e-01
5.675924e-01
5.875459e-01
6.470062e-01
7.433734e-01
8.713397e-01
1.023184e+00
1.189229e+00
1.358467e+00
1.519314e+00
1.660463e+00
1.771753e+00
1.844980e+00
1.874559e+00
1.857967e+00
1.795904e+00
1.692159e+00
1.553185e+00
1.387431e+00
1.204515e+00
1.014310e+00
8.260601e-01
6.476119e-01
4.848372e-01
3.412913e-01
2.181221e-01
1.142097e-01
2.649594e-02
-4.955179e-02
-1.193968e-01
-1.888561e-01
-2.635260e-01
-3.482409e-01
-4.465914e-01
-5.605365e-01
-6.901456e-01
-8.335071e-01
-9.868316e-01
-1.144752e+00
-1.300798e+00
-1.447994e+00
-1.579502e+00
-1.689235e+00
-1.772356e+00
-1.825620e+00
-1.847519e+00
-1.838244e+00
-1.799468e+00
-1.734013e+00
-1.645421e+00
-1.537522e+00
-1.414016e+00
-1.278153e+00
-1.132541e+00
-9.791078e-01
-8.192232e-01
-6.539525e-01
-4.843882e-01
-3.119930e-01
-1.388790e-01
3.204009e-02
1.970635e-01
3.518958e-01
4.919934e-01
6.130171e-01
7.113151e-01
7.843601e-01
8.310614e-01
8.518958e-01
8.488277e-01
8.250237e-01
7.844031e-01
7.310900e-01
6.688506e-01
6.005974e-01
5.280321e-01
4.514792e-01
3.699363e-01
2.813401e-01
1.830236e-01
7.231199e-02
-5.281230e-02
-1.930609e-01
-3.472958e-01
-5.121700e-01
-6.820122e-01
-8.489841e-01
-1.003508e+00
-1.134927e+00
-1.232352e+00
-1.285614e+00
-1.286244e+00
-1.228401e+00
-1.109651e+00
-9.315106e-01
-6.996740e-01
-4.238696e-01
-1.173202e-01
2.041626e-01
5.233715e-01
8.230576e-01
1.087290e+00
1.302664e+00
1.459215e+00
1.550952e+00
1.575965e+00
1.536143e+00
1.436560e+00
1.284657e+00
1.089323e+00
8.599994e-01
6.058943e-01
3.353793e-01
5.559789e-02
-2.276998e-01
-5.101111e-01
-7.883575e-01
-1.059935e+00
-1.322702e+00
-1.574481e+00
-1.812731e+00
-2.034359e+00
-2.235690e+00
-2.412608e+00
-2.560840e+00
-2.676328e+00
-2.755647e+00
-2.796383e+00
-2.797449e+00
-2.759290e+00
-2.683964e+00
-2.575126e+00
-2.437913e+00
-2.278765e+00
-2.105190e+00
-1.925493e+00
-1.748452e+00
-1.582950e+00
-1.437565e+00
-1.320123e+00
-1.237246e+00
-1.193932e+00
-1.193209e+00
-1.235892e+00
-1.320472e+00
-1.443141e+00
-1.597959e+00
-1.777123e+00
-1.971358e+00
-2.170375e+00
-2.363408e+00
-2.539811e+00
-2.689689e+00
-2.804555e+00
-2.877955e+00
-2.906019e+00
-2.887862e+00
-2.825773e+00
-2.725130e+00
-2.594021e+00
-2.442569e+00
-2.282008e+00
-2.123611e+00
-1.977565e+00
-1.851946e+00
-1.751904e+00
-1.679158e+00
-1.631870e+00
-1.604897e+00
-1.590394e+00
-1.578695e+00
-1.559359e+00
-1.522277e+00
-1.458712e+00
-1.362179e+00
-1.229076e+00
-1.059013e+00
-8.548154e-01
-6.222167e-01
-3.692860e-01
-1.056620e-01
1.583124e-01
4.124573e-01
6.475355e-01
8.558730e-01
1.031773e+00
1.171708e+00
1.274287e+00
1.340038e+00
1.371038e+00
1.370460e+00
1.342088e+00
1.289884e+00
1.217654e+00
1.128853e+00
1.026534e+00
9.134251e-01
7.920776e-01
6.650202e-01
5.348653e-01
4.043154e-01
2.760566e-01
1.525549e-01
3.579677e-02
-7.296400e-02
-1.733905e-01
-2.661209e-01
-3.526659e-01
-4.351399e-01
-5.158498e-01
-5.967935e-01
-6.791439e-01
-7.627987e-01
-8.460762e-01
-9.256191e-01
-9.965418e-01
-1.052823e+00
-1.087914e+00
-1.095493e+00
-1.070280e+00
-1.008819e+00
-9.101105e-01
-7.760240e-01
-6.114271e-01
-4.239958e-01
-2.237178e-01
-2.212750e-02
1.686540e-01
3.369752e-01
4.726934e-01
5.680755e-01
6.184570e-01
6.225788e-01
5.825652e-01
5.035562e-01
3.930517e-01
2.600644e-01
1.142000e-01
-3.521540e-02
-1.798586e-01
-3.129101e-01
-4.293014e-01
-5.257167e-01
-6.003951e-01
-6.528060e-01
-6.832885e-01
-6.927432e-01
-6.824492e-01
-6.540482e-01
-6.096910e-01
-5.523005e-01
-4.858659e-01
-4.156685e-01
-3.483457e-01
-2.917282e-01
-2.544301e-01
-2.452172e-01
-2.722153e-01
-3.420511e-01
-4.590227e-01
-6.243969e-01
-8.359157e-01
-1.087574e+00
-1.369704e+00
-1.669383e+00
-1.971140e+00
-2.257927e+00
-2.512293e+00
-2.717666e+00
-2.859644e+00
-2.927197e+00
-2.913636e+00
-2.817285e+00
-2.641735e+00
-2.395677e+00
-2.092281e+00
-1.748189e+00
-1.382218e+00
-1.013883e+00
-6.619162e-01
-3.429090e-01
-7.021770e-02
1.467761e-01
3.030023e-01
3.976378e-01
4.336867e-01
4.172847e-01
3.568298e-01
2.620421e-01
1.430549e-01
9.618302e-03
-1.295230e-01
-2.670406e-01
-3.972141e-01
-5.159190e-01
-6.204508e-01
-7.092399e-01
-7.815217e-01
-8.370232e-01
-8.757145e-01
-8.976592e-01
-9.029706e-01
-8.918658e-01
-8.647903e-01
-8.225800e-01
-7.666224e-01
-6.989816e-01
-6.224561e-01
-5.405473e-01
-4.573258e-01
-3.771999e-01
-3.046047e-01
-2.436465e-01
-1.977485e-01
-1.693455e-01
-1.596700e-01
-1.686589e-01
-1.949926e-01
-2.362601e-01
-2.892283e-01
-3.501803e-01
-4.152787e-01
-4.809060e-01
-5.439335e-01
-6.018812e-01
-6.529444e-01
-6.958920e-01
-7.298667e-01
-7.541432e-01
-7.679153e-01
-7.701808e-01
-7.597700e-01
-7.355342e-01
-6.966698e-01
-6.431195e-01
-5.759702e-01
-4.977632e-01
-4.126409e-01
-3.262831e-01
-2.456171e-01
-1.783238e-01
-1.321915e-01
-1.143916e-01
-1.307630e-01
-1.851879e-01
-2.791324e-01
-4.114042e-01
-5.781505e-01
-7.730939e-01
-9.879747e-01
-1.213146e+00
-1.438262e+00
-1.652986e+00
-1.847674e+00
-2.013964e+00
-2.145250e+00
-2.237013e+00
-2.286989e+00
-2.295182e+00
-2.263721e+00
-2.196593e+00
-2.099274e+00
-1.978291e+00
-1.840756e+00
-1.693901e+00
-1.544646e+00
-1.399222e+00
-1.262888e+00
-1.139736e+00
-1.032616e+00
-9.431620e-01
-8.719315e-01
-8.186087e-01
-7.822578e-01
-7.615764e-01
-7.551123e-01
-7.614141e-01
-7.791041e-01
-8.068807e-01
-8.434791e-01
-8.876243e-01
-9.380130e-01
-9.933463e-01
-1.052417e+00
-1.114233e+00
-1.178148e+00
-1.243948e+00
-1.311876e+00
-1.382555e+00
-1.456820e+00
-1.535461e+00
-1.618919e+00
-1.706965e+00
-1.798420e+00
-1.890954e+00
-1.981011e+00
-2.063891e+00
-2.134006e+00
-2.185313e+00
-2.211895e+00
-2.208637e+00
-2.171936e+00
-2.100342e+00
-1.995046e+00
-1.860116e+00
-1.702440e+00
-1.531323e+00
-1.357781e+00
-1.193580e+00
-1.050129e+00
-9.373525e-01
-8.626752e-01
-8.302483e-01
-8.405012e-01
-8.900785e-01
-9.721625e-01
-1.077142e+00
-1.193546e+00
-1.309132e+00
-1.412002e+00
-1.491631e+00
-1.539688e+00
-1.550590e+00
-1.521732e+00
-1.453420e+00
-1.348528e+00
-1.211971e+00
-1.050075e+00
-8.699359e-01
-6.788269e-01
-4.837218e-01
-2.909331e-01
-1.058723e-01
6.708480e-02
2.246473e-01
3.645876e-01
4.856635e-01
5.874960e-01
6.704173e-01
7.353046e-01
7.834147e-01
8.162285e-01
8.353112e-01
8.421876e-01
8.382326e-01
8.245799e-01
8.020530e-01
7.711266e-01
7.319212e-01
6.842301e-01
6.275732e-01
5.612708e-01
4.845339e-01
3.965741e-01
2.967382e-01
1.846698e-01
6.049344e-02
-7.499980e-02
-2.201946e-01
-3.725576e-01
-5.286378e-01
-6.841767e-01
-8.343277e-01
-9.739655e-01
-1.098053e+00
-1.202027e+00
-1.282166e+00
-1.335902e+00
-1.362037e+00
-1.360859e+00
-1.334129e+00
-1.284932e+00
-1.217430e+00
-1.136505e+00
-1.047358e+00
-9.550811e-01
-8.642465e-01
-7.785444e-01
-7.005040e-01
-6.313175e-01
-5.707908e-01
-5.174283e-01
-4.686502e-01
-4.211242e-01
-3.711752e-01
-3.152294e-01
-2.502403e-01
-1.740519e-01
-8.566370e-02
1.462093e-02
1.251683e-01
2.430986e-01
3.644631e-01
4.844903e-01
5.978755e-01
6.990877e-01
7.826712e-01
8.435191e-01
8.771018e-01
8.796408e-01
8.482233e-01
7.808646e-01
6.765342e-01
5.351665e-01
3.576806e-01
1.460267e-01
-9.673553e-02
-3.663352e-01
-6.571942e-01
-9.623772e-01
-1.273633e+00
-1.581564e+00
-1.875948e+00
-2.146204e+00
-2.381968e+00
-2.573722e+00
-2.713416e+00
-2.794991e+00
-2.814771e+00
-2.771661e+00
-2.667157e+00
-2.505164e+00
-2.291659e+00
-2.034242e+00
-1.741616e+00
-1.423072e+00
-1.088007e+00
-7.455472e-01
-4.042942e-01
-7.220273e-02
2.434271e-01
5.358907e-01
7.990111e-01
1.027121e+00
1.215132e+00
1.358717e+00
1.454570e+00
1.500732e+00
1.496914e+00
1.444772e+00
1.348087e+00
1.212812e+00
1.046955e+00
8.602875e-01
6.638793e-01
4.694718e-01
2.887321e-01
1.324440e-01
9.710473e-03
-7.275117e-02
-1.111426e-01
-1.048829e-01
-5.663276e-02
2.796744e-02
1.408254e-01
2.721433e-01
4.113104e-01
5.478545e-01
6.723550e-01
7.772264e-01
8.572930e-01
9.101027e-01
9.359540e-01
9.376430e-01
9.199675e-01
8.890460e-01
8.515289e-01
8.137879e-01
7.811681e-01
7.573816e-01
7.440999e-01
7.407802e-01
7.447331e-01
7.514147e-01
7.549043e-01
7.485163e-01
7.254842e-01
6.796494e-01
6.060872e-01
5.016064e-01
3.650711e-01
1.975122e-01
2.025866e-03
-2.165174e-01
-4.519008e-01
-6.970571e-01
-9.445585e-01
-1.187039e+00
-1.417509e+00
-1.629544e+00
-1.817386e+00
-1.975974e+00
-2.100976e+00
-2.188855e+00
-2.237011e+00
-2.243993e+00
-2.209769e+00
-2.135994e+00
-2.026235e+00
-1.886055e+00
-1.722931e+00
-1.545934e+00
-1.365189e+00
-1.191121e+00
-1.033564e+00
-9.008210e-01
-7.987773e-01
-7.301946e-01
-6.942724e-01
-6.865573e-01
-6.992373e-01
-7.218135e-01
-7.421001e-01
-7.474569e-01
-7.261325e-01
-6.685704e-01
-5.685335e-01
-4.239138e-01
-2.371283e-01
-1.504781e-02
2.315436e-01
4.889004e-01
7.415738e-01
9.738346e-01
1.171098e+00
1.321198e+00
1.415375e+00
1.448893e+00
1.421243e+00
1.335933e+00
1.199928e+00
1.022807e+00
8.157464e-01
5.904284e-01
3.579829e-01
1.280604e-01
-9.187868e-02
-2.969925e-01
-4.851657e-01
-6.567946e-01
-8.142888e-01
-9.613688e-01
-1.102267e+00
-1.240947e+00
-1.380452e+00
-1.522448e+00
-1.667012e+00
-1.812646e+00
-1.956480e+00
-2.094604e+00
-2.222465e+00
-2.335241e+00
-2.428176e+00
-2.496822e+00
-2.537192e+00
-2.545845e+00
-2.519924e+00
-2.457199e+00
-2.356123e+00
-2.215955e+00
-2.036910e+00
-1.820365e+00
-1.569050e+00
-1.287226e+00
-9.807949e-01
-6.573222e-01
-3.259458e-01
2.836369e-03
3.175140e-01
6.060430e-01
8.564419e-01
1.057479e+00
1.199403e+00
1.274661e+00
1.278524e+00
1.209558e+00
1.069878e+00
8.651273e-01
6.041932e-01
2.986458e-01
-3.803463e-02
-3.913821e-01
-7.469262e-01
-1.091134e+00
-1.412215e+00
-1.700713e+00
-1.949831e+00
-2.155474e+00
-2.316037e+00
-2.431994e+00
-2.505361e+00
-2.539129e+00
-2.536743e+00
-2.501682e+00
-2.437193e+00
-2.346189e+00
-2.231300e+00
-2.095065e+00
-1.940218e+00
-1.770008e+00
-1.588503e+00
-1.400788e+00
-1.213015e+00
-1.032245e+00
-8.660941e-01
-7.222023e-01
-6.076037e-01
-5.280837e-01
-4.876231e-01
-4.880098e-01
-5.286686e-01
-6.067216e-01
-7.172513e-01
-8.537120e-01
-1.008419e+00
-1.173047e+00
-1.339078e+00
-1.498167e+00
-1.642414e+00
-1.764542e+00
-1.858016e+00
-1.917123e+00
-1.937048e+00
-1.913978e+00
-1.845236e+00
-1.729465e+00
-1.566842e+00
-1.359293e+00
-1.110684e+00
-8.269283e-01
-5.159705e-01
-1.876150e-01
1.468373e-01
4.751337e-01
7.847765e-01
1.063838e+00
1.301808e+00
1.490385e+00
1.624110e+00
1.700764e+00
1.721467e+00
1.690460e+00
1.614599e+00
1.502620e+00
1.364273e+00
1.209426e+00
1.047226e+00
8.854153e-01
7.298276e-01
5.841140e-01
4.496822e-01
3.258419e-01
2.101200e-01
9.870608e-02
-1.301986e-02
-1.299254e-01
-2.565751e-01
-3.967316e-01
-5.529413e-01
-7.262316e-01
-9.159372e-01
-1.119667e+00
-1.333410e+00
-1.551770e+00
-1.768300e+00
-1.975899e+00
-2.167229e+00
-2.335103e+00
-2.472803e+00
-2.574320e+00
-2.634501e+00
-2.649127e+00
-2.614950e+00
-2.529723e+00
-2.392263e+00
-2.202556e+00
-1.961931e+00
-1.673268e+00
-1.341228e+00
-9.724440e-01
-5.756193e-01
-1.614795e-01
2.574660e-01
6.673766e-01
1.053740e+00
1.402200e+00
1.699485e+00
1.934341e+00
2.098368e+00
2.186649e+00
2.198102e+00
2.135479e+00
2.005045e+00
1.815928e+00
1.579251e+00
1.307133e+00
1.011669e+00
7.040242e-01
3.937151e-01
8.817484e-02
-2.073861e-01
-4.898249e-01
-7.576772e-01
-1.010616e+00
-1.248866e+00
-1.472657e+00
-1.681816e+00
-1.875510e+00
-2.052181e+00
-2.209634e+00
-2.345254e+00
-2.456301e+00
-2.540244e+00
-2.595078e+00
-2.619592e+00
-2.613550e+00
-2.577758e+00
-2.514026e+00
-2.425014e+00
-2.314011e+00
-2.184672e+00
-2.040766e+00
-1.885981e+00
-1.723794e+00
-1.557453e+00
-1.390025e+00
-1.224513e+00
-1.063981e+00
-9.116477e-01
-7.709153e-01
-6.452855e-01
-5.381756e-01
-4.526414e-01
-3.910484e-01
-3.547423e-01
-3.437742e-01
-3.567296e-01
-3.906939e-01
-4.413647e-01
-5.033015e-01
-5.702818e-01
-6.357263e-01
-6.931495e-01
-7.366035e-01
-7.610849e-01
-7.628868e-01
-7.398762e-01
-6.916765e-01
-6.197348e-01
-5.272525e-01
-4.189716e-01
-3.008242e-01
-1.794745e-01
-6.180337e-02
4.560623e-02
1.369215e-01
2.074020e-01
2.536034e-01
2.734361e-01
2.660978e-01
2.319115e-01
1.721147e-01
8.864242e-02
-1.605690e-02
-1.391480e-01
-2.774689e-01
-4.275327e-01
-5.854941e-01
-7.471130e-01
-9.077473e-01
-1.062406e+00
-1.205879e+00
-1.332954e+00
-1.438694e+00
-1.518774e+00
-1.569803e+00
-1.589609e+00
-1.577426e+00
-1.533944e+00
-1.461225e+00
-1.362478e+00
-1.241751e+00
-1.103571e+00
-9.526154e-01
-7.934386e-01
-6.302977e-01
-4.670846e-01
-3.073522e-01
-1.544108e-01
-1.146252e-02
1.182612e-01
2.313905e-01
3.243615e-01
3.934312e-01
4.347710e-01
4.446371e-01
4.196044e-01
3.568462e-01
2.544327e-01
1.116229e-01
-7.087807e-02
-2.907170e-01
-5.437712e-01
-8.241274e-01
-1.124180e+00
-1.434864e+00
-1.746032e+00
-2.046961e+00
-2.326976e+00
-2.576127e+00
-2.785887e+00
-2.949784e+00
-3.063901e+00
-3.127196e+00
-3.141592e+00
-3.111808e+00
-3.044954e+00
-2.949918e+00
-2.836586e+00
-2.715003e+00
-2.594544e+00
-2.483183e+00
-2.386952e+00
-2.309613e+00
-2.252572e+00
-2.215023e+00
-2.194245e+00
-2.186023e+00
-2.185098e+00
-2.185606e+00
-2.181458e+00
-2.166637e+00
-2.135415e+00
-2.082510e+00
-2.003196e+00
-1.893410e+00
-1.749881e+00
-1.570302e+00
-1.353560e+00
-1.100005e+00
-8.117503e-01
-4.929481e-01
-1.500063e-01
2.083192e-01
5.710046e-01
9.250552e-01
1.256043e+00
1.548878e+00
1.788782e+00
1.962380e+00
2.058819e+00
2.070789e+00
1.995326e+00
1.834296e+00
1.594483e+00
1.287267e+00
9.278951e-01
5.344269e-01
1.264408e-01
-2.763642e-01
-6.555443e-01
-9.951367e-01
-1.282629e+00
-1.509594e+00
-1.671958e+00
-1.769895e+00
-1.807404e+00
-1.791619e+00
-1.731967e+00
-1.639250e+00
-1.524749e+00
-1.399423e+00
-1.273251e+00
-1.154747e+00
-1.050661e+00
-9.658382e-01
-9.032346e-01
-8.640223e-01
-8.477668e-01
-8.526296e-01
-8.755728e-01
-9.125561e-01
-9.587297e-01
-1.008638e+00
-1.056453e+00
-1.096240e+00
-1.122281e+00
-1.129407e+00
-1.113361e+00
-1.071130e+00
-1.001241e+00
-9.039947e-01
-7.816242e-01
-6.383583e-01
-4.803772e-01
-3.156316e-01
-1.535074e-01
-4.319296e-03
1.213571e-01
2.134791e-01
2.633897e-01
2.646384e-01
2.136677e-01
1.102737e-01
-4.223161e-02
-2.371868e-01
-4.650670e-01
-7.142396e-01
-9.719049e-01
-1.225120e+00
-1.461792e+00
-1.671547e+00
-1.846377e+00
-1.981025e+00
-2.073077e+00
-2.122781e+00
-2.132637e+00
-2.106827e+00
-2.050575e+00
-1.969515e+00
-1.869151e+00
-1.754460e+00
-1.629672e+00
-1.498237e+00
-1.362953e+00
-1.226208e+00
-1.090273e+00
-9.575742e-01
-8.308810e-01
-7.133684e-01
-6.085290e-01
-5.199502e-01
-4.509868e-01
-4.043822e-01
-3.818965e-01
-3.839971e-01
-4.096605e-01
-4.563188e-01
-5.199663e-01
-5.954238e-01
-6.767364e-01
-7.576650e-01
-8.322136e-01
-8.951306e-01
-9.423205e-01
-9.711115e-01
-9.803441e-01
-9.702667e-01
-9.422570e-01
-8.984102e-01
-8.410637e-01
-7.723355e-01
-6.937555e-01
-6.060492e-01
-5.091064e-01
-4.021298e-01
-2.839305e-01
-1.533134e-01
-9.490082e-03
1.475415e-01
3.166951e-01
4.956045e-01
6.805583e-01
8.665696e-01
1.047580e+00
1.216788e+00
1.367086e+00
1.491568e+00
1.584063e+00
1.639646e+00
1.655047e+00
1.628936e+00
1.562018e+00
1.456966e+00
1.318176e+00
1.151412e+00
9.633870e-01
7.613451e-01
5.526988e-01
3.447613e-01
1.445837e-01
-4.111887e-02
-2.059890e-01
-3.440507e-01
-4.497842e-01
-5.182874e-01
-5.455364e-01
-5.287261e-01
-4.666502e-01
-3.600581e-01
-2.119249e-01
-2.757566e-02
1.853790e-01
4.173115e-01
6.570420e-01
8.924648e-01
1.111280e+00
1.301760e+00
1.453489e+00
1.557986e+00
1.609179e+00
1.603686e+00
1.540879e+00
1.422766e+00
1.253690e+00
1.039907e+00
7.890902e-01
5.098036e-01
2.109978e-01
-9.843127e-02
-4.099955e-01
-7.158627e-01
-1.008997e+00
-1.283200e+00
-1.533077e+00
-1.753957e+00
-1.941798e+00
-2.093126e+00
-2.205017e+00
-2.275160e+00
-2.301979e+00
-2.284808e+00
-2.224093e+00
-2.121575e+00
-1.980443e+00
-1.805410e+00
-1.602707e+00
-1.379968e+00
-1.145990e+00
-9.103652e-01
-6.829735e-01
-4.733733e-01
-2.901275e-01
-1.401405e-01
-2.809136e-02
4.395384e-02
7.668695e-02
7.343096e-02
3.975339e-02
-1.712969e-02
-8.908000e-02
-1.678010e-01
-2.455485e-01
-3.157116e-01
-3.732147e-01
-4.147171e-01
-4.386189e-01
-4.449036e-01
-4.348612e-01
-4.107416e-01
-3.753828e-01
-3.318489e-01
-2.831032e-01
-2.317363e-01
-1.797625e-01
-1.284996e-01
-7.853704e-02
-2.979448e-02
1.834492e-02
6.685154e-02
1.168515e-01
1.694486e-01
2.255922e-01
2.860022e-01
3.511461e-01
4.212479e-01
4.963049e-01
5.760876e-01
6.601085e-01
7.475580e-01
8.372186e-01
9.273802e-01
1.015783e+00
1.099616e+00
1.175592e+00
1.240120e+00
1.289555e+00
1.320548e+00
1.330435e+00
1.317652e+00
1.282125e+00
1.225584e+00
1.151749e+00
1.066347e+00
9.769340e-01
8.924858e-01
8.227899e-01
7.776532e-01
7.659923e-01
7.948884e-01
8.687003e-01
9.883403e-01
1.150803e+00
1.349027e+00
1.572130e+00
1.806031e+00
2.034426e+00
2.240038e+00
2.406032e+00
2.517459e+00
2.562569e+00
2.533855e+00
2.428720e+00
2.249692e+00
2.004172e+00
1.703756e+00
1.363211e+00
9.992341e-01
6.291094e-01
2.694188e-01
-6.509388e-02
-3.624116e-01
-6.138346e-01
-8.142605e-01
-9.621729e-01
-1.059384e+00
-1.110592e+00
-1.122811e+00
-1.104742e+00
-1.066108e+00
-1.017013e+00
-9.673181e-01
-9.260753e-01
-9.010304e-01
-8.982114e-01
-9.216306e-01
-9.731158e-01
-1.052286e+00
-1.156675e+00
-1.281986e+00
-1.422469e+00
-1.571367e+00
-1.721420e+00
-1.865347e+00
-1.996312e+00
-2.108308e+00
-2.196474e+00
-2.257317e+00
-2.288855e+00
-2.290673e+00
-2.263893e+00
-2.211065e+00
-2.135951e+00
-2.043230e+00
-1.938104e+00
-1.825842e+00
-1.711297e+00
-1.598433e+00
-1.489937e+00
-1.386957e+00
-1.289035e+00
-1.194237e+00
-1.099505e+00
-1.001175e+00
-8.955994e-01
-7.797982e-01
-6.520305e-01
-5.122207e-01
-3.621744e-01
-2.055635e-01
-4.768411e-02
1.049749e-01
2.453005e-01
3.661958e-01
4.612242e-01
5.251937e-01
5.546250e-01
5.480616e-01
5.061931e-01
4.317847e-01
3.294211e-01
2.050937e-01
6.567744e-02
-8.164814e-02
-2.299664e-01
-3.731201e-01
-5.060858e-01
-6.251936e-01
-7.281874e-01
-8.141386e-01
-8.832493e-01
-9.365862e-01
-9.757874e-01
-1.002776e+00
-1.019509e+00
-1.027765e+00
-1.029005e+00
-1.024275e+00
-1.014186e+00
-9.989416e-01
-9.784173e-01
-9.522661e-01
-9.200418e-01
-8.813211e-01
-8.358202e-01
-7.835055e-01
-7.247055e-01
-6.602273e-01
-5.914749e-01
-5.205576e-01
-4.503633e-01
-3.845710e-01
-3.275750e-01
-2.843059e-01
-2.599437e-01
-2.595339e-01
-2.875288e-01
-3.472908e-01
-4.405983e-01
-5.672094e-01
-7.245361e-01
-9.074863e-01
-1.108515e+00
-1.317913e+00
-1.524325e+00
-1.715476e+00
-1.879029e+00
-2.003504e+00
-2.079164e+00
-2.098776e+00
-2.058186e+00
-1.956647e+00
-1.796898e+00
-1.584976e+00
-1.329800e+00
-1.042564e+00
-7.359914e-01
-4.235017e-01
-1.183580e-01
1.671426e-01
4.223746e-01
6.389309e-01
8.109678e-01
9.353263e-01
1.011430e+00
1.040987e+00
1.027538e+00
9.759195e-01
8.917035e-01
7.806923e-01
6.485222e-01
5.004245e-01
3.411644e-01
1.751467e-01
6.651893e-03
-1.598614e-01
-3.194658e-01
-4.665659e-01
-5.948563e-01
-6.974793e-01
-7.673880e-01
-7.978910e-01
-7.833164e-01
-7.197169e-01
-6.055207e-01
-4.420397e-01
-2.337545e-01
1.167881e-02
2.837244e-01
5.695586e-01
8.549109e-01
1.125074e+00
1.365981e+00
1.565220e+00
1.712894e+00
1.802210e+00
1.829778e+00
1.795589e+00
1.702745e+00
1.556970e+00
1.366025e+00
1.139066e+00
8.860289e-01
6.170522e-01
3.419828e-01
6.994902e-02
-1.909832e-01
-4.340713e-01
-6.540648e-01
-8.472773e-01
-1.011559e+00
-1.146179e+00
-1.251639e+00
-1.329453e+00
-1.381912e+00
-1.411891e+00
-1.422687e+00
-1.417913e+00
-1.401419e+00
-1.377228e+00
-1.349451e+00
-1.322152e+00
-1.299150e+00
-1.283757e+00
-1.278473e+00
-1.284662e+00
-1.302268e+00
-1.329623e+00
-1.363378e+00
-1.398611e+00
-1.429110e+00
-1.447818e+00
-1.447417e+00
-1.420982e+00
-1.362645e+00
-1.268202e+00
-1.135590e+00
-9.651896e-01
-7.599080e-01
-5.250502e-01
-2.679832e-01
2.353777e-03
2.760372e-01
5.427774e-01
7.925051e-01
1.015877e+00
1.204670e+00
1.352052e+00
1.452745e+00
1.503087e+00
1.501048e+00
1.446217e+00
1.339800e+00
1.184631e+00
9.852092e-01
7.477329e-01
4.800861e-01
1.917430e-01
-1.064607e-01
-4.027161e-01
-6.847959e-01
-9.407543e-01
-1.159720e+00
-1.332706e+00
-1.453351e+00
-1.518494e+00
-1.528514e+00
-1.487381e+00
-1.402399e+00
-1.283665e+00
-1.143287e+00
-9.944604e-01
-8.504521e-01
-7.236218e-01
-6.245291e-01
-5.612026e-01
-5.386069e-01
-5.583333e-01
-6.185188e-01
-7.139899e-01
-8.366194e-01
-9.758796e-01
-1.119566e+00
-1.254660e+00
-1.368275e+00
-1.448622e+00
-1.485911e+00
-1.473106e+00
-1.406452e+00
-1.285731e+00
-1.114220e+00
-8.983730e-01
-6.472748e-01
-3.719323e-01
-8.448947e-02
2.025592e-01
4.770862e-01
7.279280e-01
9.453274e-01
1.121215e+00
1.249340e+00
1.325286e+00
1.346418e+00
1.311789e+00
1.222069e+00
1.079475e+00
8.877230e-01
6.519654e-01
3.786832e-01
7.551072e-02
-2.490240e-01
-5.858369e-01
-9.256835e-01
-1.259580e+00
-1.579212e+00
-1.877296e+00
-2.147857e+00
-2.386411e+00
-2.590020e+00
-2.757225e+00
-2.887856e+00
-2.982746e+00
-3.043378e+00
-3.071517e+00
-3.068879e+00
-3.036889e+00
-2.976556e+00
-2.888491e+00
-2.773066e+00
-2.630689e+00
-2.462150e+00
-2.268995e+00
-2.053868e+00
-1.820756e+00
-1.575086e+00
-1.323642e+00
-1.074267e+00
-8.353927e-01
-6.154091e-01
-4.219752e-01
-2.613466e-01
-1.378216e-01
-5.338049e-02
-7.567443e-03
2.378750e-03
-1.882784e-02
-6.503570e-02
-1.292604e-01
-2.043002e-01
-2.832928e-01
-3.601546e-01
-4.298671e-01
-4.885928e-01
-5.336288e-01
-5.632300e-01
-5.763496e-01
-5.723579e-01
-5.507999e-01
-5.112410e-01
-4.532325e-01
-3.764023e-01
-2.806539e-01
-1.664366e-01
-3.503728e-02
1.111556e-01
2.684670e-01
4.318675e-01
5.950523e-01
7.506790e-01
8.907612e-01
1.007188e+00
1.092323e+00
1.139614e+00
1.144137e+00
1.103008e+00
1.015605e+00
8.835756e-01
7.106426e-01
5.022348e-01
2.649969e-01
6.243018e-03
-2.665852e-01
-5.463948e-01
-8.268012e-01
-1.102336e+00
-1.368484e+00
-1.621553e+00
-1.858414e+00
-2.076156e+00
-2.271739e+00
-2.441702e+00
-2.582006e+00
-2.688042e+00
-2.754809e+00
-2.777254e+00
-2.750726e+00
-2.671486e+00
-2.537211e+00
-2.347434e+00
-2.103866e+00
-1.810554e+00
-1.473856e+00
-1.102200e+00
-7.056517e-01
-2.953223e-01
1.173315e-01
5.212326e-01
9.063500e-01
1.264230e+00
1.588332e+00
1.874151e+00
2.119126e+00
2.322372e+00
2.484310e+00
2.606252e+00
2.690001e+00
2.737536e+00
2.750796e+00
2.731577e+00
2.681542e+00
2.602308e+00
2.495587e+00
2.363350e+00
2.207985e+00
2.032408e+00
1.840116e+00
1.635158e+00
1.422010e+00
1.205379e+00
9.899214e-01
7.799450e-01
5.791041e-01
3.901486e-01
2.147586e-01
5.349430e-02
-9.412377e-02
-2.294101e-01
-3.542088e-01
-4.705300e-01
-5.801825e-01
-6.844599e-01
-7.839274e-01
-8.783377e-01
-9.666786e-01
-1.047332e+00
-1.118307e+00
-1.177498e+00
-1.222933e+00
-1.252965e+00
-1.266400e+00
-1.262536e+00
-1.241133e+00
-1.202299e+00
-1.146343e+00
-1.073604e+00
-9.842948e-01
-8.784070e-01
-7.557007e-01
-6.157981e-01
-4.583773e-01
-2.834354e-01
-9.157592e-02
1.157395e-01
3.360264e-01
5.657365e-01
8.003536e-01
1.034614e+00
1.262821e+00
1.479214e+00
1.678349e+00
1.855451e+00
2.006705e+00
2.129462e+00
2.222341e+00
2.285220e+00
2.319120e+00
2.325992e+00
2.308455e+00
2.269507e+00
2.212267e+00
2.139775e+00
2.054882e+00
1.960237e+00
1.858350e+00
1.751709e+00
1.642908e+00
1.534747e+00
1.430265e+00
1.332690e+00
1.245287e+00
1.171136e+00
1.112851e+00
1.072289e+00
1.050286e+00
1.046480e+00
1.059228e+00
1.085675e+00
1.121931e+00
1.163385e+00
1.205071e+00
1.242078e+00
1.269927e+00
1.284880e+00
1.284152e+00
1.266004e+00
1.229745e+00
1.175622e+00
1.104665e+00
1.018483e+00
9.190513e-01
8.085211e-01
6.890574e-01
5.627350e-01
4.314956e-01
2.971704e-01
1.615590e-01
2.654653e-02
-1.057616e-01
-2.329170e-01
-3.520400e-01
-4.597883e-01
-5.523989e-01
-6.258155e-01
-6.759059e-01
-6.987723e-01
-6.911392e-01
-6.507934e-01
-5.770311e-01
-4.710501e-01
-3.362168e-01
-1.781425e-01
-4.523149e-03
1.752733e-01
3.508483e-01
5.115878e-01
6.475668e-01
7.504528e-01
8.143113e-01
8.362307e-01
8.166952e-01
7.596579e-01
6.722912e-01
5.644215e-01
4.476924e-01
3.345315e-01
2.370241e-01
1.658124e-01
1.291365e-01
1.321175e-01
1.763528e-01
2.598570e-01
3.773411e-01
5.207860e-01
6.802385e-01
8.447350e-01
1.003255e+00
1.145605e+00
1.263159e+00
1.349393e+00
1.400188e+00
1.413900e+00
1.391234e+00
1.334944e+00
1.249433e+00
1.140292e+00
1.013838e+00
8.766713e-01
7.352914e-01
5.957800e-01
4.635501e-01
3.431620e-01
2.381958e-01
1.511714e-01
8.350600e-02
3.550475e-02
6.385912e-03
-5.654820e-03
-3.330442e-03
9.909544e-03
3.011401e-02
5.312293e-02
7.490133e-02
9.188601e-02
1.013078e-01
1.014485e-01
9.179711e-02
7.307756e-02
4.713876e-02
1.671115e-02
-1.494954e-02
-4.449830e-02
-6.897379e-02
-8.625790e-02
-9.546672e-02
-9.721817e-02
-9.372856e-02
-8.870684e-02
-8.703990e-02
-9.429213e-02
-1.160713e-01
-1.573350e-01
-2.217232e-01
-3.109992e-01
-4.246694e-01
-5.598268e-01
-7.112397e-01
-8.716751e-01
-1.032423e+00
-1.183970e+00
-1.316751e+00
-1.421918e+00
-1.492048e+00
-1.521750e+00
-1.508105e+00
-1.450928e+00
-1.352815e+00
-1.218993e+00
-1.056961e+00
-8.759753e-01
-6.864022e-01
-4.990138e-01
-3.242744e-01
-1.716840e-01
-4.922792e-02
3.703483e-02
8.322640e-02
8.775072e-02
5.125466e-02
-2.352580e-02
-1.320068e-01
-2.680600e-01
-4.243585e-01
-5.927534e-01
-7.646757e-01
-9.315600e-01
-1.085285e+00
-1.218619e+00
-1.325646e+00
-1.402143e+00
-1.445882e+00
-1.456819e+00
-1.437151e+00
-1.391224e+00
-1.325298e+00
-1.247154e+00
-1.165565e+00
-1.089650e+00
-1.028150e+00
-9.886722e-01
-9.769887e-01
-9.964412e-01
-1.047545e+00
-1.127838e+00
-1.232010e+00
-1.352304e+00
-1.479173e+00
-1.602104e+00
-1.710547e+00
-1.794843e+00
-1.847050e+00
-1.861600e+00
-1.835699e+00
-1.769455e+00
-1.665718e+00
-1.529655e+00
-1.368130e+00
-1.188945e+00
-1.000052e+00
-8.088026e-01
-6.213248e-01
-4.420831e-01
-2.736520e-01
-1.167159e-01
2.972006e-02
1.679395e-01
3.009900e-01
4.320779e-01
5.639444e-01
6.982857e-01
8.352818e-01
9.732906e-01
1.108755e+00
1.236352e+00
1.349378e+00
1.440363e+00
1.501841e+00
1.527208e+00
1.511577e+00
1.452517e+00
1.350576e+00
1.209520e+00
1.036224e+00
8.402126e-01
6.328807e-01
4.264859e-01
2.330134e-01
6.305687e-02
-7.515245e-02
-1.764542e-01
-2.391257e-01
-2.648774e-01
-2.584985e-01
-2.272184e-01
-1.798819e-01
-1.260500e-01
-7.513379e-02
-3.564839e-02
-1.464853e-02
-1.737113e-02
-4.708272e-02
-1.051036e-01
-1.909650e-01
-3.026471e-01
-4.368506e-01
-5.892612e-01
-7.547850e-01
-9.277468e-01
-1.102063e+00
-1.271410e+00
-1.429406e+00
-1.569839e+00
-1.686940e+00
-1.775690e+00
-1.832156e+00
-1.853798e+00
-1.839712e+00
-1.790772e+00
-1.709629e+00
-1.600574e+00
-1.469254e+00
-1.322289e+00
-1.166813e+00
-1.009991e+00
-8.585401e-01
-7.183011e-01
-5.938754e-01
-4.883531e-01
-4.031529e-01
-3.379902e-01
-2.909886e-01
-2.589403e-01
-2.377026e-01
-2.227020e-01
-2.094904e-01
-1.942838e-01
-1.744068e-01
-1.485729e-01
-1.169533e-01
-8.102327e-02
-4.320973e-02
-6.403184e-03
2.658310e-02
5.351425e-02
7.311265e-02
8.525393e-02
9.094982e-02
9.212073e-02
9.119132e-02
9.056851e-02
9.208001e-02
9.646191e-02
1.029830e-01
1.092811e-01
1.114594e-01
1.044566e-01
8.265736e-02
4.067164e-02
-2.582353e-02
-1.193011e-01
-2.397770e-01
-3.844722e-01
-5.477982e-01
-7.216745e-01
-8.961410e-01
-1.060193e+00
-1.202743e+00
-1.313600e+00
-1.384377e+00
-1.409227e+00
-1.385347e+00
-1.313209e+00
-1.196501e+00
-1.041771e+00
-8.578293e-01
-6.549448e-01
-4.439397e-01
-2.352613e-01
-3.814355e-02
1.400568e-01
2.942796e-01
4.219043e-01
5.226234e-01
5.980874e-01
6.513942e-01
6.865083e-01
7.076991e-01
7.190750e-01
7.242642e-01
7.262639e-01
7.274469e-01
7.296856e-01
7.345358e-01
7.434195e-01
7.577478e-01
7.789504e-01
8.083923e-01
8.471895e-01
8.959481e-01
9.544710e-01
1.021481e+00
1.094410e+00
1.169299e+00
1.240847e+00
1.302624e+00
1.347438e+00
1.367851e+00
1.356785e+00
1.308164e+00
1.217549e+00
1.082672e+00
9.038433e-01
6.841635e-01
4.295216e-01
1.483572e-01
-1.488078e-01
-4.500432e-01
-7.428432e-01
-1.015049e+00
-1.255773e+00
-1.456231e+00
-1.610379e+00
-1.715287e+00
-1.771192e+00
-1.781221e+00
-1.750825e+00
-1.687005e+00
-1.597416e+00
-1.489500e+00
-1.369736e+00
-1.243116e+00
-1.112901e+00
-9.806594e-01
-8.465647e-01
-7.098612e-01
-5.694128e-01
-4.242222e-01
-2.738332e-01
-1.185577e-01
4.049253e-02
2.015432e-01
3.624091e-01
5.207799e-01
6.744644e-01
8.215336e-01
9.603356e-01
1.089392e+00
1.207221e+00
1.312144e+00
1.402147e+00
1.474827e+00
1.527466e+00
1.557201e+00
1.561280e+00
1.537354e+00
1.483771e+00
1.399833e+00
1.286011e+00
1.144078e+00
9.771707e-01
7.897431e-01
5.874171e-01
3.767195e-01
1.647171e-01
-4.141903e-02
-2.348752e-01
-4.096279e-01
-5.607939e-01
-6.848555e-01
-7.797406e-01
-8.447575e-01
-8.804083e-01
-8.881186e-01
-8.699311e-01
-8.282124e-01
-7.654156e-01
-6.839334e-01
-5.860606e-01
-4.740657e-01
-3.503544e-01
-2.176855e-01
-7.938700e-02
6.048115e-02
1.970698e-01
3.248197e-01
4.376865e-01
5.294989e-01
5.944129e-01
6.274158e-01
6.248216e-01
5.847033e-01
5.072101e-01
3.947287e-01
2.518621e-01
8.521680e-02
-9.699194e-02
-2.854875e-01
-4.705863e-01
-6.429006e-01
-7.940287e-01
-9.171683e-01
-1.007600e+00
-1.062997e+00
-1.083542e+00
-1.071825e+00
-1.032549e+00
-9.720545e-01
-8.977030e-01
-8.171829e-01
-7.377935e-01
-6.657828e-01
-6.058099e-01
-5.605893e-01
-5.307534e-01
-5.149450e-01
-5.101170e-01
-5.119921e-01
-5.156200e-01
-5.159572e-01
-5.084032e-01
-4.892355e-01
-4.559043e-01
-4.071700e-01
-3.430857e-01
-2.648448e-01
-1.745310e-01
-7.481048e-02
3.138586e-02
1.411511e-01
2.518284e-01
3.611534e-01
4.673065e-01
5.688813e-01
6.647889e-01
7.541298e-01
8.360692e-01
9.097484e-01
9.742606e-01
1.028696e+00
1.072253e+00
1.104378e+00
1.124906e+00
1.134149e+00
1.132905e+00
1.122352e+00
1.103845e+00
1.078623e+00
1.047476e+00
1.010431e+00
9.665168e-01
9.136647e-01
8.487783e-01
7.679940e-01
6.671108e-01
5.421500e-01
3.899812e-01
2.089355e-01
-6.734255e-04
-2.361986e-01
-4.925321e-01
-7.622305e-01
-1.035887e+00
-1.302713e+00
-1.551272e+00
-1.770277e+00
-1.949391e+00
-2.079939e+00
-2.155485e+00
-2.172239e+00
-2.129270e+00
-2.028525e+00
-1.874679e+00
-1.674840e+00
-1.438127e+00
-1.175180e+00
-8.976009e-01
-6.173815e-01
-3.463275e-01
-9.551251e-02
1.252209e-01
3.076939e-01
4.457476e-01
5.355110e-01
5.755751e-01
5.670609e-01
5.135746e-01
4.210378e-01
2.973878e-01
1.521481e-01
-4.125928e-03
-1.605064e-01
-3.064288e-01
-4.324575e-01
-5.310225e-01
-5.970555e-01
-6.284527e-01
-6.263068e-01
-5.948674e-01
-5.412274e-01
-4.747549e-01
-4.063205e-01
-3.473787e-01
-3.089687e-01
-3.007022e-01
-3.298052e-01
-4.002865e-01
-5.123117e-01
-6.618600e-01
-8.407346e-01
-1.036969e+00
-1.235635e+00
-1.420001e+00
-1.572953e+00
-1.678513e+00
-1.723318e+00
-1.697867e+00
-1.597405e+00
-1.422347e+00
-1.178200e+00
-8.750237e-01
-5.265069e-01
-1.488011e-01
2.407462e-01
6.248056e-01
9.871061e-01
1.313217e+00
1.591034e+00
1.810972e+00
1.965909e+00
2.050959e+00
2.063155e+00
2.001135e+00
1.864923e+00
1.655840e+00
1.376596e+00
1.031525e+00
6.269293e-01
1.714418e-01
-3.236891e-01
-8.444887e-01
-1.374407e+00
-1.894784e+00
-2.385650e+00
-2.826816e+00
-3.199191e+00
-3.486190e+00
-3.675099e+00
-3.758235e+00
-3.733761e+00
-3.606058e+00
-3.385577e+00
-3.088168e+00
-2.733937e+00
-2.345718e+00
-1.947306e+00
-1.561617e+00
-1.208951e+00
-9.055209e-01
-6.623883e-01
-4.848861e-01
-3.725646e-01
-3.196356e-01
-3.158388e-01
-3.476145e-01
-3.994470e-01
-4.552356e-01
-4.995695e-01
-5.188068e-01
-5.018982e-01
-4.409308e-01
-3.313960e-01
-1.722111e-01
3.446685e-02
2.835909e-01
5.676883e-01
8.773956e-01
1.202019e+00
1.530084e+00
1.849843e+00
2.149728e+00
2.418740e+00
2.646781e+00
2.824968e+00
2.945919e+00
3.004061e+00
2.995950e+00
2.920589e+00
2.779747e+00
2.578188e+00
2.323805e+00
2.027560e+00
1.703206e+00
1.366763e+00
1.035724e+00
7.280614e-01
4.610697e-01
2.501714e-01
1.077876e-01
4.240209e-02
5.792249e-02
1.534073e-01
3.231847e-01
5.573402e-01
8.425067e-01
1.162865e+00
1.501249e+00
1.840258e+00
2.163286e+00
2.455401e+00
2.704029e+00
2.899413e+00
3.034838e+00
3.106630e+00
3.113959e+00
3.058490e+00
2.943946e+00
2.775629e+00
2.559986e+00
2.304236e+00
2.016122e+00
1.703752e+00
1.375550e+00
1.040239e+00
7.068334e-01
3.845711e-01
8.274980e-02
-1.895529e-01
-4.238798e-01
-6.128898e-01
-7.509017e-01
-8.344221e-01
-8.625814e-01
-8.374050e-01
-7.638563e-01
-6.496174e-01
-5.046090e-01
-3.402859e-01
-1.687807e-01
-1.989518e-03
1.493025e-01
2.761628e-01
3.720529e-01
4.331258e-01
4.582712e-01
4.489236e-01
4.086779e-01
3.427677e-01
2.574734e-01
1.595253e-01
5.555863e-02
-4.833800e-02
-1.469515e-01
-2.361418e-01
-3.129095e-01
-3.753461e-01
-4.224876e-01
-4.540965e-01
-4.704034e-01
-4.718426e-01
-4.588170e-01
-4.315284e-01
-3.898979e-01
-3.335915e-01
-2.621490e-01
-1.751938e-01
-7.268752e-02
4.481862e-02
1.759833e-01
3.185634e-01
4.694116e-01
6.245822e-01
7.795219e-01
9.293088e-01
1.068897e+00
1.193328e+00
1.297890e+00
1.378209e+00
1.430293e+00
1.450557e+00
1.435839e+00
1.383480e+00
1.291440e+00
1.158507e+00
9.845545e-01
7.708389e-01
5.202864e-01
2.377180e-01
-7.004693e-02
-3.942630e-01
-7.245443e-01
-1.049378e+00
-1.356842e+00
-1.635486e+00
-1.875268e+00
-2.068461e+00
-2.210411e+00
-2.300046e+00
-2.340054e+00
-2.336712e+00
-2.299358e+00
-2.239536e+00
-2.169928e+00
-2.103127e+00
-2.050423e+00
-2.020678e+00
-2.019453e+00
-2.048442e+00
-2.105311e+00
-2.183945e+00
-2.275081e+00
-2.367266e+00
-2.448033e+00
-2.505173e+00
-2.527962e+00
-2.508210e+00
-2.441040e+00
-2.325300e+00
-2.163584e+00
-1.961877e+00
-1.728887e+00
-1.475153e+00
-1.212059e+00
-9.508836e-01
-7.019750e-01
-4.741472e-01
-2.743237e-01
-1.074279e-01
2.351791e-02
1.171429e-01
1.733978e-01
1.932120e-01
1.781993e-01
1.304575e-01
5.249095e-02
-5.273701e-02
-1.816406e-01
-3.297779e-01
-4.916083e-01
-6.603154e-01
-8.277645e-01
-9.846534e-01
-1.120882e+00
-1.226140e+00
-1.290654e+00
-1.306045e+00
-1.266155e+00
-1.167773e+00
-1.011128e+00
-8.000758e-01
-5.419477e-01
-2.470402e-01
7.218646e-02
4.021237e-01
7.291229e-01
1.040570e+00
1.325803e+00
1.576784e+00
1.788454e+00
1.958760e+00
2.088377e+00
2.180189e+00
2.238589e+00
2.268719e+00
2.275718e+00
2.264065e+00
2.237082e+00
2.196629e+00
2.143018e+00
2.075129e+00
1.990709e+00
1.886800e+00
1.760244e+00
1.608214e+00
1.428694e+00
1.220880e+00
9.854600e-01
7.247604e-01
4.427566e-01
1.449595e-01
-1.618030e-01
-4.696891e-01
-7.702107e-01
-1.054642e+00
-1.314454e+00
-1.541741e+00
-1.729622e+00
-1.872585e+00
-1.966746e+00
-2.010001e+00
-2.002064e+00
-1.944394e+00
-1.840015e+00
-1.693278e+00
-1.509583e+00
-1.295092e+00
-1.056483e+00
-8.007331e-01
-5.349480e-01
-2.662198e-01
-1.486956e-03
2.526240e-01
4.899947e-01
7.052513e-01
8.940268e-01
1.053217e+00
1.181187e+00
1.277885e+00
1.344827e+00
1.384938e+00
1.402256e+00
1.401531e+00
1.387769e+00
1.365772e+00
1.339747e+00
1.313011e+00
1.287840e+00
1.265461e+00
1.246180e+00
1.229619e+00
1.215005e+00
1.201478e+00
1.188348e+00
1.175278e+00
1.162341e+00
1.149977e+00
1.138839e+00
1.129603e+00
1.122760e+00
1.118477e+00
1.116555e+00
1.116494e+00
1.117681e+00
1.119649e+00
1.122366e+00
1.126511e+00
1.133659e+00
1.146353e+00
1.168011e+00
1.202672e+00
1.254569e+00
1.327579e+00
1.424608e+00
1.546982e+00
1.693934e+00
1.862278e+00
2.046323e+00
2.238078e+00
2.427741e+00
2.604447e+00
2.757193e+00
2.875855e+00
2.952163e+00
2.980540e+00
2.958669e+00
2.887735e+00
2.772298e+00
2.619803e+00
2.439802e+00
2.242976e+00
2.040084e+00
1.840963e+00
1.653674e+00
1.483895e+00
1.334593e+00
1.205996e+00
1.095853e+00
9.999433e-01
9.127927e-01
8.285095e-01
7.416702e-01
6.481515e-01
5.458159e-01
4.349644e-01
3.184914e-01
2.017108e-01
9.185684e-02
-2.695947e-03
-7.341180e-02
-1.126644e-01
-1.147730e-01
-7.687784e-02
4.575955e-04
1.129971e-01
2.529757e-01
4.096296e-01
5.700574e-01
7.203210e-01
8.466664e-01
9.367318e-01
9.806155e-01
9.716941e-01
9.071150e-01
7.879279e-01
6.188631e-01
4.078027e-01
1.650230e-01
-9.769926e-02
-3.680171e-01
-6.338873e-01
-8.843145e-01
-1.109911e+00
-1.303248e+00
-1.459006e+00
-1.573937e+00
-1.646700e+00
-1.677609e+00
-1.668335e+00
-1.621622e+00
-1.541008e+00
-1.430601e+00
-1.294872e+00
-1.138484e+00
-9.661502e-01
-7.824946e-01
-5.919451e-01
-3.986389e-01
-2.063542e-01
-1.846794e-02
1.620639e-01
3.327091e-01
4.913559e-01
6.363093e-01
7.662924e-01
8.804476e-01
9.783298e-01
1.059882e+00
1.125391e+00
1.175413e+00
1.210698e+00
1.232096e+00
1.240495e+00
1.236772e+00
1.221787e+00
1.196407e+00
1.161556e+00
1.118268e+00
1.067733e+00
1.011311e+00
9.505006e-01
8.868674e-01
8.219356e-01
7.570549e-01
6.932649e-01
6.311761e-01
5.708905e-01
5.119812e-01
4.535483e-01
3.943584e-01
3.330672e-01
2.685064e-01
2.000057e-01
1.277044e-01
5.280733e-02
-2.226511e-02
-9.386797e-02
-1.572864e-01
-2.070552e-01
-2.374251e-01
-2.429357e-01
-2.190436e-01
-1.627401e-01
-7.309344e-02
4.835033e-02
1.973593e-01
3.670395e-01
5.481080e-01
7.294082e-01
8.986387e-01
1.043240e+00
1.151368e+00
1.212858e+00
1.220096e+00
1.168694e+00
1.057902e+00
8.907180e-01
6.736704e-01
4.163210e-01
1.305348e-01
-1.703912e-01
-4.726483e-01
-7.627995e-01
-1.028550e+00
-1.259357e+00
-1.446853e+00
-1.585075e+00
-1.670519e+00
-1.702042e+00
-1.680655e+00
-1.609238e+00
-1.492213e+00
-1.335213e+00
-1.144751e+00
-9.279209e-01
-6.921088e-01
-4.447379e-01
-1.930260e-01
5.623360e-02
2.968700e-01
5.235050e-01
7.316888e-01
9.179952e-01
1.080067e+00
1.216609e+00
1.327313e+00
1.412730e+00
1.474084e+00
1.513038e+00
1.531454e+00
1.531158e+00
1.513758e+00
1.480530e+00
1.432388e+00
1.369954e+00
1.293693e+00
1.204116e+00
1.101998e+00
9.886045e-01
8.658772e-01
7.365650e-01
6.042682e-01
4.733766e-01
3.488906e-01
2.361211e-01
1.402869e-01
6.604286e-02
1.699157e-02
-4.757868e-03
1.080048e-03
3.280331e-02
8.675995e-02
1.575967e-01
2.387013e-01
3.227962e-01
4.026221e-01
4.716386e-01
5.246631e-01
5.583763e-01
5.716324e-01
5.655337e-01
5.432559e-01
5.096388e-01
4.705905e-01
4.323756e-01
4.008792e-01
3.809384e-01
3.758303e-01
3.869775e-01
4.139032e-01
4.544307e-01
5.050862e-01
5.616376e-01
6.196814e-01
6.751893e-01
7.249357e-01
7.667509e-01
7.995768e-01
8.233401e-01
8.386860e-01
8.466395e-01
8.482642e-01
8.443814e-01
8.353928e-01
8.212254e-01
8.013925e-01
7.751514e-01
7.417249e-01
7.005520e-01
6.515350e-01
5.952528e-01
5.331133e-01
4.674257e-01
4.013731e-01
3.388798e-01
2.843699e-01
2.424307e-01
2.174053e-01
2.129497e-01
2.316030e-01
2.744249e-01
3.407541e-01
4.281380e-01
5.324669e-01
6.483249e-01
7.695371e-01
8.898631e-01
1.003754e+00
1.107068e+00
1.197650e+00
1.275662e+00
1.343616e+00
1.406088e+00
1.469125e+00
1.539421e+00
1.623369e+00
1.726099e+00
1.850639e+00
1.997322e+00
2.163508e+00
2.343687e+00
2.529937e+00
2.712683e+00
2.881653e+00
3.026894e+00
3.139715e+00
3.213456e+00
3.243976e+00
3.229854e+00
3.172280e+00
3.074700e+00
2.942272e+00
2.781219e+00
2.598167e+00
2.399536e+00
2.191046e+00
1.977383e+00
1.762028e+00
1.547261e+00
1.334316e+00
1.123651e+00
9.152747e-01
7.090950e-01
5.052114e-01
3.041277e-01
1.068512e-01
-8.512208e-02
-2.699194e-01
-4.454683e-01
-6.096989e-01
-7.607302e-01
-8.970064e-01
-1.017359e+00
-1.120985e+00
-1.207358e+00
-1.276083e+00
-1.326738e+00
-1.358745e+00
-1.371291e+00
-1.363338e+00
-1.333726e+00
-1.281352e+00
-1.205425e+00
-1.105731e+00
-9.829112e-01
-8.386807e-01
-6.759789e-01
-4.990130e-01
-3.131744e-01
-1.248147e-01
5.912115e-02
2.315903e-01
3.860413e-01
5.170431e-01
6.208803e-01
6.960337e-01
7.434705e-01
7.666826e-01
7.714492e-01
7.653337e-01
7.569683e-01
7.552062e-01
7.682426e-01
8.028032e-01
8.634885e-01
9.523366e-01
1.068641e+00
1.209026e+00
1.367761e+00
1.537253e+00
1.708674e+00
1.872621e+00
2.019774e+00
2.141469e+00
2.230169e+00
2.279807e+00
2.285997e+00
2.246138e+00
2.159415e+00
2.026719e+00
1.850520e+00
1.634702e+00
1.384399e+00
1.105839e+00
8.062275e-01
4.936449e-01
1.769535e-01
-1.343408e-01
-4.303116e-01
-7.009626e-01
-9.367182e-01
-1.129034e+00
-1.271069e+00
-1.358332e+00
-1.389209e+00
-1.365287e+00
-1.291417e+00
-1.175485e+00
-1.027927e+00
-8.610067e-01
-6.879409e-01
-5.219475e-01
-3.752926e-01
-2.584246e-01
-1.792618e-01
-1.426906e-01
-1.503051e-01
-2.003999e-01
-2.882068e-01
-4.063460e-01
-5.454528e-01
-6.949277e-01
-8.437517e-01
-9.812990e-01
-1.098078e+00
-1.186331e+00
-1.240436e+00
-1.257080e+00
-1.235196e+00
-1.175699e+00
-1.081082e+00
-9.549463e-01
-8.015495e-01
-6.254227e-01
-4.311108e-01
-2.230428e-01
-5.528152e-03
2.171410e-01
4.405212e-01
6.598260e-01
8.697702e-01
1.064505e+00
1.237702e+00
1.382808e+00
1.493491e+00
1.564209e+00
1.590866e+00
1.571424e+00
1.506399e+00
1.399142e+00
1.255850e+00
1.085306e+00
8.983523e-01
7.071678e-01
5.244080e-01
3.623078e-01
2.318238e-01
1.418960e-01
9.888628e-02
1.062351e-01
1.643494e-01
2.707156e-01
4.202115e-01
6.055740e-01
8.179749e-01
1.047650e+00
1.284530e+00
1.518826e+00
1.741528e+00
1.944793e+00
2.122204e+00
2.268901e+00
2.381599e+00
2.458509e+00
2.499192e+00
2.504368e+00
2.475704e+00
2.415599e+00
2.326983e+00
2.213138e+00
2.077556e+00
1.923832e+00
1.755590e+00
1.576443e+00
1.389981e+00
1.199772e+00
1.009378e+00
8.223721e-01
6.423365e-01
4.728417e-01
3.173848e-01
1.792814e-01
6.150781e-02
-3.349783e-02
-1.040572e-01
-1.494682e-01
-1.701840e-01
-1.679234e-01
-1.456883e-01
-1.076759e-01
-5.908647e-02
-5.837770e-03
4.579134e-02
8.956236e-02
1.196947e-01
1.312699e-01
1.205938e-01
8.548957e-02
2.549725e-02
-5.803621e-02
-1.619856e-01
-2.815918e-01
-4.107102e-01
-5.421422e-01
-6.680285e-01
-7.802793e-01
-8.710201e-01
-9.330347e-01
-9.601874e-01
-9.478054e-01
-8.930036e-01
-7.949323e-01
-6.549256e-01
-4.765363e-01
-2.654394e-01
-2.920110e-02
2.230882e-01
4.813001e-01
7.348483e-01
9.733214e-01
1.187119e+00
1.368031e+00
1.509715e+00
1.608006e+00
1.661050e+00
1.669238e+00
1.634946e+00
1.562130e+00
1.455809e+00
1.321504e+00
1.164703e+00
9.904155e-01
8.028840e-01
6.054719e-01
4.007537e-01
1.907753e-01
-2.256454e-02
-2.370832e-01
-4.499127e-01
-6.571998e-01
-8.539625e-01
-1.034131e+00
-1.190775e+00
-1.316494e+00
-1.403933e+00
-1.446371e+00
-1.438320e+00
-1.376086e+00
-1.258216e+00
-1.085798e+00
-8.625635e-01
-5.947710e-01
-2.908978e-01
3.883595e-02
3.830399e-01
7.297465e-01
1.066954e+00
1.383067e+00
1.667208e+00
1.909423e+00
2.100800e+00
2.233576e+00
2.301261e+00
2.298837e+00
2.223019e+00
2.072581e+00
1.848696e+00
1.555230e+00
1.198932e+00
7.894533e-01
3.391627e-01
-1.372698e-01
-6.235100e-01
-1.102383e+00
-1.556826e+00
-1.970891e+00
-2.330707e+00
-2.625327e+00
-2.847356e+00
-2.993323e+00
-3.063761e+00
-3.062968e+00
-2.998518e+00
-2.880522e+00
-2.720756e+00
-2.531702e+00
-2.325609e+00
-2.113641e+00
-1.905203e+00
-1.707478e+00
-1.525228e+00
-1.360851e+00
-1.214679e+00
-1.085458e+00
-9.709370e-01
-8.684829e-01
-7.756244e-01
-6.904669e-01
-6.119282e-01
-5.397834e-01
-4.745377e-01
-4.171675e-01
-3.687824e-01
-3.302662e-01
-3.019533e-01
-2.833852e-01
-2.731839e-01
-2.690639e-01
-2.679859e-01
-2.664392e-01
-2.608179e-01
-2.478391e-01
-2.249447e-01
-1.906280e-01
-1.446356e-01
-8.801879e-02
-2.303010e-02
4.711622e-02
1.185794e-01
1.872727e-01
2.492366e-01
3.009552e-01
3.395830e-01
3.630614e-01
3.701265e-01
3.602207e-01
3.333368e-01
2.898272e-01
2.302134e-01
1.550294e-01
6.472469e-02
-4.035598e-02
-1.599123e-01
-2.935575e-01
-4.406404e-01
-6.000560e-01
-7.700828e-01
-9.482810e-01
-1.131476e+00
-1.315833e+00
-1.497013e+00
-1.670389e+00
-1.831294e+00
-1.975272e+00
-2.098327e+00
-2.197138e+00
-2.269252e+00
-2.313237e+00
-2.328799e+00
-2.316836e+00
-2.279428e+00
-2.219753e+00
-2.141915e+00
-2.050720e+00
-1.951409e+00
-1.849381e+00
-1.749948e+00
-1.658140e+00
-1.578569e+00
-1.515339e+00
-1.471998e+00
-1.451488e+00
-1.456079e+00
-1.487283e+00
-1.545730e+00
-1.631032e+00
-1.741652e+00
-1.874796e+00
-2.026371e+00
-2.191013e+00
-2.362217e+00
-2.532570e+00
-2.694092e+00
-2.838670e+00
-2.958568e+00
-3.046960e+00
-3.098444e+00
-3.109473e+00
-3.078647e+00
-3.006816e+00
-2.896968e+00
-2.753902e+00
-2.583725e+00
-2.393210e+00
-2.189124e+00
-1.977580e+00
-1.763526e+00
-1.550412e+00
-1.340100e+00
-1.132990e+00
-9.283664e-01
-7.248783e-01
-5.210949e-01
-3.160480e-01
-1.096872e-01
9.681406e-02
3.009417e-01
4.989287e-01
6.860348e-01
8.569787e-01
1.006460e+00
1.129691e+00
1.222864e+00
1.283481e+00
1.310505e+00
1.304330e+00
1.266574e+00
1.199766e+00
1.106974e+00
9.914469e-01
8.563196e-01
7.044334e-01
5.382861e-01
3.601185e-01
1.721201e-01
-2.327942e-02
-2.230803e-01
-4.234058e-01
-6.192803e-01
-8.045527e-01
-9.720117e-01
-1.113714e+00
-1.221516e+00
-1.287764e+00
-1.306066e+00
-1.272053e+00
-1.184026e+00
-1.043400e+00
-8.548845e-01
-6.263555e-01
-3.684403e-01
-9.383810e-02
1.835522e-01
4.496169e-01
6.910332e-01
8.962043e-01
1.056042e+00
1.164527e+00
1.219012e+00
1.220240e+00
1.172099e+00
1.081138e+00
9.559125e-01
8.062064e-01
6.422302e-01
4.738561e-01
3.099697e-01
1.579989e-01
2.366157e-02
-8.905555e-02
-1.777044e-01
-2.410223e-01
-2.784949e-01
-2.899273e-01
-2.751073e-01
-2.336257e-01
-1.648820e-01
-6.826549e-02
5.653339e-02
2.091488e-01
3.881785e-01
5.909049e-01
8.131496e-01
1.049287e+00
1.292421e+00
1.534703e+00
1.767755e+00
1.983151e+00
2.172915e+00
2.329976e+00
2.448560e+00
2.524473e+00
2.555273e+00
2.540326e+00
2.480741e+00
2.379218e+00
2.239810e+00
2.067640e+00
1.868591e+00
1.648999e+00
1.415366e+00
1.174106e+00
9.313471e-01
6.927570e-01
4.634218e-01
2.477414e-01
4.934886e-02
-1.289563e-01
-2.852625e-01
-4.185860e-01
-5.288971e-01
-6.171255e-01
-6.851389e-01
-7.356816e-01
-7.722568e-01
-7.989363e-01
-8.200888e-01
-8.400311e-01
-8.626245e-01
-8.908568e-01
-9.264618e-01
-9.696283e-01
-1.018847e+00
-1.070925e+00
-1.121176e+00
-1.163788e+00
-1.192333e+00
-1.200382e+00
-1.182181e+00
-1.133314e+00
-1.051308e+00
-9.361021e-01
-7.903290e-01
-6.193684e-01
-4.311419e-01
-2.356514e-01
-4.428880e-02
1.310297e-01
2.788287e-01
3.890466e-01
4.539201e-01
4.686896e-01
4.320460e-01
3.462683e-01
2.170276e-01
5.287384e-02
-1.355454e-01
-3.364494e-01
-5.379661e-01
-7.291335e-01
-9.007499e-01
-1.045983e+00
-1.160681e+00
-1.243368e+00
-1.294960e+00
-1.318251e+00
-1.317288e+00
-1.296704e+00
-1.261131e+00
-1.214748e+00
-1.161010e+00
-1.102555e+00
-1.041270e+00
-9.784674e-01
-9.151160e-01
-8.520721e-01
-7.902659e-01
-7.308058e-01
-6.749851e-01
-6.241891e-01
-5.797216e-01
-5.425840e-01
-5.132487e-01
-4.914741e-01
-4.761996e-01
-4.655469e-01
-4.569376e-01
-4.473180e-01
-4.334697e-01
-4.123719e-01
-3.815752e-01
-3.395446e-01
-2.859248e-01
-2.216889e-01
-1.491362e-01
-7.172254e-02
6.267943e-03
8.017779e-02
1.454965e-01
1.983704e-01
2.360226e-01
2.570141e-01
2.613050e-01
2.501041e-01
2.255361e-01
1.901786e-01
1.465486e-01
9.661963e-02
4.144968e-02
-1.902275e-02
-8.597939e-02
-1.615187e-01
-2.482758e-01
-3.489180e-01
-4.655855e-01
-5.993501e-01
-7.497661e-01
-9.145728e-01
-1.089594e+00
-1.268859e+00
-1.444945e+00
-1.609522e+00
-1.754034e+00
-1.870474e+00
-1.952141e+00
-1.994314e+00
-1.994746e+00
-1.953913e+00
-1.874993e+00
-1.763557e+00
-1.627012e+00
-1.473870e+00
-1.312927e+00
-1.152472e+00
-9.996210e-01
-8.598615e-01
-7.368517e-01
-6.324808e-01
-5.471569e-01
-4.802574e-01
-4.306560e-01
-3.972340e-01
-3.792912e-01
-3.767884e-01
-3.903858e-01
-4.212754e-01
-4.708417e-01
-5.402156e-01
-6.298059e-01
-7.388975e-01
-8.653925e-01
-1.005746e+00
-1.155114e+00
-1.307695e+00
-1.457225e+00
-1.597544e+00
-1.723172e+00
-1.829809e+00
-1.914702e+00
-1.976828e+00
-2.016875e+00
-2.037002e+00
-2.040430e+00
-2.030887e+00
-2.011985e+00
-1.986627e+00
-1.956513e+00
-1.921845e+00
-1.881272e+00
-1.832090e+00
-1.770684e+00
-1.693145e+00
-1.595964e+00
-1.476723e+00
-1.334676e+00
-1.171142e+00
-9.896613e-01
-7.958865e-01
-5.972108e-01
-4.021721e-01
-2.196855e-01
-5.818319e-02
7.524649e-02
1.756259e-01
2.406706e-01
2.711169e-01
2.707527e-01
2.461434e-01
2.060828e-01
1.608284e-01
1.212039e-01
9.766167e-02
9.939950e-02
1.336149e-01
2.049630e-01
3.152623e-01
4.634633e-01
6.458655e-01
8.565421e-01
1.087908e+00
1.331357e+00
1.577889e+00
1.818678e+00
2.045517e+00
2.251146e+00
2.429429e+00
2.575418e+00
2.685315e+00
2.756369e+00
2.786746e+00
2.775418e+00
2.722100e+00
2.627275e+00
2.492302e+00
2.319596e+00
2.112838e+00
1.877158e+00
1.619213e+00
1.347119e+00
1.070185e+00
7.984687e-01
5.421700e-01
3.109351e-01
1.131501e-01
-4.469699e-02
-1.585071e-01
-2.268564e-01
-2.510406e-01
-2.348720e-01
-1.842490e-01
-1.065532e-01
-9.946149e-03
9.734444e-02
2.076672e-01
3.144469e-01
4.124993e-01
4.981468e-01
5.691468e-01
6.244699e-01
6.639739e-01
6.880328e-01
6.971750e-01
6.917872e-01
6.719270e-01
6.372723e-01
5.872175e-01
5.210966e-01
4.384953e-01
3.395910e-01
2.254560e-01
9.826273e-02
-3.865381e-02
-1.808976e-01
-3.232712e-01
-4.601652e-01
-5.860273e-01
-6.958519e-01
-7.856244e-01
-8.526577e-01
-8.957718e-01
-9.152872e-01
-9.128281e-01
-8.909646e-01
-8.527426e-01
-8.011751e-01
-7.387680e-01
-6.671539e-01
-5.868881e-01
-4.974366e-01
-3.973619e-01
-2.846786e-01
-1.573335e-01
-1.374082e-02
1.466982e-01
3.231638e-01
5.131296e-01
7.122580e-01
9.144910e-01
1.112327e+00
1.297260e+00
1.460332e+00
1.592753e+00
1.686551e+00
1.735171e+00
1.734006e+00
1.680796e+00
1.575850e+00
1.422063e+00
1.224713e+00
9.910330e-01
7.295994e-01
4.495900e-01
1.600025e-01
-1.310745e-01
-4.170414e-01
-6.931382e-01
-9.565186e-01
-1.206040e+00
-1.441804e+00
-1.664518e+00
-1.874787e+00
-2.072439e+00
-2.255995e+00
-2.422372e+00
-2.566866e+00
-2.683425e+00
-2.765182e+00
-2.805182e+00
-2.797196e+00
-2.736524e+00
-2.620693e+00
-2.449951e+00
-2.227528e+00
-1.959616e+00
-1.655109e+00
-1.325108e+00
-9.822740e-01
-6.400691e-01
-3.119698e-01
-1.070271e-02
2.524463e-01
4.682100e-01
6.297771e-01
7.330688e-01
7.768415e-01
7.626151e-01
6.944390e-01
5.785274e-01
4.228047e-01
2.364139e-01
2.923347e-02
-1.885639e-01
-4.068974e-01
-6.161145e-01
-8.072948e-01
-9.725419e-01
-1.105274e+00
-1.200513e+00
-1.255145e+00
-1.268144e+00
-1.240703e+00
-1.176265e+00
-1.080426e+00
-9.606989e-01
-8.261402e-01
-6.868433e-01
-5.533088e-01
-4.357153e-01
-3.431301e-01
-2.827128e-01
-2.589892e-01
-2.732775e-01
-3.233529e-01
-4.034157e-01
-5.043979e-01
-6.146042e-01
-7.206389e-01
-8.085337e-01
-8.649666e-01
-8.784477e-01
-8.403529e-01
-7.457000e-01
-5.935925e-01
-3.872911e-01
-1.339140e-01
1.561922e-01
4.703374e-01
7.945328e-01
1.114590e+00
1.417171e+00
1.690707e+00
1.926099e+00
2.117176e+00
2.260860e+00
2.357058e+00
2.408287e+00
2.419099e+00
2.395365e+00
2.343515e+00
2.269836e+00
2.179889e+00
2.078137e+00
1.967780e+00
1.850805e+00
1.728200e+00
1.600283e+00
1.467078e+00
1.328682e+00
1.185585e+00
1.038914e+00
8.905993e-01
7.434436e-01
6.011166e-01
4.680667e-01
3.493632e-01
2.504791e-01
1.770279e-01
1.344665e-01
1.277803e-01
1.611606e-01
2.376832e-01
3.589977e-01
5.250374e-01
7.337639e-01
9.809690e-01
1.260157e+00
1.562538e+00
1.877153e+00
2.191156e+00
2.490268e+00
2.759390e+00
2.983387e+00
3.147993e+00
3.240790e+00
3.252205e+00
3.176414e+00
3.012074e+00
2.762774e+00
2.437131e+00
2.048481e+00
1.614168e+00
1.154458e+00
6.911649e-01
2.461129e-01
-1.604415e-01
-5.112736e-01
-7.934101e-01
-9.989894e-01
-1.125685e+00
-1.176657e+00
-1.160039e+00
-1.088030e+00
-9.756748e-01
-8.394709e-01
-6.959322e-01
-5.602489e-01
-4.451592e-01
-3.601219e-01
-3.108421e-01
-2.991619e-01
-3.232945e-01
-3.783465e-01
-4.570507e-01
-5.506203e-01
-6.496300e-01
-7.448391e-01
-8.278869e-01
-8.918136e-01
-9.313880e-01
-9.432474e-01
-9.258768e-01
-8.794680e-01
-8.057029e-01
-7.075056e-01
-5.887935e-01
-4.542503e-01
-3.091290e-01
-1.590792e-01
-9.989075e-03
1.321762e-01
2.615557e-01
3.726069e-01
4.603585e-01
5.206972e-01
5.506722e-01
5.487906e-01
5.152641e-01
4.521687e-01
3.634764e-01
2.549291e-01
1.337442e-01
8.159788e-03
-1.131453e-01
-2.217023e-01
-3.099060e-01
-3.715989e-01
-4.025229e-01
-4.005932e-01
-3.659716e-01
-3.009396e-01
-2.095974e-01
-9.742688e-02
2.922713e-02
1.637054e-01
2.995598e-01
4.310131e-01
5.533222e-01
6.630237e-01
7.580542e-01
8.377435e-01
9.026921e-01
9.545461e-01
9.956943e-01
1.028918e+00
1.057030e+00
1.082539e+00
1.107381e+00
1.132738e+00
1.158969e+00
1.185641e+00
1.211641e+00
1.235345e+00
1.254790e+00
1.267825e+00
1.272207e+00
1.265652e+00
1.245848e+00
1.210459e+00
1.157170e+00
1.083799e+00
9.884947e-01
8.700169e-01
7.280854e-01
5.637410e-01
3.796706e-01
1.804375e-01
-2.743931e-02
-2.355960e-01
-4.341498e-01
-6.122362e-01
-7.587308e-01
-8.630955e-01
-9.162700e-01
-9.115091e-01
-8.450700e-01
-7.166633e-01
-5.296106e-01
-2.906852e-01
-9.652921e-03
3.014375e-01
6.291348e-01
9.595419e-01
1.279250e+00
1.576155e+00
1.840093e+00
2.063241e+00
2.240269e+00
2.368275e+00
2.446514e+00
2.476009e+00
2.459071e+00
2.398827e+00
2.298788e+00
2.162513e+00
1.993425e+00
1.794759e+00
1.569675e+00
1.321475e+00
1.053887e+00
7.713331e-01
4.791290e-01
1.835399e-01
-1.083264e-01
-3.887963e-01
-6.500503e-01
-8.846380e-01
-1.086028e+00
-1.249133e+00
-1.370744e+00
-1.449845e+00
-1.487744e+00
-1.488017e+00
-1.456256e+00
-1.399615e+00
-1.326206e+00
-1.244389e+00
-1.162026e+00
-1.085779e+00
-1.020542e+00
-9.690563e-01
-9.317860e-01
-9.070500e-01
-8.914184e-01
-8.803192e-01
-8.687804e-01
-8.522061e-01
-8.270746e-01
-7.914571e-01
-7.452786e-01
-6.902892e-01
-6.297557e-01
-5.679347e-01
-5.094141e-01
-4.584297e-01
-4.182536e-01
-3.907349e-01
-3.760407e-01
-3.726171e-01
-3.773612e-01
-3.859736e-01
-3.934493e-01
-3.946527e-01
-3.849216e-01
-3.606390e-01
-3.197142e-01
-2.619183e-01
-1.890257e-01
-1.047341e-01
-1.435380e-02
7.570977e-02
1.586263e-01
2.278832e-01
2.780037e-01
3.051435e-01
3.074841e-01
2.853717e-01
2.411902e-01
1.789961e-01
1.039815e-01
2.185089e-02
-6.179397e-02
-1.419764e-01
-2.147146e-01
-2.772103e-01
-3.278563e-01
-3.660932e-01
-3.921554e-01
-4.067583e-01
-4.107702e-01
-4.049146e-01
-3.895371e-01
-3.644674e-01
-3.289993e-01
-2.819969e-01
-2.221217e-01
-1.481524e-01
-5.935156e-02
4.418055e-02
1.612299e-01
2.893254e-01
4.247657e-01
5.628211e-01
6.980901e-01
8.249587e-01
9.380932e-01
1.032897e+00
1.105863e+00
1.154789e+00
1.178819e+00
1.178350e+00
1.154802e+00
1.110327e+00
1.047485e+00
9.689539e-01
8.772944e-01
7.748153e-01
6.635398e-01
5.452741e-01
4.217574e-01
2.948599e-01
1.667845e-01
4.022694e-02
-8.154779e-02
-1.947384e-01
-2.951597e-01
-3.784993e-01
-4.406486e-01
-4.780630e-01
-4.881050e-01
-4.693293e-01
-4.216791e-01
-3.465749e-01
-2.468855e-01
-1.267828e-01
8.513304e-03
1.530830e-01
3.007163e-01
4.453442e-01
5.814404e-01
7.043470e-01
8.104857e-01
8.974395e-01
9.639080e-01
1.009564e+00
1.034850e+00
1.040753e+00
1.028604e+00
9.999243e-01
9.563420e-01
8.995758e-01
8.314830e-01
7.541482e-01
6.699846e-01
5.818161e-01
4.929105e-01
4.069411e-01
3.278648e-01
2.597197e-01
2.063572e-01
1.711364e-01
1.566128e-01
1.642606e-01
1.942612e-01
2.453879e-01
3.150064e-01
3.991985e-01
4.930044e-01
5.907675e-01
6.865559e-01
7.746263e-01
8.498952e-01
9.083773e-01
9.475516e-01
9.666181e-01
9.666124e-01
9.503584e-01
9.222506e-01
8.878821e-01
8.535519e-01
8.257032e-01
8.103563e-01
8.125965e-01
8.361700e-01
8.832180e-01
9.541614e-01
1.047724e+00
1.161071e+00
1.290038e+00
1.429417e+00
1.573279e+00
1.715326e+00
1.849230e+00
1.968969e+00
2.069111e+00
2.145052e+00
2.193165e+00
2.210878e+00
2.196678e+00
2.150047e+00
2.071377e+00
1.961875e+00
1.823485e+00
1.658864e+00
1.471394e+00
1.265240e+00
1.045431e+00
8.179133e-01
5.895329e-01
3.679125e-01
1.611743e-01
-2.248497e-02
-1.753445e-01
-2.907706e-01
-3.638068e-01
-3.916549e-01
-3.739711e-01
-3.129346e-01
-2.130769e-01
-8.090024e-02
7.566394e-02
2.478861e-01
4.268864e-01
6.042270e-01
7.723911e-01
9.251030e-01
1.057470e+00
1.165949e+00
1.248157e+00
1.302587e+00
1.328272e+00
1.324487e+00
1.290527e+00
1.225640e+00
1.129121e+00
1.000570e+00
8.402880e-01
6.497388e-01
4.319993e-01
1.921064e-01
-6.277569e-02
-3.234240e-01
-5.788820e-01
-8.170296e-01
-1.025353e+00
-1.191850e+00
-1.305990e+00
-1.359641e+00
-1.347864e+00
-1.269500e+00
-1.127444e+00
-9.285774e-01
-6.833090e-01
-4.047774e-01
-1.077780e-01
1.924511e-01
4.814379e-01
7.465336e-01
9.777001e-01
1.167962e+00
1.313515e+00
1.413526e+00
1.469706e+00
1.485743e+00
1.466679e+00
1.418310e+00
1.346660e+00
1.257577e+00
1.156450e+00
1.048068e+00
9.365948e-01
8.256250e-01
7.182939e-01
6.173871e-01
5.254236e-01
4.446859e-01
3.771930e-01
3.246270e-01
2.882322e-01
2.687167e-01
2.661819e-01
2.801076e-01
3.094102e-01
3.525832e-01
4.079157e-01
4.737695e-01
5.488753e-01
6.325994e-01
7.251230e-01
8.274836e-01
9.414438e-01
1.069183e+00
1.212837e+00
1.373942e+00
1.552865e+00
1.748307e+00
1.956951e+00
2.173328e+00
2.389922e+00
2.597508e+00
2.785720e+00
2.943770e+00
3.061269e+00
3.129066e+00
3.140027e+00
3.089660e+00
2.976536e+00
2.802452e+00
2.572327e+00
2.293845e+00
1.976901e+00
1.632917e+00
1.274093e+00
9.126843e-01
5.603456e-01
2.275909e-01
-7.660841e-02
-3.450847e-01
-5.725990e-01
-7.558496e-01
-8.933848e-01
-9.854494e-01
-1.033789e+00
-1.041440e+00
-1.012515e+00
-9.520094e-01
-8.656155e-01
-7.595571e-01
-6.404225e-01
-5.149936e-01
-3.900592e-01
-2.722094e-01
-1.676097e-01
-8.175728e-02
-1.922961e-02
1.656569e-02
2.362025e-02
1.509746e-03
-4.849677e-02
-1.234351e-01
-2.187780e-01
-3.287142e-01
-4.465636e-01
-5.652976e-01
-6.781108e-01
-7.789793e-01
-8.631421e-01
-9.274502e-01
-9.705475e-01
-9.928697e-01
-9.964675e-01
-9.846795e-01
-9.616951e-01
-9.320528e-01
-9.001247e-01
-8.696328e-01
-8.432358e-01
-8.222193e-01
-8.063099e-01
-7.936314e-01
-7.808120e-01
-7.632467e-01
-7.355051e-01
-6.918626e-01
-6.269094e-01
-5.361772e-01
-4.167093e-01
-2.674989e-01
-8.973488e-02
1.131832e-01
3.358619e-01
5.713314e-01
8.116036e-01
1.048295e+00
1.273236e+00
1.479003e+00
1.659328e+00
1.809356e+00
1.925773e+00
2.006786e+00
2.052028e+00
2.062379e+00
2.039768e+00
1.986970e+00
1.907415e+00
1.805034e+00
1.684131e+00
1.549279e+00
1.405227e+00
1.256786e+00
1.108695e+00
9.654332e-01
8.309941e-01
7.086353e-01
6.006339e-01
5.080875e-01
4.308008e-01
3.672875e-01
3.149053e-01
2.701237e-01
2.289097e-01
1.871998e-01
1.414131e-01
8.895054e-02
2.861913e-02
-3.908205e-02
-1.118627e-01
-1.857598e-01
-2.554736e-01
-3.148890e-01
-3.577212e-01
-3.782056e-01
-3.717505e-01
-3.354753e-01
-2.685810e-01
-1.725171e-01
-5.093743e-02
9.054719e-02
2.447921e-01
4.036771e-01
5.587487e-01
7.018872e-01
8.259379e-01
9.252495e-01
9.960725e-01
1.036788e+00
1.047956e+00
1.032183e+00
9.938442e-01
9.386730e-01
8.732660e-01
8.045396e-01
7.391784e-01
6.831197e-01
6.411147e-01
6.164088e-01
6.105673e-01
6.234617e-01
6.534108e-01
6.974497e-01
7.516867e-01
8.116970e-01
8.729063e-01
9.309213e-01
9.817809e-01
1.022111e+00
1.049184e+00
1.060893e+00
1.055666e+00
1.032349e+00
9.900938e-01
9.282884e-01
8.465556e-01
7.448301e-01
6.235036e-01
4.836084e-01
3.269951e-01
1.564595e-01
-2.421629e-02
-2.103237e-01
-3.963836e-01
-5.763784e-01
-7.440353e-01
-8.931362e-01
-1.017839e+00
-1.112998e+00
-1.174468e+00
-1.199385e+00
-1.186387e+00
-1.135764e+00
-1.049518e+00
-9.313157e-01
-7.863621e-01
-6.211953e-01
-4.434400e-01
-2.615342e-01
-8.443839e-02
7.867508e-02
2.187645e-01
3.273037e-01
3.967123e-01
4.208175e-01
3.953187e-01
3.182143e-01
1.901464e-01
1.462203e-02
-2.019216e-01
-4.502289e-01
-7.185314e-01
-9.930496e-01
-1.258692e+00
-1.499928e+00
-1.701805e+00
-1.851037e+00
-1.937088e+00
-1.953148e+00
-1.896890e+00
-1.770926e+00
-1.582888e+00
-1.345103e+00
-1.073877e+00
-7.884233e-01
-5.095270e-01
-2.580471e-01
-5.338145e-02
8.797750e-02
1.536737e-01
1.364040e-01
3.444744e-02
-1.482272e-01
-4.022720e-01
-7.136473e-01
-1.064618e+00
-1.434969e+00
-1.803347e+00
-2.148624e+00
-2.451197e+00
-2.694141e+00
-2.864147e+00
-2.952196e+00
-2.953931e+00
-2.869720e+00
-2.704412e+00
-2.466826e+00
-2.169010e+00
-1.825343e+00
-1.451561e+00
-1.063775e+00
-6.775733e-01
-3.072603e-01
3.471787e-02
3.381449e-01
5.952088e-01
8.005061e-01
9.509210e-01
1.045426e+00
1.084848e+00
1.071636e+00
1.009638e+00
9.038997e-01
7.604605e-01
5.861473e-01
3.883431e-01
1.747341e-01
-4.695993e-02
-2.692564e-01
-4.851629e-01
-6.883943e-01
-8.735386e-01
-1.036162e+00
-1.172844e+00
-1.281150e+00
-1.359522e+00
-1.407129e+00
-1.423663e+00
-1.409140e+00
-1.363727e+00
-1.287655e+00
-1.181235e+00
-1.044995e+00
-8.799205e-01
-6.877557e-01
-4.712971e-01
-2.346192e-01
1.682583e-02
2.762702e-01
5.358596e-01
7.870299e-01
1.020992e+00
1.229269e+00
1.404241e+00
1.539629e+00
1.630907e+00
1.675587e+00
1.673385e+00
1.626250e+00
1.538260e+00
1.415388e+00
1.265135e+00
1.096068e+00
9.172561e-01
7.376731e-01
5.655973e-01
4.080774e-01
2.705221e-01
1.564588e-01
6.748791e-02
3.435584e-03
-3.732285e-02
-5.741315e-02
-5.994818e-02
-4.801711e-02
-2.424440e-02
9.524016e-03
5.236608e-02
1.042423e-01
1.657761e-01
2.378921e-01
3.213704e-01
4.163892e-01
5.221314e-01
6.365176e-01
7.561112e-01
8.762114e-01
9.911257e-01
1.094586e+00
1.180256e+00
1.242277e+00
1.275778e+00
1.277309e+00
1.245152e+00
1.179482e+00
1.082367e+00
9.576148e-01
8.104722e-01
6.472180e-01
4.746735e-01
2.996839e-01
1.286161e-01
-3.307651e-02
-1.811758e-01
-3.128757e-01
-4.268007e-01
-5.228766e-01
-6.020883e-01
-6.661744e-01
-7.173111e-01
-7.578336e-01
-7.900209e-01
-8.159510e-01
-8.374179e-01
-8.558886e-01
-8.724801e-01
-8.879418e-01
-9.026349e-01
-9.165114e-01
-9.290984e-01
-9.394984e-01
-9.464169e-01
-9.482274e-01
-9.430803e-01
-9.290583e-01
-9.043707e-01
-8.675721e-01
-8.177815e-01
-7.548728e-01
-6.796074e-01
-5.936849e-01
-4.996992e-01
-4.010010e-01
-3.014790e-01
-2.052845e-01
-1.165274e-01
-3.897266e-02
2.423813e-02
7.082256e-02
9.953539e-02
1.102789e-01
1.041357e-01
8.331499e-02
5.100572e-02
1.113698e-02
-3.194633e-02
-7.387106e-02
-1.106555e-01
-1.391216e-01
-1.572572e-01
-1.644890e-01
-1.618311e-01
-1.518865e-01
-1.386878e-01
-1.273800e-01
-1.237626e-01
-1.337284e-01
-1.626511e-01
-2.147865e-01
-2.927571e-01
-3.971833e-01
-5.265093e-01
-6.770489e-01
-8.432522e-01
-1.018166e+00
-1.194039e+00
-1.363014e+00
-1.517823e+00
-1.652416e+00
-1.762445e+00
-1.845545e+00
-1.901385e+00
-1.931473e+00
-1.938755e+00
-1.927078e+00
-1.900594e+00
-1.863211e+00
-1.818143e+00
-1.767642e+00
-1.712895e+00
-1.654094e+00
-1.590639e+00
-1.521417e+00
-1.445118e+00
-1.360545e+00
-1.266874e+00
-1.163852e+00
-1.051895e+00
-9.321034e-01
-8.061702e-01
-6.762115e-01
-5.445252e-01
-4.133138e-01
-2.844053e-01
-1.590147e-01
-3.758421e-02
8.026534e-02
1.956555e-01
3.102501e-01
4.259595e-01
5.445960e-01
6.675319e-01
7.954114e-01
9.279539e-01
1.063864e+00
1.200843e+00
1.335686e+00
1.464432e+00
1.582546e+00
1.685118e+00
1.767066e+00
1.823358e+00
1.849253e+00
1.840567e+00
1.793950e+00
1.707171e+00
1.579367e+00
1.411235e+00
1.205139e+00
9.651078e-01
6.967375e-01
4.070061e-01
1.040295e-01
-2.032138e-01
-5.051697e-01
-7.919977e-01
-1.053869e+00
-1.281287e+00
-1.465446e+00
-1.598631e+00
-1.674661e+00
-1.689334e+00
-1.640848e+00
-1.530137e+00
-1.361073e+00
-1.140479e+00
-8.779386e-01
-5.853766e-01
-2.764376e-01
3.430168e-02
3.322246e-01
6.035973e-01
8.364427e-01
1.021292e+00
1.151743e+00
1.224788e+00
1.240870e+00
1.203674e+00
1.119680e+00
9.975127e-01
8.471786e-01
6.792465e-01
5.040689e-01
3.311052e-01
1.684015e-01
2.225499e-02
-1.029312e-01
-2.046172e-01
-2.819544e-01
-3.355142e-01
-3.669698e-01
-3.787769e-01
-3.738949e-01
-3.555732e-01
-3.272120e-01
-2.922899e-01
-2.543316e-01
-2.168862e-01
-1.834774e-01
-1.574986e-01
-1.420392e-01
-1.396493e-01
-1.520708e-01
-1.799843e-01
-2.228221e-01
-2.786990e-01
-3.444909e-01
-4.160682e-01
-4.886640e-01
-5.573389e-01
-6.174858e-01
-6.653229e-01
-6.983199e-01
-7.155212e-01
-7.177336e-01
-7.075651e-01
-6.893046e-01
-6.686507e-01
-6.523016e-01
-6.474354e-01
-6.611177e-01
-6.996832e-01
-7.681440e-01
-8.696731e-01
-1.005212e+00
-1.173238e+00
-1.369719e+00
-1.588267e+00
-1.820492e+00
-2.056533e+00
-2.285727e+00
-2.497355e+00
-2.681387e+00
-2.829157e+00
-2.933881e+00
-2.990976e+00
-2.998174e+00
-2.955432e+00
-2.864707e+00
-2.729641e+00
-2.555235e+00
-2.347544e+00
-2.113424e+00
-1.860327e+00
-1.596114e+00
-1.328877e+00
-1.066719e+00
-8.174849e-01
-5.884297e-01
-3.858388e-01
-2.146268e-01
-7.795995e-02
2.304850e-02
8.951626e-02
1.248054e-01
1.343494e-01
1.252954e-01
1.059884e-01
8.533801e-02
7.212000e-02
7.426927e-02
9.821487e-02
1.483053e-01
2.263655e-01
3.314216e-01
4.596230e-01
6.043822e-01
7.567409e-01
9.059549e-01
1.040270e+00
1.147838e+00
1.217713e+00
1.240831e+00
1.210893e+00
1.125059e+00
9.843640e-01
7.938147e-01
5.621272e-01
3.011198e-01
2.480415e-02
-2.517472e-01
-5.136562e-01
-7.474972e-01
-9.424352e-01
-1.091133e+00
-1.190330e+00
-1.241040e+00
-1.248333e+00
-1.220733e+00
-1.169294e+00
-1.106450e+00
-1.044764e+00
-9.957121e-01
-9.686221e-01
-9.698596e-01
-1.002335e+00
-1.065347e+00
-1.154763e+00
-1.263485e+00
-1.382150e+00
-1.499999e+00
-1.605815e+00
-1.688880e+00
-1.739849e+00
-1.751500e+00
-1.719277e+00
-1.641619e+00
-1.520040e+00
-1.358970e+00
-1.165391e+00
-9.482842e-01
-7.179682e-01
-4.853579e-01
-2.612201e-01
-5.547460e-02
1.234105e-01
2.688936e-01
3.766831e-01
4.449005e-01
4.740876e-01
4.670698e-01
4.286899e-01
3.654331e-01
2.849629e-01
1.955901e-01
1.057039e-01
2.319482e-02
-4.509205e-02
-9.383606e-02
-1.196133e-01
-1.211298e-01
-9.929011e-02
-5.708751e-02
6.868568e-04
6.790107e-02
1.376751e-01
2.030587e-01
2.577279e-01
2.966236e-01
3.164543e-01
3.160007e-01
2.961821e-01
2.598786e-01
2.115339e-01
1.565943e-01
1.008517e-01
4.977105e-02
7.873596e-03
-2.176037e-02
-3.782361e-02
-4.092033e-02
-3.350203e-02
-1.961034e-02
-4.454423e-03
6.133945e-03
6.311710e-03
-9.160909e-03
-4.436741e-02
-1.018027e-01
-1.821082e-01
-2.840047e-01
-4.044291e-01
-5.388619e-01
-6.818065e-01
-8.273636e-01
-9.698323e-01
-1.104264e+00
-1.226900e+00
-1.335444e+00
-1.429130e+00
-1.508600e+00
-1.575598e+00
-1.632546e+00
-1.682065e+00
-1.726519e+00
-1.767639e+00
-1.806299e+00
-1.842450e+00
-1.875236e+00
-1.903247e+00
-1.924869e+00
-1.938680e+00
-1.943794e+00
-1.940133e+00
-1.928545e+00
-1.910769e+00
-1.889236e+00
-1.866735e+00
-1.845998e+00
-1.829257e+00
-1.817844e+00
-1.811900e+00
-1.810235e+00
-1.810363e+00
-1.808703e+00
-1.800937e+00
-1.782457e+00
-1.748861e+00
-1.696444e+00
-1.622610e+00
-1.526186e+00
-1.407577e+00
-1.268767e+00
-1.113147e+00
-9.451999e-01
-7.700863e-01
-5.931671e-01
-4.195367e-01
-2.536159e-01
-9.885359e-02
4.242910e-02
1.690369e-01
2.807451e-01
3.780144e-01
4.616191e-01
5.322449e-01
5.901263e-01
6.347871e-01
6.649429e-01
6.785955e-01
6.733209e-01
6.467110e-01
5.968981e-01
5.230670e-01
4.258535e-01
3.075455e-01
1.720361e-01
2.452651e-02
-1.289764e-01
-2.822854e-01
-4.296770e-01
-5.664548e-01
-6.893497e-01
-7.967087e-01
-8.884586e-01
-9.658623e-01
-1.031111e+00
-1.086809e+00
-1.135430e+00
-1.178806e+00
-1.217732e+00
-1.251748e+00
-1.279134e+00
-1.297128e+00
-1.302355e+00
-1.291407e+00
-1.261489e+00
-1.211037e+00
-1.140232e+00
-1.051298e+00
-9.485764e-01
-8.383142e-01
-7.282197e-01
-6.268130e-01
-5.426569e-01
-4.835561e-01
-4.558173e-01
-4.636459e-01
-5.087371e-01
-5.900836e-01
-7.039999e-01
-8.443375e-01
-1.002858e+00
-1.169723e+00
-1.334075e+00
-1.484655e+00
-1.610445e+00
-1.701285e+00
-1.748426e+00
-1.744991e+00
-1.686301e+00
-1.570080e+00
-1.396515e+00
-1.168214e+00
-8.900646e-01
-5.690421e-01
-2.139615e-01
1.647915e-01
5.555589e-01
9.457348e-01
1.322126e+00
1.671358e+00
1.980342e+00
2.236802e+00
2.429866e+00
2.550690e+00
2.593086e+00
2.554092e+00
2.434422e+00
2.238735e+00
1.975657e+00
1.657525e+00
1.299845e+00
9.204724e-01
5.385794e-01
1.734703e-01
-1.566410e-01
-4.357937e-01
-6.512728e-01
-7.943444e-01
-8.606712e-01
-8.503776e-01
-7.677722e-01
-6.207660e-01
-4.200568e-01
-1.781668e-01
9.156527e-02
3.759400e-01
6.627139e-01
9.412121e-01
1.202701e+00
1.440513e+00
1.649942e+00
1.827955e+00
1.972778e+00
2.083417e+00
2.159199e+00
2.199382e+00
2.202911e+00
2.168354e+00
2.094039e+00
1.978376e+00
1.820326e+00
1.619929e+00
1.378795e+00
1.100461e+00
7.905122e-01
4.564474e-01
1.072649e-01
-2.471571e-01
-5.968018e-01
-9.322591e-01
-1.245367e+00
-1.529666e+00
-1.780625e+00
-1.995628e+00
-2.173766e+00
-2.315480e+00
-2.422134e+00
-2.495574e+00
-2.537756e+00
-2.550463e+00
-2.535166e+00
-2.493031e+00
-2.425049e+00
-2.332274e+00
-2.216098e+00
-2.078513e+00
-1.922306e+00
-1.751125e+00
-1.569406e+00
-1.382156e+00
-1.194612e+00
-1.011814e+00
-8.381543e-01
-6.769647e-01
-5.301857e-01
-3.981862e-01
-2.797543e-01
-1.722719e-01
-7.205204e-02
2.520076e-02
1.238676e-01
2.278909e-01
3.403064e-01
4.628728e-01
5.958282e-01
7.377856e-01
8.857714e-01
1.035406e+00
1.181216e+00
1.317062e+00
1.436642e+00
1.534049e+00
1.604300e+00
1.643809e+00
1.650737e+00
1.625192e+00
1.569266e+00
1.486886e+00
1.383527e+00
1.265769e+00
1.140774e+00
1.015686e+00
8.970336e-01
7.901656e-01
6.987855e-01
6.246377e-01
5.673870e-01
5.247184e-01
4.926619e-01
4.661167e-01
4.395194e-01
4.075804e-01
3.659924e-01
3.120165e-01
2.448617e-01
1.658008e-01
7.800361e-02
-1.388970e-02
-1.043903e-01
-1.878832e-01
-2.593410e-01
-3.149248e-01
-3.523912e-01
-3.712594e-01
-3.727350e-01
-3.594194e-01
-3.348682e-01
-3.030668e-01
-2.679016e-01
-2.326898e-01
-1.998182e-01
-1.705237e-01
-1.448249e-01
-1.216002e-01
-9.878757e-02
-7.367273e-02
-4.321988e-02
-4.402856e-03
4.550331e-02
1.086967e-01
1.867003e-01
2.802882e-01
3.894701e-01
5.135151e-01
6.509939e-01
7.998273e-01
9.573314e-01
1.120262e+00
1.284863e+00
1.446918e+00
1.601832e+00
1.744725e+00
1.870564e+00
1.974325e+00
2.051196e+00
2.096796e+00
2.107426e+00
2.080307e+00
2.013817e+00
1.907665e+00
1.763022e+00
1.582561e+00
1.370412e+00
1.132017e+00
8.738924e-01
6.033038e-01
3.278696e-01
5.512329e-02
-2.079256e-01
-4.551839e-01
-6.817690e-01
-8.841618e-01
-1.060194e+00
-1.208871e+00
-1.330072e+00
-1.424179e+00
-1.491717e+00
-1.533082e+00
-1.548418e+00
-1.537661e+00
-1.500757e+00
-1.437990e+00
-1.350376e+00
-1.240033e+00
-1.110459e+00
-9.666783e-01
-8.152135e-01
-6.638763e-01
-5.213837e-01
-3.968166e-01
-2.989544e-01
-2.355338e-01
-2.124951e-01
-2.332935e-01
-2.983616e-01
-4.048009e-01
-5.463657e-01
-7.137684e-01
-8.952978e-01
-1.077704e+00
-1.247264e+00
-1.390923e+00
-1.497389e+00
-1.558072e+00
-1.567757e+00
-1.524955e+00
-1.431894e+00
-1.294164e+00
-1.120088e+00
-9.198972e-01
-7.048401e-01
-4.863292e-01
-2.752286e-01
-8.133364e-02
8.693998e-02
2.226817e-01
3.204786e-01
3.763376e-01
3.875991e-01
3.528843e-01
2.721031e-01
1.465205e-01
-2.113478e-02
-2.265552e-01
-4.637740e-01
-7.251619e-01
-1.001538e+00
-1.282421e+00
-1.556415e+00
-1.811741e+00
-2.036846e+00
-2.221080e+00
-2.355358e+00
-2.432764e+00
-2.449054e+00
-2.403001e+00
-2.296585e+00
-2.134987e+00
-1.926389e+00
-1.681571e+00
-1.413314e+00
-1.135608e+00
-8.627269e-01
-6.082146e-01
-3.838834e-01
-1.989293e-01
-5.926375e-02
3.285135e-02
7.882212e-02
8.339357e-02
5.401878e-02
8.955631e-06
-6.843013e-02
-1.411626e-01
-2.089833e-01
-2.642900e-01
-3.015116e-01
-3.172690e-01
-3.102834e-01
-2.810739e-01
-2.315153e-01
-1.643344e-01
-8.262644e-02
1.054383e-02
1.124149e-01
2.206603e-01
3.333910e-01
4.490624e-01
5.663236e-01
6.838570e-01
8.002413e-01
9.138699e-01
1.022940e+00
1.125520e+00
1.219695e+00
1.303765e+00
1.376485e+00
1.437294e+00
1.486496e+00
1.525357e+00
1.556066e+00
1.581557e+00
1.605194e+00
1.630357e+00
1.659970e+00
1.696063e+00
1.739412e+00
1.789335e+00
1.843667e+00
1.898939e+00
1.950720e+00
1.994102e+00
2.024243e+00
2.036913e+00
2.028959e+00
1.998645e+00
1.945822e+00
1.871923e+00
1.779789e+00
1.673368e+00
1.557333e+00
1.436660e+00
1.316227e+00
1.200468e+00
1.093096e+00
9.969166e-01
9.137229e-01
8.442642e-01
7.882759e-01
7.445608e-01
7.111119e-01
6.852767e-01
6.639581e-01
6.438506e-01
6.217011e-01
5.945746e-01
5.600987e-01
5.166557e-01
4.634956e-01
4.007569e-01
3.293950e-01
2.510374e-01
1.677906e-01
8.202998e-02
-3.801760e-03
-8.736763e-02
-1.665656e-01
-2.396057e-01
-3.050318e-01
-3.616912e-01
-4.086673e-01
-4.451973e-01
-4.706041e-01
-4.842707e-01
-4.856749e-01
-4.744856e-01
-4.507048e-01
-4.148212e-01
-3.679376e-01
-3.118315e-01
-2.489252e-01
-1.821565e-01
-1.147635e-01
-5.001223e-02
9.092327e-03
6.007017e-02
1.011700e-01
1.314889e-01
1.510015e-01
1.605049e-01
1.615022e-01
1.560520e-01
1.466138e-01
1.359155e-01
1.268561e-01
1.224478e-01
1.257857e-01
1.400267e-01
1.683510e-01
2.138828e-01
2.795501e-01
3.678758e-01
4.807040e-01
6.188784e-01
7.819025e-01
9.676212e-01
1.171968e+00
1.388827e+00
1.610055e+00
1.825698e+00
2.024422e+00
2.194153e+00
2.322876e+00
2.399553e+00
2.415054e+00
2.363009e+00
2.240504e+00
2.048530e+00
1.792155e+00
1.480376e+00
1.125684e+00
7.433570e-01
3.505395e-01
-3.481211e-02
-3.950383e-01
-7.138462e-01
-9.772507e-01
-1.174313e+00
-1.297623e+00
-1.343496e+00
-1.311898e+00
-1.206124e+00
-1.032290e+00
-7.987147e-01
-5.152587e-01
-1.926977e-01
1.578082e-01
5.251138e-01
8.983394e-01
1.266984e+00
1.620939e+00
1.950449e+00
2.246101e+00
2.498875e+00
2.700334e+00
2.842954e+00
2.920590e+00
2.929047e+00
2.866669e+00
2.734877e+00
2.538545e+00
2.286155e+00
1.989650e+00
1.663984e+00
1.326359e+00
9.952237e-01
6.890939e-01
4.253072e-01
2.188101e-01
8.108044e-02
1.927069e-02
3.563980e-02
1.273253e-01
2.864884e-01
5.008441e-01
7.545614e-01
1.029483e+00
1.306568e+00
1.567440e+00
1.795864e+00
1.979006e+00
2.108337e+00
2.180063e+00
2.195073e+00
2.158408e+00
2.078365e+00
1.965353e+00
1.830683e+00
1.685427e+00
1.539515e+00
1.401129e+00
1.276439e+00
1.169648e+00
1.083267e+00
1.018513e+00
9.757123e-01
9.546312e-01
9.546584e-01
9.748389e-01
1.013769e+00
1.069405e+00
1.138839e+00
1.218112e+00
1.302097e+00
1.384524e+00
1.458130e+00
1.514982e+00
1.546927e+00
1.546158e+00
1.505837e+00
1.420702e+00
1.287602e+00
1.105886e+00
8.775929e-01
6.074261e-01
3.025159e-01
-2.801213e-02
-3.736119e-01
-7.229856e-01
-1.064790e+00
-1.388328e+00
-1.684167e+00
-1.944643e+00
-2.164198e+00
-2.339527e+00
-2.469518e+00
-2.555011e+00
-2.598400e+00
-2.603163e+00
-2.573371e+00
-2.513253e+00
-2.426866e+00
-2.317882e+00
-2.189518e+00
-2.044564e+00
-1.885493e+00
-1.714631e+00
-1.534335e+00
-1.347171e+00
-1.156057e+00
-9.643556e-01
-7.759031e-01
-5.949521e-01
-4.260374e-01
-2.737634e-01
-1.425302e-01
-3.622346e-02
4.210376e-02
9.052044e-02
1.084462e-01
9.678869e-02
5.796927e-02
-4.169427e-03
-8.456673e-02
-1.772352e-01
-2.756081e-01
-3.729086e-01
-4.625121e-01
-5.382822e-01
-5.948729e-01
-6.279951e-01
-6.346478e-01
-6.133073e-01
-5.640644e-01
-4.886899e-01
-3.906141e-01
-2.748072e-01
-1.475597e-01
-1.617074e-02
1.114373e-01
2.271531e-01
3.231320e-01
3.922416e-01
4.284735e-01
4.272961e-01
3.859363e-01
3.035794e-01
1.814829e-01
2.299968e-02
-1.664930e-01
-3.797638e-01
-6.080021e-01
-8.411941e-01
-1.068594e+00
-1.279268e+00
-1.462695e+00
-1.609366e+00
-1.711376e+00
-1.762936e+00
-1.760783e+00
-1.704446e+00
-1.596321e+00
-1.441548e+00
-1.247658e+00
-1.024019e+00
-7.811156e-01
-5.297462e-01
-2.802107e-01
-4.159869e-02
1.787510e-01
3.755645e-01
5.457042e-01
6.880121e-01
8.029674e-01
8.922161e-01
9.580405e-01
1.002832e+00
1.028633e+00
1.036789e+00
1.027752e+00
1.001049e+00
9.554051e-01
8.889981e-01
7.997980e-01
6.859454e-01
5.461133e-01
3.798151e-01
1.876313e-01
-2.864953e-02
-2.659752e-01
-5.200458e-01
-7.853958e-01
-1.055539e+00
-1.323184e+00
-1.580520e+00
-1.819581e+00
-2.032663e+00
-2.212780e+00
-2.354100e+00
-2.452329e+00
-2.504993e+00
-2.511597e+00
-2.473650e+00
-2.394552e+00
-2.279380e+00
-2.134582e+00
-1.967616e+00
-1.786558e+00
-1.599690e+00
-1.415092e+00
-1.240236e+00
-1.081603e+00
-9.443361e-01
-8.319490e-01
-7.461239e-01
-6.866291e-01
-6.513785e-01
-6.366445e-01
-6.374137e-01
-6.478555e-01
-6.618590e-01
-6.735858e-01
-6.779885e-01
-6.712498e-01
-6.511107e-01
-6.170611e-01
-5.703809e-01
-5.140245e-01
-4.523542e-01
-3.907399e-01
-3.350515e-01
-2.910868e-01
-2.639846e-01
-2.576814e-01
-2.744756e-01
-3.147565e-01
-3.769485e-01
-4.576909e-01
-5.522483e-01
-6.551024e-01
-7.606451e-01
-8.638689e-01
-9.609467e-01
-1.049608e+00
-1.129256e+00
-1.200803e+00
-1.266270e+00
-1.328200e+00
-1.388990e+00
-1.450261e+00
-1.512334e+00
-1.573940e+00
-1.632184e+00
-1.682800e+00
-1.720673e+00
-1.740558e+00
-1.737910e+00
-1.709699e+00
-1.655085e+00
-1.575854e+00
-1.476524e+00
-1.364105e+00
-1.247531e+00
-1.136824e+00
-1.042103e+00
-9.725466e-01
-9.354277e-01
-9.353170e-01
-9.735393e-01
-1.047929e+00
-1.152906e+00
-1.279867e+00
-1.417853e+00
-1.554420e+00
-1.676629e+00
-1.772053e+00
-1.829684e+00
-1.840678e+00
-1.798865e+00
-1.701014e+00
-1.546868e+00
-1.338993e+00
-1.082496e+00
-7.846643e-01
-4.545873e-01
-1.027724e-01
2.592178e-01
6.191214e-01
9.643419e-01
1.282342e+00
1.561089e+00
1.789553e+00
1.958260e+00
2.059865e+00
2.089698e+00
2.046239e+00
1.931443e+00
1.750863e+00
1.513538e+00
1.231601e+00
9.196444e-01
5.938517e-01
2.709822e-01
-3.272040e-02
-3.025932e-01
-5.265023e-01
-6.955910e-01
-8.047679e-01
-8.528990e-01
-8.426969e-01
-7.803223e-01
-6.747396e-01
-5.368820e-01
-3.787012e-01
-2.121857e-01
-4.843968e-02
1.030903e-01
2.351651e-01
3.430308e-01
4.244117e-01
4.792433e-01
5.092071e-01
5.171498e-01
5.064812e-01
4.806350e-01
4.426545e-01
3.949409e-01
3.391703e-01
2.763625e-01
2.070700e-01
1.316451e-01
5.054222e-02
-3.538942e-02
-1.246619e-01
-2.149936e-01
-3.032745e-01
-3.856750e-01
-4.579044e-01
-5.156061e-01
-5.548504e-01
-5.726668e-01
-5.675405e-01
-5.397965e-01
-4.917997e-01
-4.279239e-01
-3.542688e-01
-2.781414e-01
-2.073513e-01
-1.493995e-01
-1.106612e-01
-9.566750e-02
-1.065822e-01
-1.429487e-01
-2.017444e-01
-2.777412e-01
-3.641273e-01
-4.533131e-01
-5.378166e-01
-6.111144e-01
-6.683501e-01
-7.068115e-01
-7.261214e-01
-7.281248e-01
-7.165009e-01
-6.961608e-01
-6.725199e-01
-6.507440e-01
-6.350644e-01
-6.282408e-01
-6.312283e-01
-6.430761e-01
-6.610614e-01
-6.810340e-01
-6.979314e-01
-7.064025e-01
-7.014694e-01
-6.791514e-01
-6.369785e-01
-5.743331e-01
-4.925804e-01
-3.949735e-01
-2.863462e-01
-1.726326e-01
-6.027116e-02
4.443869e-02
1.359548e-01
2.100224e-01
2.640616e-01
2.973789e-01
3.111848e-01
3.084252e-01
2.934510e-01
2.715694e-01
2.485300e-01
2.300044e-01
2.211119e-01
2.260332e-01
2.477380e-01
2.878347e-01
3.465342e-01
4.227096e-01
5.140246e-01
6.171057e-01
7.277341e-01
8.410441e-01
9.517211e-01
1.054203e+00
1.142894e+00
1.212405e+00
1.257820e+00
1.274996e+00
1.260865e+00
1.213736e+00
1.133542e+00
1.022020e+00
8.827928e-01
7.213372e-01
5.448366e-01
3.619189e-01
1.822815e-01
1.620982e-02
-1.260034e-01
-2.347175e-01
-3.016525e-01
-3.205933e-01
-2.880239e-01
-2.036115e-01
-7.046508e-02
1.048926e-01
3.128705e-01
5.414646e-01
7.771719e-01
1.006076e+00
1.214987e+00
1.392520e+00
1.529984e+00
1.621998e+00
1.666769e+00
1.666023e+00
1.624596e+00
1.549753e+00
1.450325e+00
1.335764e+00
1.215241e+00
1.096876e+00
9.871984e-01
8.908630e-01
8.106408e-01
7.476331e-01
7.016467e-01
6.716415e-01
6.561649e-01
6.537026e-01
6.629017e-01
6.826518e-01
7.120369e-01
7.501909e-01
7.961022e-01
8.484173e-01
9.052896e-01
9.643175e-01
1.022600e+00
1.076929e+00
1.124101e+00
1.161328e+00
1.186672e+00
1.199453e+00
1.200521e+00
1.192355e+00
1.178941e+00
1.165419e+00
1.157546e+00
1.161038e+00
1.180861e+00
1.220577e+00
1.281804e+00
1.363866e+00
1.463667e+00
1.575803e+00
1.692921e+00
1.806286e+00
1.906532e+00
1.984516e+00
2.032216e+00
2.043562e+00
2.015123e+00
1.946554e+00
1.840751e+00
1.703672e+00
1.543845e+00
1.371597e+00
1.198095e+00
1.034287e+00
8.898614e-01
7.723368e-01
6.863763e-01
6.333933e-01
6.114938e-01
6.157572e-01
6.388225e-01
6.717121e-01
7.047996e-01
7.288060e-01
7.357120e-01
7.194829e-01
6.765312e-01
6.058825e-01
5.090477e-01
3.896479e-01
2.528604e-01
1.047691e-01
-4.829473e-02
-2.003516e-01
-3.462543e-01
-4.820116e-01
-6.049351e-01
-7.136074e-01
-8.076889e-01
-8.876029e-01
-9.541533e-01
-1.008147e+00
-1.050088e+00
-1.080009e+00
-1.097468e+00
-1.101723e+00
-1.092049e+00
-1.068139e+00
-1.030500e+00
-9.807686e-01
-9.218652e-01
-8.579312e-01
-7.940428e-01
-7.357225e-01
-6.883125e-01
-6.563008e-01
-6.427031e-01
-6.485963e-01
-6.728733e-01
-7.122561e-01
-7.615630e-01
-8.141895e-01
-8.627405e-01
-8.997379e-01
-9.183244e-01
-9.128955e-01
-8.795995e-01
-8.166622e-01
-7.245074e-01
-6.056639e-01
-4.644692e-01
-3.066026e-01
-1.385008e-01
3.327752e-02
2.026639e-01
3.645998e-01
5.154065e-01
6.529707e-01
7.767312e-01
8.874814e-01
9.870219e-01
1.077720e+00
1.162045e+00
1.242143e+00
1.319521e+00
1.394878e+00
1.468084e+00
1.538300e+00
1.604182e+00
1.664130e+00
1.716496e+00
1.759748e+00
1.792542e+00
1.813714e+00
1.822233e+00
1.817134e+00
1.797474e+00
1.762344e+00
1.710951e+00
1.642759e+00
1.557667e+00
1.456212e+00
1.339748e+00
1.210583e+00
1.072051e+00
9.285181e-01
7.852839e-01
6.484078e-01
5.244327e-01
4.200223e-01
3.415228e-01
2.944732e-01
2.831031e-01
3.098641e-01
3.750453e-01
4.765215e-01
6.096705e-01
7.674820e-01
9.408614e-01
1.119116e+00
1.290596e+00
1.443435e+00
1.566355e+00
1.649437e+00
1.684819e+00
1.667225e+00
1.594297e+00
1.466670e+00
1.287812e+00
1.063629e+00
8.019146e-01
5.116960e-01
2.025800e-01
-1.158408e-01
-4.344522e-01
-7.449247e-01
-1.039856e+00
-1.312774e+00
-1.558047e+00
-1.770758e+00
-1.946594e+00
-2.081802e+00
-2.173231e+00
-2.218463e+00
-2.216014e+00
-2.165569e+00
-2.068215e+00
-1.926635e+00
-1.745230e+00
-1.530134e+00
-1.289114e+00
-1.031321e+00
-7.668911e-01
-5.064171e-01
-2.603053e-01
-3.809067e-02
1.522240e-01
3.047229e-01
4.159556e-01
4.850926e-01
5.138397e-01
5.061296e-01
4.676299e-01
4.051328e-01
3.258940e-01
2.369932e-01
1.447796e-01
5.445560e-02
-3.016448e-02
-1.067055e-01
-1.741007e-01
-2.323135e-01
-2.819636e-01
-3.239279e-01
-3.589797e-01
-3.875260e-01
-4.094749e-01
-4.242461e-01
-4.309042e-01
-4.283810e-01
-4.157323e-01
-3.923788e-01
-3.582814e-01
-3.140222e-01
-2.607782e-01
-2.001948e-01
-1.341813e-01
-6.466051e-02
6.695419e-03
7.870593e-02
1.508690e-01
2.234643e-01
2.975496e-01
3.748411e-01
4.574812e-01
5.477202e-01
6.475531e-01
7.583640e-01
8.806320e-01
1.013737e+00
1.155893e+00
1.304200e+00
1.454813e+00
1.603179e+00
1.744325e+00
1.873144e+00
1.984668e+00
2.074299e+00
2.137983e+00
2.172332e+00
2.174685e+00
2.143111e+00
2.076368e+00
1.973822e+00
1.835356e+00
1.661305e+00
1.452443e+00
1.210067e+00
9.361890e-01
6.338318e-01
3.073709e-01
-3.714186e-02
-3.917760e-01
-7.467282e-01
-1.090601e+00
-1.410971e+00
-1.695215e+00
-1.931503e+00
-2.109844e+00
-2.223060e+00
-2.267552e+00
-2.243787e+00
-2.156424e+00
-2.014067e+00
-1.828669e+00
-1.614604e+00
-1.387511e+00
-1.163002e+00
-9.553395e-01
-7.762339e-01
-6.338567e-01
-5.321813e-01
-4.707124e-01
-4.446280e-01
-4.453177e-01
-4.612589e-01
-4.791424e-01
-4.851358e-01
-4.661617e-01
-4.110719e-01
-3.116085e-01
-1.630745e-01
3.533753e-02
2.805619e-01
5.659943e-01
8.820771e-01
1.217051e+00
1.557781e+00
1.890563e+00
2.201858e+00
2.478909e+00
2.710229e+00
2.885986e+00
2.998288e+00
3.041412e+00
3.011974e+00
2.909056e+00
2.734275e+00
2.491782e+00
2.188190e+00
1.832407e+00
1.435394e+00
1.009816e+00
5.696262e-01
1.295602e-01
-2.954398e-01
-6.908562e-01
-1.043266e+00
-1.341019e+00
-1.574871e+00
-1.738534e+00
-1.829071e+00
-1.847095e+00
-1.796728e+00
-1.685328e+00
-1.522969e+00
-1.321744e+00
-1.094925e+00
-8.560681e-01
-6.181413e-01
-3.927356e-01
-1.894355e-01
-1.538210e-02
1.249452e-01
2.297337e-01
2.996472e-01
3.374790e-01
3.476898e-01
3.358811e-01
3.082513e-01
2.710804e-01
2.302824e-01
1.910599e-01
1.576782e-01
1.333653e-01
1.203193e-01
1.197902e-01
1.321884e-01
1.571694e-01
1.936575e-01
2.397917e-01
2.928074e-01
3.488950e-01
4.030946e-01
4.492908e-01
4.803607e-01
4.885047e-01
4.657606e-01
4.046703e-01
2.990437e-01
1.447458e-01
-5.957716e-02
-3.119207e-01
-6.065725e-01
-9.340598e-01
-1.281434e+00
-1.632908e+00
-1.970810e+00
-2.276797e+00
-2.533210e+00
-2.724443e+00
-2.838189e+00
-2.866433e+00
-2.806104e+00
-2.659307e+00
-2.433154e+00
-2.139201e+00
-1.792564e+00
-1.410803e+00
-1.012685e+00
-6.169146e-01
-2.409677e-01
9.991154e-02
3.934578e-01
6.308480e-01
8.068684e-01
9.198101e-01
9.711386e-01
9.650034e-01
9.076563e-01
8.068473e-01
6.712537e-01
5.099840e-01
3.321741e-01
1.466791e-01
-3.815921e-02
-2.146925e-01
-3.761243e-01
-5.166673e-01
-6.317114e-01
-7.179973e-01
-7.737823e-01
-7.989716e-01
-7.951891e-01
-7.657559e-01
-7.155520e-01
-6.507408e-01
-5.783490e-01
-5.057141e-01
-4.398363e-01
-3.866973e-01
-3.506291e-01
-3.338237e-01
-3.360637e-01
-3.547249e-01
-3.850619e-01
-4.207395e-01
-4.545371e-01
-4.791248e-01
-4.878109e-01
-4.751730e-01
-4.375146e-01
-3.731218e-01
-2.823237e-01
-1.673767e-01
-3.220435e-02
1.179755e-01
2.771040e-01
4.387784e-01
5.967530e-01
7.453970e-01
8.800619e-01
9.973182e-01
1.095036e+00
1.172307e+00
1.229229e+00
1.266589e+00
1.285514e+00
1.287132e+00
1.272310e+00
1.241506e+00
1.194758e+00
1.131798e+00
1.052271e+00
9.560064e-01
8.432822e-01
7.150243e-01
5.728970e-01
4.192632e-01
2.570185e-01
8.933030e-02
-8.067251e-02
-2.502059e-01
-4.170824e-01
-5.798675e-01
-7.379147e-01
-8.912687e-01
-1.040446e+00
-1.186114e+00
-1.328708e+00
-1.468039e+00
-1.602932e+00
-1.730969e+00
-1.848371e+00
-1.950041e+00
-2.029815e+00
-2.080868e+00
-2.096291e+00
-2.069755e+00
-1.996233e+00
-1.872687e+00
-1.698683e+00
-1.476841e+00
-1.213082e+00
-9.166158e-01
-5.996482e-01
-2.767966e-01
3.575513e-02
3.213040e-01
5.637884e-01
7.489532e-01
8.654057e-01
9.054613e-01
8.656991e-01
7.471794e-01
5.553086e-01
2.993675e-01
-8.250934e-03
-3.530253e-01
-7.194179e-01
-1.092012e+00
-1.456559e+00
-1.800839e+00
-2.115229e+00
-2.392952e+00
-2.629975e+00
-2.824612e+00
-2.976904e+00
-3.087893e+00
-3.158909e+00
-3.190975e+00
-3.184412e+00
-3.138691e+00
-3.052520e+00
-2.924166e+00
-2.751936e+00
-2.534771e+00
-2.272877e+00
-1.968296e+00
-1.625353e+00
-1.250890e+00
-8.542394e-01
-4.468961e-01
-4.192071e-02
3.468854e-01
7.059352e-01
1.022834e+00
1.287267e+00
1.491704e+00
1.631849e+00
1.706823e+00
1.719069e+00
1.674032e+00
1.579658e+00
1.445787e+00
1.283488e+00
1.104413e+00
9.202000e-01
7.419674e-01
5.799053e-01
4.429586e-01
3.385769e-01
2.724982e-01
2.485337e-01
2.683390e-01
3.311773e-01
4.337127e-01
5.698897e-01
7.309669e-01
9.057644e-01
1.081160e+00
1.242835e+00
1.376228e+00
1.467637e+00
1.505356e+00
1.480752e+00
1.389173e+00
1.230581e+00
1.009828e+00
7.365422e-01
4.245742e-01
9.106024e-02
-2.448562e-01
-5.635276e-01
-8.463981e-01
-1.077538e+00
-1.244963e+00
-1.341616e+00
-1.365891e+00
-1.321665e+00
-1.217829e+00
-1.067355e+00
-8.860093e-01
-6.908428e-01
-4.986166e-01
-3.243321e-01
-1.800176e-01
-7.388622e-02
-9.932880e-03
1.201880e-02
-4.141005e-03
-5.159546e-02
-1.216108e-01
-2.046494e-01
-2.914661e-01
-3.740766e-01
-4.465021e-01
-5.052201e-01
-5.492814e-01
-5.800958e-01
-6.009272e-01
-6.161807e-01
-6.305864e-01
-6.483948e-01
-6.726878e-01
-7.048823e-01
-7.444677e-01
-7.889828e-01
-8.342061e-01
-8.745149e-01
-9.033593e-01
-9.137967e-01
-8.990385e-01
-8.529676e-01
-7.705943e-01
-6.484252e-01
-4.847324e-01
-2.797155e-01
-3.556382e-02
2.435726e-01
5.516904e-01
8.811105e-01
1.222722e+00
1.566297e+00
1.900869e+00
2.215187e+00
2.498216e+00
2.739680e+00
2.930600e+00
3.063799e+00
3.134341e+00
3.139851e+00
3.080690e+00
2.959970e+00
2.783381e+00
2.558846e+00
2.296027e+00
2.005710e+00
1.699131e+00
1.387284e+00
1.080283e+00
7.868104e-01
5.137079e-01
2.657249e-01
4.544670e-02
-1.466001e-01
-3.116769e-01
-4.524257e-01
-5.723666e-01
-6.753522e-01
-7.650363e-01
-8.444135e-01
-9.154782e-01
-9.790347e-01
-1.034672e+00
-1.080896e+00
-1.115391e+00
-1.135382e+00
-1.138028e+00
-1.120827e+00
-1.081960e+00
-1.020544e+00
-9.367609e-01
-8.318600e-01
-7.080333e-01
-5.682023e-01
-4.157605e-01
-2.543223e-01
-8.752416e-02
8.109701e-02
2.481405e-01
4.103138e-01
5.643735e-01
7.070779e-01
8.351898e-01
9.455547e-01
1.035262e+00
1.101879e+00
1.143725e+00
1.160157e+00
1.151826e+00
1.120858e+00
1.070939e+00
1.007280e+00
9.364316e-01
8.659585e-01
8.039680e-01
7.585207e-01
7.369548e-01
7.451815e-01
7.870135e-01
8.636028e-01
9.730574e-01
1.110299e+00
1.267199e+00
1.433009e+00
1.595062e+00
1.739698e+00
1.853335e+00
1.923599e+00
1.940397e+00
1.896842e+00
1.789929e+00
1.620895e+00
1.395224e+00
1.122296e+00
8.147063e-01
4.873379e-01
1.562662e-01
-1.623825e-01
-4.535128e-01
-7.039829e-01
-9.032969e-01
-1.044029e+00
-1.121979e+00
-1.136098e+00
-1.088229e+00
-9.827467e-01
-8.261355e-01
-6.265714e-01
-3.935155e-01
-1.373332e-01
1.310718e-01
4.006182e-01
6.604093e-01
9.000937e-01
1.110218e+00
1.282556e+00
1.410411e+00
1.488880e+00
1.515073e+00
1.488291e+00
1.410139e+00
1.284561e+00
1.117760e+00
9.179796e-01
6.951359e-01
4.602814e-01
2.249360e-01
3.159089e-04
-2.034765e-01
-3.782284e-01
-5.182790e-01
-6.209894e-01
-6.869532e-01
-7.199033e-01
-7.262973e-01
-7.146088e-01
-6.943819e-01
-6.751506e-01
-6.653446e-01
-6.713129e-01
-6.965909e-01
-7.415038e-01
-8.031609e-01
-8.758381e-01
-9.516956e-01
-1.021731e+00
-1.076839e+00
-1.108836e+00
-1.111322e+00
-1.080280e+00
-1.014356e+00
-9.147975e-01
-7.850964e-01
-6.303980e-01
-4.567714e-01
-2.704493e-01
-7.713987e-02
1.184994e-01
3.131622e-01
5.049342e-01
6.930777e-01
8.775950e-01
1.058639e+00
1.235864e+00
1.407814e+00
1.571469e+00
1.722022e+00
1.852956e+00
1.956445e+00
2.024046e+00
2.047603e+00
2.020261e+00
1.937434e+00
1.797599e+00
1.602789e+00
1.358711e+00
1.074453e+00
7.618224e-01
4.343925e-01
1.063778e-01
-2.085241e-01
-4.981911e-01
-7.529229e-01
-9.659937e-01
-1.133872e+00
-1.256104e+00
-1.334914e+00
-1.374568e+00
-1.380626e+00
-1.359157e+00
-1.316021e+00
-1.256309e+00
-1.183963e+00
-1.101634e+00
-1.010735e+00
-9.116811e-01
-8.042415e-01
-6.879505e-01
-5.624961e-01
-4.280251e-01
-2.853149e-01
-1.357886e-01
1.862311e-02
1.757363e-01
3.334273e-01
4.899351e-01
6.440864e-01
7.953899e-01
9.439789e-01
1.090405e+00
1.235321e+00
1.379101e+00
1.521476e+00
1.661239e+00
1.796077e+00
1.922566e+00
2.036344e+00
2.132458e+00
2.205843e+00
2.251908e+00
2.267147e+00
2.249713e+00
2.199871e+00
2.120259e+00
2.015907e+00
1.893972e+00
1.763209e+00
1.633219e+00
1.513539e+00
1.412697e+00
1.337316e+00
1.291383e+00
1.275754e+00
1.287970e+00
1.322376e+00
1.370564e+00
1.422085e+00
1.465358e+00
1.488707e+00
1.481406e+00
1.434653e+00
1.342372e+00
1.201773e+00
1.013629e+00
7.822422e-01
5.151026e-01
2.222689e-01
-8.446551e-02
-3.925451e-01
-6.896626e-01
-9.646989e-01
-1.208493e+00
-1.414366e+00
-1.578347e+00
-1.699118e+00
-1.777696e+00
-1.816942e+00
-1.820983e+00
-1.794631e+00
-1.742885e+00
-1.670565e+00
-1.582108e+00
-1.481513e+00
-1.372418e+00
-1.258262e+00
-1.142479e+00
-1.028662e+00
-9.206456e-01
-8.224728e-01
-7.382183e-01
-6.716912e-01
-6.260487e-01
-6.033818e-01
-6.043430e-01
-6.278747e-01
-6.710843e-01
-7.292848e-01
-7.961972e-01
-8.642955e-01
-9.252655e-01
-9.705453e-01
-9.919118e-01
-9.820767e-01
-9.352446e-01
-8.475880e-01
-7.175906e-01
-5.462244e-01
-3.369431e-01
-9.549809e-02
1.703961e-01
4.515036e-01
7.375697e-01
1.017842e+00
1.281579e+00
1.518531e+00
1.719383e+00
1.876166e+00
1.982638e+00
2.034620e+00
2.030300e+00
1.970459e+00
1.858607e+00
1.700992e+00
1.506438e+00
1.285991e+00
1.052368e+00
8.192079e-01
6.001859e-01
4.080497e-01
2.536714e-01
1.452093e-01
8.746344e-02
8.149261e-02
1.245285e-01
2.101977e-01
3.290328e-01
4.692345e-01
6.176216e-01
7.606945e-01
8.857184e-01
9.817293e-01
1.040367e+00
1.056457e+00
1.028287e+00
9.575573e-01
8.490316e-01
7.099208e-01
5.490846e-01
3.761291e-01
2.004902e-01
3.059117e-02
-1.268525e-01
-2.673179e-01
-3.887101e-01
-4.913330e-01
-5.776083e-01
-6.515844e-01
-7.182997e-01
-7.830798e-01
-8.508504e-01
-9.255401e-01
-1.009625e+00
-1.103845e+00
-1.207103e+00
-1.316525e+00
-1.427668e+00
-1.534844e+00
-1.631524e+00
-1.710806e+00
-1.765911e+00
-1.790673e+00
-1.780003e+00
-1.730296e+00
-1.639755e+00
-1.508616e+00
-1.339271e+00
-1.136263e+00
-9.061643e-01
-6.573166e-01
-3.994469e-01
-1.431708e-01
1.005855e-01
3.212038e-01
5.089850e-01
6.557092e-01
7.551114e-01
8.032469e-01
7.987355e-01
7.428742e-01
6.396155e-01
4.954114e-01
3.189281e-01
1.206442e-01
-8.764911e-02
-2.934220e-01
-4.840300e-01
-6.473674e-01
-7.725258e-01
-8.504340e-01
-8.744466e-01
-8.408352e-01
-7.491357e-01
-6.023000e-01
-4.066181e-01
-1.713978e-01
9.158192e-02
3.687984e-01
6.458320e-01
9.082571e-01
1.142508e+00
1.336654e+00
1.481038e+00
1.568738e+00
1.595826e+00
1.561425e+00
1.467562e+00
1.318845e+00
1.121988e+00
8.852518e-01
6.178386e-01
3.293030e-01
2.903043e-02
-2.741763e-01
-5.723760e-01
-8.586249e-01
-1.126980e+00
-1.372396e+00
-1.590558e+00
-1.777695e+00
-1.930416e+00
-2.045597e+00
-2.120349e+00
-2.152057e+00
-2.138486e+00
-2.077948e+00
-1.969490e+00
-1.813088e+00
-1.609817e+00
-1.361975e+00
-1.073137e+00
-7.481307e-01
-3.929530e-01
-1.462094e-02
3.789967e-01
7.793530e-01
1.177378e+00
1.563610e+00
1.928319e+00
2.261642e+00
2.553774e+00
2.795247e+00
2.977313e+00
3.092429e+00
3.134810e+00
3.101004e+00
2.990408e+00
2.805662e+00
2.552862e+00
2.241527e+00
1.884307e+00
1.496424e+00
1.094882e+00
6.974799e-01
3.217343e-01
-1.622450e-02
-3.026671e-01
-5.271077e-01
-6.828982e-01
-7.675277e-01
-7.826071e-01
-7.335514e-01
-6.289993e-01
-4.800331e-01
-2.992747e-01
-9.994514e-02
1.050285e-01
3.037852e-01
4.861241e-01
6.438899e-01
7.711461e-01
8.641564e-01
9.212155e-01
9.423811e-01
9.291593e-01
8.841907e-01
8.109733e-01
7.136456e-01
5.968383e-01
4.655913e-01
3.253157e-01
1.817699e-01
4.101169e-02
-9.071356e-02
-2.071752e-01
-3.024573e-01
-3.713379e-01
-4.097025e-01
-4.149332e-01
-3.862111e-01
-3.246812e-01
-2.334513e-01
-1.174218e-01
1.703353e-02
1.624991e-01
3.110198e-01
4.546290e-01
5.858620e-01
6.982184e-01
7.865411e-01
8.472810e-01
8.786241e-01
8.804640e-01
8.542172e-01
8.024969e-01
7.286797e-01
6.364203e-01
5.291833e-01
4.098618e-01
2.805455e-01
1.424753e-01
-3.809143e-03
-1.581607e-01
-3.204137e-01
-4.899532e-01
-6.653491e-01
-8.441286e-01
-1.022734e+00
-1.196686e+00
-1.360927e+00
-1.510300e+00
-1.640092e+00
-1.746555e+00
-1.827324e+00
-1.881674e+00
-1.910559e+00
-1.916433e+00
-1.902872e+00
-1.874037e+00
-1.834061e+00
-1.786453e+00
-1.733589e+00
-1.676393e+00
-1.614236e+00
-1.545086e+00
-1.465886e+00
-1.373090e+00
-1.263292e+00
-1.133848e+00
-9.834109e-01
-8.123230e-01
-6.228223e-01
-4.190607e-01
-2.069330e-01
6.263570e-03
2.123159e-01
4.026910e-01
5.691967e-01
7.046451e-01
8.034535e-01
8.621127e-01
8.794708e-01
8.568007e-01
7.976488e-01
7.074914e-01
5.932482e-01
4.627143e-01
3.239746e-01
1.848610e-01
5.249750e-02
-6.703649e-02
-1.689116e-01
-2.496244e-01
-3.069581e-01
-3.398517e-01
-3.482065e-01
-3.326631e-01
-2.943847e-01
-2.348805e-01
-1.558964e-01
-5.939074e-02
5.240255e-02
1.768382e-01
3.106818e-01
4.499318e-01
5.896899e-01
7.241250e-01
8.465708e-01
9.497787e-01
1.026332e+00
1.069201e+00
1.072396e+00
1.031653e+00
9.450653e-01
8.135744e-01
6.412404e-01
4.352203e-01
2.054289e-01
-3.611478e-02
-2.762051e-01
-5.015490e-01
-6.999307e-01
-8.613180e-01
-9.787819e-01
-1.049125e+00
-1.073140e+00
-1.055466e+00
-1.004057e+00
-9.293196e-01
-8.430258e-01
-7.571267e-01
-6.826092e-01
-6.285219e-01
-6.012682e-01
-6.042248e-01
-6.376933e-01
-6.991531e-01
-7.837542e-01
-8.849657e-01
-9.952968e-01
-1.107003e+00
-1.212710e+00
-1.305893e+00
-1.381182e+00
-1.434485e+00
-1.462941e+00
-1.464753e+00
-1.438965e+00
-1.385236e+00
-1.303689e+00
-1.194857e+00
-1.059741e+00
-8.999677e-01
-7.179920e-01
-5.172960e-01
-3.025216e-01
-7.948425e-02
1.449633e-01
3.632256e-01
5.673983e-01
7.497980e-01
9.035254e-01
1.022992e+00
1.104348e+00
1.145748e+00
1.147440e+00
1.111659e+00
1.042338e+00
9.446942e-01
8.247215e-01
6.886569e-01
5.424819e-01
3.915089e-01
2.400960e-01
9.151203e-02
-5.204382e-02
-1.892864e-01
-3.195881e-01
-4.426697e-01
-5.582886e-01
-6.659764e-01
-7.648616e-01
-8.536052e-01
-9.304553e-01
-9.934107e-01
-1.040469e+00
-1.069926e+00
-1.080674e+00
-1.072468e+00
-1.046111e+00
-1.003522e+00
-9.476844e-01
-8.824556e-01
-8.122633e-01
-7.417283e-01
-6.752607e-01
-6.166916e-01
-5.689931e-01
-5.341284e-01
-5.130462e-01
-5.058081e-01
-5.118119e-01
-5.300559e-01
-5.593828e-01
-5.986501e-01
-6.467935e-01
-7.027727e-01
-7.654225e-01
-8.332496e-01
-9.042322e-01
-9.756764e-01
-1.044174e+00
-1.105680e+00
-1.155723e+00
-1.189706e+00
-1.203295e+00
-1.192824e+00
-1.155692e+00
-1.090693e+00
-9.982510e-01
-8.805199e-01
-7.413303e-01
-5.859843e-01
-4.209035e-01
-2.531625e-01
-8.994590e-02
6.201837e-02
1.969974e-01
3.107073e-01
4.006375e-01
4.662109e-01
5.087619e-01
5.313381e-01
5.383463e-01
5.350839e-01
5.272029e-01
5.201566e-01
5.186773e-01
5.263213e-01
5.451149e-01
5.753226e-01
6.153550e-01
6.618248e-01
7.097538e-01
7.529202e-01
7.843262e-01
7.967517e-01
7.833521e-01
7.382482e-01
6.570616e-01
5.373479e-01
3.788933e-01
1.838509e-01
-4.329252e-02
-2.959134e-01
-5.655899e-01
-8.425498e-01
-1.116183e+00
-1.375572e+00
-1.610005e+00
-1.809425e+00
-1.964813e+00
-2.068490e+00
-2.114351e+00
-2.098043e+00
-2.017112e+00
-1.871117e+00
-1.661734e+00
-1.392840e+00
-1.070563e+00
-7.032684e-01
-3.014600e-01
1.224392e-01
5.544494e-01
9.795424e-01
1.382283e+00
1.747571e+00
2.061419e+00
2.311721e+00
2.488923e+00
2.586546e+00
2.601524e+00
2.534312e+00
2.388776e+00
2.171865e+00
1.893110e+00
1.563965e+00
1.197078e+00
8.055097e-01
4.019982e-01
-1.701656e-03
-3.953346e-01
-7.704881e-01
-1.120739e+00
-1.441611e+00
-1.730359e+00
-1.985632e+00
-2.207075e+00
-2.394914e+00
-2.549610e+00
-2.671606e+00
-2.761209e+00
-2.818598e+00
-2.843951e+00
-2.837637e+00
-2.800421e+00
-2.733634e+00
-2.639251e+00
-2.519866e+00
-2.378556e+00
-2.218663e+00
-2.043556e+00
-1.856411e+00
-1.660078e+00
-1.457055e+00
-1.249597e+00
-1.039929e+00
-8.305285e-01
-6.244266e-01
-4.254467e-01
-2.383265e-01
-6.866852e-02
7.730568e-02
1.931898e-01
2.729761e-01
3.117199e-01
3.062010e-01
2.554965e-01
1.613883e-01
2.854851e-02
-1.355285e-01
-3.208552e-01
-5.155218e-01
-7.064686e-01
-8.803936e-01
-1.024717e+00
-1.128511e+00
-1.183304e+00
-1.183674e+00
-1.127581e+00
-1.016395e+00
-8.546414e-01
-6.494820e-01
-4.100248e-01
-1.465306e-01
1.303845e-01
4.104692e-01
6.844174e-01
9.442703e-01
1.183629e+00
1.397687e+00
1.583115e+00
1.737829e+00
1.860705e+00
1.951275e+00
2.009461e+00
2.035392e+00
2.029323e+00
1.991686e+00
1.923237e+00
1.825284e+00
1.699937e+00
1.550323e+00
1.380718e+00
1.196545e+00
1.004240e+00
8.109841e-01
6.243317e-01
4.517693e-01
3.002562e-01
1.757829e-01
8.299170e-02
2.489186e-02
2.699598e-03
1.582300e-02
6.199670e-02
1.375533e-01
2.377976e-01
3.574311e-01
4.909659e-01
6.330681e-01
7.787872e-01
9.236506e-01
1.063633e+00
1.195035e+00
1.314311e+00
1.417920e+00
1.502227e+00
1.563503e+00
1.598049e+00
1.602424e+00
1.573788e+00
1.510294e+00
1.411511e+00
1.278789e+00
1.115517e+00
9.272181e-01
7.214404e-01
5.074349e-01
2.956465e-01
9.705767e-02
-7.755107e-02
-2.183558e-01
-3.171953e-01
-3.681737e-01
-3.681177e-01
-3.168608e-01
-2.173382e-01
-7.548783e-02
1.000371e-01
2.983332e-01
5.068666e-01
7.122181e-01
9.009099e-01
1.060260e+00
1.179196e+00
1.248970e+00
1.263693e+00
1.220665e+00
1.120452e+00
9.667358e-01
7.659479e-01
5.267575e-01
2.594673e-01
-2.461088e-02
-3.137475e-01
-5.963166e-01
-8.612321e-01
-1.098303e+00
-1.298523e+00
-1.454316e+00
-1.559752e+00
-1.610740e+00
-1.605199e+00
-1.543194e+00
-1.427015e+00
-1.261190e+00
-1.052410e+00
-8.093544e-01
-5.424030e-01
-2.632379e-01
1.566401e-02
2.816300e-01
5.224558e-01
7.270952e-01
8.863238e-01
9.933210e-01
1.044109e+00
1.037796e+00
9.765842e-01
8.655266e-01
7.120474e-01
5.252719e-01
3.152423e-01
9.211191e-02
-1.345870e-01
-3.565201e-01
-5.669197e-01
-7.607288e-01
-9.345378e-01
-1.086364e+00
-1.215340e+00
-1.321379e+00
-1.404885e+00
-1.466544e+00
-1.507223e+00
-1.527983e+00
-1.530178e+00
-1.515611e+00
-1.486706e+00
-1.446636e+00
-1.399365e+00
-1.349549e+00
-1.302276e+00
-1.262642e+00
-1.235199e+00
-1.223348e+00
-1.228763e+00
-1.250950e+00
-1.287038e+00
-1.331842e+00
-1.378229e+00
-1.417750e+00
-1.441467e+00
-1.440891e+00
-1.408921e+00
-1.340674e+00
-1.234120e+00
-1.090434e+00
-9.140304e-01
-7.122522e-01
-4.947553e-01
-2.726412e-01
-5.744074e-02
1.399364e-01
3.101657e-01
4.462761e-01
5.441438e-01
6.026659e-01
6.236152e-01
6.112107e-01
5.714784e-01
5.114936e-01
4.386089e-01
3.597655e-01
2.809666e-01
2.069605e-01
1.411441e-01
8.566064e-02
4.163381e-02
9.465922e-03
-1.087574e-02
-1.964379e-02
-1.720268e-02
-4.034024e-03
1.916563e-02
5.133520e-02
9.089864e-02
1.356633e-01
1.828058e-01
2.289674e-01
2.704579e-01
3.035507e-01
3.248318e-01
3.315600e-01
3.219888e-01
2.956035e-01
2.532366e-01
1.970355e-01
1.302736e-01
5.701862e-02
-1.831400e-02
-9.147312e-02
-1.588936e-01
-2.181660e-01
-2.683981e-01
-3.104195e-01
-3.467970e-01
-3.816473e-01
-4.202501e-01
-4.684939e-01
-5.322014e-01
-6.164024e-01
-7.246349e-01
-8.583527e-01
-1.016516e+00
-1.195420e+00
-1.388789e+00
-1.588146e+00
-1.783419e+00
-1.963744e+00
-2.118383e+00
-2.237685e+00
-2.313983e+00
-2.342333e+00
-2.321030e+00
-2.251798e+00
-2.139651e+00
-1.992404e+00
-1.819883e+00
-1.632933e+00
-1.442327e+00
-1.257723e+00
-1.086798e+00
-9.346634e-01
-8.036290e-01
-6.933226e-01
-6.011400e-01
-5.229411e-01
-4.538898e-01
-3.893188e-01
-3.255057e-01
-2.602655e-01
-1.932929e-01
-1.262221e-01
-6.240980e-02
-6.480860e-03
3.630027e-02
6.074681e-02
6.246625e-02
3.848915e-02
-1.226224e-02
-8.871573e-02
-1.876234e-01
-3.037613e-01
-4.303213e-01
-5.594393e-01
-6.827936e-01
-7.922054e-01
-8.801792e-01
-9.403409e-01
-9.677501e-01
-9.590840e-01
-9.127105e-01
-8.286739e-01
-7.086237e-01
-5.557086e-01
-3.744514e-01
-1.706084e-01
4.899425e-02
2.766619e-01
5.040876e-01
7.226799e-01
9.239697e-01
1.100088e+00
1.244290e+00
1.351476e+00
1.418651e+00
1.445246e+00
1.433244e+00
1.387072e+00
1.313229e+00
1.219709e+00
1.115240e+00
1.008453e+00
9.070623e-01
8.171422e-01
7.425934e-01
6.848420e-01
6.428036e-01
6.131070e-01
5.905478e-01
5.687182e-01
5.407469e-01
5.000723e-01
4.411760e-01
3.602038e-01
2.554121e-01
1.273927e-01
-2.095379e-02
-1.846970e-01
-3.573801e-01
-5.316875e-01
-7.001910e-01
-8.560744e-01
-9.937368e-01
-1.109193e+00
-1.200223e+00
-1.266258e+00
-1.308051e+00
-1.327178e+00
-1.325491e+00
-1.304595e+00
-1.265447e+00
-1.208133e+00
-1.131862e+00
-1.035160e+00
-9.162454e-01
-7.735183e-01
-6.060837e-01
-4.142412e-01
-1.998569e-01
3.343261e-02
2.802194e-01
5.335302e-01
7.852167e-01
1.026487e+00
1.248520e+00
1.443105e+00
1.603230e+00
1.723585e+00
1.800908e+00
1.834172e+00
1.824563e+00
1.775275e+00
1.691136e+00
1.578083e+00
1.442571e+00
1.290947e+00
1.128879e+00
9.608951e-01
7.900955e-01
6.180602e-01
4.449779e-01
2.699714e-01
9.157983e-02
-9.166653e-02
-2.806575e-01
-4.751812e-01
-6.735437e-01
-8.723866e-01
-1.066733e+00
-1.250259e+00
-1.415759e+00
-1.555747e+00
-1.663119e+00
-1.731800e+00
-1.757305e+00
-1.737156e+00
-1.671123e+00
-1.561276e+00
-1.411860e+00
-1.229004e+00
-1.020326e+00
-7.944495e-01
-5.605044e-01
-3.276260e-01
-1.045028e-01
1.010132e-01
2.822157e-01
4.337638e-01
5.518123e-01
6.340536e-01
6.796858e-01
6.893213e-01
6.648589e-01
6.093394e-01
5.267982e-01
4.221166e-01
3.008631e-01
1.691103e-01
3.321534e-02
-1.004338e-01
-2.256880e-01
-3.368911e-01
-4.290852e-01
-4.981418e-01
-5.408179e-01
-5.547536e-01
-5.384469e-01
-4.912368e-01
-4.133183e-01
-3.057887e-01
-1.707057e-01
-1.112484e-02
1.689137e-01
3.644703e-01
5.698648e-01
7.788951e-01
9.850909e-01
1.181976e+00
1.363314e+00
1.523326e+00
1.656863e+00
1.759554e+00
1.827906e+00
1.859391e+00
1.852512e+00
1.806867e+00
1.723203e+00
1.603475e+00
1.450897e+00
1.269968e+00
1.066459e+00
8.473383e-01
6.206043e-01
3.950205e-01
1.797428e-01
-1.614138e-02
-1.841321e-01
-3.168470e-01
-4.085100e-01
-4.553429e-01
-4.558124e-01
-4.106954e-01
-3.229423e-01
-1.973423e-01
-4.002031e-02
1.421769e-01
3.423228e-01
5.539895e-01
7.716752e-01
9.910167e-01
1.208766e+00
1.422547e+00
1.630463e+00
1.830642e+00
2.020815e+00
2.198044e+00
2.358630e+00
2.498270e+00
2.612411e+00
2.696774e+00
2.747958e+00
2.764010e+00
2.744884e+00
2.692671e+00
2.611575e+00
2.507582e+00
2.387882e+00
2.260088e+00
2.131381e+00
2.007684e+00
1.893002e+00
1.789023e+00
1.695028e+00
1.608143e+00
1.523873e+00
1.436852e+00
1.341719e+00
1.234004e+00
1.110931e+00
9.720457e-01
8.196144e-01
6.587170e-01
4.970357e-01
3.443271e-01
2.116206e-01
1.102106e-01
5.054166e-02
4.110314e-02
8.745548e-02
1.914977e-01
3.510587e-01
5.598569e-01
8.078285e-01
1.081782e+00
1.366302e+00
1.644814e+00
1.900694e+00
2.118342e+00
2.284132e+00
2.387185e+00
2.419925e+00
2.378397e+00
2.262349e+00
2.075084e+00
1.823116e+00
1.515665e+00
1.164046e+00
7.810130e-01
3.801086e-01
-2.491684e-02
-4.206021e-01
-7.941698e-01
-1.133840e+00
-1.429096e+00
-1.670942e+00
-1.852182e+00
-1.967743e+00
-2.015011e+00
-1.994159e+00
-1.908398e+00
-1.764102e+00
-1.570731e+00
-1.340540e+00
-1.088024e+00
-8.291337e-01
-5.802938e-01
-3.572794e-01
-1.740560e-01
-4.168574e-02
3.258191e-02
4.592474e-02
1.823158e-04
-9.833587e-02
-2.394642e-01
-4.101592e-01
-5.957371e-01
-7.812320e-01
-9.527217e-01
-1.098476e+00
-1.209810e+00
-1.281569e+00
-1.312214e+00
-1.303534e+00
-1.260050e+00
-1.188194e+00
-1.095379e+00
-9.890683e-01
-8.759408e-01
-7.612410e-01
-6.483750e-01
-5.387842e-01
-4.320995e-01
-3.265456e-01
-2.195369e-01
-1.083804e-01
9.009112e-03
1.334821e-01
2.641993e-01
3.984102e-01
5.314927e-01
6.572411e-01
7.683621e-01
8.571062e-01
9.159511e-01
9.382496e-01
9.187663e-01
8.540456e-01
7.425861e-01
5.848228e-01
3.829487e-01
1.406258e-01
-1.373534e-01
-4.453954e-01
-7.773698e-01
-1.126774e+00
-1.486781e+00
-1.850181e+00
-2.209257e+00
-2.555645e+00
-2.880264e+00
-3.173354e+00
-3.424707e+00
-3.624073e+00
-3.761756e+00
-3.829337e+00
-3.820462e+00
-3.731593e+00
-3.562639e+00
-3.317372e+00
-3.003561e+00
-2.632789e+00
-2.219953e+00
-1.782470e+00
-1.339277e+00
-9.096941e-01
-5.122758e-01
-1.637209e-01
1.220552e-01
3.346389e-01
4.675895e-01
5.186546e-01
4.897431e-01
3.866809e-01
2.187854e-01
-1.701423e-03
-2.602862e-01
-5.409657e-01
-8.270051e-01
-1.101721e+00
-1.349239e+00
-1.555193e+00
-1.707349e+00
-1.796127e+00
-1.815028e+00
-1.760936e+00
-1.634323e+00
-1.439322e+00
-1.183677e+00
-8.785300e-01
-5.380470e-01
-1.788493e-01
1.807381e-01
5.216106e-01
8.249421e-01
1.073317e+00
1.251861e+00
1.349264e+00
1.358622e+00
1.277982e+00
1.110547e+00
8.644990e-01
5.524567e-01
1.906085e-01
-2.023922e-01
-6.066716e-01
-1.002409e+00
-1.371032e+00
-1.696248e+00
-1.964824e+00
-2.167099e+00
-2.297181e+00
-2.352869e+00
-2.335322e+00
-2.248547e+00
-2.098778e+00
-1.893812e+00
-1.642383e+00
-1.353616e+00
-1.036608e+00
-7.001617e-01
-3.526734e-01
-2.164979e-03
3.435678e-01
6.767535e-01
9.894630e-01
1.273528e+00
1.520634e+00
1.722613e+00
1.871951e+00
1.962428e+00
1.989819e+00
1.952526e+00
1.852058e+00
1.693253e+00
1.484215e+00
1.235961e+00
9.617949e-01
6.764876e-01
3.953197e-01
1.330894e-01
-9.683179e-02
-2.833088e-01
-4.180468e-01
-4.959421e-01
-5.151602e-01
-4.769532e-01
-3.852567e-01
-2.461252e-01
-6.707518e-02
1.435958e-01
3.774511e-01
6.264689e-01
8.834657e-01
1.142366e+00
1.398296e+00
1.647512e+00
1.887167e+00
2.114964e+00
2.328750e+00
2.526123e+00
2.704118e+00
2.859049e+00
2.986528e+00
3.081678e+00
3.139505e+00
3.155382e+00
3.125567e+00
3.047668e+00
2.921013e+00
2.746850e+00
2.528371e+00
2.270570e+00
1.979957e+00
1.664198e+00
1.331724e+00
9.913762e-01
6.521137e-01
3.228071e-01
1.209119e-02
-2.717463e-01
-5.208849e-01
-7.281356e-01
-8.871695e-01
-9.928090e-01
-1.041360e+00
-1.030942e+00
-9.617761e-01
-8.363643e-01
-6.595430e-01
-4.383618e-01
-1.817854e-01
9.977739e-02
3.950911e-01
6.928096e-01
9.822217e-01
1.253946e+00
1.500488e+00
1.716585e+00
1.899293e+00
2.047796e+00
2.162982e+00
2.246840e+00
2.301786e+00
2.330023e+00
2.333026e+00
2.311246e+00
2.264044e+00
2.189891e+00
2.086776e+00
1.952773e+00
1.786693e+00
1.588708e+00
1.360892e+00
1.107559e+00
8.353602e-01
5.531063e-01
2.713066e-01
1.473127e-03
-2.447463e-01
-4.565199e-01
-6.247715e-01
-7.430140e-01
-8.079929e-01
-8.200711e-01
-7.833117e-01
-7.052433e-01
-5.963256e-01
-4.691668e-01
-3.375712e-01
-2.155121e-01
-1.161272e-01
-5.081980e-02
-2.852780e-02
-5.519238e-02
-1.334382e-01
-2.624594e-01
-4.380989e-01
-6.531084e-01
-8.975738e-01
-1.159488e+00
-1.425442e+00
-1.681397e+00
-1.913482e+00
-2.108763e+00
-2.255937e+00
-2.345899e+00
-2.372179e+00
-2.331213e+00
-2.222463e+00
-2.048399e+00
-1.814336e+00
-1.528151e+00
-1.199907e+00
-8.413833e-01
-4.655610e-01
-8.606491e-02
2.834043e-01
6.296369e-01
9.404619e-01
1.205257e+00
1.415399e+00
1.564629e+00
1.649307e+00
1.668534e+00
1.624129e+00
1.520464e+00
1.364173e+00
1.163749e+00
9.290773e-01
6.709274e-01
4.004525e-01
1.287220e-01
-1.336836e-01
-3.770023e-01
-5.925423e-01
-7.728609e-01
-9.118868e-01
-1.005001e+00
-1.049092e+00
-1.042596e+00
-9.855299e-01
-8.795119e-01
-7.277678e-01
-5.351120e-01
-3.078893e-01
-5.386159e-02
2.179708e-01
4.976230e-01
7.744515e-01
1.037541e+00
1.276136e+00
1.480090e+00
1.640317e+00
1.749232e+00
1.801153e+00
1.792669e+00
1.722940e+00
1.593902e+00
1.410341e+00
1.179797e+00
9.122829e-01
6.197947e-01
3.156539e-01
1.371378e-02
-2.725000e-01
-5.306424e-01
-7.503169e-01
-9.236851e-01
-1.045857e+00
-1.115018e+00
-1.132287e+00
-1.101320e+00
-1.027725e+00
-9.183810e-01
-7.807504e-01
-6.222970e-01
-4.500719e-01
-2.705099e-01
-8.942944e-02
8.780295e-02
2.560150e-01
4.099619e-01
5.441363e-01
6.527273e-01
7.297747e-01
7.695296e-01
7.669935e-01
7.185723e-01
6.227568e-01
4.807256e-01
2.967733e-01
7.847838e-02
-1.634404e-01
-4.155975e-01
-6.627222e-01
-8.886877e-01
-1.077695e+00
-1.215496e+00
-1.290534e+00
-1.294879e+00
-1.224867e+00
-1.081381e+00
-8.697588e-01
-5.993489e-01
-2.827939e-01
6.488264e-02
4.272773e-01
7.876074e-01
1.129637e+00
1.438481e+00
1.701258e+00
1.907588e+00
2.049928e+00
2.123750e+00
2.127575e+00
2.062865e+00
1.933804e+00
1.746986e+00
1.511050e+00
1.236296e+00
9.342826e-01
6.174375e-01
2.986407e-01
-9.217003e-03
-2.937267e-01
-5.435036e-01
-7.487603e-01
-9.018706e-01
-9.978673e-01
-1.034813e+00
-1.013986e+00
-9.398469e-01
-8.197549e-01
-6.634580e-01
-4.823744e-01
-2.887276e-01
-9.460844e-02
8.894843e-02
2.527783e-01
3.902029e-01
4.973783e-01
5.733342e-01
6.197035e-01
6.401820e-01
6.397974e-01
6.240919e-01
5.983295e-01
5.668352e-01
5.325458e-01
4.968210e-01
4.595241e-01
4.193465e-01
3.743167e-01
3.224101e-01
2.621655e-01
1.932075e-01
1.165889e-01
3.488615e-02
-4.798206e-02
-1.272022e-01
-1.977247e-01
-2.550387e-01
-2.959407e-01
-3.191663e-01
-3.257675e-01
-3.191529e-01
-3.047628e-01
-2.894061e-01
-2.803471e-01
-2.842704e-01
-3.062731e-01
-3.490325e-01
-4.122678e-01
-4.925709e-01
-5.836274e-01
-6.767940e-01
-7.619531e-01
-8.285338e-01
-8.665800e-01
-8.677466e-01
-8.261272e-01
-7.388435e-01
-6.063513e-01
-4.324532e-01
-2.240267e-01
9.492999e-03
2.568224e-01
5.056558e-01
7.435292e-01
9.586394e-01
1.140551e+00
1.280738e+00
1.372948e+00
1.413367e+00
1.400637e+00
1.335737e+00
1.221786e+00
1.063785e+00
8.683584e-01
6.434824e-01
3.982142e-01
1.424151e-01
-1.135573e-01
-3.592010e-01
-5.842773e-01
-7.792701e-01
-9.358781e-01
-1.047507e+00
-1.109716e+00
-1.120582e+00
-1.080919e+00
-9.943408e-01
-8.671352e-01
-7.079431e-01
-5.272626e-01
-3.367967e-01
-1.486867e-01
2.531887e-02
1.746976e-01
2.909197e-01
3.680743e-01
4.032903e-01
3.969029e-01
3.523422e-01
2.757523e-01
1.753822e-01
6.081057e-02
-5.791031e-02
-1.711096e-01
-2.702721e-01
-3.486695e-01
-4.018061e-01
-4.276550e-01
-4.266796e-01
-4.016502e-01
-3.572779e-01
-2.996995e-01
-2.358568e-01
-1.728251e-01
-1.171472e-01
-7.423316e-02
-4.788102e-02
-3.996185e-02
-5.030085e-02
-7.676596e-02
-1.155565e-01
-1.616622e-01
-2.094423e-01
-2.532567e-01
-2.880723e-01
-3.099704e-01
-3.164944e-01
-3.068073e-01
-2.816573e-01
-2.431837e-01
-1.946169e-01
-1.399388e-01
-8.356306e-02
-3.008412e-02
1.588207e-02
4.976635e-02
6.704727e-02
6.322505e-02
3.381787e-02
-2.557228e-02
-1.190876e-01
-2.503207e-01
-4.219082e-01
-6.350508e-01
-8.890220e-01
-1.180746e+00
-1.504526e+00
-1.852004e+00
-2.212389e+00
-2.572982e+00
-2.919955e+00
-3.239336e+00
-3.518082e+00
-3.745134e+00
-3.912313e+00
-4.014964e+00
-4.052242e+00
-4.027023e+00
-3.945430e+00
-3.816042e+00
-3.648902e+00
-3.454420e+00
-3.242339e+00
-3.020866e+00
-2.796077e+00
-2.571634e+00
-2.348849e+00
-2.127040e+00
-1.904131e+00
-1.677399e+00
-1.444262e+00
-1.202997e+00
-9.533090e-01
-6.966597e-01
-4.363353e-01
-1.772386e-01
7.454730e-02
3.123546e-01
5.295937e-01
7.203855e-01
8.800809e-01
1.005611e+00
1.095649e+00
1.150586e+00
1.172377e+00
1.164283e+00
1.130578e+00
1.076255e+00
1.006759e+00
9.277709e-01
8.450316e-01
7.642024e-01
6.907454e-01
6.298017e-01
5.860481e-01
5.635228e-01
5.654142e-01
5.938274e-01
6.495490e-01
7.318401e-01
8.382910e-01
9.647615e-01
1.105429e+00
1.252954e+00
1.398756e+00
1.533413e+00
1.647142e+00
1.730373e+00
1.774343e+00
1.771709e+00
1.717086e+00
1.607481e+00
1.442543e+00
1.224622e+00
9.585938e-01
6.514747e-01
3.118764e-01
-5.064936e-02
-4.262906e-01
-8.055988e-01
-1.179985e+00
-1.542036e+00
-1.885619e+00
-2.205787e+00
-2.498507e+00
-2.760288e+00
-2.987774e+00
-3.177382e+00
-3.325080e+00
-3.426334e+00
-3.476275e+00
-3.470071e+00
-3.403474e+00
-3.273478e+00
-3.079002e+00
-2.821505e+00
-2.505435e+00
-2.138433e+00
-1.731227e+00
-1.297202e+00
-8.516681e-01
-4.108839e-01
9.067453e-03
3.934291e-01
7.298315e-01
1.009151e+00
1.226087e+00
1.379398e+00
1.471807e+00
1.509562e+00
1.501746e+00
1.459368e+00
1.394349e+00
1.318493e+00
1.242535e+00
1.175364e+00
1.123489e+00
1.090810e+00
1.078677e+00
1.086240e+00
1.110991e+00
1.149429e+00
1.197726e+00
1.252297e+00
1.310210e+00
1.369376e+00
1.428536e+00
1.487076e+00
1.544731e+00
1.601261e+00
1.656163e+00
1.708473e+00
1.756691e+00
1.798820e+00
1.832515e+00
1.855287e+00
1.864737e+00
1.858779e+00
1.835812e+00
1.794837e+00
1.735498e+00
1.658064e+00
1.563358e+00
1.452656e+00
1.327578e+00
1.189986e+00
1.041907e+00
8.854881e-01
7.229810e-01
5.567730e-01
3.894406e-01
2.238231e-01
6.309285e-02
-8.920608e-02
-2.291815e-01
-3.527049e-01
-4.556256e-01
-5.340819e-01
-5.848782e-01
-6.058774e-01
-5.963436e-01
-5.571676e-01
-4.909239e-01
-4.017324e-01
-2.949344e-01
-1.766219e-01
-5.308757e-02
6.972995e-02
1.867345e-01
2.940394e-01
3.891815e-01
4.711722e-01
5.403921e-01
5.983498e-01
6.473301e-01
6.899646e-01
7.287645e-01
7.656600e-01
8.016008e-01
8.362752e-01
8.679980e-01
8.938034e-01
9.097520e-01
9.114226e-01
8.945294e-01
8.555711e-01
7.924130e-01
7.047067e-01
5.940796e-01
4.640652e-01
3.197861e-01
1.674408e-01
1.366890e-02
-1.351174e-01
-2.733521e-01
-3.968147e-01
-5.029589e-01
-5.910418e-01
-6.620448e-01
-7.183952e-01
-7.635202e-01
-8.012810e-01
-8.353574e-01
-8.686604e-01
-9.028556e-01
-9.380636e-01
-9.727816e-01
-1.004033e+00
-1.027722e+00
-1.039144e+00
-1.033577e+00
-1.006890e+00
-9.560915e-01
-8.797653e-01
-7.783469e-01
-6.542115e-01
-5.115617e-01
-3.561216e-01
-1.946609e-01
-3.439577e-02
1.176729e-01
2.554118e-01
3.741247e-01
4.709780e-01
5.452357e-01
5.982861e-01
6.334612e-01
6.556751e-01
6.709220e-01
6.856882e-01
7.063355e-01
7.385135e-01
7.866536e-01
8.535844e-01
9.402945e-01
1.045855e+00
1.167497e+00
1.300828e+00
1.440155e+00
1.578883e+00
1.709944e+00
1.826213e+00
1.920882e+00
1.987776e+00
2.021593e+00
2.018083e+00
1.974184e+00
1.888124e+00
1.759507e+00
1.589372e+00
1.380224e+00
1.135996e+00
8.619236e-01
5.643186e-01
2.502278e-01
-7.299447e-02
-3.981670e-01
-7.187579e-01
-1.029298e+00
-1.325675e+00
-1.605266e+00
-1.866886e+00
-2.110566e+00
-2.337168e+00
-2.547903e+00
-2.743804e+00
-2.925214e+00
-3.091373e+00
-3.240139e+00
-3.367906e+00
-3.469726e+00
-3.539639e+00
-3.571194e+00
-3.558098e+00
-3.494943e+00
-3.377929e+00
-3.205508e+00
-2.978862e+00
-2.702182e+00
-2.382671e+00
-2.030275e+00
-1.657155e+00
-1.276920e+00
-9.037153e-01
-5.512261e-01
-2.317218e-01
4.478125e-02
2.711423e-01
4.434485e-01
5.610688e-01
6.264190e-01
6.444819e-01
6.221561e-01
5.675217e-01
4.891208e-01
3.953378e-01
2.939483e-01
1.918735e-01
9.514040e-02
9.015531e-03
-6.175519e-02
-1.126830e-01
-1.393380e-01
-1.372918e-01
-1.022478e-01
-3.036955e-02
8.122474e-02
2.338692e-01
4.267541e-01
6.564313e-01
9.165194e-01
1.197686e+00
1.487949e+00
1.773289e+00
2.038554e+00
2.268553e+00
2.449251e+00
2.568953e+00
2.619326e+00
2.596177e+00
2.499878e+00
2.335385e+00
2.111859e+00
1.841902e+00
1.540506e+00
1.223815e+00
9.078162e-01
6.070980e-01
3.337833e-01
9.673732e-02
-9.888468e-02
-2.517164e-01
-3.638993e-01
-4.404947e-01
-4.886787e-01
-5.168357e-01
-5.336681e-01
-5.474271e-01
-5.653368e-01
-5.932439e-01
-6.354862e-01
-6.949405e-01
-7.731903e-01
-8.707513e-01
-9.872936e-01
-1.121814e+00
-1.272733e+00
-1.437894e+00
-1.614497e+00
-1.798969e+00
-1.986826e+00
-2.172570e+00
-2.349668e+00
-2.510653e+00
-2.647392e+00
-2.751513e+00
-2.815000e+00
-2.830906e+00
-2.794130e+00
-2.702155e+00
-2.555643e+00
-2.358794e+00
-2.119372e+00
-1.848355e+00
-1.559218e+00
-1.266911e+00
-9.866223e-01
-7.324922e-01
-5.163989e-01
-3.469701e-01
-2.289154e-01
-1.627420e-01
-1.448627e-01
-1.680653e-01
-2.222706e-01
-2.954886e-01
-3.748654e-01
-4.477203e-01
-5.024828e-01
-5.294595e-01
-5.213874e-01
-4.737556e-01
-3.849007e-01
-2.559014e-01
-9.030845e-02
1.062443e-01
3.265049e-01
5.621023e-01
8.040470e-01
1.043203e+00
1.270714e+00
1.478373e+00
1.658928e+00
1.806326e+00
1.915900e+00
1.984504e+00
2.010603e+00
1.994305e+00
1.937350e+00
1.843032e+00
1.716056e+00
1.562326e+00
1.388666e+00
1.202484e+00
1.011389e+00
8.227795e-01
6.434391e-01
4.791523e-01
3.343899e-01
2.120873e-01
1.135479e-01
3.848550e-02
-1.478973e-02
-4.905622e-02
-6.776436e-02
-7.456067e-02
-7.280427e-02
-6.513282e-02
-5.313274e-02
-3.715965e-02
-1.633734e-02
1.125927e-02
4.825679e-02
9.751388e-02
1.615889e-01
2.422124e-01
3.398329e-01
4.532956e-01
5.797019e-01
7.144729e-01
8.516190e-01
9.841875e-01
1.104832e+00
1.206431e+00
1.282663e+00
1.328477e+00
1.340379e+00
1.316528e+00
1.256634e+00
1.161717e+00
1.033777e+00
8.754467e-01
6.897171e-01
4.797663e-01
2.489378e-01
8.638187e-04
-2.602955e-01
-5.295507e-01
-8.007964e-01
-1.066621e+00
-1.318288e+00
-1.545952e+00
-1.739119e+00
-1.887347e+00
-1.981122e+00
-2.012806e+00
-1.977561e+00
-1.874104e+00
-1.705205e+00
-1.477830e+00
-1.202904e+00
-8.946829e-01
-5.697913e-01
-2.460142e-01
5.904220e-02
3.292826e-01
5.513097e-01
7.153468e-01
8.158054e-01
8.514501e-01
8.251586e-01
7.433219e-01
6.149634e-01
4.506874e-01
2.615741e-01
5.814538e-02
-1.504901e-01
-3.572272e-01
-5.572367e-01
-7.479102e-01
-9.285091e-01
-1.099589e+00
-1.262298e+00
-1.417673e+00
-1.566030e+00
-1.706556e+00
-1.837164e+00
-1.954617e+00
-2.054929e+00
-2.133939e+00
-2.188015e+00
-2.214734e+00
-2.213467e+00
-2.185746e+00
-2.135374e+00
-2.068232e+00
-1.991813e+00
-1.914529e+00
-1.844875e+00
-1.790551e+00
-1.757637e+00
-1.749902e+00
-1.768329e+00
-1.810883e+00
-1.872550e+00
-1.945644e+00
-2.020358e+00
-2.085514e+00
-2.129446e+00
-2.140934e+00
-2.110095e+00
-2.029133e+00
-1.892892e+00
-1.699145e+00
-1.448636e+00
-1.144905e+00
-7.939622e-01
-4.038806e-01
1.561263e-02
4.535067e-01
8.978153e-01
1.335832e+00
1.754362e+00
2.139975e+00
2.479317e+00
2.759526e+00
2.968764e+00
3.096851e+00
3.135987e+00
3.081476e+00
2.932397e+00
2.692114e+00
2.368566e+00
1.974258e+00
1.525921e+00
1.043835e+00
5.508371e-01
7.106928e-02
-3.714399e-01
-7.542609e-01
-1.057987e+00
-1.267478e+00
-1.372809e+00
-1.369848e+00
-1.260409e+00
-1.051979e+00
-7.570469e-01
-3.921117e-01
2.353038e-02
4.691045e-01
9.236563e-01
1.367220e+00
1.781768e+00
2.151884e+00
2.465148e+00
2.712261e+00
2.886949e+00
2.985735e+00
3.007634e+00
2.953851e+00
2.827504e+00
2.633400e+00
2.377852e+00
2.068514e+00
1.714217e+00
1.324773e+00
9.107492e-01
4.832046e-01
5.340981e-02
-3.674415e-01
-7.685202e-01
-1.139646e+00
-1.471569e+00
-1.756254e+00
-1.987147e+00
-2.159420e+00
-2.270148e+00
-2.318404e+00
-2.305243e+00
-2.233579e+00
-2.107979e+00
-1.934398e+00
-1.719904e+00
-1.472429e+00
-1.200565e+00
-9.134050e-01
-6.204194e-01
-3.313358e-01
-5.598772e-02
1.958957e-01
4.149790e-01
5.926930e-01
7.216755e-01
7.962466e-01
8.128732e-01
7.705637e-01
6.711389e-01
5.193317e-01
3.226894e-01
9.127334e-02
-1.628229e-01
-4.260989e-01
-6.843701e-01
-9.235395e-01
-1.130379e+00
-1.293281e+00
-1.402954e+00
-1.453004e+00
-1.440371e+00
-1.365556e+00
-1.232591e+00
-1.048728e+00
-8.238552e-01
-5.696884e-01
-2.988273e-01
-2.378562e-02
2.438829e-01
4.942605e-01
7.194718e-01
9.137987e-01
1.073528e+00
1.196602e+00
1.282168e+00
1.330134e+00
1.340827e+00
1.314809e+00
1.252891e+00
1.156296e+00
1.026953e+00
8.678174e-01
6.831461e-01
4.786691e-01
2.615945e-01
4.043741e-02
-1.753259e-01
-3.757483e-01
-5.510039e-01
-6.920284e-01
-7.911513e-01
-8.426629e-01
-8.432645e-01
-7.923584e-01
-6.921443e-01
-5.475109e-01
-3.657248e-01
-1.559446e-01
7.140093e-02
3.053138e-01
5.349489e-01
7.502949e-01
9.427568e-01
1.105596e+00
1.234198e+00
1.326157e+00
1.381190e+00
1.400918e+00
1.388544e+00
1.348490e+00
1.286021e+00
1.206897e+00
1.117047e+00
1.022287e+00
9.280562e-01
8.391631e-01
7.595518e-01
6.920773e-01
6.383134e-01
5.984138e-01
5.710556e-01
5.534942e-01
5.417519e-01
5.309538e-01
5.158018e-01
4.911585e-01
4.526848e-01
3.974593e-01
3.244931e-01
2.350592e-01
1.327707e-01
2.337234e-02
-8.575041e-02
-1.862993e-01
-2.699463e-01
-3.292638e-01
-3.585852e-01
-3.546888e-01
-3.172218e-01
-2.488196e-01
-1.549151e-01
-4.327125e-02
7.669749e-02
1.947327e-01
3.005754e-01
3.847594e-01
4.392818e-01
4.581002e-01
4.374311e-01
3.758493e-01
2.742075e-01
1.354092e-01
-3.592716e-02
-2.338755e-01
-4.516467e-01
-6.820393e-01
-9.178673e-01
-1.152332e+00
-1.379311e+00
-1.593528e+00
-1.790613e+00
-1.967036e+00
-2.119958e+00
-2.247052e+00
-2.346325e+00
-2.416008e+00
-2.454534e+00
-2.460600e+00
-2.433322e+00
-2.372421e+00
-2.278432e+00
-2.152885e+00
-1.998436e+00
-1.818939e+00
-1.619426e+00
-1.406004e+00
-1.185659e+00
-9.659501e-01
-7.546190e-01
-5.591302e-01
-3.861743e-01
-2.411909e-01
-1.279624e-01
-4.833031e-02
-2.069548e-03
1.306520e-02
1.129329e-03
-3.235749e-02
-8.085177e-02
-1.372764e-01
-1.945179e-01
-2.458950e-01
-2.855710e-01
-3.088890e-01
-3.126153e-01
-2.950803e-01
-2.562152e-01
-1.974841e-01
-1.217255e-01
-3.291661e-02
6.411648e-02
1.640199e-01
2.612424e-01
3.503547e-01
4.263428e-01
4.848630e-01
5.224526e-01
5.366929e-01
5.263290e-01
4.913510e-01
4.330442e-01
3.540106e-01
2.581556e-01
1.506243e-01
3.766235e-02
-7.362392e-02
-1.756246e-01
-2.606978e-01
-3.217292e-01
-3.527278e-01
-3.493920e-01
-3.095730e-01
-2.335713e-01
-1.242197e-01
1.327129e-02
1.717011e-01
3.424689e-01
5.163095e-01
6.841014e-01
8.376586e-01
9.704195e-01
1.077954e+00
1.158236e+00
1.211639e+00
1.240683e+00
1.249541e+00
1.243375e+00
1.227594e+00
1.207101e+00
1.185646e+00
1.165344e+00
1.146443e+00
1.127349e+00
1.104926e+00
1.075014e+00
1.033109e+00
9.750903e-01
8.979093e-01
8.001276e-01
6.822312e-01
5.466781e-01
3.976745e-01
2.407179e-01
8.197571e-02
-7.240680e-02
-2.169716e-01
-3.474941e-01
-4.613402e-01
-5.575988e-01
-6.369857e-01
-7.015583e-01
-7.542993e-01
-7.986503e-01
-8.380647e-01
-8.756398e-01
-9.138573e-01
-9.544334e-01
-9.982606e-01
-1.045409e+00
-1.095159e+00
-1.146050e+00
-1.195938e+00
-1.242078e+00
-1.281240e+00
-1.309880e+00
-1.324351e+00
-1.321158e+00
-1.297229e+00
-1.250181e+00
-1.178538e+00
-1.081913e+00
-9.611060e-01
-8.181259e-01
-6.561280e-01
-4.792622e-01
-2.924388e-01
-1.010258e-01
8.950028e-02
2.739173e-01
4.475972e-01
6.067861e-01
7.487954e-01
8.720873e-01
9.762530e-01
1.061893e+00
1.130421e+00
1.183807e+00
1.224294e+00
1.254090e+00
1.275070e+00
1.288497e+00
1.294794e+00
1.293397e+00
1.282706e+00
1.260172e+00
1.222513e+00
1.166041e+00
1.087083e+00
9.824235e-01
8.497275e-01
6.878893e-01
4.972529e-01
2.796861e-01
3.849193e-02
-2.218282e-01
-4.959334e-01
-7.780792e-01
-1.062578e+00
-1.344229e+00
-1.618669e+00
-1.882608e+00
-2.133916e+00
-2.371559e+00
-2.595381e+00
-2.805751e+00
-3.003113e+00
-3.187487e+00
-3.357992e+00
-3.512478e+00
-3.647329e+00
-3.757508e+00
-3.836846e+00
-3.878585e+00
-3.876082e+00
-3.823594e+00
-3.717045e+00
-3.554646e+00
-3.337294e+00
-3.068703e+00
-2.755233e+00
-2.405474e+00
-2.029609e+00
-1.638673e+00
-1.243770e+00
-8.553594e-01
-4.826670e-01
-1.332787e-01
1.870605e-01
4.744430e-01
7.266130e-01
9.426366e-01
1.122484e+00
1.266586e+00
1.375429e+00
1.449258e+00
1.487926e+00
1.490929e+00
1.457601e+00
1.387453e+00
1.280568e+00
1.137988e+00
9.620083e-01
7.563009e-01
5.258580e-01
2.767412e-01
1.568757e-02
-2.503596e-01
-5.147171e-01
-7.713539e-01
-1.015160e+00
-1.242071e+00
-1.449061e+00
-1.634017e+00
-1.795541e+00
-1.932707e+00
-2.044805e+00
-2.131096e+00
-2.190621e+00
-2.222081e+00
-2.223816e+00
-2.193917e+00
-2.130460e+00
-2.031856e+00
-1.897270e+00
-1.727068e+00
-1.523192e+00
-1.289424e+00
-1.031442e+00
-7.566492e-01
-4.737606e-01
-1.921736e-01
7.880839e-02
3.308091e-01
5.571627e-01
7.535364e-01
9.182992e-01
1.052567e+00
1.159901e+00
1.245676e+00
1.316190e+00
1.377631e+00
1.435035e+00
1.491380e+00
1.546958e+00
1.599100e+00
1.642312e+00
1.668805e+00
1.669346e+00
1.634331e+00
1.554938e+00
1.424226e+00
1.238047e+00
9.956752e-01
7.000947e-01
3.579195e-01
-2.102078e-02
-4.243813e-01
-8.382072e-01
-1.247946e+00
-1.639469e+00
-1.999992e+00
-2.318826e+00
-2.587870e+00
-2.801831e+00
-2.958173e+00
-3.056822e+00
-3.099709e+00
-3.090221e+00
-3.032650e+00
-2.931703e+00
-2.792128e+00
-2.618473e+00
-2.414997e+00
-2.185685e+00
-1.934375e+00
-1.664926e+00
-1.381399e+00
-1.088213e+00
-7.902303e-01
-4.927495e-01
-2.013862e-01
7.814504e-02
3.403249e-01
5.801517e-01
7.934385e-01
9.770338e-01
1.128929e+00
1.248245e+00
1.335104e+00
1.390427e+00
1.415696e+00
1.412733e+00
1.383522e+00
1.330109e+00
1.254580e+00
1.159119e+00
1.046123e+00
9.183533e-01
7.790890e-01
6.322517e-01
4.824597e-01
3.349791e-01
1.955450e-01
7.004466e-02
-3.592221e-02
-1.175627e-01
-1.714223e-01
-1.958458e-01
-1.912868e-01
-1.604015e-01
-1.078915e-01
-4.010477e-02
3.556471e-02
1.114009e-01
1.801230e-01
2.355807e-01
2.733069e-01
2.908693e-01
2.879909e-01
2.664403e-01
2.297154e-01
1.825634e-01
1.303919e-01
7.863210e-02
3.211817e-02
-5.452759e-03
-3.191919e-02
-4.686069e-02
-5.157584e-02
-4.882367e-02
-4.235040e-02
-3.625574e-02
-3.427997e-02
-3.910958e-02
-5.180146e-02
-7.141312e-02
-9.489994e-02
-1.173049e-01
-1.322255e-01
-1.325051e-01
-1.110606e-01
-6.174274e-02
1.988430e-02
1.359422e-01
2.858900e-01
4.664644e-01
6.719046e-01
8.944218e-01
1.124846e+00
1.353366e+00
1.570284e+00
1.766704e+00
1.935095e+00
2.069691e+00
2.166713e+00
2.224396e+00
2.242869e+00
2.223895e+00
2.170536e+00
2.086800e+00
1.977295e+00
1.846966e+00
1.700904e+00
1.544248e+00
1.382146e+00
1.219743e+00
1.062146e+00
9.143446e-01
7.810409e-01
6.664115e-01
5.738009e-01
5.053908e-01
4.618894e-01
4.422944e-01
4.437799e-01
4.617500e-01
4.900868e-01
5.215934e-01
5.486076e-01
5.637317e-01
5.605959e-01
5.345592e-01
4.832477e-01
4.068462e-01
3.080856e-01
1.919137e-01
6.488175e-02
-6.567525e-02
-1.925509e-01
-3.095422e-01
-4.121615e-01
-4.980886e-01
-5.673086e-01
-6.219329e-01
-6.657503e-01
-7.035893e-01
-7.405931e-01
-7.815068e-01
-8.300656e-01
-8.885461e-01
-9.575182e-01
-1.035805e+00
-1.120638e+00
-1.207972e+00
-1.292916e+00
-1.370220e+00
-1.434768e+00
-1.482022e+00
-1.508367e+00
-1.511335e+00
-1.489688e+00
-1.443352e+00
-1.373239e+00
-1.280984e+00
-1.168657e+00
-1.038503e+00
-8.927505e-01
-7.335374e-01
-5.629458e-01
-3.831321e-01
-1.965092e-01
-5.928256e-03
1.851950e-01
3.728531e-01
5.525437e-01
7.194923e-01
8.689828e-01
9.967595e-01
1.099454e+00
1.174987e+00
1.222886e+00
1.244482e+00
1.242932e+00
1.223052e+00
1.190953e+00
1.153502e+00
1.117662e+00
1.089773e+00
1.074878e+00
1.076162e+00
1.094589e+00
1.128782e+00
1.175176e+00
1.228410e+00
1.281938e+00
1.328762e+00
1.362205e+00
1.376630e+00
1.368000e+00
1.334224e+00
1.275255e+00
1.192928e+00
1.090604e+00
9.726655e-01
8.439739e-01
7.093524e-01
5.731859e-01
4.391768e-01
3.102797e-01
1.888026e-01
7.663189e-02
-2.448102e-02
-1.126487e-01
-1.856650e-01
-2.409691e-01
-2.757845e-01
-2.874270e-01
-2.737374e-01
-2.335674e-01
-1.672329e-01
-7.684895e-02
3.352195e-02
1.579486e-01
2.889455e-01
4.179983e-01
5.362490e-01
6.352695e-01
7.078435e-01
7.486717e-01
7.549284e-01
7.266086e-01
6.666295e-01
5.806739e-01
4.767860e-01
3.647530e-01
2.553192e-01
1.592945e-01
8.662525e-02
4.550528e-02
4.160415e-02
7.749030e-02
1.523137e-01
2.617934e-01
3.985256e-01
5.525911e-01
7.124040e-01
8.657137e-01
1.000649e+00
1.106700e+00
1.175531e+00
1.201565e+00
1.182298e+00
1.118333e+00
1.013159e+00
8.727221e-01
7.048382e-01
5.185188e-01
3.232803e-01
1.285025e-01
-5.710671e-02
-2.259045e-01
-3.715515e-01
-4.891077e-01
-5.750195e-01
-6.270389e-01
-6.441211e-01
-6.263330e-01
-5.747967e-01
-4.916737e-01
-3.801815e-01
-2.446223e-01
-9.039503e-02
7.604206e-02
2.472864e-01
4.152039e-01
5.712444e-01
7.068469e-01
8.139086e-01
8.852759e-01
9.152144e-01
8.998112e-01
8.372699e-01
7.280700e-01
5.749708e-01
3.828608e-01
1.584664e-01
-9.005117e-02
-3.535663e-01
-6.224794e-01
-8.871798e-01
-1.138442e+00
-1.367730e+00
-1.567402e+00
-1.730816e+00
-1.852375e+00
-1.927520e+00
-1.952715e+00
-1.925459e+00
-1.844330e+00
-1.709096e+00
-1.520860e+00
-1.282258e+00
-9.976654e-01
-6.733710e-01
-3.176944e-01
5.902437e-02
4.445998e-01
8.253788e-01
1.186836e+00
1.514368e+00
1.794225e+00
2.014502e+00
2.166067e+00
2.243298e+00
2.244545e+00
2.172210e+00
2.032464e+00
1.834596e+00
1.590104e+00
1.311629e+00
1.011861e+00
7.025441e-01
3.936820e-01
9.301135e-02
-1.942116e-01
-4.651103e-01
-7.188031e-01
-9.557962e-01
-1.177244e+00
-1.384185e+00
-1.576853e+00
-1.754183e+00
-1.913550e+00
-2.050812e+00
-2.160625e+00
-2.236992e+00
-2.273970e+00
-2.266432e+00
-2.210775e+00
-2.105485e+00
-1.951474e+00
-1.752172e+00
-1.513350e+00
-1.242729e+00
-9.494278e-01
-6.433321e-01
-3.344474e-01
-3.231193e-02
2.544995e-01
5.187537e-01
7.548170e-01
9.587982e-01
1.128588e+00
1.263806e+00
1.365664e+00
1.436751e+00
1.480764e+00
1.502174e+00
1.505874e+00
1.496805e+00
1.479605e+00
1.458290e+00
1.435994e+00
1.414788e+00
1.395590e+00
1.378177e+00
1.361314e+00
1.342980e+00
1.320698e+00
1.291924e+00
1.254478e+00
1.206954e+00
1.149084e+00
1.081983e+00
1.008271e+00
9.320118e-01
8.584837e-01
7.937854e-01
7.443030e-01
7.160915e-01
7.142306e-01
7.422243e-01
8.015149e-01
8.911695e-01
1.007785e+00
1.145628e+00
1.297011e+00
1.452860e+00
1.603428e+00
1.739080e+00
1.851070e+00
1.932252e+00
1.977633e+00
1.984745e+00
1.953795e+00
1.887580e+00
1.791185e+00
1.671501e+00
1.536610e+00
1.395098e+00
1.255366e+00
1.124991e+00
1.010198e+00
9.154831e-01
8.434023e-01
7.945535e-01
7.677406e-01
7.603058e-01
7.685960e-01
7.885106e-01
8.160665e-01
8.479014e-01
8.816422e-01
9.160804e-01
9.511254e-01
9.875449e-01
1.026539e+00
1.069224e+00
1.116113e+00
1.166679e+00
1.219076e+00
1.270065e+00
1.315154e+00
1.348959e+00
1.365735e+00
1.360035e+00
1.327397e+00
1.265005e+00
1.172216e+00
1.050893e+00
9.054917e-01
7.428847e-01
5.719309e-01
4.028384e-01
2.463821e-01
1.130535e-01
1.222418e-02
-4.860367e-02
-6.439566e-02
-3.298466e-02
4.475647e-02
1.649749e-01
3.211129e-01
5.043574e-01
7.042065e-01
9.090864e-01
1.106956e+00
1.285851e+00
1.434342e+00
1.541903e+00
1.599219e+00
1.598456e+00
1.533521e+00
1.400332e+00
1.197101e+00
9.245893e-01
5.863301e-01
1.887571e-01
-2.587873e-01
-7.441965e-01
-1.252915e+00
-1.768432e+00
-2.272939e+00
-2.748140e+00
-3.176155e+00
-3.540486e+00
-3.826966e+00
-4.024617e+00
-4.126349e+00
-4.129434e+00
-4.035696e+00
-3.851393e+00
-3.586796e+00
-3.255492e+00
-2.873465e+00
-2.458051e+00
-2.026834e+00
-1.596598e+00
-1.182400e+00
-7.968333e-01
-4.495272e-01
-1.469142e-01
1.077432e-01
3.140707e-01
4.740863e-01
5.915485e-01
6.712260e-01
7.181830e-01
7.371725e-01
7.322181e-01
7.064287e-01
6.620547e-01
6.007440e-01
5.239267e-01
4.332355e-01
3.308689e-01
2.198224e-01
1.039391e-01
-1.223645e-02
-1.237823e-01
-2.258583e-01
-3.142337e-01
-3.858059e-01
-4.390318e-01
-4.742019e-01
-4.935109e-01
-5.009003e-01
-5.016865e-01
-5.020091e-01
-5.081615e-01
-5.258805e-01
-5.596734e-01
-6.122573e-01
-6.841712e-01
-7.735954e-01
-8.763915e-01
-9.863478e-01
-1.095598e+00
-1.195171e+00
-1.275618e+00
-1.327681e+00
-1.342946e+00
-1.314450e+00
-1.237197e+00
-1.108556e+00
-9.285021e-01
-6.996947e-01
-4.273850e-01
-1.191588e-01
2.154607e-01
5.655197e-01
9.192137e-01
1.264499e+00
1.589693e+00
1.884025e+00
2.138100e+00
2.344258e+00
2.496817e+00
2.592193e+00
2.628931e+00
2.607650e+00
2.530932e+00
2.403166e+00
2.230354e+00
2.019887e+00
1.780272e+00
1.520820e+00
1.251273e+00
9.813988e-01
7.205402e-01
4.771601e-01
2.584033e-01
6.972007e-02
-8.541020e-02
-2.056182e-01
-2.916275e-01
-3.460788e-01
-3.732145e-01
-3.784614e-01
-3.679545e-01
-3.480522e-01
-3.248832e-01
-3.039600e-01
-2.898805e-01
-2.861305e-01
-2.949907e-01
-3.175410e-01
-3.537514e-01
-4.026388e-01
-4.624671e-01
-5.309624e-01
-6.055201e-01
-6.833804e-01
-7.617580e-01
-8.379221e-01
-9.092306e-01
-9.731326e-01
-1.027160e+00
-1.068928e+00
-1.096171e+00
-1.106817e+00
-1.099111e+00
-1.071766e+00
-1.024128e+00
-9.563101e-01
-8.692685e-01
-7.647802e-01
-6.453120e-01
-5.137731e-01
-3.731759e-01
-2.262471e-01
-7.504430e-02
7.935538e-02
2.370384e-01
3.992629e-01
5.682696e-01
7.469006e-01
9.380577e-01
1.144058e+00
1.365966e+00
1.602986e+00
1.852015e+00
2.107417e+00
2.361081e+00
2.602777e+00
2.820780e+00
3.002708e+00
3.136483e+00
3.211311e+00
3.218587e+00
3.152645e+00
3.011284e+00
2.796051e+00
2.512253e+00
2.168715e+00
1.777302e+00
1.352250e+00
9.093566e-01
4.651017e-01
3.578138e-02
-3.632835e-01
-7.183972e-01
-1.017967e+00
-1.252799e+00
-1.416236e+00
-1.504168e+00
-1.514977e+00
-1.449448e+00
-1.310684e+00
-1.104041e+00
-8.370641e-01
-5.194102e-01
-1.627194e-01
2.196079e-01
6.127566e-01
1.000986e+00
1.368268e+00
1.699048e+00
1.979091e+00
2.196346e+00
2.341744e+00
2.409843e+00
2.399250e+00
2.312740e+00
2.157060e+00
1.942418e+00
1.681703e+00
1.389509e+00
1.081067e+00
7.711774e-01
4.732554e-01
1.985772e-01
-4.421633e-02
-2.493163e-01
-4.136454e-01
-5.364985e-01
-6.189928e-01
-6.634218e-01
-6.726181e-01
-6.494221e-01
-5.963337e-01
-5.153827e-01
-4.082157e-01
-2.763522e-01
-1.215320e-01
5.393519e-02
2.469036e-01
4.532697e-01
6.680204e-01
8.854451e-01
1.099469e+00
1.304054e+00
1.493594e+00
1.663259e+00
1.809217e+00
1.928738e+00
2.020144e+00
2.082658e+00
2.116168e+00
2.120971e+00
2.097546e+00
2.046394e+00
1.967978e+00
1.862779e+00
1.731447e+00
1.575057e+00
1.395420e+00
1.195409e+00
9.792615e-01
7.527858e-01
5.234176e-01
3.000848e-01
9.285330e-02
-8.764019e-02
-2.309311e-01
-3.275815e-01
-3.700635e-01
-3.535781e-01
-2.767184e-01
-1.418939e-01
4.454450e-02
2.725172e-01
5.287633e-01
7.976860e-01
1.062419e+00
1.306007e+00
1.512588e+00
1.668453e+00
1.762895e+00
1.788783e+00
1.742835e+00
1.625588e+00
1.441101e+00
1.196440e+00
9.010087e-01
5.657940e-01
2.026000e-01
-1.766469e-01
-5.604649e-01
-9.382076e-01
-1.300266e+00
[truncated: 3,458,794 more chars]
