# Supplementary material for: Air blast injuries killed the crew of the submarine H.L. Hunley
Source: PLoS One. 2017 Aug 23;12(8):e0182244. doi: 10.1371/journal.pone.0182244 (PMC5568114; doi:10.1371/journal.pone.0182244)
Supplement: S1 File — This file contains all the test data used for the conclusions presented in this publication. (ZIP) [file pone.0182244.s007.zip › Lance2017_HunleyData/BoatModel_ShockTube_Pressure_Waveforms/Test_ShockTube_3_inwater.txt]

7.818960e-01
9.610295e-01
1.135850e+00
1.303543e+00
1.462203e+00
1.610727e+00
1.748631e+00
1.875798e+00
1.992228e+00
2.097814e+00
2.192186e+00
2.274669e+00
2.344334e+00
2.400156e+00
2.441237e+00
2.467070e+00
2.477787e+00
2.474348e+00
2.458640e+00
2.433447e+00
2.402294e+00
2.369172e+00
2.338180e+00
2.313136e+00
2.297194e+00
2.292541e+00
2.300176e+00
2.319816e+00
2.349912e+00
2.387764e+00
2.429734e+00
2.471501e+00
2.508381e+00
2.535639e+00
2.548811e+00
2.543984e+00
2.518027e+00
2.468755e+00
2.395017e+00
2.296700e+00
2.174675e+00
2.030673e+00
1.867121e+00
1.686958e+00
1.493433e+00
1.289918e+00
1.079735e+00
8.660089e-01
6.515590e-01
4.388247e-01
2.298368e-01
2.623223e-02
-1.706892e-01
-3.598689e-01
-5.403628e-01
-7.111932e-01
-8.711951e-01
-1.018873e+00
-1.152290e+00
-1.269010e+00
-1.366115e+00
-1.440305e+00
-1.488086e+00
-1.506028e+00
-1.491073e+00
-1.440855e+00
-1.354012e+00
-1.230448e+00
-1.071535e+00
-8.802223e-01
-6.610488e-01
-4.200278e-01
-1.644172e-01
9.762796e-02
3.574933e-01
6.065978e-01
8.368975e-01
1.041353e+00
1.214322e+00
1.351841e+00
1.451788e+00
1.513914e+00
1.539751e+00
1.532407e+00
1.496282e+00
1.436706e+00
1.359563e+00
1.270912e+00
1.176661e+00
1.082310e+00
9.927824e-01
9.123418e-01
8.445704e-01
7.923813e-01
7.580315e-01
7.431082e-01
7.484738e-01
7.741727e-01
8.193153e-01
8.819680e-01
9.590811e-01
1.046486e+00
1.138985e+00
1.230539e+00
1.314561e+00
1.384291e+00
1.433227e+00
1.455585e+00
1.446732e+00
1.403572e+00
1.324826e+00
1.211200e+00
1.065406e+00
8.920483e-01
6.973687e-01
4.888778e-01
2.748936e-01
6.402156e-02
-1.353874e-01
-3.157560e-01
-4.707343e-01
-5.955444e-01
-6.871829e-01
-7.444620e-01
-7.678922e-01
-7.594283e-01
-7.221199e-01
-6.597183e-01
-5.762951e-01
-4.759202e-01
-3.624332e-01
-2.393225e-01
-1.097037e-01
2.362838e-02
1.581062e-01
2.912889e-01
4.207736e-01
5.441234e-01
6.588062e-01
7.621296e-01
8.511690e-01
9.226968e-01
9.731397e-01
9.986061e-01
9.950255e-01
9.584316e-01
8.853938e-01
7.735693e-01
6.223126e-01
4.332582e-01
2.107745e-01
-3.779924e-02
-3.022053e-01
-5.696400e-01
-8.254362e-01
-1.054002e+00
-1.239930e+00
-1.369176e+00
-1.430190e+00
-1.414903e+00
-1.319475e+00
-1.144747e+00
-8.963400e-01
-5.844078e-01
-2.230558e-01
1.705264e-01
5.771419e-01
9.767869e-01
1.349880e+00
1.678430e+00
1.947067e+00
2.143870e+00
2.260950e+00
2.294776e+00
2.246204e+00
2.120247e+00
1.925588e+00
1.673866e+00
1.378804e+00
1.055234e+00
7.180986e-01
3.815121e-01
5.795247e-02
-2.423652e-01
-5.118997e-01
-7.459710e-01
-9.427389e-01
-1.102996e+00
-1.229812e+00
-1.328059e+00
-1.403864e+00
-1.464016e+00
-1.515383e+00
-1.564352e+00
-1.616362e+00
-1.675529e+00
-1.744406e+00
-1.823870e+00
-1.913126e+00
-2.009824e+00
-2.110258e+00
-2.209619e+00
-2.302308e+00
-2.382282e+00
-2.443430e+00
-2.479954e+00
-2.486743e+00
-2.459687e+00
-2.395925e+00
-2.293980e+00
-2.153790e+00
-1.976637e+00
-1.765002e+00
-1.522385e+00
-1.253123e+00
-9.622360e-01
-6.553026e-01
-3.383604e-01
-1.780300e-02
2.997515e-01
6.076478e-01
8.994467e-01
1.169244e+00
1.412033e+00
1.624081e+00
1.803268e+00
1.949351e+00
2.064101e+00
2.151278e+00
2.216421e+00
2.266473e+00
2.309242e+00
2.352759e+00
2.404573e+00
2.471057e+00
2.556780e+00
2.664003e+00
2.792358e+00
2.938734e+00
3.097402e+00
3.260371e+00
3.417949e+00
3.559458e+00
3.674042e+00
3.751488e+00
3.782983e+00
3.761761e+00
3.683575e+00
3.546981e+00
3.353427e+00
3.107155e+00
2.814945e+00
2.485735e+00
2.130155e+00
1.760027e+00
1.387840e+00
1.026262e+00
6.876809e-01
3.837877e-01
1.251933e-01
-7.893220e-02
-2.212051e-01
-2.963565e-01
-3.015293e-01
-2.365211e-01
-1.039409e-01
9.074630e-02
3.393102e-01
6.309926e-01
9.528925e-01
1.290487e+00
1.628269e+00
1.950477e+00
2.241881e+00
2.488579e+00
2.678775e+00
2.803454e+00
2.856918e+00
2.837116e+00
2.745740e+00
2.588071e+00
2.372596e+00
2.110445e+00
1.814701e+00
1.499666e+00
1.180123e+00
8.706645e-01
5.850876e-01
3.358794e-01
1.337820e-01
-1.257017e-02
-9.694559e-02
-1.157447e-01
-6.815698e-02
4.376251e-02
2.151083e-01
4.382423e-01
7.030216e-01
9.971410e-01
1.306590e+00
1.616214e+00
1.910360e+00
2.173574e+00
2.391305e+00
2.550566e+00
2.640511e+00
2.652874e+00
2.582270e+00
2.426345e+00
2.185795e+00
1.864279e+00
1.468245e+00
1.006699e+00
4.909141e-01
-6.590569e-02
-6.490167e-01
-1.242571e+00
-1.830100e+00
-2.395035e+00
-2.921257e+00
-3.393664e+00
-3.798734e+00
-4.125073e+00
-4.363916e+00
-4.509555e+00
-4.559656e+00
-4.515429e+00
-4.381633e+00
-4.166396e+00
-3.880859e+00
-3.538659e+00
-3.155287e+00
-2.747360e+00
-2.331840e+00
-1.925260e+00
-1.542966e+00
-1.198434e+00
-9.026842e-01
-6.638104e-01
-4.866656e-01
-3.727130e-01
-3.200587e-01
-3.236703e-01
-3.757742e-01
-4.664152e-01
-5.841499e-01
-7.168321e-01
-8.524397e-01
-9.798868e-01
-1.089761e+00
-1.174933e+00
-1.230991e+00
-1.256464e+00
-1.252815e+00
-1.224214e+00
-1.177082e+00
-1.119468e+00
-1.060271e+00
-1.008396e+00
-9.718955e-01
-9.571761e-01
-9.683530e-01
-1.006809e+00
-1.071005e+00
-1.156571e+00
-1.256667e+00
-1.362573e+00
-1.464477e+00
-1.552366e+00
-1.616953e+00
-1.650543e+00
-1.647762e+00
-1.606062e+00
-1.525966e+00
-1.411014e+00
-1.267449e+00
-1.103671e+00
-9.295368e-01
-7.555894e-01
-5.922823e-01
-4.492678e-01
-3.347899e-01
-2.552134e-01
-2.147087e-01
-2.151003e-01
-2.558801e-01
-3.343733e-01
-4.460345e-01
-5.848409e-01
-7.437460e-01
-9.151563e-01
-1.091400e+00
-1.265166e+00
-1.429898e+00
-1.580124e+00
-1.711730e+00
-1.822140e+00
-1.910414e+00
-1.977232e+00
-2.024778e+00
-2.056492e+00
-2.076726e+00
-2.090307e+00
-2.102028e+00
-2.116123e+00
-2.135753e+00
-2.162565e+00
-2.196369e+00
-2.234997e+00
-2.274361e+00
-2.308739e+00
-2.331272e+00
-2.334625e+00
-2.311751e+00
-2.256656e+00
-2.165096e+00
-2.035107e+00
-1.867309e+00
-1.664966e+00
-1.433783e+00
-1.181498e+00
-9.172996e-01
-6.511693e-01
-3.931972e-01
-1.529507e-01
6.106480e-02
2.418239e-01
3.840754e-01
4.845213e-01
5.419010e-01
5.569976e-01
5.325753e-01
4.732434e-01
3.852376e-01
2.761030e-01
1.542707e-01
2.853518e-02
-9.254731e-02
-2.012939e-01
-2.915033e-01
-3.589663e-01
-4.018066e-01
-4.205939e-01
-4.181961e-01
-3.993725e-01
-3.701447e-01
-3.370215e-01
-3.061730e-01
-2.826609e-01
-2.698195e-01
-2.688577e-01
-2.787168e-01
-2.961856e-01
-3.162457e-01
-3.325993e-01
-3.383166e-01
-3.265338e-01
-2.911288e-01
-2.273098e-01
-1.320614e-01
-4.413489e-03
1.544809e-01
3.414482e-01
5.515494e-01
7.784469e-01
1.014837e+00
1.252909e+00
1.484788e+00
1.702953e+00
1.900596e+00
2.071920e+00
2.212368e+00
2.318780e+00
2.389472e+00
2.424252e+00
2.424362e+00
2.392369e+00
2.332002e+00
2.247955e+00
2.145645e+00
2.030955e+00
1.909973e+00
1.788747e+00
1.673073e+00
1.568330e+00
1.479343e+00
1.410291e+00
1.364601e+00
1.344841e+00
1.352587e+00
1.388277e+00
1.451067e+00
1.538727e+00
1.647613e+00
1.772729e+00
1.907892e+00
2.046002e+00
2.179391e+00
2.300235e+00
2.400991e+00
2.474848e+00
2.516149e+00
2.520784e+00
2.486495e+00
2.413102e+00
2.302589e+00
2.159055e+00
1.988497e+00
1.798457e+00
1.597540e+00
1.394851e+00
1.199407e+00
1.019562e+00
8.625098e-01
7.338864e-01
6.375001e-01
5.751971e-01
5.468533e-01
5.504772e-01
5.824032e-01
6.375559e-01
7.097712e-01
7.921589e-01
8.774948e-01
9.586244e-01
1.028856e+00
1.082316e+00
1.114240e+00
1.121184e+00
1.101130e+00
1.053507e+00
9.791152e-01
8.799853e-01
7.591971e-01
6.206757e-01
4.689875e-01
3.091401e-01
1.463857e-01
-1.398218e-02
-1.668468e-01
-3.075046e-01
-4.319095e-01
-5.369029e-01
-6.203992e-01
-6.814942e-01
-7.204742e-01
-7.387175e-01
-7.385018e-01
-7.227462e-01
-6.947281e-01
-6.578155e-01
-6.152464e-01
-5.699763e-01
-5.246026e-01
-4.813601e-01
-4.421762e-01
-4.087648e-01
-3.827359e-01
-3.656965e-01
-3.593174e-01
-3.653454e-01
-3.855444e-01
-4.215602e-01
-4.747164e-01
-5.457614e-01
-6.346001e-01
-7.400515e-01
-8.596757e-01
-9.897091e-01
-1.125134e+00
-1.259891e+00
-1.387217e+00
-1.500092e+00
-1.591744e+00
-1.656169e+00
-1.688627e+00
-1.686056e+00
-1.647365e+00
-1.573569e+00
-1.467737e+00
-1.334763e+00
-1.180967e+00
-1.013570e+00
-8.401095e-01
-6.678539e-01
-5.032972e-01
-3.517792e-01
-2.172743e-01
-1.023519e-01
-8.288560e-03
6.471286e-02
1.172510e-01
1.504552e-01
1.657572e-01
1.647259e-01
1.489666e-01
1.200712e-01
7.959652e-02
2.905380e-02
-3.010542e-02
-9.651068e-02
-1.689011e-01
-2.461580e-01
-3.273380e-01
-4.117044e-01
-4.987525e-01
-5.882213e-01
-6.800843e-01
-7.745097e-01
-8.717878e-01
-9.722264e-01
-1.076024e+00
-1.183132e+00
-1.293123e+00
-1.405075e+00
-1.517482e+00
-1.628192e+00
-1.734381e+00
-1.832559e+00
-1.918622e+00
-1.987959e+00
-2.035623e+00
-2.056584e+00
-2.046044e+00
-1.999795e+00
-1.914600e+00
-1.788533e+00
-1.621260e+00
-1.414204e+00
-1.170606e+00
-8.954396e-01
-5.952257e-01
-2.777423e-01
4.832248e-02
3.737508e-01
6.891760e-01
9.854433e-01
1.253933e+00
1.486838e+00
1.677396e+00
1.820070e+00
1.910686e+00
1.946534e+00
1.926432e+00
1.850756e+00
1.721442e+00
1.541939e+00
1.317130e+00
1.053204e+00
7.574766e-01
4.381737e-01
1.041672e-01
-2.353192e-01
-5.710279e-01
-8.939940e-01
-1.195862e+00
-1.469175e+00
-1.707610e+00
-1.906152e+00
-2.061192e+00
-2.170538e+00
-2.233369e+00
-2.250113e+00
-2.222290e+00
-2.152341e+00
-2.043457e+00
-1.899452e+00
-1.724684e+00
-1.524052e+00
-1.303047e+00
-1.067854e+00
-8.254532e-01
-5.836780e-01
-3.511792e-01
-1.372530e-01
4.849175e-02
1.966243e-01
2.985134e-01
3.470208e-01
3.371927e-01
2.668620e-01
1.370820e-01
-4.767464e-02
-2.795895e-01
-5.478537e-01
-8.392788e-01
-1.139110e+00
-1.431969e+00
-1.702831e+00
-1.937965e+00
-2.125741e+00
-2.257266e+00
-2.326798e+00
-2.331937e+00
-2.273595e+00
-2.155767e+00
-1.985131e+00
-1.770513e+00
-1.522268e+00
-1.251616e+00
-9.699752e-01
-6.883563e-01
-4.168309e-01
-1.641081e-01
6.277532e-02
2.586541e-01
4.203315e-01
5.465852e-01
6.380898e-01
6.972594e-01
7.280153e-01
7.354848e-01
7.256453e-01
7.049341e-01
6.798505e-01
6.565757e-01
6.406373e-01
6.366323e-01
6.480201e-01
6.769820e-01
7.243454e-01
7.895658e-01
8.707631e-01
9.648133e-01
1.067494e+00
1.173681e+00
1.277599e+00
1.373107e+00
1.454020e+00
1.514446e+00
1.549121e+00
1.553729e+00
1.525189e+00
1.461881e+00
1.363789e+00
1.232552e+00
1.071400e+00
8.849923e-01
6.791638e-01
4.606186e-01
2.365896e-01
1.450058e-02
-1.983543e-01
-3.950995e-01
-5.695344e-01
-7.163567e-01
-8.313544e-01
-9.115611e-01
-9.553641e-01
-9.625468e-01
-9.342515e-01
-8.728530e-01
-7.817484e-01
-6.650870e-01
-5.274698e-01
-3.736559e-01
-2.083050e-01
-3.577822e-02
1.399957e-01
3.155892e-01
4.880880e-01
6.550583e-01
8.144824e-01
9.646778e-01
1.104214e+00
1.231844e+00
1.346457e+00
1.447063e+00
1.532791e+00
1.602907e+00
1.656825e+00
1.694112e+00
1.714486e+00
1.717820e+00
1.704174e+00
1.673861e+00
1.627560e+00
1.566463e+00
1.492410e+00
1.407999e+00
1.316605e+00
1.222291e+00
1.129600e+00
1.043236e+00
9.676833e-01
9.067880e-01
8.633836e-01
8.389902e-01
8.336372e-01
8.458296e-01
8.726615e-01
9.100672e-01
9.531827e-01
9.967865e-01
1.035778e+00
1.065652e+00
1.082923e+00
1.085457e+00
1.072674e+00
1.045582e+00
1.006655e+00
9.595477e-01
9.086878e-01
8.588003e-01
8.144138e-01
7.794113e-01
7.566737e-01
7.478473e-01
7.532475e-01
7.718928e-01
8.016445e-01
8.394245e-01
8.814797e-01
9.236671e-01
9.617368e-01
9.915993e-01
1.009563e+00
1.012537e+00
9.981787e-01
9.649949e-01
9.123737e-01
8.405560e-01
7.505485e-01
6.439936e-01
5.230182e-01
3.900883e-01
2.478947e-01
9.928944e-02
-5.272288e-02
-2.049467e-01
-3.539349e-01
-4.959409e-01
-6.269171e-01
-7.425903e-01
-8.386243e-01
-9.108603e-01
-9.556085e-01
-9.699443e-01
-9.519655e-01
-9.009658e-01
-8.174982e-01
-7.033203e-01
-5.612341e-01
-3.948524e-01
-2.083312e-01
-6.111914e-03
2.072954e-01
4.274650e-01
6.501421e-01
8.712706e-01
1.086983e+00
1.293573e+00
1.487481e+00
1.665307e+00
1.823865e+00
1.960282e+00
2.072135e+00
2.157606e+00
2.215629e+00
2.246010e+00
2.249485e+00
2.227718e+00
2.183231e+00
2.119283e+00
2.039717e+00
1.948804e+00
1.851102e+00
1.751325e+00
1.654215e+00
1.564410e+00
1.486266e+00
1.423632e+00
1.379575e+00
1.356090e+00
1.353825e+00
1.371897e+00
1.407849e+00
1.457777e+00
1.516639e+00
1.578706e+00
1.638091e+00
1.689279e+00
1.727579e+00
1.749437e+00
1.752584e+00
1.736000e+00
1.699733e+00
1.644592e+00
1.571777e+00
1.482496e+00
1.377628e+00
1.257467e+00
1.121602e+00
9.689405e-01
7.978913e-01
6.066775e-01
3.937546e-01
1.582738e-01
-9.946046e-02
-3.775995e-01
-6.724724e-01
-9.784639e-01
-1.288075e+00
-1.592182e+00
-1.880494e+00
-2.142183e+00
-2.366649e+00
-2.544355e+00
-2.667647e+00
-2.731470e+00
-2.733892e+00
-2.676382e+00
-2.563795e+00
-2.404069e+00
-2.207662e+00
-1.986780e+00
-1.754469e+00
-1.523640e+00
-1.306124e+00
-1.111808e+00
-9.479455e-01
-8.186800e-01
-7.248388e-01
-6.640060e-01
-6.308751e-01
-6.178404e-01
-6.157660e-01
-6.148455e-01
-6.054665e-01
-5.789932e-01
-5.284041e-01
-4.487440e-01
-3.373745e-01
-1.940340e-01
-2.073244e-02
1.784819e-01
3.978453e-01
6.302585e-01
8.676955e-01
1.101626e+00
1.323443e+00
1.524877e+00
1.698418e+00
1.837693e+00
1.937824e+00
1.995702e+00
2.010184e+00
1.982168e+00
1.914544e+00
1.812010e+00
1.680761e+00
1.528070e+00
1.361798e+00
1.189853e+00
1.019668e+00
8.577185e-01
7.091383e-01
5.774542e-01
4.644606e-01
3.702323e-01
2.932658e-01
2.307242e-01
1.787621e-01
1.328977e-01
8.840743e-02
4.071385e-02
-1.425447e-02
-7.975252e-02
-1.579744e-01
-2.498870e-01
-3.551505e-01
-4.721247e-01
-5.979588e-01
-7.287514e-01
-8.597653e-01
-9.856813e-01
-1.100871e+00
-1.199676e+00
-1.276675e+00
-1.326946e+00
-1.346308e+00
-1.331552e+00
-1.280666e+00
-1.193048e+00
-1.069702e+00
-9.133841e-01
-7.286611e-01
-5.218600e-01
-3.008656e-01
-7.476834e-02
1.466258e-01
3.533868e-01
5.361001e-01
6.864948e-01
7.979983e-01
8.661650e-01
8.889383e-01
8.667225e-01
8.022623e-01
7.003446e-01
5.673615e-01
4.107816e-01
2.385919e-01
5.876662e-02
-1.211859e-01
-2.945641e-01
-4.556878e-01
-5.999902e-01
-7.240048e-01
-8.252738e-01
-9.022025e-01
-9.538844e-01
-9.799135e-01
-9.802017e-01
-9.548181e-01
-9.038759e-01
-8.274900e-01
-7.258284e-01
-5.992632e-01
-4.486107e-01
-2.754262e-01
-8.230737e-02
1.268540e-01
3.467240e-01
5.705289e-01
7.902364e-01
9.969203e-01
1.181294e+00
1.334371e+00
1.448203e+00
1.516606e+00
1.535815e+00
1.504965e+00
1.426350e+00
1.305404e+00
1.150400e+00
9.718757e-01
7.818346e-01
5.928010e-01
4.168087e-01
2.644293e-01
1.439367e-01
6.069485e-02
1.683058e-02
1.122578e-02
3.982437e-02
9.621680e-02
1.724323e-01
2.598465e-01
3.501009e-01
4.359322e-01
5.118274e-01
5.744448e-01
6.227713e-01
6.580196e-01
6.832961e-01
7.030916e-01
7.226623e-01
7.473731e-01
7.820713e-01
8.305474e-01
8.951255e-01
9.764062e-01
1.073169e+00
1.182428e+00
1.299624e+00
1.418937e+00
1.533692e+00
1.636829e+00
1.721420e+00
1.781193e+00
1.811024e+00
1.807383e+00
1.768680e+00
1.695493e+00
1.590646e+00
1.459134e+00
1.307897e+00
1.145441e+00
9.813538e-01
8.257226e-01
6.885012e-01
5.788498e-01
5.044846e-01
4.710715e-01
4.817009e-01
5.364855e-01
6.323225e-01
7.628577e-01
9.186831e-01
1.087779e+00
1.256195e+00
1.408941e+00
1.531029e+00
1.608585e+00
1.629939e+00
1.586589e+00
1.473941e+00
1.291767e+00
1.044347e+00
7.402741e-01
3.919781e-01
1.499150e-02
-3.729630e-01
-7.530100e-01
-1.106219e+00
-1.414701e+00
-1.662651e+00
-1.837262e+00
-1.929463e+00
-1.934422e+00
-1.851771e+00
-1.685556e+00
-1.443896e+00
-1.138411e+00
-7.834485e-01
-3.951844e-01
9.331868e-03
4.131296e-01
8.001978e-01
1.156244e+00
1.469284e+00
1.730035e+00
1.932084e+00
2.071853e+00
2.148361e+00
2.162854e+00
2.118341e+00
2.019132e+00
1.870417e+00
1.677959e+00
1.447911e+00
1.186753e+00
9.013184e-01
5.988545e-01
2.870713e-01
-2.587344e-02
-3.314772e-01
-6.210902e-01
-8.861957e-01
-1.118743e+00
-1.311500e+00
-1.458380e+00
-1.554729e+00
-1.597520e+00
-1.585471e+00
-1.519061e+00
-1.400461e+00
-1.233381e+00
-1.022859e+00
-7.750058e-01
-4.967253e-01
-1.954370e-01
1.211875e-01
4.454513e-01
7.698146e-01
1.087026e+00
1.390213e+00
1.672940e+00
1.929264e+00
2.153811e+00
2.341886e+00
2.489631e+00
2.594220e+00
2.654081e+00
2.669105e+00
2.640811e+00
2.572433e+00
2.468894e+00
2.336647e+00
2.183372e+00
2.017542e+00
1.847887e+00
1.682811e+00
1.529830e+00
1.395100e+00
1.283118e+00
1.196618e+00
1.136700e+00
1.103141e+00
1.094830e+00
1.110246e+00
1.147861e+00
1.206411e+00
1.284965e+00
1.382796e+00
1.499093e+00
1.632568e+00
1.781058e+00
1.941199e+00
2.108242e+00
2.276049e+00
2.437293e+00
2.583843e+00
2.707296e+00
2.799606e+00
2.853737e+00
2.864281e+00
2.827938e+00
2.743829e+00
2.613575e+00
2.441138e+00
2.232450e+00
1.994866e+00
1.736526e+00
1.465691e+00
1.190136e+00
9.166689e-01
6.508020e-01
3.966166e-01
1.568033e-01
-6.713423e-02
-2.745535e-01
-4.652756e-01
-6.391741e-01
-7.958084e-01
-9.341530e-01
-1.052460e+00
-1.148275e+00
-1.218599e+00
-1.260190e+00
-1.269945e+00
-1.245332e+00
-1.184802e+00
-1.088143e+00
-9.567116e-01
-7.935316e-01
-6.032269e-01
-3.918042e-01
-1.663050e-01
6.562873e-02
2.962233e-01
5.180206e-01
7.242559e-01
9.091365e-01
1.068012e+00
1.197446e+00
1.295212e+00
1.360237e+00
1.392512e+00
1.392988e+00
1.363457e+00
1.306434e+00
1.225032e+00
1.122859e+00
1.003916e+00
8.725264e-01
7.332839e-01
5.910074e-01
4.506979e-01
3.174715e-01
1.964504e-01
9.259887e-02
1.050064e-02
-4.590713e-02
-7.361477e-02
-7.079935e-02
-3.702746e-02
2.662258e-02
1.175274e-01
2.315695e-01
3.632578e-01
5.059067e-01
6.518648e-01
7.927962e-01
9.200204e-01
1.024914e+00
1.099370e+00
1.136291e+00
1.130077e+00
1.077068e+00
9.758768e-01
8.275784e-01
6.357218e-01
4.061566e-01
1.466910e-01
-1.333802e-01
-4.238232e-01
-7.140280e-01
-9.935262e-01
-1.252422e+00
-1.481709e+00
-1.673478e+00
-1.821022e+00
-1.918899e+00
-1.962956e+00
-1.950380e+00
-1.879789e+00
-1.751356e+00
-1.566986e+00
-1.330488e+00
-1.047728e+00
-7.266935e-01
-3.774457e-01
-1.189887e-02
3.565885e-01
7.138148e-01
1.045501e+00
1.338159e+00
1.579986e+00
1.761685e+00
1.877124e+00
1.923768e+00
1.902834e+00
1.819177e+00
1.680899e+00
1.498755e+00
1.285390e+00
1.054486e+00
8.198965e-01
5.948258e-01
3.911196e-01
2.187090e-01
8.523208e-02
-4.158707e-03
-4.680894e-02
-4.241387e-02
7.261114e-03
9.875141e-02
2.273082e-01
3.873077e-01
5.726095e-01
7.768294e-01
9.935122e-01
1.216209e+00
1.438484e+00
1.653886e+00
1.855934e+00
2.038152e+00
2.194183e+00
2.318005e+00
2.404247e+00
2.448565e+00
2.448071e+00
2.401725e+00
2.310664e+00
2.178402e+00
2.010851e+00
1.816160e+00
1.604344e+00
1.386743e+00
1.175329e+00
9.819206e-01
8.173667e-01
6.907625e-01
6.087723e-01
5.751145e-01
5.902597e-01
6.513696e-01
7.524844e-01
8.849412e-01
1.037984e+00
1.199514e+00
1.356924e+00
1.497951e+00
1.611496e+00
1.688364e+00
1.721858e+00
1.708218e+00
1.646847e+00
1.540349e+00
1.394343e+00
1.217112e+00
1.019091e+00
8.122461e-01
6.093829e-01
4.234267e-01
2.667064e-01
1.502754e-01
8.329158e-02
7.247734e-02
1.216782e-01
2.315386e-01
3.993166e-01
6.188650e-01
8.808049e-01
1.172919e+00
1.480774e+00
1.788558e+00
2.080095e+00
2.339955e+00
2.554558e+00
2.713168e+00
2.808652e+00
2.837928e+00
2.802044e+00
2.705892e+00
2.557564e+00
2.367467e+00
2.147258e+00
1.908758e+00
1.662943e+00
1.419127e+00
1.184411e+00
9.634345e-01
7.584141e-01
5.694347e-01
3.949162e-01
2.321780e-01
7.802772e-02
-7.069201e-02
-2.166434e-01
-3.616499e-01
-5.064868e-01
-6.508109e-01
-7.932272e-01
-9.314800e-01
-1.062748e+00
-1.184009e+00
-1.292440e+00
-1.385803e+00
-1.462769e+00
-1.523151e+00
-1.568015e+00
-1.599650e+00
-1.621418e+00
-1.637491e+00
-1.652501e+00
-1.671130e+00
-1.697675e+00
-1.735617e+00
-1.787219e+00
-1.853200e+00
-1.932514e+00
-2.022261e+00
-2.117769e+00
-2.212842e+00
-2.300179e+00
-2.371942e+00
-2.420423e+00
-2.438762e+00
-2.421639e+00
-2.365860e+00
-2.270772e+00
-2.138456e+00
-1.973658e+00
-1.783469e+00
-1.576787e+00
-1.363607e+00
-1.154227e+00
-9.584427e-01
-7.848238e-01
-6.401229e-01
-5.288854e-01
-4.532724e-01
-4.130961e-01
-4.060368e-01
-4.279916e-01
-4.734961e-01
-5.361656e-01
-6.091123e-01
-6.853151e-01
-7.579328e-01
-8.205668e-01
-8.674892e-01
-8.938487e-01
-8.958657e-01
-8.710178e-01
-8.182062e-01
-7.378881e-01
-6.321487e-01
-5.046909e-01
-3.607163e-01
-2.066888e-01
-4.997583e-02
1.016174e-01
2.403939e-01
3.593492e-01
4.527388e-01
5.165712e-01
5.489660e-01
5.503284e-01
5.233091e-01
4.725425e-01
4.041843e-01
3.252950e-01
2.431370e-01
1.644596e-01
9.485365e-02
3.824342e-02
-3.427000e-03
-3.028135e-02
-4.436712e-02
-4.930282e-02
-4.976477e-02
-5.087963e-02
-5.759813e-02
-7.412367e-02
-1.034586e-01
-1.471114e-01
-2.049854e-01
-2.754435e-01
-3.555246e-01
-4.412731e-01
-5.281337e-01
-6.113684e-01
-6.864517e-01
-7.494176e-01
-7.971344e-01
-8.274997e-01
-8.395505e-01
-8.334908e-01
-8.106384e-01
-7.732949e-01
-7.245479e-01
-6.680146e-01
-6.075480e-01
-5.469298e-01
-4.895824e-01
-4.383277e-01
-3.952211e-01
-3.614732e-01
-3.374596e-01
-3.228070e-01
-3.165297e-01
-3.171881e-01
-3.230400e-01
-3.321628e-01
-3.425387e-01
-3.521126e-01
-3.588437e-01
-3.607799e-01
-3.561806e-01
-3.436974e-01
-3.226027e-01
-2.930303e-01
-2.561743e-01
-2.143834e-01
-1.711005e-01
-1.306218e-01
-9.768257e-02
-7.691447e-02
-7.224598e-02
-8.633328e-02
-1.201073e-01
-1.725061e-01
-2.404334e-01
-3.189519e-01
-4.016844e-01
-4.813747e-01
-5.505399e-01
-6.021416e-01
-6.302101e-01
-6.303663e-01
-6.002034e-01
-5.395073e-01
-4.503111e-01
-3.367900e-01
-2.050150e-01
-6.258736e-02
8.181765e-02
2.189711e-01
3.396462e-01
4.351820e-01
4.980245e-01
5.222127e-01
5.037731e-01
4.409925e-01
3.345417e-01
1.874438e-01
4.890524e-03
-2.060706e-01
-4.369520e-01
-6.783123e-01
-9.202812e-01
-1.153092e+00
-1.367592e+00
-1.555700e+00
-1.710781e+00
-1.827922e+00
-1.904076e+00
-1.938087e+00
-1.930575e+00
-1.883725e+00
-1.800991e+00
-1.686750e+00
-1.545960e+00
-1.383840e+00
-1.205608e+00
-1.016284e+00
-8.205668e-01
-6.227622e-01
-4.267665e-01
-2.360704e-01
-5.377895e-02
1.173700e-01
2.750004e-01
4.171168e-01
5.421549e-01
6.490649e-01
7.374185e-01
8.075157e-01
8.604623e-01
8.981852e-01
9.233650e-01
9.392799e-01
9.495766e-01
9.579966e-01
9.680951e-01
9.829856e-01
1.005134e+00
1.036210e+00
1.076994e+00
1.127317e+00
1.186020e+00
1.250927e+00
1.318820e+00
1.385450e+00
1.445583e+00
1.493135e+00
1.521396e+00
1.523372e+00
1.492247e+00
1.421925e+00
1.307631e+00
1.146485e+00
9.380036e-01
6.844337e-01
3.908861e-01
6.522751e-02
-2.822680e-01
-6.394863e-01
-9.932160e-01
-1.330003e+00
-1.637052e+00
-1.903095e+00
-2.119165e+00
-2.279217e+00
-2.380545e+00
-2.423963e+00
-2.413748e+00
-2.357341e+00
-2.264830e+00
-2.148270e+00
-2.020866e+00
-1.896105e+00
-1.786869e+00
-1.704608e+00
-1.658607e+00
-1.655396e+00
-1.698341e+00
-1.787429e+00
-1.919267e+00
-2.087301e+00
-2.282233e+00
-2.492612e+00
-2.705564e+00
-2.907593e+00
-3.085431e+00
-3.226855e+00
-3.321451e+00
-3.361276e+00
-3.341384e+00
-3.260194e+00
-3.119660e+00
-2.925246e+00
-2.685669e+00
-2.412425e+00
-2.119103e+00
-1.820524e+00
-1.531745e+00
-1.267005e+00
-1.038687e+00
-8.563806e-01
-7.261476e-01
-6.500410e-01
-6.259539e-01
-6.478132e-01
-7.061138e-01
-7.887499e-01
-8.820666e-01
-9.720301e-01
-1.045398e+00
-1.090778e+00
-1.099462e+00
-1.065975e+00
-9.882967e-01
-8.677506e-01
-7.086139e-01
-5.175032e-01
-3.026249e-01
-7.297873e-02
1.623968e-01
3.950609e-01
6.176326e-01
8.240456e-01
1.009596e+00
1.170811e+00
1.305187e+00
1.410875e+00
1.486382e+00
1.530356e+00
1.541497e+00
1.518624e+00
1.460872e+00
1.367997e+00
1.240715e+00
1.081031e+00
8.924651e-01
6.801481e-01
4.507336e-01
2.121297e-01
-2.693410e-02
-2.574603e-01
-4.707973e-01
-6.592478e-01
-8.166075e-01
-9.385793e-01
-1.023029e+00
-1.070065e+00
-1.081941e+00
-1.062812e+00
-1.018349e+00
-9.552730e-01
-8.808233e-01
-8.022182e-01
-7.261364e-01
-6.582669e-01
-6.029635e-01
-5.630336e-01
-5.396819e-01
-5.326105e-01
-5.402607e-01
-5.601673e-01
-5.893822e-01
-6.249203e-01
-6.641821e-01
-7.053077e-01
-7.474261e-01
-7.907687e-01
-8.366275e-01
-8.871563e-01
-9.450262e-01
-1.012972e+00
-1.093283e+00
-1.187296e+00
-1.294966e+00
-1.414577e+00
-1.542622e+00
-1.673894e+00
-1.801763e+00
-1.918599e+00
-2.016307e+00
-2.086892e+00
-2.123009e+00
-2.118463e+00
-2.068616e+00
-1.970687e+00
-1.823945e+00
-1.629771e+00
-1.391609e+00
-1.114802e+00
-8.063115e-01
-4.743470e-01
-1.279019e-01
2.237629e-01
5.716582e-01
9.075827e-01
1.224564e+00
1.517178e+00
1.781707e+00
2.016119e+00
2.219889e+00
2.393678e+00
2.538946e+00
2.657550e+00
2.751384e+00
2.822119e+00
2.871046e+00
2.899031e+00
2.906558e+00
2.893846e+00
2.860980e+00
2.808064e+00
2.735342e+00
2.643283e+00
2.532630e+00
2.404386e+00
2.259773e+00
2.100154e+00
1.926971e+00
1.741703e+00
1.545882e+00
1.341177e+00
1.129535e+00
9.133561e-01
6.956748e-01
4.802785e-01
2.717429e-01
7.534195e-02
-1.031711e-01
-2.578989e-01
-3.832152e-01
-4.742122e-01
-5.271281e-01
-5.397088e-01
-5.114672e-01
-4.438223e-01
-3.401104e-01
-2.054740e-01
-4.664636e-02
1.283522e-01
3.105827e-01
4.906060e-01
6.589344e-01
8.065054e-01
9.251611e-01
1.008110e+00
1.050344e+00
1.048968e+00
1.003412e+00
9.154866e-01
7.892775e-01
6.308718e-01
4.479475e-01
2.492644e-01
4.410828e-02
-1.582628e-01
-3.491293e-01
-5.207494e-01
-6.667135e-01
-7.822081e-01
-8.641868e-01
-9.114484e-01
-9.246201e-01
-9.060462e-01
-8.595820e-01
-7.903026e-01
-7.041408e-01
-6.074789e-01
-5.067245e-01
-4.079043e-01
-3.163123e-01
-2.362380e-01
-1.707996e-01
-1.218900e-01
-9.023420e-02
-7.554235e-02
-7.673322e-02
-9.219569e-02
-1.200531e-01
-1.583972e-01
-2.054645e-01
-2.597403e-01
-3.199869e-01
-3.852073e-01
-4.545655e-01
-5.272892e-01
-6.025800e-01
-6.795535e-01
-7.572198e-01
-8.345077e-01
-9.103218e-01
-9.836171e-01
-1.053468e+00
-1.119112e+00
-1.179945e+00
-1.235462e+00
-1.285148e+00
-1.328323e+00
-1.363981e+00
-1.390664e+00
-1.406388e+00
-1.408664e+00
-1.394623e+00
-1.361232e+00
-1.305598e+00
-1.225308e+00
-1.118811e+00
-9.857728e-01
-8.274038e-01
-6.466984e-01
-4.485611e-01
-2.397744e-01
-2.878764e-02
1.746777e-01
3.601869e-01
5.172703e-01
6.361612e-01
7.085233e-01
7.280972e-01
6.912070e-01
5.970825e-01
4.479759e-01
2.490768e-01
8.249906e-03
-2.643647e-01
-5.568441e-01
-8.560284e-01
-1.148091e+00
-1.419113e+00
-1.655665e+00
-1.845373e+00
-1.977484e+00
-2.043405e+00
-2.037188e+00
-1.955948e+00
-1.800166e+00
-1.573861e+00
-1.284596e+00
-9.433081e-01
-5.639548e-01
-1.629756e-01
2.414165e-01
6.300868e-01
9.839345e-01
1.284899e+00
1.516953e+00
1.667010e+00
1.725690e+00
1.687867e+00
1.552981e+00
1.325090e+00
1.012657e+00
6.281113e-01
1.872098e-01
-2.917644e-01
-7.889047e-01
-1.283641e+00
-1.755701e+00
-2.186026e+00
-2.557593e+00
-2.856124e+00
-3.070653e+00
-3.193941e+00
-3.222739e+00
-3.157894e+00
-3.004285e+00
-2.770595e+00
-2.468895e+00
-2.114052e+00
-1.722975e+00
-1.313725e+00
-9.045423e-01
-5.128712e-01
-1.544408e-01
1.575047e-01
4.127741e-01
6.045543e-01
7.294871e-01
7.875208e-01
7.815843e-01
7.171430e-01
6.016968e-01
4.442715e-01
2.549386e-01
4.438273e-02
-1.764803e-01
-3.968406e-01
-6.063002e-01
-7.951614e-01
-9.547071e-01
-1.077479e+00
-1.157553e+00
-1.190807e+00
-1.175156e+00
-1.110748e+00
-1.000073e+00
-8.479822e-01
-6.615670e-01
-4.499105e-01
-2.236907e-01
5.341740e-03
2.249830e-01
4.232471e-01
5.890335e-01
7.127365e-01
7.867494e-01
8.058342e-01
7.673473e-01
6.713297e-01
5.204807e-01
3.200373e-01
7.757532e-02
-1.972610e-01
-4.931002e-01
-7.972595e-01
-1.096235e+00
-1.376258e+00
-1.623902e+00
-1.826710e+00
-1.973829e+00
-2.056589e+00
-2.069021e+00
-2.008246e+00
-1.874717e+00
-1.672264e+00
-1.407940e+00
-1.091658e+00
-7.356383e-01
-3.537069e-01
3.950657e-02
4.294145e-01
8.023003e-01
1.146078e+00
1.450927e+00
1.709772e+00
1.918550e+00
2.076276e+00
2.184864e+00
2.248758e+00
2.274360e+00
2.269356e+00
2.241968e+00
2.200229e+00
2.151330e+00
2.101125e+00
2.053792e+00
2.011689e+00
1.975385e+00
1.943820e+00
1.914581e+00
1.884222e+00
1.848629e+00
1.803370e+00
1.744044e+00
1.666602e+00
1.567635e+00
1.444620e+00
1.296106e+00
1.121831e+00
9.227647e-01
7.010539e-01
4.598961e-01
2.033342e-01
-6.400264e-02
-3.371911e-01
-6.113120e-01
-8.817272e-01
-1.144306e+00
-1.395578e+00
-1.632799e+00
-1.853918e+00
-2.057468e+00
-2.242401e+00
-2.407899e+00
-2.553215e+00
-2.677562e+00
-2.780091e+00
-2.859952e+00
-2.916440e+00
-2.949189e+00
-2.958395e+00
-2.945010e+00
-2.910880e+00
-2.858773e+00
-2.792283e+00
-2.715599e+00
-2.633140e+00
-2.549113e+00
-2.467027e+00
-2.389262e+00
-2.316740e+00
-2.248765e+00
-2.183064e+00
-2.116008e+00
-2.042999e+00
-1.958949e+00
-1.858809e+00
-1.738072e+00
-1.593224e+00
-1.422106e+00
-1.224153e+00
-1.000534e+00
-7.541584e-01
-4.895857e-01
-2.128271e-01
6.893359e-02
3.476930e-01
6.150388e-01
8.625973e-01
1.082498e+00
1.267823e+00
1.413011e+00
1.514178e+00
1.569334e+00
1.578469e+00
1.543496e+00
1.468090e+00
1.357404e+00
1.217742e+00
1.056198e+00
8.802983e-01
6.976824e-01
5.158100e-01
3.417052e-01
1.817203e-01
4.131172e-02
-7.517653e-02
-1.647211e-01
-2.258055e-01
-2.585651e-01
-2.648656e-01
-2.482869e-01
-2.139892e-01
-1.684493e-01
-1.190646e-01
-7.364453e-02
-3.982240e-02
-2.443597e-02
-3.293605e-02
-6.888188e-02
-1.335770e-01
-2.258850e-01
-3.422448e-01
-4.768859e-01
-6.222199e-01
-7.693742e-01
-9.088198e-01
-1.031046e+00
-1.127236e+00
-1.189900e+00
-1.213428e+00
-1.194540e+00
-1.132582e+00
-1.029680e+00
-8.906850e-01
-7.229432e-01
-5.358586e-01
-3.402900e-01
-1.478171e-01
3.006376e-02
1.827422e-01
3.012203e-01
3.786996e-01
4.109801e-01
3.966463e-01
3.370403e-01
2.360436e-01
9.970332e-02
-6.425144e-02
-2.469607e-01
-4.390140e-01
-6.310285e-01
-8.141986e-01
-9.807903e-01
-1.124557e+00
-1.241047e+00
-1.327787e+00
-1.384309e+00
-1.412034e+00
-1.414001e+00
-1.394474e+00
-1.358475e+00
-1.311275e+00
-1.257925e+00
-1.202854e+00
-1.149589e+00
-1.100591e+00
-1.057212e+00
-1.019764e+00
-9.876476e-01
-9.595488e-01
-9.336628e-01
-9.079429e-01
-8.803558e-01
-8.491227e-01
-8.129205e-01
-7.710155e-01
-7.233081e-01
-6.702821e-01
-6.128631e-01
-5.522086e-01
-4.894575e-01
-4.254740e-01
-3.606135e-01
-2.945388e-01
-2.261091e-01
-1.533602e-01
-7.359118e-02
1.643761e-02
1.201974e-01
2.409944e-01
3.815166e-01
5.433700e-01
7.266568e-01
9.296444e-01
1.148568e+00
1.377596e+00
1.608968e+00
1.833308e+00
2.040094e+00
2.218261e+00
2.356892e+00
2.445955e+00
2.477045e+00
2.444044e+00
2.343689e+00
2.175969e+00
1.944340e+00
1.655724e+00
1.320299e+00
9.510799e-01
5.633139e-01
1.737114e-01
-2.004332e-01
-5.421924e-01
-8.359649e-01
-1.068384e+00
-1.229114e+00
-1.311465e+00
-1.312801e+00
-1.234681e+00
-1.082738e+00
-8.663126e-01
-5.978597e-01
-2.921957e-01
3.436137e-02
3.648920e-01
6.827617e-01
9.724461e-01
1.220261e+00
1.414972e+00
1.548267e+00
1.615072e+00
1.613713e+00
1.545912e+00
1.416642e+00
1.233837e+00
1.007994e+00
7.516892e-01
4.790153e-01
2.049718e-01
-5.519467e-02
-2.866799e-01
-4.758285e-01
-6.108291e-01
-6.823616e-01
-6.841453e-01
-6.133345e-01
-4.707079e-01
-2.606178e-01
9.309759e-03
3.286998e-01
6.851214e-01
1.064870e+00
1.453758e+00
1.837826e+00
2.203927e+00
2.540161e+00
2.836146e+00
3.083174e+00
3.274287e+00
3.404304e+00
3.469839e+00
3.469319e+00
3.403003e+00
3.272992e+00
3.083198e+00
2.839281e+00
2.548517e+00
2.219600e+00
1.862370e+00
1.487477e+00
1.105969e+00
7.288274e-01
3.664571e-01
2.815871e-02
-2.783844e-01
-5.475537e-01
-7.761247e-01
-9.634304e-01
-1.111321e+00
-1.223910e+00
-1.307117e+00
-1.368048e+00
-1.414287e+00
-1.453158e+00
-1.491073e+00
-1.533009e+00
-1.582197e+00
-1.640032e+00
-1.706196e+00
-1.778961e+00
-1.855599e+00
-1.932840e+00
-2.007296e+00
-2.075809e+00
-2.135703e+00
-2.184925e+00
-2.222106e+00
-2.246547e+00
-2.258189e+00
-2.257554e+00
-2.245704e+00
-2.224198e+00
-2.195069e+00
-2.160781e+00
-2.124176e+00
-2.088377e+00
-2.056642e+00
-2.032162e+00
-2.017836e+00
-2.016020e+00
-2.028302e+00
-2.055312e+00
-2.096599e+00
-2.150567e+00
-2.214489e+00
-2.284604e+00
-2.356273e+00
-2.424223e+00
-2.482857e+00
-2.526634e+00
-2.550486e+00
-2.550256e+00
-2.523106e+00
-2.467844e+00
-2.385127e+00
-2.277517e+00
-2.149361e+00
-2.006510e+00
-1.855907e+00
-1.705064e+00
-1.561494e+00
-1.432134e+00
-1.322823e+00
-1.237870e+00
-1.179757e+00
-1.148999e+00
-1.144145e+00
-1.161930e+00
-1.197532e+00
-1.244920e+00
-1.297252e+00
-1.347305e+00
-1.387911e+00
-1.412372e+00
-1.414833e+00
-1.390590e+00
-1.336332e+00
-1.250295e+00
-1.132341e+00
-9.839549e-01
-8.081719e-01
-6.094330e-01
-3.933792e-01
-1.665966e-01
6.367217e-02
2.898354e-01
5.042609e-01
6.995776e-01
8.689636e-01
1.006420e+00
1.107030e+00
1.167195e+00
1.184846e+00
1.159617e+00
1.092954e+00
9.881480e-01
8.502787e-01
6.860451e-01
5.034929e-01
3.116463e-01
1.200668e-01
-6.162703e-02
-2.242395e-01
-3.594337e-01
-4.600847e-01
-5.205258e-01
-5.366765e-01
-5.060637e-01
-4.277579e-01
-3.022603e-01
-1.313719e-01
8.192129e-02
3.335304e-01
6.183064e-01
9.300559e-01
1.261555e+00
1.604597e+00
1.950110e+00
2.288380e+00
2.609392e+00
2.903296e+00
3.160957e+00
3.374548e+00
3.538123e+00
3.648095e+00
3.703555e+00
3.706378e+00
3.661102e+00
3.574579e+00
3.455438e+00
3.313418e+00
3.158645e+00
3.000932e+00
2.849168e+00
2.710836e+00
2.591705e+00
2.495675e+00
2.424769e+00
2.379245e+00
2.357785e+00
2.357731e+00
2.375355e+00
2.406111e+00
2.444897e+00
2.486291e+00
2.524782e+00
2.554994e+00
2.571911e+00
2.571114e+00
2.549026e+00
2.503155e+00
2.432328e+00
2.336871e+00
2.218728e+00
2.081459e+00
1.930141e+00
1.771126e+00
1.611709e+00
1.459704e+00
1.322970e+00
1.208928e+00
1.124094e+00
1.073672e+00
1.061212e+00
1.088376e+00
1.154812e+00
1.258149e+00
1.394121e+00
1.556792e+00
1.738883e+00
1.932151e+00
2.127808e+00
2.316935e+00
2.490865e+00
2.641526e+00
2.761719e+00
2.845349e+00
2.887604e+00
2.885087e+00
2.835910e+00
2.739741e+00
2.597798e+00
2.412787e+00
2.188792e+00
1.931106e+00
1.646037e+00
1.340687e+00
1.022729e+00
7.001717e-01
3.811329e-01
7.360316e-02
-2.147987e-01
-4.770797e-01
-7.071323e-01
-8.999852e-01
-1.052024e+00
-1.161158e+00
-1.226915e+00
-1.250445e+00
-1.234448e+00
-1.183019e+00
-1.101462e+00
-9.960630e-01
-8.738591e-01
-7.423883e-01
-6.094143e-01
-4.826027e-01
-3.691362e-01
-2.752658e-01
-2.058235e-01
-1.637416e-01
-1.496489e-01
-1.616138e-01
-1.950966e-01
-2.431485e-01
-2.968611e-01
-3.460328e-01
-3.799944e-01
-3.885113e-01
-3.626750e-01
-2.957009e-01
-1.835605e-01
-2.540319e-02
1.762534e-01
4.155623e-01
6.835916e-01
9.687425e-01
1.257306e+00
1.534129e+00
1.783356e+00
1.989248e+00
2.137034e+00
2.213800e+00
2.209353e+00
2.117029e+00
1.934358e+00
1.663525e+00
1.311549e+00
8.901427e-01
4.152242e-01
-9.388317e-02
-6.155210e-01
-1.126949e+00
-1.605683e+00
-2.030822e+00
-2.384258e+00
-2.651693e+00
-2.823392e+00
-2.894620e+00
-2.865738e+00
-2.741953e+00
-2.532743e+00
-2.250995e+00
-1.911960e+00
-1.532102e+00
-1.127963e+00
-7.151545e-01
-3.075395e-01
8.331663e-02
4.484311e-01
7.814310e-01
1.078369e+00
1.337384e+00
1.558281e+00
1.742060e+00
1.890475e+00
2.005612e+00
2.089534e+00
2.143985e+00
2.170180e+00
2.168673e+00
2.139339e+00
2.081458e+00
1.993921e+00
1.875532e+00
1.725381e+00
1.543254e+00
1.330012e+00
1.087891e+00
8.206918e-01
5.338158e-01
2.341514e-01
-7.017592e-02
-3.701732e-01
-6.564359e-01
-9.196639e-01
-1.151202e+00
-1.343572e+00
-1.490965e+00
-1.589645e+00
-1.638249e+00
-1.637940e+00
-1.592415e+00
-1.507735e+00
-1.392015e+00
-1.254968e+00
-1.107348e+00
-9.603232e-01
-8.248397e-01
-7.109982e-01
-6.274959e-01
-5.811556e-01
-5.765620e-01
-6.158173e-01
-6.984219e-01
-8.212828e-01
-9.788509e-01
-1.163389e+00
-1.365368e+00
-1.573977e+00
-1.777734e+00
-1.965145e+00
-2.125378e+00
-2.248888e+00
-2.327940e+00
-2.357002e+00
-2.332974e+00
-2.255261e+00
-2.125673e+00
-1.948202e+00
-1.728670e+00
-1.474286e+00
-1.193149e+00
-8.937136e-01
-5.842797e-01
-2.725416e-01
3.475744e-02
3.320304e-01
6.148983e-01
8.801043e-01
1.125326e+00
1.348942e+00
1.549819e+00
1.727150e+00
1.880389e+00
2.009259e+00
2.113823e+00
2.194570e+00
2.252471e+00
2.288986e+00
2.305995e+00
2.305657e+00
2.290210e+00
2.261741e+00
2.221960e+00
2.172002e+00
2.112292e+00
2.042488e+00
1.961512e+00
1.867670e+00
1.758867e+00
1.632886e+00
1.487720e+00
1.321914e+00
1.134872e+00
9.271000e-01
7.003179e-01
4.574555e-01
2.025087e-01
-5.970851e-02
-3.238756e-01
-5.844897e-01
-8.361555e-01
-1.073806e+00
-1.292842e+00
-1.489186e+00
-1.659289e+00
-1.800103e+00
-1.909056e+00
-1.984065e+00
-2.023583e+00
-2.026693e+00
-1.993235e+00
-1.923945e+00
-1.820578e+00
-1.685981e+00
-1.524109e+00
-1.339936e+00
-1.139281e+00
-9.285366e-01
-7.143260e-01
-5.031307e-01
-3.009205e-01
-1.128352e-01
5.705254e-02
2.058718e-01
3.319868e-01
4.349415e-01
5.153407e-01
5.746927e-01
6.152333e-01
6.397434e-01
6.513632e-01
6.534065e-01
6.491786e-01
6.418072e-01
6.340994e-01
6.284340e-01
6.266960e-01
6.302466e-01
6.399164e-01
6.560035e-01
6.782628e-01
7.058793e-01
7.374338e-01
7.708744e-01
8.035198e-01
8.321171e-01
8.529720e-01
8.621602e-01
8.558122e-01
8.304531e-01
7.833656e-01
7.129375e-01
6.189508e-01
5.027745e-01
3.674320e-01
2.175322e-01
5.906873e-02
-1.008915e-01
-2.545974e-01
-3.940451e-01
-5.114165e-01
-5.995014e-01
-6.520821e-01
-6.642704e-01
-6.327840e-01
-5.561461e-01
-4.347902e-01
-2.710527e-01
-6.904101e-02
1.656191e-01
4.261416e-01
7.050102e-01
9.944391e-01
1.286823e+00
1.575134e+00
1.853244e+00
2.116141e+00
2.360045e+00
2.582403e+00
2.781779e+00
2.957641e+00
3.110058e+00
3.239347e+00
3.345697e+00
3.428816e+00
3.487655e+00
3.520241e+00
3.523647e+00
3.494110e+00
3.427299e+00
3.318707e+00
3.164142e+00
2.960280e+00
2.705240e+00
2.399104e+00
2.044337e+00
1.646029e+00
1.211914e+00
7.521266e-01
2.787205e-01
-1.950335e-01
-6.554756e-01
-1.089427e+00
-1.485002e+00
-1.832273e+00
-2.123735e+00
-2.354529e+00
-2.522433e+00
-2.627648e+00
-2.672437e+00
-2.660681e+00
-2.597424e+00
-2.488467e+00
-2.340069e+00
-2.158750e+00
-1.951206e+00
-1.724308e+00
-1.485126e+00
-1.240957e+00
-9.993064e-01
-7.677991e-01
-5.540118e-01
-3.652165e-01
-2.080474e-01
-8.810766e-02
-9.543104e-03
2.537652e-02
1.661873e-02
-3.336519e-02
-1.195641e-01
-2.345462e-01
-3.688361e-01
-5.115244e-01
-6.510704e-01
-7.762276e-01
-8.769950e-01
-9.454866e-01
-9.766157e-01
-9.685106e-01
-9.226150e-01
-8.434674e-01
-7.381923e-01
-6.157725e-01
-4.861888e-01
-3.595224e-01
-2.451096e-01
-1.508189e-01
-8.249981e-02
-4.362874e-02
-3.515696e-02
-5.555146e-02
-1.010098e-01
-1.658230e-01
-2.428555e-01
-3.241046e-01
-4.012970e-01
-4.664739e-01
-5.125218e-01
-5.336077e-01
-5.254929e-01
-4.857145e-01
-4.136370e-01
-3.103888e-01
-1.787072e-01
-2.271779e-02
1.523258e-01
3.403170e-01
5.345653e-01
7.280447e-01
9.136118e-01
1.084192e+00
1.232940e+00
1.353389e+00
1.439602e+00
1.486349e+00
1.489319e+00
1.445383e+00
1.352882e+00
1.211930e+00
1.024683e+00
7.955320e-01
5.311718e-01
2.405136e-01
-6.558493e-02
-3.747662e-01
-6.737820e-01
-9.492297e-01
-1.188367e+00
-1.379948e+00
-1.515010e+00
-1.587541e+00
-1.594968e+00
-1.538403e+00
-1.422611e+00
-1.255706e+00
-1.048584e+00
-8.141561e-01
-5.664454e-01
-3.196377e-01
-8.716632e-02
1.190978e-01
2.894914e-01
4.170041e-01
4.975052e-01
5.297550e-01
5.152208e-01
4.577311e-01
3.630127e-01
2.381573e-01
9.106363e-02
-7.010617e-02
-2.374254e-01
-4.036315e-01
-5.624653e-01
-7.089041e-01
-8.392768e-01
-9.512540e-01
-1.043721e+00
-1.116556e+00
-1.170342e+00
-1.206076e+00
-1.224904e+00
-1.227931e+00
-1.216125e+00
-1.190299e+00
-1.151154e+00
-1.099342e+00
-1.035519e+00
-9.603737e-01
-8.746279e-01
-7.790348e-01
-6.743835e-01
-5.615345e-01
-4.414882e-01
-3.154789e-01
-1.850748e-01
-5.226008e-02
8.052776e-02
2.104286e-01
3.342755e-01
4.487981e-01
5.509039e-01
6.380020e-01
7.083252e-01
7.611908e-01
7.971475e-01
8.179664e-01
8.264628e-01
8.261623e-01
8.208524e-01
8.140811e-01
8.086703e-01
8.063097e-01
8.072846e-01
8.103707e-01
8.129041e-01
8.110149e-01
7.999926e-01
7.747402e-01
7.302684e-01
6.621847e-01
5.671359e-01
4.431734e-01
2.900168e-01
1.092007e-01
-9.590483e-02
-3.202036e-01
-5.571065e-01
-7.988784e-01
-1.037078e+00
-1.263065e+00
-1.468536e+00
-1.646061e+00
-1.789555e+00
-1.894678e+00
-1.959096e+00
-1.982599e+00
-1.967049e+00
-1.916174e+00
-1.835219e+00
-1.730500e+00
-1.608909e+00
-1.477431e+00
-1.342723e+00
-1.210781e+00
-1.086732e+00
-9.747121e-01
-8.778426e-01
-7.982412e-01
-7.370581e-01
-6.945078e-01
-6.698877e-01
-6.615876e-01
-6.671012e-01
-6.830567e-01
-7.052812e-01
-7.289129e-01
-7.485681e-01
-7.585630e-01
-7.531873e-01
-7.270223e-01
-6.752934e-01
-5.942403e-01
-4.814835e-01
-3.363578e-01
-1.601810e-01
4.357687e-02
2.692557e-01
5.091244e-01
7.536709e-01
9.920646e-01
1.212772e+00
1.404290e+00
1.555940e+00
1.658648e+00
1.705641e+00
1.692976e+00
1.619855e+00
1.488690e+00
1.304920e+00
1.076608e+00
8.138754e-01
5.282410e-01
2.319372e-01
-6.274464e-02
-3.440385e-01
-6.012044e-01
-8.249449e-01
-1.007749e+00
-1.144171e+00
-1.231042e+00
-1.267620e+00
-1.255639e+00
-1.199252e+00
-1.104847e+00
-9.807224e-01
-8.366264e-01
-6.831996e-01
-5.313376e-01
-3.915281e-01
-2.732055e-01
-1.841678e-01
-1.300959e-01
-1.142094e-01
-1.370833e-01
-1.966407e-01
-2.883208e-01
-4.054095e-01
-5.395077e-01
-6.811018e-01
-8.201948e-01
-9.469546e-01
-1.052332e+00
-1.128608e+00
-1.169818e+00
-1.172040e+00
-1.133511e+00
-1.054567e+00
-9.374432e-01
-7.859555e-01
-6.051194e-01
-4.007685e-01
-1.792115e-01
5.304061e-02
2.894742e-01
5.237143e-01
7.496368e-01
9.614798e-01
1.153977e+00
1.322518e+00
1.463335e+00
1.573687e+00
1.652030e+00
1.698137e+00
1.713157e+00
1.699599e+00
1.661228e+00
1.602883e+00
1.530213e+00
1.449343e+00
1.366484e+00
1.287492e+00
1.217421e+00
1.160071e+00
1.117590e+00
1.090152e+00
1.075767e+00
1.070252e+00
1.067402e+00
1.059384e+00
1.037348e+00
9.922237e-01
9.156411e-01
8.008930e-01
6.438284e-01
4.435772e-01
2.030087e-01
-7.113831e-02
-3.684853e-01
-6.755906e-01
-9.768237e-01
-1.255453e+00
-1.494849e+00
-1.679683e+00
-1.797026e+00
-1.837257e+00
-1.794710e+00
-1.668033e+00
-1.460251e+00
-1.178558e+00
-8.338711e-01
-4.402061e-01
-1.391855e-02
4.271377e-01
8.644951e-01
1.279962e+00
1.656485e+00
1.978950e+00
2.234882e+00
2.415017e+00
2.513707e+00
2.529135e+00
2.463330e+00
2.321966e+00
2.113968e+00
1.850924e+00
1.546371e+00
1.214961e+00
8.715927e-01
5.305595e-01
2.047744e-01
-9.486709e-02
-3.599439e-01
-5.847628e-01
-7.663992e-01
-9.045398e-01
-1.001151e+00
-1.060015e+00
-1.086180e+00
-1.085377e+00
-1.063466e+00
-1.025962e+00
-9.776738e-01
-9.224936e-01
-8.633257e-01
-8.021436e-01
-7.401360e-01
-6.779004e-01
-6.156427e-01
-5.533517e-01
-4.909315e-01
-4.282848e-01
-3.653569e-01
-3.021508e-01
-2.387305e-01
-1.752229e-01
-1.118247e-01
-4.881531e-02
1.342798e-02
7.441849e-02
1.335602e-01
1.901669e-01
2.435056e-01
2.928677e-01
3.376633e-01
3.775322e-01
4.124566e-01
4.428607e-01
4.696817e-01
4.943955e-01
5.189892e-01
5.458743e-01
5.777446e-01
6.173911e-01
6.674916e-01
7.303982e-01
8.079472e-01
9.013113e-01
1.010903e+00
1.136335e+00
1.276418e+00
1.429199e+00
1.592017e+00
1.761569e+00
1.933979e+00
2.104872e+00
2.269449e+00
2.422581e+00
2.558935e+00
2.673154e+00
2.760087e+00
2.815077e+00
2.834283e+00
2.814993e+00
2.755907e+00
2.657326e+00
2.521233e+00
2.351236e+00
2.152384e+00
1.930864e+00
1.693627e+00
1.447977e+00
1.201160e+00
9.599996e-01
7.305944e-01
5.180909e-01
3.265365e-01
1.588080e-01
1.661238e-02
-9.944282e-02
-1.897163e-01
-2.553487e-01
-2.980483e-01
-3.198766e-01
-3.230610e-01
-3.098610e-01
-2.824983e-01
-2.431495e-01
-1.939876e-01
-1.372509e-01
-7.531737e-02
-1.076606e-02
5.358725e-02
1.146889e-01
1.692856e-01
2.140051e-01
2.454788e-01
2.605041e-01
2.562348e-01
2.303847e-01
1.814220e-01
1.087330e-01
1.273157e-02
-1.050997e-01
-2.422426e-01
-3.952479e-01
-5.598963e-01
-7.313995e-01
-9.046186e-01
-1.074285e+00
-1.235213e+00
-1.382490e+00
-1.511671e+00
-1.618942e+00
-1.701291e+00
-1.756653e+00
-1.784028e+00
-1.783570e+00
-1.756613e+00
-1.705652e+00
-1.634260e+00
-1.546938e+00
-1.448913e+00
-1.345871e+00
-1.243639e+00
-1.147825e+00
-1.063436e+00
-9.944965e-01
-9.437123e-01
-9.122036e-01
-8.993487e-01
-9.027551e-01
-9.183673e-01
-9.407033e-01
-9.632034e-01
-9.786712e-01
-9.797799e-01
-9.596187e-01
-9.122424e-01
-8.331872e-01
-7.199046e-01
-5.720677e-01
-3.917095e-01
-1.831662e-01
4.718104e-02
2.913491e-01
5.403442e-01
7.848451e-01
1.015912e+00
1.225653e+00
1.407767e+00
1.557930e+00
1.673952e+00
1.755716e+00
1.804892e+00
1.824485e+00
1.818267e+00
1.790180e+00
1.743801e+00
1.681923e+00
1.606330e+00
1.517785e+00
1.416227e+00
1.301150e+00
1.172091e+00
1.029143e+00
8.734043e-01
7.072673e-01
5.345039e-01
3.601113e-01
1.899433e-01
3.017884e-02
-1.132934e-01
-2.354832e-01
-3.328148e-01
-4.034809e-01
-4.475920e-01
-4.671076e-01
-4.655619e-01
-4.476230e-01
-4.185385e-01
-3.835309e-01
-3.472110e-01
-3.130742e-01
-2.831341e-01
-2.577353e-01
-2.355624e-01
-2.138429e-01
-1.887155e-01
-1.557175e-01
-1.103323e-01
-4.853326e-02
3.273747e-02
1.351990e-01
2.590018e-01
4.026473e-01
5.630483e-01
7.357113e-01
9.150115e-01
1.094531e+00
1.267432e+00
1.426831e+00
1.566165e+00
1.679527e+00
1.761949e+00
1.809651e+00
1.820225e+00
1.792753e+00
1.727852e+00
1.627643e+00
1.495618e+00
1.336437e+00
1.155649e+00
9.593717e-01
7.539573e-01
5.456881e-01
3.405297e-01
1.439639e-01
-3.909101e-02
-2.042833e-01
-3.477753e-01
-4.661624e-01
-5.563884e-01
-6.156821e-01
-6.415302e-01
-6.317005e-01
-5.843250e-01
-4.980486e-01
-3.722401e-01
-2.072505e-01
-4.686914e-03
2.323407e-01
4.990518e-01
7.889548e-01
1.093966e+00
1.404706e+00
1.710949e+00
2.002199e+00
2.268327e+00
2.500205e+00
2.690267e+00
2.832952e+00
2.924982e+00
2.965466e+00
2.955832e+00
2.899613e+00
2.802115e+00
2.670005e+00
2.510856e+00
2.332682e+00
2.143477e+00
1.950798e+00
1.761391e+00
1.580894e+00
1.413629e+00
1.262488e+00
1.128932e+00
1.013084e+00
9.139234e-01
8.295415e-01
7.574465e-01
6.948767e-01
6.390898e-01
5.875955e-01
5.383082e-01
4.896057e-01
4.402974e-01
3.895182e-01
3.365761e-01
2.807933e-01
2.213777e-01
1.573620e-01
8.763289e-02
1.106020e-02
-7.328487e-02
-1.658486e-01
-2.662953e-01
-3.732416e-01
-4.840811e-01
-5.949438e-01
-7.008197e-01
-7.958498e-01
-8.737603e-01
-9.283924e-01
-9.542616e-01
-9.470761e-01
-9.041518e-01
-8.246788e-01
-7.098197e-01
-5.626472e-01
-3.879458e-01
-1.919130e-01
1.820456e-02
2.345111e-01
4.488735e-01
6.533268e-01
8.404515e-01
1.003705e+00
1.137689e+00
1.238337e+00
1.303021e+00
1.330589e+00
1.321336e+00
1.276939e+00
1.200369e+00
1.095792e+00
9.684543e-01
8.245567e-01
6.711013e-01
5.157078e-01
3.663930e-01
2.313124e-01
1.184650e-01
3.536840e-02
-1.128409e-02
-1.596502e-02
2.537016e-02
1.150160e-01
2.533235e-01
4.385988e-01
6.671045e-01
9.331642e-01
1.229362e+00
1.546818e+00
1.875510e+00
2.204622e+00
2.522881e+00
2.818877e+00
3.081344e+00
3.299421e+00
3.462880e+00
3.562363e+00
3.589632e+00
3.537855e+00
3.401942e+00
3.178919e+00
2.868324e+00
2.472593e+00
1.997379e+00
1.451744e+00
8.481747e-01
2.023730e-01
-4.671924e-01
-1.139965e+00
-1.794161e+00
-2.407757e+00
-2.959499e+00
-3.429886e+00
-3.802035e+00
-4.062409e+00
-4.201370e+00
-4.213588e+00
-4.098272e+00
-3.859273e+00
-3.505018e+00
-3.048289e+00
-2.505819e+00
-1.897700e+00
-1.246597e+00
-5.767713e-01
8.704046e-02
7.208393e-01
1.302592e+00
1.813378e+00
2.238359e+00
2.567489e+00
2.795908e+00
2.923973e+00
2.956950e+00
2.904384e+00
2.779217e+00
2.596717e+00
2.373335e+00
2.125539e+00
1.868753e+00
1.616443e+00
1.379434e+00
1.165467e+00
9.790309e-01
8.214439e-01
6.911585e-01
5.842450e-01
4.950024e-01
4.166418e-01
3.419890e-01
2.641571e-01
1.771437e-01
7.631671e-02
-4.123963e-02
-1.765335e-01
-3.286333e-01
-4.947881e-01
-6.706841e-01
-8.508146e-01
-1.028932e+00
-1.198539e+00
-1.353387e+00
-1.487913e+00
-1.597606e+00
-1.679245e+00
-1.731014e+00
-1.752479e+00
-1.744449e+00
-1.708756e+00
-1.647990e+00
-1.565243e+00
-1.463900e+00
-1.347515e+00
-1.219776e+00
-1.084560e+00
-9.460204e-01
-8.086865e-01
-6.775054e-01
-5.577874e-01
-4.550299e-01
-3.746247e-01
-3.214780e-01
-2.995959e-01
-3.116963e-01
-3.589014e-01
-4.405493e-01
-5.541475e-01
-6.954695e-01
-8.587888e-01
-1.037232e+00
-1.223230e+00
-1.409042e+00
-1.587306e+00
-1.751583e+00
-1.896837e+00
-2.019805e+00
-2.119217e+00
-2.195840e+00
-2.252336e+00
-2.292936e+00
-2.322952e+00
-2.348168e+00
-2.374141e+00
-2.405487e+00
-2.445211e+00
-2.494167e+00
-2.550699e+00
-2.610538e+00
-2.666985e+00
-2.711370e+00
-2.733778e+00
-2.723956e+00
-2.672333e+00
-2.571042e+00
-2.414845e+00
-2.201868e+00
-1.934089e+00
-1.617520e+00
-1.262084e+00
-8.811657e-01
-4.908926e-01
-1.091645e-01
2.454935e-01
5.551826e-01
8.038939e-01
9.786770e-01
1.070608e+00
1.075456e+00
9.939825e-01
8.318293e-01
5.990219e-01
3.091371e-01
-2.176366e-02
-3.763190e-01
-7.370500e-01
-1.087432e+00
-1.412778e+00
-1.700893e+00
-1.942484e+00
-2.131359e+00
-2.264425e+00
-2.341549e+00
-2.365291e+00
-2.340545e+00
-2.274099e+00
-2.174124e+00
-2.049607e+00
-1.909757e+00
-1.763395e+00
-1.618394e+00
-1.481190e+00
-1.356434e+00
-1.246786e+00
-1.152912e+00
-1.073638e+00
-1.006284e+00
-9.470934e-01
-8.917367e-01
-8.358136e-01
-7.753056e-01
-7.069368e-01
-6.284151e-01
-5.385394e-01
-4.371768e-01
-3.251245e-01
-2.038821e-01
-7.537018e-02
5.836920e-02
1.954499e-01
3.343638e-01
4.741184e-01
6.142736e-01
7.548674e-01
8.962357e-01
1.038742e+00
1.182448e+00
1.326779e+00
1.470237e+00
1.610230e+00
1.743066e+00
1.864144e+00
1.968331e+00
2.050483e+00
2.106041e+00
2.131619e+00
2.125498e+00
2.087964e+00
2.021445e+00
1.930443e+00
1.821257e+00
1.701551e+00
1.579791e+00
1.464615e+00
1.364176e+00
1.285513e+00
1.234002e+00
1.212928e+00
1.223208e+00
1.263279e+00
1.329167e+00
1.414700e+00
1.511861e+00
1.611239e+00
1.702562e+00
1.775269e+00
1.819107e+00
1.824734e+00
1.784281e+00
1.691883e+00
1.544128e+00
1.340417e+00
1.083201e+00
7.780589e-01
4.335851e-01
6.106512e-02
-3.260666e-01
-7.129694e-01
-1.084291e+00
-1.425142e+00
-1.722070e+00
-1.963947e+00
-2.142704e+00
-2.253849e+00
-2.296751e+00
-2.274659e+00
-2.194462e+00
-2.066224e+00
-1.902510e+00
-1.717563e+00
-1.526391e+00
-1.343822e+00
-1.183602e+00
-1.057574e+00
-9.749921e-01
-9.420025e-01
-9.613013e-01
-1.031992e+00
-1.149640e+00
-1.306524e+00
-1.492071e+00
-1.693447e+00
-1.896287e+00
-2.085512e+00
-2.246194e+00
-2.364414e+00
-2.428074e+00
-2.427585e+00
-2.356425e+00
-2.211497e+00
-1.993300e+00
-1.705910e+00
-1.356774e+00
-9.563771e-01
-5.177682e-01
-5.600546e-02
4.124899e-01
8.706494e-01
1.301533e+00
1.689141e+00
2.019225e+00
2.280047e+00
2.463012e+00
2.563124e+00
2.579205e+00
2.513853e+00
2.373128e+00
2.166003e+00
1.903623e+00
1.598439e+00
1.263313e+00
9.106601e-01
5.517163e-01
1.959999e-01
-1.490006e-01
-4.778963e-01
-7.872459e-01
-1.075228e+00
-1.341207e+00
-1.585260e+00
-1.807744e+00
-2.008956e+00
-2.188924e+00
-2.347346e+00
-2.483657e+00
-2.597206e+00
-2.687471e+00
-2.754283e+00
-2.797991e+00
-2.819534e+00
-2.820401e+00
-2.802477e+00
-2.767804e+00
-2.718282e+00
-2.655386e+00
-2.579937e+00
-2.491996e+00
-2.390897e+00
-2.275445e+00
-2.144245e+00
-1.996141e+00
-1.830671e+00
-1.648502e+00
-1.451751e+00
-1.244160e+00
-1.031078e+00
-8.192407e-01
-6.163764e-01
-4.306533e-01
-2.700387e-01
-1.416291e-01
-5.102476e-02
-1.815978e-03
4.765487e-03
-3.000349e-02
-1.023973e-01
-2.065016e-01
-3.346467e-01
-4.779741e-01
-6.270876e-01
-7.727360e-01
-9.064697e-01
-1.021215e+00
-1.111707e+00
-1.174746e+00
-1.209226e+00
-1.215959e+00
-1.197293e+00
-1.156598e+00
-1.097697e+00
-1.024312e+00
-9.396331e-01
-8.460328e-01
-7.449835e-01
-6.371457e-01
-5.226030e-01
-4.011899e-01
-2.728631e-01
-1.380692e-01
1.927000e-03
1.447865e-01
2.869407e-01
4.235631e-01
5.486881e-01
6.554832e-01
7.366661e-01
7.850333e-01
7.940520e-01
7.584463e-01
6.747103e-01
5.414854e-01
3.597592e-01
1.328716e-01
-1.336584e-01
-4.324463e-01
-7.546407e-01
-1.090346e+00
-1.429022e+00
-1.759820e+00
-2.071871e+00
-2.354518e+00
-2.597563e+00
-2.791546e+00
-2.928093e+00
-3.000334e+00
-3.003354e+00
-2.934645e+00
-2.794473e+00
-2.586110e+00
-2.315876e+00
-1.992969e+00
-1.629076e+00
-1.237789e+00
-8.338853e-01
-4.325318e-01
-4.847991e-02
3.046649e-01
6.150448e-01
8.729742e-01
1.071166e+00
1.204764e+00
1.271210e+00
1.269992e+00
1.202325e+00
1.070826e+00
8.792333e-01
6.322096e-01
3.352539e-01
-5.274653e-03
-3.820363e-01
-7.865364e-01
-1.208956e+00
-1.638061e+00
-2.061256e+00
-2.464844e+00
-2.834496e+00
-3.155946e+00
-3.415820e+00
-3.602551e+00
-3.707268e+00
-3.724567e+00
-3.653085e+00
-3.495805e+00
-3.260072e+00
-2.957306e+00
-2.602419e+00
-2.213006e+00
-1.808325e+00
-1.408168e+00
-1.031687e+00
-6.962523e-01
-4.164438e-01
-2.032320e-01
-6.342275e-02
6.049685e-04
-9.142699e-03
-8.660278e-02
-2.222296e-01
-4.037595e-01
-6.171039e-01
-8.473068e-01
-1.079506e+00
-1.299838e+00
-1.496234e+00
-1.659056e+00
-1.781533e+00
-1.859971e+00
-1.893734e+00
-1.884999e+00
-1.838325e+00
-1.760086e+00
-1.657810e+00
-1.539496e+00
-1.412955e+00
-1.285235e+00
-1.162167e+00
-1.048082e+00
-9.456994e-01
-8.562082e-01
-7.795072e-01
-7.145748e-01
-6.599114e-01
-6.139927e-01
-5.756768e-01
-5.445144e-01
-5.209288e-01
-5.062508e-01
-5.026101e-01
-5.127012e-01
-5.394517e-01
-5.856286e-01
-6.534214e-01
-7.440402e-01
-8.573668e-01
-9.916935e-01
-1.143581e+00
-1.307861e+00
-1.477783e+00
-1.645328e+00
-1.801650e+00
-1.937625e+00
-2.044481e+00
-2.114437e+00
-2.141323e+00
-2.121111e+00
-2.052331e+00
-1.936319e+00
-1.777275e+00
-1.582126e+00
-1.360173e+00
-1.122557e+00
-8.815682e-01
-6.498443e-01
-4.395171e-01
-2.613670e-01
-1.240428e-01
-3.340026e-02
7.993901e-03
1.156503e-03
-4.924728e-02
-1.350838e-01
-2.451776e-01
-3.659735e-01
-4.824037e-01
-5.789178e-01
-6.406096e-01
-6.543683e-01
-6.099647e-01
-5.009885e-01
-3.255500e-01
-8.668092e-02
2.076150e-01
5.446811e-01
9.078855e-01
1.277617e+00
1.632532e+00
1.950958e+00
2.212358e+00
2.398723e+00
2.495801e+00
2.494051e+00
2.389259e+00
2.182776e+00
1.881371e+00
1.496742e+00
1.044717e+00
5.442415e-01
1.622518e-02
-5.176580e-01
-1.036140e+00
-1.519425e+00
-1.950101e+00
-2.313860e+00
-2.600009e+00
-2.801758e+00
-2.916298e+00
-2.944666e+00
-2.891423e+00
-2.764168e+00
-2.572913e+00
-2.329384e+00
-2.046281e+00
-1.736563e+00
-1.412792e+00
-1.086601e+00
-7.682728e-01
-4.664721e-01
-1.881136e-01
6.163974e-02
2.792584e-01
4.626264e-01
6.107437e-01
7.233828e-01
8.007402e-01
8.431275e-01
8.507435e-01
8.235570e-01
7.613186e-01
6.637001e-01
5.305470e-01
3.622149e-01
1.599534e-01
-7.371092e-02
-3.346449e-01
-6.168850e-01
-9.125674e-01
-1.212047e+00
-1.504219e+00
-1.777031e+00
-2.018159e+00
-2.215778e+00
-2.359372e+00
-2.440509e+00
-2.453504e+00
-2.395922e+00
-2.268872e+00
-2.077062e+00
-1.828606e+00
-1.534602e+00
-1.208497e+00
-8.653008e-01
-5.207076e-01
-1.901826e-01
1.119085e-01
3.730705e-01
5.832991e-01
7.355197e-01
8.258286e-01
8.535418e-01
8.210672e-01
7.336265e-01
5.988506e-01
4.262794e-01
2.267892e-01
1.197999e-02
-2.064483e-01
-4.172955e-01
-6.104044e-01
-7.771194e-01
-9.106354e-01
-1.006224e+00
-1.061330e+00
-1.075539e+00
-1.050438e+00
-9.893808e-01
-8.971986e-01
-7.798762e-01
-6.442353e-01
-4.976401e-01
-3.477385e-01
-2.022317e-01
-6.865114e-02
4.588282e-02
1.349490e-01
1.931706e-01
2.166091e-01
2.031721e-01
1.529799e-01
6.862456e-02
-4.474318e-02
-1.795462e-01
-3.261552e-01
-4.734949e-01
-6.098416e-01
-7.237466e-01
-8.049980e-01
-8.455254e-01
-8.401488e-01
-7.870899e-01
-6.881858e-01
-5.487803e-01
-3.773088e-01
-1.846250e-01
1.685192e-02
2.140738e-01
3.942890e-01
5.458724e-01
6.589996e-01
7.261359e-01
7.423402e-01
7.054082e-01
6.158879e-01
4.770030e-01
2.945017e-01
7.643729e-02
-1.671315e-01
-4.245343e-01
-6.829882e-01
-9.292021e-01
-1.150066e+00
-1.333395e+00
-1.468680e+00
-1.547790e+00
-1.565580e+00
-1.520330e+00
-1.414002e+00
-1.252257e+00
-1.044225e+00
-8.020384e-01
-5.401247e-01
-2.743217e-01
-2.085180e-02
2.047676e-01
3.888037e-01
5.202998e-01
5.919013e-01
6.004523e-01
5.473087e-01
4.383365e-01
2.835853e-01
9.665059e-02
-1.062365e-01
-3.073318e-01
-4.886354e-01
-6.331892e-01
-7.263163e-01
-7.567007e-01
-7.172185e-01
-6.054545e-01
-4.238633e-01
-1.795742e-01
1.161338e-01
4.486240e-01
8.008850e-01
1.154618e+00
1.491350e+00
1.793496e+00
2.045324e+00
2.233767e+00
2.349045e+00
2.385093e+00
2.339764e+00
2.214826e+00
2.015763e+00
1.751407e+00
1.433443e+00
1.075807e+00
6.940120e-01
3.044313e-01
-7.644698e-02
-4.327678e-01
-7.500372e-01
-1.015803e+00
-1.220253e+00
-1.356711e+00
-1.421975e+00
-1.416499e+00
-1.344387e+00
-1.213182e+00
-1.033481e+00
-8.183609e-01
-5.826629e-01
-3.421704e-01
-1.127179e-01
9.070962e-02
2.548373e-01
3.688630e-01
4.250716e-01
4.192564e-01
3.509167e-01
2.232172e-01
4.271156e-02
-1.811525e-01
-4.367083e-01
-7.108783e-01
-9.900492e-01
-1.260946e+00
-1.511428e+00
-1.731153e+00
-1.912049e+00
-2.048573e+00
-2.137751e+00
-2.179006e+00
-2.173820e+00
-2.125260e+00
-2.037444e+00
-1.914988e+00
-1.762522e+00
-1.584305e+00
-1.384003e+00
-1.164616e+00
-9.285728e-01
-6.779325e-01
-4.146781e-01
-1.410332e-01
1.402356e-01
4.255773e-01
7.105060e-01
9.895684e-01
1.256437e+00
1.504126e+00
1.725321e+00
1.912771e+00
2.059726e+00
2.160360e+00
2.210141e+00
2.206119e+00
2.147119e+00
2.033813e+00
1.868694e+00
1.655962e+00
1.401348e+00
1.111891e+00
7.957043e-01
4.617364e-01
1.195240e-01
-2.210624e-01
-5.500966e-01
-8.579059e-01
-1.135411e+00
-1.374484e+00
-1.568309e+00
-1.711708e+00
-1.801420e+00
-1.836292e+00
-1.817368e+00
-1.747862e+00
-1.632999e+00
-1.479742e+00
-1.296416e+00
-1.092242e+00
-8.768322e-01
-6.596782e-01
-4.496651e-01
-2.546566e-01
-8.116904e-02
6.585000e-02
1.831389e-01
2.691448e-01
3.239677e-01
3.492409e-01
3.479604e-01
3.242726e-01
2.832243e-01
2.304818e-01
1.720254e-01
1.138282e-01
6.153052e-02
2.012691e-02
-6.317512e-03
-1.489579e-02
-4.006999e-03
2.660072e-02
7.590499e-02
1.417980e-01
2.213657e-01
3.112175e-01
4.078185e-01
5.077811e-01
6.080846e-01
7.062089e-01
8.001826e-01
8.885559e-01
9.703121e-01
1.044730e+00
1.111214e+00
1.169102e+00
1.217483e+00
1.255037e+00
1.279942e+00
1.289868e+00
1.282079e+00
1.253647e+00
1.201756e+00
1.124060e+00
1.019057e+00
8.864112e-01
7.271817e-01
5.439258e-01
3.406638e-01
1.227198e-01
-1.035290e-01
-3.309532e-01
-5.519820e-01
-7.588950e-01
-9.440814e-01
-1.100272e+00
-1.220756e+00
-1.299614e+00
-1.331962e+00
-1.314229e+00
-1.244455e+00
-1.122577e+00
-9.506834e-01
-7.332083e-01
-4.770128e-01
-1.913373e-01
1.124101e-01
4.210445e-01
7.201743e-01
9.949360e-01
1.230853e+00
1.414761e+00
1.535739e+00
1.585954e+00
1.561369e+00
1.462235e+00
1.293318e+00
1.063820e+00
7.869632e-01
4.792571e-01
1.594751e-01
-1.525707e-01
-4.373499e-01
-6.769024e-01
-8.559707e-01
-9.628824e-01
-9.901207e-01
-9.345676e-01
-7.974377e-01
-5.839462e-01
-3.027701e-01
3.463469e-02
4.147989e-01
8.230331e-01
1.244198e+00
1.663411e+00
2.066662e+00
2.441309e+00
2.776462e+00
3.063248e+00
3.294972e+00
3.467199e+00
3.577758e+00
3.626686e+00
3.616092e+00
3.549963e+00
3.433882e+00
3.274670e+00
3.079977e+00
2.857843e+00
2.616266e+00
2.362822e+00
2.104362e+00
1.846814e+00
1.595079e+00
1.353019e+00
1.123520e+00
9.085877e-01
7.094864e-01
5.268808e-01
3.609852e-01
2.117093e-01
7.879274e-02
-3.808089e-02
-1.392033e-01
-2.248037e-01
-2.950602e-01
-3.501571e-01
-3.903778e-01
-4.162143e-01
-4.284708e-01
-4.283394e-01
-4.174310e-01
-3.977518e-01
-3.716265e-01
-3.415774e-01
-3.101727e-01
-2.798648e-01
-2.528367e-01
-2.308765e-01
-2.152954e-01
-2.068981e-01
-2.060056e-01
-2.125160e-01
-2.259835e-01
-2.456845e-01
-2.706478e-01
-2.996349e-01
-3.310777e-01
-3.629975e-01
-3.929429e-01
-4.179822e-01
-4.347777e-01
-4.397518e-01
-4.293377e-01
-4.002920e-01
-3.500361e-01
-2.769907e-01
-1.808640e-01
-6.286434e-02
7.419058e-02
2.258838e-01
3.863338e-01
5.484508e-01
7.042981e-01
8.455359e-01
9.639150e-01
1.051784e+00
1.102576e+00
1.111240e+00
1.074590e+00
9.915519e-01
8.632956e-01
6.932419e-01
4.869484e-01
2.518813e-01
-2.915498e-03
-2.672342e-01
-5.301784e-01
-7.806749e-01
-1.007996e+00
-1.202263e+00
-1.354900e+00
-1.459021e+00
-1.509707e+00
-1.504187e+00
-1.441903e+00
-1.324464e+00
-1.155521e+00
-9.405647e-01
-6.866854e-01
-4.022897e-01
-9.680222e-02
2.196518e-01
5.365759e-01
8.434407e-01
1.130028e+00
1.386775e+00
1.605117e+00
1.777808e+00
1.899233e+00
1.965671e+00
1.975519e+00
1.929432e+00
1.830400e+00
1.683720e+00
1.496858e+00
1.279213e+00
1.041749e+00
7.965229e-01
5.560936e-01
3.328594e-01
1.383441e-01
-1.750838e-02
-1.269732e-01
-1.850579e-01
-1.898373e-01
-1.425747e-01
-4.761568e-02
8.793598e-02
2.547287e-01
4.418149e-01
6.373918e-01
8.295758e-01
1.007163e+00
1.160328e+00
1.281221e+00
1.364430e+00
1.407272e+00
1.409895e+00
1.375182e+00
1.308447e+00
1.216966e+00
1.109352e+00
9.948379e-01
8.825250e-01
7.806544e-01
6.959634e-01
6.331788e-01
5.946884e-01
5.804152e-01
5.879062e-01
6.126294e-01
6.484606e-01
6.883219e-01
7.249191e-01
7.515113e-01
7.626305e-01
7.546727e-01
7.262884e-01
6.785240e-01
6.147035e-01
5.400752e-01
4.612823e-01
3.857361e-01
3.209688e-01
2.740301e-01
2.509674e-01
2.564040e-01
2.932173e-01
3.623098e-01
4.624751e-01
5.903702e-01
7.406138e-01
9.060279e-01
1.078031e+00
1.247172e+00
1.403776e+00
1.538645e+00
1.643772e+00
1.712987e+00
1.742485e+00
1.731192e+00
1.680909e+00
1.596228e+00
1.484191e+00
1.353729e+00
1.214922e+00
1.078153e+00
9.532438e-01
8.486778e-01
7.709622e-01
7.242035e-01
7.099076e-01
7.270035e-01
7.720664e-01
8.397010e-01
9.230430e-01
1.014339e+00
1.105568e+00
1.189073e+00
1.258169e+00
1.307690e+00
1.334430e+00
1.337429e+00
1.318062e+00
1.279873e+00
1.228187e+00
1.169479e+00
1.110597e+00
1.057896e+00
1.016409e+00
9.891334e-01
9.765474e-01
9.764056e-01
9.838552e-01
9.918588e-01
9.918740e-01
9.747065e-01
9.314284e-01
8.542471e-01
7.372246e-01
5.767734e-01
3.718945e-01
1.241609e-01
-1.625197e-01
-4.823047e-01
-8.279153e-01
-1.191170e+00
-1.563497e+00
-1.936390e+00
-2.301771e+00
-2.652253e+00
-2.981291e+00
-3.283221e+00
-3.553213e+00
-3.787141e+00
-3.981427e+00
-4.132882e+00
-4.238597e+00
-4.295909e+00
-4.302457e+00
-4.256330e+00
-4.156286e+00
-4.002014e+00
-3.794416e+00
-3.535877e+00
-3.230496e+00
-2.884250e+00
-2.505065e+00
-2.102751e+00
-1.688804e+00
-1.276034e+00
-8.780368e-01
-5.085334e-01
-1.806017e-01
9.413270e-02
3.062904e-01
4.494489e-01
5.207077e-01
5.210538e-01
4.554893e-01
3.328960e-01
1.656323e-01
-3.112588e-02
-2.402676e-01
-4.438055e-01
-6.240425e-01
-7.647693e-01
-8.524018e-01
-8.769695e-01
-8.328675e-01
-7.193035e-01
-5.403916e-01
-3.048775e-01
-2.551328e-02
2.818619e-01
5.994533e-01
9.087523e-01
1.191782e+00
1.432255e+00
1.616562e+00
1.734549e+00
1.780044e+00
1.751129e+00
1.650160e+00
1.483534e+00
1.261238e+00
9.961748e-01
7.033273e-01
3.987869e-01
9.872436e-02
-1.816280e-01
-4.289011e-01
-6.323482e-01
-7.843830e-01
-8.808679e-01
-9.211503e-01
-9.078694e-01
-8.465728e-01
-7.451873e-01
-6.133880e-01
-4.619034e-01
-3.017898e-01
-1.437066e-01
2.769179e-03
1.297491e-01
2.315119e-01
3.048144e-01
3.490043e-01
3.659243e-01
3.596178e-01
3.358667e-01
3.016046e-01
2.642581e-01
2.310689e-01
2.084483e-01
2.014115e-01
2.131328e-01
2.446571e-01
2.947917e-01
3.601934e-01
4.356483e-01
5.145245e-01
5.893640e-01
6.525611e-01
6.970662e-01
7.170493e-01
7.084602e-01
6.694334e-01
6.005049e-01
5.046266e-01
3.869858e-01
2.546548e-01
1.161064e-01
-1.936443e-02
-1.422741e-01
-2.436044e-01
-3.154467e-01
-3.516034e-01
-3.481129e-01
-3.036553e-01
-2.197979e-01
-1.010422e-01
4.535194e-02
2.097696e-01
3.808517e-01
5.462720e-01
6.936195e-01
8.113125e-01
8.894681e-01
9.206504e-01
9.004330e-01
8.277259e-01
7.048384e-01
5.372734e-01
3.332723e-01
1.031539e-01
-1.414900e-01
-3.886679e-01
-6.268509e-01
-8.457467e-01
-1.036920e+00
-1.194208e+00
-1.313907e+00
-1.394735e+00
-1.437584e+00
-1.445138e+00
-1.421387e+00
-1.371119e+00
-1.299442e+00
-1.211382e+00
-1.111572e+00
-1.004068e+00
-8.922636e-01
-7.789122e-01
-6.662206e-01
-5.559964e-01
-4.498194e-01
-3.492087e-01
-2.557604e-01
-1.712328e-01
-9.755856e-02
-3.677912e-02
9.097796e-03
3.829835e-02
4.951270e-02
4.211893e-02
1.636364e-02
-2.653418e-02
-8.437938e-02
-1.541067e-01
-2.319909e-01
-3.139413e-01
-3.958495e-01
-4.739540e-01
-5.451844e-01
-6.074491e-01
-6.598374e-01
-7.027142e-01
-7.376933e-01
-7.674872e-01
-7.956420e-01
-8.261729e-01
-8.631297e-01
-9.101305e-01
-9.699087e-01
-1.043922e+00
-1.132073e+00
-1.232567e+00
-1.341942e+00
-1.455255e+00
-1.566424e+00
-1.668678e+00
-1.755085e+00
-1.819104e+00
-1.855115e+00
-1.858877e+00
-1.827890e+00
-1.761615e+00
-1.661540e+00
-1.531078e+00
-1.375309e+00
-1.200565e+00
-1.013916e+00
-8.225786e-01
-6.333411e-01
-4.520414e-01
-2.831839e-01
-1.297343e-01
6.883130e-03
1.265916e-01
2.303134e-01
3.195332e-01
3.958533e-01
4.606194e-01
5.146762e-01
5.582853e-01
5.912071e-01
6.129208e-01
6.229391e-01
6.211645e-01
6.082329e-01
5.857989e-01
5.567188e-01
5.250993e-01
4.961845e-01
4.760703e-01
4.712513e-01
4.880309e-01
5.318487e-01
6.065989e-01
7.140241e-01
8.532677e-01
1.020651e+00
1.209722e+00
1.411577e+00
1.615449e+00
1.809487e+00
1.981671e+00
2.120743e+00
2.217082e+00
2.263426e+00
2.255378e+00
2.191672e+00
2.074171e+00
1.907639e+00
1.699300e+00
1.458240e+00
1.194711e+00
9.193713e-01
6.425326e-01
3.734596e-01
1.197793e-01
-1.129514e-01
-3.214798e-01
-5.048758e-01
-6.643410e-01
-8.028410e-01
-9.246156e-01
-1.034633e+00
-1.138050e+00
-1.239726e+00
-1.343821e+00
-1.453486e+00
-1.570645e+00
-1.695854e+00
-1.828242e+00
-1.965522e+00
-2.104074e+00
-2.239122e+00
-2.364982e+00
-2.475400e+00
-2.563929e+00
-2.624341e+00
-2.651017e+00
-2.639284e+00
-2.585689e+00
-2.488168e+00
-2.346144e+00
-2.160548e+00
-1.933771e+00
-1.669582e+00
-1.373001e+00
-1.050126e+00
-7.079436e-01
-3.540921e-01
3.384130e-03
3.562930e-01
6.965432e-01
1.016372e+00
1.308543e+00
1.566525e+00
1.784641e+00
1.958214e+00
2.083703e+00
2.158830e+00
2.182695e+00
2.155855e+00
2.080360e+00
1.959716e+00
1.798761e+00
1.603463e+00
1.380623e+00
1.137532e+00
8.815902e-01
6.199352e-01
3.591043e-01
1.047545e-01
-1.385406e-01
-3.674059e-01
-5.796821e-01
-7.743428e-01
-9.513122e-01
-1.111199e+00
-1.254974e+00
-1.383625e+00
-1.497843e+00
-1.597778e+00
-1.682917e+00
-1.752083e+00
-1.803583e+00
-1.835454e+00
-1.845797e+00
-1.833124e+00
-1.796687e+00
-1.736749e+00
-1.654751e+00
-1.553382e+00
-1.436527e+00
-1.309116e+00
-1.176875e+00
-1.046011e+00
-9.228367e-01
-8.133728e-01
-7.229422e-01
-6.557919e-01
-6.147715e-01
-6.011049e-01
-6.142897e-01
-6.521452e-01
-7.110169e-01
-7.861222e-01
-8.719999e-01
-9.630118e-01
-1.053835e+00
-1.139884e+00
-1.217626e+00
-1.284743e+00
-1.340146e+00
-1.383858e+00
-1.416778e+00
-1.440375e+00
-1.456355e+00
-1.466343e+00
-1.471611e+00
-1.472893e+00
-1.470302e+00
-1.463343e+00
-1.451040e+00
-1.432132e+00
-1.405341e+00
-1.369651e+00
-1.324579e+00
-1.270403e+00
-1.208297e+00
-1.140379e+00
-1.069632e+00
-9.997229e-01
-9.347267e-01
-8.787892e-01
-8.357721e-01
-8.089269e-01
-8.006423e-01
-8.122959e-01
-8.442260e-01
-8.958122e-01
-9.656384e-01
-1.051695e+00
-1.151574e+00
-1.262611e+00
-1.381953e+00
-1.506551e+00
-1.633083e+00
-1.757871e+00
-1.876812e+00
-1.985385e+00
-2.078746e+00
-2.151924e+00
-2.200086e+00
-2.218857e+00
-2.204633e+00
-2.154876e+00
-2.068338e+00
-1.945216e+00
-1.787213e+00
-1.597510e+00
-1.380639e+00
-1.142297e+00
-8.890808e-01
-6.282142e-01
-3.672582e-01
-1.138483e-01
1.245422e-01
3.408124e-01
5.284329e-01
6.816500e-01
7.957118e-01
8.671177e-01
8.938824e-01
8.757835e-01
8.145552e-01
7.139810e-01
5.798503e-01
4.197540e-01
2.427184e-01
5.870060e-02
-1.220137e-01
-2.894544e-01
-4.345931e-01
-5.498988e-01
-6.297795e-01
-6.708881e-01
-6.722814e-01
-6.354379e-01
-5.641418e-01
-4.642449e-01
-3.433168e-01
-2.101980e-01
-7.447049e-02
5.412965e-02
1.663313e-01
2.539439e-01
3.104319e-01
3.314038e-01
3.149742e-01
2.619568e-01
1.758595e-01
6.266625e-02
-6.958625e-02
-2.114075e-01
-3.525759e-01
-4.829174e-01
-5.930671e-01
-6.751433e-01
-7.232755e-01
-7.339476e-01
-7.061423e-01
-6.412936e-01
-5.430745e-01
-4.170577e-01
-2.702881e-01
-1.108046e-01
5.286197e-02
2.121924e-01
3.591687e-01
4.867316e-01
5.891842e-01
6.625154e-01
7.046136e-01
7.153448e-01
6.964783e-01
6.514575e-01
5.850300e-01
5.027655e-01
4.105092e-01
3.138270e-01
2.175039e-01
1.251573e-01
3.901050e-02
-4.014458e-02
-1.127951e-01
-1.803921e-01
-2.449242e-01
-3.084484e-01
-3.726520e-01
-4.385140e-01
-5.061107e-01
-5.745849e-01
-6.422659e-01
-7.068981e-01
-7.659224e-01
-8.167484e-01
-8.569648e-01
-8.844559e-01
-8.974149e-01
-8.942709e-01
-8.735692e-01
-8.338541e-01
-7.736053e-01
-6.912678e-01
-5.853909e-01
-4.548680e-01
-2.992431e-01
-1.190296e-01
8.401420e-02
3.067098e-01
5.444211e-01
7.911753e-01
1.039939e+00
1.283026e+00
1.512599e+00
1.721208e+00
1.902310e+00
2.050715e+00
2.162909e+00
2.237216e+00
2.273783e+00
2.274404e+00
2.242190e+00
2.181135e+00
2.095638e+00
1.990022e+00
1.868122e+00
1.732982e+00
1.586694e+00
1.430398e+00
1.264429e+00
1.088596e+00
9.025296e-01
7.060804e-01
4.996853e-01
2.846748e-01
6.347196e-02
-1.603436e-01
-3.821176e-01
-5.963429e-01
-7.969965e-01
-9.779524e-01
-1.133418e+00
-1.258345e+00
-1.348756e+00
-1.401971e+00
-1.416697e+00
-1.393005e+00
-1.332205e+00
-1.236663e+00
-1.109610e+00
-9.549607e-01
-7.771928e-01
-5.812796e-01
-3.726669e-01
-1.572661e-01
5.857923e-02
2.681950e-01
4.647762e-01
6.416952e-01
7.929032e-01
9.133844e-01
9.996048e-01
1.049887e+00
1.064644e+00
1.046431e+00
9.997784e-01
9.308213e-01
8.467492e-01
7.551390e-01
6.632404e-01
5.772906e-01
5.019393e-01
4.398476e-01
3.915117e-01
3.553336e-01
3.279310e-01
3.046521e-01
2.802352e-01
2.495347e-01
2.082304e-01
1.534391e-01
8.416429e-02
1.542443e-03
-9.112990e-02
-1.885787e-01
-2.839180e-01
-3.691597e-01
-4.358248e-01
-4.756120e-01
-4.810795e-01
-4.462957e-01
-3.674126e-01
-2.431167e-01
-7.491739e-02
1.327602e-01
3.726928e-01
6.351855e-01
9.085834e-01
1.179927e+00
1.435698e+00
1.662589e+00
1.848247e+00
1.981926e+00
2.055033e+00
2.061526e+00
1.998196e+00
1.864824e+00
1.664243e+00
1.402306e+00
1.087745e+00
7.319147e-01
3.483717e-01
-4.770849e-02
-4.402887e-01
-8.133634e-01
-1.151928e+00
-1.442938e+00
-1.676170e+00
-1.844887e+00
-1.946250e+00
-1.981432e+00
-1.955427e+00
-1.876583e+00
-1.755898e+00
-1.606151e+00
-1.440937e+00
-1.273689e+00
-1.116748e+00
-9.805613e-01
-8.730537e-01
-7.992102e-01
-7.608844e-01
-7.568311e-01
-7.829421e-01
-8.326551e-01
-8.975007e-01
-9.677478e-01
-1.033111e+00
-1.083479e+00
-1.109625e+00
-1.103851e+00
-1.060533e+00
-9.765251e-01
-8.513942e-01
-6.874700e-01
-4.897072e-01
-2.653657e-01
-2.353308e-02
2.254783e-01
4.708121e-01
7.017761e-01
9.085246e-01
1.082668e+00
1.217777e+00
1.309763e+00
1.357126e+00
1.361075e+00
1.325514e+00
1.256892e+00
1.163910e+00
1.057074e+00
9.480968e-01
8.491770e-01
7.722001e-01
7.279241e-01
7.252314e-01
7.705154e-01
8.672519e-01
1.015783e+00
1.213305e+00
1.454049e+00
1.729605e+00
2.029362e+00
2.341031e+00
2.651213e+00
2.946008e+00
3.211632e+00
3.435040e+00
3.604526e+00
3.710302e+00
3.745007e+00
3.704142e+00
3.586375e+00
3.393688e+00
3.131330e+00
2.807553e+00
2.433139e+00
2.020741e+00
1.584092e+00
1.137172e+00
6.933880e-01
2.648636e-01
-1.381132e-01
-5.074545e-01
-8.374417e-01
-1.124720e+00
-1.368160e+00
-1.568618e+00
-1.728656e+00
-1.852221e+00
-1.944317e+00
-2.010664e+00
-2.057343e+00
-2.090420e+00
-2.115562e+00
-2.137646e+00
-2.160400e+00
-2.186085e+00
-2.215276e+00
-2.246737e+00
-2.277442e+00
-2.302743e+00
-2.316700e+00
-2.312552e+00
-2.283328e+00
-2.222523e+00
-2.124803e+00
-1.986659e+00
-1.806932e+00
-1.587167e+00
-1.331722e+00
-1.047651e+00
-7.443289e-01
-4.328863e-01
-1.254841e-01
1.654865e-01
4.282116e-01
6.521987e-01
8.288986e-01
9.521668e-01
1.018547e+00
1.027377e+00
9.807325e-01
8.832304e-01
7.417215e-01
5.648882e-01
3.627714e-01
1.462440e-01
-7.354475e-02
-2.857296e-01
-4.802642e-01
-6.483990e-01
-7.830778e-01
-8.792344e-01
-9.339829e-01
-9.467058e-01
-9.190440e-01
-8.547958e-01
-7.597219e-01
-6.412517e-01
-5.080823e-01
-3.696709e-01
-2.356340e-01
-1.150932e-01
-1.602109e-02
5.534107e-02
9.493120e-02
1.011296e-01
7.481615e-02
1.922942e-02
-6.034182e-02
-1.569860e-01
-2.626646e-01
-3.687291e-01
-4.664254e-01
-5.473638e-01
-6.039477e-01
-6.297589e-01
-6.198962e-01
-5.712605e-01
-4.827721e-01
-3.555018e-01
-1.926932e-01
3.432592e-04
2.164822e-01
4.471849e-01
6.830371e-01
9.143889e-01
1.132038e+00
1.327882e+00
1.495474e+00
1.630389e+00
1.730389e+00
1.795351e+00
1.826977e+00
1.828354e+00
1.803405e+00
1.756325e+00
1.691068e+00
1.610940e+00
1.518335e+00
1.414641e+00
1.300285e+00
1.174907e+00
1.037630e+00
8.873949e-01
7.233277e-01
5.451163e-01
3.533668e-01
1.499069e-01
-6.200037e-02
-2.775714e-01
-4.905770e-01
-6.935929e-01
-8.784177e-01
-1.036627e+00
-1.160209e+00
-1.242210e+00
-1.277332e+00
-1.262401e+00
-1.196687e+00
-1.082022e+00
-9.227341e-01
-7.254014e-01
-4.984645e-01
-2.517370e-01
4.137856e-03
2.582393e-01
4.998979e-01
7.191744e-01
9.072802e-01
1.056936e+00
1.162679e+00
1.221113e+00
1.231120e+00
1.193987e+00
1.113454e+00
9.956207e-01
8.487020e-01
6.826156e-01
5.084131e-01
3.375947e-01
1.813610e-01
4.986592e-02
-4.846822e-02
-1.075240e-01
-1.239113e-01
-9.721466e-02
-3.004911e-02
7.208185e-02
2.011265e-01
3.470138e-01
4.983473e-01
6.432270e-01
7.701395e-01
8.688501e-01
9.312167e-01
9.518528e-01
9.285756e-01
8.625933e-01
7.584135e-01
6.234807e-01
4.675802e-01
3.020692e-01
1.390098e-01
-9.716076e-03
-1.332352e-01
-2.223911e-01
-2.702842e-01
-2.726150e-01
-2.278177e-01
-1.369890e-01
-3.633131e-03
1.667448e-01
3.671527e-01
5.896816e-01
8.260829e-01
1.068312e+00
1.309005e+00
1.541877e+00
1.762009e+00
1.966036e+00
2.152204e+00
2.320291e+00
2.471382e+00
2.607506e+00
2.731154e+00
2.844717e+00
2.949941e+00
3.047430e+00
3.136316e+00
3.214118e+00
3.276841e+00
3.319296e+00
3.335618e+00
3.319921e+00
3.267001e+00
3.173046e+00
3.036233e+00
2.857184e+00
2.639223e+00
2.388395e+00
2.113267e+00
1.824504e+00
1.534278e+00
1.255537e+00
1.001222e+00
7.834593e-01
6.128170e-01
4.976692e-01
4.437113e-01
4.536578e-01
5.271317e-01
6.607368e-01
8.482889e-01
1.081176e+00
1.348809e+00
1.639139e+00
1.939208e+00
2.235718e+00
2.515604e+00
2.766582e+00
2.977661e+00
3.139595e+00
3.245233e+00
3.289773e+00
3.270889e+00
3.188723e+00
3.045767e+00
2.846618e+00
2.597650e+00
2.306617e+00
1.982226e+00
1.633701e+00
1.270374e+00
9.013339e-01
5.351382e-01
1.796163e-01
-1.582495e-01
-4.723731e-01
-7.575678e-01
-1.009530e+00
-1.224826e+00
-1.400889e+00
-1.536027e+00
-1.629436e+00
-1.681194e+00
-1.692214e+00
-1.664175e+00
-1.599388e+00
-1.500648e+00
-1.371066e+00
-1.213912e+00
-1.032494e+00
-8.300828e-01
-6.098887e-01
-3.750951e-01
-1.289246e-01
1.252731e-01
3.839373e-01
6.432347e-01
8.990400e-01
1.146966e+00
1.382453e+00
1.600909e+00
1.797899e+00
1.969360e+00
2.111834e+00
2.222681e+00
2.300259e+00
2.344045e+00
2.354680e+00
2.333947e+00
2.284652e+00
2.210452e+00
2.115600e+00
2.004671e+00
1.882243e+00
1.752601e+00
1.619471e+00
1.485817e+00
1.353726e+00
1.224392e+00
1.098202e+00
9.748797e-01
8.536927e-01
7.336486e-01
6.136721e-01
4.927284e-01
3.698866e-01
2.443268e-01
1.153103e-01
-1.786454e-02
-1.558936e-01
-2.994645e-01
-4.492087e-01
-6.056061e-01
-7.688514e-01
-9.387008e-01
-1.114318e+00
-1.294143e+00
-1.475797e+00
-1.656041e+00
-1.830785e+00
-1.995160e+00
-2.143654e+00
-2.270312e+00
-2.369000e+00
-2.433747e+00
-2.459125e+00
-2.440684e+00
-2.375366e+00
-2.261902e+00
-2.101107e+00
-1.896057e+00
-1.652109e+00
-1.376738e+00
-1.079205e+00
-7.700648e-01
-4.605541e-01
-1.619114e-01
1.153103e-01
3.618749e-01
5.703755e-01
7.355770e-01
8.545591e-01
9.266524e-01
9.531935e-01
9.371461e-01
8.826560e-01
7.946100e-01
6.782627e-01
5.389759e-01
3.820872e-01
2.128978e-01
3.674322e-02
-1.408982e-01
-3.143131e-01
-4.775201e-01
-6.243275e-01
-7.484976e-01
-8.440132e-01
-9.054319e-01
-9.282953e-01
-9.095548e-01
-8.479672e-01
-7.444086e-01
-6.020585e-01
-4.264152e-01
-2.251191e-01
-7.584526e-03
2.155368e-01
4.330169e-01
6.337757e-01
8.076008e-01
9.457923e-01
1.041672e+00
1.090912e+00
1.091661e+00
1.044468e+00
9.520417e-01
8.188883e-01
6.508921e-01
4.549040e-01
2.383820e-01
9.107950e-03
-2.250189e-01
-4.561363e-01
-6.765546e-01
-8.789090e-01
-1.056352e+00
-1.202794e+00
-1.313172e+00
-1.383730e+00
-1.412264e+00
-1.398309e+00
-1.343232e+00
-1.250235e+00
-1.124258e+00
-9.718005e-01
-8.006912e-01
-6.198090e-01
-4.387807e-01
-2.676438e-01
-1.164628e-01
5.122453e-03
8.842878e-02
1.263312e-01
1.138975e-01
4.898853e-02
-6.725897e-02
-2.301532e-01
-4.314405e-01
-6.596093e-01
-9.005047e-01
-1.138215e+00
-1.356161e+00
-1.538298e+00
-1.670322e+00
-1.740787e+00
-1.742019e+00
-1.670773e+00
-1.528558e+00
-1.321600e+00
-1.060463e+00
-7.593413e-01
-4.350961e-01
-1.061163e-01
2.088999e-01
4.921482e-01
7.278166e-01
9.030117e-01
1.008461e+00
1.038969e+00
9.936130e-01
8.756997e-01
6.924948e-01
4.547619e-01
1.761444e-01
-1.275742e-01
-4.392940e-01
-7.414723e-01
-1.017014e+00
-1.250143e+00
-1.427230e+00
-1.537528e+00
-1.573787e+00
-1.532716e+00
-1.415239e+00
-1.226522e+00
-9.757546e-01
-6.756517e-01
-3.417244e-01
8.659749e-03
3.573460e-01
6.865075e-01
9.797109e-01
1.222850e+00
1.404880e+00
1.518319e+00
1.559499e+00
1.528581e+00
1.429363e+00
1.268900e+00
1.056984e+00
8.055122e-01
5.277721e-01
2.376860e-01
-5.095274e-02
-3.252148e-01
-5.737054e-01
-7.871362e-01
-9.587659e-01
-1.084680e+00
-1.163884e+00
-1.198199e+00
-1.191967e+00
-1.151593e+00
-1.084966e+00
-1.000840e+00
-9.082210e-01
-8.158324e-01
-7.316837e-01
-6.627557e-01
-6.147870e-01
-5.921343e-01
-5.976777e-01
-6.327530e-01
-6.971080e-01
-7.889005e-01
-9.047607e-01
-1.039943e+00
-1.188575e+00
-1.343985e+00
-1.499089e+00
-1.646774e+00
-1.780256e+00
-1.893349e+00
-1.980665e+00
-2.037722e+00
-2.060997e+00
-2.047954e+00
-1.997051e+00
-1.907772e+00
-1.780647e+00
-1.617284e+00
-1.420369e+00
-1.193647e+00
-9.418506e-01
-6.706087e-01
-3.863100e-01
-9.594970e-02
1.930539e-01
4.730749e-01
7.365377e-01
9.762201e-01
1.185592e+00
1.359159e+00
1.492783e+00
1.583915e+00
1.631728e+00
1.637108e+00
1.602507e+00
1.531689e+00
1.429400e+00
1.301011e+00
1.152191e+00
9.886234e-01
8.158070e-01
6.389134e-01
4.626985e-01
2.914342e-01
1.288381e-01
-2.201192e-02
-1.587798e-01
-2.799783e-01
-3.850628e-01
-4.744863e-01
-5.496958e-01
-6.130482e-01
-6.676369e-01
-7.170287e-01
-7.649208e-01
-8.147451e-01
-8.692538e-01
-9.301355e-01
-9.977090e-01
-1.070743e+00
-1.146432e+00
-1.220553e+00
-1.287790e+00
-1.342215e+00
-1.377872e+00
-1.389405e+00
-1.372673e+00
-1.325277e+00
-1.246937e+00
-1.139691e+00
-1.007887e+00
-8.579612e-01
-6.980381e-01
-5.373784e-01
-3.857266e-01
-2.526162e-01
-1.466893e-01
-7.508459e-02
-4.294277e-02
-5.306426e-02
-1.057416e-01
-1.987738e-01
-3.276545e-01
-4.859103e-01
-6.655538e-01
-8.576034e-01
-1.052620e+00
-1.241211e+00
-1.414456e+00
-1.564249e+00
-1.683519e+00
-1.766375e+00
-1.808165e+00
-1.805500e+00
-1.756262e+00
-1.659607e+00
-1.516001e+00
-1.327260e+00
-1.096600e+00
-8.286556e-01
-5.294538e-01
-2.063039e-01
1.324090e-01
4.775309e-01
8.195365e-01
1.148991e+00
1.457041e+00
1.735888e+00
1.979200e+00
2.182410e+00
2.342868e+00
2.459832e+00
2.534300e+00
2.568704e+00
2.566522e+00
2.531858e+00
2.469050e+00
2.382352e+00
2.275729e+00
2.152760e+00
2.016648e+00
1.870302e+00
1.716467e+00
1.557855e+00
1.397273e+00
1.237711e+00
1.082388e+00
9.347552e-01
7.984484e-01
6.772107e-01
5.747852e-01
4.947983e-01
4.406427e-01
4.153695e-01
4.215961e-01
4.614290e-01
5.364037e-01
6.474384e-01
7.947977e-01
9.780598e-01
1.196074e+00
1.446898e+00
1.727700e+00
2.034636e+00
2.362704e+00
2.705610e+00
3.055690e+00
3.403934e+00
3.740137e+00
4.053230e+00
4.331762e+00
4.564526e+00
4.741270e+00
4.853423e+00
4.894772e+00
4.861988e+00
4.754962e+00
4.576899e+00
4.334145e+00
4.035766e+00
3.692912e+00
3.318031e+00
2.923996e+00
2.523233e+00
2.126921e+00
1.744331e+00
1.382345e+00
1.045193e+00
7.344298e-01
4.491281e-01
1.862846e-01
-5.861260e-02
-2.909050e-01
-5.160363e-01
-7.388399e-01
-9.628994e-01
-1.190027e+00
-1.419899e+00
-1.649864e+00
-1.874945e+00
-2.088042e+00
-2.280324e+00
-2.441808e+00
-2.562085e+00
-2.631133e+00
-2.640175e+00
-2.582473e+00
-2.454010e+00
-2.253966e+00
-1.984980e+00
-1.653141e+00
-1.267747e+00
-8.408524e-01
-3.866548e-01
7.922422e-02
5.404994e-01
9.809768e-01
1.385257e+00
1.739354e+00
2.031220e+00
2.251150e+00
2.392096e+00
2.449867e+00
2.423250e+00
2.314033e+00
2.126948e+00
1.869528e+00
1.551891e+00
1.186430e+00
7.874182e-01
3.705254e-01
-4.776825e-02
-4.508493e-01
-8.227266e-01
-1.148833e+00
-1.416827e+00
-1.617331e+00
-1.744547e+00
-1.796684e+00
-1.776150e+00
-1.689473e+00
-1.546937e+00
-1.361938e+00
-1.150115e+00
-9.282847e-01
-7.132945e-01
-5.208653e-01
-3.645367e-01
-2.548013e-01
-1.984996e-01
-1.985194e-01
-2.538069e-01
-3.596653e-01
-5.082862e-01
-6.894389e-01
-8.912385e-01
-1.100920e+00
-1.305563e+00
-1.492737e+00
-1.651063e+00
-1.770682e+00
-1.843655e+00
-1.864297e+00
-1.829423e+00
-1.738510e+00
-1.593742e+00
-1.399909e+00
-1.164159e+00
-8.955925e-01
-6.047210e-01
-3.028106e-01
-1.168948e-03
2.895751e-01
5.601332e-01
8.031046e-01
1.013361e+00
1.188239e+00
1.327538e+00
1.433331e+00
1.509619e+00
1.561873e+00
1.596498e+00
1.620257e+00
1.639692e+00
1.660569e+00
1.687384e+00
1.722962e+00
1.768194e+00
1.821928e+00
1.881066e+00
1.940851e+00
1.995350e+00
2.038083e+00
2.062746e+00
2.063942e+00
2.037829e+00
1.982597e+00
1.898711e+00
1.788887e+00
1.657811e+00
1.511653e+00
1.357454e+00
1.202473e+00
1.053583e+00
9.167844e-01
7.968567e-01
6.971747e-01
6.196641e-01
5.648770e-01
5.321575e-01
5.198695e-01
5.256623e-01
5.467514e-01
5.801914e-01
6.231212e-01
6.729582e-01
7.275216e-01
7.850677e-01
8.442302e-01
9.038711e-01
9.628632e-01
1.019844e+00
1.072986e+00
1.119842e+00
1.157310e+00
1.181746e+00
1.189228e+00
1.175955e+00
1.138711e+00
1.075348e+00
9.851903e-01
8.693091e-01
7.306097e-01
5.737206e-01
4.046888e-01
2.305216e-01
5.862740e-02
-1.037841e-01
-2.502815e-01
-3.757180e-01
-4.766213e-01
-5.514309e-01
-6.005614e-01
-6.262856e-01
-6.324499e-01
-6.240539e-01
-6.067453e-01
-5.862881e-01
-5.680615e-01
-5.566394e-01
-5.554786e-01
-5.667259e-01
-5.911403e-01
-6.281123e-01
-6.757641e-01
-7.311157e-01
-7.903034e-01
-8.488395e-01
-9.019015e-01
-9.446318e-01
-9.724303e-01
-9.812131e-01
-9.676218e-01
-9.291670e-01
-8.643061e-01
-7.724611e-01
-6.539915e-01
-5.101376e-01
-3.429446e-01
-1.551731e-01
4.980445e-02
2.681250e-01
4.955757e-01
7.277521e-01
9.602270e-01
1.188721e+00
1.409263e+00
1.618330e+00
1.812963e+00
1.990845e+00
2.150344e+00
2.290512e+00
2.411046e+00
2.512207e+00
2.594694e+00
2.659500e+00
2.707744e+00
2.740506e+00
2.758686e+00
2.762904e+00
2.753465e+00
2.730391e+00
2.693529e+00
2.642719e+00
2.577996e+00
2.499799e+00
2.409133e+00
2.307673e+00
2.197755e+00
2.082251e+00
1.964331e+00
1.847119e+00
1.733287e+00
1.624644e+00
1.521765e+00
1.423755e+00
1.328163e+00
1.231116e+00
1.127648e+00
1.012214e+00
8.793466e-01
7.243590e-01
5.440468e-01
3.372814e-01
1.054353e-01
-1.474182e-01
-4.145622e-01
-6.869491e-01
-9.537434e-01
-1.203039e+00
-1.422674e+00
-1.601072e+00
-1.728014e+00
-1.795294e+00
-1.797222e+00
-1.730932e+00
-1.596543e+00
-1.397155e+00
-1.138737e+00
-8.299170e-01
-4.816916e-01
-1.070483e-01
2.795084e-01
6.625466e-01
1.026412e+00
1.356035e+00
1.637785e+00
1.860322e+00
2.015341e+00
2.098157e+00
2.108041e+00
2.048276e+00
1.925916e+00
1.751274e+00
1.537180e+00
1.298097e+00
1.049177e+00
8.053373e-01
5.804340e-01
3.865833e-01
2.336538e-01
1.289397e-01
7.700447e-02
7.967499e-02
1.361672e-01
2.433210e-01
3.959269e-01
5.871251e-01
8.088585e-01
1.052356e+00
1.308619e+00
1.568876e+00
1.824985e+00
2.069732e+00
2.297047e+00
2.502099e+00
2.681311e+00
2.832305e+00
2.953805e+00
3.045507e+00
3.107948e+00
3.142357e+00
3.150497e+00
3.134491e+00
3.096634e+00
3.039192e+00
2.964219e+00
2.873389e+00
2.767881e+00
2.648338e+00
2.514901e+00
2.367345e+00
2.205288e+00
2.028469e+00
1.837048e+00
1.631906e+00
1.414902e+00
1.189035e+00
9.585170e-01
7.287042e-01
5.059156e-01
2.971302e-01
1.095936e-01
-4.963473e-02
-1.741567e-01
-2.586865e-01
-2.994382e-01
-2.944117e-01
-2.435561e-01
-1.487973e-01
-1.394071e-02
1.555352e-01
3.527665e-01
5.698467e-01
7.982030e-01
1.028989e+00
1.253483e+00
1.463479e+00
1.651654e+00
1.811896e+00
1.939555e+00
2.031616e+00
2.086753e+00
2.105286e+00
2.089030e+00
2.041082e+00
1.965556e+00
1.867299e+00
1.751614e+00
1.623991e+00
1.489864e+00
1.354402e+00
1.222346e+00
1.097891e+00
9.846300e-01
8.855339e-01
8.029656e-01
7.386874e-01
6.938430e-01
6.688939e-01
6.635115e-01
6.764462e-01
7.054092e-01
7.470163e-01
7.968338e-01
8.495552e-01
8.993119e-01
9.400932e-01
9.662320e-01
9.728939e-01
9.565082e-01
9.150849e-01
8.483796e-01
7.578898e-01
6.466891e-01
5.191227e-01
3.804054e-01
2.361672e-01
9.199214e-02
-4.701219e-02
-1.765825e-01
-2.935840e-01
-3.961938e-01
-4.839746e-01
-5.578285e-01
-6.198319e-01
-6.729559e-01
-7.206906e-01
-7.666038e-01
-8.138735e-01
-8.648459e-01
-9.206708e-01
-9.810598e-01
-1.044203e+00
-1.106858e+00
-1.164593e+00
-1.212161e+00
-1.243952e+00
-1.254459e+00
-1.238726e+00
-1.192718e+00
-1.113614e+00
-9.999908e-01
-8.519208e-01
-6.710001e-01
-4.603157e-01
-2.243748e-01
3.099755e-02
2.987903e-01
5.709746e-01
8.387198e-01
1.092668e+00
1.323277e+00
1.521235e+00
1.677932e+00
1.785964e+00
1.839643e+00
1.835453e+00
1.772409e+00
1.652292e+00
1.479704e+00
1.261947e+00
1.008711e+00
7.315835e-01
4.434154e-01
1.575709e-01
-1.128799e-01
-3.559687e-01
-5.615694e-01
-7.220060e-01
-8.324754e-01
-8.912487e-01
-8.996432e-01
-8.617798e-01
-7.841615e-01
-6.751229e-01
-5.442020e-01
-4.014812e-01
-2.569406e-01
-1.198570e-01
1.719951e-03
1.013893e-01
1.746946e-01
2.192807e-01
2.349048e-01
2.233098e-01
1.879800e-01
1.338029e-01
6.667143e-02
-6.948010e-03
-8.045499e-02
-1.475429e-01
-2.025984e-01
-2.410577e-01
-2.597026e-01
-2.568769e-01
-2.326021e-01
-1.885732e-01
-1.280228e-01
-5.545029e-02
2.376709e-02
1.038507e-01
1.791360e-01
2.445698e-01
2.961336e-01
3.311484e-01
3.484338e-01
3.483173e-01
3.325085e-01
3.038658e-01
2.660906e-01
2.233799e-01
1.800629e-01
1.402429e-01
1.074612e-01
8.440630e-02
7.268979e-02
7.271371e-02
8.364662e-02
1.035142e-01
1.293955e-01
1.577032e-01
1.845127e-01
2.059040e-01
2.182780e-01
2.186167e-01
2.046645e-01
1.750215e-01
1.291463e-01
6.728105e-02
-9.678961e-03
-1.003421e-01
-2.029694e-01
-3.155864e-01
-4.360407e-01
-5.620006e-01
-6.909076e-01
-8.199021e-01
-9.457478e-01
-1.064774e+00
-1.172855e+00
-1.265431e+00
-1.337599e+00
-1.384252e+00
-1.400307e+00
-1.380998e+00
-1.322233e+00
-1.220988e+00
-1.075716e+00
-8.866969e-01
-6.563130e-01
-3.891817e-01
-9.213982e-02
2.259362e-01
5.544604e-01
8.815943e-01
1.194800e+00
1.481452e+00
1.729478e+00
1.927985e+00
2.067840e+00
2.142175e+00
2.146786e+00
2.080387e+00
1.944727e+00
1.744528e+00
1.487278e+00
1.182872e+00
8.431367e-01
4.812713e-01
1.112309e-01
-2.529123e-01
-5.976053e-01
-9.104246e-01
-1.180641e+00
-1.399721e+00
-1.561740e+00
-1.663695e+00
-1.705680e+00
-1.690909e+00
-1.625558e+00
-1.518408e+00
-1.380298e+00
-1.223386e+00
-1.060285e+00
-9.031159e-01
-7.625755e-01
-6.471011e-01
-5.622274e-01
-5.102029e-01
-4.899094e-01
-4.970981e-01
-5.249168e-01
-5.646759e-01
-6.067724e-01
-6.416770e-01
-6.608798e-01
-6.576977e-01
-6.278613e-01
-5.698300e-01
-4.848180e-01
-3.765503e-01
-2.507976e-01
-1.147584e-01
2.363494e-02
1.564134e-01
2.762036e-01
3.767493e-01
4.532918e-01
5.028048e-01
5.240959e-01
5.178013e-01
4.863022e-01
4.335876e-01
3.650780e-01
2.874149e-01
2.082111e-01
1.357504e-01
7.862914e-02
4.533418e-02
4.376407e-02
8.071573e-02
1.613724e-01
2.888409e-01
4.637879e-01
6.842193e-01
9.454294e-01
1.240127e+00
1.558721e+00
1.889742e+00
2.220345e+00
2.536886e+00
2.825513e+00
3.072771e+00
3.266195e+00
3.394877e+00
3.449987e+00
3.425224e+00
3.317170e+00
3.125522e+00
2.853195e+00
2.506281e+00
2.093873e+00
1.627755e+00
1.121967e+00
5.922520e-01
5.539592e-02
-4.715064e-01
-9.718361e-01
-1.430228e+00
-1.833287e+00
-2.170190e+00
-2.433126e+00
-2.617535e+00
-2.722156e+00
-2.748878e+00
-2.702415e+00
-2.589869e+00
-2.420185e+00
-2.203576e+00
-1.950933e+00
-1.673287e+00
-1.381325e+00
-1.085010e+00
-7.932961e-01
-5.139512e-01
-2.534516e-01
-1.693095e-02
1.918577e-01
3.705897e-01
5.184368e-01
6.361400e-01
7.260550e-01
7.921222e-01
8.397180e-01
8.753552e-01
9.062343e-01
9.396742e-01
9.824854e-01
1.040363e+00
1.117386e+00
1.215685e+00
1.335328e+00
1.474404e+00
1.629294e+00
1.795042e+00
1.965778e+00
2.135116e+00
2.296511e+00
2.443538e+00
2.570135e+00
2.670796e+00
2.740755e+00
2.776159e+00
2.774240e+00
2.733463e+00
2.653658e+00
2.536122e+00
2.383674e+00
2.200678e+00
1.992994e+00
1.767866e+00
1.533709e+00
1.299803e+00
1.075860e+00
8.715083e-01
6.956994e-01
5.560947e-01
4.584849e-01
4.063030e-01
4.002891e-01
4.383498e-01
5.156417e-01
6.248788e-01
7.568359e-01
9.009955e-01
1.046261e+00
1.181665e+00
1.296996e+00
1.383310e+00
1.433301e+00
1.441536e+00
1.404583e+00
1.321047e+00
1.191544e+00
1.018622e+00
8.066300e-01
5.615484e-01
2.907556e-01
2.749883e-03
-2.931829e-01
-5.873452e-01
-8.700379e-01
-1.131985e+00
-1.364751e+00
-1.561125e+00
-1.715450e+00
-1.823860e+00
-1.884441e+00
-1.897278e+00
-1.864415e+00
-1.789725e+00
-1.678696e+00
-1.538149e+00
-1.375889e+00
-1.200296e+00
-1.019889e+00
-8.428669e-01
-6.766686e-01
-5.275933e-01
-4.005041e-01
-2.986501e-01
-2.236170e-01
-1.753996e-01
-1.525768e-01
-1.525507e-01
-1.718148e-01
-2.062199e-01
-2.512197e-01
-3.020965e-01
-3.541742e-01
-4.030308e-01
-4.447110e-01
-4.759274e-01
-4.942238e-01
-4.980702e-01
-4.868648e-01
-4.608322e-01
-4.208239e-01
-3.680484e-01
-3.037678e-01
-2.290051e-01
-1.443097e-01
-4.962003e-02
5.574293e-02
1.729334e-01
3.032929e-01
4.479418e-01
6.072999e-01
7.806020e-01
9.654826e-01
1.157700e+00
1.351054e+00
1.537516e+00
1.707587e+00
1.850828e+00
1.956542e+00
2.014520e+00
2.015808e+00
1.953424e+00
1.822973e+00
1.623122e+00
1.355900e+00
1.026795e+00
6.446539e-01
2.213682e-01
-2.286214e-01
-6.889919e-01
-1.142336e+00
-1.571054e+00
-1.958284e+00
-2.288827e+00
-2.549990e+00
-2.732299e+00
-2.830031e+00
-2.841515e+00
-2.769179e+00
-2.619338e+00
-2.401725e+00
-2.128814e+00
-1.814970e+00
-1.475498e+00
-1.125666e+00
-7.797710e-01
-4.503050e-01
-1.472901e-01
1.221973e-01
3.542744e-01
5.482628e-01
7.064594e-01
8.336836e-01
9.366346e-01
1.023113e+00
1.101176e+00
1.178316e+00
1.260735e+00
1.352794e+00
1.456668e+00
1.572232e+00
1.697152e+00
1.827140e+00
1.956336e+00
2.077759e+00
2.183785e+00
2.266638e+00
2.318860e+00
2.333760e+00
2.305836e+00
2.231150e+00
2.107653e+00
1.935433e+00
1.716864e+00
1.456628e+00
1.161611e+00
8.406448e-01
5.041138e-01
1.634446e-01
-1.694983e-01
-4.830615e-01
-7.664535e-01
-1.010345e+00
-1.207378e+00
-1.352538e+00
-1.443379e+00
-1.480082e+00
-1.465356e+00
-1.404192e+00
-1.303487e+00
-1.171570e+00
-1.017640e+00
-8.511677e-01
-6.812807e-01
-5.161798e-01
-3.626303e-01
-2.255692e-01
-1.078676e-01
-1.027594e-02
6.843710e-02
1.311628e-01
1.819780e-01
2.255674e-01
2.666038e-01
3.091510e-01
3.561500e-01
4.090397e-01
4.675482e-01
5.296751e-01
5.918701e-01
6.493910e-01
6.968078e-01
7.286033e-01
7.398081e-01
7.266059e-01
6.868481e-01
6.204264e-01
5.294682e-01
4.183344e-01
2.934207e-01
1.627761e-01
3.557415e-02
-7.852267e-02
-1.700509e-01
-2.304341e-01
-2.526206e-01
-2.316266e-01
-1.649508e-01
-5.283614e-02
1.016392e-01
2.926479e-01
5.118764e-01
7.489530e-01
9.920202e-01
1.228417e+00
1.445428e+00
1.631034e+00
1.774620e+00
1.867558e+00
1.903646e+00
1.879349e+00
1.793863e+00
1.649009e+00
1.449014e+00
1.200218e+00
9.107581e-01
5.902654e-01
2.495742e-01
-9.955651e-02
-4.447384e-01
-7.732912e-01
-1.072643e+00
-1.330798e+00
-1.536866e+00
-1.681621e+00
-1.758043e+00
-1.761796e+00
-1.691579e+00
-1.549284e+00
-1.339956e+00
-1.071506e+00
-7.542321e-01
-4.001664e-01
-2.232767e-02
3.660487e-01
7.522279e-01
1.124574e+00
1.472986e+00
1.789146e+00
2.066590e+00
2.300621e+00
2.488100e+00
2.627173e+00
2.716974e+00
2.757357e+00
2.748692e+00
2.691763e+00
2.587775e+00
2.438462e+00
2.246293e+00
2.014716e+00
1.748410e+00
1.453478e+00
1.137543e+00
8.096813e-01
4.801995e-01
1.602227e-01
-1.388663e-01
-4.060956e-01
-6.316163e-01
-8.073834e-01
-9.277369e-01
-9.898289e-01
-9.938600e-01
-9.431154e-01
-8.438052e-01
-7.047341e-01
-5.368330e-01
-3.525852e-01
-1.653823e-01
1.116641e-02
1.639461e-01
2.810493e-01
3.524632e-01
3.707001e-01
3.313294e-01
2.333667e-01
7.947564e-02
-1.240551e-01
-3.675774e-01
-6.385884e-01
-9.224408e-01
-1.203203e+00
-1.464593e+00
-1.690917e+00
-1.867926e+00
-1.983567e+00
-2.028565e+00
-1.996834e+00
-1.885715e+00
-1.696042e+00
-1.432047e+00
-1.101136e+00
-7.135473e-01
-2.819135e-01
1.792439e-01
6.540848e-01
1.126064e+00
1.578582e+00
1.995643e+00
2.362517e+00
2.666356e+00
2.896744e+00
3.046143e+00
3.110204e+00
3.087928e+00
2.981662e+00
2.796917e+00
2.542034e+00
2.227700e+00
1.866351e+00
1.471502e+00
1.057048e+00
6.365967e-01
2.228733e-01
-1.727627e-01
-5.406596e-01
-8.730709e-01
-1.164220e+00
-1.410258e+00
-1.609140e+00
-1.760458e+00
-1.865247e+00
-1.925784e+00
-1.945379e+00
-1.928177e+00
-1.878967e+00
-1.803017e+00
-1.705940e+00
-1.593599e+00
-1.472051e+00
-1.347515e+00
-1.226339e+00
-1.114943e+00
-1.019699e+00
-9.467269e-01
-9.015917e-01
-8.889097e-01
-9.118846e-01
-9.718276e-01
-1.067722e+00
-1.195906e+00
-1.349932e+00
-1.520665e+00
-1.696623e+00
-1.864574e+00
-2.010328e+00
-2.119673e+00
-2.179369e+00
-2.178115e+00
-2.107413e+00
-1.962251e+00
-1.741571e+00
-1.448473e+00
-1.090157e+00
-6.775955e-01
-2.249551e-01
2.511861e-01
7.327718e-01
1.201281e+00
1.638744e+00
2.028682e+00
2.356920e+00
2.612210e+00
2.786647e+00
2.875879e+00
2.879089e+00
2.798813e+00
2.640584e+00
2.412469e+00
2.124522e+00
1.788201e+00
1.415780e+00
1.019783e+00
6.124709e-01
2.053901e-01
-1.909799e-01
-5.674753e-01
-9.163714e-01
-1.231378e+00
-1.507517e+00
-1.740911e+00
-1.928515e+00
-2.067869e+00
-2.156896e+00
-2.193823e+00
-2.177235e+00
-2.106264e+00
-1.980901e+00
-1.802355e+00
-1.573423e+00
-1.298793e+00
-9.852344e-01
-6.416412e-01
-2.789047e-01
9.037229e-02
4.523136e-01
7.923373e-01
1.095825e+00
1.348855e+00
1.538960e+00
1.655856e+00
1.692083e+00
1.643524e+00
1.509737e+00
1.294101e+00
1.003740e+00
6.492477e-01
2.442241e-01
-1.953519e-01
-6.518755e-01
-1.106959e+00
-1.542315e+00
-1.940640e+00
-2.286423e+00
-2.566667e+00
-2.771446e+00
-2.894302e+00
-2.932442e+00
-2.886740e+00
-2.761547e+00
-2.564313e+00
-2.305058e+00
-1.995727e+00
-1.649484e+00
-1.279990e+00
-9.007379e-01
-5.244705e-01
-1.627018e-01
1.746444e-01
4.794999e-01
7.458321e-01
9.697505e-01
1.149538e+00
1.285591e+00
1.380258e+00
1.437551e+00
1.462748e+00
1.461903e+00
1.441324e+00
1.407066e+00
1.364507e+00
1.318052e+00
1.270987e+00
1.225475e+00
1.182675e+00
1.142951e+00
1.106123e+00
1.071738e+00
1.039330e+00
1.008641e+00
9.797884e-01
9.533449e-01
9.303287e-01
9.120824e-01
9.000569e-01
8.955196e-01
8.992254e-01
9.110950e-01
9.299457e-01
9.533170e-01
9.774208e-01
9.972318e-01
1.006714e+00
9.991647e-01
9.676417e-01
9.054275e-01
8.064897e-01
6.658967e-01
4.801605e-01
2.474917e-01
-3.204000e-02
-3.564397e-01
-7.218074e-01
-1.122438e+00
-1.550984e+00
-1.998668e+00
-2.455515e+00
-2.910602e+00
-3.352308e+00
-3.768580e+00
-4.147243e+00
-4.476373e+00
-4.744743e+00
-4.942348e+00
-5.060949e+00
-5.094592e+00
-5.040020e+00
-4.896922e+00
-4.667985e+00
-4.358725e+00
-3.977145e+00
-3.533258e+00
-3.038552e+00
-2.505471e+00
-1.946975e+00
-1.376209e+00
-8.062774e-01
-2.501010e-01
2.797012e-01
7.709633e-01
1.212199e+00
1.592926e+00
1.904074e+00
2.138445e+00
2.291175e+00
2.360137e+00
2.346237e+00
2.253562e+00
2.089350e+00
1.863766e+00
1.589473e+00
1.281023e+00
9.540841e-01
6.245568e-01
3.076441e-01
1.694356e-02
-2.363572e-01
-4.441123e-01
-6.016220e-01
-7.077738e-01
-7.649143e-01
-7.784640e-01
-7.563133e-01
-7.080533e-01
-6.441090e-01
-5.748490e-01
-5.097505e-01
-4.566940e-01
-4.214497e-01
-4.073985e-01
-4.154986e-01
-4.444796e-01
-4.912126e-01
-5.511906e-01
-6.190462e-01
-6.890442e-01
-7.555073e-01
-8.131570e-01
-8.573727e-01
-8.843806e-01
-8.913911e-01
-8.766957e-01
-8.397284e-01
-7.810905e-01
-7.025329e-01
-6.068909e-01
-4.979703e-01
-3.803863e-01
-2.593613e-01
-1.404880e-01
-2.946160e-02
6.821234e-02
1.475324e-01
2.043260e-01
2.355676e-01
2.396614e-01
2.166542e-01
1.683414e-01
9.824003e-02
1.141425e-02
-8.583977e-02
-1.864264e-01
-2.829638e-01
-3.683327e-01
-4.362161e-01
-4.815824e-01
-5.010737e-01
-4.932600e-01
-4.587377e-01
-4.000599e-01
-3.215048e-01
-2.287062e-01
-1.281801e-01
-2.678815e-02
6.881880e-02
1.527409e-01
2.203198e-01
2.685502e-01
2.963853e-01
3.049126e-01
2.973786e-01
2.790513e-01
2.569177e-01
2.392281e-01
2.349100e-01
2.528866e-01
3.013504e-01
3.870427e-01
5.146036e-01
6.860480e-01
9.004239e-01
1.153692e+00
1.438852e+00
1.746317e+00
2.064514e+00
2.380644e+00
2.681546e+00
2.954574e+00
3.188391e+00
3.373618e+00
3.503300e+00
3.573143e+00
3.581571e+00
3.529595e+00
3.420569e+00
3.259842e+00
3.054355e+00
2.812197e+00
2.542134e+00
2.253139e+00
1.953931e+00
1.652558e+00
1.356038e+00
1.070084e+00
7.989298e-01
5.452643e-01
3.102746e-01
9.380807e-02
-1.053625e-01
-2.891801e-01
-4.598830e-01
-6.195627e-01
-7.697557e-01
-9.111241e-01
-1.043271e+00
-1.164721e+00
-1.273053e+00
-1.365165e+00
-1.437609e+00
-1.486932e+00
-1.509974e+00
-1.504088e+00
-1.467278e+00
-1.398267e+00
-1.296522e+00
-1.162280e+00
-9.965809e-01
-8.013321e-01
-5.794013e-01
-3.347119e-01
-7.232303e-02
2.015471e-01
4.795855e-01
7.535650e-01
1.014655e+00
1.253853e+00
1.462507e+00
1.632877e+00
1.758672e+00
1.835495e+00
1.861136e+00
1.835694e+00
1.761499e+00
1.642874e+00
1.485760e+00
1.297270e+00
1.085201e+00
8.575689e-01
6.221751e-01
3.862484e-01
1.561649e-01
-6.273311e-02
-2.662160e-01
-4.511464e-01
-6.153745e-01
-7.575788e-01
-8.770895e-01
-9.737356e-01
-1.047749e+00
-1.099742e+00
-1.130755e+00
-1.142342e+00
-1.136662e+00
-1.116516e+00
-1.085310e+00
-1.046901e+00
-1.005353e+00
-9.646135e-01
-9.281481e-01
-8.985892e-01
-8.774464e-01
-8.649248e-01
-8.598899e-01
-8.599981e-01
-8.619938e-01
-8.621469e-01
-8.567849e-01
-8.428553e-01
-8.184486e-01
-7.832149e-01
-7.386204e-01
-6.880075e-01
-6.364432e-01
-5.903583e-01
-5.569982e-01
-5.437200e-01
-5.571872e-01
-6.025309e-01
-6.825543e-01
-7.970668e-01
-9.424301e-01
-1.111385e+00
-1.293206e+00
-1.474203e+00
-1.638548e+00
-1.769377e+00
-1.850073e+00
-1.865619e+00
-1.803900e+00
-1.656834e+00
-1.421203e+00
-1.099136e+00
-6.981610e-01
-2.308270e-01
2.860730e-01
8.326237e-01
1.387151e+00
1.927705e+00
2.433540e+00
2.886446e+00
3.271839e+00
3.579511e+00
3.803998e+00
3.944563e+00
4.004812e+00
3.992007e+00
3.916170e+00
3.789048e+00
3.623059e+00
3.430298e+00
3.221674e+00
3.006256e+00
2.790834e+00
2.579745e+00
2.374936e+00
2.176255e+00
1.981948e+00
1.789285e+00
1.595272e+00
1.397349e+00
1.194000e+00
9.852059e-01
7.726783e-01
5.598680e-01
3.517419e-01
1.543726e-01
-2.560525e-02
-1.816049e-01
-3.076966e-01
-3.991559e-01
-4.529057e-01
-4.678188e-01
-4.448635e-01
-3.870829e-01
-2.994088e-01
-1.883209e-01
-6.137086e-02
7.339553e-02
2.080720e-01
3.355238e-01
4.499555e-01
5.473522e-01
6.257453e-01
6.852680e-01
7.279930e-01
7.575643e-01
7.786658e-01
7.963841e-01
8.155394e-01
8.400629e-01
8.724906e-01
9.136300e-01
9.624351e-01
1.016099e+00
1.070350e+00
1.119908e+00
1.159060e+00
1.182261e+00
1.184713e+00
1.162851e+00
1.114684e+00
1.039975e+00
9.402464e-01
8.186311e-01
6.795749e-01
5.284348e-01
3.710005e-01
2.129856e-01
5.953620e-02
-8.519027e-02
-2.183231e-01
-3.384106e-01
-4.453594e-01
-5.401825e-01
-6.245841e-01
-7.004390e-01
-7.692451e-01
-8.316340e-01
-8.870186e-01
-9.334378e-01
-9.676280e-01
-9.853136e-01
-9.816819e-01
-9.519746e-01
-8.921175e-01
-7.993048e-01
-6.724635e-01
-5.125484e-01
-3.226434e-01
-1.078761e-01
1.248275e-01
3.671079e-01
6.096159e-01
8.425010e-01
1.055918e+00
1.240530e+00
1.387998e+00
1.491421e+00
1.545719e+00
1.547921e+00
1.497331e+00
1.395562e+00
1.246430e+00
1.055707e+00
8.307780e-01
5.802238e-01
3.133789e-01
3.990365e-02
-2.305957e-01
-4.888808e-01
-7.263223e-01
-9.350760e-01
-1.108209e+00
-1.239799e+00
-1.325023e+00
-1.360253e+00
-1.343174e+00
-1.272915e+00
-1.150181e+00
-9.773768e-01
-7.586585e-01
-4.999049e-01
-2.085520e-01
1.067121e-01
4.363859e-01
7.706904e-01
1.100142e+00
1.416097e+00
1.711202e+00
1.979707e+00
2.217612e+00
2.422648e+00
2.594104e+00
2.732532e+00
2.839364e+00
2.916490e+00
2.965843e+00
2.989037e+00
2.987116e+00
2.960429e+00
2.908663e+00
2.831012e+00
2.726458e+00
2.594103e+00
2.433505e+00
2.244957e+00
2.029672e+00
1.789860e+00
1.528689e+00
1.250172e+00
9.589959e-01
6.603257e-01
3.596156e-01
6.242476e-02
-2.257559e-01
-4.996756e-01
-7.544933e-01
-9.859438e-01
-1.190488e+00
-1.365435e+00
-1.509020e+00
-1.620428e+00
-1.699758e+00
-1.747938e+00
-1.766591e+00
-1.757886e+00
-1.724401e+00
-1.669007e+00
-1.594819e+00
-1.505193e+00
-1.403784e+00
-1.294611e+00
-1.182116e+00
-1.071157e+00
-9.669170e-01
-8.747107e-01
-7.996957e-01
-7.465209e-01
-7.189521e-01
-7.195230e-01
-7.492555e-01
-8.074852e-01
-8.918106e-01
-9.981738e-01
-1.121063e+00
-1.253817e+00
-1.389010e+00
-1.518882e+00
-1.635790e+00
-1.732657e+00
-1.803391e+00
-1.843254e+00
-1.849158e+00
-1.819886e+00
-1.756195e+00
-1.660807e+00
-1.538256e+00
-1.394599e+00
-1.236989e+00
-1.073142e+00
-9.107360e-01
-7.567999e-01
-6.171521e-01
-4.959418e-01
-3.953417e-01
-3.154163e-01
-2.541785e-01
-2.078294e-01
-1.711627e-01
-1.381087e-01
-1.023774e-01
-5.815429e-02
-7.900326e-04
7.258166e-02
1.625621e-01
2.671999e-01
3.819406e-01
4.998326e-01
6.119861e-01
7.082510e-01
7.780579e-01
8.113482e-01
7.995127e-01
7.362580e-01
6.183294e-01
4.460311e-01
2.235045e-01
-4.126149e-02
-3.366963e-01
-6.481850e-01
-9.588564e-01
-1.250586e+00
-1.505158e+00
-1.705513e+00
-1.836986e+00
-1.888449e+00
-1.853237e+00
-1.729801e+00
-1.521995e+00
-1.238973e+00
-8.946888e-01
-5.070158e-01
-9.656415e-02
3.147154e-01
7.050184e-01
1.054133e+00
1.344719e+00
1.563324e+00
1.701057e+00
1.753908e+00
1.722705e+00
1.612761e+00
1.433258e+00
1.196439e+00
9.166790e-01
6.095049e-01
2.906345e-01
-2.489967e-02
-3.234923e-01
-5.935322e-01
-8.257754e-01
-1.013524e+00
-1.152623e+00
-1.241312e+00
-1.279952e+00
-1.270675e+00
-1.216998e+00
-1.123423e+00
-9.950713e-01
-8.373660e-01
-6.557832e-01
-4.556728e-01
-2.421507e-01
-2.004958e-02
2.060872e-01
4.319885e-01
6.536320e-01
8.672332e-01
1.069252e+00
1.256422e+00
1.425792e+00
1.574775e+00
1.701198e+00
1.803336e+00
1.879943e+00
1.930261e+00
1.954028e+00
1.951459e+00
1.923210e+00
1.870306e+00
1.794040e+00
1.695838e+00
1.577113e+00
1.439126e+00
1.282887e+00
1.109123e+00
9.183264e-01
7.108831e-01
4.872692e-01
2.482810e-01
-4.736911e-03
-2.697048e-01
-5.436917e-01
-8.228859e-01
-1.102651e+00
-1.377657e+00
-1.642052e+00
-1.889672e+00
-2.114240e+00
-2.309564e+00
-2.469714e+00
-2.589189e+00
-2.663061e+00
-2.687132e+00
-2.658087e+00
-2.573659e+00
-2.432805e+00
-2.235872e+00
-1.984763e+00
-1.683056e+00
-1.336061e+00
-9.508051e-01
-5.358952e-01
-1.012723e-01
3.421570e-01
7.829896e-01
1.209859e+00
1.611980e+00
1.979646e+00
2.304625e+00
2.580413e+00
2.802333e+00
2.967504e+00
3.074699e+00
3.124160e+00
3.117404e+00
3.057060e+00
2.946750e+00
2.791011e+00
2.595247e+00
2.365669e+00
2.109230e+00
1.833505e+00
1.546553e+00
1.256720e+00
9.724206e-01
7.018913e-01
4.529212e-01
2.325640e-01
4.683473e-02
-9.960314e-02
-2.037441e-01
-2.645151e-01
-2.829823e-01
-2.624448e-01
-2.083736e-01
-1.281621e-01
-3.067976e-02
7.435337e-02
1.771183e-01
2.685006e-01
3.408560e-01
3.886529e-01
4.089219e-01
4.014675e-01
3.688299e-01
3.160051e-01
2.499576e-01
1.789681e-01
1.118703e-01
5.723200e-02
2.254435e-02
1.348242e-02
3.330517e-02
8.245691e-02
1.584197e-01
2.558435e-01
3.669509e-01
4.821814e-01
5.910096e-01
6.828566e-01
7.480044e-01
7.784330e-01
7.685142e-01
7.155163e-01
6.198904e-01
4.853231e-01
3.185528e-01
1.289596e-01
-7.204893e-02
-2.718116e-01
-4.572888e-01
-6.159653e-01
-7.367048e-01
-8.104867e-01
-8.309704e-01
-7.948549e-01
-7.020208e-01
-5.554653e-01
-3.610516e-01
-1.271036e-01
1.361176e-01
4.170190e-01
7.033260e-01
9.827460e-01
1.243611e+00
1.475471e+00
1.669614e+00
1.819483e+00
1.920970e+00
1.972570e+00
1.975381e+00
1.932946e+00
1.850942e+00
1.736729e+00
1.598783e+00
1.446058e+00
1.287306e+00
1.130427e+00
9.818904e-01
8.462844e-01
7.260443e-01
6.213815e-01
5.304286e-01
4.495927e-01
3.740838e-01
2.985702e-01
2.178947e-01
1.277727e-01
2.539803e-02
-9.011631e-02
-2.175097e-01
-3.533862e-01
-4.924659e-01
-6.280493e-01
-7.526472e-01
-8.587180e-01
-9.394392e-01
-9.894452e-01
-1.005458e+00
-9.867547e-01
-9.354142e-01
-8.563220e-01
-7.569077e-01
-6.466297e-01
-5.362356e-01
-4.368537e-01
-3.589951e-01
-3.115598e-01
-3.009483e-01
-3.303744e-01
-3.994571e-01
-5.041397e-01
-6.369476e-01
-7.875577e-01
-9.436172e-01
-1.091725e+00
-1.218478e+00
-1.311480e+00
-1.360242e+00
-1.356892e+00
-1.296682e+00
-1.178252e+00
-1.003680e+00
-7.783137e-01
-5.104345e-01
-2.107622e-01
1.081469e-01
4.325782e-01
7.483752e-01
1.041660e+00
1.299527e+00
1.510686e+00
1.666033e+00
1.759117e+00
1.786497e+00
1.747947e+00
1.646508e+00
1.488356e+00
1.282476e+00
1.040171e+00
7.743986e-01
4.990021e-01
2.278842e-01
-2.580475e-02
-2.503952e-01
-4.362905e-01
-5.763877e-01
-6.663198e-01
-7.045299e-01
-6.922064e-01
-6.331132e-01
-5.333456e-01
-4.010361e-01
-2.460219e-01
-7.947198e-02
8.653362e-02
2.394872e-01
3.670056e-01
4.574485e-01
5.005790e-01
4.882280e-01
4.149058e-01
2.783002e-01
7.960506e-02
-1.763677e-01
-4.813140e-01
-8.238067e-01
-1.189889e+00
-1.563854e+00
-1.929158e+00
-2.269405e+00
-2.569333e+00
-2.815734e+00
-2.998244e+00
-3.109951e+00
-3.147767e+00
-3.112555e+00
-3.008973e+00
-2.845065e+00
-2.631604e+00
-2.381250e+00
-2.107570e+00
-1.824017e+00
-1.542954e+00
-1.274808e+00
-1.027445e+00
-8.058178e-01
-6.119027e-01
-4.449261e-01
-3.018189e-01
-1.778345e-01
-6.724334e-02
3.597819e-02
1.375339e-01
2.423171e-01
3.540644e-01
4.751537e-01
6.065234e-01
7.476867e-01
8.968090e-01
1.050834e+00
1.205641e+00
1.356246e+00
1.497026e+00
1.621983e+00
1.725026e+00
1.800254e+00
1.842233e+00
1.846241e+00
1.808477e+00
1.726236e+00
1.598059e+00
1.423863e+00
1.205051e+00
9.446124e-01
6.471933e-01
3.191133e-01
-3.168981e-02
-3.958169e-01
-7.626840e-01
-1.120921e+00
-1.458886e+00
-1.765257e+00
-2.029675e+00
-2.243373e+00
-2.399751e+00
-2.494849e+00
-2.527694e+00
-2.500467e+00
-2.418500e+00
-2.290063e+00
-2.125956e+00
-1.938920e+00
-1.742870e+00
-1.552025e+00
-1.379976e+00
-1.238756e+00
-1.138006e+00
-1.084281e+00
-1.080570e+00
-1.126070e+00
-1.216244e+00
-1.343168e+00
-1.496158e+00
-1.662622e+00
-1.829073e+00
-1.982206e+00
-2.109947e+00
-2.202367e+00
-2.252377e+00
-2.256171e+00
-2.213359e+00
-2.126828e+00
-2.002342e+00
-1.847932e+00
-1.673149e+00
-1.488228e+00
-1.303235e+00
-1.127262e+00
-9.677209e-01
-8.297829e-01
-7.160151e-01
-6.262274e-01
-5.575521e-01
-5.047446e-01
-4.606815e-01
-4.170142e-01
-3.649248e-01
-2.959198e-01
-2.026001e-01
-7.934569e-02
7.713837e-02
2.674552e-01
4.893565e-01
7.378039e-01
1.005250e+00
1.282121e+00
1.557475e+00
1.819776e+00
2.057747e+00
2.261208e+00
2.421858e+00
2.533910e+00
2.594540e+00
2.604106e+00
2.566105e+00
2.486885e+00
2.375120e+00
2.241099e+00
2.095895e+00
1.950497e+00
1.814984e+00
1.697834e+00
1.605440e+00
1.541846e+00
1.508732e+00
1.505600e+00
1.530107e+00
1.578479e+00
1.645943e+00
1.727110e+00
1.816296e+00
1.907749e+00
1.995799e+00
2.074950e+00
2.139938e+00
2.185791e+00
2.207901e+00
2.202135e+00
2.164989e+00
2.093764e+00
1.986764e+00
1.843485e+00
1.664768e+00
1.452891e+00
1.211592e+00
9.459882e-01
6.624146e-01
3.681711e-01
7.120590e-02
-2.202470e-01
-4.980478e-01
-7.545249e-01
-9.828201e-01
-1.177189e+00
-1.333245e+00
-1.448137e+00
-1.520666e+00
-1.551326e+00
-1.542284e+00
-1.497288e+00
-1.421498e+00
-1.321250e+00
-1.203745e+00
-1.076674e+00
-9.478078e-01
-8.245622e-01
-7.135742e-01
-6.203188e-01
-5.487887e-01
-5.012599e-01
-4.781590e-01
-4.780401e-01
-4.976807e-01
-5.322948e-01
-5.758602e-01
-6.215471e-01
-6.622208e-01
-6.909817e-01
-7.016938e-01
-6.894486e-01
-6.509154e-01
-5.845424e-01
-4.905906e-01
-3.710135e-01
-2.292129e-01
-6.972703e-02
1.020915e-01
2.803572e-01
4.588626e-01
6.312177e-01
7.909417e-01
9.315509e-01
1.046685e+00
1.130307e+00
1.176974e+00
1.182181e+00
1.142704e+00
1.056924e+00
9.250552e-01
7.492590e-01
5.336177e-01
2.839817e-01
7.710871e-03
-2.866548e-01
-5.897625e-01
-8.918231e-01
-1.182979e+00
-1.453659e+00
-1.694911e+00
-1.898724e+00
-2.058326e+00
-2.168456e+00
-2.225592e+00
-2.228110e+00
-2.176373e+00
-2.072715e+00
-1.921342e+00
-1.728127e+00
-1.500332e+00
-1.246259e+00
-9.748444e-01
-6.952290e-01
-4.163198e-01
-1.463672e-01
1.074122e-01
3.391461e-01
5.445327e-01
7.209709e-01
8.675942e-01
9.852098e-01
1.076153e+00
1.144065e+00
1.193605e+00
1.230107e+00
1.259186e+00
1.286306e+00
1.316338e+00
1.353104e+00
1.398972e+00
1.454516e+00
1.518285e+00
1.586735e+00
1.654318e+00
1.713774e+00
1.756601e+00
1.773678e+00
1.756017e+00
1.695568e+00
1.586011e+00
1.423474e+00
1.207093e+00
9.393697e-01
6.262757e-01
2.771090e-01
-9.590902e-02
-4.782566e-01
-8.539215e-01
-1.206343e+00
-1.519427e+00
-1.778561e+00
-1.971555e+00
-2.089440e+00
-2.127057e+00
-2.083401e+00
-1.961695e+00
-1.769196e+00
-1.516766e+00
-1.218224e+00
-8.895241e-01
-5.478257e-01
-2.104887e-01
1.059221e-01
3.865637e-01
6.191025e-01
7.943105e-01
9.064320e-01
9.533070e-01
9.362600e-01
8.597862e-01
7.310779e-01
5.594482e-01
3.557017e-01
1.315016e-01
-1.012334e-01
-3.308781e-01
-5.465863e-01
-7.387053e-01
-8.991226e-01
-1.021540e+00
-1.101673e+00
-1.137367e+00
-1.128627e+00
-1.077544e+00
-9.881400e-01
-8.661188e-01
-7.185543e-01
-5.535195e-01
-3.796783e-01
-2.058512e-01
-4.057127e-02
1.083532e-01
2.342474e-01
3.319257e-01
3.979704e-01
4.309137e-01
4.313049e-01
4.016584e-01
3.462828e-01
2.710049e-01
1.828125e-01
8.944868e-02
-1.006687e-03
-8.053686e-02
-1.415479e-01
-1.771825e-01
-1.815959e-01
-1.502071e-01
-7.993765e-02
3.056738e-02
1.807546e-01
3.680476e-01
5.878380e-01
8.336079e-01
1.097192e+00
1.369166e+00
1.639320e+00
1.897187e+00
2.132561e+00
2.335977e+00
2.499132e+00
2.615217e+00
2.679189e+00
2.687944e+00
2.640424e+00
2.537632e+00
2.382561e+00
2.180028e+00
1.936428e+00
1.659411e+00
1.357524e+00
1.039823e+00
7.155065e-01
3.935833e-01
8.259288e-02
-2.096089e-01
-4.760133e-01
-7.105851e-01
-9.083795e-01
-1.065669e+00
-1.180091e+00
-1.250814e+00
-1.278681e+00
-1.266311e+00
-1.218077e+00
-1.139961e+00
-1.039225e+00
-9.239413e-01
-8.024085e-01
-6.825137e-01
-5.711267e-01
-4.735882e-01
-3.933484e-01
-3.317880e-01
-2.882290e-01
-2.601238e-01
-2.433901e-01
-2.328545e-01
-2.227572e-01
-2.072748e-01
-1.810217e-01
-1.394977e-01
-7.945790e-02
8.086462e-04
1.013023e-01
2.202402e-01
3.540928e-01
4.977326e-01
6.446986e-01
7.875755e-01
9.184739e-01
1.029586e+00
1.113774e+00
1.165141e+00
1.179520e+00
1.154828e+00
1.091251e+00
9.912193e-01
8.592033e-01
7.013313e-01
5.248857e-01
3.377257e-01
1.476992e-01
-3.789672e-02
-2.127503e-01
-3.718227e-01
-5.114646e-01
-6.293667e-01
-7.243708e-01
-7.961948e-01
-8.451324e-01
-8.717894e-01
-8.769026e-01
-8.612629e-01
-8.257407e-01
-7.713865e-01
-6.995693e-01
-6.121097e-01
-5.113694e-01
-4.002704e-01
-2.822316e-01
-1.610266e-01
-4.057678e-02
7.529231e-02
1.831007e-01
2.799382e-01
3.636350e-01
4.328619e-01
4.871515e-01
5.268460e-01
5.529859e-01
5.671575e-01
5.713248e-01
5.676631e-01
5.584112e-01
5.457460e-01
5.316787e-01
5.179664e-01
5.060311e-01
4.968855e-01
4.910718e-01
4.886299e-01
4.891123e-01
4.916602e-01
4.951419e-01
4.983431e-01
5.001831e-01
4.999221e-01
4.973238e-01
4.927441e-01
4.871323e-01
4.819467e-01
4.790047e-01
4.802977e-01
4.878043e-01
5.033296e-01
5.283871e-01
5.641213e-01
6.112596e-01
6.700708e-01
7.403133e-01
8.211616e-01
9.111186e-01
1.007930e+00
1.108531e+00
1.209058e+00
1.304948e+00
1.391130e+00
1.462318e+00
1.513374e+00
1.539710e+00
1.537690e+00
1.504997e+00
1.440923e+00
1.346551e+00
1.224826e+00
1.080490e+00
9.198844e-01
7.506332e-01
5.812292e-01
4.205454e-01
2.773137e-01
1.596095e-01
7.437625e-02
2.702668e-02
2.114385e-02
5.830571e-02
1.380455e-01
2.579530e-01
4.139095e-01
6.004352e-01
8.111125e-01
1.039039e+00
1.277256e+00
1.519098e+00
1.758438e+00
1.989793e+00
2.208312e+00
2.409661e+00
2.589846e+00
2.745011e+00
2.871258e+00
2.964517e+00
3.020502e+00
3.034774e+00
3.002917e+00
2.920824e+00
2.785092e+00
2.593475e+00
2.345363e+00
2.042221e+00
1.687930e+00
1.288976e+00
8.544395e-01
3.957799e-01
-7.359841e-02
-5.389560e-01
-9.849645e-01
-1.396530e+00
-1.759634e+00
-2.062124e+00
-2.294411e+00
-2.450007e+00
-2.525867e+00
-2.522500e+00
-2.443838e+00
-2.296866e+00
-2.091069e+00
-1.837733e+00
-1.549209e+00
-1.238185e+00
-9.170432e-01
-5.973443e-01
-2.894380e-01
-2.202745e-03
2.571172e-01
4.830017e-01
6.716948e-01
8.212027e-01
9.312512e-01
1.003189e+00
1.039831e+00
1.045223e+00
1.024349e+00
9.827766e-01
9.262630e-01
8.603577e-01
7.900158e-01
7.192569e-01
6.508996e-01
5.863991e-01
5.258150e-01
4.679265e-01
4.104958e-01
3.506635e-01
2.854347e-01
2.122022e-01
1.292381e-01
3.608833e-02
-6.618176e-02
-1.749243e-01
-2.860333e-01
-3.942357e-01
-4.935064e-01
-5.775496e-01
-6.402852e-01
-6.762849e-01
-6.811182e-01
-6.515876e-01
-5.858540e-01
-4.834670e-01
-3.453241e-01
-1.735879e-01
2.841667e-02
2.563091e-01
5.047632e-01
7.676303e-01
1.038094e+00
1.308872e+00
1.572468e+00
1.821479e+00
2.048917e+00
2.248534e+00
2.415101e+00
2.544614e+00
2.634410e+00
2.683178e+00
2.690896e+00
2.658700e+00
2.588745e+00
2.484065e+00
2.348477e+00
2.186521e+00
2.003435e+00
1.805139e+00
1.598192e+00
1.389705e+00
1.187166e+00
9.981866e-01
8.301624e-01
6.898879e-01
5.831513e-01
5.143607e-01
4.862410e-01
4.996332e-01
5.534158e-01
6.445520e-01
7.682546e-01
9.182526e-01
1.087135e+00
1.266751e+00
1.448638e+00
1.624467e+00
1.786465e+00
1.927817e+00
2.042995e+00
2.128018e+00
2.180596e+00
2.200171e+00
2.187836e+00
2.146157e+00
2.078917e+00
1.990811e+00
1.887131e+00
1.773469e+00
1.655451e+00
1.538516e+00
1.427752e+00
1.327758e+00
1.242555e+00
1.175503e+00
1.129240e+00
1.105631e+00
1.105720e+00
1.129707e+00
1.176921e+00
1.245831e+00
1.334065e+00
1.438439e+00
1.555007e+00
1.679114e+00
1.805453e+00
1.928145e+00
2.040826e+00
2.136774e+00
2.209063e+00
2.250775e+00
2.255242e+00
2.216348e+00
2.128859e+00
1.988783e+00
1.793734e+00
1.543289e+00
1.239281e+00
8.860168e-01
4.903712e-01
6.172989e-02
-3.882307e-01
-8.459348e-01
-1.296454e+00
-1.724182e+00
-2.113602e+00
-2.450092e+00
-2.720723e+00
-2.914992e+00
-3.025438e+00
-3.048093e+00
-2.982733e+00
-2.832902e+00
-2.605696e+00
-2.311325e+00
-1.962500e+00
-1.573683e+00
-1.160287e+00
-7.378831e-01
-3.214690e-01
7.515622e-02
4.398943e-01
7.627182e-01
1.035916e+00
1.254213e+00
1.414785e+00
1.517169e+00
1.563071e+00
1.556115e+00
1.501532e+00
1.405819e+00
1.276413e+00
1.121380e+00
9.491248e-01
7.681320e-01
5.866997e-01
4.126644e-01
2.531022e-01
1.140151e-01
2.602205e-05
-8.587869e-02
-1.425148e-01
-1.705361e-01
-1.723144e-01
-1.516605e-01
-1.134073e-01
-6.289822e-02
-5.445803e-03
5.416854e-02
1.120856e-01
1.656004e-01
2.132123e-01
2.545007e-01
2.898610e-01
3.201544e-01
3.463330e-01
3.690991e-01
3.886468e-01
4.045163e-01
4.155737e-01
4.201113e-01
4.160501e-01
4.012134e-01
3.736382e-01
3.318842e-01
2.753027e-01
2.042305e-01
1.200841e-01
2.533866e-02
-7.660612e-02
-1.816607e-01
-2.853555e-01
-3.831949e-01
-4.710200e-01
-5.453432e-01
-6.036200e-01
-6.444224e-01
-6.674950e-01
-6.736823e-01
-6.647412e-01
-6.430667e-01
-6.113778e-01
-5.724114e-01
-5.286728e-01
-4.822779e-01
-4.349102e-01
-3.878948e-01
-3.423764e-01
-2.995674e-01
-2.610187e-01
-2.288554e-01
-2.059176e-01
-1.957563e-01
-2.024525e-01
-2.302588e-01
-2.830930e-01
-3.639446e-01
-4.742731e-01
-6.134864e-01
-7.785804e-01
-9.640008e-01
-1.161766e+00
-1.361849e+00
-1.552805e+00
-1.722567e+00
-1.859350e+00
-1.952575e+00
-1.993704e+00
-1.976929e+00
-1.899649e+00
-1.762688e+00
-1.570259e+00
-1.329693e+00
-1.050949e+00
-7.459967e-01
-4.281049e-01
-1.111156e-01
1.912403e-01
4.659486e-01
7.012144e-01
8.868587e-01
1.014620e+00
1.078382e+00
1.074336e+00
1.001106e+00
8.598196e-01
6.541189e-01
3.901089e-01
7.621216e-02
-2.770736e-01
-6.575212e-01
-1.051622e+00
-1.445123e+00
-1.823636e+00
-2.173292e+00
-2.481415e+00
-2.737161e+00
-2.932116e+00
-3.060769e+00
-3.120860e+00
-3.113525e+00
-3.043242e+00
-2.917536e+00
-2.746476e+00
-2.541966e+00
-2.316907e+00
-2.084279e+00
-1.856228e+00
-1.643240e+00
-1.453483e+00
-1.292367e+00
-1.162358e+00
-1.063073e+00
-9.916008e-01
-9.430319e-01
-9.110966e-01
-8.888475e-01
-8.693026e-01
-8.459927e-01
-8.133781e-01
-7.671274e-01
-7.042686e-01
-6.232389e-01
-5.238591e-01
-4.072608e-01
-2.757827e-01
-1.328479e-01
1.717942e-02
1.691625e-01
3.173949e-01
4.558464e-01
5.784521e-01
6.794361e-01
7.536537e-01
7.969266e-01
8.063478e-01
7.805352e-01
7.198153e-01
6.263272e-01
5.040377e-01
3.586638e-01
1.975015e-01
2.916391e-02
-1.367613e-01
-2.901211e-01
-4.206552e-01
-5.184829e-01
-5.745976e-01
-5.813515e-01
-5.329083e-01
-4.256452e-01
-2.584779e-01
-3.308564e-02
2.459944e-01
5.714226e-01
9.332814e-01
1.319469e+00
1.716250e+00
2.108936e+00
2.482650e+00
2.823129e+00
3.117502e+00
3.354994e+00
3.527489e+00
3.629907e+00
3.660356e+00
3.620048e+00
3.512973e+00
3.345411e+00
3.125321e+00
2.861705e+00
2.564023e+00
2.241728e+00
1.903944e+00
1.559316e+00
1.215979e+00
8.816355e-01
5.636516e-01
2.691415e-01
4.974910e-03
-2.223194e-01
-4.067642e-01
-5.432487e-01
-6.279115e-01
-6.585437e-01
-6.349497e-01
-5.592063e-01
-4.357649e-01
-2.713628e-01
-7.472853e-02
1.439053e-01
3.734408e-01
6.026457e-01
8.208984e-01
1.018868e+00
1.189060e+00
1.326169e+00
1.427215e+00
1.491466e+00
1.520153e+00
1.516044e+00
1.482925e+00
1.425066e+00
1.346739e+00
1.251855e+00
1.143755e+00
1.025172e+00
8.983558e-01
7.653031e-01
6.280393e-01
4.888866e-01
3.506537e-01
2.167107e-01
9.093119e-02
-2.248724e-02
-1.192933e-01
-1.955026e-01
-2.477259e-01
-2.734696e-01
-2.713787e-01
-2.414041e-01
-1.848824e-01
-1.045234e-01
-4.308448e-03
1.106901e-01
2.345504e-01
3.607781e-01
4.825924e-01
5.931982e-01
6.860316e-01
7.549753e-01
7.945573e-01
8.001437e-01
7.681425e-01
6.962202e-01
5.835216e-01
4.308741e-01
2.409432e-01
1.831082e-02
-2.305576e-01
-4.974758e-01
-7.728383e-01
-1.046055e+00
-1.306091e+00
-1.542081e+00
-1.743960e+00
-1.903068e+00
-2.012669e+00
-2.068361e+00
-2.068329e+00
-2.013453e+00
-1.907260e+00
-1.755729e+00
-1.566976e+00
-1.350834e+00
-1.118348e+00
-8.812328e-01
-6.512964e-01
-4.398809e-01
-2.573430e-01
-1.126029e-01
-1.278784e-02
3.701608e-02
3.389505e-02
-2.287463e-02
-1.319091e-01
-2.898788e-01
-4.917210e-01
-7.308767e-01
-9.995254e-01
-1.288806e+00
-1.589022e+00
-1.889851e+00
-2.180572e+00
-2.450347e+00
-2.688573e+00
-2.885300e+00
-3.031722e+00
-3.120688e+00
-3.147205e+00
-3.108892e+00
-3.006306e+00
-2.843135e+00
-2.626189e+00
-2.365197e+00
-2.072385e+00
-1.761852e+00
-1.448794e+00
-1.148602e+00
-8.759282e-01
-6.437718e-01
-4.626756e-01
-3.400839e-01
-2.799178e-01
-2.823917e-01
-3.440824e-01
-4.582360e-01
-6.152874e-01
-8.035492e-01
-1.010022e+00
-1.221261e+00
-1.424241e+00
-1.607140e+00
-1.759994e+00
-1.875170e+00
-1.947634e+00
-1.975012e+00
-1.957471e+00
-1.897435e+00
-1.799198e+00
-1.668467e+00
-1.511874e+00
-1.336501e+00
-1.149431e+00
-9.573564e-01
-7.662430e-01
-5.810705e-01
-4.056388e-01
-2.424491e-01
-9.265563e-02
4.391091e-02
1.686439e-01
2.839803e-01
3.931327e-01
4.997369e-01
6.074278e-01
7.193723e-01
8.378047e-01
9.636192e-01
1.096075e+00
1.232664e+00
1.369169e+00
1.499915e+00
1.618197e+00
1.716837e+00
1.788818e+00
1.827942e+00
1.829443e+00
1.790522e+00
1.710752e+00
1.592315e+00
1.440051e+00
1.261291e+00
1.065471e+00
8.635497e-01
6.672471e-01
4.881840e-01
3.369756e-01
2.223709e-01
1.505124e-01
1.243850e-01
1.435026e-01
2.038627e-01
2.981738e-01
4.163434e-01
5.461912e-01
6.743354e-01
7.871845e-01
8.719511e-01
9.175999e-01
9.156402e-01
8.606911e-01
7.507686e-01
5.872824e-01
3.747602e-01
1.203530e-01
-1.668055e-01
-4.763053e-01
-7.971522e-01
-1.118385e+00
-1.429569e+00
-1.721162e+00
-1.984744e+00
-2.213152e+00
-2.400565e+00
-2.542561e+00
-2.636192e+00
-2.680067e+00
-2.674438e+00
-2.621249e+00
-2.524114e+00
-2.388213e+00
-2.220056e+00
-2.027167e+00
-1.817672e+00
-1.599845e+00
-1.381650e+00
-1.170297e+00
-9.718650e-01
-7.909971e-01
-6.307056e-01
-4.922918e-01
-3.753996e-01
-2.782043e-01
-1.977242e-01
-1.302289e-01
-7.170026e-02
-1.829568e-02
3.324116e-02
8.526852e-02
1.390675e-01
1.948104e-01
2.516719e-01
3.080565e-01
3.619042e-01
4.110207e-01
4.533827e-01
4.873719e-01
5.119142e-01
5.265190e-01
5.312414e-01
5.266005e-01
5.134935e-01
4.931364e-01
4.670413e-01
4.370216e-01
4.051977e-01
3.739671e-01
3.459068e-01
3.235893e-01
3.093168e-01
3.048014e-01
3.108444e-01
3.270757e-01
3.518157e-01
3.821044e-01
4.139187e-01
4.425647e-01
4.632022e-01
4.714298e-01
4.638470e-01
4.385104e-01
3.952177e-01
3.355771e-01
2.628547e-01
1.816206e-01
9.724222e-02
1.528824e-02
-5.908169e-02
-1.216699e-01
-1.696702e-01
-2.019240e-01
-2.189745e-01
-2.229157e-01
-2.170605e-01
-2.054775e-01
-1.924613e-01
-1.820090e-01
-1.773680e-01
-1.807040e-01
-1.929184e-01
-2.136169e-01
-2.412180e-01
-2.731742e-01
-3.062771e-01
-3.370147e-01
-3.619561e-01
-3.781367e-01
-3.834197e-01
-3.768091e-01
-3.586837e-01
-3.309253e-01
-2.969145e-01
-2.613762e-01
-2.300682e-01
-2.093253e-01
-2.054883e-01
-2.242685e-01
-2.701113e-01
-3.456351e-01
-4.512146e-01
-5.847672e-01
-7.417741e-01
-9.155380e-01
-1.097648e+00
-1.278606e+00
-1.448538e+00
-1.597947e+00
-1.718422e+00
-1.803272e+00
-1.848024e+00
-1.850764e+00
-1.812296e+00
-1.736101e+00
-1.628109e+00
-1.496296e+00
-1.350149e+00
-1.200031e+00
-1.056522e+00
-9.297680e-01
-8.288912e-01
-7.614963e-01
-7.332912e-01
-7.478338e-01
-8.064095e-01
-9.080351e-01
-1.049585e+00
-1.226024e+00
-1.430731e+00
-1.655880e+00
-1.892855e+00
-2.132644e+00
-2.366198e+00
-2.584709e+00
-2.779813e+00
-2.943714e+00
-3.069254e+00
-3.149960e+00
-3.180100e+00
-3.154783e+00
-3.070129e+00
-2.923499e+00
-2.713807e+00
-2.441860e+00
-2.110695e+00
-1.725843e+00
-1.295483e+00
-8.304083e-01
-3.438101e-01
1.491515e-01
6.319474e-01
1.087419e+00
1.498602e+00
1.849578e+00
2.126308e+00
2.317384e+00
2.414668e+00
2.413776e+00
2.314380e+00
2.120302e+00
1.839398e+00
1.483245e+00
1.066629e+00
6.068934e-01
1.231645e-01
-3.644861e-01
-8.359115e-01
-1.271747e+00
-1.654227e+00
-1.967923e+00
-2.200389e+00
-2.342671e+00
-2.389673e+00
-2.340345e+00
-2.197691e+00
-1.968593e+00
-1.663466e+00
-1.295756e+00
-8.813362e-01
-4.378091e-01
1.624388e-02
4.620440e-01
8.814088e-01
1.257536e+00
1.575750e+00
1.824175e+00
1.994299e+00
2.081370e+00
2.084612e+00
2.007213e+00
1.856093e+00
1.641463e+00
1.376194e+00
1.075045e+00
7.537970e-01
4.283485e-01
1.138308e-01
-1.761925e-01
-4.303888e-01
-6.401379e-01
-7.998059e-01
-9.068099e-01
-9.614915e-01
-9.668342e-01
-9.280649e-01
-8.521847e-01
-7.474666e-01
-6.229544e-01
-4.879909e-01
-3.517931e-01
-2.230866e-01
-1.098008e-01
-1.882129e-02
4.421342e-02
7.507705e-02
7.108960e-02
3.121792e-02
-4.386363e-02
-1.517610e-01
-2.884050e-01
-4.481589e-01
-6.239955e-01
-8.077478e-01
-9.904387e-01
-1.162690e+00
-1.315202e+00
-1.439288e+00
-1.527428e+00
-1.573795e+00
-1.574715e+00
-1.529011e+00
-1.438179e+00
-1.306394e+00
-1.140307e+00
-9.486515e-01
-7.416755e-01
-5.304334e-01
-3.259933e-01
-1.386268e-01
2.294504e-02
1.521766e-01
2.451323e-01
3.006906e-01
3.205065e-01
3.087478e-01
2.716480e-01
2.169311e-01
1.531706e-01
8.913978e-02
3.320378e-02
-7.206612e-03
-2.600767e-02
-1.873655e-02
1.732899e-02
8.320675e-02
1.783853e-01
3.011012e-01
4.486646e-01
6.177750e-01
8.047743e-01
1.005807e+00
1.216880e+00
1.433843e+00
1.652317e+00
1.867632e+00
2.074779e+00
2.268427e+00
2.442992e+00
2.592764e+00
2.712086e+00
2.795570e+00
2.838371e+00
2.836492e+00
2.787131e+00
2.689038e+00
2.542831e+00
2.351237e+00
2.119190e+00
1.853757e+00
1.563877e+00
1.259920e+00
9.531116e-01
6.548680e-01
3.761123e-01
1.266290e-01
-8.548975e-02
-2.542650e-01
-3.760959e-01
-4.498587e-01
-4.768451e-01
-4.605546e-01
-4.063655e-01
-3.211134e-01
-2.126107e-01
-8.914278e-02
4.102234e-02
1.700759e-01
2.910323e-01
3.979968e-01
4.863314e-01
5.527259e-01
5.951915e-01
6.130004e-01
6.065951e-01
5.774865e-01
5.281514e-01
4.619319e-01
3.829280e-01
2.958702e-01
2.059575e-01
1.186469e-01
3.939154e-02
-2.666761e-02
-7.503451e-02
-1.021841e-01
-1.058407e-01
-8.516858e-02
-4.084512e-02
2.499737e-02
1.089544e-01
2.066305e-01
3.129803e-01
4.226631e-01
5.303670e-01
6.310701e-01
7.202170e-01
7.938074e-01
8.484119e-01
8.811398e-01
8.895960e-01
8.718627e-01
8.265412e-01
7.528733e-01
6.509453e-01
5.219532e-01
3.684889e-01
1.947882e-01
6.882035e-03
-1.874034e-01
-3.786365e-01
-5.561709e-01
-7.087269e-01
-8.251203e-01
-8.950783e-01
-9.100652e-01
-8.640341e-01
-7.540293e-01
-5.805761e-01
-3.478192e-01
-6.339839e-02
2.619242e-01
6.148452e-01
9.802575e-01
1.342081e+00
1.684129e+00
1.990949e+00
2.248594e+00
2.445283e+00
2.571917e+00
2.622421e+00
2.593921e+00
2.486735e+00
2.304218e+00
2.052480e+00
1.740017e+00
1.377289e+00
9.762827e-01
5.500638e-01
1.123511e-01
-3.229015e-01
-7.419037e-01
-1.131412e+00
-1.479097e+00
-1.773884e+00
-2.006276e+00
-2.168636e+00
-2.255432e+00
-2.263441e+00
-2.191894e+00
-2.042560e+00
-1.819753e+00
-1.530251e+00
-1.183114e+00
-7.893960e-01
-3.617647e-01
8.596371e-02
5.393405e-01
9.838249e-01
1.405315e+00
1.790643e+00
2.128011e+00
2.407357e+00
2.620634e+00
2.762030e+00
2.828110e+00
2.817915e+00
2.733009e+00
2.577491e+00
2.357946e+00
2.083339e+00
1.764808e+00
1.415360e+00
1.049437e+00
6.823658e-01
3.296906e-01
6.427374e-03
-2.737209e-01
-4.991328e-01
-6.609628e-01
-7.537039e-01
-7.755675e-01
-7.286444e-01
-6.188210e-01
-4.554498e-01
-2.507890e-01
-1.924904e-02
2.235028e-01
4.615154e-01
6.795392e-01
8.639571e-01
1.003598e+00
1.090383e+00
1.119751e+00
1.090849e+00
1.006467e+00
8.727231e-01
6.985488e-01
4.950048e-01
2.745032e-01
4.999953e-02
-1.657806e-01
-3.610299e-01
-5.254270e-01
-6.505612e-01
-7.302119e-01
-7.604843e-01
-7.398187e-01
-6.688951e-01
-5.504587e-01
-3.890995e-01
-1.910121e-01
3.624089e-02
2.839528e-01
5.424879e-01
8.015028e-01
1.050198e+00
1.277621e+00
1.473036e+00
1.626371e+00
1.728728e+00
1.772935e+00
1.754105e+00
1.670140e+00
1.522127e+00
1.314562e+00
1.055337e+00
7.554735e-01
4.285844e-01
9.011774e-02
-2.435678e-01
-5.562023e-01
-8.325880e-01
-1.059483e+00
-1.226314e+00
-1.325683e+00
-1.353642e+00
-1.309743e+00
-1.196892e+00
-1.021018e+00
-7.906185e-01
-5.161916e-01
-2.096190e-01
1.164746e-01
4.493451e-01
7.767034e-01
1.087217e+00
1.370919e+00
1.619504e+00
1.826507e+00
1.987350e+00
2.099276e+00
2.161169e+00
2.173321e+00
2.137163e+00
2.055021e+00
1.929928e+00
1.765517e+00
1.565992e+00
1.336161e+00
1.081499e+00
8.081892e-01
5.231231e-01
2.338140e-01
-5.177019e-02
-3.254561e-01
-5.791752e-01
-8.053093e-01
-9.970468e-01
-1.148725e+00
-1.256146e+00
-1.316852e+00
-1.330345e+00
-1.298241e+00
-1.224329e+00
-1.114519e+00
-9.766542e-01
-8.201874e-01
-6.557144e-01
-4.943908e-01
-3.472619e-01
-2.245522e-01
-1.349705e-01
-8.508903e-02
-7.885205e-02
-1.172626e-01
-1.982813e-01
-3.169543e-01
-4.657663e-01
-6.351913e-01
-8.143937e-01
-9.920175e-01
-1.156998e+00
-1.299333e+00
-1.410749e+00
-1.485236e+00
-1.519405e+00
-1.512660e+00
-1.467184e+00
-1.387726e+00
-1.281223e+00
-1.156258e+00
-1.022397e+00
-8.894333e-01
-7.666076e-01
-6.618510e-01
-5.811193e-01
-5.278813e-01
-5.028168e-01
-5.037634e-01
-5.259326e-01
-5.623893e-01
-6.047652e-01
-6.441465e-01
-6.720535e-01
-6.814086e-01
-6.673768e-01
-6.279710e-01
-5.643340e-01
-4.806469e-01
-3.836666e-01
-2.819432e-01
-1.848172e-01
-1.013267e-01
-3.916431e-02
-3.812707e-03
2.043927e-03
-2.122412e-02
-7.027806e-02
-1.392071e-01
-2.201715e-01
-3.042077e-01
-3.821058e-01
-4.452697e-01
-4.864869e-01
-5.005465e-01
-4.846635e-01
-4.386854e-01
-3.650722e-01
-2.686607e-01
-1.562339e-01
-3.593663e-02
8.341253e-02
1.930521e-01
2.849842e-01
3.525947e-01
3.911315e-01
3.980049e-01
3.728917e-01
3.176465e-01
2.360415e-01
1.333724e-01
1.597370e-02
-1.093086e-01
-2.356414e-01
-3.566864e-01
-4.670035e-01
-5.623482e-01
-6.398414e-01
-6.980031e-01
-7.366487e-01
-7.566650e-01
-7.596905e-01
-7.477388e-01
-7.228135e-01
-6.865653e-01
-6.400433e-01
-5.835813e-01
-5.168421e-01
-4.390218e-01
-3.491828e-01
-2.466620e-01
-1.314817e-01
-4.684925e-03
1.314697e-01
2.734954e-01
4.168505e-01
5.562717e-01
6.862095e-01
8.012990e-01
8.968001e-01
9.689523e-01
1.015210e+00
1.034344e+00
1.026416e+00
9.926337e-01
9.351363e-01
8.567178e-01
7.605517e-01
6.499467e-01
5.281723e-01
3.983792e-01
2.636159e-01
1.269298e-01
-8.483691e-03
-1.391263e-01
-2.610803e-01
-3.699682e-01
-4.610131e-01
-5.292083e-01
-5.695885e-01
-5.775848e-01
-5.494309e-01
-4.825847e-01
-3.761222e-01
-2.310588e-01
-5.055567e-02
1.600247e-01
3.932353e-01
6.398409e-01
8.892810e-01
1.130268e+00
1.351477e+00
1.542262e+00
1.693348e+00
1.797437e+00
1.849674e+00
1.847952e+00
1.793034e+00
1.688490e+00
1.540462e+00
1.357279e+00
1.148948e+00
9.265527e-01
7.015980e-01
4.853402e-01
2.881349e-01
1.188484e-01
-1.563505e-02
-1.107772e-01
-1.645941e-01
-1.776954e-01
-1.531493e-01
-9.618663e-02
-1.376984e-02
8.593609e-02
1.941447e-01
3.020381e-01
4.013281e-01
4.847617e-01
5.465480e-01
5.826914e-01
5.912113e-01
5.722316e-01
5.279248e-01
4.623053e-01
3.808822e-01
2.901968e-01
1.972856e-01
1.091158e-01
3.204309e-02
-2.866615e-02
-6.921188e-02
-8.751012e-02
-8.329745e-02
-5.808230e-02
-1.494657e-02
4.178558e-02
1.069824e-01
1.752022e-01
2.412076e-01
3.004441e-01
3.494392e-01
3.860797e-01
4.097404e-01
4.212525e-01
4.227111e-01
4.171470e-01
4.080976e-01
3.991330e-01
3.933974e-01
3.932272e-01
3.998956e-01
4.135170e-01
4.331201e-01
4.568726e-01
4.824154e-01
5.072484e-01
5.291017e-01
5.462320e-01
5.576007e-01
5.629128e-01
5.625206e-01
5.572186e-01
5.479721e-01
5.356297e-01
5.206707e-01
5.030263e-01
4.820009e-01
4.562986e-01
4.241449e-01
3.834781e-01
3.321815e-01
2.683271e-01
1.904068e-01
9.753287e-02
-1.040204e-02
-1.326102e-01
-2.673398e-01
-4.118492e-01
-5.624258e-01
-7.144516e-01
-8.625244e-01
-1.000643e+00
-1.122466e+00
-1.221650e+00
-1.292249e+00
-1.329169e+00
-1.328628e+00
-1.288573e+00
-1.209002e+00
-1.092153e+00
-9.424994e-01
-7.665707e-01
-5.725872e-01
-3.699481e-01
-1.686155e-01
2.155532e-02
1.914856e-01
3.334912e-01
4.418012e-01
5.129380e-01
5.459274e-01
5.423239e-01
5.060515e-01
4.430753e-01
3.609347e-01
2.681768e-01
1.737344e-01
8.629683e-02
1.371998e-02
-3.747663e-02
-6.248593e-02
-5.843163e-02
-2.441346e-02
3.861734e-02
1.281290e-01
2.403864e-01
3.708819e-01
5.147659e-01
6.672270e-01
8.237855e-01
9.804764e-01
1.133917e+00
1.281266e+00
1.420095e+00
1.548204e+00
1.663414e+00
1.763375e+00
1.845437e+00
1.906600e+00
1.943578e+00
1.952976e+00
1.931567e+00
1.876656e+00
1.786481e+00
1.660626e+00
1.500377e+00
1.308993e+00
1.091820e+00
8.562299e-01
6.113386e-01
3.675235e-01
1.357664e-01
-7.311469e-02
-2.492631e-01
-3.845218e-01
-4.730294e-01
-5.116106e-01
-4.999226e-01
-4.403482e-01
-3.376626e-01
-1.985206e-01
-3.083865e-02
1.568503e-01
3.559936e-01
5.585072e-01
7.571222e-01
9.455832e-01
1.118718e+00
1.272411e+00
1.403528e+00
1.509807e+00
1.589755e+00
1.642546e+00
1.667927e+00
1.666119e+00
1.637735e+00
1.583708e+00
1.505261e+00
1.403917e+00
1.281586e+00
1.140686e+00
9.843117e-01
8.163812e-01
6.417432e-01
4.661798e-01
2.962774e-01
1.391517e-01
2.035223e-03
-1.082354e-01
-1.857760e-01
-2.261900e-01
-2.270162e-01
-1.880352e-01
-1.113970e-01
-1.550612e-03
1.350223e-01
2.902483e-01
4.550381e-01
6.199407e-01
7.758106e-01
9.144190e-01
1.028947e+00
1.114318e+00
1.167348e+00
1.186713e+00
1.172779e+00
1.127321e+00
1.053210e+00
9.540999e-01
8.341775e-01
6.979785e-01
5.502847e-01
3.960829e-01
2.405621e-01
8.911867e-02
-5.266168e-02
-1.790698e-01
-2.844083e-01
-3.632052e-01
-4.105035e-01
-4.222102e-01
-3.954708e-01
-3.290238e-01
-2.234833e-01
-8.149805e-02
9.225175e-02
2.912377e-01
5.074418e-01
7.318613e-01
9.551073e-01
1.168035e+00
1.362334e+00
1.531011e+00
1.668730e+00
1.771964e+00
1.838991e+00
1.869733e+00
1.865505e+00
1.828710e+00
1.762529e+00
1.670657e+00
1.557090e+00
1.425987e+00
1.281596e+00
1.128229e+00
9.702526e-01
8.120775e-01
6.581078e-01
5.126387e-01
3.796963e-01
2.628267e-01
1.648590e-01
8.767004e-02
3.199242e-02
-2.702361e-03
-1.821389e-02
-1.749933e-02
-4.431943e-03
1.655670e-02
4.092426e-02
6.451374e-02
8.404538e-02
9.754307e-02
1.046329e-01
1.066601e-01
1.065913e-01
1.086981e-01
1.180534e-01
1.399022e-01
1.789917e-01
2.389530e-01
3.218197e-01
4.277426e-01
5.549293e-01
6.997955e-01
8.572857e-01
1.021298e+00
1.185144e+00
1.341975e+00
1.485141e+00
1.608455e+00
1.706371e+00
1.774104e+00
1.807703e+00
1.804129e+00
1.761327e+00
1.678318e+00
1.555289e+00
1.393670e+00
1.196177e+00
9.667979e-01
7.107117e-01
4.341246e-01
1.440357e-01
-1.520560e-01
-4.464789e-01
-7.317202e-01
-1.000734e+00
-1.247205e+00
-1.465754e+00
-1.652087e+00
-1.803085e+00
-1.916859e+00
-1.992767e+00
-2.031399e+00
-2.034539e+00
-2.005072e+00
-1.946846e+00
-1.864456e+00
-1.762966e+00
-1.647581e+00
-1.523293e+00
-1.394536e+00
-1.264909e+00
-1.136990e+00
-1.012277e+00
-8.912598e-01
-7.736287e-01
-6.585685e-01
-5.451119e-01
-4.324866e-01
-3.204046e-01
-2.092507e-01
-1.001442e-01
5.124646e-03
1.042675e-01
1.947429e-01
2.740348e-01
3.399235e-01
3.907161e-01
4.254121e-01
4.437900e-01
4.464115e-01
4.345453e-01
4.100249e-01
3.750592e-01
3.320204e-01
2.832409e-01
2.308440e-01
1.766309e-01
1.220374e-01
6.816054e-02
1.585063e-02
-3.414628e-02
-8.101237e-02
-1.236714e-01
-1.606164e-01
-1.897804e-01
-2.084786e-01
-2.134475e-01
-2.009999e-01
-1.672964e-01
-1.087234e-01
-2.234334e-02
9.362278e-02
2.393333e-01
4.129347e-01
6.102917e-01
8.248820e-01
1.047888e+00
1.268504e+00
1.474459e+00
1.652736e+00
1.790426e+00
1.875676e+00
1.898620e+00
1.852224e+00
1.732959e+00
1.541229e+00
1.281497e+00
9.621144e-01
5.948217e-01
1.939968e-01
-2.243067e-01
-6.434312e-01
-1.047200e+00
-1.420918e+00
-1.752209e+00
-2.031625e+00
-2.253008e+00
-2.413581e+00
-2.513798e+00
-2.556972e+00
-2.548735e+00
-2.496390e+00
-2.408209e+00
-2.292765e+00
-2.158338e+00
-2.012451e+00
-1.861563e+00
-1.710914e+00
-1.564522e+00
-1.425289e+00
-1.295188e+00
-1.175491e+00
-1.066995e+00
-9.702189e-01
-8.855356e-01
-8.132459e-01
-7.535857e-01
-7.066901e-01
-6.725357e-01
-6.508881e-01
-6.412730e-01
-6.429807e-01
-6.551016e-01
-6.765810e-01
-7.062758e-01
-7.430002e-01
-7.855571e-01
-8.327564e-01
-8.834348e-01
-9.364884e-01
-9.909287e-01
-1.045966e+00
-1.101118e+00
-1.156325e+00
-1.212073e+00
-1.269485e+00
-1.330370e+00
-1.397203e+00
-1.473011e+00
-1.561153e+00
-1.665002e+00
-1.787532e+00
-1.930868e+00
-2.095840e+00
-2.281602e+00
-2.485376e+00
-2.702361e+00
-2.925819e+00
-3.147359e+00
-3.357369e+00
-3.545571e+00
-3.701638e+00
-3.815829e+00
-3.879587e+00
-3.886065e+00
-3.830557e+00
-3.710807e+00
-3.527196e+00
-3.282794e+00
-2.983285e+00
-2.636753e+00
-2.253345e+00
-1.844808e+00
-1.423928e+00
-1.003873e+00
-5.975021e-01
-2.166587e-01
1.284778e-01
4.299364e-01
6.823407e-01
8.830997e-01
1.032385e+00
1.132897e+00
1.189449e+00
1.208400e+00
1.197014e+00
1.162783e+00
1.112808e+00
1.053276e+00
9.890783e-01
9.236014e-01
8.586778e-01
7.946906e-01
7.307943e-01
6.652151e-01
5.955890e-01
5.192998e-01
4.337895e-01
3.368223e-01
2.266948e-01
1.023903e-01
-3.632392e-02
-1.888596e-01
-3.538401e-01
-5.292084e-01
-7.124126e-01
-9.006561e-01
-1.091185e+00
-1.281568e+00
-1.469930e+00
-1.655076e+00
-1.836494e+00
-2.014220e+00
-2.188583e+00
-2.359874e+00
-2.527996e+00
-2.692169e+00
-2.850721e+00
-3.001018e+00
-3.139531e+00
-3.262033e+00
-3.363883e+00
-3.440376e+00
-3.487111e+00
-3.500352e+00
-3.477363e+00
-3.416697e+00
-3.318448e+00
-3.184417e+00
-3.018212e+00
-2.825223e+00
-2.612478e+00
-2.388349e+00
-2.162125e+00
-1.943454e+00
-1.741704e+00
-1.565283e+00
-1.420975e+00
-1.313363e+00
-1.244376e+00
-1.213029e+00
-1.215388e+00
-1.244767e+00
-1.292174e+00
-1.346963e+00
-1.397637e+00
-1.432757e+00
-1.441853e+00
-1.416274e+00
-1.349890e+00
-1.239596e+00
-1.085567e+00
-8.912574e-01
-6.631463e-01
-4.102731e-01
-1.436020e-01
1.247205e-01
3.821565e-01
6.165571e-01
8.168810e-01
9.738089e-01
1.080222e+00
1.131519e+00
1.125771e+00
1.063702e+00
9.485182e-01
7.856118e-01
5.821595e-01
3.466616e-01
8.844723e-02
-1.828223e-01
-4.576291e-01
-7.270297e-01
-9.830160e-01
-1.218786e+00
-1.428901e+00
-1.609327e+00
-1.757366e+00
-1.871497e+00
-1.951172e+00
-1.996598e+00
-2.008556e+00
-1.988273e+00
-1.937360e+00
-1.857814e+00
-1.752046e+00
-1.622933e+00
-1.473853e+00
-1.308704e+00
-1.131888e+00
-9.482541e-01
-7.630057e-01
-5.815571e-01
-4.093446e-01
-2.515987e-01
-1.130925e-01
2.108493e-03
9.086873e-02
1.511529e-01
1.821279e-01
1.841928e-01
1.589406e-01
1.090647e-01
3.822131e-02
-4.913859e-02
-1.479605e-01
-2.527945e-01
-3.580161e-01
-4.580548e-01
-5.476259e-01
-6.219570e-01
-6.770042e-01
-7.096468e-01
-7.178510e-01
-7.007895e-01
-6.589042e-01
-5.939036e-01
-5.086927e-01
-4.072354e-01
-2.943585e-01
-1.755090e-01
-5.647645e-02
5.690581e-02
1.590665e-01
2.449929e-01
3.105002e-01
3.524520e-01
3.689169e-01
3.592484e-01
3.240847e-01
2.652739e-01
1.857350e-01
8.927075e-02
-1.964860e-02
-1.361128e-01
-2.549940e-01
-3.711557e-01
-4.796444e-01
-5.758713e-01
-6.557916e-01
-7.160901e-01
-7.543717e-01
-7.693429e-01
-7.609586e-01
-7.304994e-01
-6.805494e-01
-6.148525e-01
-5.380481e-01
-4.553021e-01
-3.718749e-01
-2.926790e-01
-2.218821e-01
-1.626101e-01
-1.167871e-01
-8.513296e-02
-6.731578e-02
-6.223318e-02
-6.837898e-02
-8.423827e-02
-1.086509e-01
-1.410880e-01
-1.818002e-01
-2.318157e-01
-2.927880e-01
-3.667157e-01
-4.555721e-01
-5.608943e-01
-6.833866e-01
-8.225873e-01
-9.766413e-01
-1.142205e+00
-1.314492e+00
-1.487459e+00
-1.654102e+00
-1.806849e+00
-1.937990e+00
-2.040128e+00
-2.106611e+00
-2.131907e+00
-2.111922e+00
-2.044242e+00
-1.928295e+00
-1.765431e+00
-1.558935e+00
-1.313951e+00
-1.037336e+00
-7.374213e-01
-4.236828e-01
-1.063348e-01
2.041484e-01
4.975464e-01
7.644074e-01
9.965243e-01
1.187338e+00
1.332242e+00
1.428764e+00
1.476640e+00
1.477752e+00
1.435978e+00
1.356929e+00
1.247635e+00
1.116156e+00
9.711837e-01
8.216294e-01
6.762356e-01
5.432273e-01
4.300139e-01
3.429456e-01
2.871174e-01
2.662062e-01
2.823300e-01
3.359215e-01
4.256239e-01
5.482243e-01
6.986510e-01
8.700562e-01
1.054000e+00
1.240741e+00
1.419620e+00
1.579530e+00
1.709461e+00
1.799089e+00
1.839397e+00
1.823295e+00
1.746188e+00
1.606443e+00
1.405702e+00
1.148985e+00
8.445576e-01
5.035711e-01
1.394784e-01
-2.327139e-01
-5.973097e-01
-9.388406e-01
-1.242973e+00
-1.497347e+00
-1.692284e+00
-1.821331e+00
-1.881585e+00
-1.873804e+00
-1.802287e+00
-1.674550e+00
-1.500828e+00
-1.293443e+00
-1.066077e+00
-8.329971e-01
-6.082766e-01
-4.050505e-01
-2.348483e-01
-1.070360e-01
-2.839950e-02
-2.887587e-03
-3.152324e-02
-1.124799e-01
-2.413050e-01
-4.112623e-01
-6.137624e-01
-8.388450e-01
-1.075686e+00
-1.313110e+00
-1.540082e+00
-1.746190e+00
-1.922083e+00
-2.059866e+00
-2.153436e+00
-2.198726e+00
-2.193840e+00
-2.139063e+00
-2.036735e+00
-1.890977e+00
-1.707314e+00
-1.492196e+00
-1.252484e+00
-9.949422e-01
-7.257985e-01
-4.504174e-01
-1.731257e-01
1.027914e-01
3.749330e-01
6.414933e-01
9.008929e-01
1.151394e+00
1.390766e+00
1.616045e+00
1.823445e+00
2.008412e+00
2.165835e+00
2.290375e+00
2.376877e+00
2.420819e+00
2.418728e+00
2.368548e+00
2.269886e+00
2.124155e+00
1.934580e+00
1.706092e+00
1.445119e+00
1.159288e+00
8.570740e-01
5.474026e-01
2.392440e-01
-5.878164e-02
-3.387534e-01
-5.937257e-01
-8.179075e-01
-1.006735e+00
-1.156842e+00
-1.265961e+00
-1.332784e+00
-1.356833e+00
-1.338375e+00
-1.278399e+00
-1.178672e+00
-1.041839e+00
-8.715643e-01
-6.726517e-01
-4.511215e-01
-2.141950e-01
2.983897e-02
2.718955e-01
5.025028e-01
7.123332e-01
8.928174e-01
1.036789e+00
1.139091e+00
1.197079e+00
1.210946e+00
1.183812e+00
1.121560e+00
1.032401e+00
9.262194e-01
8.137439e-01
7.056554e-01
6.117144e-01
5.400090e-01
4.963926e-01
4.841541e-01
5.039234e-01
5.537874e-01
6.295717e-01
7.252362e-01
8.333358e-01
9.455118e-01
1.052987e+00
1.147054e+00
1.219548e+00
1.263301e+00
1.272569e+00
1.243443e+00
1.174201e+00
1.065609e+00
9.211329e-01
7.470135e-01
5.521863e-01
3.480027e-01
1.477457e-01
-3.405418e-02
-1.824693e-01
-2.831408e-01
-3.232907e-01
-2.927037e-01
-1.846017e-01
3.663054e-03
2.701595e-01
6.082233e-01
1.006623e+00
1.450046e+00
1.919881e+00
2.395238e+00
2.854131e+00
3.274743e+00
3.636687e+00
3.922167e+00
4.116981e+00
4.211294e+00
4.200137e+00
4.083612e+00
3.866783e+00
3.559281e+00
3.174637e+00
2.729426e+00
2.242271e+00
1.732787e+00
1.220546e+00
7.241170e-01
2.602307e-01
-1.568817e-01
-5.159616e-01
-8.089905e-01
-1.031254e+00
-1.181216e+00
-1.260227e+00
-1.272094e+00
-1.222558e+00
-1.118714e+00
-9.684293e-01
-7.798024e-01
-5.607043e-01
-3.184414e-01
-5.955135e-02
2.102650e-01
4.860932e-01
7.636683e-01
1.039192e+00
1.309144e+00
1.570123e+00
1.818745e+00
2.051604e+00
2.265311e+00
2.456575e+00
2.622328e+00
2.759871e+00
2.866999e+00
2.942129e+00
2.984388e+00
2.993671e+00
2.970671e+00
2.916867e+00
2.834469e+00
2.726319e+00
2.595756e+00
2.446429e+00
2.282105e+00
2.106457e+00
1.922891e+00
1.734406e+00
1.543520e+00
1.352262e+00
1.162224e+00
9.746477e-01
7.905317e-01
6.107174e-01
4.359426e-01
2.668443e-01
1.039157e-01
-5.256583e-02
-2.026186e-01
-3.466176e-01
-4.853139e-01
-6.198001e-01
-7.514161e-01
-8.816008e-01
-1.011704e+00
-1.142778e+00
-1.275362e+00
-1.409296e+00
-1.543555e+00
-1.676158e+00
-1.804134e+00
-1.923583e+00
-2.029832e+00
-2.117695e+00
-2.181825e+00
-2.217150e+00
-2.219329e+00
-2.185213e+00
-2.113226e+00
-2.003632e+00
-1.858641e+00
-1.682342e+00
-1.480472e+00
-1.260030e+00
-1.028799e+00
-7.948023e-01
-5.657467e-01
-3.485119e-01
-1.487108e-01
2.963097e-02
1.842568e-01
3.147055e-01
4.221842e-01
5.092968e-01
5.796565e-01
6.374149e-01
6.867525e-01
7.313792e-01
7.740933e-01
8.164465e-01
8.585531e-01
8.990695e-01
9.353517e-01
9.637799e-01
9.802161e-01
9.805429e-01
9.612203e-01
9.197910e-01
8.552706e-01
7.683690e-01
6.615130e-01
5.386653e-01
4.049650e-01
2.662404e-01
1.284596e-01
-2.807764e-03
-1.228555e-01
-2.281848e-01
-3.167030e-01
-3.877764e-01
-4.421516e-01
-4.817744e-01
-5.095399e-01
-5.290056e-01
-5.440960e-01
-5.588149e-01
-5.769733e-01
-6.019286e-01
-6.363318e-01
-6.818768e-01
-7.390637e-01
-8.069973e-01
-8.832587e-01
-9.638897e-01
-1.043525e+00
-1.115685e+00
-1.173224e+00
-1.208893e+00
-1.215968e+00
-1.188877e+00
-1.123756e+00
-1.018890e+00
-8.749930e-01
-6.953076e-01
-4.855230e-01
-2.535191e-01
-8.953752e-03
2.372820e-01
4.737118e-01
6.889865e-01
8.726171e-01
1.015673e+00
1.111387e+00
1.155623e+00
1.147163e+00
1.087794e+00
9.822140e-01
8.377628e-01
6.640179e-01
4.722898e-01
2.750465e-01
8.528881e-02
-8.410146e-02
-2.210227e-01
-3.147984e-01
-3.567723e-01
-3.408179e-01
-2.637204e-01
-1.253982e-01
7.106031e-02
3.195535e-01
6.113069e-01
9.353712e-01
1.279238e+00
1.629530e+00
1.972713e+00
2.295793e+00
2.586941e+00
2.836031e+00
3.035037e+00
3.178292e+00
3.262596e+00
3.287169e+00
3.253489e+00
3.165014e+00
3.026843e+00
2.845341e+00
2.627753e+00
2.381846e+00
2.115580e+00
1.836828e+00
1.553125e+00
1.271460e+00
9.980758e-01
7.382893e-01
4.963309e-01
2.752139e-01
7.666082e-02
-9.889647e-02
-2.522299e-01
-3.851451e-01
-5.002440e-01
-6.006434e-01
-6.896806e-01
-7.706297e-01
-8.464471e-01
-9.195585e-01
-9.916907e-01
-1.063751e+00
-1.135754e+00
-1.206814e+00
-1.275186e+00
-1.338402e+00
-1.393468e+00
-1.437136e+00
-1.466229e+00
-1.477979e+00
-1.470349e+00
-1.442288e+00
-1.393895e+00
-1.326460e+00
-1.242380e+00
-1.144969e+00
-1.038180e+00
-9.263047e-01
-8.136665e-01
-7.043719e-01
-6.021186e-01
-5.100736e-01
-4.308057e-01
-3.662511e-01
-3.176924e-01
-2.857364e-01
-2.702849e-01
-2.705044e-01
-2.848025e-01
-3.108262e-01
-3.454947e-01
-3.850828e-01
-4.253659e-01
-4.618341e-01
-4.899700e-01
-5.055743e-01
-5.051078e-01
-4.860093e-01
-4.469491e-01
-3.879821e-01
-3.105787e-01
-2.175298e-01
-1.127372e-01
-9.168597e-04
1.127501e-01
2.229813e-01
3.247377e-01
4.135246e-01
4.856290e-01
5.382873e-01
5.697752e-01
5.794215e-01
5.675471e-01
5.353373e-01
4.846613e-01
4.178577e-01
3.375115e-01
2.462471e-01
1.465629e-01
4.072353e-02
-6.927786e-02
-1.816881e-01
-2.949053e-01
-4.073541e-01
-5.173578e-01
-6.230362e-01
-7.222583e-01
-8.126641e-01
-8.917562e-01
-9.570486e-01
-1.006246e+00
-1.037422e+00
-1.049161e+00
-1.040639e+00
-1.011623e+00
-9.623895e-01
-8.935742e-01
-8.059828e-01
-7.004000e-01
-5.774399e-01
-4.374703e-01
-2.806323e-01
-1.069527e-01
8.347049e-02
2.902431e-01
5.124497e-01
7.484654e-01
9.958326e-01
1.251214e+00
1.510424e+00
1.768526e+00
2.019991e+00
2.258896e+00
2.479161e+00
2.674808e+00
2.840230e+00
2.970441e+00
3.061302e+00
3.109676e+00
3.113523e+00
3.071918e+00
2.984998e+00
2.853866e+00
2.680472e+00
2.467510e+00
2.218342e+00
1.936972e+00
1.628049e+00
1.296897e+00
9.495413e-01
5.926955e-01
2.337069e-01
-1.195683e-01
-4.589574e-01
-7.762324e-01
-1.063427e+00
-1.313195e+00
-1.519187e+00
-1.676421e+00
-1.781616e+00
-1.833461e+00
-1.832774e+00
-1.782545e+00
-1.687820e+00
-1.555440e+00
-1.393640e+00
-1.211532e+00
-1.018528e+00
-8.237532e-01
-6.355136e-01
-4.608713e-01
-3.053678e-01
-1.729079e-01
-6.579584e-02
1.510355e-02
7.012027e-02
1.004969e-01
1.081120e-01
9.524511e-02
6.440411e-02
1.822517e-02
-4.056094e-02
-1.091119e-01
-1.844308e-01
-2.633246e-01
-3.423891e-01
-4.180378e-01
-4.865790e-01
-5.443364e-01
-5.877980e-01
-6.137782e-01
-6.195775e-01
-6.031290e-01
-5.631258e-01
-4.991236e-01
-4.116148e-01
-3.020684e-01
-1.729280e-01
-2.756493e-02
1.298165e-01
2.943197e-01
4.605368e-01
6.227622e-01
7.752327e-01
9.123858e-01
1.029128e+00
1.121106e+00
1.184961e+00
1.218569e+00
1.221225e+00
1.193790e+00
1.138753e+00
1.060221e+00
9.638164e-01
8.564708e-01
7.461152e-01
6.412697e-01
5.505470e-01
4.821002e-01
4.430560e-01
4.389834e-01
4.734494e-01
5.477073e-01
6.605484e-01
8.083297e-01
9.851753e-01
1.183327e+00
1.393618e+00
1.606020e+00
1.810229e+00
1.996230e+00
2.154807e+00
2.277941e+00
2.359088e+00
2.393315e+00
2.377332e+00
2.309437e+00
2.189444e+00
2.018615e+00
1.799636e+00
1.536644e+00
1.235272e+00
9.026962e-01
5.476335e-01
1.802449e-01
-1.880733e-01
-5.450351e-01
-8.779351e-01
-1.174224e+00
-1.422153e+00
-1.611454e+00
-1.734003e+00
-1.784428e+00
-1.760616e+00
-1.664068e+00
-1.500055e+00
-1.277546e+00
-1.008873e+00
-7.091370e-01
-3.953844e-01
-8.559247e-02
2.024567e-01
4.523314e-01
6.500429e-01
7.849871e-01
8.506580e-01
8.450732e-01
7.708721e-01
6.350745e-01
4.485093e-01
2.249562e-01
-1.993868e-02
-2.698813e-01
-5.091810e-01
-7.239258e-01
-9.029818e-01
-1.038738e+00
-1.127540e+00
-1.169785e+00
-1.169691e+00
-1.134749e+00
-1.074945e+00
-1.001801e+00
-9.273313e-01
-8.630077e-01
-8.187997e-01
-8.023696e-01
-8.184669e-01
-8.685609e-01
-9.507312e-01
-1.059821e+00
-1.187837e+00
-1.324564e+00
-1.458334e+00
-1.576886e+00
-1.668229e+00
-1.721439e+00
-1.727327e+00
-1.678940e+00
-1.571889e+00
-1.404508e+00
-1.177878e+00
-8.957409e-01
-5.643303e-01
-1.921413e-01
2.103633e-01
6.311127e-01
1.056861e+00
1.473696e+00
1.867599e+00
2.225052e+00
2.533623e+00
2.782520e+00
2.963071e+00
3.069095e+00
3.097185e+00
3.046865e+00
2.920657e+00
2.724039e+00
2.465301e+00
2.155294e+00
1.807062e+00
1.435349e+00
1.055996e+00
6.852374e-01
3.389232e-01
3.172871e-02
-2.236163e-01
-4.170144e-01
-5.415535e-01
-5.938779e-01
-5.743430e-01
-4.869307e-01
-3.389262e-01
-1.403765e-01
9.662279e-02
3.587523e-01
6.323270e-01
9.041138e-01
1.162044e+00
1.395773e+00
1.597077e+00
1.760066e+00
1.881269e+00
1.959582e+00
1.996128e+00
1.994036e+00
1.958152e+00
1.894681e+00
1.810764e+00
1.713992e+00
1.611884e+00
1.511361e+00
1.418255e+00
1.336905e+00
1.269879e+00
1.217853e+00
1.179667e+00
1.152542e+00
1.132429e+00
1.114446e+00
1.093334e+00
1.063871e+00
1.021211e+00
9.610903e-01
8.799436e-01
7.749201e-01
6.438680e-01
4.853208e-01
2.985237e-01
8.351002e-02
-1.587799e-01
-4.263686e-01
-7.161375e-01
-1.023783e+00
-1.343859e+00
-1.669906e+00
-1.994665e+00
-2.310358e+00
-2.608996e+00
-2.882721e+00
-3.124140e+00
-3.326653e+00
-3.484769e+00
-3.594384e+00
-3.653023e+00
-3.660016e+00
-3.616583e+00
-3.525805e+00
-3.392454e+00
-3.222678e+00
-3.023561e+00
-2.802591e+00
-2.567096e+00
-2.323702e+00
-2.077886e+00
-1.833657e+00
-1.593410e+00
-1.357942e+00
-1.126641e+00
-8.978115e-01
-6.691057e-01
-4.380296e-01
-2.024706e-01
3.879377e-02
2.856542e-01
5.363438e-01
7.872695e-01
1.033031e+00
1.266644e+00
1.479959e+00
1.664240e+00
1.810871e+00
1.912088e+00
1.961696e+00
1.955663e+00
1.892542e+00
1.773680e+00
1.603181e+00
1.387658e+00
1.135802e+00
8.578337e-01
5.648971e-01
2.684640e-01
-2.021701e-02
-2.905968e-01
-5.332272e-01
-7.400970e-01
-9.049196e-01
-1.023379e+00
-1.093329e+00
-1.114931e+00
-1.090693e+00
-1.025383e+00
-9.257914e-01
-8.003233e-01
-6.584449e-01
-5.100109e-01
-3.645420e-01
-2.305256e-01
-1.148185e-01
-2.220729e-02
4.484105e-02
8.623755e-02
1.041602e-01
1.028045e-01
8.802555e-02
6.689400e-02
4.717879e-02
3.676855e-02
4.305004e-02
7.227507e-02
1.289617e-01
2.153848e-01
3.312147e-01
4.733518e-01
6.359957e-01
8.109574e-01
9.882054e-01
1.156604e+00
1.304788e+00
1.422084e+00
1.499403e+00
1.530006e+00
1.510068e+00
1.438993e+00
1.319457e+00
1.157181e+00
9.604734e-01
7.395873e-01
5.059464e-01
2.713005e-01
4.687320e-02
-1.574376e-01
-3.337399e-01
-4.766498e-01
-5.835643e-01
-6.546780e-01
-6.927441e-01
-7.026140e-01
-6.906182e-01
-6.638720e-01
-6.295901e-01
-5.944852e-01
-5.643019e-01
-5.435089e-01
-5.351471e-01
-5.408094e-01
-5.607195e-01
-5.938731e-01
-6.382125e-01
-6.908169e-01
-7.481004e-01
-8.060261e-01
-8.603453e-01
-9.068718e-01
-9.417888e-01
-9.619683e-01
-9.652671e-01
-9.507486e-01
-9.187845e-01
-8.710003e-01
-8.100596e-01
-7.393125e-01
-6.623610e-01
-5.826180e-01
-5.029302e-01
-4.253246e-01
-3.509086e-01
-2.799217e-01
-2.119107e-01
-1.459787e-01
-8.105360e-02
-1.612021e-02
4.962631e-02
1.167335e-01
1.855577e-01
2.564287e-01
3.298771e-01
4.068725e-01
4.890143e-01
5.786191e-01
6.786658e-01
7.925826e-01
9.238892e-01
1.075730e+00
1.250355e+00
1.448622e+00
1.669582e+00
1.910216e+00
2.165374e+00
2.427922e+00
2.689101e+00
2.939049e+00
3.167437e+00
3.364146e+00
3.519915e+00
3.626909e+00
3.679162e+00
3.672889e+00
3.606635e+00
3.481291e+00
3.299981e+00
3.067835e+00
2.791667e+00
2.479601e+00
2.140652e+00
1.784310e+00
1.420152e+00
1.057486e+00
7.050636e-01
3.708346e-01
6.175925e-02
-2.163324e-01
-4.588297e-01
-6.623732e-01
-8.248242e-01
-9.451712e-01
-1.023386e+00
-1.060248e+00
-1.057164e+00
-1.016020e+00
-9.390696e-01
-8.288924e-01
-6.884051e-01
-5.209125e-01
-3.301746e-01
-1.204587e-01
1.034463e-01
3.362696e-01
5.723560e-01
8.058140e-01
1.030703e+00
1.241240e+00
1.432006e+00
1.598133e+00
1.735455e+00
1.840611e+00
1.911115e+00
1.945396e+00
1.942828e+00
1.903788e+00
1.829720e+00
1.723229e+00
1.588153e+00
1.429580e+00
1.253774e+00
1.067958e+00
8.799767e-01
6.978361e-01
5.291923e-01
3.808377e-01
2.582637e-01
1.653479e-01
1.042014e-01
7.517892e-02
7.703587e-02
1.071940e-01
1.620719e-01
2.374345e-01
3.287237e-01
4.313442e-01
5.408909e-01
6.533144e-01
7.650306e-01
8.729831e-01
9.746670e-01
1.068120e+00
1.151885e+00
1.224939e+00
1.286601e+00
1.336417e+00
1.374037e+00
1.399104e+00
1.411173e+00
1.409674e+00
1.393928e+00
1.363214e+00
1.316863e+00
1.254370e+00
1.175493e+00
1.080342e+00
9.694508e-01
8.438585e-01
7.051990e-01
5.558184e-01
3.988982e-01
2.385566e-01
7.988574e-02
-7.111704e-02
-2.077524e-01
-3.229634e-01
-4.097999e-01
-4.619570e-01
-4.743267e-01
-4.434926e-01
-3.681033e-01
-2.490738e-01
-8.958533e-02
1.051156e-01
3.280915e-01
5.712106e-01
8.256993e-01
1.082681e+00
1.333644e+00
1.570782e+00
1.787216e+00
1.977076e+00
2.135503e+00
2.258602e+00
2.343406e+00
2.387870e+00
2.390920e+00
2.352530e+00
2.273803e+00
2.157018e+00
2.005609e+00
1.824064e+00
1.617740e+00
1.392625e+00
1.155070e+00
9.115324e-01
6.683476e-01
4.315653e-01
2.068392e-01
-6.248719e-04
-1.860772e-01
-3.452043e-01
-4.741019e-01
-5.692602e-01
-6.275822e-01
-6.464540e-01
-6.238784e-01
-5.586736e-01
-4.507226e-01
-3.012437e-01
-1.130394e-01
1.093237e-01
3.594491e-01
6.291902e-01
9.088928e-01
1.187792e+00
1.454543e+00
1.697843e+00
1.907097e+00
2.073085e+00
2.188566e+00
2.248799e+00
2.251915e+00
2.199142e+00
2.094853e+00
1.946423e+00
1.763910e+00
1.559555e+00
1.347144e+00
1.141229e+00
9.562866e-01
8.058411e-01
7.016164e-01
6.527838e-01
6.653612e-01
7.418159e-01
8.809062e-01
1.077771e+00
1.324247e+00
1.609388e+00
1.920102e+00
2.241881e+00
2.559523e+00
2.857832e+00
3.122225e+00
3.339257e+00
3.497035e+00
3.585540e+00
3.596877e+00
3.525470e+00
3.368235e+00
3.124740e+00
2.797354e+00
2.391386e+00
1.915156e+00
1.379991e+00
8.000745e-01
1.921212e-01
-4.251427e-01
-1.031703e+00
-1.607153e+00
-2.131712e+00
-2.587291e+00
-2.958513e+00
-3.233597e+00
-3.405030e+00
-3.469953e+00
-3.430234e+00
-3.292212e+00
-3.066148e+00
-2.765425e+00
-2.405596e+00
-2.003355e+00
-1.575545e+00
-1.138282e+00
-7.062593e-01
-2.922703e-01
9.306575e-02
4.413894e-01
7.465595e-01
1.004536e+00
1.213232e+00
1.372375e+00
1.483367e+00
1.549163e+00
1.574129e+00
1.563874e+00
1.525051e+00
1.465120e+00
1.392091e+00
1.314243e+00
1.239842e+00
1.176851e+00
1.132636e+00
1.113656e+00
1.125143e+00
1.170773e+00
1.252356e+00
1.369570e+00
1.519784e+00
1.698010e+00
1.897031e+00
2.107694e+00
2.319380e+00
2.520619e+00
2.699785e+00
2.845830e+00
2.948985e+00
3.001370e+00
2.997474e+00
2.934481e+00
2.812429e+00
2.634213e+00
2.405455e+00
2.134253e+00
1.830810e+00
1.506967e+00
1.175630e+00
8.501017e-01
5.433508e-01
2.672547e-01
3.186559e-02
-1.552348e-01
-2.894321e-01
-3.693742e-01
-3.970243e-01
-3.774566e-01
-3.184041e-01
-2.295997e-01
-1.219733e-01
-6.790892e-03
1.051757e-01
2.043653e-01
2.829668e-01
3.352480e-01
3.576747e-01
3.488469e-01
3.093013e-01
2.412303e-01
1.481644e-01
3.464691e-02
-9.408141e-02
-2.323826e-01
-3.745032e-01
-5.148325e-01
-6.481296e-01
-7.697104e-01
-8.755865e-01
-9.625552e-01
-1.028241e+00
-1.071093e+00
-1.090346e+00
-1.085957e+00
-1.058523e+00
-1.009200e+00
-9.396241e-01
-8.518454e-01
-7.482789e-01
-6.316676e-01
-5.050572e-01
-3.717778e-01
-2.354307e-01
-9.987136e-02
3.081867e-02
1.523837e-01
2.604834e-01
3.508317e-01
4.193910e-01
4.626163e-01
4.777322e-01
4.630116e-01
4.180159e-01
3.437588e-01
2.427601e-01
1.189746e-01
-2.240526e-02
-1.752504e-01
-3.328709e-01
-4.884270e-01
-6.353418e-01
-7.676828e-01
-8.804929e-01
-9.700528e-01
-1.034064e+00
-1.071738e+00
-1.083774e+00
-1.072229e+00
-1.040258e+00
-9.917694e-01
-9.310164e-01
-8.621905e-01
-7.890724e-01
-7.148007e-01
-6.417899e-01
-5.718047e-01
-5.061641e-01
-4.460253e-01
-3.926857e-01
-3.478393e-01
-3.137337e-01
-2.931977e-01
-2.895279e-01
-3.062489e-01
-3.467747e-01
-4.140111e-01
-5.099418e-01
-6.352396e-01
-7.889412e-01
-9.682198e-01
-1.168282e+00
-1.382414e+00
-1.602178e+00
-1.817775e+00
-2.018540e+00
-2.193545e+00
-2.332263e+00
-2.425230e+00
-2.464662e+00
-2.444951e+00
-2.363029e+00
-2.218550e+00
-2.013901e+00
-1.754030e+00
-1.446115e+00
-1.099105e+00
-7.231777e-01
-3.291493e-01
7.208867e-02
4.700681e-01
8.551290e-01
1.218668e+00
1.553244e+00
1.852570e+00
2.111412e+00
2.325468e+00
2.491254e+00
2.606049e+00
2.667924e+00
2.675840e+00
2.629814e+00
2.531104e+00
2.382376e+00
2.187807e+00
1.953094e+00
1.685355e+00
1.392922e+00
1.085043e+00
7.715239e-01
4.623365e-01
1.672355e-01
-1.046083e-01
-3.449343e-01
-5.466794e-01
-7.042273e-01
-8.136235e-01
-8.727574e-01
-8.815008e-01
-8.417841e-01
-7.575857e-01
-6.348086e-01
-4.810308e-01
-3.051271e-01
-1.167865e-01
7.404169e-02
2.577255e-01
4.255045e-01
5.699802e-01
6.855110e-01
7.684928e-01
8.175163e-01
8.333976e-01
8.190830e-01
7.794286e-01
7.208617e-01
6.509351e-01
5.777974e-01
5.096122e-01
4.539657e-01
4.173068e-01
4.044606e-01
4.182563e-01
4.593008e-01
5.259251e-01
6.143182e-01
7.188505e-01
8.325689e-01
9.478277e-01
1.056998e+00
1.153186e+00
1.230891e+00
1.286531e+00
1.318786e+00
1.328723e+00
1.319698e+00
1.297040e+00
1.267571e+00
1.238986e+00
1.219173e+00
1.215511e+00
1.234208e+00
1.279722e+00
1.354295e+00
1.457638e+00
1.586793e+00
1.736179e+00
1.897857e+00
2.061981e+00
2.217437e+00
2.352617e+00
2.456276e+00
2.518388e+00
2.530948e+00
2.488614e+00
2.389164e+00
2.233692e+00
2.026535e+00
1.774939e+00
1.488497e+00
1.178410e+00
8.566651e-01
5.351959e-01
2.251258e-01
-6.385589e-02
-3.239363e-01
-5.494245e-01
-7.368101e-01
-8.846592e-01
-9.933862e-01
-1.064944e+00
-1.102472e+00
-1.109946e+00
-1.091853e+00
-1.052920e+00
-9.979199e-01
-9.315407e-01
-8.583384e-01
-7.827384e-01
-7.090712e-01
-6.416023e-01
-5.845228e-01
-5.418666e-01
-5.173346e-01
-5.140290e-01
-5.341204e-01
-5.784944e-01
-6.464381e-01
-7.354274e-01
-8.410682e-01
-9.572212e-01
-1.076317e+00
-1.189838e+00
-1.288932e+00
-1.365093e+00
-1.410860e+00
-1.420463e+00
-1.390364e+00
-1.319636e+00
-1.210148e+00
-1.066509e+00
-8.957853e-01
-7.069845e-01
-5.103667e-01
-3.166369e-01
-1.361042e-01
2.210833e-02
1.507280e-01
2.448137e-01
3.020182e-01
3.226184e-01
3.093184e-01
2.668484e-01
2.013937e-01
1.199080e-01
2.937208e-02
-6.392502e-02
-1.550062e-01
-2.406581e-01
-3.196645e-01
-3.928006e-01
-4.625970e-01
-5.329113e-01
-6.083643e-01
-6.937048e-01
-7.931710e-01
-9.099054e-01
-1.045472e+00
-1.199515e+00
-1.369582e+00
-1.551121e+00
-1.737666e+00
-1.921170e+00
-2.092493e+00
-2.241988e+00
-2.360149e+00
-2.438284e+00
-2.469162e+00
-2.447580e+00
-2.370820e+00
-2.238932e+00
-2.054825e+00
-1.824137e+00
-1.554881e+00
-1.256892e+00
-9.411310e-01
-6.188937e-01
-3.010246e-01
2.804922e-03
2.846818e-01
5.388572e-01
7.619551e-01
9.529857e-01
1.113188e+00
1.245731e+00
1.355310e+00
1.447671e+00
1.529078e+00
1.605768e+00
1.683410e+00
1.766597e+00
1.858420e+00
1.960159e+00
2.071125e+00
2.188679e+00
2.308428e+00
2.424604e+00
2.530569e+00
2.619422e+00
2.684628e+00
2.720618e+00
2.723301e+00
2.690448e+00
2.621918e+00
2.519710e+00
2.387855e+00
2.232143e+00
2.059712e+00
1.878531e+00
1.696806e+00
1.522359e+00
1.362027e+00
1.221147e+00
1.103173e+00
1.009480e+00
9.393705e-01
8.902930e-01
8.582465e-01
8.383142e-01
8.252632e-01
8.141324e-01
8.007312e-01
7.819888e-01
7.561126e-01
7.225461e-01
6.817483e-01
6.348460e-01
5.832313e-01
5.281812e-01
4.705678e-01
4.107040e-01
3.483418e-01
2.828067e-01
2.132314e-01
1.388379e-01
5.921455e-02
-2.545575e-02
-1.142492e-01
-2.054499e-01
-2.965960e-01
-3.846116e-01
-4.660095e-01
-5.371472e-01
-5.945190e-01
-6.350686e-01
-6.565053e-01
-6.576040e-01
-6.384629e-01
-6.006899e-01
-5.474842e-01
-4.835862e-01
-4.150791e-01
-3.490430e-01
-2.930815e-01
-2.547590e-01
-2.410008e-01
-2.575148e-01
-3.082899e-01
-3.952170e-01
-5.178581e-01
-6.733751e-01
-8.566093e-01
-1.060298e+00
-1.275414e+00
-1.491607e+00
-1.697752e+00
-1.882563e+00
-2.035270e+00
-2.146321e+00
-2.208046e+00
-2.215245e+00
-2.165625e+00
-2.060027e+00
-1.902409e+00
-1.699546e+00
-1.460475e+00
-1.195710e+00
-9.163256e-01
-6.329828e-01
-3.550260e-01
-8.975099e-02
1.580710e-01
3.863614e-01
5.955855e-01
7.883195e-01
9.685970e-01
1.141123e+00
1.310450e+00
1.480210e+00
1.652485e+00
1.827378e+00
2.002825e+00
2.174664e+00
2.336945e+00
2.482449e+00
2.603355e+00
2.691988e+00
2.741564e+00
2.746858e+00
2.704721e+00
2.614388e+00
2.477549e+00
2.298189e+00
2.082224e+00
1.836987e+00
1.570651e+00
1.291659e+00
1.008216e+00
7.279112e-01
4.574680e-01
2.026292e-01
-3.184817e-02
-2.421236e-01
-4.251714e-01
-5.786825e-01
-7.010014e-01
-7.911098e-01
-8.486579e-01
-8.740262e-01
-8.683904e-01
-8.337631e-01
-7.729869e-01
-6.896676e-01
-5.880478e-01
-4.728348e-01
-3.490043e-01
-2.216009e-01
-9.555382e-02
2.448212e-02
1.342572e-01
2.300298e-01
3.086431e-01
3.675740e-01
4.049541e-01
4.195628e-01
4.107970e-01
3.786279e-01
3.235546e-01
2.465652e-01
1.491101e-01
3.308879e-02
-9.915761e-02
-2.448576e-01
-4.008370e-01
-5.635717e-01
-7.292688e-01
-8.939718e-01
-1.053684e+00
-1.204502e+00
-1.342753e+00
-1.465132e+00
-1.568845e+00
-1.651737e+00
-1.712422e+00
-1.750382e+00
-1.766033e+00
-1.760731e+00
-1.736714e+00
-1.696956e+00
-1.644949e+00
-1.584421e+00
-1.519011e+00
-1.451951e+00
-1.385778e+00
-1.322135e+00
-1.261693e+00
-1.204201e+00
-1.148694e+00
-1.093812e+00
-1.038208e+00
-9.810023e-01
-9.222133e-01
-8.631166e-01
-8.064867e-01
-7.566814e-01
-7.195532e-01
-7.021800e-01
-7.124284e-01
-7.583751e-01
-8.476252e-01
-9.865756e-01
-1.179682e+00
-1.428786e+00
-1.732578e+00
-2.086241e+00
-2.481353e+00
-2.906067e+00
-3.345591e+00
-3.782948e+00
-4.199961e+00
-4.578381e+00
-4.901042e+00
-5.152940e+00
-5.322134e+00
-5.400391e+00
-5.383547e+00
-5.271586e+00
-5.068469e+00
-4.781756e+00
-4.422078e+00
-4.002498e+00
-3.537801e+00
-3.043768e+00
-2.536435e+00
-2.031406e+00
-1.543219e+00
-1.084816e+00
-6.671243e-01
-2.987641e-01
1.411423e-02
2.678668e-01
4.612797e-01
5.953935e-01
6.732459e-01
6.995561e-01
6.803738e-01
6.227193e-01
5.342401e-01
4.229044e-01
2.967428e-01
1.636407e-01
3.117423e-02
-9.352956e-02
-2.039297e-01
-2.942296e-01
-3.595699e-01
-3.962586e-01
-4.020201e-01
-3.762337e-01
-3.201149e-01
-2.367947e-01
-1.312516e-01
-1.007241e-02
1.189602e-01
2.474288e-01
3.669387e-01
4.698029e-01
5.496754e-01
6.020570e-01
6.246160e-01
6.172897e-01
5.821631e-01
5.231486e-01
4.455087e-01
3.552767e-01
2.586386e-01
1.613392e-01
6.817138e-02
-1.740178e-02
-9.345690e-02
-1.596407e-01
-2.170285e-01
-2.678415e-01
-3.150656e-01
-3.620256e-01
-4.119667e-01
-4.676872e-01
-5.312554e-01
-6.038295e-01
-6.855841e-01
-7.757349e-01
-8.726409e-01
-9.739591e-01
-1.076825e+00
-1.178039e+00
-1.274232e+00
-1.362019e+00
-1.438115e+00
-1.499426e+00
-1.543115e+00
-1.566651e+00
-1.567847e+00
-1.544886e+00
-1.496364e+00
-1.421334e+00
-1.319376e+00
-1.190679e+00
-1.036144e+00
-8.574796e-01
-6.572948e-01
-4.391486e-01
-2.075510e-01
3.210883e-02
2.737190e-01
5.106895e-01
7.362759e-01
9.439580e-01
1.127839e+00
1.283022e+00
1.405917e+00
1.494449e+00
1.548143e+00
1.568090e+00
1.556797e+00
1.517969e+00
1.456235e+00
1.376869e+00
1.285517e+00
1.187959e+00
1.089898e+00
9.967793e-01
9.136113e-01
8.448000e-01
7.939762e-01
7.638353e-01
7.559985e-01
7.709182e-01
8.078456e-01
8.648738e-01
9.390614e-01
1.026628e+00
1.123205e+00
1.224107e+00
1.324612e+00
1.420205e+00
1.506791e+00
1.580856e+00
1.639583e+00
1.680942e+00
1.703739e+00
1.707655e+00
1.693259e+00
1.661990e+00
1.616101e+00
1.558549e+00
1.492820e+00
1.422688e+00
1.351910e+00
1.283888e+00
1.221312e+00
1.165826e+00
1.117765e+00
1.075984e+00
1.037830e+00
9.992571e-01
9.550934e-01
8.994349e-01
8.261354e-01
7.293490e-01
6.040803e-01
4.466968e-01
2.553675e-01
3.039257e-02
-2.256021e-01
-5.076264e-01
-8.084571e-01
-1.118939e+00
-1.428442e+00
-1.725447e+00
-1.998201e+00
-2.235398e+00
-2.426813e+00
-2.563842e+00
-2.639910e+00
-2.650727e+00
-2.594404e+00
-2.471424e+00
-2.284525e+00
-2.038487e+00
-1.739885e+00
-1.396783e+00
-1.018426e+00
-6.148990e-01
-1.967727e-01
2.252639e-01
6.407860e-01
1.040017e+00
1.414199e+00
1.755924e+00
2.059399e+00
2.320628e+00
2.537470e+00
2.709604e+00
2.838379e+00
2.926580e+00
2.978135e+00
2.997773e+00
2.990676e+00
2.962119e+00
2.917142e+00
2.860259e+00
2.795224e+00
2.724866e+00
2.650993e+00
2.574368e+00
2.494749e+00
2.410970e+00
2.321059e+00
2.222387e+00
2.111859e+00
1.986135e+00
1.841922e+00
1.676296e+00
1.487083e+00
1.273235e+00
1.035194e+00
7.751813e-01
4.973719e-01
2.079209e-01
-8.518791e-02
-3.724795e-01
-6.435005e-01
-8.874801e-01
-1.094091e+00
-1.254250e+00
-1.360877e+00
-1.409548e+00
-1.398948e+00
-1.331075e+00
-1.211156e+00
-1.047264e+00
-8.496716e-01
-6.300117e-01
-4.003374e-01
-1.721853e-01
4.424836e-02
2.407370e-01
4.114051e-01
5.528452e-01
6.639925e-01
7.458027e-01
8.007964e-01
8.325338e-01
8.450797e-01
8.425070e-01
8.284760e-01
8.059159e-01
7.768269e-01
7.422125e-01
7.021436e-01
6.559460e-01
6.024918e-01
5.405651e-01
4.692616e-01
3.883750e-01
2.987211e-01
2.023521e-01
1.026211e-01
4.070835e-03
-8.786053e-02
-1.673030e-01
-2.285503e-01
-2.667274e-01
-2.784492e-01
-2.623836e-01
-2.196295e-01
-1.538480e-01
-7.110981e-02
2.053053e-02
1.116868e-01
1.924422e-01
2.532034e-01
2.855164e-01
2.827651e-01
2.406987e-01
1.577583e-01
3.519323e-02
-1.230265e-01
-3.104819e-01
-5.187343e-01
-7.378770e-01
-9.571680e-01
-1.165696e+00
-1.353027e+00
-1.509790e+00
-1.628151e+00
-1.702157e+00
-1.727929e+00
-1.703716e+00
-1.629810e+00
-1.508354e+00
-1.343072e+00
-1.138957e+00
-9.019558e-01
-6.386915e-01
-3.562374e-01
-6.196203e-02
2.365733e-01
5.316873e-01
8.156576e-01
1.080840e+00
1.319850e+00
1.525825e+00
1.692737e+00
1.815748e+00
1.891533e+00
1.918540e+00
1.897110e+00
1.829450e+00
1.719442e+00
1.572312e+00
1.394200e+00
1.191702e+00
9.714282e-01
7.396409e-01
5.020022e-01
2.634465e-01
2.817009e-02
-2.002831e-01
-4.188733e-01
-6.248907e-01
-8.157914e-01
-9.890749e-01
-1.142224e+00
-1.272721e+00
-1.378125e+00
-1.456215e+00
-1.505150e+00
-1.523630e+00
-1.511028e+00
-1.467468e+00
-1.393851e+00
-1.291814e+00
-1.163670e+00
-1.012328e+00
-8.412358e-01
-6.543529e-01
-4.561547e-01
-2.516554e-01
-4.641624e-02
1.534955e-01
3.416302e-01
5.113853e-01
6.563446e-01
7.707122e-01
8.498023e-01
8.905319e-01
8.918519e-01
8.550571e-01
7.839196e-01
6.846147e-01
5.654251e-01
4.362391e-01
3.078802e-01
1.913240e-01
9.686801e-02
3.332456e-02
7.299500e-03
2.261537e-02
7.992377e-02
1.765402e-01
3.065205e-01
4.609821e-01
6.286580e-01
7.966478e-01
9.513123e-01
1.079238e+00
1.168183e+00
1.207927e+00
1.190947e+00
1.112862e+00
9.726399e-01
7.725599e-01
5.179703e-01
2.168832e-01
-1.205426e-01
-4.825869e-01
-8.565880e-01
-1.229568e+00
-1.588845e+00
-1.922599e+00
-2.220381e+00
-2.473515e+00
-2.675380e+00
-2.821561e+00
-2.909850e+00
-2.940125e+00
-2.914131e+00
-2.835185e+00
-2.707848e+00
-2.537580e+00
-2.330406e+00
-2.092600e+00
-1.830407e+00
-1.549816e+00
-1.256397e+00
-9.552203e-01
-6.508554e-01
-3.474432e-01
-4.881511e-02
2.413672e-01
5.194830e-01
7.818578e-01
1.024716e+00
1.244184e+00
1.436349e+00
1.597353e+00
1.723537e+00
1.811609e+00
1.858826e+00
1.863184e+00
1.823576e+00
1.739912e+00
1.613185e+00
1.445457e+00
1.239785e+00
1.000103e+00
7.310664e-01
4.379240e-01
1.264217e-01
-1.972334e-01
-5.263562e-01
-8.537415e-01
-1.171643e+00
-1.471829e+00
-1.745762e+00
-1.984929e+00
-2.181324e+00
-2.328024e+00
-2.419820e+00
-2.453790e+00
-2.429731e+00
-2.350386e+00
-2.221402e+00
-2.051023e+00
-1.849541e+00
-1.628572e+00
-1.400230e+00
-1.176290e+00
-9.674023e-01
-7.824473e-01
-6.280428e-01
-5.082519e-01
-4.244885e-01
-3.756122e-01
-3.581920e-01
-3.669052e-01
-3.950347e-01
-4.350251e-01
-4.790631e-01
-5.196479e-01
-5.501213e-01
-5.651260e-01
-5.609656e-01
-5.358386e-01
-4.899290e-01
-4.253435e-01
-3.458971e-01
-2.567642e-01
-1.640262e-01
-7.416172e-02
6.467681e-03
7.208314e-02
1.178610e-01
1.401875e-01
1.367926e-01
1.067805e-01
5.058796e-02
-3.009805e-02
-1.324399e-01
-2.525593e-01
-3.856628e-01
-5.261962e-01
-6.680381e-01
-8.047354e-01
-9.297710e-01
-1.036846e+00
-1.120152e+00
-1.174627e+00
-1.196157e+00
-1.181758e+00
-1.129707e+00
-1.039648e+00
-9.126634e-01
-7.513293e-01
-5.597323e-01
-3.434630e-01
-1.095682e-01
1.335467e-01
3.762810e-01
6.080822e-01
8.177842e-01
9.940419e-01
1.125857e+00
1.203169e+00
1.217480e+00
1.162466e+00
1.034520e+00
8.331902e-01
5.614655e-01
2.258757e-01
-1.636013e-01
-5.938378e-01
-1.049047e+00
-1.511448e+00
-1.962087e+00
-2.381753e+00
-2.751976e+00
-3.056017e+00
-3.279803e+00
-3.412743e+00
-3.448351e+00
-3.384627e+00
-3.224172e+00
-2.974009e+00
-2.645155e+00
-2.251962e+00
-1.811307e+00
-1.341686e+00
-8.622747e-01
-3.919964e-01
5.135795e-02
4.519261e-01
7.964599e-01
1.074867e+00
1.280583e+00
1.410753e+00
1.466204e+00
1.451217e+00
1.373113e+00
1.241680e+00
1.068494e+00
8.661764e-01
6.476424e-01
4.253973e-01
2.109129e-01
1.411961e-02
-1.569686e-01
-2.964914e-01
-4.008444e-01
-4.686568e-01
-5.006612e-01
-4.994735e-01
-4.693053e-01
-4.156259e-01
-3.447943e-01
-2.636751e-01
-1.792509e-01
-9.824267e-02
-2.674972e-02
3.007938e-02
6.832800e-02
8.552765e-02
8.078901e-02
5.482902e-02
9.881457e-03
-5.051048e-02
-1.218053e-01
-1.988479e-01
-2.762860e-01
-3.489695e-01
-4.122903e-01
-4.624272e-01
-4.964798e-01
-5.124939e-01
-5.093966e-01
-4.868735e-01
-4.452215e-01
-3.852125e-01
-3.079893e-01
-2.150101e-01
-1.080391e-01
1.082744e-02
1.391222e-01
2.739805e-01
4.121507e-01
5.500602e-01
6.839467e-01
8.100556e-01
9.248917e-01
1.025504e+00
1.109771e+00
1.176642e+00
1.226298e+00
1.260202e+00
1.280993e+00
1.292257e+00
1.298148e+00
1.302926e+00
1.310435e+00
1.323590e+00
1.343928e+00
1.371274e+00
1.403586e+00
1.436991e+00
1.466046e+00
1.484196e+00
1.484404e+00
1.459881e+00
1.404843e+00
1.315212e+00
1.189160e+00
1.027450e+00
8.335112e-01
6.132596e-01
3.746646e-01
1.271266e-01
-1.192699e-01
-3.545434e-01
-5.695563e-01
-7.566381e-01
-9.100365e-01
-1.026167e+00
-1.103659e+00
-1.143220e+00
-1.147355e+00
-1.119998e+00
-1.066101e+00
-9.912358e-01
-9.012419e-01
-8.019517e-01
-6.989935e-01
-5.976681e-01
-5.028780e-01
-4.190807e-01
-3.502382e-01
-2.997426e-01
-2.703066e-01
-2.638265e-01
-2.812337e-01
-3.223637e-01
-3.858718e-01
-4.692196e-01
-5.687453e-01
-6.798159e-01
-7.970444e-01
-9.145480e-01
-1.026222e+00
-1.126011e+00
-1.208168e+00
-1.267508e+00
-1.299646e+00
-1.301242e+00
-1.270235e+00
-1.206068e+00
-1.109865e+00
-9.845538e-01
-8.348843e-01
-6.673489e-01
-4.899704e-01
-3.119712e-01
-1.433290e-01
5.755148e-03
1.254457e-01
2.068730e-01
2.426994e-01
2.276035e-01
1.586434e-01
3.547206e-02
-1.396080e-01
-3.617455e-01
-6.237851e-01
-9.166314e-01
-1.229707e+00
-1.551474e+00
-1.869988e+00
-2.173447e+00
-2.450718e+00
-2.691796e+00
-2.888180e+00
-3.033177e+00
-3.122103e+00
-3.152425e+00
-3.123836e+00
-3.038267e+00
-2.899828e+00
-2.714665e+00
-2.490725e+00
-2.237395e+00
-1.965057e+00
-1.684542e+00
-1.406558e+00
-1.141105e+00
-8.969499e-01
-6.811950e-01
-4.989675e-01
-3.532521e-01
-2.448695e-01
-1.725933e-01
-1.333902e-01
-1.227614e-01
-1.351524e-01
-1.644009e-01
-2.041804e-01
-2.484081e-01
-2.915830e-01
-3.290364e-01
-3.570870e-01
-3.731106e-01
-3.755396e-01
-3.638144e-01
-3.383012e-01
-3.001844e-01
-2.513343e-01
-1.941480e-01
-1.313661e-01
-6.587711e-02
-5.247997e-04
6.205742e-02
1.195697e-01
1.701157e-01
2.122215e-01
2.448153e-01
2.671845e-01
2.789268e-01
2.799063e-01
2.702184e-01
2.501654e-01
2.202422e-01
1.811339e-01
1.337237e-01
7.910884e-02
1.861626e-02
-4.619804e-02
-1.135822e-01
-1.816709e-01
-2.486220e-01
-3.128000e-01
-3.729783e-01
-4.285207e-01
-4.794975e-01
-5.266988e-01
-5.715281e-01
-6.157823e-01
-6.613476e-01
-7.098564e-01
-7.623563e-01
-8.190358e-01
-8.790445e-01
-9.404272e-01
-1.000182e+00
-1.054440e+00
-1.098765e+00
-1.128546e+00
-1.139470e+00
-1.128027e+00
-1.092016e+00
-1.030969e+00
-9.464562e-01
-8.422015e-01
-7.239780e-01
-5.992635e-01
-4.766713e-01
-3.652044e-01
-2.734032e-01
-2.084797e-01
-1.755341e-01
-1.769486e-01
-2.120315e-01
-2.769616e-01
-3.650486e-01
-4.672870e-01
-5.731489e-01
-6.715338e-01
-7.517753e-01
-8.045996e-01
-8.229388e-01
-8.025158e-01
-7.421491e-01
-6.437541e-01
-5.120564e-01
-3.540607e-01
-1.783465e-01
5.729386e-03
1.888366e-01
3.624102e-01
5.192647e-01
6.540478e-01
7.635133e-01
8.466134e-01
9.044203e-01
9.399006e-01
9.575710e-01
9.630692e-01
9.626792e-01
9.628445e-01
9.697060e-01
9.886919e-01
1.024182e+00
1.079259e+00
1.155558e+00
1.253203e+00
1.370830e+00
1.505700e+00
1.653869e+00
1.810425e+00
1.969779e+00
2.125973e+00
2.273027e+00
2.405259e+00
2.517588e+00
2.605784e+00
2.666643e+00
2.698069e+00
2.699072e+00
2.669664e+00
2.610690e+00
2.523609e+00
2.410273e+00
2.272719e+00
2.113027e+00
1.933255e+00
1.735451e+00
1.521759e+00
1.294577e+00
1.056779e+00
8.119476e-01
5.645968e-01
3.203552e-01
8.605831e-02
-1.302828e-01
-3.196692e-01
-4.724720e-01
-5.789519e-01
-6.299033e-01
-6.173675e-01
-5.353431e-01
-3.804218e-01
-1.522919e-01
1.459332e-01
5.075799e-01
9.224786e-01
1.377223e+00
1.855616e+00
2.339294e+00
2.808501e+00
3.243002e+00
3.623069e+00
3.930503e+00
4.149620e+00
4.268118e+00
4.277789e+00
4.174995e+00
3.960901e+00
3.641452e+00
3.227092e+00
2.732260e+00
2.174701e+00
1.574631e+00
9.537998e-01
3.345136e-01
-2.613490e-01
-8.132754e-01
-1.302974e+00
-1.715109e+00
-2.037878e+00
-2.263415e+00
-2.387984e+00
-2.411971e+00
-2.339658e+00
-2.178821e+00
-1.940158e+00
-1.636620e+00
-1.282667e+00
-8.935143e-01
-4.844140e-01
-7.000294e-02
3.362451e-01
7.224458e-01
1.078600e+00
1.396759e+00
1.671068e+00
1.897701e+00
2.074716e+00
2.201844e+00
2.280254e+00
2.312304e+00
2.301314e+00
2.251362e+00
2.167110e+00
2.053655e+00
1.916384e+00
1.760838e+00
1.592567e+00
1.416994e+00
1.239277e+00
1.064196e+00
8.960593e-01
7.386239e-01
5.950354e-01
4.677723e-01
3.585953e-01
2.685040e-01
1.977113e-01
1.456525e-01
1.110398e-01
9.197198e-02
8.609062e-02
9.077018e-02
1.033158e-01
1.211444e-01
1.419278e-01
1.636891e-01
1.848532e-01
2.042654e-01
2.211920e-01
2.353170e-01
2.467372e-01
2.559497e-01
2.638204e-01
2.715202e-01
2.804242e-01
2.919800e-01
3.075607e-01
3.283229e-01
3.550898e-01
3.882715e-01
4.278260e-01
4.732580e-01
5.236531e-01
5.777427e-01
6.340034e-01
6.907876e-01
7.464796e-01
7.996604e-01
8.492540e-01
8.946221e-01
9.355826e-01
9.723366e-01
1.005314e+00
1.034961e+00
1.061528e+00
1.084874e+00
1.104365e+00
1.118859e+00
1.126785e+00
1.126315e+00
1.115586e+00
1.092952e+00
1.057225e+00
1.007901e+00
9.453211e-01
8.707834e-01
7.865621e-01
6.958440e-01
6.025691e-01
5.111824e-01
4.263158e-01
3.524273e-01
2.934354e-01
2.523872e-01
2.311976e-01
2.304871e-01
2.495312e-01
2.863227e-01
3.377307e-01
3.997350e-01
4.677127e-01
5.367560e-01
6.020037e-01
6.589693e-01
7.038435e-01
7.337424e-01
7.468697e-01
7.425643e-01
7.212221e-01
6.840994e-01
6.330310e-01
5.701099e-01
4.973863e-01
4.166318e-01
3.292063e-01
2.360366e-01
1.376958e-01
3.455578e-02
-7.302571e-02
-1.845178e-01
-2.990543e-01
-4.153120e-01
-5.314331e-01
-6.449909e-01
-7.529986e-01
-8.519585e-01
-9.379559e-01
-1.006803e+00
-1.054236e+00
-1.076163e+00
-1.068957e+00
-1.029775e+00
-9.568746e-01
-8.498872e-01
-7.100259e-01
-5.401826e-01
-3.449068e-01
-1.302618e-01
9.642386e-02
3.268808e-01
5.522693e-01
7.635708e-01
9.519829e-01
1.109311e+00
1.228351e+00
1.303249e+00
1.329826e+00
1.305838e+00
1.231148e+00
1.107798e+00
9.399608e-01
7.337908e-01
4.971700e-01
2.393805e-01
-2.928269e-02
-2.979379e-01
-5.555675e-01
-7.914829e-01
-9.957917e-01
-1.159854e+00
-1.276707e+00
-1.341431e+00
-1.351428e+00
-1.306588e+00
-1.209322e+00
-1.064462e+00
-8.790288e-01
-6.618969e-01
-4.233683e-01
-1.746866e-01
7.249841e-02
3.067010e-01
5.171934e-01
6.946049e-01
8.314946e-01
9.228553e-01
9.664923e-01
9.632222e-01
9.168454e-01
8.338663e-01
7.229753e-01
5.943350e-01
4.587528e-01
3.268320e-01
2.081986e-01
1.108775e-01
4.086411e-02
1.901297e-03
-4.555180e-03
2.077946e-02
7.524359e-02
1.545234e-01
2.529900e-01
3.640661e-01
4.806236e-01
5.954159e-01
7.015472e-01
7.929650e-01
8.649463e-01
9.145271e-01
9.408187e-01
9.451517e-01
9.310044e-01
9.036988e-01
8.698740e-01
8.367837e-01
8.114873e-01
8.000274e-01
8.066934e-01
8.334657e-01
8.797166e-01
9.422105e-01
1.015406e+00
1.092023e+00
1.163800e+00
1.222344e+00
1.259983e+00
1.270504e+00
1.249712e+00
1.195759e+00
1.109218e+00
9.929170e-01
8.515775e-01
6.913205e-01
5.191118e-01
3.422154e-01
1.677135e-01
2.127996e-03
-1.488394e-01
-2.804497e-01
-3.889671e-01
-4.716198e-01
-5.265122e-01
-5.525176e-01
-5.491830e-01
-5.166660e-01
-4.557164e-01
-3.676984e-01
-2.546397e-01
-1.192807e-01
3.490079e-02
2.037144e-01
3.823477e-01
5.655250e-01
7.477251e-01
9.234382e-01
1.087435e+00
1.235017e+00
1.362230e+00
1.466007e+00
1.544252e+00
1.595842e+00
1.620561e+00
1.618989e+00
1.592328e+00
1.542224e+00
1.470563e+00
1.379298e+00
1.270318e+00
1.145393e+00
1.006201e+00
8.544499e-01
6.920696e-01
5.214383e-01
3.456021e-01
1.684397e-01
-5.267235e-03
-1.698843e-01
-3.191102e-01
-4.462948e-01
-5.448759e-01
-6.089014e-01
-6.335968e-01
-6.159207e-01
-5.550484e-01
-4.527172e-01
-3.133780e-01
-1.441113e-01
4.570847e-02
2.449863e-01
4.416759e-01
6.236731e-01
7.797486e-01
9.004281e-01
9.787368e-01
1.010743e+00
9.958549e-01
9.368597e-01
8.396967e-01
7.129989e-01
5.674328e-01
4.148852e-01
2.675547e-01
1.370139e-01
3.331874e-02
-3.575990e-02
-6.531051e-02
-5.360756e-02
-2.161597e-03
8.450606e-02
1.993336e-01
3.333796e-01
4.766060e-01
6.187101e-01
7.499389e-01
8.618279e-01
9.478175e-01
1.003712e+00
1.027947e+00
1.021650e+00
9.884723e-01
9.341961e-01
8.661485e-01
7.924645e-01
7.212760e-01
6.599170e-01
6.142357e-01
5.880932e-01
5.831014e-01
5.986202e-01
6.319981e-01
6.790096e-01
7.344195e-01
7.925990e-01
8.481177e-01
8.962533e-01
9.333750e-01
9.571769e-01
9.667558e-01
9.625380e-01
9.460766e-01
9.197487e-01
8.863880e-01
8.488935e-01
8.098520e-01
7.712118e-01
7.340337e-01
6.983427e-01
6.630868e-01
6.262045e-01
5.847907e-01
5.353437e-01
4.740737e-01
3.972500e-01
3.015637e-01
1.844854e-01
4.459685e-02
-1.181271e-01
-3.021122e-01
-5.040807e-01
-7.190765e-01
-9.406354e-01
-1.161104e+00
-1.372085e+00
-1.564986e+00
-1.731598e+00
-1.864676e+00
-1.958435e+00
-2.008953e+00
-2.014416e+00
-1.975229e+00
-1.893955e+00
-1.775141e+00
-1.625002e+00
-1.451034e+00
-1.261553e+00
-1.065223e+00
-8.705887e-01
-6.856589e-01
-5.175587e-01
-3.722777e-01
-2.545224e-01
-1.676726e-01
-1.138323e-01
-9.394930e-02
-1.079728e-01
-1.550134e-01
-2.334716e-01
-3.411106e-01
-4.750660e-01
-6.317996e-01
-8.070253e-01
-9.956410e-01
-1.191707e+00
-1.388500e+00
-1.578656e+00
-1.754407e+00
-1.907874e+00
-2.031414e+00
-2.117967e+00
-2.161401e+00
-2.156820e+00
-2.100833e+00
-1.991762e+00
-1.829787e+00
-1.617019e+00
-1.357478e+00
-1.056998e+00
-7.230332e-01
-3.644104e-01
8.986874e-03
3.865619e-01
7.573720e-01
1.110502e+00
1.435438e+00
1.722438e+00
1.962894e+00
2.149683e+00
2.277487e+00
2.343076e+00
2.345509e+00
2.286242e+00
2.169118e+00
2.000230e+00
1.787656e+00
1.541071e+00
1.271256e+00
9.895298e-01
7.071386e-01
4.346449e-01
1.813646e-01
-4.510468e-02
-2.392250e-01
-3.977039e-01
-5.195119e-01
-6.057359e-01
-6.592889e-01
-6.845065e-01
-6.866759e-01
-6.715471e-01
-6.448785e-01
-6.120613e-01
-5.778542e-01
-5.462408e-01
-5.204014e-01
-5.027730e-01
-4.951586e-01
-4.988420e-01
-5.146677e-01
-5.430595e-01
-5.839692e-01
-6.367721e-01
-7.001428e-01
-7.719578e-01
-8.492666e-01
-9.283592e-01
-1.004931e+00
-1.074323e+00
-1.131796e+00
-1.172791e+00
-1.193138e+00
-1.189201e+00
-1.157951e+00
-1.097008e+00
-1.004667e+00
-8.799586e-01
-7.227276e-01
-5.337591e-01
-3.149062e-01
-6.920802e-02
1.990326e-01
4.842259e-01
7.795399e-01
1.077019e+00
1.367782e+00
1.642309e+00
1.890818e+00
2.103728e+00
2.272197e+00
2.388697e+00
2.447585e+00
2.445612e+00
2.382301e+00
2.260156e+00
2.084641e+00
1.863918e+00
1.608351e+00
1.329805e+00
1.040789e+00
7.535513e-01
4.791900e-01
2.268974e-01
3.405413e-03
-1.873101e-01
-3.440490e-01
-4.681455e-01
-5.630109e-01
-6.335236e-01
-6.853405e-01
-7.242032e-01
-7.553075e-01
-7.827911e-01
-8.093827e-01
-8.362337e-01
-8.629397e-01
-8.877345e-01
-9.078229e-01
-9.197990e-01
-9.200915e-01
-9.053778e-01
-8.729190e-01
-8.207890e-01
-7.479914e-01
-6.544785e-01
-5.411027e-01
-4.095333e-01
-2.621694e-01
-1.020663e-01
6.712355e-02
2.412081e-01
4.155356e-01
5.851196e-01
7.448259e-01
8.896238e-01
1.014884e+00
1.116694e+00
1.192147e+00
1.239572e+00
1.258658e+00
1.250455e+00
1.217253e+00
1.162326e+00
1.089583e+00
1.003170e+00
9.070688e-01
8.047554e-01
6.989814e-01
5.917008e-01
4.841619e-01
3.771405e-01
2.712680e-01
1.673854e-01
6.684756e-02
-2.829236e-02
-1.152651e-01
-1.907504e-01
-2.512033e-01
-2.932870e-01
-3.143367e-01
-3.127732e-01
-2.883957e-01
-2.425075e-01
-1.778600e-01
-9.842815e-02
-9.053754e-03
8.499288e-02
1.784788e-01
2.666530e-01
3.456296e-01
4.126802e-01
4.664160e-01
5.068479e-01
5.353222e-01
5.543377e-01
5.672581e-01
5.779451e-01
5.903430e-01
6.080509e-01
6.339215e-01
6.697240e-01
7.159016e-01
7.714486e-01
8.339170e-01
8.995546e-01
9.635602e-01
1.020436e+00
1.064410e+00
1.089892e+00
1.091929e+00
1.066628e+00
1.011509e+00
9.257715e-01
8.104606e-01
6.685113e-01
5.046809e-01
3.253610e-01
1.382793e-01
-4.789396e-02
-2.240180e-01
-3.810035e-01
-5.103558e-01
-6.047039e-01
-6.582737e-01
-6.672672e-01
-6.301074e-01
-5.475220e-01
-4.224576e-01
-2.598363e-01
-6.619085e-02
1.507714e-01
3.826243e-01
6.206502e-01
8.562096e-01
1.081036e+00
1.287460e+00
1.468572e+00
1.618337e+00
1.731686e+00
1.804577e+00
1.834047e+00
1.818244e+00
1.756453e+00
1.649129e+00
1.497924e+00
1.305741e+00
1.076798e+00
8.167022e-01
5.325058e-01
2.327276e-01
-7.270830e-02
-3.726423e-01
-6.549860e-01
-9.071760e-01
-1.116767e+00
-1.272127e+00
-1.363193e+00
-1.382207e+00
-1.324374e+00
-1.188369e+00
-9.766348e-01
-6.954612e-01
-3.548040e-01
3.211874e-02
4.494406e-01
8.794314e-01
1.303405e+00
1.702702e+00
2.059677e+00
2.358638e+00
2.586663e+00
2.734223e+00
2.795599e+00
2.769040e+00
2.656694e+00
2.464337e+00
2.200929e+00
1.878044e+00
1.509207e+00
1.109169e+00
6.931564e-01
2.761087e-01
-1.280344e-01
-5.069705e-01
-8.505436e-01
-1.151089e+00
-1.403593e+00
-1.605652e+00
-1.757268e+00
-1.860482e+00
-1.918929e+00
-1.937331e+00
-1.921004e+00
-1.875405e+00
-1.805766e+00
-1.716831e+00
-1.612696e+00
-1.496756e+00
-1.371735e+00
-1.239778e+00
-1.102592e+00
-9.616049e-01
-8.181480e-01
-6.736472e-01
-5.298280e-01
-3.889257e-01
-2.538889e-01
-1.285506e-01
-1.772840e-02
7.279037e-02
1.364201e-01
1.661289e-01
1.549701e-01
9.675710e-02
-1.317788e-02
-1.772292e-01
-3.948565e-01
-6.621035e-01
-9.713657e-01
-1.311450e+00
-1.667946e+00
-2.023884e+00
-2.360662e+00
-2.659159e+00
-2.900962e+00
-3.069623e+00
-3.151827e+00
-3.138389e+00
-3.024972e+00
-2.812476e+00
-2.507049e+00
-2.119734e+00
-1.665778e+00
-1.163680e+00
-6.340477e-01
-9.838144e-02
4.221476e-01
9.078262e-01
1.341376e+00
1.708733e+00
1.999595e+00
2.207735e+00
2.331079e+00
2.371549e+00
2.334715e+00
2.229261e+00
2.066338e+00
1.858821e+00
1.620543e+00
1.365543e+00
1.107369e+00
8.584627e-01
6.296514e-01
4.297612e-01
2.653550e-01
1.406055e-01
5.730206e-02
1.498878e-02
1.122248e-02
4.193307e-02
1.018609e-01
1.850391e-01
2.852851e-01
3.966644e-01
5.138935e-01
6.326525e-01
7.497873e-01
8.633860e-01
9.727253e-01
1.078092e+00
1.180491e+00
1.281278e+00
1.381732e+00
1.482646e+00
1.583952e+00
1.684457e+00
1.781698e+00
1.871963e+00
1.950449e+00
2.011577e+00
2.049414e+00
2.058186e+00
2.032834e+00
1.969576e+00
1.866400e+00
1.723453e+00
1.543264e+00
1.330749e+00
1.093004e+00
8.388760e-01
5.783570e-01
3.218737e-01
7.952827e-02
-1.396226e-01
-3.281928e-01
-4.809455e-01
-5.950979e-01
-6.704362e-01
-7.092415e-01
-7.160328e-01
-6.971449e-01
-6.601669e-01
-6.132848e-01
-5.645835e-01
-5.213778e-01
-4.896432e-01
-4.736075e-01
-4.755413e-01
-4.957597e-01
-5.328170e-01
-5.838527e-01
-6.450307e-01
-7.120095e-01
-7.803846e-01
-8.460622e-01
-9.055350e-01
-9.560578e-01
-9.957287e-01
-1.023501e+00
-1.039149e+00
-1.043216e+00
-1.036960e+00
-1.022295e+00
-1.001740e+00
-9.783454e-01
-9.555789e-01
-9.371644e-01
-9.268498e-01
-9.281151e-01
-9.438367e-01
-9.759444e-01
-1.025116e+00
-1.090561e+00
-1.169934e+00
-1.259408e+00
-1.353917e+00
-1.447537e+00
-1.533966e+00
-1.607062e+00
-1.661347e+00
-1.692452e+00
-1.697444e+00
-1.675013e+00
-1.625508e+00
-1.550819e+00
-1.454136e+00
-1.339583e+00
-1.211781e+00
-1.075370e+00
-9.345211e-01
-7.925121e-01
-6.513813e-01
-5.117222e-01
-3.726397e-01
-2.318860e-01
-8.617589e-02
6.833774e-02
2.354703e-01
4.183525e-01
6.187917e-01
8.367233e-01
1.069822e+00
1.313326e+00
1.560110e+00
1.801011e+00
2.025392e+00
2.221904e+00
2.379369e+00
2.487707e+00
2.538799e+00
2.527202e+00
2.450637e+00
2.310205e+00
2.110329e+00
1.858433e+00
1.564413e+00
1.239959e+00
8.978106e-01
5.509888e-01
2.120843e-01
-1.073689e-01
-3.973977e-01
-6.499520e-01
-8.591148e-01
-1.021161e+00
-1.134473e+00
-1.199338e+00
-1.217650e+00
-1.192571e+00
-1.128170e+00
-1.029103e+00
-9.003408e-01
-7.469789e-01
-5.741145e-01
-3.867895e-01
-1.899725e-01
1.144398e-02
2.126557e-01
4.089854e-01
5.959562e-01
7.693992e-01
9.255814e-01
1.061340e+00
1.174199e+00
1.262468e+00
1.325284e+00
1.362630e+00
1.375287e+00
1.364751e+00
1.333101e+00
1.282824e+00
1.216614e+00
1.137151e+00
1.046903e+00
9.479519e-01
8.419054e-01
7.298832e-01
6.126035e-01
4.905455e-01
3.641584e-01
2.340723e-01
1.012694e-01
-3.281666e-02
-1.662841e-01
-2.968218e-01
-4.218238e-01
-5.385346e-01
-6.442015e-01
-7.362199e-01
-8.122589e-01
-8.703645e-01
-9.090379e-01
-9.272917e-01
-9.246879e-01
-9.013636e-01
-8.580500e-01
-7.960894e-01
-7.174538e-01
-6.247609e-01
-5.212792e-01
-4.109056e-01
-2.980955e-01
-1.877242e-01
-8.486752e-02
5.501542e-03
7.888125e-02
1.316429e-01
1.614176e-01
1.674160e-01
1.506300e-01
1.138820e-01
6.169864e-02
1.562377e-05
-6.426818e-02
-1.238460e-01
-1.716188e-01
-2.013136e-01
-2.080486e-01
-1.887890e-01
-1.426476e-01
-7.099750e-02
2.261942e-02
1.327805e-01
2.526402e-01
3.745097e-01
4.905003e-01
5.931664e-01
6.760880e-01
7.343430e-01
7.648321e-01
7.664337e-01
7.399865e-01
6.881109e-01
6.149021e-01
5.255384e-01
4.258533e-01
3.219238e-01
2.197134e-01
1.247989e-01
4.218990e-02
-2.376853e-02
-6.943665e-02
-9.189800e-02
-8.899015e-02
-5.937461e-02
-2.656877e-03
8.045168e-02
1.879562e-01
3.164246e-01
4.609031e-01
6.149461e-01
7.707948e-01
9.197263e-01
1.052571e+00
1.160371e+00
1.235132e+00
1.270589e+00
1.262908e+00
1.211227e+00
1.117964e+00
9.888409e-01
8.326014e-01
6.604399e-01
4.851939e-01
3.203734e-01
1.791193e-01
7.318499e-02
1.203048e-02
2.104584e-03
4.636954e-02
1.440992e-01
2.909563e-01
4.793310e-01
6.989063e-01
9.373983e-01
1.181413e+00
1.417350e+00
1.632290e+00
1.814789e+00
1.955533e+00
2.047797e+00
2.087694e+00
2.074206e+00
2.009020e+00
1.896217e+00
1.741858e+00
1.553535e+00
1.339934e+00
1.110436e+00
8.747826e-01
6.427772e-01
4.240165e-01
2.276073e-01
6.184810e-02
-6.613543e-02
-1.507913e-01
-1.885477e-01
-1.781752e-01
-1.210469e-01
-2.123622e-02
1.145937e-01
2.775350e-01
4.570118e-01
6.415520e-01
8.196903e-01
9.809099e-01
1.116522e+00
1.220381e+00
1.289347e+00
1.323444e+00
1.325694e+00
1.301654e+00
1.258709e+00
1.205217e+00
1.149595e+00
1.099463e+00
1.060912e+00
1.037987e+00
1.032403e+00
1.043508e+00
1.068486e+00
1.102756e+00
1.140520e+00
1.175397e+00
1.201103e+00
1.212096e+00
1.204153e+00
1.174815e+00
1.123656e+00
1.052347e+00
9.645061e-01
8.653373e-01
7.611239e-01
6.586213e-01
5.644358e-01
4.844582e-01
4.234084e-01
3.845217e-01
3.693867e-01
3.779232e-01
4.084825e-01
4.580484e-01
5.225203e-01
5.970576e-01
6.764637e-01
7.555753e-01
8.296208e-01
8.945032e-01
9.469747e-01
9.846807e-01
1.006070e+00
1.010192e+00
9.964095e-01
9.640874e-01
9.122983e-01
8.396159e-01
7.440388e-01
6.230784e-01
4.740235e-01
2.943636e-01
8.232342e-02
-1.625596e-01
-4.388996e-01
-7.430511e-01
-1.068889e+00
-1.407822e+00
-1.749052e+00
-2.080063e+00
-2.387297e+00
-2.656977e+00
-2.875993e+00
-3.032809e+00
-3.118290e+00
-3.126420e+00
-3.054816e+00
-2.905043e+00
-2.682673e+00
-2.397101e+00
-2.061124e+00
-1.690291e+00
-1.302042e+00
-9.147080e-01
-5.463838e-01
-2.137886e-01
6.882084e-02
2.905801e-01
4.447047e-01
5.288634e-01
5.451925e-01
4.999436e-01
4.027906e-01
2.658640e-01
1.026108e-01
-7.339979e-02
-2.495941e-01
-4.153186e-01
-5.624797e-01
-6.858477e-01
-7.830240e-01
-8.541057e-01
-9.011224e-01
-9.273305e-01
-9.364605e-01
-9.320010e-01
-9.165899e-01
-8.915636e-01
-8.566985e-01
-8.101622e-01
-7.486737e-01
-6.678595e-01
-5.627722e-01
-4.285281e-01
-2.610046e-01
-5.752591e-02
1.825330e-01
4.572935e-01
7.621282e-01
1.089657e+00
1.429997e+00
1.771245e+00
2.100150e+00
2.402922e+00
2.666090e+00
2.877345e+00
3.026299e+00
3.105106e+00
3.108909e+00
3.036087e+00
2.888310e+00
2.670396e+00
2.390009e+00
2.057213e+00
1.683947e+00
1.283440e+00
8.696207e-01
4.565465e-01
5.788199e-02
-3.135703e-01
-6.462783e-01
-9.303315e-01
-1.157736e+00
-1.322643e+00
-1.421502e+00
-1.453127e+00
-1.418656e+00
-1.321412e+00
-1.166666e+00
-9.613223e-01
-7.135483e-01
-4.323833e-01
-1.273519e-01
1.918920e-01
5.158767e-01
8.355722e-01
1.142602e+00
1.429411e+00
1.689401e+00
1.917034e+00
2.107925e+00
2.258911e+00
2.368108e+00
2.434952e+00
2.460211e+00
2.445957e+00
2.395491e+00
2.313220e+00
2.204472e+00
2.075284e+00
1.932144e+00
1.781719e+00
1.630559e+00
1.484809e+00
1.349905e+00
1.230307e+00
1.129252e+00
1.048590e+00
9.887009e-01
9.485281e-01
9.257310e-01
9.169391e-01
9.180866e-01
9.247910e-01
9.327402e-01
9.380532e-01
9.375832e-01
9.291416e-01
9.116250e-01
8.850413e-01
8.504416e-01
8.097706e-01
7.656614e-01
7.211998e-01
6.796859e-01
6.444144e-01
6.184851e-01
6.046468e-01
6.051679e-01
6.217243e-01
6.552998e-01
7.060966e-01
7.734672e-01
8.558825e-01
9.509552e-01
1.055529e+00
1.165837e+00
1.277722e+00
1.386893e+00
1.489187e+00
1.580816e+00
1.658559e+00
1.719881e+00
1.762984e+00
1.786763e+00
1.790699e+00
1.774699e+00
1.738910e+00
1.683541e+00
1.608733e+00
1.514490e+00
1.400697e+00
1.267227e+00
1.114095e+00
9.416476e-01
7.507322e-01
5.428111e-01
3.199978e-01
8.500141e-02
-1.590134e-01
-4.086296e-01
-6.604156e-01
-9.111619e-01
-1.158083e+00
-1.398951e+00
-1.632137e+00
-1.856544e+00
-2.071432e+00
-2.276161e+00
-2.469872e+00
-2.651177e+00
-2.817896e+00
-2.966907e+00
-3.094140e+00
-3.194724e+00
-3.263293e+00
-3.294412e+00
-3.283083e+00
-3.225279e+00
-3.118449e+00
-2.961945e+00
-2.757337e+00
-2.508562e+00
-2.221916e+00
-1.905854e+00
-1.570631e+00
-1.227800e+00
-8.895939e-01
-5.682610e-01
-2.753753e-01
-2.118176e-02
1.859885e-01
3.401970e-01
4.382401e-01
4.798273e-01
4.675762e-01
4.068121e-01
3.051768e-01
1.720671e-01
1.794775e-02
-1.464017e-01
-3.106327e-01
-4.654950e-01
-6.033635e-01
-7.185852e-01
-8.076276e-01
-8.690386e-01
-9.032446e-01
-9.122253e-01
-8.991089e-01
-8.677325e-01
-8.222078e-01
-7.665318e-01
-7.042701e-01
-6.383379e-01
-5.708884e-01
-5.033089e-01
-4.363141e-01
-3.701164e-01
-3.046474e-01
-2.398043e-01
-1.756874e-01
-1.127963e-01
-5.214792e-02
4.711671e-03
5.582227e-02
9.904970e-02
1.324265e-01
1.545433e-01
1.649222e-01
1.643005e-01
1.547623e-01
1.396815e-01
1.234726e-01
1.111793e-01
1.079563e-01
1.185138e-01
1.465933e-01
1.945349e-01
2.629801e-01
3.507337e-01
4.547975e-01
5.705701e-01
6.921956e-01
8.130334e-01
9.262075e-01
1.025186e+00
1.104340e+00
1.159421e+00
1.187920e+00
1.189278e+00
1.164922e+00
1.118138e+00
1.053792e+00
9.779254e-01
8.972571e-01
8.186295e-01
7.484343e-01
6.920563e-01
6.533756e-01
6.343685e-01
6.348469e-01
6.523746e-01
6.823826e-01
7.184922e-01
7.530249e-01
7.776543e-01
7.841341e-01
7.650239e-01
7.143356e-01
6.280366e-01
5.043675e-01
3.439600e-01
1.497659e-01
-7.317120e-02
-3.180630e-01
-5.767982e-01
-8.404047e-01
-1.099526e+00
-1.344888e+00
-1.567745e+00
-1.760283e+00
-1.915954e+00
-2.029739e+00
-2.098311e+00
-2.120096e+00
-2.095248e+00
-2.025541e+00
-1.914203e+00
-1.765690e+00
-1.585432e+00
-1.379540e+00
-1.154485e+00
-9.167855e-01
-6.727066e-01
-4.280114e-01
-1.877899e-01
4.361965e-02
2.626137e-01
4.662235e-01
6.519587e-01
8.176280e-01
9.611710e-01
1.080534e+00
1.173610e+00
1.238270e+00
1.272464e+00
1.274414e+00
1.242857e+00
1.177325e+00
1.078411e+00
9.479981e-01
7.894017e-01
6.073860e-01
4.080443e-01
1.985320e-01
-1.333058e-02
-2.195464e-01
-4.124719e-01
-5.853307e-01
-7.326560e-01
-8.506198e-01
-9.372197e-01
-9.923136e-01
-1.017507e+00
-1.015909e+00
-9.917865e-01
-9.501495e-01
-8.963055e-01
-8.354270e-01
-7.721650e-01
-7.103414e-01
-6.527393e-01
-6.010075e-01
-5.556795e-01
-5.163051e-01
-4.816795e-01
-4.501453e-01
-4.199329e-01
-3.894961e-01
-3.577989e-01
-3.245142e-01
-2.901105e-01
-2.558187e-01
-2.234943e-01
-1.954050e-01
-1.739806e-01
-1.615660e-01
-1.602042e-01
-1.714662e-01
-1.963237e-01
-2.350539e-01
-2.871573e-01
-3.512766e-01
-4.251147e-01
-5.053654e-01
-5.876811e-01
-6.667106e-01
-7.362357e-01
-7.894293e-01
-8.192407e-01
-8.188921e-01
-7.824489e-01
-7.054060e-01
-5.852209e-01
-4.217144e-01
-2.172740e-01
2.319330e-02
2.925694e-01
5.820738e-01
8.819855e-01
1.182446e+00
1.474241e+00
1.749451e+00
2.001919e+00
2.227472e+00
2.423918e+00
2.590847e+00
2.729284e+00
2.841270e+00
2.929418e+00
2.996489e+00
3.045028e+00
3.077089e+00
3.094042e+00
3.096497e+00
3.084329e+00
3.056802e+00
3.012771e+00
2.950951e+00
2.870213e+00
2.769894e+00
2.650073e+00
2.511802e+00
2.357264e+00
2.189831e+00
2.014014e+00
1.835309e+00
1.659916e+00
1.494370e+00
1.345101e+00
1.217963e+00
1.117783e+00
1.047982e+00
1.010313e+00
1.004762e+00
1.029606e+00
1.081639e+00
1.156522e+00
1.249209e+00
1.354396e+00
1.466916e+00
1.582042e+00
1.695659e+00
1.804278e+00
1.904926e+00
1.994923e+00
2.071620e+00
2.132151e+00
2.173264e+00
2.191287e+00
2.182239e+00
2.142099e+00
2.067187e+00
1.954619e+00
1.802769e+00
1.611667e+00
1.383299e+00
1.121752e+00
8.331995e-01
5.257028e-01
2.088653e-01
-1.066575e-01
-4.097522e-01
-6.895092e-01
-9.359049e-01
-1.140448e+00
-1.296735e+00
-1.400853e+00
-1.451595e+00
-1.450454e+00
-1.401394e+00
-1.310426e+00
-1.185037e+00
-1.033531e+00
-8.643626e-01
-6.855353e-01
-5.041151e-01
-3.259106e-01
-1.553329e-01
4.564162e-03
1.518864e-01
2.855857e-01
4.050876e-01
5.099249e-01
5.994427e-01
6.726256e-01
7.280799e-01
7.641723e-01
7.793011e-01
7.722530e-01
7.425783e-01
6.909185e-01
6.192222e-01
5.308092e-01
4.302667e-01
3.231906e-01
2.158056e-01
1.145153e-01
2.543728e-02
-4.602289e-02
-9.551215e-02
-1.199501e-01
-1.176111e-01
-8.806801e-02
-3.201852e-02
4.896857e-02
1.527392e-01
2.768224e-01
4.186391e-01
5.756270e-01
7.452695e-01
9.250371e-01
1.112261e+00
1.303971e+00
1.496734e+00
1.686536e+00
1.868743e+00
2.038170e+00
2.189253e+00
2.316333e+00
2.414000e+00
2.477471e+00
2.502932e+00
2.487827e+00
2.431039e+00
2.332956e+00
2.195433e+00
2.021656e+00
1.815940e+00
1.583481e+00
1.330106e+00
1.062028e+00
7.856339e-01
5.073101e-01
2.333101e-01
-3.035553e-02
-2.780171e-01
-5.044527e-01
-7.050219e-01
-8.758349e-01
-1.013958e+00
-1.117645e+00
-1.186560e+00
-1.221979e+00
-1.226903e+00
-1.206057e+00
-1.165739e+00
-1.113497e+00
-1.057639e+00
-1.006626e+00
-9.683834e-01
-9.496373e-01
-9.553362e-01
-9.882433e-01
-1.048740e+00
-1.134859e+00
-1.242532e+00
-1.366009e+00
-1.498395e+00
-1.632225e+00
-1.760038e+00
-1.874872e+00
-1.970657e+00
-2.042475e+00
-2.086675e+00
-2.100871e+00
-2.083831e+00
-2.035310e+00
-1.955867e+00
-1.846704e+00
-1.709556e+00
-1.546641e+00
-1.360663e+00
-1.154839e+00
-9.329295e-01
-6.992223e-01
-4.584710e-01
-2.157607e-01
2.368103e-02
2.547131e-01
4.725198e-01
6.728351e-01
8.521272e-01
1.007733e+00
1.137938e+00
1.242005e+00
1.320164e+00
1.373561e+00
1.404180e+00
1.414733e+00
1.408510e+00
1.389217e+00
1.360779e+00
1.327161e+00
1.292196e+00
1.259442e+00
1.232086e+00
1.212865e+00
1.204011e+00
1.207201e+00
1.223499e+00
1.253298e+00
1.296249e+00
1.351221e+00
1.416271e+00
1.488675e+00
1.565005e+00
1.641272e+00
1.713107e+00
1.775988e+00
1.825461e+00
1.857353e+00
1.867935e+00
1.854028e+00
1.813056e+00
1.743040e+00
1.642579e+00
1.510822e+00
1.347474e+00
1.152843e+00
9.279215e-01
6.744878e-01
3.952069e-01
9.369007e-02
-2.254970e-01
-5.568903e-01
-8.942426e-01
-1.230686e+00
-1.558930e+00
-1.871490e+00
-2.160928e+00
-2.420126e+00
-2.642571e+00
-2.822658e+00
-2.955994e+00
-3.039679e+00
-3.072541e+00
-3.055298e+00
-2.990622e+00
-2.883092e+00
-2.739032e+00
-2.566245e+00
-2.373645e+00
-2.170809e+00
-1.967463e+00
-1.772923e+00
-1.595522e+00
-1.442064e+00
-1.317347e+00
-1.223801e+00
-1.161301e+00
-1.127171e+00
-1.116408e+00
-1.122123e+00
-1.136160e+00
-1.149837e+00
-1.154749e+00
-1.143539e+00
-1.110571e+00
-1.052437e+00
-9.682677e-01
-8.598208e-01
-7.313648e-01
-5.893667e-01
-4.420138e-01
-2.985987e-01
-1.688035e-01
-6.192640e-02
1.389574e-02
5.240905e-02
4.984623e-02
5.355176e-03
-7.879076e-02
-1.972254e-01
-3.417684e-01
-5.019329e-01
-6.656273e-01
-8.200029e-01
-9.523872e-01
-1.051233e+00
-1.107003e+00
-1.112914e+00
-1.065468e+00
-9.647078e-01
-8.141979e-01
-6.207135e-01
-3.937035e-01
-1.445881e-01
1.140249e-01
3.691225e-01
6.080039e-01
8.188891e-01
9.914038e-01
1.116947e+00
1.188961e+00
1.203139e+00
1.157579e+00
1.052903e+00
8.923179e-01
6.816087e-01
4.290079e-01
1.449221e-01
-1.585151e-01
-4.680599e-01
-7.701171e-01
-1.051582e+00
-1.300685e+00
-1.507744e+00
-1.665733e+00
-1.770610e+00
-1.821340e+00
-1.819654e+00
-1.769557e+00
-1.676692e+00
-1.547649e+00
-1.389317e+00
-1.208374e+00
-1.010945e+00
-8.024755e-01
-5.877738e-01
-3.711905e-01
-1.568670e-01
5.101809e-02
2.480632e-01
4.295684e-01
5.905947e-01
7.261628e-01
8.315744e-01
9.028210e-01
9.370314e-01
9.329014e-01
8.910502e-01
8.142483e-01
7.074764e-01
5.777845e-01
4.339412e-01
2.858874e-01
1.440311e-01
1.844632e-02
-8.194891e-02
-1.501512e-01
-1.816897e-01
-1.750423e-01
-1.318140e-01
-5.666581e-02
4.299454e-02
1.575307e-01
2.757635e-01
3.857734e-01
4.757643e-01
5.349283e-01
5.542510e-01
5.271993e-01
4.502409e-01
3.231516e-01
1.490869e-01
-6.559508e-02
-3.117450e-01
-5.780383e-01
-8.517437e-01
-1.119582e+00
-1.368601e+00
-1.587002e+00
-1.764855e+00
-1.894645e+00
-1.971642e+00
-1.994046e+00
-1.962942e+00
-1.882048e+00
-1.757309e+00
-1.596358e+00
-1.407915e+00
-1.201149e+00
-9.850890e-01
-7.681009e-01
-5.574844e-01
-3.592008e-01
-1.777439e-01
-1.614776e-02
1.238811e-01
2.417331e-01
3.375975e-01
4.121346e-01
4.661591e-01
5.003681e-01
5.151415e-01
5.104300e-01
4.857339e-01
4.401702e-01
3.726176e-01
2.819262e-01
1.671748e-01
2.795254e-02
-1.353657e-01
-3.213832e-01
-5.275170e-01
-7.499302e-01
-9.835724e-01
-1.222325e+00
-1.459232e+00
-1.686788e+00
-1.897255e+00
-2.082977e+00
-2.236689e+00
-2.351807e+00
-2.422718e+00
-2.445079e+00
-2.416118e+00
-2.334958e+00
-2.202901e+00
-2.023662e+00
-1.803475e+00
-1.551028e+00
-1.277172e+00
-9.944002e-01
-7.160963e-01
-4.556036e-01
-2.251958e-01
-3.504603e-02
1.076902e-01
1.995724e-01
2.412614e-01
2.375392e-01
1.969450e-01
1.310538e-01
5.346745e-02
-2.138290e-02
-7.950214e-02
-1.085394e-01
-9.882635e-02
-4.415420e-02
5.776885e-02
2.052059e-01
3.926162e-01
6.111772e-01
8.495429e-01
1.094759e+00
1.333250e+00
1.551795e+00
1.738419e+00
1.883146e+00
1.978576e+00
2.020265e+00
2.006908e+00
1.940320e+00
1.825248e+00
1.669004e+00
1.480967e+00
1.271946e+00
1.053464e+00
8.369678e-01
6.330192e-01
4.505210e-01
2.960368e-01
1.732802e-01
8.284011e-02
2.219568e-02
-1.395657e-02
-3.308283e-02
-4.396187e-02
-5.570278e-02
-7.674803e-02
-1.139791e-01
-1.720248e-01
-2.528431e-01
-3.556133e-01
-4.769396e-01
-6.113324e-01
-7.519075e-01
-8.912147e-01
-1.022098e+00
-1.138479e+00
-1.235970e+00
-1.312249e+00
-1.367157e+00
-1.402524e+00
-1.421783e+00
-1.429417e+00
-1.430357e+00
-1.429380e+00
-1.430600e+00
-1.437071e+00
-1.450543e+00
-1.471356e+00
-1.498493e+00
-1.529743e+00
-1.561987e+00
-1.591571e+00
-1.614726e+00
-1.628028e+00
-1.628825e+00
-1.615606e+00
-1.588257e+00
-1.548168e+00
-1.498161e+00
-1.442242e+00
-1.385192e+00
-1.332041e+00
-1.287493e+00
-1.255363e+00
-1.238109e+00
-1.236510e+00
-1.249533e+00
-1.274383e+00
-1.306752e+00
-1.341206e+00
-1.371688e+00
-1.392072e+00
-1.396729e+00
-1.381047e+00
-1.341877e+00
-1.277869e+00
-1.189691e+00
-1.080111e+00
-9.539543e-01
-8.179231e-01
-6.802790e-01
-5.503970e-01
-4.381931e-01
-3.534540e-01
-3.051094e-01
-3.005054e-01
-3.447472e-01
-4.401779e-01
-5.860466e-01
-7.784006e-01
-1.010209e+00
-1.271701e+00
-1.550895e+00
-1.834254e+00
-2.107445e+00
-2.356124e+00
-2.566740e+00
-2.727297e+00
-2.828054e+00
-2.862142e+00
-2.826040e+00
-2.719901e+00
-2.547664e+00
-2.316947e+00
-2.038688e+00
-1.726546e+00
-1.396086e+00
-1.063811e+00
-7.460977e-01
-4.581327e-01
-2.129261e-01
-2.049626e-02
1.127066e-01
1.840859e-01
1.948719e-01
1.497956e-01
5.650490e-02
-7.520946e-02
-2.342991e-01
-4.093739e-01
-5.895746e-01
-7.653439e-01
-9.290448e-01
-1.075396e+00
-1.201694e+00
-1.307821e+00
-1.396032e+00
-1.470544e+00
-1.536965e+00
-1.601616e+00
-1.670795e+00
-1.750069e+00
-1.843642e+00
-1.953881e+00
-2.081013e+00
-2.223041e+00
-2.375863e+00
-2.533575e+00
-2.688935e+00
-2.833931e+00
-2.960405e+00
-3.060680e+00
-3.128128e+00
-3.157630e+00
-3.145890e+00
-3.091588e+00
-2.995371e+00
-2.859723e+00
-2.688724e+00
-2.487776e+00
-2.263305e+00
-2.022478e+00
-1.772934e+00
-1.522545e+00
-1.279189e+00
-1.050539e+00
-8.438573e-01
-6.658084e-01
-5.222772e-01
-4.181982e-01
-3.573949e-01
-3.424299e-01
-3.744738e-01
-4.532022e-01
-5.767332e-01
-7.416213e-01
-9.429145e-01
-1.174283e+00
-1.428218e+00
-1.696291e+00
-1.969476e+00
-2.238500e+00
-2.494222e+00
-2.728014e+00
-2.932120e+00
-3.099982e+00
-3.226511e+00
-3.308293e+00
-3.343725e+00
-3.333082e+00
-3.278508e+00
-3.183937e+00
-3.054931e+00
-2.898426e+00
-2.722384e+00
-2.535353e+00
-2.345960e+00
-2.162352e+00
-1.991642e+00
-1.839405e+00
-1.709273e+00
-1.602681e+00
-1.518781e+00
-1.454561e+00
-1.405148e+00
-1.364290e+00
-1.324966e+00
-1.280075e+00
-1.223129e+00
-1.148876e+00
-1.053792e+00
-9.363782e-01
-7.972530e-01
-6.390214e-01
-4.659624e-01
-2.835692e-01
-9.799714e-02
8.452272e-02
2.582517e-01
4.184395e-01
5.617030e-01
6.862484e-01
7.919128e-01
8.800189e-01
9.530609e-01
1.014265e+00
1.067080e+00
1.114676e+00
1.159513e+00
1.203029e+00
1.245498e+00
1.286048e+00
1.322816e+00
1.353219e+00
1.374258e+00
1.382837e+00
1.376035e+00
1.351328e+00
1.306741e+00
1.240960e+00
1.153381e+00
1.044148e+00
9.141545e-01
7.650377e-01
5.991516e-01
4.195370e-01
2.298853e-01
3.450277e-02
-1.617225e-01
-3.533536e-01
-5.344482e-01
-6.986249e-01
-8.391717e-01
-9.492120e-01
-1.021938e+00
-1.050915e+00
-1.030448e+00
-9.559882e-01
-8.245677e-01
-6.352009e-01
-3.892325e-01
-9.057998e-02
2.541624e-01
6.357852e-01
1.042702e+00
1.461360e+00
1.876811e+00
2.273410e+00
2.635607e+00
2.948798e+00
3.200173e+00
3.379513e+00
3.479879e+00
3.498110e+00
3.435089e+00
3.295741e+00
3.088727e+00
2.825880e+00
2.521410e+00
2.190960e+00
1.850587e+00
1.515769e+00
1.200502e+00
9.165562e-01
6.729385e-01
4.755702e-01
3.271945e-01
2.274933e-01
1.733861e-01
1.594693e-01
1.785463e-01
2.221987e-01
2.813527e-01
3.468115e-01
4.097345e-01
4.620566e-01
4.968458e-01
5.085938e-01
4.934367e-01
4.492966e-01
3.759414e-01
2.749640e-01
1.496854e-01
4.991383e-03
-1.528889e-01
-3.166566e-01
-4.782647e-01
-6.292820e-01
-7.612891e-01
-8.662926e-01
-9.371339e-01
-9.678712e-01
-9.541078e-01
-8.932447e-01
-7.846366e-01
-6.296392e-01
-4.315438e-01
-1.954048e-01
7.221705e-02
3.635675e-01
6.700287e-01
9.824327e-01
1.291337e+00
1.587254e+00
1.860849e+00
2.103129e+00
2.305658e+00
2.460811e+00
2.562083e+00
2.604435e+00
2.584663e+00
2.501718e+00
2.356971e+00
2.154343e+00
1.900284e+00
1.603582e+00
1.275009e+00
9.268316e-01
5.722122e-01
2.245700e-01
-1.030783e-01
-3.987476e-01
-6.520622e-01
-8.547591e-01
-1.001100e+00
-1.088175e+00
-1.116068e+00
-1.087872e+00
-1.009518e+00
-8.894269e-01
-7.379716e-01
-5.668003e-01
-3.880502e-01
-2.135221e-01
-5.388353e-02
8.203023e-02
1.877554e-01
2.595344e-01
2.964228e-01
3.001700e-01
2.749012e-01
2.266509e-01
1.628056e-01
9.151797e-02
2.114020e-02
-4.029224e-02
-8.551276e-02
-1.084120e-01
-1.043669e-01
-7.051022e-02
-5.934245e-03
8.819135e-02
2.086099e-01
3.501018e-01
5.057567e-01
6.673948e-01
8.261120e-01
9.729049e-01
1.099313e+00
1.198010e+00
1.263273e+00
1.291305e+00
1.280362e+00
1.230729e+00
1.144544e+00
1.025542e+00
8.787326e-01
7.100694e-01
5.261199e-01
3.337470e-01
1.398087e-01
-4.911915e-02
-2.269911e-01
-3.884973e-01
-5.292164e-01
-6.457063e-01
-7.355327e-01
-7.972407e-01
-8.302816e-01
-8.349095e-01
-8.120629e-01
-7.632436e-01
-6.904047e-01
-5.958543e-01
-4.821830e-01
-3.522148e-01
-2.089794e-01
-5.569637e-02
1.042381e-01
2.672739e-01
4.297473e-01
5.879446e-01
7.381892e-01
8.769488e-01
1.000954e+00
1.107314e+00
1.193629e+00
1.258067e+00
1.299423e+00
1.317130e+00
1.311220e+00
1.282248e+00
1.231160e+00
1.159130e+00
1.067388e+00
9.570404e-01
8.289256e-01
6.835302e-01
5.209821e-01
3.411485e-01
1.438441e-01
-7.085541e-02
-3.022243e-01
-5.484678e-01
-8.063423e-01
-1.070886e+00
-1.335327e+00
-1.591220e+00
-1.828815e+00
-2.037637e+00
-2.207227e+00
-2.327962e+00
-2.391862e+00
-2.393324e+00
-2.329699e+00
-2.201678e+00
-2.013447e+00
-1.772602e+00
-1.489823e+00
-1.178322e+00
-8.530909e-01
-5.300029e-01
-2.248227e-01
4.779132e-02
2.752106e-01
4.476042e-01
5.584840e-01
6.049828e-01
5.878508e-01
5.111848e-01
3.819318e-01
2.092300e-01
3.662310e-03
-2.235005e-01
-4.609969e-01
-6.981599e-01
-9.253585e-01
-1.134289e+00
-1.318123e+00
-1.471546e+00
-1.590703e+00
-1.673086e+00
-1.717397e+00
-1.723401e+00
-1.691789e+00
-1.624072e+00
-1.522515e+00
-1.390096e+00
-1.230490e+00
-1.048057e+00
-8.478039e-01
-6.353052e-01
-4.165640e-01
-1.978181e-01
1.470735e-02
2.150856e-01
3.979936e-01
5.590175e-01
6.949361e-01
8.039592e-01
8.859023e-01
9.422799e-01
9.763042e-01
9.927842e-01
9.979206e-01
9.990011e-01
1.004005e+00
1.021127e+00
1.058255e+00
1.122412e+00
1.219217e+00
1.352399e+00
1.523391e+00
1.731055e+00
1.971545e+00
2.238327e+00
2.522366e+00
2.812465e+00
3.095772e+00
3.358409e+00
3.586233e+00
3.765651e+00
3.884472e+00
3.932712e+00
3.903309e+00
3.792675e+00
3.601054e+00
3.332662e+00
2.995592e+00
2.601497e+00
2.165066e+00
1.703326e+00
1.234778e+00
7.784356e-01
3.527832e-01
-2.527337e-02
-3.414017e-01
-5.847079e-01
-7.483975e-01
-8.301693e-01
-8.322979e-01
-7.613901e-01
-6.278271e-01
-4.449384e-01
-2.279763e-01
7.019086e-03
2.443603e-01
4.697559e-01
6.711600e-01
8.393547e-01
9.682255e-01
1.054726e+00
1.098564e+00
1.101685e+00
1.067624e+00
1.000837e+00
9.060993e-01
7.880284e-01
6.507962e-01
4.980236e-01
3.328511e-01
1.581425e-01
-2.323296e-02
-2.081047e-01
-3.927535e-01
-5.727688e-01
-7.430502e-01
-8.979682e-01
-1.031676e+00
-1.138535e+00
-1.213604e+00
-1.253122e+00
-1.254921e+00
-1.218718e+00
-1.146242e+00
-1.041189e+00
-9.090008e-01
-7.565043e-01
-5.914305e-01
-4.218691e-01
-2.556964e-01
-1.000173e-01
3.934137e-02
1.582567e-01
2.546286e-01
3.285661e-01
3.824178e-01
4.206266e-01
4.493978e-01
4.761826e-01
5.089945e-01
5.556012e-01
6.226539e-01
7.148427e-01
8.341734e-01
9.794659e-01
1.146147e+00
1.326388e+00
1.509574e+00
1.683079e+00
1.833248e+00
1.946501e+00
2.010449e+00
2.014924e+00
1.952860e+00
1.820938e+00
1.619993e+00
1.355128e+00
1.035544e+00
6.740843e-01
2.865248e-01
-1.093575e-01
-4.948708e-01
-8.515768e-01
-1.162456e+00
-1.412979e+00
-1.592008e+00
-1.692449e+00
-1.711624e+00
-1.651330e+00
-1.517600e+00
-1.320194e+00
-1.071881e+00
-7.875497e-01
-4.832399e-01
-1.751394e-01
1.213772e-01
3.926170e-01
6.272890e-01
8.170392e-01
9.567710e-01
1.044739e+00
1.082423e+00
1.074194e+00
1.026824e+00
9.488737e-01
8.500148e-01
7.403512e-01
6.297713e-01
5.273704e-01
4.409605e-01
3.766745e-01
3.386648e-01
3.288999e-01
3.470627e-01
3.905644e-01
4.546869e-01
5.328692e-01
6.171364e-01
6.986626e-01
7.684323e-01
8.179519e-01
8.399492e-01
8.289904e-01
7.819479e-01
6.982684e-01
5.800078e-01
4.316319e-01
2.596035e-01
7.180643e-02
-1.231340e-01
-3.165622e-01
-5.004688e-01
-6.680728e-01
-8.142654e-01
-9.358847e-01
-1.031808e+00
-1.102864e+00
-1.151568e+00
-1.181724e+00
-1.197905e+00
-1.204878e+00
-1.207011e+00
-1.207725e+00
-1.209058e+00
-1.211371e+00
-1.213258e+00
-1.211645e+00
-1.202075e+00
-1.179152e+00
-1.137073e+00
-1.070213e+00
-9.737046e-01
-8.439682e-01
-6.791593e-01
-4.795031e-01
-2.474974e-01
1.203348e-02
2.920406e-01
5.835077e-01
8.758575e-01
1.157487e+00
1.416406e+00
1.640944e+00
1.820470e+00
1.946077e+00
2.011169e+00
2.011887e+00
1.947342e+00
1.819627e+00
1.633609e+00
1.396536e+00
1.117505e+00
8.068481e-01
4.755135e-01
1.344815e-01
-2.057312e-01
-5.354621e-01
-8.461828e-01
-1.130681e+00
-1.383166e+00
-1.599318e+00
-1.776308e+00
-1.912793e+00
-2.008906e+00
-2.066212e+00
-2.087650e+00
-2.077417e+00
-2.040803e+00
-1.983954e+00
-1.913582e+00
-1.836610e+00
-1.759807e+00
-1.689411e+00
-1.630786e+00
-1.588140e+00
-1.564308e+00
-1.560629e+00
-1.576892e+00
-1.611380e+00
-1.660972e+00
-1.721318e+00
-1.787082e+00
-1.852237e+00
-1.910429e+00
-1.955384e+00
-1.981355e+00
-1.983583e+00
-1.958718e+00
-1.905166e+00
-1.823297e+00
-1.715464e+00
-1.585833e+00
-1.440011e+00
-1.284532e+00
-1.126266e+00
-9.718332e-01
-8.270831e-01
-6.966983e-01
-5.839367e-01
-4.905124e-01
-4.165995e-01
-3.609365e-01
-3.210176e-01
-2.933564e-01
-2.738189e-01
-2.580115e-01
-2.417037e-01
-2.212488e-01
-1.939559e-01
-1.583620e-01
-1.143630e-01
-6.317674e-02
-7.140072e-03
5.063240e-02
1.066778e-01
1.576373e-01
2.006643e-01
2.337321e-01
2.558061e-01
2.668675e-01
2.678073e-01
2.602241e-01
2.461754e-01
2.279266e-01
2.077340e-01
1.876827e-01
1.695860e-01
1.549403e-01
1.449262e-01
1.404378e-01
1.421271e-01
1.504457e-01
1.656746e-01
1.879364e-01
2.171945e-01
2.532488e-01
2.957447e-01
3.442024e-01
3.980730e-01
4.568082e-01
5.199283e-01
5.870618e-01
6.579354e-01
7.323001e-01
8.097911e-01
8.897356e-01
9.709373e-01
1.051476e+00
1.128572e+00
1.198554e+00
1.256972e+00
1.298861e+00
1.319159e+00
1.313238e+00
1.277506e+00
1.209999e+00
1.110892e+00
9.828469e-01
8.311352e-01
6.635025e-01
4.897610e-01
3.211399e-01
1.694475e-01
4.612421e-02
-3.872166e-02
-7.720346e-02
-6.438724e-02
1.201324e-03
1.173366e-01
2.781364e-01
4.743802e-01
6.940730e-01
9.232046e-01
1.146644e+00
1.349103e+00
1.516095e+00
1.634845e+00
1.695089e+00
1.689728e+00
1.615321e+00
1.472380e+00
1.265475e+00
1.003121e+00
6.974508e-01
3.636871e-01
1.942194e-02
-3.162527e-01
-6.237213e-01
-8.838742e-01
-1.079140e+00
-1.194473e+00
-1.218253e+00
-1.143052e+00
-9.662254e-01
-6.902676e-01
-3.228834e-01
1.232675e-01
6.311703e-01
1.180381e+00
1.748224e+00
2.311171e+00
2.846285e+00
3.332616e+00
3.752422e+00
4.092117e+00
4.342876e+00
4.500844e+00
4.566958e+00
4.546399e+00
4.447753e+00
4.281965e+00
4.061218e+00
3.797833e+00
3.503329e+00
3.187694e+00
2.858951e+00
2.523023e+00
2.183881e+00
1.843931e+00
1.504574e+00
1.166852e+00
8.320948e-01
5.024818e-01
1.814585e-01
-1.260509e-01
-4.136599e-01
-6.737708e-01
-8.980403e-01
-1.078014e+00
-1.205865e+00
-1.275162e+00
-1.281580e+00
-1.223492e+00
-1.102362e+00
-9.229305e-01
-6.931450e-01
-4.238580e-01
-1.283027e-01
1.786178e-01
4.811777e-01
7.637518e-01
1.011743e+00
1.212443e+00
1.355749e+00
1.434696e+00
1.445752e+00
1.388878e+00
1.267362e+00
1.087455e+00
8.578602e-01
5.891225e-01
2.929807e-01
-1.827120e-02
-3.323630e-01
-6.375362e-01
-9.229255e-01
-1.178833e+00
-1.396913e+00
-1.570286e+00
-1.693607e+00
-1.763110e+00
-1.776629e+00
-1.733598e+00
-1.635033e+00
-1.483476e+00
-1.282905e+00
-1.038617e+00
-7.570819e-01
-4.457729e-01
-1.129896e-01
2.323418e-01
5.808922e-01
9.231877e-01
1.249912e+00
1.552257e+00
1.822297e+00
2.053386e+00
2.240506e+00
2.380547e+00
2.472450e+00
2.517189e+00
2.517560e+00
2.477802e+00
2.403077e+00
2.298895e+00
2.170547e+00
2.022642e+00
1.858797e+00
1.681512e+00
1.492233e+00
1.291567e+00
1.079595e+00
8.562429e-01
6.216318e-01
3.763759e-01
1.217919e-01
-1.399958e-01
-4.060560e-01
-6.727444e-01
-9.358673e-01
-1.190889e+00
-1.433156e+00
-1.658115e+00
-1.861508e+00
-2.039532e+00
-2.188952e+00
-2.307164e+00
-2.392215e+00
-2.442779e+00
-2.458104e+00
-2.437955e+00
-2.382566e+00
-2.292621e+00
-2.169273e+00
-2.014206e+00
-1.829730e+00
-1.618903e+00
-1.385638e+00
-1.134785e+00
-8.721386e-01
-6.043642e-01
-3.388031e-01
-8.317822e-02
1.547908e-01
3.678242e-01
5.495246e-01
6.947773e-01
8.000682e-01
8.636932e-01
8.858522e-01
8.686320e-01
8.158944e-01
7.330836e-01
6.269669e-01
5.053163e-01
3.765396e-01
2.492714e-01
1.319374e-01
3.231622e-02
-4.287619e-02
-8.834842e-02
-1.005185e-01
-7.770462e-02
-2.021716e-02
6.964509e-02
1.876853e-01
3.279801e-01
4.831302e-01
6.445928e-01
8.030939e-01
9.491118e-01
1.073410e+00
1.167589e+00
1.224622e+00
1.239330e+00
1.208773e+00
1.132525e+00
1.012813e+00
8.544991e-01
6.649013e-01
4.534462e-01
2.311704e-01
1.009747e-02
-1.974671e-01
-3.796729e-01
-5.258392e-01
-6.271006e-01
-6.769393e-01
-6.715765e-01
-6.102002e-01
-4.950227e-01
-3.311634e-01
-1.263663e-01
1.094324e-01
3.646614e-01
6.267590e-01
8.828649e-01
1.120512e+00
1.328275e+00
1.496327e+00
1.616890e+00
1.684536e+00
1.696345e+00
1.651916e+00
1.553238e+00
1.404461e+00
1.211569e+00
9.820081e-01
7.242720e-01
4.474908e-01
1.610206e-01
-1.259389e-01
-4.046939e-01
-6.673617e-01
-9.071234e-01
-1.118415e+00
-1.297045e+00
-1.440235e+00
-1.546564e+00
-1.615837e+00
-1.648864e+00
-1.647199e+00
-1.612836e+00
-1.547932e+00
-1.454565e+00
-1.334565e+00
-1.189438e+00
-1.020387e+00
-8.284289e-01
-6.145755e-01
-3.800806e-01
-1.267003e-01
1.430499e-01
4.256781e-01
7.165633e-01
1.009891e+00
1.298695e+00
1.575004e+00
1.830102e+00
2.054881e+00
2.240278e+00
2.377769e+00
2.459884e+00
2.480725e+00
2.436436e+00
2.325578e+00
2.149398e+00
1.911932e+00
1.619956e+00
1.282765e+00
9.118060e-01
5.201709e-01
1.219900e-01
-2.682486e-01
-6.364104e-01
-9.694180e-01
-1.255903e+00
-1.486769e+00
-1.655635e+00
-1.759134e+00
-1.797060e+00
-1.772332e+00
-1.690800e+00
-1.560860e+00
-1.392914e+00
-1.198673e+00
-9.903558e-01
-7.798333e-01
-5.777877e-01
-3.929684e-01
-2.316158e-01
-9.711366e-02
1.009927e-02
9.235356e-02
1.543356e-01
2.024836e-01
2.442562e-01
2.873419e-01
3.388788e-01
4.047461e-01
4.889829e-01
5.933793e-01
7.172743e-01
8.575791e-01
1.009026e+00
1.164620e+00
1.316244e+00
1.455349e+00
1.573655e+00
1.663774e+00
1.719691e+00
1.737073e+00
1.713387e+00
1.647876e+00
1.541428e+00
1.396404e+00
1.216483e+00
1.006537e+00
7.725498e-01
5.215498e-01
2.615178e-01
1.235912e-03
-2.499552e-01
-4.825001e-01
-6.870676e-01
-8.550589e-01
-9.791487e-01
-1.053809e+00
-1.075769e+00
-1.044352e+00
-9.616586e-01
-8.325597e-01
-6.644943e-01
-4.670950e-01
-2.516713e-01
-3.059925e-02
1.833360e-01
3.776034e-01
5.405641e-01
6.620592e-01
7.339267e-01
7.504255e-01
7.085411e-01
6.081459e-01
4.519967e-01
2.455633e-01
-3.299593e-03
-2.848084e-01
-5.877956e-01
-9.003036e-01
-1.210189e+00
-1.505708e+00
-1.776059e+00
-2.011863e+00
-2.205562e+00
-2.351709e+00
-2.447142e+00
-2.491016e+00
-2.484682e+00
-2.431444e+00
-2.336196e+00
-2.204981e+00
-2.044528e+00
-1.861787e+00
-1.663516e+00
-1.455930e+00
-1.244455e+00
-1.033567e+00
-8.267466e-01
-6.265250e-01
-4.346253e-01
-2.521650e-01
-7.990079e-02
8.152602e-02
2.313808e-01
3.686997e-01
4.922475e-01
6.005703e-01
6.921198e-01
7.654124e-01
8.191798e-01
8.524792e-01
8.647498e-01
8.558241e-01
8.259186e-01
7.756313e-01
7.059665e-01
6.183917e-01
5.149130e-01
3.981440e-01
2.713378e-01
1.383562e-01
3.560585e-03
-1.283758e-01
-2.527230e-01
-3.649944e-01
-4.612636e-01
-5.384688e-01
-5.946755e-01
-6.292711e-01
-6.430650e-01
-6.382796e-01
-6.184204e-01
-5.880274e-01
-5.523259e-01
-5.168041e-01
-4.867592e-01
-4.668574e-01
-4.607537e-01
-4.708031e-01
-4.978859e-01
-5.413466e-01
-5.990397e-01
-6.674606e-01
-7.419461e-01
-8.169265e-01
-8.862198e-01
-9.433596e-01
-9.819463e-01
-9.960086e-01
-9.803552e-01
-9.308958e-01
-8.449043e-01
-7.212035e-01
-5.602543e-01
-3.641425e-01
-1.364667e-01
1.178597e-01
3.928705e-01
6.818468e-01
9.776301e-01
1.272924e+00
1.560566e+00
1.833764e+00
2.086287e+00
2.312620e+00
2.508097e+00
2.669012e+00
2.792719e+00
2.877734e+00
2.923820e+00
2.932048e+00
2.904812e+00
2.845769e+00
2.759691e+00
2.652200e+00
2.529397e+00
2.397401e+00
2.261847e+00
2.127389e+00
1.997298e+00
1.873196e+00
1.755001e+00
1.641087e+00
1.528677e+00
1.414397e+00
1.294954e+00
1.167825e+00
1.031868e+00
8.877810e-01
7.383123e-01
5.882184e-01
4.439383e-01
3.130267e-01
2.034046e-01
1.225128e-01
7.646758e-02
6.932038e-02
1.025115e-01
1.745886e-01
2.812288e-01
4.155669e-01
5.687942e-01
7.309536e-01
8.918338e-01
1.041848e+00
1.172790e+00
1.278385e+00
1.354582e+00
1.399566e+00
1.413545e+00
1.398344e+00
1.356903e+00
1.292753e+00
1.209536e+00
1.110626e+00
9.988792e-01
8.765068e-01
7.450867e-01
6.056728e-01
4.589834e-01
3.056324e-01
1.463692e-01
-1.770831e-02
-1.849934e-01
-3.532847e-01
-5.197826e-01
-6.811650e-01
-8.337302e-01
-9.735845e-01
-1.096850e+00
-1.199869e+00
-1.279385e+00
-1.332685e+00
-1.357704e+00
-1.353094e+00
-1.318258e+00
-1.253371e+00
-1.159364e+00
-1.037900e+00
-8.913097e-01
-7.224932e-01
-5.347977e-01
-3.318771e-01
-1.175596e-01
1.042570e-01
3.296652e-01
5.547591e-01
7.756053e-01
9.881928e-01
1.188390e+00
1.371939e+00
1.534505e+00
1.671806e+00
1.779808e+00
1.854977e+00
1.894567e+00
1.896910e+00
1.861669e+00
1.790044e+00
1.684889e+00
1.550731e+00
1.393681e+00
1.221234e+00
1.041954e+00
8.650623e-01
6.999404e-01
5.555863e-01
4.400516e-01
3.599075e-01
3.197797e-01
3.219902e-01
3.663299e-01
4.499790e-01
5.675775e-01
7.114419e-01
8.719174e-01
1.037851e+00
1.197165e+00
1.337501e+00
1.446904e+00
1.514500e+00
1.531132e+00
1.489909e+00
1.386636e+00
1.220096e+00
9.921748e-01
7.078231e-01
3.748544e-01
3.601328e-03
-3.935581e-01
-8.027792e-01
-1.209403e+00
-1.598645e+00
-1.956276e+00
-2.269254e+00
-2.526276e+00
-2.718214e+00
-2.838444e+00
-2.883055e+00
-2.850962e+00
-2.743948e+00
-2.566626e+00
-2.326357e+00
-2.033092e+00
-1.699142e+00
-1.338833e+00
-9.680382e-01
-6.035585e-01
-2.623629e-01
3.928710e-02
2.867765e-01
4.680613e-01
5.744929e-01
6.014551e-01
5.487458e-01
4.206595e-01
2.257561e-01
-2.366619e-02
-3.123527e-01
-6.230684e-01
-9.376941e-01
-1.238360e+00
-1.508536e+00
-1.733988e+00
-1.903549e+00
-2.009642e+00
-2.048521e+00
-2.020256e+00
-1.928438e+00
-1.779672e+00
-1.582879e+00
-1.348480e+00
-1.087527e+00
-8.108530e-01
-5.283279e-01
-2.482941e-01
2.276700e-02
2.803140e-01
5.215830e-01
7.452306e-01
9.508495e-01
1.138436e+00
1.307879e+00
1.458533e+00
1.588915e+00
1.696540e+00
1.777918e+00
1.828697e+00
1.843945e+00
1.818543e+00
1.747664e+00
1.627314e+00
1.454894e+00
1.229742e+00
9.536162e-01
6.310551e-01
2.695451e-01
-1.205511e-01
-5.263499e-01
-9.330907e-01
-1.325036e+00
-1.686557e+00
-2.003312e+00
-2.263393e+00
-2.458330e+00
-2.583846e+00
-2.640285e+00
-2.632659e+00
-2.570299e+00
-2.466144e+00
-2.335715e+00
-2.195873e+00
-2.063472e+00
-1.954025e+00
-1.880510e+00
-1.852416e+00
-1.875096e+00
-1.949485e+00
-2.072159e+00
-2.235732e+00
-2.429515e+00
-2.640383e+00
-2.853757e+00
-3.054628e+00
-3.228545e+00
-3.362508e+00
-3.445699e+00
-3.470038e+00
-3.430509e+00
-3.325290e+00
-3.155665e+00
-2.925775e+00
-2.642234e+00
-2.313666e+00
-1.950205e+00
-1.562991e+00
-1.163708e+00
-7.641672e-01
-3.759346e-01
-1.000530e-02
3.235075e-01
6.156800e-01
8.590950e-01
1.048164e+00
1.179432e+00
1.251838e+00
1.266872e+00
1.228607e+00
1.143554e+00
1.020354e+00
8.692825e-01
7.016238e-01
5.289453e-01
3.623339e-01
2.116634e-01
8.495905e-02
-1.207788e-02
-7.633757e-02
-1.073343e-01
-1.070053e-01
-7.930577e-02
-2.965377e-02
3.570352e-02
1.103278e-01
1.881637e-01
2.639986e-01
3.337753e-01
3.947472e-01
4.454823e-01
4.857337e-01
5.162102e-01
5.382856e-01
5.536877e-01
5.642044e-01
5.714343e-01
5.765941e-01
5.803869e-01
5.829261e-01
5.837128e-01
5.816645e-01
5.751963e-01
5.623518e-01
5.409717e-01
5.088848e-01
4.640926e-01
4.049259e-01
3.301515e-01
2.390223e-01
1.312735e-01
7.076380e-03
-1.330285e-01
-2.881938e-01
-4.573005e-01
-6.389424e-01
-8.313484e-01
-1.032240e+00
-1.238642e+00
-1.446673e+00
-1.651371e+00
-1.846603e+00
-2.025104e+00
-2.178682e+00
-2.298595e+00
-2.376069e+00
-2.402930e+00
-2.372267e+00
-2.279081e+00
-2.120848e+00
-1.897933e+00
-1.613825e+00
-1.275156e+00
-8.915080e-01
-4.750104e-01
-3.977522e-02
3.987939e-01
8.247643e-01
1.222458e+00
1.577209e+00
1.876058e+00
2.108345e+00
2.266174e+00
2.344731e+00
2.342429e+00
2.260896e+00
2.104783e+00
1.881439e+00
1.600448e+00
1.273090e+00
9.117491e-01
5.293018e-01
1.385477e-01
-2.483066e-01
-6.200738e-01
-9.669105e-01
-1.280539e+00
-1.554370e+00
-1.783554e+00
-1.964955e+00
-2.097104e+00
-2.180108e+00
-2.215549e+00
-2.206361e+00
-2.156681e+00
-2.071666e+00
-1.957269e+00
-1.819982e+00
-1.666539e+00
-1.503617e+00
-1.337536e+00
-1.174009e+00
-1.017943e+00
-8.733226e-01
-7.431711e-01
-6.295919e-01
-5.338734e-01
-4.566313e-01
-3.979624e-01
-3.575768e-01
-3.348868e-01
-3.290380e-01
-3.388798e-01
-3.628856e-01
-3.990438e-01
-4.447441e-01
-4.966871e-01
-5.508443e-01
-6.024896e-01
-6.463170e-01
-6.766514e-01
-6.877456e-01
-6.741473e-01
-6.311047e-01
-5.549754e-01
-4.435987e-01
-2.965987e-01
-1.155871e-01
9.575447e-02
3.317324e-01
5.848483e-01
8.461580e-01
1.105768e+00
1.353440e+00
1.579245e+00
1.774218e+00
1.930925e+00
2.043902e+00
2.109903e+00
2.127964e+00
2.099273e+00
2.026894e+00
1.915394e+00
1.770413e+00
1.598229e+00
1.405359e+00
1.198209e+00
9.827858e-01
7.644901e-01
5.479648e-01
3.370179e-01
1.346055e-01
-5.712398e-02
-2.367255e-01
-4.033011e-01
-5.563034e-01
-6.953169e-01
-8.198449e-01
-9.291292e-01
-1.022031e+00
-1.096996e+00
-1.152116e+00
-1.185290e+00
-1.194464e+00
-1.177930e+00
-1.134634e+00
-1.064458e+00
-9.684208e-01
-8.487681e-01
-7.089373e-01
-5.533922e-01
-3.873487e-01
-2.164189e-01
-4.621201e-02
1.180657e-01
2.719737e-01
4.121248e-01
5.363742e-01
6.438939e-01
7.351350e-01
8.116892e-01
8.760750e-01
9.314739e-01
9.814456e-01
1.029641e+00
1.079527e+00
1.134129e+00
1.195809e+00
1.266075e+00
1.345464e+00
1.433512e+00
1.528827e+00
1.629278e+00
1.732280e+00
1.835130e+00
1.935343e+00
2.030902e+00
2.120383e+00
2.202907e+00
2.277930e+00
2.344899e+00
2.402868e+00
2.450125e+00
2.483950e+00
2.500529e+00
2.495072e+00
2.462118e+00
2.395989e+00
2.291332e+00
2.143685e+00
1.949997e+00
1.709077e+00
1.421916e+00
1.091885e+00
7.247909e-01
3.287941e-01
-8.583063e-02
-5.070844e-01
-9.217839e-01
-1.316228e+00
-1.676949e+00
-1.991485e+00
-2.249112e+00
-2.441453e+00
-2.562923e+00
-2.610974e+00
-2.586131e+00
-2.491837e+00
-2.334149e+00
-2.121312e+00
-1.863257e+00
-1.571051e+00
-1.256342e+00
-9.308040e-01
-6.056258e-01
-2.910477e-01
4.031362e-03
2.723648e-01
5.085759e-01
7.092772e-01
8.730867e-01
1.000538e+00
1.093883e+00
1.156793e+00
1.193962e+00
1.210649e+00
1.212178e+00
1.203462e+00
1.188586e+00
1.170493e+00
1.150820e+00
1.129881e+00
1.106795e+00
1.079740e+00
1.046283e+00
1.003764e+00
9.496741e-01
8.820045e-01
7.995379e-01
7.020523e-01
5.904290e-01
4.666551e-01
3.337245e-01
1.954516e-01
5.622091e-02
-7.929997e-02
-2.064532e-01
-3.208652e-01
-4.186831e-01
-4.967621e-01
-5.528008e-01
-5.854224e-01
-5.942043e-01
-5.796583e-01
-5.431644e-01
-4.868640e-01
-4.135214e-01
-3.263655e-01
-2.289267e-01
-1.248855e-01
-1.794454e-02
8.826522e-02
1.902436e-01
2.846546e-01
3.683510e-01
4.384103e-01
4.922020e-01
5.274897e-01
5.425613e-01
5.363628e-01
5.086038e-01
4.598072e-01
3.912864e-01
3.050537e-01
2.036766e-01
9.010735e-02
-3.248801e-02
-1.608862e-01
-2.919411e-01
-4.226953e-01
-5.504715e-01
-6.729385e-01
-7.881456e-01
-8.945130e-01
-9.907733e-01
-1.075868e+00
-1.148819e+00
-1.208596e+00
-1.254033e+00
-1.283808e+00
-1.296528e+00
-1.290919e+00
-1.266117e+00
-1.222006e+00
-1.159582e+00
-1.081256e+00
-9.910493e-01
-8.946363e-01
-7.991957e-01
-7.130616e-01
-6.451874e-01
-6.044539e-01
-5.988777e-01
-6.347925e-01
-7.160873e-01
-8.435896e-01
-1.014670e+00
-1.223125e+00
-1.459368e+00
-1.710922e+00
-1.963171e+00
-2.200313e+00
-2.406415e+00
-2.566483e+00
-2.667452e+00
-2.699034e+00
-2.654365e+00
-2.530436e+00
-2.328307e+00
-2.053099e+00
-1.713794e+00
-1.322840e+00
-8.955940e-01
-4.495984e-01
-3.741532e-03
4.226767e-01
8.109223e-01
1.143797e+00
1.406548e+00
1.587666e+00
1.679515e+00
1.678762e+00
1.586555e+00
1.408448e+00
1.154056e+00
8.364626e-01
4.714234e-01
7.642066e-02
-3.303678e-01
-7.311099e-01
-1.109308e+00
-1.450674e+00
-1.743839e+00
-1.980860e+00
-2.157483e+00
-2.273164e+00
-2.330830e+00
-2.336412e+00
-2.298195e+00
-2.226025e+00
-2.130471e+00
-2.021993e+00
-1.910194e+00
-1.803221e+00
-1.707341e+00
-1.626743e+00
-1.563537e+00
-1.517963e+00
-1.488744e+00
-1.473544e+00
-1.469454e+00
-1.473448e+00
-1.482736e+00
-1.494998e+00
-1.508467e+00
-1.521889e+00
-1.534387e+00
-1.545264e+00
-1.553800e+00
-1.559079e+00
-1.559874e+00
-1.554618e+00
-1.541465e+00
-1.518429e+00
-1.483609e+00
-1.435442e+00
-1.372984e+00
-1.296171e+00
-1.206022e+00
-1.104769e+00
-9.958745e-01
-8.839268e-01
-7.744094e-01
-6.733511e-01
-5.868775e-01
-5.207010e-01
-4.795907e-01
-4.668736e-01
-4.840159e-01
-5.303273e-01
-6.028179e-01
-6.962263e-01
-8.032184e-01
-9.147525e-01
-1.020591e+00
-1.109938e+00
-1.172165e+00
-1.197595e+00
-1.178268e+00
-1.108660e+00
-9.862601e-01
-8.119672e-01
-5.902408e-01
-3.289862e-01
-3.916439e-02
2.658468e-01
5.710902e-01
8.609998e-01
1.120426e+00
1.335640e+00
1.495249e+00
1.590955e+00
1.618128e+00
1.576132e+00
1.468415e+00
1.302326e+00
1.088683e+00
8.411054e-01
5.751468e-01
3.072848e-01
5.384216e-02
-1.700819e-01
-3.515845e-01
-4.807588e-01
-5.512580e-01
-5.605837e-01
-5.100852e-01
-4.046846e-01
-2.523710e-01
-6.352543e-02
1.498483e-01
3.749172e-01
5.987748e-01
8.091185e-01
9.948215e-01
1.146388e+00
1.256285e+00
1.319138e+00
1.331800e+00
1.293278e+00
1.204538e+00
1.068210e+00
8.882236e-01
6.694310e-01
4.172518e-01
1.373863e-01
-1.643778e-01
-4.822546e-01
-8.104559e-01
-1.143119e+00
-1.474206e+00
-1.797416e+00
-2.106148e+00
-2.393541e+00
-2.652601e+00
-2.876411e+00
-3.058415e+00
-3.192752e+00
-3.274614e+00
-3.300593e+00
-3.268990e+00
-3.180053e+00
-3.036110e+00
-2.841593e+00
-2.602922e+00
-2.328273e+00
-2.027218e+00
-1.710276e+00
-1.388380e+00
-1.072310e+00
-7.721032e-01
-4.965045e-01
-2.524895e-01
-4.490399e-02
1.237409e-01
2.532994e-01
3.458487e-01
4.053925e-01
4.374504e-01
4.485791e-01
4.458736e-01
4.364889e-01
4.272096e-01
4.240853e-01
4.321428e-01
4.551830e-01
4.956739e-01
5.547433e-01
6.322692e-01
7.270516e-01
8.370394e-01
9.595812e-01
1.091669e+00
1.230159e+00
1.371955e+00
1.514167e+00
1.654239e+00
1.790059e+00
1.920038e+00
2.043151e+00
2.158912e+00
2.267296e+00
2.368572e+00
2.463099e+00
2.551085e+00
2.632357e+00
2.706175e+00
2.771118e+00
2.825060e+00
2.865252e+00
2.888496e+00
2.891410e+00
2.870761e+00
2.823831e+00
2.748793e+00
2.645031e+00
2.513392e+00
2.356318e+00
2.177843e+00
1.983464e+00
1.779879e+00
1.574624e+00
1.375627e+00
1.190712e+00
1.027085e+00
8.908278e-01
7.864470e-01
7.165010e-01
6.813458e-01
6.790259e-01
7.053285e-01
7.540070e-01
8.171672e-01
8.857910e-01
9.503653e-01
1.001569e+00
1.030966e+00
1.031655e+00
9.988154e-01
9.301183e-01
8.259577e-01
6.894901e-01
5.264756e-01
3.449307e-01
1.546120e-01
-3.363627e-02
-2.086377e-01
-3.596956e-01
-4.774086e-01
-5.544274e-01
-5.860850e-01
-5.708414e-01
-5.104891e-01
-4.100958e-01
-2.776784e-01
-1.236343e-01
4.002306e-02
2.005572e-01
3.454505e-01
4.633103e-01
5.446614e-01
5.825585e-01
5.729770e-01
5.149678e-01
4.105885e-01
2.646443e-01
8.428978e-02
-1.214578e-01
-3.422452e-01
-5.669170e-01
-7.840342e-01
-9.823706e-01
-1.151383e+00
-1.281658e+00
-1.365326e+00
-1.396445e+00
-1.371340e+00
-1.288876e+00
-1.150648e+00
-9.610608e-01
-7.272601e-01
-4.589079e-01
-1.677807e-01
1.327878e-01
4.285889e-01
7.052911e-01
9.492055e-01
1.148004e+00
1.291346e+00
1.371379e+00
1.383105e+00
1.324607e+00
1.197137e+00
1.005075e+00
7.557631e-01
4.592047e-01
1.276521e-01
-2.249258e-01
-5.834716e-01
-9.325442e-01
-1.257070e+00
-1.543104e+00
-1.778561e+00
-1.953865e+00
-2.062490e+00
-2.101320e+00
-2.070823e+00
-1.974994e+00
-1.821072e+00
-1.619027e+00
-1.380856e+00
-1.119736e+00
-8.490790e-01
-5.815958e-01
-3.284257e-01
-9.842485e-02
1.023264e-01
2.707513e-01
4.067268e-01
5.127718e-01
5.935200e-01
6.550451e-01
7.041165e-01
7.474622e-01
7.911088e-01
8.398459e-01
8.968479e-01
9.634628e-01
1.039166e+00
1.121662e+00
1.207120e+00
1.290501e+00
1.365974e+00
1.427365e+00
1.468614e+00
1.484223e+00
1.469645e+00
1.421616e+00
1.338407e+00
1.219989e+00
1.068112e+00
8.862777e-01
6.796149e-01
4.546441e-01
2.189401e-01
-1.929302e-02
-2.517046e-01
-4.702988e-01
-6.679096e-01
-8.386044e-01
-9.779841e-01
-1.083354e+00
-1.153764e+00
-1.189912e+00
-1.193944e+00
-1.169159e+00
-1.119664e+00
-1.050006e+00
-9.648279e-01
-8.685733e-01
-7.652744e-01
-6.584271e-01
-5.509556e-01
-4.452468e-01
-3.432292e-01
-2.464649e-01
-1.562261e-01
-7.353867e-02
8.178416e-04
6.634589e-02
1.228889e-01
1.706907e-01
2.104304e-01
2.432111e-01
2.704863e-01
2.939200e-01
3.151926e-01
3.357749e-01
3.567055e-01
3.784057e-01
4.005586e-01
4.220660e-01
4.410814e-01
4.551020e-01
4.611005e-01
4.556725e-01
4.351879e-01
3.959403e-01
3.342977e-01
2.468651e-01
1.306659e-01
-1.665396e-02
-1.966029e-01
-4.096132e-01
-6.548221e-01
-9.298848e-01
-1.230843e+00
-1.552067e+00
-1.886284e+00
-2.224710e+00
-2.557269e+00
-2.872904e+00
-3.159971e+00
-3.406682e+00
-3.601596e+00
-3.734131e+00
-3.795082e+00
-3.777111e+00
-3.675208e+00
-3.487084e+00
-3.213493e+00
-2.858443e+00
-2.429303e+00
-1.936751e+00
-1.394568e+00
-8.192462e-01
-2.293966e-01
3.550193e-01
9.136205e-01
1.426640e+00
1.875997e+00
2.246316e+00
2.525827e+00
2.707059e+00
2.787286e+00
2.768684e+00
2.658199e+00
2.467128e+00
2.210447e+00
1.905924e+00
1.573077e+00
1.232054e+00
9.024936e-01
6.024512e-01
3.474349e-01
1.496117e-01
1.720929e-02
-4.586083e-02
-4.014163e-02
2.948010e-02
1.541370e-01
3.215870e-01
5.170329e-01
7.241061e-01
9.259427e-01
1.106273e+00
1.250437e+00
1.346259e+00
1.384711e+00
1.360363e+00
1.271581e+00
1.120509e+00
9.128676e-01
6.575845e-01
3.663140e-01
5.286851e-02
-2.674133e-01
-5.783422e-01
-8.635882e-01
-1.107407e+00
-1.295365e+00
-1.415040e+00
-1.456649e+00
-1.413592e+00
-1.282850e+00
-1.065231e+00
-7.654327e-01
-3.919193e-01
4.339571e-02
5.256444e-01
1.037662e+00
1.560774e+00
2.075666e+00
2.563299e+00
3.005796e+00
3.387269e+00
3.694520e+00
3.917593e+00
4.050141e+00
4.089595e+00
4.037155e+00
3.897587e+00
3.678868e+00
3.391683e+00
3.048810e+00
2.664413e+00
2.253270e+00
1.829992e+00
1.408265e+00
1.000171e+00
6.156352e-01
2.620403e-01
-5.596332e-02
-3.364517e-01
-5.800303e-01
-7.894757e-01
-9.692537e-01
-1.124960e+00
-1.262731e+00
-1.388666e+00
-1.508301e+00
-1.626159e+00
-1.745392e+00
-1.867521e+00
-1.992288e+00
-2.117611e+00
-2.239662e+00
-2.353068e+00
-2.451249e+00
-2.526887e+00
-2.572511e+00
-2.581159e+00
-2.547072e+00
-2.466346e+00
-2.337467e+00
-2.161673e+00
-1.943078e+00
-1.688541e+00
-1.407270e+00
-1.110216e+00
-8.092936e-01
-5.165337e-01
-2.432484e-01
7.082365e-04
2.075199e-01
3.717928e-01
4.907420e-01
5.641997e-01
5.944788e-01
5.861274e-01
5.456032e-01
4.808835e-01
4.010189e-01
3.156332e-01
2.343798e-01
1.663710e-01
1.196106e-01
1.004684e-01
1.132393e-01
1.598259e-01
2.395722e-01
3.492634e-01
4.832899e-01
6.339641e-01
7.919672e-01
9.469013e-01
1.087914e+00
1.204365e+00
1.286493e+00
1.326047e+00
1.316848e+00
1.255222e+00
1.140303e+00
9.741528e-01
7.617074e-01
5.105364e-01
2.304388e-01
-6.710763e-02
-3.696082e-01
-6.642858e-01
-9.388364e-01
-1.182153e+00
-1.384954e+00
-1.540275e+00
-1.643764e+00
-1.693789e+00
-1.691335e+00
-1.639744e+00
-1.544325e+00
-1.411892e+00
-1.250275e+00
-1.067836e+00
-8.730273e-01
-6.739963e-01
-4.782547e-01
-2.924066e-01
-1.219376e-01
2.894162e-02
1.573987e-01
2.620274e-01
3.428312e-01
4.011312e-01
4.393847e-01
4.609154e-01
4.695656e-01
4.693015e-01
4.638113e-01
4.561433e-01
4.484260e-01
4.416995e-01
4.358729e-01
4.298096e-01
4.215259e-01
4.084844e-01
3.879549e-01
3.574109e-01
3.149273e-01
2.595388e-01
1.915207e-01
1.125575e-01
2.577019e-02
-6.441209e-02
-1.525388e-01
-2.325661e-01
-2.983914e-01
-3.444445e-01
-3.662720e-01
-3.610529e-01
-3.279852e-01
-2.684989e-01
-1.862688e-01
-8.702119e-02
2.185285e-02
1.318447e-01
2.339921e-01
3.196058e-01
3.809959e-01
4.121364e-01
4.092030e-01
3.709327e-01
2.987649e-01
1.967471e-01
7.121312e-02
-6.973361e-02
-2.168787e-01
-3.606318e-01
-4.917708e-01
-6.021334e-01
-6.852017e-01
-7.365360e-01
-7.540286e-01
-7.379570e-01
-6.908350e-01
-6.170781e-01
-5.225188e-01
-4.138258e-01
-2.978934e-01
-1.812696e-01
-6.967796e-02
3.232488e-02
1.215440e-01
1.962003e-01
2.558688e-01
3.013340e-01
3.343980e-01
3.576700e-01
3.743598e-01
3.880865e-01
4.027024e-01
4.221250e-01
4.501657e-01
4.903479e-01
5.457119e-01
6.186163e-01
7.105523e-01
8.219929e-01
9.523001e-01
1.099703e+00
1.261350e+00
1.433436e+00
1.611370e+00
1.789988e+00
1.963766e+00
2.127040e+00
2.274206e+00
2.399906e+00
2.499199e+00
2.567720e+00
2.601824e+00
2.598735e+00
2.556675e+00
2.474986e+00
2.354213e+00
2.196148e+00
2.003821e+00
1.781429e+00
1.534210e+00
1.268265e+00
9.903454e-01
7.076141e-01
4.273845e-01
1.568523e-01
-9.717936e-02
-3.285716e-01
-5.321069e-01
-7.037144e-01
-8.406492e-01
-9.416085e-01
-1.006775e+00
-1.037780e+00
-1.037582e+00
-1.010261e+00
-9.607433e-01
-8.944646e-01
-8.170234e-01
-7.338470e-01
-6.499236e-01
-5.696260e-01
-4.966431e-01
-4.340102e-01
-3.842140e-01
-3.493343e-01
-3.311861e-01
-3.314296e-01
-3.516300e-01
-3.932601e-01
-4.576481e-01
-5.458808e-01
-6.586723e-01
-7.962075e-01
-9.579673e-01
-1.142544e+00
-1.347457e+00
-1.568985e+00
-1.802052e+00
-2.040179e+00
-2.275558e+00
-2.499259e+00
-2.701575e+00
-2.872504e+00
-3.002308e+00
-3.082134e+00
-3.104602e+00
-3.064347e+00
-2.958457e+00
-2.786787e+00
-2.552131e+00
-2.260222e+00
-1.919575e+00
-1.541132e+00
-1.137729e+00
-7.234042e-01
-3.125714e-01
8.087362e-02
4.444420e-01
7.678541e-01
1.043670e+00
1.267679e+00
1.439005e+00
1.559907e+00
1.635312e+00
1.672129e+00
1.678422e+00
1.662541e+00
1.632303e+00
1.594286e+00
1.553303e+00
1.512103e+00
1.471289e+00
1.429465e+00
1.383580e+00
1.329416e+00
1.262189e+00
1.177178e+00
1.070344e+00
9.388771e-01
7.816239e-01
5.993608e-01
3.948980e-01
1.729998e-01
-5.986687e-02
-2.959363e-01
-5.266634e-01
-7.433136e-01
-9.375710e-01
-1.102113e+00
-1.231104e+00
-1.320570e+00
-1.368638e+00
-1.375628e+00
-1.343999e+00
-1.278174e+00
-1.184237e+00
-1.069541e+00
-9.422360e-01
-8.107271e-01
-6.831109e-01
-5.666035e-01
-4.670104e-01
-3.882767e-01
-3.321598e-01
-2.980592e-01
-2.830292e-01
-2.819886e-01
-2.881248e-01
-2.934740e-01
-2.896389e-01
-2.685892e-01
-2.234698e-01
-1.493359e-01
-4.372662e-02
9.299436e-02
2.575844e-01
4.441678e-01
6.447602e-01
8.500135e-01
1.050093e+00
1.235593e+00
1.398377e+00
1.532268e+00
1.633509e+00
1.700947e+00
1.735940e+00
1.741996e+00
1.724211e+00
1.688574e+00
1.641231e+00
1.587805e+00
1.532864e+00
1.479565e+00
1.429521e+00
1.382885e+00
1.338586e+00
1.294701e+00
1.248870e+00
1.198727e+00
1.142271e+00
1.078178e+00
1.006002e+00
9.262864e-01
8.405580e-01
7.512318e-01
6.614184e-01
5.746595e-01
4.946111e-01
4.247082e-01
3.678459e-01
3.261166e-01
3.006364e-01
2.914822e-01
2.977462e-01
3.176932e-01
3.489899e-01
3.889646e-01
4.348504e-01
4.839734e-01
5.338578e-01
5.822370e-01
6.269810e-01
6.659650e-01
6.969181e-01
7.172964e-01
7.242217e-01
7.145177e-01
6.848596e-01
6.320364e-01
5.533023e-01
4.467769e-01
3.118402e-01
1.494577e-01
-3.762499e-02
-2.448649e-01
-4.661091e-01
-6.939813e-01
-9.204327e-01
-1.137397e+00
-1.337466e+00
-1.514503e+00
-1.664117e+00
-1.783929e+00
-1.873637e+00
-1.934849e+00
-1.970759e+00
-1.985704e+00
-1.984675e+00
-1.972840e+00
-1.955118e+00
-1.935840e+00
-1.918495e+00
-1.905570e+00
-1.898459e+00
-1.897458e+00
-1.901808e+00
-1.909810e+00
-1.918979e+00
-1.926263e+00
-1.928289e+00
-1.921648e+00
-1.903182e+00
-1.870256e+00
-1.820995e+00
-1.754444e+00
-1.670648e+00
-1.570639e+00
-1.456330e+00
-1.330335e+00
-1.195738e+00
-1.055829e+00
-9.138292e-01
-7.726352e-01
-6.345988e-01
-5.013600e-01
-3.737504e-01
-2.517757e-01
-1.346750e-01
-2.104829e-02
9.096249e-02
2.034575e-01
3.185454e-01
4.381067e-01
5.635648e-01
6.956722e-01
8.343187e-01
9.783737e-01
1.125583e+00
1.272541e+00
1.414773e+00
1.546928e+00
1.663099e+00
1.757254e+00
1.823717e+00
1.857673e+00
1.855622e+00
1.815737e+00
1.738071e+00
1.624615e+00
1.479195e+00
1.307229e+00
1.115396e+00
9.112339e-01
7.027193e-01
4.978431e-01
3.042002e-01
1.286019e-01
-2.328348e-02
-1.472473e-01
-2.407990e-01
-3.033420e-01
-3.362433e-01
-3.427769e-01
-3.279270e-01
-2.980536e-01
-2.604329e-01
-2.226982e-01
-1.922200e-01
-1.754694e-01
-1.774188e-01
-2.010357e-01
-2.469221e-01
-3.131424e-01
-3.952674e-01
-4.866346e-01
-5.788053e-01
-6.621738e-01
-7.266728e-01
-7.625113e-01
-7.608887e-01
-7.146382e-01
-6.187674e-01
-4.708725e-01
-2.714109e-01
-2.381741e-02
2.655498e-01
5.876483e-01
9.311831e-01
1.283230e+00
1.630035e+00
1.957944e+00
2.254411e+00
2.508975e+00
2.714128e+00
2.865956e+00
2.964466e+00
3.013560e+00
3.020636e+00
2.995852e+00
2.951135e+00
2.899045e+00
2.851597e+00
2.819170e+00
2.809598e+00
2.827516e+00
2.874019e+00
2.946646e+00
3.039665e+00
3.144636e+00
3.251160e+00
3.347745e+00
3.422714e+00
3.465042e+00
3.465100e+00
3.415232e+00
3.310151e+00
3.147176e+00
2.926309e+00
2.650193e+00
2.323971e+00
1.955073e+00
1.552926e+00
1.128600e+00
6.943727e-01
2.632064e-01
-1.518398e-01
-5.382603e-01
-8.847647e-01
-1.181901e+00
-1.422574e+00
-1.602408e+00
-1.719891e+00
-1.776304e+00
-1.775418e+00
-1.723026e+00
-1.626345e+00
-1.493386e+00
-1.332339e+00
-1.151061e+00
-9.566949e-01
-7.554411e-01
-5.524836e-01
-3.520488e-01
-1.575648e-01
2.811605e-02
2.024653e-01
3.630302e-01
5.072178e-01
6.321342e-01
7.345010e-01
8.106642e-01
8.567067e-01
8.686657e-01
8.428422e-01
7.761737e-01
6.666293e-01
5.135776e-01
3.180812e-01
8.308149e-02
-1.865467e-01
-4.840750e-01
-8.011259e-01
-1.127984e+00
-1.453984e+00
-1.767959e+00
-2.058699e+00
-2.315419e+00
-2.528194e+00
-2.688353e+00
-2.788820e+00
-2.824406e+00
-2.792041e+00
-2.690954e+00
-2.522800e+00
-2.291703e+00
-2.004232e+00
-1.669251e+00
-1.297665e+00
-9.020271e-01
-4.960232e-01
-9.385284e-02
2.904653e-01
6.438077e-01
9.546274e-01
1.213542e+00
1.413779e+00
1.551445e+00
1.625599e+00
1.638137e+00
1.593515e+00
1.498324e+00
1.360785e+00
1.190185e+00
9.963063e-01
7.888860e-01
5.771297e-01
3.693036e-01
1.724173e-01
-7.995719e-03
-1.679999e-01
-3.052819e-01
-4.190834e-01
-5.100499e-01
-5.800120e-01
-6.317191e-01
-6.685533e-01
-6.942492e-01
-7.126476e-01
-7.274973e-01
-7.423133e-01
-7.602861e-01
-7.842288e-01
-8.165450e-01
-8.591994e-01
-9.136770e-01
-9.809252e-01
-1.061279e+00
-1.154380e+00
-1.259114e+00
-1.373568e+00
-1.495044e+00
-1.620136e+00
-1.744872e+00
-1.864931e+00
-1.975916e+00
-2.073657e+00
-2.154513e+00
-2.215630e+00
-2.255118e+00
-2.272117e+00
-2.266762e+00
-2.240043e+00
-2.193607e+00
-2.129538e+00
-2.050161e+00
-1.957884e+00
-1.855089e+00
-1.744080e+00
-1.627050e+00
-1.506067e+00
-1.383057e+00
-1.259780e+00
-1.137789e+00
-1.018390e+00
-9.026001e-01
-7.911126e-01
-6.842805e-01
-5.821194e-01
-4.843367e-01
-3.903860e-01
-2.995470e-01
-2.110256e-01
-1.240656e-01
-3.806385e-02
4.732529e-02
1.321066e-01
2.158940e-01
2.978993e-01
3.769589e-01
4.515891e-01
5.200551e-01
5.804391e-01
6.307001e-01
6.687241e-01
6.923786e-01
6.995888e-01
6.884545e-01
6.574199e-01
6.054932e-01
5.324954e-01
4.393055e-01
3.280604e-01
2.022678e-01
6.680435e-02
-7.222164e-02
-2.077375e-01
-3.320860e-01
-4.374808e-01
-5.164902e-01
-5.625013e-01
-5.701219e-01
-5.354907e-01
-4.564828e-01
-3.328109e-01
-1.660305e-01
4.053881e-02
2.819657e-01
5.519232e-01
8.429579e-01
1.146801e+00
1.454697e+00
1.757735e+00
2.047148e+00
2.314576e+00
2.552260e+00
2.753187e+00
2.911176e+00
3.020929e+00
3.078063e+00
3.079147e+00
3.021752e+00
2.904545e+00
2.727398e+00
2.491526e+00
2.199612e+00
1.855913e+00
1.466306e+00
1.038247e+00
5.806538e-01
1.036733e-01
-3.816193e-01
-8.635942e-01
-1.330470e+00
-1.770718e+00
-2.173431e+00
-2.528640e+00
-2.827557e+00
-3.062756e+00
-3.228302e+00
-3.319850e+00
-3.334754e+00
-3.272198e+00
-3.133352e+00
-2.921528e+00
-2.642309e+00
-2.303578e+00
-1.915406e+00
-1.489764e+00
-1.040048e+00
-5.804394e-01
-1.251663e-01
3.122710e-01
7.198087e-01
1.087388e+00
1.407320e+00
1.674415e+00
1.885890e+00
2.041081e+00
2.141034e+00
2.188044e+00
2.185204e+00
2.136044e+00
2.044291e+00
1.913773e+00
1.748477e+00
1.552707e+00
1.331324e+00
1.089976e+00
8.352650e-01
5.747948e-01
3.170449e-01
7.107693e-02
-1.539219e-01
-3.492115e-01
-5.071216e-01
-6.216489e-01
-6.889483e-01
-7.076560e-01
-6.790044e-01
-6.067193e-01
-4.967244e-01
-3.566956e-01
-1.955253e-01
-2.274950e-02
1.520154e-01
3.196000e-01
4.717575e-01
6.015817e-01
7.038585e-01
7.753352e-01
8.148839e-01
8.235308e-01
8.043319e-01
7.620862e-01
7.029058e-01
6.336773e-01
5.614748e-01
4.929903e-01
4.340453e-01
3.892321e-01
3.617067e-01
3.531319e-01
3.637470e-01
3.925311e-01
4.374272e-01
4.955981e-01
5.636958e-01
6.381312e-01
7.153330e-01
7.919820e-01
8.652014e-01
9.326789e-01
9.927013e-01
1.044091e+00
1.086049e+00
1.117941e+00
1.139049e+00
1.148369e+00
1.144479e+00
1.125526e+00
1.089371e+00
1.033854e+00
9.571931e-01
8.584268e-01
7.378614e-01
5.974329e-01
4.409221e-01
2.739700e-01
1.038697e-01
-6.086178e-02
-2.110948e-01
-3.378209e-01
-4.329295e-01
-4.899467e-01
-5.046565e-01
-4.755422e-01
-4.040075e-01
-2.943552e-01
-1.535330e-01
9.329136e-03
1.835449e-01
3.576069e-01
5.199700e-01
6.598256e-01
7.678091e-01
8.365981e-01
8.613646e-01
8.400620e-01
7.735403e-01
6.654921e-01
5.222413e-01
3.523874e-01
1.663216e-01
-2.436807e-02
-2.075799e-01
-3.714376e-01
-5.050437e-01
-5.991954e-01
-6.470068e-01
-6.443824e-01
-5.902956e-01
-4.868400e-01
-3.390422e-01
-1.544466e-01
5.749180e-02
2.861502e-01
5.205470e-01
7.501407e-01
9.655477e-01
1.159119e+00
1.325331e+00
1.460965e+00
1.565056e+00
1.638633e+00
1.684255e+00
1.705418e+00
1.705878e+00
1.688985e+00
1.657110e+00
1.611234e+00
1.550767e+00
1.473605e+00
1.376428e+00
1.255200e+00
1.105813e+00
9.248089e-01
7.100851e-01
4.615243e-01
1.814543e-01
-1.251154e-01
-4.505268e-01
-7.847896e-01
-1.116159e+00
-1.431920e+00
-1.719297e+00
-1.966394e+00
-2.163060e+00
-2.301606e+00
-2.377303e+00
-2.388632e+00
-2.337293e+00
-2.227978e+00
-2.067962e+00
-1.866541e+00
-1.634401e+00
-1.382938e+00
-1.123610e+00
-8.673513e-01
-6.240870e-01
-4.023593e-01
-2.090762e-01
-4.936623e-02
7.347549e-02
1.579661e-01
2.043558e-01
2.145017e-01
1.917006e-01
1.404841e-01
6.637103e-02
-2.442588e-02
-1.253448e-01
-2.298687e-01
-3.319559e-01
-4.264822e-01
-5.096530e-01
-5.793371e-01
-6.352704e-01
-6.790893e-01
-7.141720e-01
-7.452896e-01
-7.780941e-01
-8.184931e-01
-8.719697e-01
-9.429157e-01
-1.034041e+00
-1.145912e+00
-1.276675e+00
-1.421979e+00
-1.575131e+00
-1.727467e+00
-1.868924e+00
-1.988760e+00
-2.076380e+00
-2.122164e+00
-2.118248e+00
-2.059174e+00
-1.942346e+00
-1.768267e+00
-1.540553e+00
-1.265742e+00
-9.529282e-01
-6.132808e-01
-2.594750e-01
9.491409e-02
4.360298e-01
7.503361e-01
1.025180e+00
1.249296e+00
1.413223e+00
1.509642e+00
1.533597e+00
1.482633e+00
1.356833e+00
1.158771e+00
8.933994e-01
5.678712e-01
1.912997e-01
-2.255294e-01
-6.704926e-01
-1.130498e+00
-1.591882e+00
-2.040823e+00
-2.463772e+00
-2.847890e+00
-3.181492e+00
-3.454474e+00
-3.658728e+00
-3.788494e+00
-3.840649e+00
-3.814904e+00
-3.713891e+00
-3.543134e+00
-3.310901e+00
-3.027927e+00
-2.707001e+00
-2.362432e+00
-2.009378e+00
-1.663081e+00
-1.338029e+00
-1.047109e+00
-8.008192e-01
-6.066235e-01
-4.685009e-01
-3.867542e-01
-3.580905e-01
-3.759675e-01
-4.311697e-01
-5.125593e-01
-6.079339e-01
-7.049183e-01
-7.918227e-01
-8.584042e-01
-8.964857e-01
-9.003977e-01
-8.672221e-01
-7.968268e-01
-6.916937e-01
-5.565537e-01
-3.978584e-01
-2.231349e-01
-4.028250e-02
1.431236e-01
3.204564e-01
4.865352e-01
6.379566e-01
7.732368e-01
8.927605e-01
9.985483e-01
1.093867e+00
1.182719e+00
1.269251e+00
1.357137e+00
1.448985e+00
1.545838e+00
1.646814e+00
1.748949e+00
1.847259e+00
1.935033e+00
2.004342e+00
2.046694e+00
2.053775e+00
2.018195e+00
1.934135e+00
1.797852e+00
1.607974e+00
1.365589e+00
1.074119e+00
7.390340e-01
3.674528e-01
-3.232276e-02
-4.512664e-01
-8.800471e-01
-1.309380e+00
-1.730301e+00
-2.134370e+00
-2.513810e+00
-2.861607e+00
-3.171556e+00
-3.438283e+00
-3.657234e+00
-3.824651e+00
-3.937549e+00
-3.993729e+00
-3.991838e+00
-3.931500e+00
-3.813509e+00
-3.640073e+00
-3.415054e+00
-3.144161e+00
-2.835043e+00
-2.497232e+00
-2.141922e+00
-1.781564e+00
-1.429326e+00
-1.098420e+00
-8.013907e-01
-5.493833e-01
-3.514850e-01
-2.141780e-01
-1.409602e-01
-1.321695e-01
-1.850279e-01
-2.939023e-01
-4.507596e-01
-6.457707e-01
-8.680103e-01
-1.106185e+00
-1.349329e+00
-1.587406e+00
-1.811779e+00
-2.015513e+00
-2.193520e+00
-2.342539e+00
-2.461002e+00
-2.548813e+00
-2.607092e+00
-2.637917e+00
-2.644094e+00
-2.628967e+00
-2.596264e+00
-2.549957e+00
-2.494119e+00
-2.432763e+00
-2.369646e+00
-2.308040e+00
-2.250492e+00
-2.198603e+00
-2.152852e+00
-2.112514e+00
-2.075682e+00
-2.039421e+00
-2.000039e+00
-1.953462e+00
-1.895678e+00
-1.823191e+00
-1.733439e+00
-1.625108e+00
-1.498316e+00
-1.354619e+00
-1.196857e+00
-1.028863e+00
-8.550810e-01
-6.801464e-01
-5.085070e-01
-3.441148e-01
-1.902286e-01
-4.932719e-02
7.688879e-02
1.874392e-01
2.819882e-01
3.607718e-01
4.245342e-01
4.744582e-01
5.120648e-01
5.390626e-01
5.571413e-01
5.677254e-01
5.717274e-01
5.693497e-01
5.599873e-01
5.422667e-01
5.142323e-01
4.736651e-01
4.184898e-01
3.472158e-01
2.593473e-01
1.557090e-01
3.864192e-02
-8.795956e-02
-2.187839e-01
-3.474074e-01
-4.667494e-01
-5.696393e-01
-6.494421e-01
-7.006757e-01
-7.195464e-01
-7.043336e-01
-6.555732e-01
-5.760094e-01
-4.703180e-01
-3.446295e-01
-2.059069e-01
-6.124945e-02
8.279313e-02
2.208142e-01
3.489806e-01
4.652528e-01
5.693773e-01
6.626676e-01
7.476157e-01
8.273995e-01
9.053544e-01
9.844784e-01
1.067025e+00
1.154225e+00
1.246160e+00
1.341791e+00
1.439123e+00
1.535476e+00
1.627807e+00
1.713047e+00
1.788393e+00
1.851524e+00
1.900729e+00
1.934938e+00
1.953686e+00
1.957008e+00
1.945315e+00
1.919246e+00
1.879523e+00
1.826817e+00
1.761621e+00
1.684156e+00
1.594300e+00
1.491572e+00
1.375167e+00
1.244065e+00
1.097212e+00
9.337616e-01
7.533668e-01
5.564692e-01
3.445487e-01
1.202815e-01
-1.124304e-01
-3.485747e-01
-5.822809e-01
-8.071784e-01
-1.016814e+00
-1.205071e+00
-1.366550e+00
-1.496859e+00
-1.592810e+00
-1.652494e+00
-1.675262e+00
-1.661603e+00
-1.612947e+00
-1.531412e+00
-1.419514e+00
-1.279893e+00
-1.115089e+00
-9.274162e-01
-7.189856e-01
-4.918853e-01
-2.485111e-01
8.001231e-03
2.733191e-01
5.415277e-01
8.049113e-01
1.053976e+00
1.277762e+00
1.464434e+00
1.602128e+00
1.679949e+00
1.689025e+00
1.623497e+00
1.481313e+00
1.264744e+00
9.805321e-01
6.396557e-01
2.567160e-01
-1.510018e-01
-5.647065e-01
-9.654056e-01
-1.335215e+00
-1.658550e+00
-1.923088e+00
-2.120423e+00
-2.246361e+00
-2.300852e+00
-2.287588e+00
-2.213336e+00
-2.087090e+00
-1.919139e+00
-1.720155e+00
-1.500371e+00
-1.268929e+00
-1.033427e+00
-7.996945e-01
-5.717869e-01
-3.521748e-01
-1.420787e-01
5.810605e-02
2.483587e-01
4.286185e-01
5.984529e-01
7.568439e-01
9.021047e-01
1.031925e+00
1.143526e+00
1.233895e+00
1.300073e+00
1.339458e+00
1.350105e+00
1.330985e+00
1.282186e+00
1.205036e+00
1.102115e+00
9.771668e-01
8.348956e-01
6.806710e-01
5.201646e-01
3.589585e-01
2.021665e-01
5.410193e-02
-8.197947e-02
-2.040496e-01
-3.113860e-01
-4.045601e-01
-4.853432e-01
-5.565343e-01
-6.217198e-01
-6.849716e-01
-7.504943e-01
-8.222384e-01
-9.035013e-01
-9.965472e-01
-1.102282e+00
-1.220020e+00
-1.347377e+00
-1.480309e+00
-1.613306e+00
-1.739737e+00
-1.852312e+00
-1.943634e+00
-2.006793e+00
-2.035945e+00
-2.026834e+00
-1.977201e+00
-1.887041e+00
-1.758686e+00
-1.596701e+00
-1.407605e+00
-1.199446e+00
-9.812764e-01
-7.625659e-01
-5.526163e-01
-3.600124e-01
-1.921520e-01
-5.488551e-02
4.771729e-02
1.134662e-01
1.420225e-01
1.347621e-01
9.455520e-02
2.549251e-02
-6.741251e-02
-1.785193e-01
-3.018343e-01
-4.312517e-01
-5.607580e-01
-6.846026e-01
-7.974444e-01
-8.944880e-01
-9.716200e-01
-1.025553e+00
-1.053973e+00
-1.055674e+00
-1.030657e+00
-9.801581e-01
-9.065801e-01
-8.133145e-01
-7.044615e-01
-5.844719e-01
-4.577576e-01
-3.283222e-01
-1.994645e-01
-7.359545e-02
4.780442e-02
1.640843e-01
2.751934e-01
3.813580e-01
4.827155e-01
5.789624e-01
6.690732e-01
7.511347e-01
8.223255e-01
8.790438e-01
9.171714e-01
9.324368e-01
9.208365e-01
8.790660e-01
8.049169e-01
6.976031e-01
5.579917e-01
3.887194e-01
1.941866e-01
-1.957478e-02
-2.451568e-01
-4.741466e-01
-6.975997e-01
-9.065942e-01
-1.092835e+00
-1.249264e+00
-1.370623e+00
-1.453901e+00
-1.498611e+00
-1.506853e+00
-1.483140e+00
-1.434009e+00
-1.367457e+00
-1.292265e+00
-1.217291e+00
-1.150794e+00
-1.099837e+00
-1.069831e+00
-1.064212e+00
-1.084277e+00
-1.129171e+00
-1.196009e+00
-1.280132e+00
-1.375462e+00
-1.474956e+00
-1.571102e+00
-1.656462e+00
-1.724196e+00
-1.768555e+00
-1.785290e+00
-1.771954e+00
-1.728060e+00
-1.655092e+00
-1.556342e+00
-1.436625e+00
-1.301875e+00
-1.158687e+00
-1.013847e+00
-8.739154e-01
-7.448764e-01
-6.318974e-01
-5.391837e-01
-4.699173e-01
-4.262487e-01
-4.093090e-01
-4.192132e-01
-4.550383e-01
-5.147767e-01
-5.952773e-01
-6.921987e-01
-8.000032e-01
-9.120202e-01
-1.020605e+00
-1.117411e+00
-1.193776e+00
-1.241225e+00
-1.252050e+00
-1.219946e+00
-1.140620e+00
-1.012326e+00
-8.362430e-01
-6.166402e-01
-3.607798e-01
-7.854936e-02
2.181599e-01
5.162769e-01
8.025002e-01
1.064277e+00
1.290713e+00
1.473321e+00
1.606531e+00
1.687931e+00
1.718217e+00
1.700898e+00
1.641798e+00
1.548441e+00
1.429394e+00
1.293647e+00
1.150072e+00
1.007015e+00
8.720006e-01
7.515559e-01
6.511153e-01
5.749860e-01
5.263455e-01
5.072596e-01
5.187095e-01
5.606314e-01
6.319673e-01
7.307327e-01
8.540999e-01
9.984969e-01
1.159716e+00
1.333027e+00
1.513282e+00
1.695018e+00
1.872538e+00
2.039988e+00
2.191427e+00
2.320907e+00
2.422575e+00
2.490811e+00
2.520411e+00
2.506830e+00
2.446468e+00
2.337002e+00
2.177723e+00
1.969860e+00
1.716824e+00
1.424339e+00
1.100406e+00
7.550800e-01
4.000439e-01
4.800151e-02
-2.880689e-01
-5.957408e-01
-8.639676e-01
-1.083836e+00
-1.249168e+00
-1.356917e+00
-1.407323e+00
-1.403812e+00
-1.352682e+00
-1.262579e+00
-1.143850e+00
-1.007800e+00
-8.659267e-01
-7.291694e-01
-6.072334e-01
-5.080263e-01
-4.372492e-01
-3.981735e-01
-3.916171e-01
-4.161169e-01
-4.682691e-01
-5.431924e-01
-6.350527e-01
-7.375911e-01
-8.446030e-01
-9.503330e-01
-1.049766e+00
-1.138814e+00
-1.214405e+00
-1.274494e+00
-1.318012e+00
-1.344772e+00
-1.355354e+00
-1.350971e+00
-1.333333e+00
-1.304505e+00
-1.266765e+00
-1.222456e+00
-1.173823e+00
-1.122853e+00
-1.071116e+00
-1.019621e+00
-9.687192e-01
-9.180665e-01
-8.666704e-01
-8.130341e-01
-7.553885e-01
-6.919947e-01
-6.214816e-01
-5.431727e-01
-4.573537e-01
-3.654342e-01
-2.699694e-01
-1.745268e-01
-8.340572e-02
-1.244951e-03
6.743016e-02
1.186525e-01
1.493835e-01
1.577521e-01
1.431308e-01
1.060449e-01
4.794193e-02
-2.912555e-02
-1.228407e-01
-2.309241e-01
-3.513481e-01
-4.824437e-01
-6.228991e-01
-7.716750e-01
-9.278679e-01
-1.090553e+00
-1.258631e+00
-1.430697e+00
-1.604934e+00
-1.779043e+00
-1.950205e+00
-2.115093e+00
-2.269931e+00
-2.410607e+00
-2.532850e+00
-2.632443e+00
-2.705479e+00
-2.748605e+00
-2.759262e+00
-2.735879e+00
-2.678024e+00
-2.586497e+00
-2.463361e+00
-2.311927e+00
-2.136660e+00
-1.943043e+00
-1.737360e+00
-1.526441e+00
-1.317346e+00
-1.117020e+00
-9.319358e-01
-7.677359e-01
-6.289144e-01
-5.185539e-01
-4.381555e-01
-3.875822e-01
-3.651319e-01
-3.677406e-01
-3.912981e-01
-4.310436e-01
-4.819953e-01
-5.393651e-01
-5.989166e-01
-6.572338e-01
-7.118874e-01
-7.614947e-01
-8.056839e-01
-8.449786e-01
-8.806222e-01
-9.143636e-01
-9.482247e-01
-9.842725e-01
-1.024417e+00
-1.070256e+00
-1.122973e+00
-1.183301e+00
-1.251549e+00
-1.327661e+00
-1.411312e+00
-1.501988e+00
-1.599041e+00
-1.701698e+00
-1.809010e+00
-1.919770e+00
-2.032402e+00
-2.144868e+00
-2.254604e+00
-2.358521e+00
-2.453059e+00
-2.534318e+00
-2.598231e+00
-2.640790e+00
-2.658301e+00
-2.647662e+00
-2.606655e+00
-2.534243e+00
-2.430845e+00
-2.298566e+00
-2.141345e+00
-1.964991e+00
-1.777074e+00
-1.586674e+00
-1.403975e+00
-1.239732e+00
-1.104645e+00
-1.008670e+00
-9.603207e-01
-9.660045e-01
-1.029443e+00
-1.151211e+00
-1.328438e+00
-1.554697e+00
-1.820118e+00
-2.111728e+00
-2.414036e+00
-2.709833e+00
-2.981177e+00
-3.210490e+00
-3.381680e+00
-3.481201e+00
-3.498950e+00
-3.428939e+00
-3.269691e+00
-3.024340e+00
-2.700446e+00
-2.309545e+00
-1.866466e+00
-1.388475e+00
-8.942974e-01
-4.030787e-01
6.662423e-02
4.977752e-01
8.756442e-01
1.188411e+00
1.427568e+00
1.588108e+00
1.668532e+00
1.670662e+00
1.599306e+00
1.461792e+00
1.267403e+00
1.026748e+00
7.511141e-01
4.518491e-01
1.398036e-01
-1.751229e-01
-4.843184e-01
-7.806697e-01
-1.058649e+00
-1.314285e+00
-1.545033e+00
-1.749561e+00
-1.927481e+00
-2.079054e+00
-2.204917e+00
-2.305862e+00
-2.382710e+00
-2.436295e+00
-2.467550e+00
-2.477674e+00
-2.468327e+00
-2.441813e+00
-2.401186e+00
-2.350256e+00
-2.293475e+00
-2.235712e+00
-2.181922e+00
-2.136774e+00
-2.104241e+00
-2.087216e+00
-2.087188e+00
-2.104005e+00
-2.135765e+00
-2.178857e+00
-2.228153e+00
-2.277356e+00
-2.319472e+00
-2.347353e+00
-2.354271e+00
-2.334442e+00
-2.283457e+00
-2.198577e+00
-2.078864e+00
-1.925165e+00
-1.739956e+00
-1.527098e+00
-1.291554e+00
-1.039101e+00
-7.760891e-01
-5.092390e-01
-2.454939e-01
8.110909e-03
2.445790e-01
4.571150e-01
6.393315e-01
7.855044e-01
8.908665e-01
9.519187e-01
9.667337e-01
9.352202e-01
8.593190e-01
7.430959e-01
5.927042e-01
4.161921e-01
2.231431e-01
2.415318e-02
-1.698304e-01
-3.482646e-01
-5.017987e-01
-6.230230e-01
-7.071037e-01
-7.522347e-01
-7.598540e-01
-7.345890e-01
-6.839258e-01
-6.176217e-01
-5.469094e-01
-4.835600e-01
-4.388849e-01
-4.227619e-01
-4.427672e-01
-5.034820e-01
-6.060293e-01
-7.478777e-01
-9.229281e-01
-1.121876e+00
-1.332818e+00
-1.542060e+00
-1.735053e+00
-1.897391e+00
-2.015806e+00
-2.079087e+00
-2.078866e+00
-2.010223e+00
-1.872050e+00
-1.667162e+00
-1.402120e+00
-1.086799e+00
-7.337286e-01
-3.572696e-01
2.728842e-02
4.046388e-01
7.603020e-01
1.081348e+00
1.356955e+00
1.578789e+00
1.741185e+00
1.841158e+00
1.878250e+00
1.854260e+00
1.772887e+00
1.639350e+00
1.460005e+00
1.242015e+00
9.930633e-01
7.211399e-01
4.343721e-01
1.408877e-01
-1.513145e-01
-4.345040e-01
-7.013821e-01
-9.452701e-01
-1.160316e+00
-1.341715e+00
-1.485918e+00
-1.590840e+00
-1.656021e+00
-1.682740e+00
-1.674051e+00
-1.634695e+00
-1.570888e+00
-1.489942e+00
-1.399758e+00
-1.308184e+00
-1.222343e+00
-1.147961e+00
-1.088819e+00
-1.046374e+00
-1.019625e+00
-1.005231e+00
-9.978856e-01
-9.908948e-01
-9.768944e-01
-9.486221e-01
-8.996662e-01
-8.251167e-01
-7.220714e-01
-5.899645e-01
-4.307115e-01
-2.486740e-01
-5.046264e-02
1.554037e-01
3.589585e-01
5.493434e-01
7.154303e-01
8.464718e-01
9.327420e-01
9.661210e-01
9.405837e-01
8.525597e-01
7.011457e-01
4.881684e-01
2.181129e-01
-1.020554e-01
-4.631475e-01
-8.540628e-01
-1.262149e+00
-1.673620e+00
-2.074050e+00
-2.448956e+00
-2.784489e+00
-3.068187e+00
-3.289748e+00
-3.441749e+00
-3.520204e+00
-3.524878e+00
-3.459303e+00
-3.330457e+00
-3.148144e+00
-2.924125e+00
-2.671109e+00
-2.401716e+00
-2.127510e+00
-1.858210e+00
-1.601142e+00
-1.360966e+00
-1.139694e+00
-9.369686e-01
-7.505416e-01
-5.769026e-01
-4.119587e-01
-2.517014e-01
-9.279553e-02
6.695405e-02
2.282813e-01
3.902916e-01
5.504422e-01
7.046570e-01
8.475613e-01
9.728145e-01
1.073523e+00
1.142706e+00
1.173787e+00
1.161087e+00
1.100286e+00
9.888286e-01
8.262569e-01
6.144420e-01
3.577042e-01
6.280403e-02
-2.612045e-01
-6.032630e-01
-9.507319e-01
-1.289932e+00
-1.606771e+00
-1.887413e+00
-2.118954e+00
-2.290040e+00
-2.391415e+00
-2.416349e+00
-2.360962e+00
-2.224411e+00
-2.008987e+00
-1.720081e+00
-1.366061e+00
-9.580188e-01
-5.094055e-01
-3.552924e-02
4.470632e-01
9.213056e-01
1.370392e+00
1.778565e+00
2.131856e+00
2.418721e+00
2.630525e+00
2.761851e+00
2.810616e+00
2.778022e+00
2.668342e+00
2.488583e+00
2.248060e+00
1.957902e+00
1.630517e+00
1.279042e+00
9.168027e-01
5.567794e-01
2.111050e-01
-1.094049e-01
-3.956792e-01
-6.407612e-01
-8.400991e-01
-9.917268e-01
-1.096300e+00
-1.156958e+00
-1.179004e+00
-1.169403e+00
-1.136149e+00
-1.087553e+00
-1.031525e+00
-9.749353e-01
-9.231140e-01
-8.795346e-01
-8.457088e-01
-8.212859e-01
-8.043395e-01
-7.918029e-01
-7.800051e-01
-7.652496e-01
-7.443735e-01
-7.152266e-01
-6.770178e-01
-6.304896e-01
-5.779002e-01
-5.228142e-01
-4.697240e-01
-4.235392e-01
-3.889969e-01
-3.700500e-01
-3.692950e-01
-3.875036e-01
-4.233131e-01
-4.731264e-01
-5.312487e-01
-5.902684e-01
-6.416588e-01
-6.765481e-01
-6.865804e-01
-6.647762e-01
-6.062938e-01
-5.090098e-01
-3.738539e-01
-2.048668e-01
-8.981796e-03
2.044424e-01
4.242864e-01
6.384698e-01
8.348160e-01
1.001913e+00
1.129910e+00
1.211184e+00
1.240850e+00
1.217069e+00
1.141144e+00
1.017401e+00
8.528729e-01
6.568035e-01
4.400177e-01
2.141974e-01
-8.884071e-03
-2.181135e-01
-4.037265e-01
-5.578838e-01
-6.750982e-01
-7.524858e-01
-7.898283e-01
-7.894483e-01
-7.559119e-01
-6.955851e-01
-6.160823e-01
-5.256482e-01
-4.325218e-01
-3.443230e-01
-2.675042e-01
-2.069004e-01
-1.654102e-01
-1.438338e-01
-1.408899e-01
-1.534208e-01
-1.767775e-01
-2.053580e-01
-2.332428e-01
-2.548578e-01
-2.655784e-01
-2.621977e-01
-2.431951e-01
-2.087761e-01
-1.606865e-01
-1.018417e-01
-3.583439e-02
3.360059e-02
1.030858e-01
1.700017e-01
2.327459e-01
2.908371e-01
3.448750e-01
3.963854e-01
4.475870e-01
5.011125e-01
5.597049e-01
6.259000e-01
7.016954e-01
7.882172e-01
8.853989e-01
9.917091e-01
1.103971e+00
1.217326e+00
1.325388e+00
1.420601e+00
1.494805e+00
1.539957e+00
1.548925e+00
1.516273e+00
1.438925e+00
1.316639e+00
1.152219e+00
9.514490e-01
7.227658e-01
4.766955e-01
2.251183e-01
-1.957344e-02
-2.453485e-01
-4.413701e-01
-5.987202e-01
-7.109619e-01
-7.745026e-01
-7.887375e-01
-7.559740e-01
-6.811488e-01
-5.713704e-01
-4.353281e-01
-2.826239e-01
-1.230869e-01
3.386685e-02
1.797776e-01
3.075486e-01
4.116985e-01
4.884650e-01
5.357833e-01
5.531784e-01
5.416102e-01
5.033030e-01
4.415745e-01
3.606627e-01
2.655394e-01
1.616957e-01
5.489281e-02
-4.911332e-02
-1.448573e-01
-2.274323e-01
-2.927178e-01
-3.375514e-01
-3.598380e-01
-3.585974e-01
-3.339560e-01
-2.870879e-01
-2.201074e-01
-1.359163e-01
-3.800758e-02
6.976431e-02
1.834301e-01
2.991442e-01
4.133826e-01
5.230698e-01
6.256102e-01
7.188202e-01
8.007743e-01
8.696017e-01
9.232826e-01
9.594974e-01
9.755755e-01
9.685724e-01
9.354834e-01
8.735767e-01
7.808101e-01
6.562760e-01
5.006099e-01
3.162966e-01
1.078126e-01
-1.184367e-01
-3.544012e-01
-5.908785e-01
-8.181732e-01
-1.026858e+00
-1.208560e+00
-1.356694e+00
-1.467065e+00
-1.538294e+00
-1.572015e+00
-1.572828e+00
-1.547998e+00
-1.506931e+00
-1.460452e+00
-1.419935e+00
-1.396382e+00
-1.399483e+00
-1.436782e+00
-1.512982e+00
-1.629479e+00
-1.784157e+00
-1.971463e+00
-2.182767e+00
-2.406970e+00
-2.631303e+00
-2.842250e+00
-3.026519e+00
-3.171982e+00
-3.268523e+00
-3.308739e+00
-3.288444e+00
-3.206962e+00
-3.067166e+00
-2.875276e+00
-2.640413e+00
-2.373946e+00
-2.088671e+00
-1.797899e+00
-1.514510e+00
-1.250066e+00
-1.014067e+00
-8.134077e-01
-6.520877e-01
-5.312060e-01
-4.492197e-01
-4.024306e-01
-3.856328e-01
-3.928391e-01
-4.179984e-01
-4.556283e-01
-5.013007e-01
-5.519470e-01
-6.059752e-01
-6.632157e-01
-7.247321e-01
-7.925383e-01
-8.692642e-01
-9.578066e-01
-1.060987e+00
-1.181239e+00
-1.320324e+00
-1.479110e+00
-1.657389e+00
-1.853779e+00
-2.065692e+00
-2.289384e+00
-2.520075e+00
-2.752131e+00
-2.979302e+00
-3.194992e+00
-3.392554e+00
-3.565611e+00
-3.708384e+00
-3.816027e+00
-3.884938e+00
-3.913037e+00
-3.899962e+00
-3.847155e+00
-3.757824e+00
-3.636757e+00
-3.490010e+00
-3.324478e+00
-3.147393e+00
-2.965774e+00
-2.785900e+00
-2.612819e+00
-2.449980e+00
-2.298994e+00
-2.159593e+00
-2.029759e+00
-1.906042e+00
-1.784012e+00
-1.658787e+00
-1.525597e+00
-1.380297e+00
-1.219818e+00
-1.042497e+00
-8.482935e-01
-6.388820e-01
-4.176226e-01
-1.894143e-01
3.956017e-02
2.621866e-01
4.708465e-01
6.578862e-01
8.160882e-01
9.391002e-01
1.021782e+00
1.060437e+00
1.052920e+00
9.986244e-01
8.983599e-01
7.541775e-01
5.691593e-01
3.472234e-01
9.296806e-02
-1.884276e-01
-4.912516e-01
-8.092739e-01
-1.135760e+00
-1.463512e+00
-1.784971e+00
-2.092381e+00
-2.378023e+00
-2.634484e+00
-2.854941e+00
-3.033419e+00
-3.165000e+00
-3.245970e+00
-3.273904e+00
-3.247692e+00
-3.167519e+00
-3.034810e+00
-2.852154e+00
-2.623204e+00
-2.352578e+00
-2.045774e+00
-1.709098e+00
-1.349642e+00
-9.752781e-01
-5.946748e-01
-2.172851e-01
1.467271e-01
4.866681e-01
7.916341e-01
1.050979e+00
1.254914e+00
1.395191e+00
1.465802e+00
1.463616e+00
1.388873e+00
1.245456e+00
1.040917e+00
7.862162e-01
4.951886e-01
1.837724e-01
-1.309563e-01
-4.318752e-01
-7.029563e-01
-9.303669e-01
-1.103439e+00
-1.215417e+00
-1.263902e+00
-1.250950e+00
-1.182800e+00
-1.069255e+00
-9.227852e-01
-7.574412e-01
-5.876971e-01
-4.273430e-01
-2.885276e-01
-1.810286e-01
-1.117909e-01
-8.474138e-02
-1.008515e-01
-1.584026e-01
-2.533884e-01
-3.799878e-01
-5.310439e-01
-6.985026e-01
-8.737813e-01
-1.048064e+00
-1.212546e+00
-1.358656e+00
-1.478304e+00
-1.564177e+00
-1.610097e+00
-1.611424e+00
-1.565474e+00
-1.471890e+00
-1.332924e+00
-1.153574e+00
-9.415390e-01
-7.069724e-01
-4.620340e-01
-2.202464e-01
4.300082e-03
1.978437e-01
3.478805e-01
4.440526e-01
4.789234e-01
4.485768e-01
3.529901e-01
1.961477e-01
-1.411687e-02
-2.665433e-01
-5.471054e-01
-8.398715e-01
-1.128007e+00
-1.394855e+00
-1.625013e+00
-1.805324e+00
-1.925710e+00
-1.979762e+00
-1.965070e+00
-1.883259e+00
-1.739753e+00
-1.543303e+00
-1.305335e+00
-1.039157e+00
-7.590935e-01
-4.795739e-01
-2.142394e-01
2.489406e-02
2.281536e-01
3.887540e-01
5.031173e-01
5.709324e-01
5.949443e-01
5.804922e-01
5.348428e-01
4.663876e-01
3.837896e-01
2.951651e-01
2.073854e-01
1.255636e-01
5.277385e-02
-9.982965e-03
-6.357591e-02
-1.103451e-01
-1.535656e-01
-1.968466e-01
-2.435385e-01
-2.962120e-01
-3.562615e-01
-4.236611e-01
-4.968908e-01
-5.730259e-01
-6.479779e-01
-7.168570e-01
-7.744220e-01
-8.155760e-01
-8.358634e-01
-8.319200e-01
-8.018346e-01
-7.453855e-01
-6.641267e-01
-5.613148e-01
-4.416815e-01
-3.110747e-01
-1.760030e-01
-4.313426e-02
8.120122e-02
1.914528e-01
2.832033e-01
3.534159e-01
4.005736e-01
4.247197e-01
4.274112e-01
4.115923e-01
3.813917e-01
3.418462e-01
2.985569e-01
2.572946e-01
2.235798e-01
2.022658e-01
1.971607e-01
2.107124e-01
2.437809e-01
2.955073e-01
3.632904e-01
4.428740e-01
5.285523e-01
6.134966e-01
6.902013e-01
7.510326e-01
7.888447e-01
7.976113e-01
7.730073e-01
7.128725e-01
6.174988e-01
4.896972e-01
3.346266e-01
1.593921e-01
-2.755015e-02
-2.171257e-01
-4.004381e-01
-5.695505e-01
-7.181749e-01
-8.422028e-01
-9.400231e-01
-1.012595e+00
-1.063265e+00
-1.097350e+00
-1.121516e+00
-1.143042e+00
-1.169035e+00
-1.205689e+00
-1.257671e+00
-1.327690e+00
-1.416282e+00
-1.521806e+00
-1.640642e+00
-1.767539e+00
-1.896075e+00
-2.019165e+00
-2.129601e+00
-2.220555e+00
-2.286059e+00
-2.321408e+00
-2.323504e+00
-2.291095e+00
-2.224916e+00
-2.127694e+00
-2.004008e+00
-1.859997e+00
-1.702911e+00
-1.540551e+00
-1.380620e+00
-1.230054e+00
-1.094407e+00
-9.773456e-01
-8.803285e-01
-8.025059e-01
-7.408609e-01
-6.905799e-01
-6.456152e-01
-5.993741e-01
-5.454563e-01
-4.783512e-01
-3.940137e-01
-2.902532e-01
-1.668949e-01
-2.570535e-02
1.298966e-01
2.952927e-01
4.652153e-01
6.343204e-01
7.977157e-01
9.513842e-01
1.092465e+00
1.219368e+00
1.331722e+00
1.430184e+00
1.516124e+00
1.591253e+00
1.657218e+00
1.715206e+00
1.765617e+00
1.807807e+00
1.839963e+00
1.859120e+00
1.861337e+00
1.842043e+00
1.796535e+00
1.720578e+00
1.611049e+00
1.466546e+00
1.287871e+00
1.078311e+00
8.436863e-01
5.921285e-01
3.336193e-01
7.934319e-02
-1.590777e-01
-3.703812e-01
-5.444188e-01
-6.727978e-01
-7.493690e-01
-7.705352e-01
-7.353779e-01
-6.456159e-01
-5.054181e-01
-3.211010e-01
-1.007424e-01
1.462583e-01
4.096445e-01
6.787681e-01
9.430370e-01
1.192332e+00
1.417385e+00
1.610114e+00
1.763911e+00
1.873868e+00
1.936941e+00
1.952024e+00
1.919937e+00
1.843308e+00
1.726350e+00
1.574564e+00
1.394365e+00
1.192693e+00
9.766296e-01
7.530618e-01
5.284102e-01
3.084421e-01
9.815770e-02
-9.826087e-02
-2.774576e-01
-4.368843e-01
-5.747635e-01
-6.900336e-01
-7.822645e-01
-8.515384e-01
-8.982907e-01
-9.231227e-01
-9.266053e-01
-9.091054e-01
-8.706668e-01
-8.109751e-01
-7.294222e-01
-6.252732e-01
-4.979171e-01
-3.471661e-01
-1.735568e-01
2.139763e-02
2.350514e-01
4.635987e-01
7.021886e-01
9.451697e-01
1.186432e+00
1.419796e+00
1.639390e+00
1.839974e+00
2.017172e+00
2.167598e+00
2.288901e+00
2.379724e+00
2.439612e+00
2.468881e+00
2.468465e+00
2.439770e+00
2.384528e+00
2.304712e+00
2.202484e+00
2.080234e+00
1.940660e+00
1.786899e+00
1.622648e+00
1.452238e+00
1.280617e+00
1.113222e+00
9.557263e-01
8.137039e-01
6.922378e-01
5.955309e-01
5.265627e-01
4.868259e-01
4.761644e-01
4.927196e-01
5.329850e-01
5.919627e-01
6.634164e-01
7.402109e-01
8.147287e-01
8.793453e-01
9.269344e-01
9.513634e-01
9.479284e-01
9.136797e-01
8.475956e-01
7.505810e-01
6.252893e-01
4.757911e-01
3.071363e-01
1.248709e-01
-6.542570e-02
-2.585231e-01
-4.497929e-01
-6.353074e-01
-8.117786e-01
-9.763605e-01
-1.126361e+00
-1.258923e+00
-1.370757e+00
-1.457982e+00
-1.516149e+00
-1.540456e+00
-1.526161e+00
-1.469148e+00
-1.366573e+00
-1.217483e+00
-1.023335e+00
-7.883024e-01
-5.193301e-01
-2.259185e-01
8.034339e-02
3.864339e-01
6.786697e-01
9.435131e-01
1.168346e+00
1.342156e+00
1.456110e+00
1.503981e+00
1.482441e+00
1.391206e+00
1.233048e+00
1.013662e+00
7.414184e-01
4.269852e-01
8.284729e-02
-2.772614e-01
-6.389925e-01
-9.880547e-01
-1.310890e+00
-1.595322e+00
-1.831143e+00
-2.010610e+00
-2.128819e+00
-2.183943e+00
-2.177311e+00
-2.113330e+00
-1.999234e+00
-1.844676e+00
-1.661177e+00
-1.461446e+00
-1.258613e+00
-1.065440e+00
-8.935304e-01
-7.526382e-01
-6.500980e-01
-5.904450e-01
-5.752462e-01
-6.031551e-01
-6.701804e-01
-7.701360e-01
-8.952221e-01
-1.036677e+00
-1.185437e+00
-1.332749e+00
-1.470694e+00
-1.592589e+00
-1.693267e+00
-1.769202e+00
-1.818516e+00
-1.840848e+00
-1.837138e+00
-1.809337e+00
-1.760102e+00
-1.692501e+00
-1.609765e+00
-1.515111e+00
-1.411627e+00
-1.302216e+00
-1.189582e+00
-1.076247e+00
-9.645768e-01
-8.568115e-01
-7.550903e-01
-6.614588e-01
-5.778506e-01
-5.060333e-01
-4.475186e-01
-4.034370e-01
-3.743937e-01
-3.603227e-01
-3.603695e-01
-3.728289e-01
-3.951648e-01
-4.241252e-01
-4.559584e-01
-4.867157e-01
-5.126129e-01
-5.304103e-01
-5.377673e-01
-5.335237e-01
-5.178712e-01
-4.923855e-01
-4.599084e-01
-4.242825e-01
-3.899588e-01
-3.615094e-01
-3.430893e-01
-3.378986e-01
-3.477036e-01
-3.724773e-01
-4.102124e-01
-4.569440e-01
-5.069962e-01
-5.534385e-01
-5.887088e-01
-6.053342e-01
-5.966687e-01
-5.575624e-01
-4.848869e-01
-3.778608e-01
-2.381453e-01
-6.970506e-02
1.215425e-01
3.282450e-01
5.422385e-01
7.552067e-01
9.593013e-01
1.147657e+00
1.314752e+00
1.456578e+00
1.570635e+00
1.655758e+00
1.711842e+00
1.739510e+00
1.739778e+00
1.713775e+00
1.662528e+00
1.586850e+00
1.487312e+00
1.364291e+00
1.218071e+00
1.048964e+00
8.574384e-01
6.442383e-01
4.104804e-01
1.577479e-01
-1.118227e-01
-3.954530e-01
-6.896362e-01
-9.900654e-01
-1.291596e+00
-1.588268e+00
-1.873404e+00
-2.139795e+00
-2.379988e+00
-2.586639e+00
-2.752935e+00
-2.873031e+00
-2.942467e+00
-2.958530e+00
-2.920504e+00
-2.829796e+00
-2.689916e+00
-2.506333e+00
-2.286220e+00
-2.038137e+00
-1.771672e+00
-1.497083e+00
-1.224944e+00
-9.658064e-01
-7.298672e-01
-5.266308e-01
-3.645657e-01
-2.507479e-01
-1.905025e-01
-1.870630e-01
-2.412795e-01
-3.514129e-01
-5.130571e-01
-7.192206e-01
-9.605900e-01
-1.225973e+00
-1.502900e+00
-1.778332e+00
-2.039420e+00
-2.274240e+00
-2.472455e+00
-2.625841e+00
-2.728667e+00
-2.777899e+00
-2.773240e+00
-2.717009e+00
-2.613872e+00
-2.470450e+00
-2.294818e+00
-2.095921e+00
-1.882949e+00
-1.664685e+00
-1.448891e+00
-1.241771e+00
-1.047555e+00
-8.682799e-01
-7.037690e-01
-5.518593e-01
-4.088431e-01
-2.700969e-01
-1.308302e-01
1.312804e-02
1.645941e-01
3.244293e-01
4.911432e-01
6.607434e-01
8.268520e-01
9.810781e-01
1.113613e+00
1.213997e+00
1.271987e+00
1.278457e+00
1.226248e+00
1.110903e+00
9.312101e-01
6.895277e-01
3.918392e-01
4.755056e-02
-3.309613e-01
-7.290060e-01
-1.130390e+00
-1.518316e+00
-1.876296e+00
-2.189037e+00
-2.443220e+00
-2.628164e+00
-2.736339e+00
-2.763727e+00
-2.710031e+00
-2.578737e+00
-2.377025e+00
-2.115527e+00
-1.807933e+00
-1.470424e+00
-1.120941e+00
-7.783122e-01
-4.612572e-01
-1.873296e-01
2.812813e-02
1.729431e-01
2.389044e-01
2.223243e-01
1.243238e-01
-4.918028e-02
-2.877857e-01
-5.771931e-01
-9.000340e-01
-1.236886e+00
-1.567412e+00
-1.871542e+00
-2.130632e+00
-2.328496e+00
-2.452280e+00
-2.493089e+00
-2.446377e+00
-2.312058e+00
-2.094374e+00
-1.801538e+00
-1.445186e+00
-1.039686e+00
-6.013635e-01
-1.476828e-01
3.035486e-01
7.349288e-01
1.130126e+00
1.474452e+00
1.755340e+00
1.962740e+00
2.089438e+00
2.131300e+00
2.087441e+00
1.960290e+00
1.755539e+00
1.481947e+00
1.150986e+00
7.763268e-01
3.731913e-01
-4.238801e-02
-4.543510e-01
-8.473685e-01
-1.207518e+00
-1.522824e+00
-1.783642e+00
-1.982855e+00
-2.115920e+00
-2.180772e+00
-2.177622e+00
-2.108707e+00
-1.978016e+00
-1.791024e+00
-1.554468e+00
-1.276169e+00
-9.648863e-01
-6.301902e-01
-2.823162e-01
6.803506e-02
4.099755e-01
7.327972e-01
1.026417e+00
1.281862e+00
1.491749e+00
1.650689e+00
1.755570e+00
1.805673e+00
1.802614e+00
1.750110e+00
1.653625e+00
1.519925e+00
1.356595e+00
1.171579e+00
9.727539e-01
7.675723e-01
5.627800e-01
3.642046e-01
1.766169e-01
3.660865e-03
-1.521504e-01
-2.893766e-01
-4.075333e-01
-5.069258e-01
-5.884453e-01
-6.533484e-01
-7.030433e-01
-7.389074e-01
-7.621585e-01
-7.737964e-01
-7.746179e-01
-7.652961e-01
-7.465024e-01
-7.190410e-01
-6.839652e-01
-6.426517e-01
-5.968174e-01
-5.484779e-01
-4.998506e-01
-4.532169e-01
-4.107564e-01
-3.743714e-01
-3.455198e-01
-3.250753e-01
-3.132326e-01
-3.094740e-01
-3.126069e-01
-3.208790e-01
-3.321632e-01
-3.441974e-01
-3.548467e-01
-3.623541e-01
-3.655403e-01
-3.639254e-01
-3.577575e-01
-3.479516e-01
-3.359566e-01
-3.235786e-01
-3.127919e-01
-3.055621e-01
-3.036967e-01
-3.087237e-01
-3.217890e-01
-3.435569e-01
-3.741055e-01
-4.128149e-01
-4.582638e-01
-5.081608e-01
-5.593437e-01
-6.078762e-01
-6.492579e-01
-6.787457e-01
-6.917595e-01
-6.843324e-01
-6.535524e-01
-5.979419e-01
-5.177256e-01
-4.149480e-01
-2.934162e-01
-1.584644e-01
-1.655635e-02
1.252283e-01
2.597600e-01
3.803971e-01
4.814163e-01
5.582773e-01
6.076954e-01
6.275370e-01
6.165896e-01
5.742763e-01
5.003910e-01
3.949144e-01
2.579476e-01
8.977092e-02
-1.089846e-01
-3.370851e-01
-5.923971e-01
-8.715890e-01
-1.169873e+00
-1.480832e+00
-1.796369e+00
-2.106816e+00
-2.401217e+00
-2.667794e+00
-2.894565e+00
-3.070097e+00
-3.184301e+00
-3.229229e+00
-3.199775e+00
-3.094217e+00
-2.914532e+00
-2.666459e+00
-2.359282e+00
-2.005343e+00
-1.619333e+00
-1.217389e+00
-8.160876e-01
-4.314067e-01
-7.774761e-02
2.328986e-01
4.915733e-01
6.927145e-01
8.342466e-01
9.174071e-01
9.463459e-01
9.275507e-01
8.691604e-01
7.802320e-01
6.700228e-01
5.473472e-01
4.200536e-01
2.946577e-01
1.761452e-01
6.794018e-02
-2.798552e-02
-1.109033e-01
-1.810635e-01
-2.394219e-01
-2.873903e-01
-3.266303e-01
-3.588941e-01
-3.858998e-01
-4.092261e-01
-4.302087e-01
-4.498304e-01
-4.686070e-01
-4.864863e-01
-5.027817e-01
-5.161684e-01
-5.247581e-01
-5.262558e-01
-5.181866e-01
-4.981659e-01
-4.641845e-01
-4.148792e-01
-3.497700e-01
-2.694540e-01
-1.757515e-01
-7.180093e-02
3.790600e-02
1.475668e-01
2.502104e-01
3.379574e-01
4.024061e-01
4.351301e-01
4.282555e-01
3.750659e-01
2.705809e-01
1.120513e-01
-1.006711e-01
-3.649210e-01
-6.751807e-01
-1.023219e+00
-1.398401e+00
-1.788157e+00
-2.178575e+00
-2.555098e+00
-2.903279e+00
-3.209542e+00
-3.461913e+00
-3.650651e+00
-3.768756e+00
-3.812299e+00
-3.780563e+00
-3.675968e+00
-3.503808e+00
-3.271800e+00
-2.989502e+00
-2.667636e+00
-2.317388e+00
-1.949738e+00
-1.574873e+00
-1.201744e+00
-8.377789e-01
-4.887766e-01
-1.589739e-01
1.487446e-01
4.325294e-01
6.911949e-01
9.238478e-01
1.129566e+00
1.307169e+00
1.455100e+00
1.571428e+00
1.653955e+00
1.700392e+00
1.708582e+00
1.676719e+00
1.603566e+00
1.488635e+00
1.332353e+00
1.136218e+00
9.029247e-01
6.364856e-01
3.422929e-01
2.711156e-02
-3.010387e-01
-6.331336e-01
-9.595335e-01
-1.270493e+00
-1.556750e+00
-1.810127e+00
-2.024078e+00
-2.194092e+00
-2.317919e+00
-2.395570e+00
-2.429101e+00
-2.422228e+00
-2.379809e+00
-2.307296e+00
-2.210205e+00
-2.093686e+00
-1.962217e+00
-1.819451e+00
-1.668207e+00
-1.510588e+00
-1.348187e+00
-1.182359e+00
-1.014504e+00
-8.463287e-01
-6.800398e-01
-5.184404e-01
-3.649043e-01
-2.232328e-01
-9.741504e-02
8.668371e-03
9.155381e-02
1.484701e-01
1.775518e-01
1.779777e-01
1.500372e-01
9.514129e-02
1.579208e-02
-8.447456e-02
-2.011735e-01
-3.289897e-01
-4.619479e-01
-5.936469e-01
-7.175646e-01
-8.274253e-01
-9.176046e-01
-9.835344e-01
-1.022064e+00
-1.031737e+00
-1.012952e+00
-9.679921e-01
-9.009202e-01
-8.173515e-01
-7.241139e-01
-6.288164e-01
-5.393403e-01
-4.632766e-01
-4.073418e-01
-3.768143e-01
-3.750485e-01
-4.031230e-01
-4.596745e-01
-5.409428e-01
-6.410279e-01
-7.523290e-01
-8.661138e-01
-9.731605e-01
-1.064414e+00
-1.131604e+00
-1.167789e+00
-1.167796e+00
-1.128533e+00
-1.049178e+00
-9.312252e-01
-7.784085e-01
-5.965078e-01
-3.930564e-01
-1.769688e-01
4.189376e-02
2.532047e-01
4.466867e-01
6.126442e-01
7.424935e-01
8.292663e-01
8.680566e-01
8.563785e-01
7.944052e-01
6.850625e-01
5.339594e-01
3.491472e-01
1.407118e-01
-7.978150e-02
-2.999618e-01
-5.074001e-01
-6.903794e-01
-8.386289e-01
-9.439644e-01
-1.000784e+00
-1.006384e+00
-9.610646e-01
-8.680415e-01
-7.331546e-01
-5.644216e-01
-3.714690e-01
-1.648892e-01
4.442648e-02
2.459319e-01
4.300041e-01
5.884225e-01
7.147231e-01
8.044136e-01
8.550418e-01
8.661211e-01
8.389287e-01
7.762037e-01
6.817860e-01
5.602422e-01
4.165243e-01
2.556991e-01
8.276425e-02
-9.744829e-02
-2.803023e-01
-4.613503e-01
-6.363221e-01
-8.011356e-01
-9.519423e-01
-1.085206e+00
-1.197804e+00
-1.287124e+00
-1.351160e+00
-1.388576e+00
-1.398756e+00
-1.381838e+00
-1.338731e+00
-1.271115e+00
-1.181419e+00
-1.072768e+00
-9.488846e-01
-8.139640e-01
-6.725124e-01
-5.291755e-01
-3.885645e-01
-2.550925e-01
-1.328231e-01
-2.533057e-02
6.443119e-02
1.342474e-01
1.827433e-01
2.094526e-01
2.148412e-01
2.002707e-01
1.678993e-01
1.205203e-01
6.135241e-02
-6.200482e-03
-7.879682e-02
-1.533909e-01
-2.274308e-01
-2.990039e-01
-3.669147e-01
-4.306874e-01
-4.904899e-01
-5.469853e-01
-6.011208e-01
-6.538757e-01
-7.059928e-01
-7.577243e-01
-8.086232e-01
-8.574050e-01
-9.018973e-01
-9.390819e-01
-9.652252e-01
-9.760840e-01
-9.671725e-01
-9.340700e-01
-8.727540e-01
-7.799367e-01
-6.533867e-01
-4.922126e-01
-2.970894e-01
-7.040870e-02
1.836592e-01
4.592020e-01
7.487059e-01
1.043301e+00
1.333104e+00
1.607641e+00
1.856331e+00
2.068976e+00
2.236258e+00
2.350174e+00
2.404422e+00
2.394705e+00
2.318970e+00
2.177560e+00
1.973294e+00
1.711448e+00
1.399636e+00
1.047559e+00
6.666492e-01
2.695798e-01
-1.302917e-01
-5.195372e-01
-8.852722e-01
-1.215736e+00
-1.500805e+00
-1.732426e+00
-1.904945e+00
-2.015331e+00
-2.063286e+00
-2.051206e+00
-1.984017e+00
-1.868854e+00
-1.714600e+00
-1.531324e+00
-1.329631e+00
-1.120004e+00
-9.121748e-01
-7.146013e-01
-5.340665e-01
-3.754414e-01
-2.416012e-01
-1.334808e-01
-5.024307e-02
1.046707e-02
5.220482e-02
7.936272e-02
9.677864e-02
1.093318e-01
1.215468e-01
1.372265e-01
1.591370e-01
1.887634e-01
2.261534e-01
2.698622e-01
3.170078e-01
3.634458e-01
4.040636e-01
4.331903e-01
4.451034e-01
4.346017e-01
3.975961e-01
3.316603e-01
2.364783e-01
1.141340e-01
-3.079956e-02
-1.913855e-01
-3.586569e-01
-5.221263e-01
-6.704268e-01
-7.920309e-01
-8.759984e-01
-9.127065e-01
-8.945254e-01
-8.164043e-01
-6.763377e-01
-4.756818e-01
-2.192949e-01
8.452460e-02
4.243138e-01
7.859380e-01
1.153280e+00
1.509092e+00
1.835956e+00
2.117292e+00
2.338350e+00
2.487121e+00
2.555116e+00
2.537962e+00
2.435785e+00
2.253346e+00
1.999921e+00
1.688906e+00
1.337170e+00
9.641708e-01
5.908744e-01
2.385399e-01
-7.255813e-02
-3.243833e-01
-5.022764e-01
-5.958912e-01
-5.998467e-01
-5.140374e-01
-3.435687e-01
-9.831885e-02
2.078339e-01
5.580508e-01
9.337439e-01
1.315857e+00
1.686113e+00
2.028148e+00
2.328450e+00
2.577068e+00
2.768054e+00
2.899628e+00
2.974063e+00
2.997308e+00
2.978367e+00
2.928486e+00
2.860201e+00
2.786323e+00
2.718944e+00
2.668531e+00
2.643183e+00
2.648081e+00
2.685168e+00
2.753034e+00
2.847018e+00
2.959485e+00
3.080263e+00
3.197229e+00
3.297026e+00
3.365889e+00
3.390553e+00
3.359196e+00
3.262356e+00
3.093758e+00
2.850959e+00
2.535776e+00
2.154425e+00
1.717350e+00
1.238753e+00
7.358444e-01
2.278754e-01
-2.649807e-01
-7.228115e-01
-1.127132e+00
-1.461955e+00
-1.714703e+00
-1.876908e+00
-1.944657e+00
-1.918774e+00
-1.804718e+00
-1.612221e+00
-1.354689e+00
-1.048414e+00
-7.116686e-01
-3.637242e-01
-2.387650e-02
2.894955e-01
5.597938e-01
7.729685e-01
9.181706e-01
9.882686e-01
9.802069e-01
8.951761e-01
7.385696e-01
5.197084e-01
2.513291e-01
-5.114361e-02
-3.704998e-01
-6.887630e-01
-9.882544e-01
-1.252632e+00
-1.467840e+00
-1.622906e+00
-1.710559e+00
-1.727616e+00
-1.675132e+00
-1.558299e+00
-1.386093e+00
-1.170686e+00
-9.266635e-01
-6.700991e-01
-4.175592e-01
-1.851154e-01
1.255733e-02
1.629350e-01
2.562102e-01
2.856541e-01
2.477813e-01
1.423442e-01
-2.780888e-02
-2.569766e-01
-5.369240e-01
-8.572639e-01
-1.205897e+00
-1.569516e+00
-1.934166e+00
-2.285862e+00
-2.611242e+00
-2.898214e+00
-3.136552e+00
-3.318389e+00
-3.438545e+00
-3.494668e+00
-3.487146e+00
-3.418842e+00
-3.294671e+00
-3.121106e+00
-2.905668e+00
-2.656478e+00
-2.381892e+00
-2.090241e+00
-1.789658e+00
-1.487953e+00
-1.192514e+00
-9.101957e-01
-6.471811e-01
-4.088057e-01
-1.993565e-01
-2.186244e-02
1.220940e-01
2.325110e-01
3.110158e-01
3.608038e-01
3.864533e-01
3.936221e-01
3.886404e-01
3.780361e-01
3.680274e-01
3.640277e-01
3.701985e-01
3.890850e-01
4.213609e-01
4.657056e-01
5.188337e-01
5.756907e-01
6.298188e-01
6.738843e-01
7.003397e-01
7.021716e-01
6.736733e-01
6.111659e-01
5.135951e-01
3.829362e-01
2.243557e-01
4.609768e-02
-1.409133e-01
-3.237373e-01
-4.883104e-01
-6.204961e-01
-7.072135e-01
-7.375391e-01
-7.036781e-01
-6.017024e-01
-4.319725e-01
-1.991901e-01
8.792886e-02
4.173274e-01
7.745479e-01
1.143828e+00
1.509224e+00
1.855636e+00
2.169647e+00
2.440097e+00
2.658395e+00
2.818573e+00
2.917143e+00
2.952821e+00
2.926198e+00
2.839397e+00
2.695776e+00
2.499692e+00
2.256312e+00
1.971488e+00
1.651657e+00
1.303759e+00
9.351681e-01
5.536193e-01
1.671276e-01
-2.161066e-01
-5.878200e-01
-9.398416e-01
-1.264288e+00
-1.553797e+00
-1.801786e+00
-2.002725e+00
-2.152405e+00
-2.248174e+00
-2.289114e+00
-2.276142e+00
-2.212006e+00
-2.101169e+00
-1.949585e+00
-1.764369e+00
-1.553410e+00
-1.324956e+00
-1.087229e+00
-8.480904e-01
-6.148001e-01
-3.938646e-01
-1.909595e-01
-1.090585e-02
1.423293e-01
2.656325e-01
3.567575e-01
4.143573e-01
4.380302e-01
4.283681e-01
3.869978e-01
3.166013e-01
2.209079e-01
1.046457e-01
-2.655582e-02
-1.663202e-01
-3.077462e-01
-4.437028e-01
-5.672006e-01
-6.718289e-01
-7.522365e-01
-8.046119e-01
-8.271080e-01
-8.201434e-01
-7.865223e-01
-7.313269e-01
-6.615696e-01
-5.856253e-01
-5.125040e-01
-4.510447e-01
-4.091285e-01
-3.929973e-01
-4.067486e-01
-4.520416e-01
-5.280206e-01
-6.314298e-01
-7.568797e-01
-8.972236e-01
-1.044005e+00
-1.187953e+00
-1.319502e+00
-1.429320e+00
-1.508833e+00
-1.550719e+00
-1.549338e+00
-1.501099e+00
-1.404713e+00
-1.261331e+00
-1.074550e+00
-8.502715e-01
-5.964155e-01
-3.224921e-01
-3.906298e-02
2.428742e-01
5.125229e-01
7.598937e-01
9.763315e-01
1.154931e+00
1.290831e+00
1.381379e+00
1.426182e+00
1.427049e+00
1.387821e+00
1.314104e+00
1.212899e+00
1.092146e+00
9.602032e-01
8.252885e-01
6.949375e-01
5.755103e-01
4.718012e-01
3.867861e-01
3.215314e-01
2.752734e-01
2.456556e-01
2.290947e-01
2.212369e-01
2.174553e-01
2.133422e-01
2.051468e-01
1.901206e-01
1.667389e-01
1.347842e-01
9.529114e-02
5.036732e-02
2.916485e-03
-4.370156e-02
-8.603702e-02
-1.209055e-01
-1.456995e-01
-1.586267e-01
-1.588542e-01
-1.465440e-01
-1.227777e-01
-8.937869e-02
-4.865407e-02
-3.085676e-03
4.499236e-02
9.369183e-02
1.418093e-01
1.889769e-01
2.357047e-01
2.833066e-01
3.337105e-01
3.891702e-01
4.519029e-01
5.236929e-01
6.055068e-01
6.971714e-01
7.971627e-01
9.025441e-01
1.009074e+00
1.111483e+00
1.203887e+00
1.280307e+00
1.335213e+00
1.364041e+00
1.363631e+00
1.332527e+00
1.271125e+00
1.181669e+00
1.068101e+00
9.357932e-01
7.912008e-01
6.414527e-01
4.939187e-01
3.557707e-01
2.335600e-01
1.328334e-01
5.780958e-02
1.113980e-02
-6.228693e-03
4.930863e-03
4.223432e-02
1.019173e-01
1.791674e-01
2.685274e-01
3.643274e-01
4.611087e-01
5.540007e-01
6.390259e-01
7.133166e-01
7.752357e-01
8.244035e-01
8.616354e-01
8.888001e-01
9.086083e-01
9.243443e-01
9.395552e-01
9.577142e-01
9.818805e-01
1.014378e+00
1.056523e+00
1.108420e+00
1.168866e+00
1.235362e+00
1.304252e+00
1.370998e+00
1.430539e+00
1.477740e+00
1.507869e+00
1.517058e+00
1.502703e+00
1.463771e+00
1.400961e+00
1.316731e+00
1.215169e+00
1.101739e+00
9.829166e-01
8.657535e-01
7.574160e-01
6.647348e-01
5.938125e-01
5.497226e-01
5.363196e-01
5.561649e-01
6.105523e-01
6.996060e-01
8.224150e-01
9.771710e-01
1.161281e+00
1.371435e+00
1.603615e+00
1.853061e+00
2.114184e+00
2.380484e+00
2.644478e+00
2.897707e+00
3.130839e+00
3.333910e+00
3.496715e+00
3.609319e+00
3.662686e+00
3.649350e+00
3.564080e+00
3.404478e+00
3.171413e+00
2.869267e+00
2.505922e+00
2.092496e+00
1.642832e+00
1.172793e+00
6.994253e-01
2.400595e-01
-1.885698e-01
-5.711332e-01
-8.943944e-01
-1.147750e+00
-1.323611e+00
-1.417612e+00
-1.428674e+00
-1.358910e+00
-1.213401e+00
-9.998680e-01
-7.282413e-01
-4.101807e-01
-5.855796e-02
3.130621e-01
6.909197e-01
1.061521e+00
1.412048e+00
1.730713e+00
2.007055e+00
2.232182e+00
2.398953e+00
2.502122e+00
2.538440e+00
2.506730e+00
2.407930e+00
2.245126e+00
2.023538e+00
1.750469e+00
1.435166e+00
1.088595e+00
7.230849e-01
3.518595e-01
-1.155598e-02
-3.540050e-01
-6.634077e-01
-9.294428e-01
-1.144139e+00
-1.302315e+00
-1.401836e+00
-1.443650e+00
-1.431628e+00
-1.372232e+00
-1.274042e+00
-1.147213e+00
-1.002892e+00
-8.526419e-01
-7.079020e-01
-5.794894e-01
-4.771584e-01
-4.092087e-01
-3.821400e-01
-4.003492e-01
-4.658740e-01
-5.781926e-01
-7.340998e-01
-9.276843e-01
-1.150437e+00
-1.391510e+00
-1.638141e+00
-1.876236e+00
-2.091091e+00
-2.268213e+00
-2.394191e+00
-2.457560e+00
-2.449608e+00
-2.365056e+00
-2.202561e+00
-1.964989e+00
-1.659419e+00
-1.296855e+00
-8.916514e-01
-4.606893e-01
-2.235675e-02
4.045769e-01
8.020978e-01
1.153996e+00
1.446739e+00
1.670102e+00
1.817521e+00
1.886165e+00
1.876744e+00
1.793102e+00
1.641652e+00
1.430728e+00
1.169903e+00
8.693501e-01
5.392809e-01
1.895091e-01
-1.708428e-01
-5.334854e-01
-8.909679e-01
-1.236580e+00
-1.564195e+00
-1.868113e+00
-2.142940e+00
-2.383554e+00
-2.585161e+00
-2.743442e+00
-2.854761e+00
-2.916409e+00
-2.926843e+00
-2.885880e+00
-2.794827e+00
-2.656536e+00
-2.475352e+00
-2.256978e+00
-2.008254e+00
-1.736861e+00
-1.450979e+00
-1.158920e+00
-8.687706e-01
-5.880668e-01
-3.235234e-01
-8.083140e-02
1.354817e-01
3.221353e-01
4.771363e-01
5.997902e-01
6.906871e-01
7.516609e-01
7.857152e-01
7.969039e-01
7.901593e-01
7.710664e-01
7.455905e-01
7.197736e-01
6.994224e-01
6.898130e-01
6.954357e-01
7.197985e-01
7.652944e-01
8.331324e-01
9.233174e-01
1.034663e+00
1.164824e+00
1.310333e+00
1.466656e+00
1.628253e+00
1.788691e+00
1.940798e+00
2.076913e+00
2.189210e+00
2.270130e+00
2.312871e+00
2.311929e+00
2.263619e+00
2.166518e+00
2.021768e+00
1.833188e+00
1.607135e+00
1.352125e+00
1.078215e+00
7.961984e-01
5.167037e-01
2.492850e-01
1.627302e-03
-2.210425e-01
-4.162635e-01
-5.843341e-01
-7.279983e-01
-8.518744e-01
-9.617022e-01
-1.063503e+00
-1.162757e+00
-1.263683e+00
-1.368716e+00
-1.478208e+00
-1.590406e+00
-1.701670e+00
-1.806906e+00
-1.900139e+00
-1.975161e+00
-2.026157e+00
-2.048260e+00
-2.037990e+00
-1.993545e+00
-1.914948e+00
-1.804057e+00
-1.664442e+00
-1.501160e+00
-1.320413e+00
-1.129150e+00
-9.346030e-01
-7.438301e-01
-5.632753e-01
-3.984009e-01
-2.534038e-01
-1.310274e-01
-3.246372e-02
4.266694e-02
9.627061e-02
1.316746e-01
1.534598e-01
1.672199e-01
1.792372e-01
1.960725e-01
2.240793e-01
2.688735e-01
3.348008e-01
4.244577e-01
5.383228e-01
6.745470e-01
8.289371e-01
9.951494e-01
1.165082e+00
1.329442e+00
1.478431e+00
1.602507e+00
1.693139e+00
1.743515e+00
1.749129e+00
1.708214e+00
1.621988e+00
1.494681e+00
1.333355e+00
1.147507e+00
9.484900e-01
7.487876e-01
5.611775e-01
3.978558e-01
2.695769e-01
1.848788e-01
1.494576e-01
1.657439e-01
2.327170e-01
3.459703e-01
4.980204e-01
6.788291e-01
8.764944e-01
1.078049e+00
1.270299e+00
1.440645e+00
1.577817e+00
1.672494e+00
1.717769e+00
1.709463e+00
1.646275e+00
1.529799e+00
1.364400e+00
1.156974e+00
9.166170e-01
6.541920e-01
3.818334e-01
1.123895e-01
-1.411703e-01
-3.663652e-01
-5.518036e-01
-6.877520e-01
-7.666452e-01
-7.835130e-01
-7.362950e-01
-6.260192e-01
-4.568238e-01
-2.358059e-01
2.730442e-02
3.206386e-01
6.308301e-01
9.437651e-01
1.245399e+00
1.522580e+00
1.763832e+00
1.960029e+00
2.104918e+00
2.195451e+00
2.231886e+00
2.217669e+00
2.159087e+00
2.064738e+00
1.944858e+00
1.810551e+00
1.672976e+00
1.542557e+00
1.428234e+00
1.336847e+00
1.272656e+00
1.237057e+00
1.228520e+00
1.242750e+00
1.273077e+00
1.311040e+00
1.347133e+00
1.371630e+00
1.375442e+00
1.350905e+00
1.292438e+00
1.197013e+00
1.064406e+00
8.972198e-01
7.006909e-01
4.823170e-01
2.513381e-01
1.811518e-02
-2.065531e-01
-4.121332e-01
-5.890345e-01
-7.292151e-01
-8.266703e-01
-8.777668e-01
-8.813996e-01
-8.389662e-01
-7.541730e-01
-6.326991e-01
-4.817495e-01
-3.095304e-01
-1.246806e-01
6.430633e-02
2.496279e-01
4.246444e-01
5.842384e-01
7.250350e-01
8.454733e-01
9.457379e-01
1.027573e+00
1.094009e+00
1.149023e+00
1.197173e+00
1.243200e+00
1.291637e+00
1.346439e+00
1.410644e+00
1.486109e+00
1.573333e+00
1.671388e+00
1.777966e+00
1.889533e+00
2.001576e+00
2.108907e+00
2.206008e+00
2.287378e+00
2.347859e+00
2.382938e+00
2.389001e+00
2.363546e+00
2.305347e+00
2.214559e+00
2.092740e+00
1.942796e+00
1.768814e+00
1.575802e+00
1.369355e+00
1.155284e+00
9.392578e-01
7.265033e-01
5.215879e-01
3.282996e-01
1.496071e-01
-1.232333e-02
-1.560850e-01
-2.809838e-01
-3.869957e-01
-4.747273e-01
-5.453652e-01
-6.006026e-01
-6.425340e-01
-6.735142e-01
-6.959924e-01
-7.123343e-01
-7.246557e-01
-7.346875e-01
-7.436910e-01
-7.524311e-01
-7.612058e-01
-7.699209e-01
-7.781913e-01
-7.854481e-01
-7.910360e-01
-7.942890e-01
-7.945840e-01
-7.913746e-01
-7.842119e-01
-7.727558e-01
-7.567787e-01
-7.361585e-01
-7.108569e-01
-6.808849e-01
-6.462582e-01
-6.069573e-01
-5.629099e-01
-5.140137e-01
-4.602144e-01
-4.016400e-01
-3.387773e-01
-2.726607e-01
-2.050317e-01
-1.384253e-01
-7.614645e-02
-2.211274e-02
1.943811e-02
4.435760e-02
4.907253e-02
3.109278e-02
-1.052280e-02
-7.480611e-02
-1.586805e-01
-2.569615e-01
-3.625750e-01
-4.669864e-01
-5.608076e-01
-6.345309e-01
-6.793185e-01
-6.877743e-01
-6.546219e-01
-5.772261e-01
-4.559105e-01
-2.940426e-01
-9.788526e-02
1.237713e-01
3.601598e-01
5.992248e-01
8.283947e-01
1.035381e+00
1.208943e+00
1.339571e+00
1.420028e+00
1.445732e+00
1.414952e+00
1.328817e+00
1.191142e+00
1.008110e+00
7.878170e-01
5.397284e-01
2.740790e-01
1.255302e-03
-2.688009e-01
-5.271274e-01
-7.661798e-01
-9.801417e-01
-1.165087e+00
-1.318991e+00
-1.441590e+00
-1.534130e+00
-1.599021e+00
-1.639459e+00
-1.659049e+00
-1.661481e+00
-1.650282e+00
-1.628664e+00
-1.599461e+00
-1.565138e+00
-1.527839e+00
-1.489447e+00
-1.451622e+00
-1.415807e+00
-1.383186e+00
-1.354617e+00
-1.330543e+00
-1.310916e+00
-1.295135e+00
-1.282040e+00
-1.269945e+00
-1.256731e+00
-1.239985e+00
-1.217186e+00
-1.185914e+00
-1.144068e+00
-1.090092e+00
-1.023173e+00
-9.434034e-01
-8.519018e-01
-7.508627e-01
-6.435386e-01
-5.341385e-01
-4.276408e-01
-3.295208e-01
-2.453992e-01
-1.806257e-01
-1.398205e-01
-1.264092e-01
-1.421949e-01
-1.870153e-01
-2.585337e-01
-3.521981e-01
-4.613925e-01
-5.777793e-01
-6.918119e-01
-7.933764e-01
-8.725064e-01
-9.201136e-01
-9.286719e-01
-8.928043e-01
-8.097288e-01
-6.795299e-01
-5.052410e-01
-2.927310e-01
-5.040804e-02
2.112357e-01
4.802054e-01
7.436696e-01
9.886713e-01
1.202844e+00
1.375100e+00
1.496260e+00
1.559591e+00
1.561240e+00
1.500517e+00
1.380018e+00
1.205568e+00
9.859595e-01
7.325016e-01
4.583910e-01
1.779430e-01
-9.426728e-02
-3.442937e-01
-5.596771e-01
-7.302134e-01
-8.485831e-01
-9.107995e-01
-9.164430e-01
-8.686598e-01
-7.739197e-01
-6.415451e-01
-4.830452e-01
-3.113040e-01
-1.396831e-01
1.889300e-02
1.528009e-01
2.524710e-01
3.109774e-01
3.244283e-01
2.921411e-01
2.165997e-01
1.032133e-01
-4.009141e-02
-2.034051e-01
-3.754567e-01
-5.442833e-01
-6.979201e-01
-8.250844e-01
-9.158315e-01
-9.621530e-01
-9.584856e-01
-9.020918e-01
-7.932759e-01
-6.354082e-01
-4.347417e-01
-2.000262e-01
5.805628e-02
3.275917e-01
5.962151e-01
8.519070e-01
1.083741e+00
1.282527e+00
1.441300e+00
1.555634e+00
1.623775e+00
1.646587e+00
1.627352e+00
1.571418e+00
1.485753e+00
1.378409e+00
1.257957e+00
1.132917e+00
1.011239e+00
8.998580e-01
8.043714e-01
7.288392e-01
6.757247e-01
6.459617e-01
6.391311e-01
6.537209e-01
6.874376e-01
7.375369e-01
8.011407e-01
8.755092e-01
9.582461e-01
1.047421e+00
1.141607e+00
1.239842e+00
1.341526e+00
1.446275e+00
1.553756e+00
1.663510e+00
1.774795e+00
1.886455e+00
1.996839e+00
2.103779e+00
2.204654e+00
2.296525e+00
2.376332e+00
2.441145e+00
2.488401e+00
2.516118e+00
2.523027e+00
2.508634e+00
2.473193e+00
2.417619e+00
2.343386e+00
2.252414e+00
2.146994e+00
2.029725e+00
1.903478e+00
1.771335e+00
1.636494e+00
1.502113e+00
1.371088e+00
1.245775e+00
1.127682e+00
1.017178e+00
9.132649e-01
8.134551e-01
7.137911e-01
6.090328e-01
4.930048e-01
3.590895e-01
2.008262e-01
1.257556e-02
-2.098069e-01
-4.683420e-01
-7.624052e-01
-1.088370e+00
-1.439472e+00
-1.805925e+00
-2.175312e+00
-2.533230e+00
-2.864153e+00
-3.152453e+00
-3.383485e+00
-3.544669e+00
-3.626454e+00
-3.623101e+00
-3.533225e+00
-3.360029e+00
-3.111242e+00
-2.798736e+00
-2.437871e+00
-2.046606e+00
-1.644452e+00
-1.251346e+00
-8.865404e-01
-5.675819e-01
-3.094598e-01
-1.239713e-01
-1.932878e-02
-6.234910e-06
-6.680177e-02
-2.170731e-01
-4.450985e-01
-7.425148e-01
-1.098792e+00
-1.501711e+00
-1.937823e+00
-2.392880e+00
-2.852214e+00
-3.301098e+00
-3.725065e+00
-4.110228e+00
-4.443613e+00
-4.713517e+00
-4.909904e+00
-5.024826e+00
-5.052839e+00
-4.991379e+00
-4.841026e+00
-4.605642e+00
-4.292308e+00
-3.911080e+00
-3.474542e+00
-2.997205e+00
-2.494774e+00
-1.983371e+00
-1.478758e+00
-9.956323e-01
-5.470567e-01
-1.440501e-01
2.046372e-01
4.925785e-01
7.155827e-01
8.715050e-01
9.600005e-01
9.822607e-01
9.407639e-01
8.390630e-01
6.816276e-01
4.737520e-01
2.215351e-01
-6.807200e-02
-3.871691e-01
-7.267949e-01
-1.076849e+00
-1.426103e+00
-1.762354e+00
-2.072758e+00
-2.344353e+00
-2.564760e+00
-2.722993e+00
-2.810304e+00
-2.820957e+00
-2.752839e+00
-2.607815e+00
-2.391775e+00
-2.114343e+00
-1.788292e+00
-1.428683e+00
-1.051856e+00
-6.743315e-01
-3.117586e-01
2.201570e-02
3.156718e-01
5.608895e-01
7.525424e-01
8.886266e-01
9.699579e-01
9.997001e-01
9.827971e-01
9.253872e-01
8.342711e-01
7.164882e-01
5.790328e-01
4.287118e-01
2.721240e-01
1.157162e-01
-3.413045e-02
-1.710316e-01
-2.885823e-01
-3.804124e-01
-4.403222e-01
-4.624931e-01
-4.417630e-01
-3.739469e-01
-2.561818e-01
-8.726751e-02
1.320301e-01
3.987527e-01
7.076389e-01
1.051165e+00
1.419762e+00
1.802206e+00
2.186178e+00
2.558939e+00
2.908071e+00
3.222218e+00
3.491735e+00
3.709212e+00
3.869803e+00
3.971342e+00
4.014270e+00
4.001370e+00
3.937378e+00
3.828505e+00
3.681928e+00
3.505304e+00
3.306338e+00
3.092446e+00
2.870547e+00
2.646969e+00
2.427495e+00
2.217486e+00
2.022069e+00
1.846294e+00
1.695235e+00
1.573957e+00
1.487352e+00
1.439827e+00
1.434884e+00
1.474661e+00
1.559471e+00
1.687430e+00
1.854210e+00
2.052956e+00
2.274404e+00
2.507193e+00
2.738385e+00
2.954156e+00
3.140632e+00
3.284799e+00
3.375413e+00
3.403821e+00
3.364607e+00
3.255997e+00
3.079992e+00
2.842201e+00
2.551428e+00
2.219033e+00
1.858137e+00
1.482754e+00
1.106900e+00
7.437654e-01
4.049884e-01
1.000994e-01
-1.638499e-01
-3.824513e-01
-5.539079e-01
-6.788293e-01
-7.598902e-01
-8.013962e-01
-8.088023e-01
-7.882299e-01
-7.460211e-01
-6.883646e-01
-6.210142e-01
-5.491104e-01
-4.770979e-01
-4.087187e-01
-3.470511e-01
-2.945627e-01
-2.531489e-01
-2.241427e-01
-2.082895e-01
-2.056976e-01
-2.157813e-01
-2.372212e-01
-2.679667e-01
-3.053033e-01
-3.459954e-01
-3.865046e-01
-4.232645e-01
-4.529847e-01
-4.729430e-01
-4.812315e-01
-4.769217e-01
-4.601309e-01
-4.319826e-01
-3.944707e-01
-3.502483e-01
-3.023691e-01
-2.540145e-01
-2.082343e-01
-1.677274e-01
-1.346785e-01
-1.106582e-01
-9.658412e-02
-9.273366e-02
-9.879280e-02
-1.139228e-01
-1.368289e-01
-1.658222e-01
-1.988716e-01
-2.336580e-01
-2.676431e-01
-2.981732e-01
-3.226272e-01
-3.386116e-01
-3.441863e-01
-3.380949e-01
-3.199637e-01
-2.904333e-01
-2.511934e-01
-2.049049e-01
-1.550090e-01
-1.054391e-01
-6.026520e-02
-2.330766e-02
2.235950e-03
1.411180e-02
1.124369e-02
-6.143644e-03
-3.652334e-02
-7.718604e-02
-1.244665e-01
-1.740532e-01
-2.213464e-01
-2.618288e-01
-2.914080e-01
-3.066998e-01
-3.052283e-01
-2.855342e-01
-2.471910e-01
-1.907398e-01
-1.175548e-01
-2.965528e-02
7.051914e-02
1.803496e-01
2.972677e-01
4.189408e-01
5.433811e-01
6.689547e-01
7.942841e-01
9.180642e-01
1.038828e+00
1.154724e+00
1.263347e+00
1.361694e+00
1.446227e+00
1.513081e+00
1.558348e+00
1.578423e+00
1.570349e+00
1.532119e+00
1.462917e+00
1.363254e+00
1.235016e+00
1.081401e+00
9.067552e-01
7.163154e-01
5.158740e-01
3.113935e-01
1.086143e-01
-8.730059e-02
-2.720391e-01
-4.423037e-01
-5.958537e-01
-7.314386e-01
-8.486503e-01
-9.477308e-01
-1.029373e+00
-1.094542e+00
-1.144338e+00
-1.179907e+00
-1.202386e+00
-1.212895e+00
-1.212554e+00
-1.202516e+00
-1.184033e+00
-1.158535e+00
-1.127735e+00
-1.093743e+00
-1.059191e+00
-1.027327e+00
-1.002080e+00
-9.880414e-01
-9.903687e-01
-1.014566e+00
-1.066162e+00
-1.150288e+00
-1.271181e+00
-1.431657e+00
-1.632594e+00
-1.872479e+00
-2.147089e+00
-2.449326e+00
-2.769280e+00
-3.094538e+00
-3.410737e+00
-3.702358e+00
-3.953702e+00
-4.149977e+00
-4.278408e+00
-4.329256e+00
-4.296652e+00
-4.179158e+00
-3.979995e+00
-3.706917e+00
-3.371735e+00
-2.989527e+00
-2.577610e+00
-2.154349e+00
-1.737909e+00
-1.345051e+00
-9.900706e-01
-6.839626e-01
-4.338708e-01
-2.428668e-01
-1.100675e-01
-3.107279e-02
1.323972e-03
-3.767192e-03
-3.632561e-02
-8.638911e-02
-1.448920e-01
-2.042880e-01
-2.589124e-01
-3.050786e-01
-3.409442e-01
-3.662093e-01
-3.817210e-01
-3.890571e-01
-3.901456e-01
-3.869583e-01
-3.812938e-01
-3.746472e-01
-3.681540e-01
-3.625876e-01
-3.583937e-01
-3.557472e-01
-3.546198e-01
-3.548511e-01
-3.562161e-01
-3.584827e-01
-3.614516e-01
-3.649741e-01
-3.689415e-01
-3.732488e-01
-3.777379e-01
-3.821338e-01
-3.859936e-01
-3.886884e-01
-3.894394e-01
-3.874125e-01
-3.818643e-01
-3.723137e-01
-3.587016e-01
-3.414977e-01
-3.217236e-01
-3.008733e-01
-2.807387e-01
-2.631635e-01
-2.497669e-01
-2.416838e-01
-2.393638e-01
-2.424597e-01
-2.498202e-01
-2.595871e-01
-2.693796e-01
-2.765465e-01
-2.784568e-01
-2.728040e-01
-2.578937e-01
-2.328860e-01
-1.979625e-01
-1.543900e-01
-1.044617e-01
-5.130781e-02
1.411651e-03
4.989978e-02
9.065171e-02
1.208605e-01
1.387451e-01
1.437597e-01
1.366695e-01
1.194949e-01
9.534810e-02
6.818820e-02
4.252149e-02
2.306789e-02
1.441175e-02
2.065685e-02
4.511207e-02
9.004079e-02
1.565077e-01
2.443480e-01
3.522660e-01
4.780465e-01
6.188433e-01
7.714930e-01
9.328025e-01
1.099769e+00
1.269703e+00
1.440255e+00
1.609343e+00
1.775021e+00
1.935302e+00
2.087992e+00
2.230542e+00
2.359980e+00
2.472931e+00
2.565738e+00
2.634695e+00
2.676361e+00
2.687915e+00
2.667519e+00
2.614611e+00
2.530099e+00
2.416429e+00
2.277488e+00
2.118383e+00
1.945096e+00
1.764058e+00
1.581698e+00
1.403985e+00
1.236038e+00
1.081819e+00
9.439580e-01
8.237233e-01
7.211374e-01
6.352269e-01
5.643578e-01
5.066044e-01
4.600893e-01
4.232398e-01
3.949197e-01
3.744226e-01
3.613360e-01
3.553104e-01
3.557842e-01
3.617202e-01
3.714080e-01
3.823760e-01
3.914385e-01
3.948849e-01
3.887899e-01
3.694016e-01
3.335458e-01
2.789770e-01
2.046166e-01
1.106381e-01
-1.606848e-03
-1.297993e-01
-2.709488e-01
-4.217143e-01
-5.786926e-01
-7.386344e-01
-8.985685e-01
-1.055839e+00
-1.208075e+00
-1.353116e+00
-1.488931e+00
-1.613537e+00
-1.724955e+00
-1.821210e+00
-1.900383e+00
-1.960726e+00
-2.000821e+00
-2.019783e+00
-2.017463e+00
-1.994630e+00
-1.953100e+00
-1.895784e+00
-1.826654e+00
-1.750606e+00
-1.673247e+00
-1.600611e+00
-1.538814e+00
-1.493660e+00
-1.470222e+00
-1.472414e+00
-1.502583e+00
-1.561169e+00
-1.646471e+00
-1.754568e+00
-1.879422e+00
-2.013192e+00
-2.146731e+00
-2.270249e+00
-2.374067e+00
-2.449401e+00
-2.489088e+00
-2.488185e+00
-2.444385e+00
-2.358208e+00
-2.232949e+00
-2.074399e+00
-1.890357e+00
-1.689988e+00
-1.483076e+00
-1.279265e+00
-1.087337e+00
-9.146217e-01
-7.665877e-01
-6.466420e-01
-5.561414e-01
-4.945775e-01
-4.598734e-01
-4.487280e-01
-4.569468e-01
-4.797253e-01
-5.118751e-01
-5.480070e-01
-5.826930e-01
-6.106324e-01
-6.268360e-01
-6.268291e-01
-6.068622e-01
-5.641030e-01
-4.967857e-01
-4.042910e-01
-2.871476e-01
-1.469571e-01
1.374032e-02
1.916329e-01
3.828097e-01
5.829158e-01
7.872835e-01
9.910415e-01
1.189219e+00
1.376861e+00
1.549170e+00
1.701666e+00
1.830360e+00
1.931929e+00
2.003850e+00
2.044509e+00
2.053264e+00
2.030477e+00
1.977525e+00
1.896801e+00
1.791706e+00
1.666638e+00
1.526942e+00
1.378812e+00
1.229116e+00
1.085134e+00
9.541941e-01
8.432325e-01
7.583087e-01
7.041198e-01
6.835747e-01
6.974827e-01
7.444015e-01
8.206718e-01
9.206397e-01
1.037044e+00
1.161526e+00
1.285194e+00
1.399212e+00
1.495330e+00
1.566361e+00
1.606562e+00
1.611943e+00
1.580485e+00
1.512278e+00
1.409575e+00
1.276743e+00
1.120100e+00
9.476264e-01
7.685541e-01
5.928427e-01
4.305778e-01
2.913311e-01
1.835335e-01
1.139123e-01
8.703610e-02
1.049975e-01
1.672476e-01
2.705822e-01
4.092698e-01
5.753070e-01
7.587864e-01
9.483641e-01
1.131815e+00
1.296665e+00
1.430878e+00
1.523579e+00
1.565767e+00
1.550972e+00
1.475802e+00
1.340321e+00
1.148214e+00
9.067255e-01
6.263481e-01
3.202930e-01
3.759759e-03
-3.069454e-01
-5.953901e-01
-8.460315e-01
-1.045196e+00
-1.181951e+00
-1.248794e+00
-1.242111e+00
-1.162358e+00
-1.013958e+00
-8.049266e-01
-5.462599e-01
-2.511409e-01
6.596613e-02
3.902634e-01
7.075370e-01
1.004976e+00
1.271836e+00
1.499899e+00
1.683702e+00
1.820517e+00
1.910107e+00
1.954281e+00
1.956325e+00
1.920382e+00
1.850852e+00
1.751905e+00
1.627148e+00
1.479482e+00
1.311148e+00
1.123930e+00
9.194731e-01
6.996357e-01
4.668085e-01
2.241348e-01
-2.441220e-02
-2.741078e-01
-5.196956e-01
-7.557077e-01
-9.768348e-01
-1.178288e+00
-1.356109e+00
-1.507380e+00
-1.630333e+00
-1.724326e+00
-1.789715e+00
-1.827637e+00
-1.839726e+00
-1.827818e+00
-1.793675e+00
-1.738767e+00
-1.664164e+00
-1.570538e+00
-1.458291e+00
-1.327787e+00
-1.179654e+00
-1.015129e+00
-8.363773e-01
-6.467390e-01
-4.508713e-01
-2.547306e-01
-6.538728e-02
1.093335e-01
2.613671e-01
3.830405e-01
4.677634e-01
5.107050e-01
5.093778e-01
4.640472e-01
3.779042e-01
2.569578e-01
1.096407e-01
-5.384353e-02
-2.223713e-01
-3.848603e-01
-5.312409e-01
-6.533363e-01
-7.455565e-01
-8.053378e-01
-8.332833e-01
-8.329964e-01
-8.106363e-01
-7.742486e-01
-7.329477e-01
-6.960304e-01
-6.720986e-01
-6.682559e-01
-6.894300e-01
-7.378618e-01
-8.127928e-01
-9.103795e-01
-1.023854e+00
-1.143940e+00
-1.259502e+00
-1.358407e+00
-1.428510e+00
-1.458692e+00
-1.439857e+00
-1.365769e+00
-1.233681e+00
-1.044652e+00
-8.035683e-01
-5.188440e-01
-2.018485e-01
1.338804e-01
4.735732e-01
8.022381e-01
1.105666e+00
1.371353e+00
1.589272e+00
1.752425e+00
1.857117e+00
1.902948e+00
1.892502e+00
1.830787e+00
1.724493e+00
1.581176e+00
1.408467e+00
1.213415e+00
1.002035e+00
7.790981e-01
5.481651e-01
3.118201e-01
7.204186e-02
-1.693657e-01
-4.103605e-01
-6.483286e-01
-8.798745e-01
-1.100755e+00
-1.305963e+00
-1.489947e+00
-1.646945e+00
-1.771410e+00
-1.858480e+00
-1.904460e+00
-1.907268e+00
-1.866786e+00
-1.785083e+00
-1.666467e+00
-1.517341e+00
-1.345879e+00
-1.161531e+00
-9.743968e-01
-7.945362e-01
-6.312552e-01
-4.924359e-01
-3.839633e-01
-3.092950e-01
-2.692168e-01
-2.618104e-01
-2.826462e-01
-3.251861e-01
-3.813598e-01
-4.422512e-01
-4.988188e-01
-5.425691e-01
-5.661138e-01
-5.635661e-01
-5.307599e-01
-4.653086e-01
-3.665407e-01
-2.353602e-01
-7.407550e-02
1.137714e-01
3.235622e-01
5.497472e-01
7.859924e-01
1.025343e+00
1.260421e+00
1.483655e+00
1.687540e+00
1.864907e+00
2.009182e+00
2.114615e+00
2.176468e+00
2.191162e+00
2.156405e+00
2.071301e+00
1.936470e+00
1.754186e+00
1.528520e+00
1.265465e+00
9.730224e-01
6.611816e-01
3.417589e-01
2.805301e-02
-2.657090e-01
-5.251296e-01
-7.365727e-01
-8.882016e-01
-9.710345e-01
-9.799048e-01
-9.142133e-01
-7.783644e-01
-5.818094e-01
-3.386571e-01
-6.686352e-02
2.129383e-01
4.788652e-01
7.093339e-01
8.845928e-01
9.881007e-01
1.007639e+00
9.360781e-01
7.717517e-01
5.184400e-01
1.849895e-01
-2.153661e-01
-6.659024e-01
-1.147435e+00
-1.639405e+00
-2.120963e+00
-2.571995e+00
-2.974071e+00
-3.311283e+00
-3.570940e+00
-3.744099e+00
-3.825897e+00
-3.815655e+00
-3.716753e+00
-3.536267e+00
-3.284420e+00
-2.973882e+00
-2.618979e+00
-2.234874e+00
-1.836766e+00
-1.439146e+00
-1.055138e+00
-6.959427e-01
-3.703959e-01
-8.467034e-02
1.578726e-01
3.566583e-01
5.136972e-01
6.332149e-01
7.211406e-01
7.845020e-01
8.307862e-01
8.673286e-01
9.007903e-01
9.367663e-01
9.795505e-01
1.032059e+00
1.095892e+00
1.171505e+00
1.258436e+00
1.355553e+00
1.461280e+00
1.573770e+00
1.691021e+00
1.810922e+00
1.931243e+00
2.049588e+00
2.163336e+00
2.269588e+00
2.365170e+00
2.446694e+00
2.510704e+00
2.553896e+00
2.573387e+00
2.567006e+00
2.533538e+00
2.472912e+00
2.386262e+00
2.275895e+00
2.145138e+00
1.998124e+00
1.839532e+00
1.674323e+00
1.507493e+00
1.343865e+00
1.187905e+00
1.043592e+00
9.143164e-01
8.028060e-01
7.110892e-01
6.404736e-01
5.915406e-01
5.641426e-01
5.573937e-01
5.696481e-01
5.984703e-01
6.406079e-01
6.919878e-01
7.477595e-01
8.024061e-01
8.499404e-01
8.841921e-01
8.991758e-01
8.895178e-01
8.508969e-01
7.804483e-01
6.770710e-01
5.415918e-01
3.767515e-01
1.870103e-01
-2.180633e-02
-2.429728e-01
-4.693751e-01
-6.940022e-01
-9.103576e-01
-1.112752e+00
-1.296465e+00
-1.457776e+00
-1.593914e+00
-1.702944e+00
-1.783650e+00
-1.835453e+00
-1.858373e+00
-1.853061e+00
-1.820866e+00
-1.763935e+00
-1.685286e+00
-1.588844e+00
-1.479394e+00
-1.362449e+00
-1.244014e+00
-1.130277e+00
-1.027222e+00
-9.402147e-01
-8.735823e-01
-8.302306e-01
-8.113399e-01
-8.161746e-01
-8.420386e-01
-8.843947e-01
-9.371534e-01
-9.931190e-01
-1.044563e+00
-1.083876e+00
-1.104245e+00
-1.100275e+00
-1.068492e+00
-1.007666e+00
-9.189106e-01
-8.055405e-01
-6.727215e-01
-5.269422e-01
-3.753824e-01
-2.252446e-01
-8.311455e-02
4.559862e-02
1.571045e-01
2.495302e-01
3.230564e-01
3.798773e-01
4.239771e-01
4.607282e-01
4.963341e-01
5.371626e-01
5.890356e-01
6.565597e-01
7.425818e-01
8.478474e-01
9.709093e-01
1.108300e+00
1.254942e+00
1.404732e+00
1.551210e+00
1.688225e+00
1.810516e+00
1.914131e+00
1.996673e+00
2.057345e+00
2.096822e+00
2.116982e+00
2.120536e+00
2.110608e+00
2.090299e+00
2.062306e+00
2.028591e+00
1.990174e+00
1.947030e+00
1.898127e+00
1.841586e+00
1.774940e+00
1.695484e+00
1.600658e+00
1.488429e+00
1.357626e+00
1.208190e+00
1.041296e+00
8.593286e-01
6.657090e-01
4.645736e-01
2.603508e-01
5.728014e-02
-1.410587e-01
-3.321380e-01
-5.147319e-01
-6.889725e-01
-8.561845e-01
-1.018502e+00
-1.178305e+00
-1.337539e+00
-1.497032e+00
-1.655885e+00
-1.811072e+00
-1.957300e+00
-2.087178e+00
-2.191698e+00
-2.260981e+00
-2.285198e+00
-2.255574e+00
-2.165352e+00
-2.010609e+00
-1.790844e+00
-1.509268e+00
-1.172789e+00
-7.917094e-01
-3.791616e-01
4.962927e-02
4.782092e-01
8.898065e-01
1.268238e+00
1.598758e+00
1.868815e+00
2.068682e+00
2.191936e+00
2.235766e+00
2.201087e+00
2.092464e+00
1.917826e+00
1.687989e+00
1.416011e+00
1.116410e+00
8.043125e-01
4.945788e-01
2.009799e-01
-6.451406e-02
-2.922891e-01
-4.754547e-01
-6.100146e-01
-6.948488e-01
-7.315307e-01
-7.240095e-01
-6.781950e-01
-6.014795e-01
-5.022313e-01
-3.892909e-01
-2.714958e-01
-1.572536e-01
-5.417782e-02
3.120828e-02
9.369678e-02
1.295514e-01
1.365953e-01
1.142298e-01
6.338369e-02
-1.360691e-02
-1.131857e-01
-2.308190e-01
-3.612789e-01
-4.989472e-01
-6.381186e-01
-7.732844e-01
-8.993784e-01
-1.011973e+00
-1.107416e+00
-1.182903e+00
-1.236487e+00
-1.267038e+00
-1.274159e+00
-1.258076e+00
-1.219522e+00
-1.159626e+00
-1.079824e+00
-9.817957e-01
-8.674220e-01
-7.387897e-01
-5.982217e-01
-4.483453e-01
-2.921848e-01
-1.332618e-01
2.432492e-02
1.758723e-01
3.161304e-01
4.394630e-01
5.401152e-01
6.125715e-01
6.519716e-01
6.545381e-01
6.179612e-01
5.416949e-01
4.271211e-01
2.775624e-01
9.813900e-02
-1.045158e-01
-3.226511e-01
-5.478645e-01
-7.715940e-01
-9.855887e-01
-1.182317e+00
-1.355285e+00
-1.499238e+00
-1.610260e+00
-1.685770e+00
-1.724451e+00
-1.726141e+00
-1.691721e+00
-1.623011e+00
-1.522702e+00
-1.394313e+00
-1.242156e+00
-1.071305e+00
-8.875205e-01
-6.971309e-01
-5.068350e-01
-3.234351e-01
-1.535016e-01
-2.994973e-03
1.231203e-01
2.212267e-01
2.893262e-01
3.271952e-01
3.363968e-01
3.201467e-01
2.830477e-01
2.307277e-01
1.694275e-01
1.055831e-01
4.544396e-02
-5.246707e-03
-4.149975e-02
-5.925841e-02
-5.551779e-02
-2.839577e-02
2.283846e-02
9.777750e-02
1.949325e-01
3.118351e-01
4.451824e-01
5.910140e-01
7.449071e-01
9.021694e-01
1.058016e+00
1.207717e+00
1.346724e+00
1.470779e+00
1.576036e+00
1.659194e+00
1.717684e+00
1.749865e+00
1.755236e+00
1.734611e+00
1.690194e+00
1.625547e+00
1.545383e+00
1.455225e+00
1.360918e+00
1.268073e+00
1.181490e+00
1.104639e+00
1.039246e+00
9.850519e-01
9.397619e-01
8.991900e-01
8.575943e-01
8.081645e-01
7.436209e-01
6.568750e-01
5.417003e-01
3.933688e-01
2.092121e-01
-1.093069e-02
-2.644079e-01
-5.456256e-01
-8.461153e-01
-1.154816e+00
-1.458571e+00
-1.742811e+00
-1.992395e+00
-2.192531e+00
-2.329719e+00
-2.392636e+00
-2.372918e+00
-2.265773e+00
-2.070409e+00
-1.790256e+00
-1.432963e+00
-1.010169e+00
-5.370491e-01
-3.162036e-02
4.861595e-01
9.954833e-01
1.475911e+00
1.908631e+00
2.277661e+00
2.570885e+00
2.780814e+00
2.905006e+00
2.946087e+00
2.911386e+00
2.812201e+00
2.662779e+00
2.479097e+00
2.277551e+00
2.073656e+00
1.880877e+00
1.709683e+00
1.566891e+00
1.455359e+00
1.374016e+00
1.318236e+00
1.280468e+00
1.251087e+00
1.219368e+00
1.174503e+00
1.106594e+00
1.007533e+00
8.717107e-01
6.965049e-01
4.825042e-01
2.334722e-01
-4.394370e-02
-3.407203e-01
-6.461357e-01
-9.485580e-01
-1.236283e+00
-1.498369e+00
-1.725404e+00
-1.910177e+00
-2.048189e+00
-2.137980e+00
-2.181233e+00
-2.182642e+00
-2.149531e+00
-2.091256e+00
-2.018438e+00
-1.942079e+00
-1.872666e+00
-1.819337e+00
-1.789185e+00
-1.786770e+00
-1.813866e+00
-1.869456e+00
-1.949953e+00
-2.049627e+00
-2.161173e+00
-2.276372e+00
-2.386773e+00
-2.484337e+00
-2.561982e+00
-2.613996e+00
-2.636282e+00
-2.626452e+00
-2.583773e+00
-2.509007e+00
-2.404175e+00
-2.272289e+00
-2.117081e+00
-1.942758e+00
-1.753795e+00
-1.554777e+00
-1.350291e+00
-1.144868e+00
-9.429500e-01
-7.488788e-01
-5.668761e-01
-4.010025e-01
-2.550845e-01
-1.326042e-01
-3.655898e-02
3.069959e-02
6.763282e-02
7.367209e-02
4.935202e-02
-3.594789e-03
-8.219420e-02
-1.822506e-01
-2.984425e-01
-4.245039e-01
-5.534953e-01
-6.781587e-01
-7.913364e-01
-8.864182e-01
-9.577749e-01
-1.001133e+00
-1.013853e+00
-9.950880e-01
-9.458185e-01
-8.687643e-01
-7.681946e-01
-6.496564e-01
-5.196442e-01
-3.852386e-01
-2.537318e-01
-1.322613e-01
-2.745736e-02
5.488875e-02
1.101365e-01
1.350838e-01
1.282212e-01
8.993624e-02
2.264439e-02
-6.918065e-02
-1.791020e-01
-2.989580e-01
-4.192478e-01
-5.296513e-01
-6.196534e-01
-6.792297e-01
-6.995456e-01
-6.736180e-01
-5.968971e-01
-4.677269e-01
-2.876549e-01
-6.155789e-02
2.024376e-01
4.932622e-01
7.974418e-01
1.099856e+00
1.384679e+00
1.636434e+00
1.841088e+00
1.987062e+00
2.066097e+00
2.073860e+00
2.010259e+00
1.879445e+00
1.689488e+00
1.451789e+00
1.180244e+00
8.902643e-01
5.977088e-01
3.178378e-01
6.436450e-02
-1.513110e-01
-3.206364e-01
-4.381877e-01
-5.017117e-01
-5.119698e-01
-4.724402e-01
-3.889356e-01
-2.691796e-01
-1.223682e-01
4.127371e-02
2.109411e-01
3.757053e-01
5.249755e-01
6.489532e-01
7.390632e-01
7.883379e-01
7.917384e-01
7.463943e-01
6.517481e-01
5.095917e-01
3.239816e-01
1.010259e-01
-1.514564e-01
-4.243867e-01
-7.079548e-01
-9.921747e-01
-1.267413e+00
-1.524837e+00
-1.756755e+00
-1.956813e+00
-2.120074e+00
-2.242972e+00
-2.323181e+00
-2.359425e+00
-2.351263e+00
-2.298886e+00
-2.202950e+00
-2.064480e+00
-1.884862e+00
-1.665916e+00
-1.410063e+00
-1.120538e+00
-8.016322e-01
-4.589177e-01
-9.941766e-02
2.683199e-01
6.342761e-01
9.871669e-01
1.314818e+00
1.604708e+00
1.844655e+00
2.023609e+00
2.132483e+00
2.164928e+00
2.117997e+00
1.992578e+00
1.793581e+00
1.529809e+00
1.213540e+00
8.598327e-01
4.856342e-01
1.087503e-01
-2.532087e-01
-5.838263e-01
-8.687390e-01
-1.096302e+00
-1.258032e+00
-1.348831e+00
-1.367005e+00
-1.314115e+00
-1.194691e+00
-1.015853e+00
-7.868550e-01
-5.185735e-01
-2.229724e-01
8.744805e-02
4.001871e-01
7.032392e-01
9.855272e-01
1.237258e+00
1.450196e+00
1.617849e+00
1.735579e+00
1.800650e+00
1.812195e+00
1.771139e+00
1.680052e+00
1.542953e+00
1.365058e+00
1.152498e+00
9.120046e-01
6.506100e-01
3.753738e-01
9.316744e-02
-1.894673e-01
-4.663875e-01
-7.318620e-01
-9.805601e-01
-1.207553e+00
-1.408357e+00
-1.579033e+00
-1.716348e+00
-1.817961e+00
-1.882622e+00
-1.910332e+00
-1.902424e+00
-1.861555e+00
-1.791571e+00
-1.697268e+00
-1.584042e+00
-1.457491e+00
-1.322987e+00
-1.185283e+00
-1.048198e+00
-9.144207e-01
-7.854488e-01
-6.616638e-01
-5.425323e-01
-4.268982e-01
-3.133341e-01
-2.005122e-01
-8.755859e-02
2.564511e-02
1.382406e-01
2.482795e-01
3.527340e-01
4.476365e-01
5.283408e-01
5.898797e-01
6.273815e-01
6.364961e-01
6.137823e-01
5.570123e-01
4.653626e-01
3.394818e-01
1.814422e-01
-5.405158e-03
-2.166425e-01
-4.470366e-01
-6.908087e-01
-9.419062e-01
-1.194268e+00
-1.442076e+00
-1.679980e+00
-1.903295e+00
-2.108146e+00
-2.291569e+00
-2.451558e+00
-2.587069e+00
-2.697992e+00
-2.785097e+00
-2.849944e+00
-2.894760e+00
-2.922242e+00
-2.935312e+00
-2.936787e+00
-2.929020e+00
-2.913549e+00
-2.890809e+00
-2.859964e+00
-2.818906e+00
-2.764422e+00
-2.692535e+00
-2.598948e+00
-2.479575e+00
-2.331061e+00
-2.151254e+00
-1.939577e+00
-1.697254e+00
-1.427378e+00
-1.134823e+00
-8.260014e-01
-5.085136e-01
-1.907190e-01
1.187291e-01
4.113440e-01
6.792334e-01
9.154727e-01
1.114415e+00
1.271933e+00
1.385599e+00
1.454794e+00
1.480768e+00
1.466620e+00
1.417211e+00
1.338981e+00
1.239655e+00
1.127843e+00
1.012517e+00
9.024074e-01
8.053524e-01
7.276429e-01
6.734378e-01
6.443012e-01
6.389216e-01
6.530551e-01
6.797226e-01
7.096641e-01
7.320265e-01
7.352350e-01
7.079735e-01
6.401821e-01
5.239801e-01
3.544282e-01
1.300628e-01
-1.468383e-01
-4.702779e-01
-8.308387e-01
-1.216228e+00
-1.612012e+00
-2.002477e+00
-2.371530e+00
-2.703574e+00
-2.984303e+00
-3.201360e+00
-3.344851e+00
-3.407701e+00
-3.385876e+00
-3.278478e+00
-3.087729e+00
-2.818867e+00
-2.479949e+00
-2.081572e+00
-1.636517e+00
-1.159326e+00
-6.658221e-01
-1.725963e-01
3.035498e-01
7.461802e-01
1.139827e+00
1.470603e+00
1.726815e+00
1.899529e+00
1.983073e+00
1.975409e+00
1.878357e+00
1.697627e+00
1.442637e+00
1.126127e+00
7.635502e-01
3.722860e-01
-2.929144e-02
-4.228279e-01
-7.910119e-01
-1.118525e+00
-1.392844e+00
-1.604826e+00
-1.749048e+00
-1.823866e+00
-1.831227e+00
-1.776250e+00
-1.666640e+00
-1.511985e+00
-1.323005e+00
-1.110813e+00
-8.862305e-01
-6.592179e-01
-4.384382e-01
-2.309708e-01
-4.217521e-02
1.243139e-01
2.664826e-01
3.837542e-01
4.767484e-01
5.470027e-01
5.966714e-01
6.282165e-01
6.441099e-01
6.465694e-01
6.373562e-01
6.176561e-01
5.880627e-01
5.486618e-01
4.992008e-01
4.393099e-01
3.687325e-01
2.875215e-01
1.961673e-01
9.564109e-02
-1.264517e-02
-1.269409e-01
-2.452935e-01
-3.656864e-01
-4.861537e-01
-6.048590e-01
-7.201346e-01
-8.304925e-01
-9.346194e-01
-1.031369e+00
-1.119758e+00
-1.198963e+00
-1.268319e+00
-1.327294e+00
-1.375459e+00
-1.412415e+00
-1.437724e+00
-1.450820e+00
-1.450951e+00
-1.437168e+00
-1.408379e+00
-1.363485e+00
-1.301589e+00
-1.222259e+00
-1.125823e+00
-1.013632e+00
-8.882713e-01
-7.536541e-01
-6.149832e-01
-4.785471e-01
-3.513605e-01
-2.406668e-01
-1.533464e-01
-9.528739e-02
-7.078680e-02
-8.204975e-02
-1.288494e-01
-2.083917e-01
-3.154096e-01
-4.424816e-01
-5.805533e-01
-7.196137e-01
-8.494747e-01
-9.605868e-01
-1.044828e+00
-1.096198e+00
-1.111356e+00
-1.089949e+00
-1.034696e+00
-9.511967e-01
-8.475016e-01
-7.334482e-01
-6.198461e-01
-5.175802e-01
-4.367223e-01
-3.857372e-01
-3.708548e-01
-3.956558e-01
-4.608948e-01
-5.645554e-01
-7.021110e-01
-8.669491e-01
-1.050907e+00
-1.244867e+00
-1.439357e+00
-1.625123e+00
-1.793634e+00
-1.937504e+00
-2.050819e+00
-2.129368e+00
-2.170776e+00
-2.174541e+00
-2.141971e+00
-2.076029e+00
-1.981067e+00
-1.862473e+00
-1.726243e+00
-1.578505e+00
-1.425054e+00
-1.270930e+00
-1.120092e+00
-9.752271e-01
-8.377089e-01
-7.077130e-01
-5.844668e-01
-4.666029e-01
-3.525741e-01
-2.410776e-01
-1.314411e-01
-2.392630e-02
8.008789e-02
1.780658e-01
2.664308e-01
3.408310e-01
3.965353e-01
4.289191e-01
4.339886e-01
4.088789e-01
3.522606e-01
2.646014e-01
1.482460e-01
7.308027e-03
-1.526080e-01
-3.248110e-01
-5.020019e-01
-6.767678e-01
-8.420404e-01
-9.914771e-01
-1.119737e+00
-1.222633e+00
-1.297173e+00
-1.341485e+00
-1.354672e+00
-1.336626e+00
-1.287835e+00
-1.209210e+00
-1.101972e+00
-9.675859e-01
-8.077518e-01
-6.244417e-01
-4.199714e-01
-1.971005e-01
4.084970e-02
2.898664e-01
5.451238e-01
8.008933e-01
1.050519e+00
1.286492e+00
1.500647e+00
1.684496e+00
1.829691e+00
1.928583e+00
1.974846e+00
1.964099e+00
1.894474e+00
1.767062e+00
1.586182e+00
1.359435e+00
1.097499e+00
8.136639e-01
5.231127e-01
2.419872e-01
-1.369113e-02
-2.291588e-01
-3.919993e-01
-4.930818e-01
-5.272551e-01
-4.937320e-01
-3.961284e-01
-2.421579e-01
-4.301672e-02
1.874816e-01
4.339447e-01
6.805280e-01
9.120618e-01
1.115095e+00
1.278779e+00
1.395522e+00
1.461377e+00
1.476115e+00
1.443012e+00
1.368359e+00
1.260761e+00
1.130301e+00
9.876496e-01
8.432183e-01
7.064218e-01
5.851055e-01
4.851668e-01
4.103695e-01
3.623308e-01
3.406504e-01
3.431472e-01
3.661781e-01
4.050161e-01
4.542746e-01
5.083600e-01
5.619338e-01
6.103559e-01
6.500733e-01
6.789164e-01
6.962666e-01
7.030717e-01
7.016982e-01
6.956323e-01
6.890542e-01
6.863304e-01
6.914749e-01
7.076371e-01
7.366706e-01
7.788246e-01
8.325835e-01
8.946650e-01
9.601670e-01
1.022845e+00
1.075492e+00
1.110396e+00
1.119845e+00
1.096659e+00
1.034704e+00
9.293844e-01
7.780481e-01
5.802881e-01
3.381037e-01
5.590159e-02
-2.596655e-01
-6.000037e-01
-9.549939e-01
-1.313473e+00
-1.663738e+00
-1.994047e+00
-2.293089e+00
-2.550433e+00
-2.756945e+00
-2.905186e+00
-2.989756e+00
-3.007589e+00
-2.958152e+00
-2.843516e+00
-2.668295e+00
-2.439423e+00
-2.165791e+00
-1.857771e+00
-1.526667e+00
-1.184149e+00
-8.417000e-01
-5.101319e-01
-1.991855e-01
8.278084e-02
3.290067e-01
5.344597e-01
6.958817e-01
8.117532e-01
8.821761e-01
9.086775e-01
8.939509e-01
8.415554e-01
7.556071e-01
6.404918e-01
5.006254e-01
3.402766e-01
1.634517e-01
-2.616857e-02
-2.252557e-01
-4.308363e-01
-6.402764e-01
-8.512443e-01
-1.061645e+00
-1.269524e+00
-1.472937e+00
-1.669812e+00
-1.857814e+00
-2.034265e+00
-2.196124e+00
-2.340068e+00
-2.462674e+00
-2.560681e+00
-2.631311e+00
-2.672597e+00
-2.683675e+00
-2.664980e+00
-2.618330e+00
-2.546858e+00
-2.454803e+00
-2.347181e+00
-2.229372e+00
-2.106676e+00
-1.983895e+00
-1.864999e+00
-1.752910e+00
-1.649434e+00
-1.555330e+00
-1.470498e+00
-1.394230e+00
-1.325499e+00
-1.263212e+00
-1.206418e+00
-1.154427e+00
-1.106840e+00
-1.063505e+00
-1.024402e+00
-9.894943e-01
-9.585748e-01
-9.311273e-01
-9.062342e-01
-8.825438e-01
-8.583034e-01
-8.314590e-01
-7.998092e-01
-7.611949e-01
-7.136998e-01
-6.558380e-01
-5.867080e-01
-5.061031e-01
-4.145752e-01
-3.134543e-01
-2.048319e-01
-9.150966e-02
2.308700e-02
1.350374e-01
2.401086e-01
3.339998e-01
4.126491e-01
4.725864e-01
5.112991e-01
5.275648e-01
5.216951e-01
4.956449e-01
4.529553e-01
3.985256e-01
3.382426e-01
2.785171e-01
2.257983e-01
1.861373e-01
1.648566e-01
1.663586e-01
1.940732e-01
2.505117e-01
3.373760e-01
4.556617e-01
6.057027e-01
7.871218e-01
9.986804e-01
1.238046e+00
1.501524e+00
1.783824e+00
2.077921e+00
2.375091e+00
2.665152e+00
2.936915e+00
3.178832e+00
3.379760e+00
3.529775e+00
3.620939e+00
3.647934e+00
3.608524e+00
3.503787e+00
3.338115e+00
3.118993e+00
2.856566e+00
2.563029e+00
2.251880e+00
1.937088e+00
1.632232e+00
1.349683e+00
1.099898e+00
8.908762e-01
7.278245e-01
6.130394e-01
5.459998e-01
5.236360e-01
5.407309e-01
5.904020e-01
6.646190e-01
7.547177e-01
8.518818e-01
9.475759e-01
1.033915e+00
1.103969e+00
1.151987e+00
1.173558e+00
1.165691e+00
1.126841e+00
1.056874e+00
9.569934e-01
8.296284e-01
6.783000e-01
5.074602e-01
3.223199e-01
1.286665e-01
-6.732243e-02
-2.592692e-01
-4.407900e-01
-6.056965e-01
-7.482057e-01
-8.631581e-01
-9.462398e-01
-9.942025e-01
-1.005071e+00
-9.783211e-01
-9.150145e-01
-8.178580e-01
-6.911720e-01
-5.407410e-01
-3.735348e-01
-1.973014e-01
-2.005238e-02
1.505150e-01
3.076022e-01
4.458300e-01
5.616343e-01
6.534884e-01
7.219277e-01
7.693760e-01
7.997974e-01
8.182125e-01
8.301315e-01
8.409607e-01
8.554381e-01
8.771488e-01
9.081581e-01
9.487883e-01
9.975519e-01
1.051234e+00
1.105112e+00
1.153280e+00
1.189055e+00
1.205443e+00
1.195628e+00
1.153480e+00
1.074056e+00
9.540661e-01
7.922924e-01
5.899215e-01
3.507612e-01
8.130866e-02
-2.093635e-01
-5.099233e-01
-8.073083e-01
-1.087454e+00
-1.336182e+00
-1.540193e+00
-1.688068e+00
-1.771201e+00
-1.784558e+00
-1.727185e+00
-1.602405e+00
-1.417674e+00
-1.184096e+00
-9.156345e-01
-6.280840e-01
-3.378998e-01
-6.099251e-02
1.883932e-01
3.986095e-01
5.612643e-01
6.715627e-01
7.283251e-01
7.337198e-01
6.927719e-01
6.127315e-01
5.023777e-01
3.713262e-01
2.293864e-01
8.599815e-02
-5.023810e-02
-1.719264e-01
-2.731289e-01
-3.495024e-01
-3.983175e-01
-4.183661e-01
-4.097778e-01
-3.737713e-01
-3.123830e-01
-2.282119e-01
-1.242200e-01
-3.611223e-03
1.302037e-01
2.735697e-01
4.225030e-01
5.725990e-01
7.189727e-01
8.562678e-01
9.787592e-01
1.080553e+00
1.155874e+00
1.199401e+00
1.206620e+00
1.174135e+00
1.099897e+00
9.833273e-01
8.253187e-01
6.281155e-01
3.951123e-01
1.305997e-01
-1.604955e-01
-4.728404e-01
-8.008675e-01
-1.138878e+00
-1.481082e+00
-1.821586e+00
-2.154358e+00
-2.473194e+00
-2.771696e+00
-3.043300e+00
-3.281341e+00
-3.479177e+00
-3.630356e+00
-3.728854e+00
-3.769345e+00
-3.747528e+00
-3.660470e+00
-3.506961e+00
-3.287822e+00
-3.006140e+00
-2.667371e+00
-2.279278e+00
-1.851676e+00
-1.395997e+00
-9.246996e-01
-4.505896e-01
1.385766e-02
4.571035e-01
8.690050e-01
1.241091e+00
1.566654e+00
1.840693e+00
2.059765e+00
2.221824e+00
2.326089e+00
2.373011e+00
2.364314e+00
2.303114e+00
2.194053e+00
2.043408e+00
1.859116e+00
1.650681e+00
1.428952e+00
1.205761e+00
9.934547e-01
8.043331e-01
6.500479e-01
5.410000e-01
4.857845e-01
4.907212e-01
5.595020e-01
6.929761e-01
8.890808e-01
1.142921e+00
1.446996e+00
1.791556e+00
2.165077e+00
2.554831e+00
2.947498e+00
3.329814e+00
3.689175e+00
4.014179e+00
4.295061e+00
4.524004e+00
4.695301e+00
4.805397e+00
4.852813e+00
4.837975e+00
4.762983e+00
4.631340e+00
4.447654e+00
4.217336e+00
3.946311e+00
3.640753e+00
3.306858e+00
2.950699e+00
2.578162e+00
2.194997e+00
1.806982e+00
1.420161e+00
1.041123e+00
6.772307e-01
3.367288e-01
2.865489e-02
-2.374911e-01
-4.523157e-01
-6.072953e-01
-6.956472e-01
-7.131955e-01
-6.591143e-01
-5.364401e-01
-3.522730e-01
-1.176224e-01
1.531150e-01
4.430148e-01
7.337617e-01
1.006970e+00
1.245570e+00
1.435133e+00
1.565007e+00
1.629144e+00
1.626541e+00
1.561257e+00
1.441991e+00
1.281273e+00
1.094355e+00
8.978888e-01
7.085321e-01
5.415981e-01
4.098659e-01
3.226472e-01
2.851775e-01
2.983638e-01
3.588889e-01
4.596383e-01
5.903962e-01
7.387355e-01
8.910219e-01
1.033449e+00
1.153030e+00
1.238471e+00
1.280886e+00
1.274304e+00
1.215972e+00
1.106441e+00
9.494784e-01
7.518157e-01
5.227830e-01
2.738373e-01
1.800965e-02
-2.307223e-01
-4.581260e-01
-6.504546e-01
-7.952092e-01
-8.818860e-01
-9.026599e-01
-8.529544e-01
-7.318511e-01
-5.423030e-01
-2.911292e-01
1.121591e-02
3.510946e-01
7.123409e-01
1.077092e+00
1.426759e+00
1.743076e+00
2.009174e+00
2.210581e+00
2.336080e+00
2.378346e+00
2.334296e+00
2.205136e+00
1.996120e+00
1.716044e+00
1.376558e+00
9.913601e-01
5.753502e-01
1.438016e-01
-2.884033e-01
-7.074410e-01
-1.101098e+00
-1.459192e+00
-1.773841e+00
-2.039583e+00
-2.253339e+00
-2.414219e+00
-2.523219e+00
-2.582824e+00
-2.596574e+00
-2.568638e+00
-2.503446e+00
-2.405388e+00
-2.278616e+00
-2.126924e+00
-1.953711e+00
-1.762004e+00
-1.554523e+00
-1.333792e+00
-1.102272e+00
-8.625122e-01
-6.172801e-01
-3.696596e-01
-1.230755e-01
1.187661e-01
3.520265e-01
5.729522e-01
7.781258e-01
9.647045e-01
1.130599e+00
1.274559e+00
1.396147e+00
1.495613e+00
1.573693e+00
1.631376e+00
1.669695e+00
1.689555e+00
1.691650e+00
1.676447e+00
1.644238e+00
1.595236e+00
1.529687e+00
1.447984e+00
1.350760e+00
1.238973e+00
1.113963e+00
9.774846e-01
8.317171e-01
6.792303e-01
5.229071e-01
3.658107e-01
2.110049e-01
6.134190e-02
-8.075373e-02
-2.134733e-01
-3.357537e-01
-4.473302e-01
-5.487047e-01
-6.410365e-01
-7.259682e-01
-8.054051e-01
-8.812659e-01
-9.552250e-01
-1.028468e+00
-1.101488e+00
-1.173952e+00
-1.244676e+00
-1.311718e+00
-1.372620e+00
-1.424758e+00
-1.465771e+00
-1.493996e+00
-1.508833e+00
-1.510972e+00
-1.502422e+00
-1.486330e+00
-1.466618e+00
-1.447490e+00
-1.432899e+00
-1.426072e+00
-1.429175e+00
-1.443159e+00
-1.467806e+00
-1.501946e+00
-1.543758e+00
-1.591104e+00
-1.641793e+00
-1.693741e+00
-1.744997e+00
-1.793646e+00
-1.837636e+00
-1.874568e+00
-1.901516e+00
-1.914908e+00
-1.910505e+00
-1.883506e+00
-1.828760e+00
-1.741099e+00
-1.615761e+00
-1.448866e+00
-1.237912e+00
-9.822131e-01
-6.832618e-01
-3.449403e-01
2.643107e-02
4.222284e-01
8.318390e-01
1.243137e+00
1.643097e+00
2.018499e+00
2.356702e+00
2.646425e+00
2.878486e+00
3.046459e+00
3.147166e+00
3.180979e+00
3.151868e+00
3.067180e+00
2.937142e+00
2.774113e+00
2.591638e+00
2.403391e+00
2.222102e+00
2.058598e+00
1.921027e+00
1.814386e+00
1.740364e+00
1.697527e+00
1.681801e+00
1.687177e+00
1.706542e+00
1.732532e+00
1.758295e+00
1.778091e+00
1.787670e+00
1.784416e+00
1.767266e+00
1.736465e+00
1.693212e+00
1.639268e+00
1.576577e+00
1.506968e+00
1.431929e+00
1.352507e+00
1.269303e+00
1.182573e+00
1.092403e+00
9.989350e-01
9.026083e-01
8.043728e-01
7.058430e-01
6.093562e-01
5.179183e-01
4.350341e-01
3.644364e-01
3.097442e-01
2.740937e-01
2.597925e-01
2.680457e-01
2.987957e-01
3.506991e-01
4.212421e-01
5.069748e-01
6.038277e-01
7.074637e-01
8.136159e-01
9.183711e-01
1.018369e+00
1.110905e+00
1.193937e+00
1.266017e+00
1.326165e+00
1.373722e+00
1.408211e+00
1.429226e+00
1.436368e+00
1.429233e+00
1.407455e+00
1.370774e+00
1.319140e+00
1.252812e+00
1.172439e+00
1.079115e+00
9.743846e-01
8.602010e-01
7.388496e-01
6.128439e-01
4.848276e-01
3.575026e-01
2.336035e-01
1.159203e-01
7.354057e-03
-8.902782e-02
-1.699787e-01
-2.321434e-01
-2.722381e-01
-2.873412e-01
-2.752683e-01
-2.349761e-01
-1.669258e-01
-7.333140e-02
4.176599e-02
1.726305e-01
3.121728e-01
4.524668e-01
5.853851e-01
7.032771e-01
7.996123e-01
8.695174e-01
9.101515e-01
9.208849e-01
9.032730e-01
8.608365e-01
7.986822e-01
7.230119e-01
6.405796e-01
5.581517e-01
4.820248e-01
4.176356e-01
3.692832e-01
3.399631e-01
3.313027e-01
3.435772e-01
3.757922e-01
4.258228e-01
4.906103e-01
5.664171e-01
6.491427e-01
7.346875e-01
8.193407e-01
9.001497e-01
9.752225e-01
1.043917e+00
1.106880e+00
1.165929e+00
1.223776e+00
1.283640e+00
1.348785e+00
1.422050e+00
1.505411e+00
1.599635e+00
1.704039e+00
1.816373e+00
1.932840e+00
2.048241e+00
2.156242e+00
2.249767e+00
2.321482e+00
2.364364e+00
2.372316e+00
2.340781e+00
2.267296e+00
2.151949e+00
1.997657e+00
1.810252e+00
1.598346e+00
1.372950e+00
1.146887e+00
9.340029e-01
7.482266e-01
6.025528e-01
5.080114e-01
4.727245e-01
5.011385e-01
5.935153e-01
7.457459e-01
9.495112e-01
1.192783e+00
1.460620e+00
1.736171e+00
2.001814e+00
2.240305e+00
2.435867e+00
2.575155e+00
2.648023e+00
2.648097e+00
2.573091e+00
2.424881e+00
2.209317e+00
1.935766e+00
1.616429e+00
1.265466e+00
8.979947e-01
5.290648e-01
1.726824e-01
-1.590091e-01
-4.563349e-01
-7.124389e-01
-9.233716e-01
-1.087944e+00
-1.207391e+00
-1.284921e+00
-1.325200e+00
-1.333862e+00
-1.317064e+00
-1.281123e+00
-1.232232e+00
-1.176228e+00
-1.118391e+00
-1.063247e+00
-1.014368e+00
-9.741739e-01
-9.437616e-01
-9.228039e-01
-9.095519e-01
-9.009716e-01
-8.930232e-01
-8.810675e-01
-8.603593e-01
-8.265713e-01
-7.762802e-01
-7.073573e-01
-6.192150e-01
-5.128896e-01
-3.909589e-01
-2.573203e-01
-1.168613e-01
2.493502e-02
1.624094e-01
2.901340e-01
4.032751e-01
4.978830e-01
5.710861e-01
6.211777e-01
6.475872e-01
6.507463e-01
6.318699e-01
5.926877e-01
5.351688e-01
4.612849e-01
3.728487e-01
2.714509e-01
1.584974e-01
3.533126e-02
-9.659238e-02
-2.355180e-01
-3.792285e-01
-5.249437e-01
-6.693024e-01
-8.084389e-01
-9.381538e-01
-1.054167e+00
-1.152430e+00
-1.229468e+00
-1.282702e+00
-1.310723e+00
-1.313459e+00
-1.292216e+00
-1.249573e+00
-1.189147e+00
-1.115235e+00
-1.032401e+00
-9.450498e-01
-8.570539e-01
-7.714666e-01
-6.903600e-01
-6.147818e-01
-5.448154e-01
-4.797126e-01
-4.180661e-01
-3.579962e-01
-2.973310e-01
-2.337739e-01
-1.650521e-01
-8.904441e-02
-3.889818e-03
9.192507e-02
1.994962e-01
3.194451e-01
4.518666e-01
5.962694e-01
7.515035e-01
9.156719e-01
1.086038e+00
1.258949e+00
1.429810e+00
1.593126e+00
1.742653e+00
1.871659e+00
1.973280e+00
2.040966e+00
2.068953e+00
2.052738e+00
1.989494e+00
1.878391e+00
1.720787e+00
1.520275e+00
1.282567e+00
1.015213e+00
7.271765e-01
4.282956e-01
1.286554e-01
-1.620553e-01
-4.351548e-01
-6.834837e-01
-9.017761e-01
-1.086852e+00
-1.237618e+00
-1.354879e+00
-1.440990e+00
-1.499383e+00
-1.534021e+00
-1.548839e+00
-1.547236e+00
-1.531675e+00
-1.503433e+00
-1.462535e+00
-1.407875e+00
-1.337507e+00
-1.249066e+00
-1.140257e+00
-1.009361e+00
-8.556673e-01
-6.797993e-01
-4.838765e-01
-2.715080e-01
-4.761741e-02
1.818729e-01
4.104585e-01
6.315236e-01
8.388181e-01
1.026896e+00
1.191476e+00
1.329702e+00
1.440263e+00
1.523380e+00
1.580641e+00
1.614703e+00
1.628893e+00
1.626744e+00
1.611520e+00
1.585776e+00
1.551009e+00
1.507436e+00
1.453940e+00
1.388197e+00
1.306988e+00
1.206674e+00
1.083778e+00
9.356266e-01
7.609503e-01
5.603718e-01
3.367081e-01
9.503669e-02
-1.574908e-01
-4.120715e-01
-6.588661e-01
-8.877372e-01
-1.089034e+00
-1.254338e+00
-1.377105e+00
-1.453123e+00
-1.480760e+00
-1.460974e+00
-1.397082e+00
-1.294341e+00
-1.159368e+00
-9.994846e-01
-8.220440e-01
-6.338077e-01
-4.404302e-01
-2.460926e-01
-5.331382e-02
1.370475e-01
3.256044e-01
5.140915e-01
7.048969e-01
9.005361e-01
1.103137e+00
1.313998e+00
1.533280e+00
1.759845e+00
1.991261e+00
2.223937e+00
2.453374e+00
2.674468e+00
2.881856e+00
3.070250e+00
3.234757e+00
3.371154e+00
3.476097e+00
3.547250e+00
3.583312e+00
3.583940e+00
3.549563e+00
3.481124e+00
3.379781e+00
3.246622e+00
3.082447e+00
2.887661e+00
2.662294e+00
2.406170e+00
2.119182e+00
1.801661e+00
1.454762e+00
1.080845e+00
6.837824e-01
2.691661e-01
-1.556134e-01
-5.814385e-01
-9.976886e-01
-1.392615e+00
-1.753850e+00
-2.069023e+00
-2.326454e+00
-2.515873e+00
-2.629129e+00
-2.660825e+00
-2.608841e+00
-2.474676e+00
-2.263593e+00
-1.984515e+00
-1.649688e+00
-1.274094e+00
-8.746642e-01
-4.693190e-01
-7.590960e-02
2.888738e-01
6.105330e-01
8.776440e-01
1.082506e+00
1.221494e+00
1.295077e+00
1.307509e+00
1.266237e+00
1.181082e+00
1.063303e+00
9.246454e-01
7.764561e-01
6.289552e-01
4.907098e-01
3.683296e-01
2.663749e-01
1.874444e-01
1.323992e-01
1.006682e-01
9.058862e-02
9.973567e-02
1.252112e-01
1.638666e-01
2.124491e-01
2.676699e-01
3.262052e-01
3.846545e-01
4.394848e-01
4.869967e-01
5.233396e-01
5.445944e-01
5.469280e-01
5.268097e-01
4.812672e-01
4.081581e-01
3.064289e-01
1.763377e-01
1.961871e-02
-1.604296e-01
-3.589523e-01
-5.696555e-01
-7.850400e-01
-9.967518e-01
-1.196031e+00
-1.374234e+00
-1.523385e+00
-1.636722e+00
-1.709175e+00
-1.737755e+00
-1.721803e+00
-1.663082e+00
-1.565704e+00
-1.435879e+00
-1.281517e+00
-1.111692e+00
-9.360122e-01
-7.639476e-01
-6.041559e-01
-4.638790e-01
-3.484605e-01
-2.610372e-01
-2.024388e-01
-1.713110e-01
-1.644490e-01
-1.773035e-01
-2.045927e-01
-2.409435e-01
-2.814766e-01
-3.222649e-01
-3.606165e-01
-3.951604e-01
-4.257459e-01
-4.531890e-01
-4.789195e-01
-5.045868e-01
-5.316840e-01
-5.612374e-01
-5.935957e-01
-6.283368e-01
-6.642923e-01
-6.996783e-01
-7.323119e-01
-7.598857e-01
-7.802723e-01
-7.918295e-01
-7.936802e-01
-7.859410e-01
-7.698791e-01
-7.479754e-01
-7.238811e-01
-7.022538e-01
-6.884731e-01
-6.882446e-01
-7.071150e-01
-7.499360e-01
-8.203242e-01
-9.201683e-01
-1.049233e+00
-1.204900e+00
-1.382079e+00
-1.573293e+00
-1.768965e+00
-1.957874e+00
-2.127793e+00
-2.266258e+00
-2.361437e+00
-2.403040e+00
-2.383184e+00
-2.297150e+00
-2.143934e+00
-1.926530e+00
-1.651896e+00
-1.330575e+00
-9.760016e-01
-6.035351e-01
-2.293130e-01
1.309709e-01
4.632463e-01
7.560827e-01
1.001442e+00
1.195089e+00
1.336616e+00
1.429087e+00
1.478350e+00
1.492099e+00
1.478807e+00
1.446664e+00
1.402642e+00
1.351801e+00
1.296901e+00
1.238335e+00
1.174389e+00
1.101741e+00
1.016137e+00
9.131430e-01
7.888838e-01
6.406833e-01
4.675416e-01
2.704016e-01
5.218281e-02
-1.824133e-01
-4.272944e-01
-6.755059e-01
-9.198231e-01
-1.153325e+00
-1.369879e+00
-1.564485e+00
-1.733470e+00
-1.874528e+00
-1.986662e+00
-2.070056e+00
-2.125929e+00
-2.156381e+00
-2.164255e+00
-2.152982e+00
-2.126397e+00
-2.088516e+00
-2.043252e+00
-1.994100e+00
-1.943811e+00
-1.894128e+00
-1.845594e+00
-1.797515e+00
-1.748062e+00
-1.694526e+00
-1.633682e+00
-1.562216e+00
-1.477140e+00
-1.376160e+00
-1.257936e+00
-1.122230e+00
-9.699365e-01
-8.030166e-01
-6.243539e-01
-4.375551e-01
-2.467147e-01
-5.616174e-02
1.297913e-01
3.070727e-01
4.720260e-01
6.215111e-01
7.529209e-01
8.641180e-01
9.533077e-01
1.018882e+00
1.059273e+00
1.072847e+00
1.057884e+00
1.012649e+00
9.355619e-01
8.254727e-01
6.820022e-01
5.059282e-01
2.995622e-01
6.706504e-02
-1.853578e-01
-4.494286e-01
-7.149690e-01
-9.702781e-01
-1.202701e+00
-1.399347e+00
-1.547914e+00
-1.637538e+00
-1.659631e+00
-1.608617e+00
-1.482520e+00
-1.283349e+00
-1.017226e+00
-6.942558e-01
-3.281059e-01
6.466494e-02
4.654943e-01
8.548576e-01
1.213390e+00
1.523007e+00
1.767951e+00
1.935693e+00
2.017642e+00
2.009626e+00
1.912118e+00
1.730211e+00
1.473330e+00
1.154723e+00
7.907435e-01
3.999861e-01
2.313884e-03
-3.821538e-01
-7.340405e-01
-1.035646e+00
-1.271775e+00
-1.430427e+00
-1.503341e+00
-1.486383e+00
-1.379775e+00
-1.188161e+00
-9.205067e-01
-5.898231e-01
-2.126912e-01
1.914126e-01
6.009966e-01
9.936200e-01
1.347102e+00
1.640809e+00
1.856934e+00
1.981666e+00
2.006160e+00
1.927203e+00
1.747527e+00
1.475708e+00
1.125652e+00
7.157063e-01
2.674472e-01
-1.957439e-01
-6.502156e-01
-1.073567e+00
-1.446037e+00
-1.751669e+00
-1.979161e+00
-2.122361e+00
-2.180379e+00
-2.157332e+00
-2.061752e+00
-1.905737e+00
-1.703913e+00
-1.472319e+00
-1.227292e+00
-9.844451e-01
-7.577777e-01
-5.589707e-01
-3.968764e-01
-2.772134e-01
-2.024674e-01
-1.719937e-01
-1.823091e-01
-2.275505e-01
-3.000666e-01
-3.910956e-01
-4.914748e-01
-5.923253e-01
-6.856587e-01
-7.648573e-01
-8.249905e-01
-8.629446e-01
-8.773637e-01
-8.684172e-01
-8.374359e-01
-7.864724e-01
-7.178538e-01
-6.337873e-01
-5.360673e-01
-4.259066e-01
-3.038912e-01
-1.700371e-01
-2.391548e-02
1.351868e-01
3.081000e-01
4.956109e-01
6.983126e-01
9.164560e-01
1.149791e+00
1.397395e+00
1.657484e+00
1.927248e+00
2.202718e+00
2.478719e+00
2.748946e+00
3.006153e+00
3.242469e+00
3.449801e+00
3.620277e+00
3.746666e+00
3.822751e+00
3.843612e+00
3.805822e+00
3.707571e+00
3.548734e+00
3.330894e+00
3.057352e+00
2.733087e+00
2.364682e+00
1.960184e+00
1.528884e+00
1.081030e+00
6.274672e-01
1.792451e-01
-2.527884e-01
-6.583759e-01
-1.028201e+00
-1.354191e+00
-1.629762e+00
-1.850017e+00
-2.011889e+00
-2.114237e+00
-2.157883e+00
-2.145591e+00
-2.081967e+00
-1.973272e+00
-1.827139e+00
-1.652205e+00
-1.457650e+00
-1.252703e+00
-1.046129e+00
-8.457523e-01
-6.580703e-01
-4.879717e-01
-3.385910e-01
-2.112972e-01
-1.058060e-01
-2.039670e-02
4.779412e-02
1.024300e-01
1.476160e-01
1.875554e-01
2.262527e-01
2.672882e-01
3.136763e-01
3.678083e-01
4.314583e-01
5.058254e-01
5.915729e-01
6.888373e-01
7.971880e-01
9.155393e-01
1.042038e+00
1.173958e+00
1.307654e+00
1.438601e+00
1.561550e+00
1.670802e+00
1.760576e+00
1.825431e+00
1.860709e+00
1.862933e+00
1.830134e+00
1.762072e+00
1.660316e+00
1.528184e+00
1.370541e+00
1.193475e+00
1.003885e+00
8.090133e-01
6.159920e-01
4.314313e-01
2.611042e-01
1.097454e-01
-1.902739e-02
-1.226804e-01
-1.996493e-01
-2.491773e-01
-2.711470e-01
-2.659392e-01
-2.343442e-01
-1.775392e-01
-9.712943e-02
4.759385e-03
1.253620e-01
2.611613e-01
4.078176e-01
5.601742e-01
7.123603e-01
8.580047e-01
9.905488e-01
1.103637e+00
1.191538e+00
1.249560e+00
1.274389e+00
1.264328e+00
1.219385e+00
1.141219e+00
1.032933e+00
8.987727e-01
7.437544e-01
5.732872e-01
3.928259e-01
2.075854e-01
2.232791e-02
-1.587800e-01
-3.322536e-01
-4.953373e-01
-6.460294e-01
-7.830924e-01
-9.060505e-01
-1.015164e+00
-1.111366e+00
-1.196147e+00
-1.271379e+00
-1.339078e+00
-1.401124e+00
-1.458961e+00
-1.513304e+00
-1.563906e+00
-1.609407e+00
-1.647311e+00
-1.674087e+00
-1.685432e+00
-1.676663e+00
-1.643216e+00
-1.581221e+00
-1.488082e+00
-1.362989e+00
-1.207309e+00
-1.024777e+00
-8.214627e-01
-6.054964e-01
-3.865832e-01
-1.753515e-01
1.738865e-02
1.814045e-01
3.077458e-01
3.893426e-01
4.214582e-01
4.019769e-01
3.315169e-01
2.133681e-01
5.325982e-02
-1.410265e-01
-3.601742e-01
-5.939409e-01
-8.318159e-01
-1.063673e+00
-1.280376e+00
-1.474290e+00
-1.639670e+00
-1.772900e+00
-1.872573e+00
-1.939393e+00
-1.975929e+00
-1.986208e+00
-1.975206e+00
-1.948260e+00
-1.910460e+00
-1.866088e+00
-1.818163e+00
-1.768134e+00
-1.715778e+00
-1.659302e+00
-1.595655e+00
-1.521007e+00
-1.431336e+00
-1.323054e+00
-1.193572e+00
-1.041750e+00
-8.681549e-01
-6.751209e-01
-4.665910e-01
-2.477854e-01
-2.474102e-02
1.962091e-01
4.089466e-01
6.080042e-01
7.888819e-01
9.482192e-01
1.083822e+00
1.194569e+00
1.280223e+00
1.341210e+00
1.378390e+00
1.392875e+00
1.385911e+00
1.358833e+00
1.313094e+00
1.250328e+00
1.172447e+00
1.081704e+00
9.807311e-01
8.724974e-01
7.602158e-01
6.471842e-01
5.365941e-01
4.313311e-01
3.337923e-01
2.457439e-01
1.682309e-01
1.015440e-01
4.524549e-02
-1.750346e-03
-4.104622e-02
-7.458876e-02
-1.044677e-01
-1.327097e-01
-1.610967e-01
-1.910397e-01
-2.235328e-01
-2.591956e-01
-2.983917e-01
-3.413902e-01
-3.885266e-01
-4.403135e-01
-4.974662e-01
-5.608201e-01
-6.311440e-01
-7.088706e-01
-7.937899e-01
-8.847577e-01
-9.794825e-01
-1.074444e+00
-1.164977e+00
-1.245541e+00
-1.310139e+00
-1.352850e+00
-1.368405e+00
-1.352730e+00
-1.303390e+00
-1.219884e+00
-1.103774e+00
-9.586326e-01
-7.898243e-01
-6.041493e-01
-4.093771e-01
-2.137105e-01
-2.522160e-02
1.486949e-01
3.018052e-01
4.294180e-01
5.286307e-01
5.984211e-01
6.395781e-01
6.544809e-01
6.467487e-01
6.207951e-01
5.813304e-01
5.328600e-01
4.792307e-01
4.232739e-01
3.665903e-01
3.095037e-01
2.511964e-01
1.900139e-01
1.239062e-01
5.094746e-02
-3.013293e-02
-1.194814e-01
-2.157775e-01
-3.160644e-01
-4.157772e-01
-5.089732e-01
-5.887447e-01
-6.477809e-01
-6.790263e-01
-6.763780e-01
-6.353523e-01
-5.536532e-01
-4.315784e-01
-2.722170e-01
-8.141245e-02
1.325078e-01
3.592093e-01
5.869870e-01
8.034986e-01
9.965290e-01
1.154721e+00
1.268214e+00
1.329161e+00
1.332077e+00
1.274037e+00
1.154727e+00
9.763598e-01
7.435154e-01
4.629055e-01
1.431084e-01
-2.057247e-01
-5.721845e-01
-9.439446e-01
-1.308137e+00
-1.651768e+00
-1.962180e+00
-2.227544e+00
-2.437388e+00
-2.583125e+00
-2.658564e+00
-2.660367e+00
-2.588414e+00
-2.446025e+00
-2.240004e+00
-1.980460e+00
-1.680391e+00
-1.355028e+00
-1.020966e+00
-6.951327e-01
-3.936720e-01
-1.308392e-01
8.198594e-02
2.370680e-01
3.307840e-01
3.637381e-01
3.405132e-01
2.690894e-01
1.600027e-01
2.533991e-02
-1.223195e-01
-2.709074e-01
-4.097318e-01
-5.301446e-01
-6.259836e-01
-6.937865e-01
-7.327909e-01
-7.447437e-01
-7.335455e-01
-7.047650e-01
-6.650583e-01
-6.215430e-01
-5.811763e-01
-5.501947e-01
-5.336589e-01
-5.351374e-01
-5.565383e-01
-5.980830e-01
-6.583981e-01
-7.346957e-01
-8.230108e-01
-9.184672e-01
-1.015552e+00
-1.108382e+00
-1.190957e+00
-1.257395e+00
-1.302152e+00
-1.320227e+00
-1.307352e+00
-1.260163e+00
-1.176353e+00
-1.054798e+00
-8.956457e-01
-7.003642e-01
-4.717367e-01
-2.138000e-01
6.827054e-02
3.683197e-01
6.794023e-01
9.939931e-01
1.304210e+00
1.602052e+00
1.879661e+00
2.129606e+00
2.345185e+00
2.520736e+00
2.651929e+00
2.735995e+00
2.771864e+00
2.760187e+00
2.703220e+00
2.604594e+00
2.468993e+00
2.301781e+00
2.108634e+00
1.895229e+00
1.667026e+00
1.429170e+00
1.186516e+00
9.437608e-01
7.056416e-01
4.771392e-01
2.636367e-01
7.097167e-02
-9.465712e-02
-2.269415e-01
-3.198611e-01
-3.681819e-01
-3.679963e-01
-3.172326e-01
-2.160730e-01
-6.722866e-02
1.239550e-01
3.495747e-01
5.994238e-01
8.614100e-01
1.122115e+00
1.367465e+00
1.583484e+00
1.757077e+00
1.876808e+00
1.933613e+00
1.921410e+00
1.837545e+00
1.683045e+00
1.462633e+00
1.184501e+00
8.598416e-01
5.021710e-01
1.265000e-01
-2.515692e-01
-6.167428e-01
-9.548550e-01
-1.253552e+00
-1.502807e+00
-1.695252e+00
-1.826347e+00
-1.894388e+00
-1.900397e+00
-1.847913e+00
-1.742699e+00
-1.592387e+00
-1.406085e+00
-1.193931e+00
-9.666290e-01
-7.349644e-01
-5.093068e-01
-2.991250e-01
-1.125251e-01
4.416091e-02
1.667074e-01
2.532220e-01
3.042415e-01
3.226804e-01
3.136310e-01
2.840200e-01
2.421430e-01
1.971071e-01
1.582218e-01
1.343870e-01
1.335286e-01
1.621283e-01
2.248856e-01
3.245329e-01
4.618073e-01
6.355594e-01
8.429695e-01
1.079830e+00
1.340852e+00
1.619956e+00
1.910523e+00
2.205582e+00
2.497927e+00
2.780170e+00
3.044762e+00
3.283990e+00
3.490020e+00
3.655008e+00
3.771315e+00
3.831836e+00
3.830423e+00
3.762368e+00
3.624887e+00
3.417554e+00
3.142620e+00
2.805189e+00
2.413203e+00
1.977241e+00
1.510126e+00
1.026368e+00
5.414850e-01
7.124275e-02
-3.691247e-01
-7.656486e-01
-1.106267e+00
-1.381333e+00
-1.583959e+00
-1.710211e+00
-1.759146e+00
-1.732710e+00
-1.635542e+00
-1.474680e+00
-1.259199e+00
-9.998075e-01
-7.084024e-01
-3.976032e-01
-8.027898e-02
2.309242e-01
5.240418e-01
7.882249e-01
1.014135e+00
1.194283e+00
1.323303e+00
1.398116e+00
1.417988e+00
1.384445e+00
1.301041e+00
1.172997e+00
1.006735e+00
8.093626e-01
5.881700e-01
3.501918e-01
1.018783e-01
-1.511089e-01
-4.039868e-01
-6.528554e-01
-8.946542e-01
-1.127102e+00
-1.348644e+00
-1.558396e+00
-1.756098e+00
-1.942022e+00
-2.116844e+00
-2.281443e+00
-2.436643e+00
-2.582906e+00
-2.720009e+00
-2.846769e+00
-2.960841e+00
-3.058652e+00
-3.135482e+00
-3.185719e+00
-3.203242e+00
-3.181931e+00
-3.116222e+00
-3.001687e+00
-2.835557e+00
-2.617164e+00
-2.348245e+00
-2.033111e+00
-1.678651e+00
-1.294181e+00
-8.911421e-01
-4.826616e-01
-8.298787e-02
2.931761e-01
6.314086e-01
9.183317e-01
1.142351e+00
1.294317e+00
1.368065e+00
1.360792e+00
1.273251e+00
1.109755e+00
8.779935e-01
5.886821e-01
2.550574e-01
-1.077403e-01
-4.833689e-01
-8.550289e-01
-1.206207e+00
-1.521382e+00
-1.786664e+00
-1.990333e+00
-2.123271e+00
-2.179280e+00
-2.155271e+00
-2.051330e+00
-1.870677e+00
-1.619488e+00
-1.306634e+00
-9.433071e-01
-5.425883e-01
-1.189486e-01
3.122807e-01
7.354617e-01
1.135213e+00
1.496977e+00
1.807568e+00
2.055706e+00
2.232495e+00
2.331844e+00
2.350793e+00
2.289730e+00
2.152485e+00
1.946278e+00
1.681520e+00
1.371448e+00
1.031601e+00
6.791269e-01
3.319470e-01
7.822575e-03
-2.766239e-01
-5.068490e-01
-6.712106e-01
-7.616029e-01
-7.738554e-01
-7.078786e-01
-5.675644e-01
-3.604743e-01
-9.736045e-02
2.084324e-01
5.416392e-01
8.857886e-01
1.223931e+00
1.539369e+00
1.816365e+00
2.040828e+00
2.200954e+00
2.287788e+00
2.295704e+00
2.222749e+00
2.070835e+00
1.845746e+00
1.556951e+00
1.217209e+00
8.419876e-01
4.487183e-01
5.592686e-02
-3.177022e-01
-6.542758e-01
-9.375974e-01
-1.153979e+00
-1.292916e+00
-1.347595e+00
-1.315213e+00
-1.197094e+00
-9.985927e-01
-7.288001e-01
-4.000540e-01
-2.729043e-02
3.727263e-01
7.822467e-01
1.183396e+00
1.559000e+00
1.893336e+00
2.172763e+00
2.386222e+00
2.525568e+00
2.585758e+00
2.564858e+00
2.463922e+00
2.286755e+00
2.039593e+00
1.730759e+00
1.370323e+00
9.697806e-01
5.417604e-01
9.973650e-02
-3.422927e-01
-7.701839e-01
-1.170104e+00
-1.529054e+00
-1.835422e+00
-2.079522e+00
-2.254057e+00
-2.354460e+00
-2.379094e+00
-2.329293e+00
-2.209260e+00
-2.025842e+00
-1.788196e+00
-1.507369e+00
-1.195803e+00
-8.667807e-01
-5.338214e-01
-2.100552e-01
9.240152e-02
3.630342e-01
5.934447e-01
7.777565e-01
9.128758e-01
9.985831e-01
1.037434e+00
1.034473e+00
9.967699e-01
9.328269e-01
8.519153e-01
7.634091e-01
6.761857e-01
5.981418e-01
5.358500e-01
4.943544e-01
4.770876e-01
4.858780e-01
5.210196e-01
5.813802e-01
6.645376e-01
7.669398e-01
8.840912e-01
1.010763e+00
1.141227e+00
1.269490e+00
1.389541e+00
1.495569e+00
1.582168e+00
1.644515e+00
1.678531e+00
1.681031e+00
1.649883e+00
1.584174e+00
1.484399e+00
1.352639e+00
1.192712e+00
1.010258e+00
8.127040e-01
6.090871e-01
4.097095e-01
2.256309e-01
6.802259e-02
-5.256662e-02
-1.269725e-01
-1.481403e-01
-1.117508e-01
-1.669843e-02
1.346150e-01
3.361971e-01
5.786034e-01
8.493007e-01
1.133244e+00
1.413647e+00
1.672901e+00
1.893596e+00
2.059574e+00
2.156941e+00
2.174961e+00
2.106760e+00
1.949778e+00
1.705929e+00
1.381461e+00
9.865226e-01
5.344984e-01
4.118481e-02
-4.761067e-01
-9.994305e-01
-1.511003e+00
-1.993872e+00
-2.432438e+00
-2.812852e+00
-3.123305e+00
-3.354266e+00
-3.498681e+00
-3.552175e+00
-3.513245e+00
-3.383434e+00
-3.167457e+00
-2.873222e+00
-2.511726e+00
-2.096771e+00
-1.644492e+00
-1.172706e+00
-7.001016e-01
-2.453262e-01
1.739687e-01
5.420543e-01
8.459563e-01
1.076131e+00
1.226934e+00
1.296852e+00
1.288459e+00
1.208110e+00
1.065365e+00
8.722113e-01
6.421152e-01
3.890196e-01
1.263706e-01
-1.337207e-01
-3.810965e-01
-6.079001e-01
-8.086385e-01
-9.799904e-01
-1.120423e+00
-1.229706e+00
-1.308407e+00
-1.357460e+00
-1.377845e+00
-1.370427e+00
-1.335927e+00
-1.275021e+00
-1.188517e+00
-1.077571e+00
-9.438902e-01
-7.899018e-01
-6.188386e-01
-4.347358e-01
-2.423273e-01
-4.685153e-02
1.462123e-01
3.314427e-01
5.037727e-01
6.587436e-01
7.926823e-01
9.027791e-01
9.870566e-01
1.044240e+00
1.073556e+00
1.074494e+00
1.046590e+00
9.892690e-01
9.017791e-01
7.832523e-01
6.328777e-01
4.501791e-01
2.353677e-01
-1.027231e-02
-2.840076e-01
-5.813386e-01
-8.957892e-01
-1.218843e+00
-1.540061e+00
-1.847390e+00
-2.127662e+00
-2.367262e+00
-2.552900e+00
-2.672446e+00
-2.715731e+00
-2.675260e+00
-2.546773e+00
-2.329598e+00
-2.026804e+00
-1.645112e+00
-1.194613e+00
-6.882938e-01
-1.414023e-01
4.292980e-01
1.006359e+00
1.572505e+00
2.111468e+00
2.608741e+00
3.052190e+00
3.432486e+00
3.743315e+00
3.981381e+00
4.146183e+00
4.239640e+00
4.265591e+00
4.229240e+00
4.136613e+00
3.994083e+00
3.808014e+00
3.584549e+00
3.329550e+00
3.048670e+00
2.747508e+00
2.431802e+00
2.107598e+00
1.781329e+00
1.459780e+00
1.149910e+00
8.585502e-01
5.919998e-01
3.555746e-01
1.531667e-01
-1.312794e-02
-1.432633e-01
-2.393429e-01
-3.055437e-01
-3.478595e-01
-3.736721e-01
-3.911753e-01
-4.086903e-01
-4.339265e-01
-4.732528e-01
-5.310496e-01
-6.092080e-01
-7.068319e-01
-8.201787e-01
-9.428471e-01
-1.066201e+00
-1.179989e+00
-1.273112e+00
-1.334471e+00
-1.353817e+00
-1.322557e+00
-1.234437e+00
-1.086068e+00
-8.772635e-01
-6.111663e-01
-2.941712e-01
6.435141e-02
4.525081e-01
8.564810e-01
1.261235e+00
1.651291e+00
2.011516e+00
2.327892e+00
2.588224e+00
2.782754e+00
2.904670e+00
2.950470e+00
2.920187e+00
2.817444e+00
2.649311e+00
2.425973e+00
2.160184e+00
1.866543e+00
1.560616e+00
1.257982e+00
9.732639e-01
7.192355e-01
5.060817e-01
3.408769e-01
2.273241e-01
1.657698e-01
1.534799e-01
1.851325e-01
2.534599e-01
3.499614e-01
4.656081e-01
5.914714e-01
7.192267e-01
8.415040e-01
9.520789e-01
1.045915e+00
1.119081e+00
1.168584e+00
1.192152e+00
1.188022e+00
1.154764e+00
1.091189e+00
9.963438e-01
8.696085e-01
7.108719e-01
5.207506e-01
3.008076e-01
5.372843e-02
-2.165802e-01
-5.049879e-01
-8.052365e-01
-1.110123e+00
-1.411753e+00
-1.701838e+00
-1.972035e+00
-2.214301e+00
-2.421265e+00
-2.586599e+00
-2.705364e+00
-2.774314e+00
-2.792110e+00
-2.759434e+00
-2.678957e+00
-2.555204e+00
-2.394293e+00
-2.203615e+00
-1.991478e+00
-1.766737e+00
-1.538438e+00
-1.315465e+00
-1.106194e+00
-9.181509e-01
-7.576810e-01
-6.296333e-01
-5.370938e-01
-4.811767e-01
-4.608956e-01
-4.731255e-01
-5.126682e-01
-5.724344e-01
-6.437522e-01
-7.168112e-01
-7.812340e-01
-8.267508e-01
-8.439281e-01
-8.248864e-01
-7.639319e-01
-6.580355e-01
-5.071102e-01
-3.140650e-01
-8.464276e-02
1.729300e-01
4.484344e-01
7.302431e-01
1.005948e+00
1.262995e+00
1.489285e+00
1.673731e+00
1.806737e+00
1.880594e+00
1.889789e+00
1.831230e+00
1.704392e+00
1.511402e+00
1.257052e+00
9.487588e-01
5.964330e-01
2.122556e-01
-1.896717e-01
-5.938150e-01
-9.838426e-01
-1.343396e+00
-1.656964e+00
-1.910813e+00
-2.093902e+00
-2.198708e+00
-2.221868e+00
-2.164582e+00
-2.032694e+00
-1.836447e+00
-1.589895e+00
-1.310019e+00
-1.015617e+00
-7.260366e-01
-4.598781e-01
-2.337371e-01
-6.109856e-02
4.854263e-02
9.027024e-02
6.399792e-02
-2.563636e-02
-1.697257e-01
-3.558628e-01
-5.691567e-01
-7.934086e-01
-1.012345e+00
-1.210795e+00
-1.375717e+00
-1.496985e+00
-1.567877e+00
-1.585251e+00
-1.549415e+00
-1.463752e+00
-1.334144e+00
-1.168308e+00
-9.750926e-01
-7.638170e-01
-5.436974e-01
-3.233861e-01
-1.106335e-01
8.793351e-02
2.669316e-01
4.222617e-01
5.510930e-01
6.518125e-01
7.239608e-01
7.681646e-01
7.860679e-01
7.802529e-01
7.541323e-01
7.117959e-01
6.577968e-01
5.968739e-01
5.336243e-01
4.721518e-01
4.157335e-01
3.665425e-01
3.254656e-01
2.920366e-01
2.644936e-01
2.399565e-01
2.147047e-01
1.845320e-01
1.451486e-01
9.259834e-02
2.365928e-02
-6.380639e-02
-1.705858e-01
-2.959613e-01
-4.376898e-01
-5.921242e-01
-7.544707e-01
-9.191601e-01
-1.080296e+00
-1.232133e+00
-1.369531e+00
-1.488329e+00
-1.585605e+00
-1.659776e+00
-1.710547e+00
-1.738712e+00
-1.745847e+00
-1.733961e+00
-1.705149e+00
-1.661313e+00
-1.603992e+00
-1.534302e+00
-1.452999e+00
-1.360624e+00
-1.257694e+00
-1.144904e+00
-1.023310e+00
-8.944639e-01
-7.605072e-01
-6.242052e-01
-4.889347e-01
-3.586193e-01
-2.376115e-01
-1.305187e-01
-4.197605e-02
2.362420e-02
6.242465e-02
7.138467e-02
4.851875e-02
-6.939506e-03
-9.446728e-02
-2.122817e-01
-3.574582e-01
-5.261153e-01
-7.136368e-01
-9.149024e-01
-1.124501e+00
-1.336907e+00
-1.546621e+00
-1.748250e+00
-1.936563e+00
-2.106506e+00
-2.253220e+00
-2.372061e+00
-2.458665e+00
-2.509044e+00
-2.519734e+00
-2.487974e+00
-2.411903e+00
-2.290752e+00
-2.125018e+00
-1.916605e+00
-1.668921e+00
-1.386915e+00
-1.077062e+00
-7.472562e-01
-4.066291e-01
-6.525811e-02
2.662221e-01
5.771007e-01
8.571414e-01
1.097168e+00
1.289640e+00
1.429167e+00
1.512901e+00
1.540773e+00
1.515502e+00
1.442398e+00
1.328932e+00
1.184133e+00
1.017863e+00
8.400428e-01
6.599181e-01
4.854236e-01
3.227103e-01
1.758666e-01
4.684712e-02
-6.440087e-02
-1.596394e-01
-2.419149e-01
-3.150592e-01
-3.831761e-01
-4.501676e-01
-5.193464e-01
-5.931598e-01
-6.730346e-01
-7.593301e-01
-8.513765e-01
-9.475718e-01
-1.045510e+00
-1.142125e+00
-1.233842e+00
-1.316733e+00
-1.386677e+00
-1.439529e+00
-1.471284e+00
-1.478237e+00
-1.457121e+00
-1.405214e+00
-1.320427e+00
-1.201368e+00
-1.047394e+00
-8.586910e-01
-6.363633e-01
-3.825652e-01
-1.006457e-01
2.047140e-01
5.274153e-01
8.599557e-01
1.193579e+00
1.518587e+00
1.824794e+00
2.102108e+00
2.341160e+00
2.533931e+00
2.674300e+00
2.758459e+00
2.785161e+00
2.755768e+00
2.674112e+00
2.546170e+00
2.379601e+00
2.183161e+00
1.966075e+00
1.737403e+00
1.505450e+00
1.277300e+00
1.058477e+00
8.528057e-01
6.624536e-01
4.881593e-01
3.296166e-01
1.859596e-01
5.628461e-02
-5.986567e-02
-1.621321e-01
-2.491467e-01
-3.185605e-01
-3.673053e-01
-3.920641e-01
-3.898932e-01
-3.589073e-01
-2.989244e-01
-2.119642e-01
-1.025098e-01
2.252653e-02
1.541519e-01
2.819334e-01
3.948639e-01
4.823622e-01
5.352935e-01
5.469013e-01
5.135530e-01
4.352247e-01
3.156809e-01
1.623323e-01
-1.421934e-02
-2.009179e-01
-3.832164e-01
-5.461961e-01
-6.757529e-01
-7.597489e-01
-7.890268e-01
-7.581913e-01
-6.660834e-01
-5.159023e-01
-3.149668e-01
-7.414266e-02
1.930023e-01
4.712327e-01
7.447702e-01
9.984109e-01
1.218547e+00
1.394024e+00
1.516792e+00
1.582322e+00
1.589794e+00
1.542062e+00
1.445396e+00
1.309048e+00
1.144634e+00
9.653683e-01
7.852020e-01
6.178888e-01
4.760598e-01
3.703650e-01
3.087536e-01
2.959593e-01
3.332413e-01
4.184108e-01
5.461416e-01
7.085340e-01
8.958700e-01
1.097480e+00
1.302628e+00
1.501337e+00
1.685066e+00
1.847210e+00
1.983382e+00
2.091479e+00
2.171538e+00
2.225421e+00
2.256349e+00
2.268364e+00
2.265748e+00
2.252487e+00
2.231823e+00
2.205945e+00
2.175835e+00
2.141266e+00
2.100937e+00
2.052688e+00
1.993775e+00
1.921160e+00
1.831789e+00
1.722845e+00
1.591951e+00
1.437328e+00
1.257904e+00
1.053380e+00
8.242714e-01
5.719484e-01
2.986868e-01
7.739035e-03
-2.965835e-01
-6.088391e-01
-9.224323e-01
-1.229675e+00
-1.521967e+00
-1.790109e+00
-2.024738e+00
-2.216865e+00
-2.358445e+00
-2.442947e+00
-2.465846e+00
-2.425005e+00
-2.320906e+00
-2.156732e+00
-1.938285e+00
-1.673768e+00
-1.373448e+00
-1.049219e+00
-7.140898e-01
-3.816068e-01
-6.523544e-02
2.222807e-01
4.695533e-01
6.671397e-01
8.080546e-01
8.881683e-01
9.064672e-01
8.651573e-01
7.696033e-01
6.281006e-01
4.514829e-01
2.525743e-01
4.550319e-02
-1.550919e-01
-3.349182e-01
-4.808862e-01
-5.819030e-01
-6.295389e-01
-6.185165e-01
-5.469952e-01
-4.166420e-01
-2.324981e-01
-2.665050e-03
2.621627e-01
5.492880e-01
8.446944e-01
1.133792e+00
1.402196e+00
1.636490e+00
1.824946e+00
1.958141e+00
2.029436e+00
2.035276e+00
1.975312e+00
1.852325e+00
1.672003e+00
1.442582e+00
1.174396e+00
8.793768e-01
5.705098e-01
2.612681e-01
-3.497835e-02
-3.055737e-01
-5.391958e-01
-7.264636e-01
-8.604909e-01
-9.373386e-01
-9.563087e-01
-9.200363e-01
-8.343514e-01
-7.079075e-01
-5.516009e-01
-3.778215e-01
-1.995907e-01
-2.964624e-02
1.204644e-01
2.412222e-01
3.258470e-01
3.708198e-01
3.761670e-01
3.454628e-01
2.855304e-01
2.058470e-01
1.176927e-01
3.311527e-02
-3.618909e-02
-7.996519e-02
-9.034357e-02
-6.254570e-02
4.715602e-03
1.091675e-01
2.452287e-01
4.045369e-01
5.766843e-01
7.500802e-01
9.128625e-01
1.053783e+00
1.163007e+00
1.232773e+00
1.257889e+00
1.236022e+00
1.167789e+00
1.056647e+00
9.085913e-01
7.316977e-01
5.355392e-01
3.305313e-01
1.272539e-01
-6.419585e-02
-2.347711e-01
-3.769269e-01
-4.849377e-01
-5.550768e-01
-5.856741e-01
-5.770688e-01
-5.314810e-01
-4.528136e-01
-3.463937e-01
-2.186566e-01
-7.677488e-02
7.175827e-02
2.195713e-01
3.598513e-01
4.867359e-01
5.956214e-01
6.833511e-01
7.482661e-01
7.901154e-01
8.098374e-01
8.092416e-01
7.906255e-01
7.563689e-01
7.085505e-01
6.486330e-01
5.772555e-01
4.941661e-01
3.983057e-01
2.880382e-01
1.614943e-01
1.698221e-02
-1.465968e-01
-3.293878e-01
-5.303291e-01
-7.470410e-01
-9.758696e-01
-1.212077e+00
-1.450146e+00
-1.684168e+00
-1.908258e+00
-2.116958e+00
-2.305594e+00
-2.470548e+00
-2.609439e+00
-2.721182e+00
-2.805943e+00
-2.864984e+00
-2.900422e+00
-2.914927e+00
-2.911382e+00
-2.892549e+00
-2.860759e+00
-2.817653e+00
-2.763998e+00
-2.699579e+00
-2.623179e+00
-2.532647e+00
-2.425073e+00
-2.297040e+00
-2.144988e+00
-1.965650e+00
-1.756550e+00
-1.516519e+00
-1.246179e+00
-9.483233e-01
-6.281512e-01
-2.932995e-01
4.634469e-02
3.790494e-01
6.918349e-01
9.712188e-01
1.204053e+00
1.378390e+00
1.484310e+00
1.514652e+00
1.465588e+00
1.336991e+00
1.132557e+00
8.596675e-01
5.289952e-01
1.538805e-01
-2.504562e-01
-6.677979e-01
-1.081826e+00
-1.476952e+00
-1.839019e+00
-2.155846e+00
-2.417599e+00
-2.617011e+00
-2.749481e+00
-2.813093e+00
-2.808582e+00
-2.739248e+00
-2.610832e+00
-2.431316e+00
-2.210639e+00
-1.960300e+00
-1.692857e+00
-1.421331e+00
-1.158541e+00
-9.164387e-01
-7.054622e-01
-5.339924e-01
-4.079366e-01
-3.304813e-01
-3.020292e-01
-3.203187e-01
-3.807079e-01
-4.765901e-01
-5.999003e-01
-7.416722e-01
-8.926085e-01
-1.043640e+00
-1.186452e+00
-1.313963e+00
-1.420740e+00
-1.503319e+00
-1.560402e+00
-1.592895e+00
-1.603760e+00
-1.597660e+00
-1.580421e+00
-1.558348e+00
-1.537459e+00
-1.522732e+00
-1.517449e+00
-1.522730e+00
-1.537308e+00
-1.557577e+00
-1.577918e+00
-1.591250e+00
-1.589774e+00
-1.565808e+00
-1.512641e+00
-1.425316e+00
-1.301255e+00
-1.140667e+00
-9.466957e-01
-7.252872e-01
-4.848032e-01
-2.354042e-01
1.172662e-02
2.452486e-01
4.545365e-01
6.304850e-01
7.661810e-01
8.573926e-01
9.028486e-01
9.042971e-01
8.663540e-01
7.961610e-01
7.028858e-01
5.970955e-01
4.900401e-01
3.928851e-01
3.159341e-01
2.678890e-01
2.552005e-01
2.815632e-01
3.476048e-01
4.508101e-01
5.856971e-01
7.442409e-01
9.165112e-01
1.091466e+00
1.257820e+00
1.404903e+00
1.523412e+00
1.605999e+00
1.647632e+00
1.645720e+00
1.600012e+00
1.512318e+00
1.386095e+00
1.225998e+00
1.037450e+00
8.263004e-01
5.986000e-01
3.604960e-01
1.182282e-01
-1.218252e-01
-3.530998e-01
-5.688461e-01
-7.622100e-01
-9.264062e-01
-1.054975e+00
-1.142097e+00
-1.182940e+00
-1.173993e+00
-1.113363e+00
-1.001014e+00
-8.389309e-01
-6.311891e-01
-3.839387e-01
-1.052734e-01
1.950198e-01
5.058456e-01
8.153247e-01
1.111448e+00
1.382832e+00
1.619514e+00
1.813733e+00
1.960577e+00
2.058442e+00
2.109196e+00
2.118023e+00
2.092928e+00
2.043939e+00
1.982074e+00
1.918184e+00
1.861790e+00
1.820037e+00
1.796884e+00
1.792615e+00
1.803738e+00
1.823275e+00
1.841428e+00
1.846542e+00
1.826284e+00
1.768907e+00
1.664496e+00
1.506071e+00
1.290456e+00
1.018830e+00
6.969255e-01
3.348517e-01
-5.343993e-02
-4.509991e-01
-8.389611e-01
-1.197783e+00
-1.508531e+00
-1.754132e+00
-1.920488e+00
-1.997392e+00
-1.979199e+00
-1.865198e+00
-1.659696e+00
-1.371794e+00
-1.014884e+00
-6.058871e-01
-1.642792e-01
2.890389e-01
7.329634e-01
1.147425e+00
1.514557e+00
1.819725e+00
2.052327e+00
2.206325e+00
2.280460e+00
2.278148e+00
2.207061e+00
2.078439e+00
1.906191e+00
1.705844e+00
1.493416e+00
1.284308e+00
1.092266e+00
9.284918e-01
8.009737e-01
7.140592e-01
6.683195e-01
6.606969e-01
6.849190e-01
7.321340e-01
7.917017e-01
8.520726e-01
9.016813e-01
9.297929e-01
9.272528e-01
8.871022e-01
8.050352e-01
6.796824e-01
5.127190e-01
3.088017e-01
7.535220e-02
-1.777915e-01
-4.388268e-01
-6.945152e-01
-9.307664e-01
-1.133261e+00
-1.288106e+00
-1.382512e+00
-1.405479e+00
-1.348476e+00
-1.206062e+00
-9.764055e-01
-6.616525e-01
-2.680791e-01
1.940049e-01
7.106254e-01
1.264784e+00
1.837339e+00
2.408071e+00
2.956842e+00
3.464772e+00
3.915311e+00
4.295126e+00
4.594739e+00
4.808853e+00
4.936377e+00
4.980128e+00
4.946293e+00
4.843674e+00
4.682823e+00
4.475141e+00
4.232029e+00
3.964180e+00
3.681055e+00
3.390602e+00
3.099205e+00
2.811853e+00
2.532463e+00
2.264294e+00
2.010353e+00
1.773735e+00
1.557824e+00
1.366342e+00
1.203226e+00
1.072366e+00
9.772381e-01
9.204982e-01
9.035736e-01
9.263241e-01
9.868084e-01
1.081196e+00
1.203839e+00
1.347506e+00
1.503759e+00
1.663427e+00
1.817132e+00
1.955804e+00
2.071140e+00
2.155968e+00
2.204498e+00
2.212470e+00
2.177218e+00
2.097684e+00
1.974405e+00
1.809496e+00
1.606630e+00
1.371009e+00
1.109302e+00
8.295263e-01
5.408571e-01
2.533409e-01
-2.248316e-02
-2.760486e-01
-4.972949e-01
-6.772360e-01
-8.085226e-01
-8.859512e-01
-9.068695e-01
-8.714367e-01
-7.827073e-01
-6.465241e-01
-4.712226e-01
-2.671664e-01
-4.614231e-02
1.793426e-01
3.968184e-01
5.946134e-01
7.625669e-01
8.926431e-01
9.794022e-01
1.020291e+00
1.015732e+00
9.690096e-01
8.859622e-01
7.745136e-01
6.440918e-01
5.049896e-01
3.677258e-01
2.424597e-01
1.384953e-01
6.389430e-02
2.519608e-02
2.723168e-02
7.301054e-02
1.636623e-01
2.984250e-01
4.746821e-01
6.880563e-01
9.325704e-01
1.200877e+00
1.484555e+00
1.774451e+00
2.061052e+00
2.334864e+00
2.586771e+00
2.808345e+00
2.992109e+00
3.131725e+00
3.222100e+00
3.259439e+00
3.241237e+00
3.166246e+00
3.034444e+00
2.847029e+00
2.606450e+00
2.316457e+00
1.982173e+00
1.610138e+00
1.208291e+00
7.858842e-01
3.532859e-01
-7.830331e-02
-4.972237e-01
-8.917868e-01
-1.250734e+00
-1.563688e+00
-1.821568e+00
-2.016938e+00
-2.144267e+00
-2.200101e+00
-2.183147e+00
-2.094269e+00
-1.936413e+00
-1.714474e+00
-1.435097e+00
-1.106440e+00
-7.378925e-01
-3.397553e-01
7.709782e-02
5.015761e-01
9.227222e-01
1.330040e+00
1.713779e+00
2.065156e+00
2.376518e+00
2.641431e+00
2.854723e+00
3.012493e+00
3.112104e+00
3.152166e+00
3.132546e+00
3.054372e+00
2.920066e+00
2.733366e+00
2.499354e+00
2.224436e+00
1.916295e+00
1.583762e+00
1.236616e+00
8.853077e-01
5.405981e-01
2.131574e-01
-8.687196e-02
-3.503079e-01
-5.693313e-01
-7.378340e-01
-8.516903e-01
-9.089397e-01
-9.098704e-01
-8.570022e-01
-7.549734e-01
-6.103411e-01
-4.313094e-01
-2.274016e-01
-9.089507e-03
2.126096e-01
4.265605e-01
6.219604e-01
7.888074e-01
9.183784e-01
1.003698e+00
1.039966e+00
1.024909e+00
9.589993e-01
8.455280e-01
6.904722e-01
5.021706e-01
2.908083e-01
6.774946e-02
-1.552240e-01
-3.666946e-01
-5.563354e-01
-7.155104e-01
-8.377006e-01
-9.187283e-01
-9.567852e-01
-9.522844e-01
-9.075770e-01
-8.265784e-01
-7.143457e-01
-5.766457e-01
-4.195424e-01
-2.490274e-01
-7.071404e-02
1.103860e-01
2.899846e-01
4.645218e-01
6.310521e-01
7.870263e-01
9.300074e-01
1.057377e+00
1.166100e+00
1.252605e+00
1.312840e+00
1.342500e+00
1.337428e+00
1.294137e+00
1.210364e+00
1.085603e+00
9.215090e-01
7.221333e-01
4.939347e-01
2.455617e-01
-1.258711e-02
-2.689872e-01
-5.117459e-01
-7.294262e-01
-9.118658e-01
-1.050920e+00
-1.141069e+00
-1.179848e+00
-1.168069e+00
-1.109833e+00
-1.012330e+00
-8.854579e-01
-7.412610e-01
-5.932397e-01
-4.555463e-01
-3.421156e-01
-2.657728e-01
-2.373725e-01
-2.650275e-01
-3.534833e-01
-5.036897e-01
-7.126068e-01
-9.732672e-01
-1.275097e+00
-1.604484e+00
-1.945552e+00
-2.281101e+00
-2.593645e+00
-2.866474e+00
-3.084654e+00
-3.235903e+00
-3.311261e+00
-3.305528e+00
-3.217435e+00
-3.049578e+00
-2.808131e+00
-2.502397e+00
-2.144243e+00
-1.747455e+00
-1.327070e+00
-8.986870e-01
-4.778026e-01
-7.917240e-02
2.837739e-01
5.994461e-01
8.585144e-01
1.054215e+00
1.182521e+00
1.242167e+00
1.234528e+00
1.163355e+00
1.034396e+00
8.549385e-01
6.332892e-01
3.782520e-01
9.861910e-02
-1.972833e-01
-5.019669e-01
-8.090455e-01
-1.113372e+00
-1.411034e+00
-1.699209e+00
-1.975896e+00
-2.239538e+00
-2.488600e+00
-2.721143e+00
-2.934463e+00
-3.124854e+00
-3.287562e+00
-3.416940e+00
-3.506830e+00
-3.551135e+00
-3.544514e+00
-3.483113e+00
-3.365229e+00
-3.191806e+00
-2.966683e+00
-2.696560e+00
-2.390676e+00
-2.060242e+00
-1.717715e+00
-1.375971e+00
-1.047490e+00
-7.436029e-01
-4.738662e-01
-2.455887e-01
-6.353348e-02
7.020773e-02
1.561747e-01
1.973513e-01
1.988502e-01
1.674968e-01
1.113384e-01
3.910907e-02
-4.032107e-02
-1.184808e-01
-1.877893e-01
-2.419769e-01
-2.764123e-01
-2.883199e-01
-2.768773e-01
-2.431886e-01
-1.901412e-01
-1.221536e-01
-4.483688e-02
3.541012e-02
1.118391e-01
1.777958e-01
2.271350e-01
2.545835e-01
2.560284e-01
2.287278e-01
1.714408e-01
8.448606e-02
-3.026462e-02
-1.694528e-01
-3.283582e-01
-5.010823e-01
-6.807899e-01
-8.600060e-01
-1.030959e+00
-1.185958e+00
-1.317789e+00
-1.420116e+00
-1.487862e+00
-1.517557e+00
-1.507624e+00
-1.458574e+00
-1.373077e+00
-1.255894e+00
-1.113666e+00
-9.545529e-01
-7.877594e-01
-6.229776e-01
-4.697787e-01
-3.370018e-01
-2.321840e-01
-1.610745e-01
-1.272759e-01
-1.320471e-01
-1.742873e-01
-2.507011e-01
-3.561230e-01
-4.839602e-01
-6.267027e-01
-7.764451e-01
-9.253757e-01
-1.066197e+00
-1.192460e+00
-1.298801e+00
-1.381101e+00
-1.436564e+00
-1.463749e+00
-1.462561e+00
-1.434218e+00
-1.381185e+00
-1.307071e+00
-1.216468e+00
-1.114722e+00
-1.007638e+00
-9.011214e-01
-8.007889e-01
-7.115890e-01
-6.374595e-01
-5.810616e-01
-5.436090e-01
-5.247984e-01
-5.228371e-01
-5.345587e-01
-5.556177e-01
-5.807600e-01
-6.041646e-01
-6.198492e-01
-6.221193e-01
-6.060232e-01
-5.677621e-01
-5.050029e-01
-4.170489e-01
-3.048476e-01
-1.708411e-01
-1.869243e-02
1.470612e-01
3.213702e-01
4.990010e-01
6.747973e-01
8.438599e-01
1.001651e+00
1.144033e+00
1.267273e+00
1.368029e+00
1.443344e+00
1.490679e+00
1.507990e+00
1.493863e+00
1.447701e+00
1.369945e+00
1.262277e+00
1.127768e+00
9.709187e-01
7.975478e-01
6.145295e-01
4.293865e-01
2.497876e-01
8.301451e-02
-6.453770e-02
-1.877642e-01
-2.831171e-01
-3.487126e-01
-3.842803e-01
-3.909688e-01
-3.710378e-01
-3.274753e-01
-2.635818e-01
-1.825741e-01
-8.725850e-02
2.017927e-02
1.382326e-01
2.659677e-01
4.027665e-01
5.479628e-01
7.004378e-01
8.582541e-01
1.018402e+00
1.176713e+00
1.327966e+00
1.466174e+00
1.585022e+00
1.678378e+00
1.740829e+00
1.768146e+00
1.757635e+00
1.708325e+00
1.620968e+00
1.497875e+00
1.342619e+00
1.159657e+00
9.539453e-01
7.305967e-01
4.946158e-01
2.507328e-01
3.322814e-03
-2.436122e-01
-4.864291e-01
-7.218243e-01
-9.468288e-01
-1.158825e+00
-1.355580e+00
-1.535279e+00
-1.696551e+00
-1.838456e+00
-1.960434e+00
-2.062215e+00
-2.143693e+00
-2.204789e+00
-2.245330e+00
-2.264970e+00
-2.263174e+00
-2.239288e+00
-2.192676e+00
-2.122916e+00
-2.030028e+00
-1.914704e+00
-1.778487e+00
-1.623905e+00
-1.454513e+00
-1.274848e+00
-1.090292e+00
-9.068472e-01
-7.308345e-01
-5.685228e-01
-4.257107e-01
-3.072888e-01
-2.168189e-01
-1.561767e-01
-1.253058e-01
-1.221259e-01
-1.426191e-01
-1.810999e-01
-2.306486e-01
-2.836682e-01
-3.325138e-01
-3.701390e-01
-3.907018e-01
-3.900782e-01
-3.662372e-01
-3.194408e-01
-2.522449e-01
-1.692945e-01
-7.692943e-02
1.736380e-02
1.055942e-01
1.799339e-01
2.333385e-01
2.600571e-01
2.559911e-01
2.188829e-01
1.483442e-01
4.575282e-02
-8.593991e-02
-2.424442e-01
-4.183690e-01
-6.074322e-01
-8.026315e-01
-9.963811e-01
-1.180636e+00
-1.347034e+00
-1.487090e+00
-1.592480e+00
-1.655413e+00
-1.669110e+00
-1.628324e+00
-1.529883e+00
-1.373157e+00
-1.160405e+00
-8.969204e-01
-5.909563e-01
-2.534050e-01
1.027425e-01
4.631107e-01
8.127627e-01
1.137055e+00
1.422458e+00
1.657283e+00
1.832290e+00
1.941150e+00
1.980772e+00
1.951487e+00
1.857095e+00
1.704750e+00
1.504680e+00
1.269715e+00
1.014613e+00
7.552234e-01
5.075115e-01
2.865289e-01
1.054116e-01
-2.550682e-02
-9.938502e-02
-1.133062e-01
-6.841725e-02
3.023177e-02
1.741255e-01
3.519503e-01
5.504250e-01
7.552182e-01
9.518786e-01
1.126711e+00
1.267546e+00
1.364370e+00
1.409792e+00
1.399323e+00
1.331478e+00
1.207691e+00
1.032048e+00
8.108684e-01
5.521678e-01
2.650508e-01
-4.091386e-02
-3.562783e-01
-6.722119e-01
-9.808686e-01
-1.275602e+00
-1.551022e+00
-1.802901e+00
-2.027969e+00
-2.223628e+00
-2.387649e+00
-2.517888e+00
-2.612086e+00
-2.667760e+00
-2.682220e+00
-2.652711e+00
-2.576656e+00
-2.451977e+00
-2.277467e+00
-2.053142e+00
-1.780558e+00
-1.463026e+00
-1.105713e+00
-7.155931e-01
-3.012528e-01
1.274279e-01
5.597018e-01
9.844354e-01
1.390602e+00
1.767737e+00
2.106331e+00
2.398136e+00
2.636383e+00
2.815947e+00
2.933452e+00
2.987364e+00
2.978069e+00
2.907944e+00
2.781402e+00
2.604889e+00
2.386799e+00
2.137299e+00
1.868020e+00
1.591641e+00
1.321351e+00
1.070236e+00
8.506223e-01
6.734174e-01
5.475102e-01
4.792733e-01
4.722073e-01
5.267540e-01
6.402867e-01
8.072714e-01
1.019580e+00
1.266925e+00
1.537391e+00
1.818025e+00
2.095465e+00
2.356585e+00
2.589105e+00
2.782180e+00
2.926890e+00
3.016642e+00
3.047428e+00
3.017949e+00
2.929565e+00
2.786109e+00
2.593555e+00
2.359597e+00
2.093145e+00
1.803800e+00
1.501332e+00
1.195200e+00
8.941420e-01
6.058545e-01
3.367757e-01
9.196591e-02
-1.249310e-01
-3.116695e-01
-4.673560e-01
-5.923934e-01
-6.884199e-01
-7.582335e-01
-8.056764e-01
-8.354537e-01
-8.528659e-01
-8.634529e-01
-8.725683e-01
-8.849226e-01
-9.041469e-01
-9.324283e-01
-9.702640e-01
-1.016365e+00
-1.067726e+00
-1.119854e+00
-1.167143e+00
-1.203362e+00
-1.222206e+00
-1.217877e+00
-1.185622e+00
-1.122195e+00
-1.026181e+00
-8.981700e-01
-7.407368e-01
-5.582620e-01
-3.565937e-01
-1.425995e-01
7.634564e-02
2.928862e-01
5.001787e-01
6.923113e-01
8.646206e-01
1.013888e+00
1.138410e+00
1.237934e+00
1.313482e+00
1.367064e+00
1.401315e+00
1.419090e+00
1.423062e+00
1.415356e+00
1.397284e+00
1.369184e+00
1.330413e+00
1.279474e+00
1.214274e+00
1.132479e+00
1.031919e+00
9.110014e-01
7.690802e-01
6.067440e-01
4.259859e-01
2.302398e-01
2.427821e-02
-1.860185e-01
-3.939934e-01
-5.926122e-01
-7.748903e-01
-9.343123e-01
-1.065214e+00
-1.163110e+00
-1.224944e+00
-1.249271e+00
-1.236337e+00
-1.188070e+00
-1.107949e+00
-1.000771e+00
-8.722981e-01
-7.288312e-01
-5.767323e-01
-4.219562e-01
-2.696355e-01
-1.237611e-01
1.302047e-02
1.394846e-01
2.557880e-01
3.633192e-01
4.644501e-01
5.621960e-01
6.597935e-01
7.602124e-01
8.656337e-01
9.769424e-01
1.093299e+00
1.211863e+00
1.327718e+00
1.434055e+00
1.522595e+00
1.584235e+00
1.609846e+00
1.591125e+00
1.521410e+00
1.396364e+00
1.214452e+00
9.771849e-01
6.891037e-01
3.575412e-01
-7.810135e-03
-3.954668e-01
-7.928081e-01
-1.186767e+00
-1.564520e+00
-1.914143e+00
-2.225204e+00
-2.489261e+00
-2.700243e+00
-2.854674e+00
-2.951722e+00
-2.993052e+00
-2.982504e+00
-2.925594e+00
-2.828897e+00
-2.699369e+00
-2.543674e+00
-2.367592e+00
-2.175567e+00
-1.970443e+00
-1.753412e+00
-1.524174e+00
-1.281289e+00
-1.022676e+00
-7.461971e-01
-4.502828e-01
-1.345045e-01
1.999436e-01
5.499158e-01
9.101740e-01
1.273451e+00
1.630719e+00
1.971637e+00
2.285147e+00
2.560165e+00
2.786298e+00
2.954541e+00
3.057885e+00
3.091785e+00
3.054474e+00
2.947078e+00
2.773558e+00
2.540482e+00
2.256648e+00
1.932592e+00
1.580023e+00
1.211211e+00
8.383832e-01
4.731598e-01
1.260732e-01
-1.938066e-01
-4.791241e-01
-7.243661e-01
-9.258756e-01
-1.081770e+00
-1.191789e+00
-1.257094e+00
-1.280051e+00
-1.264009e+00
-1.213091e+00
-1.132010e+00
-1.025895e+00
-9.001169e-01
-7.601213e-01
-6.112357e-01
-4.584674e-01
-3.062944e-01
-1.584705e-01
-1.786953e-02
1.136076e-01
2.350468e-01
3.464508e-01
4.485919e-01
5.428060e-01
6.307497e-01
7.141448e-01
7.945376e-01
8.730923e-01
9.504420e-01
1.026611e+00
1.101025e+00
1.172605e+00
1.239959e+00
1.301626e+00
1.356371e+00
1.403461e+00
1.442888e+00
1.475469e+00
1.502819e+00
1.527158e+00
1.550987e+00
1.576688e+00
1.606099e+00
1.640145e+00
1.678580e+00
1.719872e+00
1.761232e+00
1.798773e+00
1.827757e+00
1.842903e+00
1.838713e+00
1.809818e+00
1.751331e+00
1.659212e+00
1.530641e+00
1.364384e+00
1.161114e+00
9.236507e-01
6.570644e-01
3.685975e-01
6.738493e-02
-2.360307e-01
-5.303605e-01
-8.043513e-01
-1.047614e+00
-1.251414e+00
-1.409337e+00
-1.517757e+00
-1.576055e+00
-1.586556e+00
-1.554202e+00
-1.485975e+00
-1.390155e+00
-1.275475e+00
-1.150268e+00
-1.021703e+00
-8.951883e-01
-7.740013e-01
-6.591939e-01
-5.497772e-01
-4.431688e-01
-3.358499e-01
-2.241499e-01
-1.050561e-01
2.305860e-02
1.598902e-01
3.029101e-01
4.473608e-01
5.865354e-01
7.123010e-01
8.158021e-01
8.882656e-01
9.218295e-01
9.103200e-01
8.499085e-01
7.395919e-01
5.814510e-01
3.806554e-01
1.452091e-01
-1.145461e-01
-3.866216e-01
-6.581974e-01
-9.164800e-01
-1.149525e+00
-1.346954e+00
-1.500530e+00
-1.604551e+00
-1.656065e+00
-1.654907e+00
-1.603565e+00
-1.506893e+00
-1.371699e+00
-1.206235e+00
-1.019629e+00
-8.213178e-01
-6.205109e-01
-4.257436e-01
-2.445403e-01
-8.320538e-02
5.326671e-02
1.611837e-01
2.380823e-01
2.826206e-01
2.944631e-01
2.741699e-01
2.230958e-01
1.432927e-01
3.741306e-02
-9.138910e-02
-2.395568e-01
-4.032267e-01
-5.783242e-01
-7.606615e-01
-9.460459e-01
-1.130405e+00
-1.309926e+00
-1.481209e+00
-1.641408e+00
-1.788355e+00
-1.920629e+00
-2.037580e+00
-2.139276e+00
-2.226397e+00
-2.300075e+00
-2.361697e+00
-2.412692e+00
-2.454323e+00
-2.487500e+00
-2.512652e+00
-2.529656e+00
-2.537864e+00
-2.536222e+00
-2.523460e+00
-2.498352e+00
-2.459982e+00
-2.407991e+00
-2.342759e+00
-2.265493e+00
-2.178209e+00
-2.083601e+00
-1.984827e+00
-1.885227e+00
-1.788004e+00
-1.695925e+00
-1.611067e+00
-1.534639e+00
-1.466925e+00
-1.407315e+00
-1.354445e+00
-1.306402e+00
-1.260961e+00
-1.215831e+00
-1.168871e+00
-1.118270e+00
-1.062682e+00
-1.001303e+00
-9.339263e-01
-8.609445e-01
-7.833387e-01
-7.026326e-01
-6.208249e-01
-5.402999e-01
-4.637230e-01
-3.939265e-01
-3.337922e-01
-2.861321e-01
-2.535634e-01
-2.383738e-01
-2.423698e-01
-2.667065e-01
-3.117062e-01
-3.766770e-01
-4.597557e-01
-5.577983e-01
-6.663447e-01
-7.796773e-01
-8.909853e-01
-9.926361e-01
-1.076545e+00
-1.134620e+00
-1.159260e+00
-1.143858e+00
-1.083270e+00
-9.741999e-01
-8.154682e-01
-6.081188e-01
-3.553710e-01
-6.241819e-02
2.638920e-01
6.154546e-01
9.833315e-01
1.358157e+00
1.730486e+00
2.091072e+00
2.431053e+00
2.742074e+00
3.016364e+00
3.246797e+00
3.426964e+00
3.551301e+00
3.615256e+00
3.615521e+00
3.550287e+00
3.419514e+00
3.225182e+00
2.971492e+00
2.664992e+00
2.314605e+00
1.931538e+00
1.529043e+00
1.122038e+00
7.265520e-01
3.590377e-01
3.555515e-02
-2.291103e-01
-4.223352e-01
-5.344726e-01
-5.595171e-01
-4.955534e-01
-3.449401e-01
-1.142035e-01
1.863522e-01
5.432852e-01
9.408421e-01
1.361891e+00
1.788874e+00
2.204696e+00
2.593483e+00
2.941178e+00
3.235956e+00
3.468464e+00
3.631939e+00
3.722210e+00
3.737652e+00
3.679095e+00
3.549709e+00
3.354870e+00
3.101980e+00
2.800232e+00
2.460306e+00
2.093966e+00
1.713575e+00
1.331540e+00
9.597006e-01
6.087189e-01
2.875112e-01
2.771916e-03
-2.413579e-01
-4.434443e-01
-6.047132e-01
-7.287960e-01
-8.212813e-01
-8.891011e-01
-9.397984e-01
-9.807402e-01
-1.018351e+00
-1.057444e+00
-1.100728e+00
-1.148539e+00
-1.198835e+00
-1.247458e+00
-1.288625e+00
-1.315619e+00
-1.321588e+00
-1.300390e+00
-1.247384e+00
-1.160089e+00
-1.038651e+00
-8.860564e-01
-7.080848e-01
-5.130171e-01
-3.111221e-01
-1.139848e-01
6.627016e-02
2.178001e-01
3.298606e-01
3.935706e-01
4.025847e-01
3.536333e-01
2.468876e-01
8.611053e-02
-1.214369e-01
-3.653468e-01
-6.326609e-01
-9.086727e-01
-1.177870e+00
-1.424931e+00
-1.635693e+00
-1.798004e+00
-1.902396e+00
-1.942544e+00
-1.915489e+00
-1.821639e+00
-1.664555e+00
-1.450571e+00
-1.188270e+00
-8.878949e-01
-5.607206e-01
-2.184570e-01
1.272866e-01
4.654478e-01
7.858653e-01
1.079553e+00
1.338918e+00
1.557943e+00
1.732358e+00
1.859795e+00
1.939917e+00
1.974483e+00
1.967321e+00
1.924163e+00
1.852334e+00
1.760277e+00
1.656952e+00
1.551148e+00
1.450772e+00
1.362185e+00
1.289667e+00
1.235052e+00
1.197614e+00
1.174197e+00
1.159605e+00
1.147211e+00
1.129716e+00
1.099988e+00
1.051871e+00
9.808894e-01
8.847610e-01
7.636706e-01
6.202859e-01
4.595246e-01
2.881128e-01
1.139916e-01
-5.436384e-02
-2.086469e-01
-3.413858e-01
-4.465194e-01
-5.198404e-01
-5.592699e-01
-5.649432e-01
-5.391022e-01
-4.858110e-01
-4.105301e-01
-3.196010e-01
-2.196973e-01
-1.172976e-01
-1.822364e-02
7.272779e-02
1.520409e-01
2.176175e-01
2.687904e-01
3.062146e-01
3.316392e-01
3.475736e-01
3.568753e-01
3.622978e-01
3.660576e-01
3.694782e-01
3.727686e-01
3.749724e-01
3.740996e-01
3.674256e-01
3.519107e-01
3.246820e-01
2.835074e-01
2.271976e-01
1.558828e-01
7.113157e-02
-2.410297e-02
-1.256978e-01
-2.287074e-01
-3.278012e-01
-4.177390e-01
-4.938343e-01
-5.523546e-01
-5.908205e-01
-6.081696e-01
-6.047716e-01
-5.822923e-01
-5.434267e-01
-4.915337e-01
-4.302225e-01
-3.629411e-01
-2.926220e-01
-2.214240e-01
-1.505992e-01
-8.049041e-02
-1.064758e-02
5.996370e-02
1.326977e-01
2.089447e-01
2.898606e-01
3.761393e-01
4.678480e-01
5.643417e-01
6.642667e-01
7.656549e-01
8.661027e-01
9.630125e-01
1.053863e+00
1.136468e+00
1.209177e+00
1.270994e+00
1.321602e+00
1.361299e+00
1.390879e+00
1.411492e+00
1.424502e+00
1.431386e+00
1.433649e+00
1.432776e+00
1.430169e+00
1.427065e+00
1.424401e+00
1.422632e+00
1.421502e+00
1.419812e+00
1.415226e+00
1.404158e+00
1.381805e+00
1.342348e+00
1.279332e+00
1.186202e+00
1.056955e+00
8.868281e-01
6.729540e-01
4.148890e-01
1.149531e-01
-2.216698e-01
-5.870859e-01
-9.710897e-01
-1.361764e+00
-1.746222e+00
-2.111416e+00
-2.444940e+00
-2.735747e+00
-2.974745e+00
-3.155207e+00
-3.273017e+00
-3.326719e+00
-3.317435e+00
-3.248638e+00
-3.125859e+00
-2.956333e+00
-2.748625e+00
-2.512253e+00
-2.257322e+00
-1.994152e+00
-1.732914e+00
-1.483234e+00
-1.253781e+00
-1.051835e+00
-8.828460e-01
-7.500407e-01
-6.541021e-01
-5.929936e-01
-5.619672e-01
-5.537930e-01
-5.592166e-01
-5.676238e-01
-5.678616e-01
-5.491436e-01
-5.019477e-01
-4.188164e-01
-2.949743e-01
-1.287010e-01
7.856975e-02
3.224229e-01
5.958717e-01
8.899458e-01
1.194387e+00
1.498376e+00
1.791229e+00
2.062999e+00
2.304956e+00
2.509906e+00
2.672364e+00
2.788574e+00
2.856412e+00
2.875205e+00
2.845508e+00
2.768878e+00
2.647683e+00
2.484960e+00
2.284331e+00
2.049979e+00
1.786661e+00
1.499745e+00
1.195241e+00
8.798164e-01
5.607469e-01
2.458071e-01
-5.693396e-02
-3.394066e-01
-5.939072e-01
-8.135053e-01
-9.924405e-01
-1.126456e+00
-1.213021e+00
-1.251405e+00
-1.242601e+00
-1.189108e+00
-1.094602e+00
-9.635592e-01
-8.008750e-01
-6.115398e-01
-4.004140e-01
-1.721231e-01
6.892566e-02
3.184293e-01
5.720172e-01
8.250728e-01
1.072596e+00
1.309143e+00
1.528871e+00
1.725672e+00
1.893405e+00
2.026186e+00
2.118714e+00
2.166611e+00
2.166738e+00
2.117467e+00
2.018889e+00
1.872918e+00
1.683311e+00
1.455571e+00
1.196762e+00
9.152389e-01
6.203120e-01
3.218643e-01
2.993060e-02
-2.457445e-01
-4.961510e-01
-7.134314e-01
-8.912405e-01
-1.025009e+00
-1.112088e+00
-1.151757e+00
-1.145101e+00
-1.094790e+00
-1.004772e+00
-8.799608e-01
-7.259265e-01
-5.486392e-01
-3.542810e-01
-1.491262e-01
6.052291e-02
2.683676e-01
4.681449e-01
6.536923e-01
8.190723e-01
9.587756e-01
1.068001e+00
1.142997e+00
1.181423e+00
1.182686e+00
1.148190e+00
1.081444e+00
9.880042e-01
8.752154e-01
7.517722e-01
6.271294e-01
5.108116e-01
4.116822e-01
3.372385e-01
2.929941e-01
2.820044e-01
3.045764e-01
3.581928e-01
4.376640e-01
5.355020e-01
6.424922e-01
7.484193e-01
8.428818e-01
9.161254e-01
9.598171e-01
9.676959e-01
9.360459e-01
8.639593e-01
7.533717e-01
6.088712e-01
4.372982e-01
2.471676e-01
4.796217e-02
-1.506425e-01
-3.395483e-01
-5.109261e-01
-6.587569e-01
-7.791711e-01
-8.705546e-01
-9.334232e-01
-9.700926e-01
-9.841985e-01
-9.801362e-01
-9.624934e-01
-9.355443e-01
-9.028563e-01
-8.670357e-01
-8.296222e-01
-7.911181e-01
-7.511298e-01
-7.085900e-01
-6.620257e-01
-6.098349e-01
-5.505383e-01
-4.829778e-01
-4.064509e-01
-3.207782e-01
-2.263162e-01
-1.239340e-01
-1.496813e-02
9.883399e-02
2.153828e-01
3.323375e-01
4.472288e-01
5.576200e-01
6.612976e-01
7.564705e-01
8.419454e-01
9.172438e-01
9.826320e-01
1.039053e+00
1.087966e+00
1.131110e+00
1.170233e+00
1.206825e+00
1.241886e+00
1.275760e+00
1.308068e+00
1.337723e+00
1.363057e+00
1.382009e+00
1.392382e+00
1.392122e+00
1.379599e+00
1.353850e+00
1.314777e+00
1.263257e+00
1.201178e+00
1.131377e+00
1.057493e+00
9.837503e-01
9.146929e-01
8.548963e-01
8.086772e-01
7.798226e-01
7.713513e-01
7.853133e-01
8.226354e-01
8.830199e-01
9.649076e-01
1.065518e+00
1.180979e+00
1.306537e+00
1.436855e+00
1.566346e+00
1.689533e+00
1.801397e+00
1.897659e+00
1.975003e+00
2.031206e+00
2.065180e+00
2.076939e+00
2.067507e+00
2.038781e+00
1.993355e+00
1.934319e+00
1.865032e+00
1.788870e+00
1.708965e+00
1.627962e+00
1.547815e+00
1.469658e+00
1.393777e+00
1.319677e+00
1.246250e+00
1.171987e+00
1.095234e+00
1.014412e+00
9.282014e-01
8.356349e-01
7.361094e-01
6.293064e-01
5.150454e-01
3.931000e-01
2.630189e-01
1.239950e-01
-2.518023e-02
-1.860506e-01
-3.603115e-01
-5.495234e-01
-7.547554e-01
-9.762091e-01
-1.212876e+00
-1.462286e+00
-1.720387e+00
-1.981592e+00
-2.238989e+00
-2.484714e+00
-2.710442e+00
-2.907950e+00
-3.069691e+00
-3.189318e+00
-3.262096e+00
-3.285175e+00
-3.257702e+00
-3.180786e+00
-3.057350e+00
-2.891916e+00
-2.690342e+00
-2.459569e+00
-2.207364e+00
-1.942077e+00
-1.672394e+00
-1.407076e+00
-1.154661e+00
-9.231413e-01
-7.196296e-01
-5.500275e-01
-4.187473e-01
-3.285138e-01
-2.802725e-01
-2.732155e-01
-3.049173e-01
-3.715606e-01
-4.682246e-01
-5.892039e-01
-7.283311e-01
-8.792828e-01
-1.035854e+00
-1.192194e+00
-1.342990e+00
-1.483597e+00
-1.610103e+00
-1.719320e+00
-1.808709e+00
-1.876238e+00
-1.920218e+00
-1.939123e+00
-1.931466e+00
-1.895739e+00
-1.830472e+00
-1.734398e+00
-1.606734e+00
-1.447526e+00
-1.258016e+00
-1.040960e+00
-8.008421e-01
-5.439252e-01
-2.781098e-01
-1.260875e-02
2.425438e-01
4.770945e-01
6.812241e-01
8.461857e-01
9.648715e-01
1.032262e+00
1.045733e+00
1.005199e+00
9.131018e-01
7.742498e-01
5.955222e-01
3.854615e-01
1.537800e-01
-8.919258e-02
-3.330862e-01
-5.680602e-01
-7.853325e-01
-9.776389e-01
-1.139603e+00
-1.267995e+00
-1.361873e+00
-1.422583e+00
-1.453623e+00
-1.460344e+00
-1.449526e+00
-1.428816e+00
-1.406091e+00
-1.388780e+00
-1.383200e+00
-1.393975e+00
-1.423563e+00
-1.471958e+00
-1.536556e+00
-1.612231e+00
-1.691600e+00
-1.765471e+00
-1.823452e+00
-1.854678e+00
-1.848617e+00
-1.795893e+00
-1.689069e+00
-1.523339e+00
-1.297072e+00
-1.012170e+00
-6.742079e-01
-2.923515e-01
1.209667e-01
5.505913e-01
9.793871e-01
1.389143e+00
1.761589e+00
2.079450e+00
2.327491e+00
2.493445e+00
2.568793e+00
2.549308e+00
2.435347e+00
2.231849e+00
1.948059e+00
1.596984e+00
1.194615e+00
7.589884e-01
3.091332e-01
-1.359947e-01
-5.585211e-01
-9.425233e-01
-1.274706e+00
-1.544846e+00
-1.746010e+00
-1.874542e+00
-1.929870e+00
-1.914167e+00
-1.831900e+00
-1.689322e+00
-1.493925e+00
-1.253904e+00
-9.776536e-01
-6.733461e-01
-3.486147e-01
-1.037820e-02
3.351890e-01
6.825501e-01
1.026595e+00
1.362373e+00
1.684828e+00
1.988588e+00
2.267853e+00
2.516411e+00
2.727786e+00
2.895520e+00
3.013547e+00
3.076655e+00
3.080975e+00
3.024448e+00
2.907246e+00
2.732068e+00
2.504292e+00
2.231930e+00
1.925378e+00
1.596959e+00
1.260263e+00
9.293509e-01
6.178751e-01
3.381856e-01
1.005084e-01
-8.773644e-02
-2.224180e-01
-3.029360e-01
-3.322014e-01
-3.163563e-01
-2.642545e-01
-1.867444e-01
-9.580872e-02
-3.630308e-03
7.834282e-02
1.402615e-01
1.746050e-01
1.767233e-01
1.451572e-01
8.171454e-02
-8.700197e-03
-1.184844e-01
-2.379323e-01
-3.559738e-01
-4.609991e-01
-5.417011e-01
-5.878792e-01
-5.911531e-01
-5.455553e-01
-4.479774e-01
-2.984556e-01
-1.002832e-01
1.400660e-01
4.132129e-01
7.073513e-01
1.008916e+00
1.303406e+00
1.576314e+00
1.814078e+00
2.004980e+00
2.139918e+00
2.212967e+00
2.221698e+00
2.167220e+00
2.053954e+00
1.889160e+00
1.682281e+00
1.444145e+00
1.186133e+00
9.193610e-01
6.539704e-01
3.985688e-01
1.598548e-01
-5.756497e-02
-2.511815e-01
-4.204465e-01
-5.665334e-01
-6.920345e-01
-8.006285e-01
-8.967320e-01
-9.851446e-01
-1.070683e+00
-1.157809e+00
-1.250249e+00
-1.350637e+00
-1.460200e+00
-1.578528e+00
-1.703462e+00
-1.831127e+00
-1.956131e+00
-2.071903e+00
-2.171160e+00
-2.246456e+00
-2.290770e+00
-2.298078e+00
-2.263877e+00
-2.185600e+00
-2.062895e+00
-1.897727e+00
-1.694293e+00
-1.458743e+00
-1.198755e+00
-9.229854e-01
-6.404880e-01
-3.601414e-01
-9.015715e-02
1.622942e-01
3.913191e-01
5.923947e-01
7.623409e-01
8.992013e-01
1.002078e+00
1.070961e+00
1.106594e+00
1.110386e+00
1.084383e+00
1.031269e+00
9.543838e-01
8.577043e-01
7.457919e-01
6.236700e-01
4.966462e-01
3.700934e-01
2.492174e-01
1.388408e-01
4.322800e-02
-3.403464e-02
-9.010489e-02
-1.229064e-01
-1.311239e-01
-1.141889e-01
-7.227073e-02
-6.278955e-03
8.212475e-02
1.905155e-01
3.157119e-01
4.538204e-01
6.003326e-01
7.502857e-01
8.984790e-01
1.039728e+00
1.169122e+00
1.282251e+00
1.375370e+00
1.445477e+00
1.490323e+00
1.508366e+00
1.498708e+00
1.461050e+00
1.395703e+00
1.303651e+00
1.186679e+00
1.047530e+00
8.900636e-01
7.193808e-01
5.418820e-01
3.652207e-01
1.981372e-01
5.016213e-02
-6.880530e-02
-1.490212e-01
-1.814911e-01
-1.585922e-01
-7.467994e-02
7.336819e-02
2.857151e-01
5.592747e-01
8.876062e-01
1.261014e+00
1.666862e+00
2.090102e+00
2.513975e+00
2.920863e+00
3.293227e+00
3.614564e+00
3.870326e+00
4.048729e+00
4.141395e+00
4.143791e+00
4.055428e+00
3.879812e+00
3.624148e+00
3.298819e+00
2.916684e+00
2.492235e+00
2.040681e+00
1.577047e+00
1.115342e+00
6.678710e-01
2.447567e-01
-1.463209e-01
-5.001486e-01
-8.137994e-01
-1.086292e+00
-1.318149e+00
-1.510910e+00
-1.666651e+00
-1.787568e+00
-1.875646e+00
-1.932448e+00
-1.959038e+00
-1.956036e+00
-1.923788e+00
-1.862617e+00
-1.773113e+00
-1.656416e+00
-1.514449e+00
-1.350083e+00
-1.167221e+00
-9.707923e-01
-7.666757e-01
-5.615479e-01
-3.626617e-01
-1.775506e-01
-1.366231e-02
1.220700e-01
2.236919e-01
2.866924e-01
3.084204e-01
2.884044e-01
2.285337e-01
1.330734e-01
8.500623e-03
-1.368261e-01
-2.931393e-01
-4.498380e-01
-5.961179e-01
-7.216134e-01
-8.170062e-01
-8.745678e-01
-8.886101e-01
-8.558237e-01
-7.754912e-01
-6.495625e-01
-4.825831e-01
-2.814742e-01
-5.516801e-02
1.858825e-01
4.302921e-01
6.663900e-01
8.828811e-01
1.069472e+00
1.217423e+00
1.319975e+00
1.372654e+00
1.373401e+00
1.322573e+00
1.222802e+00
1.078744e+00
8.967633e-01
6.845503e-01
4.507287e-01
2.044497e-01
-4.500465e-02
-2.886077e-01
-5.179636e-01
-7.256698e-01
-9.056602e-01
-1.053511e+00
-1.166681e+00
-1.244656e+00
-1.288967e+00
-1.303065e+00
-1.292048e+00
-1.262256e+00
-1.220772e+00
-1.174855e+00
-1.131366e+00
-1.096214e+00
-1.073882e+00
-1.067068e+00
-1.076492e+00
-1.100889e+00
-1.137215e+00
-1.181025e+00
-1.227014e+00
-1.269614e+00
-1.303612e+00
-1.324680e+00
-1.329783e+00
-1.317399e+00
-1.287569e+00
-1.241755e+00
-1.182555e+00
-1.113300e+00
-1.037609e+00
-9.589331e-01
-8.801665e-01
-8.033706e-01
-7.296382e-01
-6.591174e-01
-5.911793e-01
-5.246923e-01
-4.583467e-01
-3.909666e-01
-3.217501e-01
-2.503982e-01
-1.771220e-01
-1.025456e-01
-2.754809e-02
4.690057e-02
1.198585e-01
1.904514e-01
2.578234e-01
3.210154e-01
3.788061e-01
4.295620e-01
4.711405e-01
5.008823e-01
5.157154e-01
5.123710e-01
4.876959e-01
4.390257e-01
3.645717e-01
2.637678e-01
1.375226e-01
-1.166288e-02
-1.797377e-01
-3.613028e-01
-5.499515e-01
-7.387075e-01
-9.205146e-01
-1.088727e+00
-1.237554e+00
-1.362427e+00
-1.460253e+00
-1.529543e+00
-1.570401e+00
-1.584381e+00
-1.574217e+00
-1.543477e+00
-1.496151e+00
-1.436257e+00
-1.367491e+00
-1.292968e+00
-1.215088e+00
-1.135518e+00
-1.055279e+00
-9.749190e-01
-8.947203e-01
-8.149218e-01
-7.359092e-01
-6.583542e-01
-5.832846e-01
-5.120797e-01
-4.464000e-01
-3.880699e-01
-3.389385e-01
-3.007433e-01
-2.749937e-01
-2.628828e-01
-2.652223e-01
-2.823879e-01
-3.142670e-01
-3.601995e-01
-4.189217e-01
-4.885263e-01
-5.664628e-01
-6.495995e-01
-7.343583e-01
-8.169188e-01
-8.934723e-01
-9.604916e-01
-1.014977e+00
-1.054644e+00
-1.078028e+00
-1.084495e+00
-1.074170e+00
-1.047794e+00
-1.006544e+00
-9.518302e-01
-8.851086e-01
-8.077266e-01
-7.208204e-01
-6.252791e-01
-5.217793e-01
-4.108855e-01
-2.932060e-01
-1.695775e-01
-4.124899e-02
8.997125e-02
2.216380e-01
3.506825e-01
4.735249e-01
5.862811e-01
6.850404e-01
7.661888e-01
8.267407e-01
8.646499e-01
8.790668e-01
8.705196e-01
8.410009e-01
7.939539e-01
7.341599e-01
6.675375e-01
6.008695e-01
5.414693e-01
4.968010e-01
4.740624e-01
4.797441e-01
5.191833e-01
5.961373e-01
7.124131e-01
8.675842e-01
1.058831e+00
1.280924e+00
1.526361e+00
1.785653e+00
2.047753e+00
2.300591e+00
2.531699e+00
2.728877e+00
2.880870e+00
2.977997e+00
3.012698e+00
2.979976e+00
2.877687e+00
2.706699e+00
2.470896e+00
2.177050e+00
1.834551e+00
1.455008e+00
1.051740e+00
6.391506e-01
2.320356e-01
-1.551572e-01
-5.090595e-01
-8.180617e-01
-1.072888e+00
-1.267031e+00
-1.397015e+00
-1.462479e+00
-1.466078e+00
-1.413215e+00
-1.311626e+00
-1.170840e+00
-1.001553e+00
-8.149395e-01
-6.219646e-01
-4.327224e-01
-2.558705e-01
-9.819467e-02
3.565828e-02
1.432643e-01
2.243280e-01
2.804357e-01
3.146945e-01
3.313046e-01
3.351084e-01
3.311536e-01
3.242958e-01
3.188554e-01
3.183347e-01
3.252005e-01
3.407378e-01
3.649869e-01
3.967748e-01
4.338551e-01
4.731578e-01
5.111378e-01
5.441984e-01
5.691493e-01
5.836515e-01
5.865986e-01
5.783888e-01
5.610507e-01
5.382019e-01
5.148340e-01
4.969314e-01
4.909522e-01
5.032135e-01
5.392401e-01
6.031457e-01
6.971196e-01
8.210799e-01
9.725387e-01
1.146694e+00
1.336739e+00
1.534348e+00
1.730291e+00
1.915110e+00
2.079795e+00
2.216406e+00
2.318588e+00
2.381945e+00
2.404253e+00
2.385494e+00
2.327721e+00
2.234786e+00
2.111943e+00
1.965390e+00
1.801779e+00
1.627744e+00
1.449480e+00
1.272414e+00
1.100986e+00
9.385609e-01
7.874623e-01
6.491188e-01
5.242824e-01
4.132762e-01
3.162195e-01
2.331851e-01
1.642616e-01
1.095183e-01
6.889521e-02
4.206512e-02
2.831863e-02
2.652269e-02
3.518180e-02
5.260627e-02
7.716359e-02
1.075663e-01
1.431382e-01
1.840012e-01
2.311404e-01
2.863244e-01
3.518861e-01
4.303879e-01
5.242178e-01
6.351660e-01
7.640355e-01
9.103298e-01
1.072051e+00
1.245625e+00
1.425977e+00
1.606737e+00
1.780589e+00
1.939736e+00
2.076454e+00
2.183691e+00
2.255659e+00
2.288368e+00
2.280039e+00
2.231353e+00
2.145498e+00
2.028005e+00
1.886366e+00
1.729483e+00
1.566971e+00
1.408408e+00
1.262599e+00
1.136935e+00
1.036906e+00
9.658276e-01
9.247721e-01
9.127076e-01
9.267990e-01
9.628191e-01
1.015610e+00
1.079540e+00
1.148909e+00
1.218278e+00
1.282701e+00
1.337880e+00
1.380227e+00
1.406873e+00
1.415604e+00
1.404768e+00
1.373137e+00
1.319763e+00
1.243862e+00
1.144736e+00
1.021783e+00
8.745922e-01
7.031194e-01
5.079155e-01
2.903628e-01
5.286640e-02
-2.010457e-01
-4.667426e-01
-7.386414e-01
-1.010474e+00
-1.275643e+00
-1.527620e+00
-1.760357e+00
-1.968654e+00
-2.148460e+00
-2.297074e+00
-2.413232e+00
-2.497064e+00
-2.549929e+00
-2.574120e+00
-2.572476e+00
-2.547924e+00
-2.503018e+00
-2.439526e+00
-2.358146e+00
-2.258404e+00
-2.138764e+00
-1.996950e+00
-1.830432e+00
-1.637021e+00
-1.415450e+00
-1.165889e+00
-8.902736e-01
-5.924196e-01
-2.778953e-01
4.632863e-02
3.723991e-01
6.921922e-01
9.979292e-01
1.282710e+00
1.540899e+00
1.768326e+00
1.962298e+00
2.121457e+00
2.245524e+00
2.335008e+00
2.390934e+00
2.414636e+00
2.407642e+00
2.371672e+00
2.308708e+00
2.221135e+00
2.111884e+00
1.984561e+00
1.843494e+00
1.693691e+00
1.540687e+00
1.390278e+00
1.248183e+00
1.119654e+00
1.009110e+00
9.198293e-01
8.537598e-01
8.114714e-01
7.922504e-01
7.943194e-01
8.151441e-01
8.517807e-01
9.012177e-01
9.606730e-01
1.027821e+00
1.100932e+00
1.178929e+00
1.261346e+00
1.348228e+00
1.439961e+00
1.537066e+00
1.639975e+00
1.748807e+00
1.863164e+00
1.981968e+00
2.103349e+00
2.224596e+00
2.342182e+00
2.451854e+00
2.548808e+00
2.627936e+00
2.684149e+00
2.712766e+00
2.709943e+00
2.673116e+00
2.601415e+00
2.495991e+00
2.360231e+00
2.199785e+00
2.022413e+00
1.837619e+00
1.656098e+00
1.489037e+00
1.347308e+00
1.240656e+00
1.176911e+00
1.161339e+00
1.196158e+00
1.280279e+00
1.409283e+00
1.575643e+00
1.769146e+00
1.977509e+00
2.187116e+00
2.383835e+00
2.553873e+00
2.684597e+00
2.765282e+00
2.787734e+00
2.746729e+00
2.640253e+00
2.469508e+00
2.238698e+00
1.954615e+00
1.626066e+00
1.263206e+00
8.768465e-01
4.778068e-01
7.638346e-02
-3.180305e-01
-6.971496e-01
-1.053835e+00
-1.382000e+00
-1.676433e+00
-1.932588e+00
-2.146397e+00
-2.314138e+00
-2.432392e+00
-2.498088e+00
-2.508642e+00
-2.462162e+00
-2.357712e+00
-2.195577e+00
-1.977525e+00
-1.707000e+00
-1.389249e+00
-1.031324e+00
-6.419717e-01
-2.313951e-01
1.891064e-01
6.075947e-01
1.012027e+00
1.390833e+00
1.733501e+00
2.031129e+00
2.276893e+00
2.466392e+00
2.597820e+00
2.671963e+00
2.691988e+00
2.663078e+00
2.591938e+00
2.486216e+00
2.353923e+00
2.202872e+00
2.040206e+00
1.872031e+00
1.703174e+00
1.537077e+00
1.375802e+00
1.220154e+00
1.069874e+00
9.238968e-01
7.806316e-01
6.382488e-01
4.949398e-01
3.491316e-01
1.996433e-01
4.578150e-02
-1.126110e-01
-2.751313e-01
-4.407921e-01
-6.079788e-01
-7.743857e-01
-9.369441e-01
-1.091776e+00
-1.234213e+00
-1.358918e+00
-1.460134e+00
-1.532051e+00
-1.569272e+00
-1.567313e+00
-1.523088e+00
-1.435301e+00
-1.304704e+00
-1.134187e+00
-9.286958e-01
-6.949834e-01
-4.412314e-01
-1.765670e-01
8.948064e-02
3.475448e-01
5.889637e-01
8.062628e-01
9.935450e-01
1.146761e+00
1.263850e+00
1.344742e+00
1.391227e+00
1.406713e+00
1.395887e+00
1.364305e+00
1.317965e+00
1.262866e+00
1.204605e+00
1.148019e+00
1.096895e+00
1.053766e+00
1.019781e+00
9.946901e-01
9.769166e-01
9.637412e-01
9.515840e-01
9.363719e-01
9.139663e-01
8.806113e-01
8.333560e-01
7.704024e-01
6.913320e-01
5.971801e-01
4.903435e-01
3.743370e-01
2.534345e-01
1.322492e-01
1.531621e-02
-9.326673e-02
-1.900965e-01
-2.725993e-01
-3.390407e-01
-3.884295e-01
-4.203454e-01
-4.347288e-01
-4.316724e-01
-4.112539e-01
-3.734336e-01
-3.180306e-01
-2.447725e-01
-1.533982e-01
-4.378672e-02
8.391583e-02
2.291935e-01
3.910911e-01
5.681780e-01
7.585369e-01
9.597691e-01
1.169008e+00
1.382940e+00
1.597838e+00
1.809598e+00
2.013809e+00
2.205822e+00
2.380856e+00
2.534107e+00
2.660894e+00
2.756821e+00
2.817972e+00
2.841134e+00
2.824033e+00
2.765574e+00
2.666057e+00
2.527325e+00
2.352848e+00
2.147689e+00
1.918363e+00
1.672583e+00
1.418913e+00
1.166342e+00
9.238195e-01
6.997600e-01
5.015693e-01
3.351955e-01
2.047410e-01
1.121573e-01
5.704642e-02
3.659445e-02
4.565837e-02
7.702127e-02
1.218193e-01
1.701272e-01
2.116698e-01
2.366088e-01
2.363400e-01
2.042260e-01
1.361940e-01
3.112839e-02
-1.089877e-01
-2.792136e-01
-4.720680e-01
-6.781869e-01
-8.871512e-01
-1.088393e+00
-1.272074e+00
-1.429850e+00
-1.555432e+00
-1.644918e+00
-1.696879e+00
-1.712237e+00
-1.693974e+00
-1.646729e+00
-1.576350e+00
-1.489432e+00
-1.392875e+00
-1.293478e+00
-1.197584e+00
-1.110761e+00
-1.037548e+00
-9.812636e-01
-9.438857e-01
-9.260218e-01
-9.269570e-01
-9.447794e-01
-9.765657e-01
-1.018613e+00
-1.066695e+00
-1.116338e+00
-1.163086e+00
-1.202756e+00
-1.231651e+00
-1.246729e+00
-1.245707e+00
-1.227122e+00
-1.190329e+00
-1.135476e+00
-1.063464e+00
-9.758863e-01
-8.749632e-01
-7.634591e-01
-6.445737e-01
-5.218078e-01
-3.988045e-01
-2.791741e-01
-1.663162e-01
-6.325654e-02
2.748981e-02
1.040156e-01
1.650775e-01
2.101129e-01
2.392237e-01
2.531369e-01
2.531524e-01
2.410902e-01
2.192450e-01
1.903518e-01
1.575575e-01
1.243819e-01
9.464931e-02
7.236927e-02
6.155419e-02
6.597081e-02
8.883726e-02
1.324898e-01
1.980557e-01
2.851758e-01
3.918224e-01
5.142539e-01
6.471310e-01
7.838002e-01
9.167238e-01
1.038012e+00
1.140003e+00
1.215826e+00
1.259913e+00
1.268411e+00
1.239482e+00
1.173486e+00
1.073023e+00
9.428411e-01
7.895903e-01
6.214266e-01
4.474724e-01
2.771702e-01
1.195798e-01
-1.731133e-02
-1.271967e-01
-2.059161e-01
-2.517371e-01
-2.654343e-01
-2.501723e-01
-2.112153e-01
-1.554977e-01
-9.109471e-02
-2.662663e-02
2.937602e-02
6.912142e-02
8.619348e-02
7.614094e-02
3.697107e-02
-3.050836e-02
-1.225557e-01
-2.326167e-01
-3.517227e-01
-4.691564e-01
-5.733408e-01
-6.528720e-01
-6.975965e-01
-6.996170e-01
-6.541153e-01
-5.598953e-01
-4.195789e-01
-2.394249e-01
-2.878929e-02
2.007141e-01
4.362574e-01
6.649317e-01
8.748499e-01
1.056114e+00
1.201564e+00
1.307249e+00
1.372603e+00
1.400311e+00
1.395895e+00
1.367046e+00
1.322771e+00
1.272419e+00
1.224693e+00
1.186735e+00
1.163391e+00
1.156733e+00
1.165893e+00
1.187210e+00
1.214683e+00
1.240643e+00
1.256584e+00
1.254028e+00
1.225343e+00
1.164420e+00
1.067164e+00
9.317642e-01
7.587711e-01
5.509787e-01
3.131773e-01
5.180496e-02
-2.254541e-01
-5.100900e-01
-7.931736e-01
-1.065729e+00
-1.319056e+00
-1.545000e+00
-1.736169e+00
-1.886121e+00
-1.989519e+00
-2.042276e+00
-2.041693e+00
-1.986588e+00
-1.877415e+00
-1.716366e+00
-1.507447e+00
-1.256509e+00
-9.712353e-01
-6.610274e-01
-3.367893e-01
-1.056101e-02
3.050012e-01
5.972882e-01
8.544994e-01
1.066432e+00
1.225211e+00
1.325888e+00
1.366824e+00
1.349838e+00
1.280086e+00
1.165698e+00
1.017208e+00
8.468156e-01
6.675496e-01
4.923998e-01
3.334796e-01
2.012878e-01
1.041217e-01
4.767781e-02
3.485410e-02
6.574828e-02
1.378262e-01
2.462260e-01
3.841594e-01
5.433774e-01
7.146736e-01
8.884058e-01
1.055020e+00
1.205553e+00
1.332102e+00
1.428207e+00
1.489137e+00
1.512031e+00
1.495898e+00
1.441458e+00
1.350866e+00
1.227366e+00
1.074900e+00
8.977580e-01
7.002801e-01
4.866556e-01
2.608111e-01
2.638700e-02
-2.132233e-01
-4.547957e-01
-6.951872e-01
-9.312608e-01
-1.159836e+00
-1.377671e+00
-1.581485e+00
-1.767995e+00
-1.933981e+00
-2.076356e+00
-2.192239e+00
-2.279027e+00
-2.334470e+00
-2.356759e+00
-2.344620e+00
-2.297436e+00
-2.215380e+00
-2.099552e+00
-1.952128e+00
-1.776466e+00
-1.577177e+00
-1.360109e+00
-1.132238e+00
-9.014179e-01
-6.760166e-01
-4.644292e-01
-2.745193e-01
-1.130438e-01
1.486979e-02
1.061200e-01
1.598484e-01
1.774432e-01
1.623295e-01
1.195767e-01
5.537553e-02
-2.354740e-02
-1.105085e-01
-1.993795e-01
-2.849848e-01
-3.633555e-01
-4.318249e-01
-4.889677e-01
-5.343957e-01
-5.684381e-01
-5.917496e-01
-6.048992e-01
-6.080031e-01
-6.004617e-01
-5.808468e-01
-5.469641e-01
-4.960894e-01
-4.253494e-01
-3.321991e-01
-2.149330e-01
-7.316723e-02
9.177150e-02
2.766022e-01
4.760329e-01
6.829139e-01
8.886013e-01
1.083509e+00
1.257804e+00
1.402169e+00
1.508560e+00
1.570852e+00
1.585297e+00
1.550739e+00
1.468541e+00
1.342260e+00
1.177097e+00
9.792101e-01
7.549996e-01
5.104611e-01
2.507049e-01
-2.029057e-02
-2.996682e-01
-5.854408e-01
-8.760575e-01
-1.169877e+00
-1.464648e+00
-1.757085e+00
-2.042623e+00
-2.315379e+00
-2.568340e+00
-2.793742e+00
-2.983619e+00
-3.130450e+00
-3.227844e+00
-3.271204e+00
-3.258281e+00
-3.189581e+00
-3.068545e+00
-2.901483e+00
-2.697255e+00
-2.466719e+00
-2.221993e+00
-1.975630e+00
-1.739779e+00
-1.525418e+00
-1.341746e+00
-1.195751e+00
-1.091987e+00
-1.032534e+00
-1.017104e+00
-1.043259e+00
-1.106680e+00
-1.201473e+00
-1.320491e+00
-1.455654e+00
-1.598282e+00
-1.739428e+00
-1.870218e+00
-1.982176e+00
-2.067555e+00
-2.119623e+00
-2.132931e+00
-2.103532e+00
-2.029155e+00
-1.909335e+00
-1.745492e+00
-1.540965e+00
-1.300978e+00
-1.032532e+00
-7.442034e-01
-4.458293e-01
-1.480846e-01
1.380363e-01
4.018000e-01
6.333279e-01
8.241518e-01
9.676790e-01
1.059528e+00
1.097710e+00
1.082655e+00
1.017086e+00
9.057770e-01
7.552065e-01
5.731554e-01
3.682664e-01
1.495957e-01
-7.382093e-02
-2.933764e-01
-5.012635e-01
-6.908078e-01
-8.567542e-01
-9.955012e-01
-1.105264e+00
-1.186144e+00
-1.240088e+00
-1.270707e+00
-1.282970e+00
-1.282782e+00
-1.276478e+00
-1.270295e+00
-1.269865e+00
-1.279786e+00
-1.303294e+00
-1.342072e+00
-1.396182e+00
-1.464122e+00
-1.542981e+00
-1.628668e+00
-1.716194e+00
-1.799988e+00
-1.874220e+00
-1.933128e+00
-1.971347e+00
-1.984223e+00
-1.968112e+00
-1.920654e+00
-1.841006e+00
-1.730012e+00
-1.590283e+00
-1.426173e+00
-1.243628e+00
-1.049906e+00
-8.531878e-01
-6.620902e-01
-4.851386e-01
-3.302379e-01
-2.041924e-01
-1.123170e-01
-5.816878e-02
-4.341499e-02
-6.783577e-02
-1.294486e-01
-2.247316e-01
-3.489173e-01
-4.963282e-01
-6.607247e-01
-8.356398e-01
-1.014677e+00
-1.191755e+00
-1.361279e+00
-1.518250e+00
-1.658307e+00
-1.777714e+00
-1.873331e+00
-1.942577e+00
-1.983421e+00
-1.994393e+00
-1.974647e+00
-1.924041e+00
-1.843233e+00
-1.733771e+00
-1.598150e+00
-1.439837e+00
-1.263223e+00
-1.073522e+00
-8.765859e-01
-6.786663e-01
-4.861101e-01
-3.050305e-01
-1.409734e-01
1.384858e-03
1.184789e-01
2.080136e-01
2.690306e-01
3.018858e-01
3.081528e-01
2.904718e-01
2.523667e-01
1.980447e-01
1.321838e-01
5.970785e-02
-1.445541e-02
-8.563125e-02
-1.496610e-01
-2.031523e-01
-2.436910e-01
-2.699900e-01
-2.819560e-01
-2.806666e-01
-2.682633e-01
-2.477747e-01
-2.228912e-01
-1.977109e-01
-1.764708e-01
-1.632764e-01
-1.618322e-01
-1.751790e-01
-2.054422e-01
-2.535995e-01
-3.192836e-01
-4.006422e-01
-4.942784e-01
-5.952982e-01
-6.974859e-01
-7.936163e-01
-8.758964e-01
-9.365060e-01
-9.681920e-01
-9.648568e-01
-9.220818e-01
-8.375345e-01
-7.112235e-01
-5.455797e-01
-3.453613e-01
-1.173948e-01
1.298211e-01
3.866080e-01
6.426505e-01
8.875381e-01
1.111261e+00
1.304625e+00
1.459571e+00
1.569387e+00
1.628841e+00
1.634248e+00
1.583513e+00
1.476156e+00
1.313357e+00
1.097989e+00
8.346549e-01
5.296683e-01
1.909791e-01
-1.719993e-01
-5.486660e-01
-9.276127e-01
-1.297092e+00
-1.645541e+00
-1.962132e+00
-2.237290e+00
-2.463159e+00
-2.633964e+00
-2.746265e+00
-2.799072e+00
-2.793841e+00
-2.734331e+00
-2.626354e+00
-2.477420e+00
-2.296303e+00
-2.092551e+00
-1.875985e+00
-1.656199e+00
-1.442121e+00
-1.241650e+00
-1.061364e+00
-9.063310e-01
-7.799584e-01
-6.839042e-01
-6.180104e-01
-5.802718e-01
-5.668589e-01
-5.722251e-01
-5.893307e-01
-6.100050e-01
-6.254466e-01
-6.268375e-01
-6.060254e-01
-5.562172e-01
-4.726196e-01
-3.529657e-01
-1.978757e-01
-1.100773e-02
2.010319e-01
4.290304e-01
6.617547e-01
8.867488e-01
1.091284e+00
1.263387e+00
1.392849e+00
1.472136e+00
1.497096e+00
1.467403e+00
1.386676e+00
1.262243e+00
1.104564e+00
9.263451e-01
7.414241e-01
5.635386e-01
4.050973e-01
2.760854e-01
1.832159e-01
1.294051e-01
1.136130e-01
1.310470e-01
1.736931e-01
2.311129e-01
2.914302e-01
3.424182e-01
3.726010e-01
3.722806e-01
3.344132e-01
2.552613e-01
1.347684e-01
-2.338378e-02
-2.120488e-01
-4.212073e-01
-6.388335e-01
-8.519653e-01
-1.047882e+00
-1.215280e+00
-1.345327e+00
-1.432496e+00
-1.475090e+00
-1.475411e+00
-1.439564e+00
-1.376919e+00
-1.299294e+00
-1.219950e+00
-1.152481e+00
-1.109707e+00
-1.102648e+00
-1.139665e+00
-1.225810e+00
-1.362445e+00
-1.547134e+00
-1.773831e+00
-2.033323e+00
-2.313899e+00
-2.602180e+00
-2.884036e+00
-3.145512e+00
-3.373705e+00
-3.557523e+00
-3.688283e+00
-3.760120e+00
-3.770180e+00
-3.718589e+00
-3.608220e+00
-3.444262e+00
-3.233659e+00
-2.984456e+00
-2.705123e+00
-2.403925e+00
-2.088391e+00
-1.764915e+00
-1.438531e+00
-1.112835e+00
-7.900575e-01
-4.712441e-01
-1.565227e-01
1.545776e-01
4.627726e-01
7.686551e-01
1.072330e+00
1.373079e+00
1.669081e+00
1.957226e+00
2.233044e+00
2.490786e+00
2.723646e+00
2.924134e+00
3.084572e+00
3.197668e+00
3.257129e+00
3.258242e+00
3.198367e+00
3.077297e+00
2.897423e+00
2.663712e+00
2.383478e+00
2.065983e+00
1.721899e+00
1.362692e+00
9.999738e-01
6.448841e-01
3.075472e-01
-3.354090e-03
-2.808634e-01
-5.198826e-01
-7.171545e-01
-8.711186e-01
-9.816744e-01
-1.049898e+00
-1.077763e+00
-1.067903e+00
-1.023454e+00
-9.479733e-01
-8.454303e-01
-7.202340e-01
-5.772621e-01
-4.218516e-01
-2.597238e-01
-9.683123e-02
6.087114e-02
2.077143e-01
3.386361e-01
4.495027e-01
5.373957e-01
6.008294e-01
6.398671e-01
6.561113e-01
6.525530e-01
6.332793e-01
6.030563e-01
5.668243e-01
5.291584e-01
4.937586e-01
4.630301e-01
4.378074e-01
4.172539e-01
3.989467e-01
3.791308e-01
3.531089e-01
3.157147e-01
2.618167e-01
1.867986e-01
8.697183e-02
-4.010814e-02
-1.954354e-01
-3.784543e-01
-5.870511e-01
-8.176148e-01
-1.065142e+00
-1.323364e+00
-1.584894e+00
-1.841373e+00
-2.083649e+00
-2.301983e+00
-2.486325e+00
-2.626672e+00
-2.713521e+00
-2.738431e+00
-2.694651e+00
-2.577775e+00
-2.386356e+00
-2.122394e+00
-1.791607e+00
-1.403437e+00
-9.707258e-01
-5.090741e-01
-3.590971e-02
4.306537e-01
8.730577e-01
1.275513e+00
1.625052e+00
1.912323e+00
2.132023e+00
2.282970e+00
2.367810e+00
2.392426e+00
2.365137e+00
2.295791e+00
2.194857e+00
2.072605e+00
1.938441e+00
1.800442e+00
1.665098e+00
1.537257e+00
1.420225e+00
1.315987e+00
1.225498e+00
1.148987e+00
1.086243e+00
1.036853e+00
1.000382e+00
9.764623e-01
9.648248e-01
9.652494e-01
9.774751e-01
1.001085e+00
1.035398e+00
1.079395e+00
1.131688e+00
1.190546e+00
1.253957e+00
1.319724e+00
1.385569e+00
1.449229e+00
1.508536e+00
1.561484e+00
1.606259e+00
1.641272e+00
1.665177e+00
1.676911e+00
1.675748e+00
1.661392e+00
1.634094e+00
1.594780e+00
1.545171e+00
1.487834e+00
1.426144e+00
1.364124e+00
1.306141e+00
1.256498e+00
1.218956e+00
1.196248e+00
1.189666e+00
1.198777e+00
1.221319e+00
1.253303e+00
1.289316e+00
1.323004e+00
1.347666e+00
1.356912e+00
1.345302e+00
1.308903e+00
1.245715e+00
1.155929e+00
1.042007e+00
9.085818e-01
7.622045e-01
6.109629e-01
4.640029e-01
3.309904e-01
2.215469e-01
1.446898e-01
1.083068e-01
1.186835e-01
1.801027e-01
2.945234e-01
4.613498e-01
6.772979e-01
9.363751e-01
1.229987e+00
1.547186e+00
1.875071e+00
2.199320e+00
2.504838e+00
2.776471e+00
2.999738e+00
3.161543e+00
3.250816e+00
3.259055e+00
3.180761e+00
3.013730e+00
2.759205e+00
2.421871e+00
2.009684e+00
1.533546e+00
1.006834e+00
4.448113e-01
-1.360333e-01
-7.186903e-01
-1.286320e+00
-1.822898e+00
-2.313770e+00
-2.746108e+00
-3.109232e+00
-3.394815e+00
-3.596977e+00
-3.712287e+00
-3.739698e+00
-3.680458e+00
-3.538011e+00
-3.317913e+00
-3.027767e+00
-2.677153e+00
-2.277535e+00
-1.842074e+00
-1.385337e+00
-9.228329e-01
-4.704006e-01
-4.345432e-02
3.438556e-01
6.794884e-01
9.542797e-01
1.162542e+00
1.302429e+00
1.376016e+00
1.389080e+00
1.350600e+00
1.272021e+00
1.166367e+00
1.047274e+00
9.280301e-01
8.207062e-01
7.354140e-01
6.797482e-01
6.584239e-01
6.731233e-01
7.225441e-01
8.026357e-01
9.069947e-01
1.027384e+00
1.154342e+00
1.277832e+00
1.387916e+00
1.475392e+00
1.532380e+00
1.552807e+00
1.532768e+00
1.470721e+00
1.367526e+00
1.226313e+00
1.052205e+00
8.519371e-01
6.333820e-01
4.050494e-01
1.755771e-01
-4.674280e-02
-2.543781e-01
-4.408903e-01
-6.011758e-01
-7.316093e-01
-8.300884e-01
-8.959860e-01
-9.300226e-01
-9.340726e-01
-9.109253e-01
-8.640205e-01
-7.971833e-01
-7.143788e-01
-6.195084e-01
-5.162591e-01
-4.080078e-01
-2.977727e-01
-1.881938e-01
-8.152189e-02
2.040307e-02
1.161936e-01
2.049727e-01
2.864285e-01
3.608345e-01
4.290044e-01
4.921578e-01
5.516973e-01
6.089218e-01
6.647208e-01
7.193114e-01
7.720721e-01
8.215180e-01
8.654317e-01
9.011384e-01
9.258847e-01
9.372596e-01
9.335899e-01
9.142444e-01
8.797985e-01
8.320306e-01
7.737527e-01
7.084945e-01
6.400867e-01
5.721952e-01
5.078725e-01
4.491891e-01
3.970003e-01
3.508850e-01
3.092663e-01
2.696918e-01
2.292245e-01
1.848788e-01
1.340317e-01
7.475311e-02
6.018100e-03
-7.221006e-02
-1.590158e-01
-2.526618e-01
-3.507808e-01
-4.505977e-01
-5.491520e-01
-6.434977e-01
-7.308662e-01
-8.087822e-01
-8.751323e-01
-9.281917e-01
-9.666212e-01
-9.894518e-01
-9.960744e-01
-9.862493e-01
-9.601428e-01
-9.183850e-01
-8.621335e-01
-7.931192e-01
-7.136513e-01
-6.265651e-01
-5.351037e-01
-4.427439e-01
-3.529781e-01
-2.690774e-01
-1.938593e-01
-1.294813e-01
-7.728316e-02
-3.769404e-02
-1.022156e-02
6.462694e-03
1.433196e-02
1.570665e-02
1.286614e-02
7.607897e-03
8.129654e-04
-7.908662e-03
-2.041943e-02
-4.004352e-02
-7.131428e-02
-1.194879e-01
-1.898724e-01
-2.870556e-01
-4.141388e-01
-5.720831e-01
-7.592625e-01
-9.712797e-01
-1.201062e+00
-1.439213e+00
-1.674570e+00
-1.894904e+00
-2.087701e+00
-2.240966e+00
-2.344015e+00
-2.388200e+00
-2.367547e+00
-2.279251e+00
-2.123985e+00
-1.906005e+00
-1.632996e+00
-1.315699e+00
-9.672995e-01
-6.026612e-01
-2.374380e-01
1.128578e-01
4.337719e-01
7.127517e-01
9.398632e-01
1.108339e+00
1.214918e+00
1.259953e+00
1.247282e+00
1.183857e+00
1.079186e+00
9.446097e-01
7.925082e-01
6.354727e-01
4.855291e-01
3.534553e-01
2.482302e-01
1.766435e-01
1.430749e-01
1.494471e-01
1.953397e-01
2.782444e-01
3.939309e-01
5.368897e-01
7.008146e-01
8.790882e-01
1.065238e+00
1.253330e+00
1.438269e+00
1.615992e+00
1.783519e+00
1.938876e+00
2.080880e+00
2.208836e+00
2.322177e+00
2.420115e+00
2.501376e+00
2.564058e+00
2.605660e+00
2.623296e+00
2.614051e+00
2.575456e+00
2.506003e+00
2.405626e+00
2.276078e+00
2.121150e+00
1.946683e+00
1.760359e+00
1.571286e+00
1.389406e+00
1.224789e+00
1.086873e+00
9.837322e-01
9.214355e-01
9.035681e-01
9.309468e-01
1.001556e+00
1.110694e+00
1.251315e+00
1.414498e+00
1.590028e+00
1.767001e+00
1.934429e+00
2.081824e+00
2.199731e+00
2.280208e+00
2.317267e+00
2.307236e+00
2.249051e+00
2.144426e+00
1.997878e+00
1.816578e+00
1.610014e+00
1.389476e+00
1.167390e+00
9.565602e-01
7.693536e-01
6.169175e-01
5.084678e-01
4.507068e-01
4.474051e-01
4.991692e-01
6.034072e-01
7.544884e-01
9.440874e-01
1.161695e+00
1.395268e+00
1.631993e+00
1.859109e+00
2.064760e+00
2.238802e+00
2.373510e+00
2.464134e+00
2.509226e+00
2.510728e+00
2.473786e+00
2.406316e+00
2.318335e+00
2.221144e+00
2.126414e+00
2.045274e+00
1.987469e+00
1.960680e+00
1.970037e+00
2.017864e+00
2.103672e+00
2.224366e+00
2.374659e+00
2.547623e+00
2.735320e+00
2.929450e+00
3.121923e+00
3.305314e+00
3.473150e+00
3.620021e+00
3.741550e+00
3.834243e+00
3.895304e+00
3.922454e+00
3.913822e+00
3.867918e+00
3.783730e+00
3.660889e+00
3.499906e+00
3.302400e+00
3.071284e+00
2.810846e+00
2.526702e+00
2.225593e+00
1.915052e+00
1.602954e+00
1.297004e+00
1.004214e+00
7.304237e-01
4.799229e-01
2.552143e-01
5.695067e-02
-1.159407e-01
-2.659551e-01
-3.965594e-01
-5.116448e-01
-6.149546e-01
-7.095559e-01
-7.974241e-01
-8.791860e-01
-9.540492e-01
-1.019915e+00
-1.073655e+00
-1.111510e+00
-1.129556e+00
-1.124206e+00
-1.092667e+00
-1.033348e+00
-9.461506e-01
-8.326403e-01
-6.960633e-01
-5.412149e-01
-3.741607e-01
-2.018387e-01
-3.157950e-02
1.294039e-01
2.745058e-01
3.981535e-01
4.961383e-01
5.658390e-01
6.063356e-01
6.184203e-01
6.045122e-01
5.684848e-01
5.154133e-01
4.512504e-01
3.824459e-01
3.155309e-01
2.566913e-01
2.113622e-01
1.838699e-01
1.771497e-01
1.925605e-01
2.298102e-01
2.869999e-01
3.607843e-01
4.466398e-01
5.392221e-01
6.327894e-01
7.216596e-01
8.006651e-01
8.655633e-01
9.133650e-01
9.425489e-01
9.531429e-01
9.466707e-01
9.259714e-01
8.949147e-01
8.580353e-01
8.201170e-01
7.857562e-01
7.589360e-01
7.426468e-01
7.385869e-01
7.469756e-01
7.665049e-01
7.944436e-01
8.268902e-01
8.591560e-01
8.862405e-01
9.033490e-01
9.064003e-01
8.924744e-01
8.601629e-01
8.097969e-01
7.435357e-01
6.653087e-01
5.806074e-01
4.961310e-01
4.192973e-01
3.576476e-01
3.181842e-01
3.067022e-01
3.271801e-01
3.812992e-01
4.681492e-01
5.841586e-01
7.232669e-01
8.773262e-01
1.036701e+00
1.191006e+00
1.329919e+00
1.443968e+00
1.525234e+00
1.567881e+00
1.568469e+00
1.526037e+00
1.441961e+00
1.319644e+00
1.164089e+00
9.814303e-01
7.784983e-01
5.624482e-01
3.404826e-01
1.196614e-01
-9.322359e-02
-2.917395e-01
-4.698973e-01
-6.222545e-01
-7.440431e-01
-8.313254e-01
-8.811631e-01
-8.917834e-01
-8.627186e-01
-7.948971e-01
-6.906669e-01
-5.537366e-01
-3.890318e-01
-2.024722e-01
-6.897017e-04
2.092865e-01
4.203422e-01
6.255582e-01
8.184362e-01
9.930631e-01
1.144222e+00
1.267472e+00
1.359215e+00
1.416769e+00
1.438462e+00
1.423724e+00
1.373176e+00
1.288683e+00
1.173356e+00
1.031480e+00
8.683693e-01
6.901366e-01
5.034053e-01
3.149616e-01
1.313806e-01
-4.134732e-02
-1.981553e-01
-3.351655e-01
-4.498489e-01
-5.410515e-01
-6.088792e-01
-6.544500e-01
-6.795406e-01
-6.861734e-01
-6.761926e-01
-6.508825e-01
-6.106716e-01
-5.549586e-01
-4.820781e-01
-3.894150e-01
-2.736597e-01
-1.311853e-01
4.148363e-02
2.471527e-01
4.874360e-01
7.622818e-01
1.069596e+00
1.405001e+00
1.761778e+00
2.130993e+00
2.501849e+00
2.862219e+00
3.199367e+00
3.500760e+00
3.754931e+00
3.952269e+00
4.085658e+00
4.150884e+00
4.146749e+00
4.074887e+00
3.939313e+00
3.745774e+00
3.500982e+00
3.211850e+00
2.884808e+00
2.525293e+00
2.137464e+00
1.724167e+00
1.287164e+00
8.275877e-01
3.465670e-01
-1.540430e-01
-6.709367e-01
-1.198733e+00
-1.729547e+00
-2.252836e+00
-2.755568e+00
-3.222725e+00
-3.638109e+00
-3.985389e+00
-4.249299e+00
-4.416867e+00
-4.478566e+00
-4.429274e+00
-4.268947e+00
-4.002943e+00
-3.641936e+00
-3.201447e+00
-2.700976e+00
-2.162827e+00
-1.610702e+00
-1.068177e+00
-5.571902e-01
-9.667758e-02
2.985412e-01
6.185238e-01
8.585626e-01
1.019122e+00
1.105385e+00
1.126471e+00
1.094421e+00
1.023043e+00
9.267293e-01
8.193337e-01
7.131808e-01
6.182782e-01
5.417700e-01
4.876626e-01
4.568324e-01
4.473060e-01
4.547814e-01
4.733361e-01
4.962510e-01
5.168653e-01
5.293713e-01
5.294667e-01
5.147990e-01
4.851619e-01
4.424379e-01
3.903069e-01
3.337706e-01
2.785569e-01
2.304774e-01
1.948121e-01
1.757850e-01
1.761785e-01
1.971159e-01
2.380188e-01
2.967276e-01
3.697571e-01
4.526496e-01
5.403869e-01
6.278234e-01
7.101080e-01
7.830722e-01
8.435596e-01
8.896824e-01
9.209849e-01
9.384981e-01
9.446745e-01
9.431964e-01
9.386645e-01
9.361834e-01
9.408751e-01
9.573635e-01
9.892817e-01
1.038858e+00
1.106632e+00
1.191341e+00
1.289986e+00
1.398083e+00
1.510050e+00
1.619692e+00
1.720729e+00
1.807306e+00
1.874451e+00
1.918443e+00
1.937068e+00
1.929764e+00
1.897646e+00
1.843424e+00
1.771219e+00
1.686294e+00
1.594711e+00
1.502930e+00
1.417370e+00
1.343970e+00
1.287766e+00
1.252539e+00
1.240561e+00
1.252467e+00
1.287263e+00
1.342462e+00
1.414307e+00
1.498071e+00
1.588353e+00
1.679372e+00
1.765204e+00
1.839980e+00
1.898038e+00
1.934050e+00
1.943160e+00
1.921132e+00
1.864540e+00
1.770982e+00
1.639315e+00
1.469886e+00
1.264723e+00
1.027668e+00
7.644170e-01
4.824443e-01
1.908158e-01
-1.001324e-01
-3.792316e-01
-6.350246e-01
-8.563886e-01
[truncated: 3,324,487 more chars]
