# Supplementary material for: Air blast injuries killed the crew of the submarine H.L. Hunley
Source: PLoS One. 2017 Aug 23;12(8):e0182244. doi: 10.1371/journal.pone.0182244 (PMC5568114; doi:10.1371/journal.pone.0182244)
Supplement: S1 File — This file contains all the test data used for the conclusions presented in this publication. (ZIP) [file pone.0182244.s007.zip › Lance2017_HunleyData/HunleyData_MASTER_SHEET.xlsx]

## Sheet: Description
This workbook contains all the data critical to the calculations of transmission through the hull of the HL Hunley
Written by Rachel Lance, related to the publication Lance et al 2017 "Air blast injuries killed the crew of the submarine HL Hunley"
All units are in metric unless otherwise indicated
The dates on the data points are the days on which testing occurred

## Sheet: Pi_Group_Calculations
This sheet calculates the values of various pi groups for both the full-sized Hunley and the scaled model
Pi groups referenced are discussed in the body of the paper, and are from analyses by GI Taylor and Kambouchev et al
	Hunley		Model		Plate
Density	7677		7833		7833
thickness (m)	0.00952744		0.00158791		0.0158791
areal density	73.1421		12.4381		124.381			Model	Hunley				Plate in Air
							rho medium	1000	1026				1.184	rho medium
Angle (deg)	90						c medium	1498	1531				343	c medium
Blast angle (deg)	11	Rad	0.191986				areal density	12.4381	73.1421				124.381	areal density
sin(angle)	0.190809						invers time const	1457.22	242.889				250	invers time const
							angle (rad)	1.5708	1.5708				1.5708	angle (rad)
	Hunley		Model				wave speed	1498	1531				343	wave speed
W	61.4		0.283	kg			time const	0.000686239	0.00411711				0.004	time const
R	10.8		1.8	m			mass density	7677	7833				7833	mass density
							thickness	0.00158791	0.00952744				0.0158791	thickness
W^1/3/R	0.365285		0.364745								% Difference
							Taylor	82.6483	88.4193		0.0652688		0.0130603
k	361.4						Kambouchev	84.3278	86.6584		0.0268945		0.0130603
alpha	-1.053
theta	4117.11		686.239	usec
1/theta	0.000242889		0.00145722	1/usec
	0.00411711		0.000686239	seconds
	242.889		1457.22	1/seconds

## Sheet: Black_Powder_Time_Constant
This sheet performs the calculations to demonstrate the scaling behavior of black powder.
Time constants (theta) are calculated for each charge, then tested for proper scaling behavior
All data points used in this analysis were in the same orientation and position relative to the gauges as the Hunley's torpedo was relative to the bottom of its hull
Test Title	W (kg)	R (m)	W^(1/3)/R	theta (us)	theta/W^(1/3)
Test_1lb_1	0.454545	1.8	0.427156	369	863.853
Test_1lb_2	0.454545	1.8	0.427156	471	1102.64
Test_1kg	1	1.8	0.555556	309	556.2
Test_283g_1	0.283	0.8	0.820677	367	447.192
Test_490g	0.49	0.8	0.985467	408	414.017

## Sheet: Test_Pressure_Data
Test Title	Test Date	Test #	Charge size	Time Const (usec)	Taylor Pi Group	Kamb. Pi Group	Ext Peak (Actual)	Ext Peak (perpen)	Int Peak	% Trans		Ambient pressure (P0)	Ps/P0		Expected values for the full-sized Hunley blast:
Test_ShockTube_1	2016-07-21	1	12 membranes	1809	217.9	222.3	240	240	15.5	6.45833		106	3.26415
Test_ShockTube_2	2016-07-21	2	12 membranes	1774	213.7	218	232	232	10	4.31034		106	3.18868		113.642	P0 Hunley
Test_ShockTube_3	2016-07-21	3	12 membranes	1681	202.5	206.6	220	220	8.9	4.04545		106	3.07547		7600	Ps Hunley
Test_1kg	2016-08-09	x	1 kg	309	37.2	38	108.7	20.7413	2.94	14.1746		106	1.19567
Test_1lb_1	2016-08-09	1	1 lb	369	44.4	45.3	130.7	24.9392	3.78	15.1568		106	1.23528		67.8766	Ps/P0
Test_1lb_2	2016-08-09	2	1 lb	471	56.7	57.9	167.5	31.9611	5.21	16.3011		106	1.30152
Test_283g_2	2016-08-09	x	283 g	2125	255.9	261.1	336.1	336.1	15.86	4.71883		106	4.17075
