# Supplementary material for: Air blast injuries killed the crew of the submarine H.L. Hunley
Source: PLoS One. 2017 Aug 23;12(8):e0182244. doi: 10.1371/journal.pone.0182244 (PMC5568114; doi:10.1371/journal.pone.0182244)
Supplement: S1 File — This file contains all the test data used for the conclusions presented in this publication. (ZIP) [file pone.0182244.s007.zip › Lance2017_HunleyData/LethalityRiskCalculator_Panzer_Rafaels.xlsx]

## Sheet: Sheet1
This spreadsheet calculates risk of lethal/injurious pulmonary blast trauma and risk of lethal traumatic brain injury
The standards used to determine injury and fatality risk are from Panzer et al, 2012 and Rafaels et al, 2012
Flexible values have been highlighted yellow, with resulting risk rates highlighted blue
Calculate RE values required to produce certain injury levels, and vice versa
RE	0.43		TNT relative equivalency (range 0.25-0.6, median value 0.43)
% transmitted	0.084		Percent of external peak pressure transmitted into the hull (8.4% for the Hunley, with 6.3% and 10.5% as 95% confidence intervals)
k	52390		Scaling parameter for TNT
alpha	1.13		Scaling parameter for TNT
R	10.8	m	Distance from the charge to the center of the hull
Duration	60	ms	Overpressure duration **Durations >15 ms have not been tested in the Rafaels calculator- this guideline likely overestimates risk for these long durations** (Hunley overpressure duration >= 60 ms)
Angle correction	0.19		Sin of angle from the charge to the center of the hull
	Black powder wt (kg)	TNT wt (kg)	P external to boat (kPa)	P internal to boat (kPa)	ln(Pmax)	sum of terms	exp(sum)	Pi(Rafaels)
	61.4	26.402	12216.9	194.983	5.27291	7.80407	2450.55	0.999592	RISK OF TBI FATALITY
		Panzer	Fatality		log10(Pmax)	sum of terms	exp(sum)	Pi(Panzer)
					2.29	1.71563	5.56016	0.847565	RISK OF PULMONARY FATALITY
		Panzer	Injury	Equiv Pressure (see Panzer 2012)
				374.966	2.57399	5.98978	399.326	0.997502	RISK OF SERIOUS PULMONARY INJURY
These are parameters from curvefits in the literature references. These values should not be changed.
	Rafaels parameters					Panzer 2012 parameters
	beta0	-45	-34.4			beta0	-42.74
	beta1	5.2	3.7			beta1	15.05
	beta2	6.2	5.4			beta2	9.82
						theta	-9.6
	ln(duration)	4.09434	log10(duration)	1.77815		K	1
