# Supplementary material for: Air blast injuries killed the crew of the submarine H.L. Hunley
Source: PLoS One. 2017 Aug 23;12(8):e0182244. doi: 10.1371/journal.pone.0182244 (PMC5568114; doi:10.1371/journal.pone.0182244)
Supplement: S1 File — This file contains all the test data used for the conclusions presented in this publication. (ZIP) [file pone.0182244.s007.zip › Lance2017_HunleyData/LiveCharge_Additional Tests for Time Constant Calculations/_READ_ME.txt]

These tests were performed for a variety of reasons to characterize the performance of the black powder charges
prior to testing with the scale model. Tests were only used from this series if they matched the charge
construction and relative gauge position as used for the final experiments with the scale model.
