# Supplementary material for: Air blast injuries killed the crew of the submarine H.L. Hunley
Source: PLoS One. 2017 Aug 23;12(8):e0182244. doi: 10.1371/journal.pone.0182244 (PMC5568114; doi:10.1371/journal.pone.0182244)
Supplement: S1 File — This file contains all the test data used for the conclusions presented in this publication. (ZIP) [file pone.0182244.s007.zip › Lance2017_HunleyData/LiveCharge_Additional Tests for Time Constant Calculations/Test_283g_1.txt]

-6.489365e-02
-1.281074e-02
2.222450e-02
3.943412e-02
3.959146e-02
2.510009e-02
-1.063059e-04
-3.085080e-02
-6.117711e-02
-8.495654e-02
-9.657797e-02
-9.164013e-02
-6.755838e-02
-2.400741e-02
3.685482e-02
1.104055e-01
1.898113e-01
2.664881e-01
3.307186e-01
3.723699e-01
3.816489e-01
3.498322e-01
2.699138e-01
1.371278e-01
-5.068324e-02
-2.928639e-01
-5.858992e-01
-9.235127e-01
-1.296892e+00
-1.695033e+00
-2.105193e+00
-2.513460e+00
-2.905416e+00
-3.266890e+00
-3.584739e+00
-3.847632e+00
-4.046737e+00
-4.176269e+00
-4.233819e+00
-4.220424e+00
-4.140357e+00
-4.000655e+00
-3.810413e+00
-3.579935e+00
-3.319825e+00
-3.040145e+00
-2.749733e+00
-2.455777e+00
-2.163685e+00
-1.877238e+00
-1.598995e+00
-1.330822e+00
-1.074468e+00
-8.320614e-01
-6.064344e-01
-4.012443e-01
-2.208512e-01
-6.997708e-02
4.681274e-02
1.257372e-01
1.644454e-01
1.625784e-01
1.221449e-01
4.762948e-02
-5.420464e-02
-1.748058e-01
-3.045456e-01
-4.335439e-01
-5.524831e-01
-6.533045e-01
-7.297172e-01
-7.774953e-01
-7.945819e-01
-7.810391e-01
-7.388906e-01
-6.718981e-01
-5.852945e-01
-4.854878e-01
-3.797401e-01
-2.758272e-01
-1.816859e-01
-1.050623e-01
-5.317463e-02
-3.239772e-02
-4.797442e-02
-1.037503e-01
-2.019290e-01
-3.428503e-01
-5.247995e-01
-7.438708e-01
-9.939121e-01
-1.266584e+00
-1.551564e+00
-1.836910e+00
-2.109588e+00
-2.356147e+00
-2.563481e+00
-2.719647e+00
-2.814638e+00
-2.841063e+00
-2.794664e+00
-2.674638e+00
-2.483726e+00
-2.228082e+00
-1.916928e+00
-1.562028e+00
-1.177033e+00
-7.767385e-01
-3.763215e-01
9.382545e-03
3.665262e-01
6.827813e-01
9.477439e-01
1.153219e+00
1.293399e+00
1.364959e+00
1.367081e+00
1.301429e+00
1.172067e+00
9.853334e-01
7.496519e-01
4.752832e-01
1.739971e-01
-1.413496e-01
-4.573413e-01
-7.606370e-01
-1.038690e+00
-1.280505e+00
-1.477359e+00
-1.623400e+00
-1.716039e+00
-1.756056e+00
-1.747409e+00
-1.696734e+00
-1.612606e+00
-1.504643e+00
-1.382550e+00
-1.255222e+00
-1.129994e+00
-1.012098e+00
-9.044010e-01
-8.073956e-01
-7.194601e-01
-6.373149e-01
-5.566117e-01
-4.725682e-01
-3.805672e-01
-2.766564e-01
-1.579126e-01
-2.266413e-02
1.294128e-01
2.972990e-01
4.787112e-01
6.702400e-01
8.675339e-01
1.065528e+00
1.258709e+00
1.441412e+00
1.608129e+00
1.753808e+00
1.874124e+00
1.965683e+00
2.026152e+00
2.054276e+00
2.049786e+00
2.013208e+00
1.945588e+00
1.848191e+00
1.722224e+00
1.568642e+00
1.388081e+00
1.180938e+00
9.475948e-01
6.887387e-01
4.057335e-01
1.009560e-01
-2.219600e-01
-5.580220e-01
-9.009400e-01
-1.243342e+00
-1.577113e+00
-1.893814e+00
-2.185132e+00
-2.443333e+00
-2.661663e+00
-2.834698e+00
-2.958618e+00
-3.031383e+00
-3.052831e+00
-3.024682e+00
-2.950459e+00
-2.835321e+00
-2.685828e+00
-2.509626e+00
-2.315074e+00
-2.110834e+00
-1.905436e+00
-1.706864e+00
-1.522183e+00
-1.357243e+00
-1.216479e+00
-1.102804e+00
-1.017616e+00
-9.608962e-01
-9.313824e-01
-9.268279e-01
-9.443050e-01
-9.805429e-01
-1.032264e+00
-1.096477e+00
-1.170692e+00
-1.253013e+00
-1.342096e+00
-1.436979e+00
-1.536803e+00
-1.640476e+00
-1.746341e+00
-1.851898e+00
-1.953635e+00
-2.047000e+00
-2.126533e+00
-2.186158e+00
-2.219616e+00
-2.220995e+00
-2.185319e+00
-2.109116e+00
-1.990903e+00
-1.831527e+00
-1.634322e+00
-1.405053e+00
-1.151674e+00
-8.839112e-01
-6.127401e-01
-3.498055e-01
-1.068339e-01
1.049163e-01
2.751460e-01
3.949405e-01
4.571384e-01
4.566599e-01
3.908050e-01
2.595247e-01
6.564280e-02
-1.850059e-01
-4.835729e-01
-8.183771e-01
-1.175309e+00
-1.538466e+00
-1.891002e+00
-2.216124e+00
-2.498160e+00
-2.723593e+00
-2.881961e+00
-2.966553e+00
-2.974843e+00
-2.908634e+00
-2.773935e+00
-2.580578e+00
-2.341631e+00
-2.072624e+00
-1.790663e+00
-1.513463e+00
-1.258367e+00
-1.041404e+00
-8.764466e-01
-7.744940e-01
-7.431257e-01
-7.861277e-01
-9.033014e-01
-1.090456e+00
-1.339588e+00
-1.639246e+00
-1.975088e+00
-2.330608e+00
-2.688003e+00
-3.029125e+00
-3.336445e+00
-3.593964e+00
-3.788006e+00
-3.907843e+00
-3.946139e+00
-3.899192e+00
-3.767000e+00
-3.553147e+00
-3.264545e+00
-2.911018e+00
-2.504771e+00
-2.059751e+00
-1.590937e+00
-1.113604e+00
-6.425908e-01
-1.916518e-01
2.270957e-01
6.035714e-01
9.299665e-01
1.200808e+00
1.412863e+00
1.564918e+00
1.657468e+00
1.692372e+00
1.672525e+00
1.601587e+00
1.483790e+00
1.323829e+00
1.126798e+00
8.981721e-01
6.437611e-01
3.696522e-01
8.210672e-02
-2.125701e-01
-5.081754e-01
-7.987546e-01
-1.078738e+00
-1.343064e+00
-1.587294e+00
-1.807723e+00
-2.001477e+00
-2.166593e+00
-2.302064e+00
-2.407815e+00
-2.484614e+00
-2.533880e+00
-2.557442e+00
-2.557231e+00
-2.534977e+00
-2.491941e+00
-2.428722e+00
-2.345174e+00
-2.240442e+00
-2.113123e+00
-1.961533e+00
-1.784042e+00
-1.579441e+00
-1.347282e+00
-1.088150e+00
-8.038291e-01
-4.973441e-01
-1.728849e-01
1.643684e-01
5.084827e-01
8.530338e-01
1.191356e+00
1.516748e+00
1.822628e+00
2.102630e+00
2.350660e+00
2.560942e+00
2.728068e+00
2.847088e+00
2.913638e+00
2.924121e+00
2.875925e+00
2.767664e+00
2.599428e+00
2.373004e+00
2.092059e+00
1.762237e+00
1.391157e+00
9.882815e-01
5.646712e-01
1.326089e-01
-2.948686e-01
-7.045126e-01
-1.083449e+00
-1.419778e+00
-1.703172e+00
-1.925422e+00
-2.080927e+00
-2.167070e+00
-2.184449e+00
-2.136939e+00
-2.031546e+00
-1.878053e+00
-1.688464e+00
-1.476293e+00
-1.255750e+00
-1.040920e+00
-8.450041e-01
-6.797011e-01
-5.547785e-01
-4.778284e-01
-4.541886e-01
-4.869745e-01
-5.771625e-01
-7.236725e-01
-9.234176e-01
-1.171318e+00
-1.460297e+00
-1.781303e+00
-2.123394e+00
-2.473948e+00
-2.819010e+00
-3.143829e+00
-3.433554e+00
-3.674077e+00
-3.852966e+00
-3.960389e+00
-3.989933e+00
-3.939215e+00
-3.810172e+00
-3.609003e+00
-3.345713e+00
-3.033334e+00
-2.686877e+00
-2.322129e+00
-1.954423e+00
-1.597498e+00
-1.262549e+00
-9.575662e-01
-6.870071e-01
-4.518232e-01
-2.498314e-01
-7.637316e-02
7.482203e-02
2.106733e-01
3.377991e-01
4.616880e-01
5.860731e-01
7.125644e-01
8.405585e-01
9.674088e-01
1.088817e+00
1.199384e+00
1.293242e+00
1.364716e+00
1.408923e+00
1.422269e+00
1.402804e+00
1.350398e+00
1.266739e+00
1.155164e+00
1.020349e+00
8.678965e-01
7.038660e-01
5.342969e-01
3.647565e-01
1.999499e-01
4.341505e-02
-1.026730e-01
-2.375746e-01
-3.619214e-01
-4.775152e-01
-5.869989e-01
-6.934270e-01
-7.997772e-01
-9.084611e-01
-1.020894e+00
-1.137186e+00
-1.256011e+00
-1.374672e+00
-1.489384e+00
-1.595730e+00
-1.689227e+00
-1.765912e+00
-1.822840e+00
-1.858420e+00
-1.872524e+00
-1.866372e+00
-1.842231e+00
-1.803012e+00
-1.751847e+00
-1.691753e+00
-1.625407e+00
-1.555077e+00
-1.482683e+00
-1.409929e+00
-1.338464e+00
-1.270024e+00
-1.206503e+00
-1.149966e+00
-1.102598e+00
-1.066622e+00
-1.044215e+00
-1.037456e+00
-1.048303e+00
-1.078632e+00
-1.130294e+00
-1.205182e+00
-1.305269e+00
-1.432581e+00
-1.589063e+00
-1.776345e+00
-1.995390e+00
-2.246090e+00
-2.526851e+00
-2.834260e+00
-3.162896e+00
-3.505318e+00
-3.852266e+00
-4.193038e+00
-4.516004e+00
-4.809218e+00
-5.061057e+00
-5.260840e+00
-5.399387e+00
-5.469472e+00
-5.466146e+00
-5.386919e+00
-5.231794e+00
-5.003170e+00
-4.705666e+00
-4.345861e+00
-3.932022e+00
-3.473790e+00
-2.981870e+00
-2.467678e+00
-1.942977e+00
-1.419481e+00
-9.084570e-01
-4.203518e-01
3.552894e-02
4.512633e-01
8.204633e-01
1.138333e+00
1.401646e+00
1.608655e+00
1.758963e+00
1.853351e+00
1.893601e+00
1.882307e+00
1.822696e+00
1.718444e+00
1.573513e+00
1.392000e+00
1.177994e+00
9.354774e-01
6.682789e-01
3.800918e-01
7.457485e-02
-2.444822e-01
-5.729562e-01
-9.061995e-01
-1.238913e+00
-1.565125e+00
-1.878312e+00
-2.171644e+00
-2.438343e+00
-2.672104e+00
-2.867524e+00
-3.020479e+00
-3.128424e+00
-3.190568e+00
-3.207931e+00
-3.183277e+00
-3.120957e+00
-3.026663e+00
-2.907137e+00
-2.769845e+00
-2.622638e+00
-2.473408e+00
-2.329760e+00
-2.198701e+00
-2.086360e+00
-1.997748e+00
-1.936576e+00
-1.905125e+00
-1.904195e+00
-1.933112e+00
-1.989802e+00
-2.070910e+00
-2.171962e+00
-2.287568e+00
-2.411649e+00
-2.537698e+00
-2.659055e+00
-2.769194e+00
-2.862024e+00
-2.932187e+00
-2.975349e+00
-2.988479e+00
-2.970092e+00
-2.920426e+00
-2.841514e+00
-2.737129e+00
-2.612546e+00
-2.474156e+00
-2.328919e+00
-2.183750e+00
-2.044903e+00
-1.917442e+00
-1.804875e+00
-1.709001e+00
-1.629957e+00
-1.566442e+00
-1.516062e+00
-1.475713e+00
-1.441958e+00
-1.411332e+00
-1.380560e+00
-1.346677e+00
-1.307067e+00
-1.259439e+00
-1.201774e+00
-1.132266e+00
-1.049289e+00
-9.514064e-01
-8.374357e-01
-7.065770e-01
-5.585892e-01
-3.939948e-01
-2.142736e-01
-2.200066e-02
1.791133e-01
3.843104e-01
5.880049e-01
7.841148e-01
9.664613e-01
1.129187e+00
1.267141e+00
1.376194e+00
1.453464e+00
1.497423e+00
1.507906e+00
1.486014e+00
1.433922e+00
1.354632e+00
1.251679e+00
1.128848e+00
9.899265e-01
8.385284e-01
6.780083e-01
5.114722e-01
3.418689e-01
1.721340e-01
5.345362e-03
-1.551498e-01
-3.056735e-01
-4.422432e-01
-5.606908e-01
-6.568642e-01
-7.268839e-01
-7.674266e-01
-7.760000e-01
-7.511828e-01
-6.928070e-01
-6.020655e-01
-4.815339e-01
-3.350973e-01
-1.677798e-01
1.451707e-02
2.053484e-01
3.981022e-01
5.863811e-01
7.643489e-01
9.270098e-01
1.070396e+00
1.191654e+00
1.289036e+00
1.361797e+00
1.410028e+00
1.434428e+00
1.436047e+00
1.416032e+00
1.375399e+00
1.314887e+00
1.234906e+00
1.135592e+00
1.016953e+00
8.790711e-01
7.223004e-01
5.474338e-01
3.557963e-01
1.492642e-01
-6.978196e-02
-2.985486e-01
-5.339449e-01
-7.727108e-01
-1.011551e+00
-1.247276e+00
-1.476935e+00
-1.697940e+00
-1.908139e+00
-2.105826e+00
-2.289687e+00
-2.458679e+00
-2.611879e+00
-2.748354e+00
-2.867073e+00
-2.966885e+00
-3.046555e+00
-3.104845e+00
-3.140586e+00
-3.152748e+00
-3.140491e+00
-3.103203e+00
-3.040567e+00
-2.952651e+00
-2.840040e+00
-2.704001e+00
-2.546653e+00
-2.371111e+00
-2.181578e+00
-1.983345e+00
-1.782661e+00
-1.586476e+00
-1.402036e+00
-1.236374e+00
-1.095721e+00
-9.849171e-01
-9.068856e-01
-8.622356e-01
-8.490643e-01
-8.629972e-01
-8.974844e-01
-9.443447e-01
-9.945113e-01
-1.038906e+00
-1.069337e+00
-1.079307e+00
-1.064614e+00
-1.023660e+00
-9.574310e-01
-8.691553e-01
-7.637158e-01
-6.469154e-01
-5.247122e-01
-4.025311e-01
-2.847282e-01
-1.742517e-01
-7.250659e-02
2.059790e-02
1.064517e-01
1.874411e-01
2.665779e-01
3.470951e-01
4.320362e-01
5.238638e-01
6.241126e-01
7.331133e-01
8.498159e-01
9.717366e-01
1.095045e+00
1.214799e+00
1.325307e+00
1.420601e+00
1.494957e+00
1.543412e+00
1.562207e+00
1.549097e+00
1.503503e+00
1.426472e+00
1.320471e+00
1.189050e+00
1.036420e+00
8.670081e-01
6.850417e-01
4.942165e-01
2.974758e-01
9.692429e-02
-1.061224e-01
-3.109723e-01
-5.173099e-01
-7.249131e-01
-9.333855e-01
-1.141945e+00
-1.349300e+00
-1.553618e+00
-1.752595e+00
-1.943588e+00
-2.123797e+00
-2.290471e+00
-2.441095e+00
-2.573545e+00
-2.686175e+00
-2.777822e+00
-2.847742e+00
-2.895469e+00
-2.920644e+00
-2.922847e+00
-2.901468e+00
-2.855666e+00
-2.784421e+00
-2.686692e+00
-2.561670e+00
-2.409074e+00
-2.229446e+00
-2.024379e+00
-1.796630e+00
-1.550092e+00
-1.289613e+00
-1.020714e+00
-7.492437e-01
-4.810309e-01
-2.215872e-01
2.412174e-02
2.518329e-01
4.580848e-01
6.402786e-01
7.967109e-01
9.265802e-01
1.029954e+00
1.107687e+00
1.161281e+00
1.192704e+00
1.204196e+00
1.198093e+00
1.176714e+00
1.142342e+00
1.097288e+00
1.044017e+00
9.853006e-01
9.243260e-01
8.647122e-01
8.104059e-01
7.654487e-01
7.336390e-01
7.181359e-01
7.210585e-01
7.431369e-01
7.834587e-01
8.393478e-01
9.063984e-01
9.786715e-01
1.049050e+00
1.109726e+00
1.152774e+00
1.170761e+00
1.157327e+00
1.107692e+00
1.019058e+00
8.908869e-01
7.250595e-01
5.259031e-01
3.001094e-01
5.653197e-02
-1.941363e-01
-4.398115e-01
-6.675961e-01
-8.644750e-01
-1.018105e+00
-1.117651e+00
-1.154608e+00
-1.123527e+00
-1.022583e+00
-8.538981e-01
-6.235929e-01
-3.415327e-01
-2.078394e-02
3.231796e-01
6.734501e-01
1.012753e+00
1.324513e+00
1.593836e+00
1.808328e+00
1.958718e+00
2.039261e+00
2.047915e+00
1.986325e+00
1.859628e+00
1.676104e+00
1.446700e+00
1.184439e+00
9.037333e-01
6.196327e-01
3.470098e-01
9.972685e-02
-1.101956e-01
-2.733616e-01
-3.836820e-01
-4.388929e-01
-4.408443e-01
-3.955024e-01
-3.126335e-01
-2.051660e-01
-8.826726e-02
2.179942e-02
1.089455e-01
1.585503e-01
1.586675e-01
1.010419e-01
-1.815372e-02
-1.979294e-01
-4.324759e-01
-7.115579e-01
-1.021271e+00
-1.345102e+00
-1.665188e+00
-1.963672e+00
-2.224010e+00
-2.432135e+00
-2.577355e+00
-2.652940e+00
-2.656362e+00
-2.589179e+00
-2.456626e+00
-2.266933e+00
-2.030479e+00
-1.758839e+00
-1.463838e+00
-1.156671e+00
-8.471827e-01
-5.433546e-01
-2.510205e-01
2.616520e-02
2.865334e-01
5.300115e-01
7.576023e-01
9.708041e-01
1.171058e+00
1.359296e+00
1.535651e+00
1.699350e+00
1.848770e+00
1.981624e+00
2.095209e+00
2.186654e+00
2.253134e+00
2.292027e+00
2.301023e+00
2.278203e+00
2.222118e+00
2.131875e+00
2.007251e+00
1.848796e+00
1.657949e+00
1.437110e+00
1.189682e+00
9.200671e-01
6.336130e-01
3.365109e-01
3.563698e-02
-2.616611e-01
-5.478344e-01
-8.154499e-01
-1.057541e+00
-1.267962e+00
-1.441730e+00
-1.575301e+00
-1.666788e+00
-1.716071e+00
-1.724829e+00
-1.696481e+00
-1.636049e+00
-1.549961e+00
-1.445799e+00
-1.331986e+00
-1.217414e+00
-1.111032e+00
-1.021384e+00
-9.561404e-01
-9.216363e-01
-9.224574e-01
-9.610967e-01
-1.037718e+00
-1.150046e+00
-1.293402e+00
-1.460901e+00
-1.643789e+00
-1.831940e+00
-2.014445e+00
-2.180281e+00
-2.318999e+00
-2.421382e+00
-2.480038e+00
-2.489887e+00
-2.448522e+00
-2.356432e+00
-2.217055e+00
-2.036671e+00
-1.824097e+00
-1.590199e+00
-1.347236e+00
-1.108063e+00
-8.852544e-01
-6.902243e-01
-5.324127e-01
-4.186071e-01
-3.524613e-01
-3.342524e-01
-3.609070e-01
-4.263041e-01
-5.218420e-01
-6.372256e-01
-7.614038e-01
-8.835605e-01
-9.940508e-01
-1.085176e+00
-1.151710e+00
-1.191135e+00
-1.203560e+00
-1.191376e+00
-1.158687e+00
-1.110611e+00
-1.052540e+00
-9.894404e-01
-9.252880e-01
-8.626896e-01
-8.027299e-01
-7.450465e-01
-6.881062e-01
-6.296307e-01
-5.671068e-01
-4.983149e-01
-4.218123e-01
-3.373175e-01
-2.459541e-01
-1.503221e-01
-5.438732e-02
3.680575e-02
1.175641e-01
1.820704e-01
2.249372e-01
2.417272e-01
2.293825e-01
1.865235e-01
1.135984e-01
1.288345e-02
-1.116471e-01
-2.545528e-01
-4.092262e-01
-5.682344e-01
-7.236826e-01
-8.675949e-01
-9.923111e-01
-1.090895e+00
-1.157543e+00
-1.187967e+00
-1.179711e+00
-1.132378e+00
-1.047724e+00
-9.296207e-01
-7.838973e-01
-6.180594e-01
-4.409185e-01
-2.621348e-01
-9.168656e-02
6.071992e-02
1.862760e-01
2.776961e-01
3.297921e-01
3.399420e-01
3.083942e-01
2.383609e-01
1.358670e-01
9.345126e-03
-1.310053e-01
-2.740541e-01
-4.087011e-01
-5.248761e-01
-6.144818e-01
-6.721870e-01
-6.959870e-01
-6.874729e-01
-6.517768e-01
-5.971937e-01
-5.345083e-01
-4.760875e-01
-4.348153e-01
-4.229646e-01
-4.510966e-01
-5.270744e-01
-6.552607e-01
-8.359569e-01
-1.065124e+00
-1.334418e+00
-1.631554e+00
-1.941009e+00
-2.245021e+00
-2.524836e+00
-2.762101e+00
-2.940270e+00
-3.045905e+00
-3.069718e+00
-3.007276e+00
-2.859313e+00
-2.631639e+00
-2.334694e+00
-1.982802e+00
-1.593217e+00
-1.185031e+00
-7.780138e-01
-3.914328e-01
-4.292032e-02
2.525741e-01
4.836782e-01
6.432729e-01
7.288853e-01
7.427429e-01
6.914632e-01
5.853873e-01
4.376065e-01
2.627741e-01
7.581886e-02
-1.093059e-01
-2.807115e-01
-4.293995e-01
-5.497581e-01
-6.397078e-01
-7.005126e-01
-7.363035e-01
-7.533852e-01
-7.594081e-01
-7.624927e-01
-7.703890e-01
-7.897419e-01
-8.255160e-01
-8.806112e-01
-9.556777e-01
-1.049119e+00
-1.157256e+00
-1.274622e+00
-1.394347e+00
-1.508616e+00
-1.609143e+00
-1.687673e+00
-1.736462e+00
-1.748741e+00
-1.719147e+00
-1.644114e+00
-1.522209e+00
-1.354396e+00
-1.144202e+00
-8.977549e-01
-6.236709e-01
-3.327834e-01
-3.770193e-02
2.477786e-01
5.093975e-01
7.332366e-01
9.065694e-01
1.018691e+00
1.061666e+00
1.030924e+00
9.256502e-01
7.489266e-01
5.076056e-01
2.119192e-01
-1.251423e-01
-4.886282e-01
-8.625307e-01
-1.230715e+00
-1.577799e+00
-1.889921e+00
-2.155355e+00
-2.364949e+00
-2.512381e+00
-2.594266e+00
-2.610096e+00
-2.562071e+00
-2.454822e+00
-2.295046e+00
-2.091092e+00
-1.852499e+00
-1.589517e+00
-1.312637e+00
-1.032110e+00
-7.575112e-01
-4.973206e-01
-2.585658e-01
-4.653635e-02
1.353971e-01
2.858300e-01
4.052182e-01
4.956128e-01
5.602543e-01
6.030660e-01
6.281042e-01
6.390365e-01
6.387150e-01
6.289008e-01
6.101711e-01
5.820130e-01
5.430740e-01
4.915148e-01
4.253962e-01
3.430309e-01
2.432505e-01
1.255577e-01
-9.830271e-03
-1.620213e-01
-3.295287e-01
-5.103490e-01
-7.020059e-01
-9.015463e-01
-1.105496e+00
-1.309802e+00
-1.509786e+00
-1.700164e+00
-1.875149e+00
-2.028666e+00
-2.154685e+00
-2.247632e+00
-2.302845e+00
-2.317028e+00
-2.288616e+00
-2.218060e+00
-2.107961e+00
-1.963096e+00
-1.790315e+00
-1.598334e+00
-1.397410e+00
-1.198917e+00
-1.014801e+00
-8.569466e-01
-7.364667e-01
-6.629730e-01
-6.438668e-01
-6.837098e-01
-7.837287e-01
-9.415018e-01
-1.150877e+00
-1.402159e+00
-1.682578e+00
-1.977047e+00
-2.269148e+00
-2.542274e+00
-2.780823e+00
-2.971322e+00
-3.103362e+00
-3.170256e+00
-3.169373e+00
-3.102112e+00
-2.973587e+00
-2.792063e+00
-2.568250e+00
-2.314536e+00
-2.044232e+00
-1.770870e+00
-1.507562e+00
-1.266415e+00
-1.057986e+00
-8.907859e-01
-7.708376e-01
-7.013292e-01
-6.824093e-01
-7.111621e-01
-7.817914e-01
-8.860131e-01
-1.013631e+00
-1.153248e+00
-1.293060e+00
-1.421661e+00
-1.528813e+00
-1.606129e+00
-1.647618e+00
-1.650069e+00
-1.613242e+00
-1.539847e+00
-1.435322e+00
-1.307412e+00
-1.165593e+00
-1.020393e+00
-8.826493e-01
-7.627722e-01
-6.700635e-01
-6.121244e-01
-5.943872e-01
-6.197929e-01
-6.886287e-01
-7.985356e-01
-9.446855e-01
-1.120117e+00
-1.316209e+00
-1.523251e+00
-1.731076e+00
-1.929705e+00
-2.109946e+00
-2.263921e+00
-2.385470e+00
-2.470411e+00
-2.516654e+00
-2.524158e+00
-2.494742e+00
-2.431796e+00
-2.339889e+00
-2.224346e+00
-2.090812e+00
-1.944843e+00
-1.791561e+00
-1.635407e+00
-1.479997e+00
-1.328117e+00
-1.181843e+00
-1.042760e+00
-9.122631e-01
-7.918607e-01
-6.834355e-01
-5.893944e-01
-5.126749e-01
-4.565909e-01
-4.245351e-01
-4.195760e-01
-4.440054e-01
-4.988943e-01
-5.837177e-01
-6.960945e-01
-8.316818e-01
-9.842451e-01
-1.145918e+00
-1.307641e+00
-1.459757e+00
-1.592720e+00
-1.697845e+00
-1.768039e+00
-1.798413e+00
-1.786737e+00
-1.733660e+00
-1.642694e+00
-1.519959e+00
-1.373700e+00
-1.213655e+00
-1.050296e+00
-8.940401e-01
-7.545016e-01
-6.398513e-01
-5.563544e-01
-5.081246e-01
-4.971064e-01
-5.232640e-01
-5.849273e-01
-6.792235e-01
-8.025241e-01
-9.508391e-01
-1.120116e+00
-1.306423e+00
-1.506013e+00
-1.715308e+00
-1.930825e+00
-2.149096e+00
-2.366629e+00
-2.579920e+00
-2.785542e+00
-2.980289e+00
-3.161337e+00
-3.326389e+00
-3.473760e+00
-3.602374e+00
-3.711675e+00
-3.801472e+00
-3.871736e+00
-3.922416e+00
-3.953277e+00
-3.963825e+00
-3.953306e+00
-3.920783e+00
-3.865288e+00
-3.785998e+00
-3.682417e+00
-3.554517e+00
-3.402807e+00
-3.228322e+00
-3.032538e+00
-2.817225e+00
-2.584280e+00
-2.335604e+00
-2.073030e+00
-1.798373e+00
-1.513568e+00
-1.220903e+00
-9.232992e-01
-6.245778e-01
-3.296657e-01
-4.468079e-02
2.231392e-01
4.656836e-01
6.743907e-01
8.408185e-01
9.573205e-01
1.017761e+00
1.018192e+00
9.574079e-01
8.373141e-01
6.630431e-01
4.428142e-01
1.875490e-01
-8.970369e-02
-3.744625e-01
-6.515579e-01
-9.058762e-01
-1.123080e+00
-1.290307e+00
-1.396855e+00
-1.434853e+00
-1.399883e+00
-1.291499e+00
-1.113555e+00
-8.742625e-01
-5.859237e-01
-2.643278e-01
7.215906e-02
4.037286e-01
7.103876e-01
9.732276e-01
1.175606e+00
1.304157e+00
1.349574e+00
1.307118e+00
1.176847e+00
9.635447e-01
6.763774e-01
3.283134e-01
-6.465838e-02
-4.844532e-01
-9.119077e-01
-1.327840e+00
-1.714097e+00
-2.054540e+00
-2.335892e+00
-2.548407e+00
-2.686287e+00
-2.747833e+00
-2.735304e+00
-2.654521e+00
-2.514242e+00
-2.325385e+00
-2.100157e+00
-1.851180e+00
-1.590672e+00
-1.329755e+00
-1.077929e+00
-8.427307e-01
-6.295773e-01
-4.417740e-01
-2.806477e-01
-1.457742e-01
-3.526474e-02
5.391108e-02
1.255785e-01
1.840006e-01
2.335224e-01
2.782349e-01
3.216791e-01
3.666129e-01
4.148594e-01
4.672444e-01
5.236222e-01
5.829747e-01
6.435591e-01
7.030757e-01
7.588318e-01
8.078892e-01
8.471991e-01
8.737408e-01
8.846824e-01
8.775749e-01
8.505700e-01
8.026366e-01
7.337372e-01
6.449294e-01
5.383679e-01
4.172051e-01
2.854049e-01
1.474995e-01
8.324174e-03
-1.272424e-01
-2.545097e-01
-3.691715e-01
-4.674687e-01
-5.463231e-01
-6.034538e-01
-6.374803e-01
-6.480152e-01
-6.357415e-01
-6.024660e-01
-5.511350e-01
-4.857993e-01
-4.115199e-01
-3.342040e-01
-2.603714e-01
-1.968468e-01
-1.503850e-01
-1.272414e-01
-1.327134e-01
-1.706946e-01
-2.432912e-01
-3.505578e-01
-4.903961e-01
-6.586464e-01
-8.493728e-01
-1.055317e+00
-1.268469e+00
-1.480693e+00
-1.684321e+00
-1.872660e+00
-2.040360e+00
-2.183623e+00
-2.300268e+00
-2.389665e+00
-2.452598e+00
-2.491046e+00
-2.507941e+00
-2.506874e+00
-2.491773e+00
-2.466557e+00
-2.434797e+00
-2.399418e+00
-2.362469e+00
-2.325014e+00
-2.287138e+00
-2.248059e+00
-2.206340e+00
-2.160154e+00
-2.107583e+00
-2.046912e+00
-1.976912e+00
-1.897076e+00
-1.807812e+00
-1.710542e+00
-1.607735e+00
-1.502829e+00
-1.400078e+00
-1.304307e+00
-1.220615e+00
-1.154013e+00
-1.109052e+00
-1.089434e+00
-1.097673e+00
-1.134830e+00
-1.200382e+00
-1.292247e+00
-1.406960e+00
-1.539989e+00
-1.686111e+00
-1.839795e+00
-1.995523e+00
-2.148012e+00
-2.292325e+00
-2.423896e+00
-2.538496e+00
-2.632192e+00
-2.701329e+00
-2.742566e+00
-2.752968e+00
-2.730163e+00
-2.672549e+00
-2.579544e+00
-2.451855e+00
-2.291737e+00
-2.103202e+00
-1.892142e+00
-1.666326e+00
-1.435228e+00
-1.209689e+00
-1.001412e+00
-8.223073e-01
-6.837524e-01
-5.958017e-01
-5.664278e-01
-6.008540e-01
-7.010458e-01
-8.654195e-01
-1.088809e+00
-1.362711e+00
-1.675790e+00
-2.014610e+00
-2.364498e+00
-2.710460e+00
-3.038056e+00
-3.334136e+00
-3.587403e+00
-3.788768e+00
-3.931507e+00
-4.011249e+00
-4.025840e+00
-3.975137e+00
-3.860761e+00
-3.685867e+00
-3.454934e+00
-3.173599e+00
-2.848514e+00
-2.487216e+00
-2.097977e+00
-1.689622e+00
-1.271294e+00
-8.521919e-01
-4.412811e-01
-4.702362e-02
3.228549e-01
6.615436e-01
9.632704e-01
1.223385e+00
1.438419e+00
1.606146e+00
1.725622e+00
1.797218e+00
1.822590e+00
1.804579e+00
1.747014e+00
1.654447e+00
1.531819e+00
1.384126e+00
1.216129e+00
1.032143e+00
8.359324e-01
6.307281e-01
4.193466e-01
2.043812e-01
-1.156701e-02
-2.256563e-01
-4.346063e-01
-6.345654e-01
-8.210724e-01
-9.891360e-01
-1.133447e+00
-1.248723e+00
-1.330154e+00
-1.373918e+00
-1.377694e+00
-1.341108e+00
-1.266055e+00
-1.156848e+00
-1.020158e+00
-8.647560e-01
-7.010592e-01
-5.405241e-01
-3.949332e-01
-2.756345e-01
-1.927956e-01
-1.547334e-01
-1.673686e-01
-2.338407e-01
-3.543009e-01
-5.258856e-01
-7.428638e-01
-9.969453e-01
-1.277735e+00
-1.573314e+00
-1.870925e+00
-2.157717e+00
-2.421513e+00
-2.651532e+00
-2.839016e+00
-2.977691e+00
-3.064041e+00
-3.097360e+00
-3.079607e+00
-3.015079e+00
-2.909964e+00
-2.771821e+00
-2.609042e+00
-2.430344e+00
-2.244328e+00
-2.059127e+00
-1.882151e+00
-1.719913e+00
-1.577921e+00
-1.460594e+00
-1.371174e+00
-1.311620e+00
-1.282479e+00
-1.282762e+00
-1.309861e+00
-1.359544e+00
-1.426062e+00
-1.502398e+00
-1.580642e+00
-1.652487e+00
-1.709793e+00
-1.745174e+00
-1.752551e+00
-1.727618e+00
-1.668166e+00
-1.574243e+00
-1.448123e+00
-1.294107e+00
-1.118159e+00
-9.274303e-01
-7.297051e-01
-5.328248e-01
-3.441372e-01
-1.700218e-01
-1.553367e-02
1.158006e-01
2.220228e-01
3.026231e-01
3.582898e-01
3.905758e-01
4.015412e-01
3.934324e-01
3.684487e-01
3.286253e-01
2.758349e-01
2.118855e-01
1.386706e-01
5.832029e-02
-2.669243e-02
-1.135216e-01
-1.990075e-01
-2.798189e-01
-3.526606e-01
-4.145173e-01
-4.629058e-01
-4.961039e-01
-5.133314e-01
-5.148611e-01
-5.020428e-01
-4.772342e-01
-4.436392e-01
-4.050659e-01
-3.656267e-01
-3.294102e-01
-3.001590e-01
-2.809881e-01
-2.741755e-01
-2.810459e-01
-3.019563e-01
-3.363758e-01
-3.830362e-01
-4.401159e-01
-5.054174e-01
-5.765008e-01
-6.507529e-01
-7.253909e-01
-7.974224e-01
-8.635967e-01
-9.203871e-01
-9.640417e-01
-9.907225e-01
-9.967390e-01
-9.788579e-01
-9.346582e-01
-8.628892e-01
-7.637884e-01
-6.393198e-01
-4.933051e-01
-3.314281e-01
-1.610995e-01
8.822077e-03
1.684533e-01
3.074360e-01
4.155821e-01
4.835595e-01
5.035546e-01
4.698455e-01
3.792338e-01
2.313024e-01
2.849378e-02
-2.239809e-01
-5.183816e-01
-8.448060e-01
-1.191665e+00
-1.546245e+00
-1.895341e+00
-2.225922e+00
-2.525785e+00
-2.784156e+00
-2.992174e+00
-3.143236e+00
-3.233169e+00
-3.260257e+00
-3.225143e+00
-3.130660e+00
-2.981640e+00
-2.784721e+00
-2.548169e+00
-2.281685e+00
-1.996166e+00
-1.703380e+00
-1.415542e+00
-1.144763e+00
-9.024155e-01
-6.984426e-01
-5.406690e-01
-4.341825e-01
-3.808489e-01
-3.790214e-01
-4.234928e-01
-5.057209e-01
-6.143345e-01
-7.358976e-01
-8.558828e-01
-9.597754e-01
-1.034219e+00
-1.068103e+00
-1.053514e+00
-9.864655e-01
-8.673549e-01
-7.011082e-01
-4.969776e-01
-2.679925e-01
-3.008409e-02
1.990575e-01
4.013051e-01
5.594813e-01
6.586899e-01
6.874814e-01
6.387653e-01
5.104090e-01
3.054935e-01
3.221602e-02
-2.965528e-01
-6.640303e-01
-1.050561e+00
-1.434863e+00
-1.795402e+00
-2.111776e+00
-2.366013e+00
-2.543679e+00
-2.634729e+00
-2.634031e+00
-2.541573e+00
-2.362333e+00
-2.105848e+00
-1.785524e+00
-1.417734e+00
-1.020768e+00
-6.137098e-01
-2.153119e-01
1.570552e-01
4.883239e-01
7.664694e-01
9.830453e-01
1.133504e+00
1.217305e+00
1.237813e+00
1.201994e+00
1.119906e+00
1.003998e+00
8.682219e-01
7.270160e-01
5.942062e-01
4.819162e-01
3.995840e-01
3.531804e-01
3.447150e-01
3.720867e-01
4.293020e-01
5.070452e-01
5.935526e-01
6.757082e-01
7.402587e-01
7.750279e-01
7.700074e-01
7.182177e-01
6.162553e-01
4.644920e-01
2.669318e-01
3.078130e-02
-2.341834e-01
-5.163603e-01
-8.030930e-01
-1.081414e+00
-1.338733e+00
-1.563472e+00
-1.745655e+00
-1.877469e+00
-1.953778e+00
-1.972574e+00
-1.935301e+00
-1.846981e+00
-1.716096e+00
-1.554165e+00
-1.375029e+00
-1.193877e+00
-1.026102e+00
-8.860889e-01
-7.860561e-01
-7.350704e-01
-7.383250e-01
-7.967506e-01
-9.069903e-01
-1.061728e+00
-1.250324e+00
-1.459678e+00
-1.675226e+00
-1.881970e+00
-2.065465e+00
-2.212689e+00
-2.312770e+00
-2.357550e+00
-2.341977e+00
-2.264317e+00
-2.126189e+00
-1.932407e+00
-1.690619e+00
-1.410760e+00
-1.104331e+00
-7.835708e-01
-4.605857e-01
-1.465264e-01
1.490937e-01
4.188759e-01
6.577682e-01
8.630537e-01
1.034128e+00
1.172123e+00
1.279448e+00
1.359304e+00
1.415229e+00
1.450706e+00
1.468858e+00
1.472230e+00
1.462662e+00
1.441242e+00
1.408335e+00
1.363650e+00
1.306347e+00
1.235171e+00
1.148575e+00
1.044857e+00
9.223049e-01
7.793533e-01
6.147797e-01
4.279356e-01
2.190105e-01
-1.069974e-02
-2.585655e-01
-5.204922e-01
-7.909384e-01
-1.063119e+00
-1.329401e+00
-1.581865e+00
-1.812972e+00
-2.016251e+00
-2.186910e+00
-2.322288e+00
-2.422065e+00
-2.488229e+00
-2.524781e+00
-2.537243e+00
-2.532033e+00
-2.515790e+00
-2.494743e+00
-2.474171e+00
-2.458016e+00
-2.448668e+00
-2.446924e+00
-2.452107e+00
-2.462324e+00
-2.474826e+00
-2.486421e+00
-2.493912e+00
-2.494489e+00
-2.486059e+00
-2.467457e+00
-2.438545e+00
-2.400168e+00
-2.353999e+00
-2.302293e+00
-2.247583e+00
-2.192352e+00
-2.138736e+00
-2.088257e+00
-2.041632e+00
-1.998659e+00
-1.958185e+00
-1.918168e+00
-1.875825e+00
-1.827862e+00
-1.770783e+00
-1.701238e+00
-1.616400e+00
-1.514321e+00
-1.394237e+00
-1.256779e+00
-1.104065e+00
-9.396477e-01
-7.683251e-01
-5.958288e-01
-4.284249e-01
-2.724886e-01
-1.341080e-01
-1.876703e-02
6.886726e-02
1.250587e-01
1.470491e-01
1.330893e-01
8.250408e-02
-4.175584e-03
-1.250092e-01
-2.764064e-01
-4.529141e-01
-6.471149e-01
-8.497163e-01
-1.049887e+00
-1.235848e+00
-1.395680e+00
-1.518259e+00
-1.594193e+00
-1.616655e+00
-1.581992e+00
-1.490048e+00
-1.344198e+00
-1.151094e+00
-9.201778e-01
-6.630256e-01
-3.925700e-01
-1.222531e-01
1.348431e-01
3.668439e-01
5.638519e-01
7.185815e-01
8.267952e-01
8.874908e-01
9.028066e-01
8.776415e-01
8.190218e-01
7.352858e-01
6.351807e-01
5.269867e-01
4.177721e-01
3.128655e-01
2.155914e-01
1.272781e-01
4.750465e-02
-2.547360e-02
-9.419874e-02
-1.614673e-01
-2.298448e-01
-3.012944e-01
-3.769524e-01
-4.570589e-01
-5.410267e-01
-6.276203e-01
-7.152007e-01
-8.019912e-01
-8.863182e-01
-9.667917e-01
-1.042405e+00
-1.112555e+00
-1.176998e+00
-1.235782e+00
-1.289190e+00
-1.337728e+00
-1.382175e+00
-1.423669e+00
-1.463822e+00
-1.504786e+00
-1.549241e+00
-1.600257e+00
-1.661012e+00
-1.734370e+00
-1.822364e+00
-1.925650e+00
-2.043015e+00
-2.171049e+00
-2.304073e+00
-2.434375e+00
-2.552778e+00
-2.649473e+00
-2.715025e+00
-2.741382e+00
-2.722753e+00
-2.656224e+00
-2.542053e+00
-2.383638e+00
-2.187214e+00
-1.961356e+00
-1.716382e+00
-1.463711e+00
-1.215226e+00
-9.826355e-01
-7.768560e-01
-6.073986e-01
-4.817974e-01
-4.051153e-01
-3.795842e-01
-4.044334e-01
-4.759441e-01
-5.877406e-01
-7.312960e-01
-8.966004e-01
-1.072919e+00
-1.249557e+00
-1.416568e+00
-1.565326e+00
-1.688959e+00
-1.782612e+00
-1.843576e+00
-1.871282e+00
-1.867202e+00
-1.834661e+00
-1.778558e+00
-1.705014e+00
-1.620939e+00
-1.533546e+00
-1.449853e+00
-1.376216e+00
-1.317944e+00
-1.279035e+00
-1.262050e+00
-1.268112e+00
-1.297000e+00
-1.347300e+00
-1.416551e+00
-1.501386e+00
-1.597626e+00
-1.700364e+00
-1.804044e+00
-1.902594e+00
-1.989624e+00
-2.058723e+00
-2.103856e+00
-2.119825e+00
-2.102765e+00
-2.050613e+00
-1.963459e+00
-1.843739e+00
-1.696195e+00
-1.527582e+00
-1.346145e+00
-1.160907e+00
-9.808587e-01
-8.141583e-01
-6.674468e-01
-5.453559e-01
-4.502650e-01
-3.823135e-01
-3.396468e-01
-3.188406e-01
-3.154396e-01
-3.245321e-01
-3.412933e-01
-3.614331e-01
-3.815053e-01
-3.990529e-01
-4.125906e-01
-4.214515e-01
-4.255438e-01
-4.250752e-01
-4.203057e-01
-4.113741e-01
-3.982270e-01
-3.806516e-01
-3.583977e-01
-3.313595e-01
-2.997809e-01
-2.644502e-01
-2.268474e-01
-1.892195e-01
-1.545640e-01
-1.265210e-01
-1.091832e-01
-1.068482e-01
-1.237378e-01
-1.637079e-01
-2.299643e-01
-3.247925e-01
-4.493144e-01
-6.032828e-01
-7.849370e-01
-9.909417e-01
-1.216434e+00
-1.455192e+00
-1.699933e+00
-1.942718e+00
-2.175445e+00
-2.390364e+00
-2.580572e+00
-2.740402e+00
-2.865670e+00
-2.953736e+00
-3.003374e+00
-3.014492e+00
-2.987750e+00
-2.924162e+00
-2.824760e+00
-2.690395e+00
-2.521707e+00
-2.319276e+00
-2.083905e+00
-1.816976e+00
-1.520799e+00
-1.198896e+00
-8.561680e-01
-4.989105e-01
-1.346967e-01
2.278788e-01
5.795582e-01
9.108473e-01
1.212473e+00
1.475828e+00
1.693368e+00
1.858932e+00
1.967959e+00
2.017615e+00
2.006817e+00
1.936192e+00
1.807977e+00
1.625902e+00
1.395052e+00
1.121744e+00
8.133945e-01
4.783918e-01
1.259371e-01
-2.341484e-01
-5.916704e-01
-9.363690e-01
-1.258277e+00
-1.548118e+00
-1.797713e+00
-2.000377e+00
-2.151261e+00
-2.247617e+00
-2.288966e+00
-2.277141e+00
-2.216197e+00
-2.112206e+00
-1.972914e+00
-1.807305e+00
-1.625083e+00
-1.436111e+00
-1.249861e+00
-1.074921e+00
-9.186068e-01
-7.867184e-01
-6.834679e-01
-6.115651e-01
-5.724399e-01
-5.665429e-01
-5.936562e-01
-6.531392e-01
-7.440498e-01
-8.651111e-01
-1.014527e+00
-1.189693e+00
-1.386873e+00
-1.600929e+00
-1.825188e+00
-2.051510e+00
-2.270575e+00
-2.472395e+00
-2.646982e+00
-2.785114e+00
-2.879114e+00
-2.923550e+00
-2.915789e+00
-2.856356e+00
-2.749053e+00
-2.600822e+00
-2.421350e+00
-2.222420e+00
-2.017052e+00
-1.818493e+00
-1.639133e+00
-1.489450e+00
-1.377113e+00
-1.306321e+00
-1.277479e+00
-1.287232e+00
-1.328866e+00
-1.393005e+00
-1.468545e+00
-1.543698e+00
-1.607059e+00
-1.648593e+00
-1.660462e+00
-1.637637e+00
-1.578249e+00
-1.483660e+00
-1.358254e+00
-1.208952e+00
-1.044508e+00
-8.746195e-01
-7.089609e-01
-5.562243e-01
-4.232726e-01
-3.145046e-01
-2.315009e-01
-1.729947e-01
-1.351631e-01
-1.122027e-01
-9.711250e-02
-8.258834e-02
-6.191921e-02
-2.977910e-02
1.717435e-02
7.995617e-02
1.571927e-01
2.453335e-01
3.390955e-01
4.320728e-01
5.174300e-01
5.885957e-01
6.398745e-01
6.669168e-01
6.670027e-01
6.391240e-01
5.838772e-01
5.032034e-01
4.000294e-01
2.778748e-01
1.404862e-01
-8.452184e-03
-1.655032e-01
-3.275492e-01
-4.917630e-01
-6.555046e-01
-8.161770e-01
-9.710839e-01
-1.117333e+00
-1.251823e+00
-1.371343e+00
-1.472775e+00
-1.553391e+00
-1.611170e+00
-1.645089e+00
-1.655314e+00
-1.643262e+00
-1.611500e+00
-1.563530e+00
-1.503484e+00
-1.435792e+00
-1.364889e+00
-1.294983e+00
-1.229916e+00
-1.173074e+00
-1.127335e+00
-1.095000e+00
-1.077701e+00
-1.076261e+00
-1.090557e+00
-1.119410e+00
-1.160539e+00
-1.210607e+00
-1.265365e+00
-1.319874e+00
-1.368788e+00
-1.406669e+00
-1.428305e+00
-1.429006e+00
-1.404863e+00
-1.352949e+00
-1.271446e+00
-1.159706e+00
-1.018240e+00
-8.486552e-01
-6.535589e-01
-4.364561e-01
-2.016521e-01
4.583403e-02
3.003540e-01
5.557347e-01
8.054238e-01
1.042696e+00
1.260927e+00
1.453916e+00
1.616240e+00
1.743599e+00
1.833098e+00
1.883446e+00
1.895027e+00
1.869850e+00
1.811361e+00
1.724168e+00
1.613694e+00
1.485812e+00
1.346516e+00
1.201630e+00
1.056599e+00
9.163374e-01
7.851321e-01
6.665683e-01
5.634642e-01
4.777935e-01
4.105920e-01
3.618467e-01
3.303830e-01
3.137687e-01
3.082629e-01
3.088446e-01
3.093471e-01
3.027241e-01
2.814536e-01
2.380681e-01
1.657764e-01
5.911958e-02
-8.541234e-02
-2.688805e-01
-4.895831e-01
-7.429734e-01
-1.021827e+00
-1.316642e+00
-1.616228e+00
-1.908416e+00
-2.180817e+00
-2.421562e+00
-2.619968e+00
-2.767097e+00
-2.856200e+00
-2.883036e+00
-2.846096e+00
-2.746712e+00
-2.589072e+00
-2.380114e+00
-2.129303e+00
-1.848267e+00
-1.550296e+00
-1.249725e+00
-9.611958e-01
-6.988555e-01
-4.755235e-01
-3.018809e-01
-1.857435e-01
-1.314760e-01
-1.396042e-01
-2.066689e-01
-3.253526e-01
-4.848840e-01
-6.717045e-01
-8.703531e-01
-1.064506e+00
-1.238090e+00
-1.376395e+00
-1.467085e+00
-1.501053e+00
-1.473044e+00
-1.382009e+00
-1.231153e+00
-1.027676e+00
-7.822240e-01
-5.080975e-01
-2.202788e-01
6.562868e-02
3.344616e-01
5.724697e-01
7.681270e-01
9.127291e-01
1.000745e+00
1.029916e+00
1.001113e+00
9.179888e-01
7.864636e-01
6.141005e-01
4.094338e-01
1.813051e-01
-6.173493e-02
-3.119100e-01
-5.625511e-01
-8.082611e-01
-1.044914e+00
-1.269517e+00
-1.479973e+00
-1.674810e+00
-1.852922e+00
-2.013374e+00
-2.155306e+00
-2.277928e+00
-2.380589e+00
-2.462879e+00
-2.524701e+00
-2.566288e+00
-2.588134e+00
-2.590863e+00
-2.575073e+00
-2.541236e+00
-2.489682e+00
-2.420719e+00
-2.334855e+00
-2.233096e+00
-2.117240e+00
-1.990101e+00
-1.855610e+00
-1.718755e+00
-1.585371e+00
-1.461787e+00
-1.354392e+00
-1.269150e+00
-1.211128e+00
-1.184069e+00
-1.190062e+00
-1.229312e+00
-1.300038e+00
-1.398490e+00
-1.519086e+00
-1.654655e+00
-1.796781e+00
-1.936233e+00
-2.063471e+00
-2.169184e+00
-2.244845e+00
-2.283226e+00
-2.278839e+00
-2.228271e+00
-2.130394e+00
-1.986454e+00
-1.800034e+00
-1.576927e+00
-1.324913e+00
-1.053483e+00
-7.734830e-01
-4.967036e-01
-2.353971e-01
-1.723096e-03
1.928682e-01
3.382965e-01
4.265169e-01
4.521426e-01
4.129670e-01
3.103304e-01
1.492862e-01
-6.146565e-02
-3.098922e-01
-5.811839e-01
-8.585344e-01
-1.124105e+00
-1.360121e+00
-1.550029e+00
-1.679636e+00
-1.738137e+00
-1.718944e+00
-1.620237e+00
-1.445174e+00
-1.201736e+00
-9.022068e-01
-5.623291e-01
-2.002220e-01
1.648525e-01
5.137570e-01
8.286816e-01
1.094195e+00
1.298088e+00
1.431962e+00
1.491566e+00
1.476861e+00
1.391831e+00
1.244063e+00
1.044104e+00
8.046614e-01
5.396729e-01
2.633128e-01
-1.099375e-02
-2.714874e-01
-5.088525e-01
-7.167969e-01
-8.923796e-01
-1.036048e+00
-1.151365e+00
-1.244430e+00
-1.323033e+00
-1.395615e+00
-1.470140e+00
-1.552993e+00
-1.648044e+00
-1.755994e+00
-1.874079e+00
-1.996186e+00
-2.113354e+00
-2.214615e+00
-2.288060e+00
-2.322001e+00
-2.306126e+00
-2.232502e+00
-2.096368e+00
-1.896635e+00
-1.636089e+00
-1.321284e+00
-9.621538e-01
-5.713820e-01
-1.635835e-01
2.456277e-01
6.406092e-01
1.006616e+00
1.330609e+00
1.601898e+00
1.812587e+00
1.957817e+00
2.035837e+00
2.047913e+00
1.998125e+00
1.893048e+00
1.741360e+00
1.553369e+00
1.340482e+00
1.114623e+00
8.876207e-01
6.705995e-01
4.733913e-01
3.040222e-01
1.683051e-01
6.957369e-02
8.582675e-03
-1.641679e-02
-9.432795e-03
2.365753e-02
7.560579e-02
1.383488e-01
2.035711e-01
2.632258e-01
3.099748e-01
3.375257e-01
3.408553e-01
3.163277e-01
2.617246e-01
1.762168e-01
6.030338e-02
-8.425784e-02
-2.545192e-01
-4.464092e-01
-6.548050e-01
-8.736225e-01
-1.095939e+00
-1.314158e+00
-1.520224e+00
-1.705886e+00
-1.863003e+00
-1.983872e+00
-2.061560e+00
-2.090204e+00
-2.065269e+00
-1.983739e+00
-1.844262e+00
-1.647229e+00
-1.394830e+00
-1.091067e+00
-7.417318e-01
-3.543289e-01
6.207284e-02
4.970605e-01
9.391690e-01
1.376228e+00
1.795742e+00
2.185296e+00
2.532974e+00
2.827804e+00
3.060237e+00
3.222647e+00
3.309854e+00
3.319610e+00
3.252996e+00
3.114663e+00
2.912848e+00
2.659122e+00
2.367860e+00
2.055449e+00
1.739282e+00
1.436633e+00
1.163475e+00
9.333718e-01
7.565170e-01
6.390078e-01
5.824262e-01
5.837632e-01
6.357054e-01
7.272655e-01
8.447117e-01
9.727160e-01
1.095621e+00
1.198716e+00
1.269397e+00
1.298128e+00
1.279095e+00
1.210527e+00
1.094642e+00
9.372598e-01
7.471271e-01
5.350397e-01
3.128554e-01
9.249033e-02
-1.150202e-01
-3.003249e-01
-4.563683e-01
-5.787679e-01
-6.659317e-01
-7.189179e-01
-7.410643e-01
-7.374418e-01
-7.142108e-01
-6.779609e-01
-6.351079e-01
-5.914001e-01
-5.515561e-01
-5.190304e-01
-4.958906e-01
-4.827829e-01
-4.789718e-01
-4.824438e-01
-4.900743e-01
-4.978554e-01
-5.011777e-01
-4.951571e-01
-4.749925e-01
-4.363434e-01
-3.757201e-01
-2.908749e-01
-1.811765e-01
-4.793746e-02
1.053518e-01
2.729323e-01
4.468747e-01
6.173895e-01
7.733444e-01
9.029533e-01
9.945805e-01
1.037588e+00
1.023156e+00
9.449984e-01
7.999288e-01
5.882159e-01
3.137100e-01
-1.626988e-02
-3.912734e-01
-7.982481e-01
-1.222217e+00
-1.647055e+00
-2.056327e+00
-2.434128e+00
-2.765922e+00
-3.039310e+00
-3.244717e+00
-3.375930e+00
-3.430456e+00
-3.409652e+00
-3.318593e+00
-3.165704e+00
-2.962151e+00
-2.721092e+00
-2.456838e+00
-2.184025e+00
-1.916850e+00
-1.668434e+00
-1.450307e+00
-1.272021e+00
-1.140866e+00
-1.061691e+00
-1.036787e+00
-1.065869e+00
-1.146122e+00
-1.272341e+00
-1.437147e+00
-1.631293e+00
-1.844054e+00
-2.063690e+00
-2.277992e+00
-2.474868e+00
-2.642956e+00
-2.772215e+00
-2.854454e+00
-2.883776e+00
-2.856875e+00
-2.773207e+00
-2.634988e+00
-2.447056e+00
-2.216566e+00
-1.952552e+00
-1.665366e+00
-1.366028e+00
-1.065538e+00
-7.742197e-01
-5.011572e-01
-2.537808e-01
-3.763584e-02
1.436666e-01
2.883385e-01
3.961830e-01
4.682877e-01
5.066841e-01
5.140102e-01
4.932047e-01
4.472606e-01
3.790598e-01
2.913071e-01
1.865678e-01
6.740008e-02
-6.344965e-02
-2.028326e-01
-3.470201e-01
-4.916140e-01
-6.315848e-01
-7.614533e-01
-8.756081e-01
-9.687242e-01
-1.036230e+00
-1.074762e+00
-1.082546e+00
-1.059656e+00
-1.008115e+00
-9.318210e-01
-8.362906e-01
-7.282626e-01
-6.151842e-01
-5.046487e-01
-4.038457e-01
-3.190841e-01
-2.554302e-01
-2.164829e-01
-2.042845e-01
-2.193467e-01
-2.607607e-01
-3.263577e-01
-4.128916e-01
-5.162276e-01
-6.315302e-01
-7.534538e-01
-8.763413e-01
-9.944304e-01
-1.102063e+00
-1.193884e+00
-1.265014e+00
-1.311200e+00
-1.328937e+00
-1.315586e+00
-1.269498e+00
-1.190155e+00
-1.078319e+00
-9.361565e-01
-7.672994e-01
-5.768156e-01
-3.710534e-01
-1.573700e-01
5.623746e-02
2.615588e-01
4.506116e-01
6.160569e-01
7.515603e-01
8.520836e-01
9.141042e-01
9.357676e-01
9.169827e-01
8.594674e-01
7.667437e-01
6.440724e-01
4.983080e-01
3.376515e-01
1.712862e-01
8.895999e-03
-1.399111e-01
-2.662302e-01
-3.624727e-01
-4.228967e-01
-4.439881e-01
-4.246470e-01
-3.661645e-01
-2.720006e-01
-1.474052e-01
1.065921e-03
1.660773e-01
3.400309e-01
5.155297e-01
6.857637e-01
8.448073e-01
9.878288e-01
1.111221e+00
1.212663e+00
1.291117e+00
1.346773e+00
1.380939e+00
1.395877e+00
1.394600e+00
1.380636e+00
1.357776e+00
1.329830e+00
1.300398e+00
1.272692e+00
1.249387e+00
1.232534e+00
1.223499e+00
1.222944e+00
1.230823e+00
1.246415e+00
1.268370e+00
1.294783e+00
1.323293e+00
1.351192e+00
1.375539e+00
1.393261e+00
1.401229e+00
1.396304e+00
1.375375e+00
1.335406e+00
1.273517e+00
1.187133e+00
1.074171e+00
9.332825e-01
7.640933e-01
5.674200e-01
3.454309e-01
1.017303e-01
-1.586449e-01
-4.293189e-01
-7.027565e-01
-9.705188e-01
-1.223584e+00
-1.452716e+00
-1.648878e+00
-1.803669e+00
-1.909779e+00
-1.961449e+00
-1.954891e+00
-1.888661e+00
-1.763917e+00
-1.584558e+00
-1.357179e+00
-1.090867e+00
-7.968000e-01
-4.876873e-01
-1.770667e-01
1.214911e-01
3.952096e-01
6.328905e-01
8.255777e-01
9.670320e-01
1.053969e+00
1.086045e+00
1.065602e+00
9.972192e-01
8.871289e-01
7.425762e-01
5.712010e-01
3.805127e-01
1.775168e-01
-3.147589e-02
-2.408552e-01
-4.455667e-01
-6.408790e-01
-8.221464e-01
-9.846473e-01
-1.123559e+00
-1.234096e+00
-1.311796e+00
-1.352911e+00
-1.354827e+00
-1.316464e+00
-1.238563e+00
-1.123849e+00
-9.770262e-01
-8.046112e-01
-6.146117e-01
-4.160748e-01
-2.185390e-01
-3.143275e-02
1.365304e-01
2.779074e-01
3.869847e-01
4.601016e-01
4.958155e-01
4.949012e-01
4.601908e-01
3.962765e-01
3.091040e-01
2.054922e-01
9.261618e-02
-2.250342e-02
-1.334637e-01
-2.348536e-01
-3.225102e-01
-3.936478e-01
-4.468692e-01
-4.820876e-01
-5.003929e-01
-5.038887e-01
-4.955176e-01
-4.788776e-01
-4.580224e-01
-4.372407e-01
-4.208064e-01
-4.127063e-01
-4.163528e-01
-4.343035e-01
-4.680129e-01
-5.176473e-01
-5.819877e-01
-6.584406e-01
-7.431622e-01
-8.312893e-01
-9.172555e-01
-9.951671e-01
-1.059205e+00
-1.104020e+00
-1.125090e+00
-1.119013e+00
-1.083700e+00
-1.018474e+00
-9.240396e-01
-8.023656e-01
-6.564815e-01
-4.902462e-01
-3.081214e-01
-1.149861e-01
8.399254e-02
2.834344e-01
4.777873e-01
6.613588e-01
8.283665e-01
9.730263e-01
1.089690e+00
1.173027e+00
1.218247e+00
1.221338e+00
1.179312e+00
1.090432e+00
9.544090e-01
7.725616e-01
5.479150e-01
2.852389e-01
-8.992570e-03
-3.267341e-01
-6.586123e-01
-9.942951e-01
-1.322990e+00
-1.634058e+00
-1.917693e+00
-2.165610e+00
-2.371634e+00
-2.532114e+00
-2.646080e+00
-2.715117e+00
-2.742971e+00
-2.734928e+00
-2.697092e+00
-2.635617e+00
-2.556037e+00
-2.462731e+00
-2.358599e+00
-2.244960e+00
-2.121665e+00
-1.987409e+00
-1.840216e+00
-1.678027e+00
-1.499370e+00
-1.303997e+00
-1.093433e+00
-8.713035e-01
-6.433971e-01
-4.173786e-01
-2.021825e-01
-7.145245e-03
1.589970e-01
2.890845e-01
3.783221e-01
4.247544e-01
4.293621e-01
3.957871e-01
3.297596e-01
2.383425e-01
1.291268e-01
9.496064e-03
-1.139481e-01
-2.357528e-01
-3.517657e-01
-4.590981e-01
-5.559464e-01
-6.413264e-01
-7.147734e-01
-7.760503e-01
-8.248978e-01
-8.608483e-01
-8.831172e-01
-8.905698e-01
-8.817572e-01
-8.550003e-01
-8.085014e-01
-7.404624e-01
-6.491973e-01
-5.332350e-01
-3.914212e-01
-2.230323e-01
-2.792068e-02
1.932965e-01
4.390046e-01
7.063288e-01
9.908791e-01
1.286556e+00
1.585484e+00
1.878131e+00
2.153654e+00
2.400483e+00
2.607091e+00
2.762884e+00
2.859095e+00
2.889572e+00
2.851356e+00
2.744981e+00
2.574466e+00
2.346998e+00
2.072360e+00
1.762136e+00
1.428802e+00
1.084760e+00
7.414247e-01
4.084453e-01
9.314343e-02
-1.997767e-01
-4.682187e-01
-7.123932e-01
-9.342721e-01
-1.136868e+00
-1.323431e+00
-1.496654e+00
-1.657990e+00
-1.807150e+00
-1.941851e+00
-2.057842e+00
-2.149209e+00
-2.208929e+00
-2.229623e+00
-2.204422e+00
-2.127867e+00
-1.996747e+00
-1.810775e+00
-1.573039e+00
-1.290148e+00
-9.720597e-01
-6.315712e-01
-2.835316e-01
5.616078e-02
3.716651e-01
6.482950e-01
8.734938e-01
1.037599e+00
1.134342e+00
1.161070e+00
1.118703e+00
1.011476e+00
8.465196e-01
6.333091e-01
3.830479e-01
1.079965e-01
-1.792101e-01
-4.662280e-01
-7.416123e-01
-9.953301e-01
-1.219147e+00
-1.406871e+00
-1.554437e+00
-1.659862e+00
-1.723068e+00
-1.745625e+00
-1.730422e+00
-1.681320e+00
-1.602801e+00
-1.499649e+00
-1.376687e+00
-1.238575e+00
-1.089686e+00
-9.340426e-01
-7.753156e-01
-6.168598e-01
-4.617846e-01
-3.130401e-01
-1.735030e-01
-4.604145e-02
6.646301e-02
1.611570e-01
2.353282e-01
2.865791e-01
3.130305e-01
3.135072e-01
2.876521e-01
2.359286e-01
1.594954e-01
5.997143e-02
-6.085633e-02
-2.013099e-01
-3.600069e-01
-5.358989e-01
-7.281417e-01
-9.358202e-01
-1.157588e+00
-1.391307e+00
-1.633780e+00
-1.880634e+00
-2.126405e+00
-2.364806e+00
-2.589143e+00
-2.792803e+00
-2.969743e+00
-3.114895e+00
-3.224442e+00
-3.295930e+00
-3.328224e+00
-3.321325e+00
-3.276100e+00
-3.193982e+00
-3.076711e+00
-2.926166e+00
-2.744321e+00
-2.533342e+00
-2.295764e+00
-2.034743e+00
-1.754291e+00
-1.459458e+00
-1.156427e+00
-8.524827e-01
-5.558624e-01
-2.754857e-01
-2.058576e-02
1.997366e-01
3.770073e-01
5.038938e-01
5.747109e-01
5.858879e-01
5.363639e-01
4.278766e-01
2.651086e-01
5.566102e-02
-1.901661e-01
-4.597898e-01
-7.389443e-01
-1.012439e+00
-1.265033e+00
-1.482381e+00
-1.651984e+00
-1.764092e+00
-1.812463e+00
-1.794919e+00
-1.713624e+00
-1.575030e+00
-1.389499e+00
-1.170591e+00
-9.341114e-01
-6.969726e-01
-4.759776e-01
-2.866308e-01
-1.420668e-01
-5.218263e-02
-2.304189e-02
-5.659770e-02
-1.507524e-01
-2.997430e-01
-4.948067e-01
-7.250576e-01
-9.784818e-01
-1.242951e+00
-1.507156e+00
-1.761364e+00
-1.997938e+00
-2.211570e+00
-2.399219e+00
-2.559793e+00
-2.693624e+00
-2.801843e+00
-2.885732e+00
-2.946174e+00
-2.983267e+00
-2.996170e+00
-2.983189e+00
-2.942104e+00
-2.870682e+00
-2.767301e+00
-2.631595e+00
-2.465004e+00
-2.271146e+00
-2.055911e+00
-1.827245e+00
-1.594626e+00
-1.368269e+00
-1.158153e+00
-9.730003e-01
-8.193287e-01
-7.007091e-01
-6.173391e-01
-5.659921e-01
-5.403646e-01
-5.317928e-01
-5.302585e-01
-5.255724e-01
-5.085929e-01
-4.723406e-01
-4.128793e-01
-3.298693e-01
-2.267401e-01
-1.104739e-01
8.968531e-03
1.195164e-01
2.080627e-01
2.616402e-01
2.685877e-01
2.196010e-01
1.085739e-01
-6.683468e-02
-3.049431e-01
-6.000924e-01
-9.429618e-01
-1.321097e+00
-1.719589e+00
-2.121848e+00
-2.510426e+00
-2.867872e+00
-3.177589e+00
-3.424701e+00
-3.596876e+00
-3.685101e+00
-3.684313e+00
-3.593859e+00
-3.417696e+00
-3.164302e+00
-2.846292e+00
-2.479731e+00
-2.083210e+00
-1.676735e+00
-1.280530e+00
-9.138225e-01
-5.937328e-01
-3.343315e-01
-1.459466e-01
-3.475508e-02
-2.675007e-03
-4.754090e-02
-1.635191e-01
-3.417032e-01
-5.708190e-01
-8.379744e-01
-1.129402e+00
-1.431161e+00
-1.729793e+00
-2.012903e+00
-2.269692e+00
-2.491395e+00
-2.671625e+00
-2.806592e+00
-2.895200e+00
-2.939000e+00
-2.942010e+00
-2.910409e+00
-2.852101e+00
-2.776168e+00
-2.692246e+00
-2.609840e+00
-2.537660e+00
-2.483030e+00
-2.451427e+00
-2.446192e+00
-2.468427e+00
-2.517071e+00
-2.589132e+00
-2.680013e+00
-2.783927e+00
-2.894327e+00
-3.004342e+00
-3.107177e+00
-3.196468e+00
-3.266555e+00
-3.312683e+00
-3.331118e+00
-3.319190e+00
-3.275292e+00
-3.198845e+00
-3.090266e+00
-2.950941e+00
-2.783194e+00
-2.590261e+00
-2.376225e+00
-2.145901e+00
-1.904676e+00
-1.658300e+00
-1.412646e+00
-1.173484e+00
-9.462671e-01
-7.359793e-01
-5.470219e-01
-3.831543e-01
-2.474648e-01
-1.423560e-01
-6.952961e-02
-2.995914e-02
-2.384483e-02
-5.055350e-02
-1.085517e-01
-1.953485e-01
-3.074692e-01
-4.404817e-01
-5.890891e-01
-7.472869e-01
-9.085723e-01
-1.066182e+00
-1.213342e+00
-1.343517e+00
-1.450665e+00
-1.529502e+00
-1.575770e+00
-1.586499e+00
-1.560228e+00
-1.497142e+00
-1.399087e+00
-1.269457e+00
-1.112952e+00
-9.352534e-01
-7.426643e-01
-5.417604e-01
-3.390919e-01
-1.409481e-01
4.681491e-02
2.188948e-01
3.706240e-01
4.980245e-01
5.978453e-01
6.675903e-01
7.055435e-01
7.107973e-01
6.832856e-01
6.238255e-01
5.341652e-01
4.170278e-01
2.761372e-01
1.161978e-01
-5.719769e-02
-2.377601e-01
-4.188022e-01
-5.936335e-01
-7.560141e-01
-9.006162e-01
-1.023432e+00
-1.122078e+00
-1.195950e+00
-1.246221e+00
-1.275667e+00
-1.288349e+00
-1.289187e+00
-1.283450e+00
-1.276229e+00
-1.271931e+00
-1.273840e+00
-1.283786e+00
-1.301953e+00
-1.326837e+00
-1.355339e+00
-1.382980e+00
-1.404205e+00
-1.412750e+00
-1.402053e+00
-1.365703e+00
-1.297914e+00
-1.194031e+00
-1.051023e+00
-8.679426e-01
-6.462795e-01
-3.901653e-01
-1.063746e-01
1.958995e-01
5.054921e-01
8.099053e-01
1.096087e+00
1.351286e+00
1.563904e+00
1.724287e+00
1.825380e+00
1.863200e+00
1.837074e+00
1.749654e+00
1.606677e+00
1.416529e+00
1.189631e+00
9.377254e-01
6.730910e-01
4.077674e-01
1.528202e-01
-8.230109e-02
-2.902768e-01
-4.662745e-01
-6.081337e-01
-7.163764e-01
-7.940492e-01
-8.464149e-01
-8.805111e-01
-9.046012e-01
-9.275434e-01
-9.581104e-01
-1.004301e+00
-1.072689e+00
-1.167849e+00
-1.291921e+00
-1.444328e+00
-1.621694e+00
-1.817957e+00
-2.024699e+00
-2.231659e+00
-2.427423e+00
-2.600238e+00
-2.738914e+00
-2.833742e+00
-2.877352e+00
-2.865435e+00
-2.797243e+00
-2.675814e+00
-2.507872e+00
-2.303422e+00
-2.075060e+00
-1.837082e+00
-1.604479e+00
-1.391906e+00
-1.212726e+00
-1.078197e+00
-9.968352e-01
-9.739966e-01
-1.011668e+00
-1.108462e+00
-1.259794e+00
-1.458226e+00
-1.693940e+00
-1.955323e+00
-2.229626e+00
-2.503682e+00
-2.764640e+00
-3.000686e+00
-3.201712e+00
-3.359884e+00
-3.470046e+00
-3.529917e+00
-3.540047e+00
-3.503509e+00
-3.425375e+00
-3.312027e+00
-3.170411e+00
-3.007321e+00
-2.828829e+00
-2.639914e+00
-2.444322e+00
-2.244660e+00
-2.042662e+00
-1.839569e+00
-1.636536e+00
-1.434980e+00
-1.236810e+00
-1.044498e+00
-8.609797e-01
-6.894019e-01
-5.327783e-01
-3.936052e-01
-2.735142e-01
-1.730182e-01
-9.138733e-02
-2.666635e-02
2.417908e-02
6.501545e-02
1.002276e-01
1.343719e-01
1.718296e-01
2.164881e-01
2.714803e-01
3.390023e-01
4.202262e-01
5.153063e-01
6.234656e-01
7.431303e-01
8.720754e-01
1.007545e+00
1.146327e+00
1.284774e+00
1.418800e+00
1.543883e+00
1.655106e+00
1.747283e+00
1.815177e+00
1.853792e+00
1.858744e+00
1.826637e+00
1.755430e+00
1.644739e+00
1.496027e+00
1.312674e+00
1.099879e+00
8.644097e-01
6.141988e-01
3.578388e-01
1.040207e-01
-1.390091e-01
-3.639097e-01
-5.645705e-01
-7.362712e-01
-8.756740e-01
-9.806724e-01
-1.050139e+00
-1.083625e+00
-1.081072e+00
-1.042574e+00
-9.682313e-01
-8.581197e-01
-7.123551e-01
-5.312612e-01
-3.156041e-01
-6.686644e-02
2.124731e-01
5.186967e-01
8.466801e-01
1.189840e+00
1.540223e+00
1.888751e+00
2.225595e+00
2.540662e+00
2.824115e+00
3.066899e+00
3.261212e+00
3.400903e+00
3.481774e+00
3.501787e+00
3.461168e+00
3.362395e+00
3.210059e+00
3.010604e+00
2.771941e+00
2.502978e+00
2.213095e+00
1.911616e+00
1.607327e+00
1.308070e+00
1.020439e+00
7.495834e-01
4.991218e-01
2.711378e-01
6.626165e-02
-1.161862e-01
-2.779929e-01
-4.218024e-01
-5.508271e-01
-6.685353e-01
-7.783368e-01
-8.832926e-01
-9.858707e-01
-1.087771e+00
-1.189828e+00
-1.291985e+00
-1.393346e+00
-1.492269e+00
-1.586516e+00
-1.673442e+00
-1.750236e+00
-1.814207e+00
-1.863114e+00
-1.895507e+00
-1.911039e+00
-1.910698e+00
-1.896903e+00
-1.873434e+00
-1.845152e+00
-1.817551e+00
-1.796153e+00
-1.785841e+00
-1.790210e+00
-1.811022e+00
-1.847875e+00
-1.898110e+00
-1.957010e+00
-2.018260e+00
-2.074619e+00
-2.118726e+00
-2.143936e+00
-2.145072e+00
-2.119004e+00
-2.064978e+00
-1.984667e+00
-1.881961e+00
-1.762547e+00
-1.633357e+00
-1.501978e+00
-1.376086e+00
-1.262950e+00
-1.169028e+00
-1.099635e+00
-1.058682e+00
-1.048458e+00
-1.069470e+00
-1.120344e+00
-1.197811e+00
-1.296797e+00
-1.410639e+00
-1.531416e+00
-1.650412e+00
-1.758673e+00
-1.847635e+00
-1.909788e+00
-1.939308e+00
-1.932611e+00
-1.888751e+00
-1.809634e+00
-1.699985e+00
-1.567071e+00
-1.420201e+00
-1.270037e+00
-1.127796e+00
-1.004425e+00
-9.098256e-01
-8.521951e-01
-8.375397e-01
-8.693790e-01
-9.486491e-01
-1.073786e+00
-1.240951e+00
-1.444364e+00
-1.676673e+00
-1.929343e+00
-2.193026e+00
-2.457895e+00
-2.713954e+00
-2.951307e+00
-3.160400e+00
-3.332218e+00
-3.458447e+00
-3.531612e+00
-3.545203e+00
-3.493841e+00
-3.373502e+00
-3.181825e+00
-2.918494e+00
-2.585666e+00
-2.188361e+00
-1.734749e+00
-1.236236e+00
-7.072903e-01
-1.649625e-01
3.718933e-01
8.836404e-01
1.351038e+00
1.756454e+00
2.084980e+00
2.325350e+00
2.470558e+00
2.518151e+00
2.470191e+00
2.332918e+00
2.116176e+00
1.832665e+00
1.497082e+00
1.125224e+00
7.330922e-01
3.360568e-01
-5.187807e-02
-4.186767e-01
-7.547215e-01
-1.053103e+00
-1.309754e+00
-1.523447e+00
-1.695655e+00
-1.830303e+00
-1.933394e+00
-2.012536e+00
-2.076382e+00
-2.133995e+00
-2.194203e+00
-2.264961e+00
-2.352781e+00
-2.462269e+00
-2.595790e+00
-2.753303e+00
-2.932362e+00
-3.128279e+00
-3.334443e+00
-3.542747e+00
-3.744092e+00
-3.928930e+00
-4.087801e+00
-4.211827e+00
-4.293152e+00
-4.325306e+00
-4.303489e+00
-4.224760e+00
-4.088158e+00
-3.894724e+00
-3.647463e+00
-3.351228e+00
-3.012545e+00
-2.639384e+00
-2.240867e+00
-1.826935e+00
-1.407954e+00
-9.942945e-01
-5.958704e-01
-2.216882e-01
1.205893e-01
4.250217e-01
6.876828e-01
9.068351e-01
1.082960e+00
1.218628e+00
1.318211e+00
1.387451e+00
1.432916e+00
1.461400e+00
1.479321e+00
1.492173e+00
1.504096e+00
1.517603e+00
1.533491e+00
1.550939e+00
1.567769e+00
1.580811e+00
1.586331e+00
1.580446e+00
1.559475e+00
1.520221e+00
1.460174e+00
1.377657e+00
1.271952e+00
1.143416e+00
9.936025e-01
8.253608e-01
6.428867e-01
4.516940e-01
2.584703e-01
7.080676e-02
-1.031978e-01
-2.554366e-01
-3.783624e-01
-4.655764e-01
-5.123845e-01
-5.162625e-01
-4.771767e-01
-3.977121e-01
-2.829776e-01
-1.402821e-01
2.139796e-02
1.921059e-01
3.616691e-01
5.204483e-01
6.599788e-01
7.734318e-01
8.558538e-01
9.041818e-01
9.170718e-01
8.946025e-01
8.379326e-01
7.489822e-01
6.301947e-01
4.844024e-01
3.147979e-01
1.249858e-01
-8.092320e-02
-2.982178e-01
-5.215370e-01
-7.449008e-01
-9.618471e-01
-1.165682e+00
-1.349835e+00
-1.508280e+00
-1.635986e+00
-1.729339e+00
-1.786475e+00
-1.807491e+00
-1.794486e+00
-1.751410e+00
-1.683725e+00
-1.597892e+00
-1.500733e+00
-1.398732e+00
-1.297356e+00
-1.200485e+00
-1.110013e+00
-1.025685e+00
-9.451750e-01
-8.644024e-01
-7.780446e-01
-6.801791e-01
-5.649797e-01
-4.273942e-01
-2.637423e-01
-7.219217e-02
1.469067e-01
3.908446e-01
6.545344e-01
9.306662e-01
1.210043e+00
1.482096e+00
1.735564e+00
1.959271e+00
2.142941e+00
2.277940e+00
2.357872e+00
2.378954e+00
2.340165e+00
2.243178e+00
2.092125e+00
1.893254e+00
1.654517e+00
1.385124e+00
1.095064e+00
7.946114e-01
4.938155e-01
2.020096e-01
-7.262683e-02
-3.234081e-01
-5.453470e-01
-7.352058e-01
-8.913986e-01
-1.013771e+00
-1.103303e+00
-1.161784e+00
-1.191512e+00
-1.195057e+00
-1.175108e+00
-1.134395e+00
-1.075678e+00
-1.001740e+00
-9.153727e-01
-8.193064e-01
-7.161005e-01
-6.080003e-01
-4.968035e-01
-3.837764e-01
-2.696538e-01
-1.547362e-01
-3.907624e-02
7.727416e-02
1.940006e-01
3.102912e-01
4.246713e-01
5.349343e-01
6.381765e-01
7.309298e-01
8.093636e-01
8.695256e-01
9.075854e-01
9.200537e-01
9.039652e-01
8.570216e-01
7.777080e-01
6.653968e-01
5.204503e-01
3.443233e-01
1.396534e-01
-8.968503e-02
-3.385914e-01
-6.008361e-01
-8.692530e-01
-1.136019e+00
-1.392998e+00
-1.632117e+00
-1.845740e+00
-2.027026e+00
-2.170243e+00
-2.271042e+00
-2.326689e+00
-2.336235e+00
-2.300617e+00
-2.222685e+00
-2.107127e+00
-1.960302e+00
-1.789991e+00
-1.605061e+00
-1.415071e+00
-1.229806e+00
-1.058771e+00
-9.106487e-01
-7.927815e-01
-7.107184e-01
-6.678941e-01
-6.654825e-01
-7.024439e-01
-7.757452e-01
-8.807102e-01
-1.011440e+00
-1.161250e+00
-1.323088e+00
-1.489918e+00
-1.655056e+00
-1.812473e+00
-1.957042e+00
-2.084706e+00
-2.192574e+00
-2.278906e+00
-2.343016e+00
-2.385116e+00
-2.406123e+00
-2.407486e+00
-2.391028e+00
-2.358818e+00
-2.313052e+00
-2.255907e+00
-2.189370e+00
-2.115027e+00
-2.033856e+00
-1.946050e+00
-1.850925e+00
-1.746955e+00
-1.631944e+00
-1.503359e+00
-1.358780e+00
-1.196447e+00
-1.015834e+00
-8.181712e-01
-6.068322e-01
-3.875112e-01
-1.681182e-01
4.162458e-02
2.308652e-01
3.885165e-01
5.042591e-01
5.695330e-01
5.784046e-01
5.282149e-01
4.199485e-01
2.582940e-01
5.139623e-02
-1.896784e-01
-4.517177e-01
-7.203184e-01
-9.809350e-01
-1.219931e+00
-1.425531e+00
-1.588595e+00
-1.703138e+00
-1.766562e+00
-1.779591e+00
-1.745926e+00
-1.671670e+00
-1.564595e+00
-1.433353e+00
-1.286689e+00
-1.132780e+00
-9.787093e-01
-8.301396e-01
-6.911566e-01
-5.642773e-01
-4.505882e-01
-3.499881e-01
-2.615114e-01
-1.837118e-01
-1.150797e-01
-5.445693e-02
-1.398520e-03
4.357145e-02
7.885667e-02
1.018615e-01
1.092331e-01
9.723507e-02
6.219171e-02
9.326907e-04
-8.882822e-02
-2.082291e-01
-3.571331e-01
-5.341329e-01
-7.366547e-01
-9.611170e-01
-1.203098e+00
-1.457479e+00
-1.718544e+00
-1.980058e+00
-2.235330e+00
-2.477302e+00
-2.698685e+00
-2.892159e+00
-3.050623e+00
-3.167501e+00
-3.237063e+00
-3.254763e+00
-3.217552e+00
-3.124170e+00
-2.975398e+00
-2.774242e+00
-2.526045e+00
-2.238487e+00
-1.921448e+00
-1.586715e+00
-1.247516e+00
-9.179092e-01
-6.120371e-01
-3.433255e-01
-1.236713e-01
3.730173e-02
1.328578e-01
1.595852e-01
1.176231e-01
1.067199e-02
-1.541982e-01
-3.669117e-01
-6.148861e-01
-8.836307e-01
-1.157416e+00
-1.419997e+00
-1.655367e+00
-1.848530e+00
-1.986252e+00
-2.057758e+00
-2.055333e+00
-1.974769e+00
-1.815637e+00
-1.581350e+00
-1.279000e+00
-9.189755e-01
-5.143600e-01
-8.015702e-02
3.676193e-01
8.129049e-01
1.240511e+00
1.636921e+00
1.990891e+00
2.293804e+00
2.539791e+00
2.725640e+00
2.850568e+00
2.915902e+00
2.924740e+00
2.881614e+00
2.792180e+00
2.662934e+00
2.500962e+00
2.313706e+00
2.108763e+00
1.893679e+00
1.675754e+00
1.461814e+00
1.257984e+00
1.069435e+00
9.001569e-01
7.527764e-01
6.284457e-01
5.268371e-01
4.462461e-01
3.837981e-01
3.357399e-01
2.977872e-01
2.654958e-01
2.346294e-01
2.014964e-01
1.632408e-01
1.180704e-01
6.541176e-02
5.982096e-03
-5.823235e-02
-1.240954e-01
-1.875369e-01
-2.438564e-01
-2.880933e-01
-3.154358e-01
-3.216304e-01
-3.033578e-01
-2.585423e-01
-1.865775e-01
-8.845630e-02
3.319513e-02
1.741772e-01
3.288689e-01
4.904688e-01
6.513230e-01
8.033255e-01
9.383689e-01
1.048808e+00
1.127889e+00
1.170106e+00
1.171441e+00
1.129480e+00
1.043409e+00
9.139180e-01
7.430379e-01
5.339616e-01
2.908621e-01
1.872226e-02
-2.768301e-01
-5.896900e-01
-9.134513e-01
-1.241584e+00
-1.567598e+00
-1.885174e+00
-2.188250e+00
-2.471063e+00
-2.728157e+00
-2.954391e+00
-3.144970e+00
-3.295532e+00
-3.402298e+00
-3.462284e+00
-3.473567e+00
-3.435559e+00
-3.349245e+00
-3.217345e+00
-3.044353e+00
-2.836418e+00
-2.601056e+00
-2.346717e+00
-2.082226e+00
-1.816175e+00
-1.556323e+00
-1.309090e+00
-1.079185e+00
-8.694359e-01
-6.808234e-01
-5.127134e-01
-3.632490e-01
-2.298371e-01
-1.096522e-01
-8.511671e-05
1.009245e-01
1.947040e-01
2.818175e-01
3.621660e-01
4.351787e-01
5.000456e-01
5.559488e-01
6.022557e-01
6.386537e-01
6.652142e-01
6.823892e-01
6.909463e-01
6.918565e-01
6.861504e-01
6.747565e-01
6.583398e-01
6.371528e-01
6.109155e-01
5.787343e-01
5.390704e-01
4.897650e-01
4.281245e-01
3.510691e-01
2.553436e-01
1.377885e-01
-4.341276e-03
-1.730296e-01
-3.691570e-01
-5.922038e-01
-8.400419e-01
-1.108851e+00
-1.393180e+00
-1.686154e+00
-1.979809e+00
-2.265507e+00
-2.534399e+00
-2.777878e+00
-2.987993e+00
-3.157809e+00
-3.281677e+00
-3.355445e+00
-3.376576e+00
-3.344201e+00
-3.259091e+00
-3.123576e+00
-2.941410e+00
-2.717613e+00
-2.458303e+00
-2.170551e+00
-1.862249e+00
-1.542008e+00
-1.219051e+00
-9.030868e-01
-6.041234e-01
-3.321914e-01
-9.696680e-02
9.270525e-02
2.293585e-01
3.074838e-01
3.240855e-01
2.791580e-01
1.760278e-01
2.150595e-02
-1.741968e-01
-3.978256e-01
-6.337180e-01
-8.646943e-01
-1.073140e+00
-1.242184e+00
-1.356859e+00
-1.405142e+00
-1.378787e+00
-1.273902e+00
-1.091240e+00
-8.362018e-01
-5.185729e-01
-1.519925e-01
2.468042e-01
6.589409e-01
1.064498e+00
1.443682e+00
1.777995e+00
2.051300e+00
2.250733e+00
2.367369e+00
2.396646e+00
2.338508e+00
2.197297e+00
1.981423e+00
1.702842e+00
1.376370e+00
1.018868e+00
6.483042e-01
2.827449e-01
-6.069233e-02
-3.668530e-01
-6.234484e-01
-8.217639e-01
-9.571069e-01
-1.028951e+00
-1.040768e+00
-9.995754e-01
-9.152386e-01
-7.996016e-01
-6.655097e-01
-5.258009e-01
-3.923357e-01
-2.751319e-01
-1.816640e-01
-1.163770e-01
-8.045219e-02
-7.184241e-02
-8.557697e-02
-1.143082e-01
-1.490487e-01
-1.800258e-01
-1.975626e-01
-1.928950e-01
-1.588435e-01
-9.028549e-02
1.559239e-02
1.592528e-01
3.389408e-01
5.509450e-01
7.899350e-01
1.049330e+00
1.321655e+00
1.598868e+00
1.872632e+00
2.134547e+00
2.376357e+00
2.590151e+00
2.768578e+00
2.905090e+00
2.994199e+00
3.031738e+00
3.015109e+00
2.943481e+00
2.817935e+00
2.641526e+00
2.419252e+00
2.157909e+00
1.865829e+00
1.552491e+00
1.228041e+00
9.027403e-01
5.864002e-01
2.878513e-01
1.451166e-02
-2.279105e-01
-4.355502e-01
-6.063547e-01
-7.399073e-01
-8.371425e-01
-9.000005e-01
-9.310662e-01
-9.332355e-01
-9.094424e-01
-8.624716e-01
-7.948681e-01
-7.089474e-01
-6.068958e-01
-4.909425e-01
-3.635707e-01
-2.277291e-01
-8.699732e-02
5.434232e-02
1.913604e-01
3.186832e-01
4.308351e-01
5.226883e-01
5.899657e-01
6.297275e-01
6.407724e-01
6.238889e-01
5.819165e-01
5.195950e-01
4.432109e-01
3.600711e-01
2.778551e-01
2.039129e-01
1.445848e-01
1.046212e-01
8.677460e-02
9.161157e-02
1.175626e-01
1.611896e-01
2.176148e-01
2.810365e-01
3.452502e-01
4.041110e-01
4.518969e-01
4.835596e-01
4.948713e-01
4.824858e-01
4.439343e-01
3.775752e-01
2.825187e-01
1.585500e-01
6.077415e-03
-1.738725e-01
-3.796035e-01
-6.086480e-01
-8.576373e-01
-1.122176e+00
-1.396759e+00
-1.674760e+00
-1.948523e+00
-2.209574e+00
-2.448949e+00
-2.657638e+00
-2.827101e+00
-2.949822e+00
-3.019825e+00
-3.033122e+00
-2.988017e+00
-2.885272e+00
-2.728108e+00
-2.522063e+00
-2.274720e+00
-1.995330e+00
-1.694334e+00
-1.382833e+00
-1.072001e+00
-7.725133e-01
-4.940175e-01
-2.447125e-01
-3.106486e-02
1.423081e-01
2.725908e-01
3.585768e-01
4.003685e-01
3.990157e-01
3.561454e-01
2.736343e-01
1.533698e-01
-2.866434e-03
-1.933757e-01
-4.163863e-01
-6.697925e-01
-9.508337e-01
-1.255769e+00
-1.579598e+00
-1.915883e+00
-2.256686e+00
-2.592656e+00
-2.913276e+00
-3.207240e+00
-3.462959e+00
-3.669153e+00
-3.815462e+00
-3.893037e+00
-3.895047e+00
-3.817057e+00
-3.657273e+00
-3.416640e+00
-3.098827e+00
-2.710105e+00
-2.259142e+00
-1.756735e+00
-1.215476e+00
-6.493614e-01
-7.334988e-02
4.971334e-01
1.046733e+00
1.560738e+00
2.025668e+00
2.429859e+00
2.764002e+00
3.021603e+00
3.199329e+00
3.297204e+00
3.318647e+00
3.270329e+00
3.161857e+00
3.005277e+00
2.814425e+00
2.604144e+00
2.389424e+00
2.184511e+00
2.002064e+00
1.852414e+00
1.742984e+00
1.677903e+00
1.657829e+00
1.679993e+00
1.738442e+00
1.824476e+00
1.927241e+00
2.034461e+00
2.133254e+00
2.211006e+00
2.256214e+00
2.259279e+00
2.213160e+00
2.113873e+00
1.960819e+00
1.756914e+00
1.508536e+00
1.225273e+00
9.194618e-01
6.055104e-01
2.990088e-01
1.567760e-02
-2.297795e-01
-4.248093e-01
-5.600073e-01
-6.298645e-01
-6.331643e-01
-5.729786e-01
-4.562601e-01
-2.930831e-01
-9.563413e-02
1.229139e-01
3.495052e-01
5.721572e-01
7.806844e-01
9.671523e-01
1.126073e+00
1.254384e+00
1.351273e+00
1.417905e+00
1.457095e+00
1.472966e+00
1.470595e+00
1.455657e+00
1.434077e+00
1.411667e+00
1.393777e+00
1.384945e+00
1.388571e+00
1.406650e+00
1.439580e+00
1.486095e+00
1.543342e+00
1.607104e+00
1.672177e+00
1.732841e+00
1.783407e+00
1.818756e+00
1.834825e+00
1.828975e+00
1.800207e+00
1.749190e+00
1.678112e+00
1.590364e+00
1.490100e+00
1.381722e+00
1.269357e+00
1.156384e+00
1.045061e+00
9.362993e-01
8.296027e-01
7.231896e-01
6.142755e-01
4.994950e-01
3.754169e-01
2.390961e-01
8.860064e-02
-7.654751e-02
-2.550688e-01
-4.437951e-01
-6.377288e-01
-8.302882e-01
-1.013721e+00
-1.179647e+00
-1.319694e+00
-1.426162e+00
-1.492675e+00
-1.514763e+00
-1.490344e+00
-1.420053e+00
-1.307390e+00
-1.158675e+00
-9.827742e-01
-7.906004e-01
-5.944130e-01
-4.069533e-01
-2.404870e-01
-1.058412e-01
-1.152843e-02
3.695595e-02
3.759572e-02
-7.968397e-03
-9.455956e-02
-2.138725e-01
-3.551320e-01
-5.059461e-01
-6.532826e-01
-7.844892e-01
-8.882775e-01
-9.555933e-01
-9.803128e-01
-9.597137e-01
-8.946905e-01
-7.896959e-01
-6.524140e-01
-4.931912e-01
-3.242762e-01
-1.589358e-01
-1.052523e-02
1.084158e-01
1.869858e-01
2.166231e-01
1.916633e-01
1.097333e-01
-2.803421e-02
-2.169888e-01
-4.491673e-01
-7.137258e-01
-9.975859e-01
-1.286266e+00
-1.564838e+00
-1.818948e+00
-2.035797e+00
-2.205024e+00
-2.319387e+00
-2.375190e+00
-2.372406e+00
-2.314480e+00
-2.207835e+00
-2.061129e+00
-1.884370e+00
-1.687965e+00
-1.481841e+00
-1.274716e+00
-1.073599e+00
-8.835579e-01
-7.077530e-01
-5.476949e-01
-4.036679e-01
-2.752280e-01
-1.616906e-01
-6.252750e-02
2.237766e-02
9.264077e-02
1.474457e-01
1.857381e-01
2.064969e-01
2.090291e-01
1.932386e-01
1.598243e-01
1.103764e-01
4.735371e-02
-2.606185e-02
-1.062226e-01
-1.893573e-01
-2.719585e-01
-3.511624e-01
-4.250650e-01
-4.929216e-01
-5.551966e-01
-6.134532e-01
-6.701014e-01
-7.280410e-01
-7.902477e-01
-8.593453e-01
-9.372037e-01
-1.024589e+00
-1.120889e+00
-1.223945e+00
-1.330006e+00
-1.433846e+00
-1.529049e+00
-1.608460e+00
-1.664784e+00
-1.691256e+00
-1.682327e+00
-1.634292e+00
-1.545788e+00
-1.418129e+00
-1.255451e+00
-1.064668e+00
-8.552332e-01
-6.387209e-01
-4.282267e-01
-2.375913e-01
-8.047358e-02
3.068404e-02
8.571864e-02
7.773432e-02
3.897023e-03
-1.340718e-01
-3.297806e-01
-5.724655e-01
-8.476813e-01
-1.138321e+00
-1.425864e+00
-1.691725e+00
-1.918587e+00
-2.091596e+00
-2.199317e+00
-2.234388e+00
-2.193818e+00
-2.078926e+00
-1.894948e+00
-1.650363e+00
-1.356052e+00
-1.024379e+00
-6.683121e-01
-3.006738e-01
6.643108e-02
4.220026e-01
7.563690e-01
1.061295e+00
1.330024e+00
1.557288e+00
1.739313e+00
1.873814e+00
1.959978e+00
1.998421e+00
1.991120e+00
1.941310e+00
1.853368e+00
1.732674e+00
1.585463e+00
1.418660e+00
1.239676e+00
1.056161e+00
8.757013e-01
7.054409e-01
5.516674e-01
4.193692e-01
3.118227e-01
2.302643e-01
1.737057e-01
1.389429e-01
1.207866e-01
1.125102e-01
1.064815e-01
9.491116e-02
7.063093e-02
2.780818e-02
-3.748850e-02
-1.269327e-01
-2.398176e-01
-3.731563e-01
-5.219604e-01
-6.796381e-01
-8.384504e-01
-9.899815e-01
-1.125602e+00
-1.236923e+00
-1.316249e+00
-1.357040e+00
-1.354370e+00
-1.305360e+00
-1.209542e+00
-1.069118e+00
-8.890561e-01
-6.769963e-01
-4.429452e-01
-1.987549e-01
4.259149e-02
2.678436e-01
4.644323e-01
6.214190e-01
7.303555e-01
7.859652e-01
7.865729e-01
7.342387e-01
6.345819e-01
4.963148e-01
3.305322e-01
1.498188e-01
-3.274720e-02
-2.046173e-01
-3.547396e-01
-4.743957e-01
-5.578403e-01
-6.026915e-01
-6.100332e-01
-5.842188e-01
-5.323861e-01
-4.637268e-01
-3.885801e-01
-3.174398e-01
-2.599805e-01
-2.241994e-01
-2.157588e-01
-2.375861e-01
-2.897519e-01
-3.696161e-01
-4.722021e-01
-5.907369e-01
-7.172882e-01
-8.434275e-01
-9.608547e-01
-1.061938e+00
-1.140141e+00
-1.190329e+00
-1.208957e+00
-1.194161e+00
-1.145763e+00
-1.065200e+00
-9.554034e-01
-8.206337e-01
-6.662868e-01
-4.986839e-01
-3.248503e-01
-1.522796e-01
1.133157e-02
1.583972e-01
2.818200e-01
3.754314e-01
4.344695e-01
4.560423e-01
4.395119e-01
3.867361e-01
3.021159e-01
1.924268e-01
6.643851e-02
-6.564930e-02
-1.929045e-01
-3.044368e-01
-3.901826e-01
-4.416385e-01
-4.524841e-01
-4.190475e-01
-3.405810e-01
-2.193334e-01
-6.041819e-02
1.285045e-01
3.377075e-01
5.560050e-01
7.714491e-01
9.720681e-01
1.146595e+00
1.285127e+00
1.379673e+00
1.424536e+00
1.416520e+00
1.354938e+00
1.241459e+00
1.079805e+00
8.753707e-01
6.348059e-01
3.656160e-01
7.582709e-02
-2.262647e-01
-5.322523e-01
-8.336964e-01
-1.122154e+00
-1.389190e+00
-1.626430e+00
-1.825665e+00
-1.979073e+00
-2.079527e+00
-2.120993e+00
-2.098977e+00
-2.010939e+00
-1.856639e+00
-1.638321e+00
-1.360719e+00
-1.030854e+00
-6.576665e-01
-2.515214e-01
1.763393e-01
6.143214e-01
1.050932e+00
1.475127e+00
1.876550e+00
2.245676e+00
2.573888e+00
2.853507e+00
3.077816e+00
3.241086e+00
3.338646e+00
3.367005e+00
3.324043e+00
3.209249e+00
3.024008e+00
2.771870e+00
2.458765e+00
2.093115e+00
1.685791e+00
1.249901e+00
8.003879e-01
3.534496e-01
-7.419598e-02
-4.661716e-01
-8.073774e-01
-1.084946e+00
-1.289148e+00
-1.414160e+00
-1.458637e+00
-1.426007e+00
-1.324443e+00
-1.166508e+00
-9.684633e-01
-7.492871e-01
-5.294623e-01
-3.296111e-01
-1.690685e-01
-6.449196e-02
-2.860647e-02
-6.918135e-02
-1.883274e-01
-3.821865e-01
-6.410585e-01
-9.499766e-01
-1.289696e+00
-1.638022e+00
-1.971363e+00
-2.266384e+00
-2.501613e+00
-2.658897e+00
-2.724599e+00
-2.690477e+00
-2.554211e+00
-2.319553e+00
-1.996116e+00
-1.598803e+00
-1.146903e+00
-6.628955e-01
-1.710309e-01
3.042274e-01
7.397789e-01
1.115344e+00
1.414671e+00
1.626384e+00
1.744399e+00
1.767892e+00
1.700868e+00
1.551402e+00
1.330671e+00
1.051899e+00
7.293284e-01
3.773227e-01
9.648226e-03
-3.610192e-01
-7.233740e-01
-1.067569e+00
-1.385155e+00
-1.668929e+00
-1.912736e+00
-2.111298e+00
-2.260108e+00
-2.355430e+00
-2.394427e+00
-2.375391e+00
-2.298039e+00
-2.163798e+00
-1.976018e+00
-1.740051e+00
-1.463160e+00
-1.154265e+00
-8.235420e-01
-4.819308e-01
-1.406052e-01
1.895407e-01
4.983418e-01
7.767174e-01
1.016916e+00
1.212650e+00
1.359128e+00
1.453014e+00
1.492329e+00
1.476358e+00
1.405576e+00
1.281632e+00
1.107405e+00
8.871033e-01
6.263708e-01
3.323479e-01
1.362184e-02
-3.199662e-01
-6.576678e-01
-9.883054e-01
-1.300830e+00
-1.584899e+00
-1.831416e+00
-2.032983e+00
-2.184250e+00
-2.282137e+00
-2.325944e+00
-2.317327e+00
-2.260152e+00
-2.160224e+00
-2.024875e+00
-1.862446e+00
-1.681676e+00
-1.491056e+00
-1.298205e+00
-1.109328e+00
-9.288151e-01
-7.590404e-01
-6.003594e-01
-4.513274e-01
-3.091047e-01
-1.700091e-01
-3.016091e-02
1.138491e-01
2.643430e-01
4.220676e-01
5.859038e-01
7.528212e-01
9.180900e-01
1.075724e+00
1.219088e+00
1.341566e+00
1.437209e+00
1.501247e+00
1.530436e+00
1.523202e+00
1.479604e+00
1.401164e+00
1.290598e+00
1.151511e+00
9.881013e-01
8.049105e-01
6.066398e-01
3.980448e-01
1.838953e-01
-3.102515e-02
-2.419113e-01
-4.439522e-01
-6.323921e-01
-8.026428e-01
-9.504386e-01
-1.072019e+00
-1.164320e+00
-1.225160e+00
-1.253413e+00
-1.249164e+00
-1.213815e+00
-1.150143e+00
-1.062260e+00
-9.554482e-01
-8.358673e-01
-7.101292e-01
-5.847763e-01
-4.657216e-01
-3.577255e-01
-2.639883e-01
-1.859298e-01
-1.231965e-01
-7.390462e-02
-3.508759e-02
-3.285405e-03
2.481071e-02
5.174908e-02
7.882873e-02
1.057960e-01
1.307631e-01
1.503523e-01
1.600393e-01
1.546436e-01
1.289067e-01
7.809298e-02
-1.440848e-03
-1.117573e-01
-2.529738e-01
-4.230611e-01
-6.178370e-01
-8.311694e-01
-1.055383e+00
-1.281830e+00
-1.501563e+00
-1.706022e+00
-1.887670e+00
-2.040488e+00
-2.160303e+00
-2.244928e+00
-2.294123e+00
-2.309401e+00
-2.293703e+00
-2.250994e+00
-2.185808e+00
-2.102779e+00
-2.006205e+00
-1.899660e+00
-1.785693e+00
-1.665617e+00
-1.539432e+00
-1.405857e+00
-1.262515e+00
-1.106236e+00
-9.334826e-01
-7.408565e-01
-5.256521e-01
-2.863978e-01
-2.333327e-02
2.612334e-01
5.627378e-01
8.743711e-01
1.187307e+00
1.491134e+00
1.774462e+00
2.025665e+00
2.233680e+00
2.388835e+00
2.483602e+00
2.513243e+00
2.476278e+00
2.374724e+00
2.214075e+00
2.003022e+00
1.752906e+00
1.476988e+00
1.189579e+00
9.051186e-01
6.372894e-01
3.982220e-01
1.978363e-01
4.334992e-02
-6.102990e-02
-1.142146e-01
-1.181328e-01
-7.741928e-02
1.087021e-03
1.089886e-01
2.370514e-01
3.759211e-01
5.167595e-01
6.517407e-01
7.743798e-01
8.796910e-01
9.641988e-01
1.025840e+00
1.063796e+00
1.078300e+00
1.070443e+00
1.041994e+00
9.952631e-01
9.329846e-01
8.582153e-01
7.742359e-01
6.844307e-01
5.921396e-01
5.004788e-01
4.121427e-01
3.292049e-01
2.529410e-01
1.836976e-01
1.208288e-01
6.271601e-02
6.883487e-03
-4.978520e-02
-1.107388e-01
-1.793796e-01
-2.586532e-01
-3.506533e-01
-4.562900e-01
-5.750589e-01
-7.049294e-01
-8.423587e-01
-9.824217e-01
-1.119050e+00
-1.245374e+00
-1.354161e+00
-1.438347e+00
-1.491629e+00
-1.509079e+00
-1.487716e+00
-1.426950e+00
-1.328848e+00
-1.198144e+00
-1.041994e+00
-8.694780e-01
-6.908979e-01
-5.169386e-01
-3.577778e-01
-2.222263e-01
-1.169774e-01
-4.603559e-02
-1.037212e-02
-7.843918e-03
-3.338411e-02
-7.945260e-02
-1.367094e-01
-1.948521e-01
-2.435430e-01
-2.733414e-01
-2.765576e-01
-2.479516e-01
-1.852145e-01
-8.918699e-02
3.620938e-02
1.843260e-01
3.463996e-01
5.123670e-01
6.718018e-01
8.148777e-01
9.332578e-01
1.020820e+00
1.074148e+00
1.092743e+00
1.078955e+00
1.037649e+00
9.756447e-01
9.010068e-01
8.222451e-01
7.475081e-01
6.838420e-01
6.365812e-01
6.089204e-01
6.016941e-01
6.133715e-01
6.402446e-01
6.767798e-01
7.160867e-01
7.504610e-01
7.719580e-01
7.729575e-01
7.466860e-01
6.876648e-01
5.920578e-01
4.579007e-01
2.852011e-01
7.590987e-02
-1.662237e-01
-4.358912e-01
-7.265282e-01
-1.030649e+00
-1.340187e+00
-1.646807e+00
-1.942193e+00
-2.218292e+00
-2.467510e+00
-2.682880e+00
-2.858204e+00
-2.988173e+00
-3.068489e+00
-3.095984e+00
-3.068745e+00
-2.986233e+00
-2.849394e+00
-2.660748e+00
-2.424446e+00
-2.146276e+00
-1.833613e+00
-1.495285e+00
-1.141353e+00
-7.827828e-01
-4.310279e-01
-9.752666e-02
2.068477e-01
4.723457e-01
6.908638e-01
8.563857e-01
9.653053e-01
1.016605e+00
1.011876e+00
9.551738e-01
8.527269e-01
7.125097e-01
5.437081e-01
3.561138e-01
1.594868e-01
-3.705984e-02
-2.255972e-01
-3.997830e-01
-5.550839e-01
-6.887937e-01
-7.998524e-01
-8.885043e-01
-9.558590e-01
-1.003431e+00
-1.032733e+00
-1.044983e+00
-1.040956e+00
-1.020989e+00
-9.851157e-01
-9.333144e-01
-8.657948e-01
-7.832960e-01
-6.873302e-01
-5.803321e-01
-4.656793e-01
-3.475684e-01
-2.307559e-01
-1.201931e-01
-2.060749e-02
6.391073e-02
1.302600e-01
1.765762e-01
2.023594e-01
2.084783e-01
1.970708e-01
1.713624e-01
1.354270e-01
9.390982e-02
5.172346e-02
1.372546e-02
-1.561850e-02
-3.257907e-02
-3.450235e-02
-2.012088e-02
1.019890e-02
5.431614e-02
1.083250e-01
1.667450e-01
2.229006e-01
2.694677e-01
2.991363e-01
3.053130e-01
2.827747e-01
2.281906e-01
1.404452e-01
2.072588e-02
-1.276265e-01
-2.994749e-01
-4.883920e-01
-6.872411e-01
-8.887514e-01
-1.086013e+00
-1.272832e+00
-1.443910e+00
-1.594844e+00
-1.721983e+00
-1.822205e+00
-1.892688e+00
-1.930771e+00
-1.933959e+00
-1.900078e+00
-1.827583e+00
-1.715957e+00
-1.566119e+00
-1.380779e+00
-1.164664e+00
-9.245631e-01
-6.691755e-01
-4.087474e-01
-1.545327e-01
8.188395e-02
2.893340e-01
4.578055e-01
5.790986e-01
6.473272e-01
6.592203e-01
6.142048e-01
5.142834e-01
3.637443e-01
1.687577e-01
-6.308300e-02
-3.232199e-01
-6.025509e-01
-8.917881e-01
-1.181747e+00
-1.463575e+00
-1.728922e+00
-1.970080e+00
-2.180081e+00
-2.352782e+00
-2.482921e+00
-2.566164e+00
-2.599154e+00
-2.579566e+00
-2.506199e+00
-2.379097e+00
-2.199716e+00
-1.971089e+00
-1.697976e+00
-1.386926e+00
-1.046220e+00
-6.856426e-01
-3.160962e-01
5.093983e-02
4.040515e-01
7.325743e-01
1.027248e+00
1.280775e+00
1.488228e+00
1.647261e+00
1.758108e+00
1.823364e+00
1.847567e+00
1.836630e+00
1.797169e+00
1.735811e+00
1.658560e+00
1.570302e+00
1.474492e+00
1.373060e+00
1.266519e+00
1.154241e+00
1.034836e+00
9.065793e-01
7.678410e-01
6.174601e-01
4.550460e-01
2.811734e-01
9.745643e-02
-9.350643e-02
-2.883038e-01
-4.829703e-01
-6.732858e-01
-8.550632e-01
-1.024380e+00
-1.177727e+00
-1.312078e+00
-1.424903e+00
-1.514160e+00
-1.578318e+00
-1.616435e+00
-1.628304e+00
-1.614641e+00
-1.577290e+00
-1.519367e+00
-1.445305e+00
-1.360745e+00
-1.272254e+00
-1.186872e+00
-1.111534e+00
-1.052420e+00
-1.014310e+00
-1.000033e+00
-1.010083e+00
-1.042455e+00
-1.092746e+00
-1.154502e+00
-1.219779e+00
-1.279859e+00
-1.326035e+00
-1.350380e+00
-1.346445e+00
-1.309807e+00
-1.238444e+00
-1.132917e+00
-9.963439e-01
-8.342138e-01
-6.540449e-01
-4.649396e-01
-2.770637e-01
-1.010825e-01
5.242564e-02
1.735573e-01
2.536547e-01
2.858315e-01
2.654186e-01
1.902930e-01
6.105371e-02
-1.189803e-01
-3.439560e-01
-6.058456e-01
-8.949483e-01
-1.200491e+00
-1.511273e+00
-1.816294e+00
-2.105317e+00
-2.369307e+00
-2.600731e+00
-2.793692e+00
-2.943918e+00
-3.048623e+00
-3.106302e+00
-3.116498e+00
-3.079614e+00
-2.996805e+00
-2.869974e+00
-2.701870e+00
-2.496251e+00
-2.258063e+00
-1.993562e+00
-1.710335e+00
-1.417190e+00
-1.123894e+00
-8.408119e-01
-5.784538e-01
-3.469976e-01
-1.557998e-01
-1.292293e-02
7.531015e-02
1.047190e-01
7.360013e-02
-1.704035e-02
-1.633915e-01
-3.589094e-01
-5.945690e-01
-8.592862e-01
-1.140484e+00
-1.424762e+00
-1.698610e+00
-1.949136e+00
-2.164731e+00
-2.335654e+00
-2.454479e+00
-2.516382e+00
-2.519248e+00
-2.463593e+00
-2.352335e+00
-2.190432e+00
-1.984450e+00
-1.742097e+00
-1.471776e+00
-1.182179e+00
-8.819496e-01
-5.794161e-01
-2.823989e-01
1.919852e-03
2.670814e-01
5.074066e-01
7.180438e-01
8.950207e-01
1.035301e+00
1.136842e+00
1.198625e+00
1.220653e+00
1.203889e+00
1.150134e+00
1.061864e+00
9.420434e-01
7.939621e-01
6.211257e-01
4.272311e-01
2.162315e-01
-7.528008e-03
-2.391485e-01
-4.730512e-01
-7.029511e-01
-9.219774e-01
-1.122962e+00
-1.298876e+00
-1.443349e+00
-1.551207e+00
-1.618916e+00
-1.644868e+00
-1.629448e+00
-1.574888e+00
-1.484924e+00
-1.364332e+00
-1.218419e+00
-1.052543e+00
-8.717172e-01
-6.803412e-01
-4.820658e-01
-2.797921e-01
-7.579244e-02
1.280665e-01
3.300315e-01
5.281420e-01
7.199332e-01
9.022181e-01
1.070991e+00
1.221481e+00
1.348355e+00
1.446036e+00
1.509110e+00
1.532753e+00
1.513144e+00
1.447816e+00
1.335924e+00
1.178405e+00
9.780182e-01
7.392705e-01
4.682400e-01
1.723172e-01
-1.401095e-01
-4.600022e-01
-7.780376e-01
-1.084974e+00
-1.372011e+00
-1.631128e+00
-1.855388e+00
-2.039184e+00
-2.178410e+00
-2.270539e+00
-2.314613e+00
-2.311165e+00
-2.262090e+00
-2.170516e+00
-2.040687e+00
-1.877895e+00
-1.688437e+00
-1.479593e+00
-1.259577e+00
-1.037424e+00
-8.227874e-01
-6.256232e-01
-4.557718e-01
-3.224626e-01
-2.337825e-01
-1.961568e-01
-2.138886e-01
-2.887965e-01
-4.199789e-01
-6.037241e-01
-8.335771e-01
-1.100570e+00
-1.393618e+00
-1.700073e+00
-2.006421e+00
-2.299077e+00
-2.565222e+00
-2.793607e+00
-2.975238e+00
-3.103866e+00
-3.176224e+00
-3.191993e+00
-3.153517e+00
-3.065314e+00
-2.933470e+00
-2.764992e+00
-2.567214e+00
-2.347298e+00
-2.111878e+00
-1.866843e+00
-1.617250e+00
-1.367334e+00
-1.120588e+00
-8.798770e-01
-6.475612e-01
-4.256150e-01
-2.157266e-01
-1.936825e-02
1.621685e-01
3.277806e-01
4.766050e-01
6.081067e-01
7.221813e-01
8.192399e-01
9.002383e-01
9.666157e-01
1.020125e+00
1.062557e+00
1.095403e+00
1.119498e+00
1.134746e+00
1.139965e+00
1.132925e+00
1.110577e+00
1.069458e+00
1.006221e+00
9.182091e-01
8.040049e-01
6.638705e-01
5.000242e-01
3.167172e-01
1.200999e-01
-8.210269e-02
-2.810742e-01
-4.674956e-01
-6.321893e-01
-7.667628e-01
-8.642059e-01
-9.193961e-01
-9.294803e-01
-8.941021e-01
-8.154558e-01
-6.981570e-01
-5.489300e-01
-3.761275e-01
-1.891123e-01
2.454746e-03
1.893604e-01
3.635457e-01
5.186964e-01
6.506445e-01
7.575259e-01
8.396714e-01
8.992488e-01
9.397127e-01
9.651486e-01
9.796146e-01
9.865731e-01
9.884846e-01
9.865972e-01
9.809303e-01
9.704191e-01
9.531693e-01
9.267626e-01
8.885677e-01
8.360211e-01
7.668695e-01
6.793761e-01
5.725027e-01
4.460747e-01
3.009262e-01
1.390109e-01
-3.654433e-02
-2.214632e-01
-4.104322e-01
-5.972981e-01
-7.753363e-01
-9.375675e-01
-1.077098e+00
-1.187459e+00
-1.262935e+00
-1.298842e+00
-1.291768e+00
-1.239735e+00
-1.142299e+00
-1.000582e+00
-8.172542e-01
-5.964683e-01
-3.437701e-01
-6.597513e-02
2.289880e-01
5.322814e-01
8.344160e-01
1.125569e+00
1.395957e+00
1.636247e+00
1.837996e+00
1.994065e+00
2.099007e+00
2.149368e+00
2.143896e+00
2.083633e+00
1.971882e+00
1.814058e+00
1.617429e+00
1.390758e+00
1.143873e+00
8.871722e-01
6.311138e-01
3.856962e-01
1.599733e-01
-3.837165e-02
-2.033690e-01
-3.309993e-01
-4.193092e-01
-4.684002e-01
-4.802958e-01
-4.587055e-01
-4.087172e-01
-3.364519e-01
-2.487061e-01
-1.525990e-01
-5.522006e-02
3.672627e-02
1.172847e-01
1.816053e-01
2.262603e-01
2.494734e-01
2.512179e-01
2.331535e-01
1.984029e-01
1.511964e-01
9.643624e-02
3.924018e-02
-1.548440e-02
-6.339804e-02
-1.009992e-01
-1.257997e-01
-1.364054e-01
-1.325039e-01
-1.147656e-01
-8.466775e-02
-4.425927e-02
4.110240e-03
5.807072e-02
1.154921e-01
1.746983e-01
2.346121e-01
2.948171e-01
3.555287e-01
4.174814e-01
4.817432e-01
5.494801e-01
6.217003e-01
6.990100e-01
7.814155e-01
8.682044e-01
9.579264e-01
1.048484e+00
1.137324e+00
1.221705e+00
1.298991e+00
1.366929e+00
1.423867e+00
1.468870e+00
1.501722e+00
1.522821e+00
1.532997e+00
1.533278e+00
1.524675e+00
1.508001e+00
1.483787e+00
1.452275e+00
1.413484e+00
1.367317e+00
1.313669e+00
1.252512e+00
1.183926e+00
1.108094e+00
1.025274e+00
9.357589e-01
8.398680e-01
7.379720e-01
6.305522e-01
5.182789e-01
4.020827e-01
2.831878e-01
1.630857e-01
4.343705e-02
-7.409522e-02
-1.880627e-01
-2.974700e-01
-4.019980e-01
-5.021736e-01
-5.994486e-01
-6.961546e-01
-7.953143e-01
-9.003077e-01
-1.014413e+00
-1.140274e+00
-1.279354e+00
-1.431468e+00
-1.594449e+00
-1.764029e+00
-1.933933e+00
-2.096218e+00
-2.241795e+00
-2.361112e+00
-2.444918e+00
-2.485053e+00
-2.475185e+00
-2.411420e+00
-2.292742e+00
-2.121207e+00
-1.901886e+00
-1.642542e+00
-1.353075e+00
-1.044787e+00
-7.295490e-01
-4.189497e-01
-1.235276e-01
1.478483e-01
3.883857e-01
5.935449e-01
7.609896e-01
8.903489e-01
9.828424e-01
1.040830e+00
1.067344e+00
1.065658e+00
1.038934e+00
9.899721e-01
9.210906e-01
8.341182e-01
7.305048e-01
6.115195e-01
4.785108e-01
3.331907e-01
1.779004e-01
1.580966e-02
-1.489988e-01
-3.115908e-01
-4.663965e-01
-6.075535e-01
-7.293203e-01
-8.264866e-01
-8.947122e-01
-9.307456e-01
-9.325123e-01
-8.990937e-01
-8.306472e-01
-7.283263e-01
-5.942523e-01
-4.315655e-01
-2.445536e-01
-3.881924e-02
1.785764e-01
3.990743e-01
6.127540e-01
8.086921e-01
9.755467e-01
1.102325e+00
1.179253e+00
1.198635e+00
1.155609e+00
1.048672e+00
8.799408e-01
6.550852e-01
3.829594e-01
7.496601e-02
-2.557726e-01
-5.953474e-01
-9.300064e-01
-1.247026e+00
-1.535442e+00
-1.786599e+00
-1.994490e+00
-2.155883e+00
-2.270239e+00
-2.339444e+00
-2.367369e+00
-2.359308e+00
-2.321326e+00
-2.259566e+00
-2.179587e+00
-2.085779e+00
-1.980922e+00
-1.865941e+00
-1.739895e+00
-1.600206e+00
-1.443123e+00
-1.264377e+00
-1.059962e+00
-8.269597e-01
-5.643145e-01
-2.734661e-01
4.124756e-02
3.724793e-01
7.100823e-01
1.041632e+00
1.353207e+00
1.630356e+00
1.859140e+00
2.027167e+00
2.124511e+00
2.144460e+00
2.084045e+00
1.944311e+00
1.730325e+00
1.450909e+00
1.118120e+00
7.464966e-01
3.521295e-01
-4.836261e-02
-4.388669e-01
-8.047154e-01
-1.133443e+00
-1.415303e+00
-1.643509e+00
-1.814223e+00
-1.926328e+00
-1.981071e+00
-1.981640e+00
-1.932740e+00
-1.840222e+00
-1.710757e+00
-1.551564e+00
-1.370165e+00
-1.174130e+00
-9.708268e-01
-7.671449e-01
-5.692238e-01
-3.822109e-01
-2.100818e-01
-5.555725e-02
7.985807e-02
1.957100e-01
2.923184e-01
3.704291e-01
4.308476e-01
4.741172e-01
5.002941e-01
5.088581e-01
4.987679e-01
4.686444e-01
4.170403e-01
3.427394e-01
2.450263e-01
1.238828e-01
-1.991546e-02
-1.848028e-01
-3.685132e-01
-5.682299e-01
-7.807668e-01
-1.002756e+00
-1.230821e+00
-1.461707e+00
-1.692361e+00
-1.919938e+00
-2.141729e+00
-2.355023e+00
-2.556929e+00
-2.744185e+00
-2.913017e+00
-3.059062e+00
-3.177412e+00
-3.262758e+00
-3.309659e+00
-3.312893e+00
-3.267882e+00
-3.171141e+00
-3.020726e+00
-2.816625e+00
-2.561062e+00
-2.258675e+00
-1.916545e+00
-1.544055e+00
-1.152589e+00
-7.550829e-01
-3.654381e-01
2.147960e-03
3.338942e-01
6.171346e-01
8.409523e-01
9.967110e-01
1.078466e+00
1.083251e+00
1.011261e+00
8.659256e-01
6.538867e-01
3.848522e-01
7.130183e-02
-2.719850e-01
-6.285903e-01
-9.812913e-01
-1.313019e+00
-1.607863e+00
-1.852030e+00
-2.034663e+00
-2.148451e+00
-2.189975e+00
-2.159788e+00
-2.062224e+00
-1.904982e+00
-1.698525e+00
-1.455329e+00
-1.189046e+00
-9.136018e-01
-6.422920e-01
-3.869065e-01
-1.569557e-01
4.094085e-02
2.034352e-01
3.305447e-01
4.254303e-01
4.938636e-01
5.434334e-01
5.825732e-01
6.195237e-01
6.613461e-01
7.130912e-01
7.772014e-01
8.531859e-01
9.375779e-01
1.024157e+00
1.104400e+00
1.168128e+00
1.204286e+00
1.201818e+00
1.150577e+00
1.042191e+00
8.708488e-01
6.339092e-01
3.323100e-01
-2.927936e-02
-4.425670e-01
-8.960010e-01
-1.375350e+00
-1.864450e+00
-2.346053e+00
-2.802721e+00
-3.217714e+00
-3.575826e+00
-3.864146e+00
-4.072708e+00
-4.195014e+00
-4.228382e+00
-4.174098e+00
-4.037324e+00
-3.826746e+00
-3.553975e+00
-3.232721e+00
-2.877846e+00
-2.504376e+00
-2.126590e+00
-1.757273e+00
-1.407191e+00
-1.084801e+00
-7.961938e-01
-5.452385e-01
-3.338836e-01
-1.625749e-01
-3.073197e-02
6.277588e-02
1.192194e-01
1.397231e-01
1.251435e-01
7.612302e-02
-6.701664e-03
-1.223862e-01
-2.693264e-01
-4.449338e-01
-6.453953e-01
-8.655525e-01
-1.098920e+00
-1.337840e+00
-1.573758e+00
-1.797606e+00
-2.000250e+00
-2.172988e+00
-2.308050e+00
-2.399066e+00
-2.441485e+00
-2.432898e+00
-2.373266e+00
-2.265024e+00
-2.113062e+00
-1.924584e+00
-1.708834e+00
-1.476702e+00
-1.240224e+00
-1.011980e+00
-8.044296e-01
-6.292144e-01
-4.964773e-01
-4.142442e-01
-3.879207e-01
-4.199440e-01
-5.096229e-01
-6.531837e-01
-8.440251e-01
-1.073170e+00
-1.329877e+00
-1.602370e+00
-1.878603e+00
-2.147002e+00
-2.397103e+00
-2.620030e+00
-2.808785e+00
-2.958352e+00
-3.065649e+00
-3.129371e+00
-3.149793e+00
-3.128582e+00
-3.068637e+00
-2.973977e+00
-2.849648e+00
-2.701613e+00
-2.536598e+00
-2.361850e+00
-2.184810e+00
-2.012717e+00
-1.852174e+00
-1.708746e+00
-1.586614e+00
-1.488346e+00
-1.414785e+00
-1.365059e+00
-1.336694e+00
-1.325832e+00
-1.327529e+00
-1.336142e+00
-1.345802e+00
-1.350933e+00
-1.346794e+00
-1.329974e+00
-1.298764e+00
-1.253377e+00
-1.195958e+00
-1.130425e+00
-1.062133e+00
-9.974522e-01
-9.432773e-01
-9.065347e-01
-8.937055e-01
-9.103934e-01
-9.609509e-01
-1.048179e+00
-1.173110e+00
-1.334891e+00
-1.530758e+00
-1.756109e+00
-2.004666e+00
-2.268705e+00
-2.539339e+00
-2.806846e+00
-3.061017e+00
-3.291508e+00
-3.488203e+00
-3.641592e+00
-3.743146e+00
-3.785716e+00
-3.763949e+00
-3.674685e+00
-3.517325e+00
-3.294111e+00
-3.010267e+00
-2.673970e+00
-2.296100e+00
-1.889793e+00
-1.469782e+00
-1.051583e+00
-6.505748e-01
-2.810488e-01
4.468749e-02
3.170552e-01
5.297165e-01
6.797914e-01
7.677583e-01
7.970617e-01
7.734953e-01
7.044556e-01
5.981743e-01
4.630259e-01
3.069799e-01
1.372279e-01
-4.002224e-02
-2.196227e-01
-3.974823e-01
-5.705300e-01
-7.366737e-01
-8.947579e-01
-1.044504e+00
-1.186405e+00
-1.321556e+00
-1.451414e+00
-1.577492e+00
-1.701037e+00
-1.822711e+00
-1.942314e+00
-2.058581e+00
-2.169049e+00
-2.270021e+00
-2.356621e+00
-2.422960e+00
-2.462419e+00
-2.468064e+00
-2.433174e+00
-2.351857e+00
-2.219690e+00
-2.034314e+00
-1.795905e+00
-1.507469e+00
-1.174912e+00
-8.069077e-01
-4.145675e-01
-1.095116e-02
3.895525e-01
7.719531e-01
1.121470e+00
1.424396e+00
1.668949e+00
1.846059e+00
1.949972e+00
1.978630e+00
1.933748e+00
1.820592e+00
1.647495e+00
1.425161e+00
1.165855e+00
8.825746e-01
5.882714e-01
2.951988e-01
1.441541e-02
-2.445465e-01
-4.738620e-01
-6.674746e-01
-8.210696e-01
-9.319878e-01
-9.990994e-01
-1.022653e+00
-1.004117e+00
-9.460281e-01
-8.518762e-01
-7.260337e-01
-5.737301e-01
-4.010535e-01
-2.149389e-01
-2.310162e-02
1.661238e-01
3.440602e-01
5.020763e-01
6.320607e-01
7.269372e-01
7.811707e-01
7.912099e-01
7.558247e-01
6.763017e-01
5.564790e-01
4.026120e-01
2.230774e-01
2.792860e-02
-1.716779e-01
-3.641578e-01
-5.382412e-01
-6.837367e-01
-7.922588e-01
-8.578562e-01
-8.774757e-01
-8.512091e-01
-7.822917e-01
-6.768499e-01
-5.434255e-01
-3.923292e-01
-2.348869e-01
-8.264845e-02
5.337691e-02
1.634064e-01
2.394443e-01
2.756848e-01
2.687323e-01
2.176331e-01
1.237266e-01
-9.653248e-03
-1.775814e-01
-3.739935e-01
-5.921279e-01
-8.249080e-01
-1.065230e+00
-1.306140e+00
-1.540909e+00
-1.763029e+00
-1.966191e+00
-2.144274e+00
-2.291413e+00
-2.402169e+00
-2.471804e+00
-2.496641e+00
-2.474466e+00
-2.404917e+00
-2.289797e+00
-2.133252e+00
-1.941774e+00
-1.723996e+00
-1.490267e+00
-1.252009e+00
-1.020917e+00
-8.080441e-01
-6.228767e-01
-4.724997e-01
-3.609599e-01
-2.889095e-01
-2.535841e-01
-2.491264e-01
-2.672233e-01
-2.979938e-01
-3.310321e-01
-3.564987e-01
-3.661418e-01
-3.541423e-01
-3.176925e-01
-2.572553e-01
-1.764890e-01
-8.186791e-02
1.794433e-02
1.128851e-01
1.923630e-01
2.461251e-01
2.650523e-01
2.418252e-01
1.714179e-01
5.139697e-02
-1.179821e-01
-3.338590e-01
-5.909971e-01
-8.821034e-01
-1.198193e+00
-1.528962e+00
-1.863163e+00
-2.188980e+00
-2.494441e+00
-2.767874e+00
-2.998411e+00
-3.176538e+00
-3.294635e+00
-3.347465e+00
-3.332555e+00
-3.250403e+00
-3.104501e+00
-2.901152e+00
-2.649116e+00
-2.359121e+00
-2.043314e+00
-1.714691e+00
-1.386570e+00
-1.072136e+00
-7.840632e-01
-5.342164e-01
-3.333912e-01
-1.910620e-01
-1.150972e-01
-1.114148e-01
-1.835809e-01
-3.323786e-01
-5.554055e-01
-8.467754e-01
-1.197002e+00
-1.593123e+00
-2.019093e+00
-2.456439e+00
-2.885119e+00
-3.284526e+00
-3.634540e+00
-3.916555e+00
-4.114420e+00
-4.215244e+00
-4.210065e+00
-4.094336e+00
-3.868262e+00
-3.536952e+00
-3.110394e+00
-2.603237e+00
-2.034366e+00
-1.426262e+00
-8.041308e-01
-1.948098e-01
3.745171e-01
8.777614e-01
1.291445e+00
1.596193e+00
1.778098e+00
1.829807e+00
1.751246e+00
1.549837e+00
1.240171e+00
8.430993e-01
3.843033e-01
-1.075526e-01
-6.029069e-01
-1.073426e+00
-1.493957e+00
-1.844122e+00
-2.109414e+00
-2.281719e+00
-2.359242e+00
-2.345912e+00
-2.250348e+00
-2.084550e+00
-1.862472e+00
-1.598645e+00
-1.307001e+00
-9.999739e-01
-6.879645e-01
-3.791323e-01
-7.949274e-02
2.067686e-01
4.768497e-01
7.288385e-01
9.612424e-01
1.172590e+00
1.361134e+00
1.524677e+00
1.660507e+00
1.765463e+00
1.836080e+00
1.868828e+00
1.860382e+00
1.807919e+00
1.709397e+00
1.563803e+00
1.371354e+00
1.133648e+00
8.537474e-01
5.361978e-01
1.869685e-01
-1.866879e-01
-5.764500e-01
-9.731991e-01
-1.367320e+00
-1.749008e+00
-2.108562e+00
-2.436663e+00
-2.724643e+00
-2.964747e+00
-3.150406e+00
-3.276488e+00
-3.339545e+00
-3.338019e+00
-3.272419e+00
-3.145444e+00
-2.962068e+00
-2.729550e+00
-2.457352e+00
-2.156915e+00
-1.841260e+00
-1.524407e+00
-1.220639e+00
-9.436573e-01
-7.057355e-01
-5.169493e-01
-3.845641e-01
-3.126304e-01
-3.017980e-01
-3.493334e-01
-4.493021e-01
-5.928793e-01
-7.687640e-01
-9.636863e-01
-1.163017e+00
-1.351488e+00
-1.514022e+00
-1.636648e+00
-1.707451e+00
-1.717486e+00
-1.661547e+00
-1.538717e+00
-1.352612e+00
-1.111280e+00
-8.267530e-01
-5.142780e-01
-1.912983e-01
1.237332e-01
4.126189e-01
6.586690e-01
8.478561e-01
9.697952e-01
1.018482e+00
9.927343e-01
8.963079e-01
7.376627e-01
5.293987e-01
2.873880e-01
2.966321e-02
-2.248663e-01
-4.577764e-01
-6.524682e-01
-7.953780e-01
-8.769556e-01
-8.923251e-01
-8.415721e-01
-7.296371e-01
-5.658355e-01
-3.630638e-01
-1.367774e-01
9.616000e-02
3.186516e-01
5.144798e-01
6.692805e-01
7.713314e-01
8.121233e-01
7.867046e-01
6.938027e-01
5.357420e-01
3.181861e-01
4.974084e-02
-2.585427e-01
-5.937342e-01
-9.416332e-01
-1.287412e+00
-1.616285e+00
-1.914203e+00
-2.168551e+00
-2.368823e+00
-2.507223e+00
-2.579132e+00
-2.583373e+00
-2.522246e+00
-2.401292e+00
-2.228815e+00
-2.015193e+00
-1.772051e+00
-1.511390e+00
-1.244740e+00
-9.824241e-01
-7.329939e-01
-5.028664e-01
-2.961872e-01
-1.149181e-01
4.087204e-02
1.725472e-01
2.823287e-01
3.726719e-01
4.456733e-01
5.025850e-01
5.435086e-01
5.673131e-01
5.717920e-01
5.540362e-01
5.109659e-01
4.399363e-01
3.393267e-01
2.090252e-01
5.073970e-02
-1.319021e-01
-3.334713e-01
-5.470503e-01
-7.646894e-01
-9.779420e-01
-1.178410e+00
-1.358237e+00
-1.510510e+00
-1.629546e+00
-1.711061e+00
-1.752235e+00
-1.751707e+00
-1.709507e+00
-1.626962e+00
-1.506586e+00
-1.351956e+00
-1.167582e+00
-9.587651e-01
-7.314392e-01
-4.919856e-01
-2.470164e-01
-3.124254e-03
2.333933e-01
4.568152e-01
6.622490e-01
8.458109e-01
1.004692e+00
1.137086e+00
1.241967e+00
1.318765e+00
1.366974e+00
1.385791e+00
1.373850e+00
1.329109e+00
1.248945e+00
1.130432e+00
9.707832e-01
7.678966e-01
5.209223e-01
2.307874e-01
-9.939029e-02
-4.640443e-01
-8.550846e-01
-1.262020e+00
-1.672277e+00
-2.071710e+00
-2.445277e+00
-2.777855e+00
-3.055137e+00
-3.264537e+00
-3.396025e+00
-3.442814e+00
-3.401819e+00
-3.273863e+00
-3.063621e+00
-2.779313e+00
-2.432201e+00
-2.035932e+00
-1.605767e+00
-1.157757e+00
-7.078833e-01
-2.712335e-01
1.387577e-01
5.109294e-01
8.368326e-01
1.110942e+00
1.330634e+00
1.495945e+00
1.609160e+00
1.674295e+00
1.696536e+00
1.681693e+00
1.635723e+00
1.564339e+00
1.472739e+00
1.365450e+00
1.246298e+00
1.118479e+00
9.847214e-01
8.474809e-01
7.091348e-01
5.721208e-01
4.389834e-01
3.123137e-01
1.945876e-01
8.793567e-02
-6.106248e-03
-8.681484e-02
-1.544163e-01
-2.101116e-01
-2.559762e-01
-2.947436e-01
-3.294988e-01
-3.633238e-01
-3.989474e-01
-4.384494e-01
-4.830629e-01
-5.331003e-01
-5.880060e-01
-6.465157e-01
-7.068836e-01
-7.671252e-01
-8.252324e-01
-8.793300e-01
-9.277681e-01
-9.691657e-01
-1.002438e+00
-1.026835e+00
-1.042012e+00
-1.048137e+00
-1.045997e+00
-1.037097e+00
-1.023696e+00
-1.008754e+00
-9.957865e-01
-9.886166e-01
-9.910490e-01
-1.006494e+00
-1.037579e+00
-1.085801e+00
-1.151240e+00
-1.232405e+00
-1.326198e+00
-1.428041e+00
-1.532132e+00
-1.631823e+00
-1.720073e+00
-1.789960e+00
-1.835193e+00
-1.850613e+00
-1.832639e+00
-1.779638e+00
-1.692208e+00
-1.573323e+00
-1.428351e+00
-1.264892e+00
-1.092439e+00
-9.218643e-01
-7.647288e-01
-6.324705e-01
-5.355095e-01
-4.823509e-01
-4.787621e-01
-5.271094e-01
-6.259274e-01
-7.697754e-01
-9.494115e-01
-1.152282e+00
-1.363301e+00
-1.565852e+00
-1.742949e+00
-1.878438e+00
-1.958161e+00
-1.970973e+00
-1.909539e+00
-1.770862e+00
-1.556511e+00
-1.272550e+00
-9.291838e-01
-5.401484e-01
-1.218958e-01
3.073923e-01
7.288990e-01
1.124310e+00
1.476916e+00
1.772607e+00
2.000668e+00
2.154333e+00
2.231057e+00
2.232482e+00
2.164146e+00
2.034945e+00
1.856409e+00
1.641852e+00
1.405462e+00
1.161384e+00
9.228632e-01
7.015065e-01
5.067019e-01
3.452319e-01
2.210875e-01
1.354773e-01
8.701229e-02
7.203819e-02
8.508930e-02
1.194343e-01
1.676838e-01
2.224239e-01
2.768301e-01
3.252164e-01
3.634698e-01
3.893355e-01
4.025259e-01
4.046505e-01
3.989759e-01
3.900379e-01
3.831375e-01
3.837556e-01
3.969339e-01
4.266706e-01
4.753926e-01
5.435608e-01
6.294616e-01
7.292174e-01
8.370290e-01
9.456306e-01
1.046915e+00
1.132658e+00
1.195264e+00
1.228451e+00
1.227807e+00
1.191179e+00
1.118850e+00
1.013528e+00
8.801338e-01
7.254371e-01
5.575556e-01
3.853742e-01
2.179168e-01
6.372186e-02
-6.973885e-02
-1.765594e-01
-2.527869e-01
-2.966761e-01
-3.087981e-01
-2.919948e-01
-2.511762e-01
-1.929640e-01
-1.251982e-01
-5.633775e-02
5.195419e-03
5.166459e-02
7.659655e-02
7.523587e-02
4.484388e-02
-1.516299e-02
-1.032180e-01
-2.157202e-01
-3.472268e-01
-4.906942e-01
-6.377548e-01
-7.790293e-01
-9.044906e-01
-1.003894e+00
-1.067290e+00
-1.085622e+00
-1.051389e+00
-9.593308e-01
-8.070695e-01
-5.956219e-01
-3.296963e-01
-1.769841e-02
3.285974e-01
6.947131e-01
1.064422e+00
1.420908e+00
1.747992e+00
2.031308e+00
2.259272e+00
2.423753e+00
2.520378e+00
2.548452e+00
2.510548e+00
2.411846e+00
2.259327e+00
2.060976e+00
1.825067e+00
1.559645e+00
1.272219e+00
9.696835e-01
6.584301e-01
3.445820e-01
3.429335e-02
-2.659638e-01
-5.491871e-01
-8.077617e-01
-1.033550e+00
-1.218179e+00
-1.353530e+00
-1.432390e+00
-1.449223e+00
-1.400950e+00
-1.287654e+00
-1.113084e+00
-8.848529e-01
-6.142796e-01
-3.158271e-01
-6.182853e-03
2.969345e-01
5.761087e-01
8.155441e-01
1.002220e+00
1.126770e+00
1.184007e+00
1.173092e+00
1.097351e+00
9.637988e-01
7.824348e-01
5.653888e-01
3.259976e-01
7.789393e-02
-1.658208e-01
-3.932573e-01
-5.942321e-01
-7.605585e-01
-8.861462e-01
-9.669416e-01
-1.000757e+00
-9.870375e-01
-9.266134e-01
-8.214626e-01
-6.745090e-01
-4.894560e-01
-2.706583e-01
-2.302862e-02
2.480215e-01
5.366106e-01
8.363923e-01
1.140549e+00
1.441794e+00
1.732411e+00
2.004349e+00
2.249408e+00
2.459499e+00
2.626982e+00
2.745048e+00
2.808110e+00
2.812186e+00
2.755233e+00
2.637432e+00
2.461391e+00
2.232250e+00
1.957660e+00
1.647612e+00
1.314107e+00
9.706491e-01
6.316014e-01
3.114116e-01
2.377683e-02
-2.192034e-01
-4.078144e-01
-5.353857e-01
-5.987591e-01
-5.985165e-01
-5.389388e-01
-4.276930e-01
-2.752739e-01
-9.424510e-02
1.016588e-01
2.985041e-01
4.831367e-01
6.440999e-01
7.724258e-01
8.622344e-01
9.110835e-01
9.200259e-01
8.933603e-01
8.380924e-01
7.631618e-01
6.785155e-01
5.941270e-01
5.190603e-01
4.606667e-01
4.239787e-01
4.113423e-01
4.222957e-01
4.536883e-01
5.000143e-01
5.539319e-01
6.069286e-01
6.500909e-01
6.749206e-01
6.741335e-01
6.423686e-01
5.767386e-01
4.771643e-01
3.464622e-01
1.901798e-01
1.619990e-02
-1.658421e-01
-3.452734e-01
-5.111736e-01
-6.531797e-01
-7.622513e-01
-8.313378e-01
-8.558965e-01
-8.342112e-01
-7.674763e-01
-6.596288e-01
-5.169395e-01
-3.474041e-01
-1.599998e-01
3.610452e-02
2.322982e-01
4.211541e-01
5.968672e-01
7.554697e-01
8.948116e-01
1.014327e+00
1.114627e+00
1.196978e+00
1.262754e+00
1.312923e+00
1.347656e+00
1.366114e+00
1.366440e+00
1.345967e+00
1.301607e+00
1.230373e+00
1.129948e+00
9.992179e-01
8.386672e-01
6.505962e-01
4.391117e-01
2.099059e-01
-3.013829e-02
-2.734619e-01
-5.123997e-01
-7.397506e-01
-9.493043e-01
-1.136289e+00
-1.297717e+00
-1.432596e+00
-1.541998e+00
-1.628954e+00
-1.698184e+00
-1.755664e+00
-1.808084e+00
-1.862232e+00
-1.924385e+00
-1.999755e+00
-2.092053e+00
-2.203190e+00
-2.333130e+00
-2.479880e+00
-2.639613e+00
-2.806877e+00
-2.974898e+00
-3.135954e+00
-3.281803e+00
-3.404161e+00
-3.495188e+00
-3.547977e+00
-3.556990e+00
-3.518442e+00
-3.430600e+00
-3.293989e+00
-3.111477e+00
-2.888246e+00
-2.631607e+00
-2.350677e+00
-2.055924e+00
-1.758607e+00
-1.470147e+00
-1.201491e+00
-9.624948e-01
-7.613874e-01
-6.043345e-01
-4.951379e-01
-4.350834e-01
-4.229469e-01
-4.551590e-01
-5.261145e-01
-6.286075e-01
-7.543605e-01
-8.946098e-01
-1.040707e+00
-1.184693e+00
-1.319807e+00
-1.440889e+00
-1.544655e+00
-1.629830e+00
-1.697135e+00
-1.749127e+00
-1.789916e+00
-1.824758e+00
-1.859545e+00
-1.900223e+00
-1.952161e+00
-2.019532e+00
-2.104755e+00
-2.208070e+00
-2.327294e+00
-2.457797e+00
-2.592724e+00
-2.723443e+00
-2.840185e+00
-2.932821e+00
-2.991704e+00
-3.008496e+00
-2.976915e+00
-2.893344e+00
-2.757243e+00
-2.571347e+00
-2.341616e+00
-2.076948e+00
-1.788665e+00
-1.489795e+00
-1.194214e+00
-9.156950e-01
-6.669497e-01
-4.587142e-01
-2.989613e-01
-1.922913e-01
-1.395593e-01
-1.377841e-01
-1.803710e-01
-2.576538e-01
-3.577297e-01
-4.675215e-01
-5.739681e-01
-6.652201e-01
-7.317161e-01
-7.670298e-01
-7.684057e-01
-7.369419e-01
-6.774136e-01
-5.977601e-01
-5.082835e-01
-4.206276e-01
-3.466249e-01
-2.971212e-01
-2.808946e-01
-3.037878e-01
-3.681485e-01
-4.726373e-01
-6.124134e-01
-7.796580e-01
-9.643514e-01
-1.155198e+00
-1.340584e+00
-1.509458e+00
-1.652069e+00
-1.760511e+00
-1.829062e+00
-1.854357e+00
-1.835412e+00
-1.773558e+00
-1.672300e+00
-1.537134e+00
-1.375310e+00
-1.195539e+00
-1.007642e+00
-8.221429e-01
-6.497961e-01
-5.010888e-01
-3.857110e-01
-3.120199e-01
-2.865130e-01
-3.133315e-01
-3.938216e-01
-5.261942e-01
-7.053313e-01
-9.227904e-01
-1.167051e+00
-1.424034e+00
-1.677883e+00
-1.911993e+00
-2.110193e+00
-2.257998e+00
-2.343791e+00
-2.359816e+00
-2.302853e+00
-2.174501e+00
-1.981027e+00
-1.732811e+00
-1.443446e+00
-1.128614e+00
-8.048683e-01
-4.884377e-01
-1.941782e-01
6.526525e-02
2.800417e-01
4.434173e-01
5.518581e-01
6.049061e-01
6.048903e-01
5.565150e-01
4.663672e-01
3.423808e-01
1.932948e-01
2.813660e-02
-1.442405e-01
-3.155488e-01
-4.783725e-01
-6.263867e-01
-7.544904e-01
-8.588594e-01
-9.369266e-01
-9.872974e-01
-1.009611e+00
-1.004359e+00
-9.726864e-01
-9.161821e-01
-8.367077e-01
-7.362716e-01
-6.169800e-01
-4.810712e-01
-3.310300e-01
-1.697586e-01
-7.701120e-04
1.716405e-01
3.422887e-01
5.050890e-01
6.531572e-01
7.790307e-01
8.749927e-01
9.334801e-01
9.475411e-01
9.113063e-01
8.204367e-01
6.725151e-01
4.673552e-01
2.072125e-01
-1.031160e-01
-4.563120e-01
-8.426911e-01
-1.250509e+00
-1.666434e+00
-2.076197e+00
-2.465388e+00
-2.820374e+00
-3.129233e+00
-3.382633e+00
-3.574520e+00
-3.702545e+00
-3.768159e+00
-3.776369e+00
-3.735194e+00
-3.654897e+00
-3.547086e+00
-3.423777e+00
-3.296511e+00
-3.175579e+00
-3.069387e+00
-2.984010e+00
-2.922927e+00
-2.886976e+00
-2.874495e+00
-2.881660e+00
-2.902965e+00
-2.931800e+00
-2.961076e+00
-2.983833e+00
-2.993796e+00
-2.985852e+00
-2.956427e+00
-2.903771e+00
-2.828136e+00
-2.731848e+00
-2.619255e+00
-2.496547e+00
-2.371419e+00
-2.252601e+00
-2.149257e+00
-2.070290e+00
-2.023605e+00
-2.015394e+00
-2.049494e+00
-2.126905e+00
-2.245511e+00
-2.400060e+00
-2.582431e+00
-2.782161e+00
-2.987217e+00
-3.184910e+00
-3.362876e+00
-3.510000e+00
-3.617204e+00
-3.678021e+00
-3.688916e+00
-3.649345e+00
-3.561577e+00
-3.430306e+00
-3.262131e+00
-3.064935e+00
-2.847242e+00
-2.617590e+00
-2.383950e+00
-2.153226e+00
-1.930861e+00
-1.720553e+00
-1.524123e+00
-1.341540e+00
-1.171108e+00
-1.009826e+00
-8.538724e-01
-6.991898e-01
-5.420990e-01
-3.798791e-01
-2.112388e-01
-3.661593e-02
1.417447e-01
3.199561e-01
4.928863e-01
6.547372e-01
7.997262e-01
9.227643e-01
1.020025e+00
1.089316e+00
1.130202e+00
1.143869e+00
1.132793e+00
1.100254e+00
1.049832e+00
9.849496e-01
9.085440e-01
8.229194e-01
7.297757e-01
6.303931e-01
5.259143e-01
4.176530e-01
3.073548e-01
1.973445e-01
9.051456e-02
-9.859792e-03
-1.004629e-01
-1.783865e-01
-2.416067e-01
-2.893988e-01
-3.226063e-01
-3.437011e-01
-3.566093e-01
-3.663178e-01
-3.783149e-01
-3.979442e-01
-4.297614e-01
-4.769795e-01
-5.410641e-01
-6.215151e-01
-7.158388e-01
-8.196971e-01
-9.272002e-01
-1.031312e+00
-1.124330e+00
-1.198417e+00
-1.246150e+00
-1.261063e+00
-1.238145e+00
-1.174260e+00
-1.068453e+00
-9.220968e-01
-7.388960e-01
-5.247266e-01
-2.873662e-01
-3.615221e-02
2.183851e-01
4.648860e-01
6.915197e-01
8.863620e-01
1.037833e+00
1.135230e+00
1.169362e+00
1.133261e+00
1.022896e+00
8.378064e-01
5.815426e-01
2.618502e-01
-1.094665e-01
-5.170112e-01
-9.425703e-01
-1.366143e+00
-1.767146e+00
-2.125703e+00
-2.423914e+00
-2.646994e+00
-2.784210e+00
-2.829522e+00
-2.781893e+00
-2.645239e+00
-2.428051e+00
-2.142730e+00
-1.804706e+00
-1.431448e+00
-1.041446e+00
-6.532477e-01
-2.846201e-01
4.815123e-02
3.308104e-01
5.515565e-01
7.013764e-01
7.743124e-01
7.676752e-01
6.821916e-01
5.220558e-01
2.948433e-01
1.125111e-02
-3.153569e-01
-6.695933e-01
-1.034848e+00
-1.394193e+00
-1.731308e+00
-2.031362e+00
-2.281762e+00
-2.472722e+00
-2.597600e+00
-2.653018e+00
-2.638761e+00
-2.557507e+00
-2.414453e+00
-2.216883e+00
-1.973750e+00
-1.695290e+00
-1.392710e+00
-1.077917e+00
-7.632551e-01
-4.612220e-01
-1.840998e-01
5.651000e-02
2.502431e-01
3.885727e-01
4.653811e-01
4.774201e-01
4.245912e-01
3.100027e-01
1.398034e-01
-7.717863e-02
-3.299374e-01
-6.058714e-01
-8.913960e-01
-1.172555e+00
-1.435617e+00
-1.667650e+00
-1.857077e+00
-1.994199e+00
-2.071672e+00
-2.084902e+00
-2.032359e+00
-1.915755e+00
-1.740089e+00
-1.513526e+00
-1.247094e+00
-9.541951e-01
-6.499276e-01
-3.502522e-01
-7.105030e-02
1.728595e-01
3.686693e-01
5.064139e-01
5.796196e-01
5.857149e-01
5.261726e-01
4.063756e-01
2.352203e-01
2.449378e-02
-2.119242e-01
-4.589712e-01
-7.013572e-01
-9.245003e-01
-1.115384e+00
-1.263283e+00
-1.360334e+00
-1.401895e+00
-1.386722e+00
-1.316903e+00
-1.197603e+00
-1.036587e+00
-8.435909e-01
-6.295578e-01
-4.058373e-01
-1.834057e-01
2.781067e-02
2.194579e-01
3.850956e-01
5.203558e-01
6.229387e-01
6.924736e-01
7.302725e-01
7.390037e-01
7.223071e-01
6.843771e-01
6.295377e-01
5.618432e-01
4.847337e-01
4.007807e-01
3.115422e-01
2.175397e-01
1.183499e-01
1.278914e-02
-1.008409e-01
-2.244822e-01
-3.600516e-01
-5.091938e-01
-6.730641e-01
-8.521412e-01
-1.046072e+00
-1.253547e+00
-1.472220e+00
-1.698687e+00
-1.928535e+00
-2.156492e+00
-2.376671e+00
-2.582896e+00
-2.769093e+00
-2.929688e+00
-3.059970e+00
-3.156366e+00
-3.216594e+00
-3.239696e+00
-3.225939e+00
-3.176641e+00
-3.093945e+00
-2.980586e+00
-2.839688e+00
-2.674617e+00
-2.488898e+00
-2.286201e+00
-2.070393e+00
-1.845632e+00
-1.616480e+00
-1.388011e+00
-1.165871e+00
-9.562558e-01
-7.657821e-01
-6.012322e-01
-4.691795e-01
-3.755232e-01
-3.249757e-01
-3.205643e-01
-3.632083e-01
-4.514255e-01
-5.812121e-01
-7.461159e-01
-9.375088e-01
-1.145040e+00
-1.357239e+00
-1.562216e+00
-1.748410e+00
-1.905317e+00
-2.024150e+00
-2.098360e+00
-2.123987e+00
-2.099807e+00
-2.027265e+00
-1.910215e+00
-1.754492e+00
-1.567365e+00
-1.356934e+00
-1.131511e+00
-8.990649e-01
-6.667505e-01
-4.405920e-01
-2.253214e-01
-2.438743e-02
1.598881e-01
3.260462e-01
4.731722e-01
6.005868e-01
7.076046e-01
7.934065e-01
8.570509e-01
8.976185e-01
9.144570e-01
9.074711e-01
8.773856e-01
8.259128e-01
7.557692e-01
6.705127e-01
5.742101e-01
4.709778e-01
3.644670e-01
2.573831e-01
1.511298e-01
4.565067e-02
-6.048524e-02
-1.697497e-01
-2.851068e-01
-4.093203e-01
-5.442123e-01
-6.899778e-01
-8.446603e-01
-1.003867e+00
-1.160775e+00
-1.306444e+00
-1.430398e+00
-1.521440e+00
-1.568593e+00
-1.562097e+00
-1.494341e+00
-1.360638e+00
-1.159761e+00
-8.941688e-01
-5.699036e-01
-1.961697e-01
2.153370e-01
6.512571e-01
1.097440e+00
1.539755e+00
1.964772e+00
2.360258e+00
2.715497e+00
3.021445e+00
3.270770e+00
3.457815e+00
3.578524e+00
3.630376e+00
3.612326e+00
3.524774e+00
3.369546e+00
3.149892e+00
2.870469e+00
2.537325e+00
2.157862e+00
1.740769e+00
1.295931e+00
8.342892e-01
3.676317e-01
-9.170677e-02
-5.312506e-01
-9.388979e-01
-1.303522e+00
-1.615619e+00
-1.867936e+00
-2.056022e+00
-2.178612e+00
-2.237816e+00
-2.239053e+00
-2.190742e+00
-2.103751e+00
-1.990668e+00
-1.864934e+00
-1.739937e+00
-1.628127e+00
-1.540235e+00
-1.484656e+00
-1.467021e+00
-1.489988e+00
-1.553227e+00
-1.653601e+00
-1.785483e+00
-1.941195e+00
-2.111535e+00
-2.286349e+00
-2.455145e+00
-2.607702e+00
-2.734658e+00
-2.828043e+00
-2.881718e+00
-2.891708e+00
-2.856382e+00
-2.776496e+00
-2.655093e+00
-2.497275e+00
-2.309888e+00
-2.101124e+00
-1.880098e+00
-1.656405e+00
-1.439695e+00
-1.239285e+00
-1.063811e+00
-9.209323e-01
-8.170620e-01
-7.571150e-01
-7.442628e-01
-7.796907e-01
-8.623804e-01
-9.889541e-01
-1.153626e+00
-1.348308e+00
-1.562889e+00
-1.785716e+00
-2.004231e+00
-2.205748e+00
-2.378296e+00
-2.511459e+00
-2.597129e+00
-2.630093e+00
-2.608393e+00
-2.533405e+00
-2.409633e+00
-2.244238e+00
-2.046354e+00
-1.826276e+00
-1.594597e+00
-1.361408e+00
-1.135633e+00
-9.245576e-01
-7.335943e-01
-5.662709e-01
-4.244130e-01
-3.084617e-01
-2.178569e-01
-1.514197e-01
-1.076812e-01
-8.512640e-02
-8.234413e-02
-9.808886e-02
-1.312732e-01
-1.809111e-01
-2.460335e-01
-3.255953e-01
-4.183938e-01
-5.230098e-01
-6.377799e-01
-7.607982e-01
-8.899387e-01
-1.022894e+00
-1.157230e+00
-1.290454e+00
-1.420128e+00
-1.544011e+00
-1.660237e+00
-1.767498e+00
-1.865191e+00
-1.953488e+00
-2.033304e+00
-2.106148e+00
-2.173877e+00
-2.238403e+00
-2.301375e+00
-2.363908e+00
-2.426386e+00
-2.488355e+00
-2.548529e+00
-2.604880e+00
-2.654804e+00
-2.695311e+00
-2.723217e+00
-2.735291e+00
-2.728359e+00
-2.699350e+00
-2.645327e+00
-2.563519e+00
-2.451389e+00
-2.306755e+00
-2.127965e+00
-1.914102e+00
-1.665210e+00
-1.382506e+00
-1.068562e+00
-7.274477e-01
-3.648287e-01
1.200423e-02
3.941724e-01
7.713345e-01
1.131912e+00
1.463420e+00
1.752915e+00
1.987530e+00
2.155100e+00
2.244839e+00
2.248051e+00
2.158820e+00
1.974659e+00
1.697052e+00
1.331824e+00
8.893007e-01
3.841723e-01
-1.649455e-01
-7.362746e-01
-1.305929e+00
-1.849196e+00
-2.341961e+00
-2.762151e+00
-3.091084e+00
-3.314614e+00
-3.423956e+00
-3.416155e+00
-3.294126e+00
-3.066316e+00
-2.745987e+00
-2.350234e+00
-1.898802e+00
-1.412840e+00
-9.136820e-01
-4.217725e-01
4.420729e-02
4.679675e-01
8.359941e-01
1.137721e+00
1.365541e+00
1.514712e+00
1.583217e+00
1.571601e+00
1.482817e+00
1.322080e+00
1.096715e+00
8.160025e-01
4.910078e-01
1.343831e-01
-2.398794e-01
-6.167709e-01
-9.807027e-01
-1.316085e+00
-1.608059e+00
-1.843351e+00
-2.011184e+00
-2.104145e+00
-2.118868e+00
-2.056446e+00
-1.922463e+00
-1.726636e+00
-1.482092e+00
-1.204368e+00
-9.102413e-01
-6.165264e-01
-3.389463e-01
-9.117541e-02
1.158908e-01
2.746096e-01
3.808099e-01
4.337720e-01
4.359981e-01
3.928086e-01
3.117995e-01
2.021975e-01
7.415279e-02
-6.199536e-02
-1.964360e-01
-3.205446e-01
-4.274358e-01
-5.123642e-01
-5.729372e-01
-6.091165e-01
-6.230056e-01
-6.184478e-01
-6.004774e-01
-5.746853e-01
-5.465633e-01
-5.208968e-01
-5.012652e-01
-4.897048e-01
-4.865663e-01
-4.905803e-01
-4.991110e-01
-5.085525e-01
-5.147984e-01
-5.137146e-01
-5.015484e-01
-4.752375e-01
-4.326038e-01
-3.724441e-01
-2.945440e-01
-1.996412e-01
-8.936380e-02
3.384689e-02
1.668243e-01
3.057810e-01
4.464367e-01
5.841747e-01
7.142280e-01
8.318922e-01
9.327540e-01
1.012923e+00
1.069246e+00
1.099479e+00
1.102407e+00
1.077879e+00
1.026780e+00
9.509365e-01
8.529859e-01
7.362250e-01
6.044512e-01
4.617947e-01
3.125296e-01
1.608532e-01
1.063372e-02
-1.348601e-01
-2.732114e-01
-4.030477e-01
-5.241321e-01
-6.373234e-01
-7.443976e-01
-8.477417e-01
-9.499505e-01
-1.053367e+00
-1.159616e+00
-1.269180e+00
-1.381067e+00
-1.492617e+00
-1.599472e+00
-1.695740e+00
-1.774354e+00
-1.827579e+00
-1.847640e+00
-1.827390e+00
-1.760937e+00
-1.644181e+00
-1.475205e+00
-1.254506e+00
-9.850621e-01
-6.722458e-01
-3.236103e-01
5.143795e-02
4.420549e-01
8.364403e-01
1.222365e+00
1.587725e+00
1.921105e+00
2.212327e+00
2.452977e+00
2.636845e+00
2.760265e+00
2.822294e+00
2.824703e+00
2.771776e+00
2.669916e+00
2.527134e+00
2.352450e+00
2.155302e+00
1.944990e+00
1.730220e+00
1.518743e+00
1.317110e+00
1.130519e+00
9.627570e-01
8.162080e-01
6.919217e-01
5.897326e-01
5.084159e-01
4.458613e-01
3.992469e-01
3.651869e-01
3.398396e-01
3.189738e-01
2.980169e-01
2.721232e-01
2.363152e-01
1.857353e-01
1.160233e-01
2.379316e-02
-9.285275e-02
-2.338596e-01
-3.968973e-01
-5.772524e-01
-7.679753e-01
-9.602834e-01
-1.144185e+00
-1.309259e+00
-1.445514e+00
-1.544230e+00
-1.598713e+00
-1.604863e+00
-1.561516e+00
-1.470501e+00
-1.336425e+00
-1.166199e+00
-9.683789e-01
-7.524076e-01
-5.278498e-01
-3.037211e-01
-8.797327e-02
1.128282e-01
2.936350e-01
4.508825e-01
5.823360e-01
6.868678e-01
7.642111e-01
8.147330e-01
8.392575e-01
8.389548e-01
8.153011e-01
7.700945e-01
7.054991e-01
6.240809e-01
5.288024e-01
4.229550e-01
3.100267e-01
1.935273e-01
7.680254e-02
-3.712501e-02
-1.456602e-01
-2.466718e-01
-3.384655e-01
-4.197095e-01
-4.893375e-01
-5.464474e-01
-5.902145e-01
-6.198269e-01
-6.344517e-01
-6.332374e-01
-6.153645e-01
-5.801543e-01
-5.272442e-01
-4.568281e-01
-3.699396e-01
-2.687389e-01
-1.567493e-01
-3.898615e-02
7.806827e-02
1.866716e-01
2.782095e-01
3.437405e-01
3.746494e-01
3.633482e-01
3.039520e-01
1.928606e-01
2.918231e-02
-1.850460e-01
-4.448654e-01
-7.426263e-01
-1.068418e+00
-1.410651e+00
-1.756736e+00
-2.093800e+00
-2.409383e+00
-2.692075e+00
-2.932069e+00
-3.121590e+00
-3.255217e+00
-3.330064e+00
-3.345854e+00
-3.304853e+00
-3.211706e+00
-3.073153e+00
-2.897647e+00
-2.694885e+00
-2.475263e+00
-2.249287e+00
-2.026960e+00
-1.817200e+00
-1.627315e+00
-1.462594e+00
-1.326029e+00
-1.218225e+00
-1.137468e+00
-1.079986e+00
-1.040342e+00
-1.011957e+00
-9.876875e-01
-9.604285e-01
-9.236637e-01
-8.719251e-01
-8.011161e-01
-7.086795e-01
-5.936167e-01
-4.563833e-01
-2.987018e-01
-1.233291e-01
6.618649e-02
2.657417e-01
4.709027e-01
6.771139e-01
8.798902e-01
1.074980e+00
1.258484e+00
1.426925e+00
1.577254e+00
1.706818e+00
1.813309e+00
1.894720e+00
1.949344e+00
1.975804e+00
1.973134e+00
1.940871e+00
1.879156e+00
1.788806e+00
1.671361e+00
1.529080e+00
1.364888e+00
1.182291e+00
9.852412e-01
7.779750e-01
5.648331e-01
3.500673e-01
1.376569e-01
-6.884542e-02
-2.664163e-01
-4.525899e-01
-6.254050e-01
-7.832786e-01
-9.248379e-01
-1.048755e+00
-1.153637e+00
-1.237997e+00
-1.300348e+00
-1.339383e+00
-1.354227e+00
-1.344707e+00
-1.311580e+00
-1.256684e+00
-1.182957e+00
-1.094317e+00
-9.954001e-01
-8.911747e-01
-7.864802e-01
-6.855355e-01
-5.914836e-01
-5.060370e-01
-4.292838e-01
-3.596990e-01
-2.943826e-01
-2.295158e-01
-1.609877e-01
-8.511543e-02
6.446261e-04
9.710088e-02
2.029416e-01
3.146259e-01
4.265781e-01
5.316693e-01
6.219313e-01
6.894191e-01
7.271197e-01
7.297983e-01
6.946855e-01
6.219228e-01
5.147135e-01
3.791593e-01
2.238001e-01
5.891286e-02
-1.043475e-01
-2.548614e-01
-3.824099e-01
-4.784025e-01
-5.364033e-01
-5.524260e-01
-5.249999e-01
-4.550426e-01
-3.455953e-01
-2.014887e-01
-2.900025e-02
1.644492e-01
3.705405e-01
5.802494e-01
7.840147e-01
9.719239e-01
1.133955e+00
1.260306e+00
1.341829e+00
1.370561e+00
1.340315e+00
1.247302e+00
1.090686e+00
8.730305e-01
6.005369e-01
2.830234e-01
-6.639462e-02
-4.319329e-01
-7.960392e-01
-1.140500e+00
-1.447655e+00
-1.701607e+00
-1.889317e+00
-2.001500e+00
-2.033236e+00
-1.984269e+00
-1.858975e+00
-1.666003e+00
-1.417632e+00
-1.128888e+00
-8.164848e-01
-4.976877e-01
-1.891528e-01
9.415364e-02
3.398960e-01
5.391099e-01
6.866951e-01
7.816238e-01
8.268457e-01
8.288828e-01
7.971382e-01
7.429674e-01
6.785945e-01
6.159724e-01
5.656974e-01
5.360840e-01
5.324888e-01
5.569470e-01
6.081523e-01
6.817769e-01
7.710872e-01
8.677831e-01
9.629607e-01
1.048085e+00
1.115855e+00
1.160872e+00
1.180013e+00
1.172508e+00
1.139707e+00
1.084616e+00
1.011282e+00
9.241388e-01
8.274030e-01
7.245922e-01
6.182038e-01
5.095688e-01
3.988747e-01
2.853468e-01
1.675640e-01
4.388426e-02
-8.706597e-02
-2.258921e-01
-3.719925e-01
-5.232501e-01
-6.759158e-01
-8.247197e-01
-9.632161e-01
-1.084334e+00
-1.181079e+00
-1.247305e+00
-1.278481e+00
-1.272361e+00
-1.229474e+00
-1.153379e+00
-1.050637e+00
-9.304731e-01
-8.041367e-01
-6.840129e-01
-5.825514e-01
-5.111289e-01
-4.789691e-01
-4.922504e-01
-5.535089e-01
-6.614094e-01
-8.109067e-01
-9.937697e-01
-1.199395e+00
-1.415802e+00
-1.630690e+00
-1.832434e+00
-2.010916e+00
-2.158116e+00
-2.268425e+00
-2.338689e+00
-2.368012e+00
-2.357396e+00
-2.309315e+00
-2.227283e+00
-2.115511e+00
-1.978682e+00
-1.821842e+00
-1.650384e+00
-1.470069e+00
-1.287032e+00
-1.107711e+00
-9.386836e-01
-7.863947e-01
-6.567964e-01
-5.549475e-01
-4.846233e-01
-4.480041e-01
-4.455024e-01
-4.757764e-01
-5.359458e-01
-6.219885e-01
-7.292544e-01
-8.530043e-01
-9.888705e-01
-1.133151e+00
-1.282889e+00
-1.435726e+00
-1.589591e+00
-1.742278e+00
-1.891032e+00
-2.032213e+00
-2.161131e+00
-2.272077e+00
-2.358572e+00
-2.413822e+00
-2.431306e+00
-2.405449e+00
-2.332266e+00
-2.209917e+00
-2.039088e+00
-1.823154e+00
-1.568111e+00
-1.282282e+00
-9.758182e-01
-6.600497e-01
-3.467394e-01
-4.729192e-02
2.280175e-01
4.707416e-01
6.748364e-01
8.370673e-01
9.572004e-01
1.037942e+00
1.084605e+00
1.104502e+00
1.106112e+00
1.098107e+00
1.088352e+00
1.083010e+00
1.085888e+00
1.098096e+00
1.118060e+00
1.141876e+00
1.163936e+00
1.177722e+00
1.176671e+00
1.155013e+00
1.108500e+00
1.034971e+00
9.347309e-01
8.107016e-01
6.683559e-01
5.154248e-01
3.613941e-01
2.168149e-01
9.247505e-02
-1.508243e-03
-5.659493e-02
-6.664320e-02
-2.856063e-02
5.728677e-02
1.869590e-01
3.531441e-01
5.456718e-01
7.523006e-01
9.597159e-01
1.154652e+00
1.325034e+00
1.461032e+00
1.555915e+00
1.606613e+00
1.613915e+00
1.582289e+00
1.519306e+00
1.434766e+00
1.339595e+00
1.244644e+00
1.159549e+00
1.091770e+00
1.045934e+00
1.023554e+00
1.023127e+00
1.040577e+00
1.069932e+00
1.104107e+00
1.135685e+00
1.157566e+00
1.163459e+00
1.148190e+00
1.107868e+00
1.039970e+00
9.433740e-01
8.183979e-01
6.668361e-01
4.919722e-01
2.985360e-01
9.256913e-02
-1.188207e-01
-3.278131e-01
-5.263129e-01
-7.064350e-01
-8.609916e-01
-9.839390e-01
-1.070750e+00
-1.118684e+00
-1.126940e+00
-1.096683e+00
-1.030944e+00
-9.343987e-01
-8.130388e-01
-6.737488e-01
-5.238317e-01
-3.705162e-01
-2.204955e-01
-7.954314e-02
4.775851e-02
1.581559e-01
2.497238e-01
3.217391e-01
3.744532e-01
4.088001e-01
4.260793e-01
4.276558e-01
4.147156e-01
3.881027e-01
3.482574e-01
2.952621e-01
2.289898e-01
1.493391e-01
5.652569e-02
-4.860829e-02
-1.643167e-01
-2.877536e-01
-4.149005e-01
-5.406455e-01
-6.590190e-01
-7.635740e-01
-8.478804e-01
-9.060868e-01
-9.334996e-01
-9.271186e-01
-8.860708e-01
-8.118865e-01
-7.085748e-01
-5.824759e-01
-4.418887e-01
-2.965005e-01
-1.566648e-01
-3.258890e-02
6.649403e-02
1.330973e-01
1.621242e-01
1.513240e-01
1.015176e-01
1.656954e-02
-9.689255e-02
-2.299897e-01
-3.722927e-01
-5.126536e-01
-6.400920e-01
-7.446537e-01
-8.181577e-01
-8.547574e-01
-8.512653e-01
-8.072131e-01
-7.246577e-01
-6.077673e-01
-4.622499e-01
-2.947008e-01
-1.119493e-01
7.952149e-02
2.740214e-01
4.669337e-01
6.548200e-01
8.353699e-01
1.007239e+00
1.169828e+00
1.323063e+00
1.467211e+00
1.602753e+00
1.730311e+00
1.850597e+00
1.964369e+00
2.072352e+00
2.175130e+00
2.272993e+00
2.365780e+00
2.452726e+00
2.532368e+00
2.602529e+00
2.660411e+00
2.702788e+00
2.726302e+00
2.727811e+00
2.704744e+00
2.655435e+00
2.579365e+00
2.477306e+00
2.351331e+00
2.204699e+00
2.041621e+00
1.866918e+00
1.685615e+00
1.502495e+00
1.321669e+00
1.146220e+00
9.779671e-01
8.173953e-01
6.637543e-01
5.153227e-01
3.697859e-01
2.246676e-01
7.774082e-02
-7.264732e-02
-2.273851e-01
-3.865572e-01
-5.495442e-01
-7.152206e-01
-8.821975e-01
-1.049049e+00
-1.214474e+00
-1.377361e+00
-1.536741e+00
-1.691654e+00
-1.840952e+00
-1.983108e+00
-2.116069e+00
-2.237203e+00
-2.343378e+00
-2.431155e+00
-2.497101e+00
-2.538168e+00
-2.552093e+00
-2.537747e+00
-2.495370e+00
-2.426637e+00
-2.334509e+00
-2.222889e+00
-2.096103e+00
-1.958308e+00
-1.812903e+00
-1.662074e+00
-1.506537e+00
-1.345549e+00
-1.177200e+00
-9.989333e-01
-8.082377e-01
-6.033866e-01
-3.841217e-01
-1.521727e-01
8.846313e-02
3.315194e-01
5.687332e-01
7.903542e-01
9.858246e-01
1.144557e+00
1.256738e+00
1.314086e+00
1.310518e+00
1.242676e+00
1.110262e+00
9.161767e-01
6.664076e-01
3.696818e-01
3.688993e-02
-3.196756e-01
-6.871940e-01
-1.053209e+00
-1.406444e+00
-1.737447e+00
-2.039014e+00
-2.306359e+00
-2.537045e+00
-2.730718e+00
-2.888697e+00
-3.013484e+00
-3.108263e+00
-3.176423e+00
-3.221159e+00
-3.245177e+00
-3.250510e+00
-3.238453e+00
-3.209600e+00
-3.163981e+00
-3.101250e+00
-3.020911e+00
-2.922553e+00
-2.806048e+00
-2.671716e+00
-2.520408e+00
-2.353536e+00
-2.173019e+00
-1.981184e+00
-1.780610e+00
-1.573965e+00
-1.363850e+00
-1.152688e+00
-9.426783e-01
-7.358486e-01
-5.341812e-01
-3.398019e-01
-1.551811e-01
1.670693e-02
1.723166e-01
3.075915e-01
4.181633e-01
4.996741e-01
5.481791e-01
5.605766e-01
5.350022e-01
4.711373e-01
3.703950e-01
2.359709e-01
7.276443e-02
-1.128063e-01
-3.130687e-01
-5.194133e-01
-7.226461e-01
-9.133695e-01
-1.082390e+00
-1.221159e+00
-1.322238e+00
-1.379796e+00
-1.390090e+00
-1.351900e+00
-1.266849e+00
-1.139535e+00
-9.774110e-01
-7.903955e-01
-5.901954e-01
-3.894093e-01
-2.004881e-01
-3.466874e-02
9.900486e-02
1.944664e-01
2.491357e-01
2.641011e-01
2.439576e-01
1.963185e-01
1.310426e-01
5.924747e-02
-7.801588e-03
-5.982327e-02
-8.856377e-02
-8.864774e-02
-5.814952e-02
1.173994e-03
8.401047e-02
1.819605e-01
2.842908e-01
3.788877e-01
4.533106e-01
4.958455e-01
4.964711e-01
4.476664e-01
3.450127e-01
1.875567e-01
-2.207494e-02
-2.778109e-01
-5.705003e-01
-8.884787e-01
-1.218286e+00
-1.545481e+00
-1.855483e+00
-2.134384e+00
-2.369672e+00
-2.550836e+00
-2.669824e+00
-2.721365e+00
-2.703159e+00
-2.615932e+00
-2.463385e+00
-2.252029e+00
-1.990916e+00
-1.691273e+00
-1.366055e+00
-1.029427e+00
-6.961957e-01
-3.812157e-01
-9.877557e-02
1.380158e-01
3.178292e-01
4.316827e-01
4.734450e-01
4.402394e-01
3.327046e-01
1.550692e-01
-8.499151e-02
-3.767301e-01
-7.069205e-01
-1.060628e+00
-1.422090e+00
-1.775635e+00
-2.106561e+00
-2.401928e+00
-2.651204e+00
-2.846759e+00
-2.984168e+00
-3.062316e+00
-3.083289e+00
-3.052053e+00
-2.975915e+00
-2.863835e+00
-2.725617e+00
-2.571079e+00
-2.409284e+00
-2.247885e+00
-2.092658e+00
-1.947220e+00
-1.812966e+00
-1.689199e+00
-1.573452e+00
-1.461977e+00
-1.350356e+00
-1.234194e+00
-1.109795e+00
-9.747411e-01
-8.282937e-01
-6.715509e-01
-5.073443e-01
-3.398997e-01
-1.743223e-01
-1.598793e-02
1.300701e-01
2.597035e-01
3.700595e-01
4.598234e-01
5.292735e-01
5.801515e-01
6.153654e-01
6.385640e-01
6.536318e-01
6.641716e-01
6.730445e-01
6.820312e-01
6.916658e-01
7.012663e-01
7.091600e-01
7.130720e-01
7.106202e-01
6.998431e-01
6.796814e-01
6.503378e-01
6.134555e-01
5.720794e-01
5.303948e-01
4.932677e-01
4.656438e-01
4.518826e-01
4.551203e-01
4.767491e-01
5.160873e-01
5.702849e-01
6.344747e-01
7.021450e-01
7.656835e-01
8.170280e-01
8.483566e-01
8.527561e-01
8.248182e-01
7.611250e-01
6.605977e-01
5.246891e-01
3.574088e-01
1.651715e-01
-4.352862e-02
-2.586080e-01
-4.690156e-01
-6.634427e-01
-8.310675e-01
-9.622792e-01
-1.049336e+00
-1.086918e+00
-1.072546e+00
-1.006838e+00
-8.935755e-01
-7.395632e-01
-5.542795e-01
-3.493189e-01
-1.376612e-01
6.718595e-02
2.521106e-01
4.053159e-01
5.171650e-01
5.808864e-01
5.930797e-01
5.539795e-01
4.674478e-01
3.406946e-01
1.837467e-01
8.714947e-03
-1.710783e-01
-3.420355e-01
-4.912139e-01
-6.071861e-01
-6.807792e-01
-7.056515e-01
-6.786740e-01
-6.000909e-01
-4.734476e-01
-3.052895e-01
-1.046605e-01
1.175494e-01
3.493416e-01
5.783612e-01
7.926048e-01
9.810421e-01
1.134133e+00
1.244233e+00
1.305897e+00
1.316079e+00
1.274218e+00
1.182224e+00
1.044337e+00
8.668763e-01
6.578884e-01
4.267126e-01
1.835042e-01
-6.125774e-02
-2.972455e-01
-5.147174e-01
-7.048952e-01
-8.602761e-01
-9.748732e-01
-1.044386e+00
-1.066300e+00
-1.039919e+00
-9.663317e-01
-8.483259e-01
-6.902383e-01
-4.977569e-01
-2.776709e-01
-3.757288e-02
2.144741e-01
4.702891e-01
7.219199e-01
9.619534e-01
1.183758e+00
1.381638e+00
1.550880e+00
1.687716e+00
1.789217e+00
1.853161e+00
1.877940e+00
1.862516e+00
1.806475e+00
1.710172e+00
1.574945e+00
1.403360e+00
1.199459e+00
9.689267e-01
7.191598e-01
4.591624e-01
1.992508e-01
-4.944413e-02
-2.756472e-01
-4.687166e-01
-6.194349e-01
-7.207052e-01
-7.680579e-01
-7.599037e-01
-6.975163e-01
-5.847704e-01
-4.276962e-01
-2.339288e-01
-1.213018e-02
2.285492e-01
4.789227e-01
7.301071e-01
9.737403e-01
1.202090e+00
1.408074e+00
1.585237e+00
1.727712e+00
1.830229e+00
1.888185e+00
1.897820e+00
1.856491e+00
1.763033e+00
1.618158e+00
1.424828e+00
1.188529e+00
9.173575e-01
6.218887e-01
3.147706e-01
1.008117e-02
-2.775183e-01
-5.337552e-01
-7.457567e-01
-9.030078e-01
-9.981721e-01
-1.027704e+00
-9.921974e-01
-8.964346e-01
-7.491301e-01
-5.623772e-01
-3.508362e-01
-1.307182e-01
8.136657e-02
2.696152e-01
4.202089e-01
5.223726e-01
5.692304e-01
5.583796e-01
4.921206e-01
3.773078e-01
2.248240e-01
4.871884e-02
-1.349095e-01
-3.091872e-01
-4.577797e-01
-5.661408e-01
-6.226058e-01
-6.192554e-01
-5.524969e-01
-4.233271e-01
-2.372566e-01
-3.899317e-03
2.637486e-01
5.502848e-01
8.390523e-01
1.113371e+00
1.357739e+00
1.558908e+00
1.706742e+00
1.794793e+00
1.820560e+00
1.785419e+00
1.694238e+00
1.554726e+00
1.376597e+00
1.170612e+00
9.476220e-01
7.176770e-01
4.892887e-01
2.689079e-01
6.065410e-02
-1.336805e-01
-3.143595e-01
-4.831984e-01
-6.428953e-01
-7.962829e-01
-9.456010e-01
-1.091881e+00
-1.234509e+00
-1.371014e+00
-1.497065e+00
-1.606670e+00
-1.692515e+00
-1.746409e+00
-1.759785e+00
-1.724233e+00
-1.632064e+00
-1.476885e+00
-1.254176e+00
-9.618379e-01
-6.006717e-01
-1.747242e-01
3.085564e-01
8.383983e-01
1.401034e+00
1.980261e+00
2.558180e+00
3.116056e+00
3.635206e+00
4.097864e+00
4.487968e+00
4.791821e+00
4.998625e+00
5.100853e+00
5.094480e+00
4.979067e+00
4.757739e+00
4.437059e+00
4.026836e+00
3.539860e+00
2.991552e+00
2.399493e+00
1.782814e+00
1.161419e+00
5.550858e-01
-1.749744e-02
-5.396732e-01
-9.976291e-01
-1.381019e+00
-1.683348e+00
-1.902113e+00
-2.038729e+00
-2.098267e+00
-2.089030e+00
-2.022001e+00
-1.910161e+00
-1.767710e+00
-1.609197e+00
-1.448619e+00
-1.298533e+00
-1.169275e+00
-1.068347e+00
-1.000057e+00
-9.654400e-01
-9.624664e-01
-9.864957e-01
-1.030912e+00
-1.087853e+00
-1.148948e+00
-1.206009e+00
-1.251611e+00
-1.279556e+00
-1.285189e+00
-1.265575e+00
-1.219521e+00
-1.147467e+00
-1.051236e+00
-9.336728e-01
-7.982158e-01
-6.484304e-01
-4.875666e-01
-3.181859e-01
-1.419002e-01
4.074666e-02
2.302454e-01
4.279434e-01
6.357487e-01
8.557524e-01
1.089812e+00
1.339139e+00
1.603926e+00
1.883051e+00
2.173865e+00
2.472099e+00
2.771880e+00
3.065857e+00
3.345447e+00
3.601188e+00
3.823185e+00
4.001664e+00
4.127567e+00
4.193191e+00
4.192767e+00
4.122952e+00
3.983152e+00
3.775655e+00
3.505561e+00
3.180539e+00
2.810458e+00
2.406927e+00
1.982801e+00
1.551649e+00
1.127223e+00
7.228895e-01
3.510559e-01
2.257877e-02
-2.538032e-01
-4.719764e-01
-6.288474e-01
-7.245728e-01
-7.625779e-01
-7.493350e-01
-6.938902e-01
-6.071601e-01
-5.010488e-01
-3.874659e-01
-2.773489e-01
-1.797987e-01
-1.014299e-01
-4.601005e-02
-1.442884e-02
-4.995518e-03
-1.402424e-02
-3.663003e-02
-6.762989e-02
-1.024256e-01
-1.377416e-01
-1.721092e-01
-2.060245e-01
-2.417635e-01
-2.828917e-01
-3.335581e-01
-3.976896e-01
-4.782081e-01
-5.763737e-01
-6.913284e-01
-8.198766e-01
-9.565083e-01
-1.093646e+00
-1.222080e+00
-1.331553e+00
-1.411445e+00
-1.451523e+00
-1.442712e+00
-1.377834e+00
-1.252280e+00
-1.064559e+00
-8.166736e-01
-5.142822e-01
-1.666186e-01
2.138400e-01
6.119523e-01
1.010710e+00
1.392206e+00
1.738720e+00
2.033824e+00
2.263446e+00
2.416780e+00
2.486999e+00
2.471696e+00
2.373059e+00
2.197764e+00
1.956625e+00
1.664031e+00
1.337207e+00
9.953310e-01
6.585541e-01
3.469536e-01
7.946470e-02
-1.271631e-01
-2.593324e-01
-3.074295e-01
-2.664597e-01
-1.364288e-01
7.758259e-02
3.656828e-01
7.137768e-01
1.104487e+00
1.518320e+00
1.934974e+00
2.334677e+00
2.699424e+00
3.014009e+00
3.266778e+00
3.450042e+00
3.560161e+00
3.597311e+00
3.565014e+00
3.469486e+00
3.318927e+00
3.122789e+00
2.891132e+00
2.634063e+00
2.361298e+00
2.081819e+00
1.803625e+00
1.533538e+00
1.277061e+00
1.038294e+00
8.199111e-01
6.232194e-01
4.483157e-01
2.943324e-01
1.597553e-01
4.277348e-02
-5.838577e-02
-1.451847e-01
-2.186025e-01
-2.790800e-01
-3.265740e-01
-3.606934e-01
-3.808705e-01
-3.865199e-01
-3.771471e-01
-3.523856e-01
-3.119679e-01
-2.556587e-01
-1.831922e-01
-9.425932e-02
1.141999e-02
1.339258e-01
2.728815e-01
4.271519e-01
5.945529e-01
7.716422e-01
9.536473e-01
1.134571e+00
1.307488e+00
1.465005e+00
1.599847e+00
1.705495e+00
1.776797e+00
1.810477e+00
1.805476e+00
1.763080e+00
1.686828e+00
1.582197e+00
1.456122e+00
1.316392e+00
1.170996e+00
1.027495e+00
8.924848e-01
7.711943e-01
6.672633e-01
5.826871e-01
5.179140e-01
4.720531e-01
4.431445e-01
4.284491e-01
4.247225e-01
4.284503e-01
4.360339e-01
4.439257e-01
4.487210e-01
4.472240e-01
4.365097e-01
4.140064e-01
3.776199e-01
3.259065e-01
2.582843e-01
1.752508e-01
7.856132e-02
-2.868332e-02
-1.420807e-01
-2.561224e-01
-3.645333e-01
-4.607212e-01
-5.382831e-01
-5.915063e-01
-6.158059e-01
-6.080569e-01
-5.667949e-01
-4.922800e-01
-3.864309e-01
-2.526418e-01
-9.550231e-02
7.955869e-02
2.666776e-01
4.599761e-01
6.539613e-01
8.438718e-01
1.025939e+00
1.197539e+00
1.357231e+00
1.504669e+00
1.640422e+00
1.765719e+00
1.882164e+00
1.991469e+00
2.095236e+00
2.194803e+00
2.291177e+00
2.385001e+00
2.476574e+00
2.565864e+00
2.652524e+00
2.735899e+00
2.815046e+00
2.888781e+00
2.955755e+00
3.014587e+00
3.064011e+00
3.103033e+00
3.131057e+00
3.147959e+00
3.154085e+00
3.150171e+00
3.137195e+00
3.116188e+00
3.088009e+00
3.053139e+00
3.011501e+00
2.962344e+00
2.904222e+00
2.835067e+00
2.752381e+00
2.653517e+00
2.536029e+00
2.398052e+00
2.238664e+00
2.058187e+00
1.858389e+00
1.642568e+00
1.415484e+00
1.183157e+00
9.525430e-01
7.311005e-01
5.263130e-01
3.451955e-01
1.938401e-01
7.703805e-02
-1.990772e-03
-4.173794e-02
-4.240334e-02
-5.745907e-03
6.520126e-02
1.665247e-01
2.938883e-01
4.429965e-01
6.099933e-01
7.917360e-01
9.858945e-01
1.190855e+00
1.405437e+00
1.628472e+00
1.858310e+00
2.092346e+00
2.326663e+00
2.555864e+00
2.773150e+00
2.970639e+00
3.139903e+00
3.272637e+00
3.361374e+00
3.400152e+00
3.385053e+00
3.314569e+00
3.189755e+00
3.014214e+00
2.793901e+00
2.536818e+00
2.252624e+00
1.952199e+00
1.647174e+00
1.349444e+00
1.070663e+00
8.217302e-01
6.122804e-01
4.501958e-01
3.411828e-01
2.884446e-01
2.924864e-01
3.510779e-01
4.593866e-01
6.102769e-01
7.947539e-01
1.002519e+00
1.222588e+00
1.443930e+00
1.656064e+00
1.849595e+00
2.016647e+00
2.151194e+00
2.249281e+00
2.309151e+00
2.331279e+00
2.318300e+00
2.274854e+00
2.207310e+00
2.123399e+00
2.031745e+00
1.941338e+00
1.860975e+00
1.798717e+00
1.761407e+00
1.754263e+00
1.780598e+00
1.841640e+00
1.936475e+00
2.062093e+00
2.213523e+00
2.384056e+00
2.565521e+00
2.748621e+00
2.923305e+00
3.079176e+00
3.205933e+00
3.293852e+00
3.334317e+00
3.320368e+00
3.247284e+00
3.113114e+00
2.919138e+00
2.670156e+00
2.374561e+00
2.044135e+00
1.693573e+00
1.339731e+00
1.000677e+00
6.945999e-01
4.386761e-01
2.479790e-01
1.345037e-01
1.063867e-01
1.673695e-01
3.165471e-01
5.484160e-01
8.532188e-01
1.217559e+00
1.625248e+00
2.058325e+00
2.498195e+00
2.926802e+00
3.327763e+00
3.687368e+00
3.995362e+00
4.245422e+00
4.435286e+00
4.566513e+00
4.643922e+00
4.674779e+00
4.667852e+00
4.632447e+00
4.577546e+00
4.511133e+00
4.439766e+00
4.368389e+00
4.300370e+00
4.237705e+00
4.181312e+00
4.131356e+00
4.087540e+00
4.049319e+00
4.016040e+00
3.986975e+00
3.961308e+00
3.938062e+00
3.916013e+00
3.893606e+00
3.868896e+00
3.839509e+00
3.802654e+00
3.755184e+00
3.693733e+00
3.614936e+00
3.515737e+00
3.393785e+00
3.247889e+00
3.078472e+00
2.887957e+00
2.681022e+00
2.464636e+00
2.247846e+00
2.041290e+00
1.856458e+00
1.704758e+00
1.596471e+00
1.539705e+00
1.539487e+00
1.597083e+00
1.709673e+00
1.870405e+00
2.068869e+00
2.291916e+00
2.524755e+00
2.752200e+00
2.959938e+00
3.135686e+00
3.270130e+00
3.357564e+00
3.396186e+00
3.388044e+00
3.338660e+00
3.256396e+00
3.151628e+00
3.035819e+00
2.920568e+00
2.816712e+00
2.733539e+00
2.678188e+00
2.655258e+00
2.666659e+00
2.711714e+00
2.787463e+00
2.889142e+00
3.010754e+00
3.145673e+00
3.287210e+00
3.429102e+00
3.565894e+00
3.693192e+00
3.807812e+00
3.907805e+00
3.992398e+00
4.061854e+00
4.117269e+00
4.160327e+00
4.193023e+00
4.217374e+00
4.235150e+00
4.247637e+00
4.255491e+00
4.258693e+00
4.256642e+00
4.248382e+00
4.232931e+00
4.209658e+00
4.178638e+00
4.140898e+00
4.098509e+00
4.054480e+00
4.012472e+00
3.976372e+00
3.949800e+00
3.935630e+00
3.935602e+00
3.950088e+00
3.978045e+00
4.017161e+00
4.064177e+00
4.115330e+00
4.166853e+00
4.215440e+00
4.258615e+00
4.294931e+00
4.323994e+00
4.346318e+00
4.363048e+00
4.375628e+00
4.385447e+00
4.393545e+00
4.400385e+00
4.405739e+00
4.408670e+00
4.407633e+00
4.400672e+00
4.385697e+00
4.360809e+00
4.324639e+00
4.276649e+00
4.217367e+00
4.148525e+00
4.073074e+00
3.995102e+00
3.919636e+00
3.852371e+00
3.799322e+00
3.766401e+00
3.758942e+00
3.781167e+00
3.835638e+00
3.922761e+00
4.040414e+00
4.183789e+00
4.345510e+00
4.516046e+00
4.684392e+00
4.838936e+00
4.968420e+00
5.062872e+00
5.114416e+00
5.117884e+00
5.071177e+00
4.975364e+00
4.834535e+00
4.655428e+00
4.446880e+00
4.219169e+00
3.983293e+00
3.750254e+00
3.530388e+00
3.332791e+00
3.164864e+00
3.031991e+00
2.937382e+00
2.882064e+00
2.865033e+00
2.883568e+00
2.933678e+00
3.010663e+00
3.109767e+00
3.226873e+00
3.359206e+00
3.505984e+00
3.668980e+00
3.852921e+00
4.065679e+00
4.318219e+00
4.624276e+00
4.999769e+00
5.462009e+00
6.028732e+00
6.717073e+00
7.542521e+00
8.517967e+00
9.652893e+00
1.095277e+01
1.241867e+01
1.404717e+01
1.583045e+01
1.775664e+01
1.981026e+01
2.197283e+01
2.422347e+01
2.653953e+01
2.889723e+01
3.127231e+01
3.364071e+01
3.597931e+01
3.826672e+01
4.048411e+01
4.261601e+01
4.465111e+01
4.658280e+01
4.840957e+01
5.013505e+01
5.176766e+01
5.331993e+01
5.480747e+01
5.624770e+01
5.765841e+01
5.905641e+01
6.045631e+01
6.186951e+01
6.330356e+01
6.476190e+01
6.624383e+01
6.774489e+01
6.925743e+01
7.077140e+01
7.227524e+01
7.375682e+01
7.520446e+01
7.660781e+01
7.795868e+01
7.925167e+01
8.048460e+01
8.165858e+01
8.277783e+01
8.384925e+01
8.488164e+01
8.588487e+01
8.686890e+01
8.784288e+01
8.881438e+01
8.978876e+01
9.076883e+01
9.175472e+01
9.274400e+01
9.373204e+01
9.471250e+01
9.567791e+01
9.662035e+01
9.753206e+01
9.840607e+01
9.923675e+01
1.000203e+02
1.007552e+02
1.014427e+02
1.020866e+02
1.026940e+02
1.032747e+02
1.038415e+02
1.044090e+02
1.049939e+02
1.056137e+02
1.062860e+02
1.070277e+02
1.078542e+02
1.087785e+02
1.098107e+02
1.109572e+02
1.122207e+02
1.135995e+02
1.150879e+02
1.166767e+02
1.183532e+02
1.201023e+02
1.219074e+02
1.237511e+02
1.256163e+02
1.274874e+02
1.293509e+02
1.311962e+02
1.330164e+02
1.348082e+02
1.365721e+02
1.383117e+02
1.400336e+02
1.417461e+02
1.434585e+02
1.451798e+02
1.469182e+02
1.486799e+02
1.504683e+02
1.522836e+02
1.541221e+02
1.559764e+02
1.578350e+02
1.596831e+02
1.615034e+02
1.632765e+02
1.649828e+02
1.666033e+02
1.681213e+02
1.695236e+02
1.708015e+02
1.719520e+02
1.729779e+02
1.738883e+02
1.746980e+02
1.754269e+02
1.760990e+02
1.767409e+02
1.773800e+02
1.780435e+02
1.787562e+02
1.795393e+02
1.804091e+02
1.813762e+02
1.824451e+02
1.836143e+02
1.848763e+02
1.862185e+02
1.876243e+02
1.890738e+02
1.905456e+02
1.920175e+02
1.934680e+02
1.948770e+02
1.962274e+02
1.975055e+02
1.987020e+02
1.998121e+02
2.008362e+02
2.017795e+02
2.026519e+02
2.034670e+02
2.042418e+02
2.049951e+02
2.057466e+02
2.065157e+02
2.073201e+02
2.081751e+02
2.090918e+02
2.100775e+02
2.111342e+02
2.122588e+02
2.134435e+02
2.146754e+02
2.159377e+02
2.172104e+02
2.184716e+02
2.196983e+02
2.208685e+02
2.219624e+02
2.229637e+02
2.238610e+02
2.246483e+02
2.253259e+02
2.259005e+02
2.263846e+02
2.267961e+02
2.271570e+02
2.274923e+02
2.278281e+02
2.281901e+02
2.286019e+02
2.290833e+02
2.296495e+02
2.303099e+02
2.310678e+02
2.319203e+02
2.328591e+02
2.338708e+02
2.349381e+02
2.360416e+02
2.371603e+02
2.382738e+02
2.393630e+02
2.404111e+02
2.414045e+02
2.423332e+02
2.431912e+02
2.439758e+02
2.446880e+02
2.453316e+02
2.459132e+02
2.464411e+02
2.469251e+02
2.473760e+02
2.478048e+02
2.482222e+02
2.486385e+02
2.490625e+02
2.495016e+02
2.499611e+02
2.504442e+02
2.509516e+02
2.514818e+02
2.520311e+02
2.525941e+02
2.531645e+02
2.537353e+02
2.542999e+02
2.548528e+02
2.553899e+02
2.559095e+02
2.564120e+02
2.569004e+02
2.573795e+02
2.578563e+02
2.583386e+02
2.588351e+02
2.593545e+02
2.599050e+02
2.604941e+02
2.611280e+02
2.618112e+02
2.625469e+02
2.633358e+02
2.641767e+02
2.650657e+02
2.659962e+02
2.669590e+02
2.679423e+02
2.689318e+02
2.699119e+02
2.708660e+02
2.717776e+02
2.726316e+02
2.734148e+02
2.741173e+02
2.747327e+02
2.752587e+02
2.756971e+02
2.760535e+02
2.763371e+02
2.765596e+02
2.767350e+02
2.768785e+02
2.770057e+02
2.771319e+02
2.772714e+02
2.774372e+02
2.776400e+02
2.778884e+02
2.781887e+02
2.785452e+02
2.789600e+02
2.794338e+02
2.799659e+02
2.805548e+02
2.811981e+02
2.818928e+02
2.826352e+02
2.834206e+02
2.842434e+02
2.850967e+02
2.859724e+02
2.868613e+02
2.877533e+02
2.886378e+02
2.895042e+02
2.903426e+02
2.911442e+02
2.919019e+02
2.926109e+02
2.932689e+02
2.938763e+02
2.944363e+02
2.949543e+02
2.954380e+02
2.958965e+02
2.963398e+02
2.967784e+02
2.972225e+02
2.976815e+02
2.981634e+02
2.986752e+02
2.992217e+02
2.998064e+02
3.004312e+02
3.010965e+02
3.018017e+02
3.025453e+02
3.033255e+02
3.041403e+02
3.049878e+02
3.058667e+02
3.067762e+02
3.077162e+02
3.086869e+02
3.096889e+02
3.107224e+02
3.117876e+02
3.128840e+02
3.140102e+02
3.151645e+02
3.163445e+02
3.175480e+02
3.187731e+02
3.200182e+02
3.212831e+02
3.225681e+02
3.238744e+02
3.252039e+02
3.265583e+02
3.279391e+02
3.293470e+02
3.307812e+02
3.322394e+02
3.337176e+02
3.352101e+02
3.367098e+02
3.382082e+02
3.396969e+02
3.411672e+02
3.426115e+02
3.440239e+02
3.454005e+02
3.467404e+02
3.480453e+02
3.493205e+02
3.505738e+02
3.518156e+02
3.530582e+02
3.543151e+02
3.556004e+02
3.569278e+02
3.583103e+02
3.597596e+02
3.612861e+02
3.628982e+02
3.646027e+02
3.664043e+02
3.683059e+02
3.703081e+02
3.724090e+02
3.746042e+02
3.768860e+02
3.792436e+02
3.816628e+02
3.841261e+02
3.866131e+02
3.891010e+02
3.915655e+02
3.939816e+02
3.963250e+02
3.985727e+02
4.007046e+02
4.027039e+02
4.045584e+02
4.062607e+02
4.078084e+02
4.092044e+02
4.104565e+02
4.115765e+02
4.125797e+02
4.134839e+02
4.143084e+02
4.150728e+02
4.157963e+02
4.164967e+02
4.171898e+02
4.178889e+02
4.186046e+02
4.193447e+02
4.201145e+02
4.209166e+02
4.217517e+02
4.226190e+02
4.235166e+02
4.244418e+02
4.253915e+02
4.263626e+02
4.273514e+02
4.283543e+02
4.293673e+02
4.303857e+02
4.314044e+02
4.324179e+02
4.334202e+02
4.344051e+02
4.353668e+02
4.362999e+02
4.371997e+02
4.380630e+02
4.388877e+02
4.396731e+02
4.404201e+02
4.411307e+02
4.418080e+02
4.424556e+02
4.430769e+02
4.436755e+02
4.442536e+02
4.448126e+02
4.453522e+02
4.458708e+02
4.463649e+02
4.468301e+02
4.472603e+02
4.476488e+02
4.479882e+02
4.482707e+02
4.484887e+02
4.486344e+02
4.487007e+02
4.486813e+02
4.485708e+02
4.483658e+02
4.480651e+02
4.476703e+02
4.471870e+02
4.466244e+02
4.459962e+02
4.453202e+02
4.446175e+02
4.439119e+02
4.432284e+02
4.425920e+02
4.420256e+02
4.415491e+02
4.411777e+02
4.409206e+02
4.407813e+02
4.407563e+02
4.408367e+02
4.410078e+02
4.412511e+02
4.415450e+02
4.418664e+02
4.421922e+02
4.424999e+02
4.427693e+02
4.429829e+02
4.431266e+02
4.431904e+02
4.431683e+02
4.430584e+02
4.428630e+02
4.425879e+02
4.422422e+02
4.418376e+02
4.413876e+02
4.409068e+02
4.404097e+02
4.399098e+02
4.394186e+02
4.389445e+02
4.384922e+02
4.380614e+02
4.376475e+02
4.372409e+02
4.368274e+02
4.363894e+02
4.359065e+02
4.353571e+02
4.347195e+02
4.339736e+02
4.331019e+02
4.320909e+02
4.309313e+02
4.296191e+02
4.281554e+02
4.265463e+02
4.248027e+02
4.229396e+02
4.209758e+02
4.189330e+02
4.168351e+02
4.147075e+02
4.125757e+02
4.104651e+02
4.083992e+02
4.063993e+02
4.044830e+02
4.026637e+02
4.009497e+02
3.993442e+02
3.978452e+02
3.964459e+02
3.951352e+02
3.938996e+02
3.927235e+02
3.915915e+02
3.904893e+02
3.894052e+02
3.883309e+02
3.872622e+02
3.861989e+02
3.851449e+02
3.841069e+02
3.830936e+02
3.821144e+02
3.811775e+02
3.802891e+02
3.794519e+02
3.786646e+02
3.779214e+02
3.772121e+02
3.765224e+02
3.758346e+02
3.751288e+02
3.743838e+02
3.735782e+02
3.726919e+02
3.717073e+02
3.706100e+02
3.693902e+02
3.680431e+02
3.665698e+02
3.649772e+02
3.632782e+02
3.614916e+02
3.596410e+02
3.577543e+02
3.558621e+02
3.539962e+02
3.521879e+02
3.504663e+02
3.488564e+02
3.473781e+02
3.460450e+02
3.448640e+02
3.438356e+02
3.429545e+02
3.422102e+02
3.415892e+02
3.410753e+02
3.406515e+02
3.403011e+02
3.400083e+02
3.397592e+02
3.395417e+02
3.393458e+02
3.391636e+02
3.389886e+02
3.388159e+02
3.386417e+02
3.384627e+02
3.382762e+02
3.380801e+02
3.378723e+02
3.376514e+02
3.374166e+02
3.371681e+02
3.369070e+02
3.366356e+02
3.363577e+02
3.360781e+02
3.358027e+02
3.355382e+02
3.352917e+02
3.350697e+02
3.348781e+02
3.347215e+02
3.346026e+02
3.345223e+02
3.344793e+02
3.344705e+02
3.344909e+02
3.345345e+02
3.345946e+02
3.346641e+02
3.347367e+02
3.348068e+02
3.348705e+02
3.349256e+02
3.349716e+02
3.350101e+02
3.350439e+02
3.350766e+02
3.351121e+02
3.351538e+02
3.352037e+02
3.352617e+02
3.353255e+02
3.353900e+02
3.354476e+02
3.354881e+02
3.354995e+02
3.354682e+02
3.353805e+02
3.352226e+02
3.349824e+02
3.346498e+02
3.342176e+02
3.336823e+02
3.330442e+02
3.323076e+02
3.314804e+02
3.305738e+02
3.296015e+02
3.285787e+02
3.275219e+02
3.264470e+02
3.253698e+02
3.243041e+02
3.232625e+02
3.222552e+02
3.212902e+02
3.203733e+02
3.195080e+02
3.186956e+02
3.179356e+02
3.172256e+02
3.165618e+02
3.159394e+02
3.153530e+02
3.147970e+02
3.142663e+02
3.137567e+02
3.132651e+02
3.127895e+02
3.123294e+02
3.118851e+02
3.114577e+02
3.110486e+02
3.106589e+02
3.102894e+02
3.099402e+02
3.096103e+02
3.092976e+02
3.089988e+02
3.087094e+02
3.084233e+02
3.081332e+02
3.078304e+02
3.075051e+02
3.071469e+02
3.067452e+02
3.062900e+02
3.057726e+02
3.051867e+02
3.045287e+02
3.037982e+02
3.029991e+02
3.021386e+02
3.012277e+02
3.002803e+02
2.993126e+02
2.983417e+02
2.973847e+02
2.964573e+02
2.955731e+02
2.947427e+02
2.939732e+02
2.932682e+02
2.926281e+02
2.920502e+02
2.915296e+02
2.910597e+02
2.906326e+02
2.902400e+02
2.898734e+02
2.895247e+02
2.891864e+02
2.888517e+02
2.885150e+02
2.881718e+02
2.878186e+02
2.874529e+02
2.870732e+02
2.866785e+02
2.862684e+02
2.858432e+02
2.854033e+02
2.849499e+02
2.844843e+02
2.840086e+02
2.835253e+02
2.830376e+02
2.825492e+02
2.820639e+02
2.815859e+02
2.811194e+02
2.806681e+02
2.802355e+02
2.798240e+02
2.794356e+02
2.790709e+02
2.787298e+02
2.784114e+02
2.781143e+02
2.778365e+02
2.775762e+02
2.773313e+02
2.771003e+02
2.768816e+02
2.766743e+02
2.764773e+02
2.762899e+02
2.761112e+02
2.759403e+02
2.757762e+02
2.756173e+02
2.754620e+02
2.753086e+02
2.751548e+02
2.749985e+02
2.748371e+02
2.746679e+02
2.744880e+02
2.742938e+02
2.740811e+02
2.738449e+02
2.735794e+02
2.732777e+02
2.729321e+02
2.725344e+02
2.720764e+02
2.715502e+02
2.709491e+02
2.702680e+02
2.695034e+02
2.686544e+02
2.677217e+02
2.667079e+02
2.656167e+02
2.644528e+02
2.632209e+02
2.619255e+02
2.605708e+02
2.591603e+02
2.576970e+02
2.561838e+02
2.546235e+02
2.530191e+02
2.513738e+02
2.496917e+02
2.479769e+02
2.462344e+02
2.444693e+02
2.426871e+02
2.408933e+02
2.390935e+02
2.372930e+02
2.354969e+02
2.337094e+02
2.319338e+02
2.301719e+02
2.284242e+02
2.266889e+02
2.249627e+02
2.232402e+02
2.215143e+02
2.197769e+02
2.180187e+02
2.162302e+02
2.144019e+02
2.125250e+02
2.105914e+02
2.085949e+02
2.065308e+02
2.043970e+02
2.021939e+02
1.999246e+02
1.975956e+02
1.952160e+02
1.927979e+02
1.903554e+02
1.879044e+02
1.854614e+02
1.830428e+02
1.806638e+02
1.783375e+02
1.760743e+02
1.738809e+02
1.717606e+02
1.697127e+02
1.677330e+02
1.658139e+02
1.639457e+02
1.621169e+02
1.603154e+02
1.585294e+02
1.567481e+02
1.549626e+02
1.531666e+02
1.513565e+02
1.495315e+02
1.476936e+02
1.458473e+02
1.439989e+02
1.421557e+02
1.403258e+02
1.385170e+02
1.367359e+02
1.349883e+02
1.332775e+02
1.316049e+02
1.299696e+02
1.283682e+02
1.267953e+02
1.252441e+02
1.237066e+02
1.221745e+02
1.206401e+02
1.190971e+02
1.175411e+02
1.159704e+02
1.143862e+02
1.127929e+02
1.111975e+02
1.096098e+02
1.080408e+02
1.065023e+02
1.050057e+02
1.035607e+02
1.021743e+02
1.008497e+02
9.958618e+01
9.837806e+01
9.721528e+01
9.608356e+01
9.496524e+01
9.384027e+01
9.268752e+01
9.148616e+01
9.021720e+01
8.886492e+01
8.741824e+01
8.587179e+01
8.422667e+01
8.249067e+01
8.067803e+01
7.880853e+01
7.690614e+01
7.499715e+01
7.310810e+01
7.126354e+01
6.948401e+01
6.778433e+01
6.617241e+01
6.464863e+01
6.320587e+01
6.183021e+01
6.050205e+01
5.919779e+01
5.789171e+01
5.655811e+01
5.517325e+01
5.371723e+01
5.217538e+01
5.053914e+01
4.880639e+01
4.698115e+01
4.507282e+01
4.309499e+01
4.106410e+01
3.899796e+01
3.691446e+01
3.483043e+01
3.276074e+01
3.071771e+01
2.871081e+01
2.674662e+01
2.482894e+01
2.295922e+01
2.113701e+01
1.936057e+01
1.762746e+01
1.593508e+01
1.428117e+01
1.266401e+01
1.108265e+01
9.536815e+00
8.026789e+00
6.553184e+00
5.116684e+00
3.717799e+00
2.356657e+00
1.032847e+00
-2.546890e-01
-1.507712e+00
-2.728713e+00
-3.920896e+00
-5.088142e+00
-6.234936e+00
-7.366264e+00
-8.487478e+00
-9.604145e+00
-1.072186e+01
-1.184607e+01
-1.298189e+01
-1.413393e+01
-1.530616e+01
-1.650180e+01
-1.772324e+01
-1.897199e+01
-2.024869e+01
-2.155305e+01
-2.288390e+01
-2.423920e+01
-2.561601e+01
-2.701051e+01
-2.841801e+01
-2.983301e+01
-3.124934e+01
-3.266041e+01
-3.405955e+01
-3.544053e+01
-3.679803e+01
-3.812815e+01
-3.942871e+01
-4.069939e+01
-4.194158e+01
-4.315794e+01
-4.435173e+01
-4.552608e+01
-4.668320e+01
-4.782380e+01
-4.894673e+01
-5.004897e+01
-5.112588e+01
-5.217180e+01
-5.318075e+01
-5.414727e+01
-5.506715e+01
-5.593803e+01
-5.675979e+01
-5.753468e+01
-5.826709e+01
-5.896323e+01
-5.963058e+01
-6.027726e+01
-6.091145e+01
-6.154086e+01
-6.217228e+01
-6.281124e+01
-6.346179e+01
-6.412633e+01
-6.480552e+01
-6.549832e+01
-6.620201e+01
-6.691244e+01
-6.762427e+01
-6.833134e+01
-6.902722e+01
-6.970567e+01
-7.036130e+01
-7.099004e+01
-7.158970e+01
-7.216036e+01
-7.270459e+01
-7.322750e+01
-7.373664e+01
-7.424158e+01
-7.475341e+01
-7.528399e+01
-7.584516e+01
-7.644783e+01
-7.710111e+01
-7.781158e+01
-7.858260e+01
-7.941398e+01
-8.030179e+01
-8.123856e+01
-8.221374e+01
-8.321438e+01
-8.422604e+01
-8.523380e+01
-8.622330e+01
-8.718170e+01
-8.809846e+01
-8.896599e+01
-8.977987e+01
-9.053890e+01
-9.124487e+01
-9.190202e+01
-9.251652e+01
-9.309575e+01
-9.364774e+01
-9.418059e+01
-9.470204e+01
-9.521911e+01
-9.573786e+01
-9.626331e+01
-9.679939e+01
-9.734905e+01
-9.791446e+01
-9.849717e+01
-9.909843e+01
-9.971933e+01
-1.003610e+02
-1.010249e+02
-1.017123e+02
-1.024249e+02
-1.031646e+02
-1.039332e+02
-1.047323e+02
-1.055635e+02
-1.064276e+02
-1.073249e+02
-1.082543e+02
-1.092136e+02
-1.101987e+02
-1.112040e+02
-1.122222e+02
-1.132446e+02
-1.142615e+02
-1.152627e+02
-1.162379e+02
-1.171775e+02
-1.180729e+02
-1.189166e+02
-1.197029e+02
-1.204277e+02
-1.210888e+02
-1.216856e+02
-1.222198e+02
-1.226948e+02
-1.231162e+02
-1.234914e+02
-1.238298e+02
-1.241421e+02
-1.244397e+02
-1.247344e+02
-1.250369e+02
-1.253567e+02
-1.257005e+02
-1.260722e+02
-1.264721e+02
-1.268968e+02
-1.273394e+02
-1.277901e+02
-1.282363e+02
-1.286640e+02
-1.290586e+02
-1.294060e+02
-1.296931e+02
-1.299096e+02
-1.300475e+02
-1.301028e+02
-1.300746e+02
-1.299658e+02
-1.297825e+02
-1.295335e+02
-1.292302e+02
-1.288856e+02
-1.285141e+02
-1.281303e+02
-1.277490e+02
-1.273840e+02
-1.270478e+02
-1.267508e+02
-1.265007e+02
-1.263024e+02
-1.261571e+02
-1.260630e+02
-1.260148e+02
-1.260044e+02
-1.260216e+02
-1.260547e+02
-1.260916e+02
-1.261207e+02
-1.261316e+02
-1.261160e+02
-1.260679e+02
-1.259840e+02
-1.258633e+02
-1.257071e+02
-1.255181e+02
-1.252996e+02
-1.250555e+02
-1.247887e+02
-1.245013e+02
-1.241944e+02
-1.238676e+02
-1.235194e+02
-1.231478e+02
-1.227506e+02
-1.223264e+02
-1.218748e+02
-1.213973e+02
-1.208974e+02
-1.203808e+02
-1.198551e+02
-1.193295e+02
-1.188139e+02
-1.183183e+02
-1.178516e+02
-1.174208e+02
-1.170305e+02
-1.166821e+02
-1.163739e+02
-1.161012e+02
-1.158566e+02
-1.156307e+02
-1.154132e+02
-1.151942e+02
-1.149647e+02
-1.147182e+02
-1.144512e+02
-1.141636e+02
-1.138591e+02
-1.135443e+02
-1.132290e+02
-1.129243e+02
-1.126425e+02
-1.123953e+02
-1.121933e+02
-1.120449e+02
-1.119559e+02
-1.119288e+02
-1.119635e+02
-1.120565e+02
-1.122024e+02
-1.123940e+02
-1.126232e+02
-1.128820e+02
-1.131631e+02
-1.134605e+02
-1.137701e+02
-1.140897e+02
-1.144187e+02
-1.147580e+02
-1.151094e+02
-1.154750e+02
-1.158566e+02
-1.162554e+02
-1.166718e+02
-1.171050e+02
-1.175533e+02
-1.180139e+02
-1.184833e+02
-1.189569e+02
-1.194301e+02
-1.198974e+02
-1.203536e+02
-1.207932e+02
-1.212114e+02
-1.216035e+02
-1.219658e+02
-1.222951e+02
-1.225890e+02
-1.228458e+02
-1.230646e+02
-1.232451e+02
-1.233879e+02
-1.234942e+02
-1.235665e+02
-1.236082e+02
-1.236241e+02
-1.236199e+02
-1.236028e+02
-1.235808e+02
-1.235624e+02
-1.235563e+02
-1.235707e+02
-1.236133e+02
-1.236903e+02
-1.238064e+02
-1.239645e+02
-1.241654e+02
-1.244080e+02
-1.246893e+02
-1.250043e+02
-1.253466e+02
-1.257082e+02
-1.260797e+02
-1.264508e+02
-1.268101e+02
-1.271453e+02
-1.274441e+02
-1.276940e+02
-1.278829e+02
-1.279999e+02
-1.280354e+02
-1.279820e+02
-1.278343e+02
-1.275896e+02
-1.272480e+02
-1.268124e+02
-1.262886e+02
-1.256853e+02
-1.250136e+02
-1.242870e+02
-1.235209e+02
-1.227322e+02
-1.219386e+02
-1.211585e+02
-1.204097e+02
-1.197090e+02
-1.190719e+02
-1.185110e+02
-1.180362e+02
-1.176539e+02
-1.173665e+02
-1.171725e+02
-1.170669e+02
-1.170413e+02
-1.170849e+02
-1.171851e+02
-1.173282e+02
-1.175006e+02
-1.176891e+02
-1.178814e+02
-1.180666e+02
-1.182352e+02
-1.183793e+02
-1.184924e+02
-1.185697e+02
-1.186077e+02
-1.186046e+02
-1.185601e+02
-1.184752e+02
-1.183529e+02
-1.181975e+02
-1.180151e+02
-1.178133e+02
-1.176010e+02
-1.173883e+02
-1.171854e+02
-1.170029e+02
-1.168504e+02
-1.167365e+02
-1.166679e+02
-1.166494e+02
-1.166831e+02
-1.167685e+02
-1.169027e+02
-1.170801e+02
-1.172929e+02
-1.175313e+02
-1.177841e+02
-1.180390e+02
-1.182839e+02
-1.185070e+02
-1.186983e+02
-1.188501e+02
-1.189578e+02
-1.190203e+02
-1.190403e+02
-1.190239e+02
-1.189799e+02
-1.189193e+02
-1.188540e+02
-1.187957e+02
-1.187548e+02
-1.187396e+02
-1.187558e+02
-1.188058e+02
-1.188892e+02
-1.190029e+02
-1.191414e+02
-1.192980e+02
-1.194652e+02
-1.196355e+02
-1.198021e+02
-1.199595e+02
-1.201031e+02
-1.202303e+02
-1.203395e+02
-1.204307e+02
-1.205050e+02
-1.205647e+02
-1.206128e+02
-1.206532e+02
-1.206906e+02
-1.207298e+02
-1.207760e+02
-1.208342e+02
-1.209089e+02
-1.210039e+02
-1.211217e+02
-1.212635e+02
-1.214290e+02
-1.216162e+02
-1.218218e+02
-1.220408e+02
-1.222674e+02
-1.224945e+02
-1.227146e+02
-1.229196e+02
-1.231013e+02
-1.232516e+02
-1.233625e+02
-1.234263e+02
-1.234361e+02
-1.233856e+02
-1.232697e+02
-1.230849e+02
-1.228293e+02
-1.225034e+02
-1.221098e+02
-1.216535e+02
-1.211417e+02
-1.205836e+02
-1.199900e+02
-1.193726e+02
-1.187440e+02
-1.181166e+02
-1.175023e+02
-1.169121e+02
-1.163560e+02
-1.158423e+02
-1.153777e+02
-1.149668e+02
-1.146127e+02
-1.143161e+02
-1.140761e+02
-1.138894e+02
-1.137513e+02
-1.136555e+02
-1.135941e+02
-1.135588e+02
-1.135409e+02
-1.135319e+02
-1.135243e+02
-1.135119e+02
-1.134900e+02
-1.134559e+02
-1.134085e+02
-1.133482e+02
-1.132765e+02
-1.131953e+02
-1.131064e+02
-1.130110e+02
-1.129091e+02
-1.127998e+02
-1.126804e+02
-1.125474e+02
-1.123963e+02
-1.122225e+02
-1.120214e+02
-1.117891e+02
-1.115226e+02
-1.112204e+02
-1.108822e+02
-1.105094e+02
-1.101045e+02
-1.096716e+02
-1.092155e+02
-1.087421e+02
-1.082578e+02
-1.077692e+02
-1.072832e+02
-1.068064e+02
-1.063453e+02
-1.059058e+02
-1.054937e+02
-1.051140e+02
-1.047718e+02
-1.044715e+02
-1.042174e+02
-1.040127e+02
-1.038594e+02
-1.037577e+02
-1.037048e+02
-1.036947e+02
-1.037175e+02
-1.037595e+02
-1.038033e+02
-1.038289e+02
-1.038147e+02
-1.037394e+02
-1.035836e+02
-1.033317e+02
-1.029732e+02
-1.025045e+02
-1.019294e+02
-1.012590e+02
-1.005118e+02
-9.971229e+01
-9.888965e+01
-9.807528e+01
-9.730065e+01
-9.659473e+01
-9.598165e+01
-9.547877e+01
-9.509522e+01
-9.483127e+01
-9.467829e+01
-9.461949e+01
-9.463127e+01
-9.468500e+01
-9.474913e+01
-9.479146e+01
-9.478132e+01
-9.469161e+01
-9.450050e+01
-9.419266e+01
-9.376013e+01
-9.320266e+01
-9.252762e+01
-9.174967e+01
-9.088997e+01
-8.997522e+01
-8.903640e+01
-8.810726e+01
-8.722258e+01
-8.641637e+01
-8.571999e+01
-8.516045e+01
-8.475890e+01
-8.452959e+01
-8.447912e+01
-8.460617e+01
-8.490167e+01
-8.534921e+01
-8.592588e+01
-8.660324e+01
-8.734866e+01
-8.812669e+01
-8.890068e+01
-8.963431e+01
-9.029323e+01
-9.084639e+01
-9.126723e+01
-9.153455e+01
-9.163306e+01
-9.155362e+01
-9.129316e+01
-9.085442e+01
-9.024541e+01
-8.947866e+01
-8.857037e+01
-8.753944e+01
-8.640640e+01
-8.519238e+01
-8.391811e+01
-8.260305e+01
-8.126469e+01
-7.991801e+01
-7.857512e+01
-7.724513e+01
-7.593415e+01
-7.464543e+01
-7.337964e+01
-7.213525e+01
-7.090906e+01
-6.969676e+01
-6.849369e+01
-6.729559e+01
-6.609934e+01
-6.490380e+01
-6.371042e+01
-6.252387e+01
-6.135238e+01
-6.020794e+01
-5.910614e+01
-5.806563e+01
-5.710730e+01
-5.625303e+01
-5.552413e+01
-5.493968e+01
-5.451478e+01
-5.425894e+01
-5.417467e+01
-5.425655e+01
-5.449054e+01
-5.485398e+01
-5.531588e+01
-5.583793e+01
-5.637582e+01
-5.688122e+01
-5.730407e+01
-5.759521e+01
-5.770927e+01
-5.760741e+01
-5.725997e+01
-5.664865e+01
-5.576807e+01
-5.462661e+01
-5.324632e+01
-5.166201e+01
-4.991939e+01
-4.807246e+01
-4.618027e+01
-4.430328e+01
-4.249954e+01
-4.082094e+01
-3.930987e+01
-3.799638e+01
-3.689607e+01
-3.600889e+01
-3.531883e+01
-3.479451e+01
-3.439078e+01
-3.405107e+01
-3.371055e+01
-3.329986e+01
-3.274922e+01
-3.199275e+01
-3.097261e+01
-2.964296e+01
-2.797308e+01
-2.594986e+01
-2.357905e+01
-2.088552e+01
-1.791234e+01
-1.471866e+01
-1.137682e+01
-7.968570e+00
-4.580926e+00
-1.301747e+00
1.784614e+00
4.601373e+00
7.082898e+00
9.177657e+00
1.085044e+01
1.208382e+01
1.287884e+01
1.325497e+01
1.324932e+01
1.291521e+01
1.232006e+01
1.154267e+01
1.066995e+01
9.793205e+00
9.004103e+00
8.390403e+00
8.031718e+00
7.995392e+00
8.332736e+00
9.075820e+00
1.023507e+01
1.179790e+01
1.372857e+01
1.596947e+01
1.844373e+01
2.105921e+01
2.371342e+01
2.629923e+01
2.871070e+01
3.084869e+01
3.262597e+01
3.397133e+01
3.483268e+01
3.517899e+01
3.500117e+01
3.431176e+01
3.314372e+01
3.154829e+01
2.959211e+01
2.735371e+01
2.491960e+01
2.238026e+01
1.982607e+01
1.734353e+01
1.501200e+01
1.290089e+01
1.106761e+01
9.556251e+00
8.397013e+00
7.606353e+00
7.187853e+00
7.133630e+00
7.426165e+00
8.040352e+00
8.945568e+00
1.010760e+01
1.149029e+01
1.305680e+01
1.477060e+01
1.659602e+01
1.849866e+01
2.044562e+01
2.240570e+01
2.434964e+01
2.625047e+01
2.808396e+01
2.982928e+01
3.146960e+01
3.299285e+01
3.439234e+01
3.566725e+01
3.682297e+01
3.787116e+01
3.882955e+01
3.972146e+01
4.057510e+01
4.142260e+01
4.229882e+01
4.323991e+01
4.428172e+01
4.545795e+01
4.679820e+01
4.832614e+01
5.005769e+01
5.199967e+01
5.414881e+01
5.649147e+01
5.900392e+01
6.165330e+01
6.439911e+01
6.719510e+01
6.999155e+01
7.273744e+01
7.538275e+01
7.788044e+01
8.018822e+01
8.226993e+01
8.409668e+01
8.564759e+01
8.691027e+01
8.788107e+01
8.856508e+01
8.897597e+01
8.913558e+01
8.907337e+01
8.882567e+01
8.843466e+01
8.794719e+01
8.741341e+01
8.688525e+01
8.641477e+01
8.605246e+01
8.584552e+01
8.583612e+01
8.605976e+01
8.654371e+01
8.730561e+01
8.835247e+01
8.968002e+01
9.127259e+01
9.310362e+01
9.513672e+01
9.732728e+01
9.962457e+01
1.019741e+02
1.043203e+02
1.066089e+02
1.087898e+02
1.108190e+02
1.126606e+02
1.142884e+02
1.156867e+02
1.168510e+02
1.177876e+02
1.185132e+02
1.190536e+02
1.194423e+02
1.197185e+02
1.199245e+02
1.201041e+02
1.202994e+02
1.205494e+02
1.208876e+02
1.213413e+02
1.219305e+02
1.226686e+02
1.235625e+02
1.246143e+02
1.258228e+02
1.271845e+02
1.286954e+02
1.303515e+02
1.321492e+02
1.340849e+02
1.361546e+02
1.383525e+02
1.406699e+02
1.430944e+02
1.456086e+02
1.481897e+02
1.508099e+02
1.534366e+02
1.560339e+02
1.585646e+02
1.609925e+02
1.632852e+02
1.654163e+02
1.673680e+02
1.691322e+02
1.707116e+02
1.721194e+02
1.733784e+02
1.745191e+02
1.755776e+02
1.765933e+02
1.776057e+02
1.786529e+02
1.797686e+02
1.809807e+02
1.823093e+02
1.837655e+02
1.853506e+02
1.870553e+02
1.888596e+02
1.907337e+02
1.926392e+02
1.945306e+02
1.963583e+02
1.980711e+02
1.996192e+02
2.009572e+02
2.020463e+02
2.028568e+02
2.033694e+02
2.035760e+02
2.034796e+02
2.030936e+02
2.024406e+02
2.015505e+02
2.004582e+02
1.992017e+02
1.978198e+02
1.963502e+02
1.948284e+02
1.932862e+02
1.917516e+02
1.902484e+02
1.887967e+02
1.874130e+02
1.861114e+02
1.849040e+02
1.838026e+02
1.828189e+02
1.819657e+02
1.812580e+02
1.807130e+02
1.803507e+02
1.801937e+02
1.802673e+02
1.805981e+02
1.812130e+02
1.821377e+02
1.833941e+02
1.849983e+02
1.869578e+02
1.892690e+02
1.919153e+02
1.948657e+02
1.980740e+02
2.014799e+02
2.050101e+02
2.085809e+02
2.121022e+02
2.154809e+02
2.186261e+02
2.214534e+02
2.238896e+02
2.258766e+02
2.273748e+02
2.283649e+02
2.288489e+02
2.288497e+02
2.284089e+02
2.275837e+02
2.264432e+02
2.250639e+02
2.235250e+02
2.219041e+02
2.202735e+02
2.186970e+02
2.172285e+02
2.159099e+02
2.147716e+02
2.138321e+02
2.130992e+02
2.125707e+02
2.122359e+02
2.120762e+02
2.120674e+02
2.121799e+02
2.123808e+02
2.126349e+02
2.129064e+02
2.131603e+02
2.133645e+02
2.134910e+02
2.135184e+02
2.134326e+02
2.132279e+02
2.129078e+02
2.124844e+02
2.119769e+02
2.114110e+02
2.108158e+02
2.102216e+02
2.096580e+02
2.091505e+02
2.087198e+02
2.083793e+02
2.081356e+02
2.079876e+02
2.079278e+02
2.079432e+02
2.080167e+02
2.081282e+02
2.082559e+02
2.083766e+02
2.084667e+02
2.085019e+02
2.084578e+02
2.083100e+02
2.080351e+02
2.076111e+02
2.070190e+02
2.062437e+02
2.052760e+02
2.041131e+02
2.027602e+02
2.012306e+02
1.995457e+02
1.977345e+02
1.958324e+02
1.938795e+02
1.919188e+02
1.899938e+02
1.881466e+02
1.864159e+02
1.848350e+02
1.834303e+02
1.822205e+02
1.812157e+02
1.804168e+02
1.798156e+02
1.793951e+02
1.791299e+02
1.789879e+02
1.789316e+02
1.789204e+02
1.789132e+02
1.788707e+02
1.787586e+02
1.785498e+02
1.782261e+02
1.777801e+02
1.772152e+02
1.765452e+02
1.757935e+02
1.749907e+02
1.741722e+02
1.733755e+02
1.726368e+02
1.719889e+02
1.714592e+02
1.710681e+02
1.708284e+02
1.707454e+02
1.708175e+02
1.710370e+02
1.713911e+02
1.718633e+02
1.724342e+02
1.730828e+02
1.737872e+02
1.745257e+02
1.752766e+02
1.760193e+02
1.767343e+02
1.774035e+02
1.780103e+02
1.785403e+02
1.789810e+02
1.793229e+02
1.795592e+02
1.796870e+02
1.797069e+02
1.796237e+02
1.794466e+02
1.791888e+02
1.788674e+02
1.785025e+02
1.781162e+02
1.777314e+02
1.773707e+02
1.770548e+02
1.768018e+02
1.766263e+02
1.765387e+02
1.765455e+02
1.766494e+02
1.768496e+02
1.771422e+02
1.775212e+02
1.779791e+02
1.785070e+02
1.790958e+02
1.797361e+02
1.804185e+02
1.811334e+02
1.818705e+02
1.826179e+02
1.833616e+02
1.840845e+02
1.847656e+02
1.853804e+02
1.859010e+02
1.862976e+02
1.865400e+02
1.866001e+02
1.864548e+02
1.860886e+02
1.854959e+02
1.846838e+02
1.836726e+02
1.824967e+02
1.812035e+02
1.798520e+02
1.785096e+02
1.772489e+02
1.761432e+02
1.752626e+02
1.746691e+02
1.744130e+02
1.745289e+02
1.750340e+02
1.759260e+02
1.771831e+02
1.787649e+02
1.806148e+02
1.826627e+02
1.848294e+02
1.870302e+02
1.891803e+02
1.911980e+02
1.930097e+02
1.945522e+02
1.957761e+02
1.966473e+02
1.971480e+02
1.972775e+02
1.970516e+02
1.965016e+02
1.956723e+02
1.946203e+02
1.934102e+02
1.921120e+02
1.907975e+02
1.895372e+02
1.883967e+02
1.874345e+02
1.866991e+02
1.862275e+02
1.860439e+02
1.861588e+02
1.865689e+02
1.872581e+02
1.881985e+02
1.893525e+02
1.906753e+02
1.921178e+02
1.936294e+02
1.951612e+02
1.966686e+02
1.981133e+02
1.994646e+02
2.007004e+02
2.018067e+02
2.027774e+02
2.036132e+02
2.043199e+02
2.049075e+02
2.053887e+02
2.057782e+02
2.060918e+02
2.063458e+02
2.065572e+02
2.067425e+02
2.069177e+02
2.070976e+02
2.072946e+02
2.075181e+02
2.077739e+02
2.080637e+02
2.083847e+02
2.087308e+02
2.090928e+02
2.094604e+02
2.098230e+02
2.101720e+02
2.105021e+02
2.108126e+02
2.111077e+02
2.113973e+02
2.116952e+02
2.120191e+02
2.123875e+02
2.128187e+02
2.133278e+02
2.139249e+02
2.146137e+02
2.153901e+02
2.162419e+02
2.171490e+02
2.180843e+02
2.190149e+02
2.199047e+02
2.207159e+02
2.214122e+02
2.219609e+02
2.223350e+02
2.225156e+02
2.224928e+02
2.222666e+02
2.218469e+02
2.212525e+02
2.205098e+02
2.196511e+02
2.187124e+02
2.177310e+02
2.167433e+02
2.157831e+02
2.148798e+02
2.140571e+02
2.133322e+02
2.127153e+02
2.122090e+02
2.118089e+02
2.115037e+02
2.112760e+02
2.111037e+02
2.109608e+02
2.108199e+02
2.106532e+02
2.104351e+02
2.101434e+02
2.097616e+02
2.092801e+02
2.086971e+02
2.080192e+02
2.072609e+02
2.064441e+02
2.055968e+02
2.047509e+02
2.039403e+02
2.031985e+02
2.025566e+02
2.020416e+02
2.016745e+02
2.014698e+02
2.014349e+02
2.015703e+02
2.018697e+02
2.023213e+02
2.029083e+02
2.036097e+02
2.044016e+02
2.052578e+02
2.061508e+02
2.070524e+02
2.079347e+02
2.087706e+02
2.095349e+02
2.102046e+02
2.107600e+02
2.111851e+02
2.114682e+02
2.116023e+02
2.115851e+02
2.114190e+02
2.111102e+02
2.106686e+02
2.101065e+02
2.094375e+02
2.086762e+02
2.078369e+02
2.069336e+02
2.059794e+02
2.049871e+02
2.039694e+02
2.029394e+02
2.019111e+02
2.009001e+02
1.999233e+02
1.989989e+02
1.981460e+02
1.973834e+02
1.967290e+02
1.961976e+02
1.958004e+02
1.955436e+02
1.954271e+02
1.954442e+02
1.955815e+02
1.958196e+02
1.961336e+02
1.964948e+02
1.968727e+02
1.972360e+02
1.975555e+02
1.978050e+02
1.979628e+02
1.980131e+02
1.979460e+02
1.977576e+02
1.974501e+02
1.970305e+02
1.965098e+02
1.959019e+02
1.952223e+02
1.944874e+02
1.937128e+02
1.929135e+02
1.921027e+02
1.912925e+02
1.904932e+02
1.897140e+02
1.889631e+02
1.882485e+02
1.875774e+02
1.869571e+02
1.863947e+02
1.858967e+02
1.854690e+02
1.851163e+02
1.848419e+02
1.846471e+02
1.845314e+02
1.844924e+02
1.845259e+02
1.846267e+02
1.847892e+02
1.850077e+02
1.852776e+02
1.855954e+02
1.859587e+02
1.863663e+02
1.868168e+02
1.873082e+02
1.878368e+02
1.883957e+02
1.889748e+02
1.895598e+02
1.901324e+02
1.906709e+02
1.911512e+02
1.915479e+02
1.918359e+02
1.919918e+02
1.919953e+02
1.918300e+02
1.914846e+02
1.909530e+02
1.902351e+02
1.893360e+02
1.882668e+02
1.870434e+02
1.856871e+02
1.842236e+02
1.826827e+02
1.810975e+02
1.795038e+02
1.779385e+02
1.764390e+02
1.750408e+02
1.737764e+02
1.726734e+02
1.717530e+02
1.710282e+02
1.705036e+02
1.701741e+02
1.700254e+02
1.700343e+02
1.701699e+02
1.703950e+02
1.706676e+02
1.709435e+02
1.711778e+02
1.713272e+02
1.713526e+02
1.712203e+02
1.709048e+02
1.703892e+02
1.696673e+02
1.687431e+02
1.676314e+02
1.663568e+02
1.649523e+02
1.634575e+02
1.619161e+02
1.603738e+02
1.588752e+02
1.574610e+02
1.561659e+02
1.550163e+02
1.540284e+02
1.532074e+02
1.525474e+02
1.520319e+02
1.516354e+02
1.513259e+02
1.510672e+02
1.508225e+02
1.505574e+02
1.502426e+02
1.498564e+02
1.493865e+02
1.488305e+02
1.481957e+02
1.474987e+02
1.467633e+02
1.460184e+02
1.452958e+02
1.446272e+02
1.440417e+02
1.435643e+02
1.432133e+02
1.430001e+02
1.429283e+02
1.429936e+02
1.431847e+02
1.434843e+02
1.438701e+02
1.443160e+02
1.447942e+02
1.452758e+02
1.457327e+02
1.461385e+02
1.464701e+02
1.467085e+02
1.468394e+02
1.468543e+02
1.467506e+02
1.465318e+02
1.462073e+02
1.457915e+02
1.453035e+02
1.447652e+02
1.442004e+02
1.436326e+02
1.430842e+02
1.425739e+02
1.421164e+02
1.417214e+02
1.413928e+02
1.411295e+02
1.409258e+02
1.407724e+02
1.406575e+02
1.405680e+02
1.404910e+02
1.404144e+02
1.403278e+02
1.402232e+02
1.400948e+02
1.399393e+02
1.397552e+02
1.395427e+02
1.393028e+02
1.390367e+02
1.387456e+02
1.384299e+02
1.380889e+02
1.377206e+02
1.373214e+02
1.368860e+02
1.364073e+02
1.358770e+02
1.352857e+02
1.346235e+02
1.338813e+02
1.330516e+02
1.321299e+02
1.311156e+02
1.300132e+02
1.288329e+02
1.275911e+02
1.263096e+02
1.250157e+02
1.237402e+02
1.225157e+02
1.213750e+02
1.203484e+02
1.194619e+02
1.187346e+02
1.181779e+02
1.177936e+02
1.175741e+02
1.175017e+02
1.175500e+02
1.176848e+02
1.178661e+02
1.180504e+02
1.181934e+02
1.182526e+02
1.181902e+02
1.179754e+02
1.175864e+02
1.170119e+02
1.162514e+02
1.153154e+02
1.142250e+02
1.130099e+02
1.117073e+02
1.103594e+02
1.090109e+02
1.077071e+02
1.064907e+02
1.054003e+02
1.044682e+02
1.037187e+02
1.031674e+02
1.028200e+02
1.026726e+02
1.027120e+02
1.029165e+02
1.032578e+02
1.037021e+02
1.042132e+02
1.047541e+02
1.052897e+02
1.057888e+02
1.062260e+02
1.065828e+02
1.068487e+02
1.070213e+02
1.071057e+02
1.071138e+02
1.070628e+02
1.069734e+02
1.068673e+02
1.067658e+02
1.066869e+02
1.066440e+02
1.066444e+02
1.066887e+02
1.067703e+02
1.068764e+02
1.069893e+02
1.070879e+02
1.071501e+02
1.071547e+02
1.070839e+02
1.069252e+02
1.066722e+02
1.063261e+02
1.058952e+02
1.053948e+02
1.048458e+02
1.042732e+02
1.037042e+02
1.031665e+02
1.026855e+02
1.022837e+02
1.019787e+02
1.017821e+02
1.017001e+02
1.017327e+02
1.018753e+02
1.021191e+02
1.024530e+02
1.028648e+02
1.033425e+02
1.038755e+02
1.044546e+02
1.050729e+02
1.057248e+02
1.064056e+02
1.071099e+02
1.078312e+02
1.085601e+02
1.092837e+02
1.099853e+02
1.106442e+02
1.112366e+02
1.117367e+02
1.121180e+02
1.123554e+02
1.124269e+02
1.123153e+02
1.120101e+02
1.115082e+02
1.108148e+02
1.099434e+02
1.089155e+02
1.077598e+02
1.065105e+02
1.052057e+02
1.038850e+02
1.025880e+02
1.013511e+02
1.002060e+02
9.917787e+01
9.828362e+01
9.753115e+01
9.691889e+01
9.643602e+01
9.606326e+01
9.577423e+01
9.553734e+01
9.531808e+01
9.508149e+01
9.479474e+01
9.442940e+01
9.396346e+01
9.338267e+01
9.268130e+01
9.186220e+01
9.093614e+01
8.992061e+01
8.883821e+01
8.771471e+01
8.657705e+01
8.545158e+01
8.436248e+01
8.333070e+01
8.237330e+01
8.150334e+01
8.073002e+01
8.005914e+01
7.949360e+01
7.903392e+01
7.867860e+01
7.842429e+01
7.826594e+01
7.819676e+01
7.820832e+01
7.829062e+01
7.843240e+01
7.862147e+01
7.884520e+01
7.909100e+01
7.934676e+01
7.960133e+01
7.984480e+01
8.006879e+01
8.026666e+01
8.043374e+01
8.056747e+01
8.066751e+01
8.073572e+01
8.077607e+01
8.079431e+01
8.079739e+01
8.079288e+01
8.078810e+01
8.078938e+01
8.080136e+01
8.082649e+01
8.086472e+01
8.091344e+01
8.096767e+01
8.102041e+01
8.106313e+01
8.108646e+01
8.108085e+01
8.103728e+01
8.094787e+01
8.080636e+01
8.060842e+01
8.035172e+01
8.003586e+01
7.966216e+01
7.923340e+01
7.875355e+01
7.822759e+01
7.766140e+01
7.706170e+01
7.643605e+01
7.579283e+01
7.514121e+01
7.449094e+01
7.385223e+01
7.323532e+01
7.265014e+01
7.210567e+01
7.160944e+01
7.116687e+01
7.078071e+01
7.045063e+01
7.017298e+01
6.994076e+01
6.974395e+01
6.956998e+01
6.940455e+01
6.923253e+01
6.903900e+01
6.881030e+01
6.853505e+01
6.820496e+01
6.781545e+01
6.736606e+01
6.686050e+01
6.630644e+01
6.571506e+01
6.510037e+01
6.447843e+01
6.386632e+01
6.328125e+01
6.273946e+01
6.225533e+01
6.184051e+01
6.150326e+01
6.124801e+01
6.107516e+01
6.098115e+01
6.095863e+01
6.099694e+01
6.108254e+01
6.119959e+01
6.133058e+01
6.145701e+01
6.156008e+01
6.162147e+01
6.162415e+01
6.155323e+01
6.139668e+01
6.114612e+01
6.079733e+01
6.035074e+01
5.981152e+01
5.918955e+01
5.849905e+01
5.775793e+01
5.698701e+01
5.620894e+01
5.544704e+01
5.472409e+01
5.406111e+01
5.347626e+01
5.298388e+01
5.259397e+01
5.231184e+01
5.213824e+01
5.206979e+01
5.209955e+01
5.221776e+01
5.241256e+01
5.267051e+01
5.297705e+01
5.331670e+01
5.367321e+01
5.402963e+01
5.436843e+01
5.467174e+01
5.492183e+01
5.510175e+01
5.519623e+01
5.519266e+01
5.508217e+01
5.486062e+01
5.452933e+01
5.409564e+01
5.357305e+01
5.298097e+01
5.234420e+01
5.169198e+01
5.105677e+01
5.047282e+01
4.997446e+01
4.959432e+01
4.936146e+01
4.929960e+01
4.942548e+01
4.974755e+01
5.026503e+01
5.096751e+01
5.183514e+01
5.283929e+01
5.394389e+01
5.510715e+01
5.628372e+01
5.742700e+01
5.849167e+01
5.943596e+01
6.022384e+01
6.082674e+01
6.122482e+01
6.140771e+01
6.137474e+01
6.113468e+01
6.070504e+01
6.011104e+01
5.938430e+01
5.856132e+01
5.768182e+01
5.678691e+01
5.591732e+01
5.511154e+01
5.440417e+01
5.382432e+01
5.339441e+01
5.312924e+01
5.303549e+01
5.311162e+01
5.334832e+01
5.372920e+01
5.423193e+01
5.482961e+01
5.549222e+01
5.618826e+01
5.688631e+01
5.755652e+01
5.817199e+01
5.870991e+01
5.915248e+01
5.948753e+01
5.970879e+01
5.981597e+01
5.981431e+01
5.971403e+01
5.952937e+01
5.927744e+01
5.897702e+01
5.864727e+01
5.830662e+01
5.797189e+01
5.765765e+01
5.737597e+01
5.713636e+01
5.694595e+01
5.680967e+01
5.673044e+01
5.670930e+01
5.674535e+01
5.683561e+01
5.697483e+01
5.715533e+01
5.736692e+01
5.759702e+01
5.783102e+01
5.805283e+01
5.824574e+01
5.839335e+01
5.848061e+01
5.849475e+01
5.842619e+01
5.826917e+01
5.802211e+01
5.768774e+01
5.727291e+01
5.678821e+01
5.624727e+01
5.566601e+01
5.506172e+01
5.445215e+01
5.385458e+01
5.328490e+01
5.275688e+01
5.228145e+01
5.186612e+01
5.151467e+01
5.122686e+01
5.099845e+01
5.082148e+01
5.068472e+01
5.057445e+01
5.047542e+01
5.037197e+01
5.024917e+01
5.009390e+01
4.989579e+01
4.964786e+01
4.934685e+01
4.899326e+01
4.859108e+01
4.814730e+01
4.767136e+01
4.717453e+01
4.666942e+01
4.616961e+01
4.568939e+01
4.524360e+01
4.484748e+01
4.451644e+01
4.426558e+01
4.410898e+01
4.405869e+01
4.412358e+01
4.430803e+01
4.461086e+01
4.502440e+01
4.553414e+01
4.611875e+01
4.675080e+01
4.739788e+01
4.802418e+01
4.859234e+01
4.906548e+01
4.940928e+01
4.959390e+01
4.959583e+01
4.939933e+01
4.899763e+01
4.839362e+01
4.760012e+01
4.663955e+01
4.554318e+01
4.434969e+01
4.310338e+01
4.185187e+01
4.064362e+01
3.952527e+01
3.853909e+01
3.772059e+01
3.709660e+01
3.668377e+01
3.648778e+01
3.650304e+01
3.671321e+01
3.709214e+01
3.760546e+01
3.821249e+01
3.886852e+01
3.952726e+01
4.014329e+01
4.067453e+01
4.108443e+01
4.134383e+01
4.143233e+01
4.133913e+01
4.106330e+01
4.061344e+01
4.000687e+01
3.926836e+01
3.842867e+01
3.752279e+01
3.658818e+01
3.566299e+01
3.478433e+01
3.398673e+01
3.330060e+01
3.275108e+01
3.235694e+01
3.212991e+01
3.207417e+01
3.218629e+01
3.245542e+01
3.286387e+01
3.338790e+01
3.399883e+01
3.466426e+01
3.534958e+01
3.601942e+01
3.663935e+01
3.717750e+01
3.760622e+01
3.790353e+01
3.805443e+01
3.805177e+01
3.789672e+01
3.759873e+01
3.717498e+01
3.664935e+01
3.605089e+01
3.541214e+01
3.476709e+01
3.414926e+01
3.358979e+01
3.311584e+01
3.274926e+01
3.250582e+01
3.239472e+01
3.241868e+01
3.257423e+01
3.285243e+01
3.323963e+01
3.371839e+01
3.426837e+01
3.486728e+01
3.549166e+01
3.611772e+01
3.672203e+01
3.728224e+01
3.777771e+01
3.819007e+01
3.850380e+01
3.870668e+01
3.879023e+01
3.875005e+01
3.858606e+01
3.830267e+01
3.790872e+01
3.741727e+01
3.684514e+01
3.621222e+01
3.554050e+01
3.485302e+01
3.417266e+01
3.352098e+01
3.291721e+01
3.237750e+01
3.191441e+01
3.153679e+01
3.124992e+01
3.105592e+01
3.095423e+01
3.094217e+01
3.101533e+01
3.116795e+01
3.139302e+01
3.168238e+01
3.202666e+01
3.241532e+01
3.283679e+01
3.327873e+01
3.372845e+01
3.417346e+01
3.460206e+01
3.500390e+01
3.537041e+01
3.569505e+01
3.597331e+01
3.620253e+01
3.638149e+01
3.650999e+01
3.658834e+01
3.661701e+01
3.659640e+01
3.652674e+01
3.640820e+01
3.624111e+01
3.602619e+01
3.576486e+01
3.545953e+01
3.511380e+01
3.473261e+01
3.432233e+01
3.389077e+01
3.344705e+01
3.300145e+01
3.256510e+01
3.214960e+01
3.176658e+01
3.142715e+01
3.114135e+01
3.091751e+01
3.076179e+01
3.067770e+01
3.066591e+01
3.072417e+01
3.084752e+01
3.102869e+01
3.125868e+01
3.152746e+01
3.182467e+01
3.214038e+01
3.246569e+01
3.279326e+01
3.311765e+01
3.343549e+01
3.374545e+01
3.404799e+01
3.434494e+01
3.463889e+01
3.493254e+01
3.522802e+01
3.552623e+01
3.582641e+01
3.612586e+01
3.641989e+01
3.670207e+01
3.696460e+01
3.719892e+01
3.739631e+01
3.754859e+01
3.764874e+01
3.769137e+01
3.767310e+01
3.759277e+01
3.745158e+01
3.725301e+01
3.700283e+01
3.670898e+01
3.638138e+01
3.603171e+01
3.567307e+01
3.531939e+01
3.498481e+01
3.468282e+01
3.442531e+01
3.422174e+01
3.407830e+01
3.399738e+01
3.397733e+01
3.401254e+01
3.409387e+01
3.420938e+01
3.434531e+01
3.448710e+01
3.462051e+01
3.473260e+01
3.481260e+01
3.485251e+01
3.484743e+01
3.479565e+01
3.469833e+01
3.455905e+01
3.438311e+01
3.417676e+01
3.394642e+01
3.369806e+01
3.343678e+01
3.316664e+01
3.289076e+01
3.261161e+01
3.233148e+01
3.205289e+01
3.177908e+01
3.151435e+01
3.126416e+01
3.103524e+01
3.083536e+01
3.067307e+01
3.055724e+01
3.049652e+01
3.049874e+01
3.057031e+01
3.071566e+01
3.093673e+01
3.123273e+01
3.159995e+01
3.203192e+01
3.251970e+01
3.305241e+01
3.361794e+01
3.420369e+01
3.479741e+01
3.538797e+01
3.596595e+01
3.652404e+01
3.705720e+01
3.756248e+01
3.803860e+01
3.848536e+01
3.890289e+01
3.929100e+01
3.964861e+01
3.997341e+01
4.026184e+01
4.050933e+01
4.071076e+01
4.086112e+01
4.095622e+01
4.099344e+01
4.097229e+01
4.089485e+01
4.076597e+01
4.059320e+01
4.038651e+01
4.015773e+01
3.991989e+01
3.968643e+01
3.947040e+01
3.928375e+01
3.913672e+01
3.903735e+01
3.899133e+01
3.900181e+01
3.906957e+01
3.919320e+01
3.936948e+01
3.959375e+01
3.986037e+01
4.016318e+01
4.049586e+01
4.085220e+01
4.122638e+01
4.161298e+01
4.200710e+01
4.240432e+01
4.280077e+01
4.319321e+01
4.357915e+01
4.395701e+01
4.432620e+01
4.468717e+01
4.504132e+01
4.539066e+01
4.573742e+01
4.608352e+01
4.642998e+01
4.677642e+01
4.712076e+01
4.745902e+01
4.778551e+01
4.809311e+01
4.837385e+01
4.861953e+01
4.882248e+01
4.897633e+01
4.907669e+01
4.912180e+01
4.911306e+01
4.905538e+01
4.895731e+01
4.883094e+01
4.869149e+01
4.855659e+01
4.844536e+01
4.837710e+01
4.836998e+01
4.843959e+01
4.859765e+01
4.885089e+01
4.920041e+01
4.964136e+01
5.016320e+01
5.075032e+01
5.138317e+01
5.203961e+01
5.269646e+01
5.333106e+01
5.392280e+01
5.445430e+01
5.491234e+01
5.528846e+01
5.557906e+01
5.578529e+01
5.591250e+01
5.596960e+01
5.596816e+01
5.592155e+01
5.584404e+01
5.574991e+01
5.565279e+01
5.556504e+01
5.549735e+01
5.545856e+01
5.545568e+01
5.549407e+01
5.557772e+01
5.570966e+01
5.589224e+01
5.612734e+01
5.641641e+01
5.676033e+01
5.715909e+01
5.761139e+01
5.811418e+01
5.866234e+01
5.924842e+01
5.986271e+01
6.049348e+01
6.112742e+01
6.175032e+01
6.234766e+01
6.290532e+01
6.341003e+01
6.384982e+01
6.421430e+01
6.449480e+01
6.468462e+01
6.477915e+01
6.477622e+01
6.467629e+01
6.448283e+01
6.420247e+01
6.384509e+01
6.342370e+01
6.295400e+01
6.245369e+01
6.194154e+01
6.143624e+01
6.095510e+01
6.051283e+01
6.012037e+01
5.978410e+01
5.950523e+01
5.927982e+01
5.909900e+01
5.894977e+01
5.881591e+01
5.867920e+01
5.852056e+01
5.832130e+01
5.806408e+01
5.773384e+01
5.731842e+01
5.680916e+01
5.620128e+01
5.549415e+01
5.469150e+01
5.380145e+01
5.283640e+01
5.181272e+01
5.075018e+01
4.967119e+01
4.859973e+01
4.756024e+01
4.657629e+01
4.566936e+01
4.485773e+01
4.415557e+01
4.357240e+01
4.311284e+01
4.277667e+01
4.255932e+01
4.245240e+01
4.244458e+01
4.252246e+01
4.267149e+01
4.287678e+01
4.312387e+01
4.339921e+01
4.369060e+01
4.398728e+01
4.427998e+01
4.456079e+01
4.482307e+01
4.506130e+01
4.527104e+01
4.544891e+01
4.559271e+01
4.570159e+01
4.577622e+01
4.581905e+01
4.583454e+01
4.582936e+01
4.581234e+01
4.579441e+01
4.578812e+01
4.580702e+01
4.586466e+01
4.597359e+01
4.614410e+01
4.638319e+01
4.669372e+01
4.707390e+01
4.751720e+01
4.801269e+01
4.854580e+01
4.909936e+01
4.965478e+01
5.019334e+01
5.069728e+01
5.115083e+01
5.154085e+01
5.185726e+01
5.209324e+01
5.224516e+01
5.231251e+01
5.229764e+01
5.220557e+01
5.204377e+01
5.182184e+01
5.155118e+01
5.124461e+01
5.091588e+01
5.057924e+01
5.024896e+01
4.993897e+01
4.966253e+01
4.943193e+01
4.925825e+01
4.915107e+01
4.911814e+01
4.916506e+01
4.929487e+01
4.950771e+01
4.980061e+01
5.016742e+01
5.059895e+01
5.108349e+01
5.160752e+01
5.215664e+01
5.271656e+01
5.327416e+01
5.381822e+01
5.433993e+01
5.483301e+01
5.529342e+01
5.571878e+01
5.610752e+01
5.645796e+01
5.676755e+01
5.703224e+01
5.724622e+01
5.740203e+01
5.749112e+01
5.750465e+01
5.743462e+01
5.727507e+01
5.702326e+01
5.668067e+01
5.625374e+01
5.575411e+01
5.519857e+01
5.460847e+01
5.400882e+01
5.342708e+01
5.289179e+01
5.243110e+01
5.207132e+01
5.183556e+01
5.174249e+01
5.180529e+01
5.203084e+01
5.241913e+01
5.296303e+01
5.364825e+01
5.445378e+01
5.535262e+01
5.631289e+01
5.729925e+01
5.827459e+01
5.920192e+01
6.004621e+01
6.077616e+01
6.136570e+01
6.179505e+01
6.205141e+01
6.212913e+01
6.202953e+01
6.176028e+01
6.133464e+01
6.077039e+01
6.008870e+01
5.931299e+01
5.846769e+01
5.757722e+01
5.666501e+01
5.575271e+01
5.485969e+01
5.400267e+01
5.319556e+01
5.244948e+01
5.177281e+01
5.117138e+01
5.064860e+01
5.020572e+01
4.984202e+01
4.955508e+01
4.934103e+01
4.919478e+01
4.911017e+01
4.908018e+01
4.909700e+01
4.915218e+01
4.923675e+01
4.934138e+01
4.945656e+01
4.957276e+01
4.968060e+01
4.977096e+01
4.983512e+01
4.986483e+01
4.985242e+01
4.979096e+01
4.967448e+01
4.949822e+01
4.925891e+01
4.895516e+01
4.858782e+01
4.816029e+01
4.767887e+01
4.715292e+01
4.659485e+01
4.601993e+01
4.544575e+01
4.489139e+01
4.437628e+01
4.391893e+01
4.353550e+01
4.323846e+01
4.303549e+01
4.292860e+01
4.291368e+01
4.298053e+01
4.311324e+01
4.329104e+01
4.348946e+01
4.368183e+01
4.384091e+01
4.394063e+01
4.395783e+01
4.387385e+01
4.367587e+01
4.335789e+01
4.292138e+01
4.237530e+01
4.173582e+01
4.102542e+01
4.027167e+01
3.950567e+01
3.876011e+01
3.806736e+01
3.745732e+01
3.695538e+01
3.658061e+01
3.634420e+01
3.624841e+01
3.628618e+01
3.644142e+01
3.669010e+01
3.700198e+01
3.734300e+01
3.767794e+01
3.797327e+01
3.819975e+01
3.833467e+01
3.836345e+01
3.828044e+01
3.808908e+01
3.780115e+01
3.743548e+01
3.701616e+01
3.657041e+01
3.612633e+01
3.571068e+01
3.534693e+01
3.505367e+01
3.484349e+01
3.472249e+01
3.469036e+01
3.474092e+01
3.486319e+01
3.504253e+01
3.526205e+01
3.550379e+01
3.574985e+01
3.598332e+01
3.618904e+01
3.635418e+01
3.646876e+01
3.652605e+01
3.652281e+01
3.645947e+01
3.634003e+01
3.617180e+01
3.596482e+01
3.573114e+01
3.548388e+01
3.523614e+01
3.499990e+01
3.478501e+01
3.459828e+01
3.444286e+01
3.431800e+01
3.421907e+01
3.413810e+01
3.406457e+01
3.398645e+01
3.389146e+01
3.376826e+01
3.360763e+01
3.340339e+01
3.315315e+01
3.285868e+01
3.252596e+01
3.216486e+01
3.178856e+01
3.141262e+01
3.105384e+01
3.072913e+01
3.045424e+01
3.024273e+01
3.010508e+01
3.004812e+01
3.007474e+01
3.018401e+01
3.037150e+01
3.062994e+01
3.094989e+01
3.132060e+01
3.173078e+01
3.216916e+01
3.262501e+01
3.308841e+01
3.355035e+01
3.400273e+01
3.443827e+01
3.485040e+01
3.523316e+01
3.558112e+01
3.588937e+01
3.615362e+01
3.637025e+01
3.653657e+01
3.665093e+01
3.671300e+01
3.672393e+01
3.668654e+01
3.660548e+01
3.648733e+01
3.634070e+01
3.617618e+01
3.600628e+01
3.584514e+01
3.570810e+01
3.561105e+01
3.556970e+01
3.559855e+01
3.571003e+01
3.591353e+01
3.621459e+01
3.661433e+01
3.710904e+01
3.769018e+01
3.834456e+01
3.905487e+01
3.980048e+01
4.055848e+01
4.130481e+01
4.201553e+01
4.266803e+01
4.324208e+01
4.372074e+01
4.409102e+01
4.434425e+01
4.447628e+01
4.448739e+01
4.438198e+01
4.416811e+01
4.385688e+01
4.346170e+01
4.299748e+01
4.247986e+01
4.192452e+01
4.134660e+01
4.076026e+01
4.017846e+01
3.961283e+01
3.907370e+01
3.857021e+01
3.811034e+01
3.770106e+01
3.734827e+01
3.705669e+01
3.682966e+01
3.666887e+01
3.657396e+01
3.654225e+01
3.656850e+01
3.664486e+01
3.676104e+01
3.690478e+01
3.706250e+01
3.722014e+01
3.736416e+01
3.748244e+01
3.756516e+01
3.760544e+01
3.759985e+01
3.754854e+01
3.745529e+01
3.732706e+01
3.717356e+01
3.700635e+01
3.683800e+01
3.668108e+01
3.654717e+01
3.644601e+01
3.638481e+01
3.636778e+01
3.639589e+01
3.646692e+01
3.657571e+01
3.671456e+01
3.687382e+01
3.704258e+01
3.720933e+01
3.736273e+01
3.749229e+01
3.758895e+01
3.764564e+01
3.765765e+01
3.762283e+01
3.754169e+01
3.741730e+01
3.725495e+01
3.706174e+01
3.684600e+01
3.661661e+01
3.638231e+01
3.615101e+01
3.592924e+01
3.572170e+01
3.553108e+01
3.535806e+01
3.520152e+01
3.505897e+01
3.492707e+01
3.480220e+01
3.468104e+01
3.456102e+01
3.444076e+01
3.432022e+01
3.420096e+01
3.408610e+01
3.398032e+01
3.388972e+01
3.382167e+01
3.378445e+01
3.378689e+01
3.383787e+01
3.394571e+01
3.411765e+01
3.435923e+01
3.467387e+01
3.506252e+01
3.552348e+01
3.605237e+01
3.664210e+01
3.728302e+01
3.796308e+01
3.866802e+01
3.938161e+01
4.008605e+01
4.076240e+01
4.139116e+01
4.195300e+01
4.242960e+01
4.280459e+01
4.306458e+01
4.320015e+01
4.320679e+01
4.308556e+01
4.284359e+01
4.249398e+01
4.205549e+01
4.155159e+01
4.100923e+01
4.045725e+01
3.992471e+01
3.943911e+01
3.902487e+01
3.870204e+01
3.848545e+01
3.838425e+01
3.840200e+01
3.853703e+01
3.878325e+01
3.913100e+01
3.956804e+01
4.008057e+01
4.065404e+01
4.127396e+01
4.192647e+01
4.259885e+01
4.327982e+01
4.395982e+01
4.463105e+01
4.528750e+01
4.592483e+01
4.654016e+01
4.713183e+01
4.769904e+01
4.824160e+01
4.875964e+01
4.925343e+01
4.972331e+01
5.016973e+01
5.059333e+01
5.099516e+01
5.137678e+01
5.174049e+01
5.208936e+01
5.242729e+01
5.275896e+01
5.308970e+01
5.342535e+01
5.377204e+01
5.413596e+01
5.452313e+01
5.493918e+01
5.538909e+01
5.587695e+01
5.640569e+01
5.697680e+01
5.758993e+01
5.824261e+01
5.892984e+01
5.964390e+01
6.037419e+01
6.110728e+01
6.182719e+01
6.251583e+01
6.315372e+01
6.372088e+01
6.419788e+01
6.456702e+01
6.481355e+01
6.492680e+01
6.490117e+01
6.473677e+01
6.443979e+01
6.402235e+01
6.350196e+01
6.290066e+01
6.224377e+01
6.155846e+01
6.087230e+01
6.021178e+01
5.960110e+01
5.906119e+01
5.860900e+01
5.825726e+01
5.801439e+01
5.788481e+01
5.786926e+01
5.796529e+01
5.816773e+01
5.846911e+01
5.885996e+01
5.932906e+01
5.986362e+01
6.044930e+01
6.107037e+01
6.170975e+01
6.234922e+01
6.296971e+01
6.355176e+01
6.407610e+01
6.452450e+01
6.488064e+01
6.513120e+01
6.526693e+01
6.528356e+01
6.518256e+01
6.497145e+01
6.466377e+01
6.427842e+01
6.383868e+01
6.337073e+01
6.290205e+01
6.245972e+01
6.206879e+01
6.175092e+01
6.152322e+01
6.139758e+01
6.138026e+01
6.147189e+01
6.166783e+01
6.195876e+01
6.233162e+01
6.277056e+01
6.325813e+01
6.377626e+01
6.430727e+01
6.483460e+01
6.534321e+01
6.581985e+01
6.625285e+01
6.663186e+01
6.694730e+01
6.718994e+01
6.735049e+01
6.741940e+01
6.738707e+01
6.724423e+01
6.698277e+01
6.659670e+01
6.608325e+01
6.544400e+01
6.468571e+01
6.382086e+01
6.286780e+01
6.185026e+01
6.079651e+01
5.973801e+01
5.870776e+01
5.773851e+01
5.686100e+01
5.610226e+01
5.548417e+01
5.502244e+01
5.472577e+01
5.459556e+01
5.462593e+01
5.480409e+01
5.511110e+01
5.552294e+01
5.601174e+01
5.654725e+01
5.709838e+01
5.763468e+01
5.812779e+01
5.855265e+01
5.888855e+01
5.911992e+01
5.923679e+01
5.923506e+01
5.911643e+01
5.888813e+01
5.856240e+01
5.815580e+01
5.768836e+01
5.718259e+01
5.666237e+01
5.615184e+01
5.567422e+01
5.525063e+01
5.489906e+01
5.463341e+01
5.446284e+01
5.439130e+01
5.441751e+01
5.453523e+01
5.473386e+01
5.499937e+01
5.531536e+01
5.566423e+01
5.602834e+01
5.639103e+01
5.673742e+01
5.705498e+01
5.733385e+01
5.756682e+01
5.774931e+01
5.787905e+01
5.795582e+01
5.798114e+01
5.795803e+01
5.789084e+01
5.778507e+01
5.764743e+01
5.748574e+01
5.730900e+01
5.712733e+01
5.695179e+01
5.679416e+01
5.666648e+01
5.658043e+01
5.654670e+01
5.657421e+01
5.666935e+01
5.683531e+01
5.707159e+01
5.737370e+01
5.773318e+01
5.813795e+01
5.857301e+01
5.902143e+01
5.946549e+01
5.988798e+01
6.027330e+01
6.060852e+01
6.088410e+01
6.109425e+01
6.123711e+01
6.131444e+01
6.133126e+01
6.129513e+01
6.121545e+01
6.110274e+01
6.096790e+01
6.082179e+01
6.067485e+01
6.053694e+01
6.041737e+01
6.032492e+01
6.026790e+01
6.025400e+01
6.029008e+01
6.038167e+01
6.053243e+01
6.074346e+01
6.101279e+01
6.133493e+01
6.170079e+01
6.209786e+01
6.251087e+01
6.292256e+01
6.331487e+01
6.367009e+01
6.397209e+01
6.420737e+01
6.436595e+01
6.444199e+01
6.443408e+01
6.434527e+01
6.418265e+01
6.395682e+01
6.368094e+01
6.336980e+01
6.303878e+01
6.270293e+01
6.237621e+01
6.207090e+01
6.179726e+01
6.156328e+01
6.137461e+01
6.123452e+01
6.114399e+01
6.110172e+01
6.110440e+01
6.114684e+01
6.122237e+01
6.132320e+01
6.144090e+01
6.156686e+01
6.169280e+01
6.181112e+01
6.191529e+01
6.200011e+01
6.206186e+01
6.209842e+01
6.210937e+01
6.209605e+01
6.206156e+01
6.201077e+01
6.195020e+01
6.188787e+01
6.183289e+01
6.179506e+01
6.178418e+01
6.180936e+01
6.187817e+01
6.199599e+01
6.216533e+01
6.238549e+01
6.265246e+01
6.295917e+01
6.329603e+01
6.365169e+01
6.401392e+01
6.437060e+01
6.471053e+01
6.502413e+01
6.530384e+01
6.554429e+01
6.574216e+01
6.589585e+01
6.600513e+01
6.607065e+01
6.609377e+01
6.607649e+01
6.602161e+01
6.593308e+01
6.581639e+01
6.567888e+01
6.552984e+01
6.538025e+01
6.524226e+01
6.512820e+01
6.504956e+01
6.501576e+01
6.503316e+01
6.510428e+01
6.522749e+01
6.539711e+01
6.560404e+01
6.583670e+01
6.608225e+01
6.632779e+01
6.656159e+01
6.677403e+01
6.695825e+01
6.711060e+01
6.723069e+01
6.732137e+01
6.738840e+01
6.744014e+01
6.748709e+01
6.754139e+01
6.761625e+01
6.772529e+01
6.788182e+01
6.809794e+01
6.838370e+01
6.874613e+01
6.918843e+01
6.970929e+01
7.030251e+01
7.095691e+01
7.165668e+01
7.238200e+01
7.311006e+01
7.381630e+01
7.447572e+01
7.506437e+01
7.556076e+01
7.594710e+01
7.621053e+01
7.634398e+01
7.634678e+01
7.622489e+01
7.599074e+01
7.566260e+01
7.526352e+01
7.481993e+01
7.436002e+01
7.391192e+01
7.350210e+01
7.315379e+01
7.288582e+01
7.271183e+01
7.263991e+01
7.267253e+01
7.280698e+01
7.303594e+01
7.334835e+01
7.373040e+01
7.416655e+01
7.464066e+01
7.513698e+01
7.564111e+01
7.614084e+01
7.662674e+01
7.709259e+01
7.753559e+01
7.795626e+01
7.835814e+01
7.874719e+01
7.913110e+01
7.951833e+01
7.991715e+01
8.033477e+01
8.077647e+01
8.124507e+01
8.174053e+01
8.225999e+01
8.279792e+01
8.334663e+01
8.389685e+01
8.443848e+01
8.496125e+01
8.545546e+01
8.591240e+01
8.632482e+01
8.668704e+01
8.699501e+01
8.724616e+01
8.743923e+01
8.757409e+01
8.765156e+01
8.767342e+01
8.764242e+01
8.756248e+01
8.743884e+01
8.727823e+01
8.708888e+01
8.688048e+01
8.666389e+01
8.645074e+01
8.625294e+01
8.608215e+01
8.594918e+01
8.586352e+01
8.583293e+01
8.586309e+01
8.595740e+01
8.611687e+01
8.634014e+01
8.662365e+01
8.696187e+01
8.734776e+01
8.777321e+01
8.822951e+01
8.870782e+01
8.919960e+01
8.969685e+01
9.019233e+01
9.067964e+01
9.115320e+01
9.160821e+01
9.204053e+01
9.244660e+01
9.282334e+01
9.316816e+01
9.347905e+01
9.375478e+01
9.399521e+01
9.420164e+01
9.437716e+01
9.452688e+01
9.465802e+01
9.477975e+01
9.490269e+01
9.503831e+01
9.519800e+01
9.539218e+01
9.562935e+01
9.591530e+01
9.625263e+01
9.664044e+01
9.707444e+01
9.754730e+01
9.804925e+01
9.856882e+01
9.909370e+01
9.961152e+01
1.001106e+02
1.005805e+02
1.010127e+02
1.014006e+02
1.017404e+02
1.020303e+02
1.022711e+02
1.024658e+02
1.026191e+02
1.027371e+02
1.028267e+02
1.028949e+02
1.029488e+02
1.029945e+02
1.030378e+02
1.030830e+02
1.031341e+02
1.031938e+02
1.032647e+02
1.033491e+02
1.034494e+02
1.035679e+02
1.037078e+02
1.038720e+02
1.040640e+02
1.042868e+02
1.045427e+02
1.048330e+02
1.051571e+02
1.055123e+02
1.058934e+02
1.062927e+02
1.067004e+02
1.071051e+02
1.074947e+02
1.078573e+02
1.081828e+02
1.084636e+02
1.086958e+02
1.088791e+02
1.090176e+02
1.091193e+02
1.091950e+02
1.092580e+02
1.093227e+02
1.094035e+02
1.095137e+02
1.096647e+02
1.098650e+02
1.101198e+02
1.104309e+02
1.107961e+02
1.112102e+02
1.116646e+02
1.121487e+02
1.126495e+02
1.131532e+02
1.136455e+02
1.141123e+02
1.145403e+02
1.149178e+02
1.152349e+02
1.154840e+02
1.156606e+02
1.157626e+02
1.157913e+02
1.157506e+02
1.156473e+02
1.154905e+02
1.152916e+02
1.150633e+02
1.148196e+02
1.145751e+02
1.143444e+02
1.141420e+02
1.139815e+02
1.138759e+02
1.138365e+02
1.138731e+02
1.139935e+02
1.142032e+02
1.145048e+02
1.148977e+02
1.153778e+02
1.159373e+02
1.165646e+02
1.172447e+02
1.179596e+02
1.186892e+02
1.194123e+02
1.201074e+02
1.207538e+02
1.213328e+02
1.218280e+02
1.222265e+02
1.225186e+02
1.226988e+02
1.227654e+02
1.227206e+02
1.225706e+02
1.223248e+02
1.219960e+02
1.215993e+02
1.211516e+02
1.206705e+02
1.201733e+02
1.196759e+02
1.191918e+02
1.187309e+02
1.182990e+02
1.178973e+02
1.175222e+02
1.171661e+02
1.168179e+02
1.164640e+02
1.160900e+02
1.156818e+02
1.152273e+02
1.147177e+02
1.141484e+02
1.135200e+02
1.128386e+02
1.121157e+02
1.113676e+02
1.106145e+02
1.098793e+02
1.091856e+02
1.085565e+02
1.080128e+02
1.075716e+02
1.072452e+02
1.070399e+02
1.069558e+02
1.069865e+02
1.071196e+02
1.073373e+02
1.076173e+02
1.079347e+02
1.082634e+02
1.085777e+02
1.088546e+02
1.090748e+02
1.092243e+02
1.092953e+02
1.092860e+02
1.092012e+02
1.090507e+02
1.088492e+02
1.086141e+02
1.083646e+02
1.081198e+02
1.078971e+02
1.077117e+02
1.075751e+02
1.074948e+02
1.074744e+02
1.075136e+02
1.076088e+02
1.077537e+02
1.079400e+02
1.081581e+02
1.083983e+02
1.086508e+02
1.089067e+02
1.091577e+02
1.093970e+02
1.096184e+02
1.098163e+02
1.099858e+02
1.101218e+02
1.102195e+02
1.102743e+02
1.102816e+02
1.102377e+02
1.101398e+02
1.099869e+02
1.097795e+02
1.095206e+02
1.092153e+02
1.088714e+02
1.084988e+02
1.081094e+02
1.077166e+02
1.073347e+02
1.069782e+02
1.066611e+02
1.063961e+02
1.061944e+02
1.060642e+02
1.060113e+02
1.060379e+02
1.061432e+02
1.063226e+02
1.065686e+02
1.068706e+02
1.072159e+02
1.075900e+02
1.079778e+02
1.083645e+02
1.087358e+02
1.090795e+02
1.093855e+02
1.096463e+02
1.098573e+02
1.100166e+02
1.101252e+02
1.101865e+02
1.102057e+02
1.101898e+02
1.101462e+02
1.100826e+02
1.100060e+02
1.099222e+02
1.098352e+02
1.097472e+02
1.096578e+02
1.095649e+02
1.094643e+02
1.093505e+02
1.092172e+02
1.090580e+02
1.088675e+02
1.086411e+02
1.083764e+02
1.080731e+02
1.077331e+02
1.073604e+02
1.069612e+02
1.065427e+02
1.061136e+02
1.056830e+02
1.052603e+02
1.048546e+02
1.044745e+02
1.041274e+02
1.038195e+02
1.035551e+02
1.033365e+02
1.031639e+02
1.030353e+02
1.029474e+02
1.028950e+02
1.028725e+02
1.028740e+02
1.028940e+02
1.029278e+02
1.029717e+02
1.030230e+02
1.030800e+02
1.031416e+02
1.032071e+02
1.032756e+02
1.033459e+02
1.034165e+02
1.034851e+02
1.035488e+02
1.036045e+02
1.036484e+02
1.036771e+02
1.036870e+02
1.036749e+02
1.036379e+02
1.035736e+02
1.034802e+02
1.033564e+02
1.032017e+02
1.030163e+02
1.028013e+02
1.025585e+02
1.022906e+02
1.020011e+02
1.016943e+02
1.013748e+02
1.010481e+02
1.007197e+02
1.003954e+02
1.000810e+02
9.978227e+01
9.950445e+01
9.925232e+01
9.902986e+01
9.884005e+01
9.868476e+01
9.856461e+01
9.847895e+01
9.842594e+01
9.840269e+01
9.840556e+01
9.843038e+01
9.847281e+01
9.852848e+01
9.859316e+01
9.866281e+01
9.873355e+01
9.880162e+01
9.886345e+01
9.891571e+01
9.895553e+01
9.898073e+01
9.899009e+01
9.898358e+01
9.896245e+01
9.892925e+01
9.888761e+01
9.884197e+01
9.879716e+01
9.875792e+01
9.872844e+01
9.871193e+01
9.871032e+01
9.872407e+01
9.875210e+01
9.879184e+01
9.883943e+01
9.888997e+01
9.893790e+01
9.897734e+01
9.900261e+01
9.900864e+01
9.899141e+01
9.894831e+01
9.887835e+01
9.878230e+01
9.866255e+01
9.852292e+01
9.836824e+01
9.820396e+01
9.803556e+01
9.786814e+01
9.770592e+01
9.755190e+01
9.740762e+01
9.727299e+01
9.714635e+01
9.702460e+01
9.690357e+01
9.677846e+01
9.664438e+01
9.649696e+01
9.633285e+01
9.615016e+01
9.594860e+01
9.572954e+01
9.549573e+01
9.525089e+01
9.499916e+01
9.474453e+01
9.449032e+01
9.423871e+01
9.399053e+01
9.374514e+01
9.350049e+01
9.325340e+01
9.299985e+01
9.273537e+01
9.245551e+01
9.215621e+01
9.183432e+01
9.148789e+01
9.111659e+01
9.072193e+01
9.030738e+01
8.987838e+01
8.944218e+01
8.900749e+01
8.858390e+01
8.818127e+01
8.780886e+01
8.747448e+01
8.718368e+01
8.693906e+01
8.673977e+01
8.658138e+01
8.645608e+01
8.635317e+01
8.625992e+01
8.616259e+01
8.604760e+01
8.590256e+01
8.571728e+01
8.548448e+01
8.520025e+01
8.486417e+01
8.447927e+01
8.405160e+01
8.358977e+01
8.310429e+01
8.260677e+01
8.210916e+01
8.162296e+01
8.115852e+01
8.072444e+01
8.032718e+01
7.997087e+01
7.965730e+01
7.938609e+01
7.915506e+01
7.896064e+01
7.879827e+01
7.866291e+01
7.854933e+01
7.845239e+01
7.836723e+01
7.828934e+01
7.821464e+01
7.813948e+01
7.806073e+01
7.797589e+01
7.788320e+01
7.778184e+01
7.767206e+01
7.755523e+01
7.743386e+01
7.731142e+01
7.719207e+01
7.708019e+01
7.697986e+01
7.689426e+01
7.682506e+01
7.677192e+01
7.673212e+01
7.670048e+01
7.666947e+01
7.662955e+01
7.656984e+01
7.647886e+01
7.634546e+01
7.615971e+01
7.591384e+01
7.560289e+01
7.522532e+01
7.478331e+01
7.428284e+01
7.373347e+01
7.314801e+01
7.254181e+01
7.193204e+01
7.133669e+01
7.077347e+01
7.025864e+01
6.980588e+01
6.942514e+01
6.912183e+01
6.889617e+01
6.874307e+01
6.865235e+01
6.860946e+01
6.859662e+01
6.859417e+01
6.858219e+01
6.854206e+01
6.845790e+01
6.831775e+01
6.811445e+01
6.784604e+01
6.751585e+01
6.713216e+01
6.670760e+01
6.625827e+01
6.580274e+01
6.536095e+01
6.495302e+01
6.459813e+01
6.431341e+01
6.411296e+01
6.400708e+01
6.400167e+01
6.409798e+01
6.429265e+01
6.457808e+01
6.494303e+01
6.537350e+01
6.585367e+01
6.636693e+01
6.689686e+01
6.742802e+01
6.794657e+01
6.844068e+01
6.890066e+01
6.931890e+01
6.968973e+01
7.000920e+01
7.027482e+01
7.048544e+01
7.064112e+01
7.074308e+01
7.079368e+01
7.079640e+01
7.075585e+01
7.067769e+01
7.056855e+01
7.043585e+01
7.028762e+01
7.013221e+01
6.997794e+01
6.983279e+01
6.970409e+01
6.959820e+01
6.952041e+01
6.947483e+01
6.946445e+01
6.949123e+01
6.955622e+01
6.965968e+01
6.980104e+01
6.997893e+01
7.019097e+01
7.043360e+01
7.070184e+01
7.098921e+01
7.128759e+01
7.158739e+01
7.187774e+01
7.214693e+01
7.238299e+01
7.257431e+01
7.271045e+01
7.278283e+01
7.278550e+01
7.271564e+01
7.257386e+01
7.236426e+01
7.209418e+01
7.177362e+01
7.141457e+01
7.103014e+01
7.063374e+01
7.023824e+01
6.985529e+01
6.949471e+01
6.916401e+01
6.886811e+01
6.860920e+01
6.838677e+01
6.819793e+01
6.803783e+01
6.790027e+01
6.777844e+01
6.766557e+01
6.755552e+01
6.744328e+01
6.732514e+01
6.719875e+01
6.706298e+01
6.691758e+01
6.676284e+01
6.659917e+01
6.642674e+01
6.624515e+01
6.605330e+01
6.584931e+01
6.563072e+01
6.539482e+01
6.513913e+01
6.486199e+01
6.456311e+01
6.424410e+01
6.390866e+01
6.356267e+01
6.321389e+01
6.287141e+01
6.254489e+01
6.224372e+01
6.197613e+01
6.174840e+01
6.156430e+01
6.142465e+01
6.132729e+01
6.126718e+01
6.123684e+01
6.122680e+01
6.122639e+01
6.122441e+01
6.120987e+01
6.117274e+01
6.110456e+01
6.099888e+01
6.085166e+01
6.066143e+01
6.042935e+01
6.015901e+01
5.985629e+01
5.952893e+01
5.918615e+01
5.883811e+01
5.849541e+01
5.816851e+01
5.786712e+01
5.759969e+01
5.737295e+01
5.719150e+01
5.705764e+01
5.697121e+01
5.692966e+01
5.692819e+01
5.696004e+01
5.701679e+01
5.708883e+01
5.716581e+01
5.723724e+01
5.729295e+01
5.732373e+01
5.732180e+01
5.728125e+01
5.719837e+01
5.707177e+01
5.690233e+01
5.669297e+01
5.644825e+01
5.617384e+01
5.587597e+01
5.556103e+01
5.523518e+01
5.490418e+01
5.457347e+01
5.424825e+01
5.393374e+01
5.363534e+01
5.335876e+01
5.310998e+01
5.289506e+01
5.271978e+01
5.258921e+01
5.250720e+01
5.247591e+01
5.249547e+01
5.256374e+01
5.267635e+01
5.282690e+01
5.300731e+01
5.320833e+01
5.342000e+01
5.363221e+01
5.383507e+01
5.401930e+01
5.417650e+01
5.429933e+01
5.438171e+01
5.441892e+01
5.440776e+01
5.434662e+01
5.423557e+01
5.407643e+01
5.387282e+01
5.363006e+01
5.335521e+01
5.305687e+01
5.274505e+01
5.243096e+01
5.212665e+01
5.184467e+01
5.159752e+01
5.139710e+01
5.125397e+01
5.117672e+01
5.117126e+01
5.124033e+01
5.138305e+01
5.159491e+01
5.186782e+01
5.219064e+01
5.254985e+01
5.293041e+01
5.331677e+01
5.369380e+01
5.404765e+01
5.436639e+01
5.464055e+01
5.486332e+01
5.503063e+01
5.514112e+01
5.519590e+01
5.519832e+01
5.515365e+01
5.506881e+01
5.495202e+01
5.481252e+01
5.466026e+01
5.450558e+01
5.435884e+01
5.423000e+01
5.412811e+01
5.406086e+01
5.403402e+01
5.405104e+01
5.411281e+01
5.421747e+01
5.436055e+01
5.453520e+01
5.473272e+01
5.494305e+01
5.515554e+01
5.535956e+01
5.554519e+01
5.570376e+01
5.582823e+01
5.591345e+01
5.595619e+01
5.595510e+01
5.591055e+01
5.582441e+01
5.569986e+01
5.554121e+01
5.535377e+01
5.514366e+01
5.491768e+01
5.468310e+01
5.444742e+01
5.421807e+01
5.400211e+01
5.380591e+01
5.363491e+01
5.349333e+01
5.338405e+01
5.330843e+01
5.326628e+01
5.325592e+01
5.327432e+01
5.331744e+01
5.338058e+01
5.345892e+01
5.354797e+01
5.364400e+01
5.374432e+01
5.384737e+01
5.395267e+01
5.406054e+01
5.417183e+01
5.428749e+01
5.440824e+01
5.453424e+01
5.466487e+01
5.479849e+01
5.493238e+01
5.506267e+01
5.518435e+01
5.529144e+01
5.537714e+01
5.543414e+01
5.545502e+01
5.543267e+01
5.536080e+01
5.523445e+01
5.505051e+01
5.480811e+01
5.450894e+01
5.415736e+01
5.376038e+01
5.332729e+01
5.286927e+01
5.239860e+01
5.192790e+01
5.146922e+01
5.103309e+01
5.062772e+01
5.025825e+01
4.992637e+01
4.963010e+01
4.936401e+01
4.911969e+01
4.888661e+01
4.865307e+01
4.840736e+01
4.813882e+01
4.783886e+01
4.750167e+01
4.712477e+01
4.670916e+01
4.625928e+01
4.578268e+01
4.528958e+01
4.479223e+01
4.430422e+01
4.383982e+01
4.341320e+01
4.303773e+01
4.272528e+01
4.248557e+01
4.232562e+01
4.224929e+01
4.225699e+01
4.234555e+01
4.250828e+01
4.273514e+01
4.301323e+01
4.332727e+01
4.366043e+01
4.399511e+01
4.431394e+01
4.460070e+01
4.484129e+01
4.502442e+01
4.514223e+01
4.519055e+01
4.516892e+01
4.508038e+01
4.493097e+01
4.472910e+01
4.448472e+01
4.420845e+01
4.391073e+01
4.360092e+01
4.328666e+01
4.297338e+01
4.266412e+01
4.235963e+01
4.205877e+01
4.175912e+01
4.145776e+01
4.115197e+01
4.083994e+01
4.052124e+01
4.019697e+01
3.986976e+01
3.954341e+01
3.922244e+01
3.891144e+01
3.861453e+01
3.833487e+01
3.807435e+01
3.783344e+01
3.761133e+01
3.740616e+01
3.721542e+01
3.703644e+01
3.686690e+01
3.670530e+01
3.655132e+01
3.640616e+01
3.627258e+01
3.615490e+01
3.605873e+01
3.599050e+01
3.595694e+01
3.596430e+01
3.601763e+01
3.612000e+01
3.627186e+01
3.647054e+01
3.671000e+01
3.698087e+01
3.727079e+01
3.756491e+01
3.784674e+01
3.809907e+01
3.830501e+01
3.844904e+01
3.851799e+01
3.850201e+01
3.839522e+01
3.819627e+01
3.790853e+01
3.754009e+01
3.710338e+01
3.661448e+01
3.609223e+01
3.555709e+01
3.502989e+01
3.453057e+01
3.407700e+01
3.368401e+01
3.336260e+01
3.311945e+01
3.295674e+01
3.287222e+01
3.285949e+01
3.290853e+01
3.300631e+01
3.313752e+01
3.328533e+01
3.343219e+01
3.356055e+01
3.365363e+01
3.369614e+01
3.367506e+01
3.358031e+01
3.340543e+01
3.314806e+01
3.281034e+01
3.239893e+01
3.192489e+01
3.140324e+01
3.085223e+01
3.029252e+01
2.974615e+01
2.923541e+01
2.878176e+01
2.840465e+01
2.812048e+01
2.794164e+01
2.787580e+01
2.792537e+01
2.808732e+01
2.835331e+01
2.871012e+01
2.914037e+01
2.962342e+01
3.013645e+01
3.065558e+01
3.115703e+01
3.161822e+01
3.201879e+01
3.234150e+01
3.257300e+01
3.270436e+01
3.273147e+01
3.265513e+01
3.248097e+01
3.221908e+01
3.188341e+01
3.149099e+01
3.106100e+01
3.061375e+01
3.016963e+01
2.974816e+01
2.936699e+01
2.904108e+01
2.878206e+01
2.859759e+01
2.849104e+01
2.846133e+01
2.850295e+01
2.860630e+01
2.875832e+01
2.894326e+01
2.914377e+01
2.934202e+01
2.952087e+01
2.966501e+01
2.976187e+01
2.980237e+01
2.978130e+01
2.969748e+01
2.955359e+01
2.935570e+01
2.911263e+01
2.883521e+01
2.853542e+01
2.822564e+01
2.791800e+01
2.762387e+01
2.735346e+01
2.711565e+01
2.691782e+01
2.676582e+01
2.666398e+01
2.661509e+01
2.662042e+01
2.667976e+01
2.679138e+01
2.695207e+01
2.715710e+01
2.740019e+01
2.767359e+01
2.796811e+01
2.827330e+01
2.857773e+01
2.886940e+01
2.913617e+01
2.936639e+01
2.954948e+01
2.967648e+01
2.974069e+01
2.973802e+01
2.966744e+01
2.953115e+01
2.933466e+01
2.908674e+01
2.879910e+01
2.848599e+01
2.816353e+01
2.784893e+01
2.755949e+01
2.731155e+01
2.711944e+01
2.699445e+01
2.694396e+01
2.697084e+01
2.707311e+01
2.724399e+01
2.747223e+01
2.774279e+01
2.803782e+01
2.833773e+01
2.862248e+01
2.887281e+01
2.907149e+01
2.920439e+01
2.926137e+01
2.923698e+01
2.913073e+01
2.894716e+01
2.869552e+01
2.838918e+01
2.804472e+01
2.768092e+01
2.731755e+01
2.697421e+01
2.666916e+01
2.641830e+01
2.623438e+01
2.612634e+01
2.609896e+01
2.615266e+01
2.628358e+01
2.648383e+01
2.674192e+01
2.704336e+01
2.737132e+01
2.770742e+01
2.803255e+01
2.832772e+01
2.857489e+01
2.875781e+01
2.886272e+01
2.887905e+01
2.879994e+01
2.862269e+01
2.834890e+01
2.798453e+01
2.753969e+01
2.702826e+01
2.646742e+01
2.587694e+01
2.527855e+01
2.469510e+01
2.414981e+01
2.366532e+01
2.326284e+01
2.296107e+01
2.277532e+01
2.271648e+01
2.279025e+01
2.299651e+01
2.332901e+01
2.377539e+01
2.431769e+01
2.493310e+01
2.559521e+01
2.627547e+01
2.694485e+01
2.757554e+01
2.814257e+01
2.862519e+01
2.900793e+01
2.928124e+01
2.944164e+01
2.949153e+01
2.943846e+01
2.929429e+01
2.907393e+01
2.879420e+01
2.847259e+01
2.812621e+01
2.777095e+01
2.742088e+01
2.708790e+01
2.678161e+01
2.650936e+01
2.627639e+01
2.608602e+01
2.593990e+01
2.583817e+01
2.577961e+01
2.576187e+01
2.578157e+01
2.583455e+01
2.591605e+01
2.602108e+01
2.614462e+01
2.628202e+01
2.642915e+01
2.658262e+01
2.673985e+01
2.689905e+01
2.705913e+01
2.721959e+01
2.738035e+01
2.754158e+01
2.770351e+01
2.786627e+01
2.802973e+01
2.819333e+01
2.835600e+01
2.851609e+01
2.867142e+01
2.881942e+01
2.895737e+01
2.908269e+01
2.919329e+01
2.928781e+01
2.936583e+01
2.942790e+01
2.947537e+01
2.951011e+01
2.953409e+01
2.954891e+01
2.955531e+01
2.955292e+01
2.954004e+01
2.951370e+01
2.947004e+01
2.940472e+01
2.931357e+01
2.919332e+01
2.904219e+01
2.886045e+01
2.865062e+01
2.841752e+01
2.816797e+01
2.791017e+01
2.765297e+01
2.740490e+01
2.717330e+01
2.696342e+01
2.677781e+01
2.661595e+01
2.647420e+01
2.634611e+01
2.622298e+01
2.609476e+01
2.595110e+01
2.578244e+01
2.558118e+01
2.534266e+01
2.506593e+01
2.475429e+01
2.441537e+01
2.406089e+01
2.370602e+01
2.336831e+01
2.306635e+01
2.281825e+01
2.263993e+01
2.254365e+01
2.253660e+01
2.262002e+01
2.278872e+01
2.303126e+01
2.333062e+01
2.366544e+01
2.401168e+01
2.434447e+01
2.464005e+01
2.487757e+01
2.504057e+01
2.511805e+01
2.510493e+01
2.500207e+01
2.481577e+01
2.455682e+01
2.423932e+01
2.387945e+01
2.349405e+01
2.309959e+01
2.271108e+01
2.234154e+01
2.200156e+01
2.169930e+01
2.144068e+01
2.122982e+01
2.106952e+01
2.096177e+01
2.090815e+01
2.091010e+01
2.096890e+01
2.108554e+01
2.126031e+01
2.149237e+01
2.177925e+01
2.211644e+01
2.249713e+01
2.291220e+01
2.335045e+01
2.379906e+01
2.424432e+01
2.467242e+01
2.507043e+01
2.542710e+01
2.573361e+01
2.598416e+01
2.617623e+01
2.631068e+01
2.639155e+01
2.642565e+01
2.642196e+01
2.639098e+01
2.634389e+01
2.629187e+01
2.624541e+01
2.621377e+01
2.620456e+01
2.622351e+01
2.627426e+01
2.635837e+01
2.647531e+01
2.662254e+01
2.679562e+01
2.698842e+01
2.719341e+01
2.740202e+01
2.760507e+01
2.779334e+01
2.795809e+01
2.809162e+01
2.818783e+01
2.824266e+01
2.825452e+01
2.822451e+01
2.815653e+01
2.805722e+01
2.793568e+01
2.780301e+01
2.767168e+01
2.755477e+01
2.746506e+01
2.741419e+01
2.741173e+01
2.746447e+01
2.757584e+01
2.774563e+01
2.796997e+01
2.824171e+01
2.855098e+01
2.888606e+01
2.923437e+01
2.958340e+01
2.992166e+01
3.023938e+01
3.052897e+01
3.078530e+01
3.100558e+01
3.118920e+01
3.133725e+01
3.145206e+01
3.153673e+01
3.159469e+01
3.162939e+01
3.164414e+01
3.164211e+01
3.162634e+01
3.159993e+01
3.156612e+01
3.152847e+01
3.149080e+01
3.145724e+01
3.143200e+01
3.141926e+01
3.142287e+01
3.144613e+01
3.149156e+01
3.156069e+01
3.165404e+01
3.177103e+01
3.191015e+01
3.206918e+01
3.224550e+01
3.243650e+01
3.263994e+01
3.285435e+01
3.307927e+01
3.331533e+01
3.356422e+01
3.382841e+01
3.411069e+01
3.441369e+01
3.473928e+01
3.508798e+01
3.545847e+01
3.584726e+01
3.624847e+01
3.665390e+01
3.705328e+01
3.743480e+01
3.778579e+01
3.809359e+01
3.834651e+01
3.853480e+01
3.865145e+01
3.869293e+01
3.865958e+01
3.855576e+01
3.838970e+01
3.817304e+01
3.792019e+01
3.764752e+01
3.737243e+01
3.711250e+01
3.688467e+01
3.670450e+01
3.658565e+01
3.653945e+01
3.657461e+01
3.669708e+01
3.690993e+01
3.721325e+01
3.760414e+01
3.807663e+01
3.862161e+01
3.922692e+01
3.987751e+01
4.055575e+01
4.124211e+01
4.191601e+01
4.255699e+01
4.314593e+01
4.366644e+01
4.410603e+01
4.445708e+01
4.471740e+01
4.489031e+01
4.498428e+01
4.501201e+01
4.498931e+01
4.493368e+01
4.486283e+01
4.479335e+01
4.473957e+01
4.471272e+01
4.472041e+01
4.476655e+01
4.485142e+01
4.497220e+01
4.512358e+01
4.529855e+01
4.548926e+01
4.568777e+01
4.588671e+01
4.607977e+01
4.626196e+01
4.642963e+01
4.658036e+01
4.671276e+01
4.682613e+01
4.692025e+01
4.699508e+01
4.705065e+01
4.708692e+01
4.710381e+01
4.710126e+01
4.707943e+01
4.703890e+01
4.698090e+01
4.690747e+01
4.682157e+01
4.672702e+01
4.662829e+01
4.653018e+01
4.643734e+01
4.635382e+01
4.628263e+01
4.622537e+01
4.618208e+01
4.615114e+01
4.612947e+01
4.611271e+01
4.609562e+01
4.607249e+01
4.603748e+01
4.598505e+01
4.591032e+01
4.580939e+01
4.567963e+01
4.551992e+01
4.533091e+01
4.511507e+01
4.487675e+01
4.462202e+01
4.435838e+01
4.409443e+01
4.383929e+01
4.360212e+01
4.339149e+01
4.321489e+01
4.307826e+01
4.298557e+01
4.293856e+01
4.293656e+01
4.297651e+01
4.305305e+01
4.315886e+01
4.328515e+01
4.342228e+01
4.356051e+01
4.369076e+01
4.380537e+01
4.389876e+01
4.396778e+01
4.401198e+01
4.403355e+01
4.403695e+01
4.402849e+01
4.401557e+01
4.400602e+01
4.400727e+01
4.402568e+01
4.406589e+01
4.413037e+01
4.421916e+01
4.432980e+01
4.445751e+01
4.459557e+01
4.473588e+01
4.486963e+01
4.498810e+01
4.508342e+01
4.514937e+01
4.518210e+01
4.518067e+01
4.514746e+01
4.508827e+01
4.501211e+01
4.493076e+01
4.485790e+01
4.480805e+01
4.479535e+01
4.483229e+01
4.492848e+01
4.508971e+01
4.531721e+01
4.560738e+01
4.595195e+01
4.633850e+01
4.675137e+01
4.717289e+01
4.758472e+01
4.796914e+01
4.831039e+01
4.859565e+01
4.881583e+01
4.896602e+01
4.904562e+01
4.905817e+01
4.901095e+01
4.891432e+01
4.878101e+01
4.862518e+01
4.846160e+01
4.830477e+01
4.816812e+01
4.806337e+01
4.800006e+01
4.798516e+01
4.802294e+01
4.811495e+01
4.826016e+01
4.845517e+01
4.869455e+01
4.897110e+01
4.927630e+01
4.960064e+01
4.993395e+01
5.026587e+01
5.058612e+01
5.088499e+01
5.115373e+01
5.138497e+01
5.157307e+01
5.171449e+01
5.180787e+01
5.185411e+01
5.185617e+01
5.181878e+01
5.174804e+01
5.165102e+01
5.153528e+01
5.140852e+01
5.127817e+01
5.115106e+01
5.103316e+01
5.092930e+01
5.084307e+01
5.077676e+01
5.073144e+01
5.070721e+01
5.070342e+01
5.071908e+01
5.075313e+01
5.080479e+01
5.087375e+01
5.096034e+01
5.106556e+01
5.119097e+01
5.133844e+01
5.150979e+01
5.170627e+01
5.192806e+01
5.217372e+01
5.243990e+01
5.272116e+01
5.301017e+01
5.329811e+01
5.357531e+01
5.383205e+01
5.405940e+01
5.424991e+01
5.439827e+01
5.450158e+01
5.455956e+01
5.457433e+01
5.455009e+01
5.449262e+01
5.440871e+01
5.430555e+01
5.419024e+01
5.406941e+01
5.394892e+01
5.383378e+01
5.372814e+01
5.363535e+01
5.355809e+01
5.349844e+01
5.345794e+01
5.343759e+01
5.343786e+01
5.345864e+01
5.349931e+01
5.355870e+01
5.363525e+01
5.372702e+01
5.383181e+01
5.394722e+01
5.407063e+01
5.419924e+01
5.433005e+01
5.445988e+01
5.458536e+01
5.470306e+01
5.480960e+01
5.490186e+01
5.497728e+01
5.503411e+01
5.507173e+01
5.509093e+01
5.509409e+01
5.508531e+01
5.507031e+01
5.505628e+01
5.505144e+01
5.506455e+01
5.510422e+01
5.517829e+01
5.529313e+01
5.545313e+01
5.566032e+01
5.591419e+01
5.621168e+01
5.654738e+01
5.691382e+01
5.730194e+01
5.770157e+01
5.810199e+01
5.849247e+01
5.886286e+01
5.920406e+01
5.950841e+01
5.977008e+01
5.998514e+01
6.015168e+01
6.026966e+01
6.034073e+01
6.036794e+01
6.035544e+01
6.030812e+01
6.023138e+01
6.013086e+01
6.001224e+01
5.988110e+01
5.974276e+01
5.960222e+01
5.946400e+01
5.933208e+01
5.920978e+01
5.909968e+01
5.900357e+01
5.892236e+01
5.885611e+01
5.880408e+01
5.876492e+01
5.873691e+01
5.871832e+01
5.870778e+01
5.870465e+01
5.870926e+01
5.872304e+01
5.874844e+01
5.878869e+01
5.884742e+01
5.892824e+01
5.903429e+01
5.916784e+01
5.933002e+01
5.952055e+01
5.973764e+01
5.997797e+01
6.023669e+01
6.050756e+01
6.078311e+01
6.105491e+01
6.131391e+01
6.155091e+01
6.175705e+01
6.192435e+01
6.204621e+01
6.211791e+01
6.213686e+01
6.210285e+01
6.201807e+01
6.188704e+01
6.171634e+01
6.151427e+01
6.129040e+01
6.105501e+01
6.081840e+01
6.059031e+01
6.037922e+01
6.019183e+01
6.003268e+01
5.990400e+01
5.980584e+01
5.973632e+01
5.969229e+01
5.966991e+01
5.966544e+01
5.967586e+01
5.969945e+01
5.973612e+01
5.978749e+01
5.985677e+01
5.994841e+01
6.006760e+01
6.021966e+01
6.040945e+01
6.064084e+01
6.091617e+01
6.123600e+01
6.159882e+01
6.200102e+01
6.243689e+01
6.289880e+01
6.337736e+01
6.386172e+01
6.433988e+01
6.479914e+01
6.522661e+01
6.560980e+01
6.593731e+01
6.619956e+01
6.638937e+01
6.650248e+01
6.653775e+01
6.649719e+01
6.638558e+01
6.621003e+01
6.597935e+01
6.570338e+01
6.539249e+01
6.505714e+01
6.470762e+01
6.435387e+01
6.400535e+01
6.367102e+01
6.335909e+01
6.307686e+01
6.283040e+01
6.262417e+01
6.246072e+01
6.234040e+01
6.226122e+01
6.221895e+01
6.220742e+01
6.221901e+01
6.224530e+01
6.227784e+01
6.230884e+01
6.233176e+01
6.234186e+01
6.233645e+01
6.231508e+01
6.227953e+01
6.223362e+01
6.218288e+01
6.213410e+01
6.209465e+01
6.207180e+01
6.207194e+01
6.209985e+01
6.215809e+01
6.224665e+01
6.236273e+01
6.250095e+01
6.265369e+01
6.281175e+01
6.296512e+01
6.310387e+01
6.321896e+01
6.330304e+01
6.335100e+01
6.336040e+01
6.333158e+01
6.326760e+01
6.317390e+01
6.305783e+01
6.292803e+01
6.279371e+01
6.266384e+01
6.254641e+01
6.244759e+01
6.237117e+01
6.231806e+01
6.228614e+01
6.227038e+01
6.226336e+01
6.225600e+01
6.223855e+01
6.220163e+01
6.213724e+01
6.203964e+01
6.190599e+01
6.173677e+01
6.153586e+01
6.131037e+01
6.107011e+01
6.082686e+01
6.059337e+01
6.038229e+01
6.020510e+01
6.007109e+01
5.998663e+01
5.995477e+01
5.997511e+01
6.004413e+01
6.015573e+01
6.030205e+01
6.047430e+01
6.066361e+01
6.086164e+01
6.106102e+01
6.125551e+01
6.143993e+01
6.161001e+01
6.176210e+01
6.189293e+01
6.199940e+01
6.207852e+01
6.212738e+01
6.214326e+01
6.212379e+01
6.206715e+01
6.197232e+01
6.183924e+01
6.166894e+01
6.146370e+01
6.122702e+01
6.096361e+01
6.067931e+01
6.038098e+01
6.007637e+01
5.977390e+01
5.948252e+01
5.921136e+01
5.896942e+01
5.876519e+01
5.860607e+01
5.849798e+01
5.844477e+01
5.844787e+01
5.850607e+01
5.861545e+01
5.876961e+01
5.896007e+01
5.917689e+01
5.940928e+01
5.964638e+01
5.987793e+01
6.009484e+01
6.028968e+01
6.045704e+01
6.059373e+01
6.069883e+01
6.077372e+01
6.082183e+01
6.084852e+01
6.086066e+01
6.086631e+01
6.087423e+01
6.089334e+01
6.093217e+01
6.099826e+01
6.109753e+01
6.123377e+01
6.140818e+01
6.161904e+01
6.186166e+01
6.212847e+01
6.240942e+01
6.269254e+01
6.296478e+01
6.321294e+01
6.342462e+01
6.358915e+01
6.369843e+01
6.374749e+01
6.373484e+01
6.366263e+01
6.353640e+01
6.336475e+01
6.315869e+01
6.293093e+01
6.269506e+01
6.246470e+01
6.225274e+01
6.207066e+01
6.192794e+01
6.183159e+01
6.178587e+01
6.179201e+01
6.184815e+01
6.194939e+01
6.208807e+01
6.225416e+01
6.243594e+01
6.262076e+01
6.279596e+01
6.294981e+01
6.307226e+01
6.315571e+01
6.319541e+01
6.318972e+01
6.314011e+01
6.305085e+01
6.292867e+01
6.278220e+01
6.262126e+01
6.245628e+01
6.229751e+01
6.215447e+01
6.203533e+01
6.194661e+01
6.189285e+01
6.187663e+01
6.189861e+01
6.195781e+01
6.205192e+01
6.217764e+01
6.233106e+01
6.250787e+01
6.270366e+01
6.291397e+01
6.313446e+01
6.336089e+01
6.358917e+01
6.381545e+01
6.403610e+01
6.424784e+01
6.444771e+01
6.463317e+01
6.480209e+01
6.495279e+01
6.508403e+01
6.519509e+01
6.528575e+01
6.535642e+01
6.540819e+01
6.544295e+01
6.546347e+01
6.547346e+01
6.547761e+01
6.548147e+01
6.549122e+01
6.551336e+01
6.555421e+01
6.561943e+01
6.571342e+01
6.583887e+01
6.599638e+01
6.618430e+01
6.639879e+01
6.663406e+01
6.688287e+01
6.713708e+01
6.738830e+01
6.762850e+01
6.785061e+01
6.804887e+01
6.821907e+01
6.835863e+01
6.846647e+01
6.854276e+01
6.858863e+01
6.860575e+01
6.859612e+01
6.856181e+01
6.850497e+01
6.842784e+01
6.833306e+01
6.822386e+01
6.810443e+01
6.798009e+01
6.785737e+01
6.774392e+01
6.764819e+01
6.757888e+01
6.754437e+01
6.755196e+01
6.760717e+01
6.771313e+01
6.787009e+01
6.807514e+01
6.832214e+01
6.860183e+01
6.890225e+01
6.920929e+01
6.950747e+01
6.978087e+01
7.001412e+01
7.019343e+01
7.030752e+01
7.034840e+01
7.031189e+01
7.019782e+01
7.000994e+01
6.975547e+01
6.944438e+01
6.908850e+01
6.870050e+01
6.829298e+01
6.787763e+01
6.746469e+01
6.706261e+01
6.667803e+01
6.631588e+01
6.597977e+01
6.567224e+01
6.539518e+01
6.515003e+01
6.493797e+01
6.475997e+01
6.461673e+01
6.450852e+01
6.443501e+01
6.439506e+01
6.438646e+01
6.440580e+01
6.444836e+01
6.450818e+01
6.457831e+01
6.465118e+01
6.471912e+01
6.477499e+01
6.481278e+01
6.482805e+01
6.481829e+01
6.478299e+01
6.472343e+01
6.464234e+01
6.454336e+01
6.443040e+01
6.430707e+01
6.417615e+01
6.403926e+01
6.389674e+01
6.374777e+01
6.359064e+01
6.342323e+01
6.324352e+01
6.305010e+01
6.284255e+01
6.262169e+01
6.238956e+01
6.214923e+01
6.190441e+01
6.165893e+01
6.141617e+01
6.117858e+01
6.094724e+01
6.072175e+01
6.050026e+01
6.027980e+01
6.005686e+01
5.982802e+01
5.959074e+01
5.934411e+01
5.908937e+01
5.883036e+01
5.857362e+01
5.832831e+01
5.810578e+01
5.791896e+01
5.778155e+01
5.770697e+01
5.770735e+01
5.779244e+01
5.796862e+01
5.823815e+01
5.859862e+01
5.904277e+01
5.955871e+01
6.013034e+01
6.073829e+01
6.136084e+01
6.197520e+01
6.255870e+01
6.308996e+01
6.355005e+01
6.392336e+01
6.419839e+01
6.436820e+01
6.443070e+01
6.438858e+01
6.424900e+01
6.402305e+01
6.372494e+01
6.337110e+01
6.297925e+01
6.256735e+01
6.215276e+01
6.175140e+01
6.137710e+01
6.104107e+01
6.075158e+01
6.051377e+01
6.032972e+01
6.019868e+01
6.011755e+01
6.008150e+01
6.008469e+01
6.012097e+01
6.018455e+01
6.027038e+01
6.037439e+01
6.049334e+01
6.062453e+01
6.076530e+01
6.091252e+01
6.106216e+01
6.120903e+01
6.134684e+01
6.146845e+01
6.156645e+01
6.163393e+01
6.166528e+01
6.165708e+01
6.160874e+01
6.152289e+01
6.140544e+01
6.126521e+01
6.111325e+01
6.096181e+01
6.082320e+01
6.070861e+01
6.062709e+01
6.058473e+01
6.058416e+01
6.062444e+01
6.070114e+01
6.080687e+01
6.093192e+01
6.106501e+01
6.119420e+01
6.130770e+01
6.139470e+01
6.144603e+01
6.145479e+01
6.141670e+01
6.133045e+01
6.119775e+01
6.102325e+01
6.081421e+01
6.058007e+01
6.033175e+01
6.008083e+01
5.983870e+01
5.961565e+01
5.942008e+01
5.925792e+01
5.913220e+01
5.904301e+01
5.898762e+01
5.896098e+01
5.895637e+01
5.896621e+01
5.898306e+01
5.900045e+01
5.901379e+01
5.902093e+01
5.902255e+01
5.902224e+01
5.902619e+01
5.904273e+01
5.908150e+01
5.915259e+01
5.926563e+01
5.942880e+01
5.964813e+01
5.992688e+01
6.026525e+01
6.066034e+01
6.110632e+01
6.159491e+01
6.211596e+01
6.265811e+01
6.320949e+01
6.375834e+01
6.429357e+01
6.480512e+01
6.528432e+01
6.572398e+01
6.611855e+01
6.646408e+01
6.675822e+01
6.700014e+01
6.719045e+01
6.733110e+01
6.742525e+01
6.747712e+01
6.749178e+01
6.747495e+01
6.743271e+01
6.737124e+01
6.729647e+01
6.721377e+01
6.712762e+01
6.704133e+01
6.695683e+01
6.687451e+01
6.679324e+01
6.671044e+01
6.662228e+01
6.652410e+01
6.641077e+01
6.627728e+01
6.611932e+01
6.593382e+01
6.571952e+01
6.547730e+01
6.521038e+01
6.492427e+01
6.462649e+01
6.432607e+01
6.403295e+01
6.375723e+01
6.350846e+01
6.329498e+01
6.312334e+01
6.299784e+01
6.292028e+01
6.288981e+01
6.290296e+01
6.295376e+01
6.303414e+01
6.313425e+01
6.324309e+01
6.334905e+01
6.344073e+01
6.350765e+01
6.354108e+01
6.353487e+01
6.348608e+01
6.339551e+01
6.326794e+01
6.311207e+01
6.294009e+01
6.276693e+01
6.260921e+01
6.248404e+01
6.240766e+01
6.239417e+01
6.245443e+01
6.259521e+01
6.281869e+01
6.312233e+01
6.349903e+01
6.393767e+01
6.442374e+01
6.494029e+01
6.546877e+01
6.599008e+01
6.648547e+01
6.693744e+01
6.733059e+01
6.765221e+01
6.789288e+01
6.804671e+01
6.811152e+01
6.808877e+01
6.798329e+01
6.780288e+01
6.755779e+01
6.726002e+01
6.692270e+01
6.655929e+01
6.618287e+01
6.580548e+01
6.543746e+01
6.508702e+01
6.475989e+01
6.445916e+01
6.418530e+01
6.393641e+01
6.370853e+01
6.349618e+01
6.329288e+01
6.309185e+01
6.288660e+01
6.267151e+01
6.244232e+01
6.219651e+01
6.193348e+01
6.165461e+01
6.136317e+01
6.106405e+01
6.076346e+01
6.046847e+01
6.018654e+01
5.992497e+01
5.969042e+01
5.948833e+01
5.932250e+01
5.919466e+01
5.910422e+01
5.904806e+01
5.902058e+01
5.901389e+01
5.901820e+01
5.902243e+01
5.901497e+01
5.898455e+01
5.892108e+01
5.881658e+01
5.866577e+01
5.846653e+01
5.822005e+01
5.793064e+01
5.760530e+01
5.725307e+01
5.688425e+01
5.650963e+01
5.613971e+01
5.578409e+01
5.545095e+01
5.514670e+01
5.487579e+01
5.464061e+01
5.444155e+01
5.427717e+01
5.414443e+01
5.403905e+01
5.395587e+01
5.388919e+01
5.383314e+01
5.378198e+01
5.373027e+01
5.367307e+01
5.360599e+01
5.352533e+01
5.342807e+01
5.331201e+01
5.317583e+01
5.301913e+01
5.284247e+01
5.264734e+01
5.243601e+01
5.221138e+01
5.197669e+01
5.173533e+01
5.149057e+01
5.124552e+01
5.100303e+01
5.076582e+01
5.053666e+01
5.031850e+01
5.011474e+01
4.992931e+01
4.976678e+01
4.963220e+01
4.953089e+01
4.946799e+01
4.944790e+01
4.947362e+01
4.954606e+01
4.966350e+01
4.982122e+01
5.001146e+01
5.022365e+01
5.044501e+01
5.066135e+01
5.085805e+01
5.102111e+01
5.113813e+01
5.119922e+01
5.119766e+01
5.113043e+01
5.099844e+01
5.080657e+01
5.056345e+01
5.028109e+01
4.997428e+01
4.965984e+01
4.935577e+01
4.908026e+01
4.885061e+01
4.868224e+01
4.858766e+01
4.857570e+01
4.865085e+01
4.881295e+01
4.905709e+01
4.937386e+01
4.974975e+01
5.016784e+01
5.060861e+01
5.105089e+01
5.147289e+01
5.185337e+01
5.217275e+01
5.241431e+01
5.256521e+01
5.261745e+01
5.256851e+01
5.242172e+01
5.218615e+01
5.187616e+01
5.151044e+01
5.111076e+01
5.070046e+01
5.030277e+01
4.993918e+01
4.962801e+01
4.938324e+01
4.921371e+01
4.912275e+01
4.910835e+01
4.916355e+01
4.927732e+01
4.943554e+01
4.962227e+01
4.982088e+01
5.001535e+01
5.019132e+01
5.033705e+01
5.044409e+01
5.050774e+01
5.052711e+01
5.050494e+01
5.044702e+01
5.036152e+01
5.025794e+01
5.014621e+01
5.003556e+01
4.993371e+01
4.984604e+01
4.977518e+01
4.972076e+01
4.967965e+01
4.964635e+01
4.961373e+01
4.957395e+01
4.951942e+01
4.944365e+01
4.934213e+01
4.921281e+01
4.905649e+01
4.887686e+01
4.868032e+01
4.847556e+01
4.827294e+01
4.808371e+01
4.791916e+01
4.778973e+01
4.770417e+01
4.766888e+01
4.768737e+01
4.776002e+01
4.788401e+01
4.805353e+01
4.826020e+01
4.849364e+01
4.874219e+01
4.899376e+01
4.923659e+01
4.946010e+01
4.965548e+01
4.981617e+01
4.993808e+01
5.001952e+01
5.006095e+01
5.006448e+01
5.003335e+01
4.997130e+01
4.988205e+01
4.976895e+01
4.963471e+01
4.948138e+01
4.931053e+01
4.912343e+01
4.892150e+01
4.870664e+01
4.848158e+01
4.825010e+01
4.801707e+01
4.778835e+01
4.757044e+01
4.737006e+01
4.719353e+01
4.704620e+01
4.693192e+01
4.685269e+01
4.680849e+01
4.679740e+01
4.681600e+01
4.685989e+01
4.692438e+01
4.700516e+01
4.709883e+01
4.720334e+01
4.731801e+01
4.744350e+01
4.758143e+01
4.773387e+01
4.790277e+01
4.808939e+01
4.829384e+01
4.851476e+01
4.874927e+01
4.899307e+01
4.924075e+01
4.948632e+01
4.972372e+01
4.994737e+01
5.015262e+01
5.033601e+01
5.049544e+01
5.063007e+01
5.074013e+01
5.082652e+01
5.089044e+01
5.093292e+01
5.095444e+01
5.095466e+01
5.093230e+01
5.088529e+01
5.081100e+01
5.070678e+01
5.057052e+01
5.040123e+01
5.019957e+01
4.996823e+01
4.971207e+01
4.943803e+01
4.915489e+01
4.887272e+01
4.860226e+01
4.835421e+01
4.813848e+01
4.796350e+01
4.783568e+01
4.775901e+01
4.773497e+01
4.776252e+01
4.783840e+01
4.795751e+01
4.811335e+01
4.829850e+01
4.850500e+01
4.872470e+01
4.894953e+01
4.917167e+01
4.938367e+01
4.957860e+01
4.975018e+01
4.989292e+01
5.000241e+01
5.007552e+01
5.011072e+01
5.010833e+01
5.007071e+01
5.000234e+01
4.990974e+01
4.980122e+01
4.968647e+01
4.957599e+01
4.948045e+01
4.940994e+01
4.937323e+01
4.937716e+01
4.942611e+01
4.952164e+01
4.966240e+01
4.984419e+01
5.006029e+01
5.030183e+01
5.055843e+01
5.081873e+01
5.107107e+01
5.130410e+01
5.150738e+01
5.167203e+01
5.179120e+01
5.186064e+01
5.187905e+01
5.184832e+01
5.177364e+01
5.166326e+01
5.152813e+01
5.138116e+01
5.123633e+01
5.110763e+01
5.100792e+01
5.094786e+01
5.093503e+01
5.097325e+01
5.106228e+01
5.119786e+01
5.137209e+01
5.157411e+01
5.179105e+01
5.200904e+01
5.221433e+01
5.239430e+01
5.253834e+01
5.263849e+01
5.268989e+01
5.269086e+01
5.264289e+01
5.255023e+01
5.241951e+01
5.225919e+01
5.207892e+01
5.188905e+01
5.170002e+01
5.152181e+01
5.136339e+01
5.123215e+01
5.113333e+01
5.106944e+01
5.103989e+01
5.104071e+01
5.106457e+01
5.110119e+01
5.113797e+01
5.116105e+01
5.115646e+01
5.111143e+01
5.101564e+01
5.086224e+01
5.064868e+01
5.037702e+01
5.005402e+01
4.969072e+01
4.930172e+01
4.890421e+01
4.851672e+01
4.815780e+01
4.784473e+01
4.759222e+01
4.741141e+01
4.730913e+01
4.728751e+01
4.734403e+01
4.747194e+01
4.766105e+01
4.789870e+01
4.817088e+01
4.846345e+01
4.876310e+01
4.905824e+01
4.933958e+01
4.960037e+01
4.983643e+01
5.004578e+01
5.022820e+01
5.038461e+01
5.051642e+01
5.062497e+01
5.071097e+01
5.077421e+01
5.081338e+01
5.082614e+01
5.080931e+01
5.075939e+01
5.067304e+01
5.054775e+01
5.038245e+01
5.017799e+01
4.993745e+01
4.966626e+01
4.937197e+01
4.906376e+01
4.875179e+01
4.844626e+01
4.815653e+01
4.789025e+01
4.765262e+01
4.744602e+01
4.726984e+01
4.712072e+01
4.699307e+01
4.687991e+01
4.677379e+01
4.666781e+01
4.655655e+01
4.643682e+01
4.630808e+01
4.617259e+01
4.603521e+01
4.590286e+01
4.578384e+01
4.568695e+01
4.562065e+01
4.559218e+01
4.560697e+01
4.566806e+01
4.577588e+01
4.592817e+01
4.612010e+01
4.634461e+01
4.659280e+01
4.685455e+01
4.711911e+01
4.737577e+01
4.761450e+01
4.782649e+01
4.800473e+01
4.814434e+01
4.824281e+01
4.830011e+01
4.831860e+01
4.830288e+01
4.825939e+01
4.819605e+01
4.812173e+01
4.804575e+01
4.797730e+01
4.792493e+01
4.789605e+01
4.789657e+01
4.793049e+01
4.799977e+01
4.810414e+01
4.824113e+01
4.840618e+01
4.859286e+01
4.879323e+01
4.899827e+01
4.919839e+01
4.938395e+01
4.954581e+01
4.967579e+01
4.976705e+01
4.981438e+01
4.981436e+01
4.976542e+01
4.966776e+01
4.952321e+01
4.933500e+01
4.910746e+01
4.884577e+01
4.855562e+01
4.824296e+01
4.791374e+01
4.757378e+01
4.722874e+01
4.688410e+01
4.654532e+01
4.621788e+01
4.590743e+01
4.561980e+01
4.536099e+01
4.513692e+01
4.495326e+01
4.481495e+01
4.472586e+01
4.468839e+01
4.470308e+01
4.476850e+01
4.488119e+01
4.503577e+01
4.522523e+01
4.544128e+01
4.567478e+01
4.591616e+01
4.615591e+01
4.638494e+01
4.659501e+01
4.677901e+01
4.693127e+01
4.704770e+01
4.712595e+01
4.716537e+01
4.716695e+01
4.713317e+01
4.706769e+01
4.697501e+01
4.686006e+01
4.672780e+01
4.658287e+01
4.642926e+01
4.627025e+01
4.610834e+01
4.594542e+01
4.578296e+01
4.562228e+01
4.546474e+01
4.531194e+01
4.516577e+01
4.502838e+01
4.490206e+01
4.478904e+01
4.469120e+01
4.460990e+01
4.454568e+01
4.449822e+01
4.446622e+01
4.444757e+01
4.443954e+01
4.443911e+01
4.444340e+01
4.445007e+01
4.445770e+01
4.446601e+01
4.447596e+01
4.448953e+01
4.450939e+01
4.453833e+01
4.457868e+01
4.463177e+01
4.469739e+01
4.477357e+01
4.485641e+01
4.494029e+01
4.501811e+01
4.508187e+01
4.512323e+01
4.513424e+01
4.510804e+01
4.503952e+01
4.492588e+01
4.476702e+01
4.456577e+01
4.432787e+01
4.406176e+01
4.377806e+01
4.348895e+01
4.320732e+01
4.294580e+01
4.271592e+01
4.252729e+01
4.238692e+01
4.229888e+01
4.226406e+01
4.228024e+01
4.234227e+01
4.244234e+01
4.257035e+01
4.271440e+01
4.286134e+01
4.299743e+01
4.310915e+01
4.318402e+01
4.321151e+01
4.318385e+01
4.309659e+01
4.294911e+01
4.274467e+01
4.249030e+01
4.219634e+01
4.187574e+01
4.154313e+01
4.121376e+01
4.090231e+01
4.062173e+01
4.038216e+01
4.019003e+01
4.004745e+01
3.995197e+01
3.989677e+01
3.987120e+01
3.986175e+01
3.985330e+01
3.983043e+01
3.977890e+01
3.968689e+01
3.954611e+01
3.935258e+01
3.910707e+01
3.881518e+01
3.848703e+01
3.813664e+01
3.778106e+01
3.743916e+01
3.713035e+01
3.687325e+01
3.668430e+01
3.657659e+01
3.655886e+01
3.663488e+01
3.680311e+01
3.705692e+01
3.738504e+01
3.777247e+01
3.820154e+01
3.865321e+01
3.910826e+01
3.954846e+01
3.995758e+01
4.032207e+01
4.063156e+01
4.087910e+01
4.106116e+01
4.117748e+01
4.123069e+01
4.122601e+01
4.117071e+01
4.107366e+01
4.094478e+01
4.079452e+01
4.063325e+01
4.047074e+01
4.031557e+01
4.017469e+01
4.005299e+01
3.995311e+01
3.987537e+01
3.981788e+01
3.977684e+01
3.974682e+01
3.972122e+01
3.969263e+01
3.965320e+01
3.959497e+01
3.951020e+01
3.939179e+01
3.923368e+01
3.903137e+01
3.878252e+01
3.848744e+01
3.814958e+01
3.777571e+01
3.737592e+01
3.696319e+01
3.655266e+01
3.616064e+01
3.580332e+01
3.549553e+01
3.524936e+01
3.507313e+01
3.497048e+01
3.493989e+01
3.497461e+01
3.506301e+01
3.518942e+01
3.533529e+01
3.548067e+01
3.560584e+01
3.569291e+01
3.572724e+01
3.569862e+01
3.560199e+01
3.543774e+01
3.521152e+01
3.493360e+01
3.461793e+01
3.428089e+01
3.393992e+01
3.361213e+01
3.331310e+01
3.305575e+01
3.284957e+01
3.270015e+01
3.260907e+01
3.257408e+01
3.258965e+01
3.264777e+01
3.273887e+01
3.285286e+01
3.298000e+01
3.311166e+01
3.324081e+01
3.336223e+01
3.347240e+01
3.356931e+01
3.365203e+01
3.372028e+01
3.377412e+01
3.381364e+01
3.383884e+01
3.384963e+01
3.384598e+01
3.382804e+01
3.379638e+01
3.375220e+01
3.369740e+01
3.363460e+01
3.356714e+01
3.349880e+01
3.343362e+01
3.337554e+01
3.332812e+01
3.329411e+01
3.327523e+01
3.327189e+01
3.328307e+01
3.330629e+01
3.333779e+01
3.337267e+01
3.340532e+01
3.342969e+01
3.343975e+01
3.342976e+01
3.339463e+01
3.333015e+01
3.323320e+01
3.310195e+01
3.293602e+01
3.273656e+01
3.250637e+01
3.224988e+01
3.197317e+01
3.168387e+01
3.139101e+01
3.110481e+01
3.083637e+01
3.059733e+01
3.039931e+01
3.025348e+01
3.016982e+01
3.015658e+01
3.021963e+01
3.036184e+01
3.058270e+01
3.087799e+01
3.123968e+01
3.165610e+01
3.211235e+01
3.259092e+01
3.307260e+01
3.353746e+01
3.396601e+01
3.434038e+01
3.464537e+01
3.486946e+01
3.500547e+01
3.505103e+01
3.500870e+01
3.488566e+01
3.469314e+01
3.444548e+01
3.415895e+01
3.385044e+01
3.353613e+01
3.323026e+01
3.294420e+01
3.268578e+01
3.245906e+01
3.226456e+01
3.209974e+01
3.195985e+01
3.183892e+01
3.173078e+01
3.162999e+01
3.153261e+01
3.143670e+01
3.134257e+01
3.125265e+01
3.117115e+01
3.110351e+01
3.105568e+01
3.103337e+01
3.104129e+01
3.108258e+01
3.115834e+01
3.126740e+01
3.140629e+01
3.156940e+01
3.174927e+01
3.193695e+01
3.212252e+01
3.229553e+01
3.244549e+01
3.256247e+01
3.263758e+01
3.266354e+01
3.263516e+01
3.254983e+01
3.240772e+01
3.221196e+01
3.196846e+01
3.168564e+01
3.137391e+01
3.104506e+01
3.071162e+01
3.038617e+01
3.008075e+01
2.980625e+01
2.957201e+01
2.938532e+01
2.925121e+01
2.917223e+01
2.914848e+01
2.917768e+01
2.925543e+01
2.937560e+01
2.953065e+01
2.971213e+01
2.991102e+01
3.011814e+01
3.032453e+01
3.052173e+01
3.070214e+01
3.085927e+01
3.098796e+01
3.108464e+01
3.114748e+01
3.117648e+01
3.117356e+01
3.114259e+01
3.108932e+01
3.102122e+01
3.094721e+01
3.087725e+01
3.082182e+01
3.079121e+01
3.079480e+01
3.084033e+01
3.093315e+01
3.107568e+01
3.126707e+01
3.150306e+01
3.177620e+01
3.207629e+01
3.239114e+01
3.270744e+01
3.301178e+01
3.329164e+01
3.353626e+01
3.373731e+01
3.388938e+01
3.399011e+01
3.404018e+01
3.404297e+01
3.400408e+01
3.393075e+01
3.383120e+01
3.371392e+01
3.358711e+01
3.345810e+01
3.333297e+01
3.321619e+01
3.311052e+01
3.301703e+01
3.293523e+01
3.286342e+01
3.279902e+01
3.273906e+01
3.268051e+01
3.262070e+01
3.255760e+01
3.248992e+01
3.241728e+01
3.234016e+01
3.225984e+01
3.217830e+01
3.209801e+01
3.202176e+01
3.195245e+01
3.189288e+01
3.184560e+01
3.181273e+01
3.179579e+01
3.179559e+01
3.181208e+01
3.184428e+01
3.189022e+01
3.194704e+01
3.201116e+01
3.207862e+01
3.214544e+01
3.220810e+01
3.226399e+01
3.231167e+01
3.235109e+01
3.238355e+01
3.241147e+01
3.243805e+01
3.246674e+01
3.250078e+01
3.254273e+01
3.259409e+01
3.265510e+01
3.272466e+01
3.280040e+01
3.287891e+01
3.295602e+01
3.302727e+01
3.308838e+01
3.313583e+01
3.316736e+01
3.318246e+01
3.318267e+01
3.317179e+01
3.315577e+01
3.314241e+01
3.314078e+01
3.316056e+01
3.321108e+01
3.330054e+01
3.343509e+01
3.361822e+01
3.385026e+01
3.412821e+01
3.444587e+01
3.479421e+01
3.516197e+01
3.553650e+01
3.590463e+01
3.625359e+01
3.657181e+01
3.684963e+01
3.707980e+01
3.725778e+01
3.738186e+01
3.745306e+01
3.747487e+01
3.745291e+01
3.739437e+01
3.730748e+01
3.720083e+01
3.708275e+01
3.696070e+01
3.684075e+01
3.672716e+01
3.662215e+01
3.652586e+01
3.643651e+01
3.635077e+01
3.626432e+01
3.617250e+01
3.607109e+01
3.595693e+01
3.582853e+01
3.568649e+01
3.553360e+01
3.537479e+01
3.521682e+01
3.506783e+01
3.493669e+01
3.483238e+01
3.476334e+01
3.473691e+01
3.475887e+01
3.483310e+01
3.496138e+01
3.514332e+01
3.537635e+01
3.565581e+01
3.597513e+01
3.632597e+01
3.669852e+01
3.708179e+01
3.746402e+01
3.783308e+01
3.817709e+01
3.848486e+01
3.874654e+01
3.895411e+01
3.910178e+01
3.918631e+01
3.920705e+01
3.916585e+01
3.906676e+01
3.891561e+01
3.871948e+01
3.848620e+01
3.822382e+01
3.794027e+01
3.764307e+01
3.733915e+01
3.703487e+01
3.673598e+01
3.644770e+01
3.617477e+01
3.592143e+01
3.569139e+01
3.548782e+01
3.531326e+01
3.516953e+01
3.505779e+01
3.497847e+01
3.493132e+01
3.491553e+01
3.492974e+01
3.497219e+01
3.504072e+01
3.513284e+01
3.524567e+01
3.537593e+01
3.551987e+01
3.567322e+01
3.583124e+01
3.598884e+01
3.614078e+01
3.628193e+01
3.640754e+01
3.651350e+01
3.659653e+01
3.665425e+01
3.668517e+01
3.668866e+01
3.666482e+01
3.661440e+01
3.653873e+01
3.643964e+01
3.631948e+01
3.618110e+01
3.602785e+01
3.586356e+01
3.569248e+01
3.551921e+01
3.534863e+01
3.518580e+01
3.503591e+01
3.490413e+01
3.479560e+01
3.471525e+01
3.466767e+01
3.465697e+01
3.468650e+01
3.475865e+01
3.487454e+01
3.503372e+01
3.523388e+01
3.547069e+01
3.573761e+01
3.602597e+01
3.632514e+01
3.662303e+01
3.690665e+01
3.716294e+01
3.737967e+01
3.754641e+01
3.765539e+01
3.770215e+01
3.768607e+01
3.761039e+01
3.748215e+01
3.731161e+01
3.711159e+01
3.689658e+01
3.668171e+01
3.648180e+01
3.631040e+01
3.617893e+01
3.609611e+01
3.606745e+01
3.609508e+01
3.617770e+01
3.631079e+01
3.648691e+01
3.669610e+01
3.692634e+01
3.716406e+01
3.739469e+01
3.760311e+01
3.777430e+01
3.789387e+01
3.794872e+01
3.792768e+01
3.782216e+01
3.762678e+01
3.733987e+01
3.696392e+01
3.650578e+01
3.597664e+01
3.539179e+01
3.477000e+01
3.413275e+01
3.350315e+01
3.290472e+01
3.236016e+01
3.189012e+01
3.151209e+01
3.123952e+01
3.108120e+01
3.104097e+01
3.111766e+01
3.130536e+01
3.159395e+01
3.196971e+01
3.241625e+01
3.291534e+01
3.344796e+01
3.399521e+01
3.453921e+01
3.506387e+01
3.555549e+01
3.600309e+01
3.639863e+01
3.673681e+01
3.701487e+01
3.723207e+01
3.738920e+01
3.748809e+01
3.753121e+01
3.752140e+01
3.746182e+01
3.735602e+01
3.720816e+01
3.702324e+01
3.680738e+01
3.656787e+01
3.631316e+01
3.605267e+01
3.579639e+01
3.555441e+01
3.533638e+01
3.515094e+01
3.500524e+01
3.490449e+01
3.485167e+01
3.484738e+01
3.488987e+01
3.497523e+01
3.509774e+01
3.525035e+01
3.542524e+01
3.561432e+01
3.580972e+01
3.600422e+01
3.619145e+01
3.636610e+01
3.652393e+01
3.666172e+01
3.677708e+01
3.686831e+01
3.693411e+01
3.697335e+01
3.698495e+01
3.696773e+01
3.692051e+01
3.684218e+01
3.673201e+01
3.658984e+01
3.641639e+01
3.621342e+01
3.598381e+01
3.573153e+01
3.546157e+01
3.517975e+01
3.489256e+01
3.460696e+01
3.433018e+01
3.406956e+01
3.383228e+01
3.362509e+01
3.345398e+01
3.332388e+01
3.323829e+01
3.319912e+01
3.320647e+01
3.325864e+01
3.335223e+01
3.348228e+01
3.364256e+01
3.382580e+01
3.402404e+01
3.422898e+01
3.443228e+01
3.462604e+01
3.480318e+01
3.495783e+01
3.508574e+01
3.518445e+01
3.525337e+01
3.529364e+01
3.530782e+01
3.529940e+01
3.527222e+01
3.522996e+01
3.517561e+01
3.511116e+01
3.503741e+01
3.495397e+01
3.485951e+01
3.475196e+01
3.462895e+01
3.448807e+01
3.432725e+01
3.414489e+01
3.394002e+01
3.371227e+01
3.346185e+01
3.318948e+01
3.289633e+01
3.258402e+01
3.225470e+01
3.191117e+01
3.155696e+01
3.119654e+01
3.083529e+01
3.047951e+01
3.013626e+01
2.981310e+01
2.951767e+01
2.925725e+01
2.903826e+01
2.886568e+01
2.874269e+01
2.867028e+01
2.864710e+01
2.866944e+01
2.873137e+01
2.882517e+01
2.894172e+01
2.907122e+01
2.920383e+01
2.933047e+01
2.944347e+01
2.953718e+01
2.960845e+01
2.965683e+01
2.968456e+01
2.969631e+01
2.969872e+01
2.969975e+01
2.970793e+01
2.973166e+01
2.977850e+01
2.985463e+01
2.996440e+01
3.011009e+01
3.029183e+01
3.050765e+01
3.075365e+01
3.102427e+01
3.131259e+01
3.161072e+01
3.191003e+01
3.220158e+01
3.247637e+01
3.272572e+01
3.294152e+01
3.311655e+01
3.324480e+01
3.332165e+01
3.334416e+01
3.331118e+01
3.322352e+01
3.308398e+01
3.289731e+01
3.267020e+01
3.241104e+01
3.212972e+01
3.183734e+01
3.154574e+01
3.126706e+01
3.101320e+01
3.079521e+01
3.062266e+01
3.050312e+01
3.044158e+01
3.044014e+01
3.049778e+01
3.061032e+01
3.077063e+01
3.096893e+01
3.119331e+01
3.143036e+01
3.166588e+01
3.188564e+01
3.207617e+01
3.222553e+01
3.232404e+01
3.236488e+01
3.234453e+01
3.226305e+01
3.212408e+01
3.193460e+01
3.170447e+01
3.144568e+01
3.117145e+01
3.089522e+01
3.062960e+01
3.038548e+01
3.017124e+01
2.999240e+01
2.985141e+01
2.974790e+01
2.967913e+01
2.964070e+01
2.962726e+01
2.963330e+01
2.965372e+01
2.968433e+01
2.972204e+01
2.976492e+01
2.981201e+01
2.986313e+01
2.991854e+01
2.997867e+01
3.004390e+01
3.011440e+01
3.018999e+01
3.027016e+01
3.035407e+01
3.044059e+01
3.052849e+01
3.061648e+01
3.070340e+01
3.078825e+01
3.087019e+01
3.094842e+01
3.102200e+01
3.108954e+01
3.114904e+01
3.119765e+01
3.123162e+01
3.124639e+01
3.123679e+01
3.119728e+01
3.112238e+01
3.100706e+01
3.084714e+01
3.063977e+01
3.038381e+01
3.008026e+01
2.973263e+01
2.934715e+01
2.893288e+01
2.850165e+01
2.806769e+01
2.764697e+01
2.725631e+01
2.691228e+01
2.662992e+01
2.642152e+01
2.629559e+01
2.625603e+01
2.630185e+01
2.642717e+01
2.662181e+01
2.687216e+01
2.716240e+01
2.747583e+01
2.779612e+01
2.810853e+01
2.840076e+01
2.866360e+01
2.889115e+01
2.908082e+01
2.923303e+01
2.935077e+01
2.943895e+01
2.950373e+01
2.955178e+01
2.958963e+01
2.962306e+01
2.965662e+01
2.969328e+01
2.973427e+01
2.977899e+01
2.982514e+01
2.986899e+01
2.990575e+01
2.993013e+01
2.993695e+01
2.992178e+01
2.988150e+01
2.981477e+01
2.972220e+01
2.960637e+01
2.947159e+01
2.932343e+01
2.916820e+01
2.901237e+01
2.886201e+01
2.872238e+01
2.859762e+01
2.849063e+01
2.840311e+01
2.833577e+01
2.828855e+01
2.826097e+01
2.825240e+01
2.826230e+01
2.829034e+01
2.833642e+01
2.840064e+01
2.848307e+01
2.858366e+01
2.870194e+01
2.883681e+01
2.898641e+01
2.914794e+01
2.931771e+01
2.949122e+01
2.966337e+01
2.982878e+01
2.998212e+01
3.011848e+01
3.023368e+01
3.032445e+01
3.038856e+01
3.042482e+01
3.043299e+01
3.041355e+01
3.036757e+01
3.029647e+01
3.020182e+01
3.008525e+01
2.994835e+01
2.979268e+01
2.961984e+01
2.943157e+01
2.922991e+01
2.901732e+01
2.879680e+01
2.857192e+01
2.834676e+01
2.812581e+01
2.791377e+01
2.771533e+01
2.753483e+01
2.737610e+01
2.724212e+01
2.713494e+01
2.705550e+01
2.700367e+01
2.697829e+01
2.697728e+01
2.699780e+01
2.703643e+01
2.708936e+01
2.715258e+01
2.722199e+01
2.729361e+01
2.736364e+01
2.742861e+01
2.748539e+01
2.753135e+01
2.756436e+01
2.758293e+01
2.758633e+01
2.757474e+01
2.754935e+01
2.751254e+01
2.746791e+01
2.742028e+01
2.737554e+01
2.734041e+01
2.732209e+01
2.732780e+01
2.736427e+01
2.743721e+01
2.755080e+01
2.770731e+01
2.790676e+01
2.814680e+01
2.842278e+01
2.872800e+01
2.905412e+01
2.939179e+01
2.973122e+01
3.006291e+01
3.037817e+01
3.066962e+01
3.093145e+01
3.115966e+01
3.135201e+01
3.150796e+01
3.162857e+01
3.171633e+01
3.177492e+01
3.180906e+01
3.182413e+01
3.182592e+01
3.182015e+01
3.181217e+01
3.180651e+01
3.180660e+01
3.181465e+01
3.183157e+01
3.185704e+01
3.188976e+01
3.192769e+01
3.196835e+01
3.200919e+01
3.204792e+01
3.208284e+01
3.211311e+01
3.213899e+01
3.216200e+01
3.218489e+01
3.221166e+01
3.224735e+01
3.229779e+01
3.236928e+01
3.246815e+01
3.260026e+01
3.277049e+01
3.298221e+01
3.323674e+01
3.353302e+01
3.386737e+01
3.423350e+01
3.462274e+01
3.502452e+01
3.542695e+01
3.581757e+01
3.618402e+01
3.651481e+01
3.679985e+01
3.703099e+01
3.720236e+01
3.731064e+01
3.735512e+01
3.733768e+01
3.726261e+01
3.713629e+01
3.696684e+01
3.676363e+01
3.653691e+01
3.629736e+01
3.605572e+01
3.582242e+01
3.560733e+01
3.541942e+01
3.526648e+01
3.515495e+01
3.508964e+01
3.507356e+01
3.510781e+01
3.519141e+01
3.532135e+01
3.549258e+01
3.569821e+01
3.592980e+01
3.617784e+01
3.643228e+01
3.668318e+01
3.692135e+01
3.713888e+01
3.732953e+01
3.748903e+01
3.761507e+01
3.770722e+01
3.776673e+01
3.779626e+01
3.779955e+01
3.778113e+01
3.774605e+01
3.769956e+01
3.764684e+01
3.759279e+01
3.754170e+01
3.749707e+01
3.746140e+01
3.743596e+01
3.742076e+01
3.741451e+01
3.741467e+01
3.741774e+01
3.741954e+01
3.741562e+01
3.740180e+01
3.737462e+01
3.733175e+01
3.727242e+01
3.719753e+01
3.710975e+01
3.701346e+01
3.691451e+01
3.681994e+01
3.673751e+01
3.667526e+01
3.664092e+01
3.664133e+01
3.668185e+01
3.676586e+01
3.689432e+01
3.706556e+01
3.727519e+01
3.751623e+01
3.777956e+01
3.805436e+01
3.832889e+01
3.859124e+01
3.883019e+01
3.903600e+01
3.920109e+01
3.932065e+01
3.939295e+01
3.941941e+01
3.940440e+01
3.935483e+01
3.927942e+01
3.918794e+01
3.909032e+01
3.899588e+01
3.891266e+01
3.884701e+01
3.880340e+01
3.878449e+01
3.879138e+01
3.882396e+01
3.888130e+01
3.896198e+01
3.906430e+01
3.918636e+01
3.932613e+01
3.948140e+01
3.964979e+01
3.982877e+01
4.001582e+01
4.020848e+01
4.040458e+01
4.060227e+01
4.080003e+01
4.099657e+01
4.119065e+01
4.138082e+01
4.156520e+01
4.174128e+01
4.190584e+01
4.205499e+01
4.218432e+01
4.228913e+01
4.236479e+01
4.240700e+01
4.241220e+01
4.237784e+01
4.230264e+01
4.218677e+01
4.203191e+01
4.184131e+01
4.161965e+01
4.137288e+01
4.110797e+01
4.083266e+01
4.055517e+01
4.028393e+01
4.002750e+01
3.979435e+01
3.959286e+01
3.943120e+01
3.931714e+01
3.925784e+01
3.925943e+01
3.932660e+01
3.946208e+01
3.966617e+01
3.993645e+01
4.026758e+01
4.065143e+01
4.107735e+01
4.153276e+01
4.200383e+01
4.247632e+01
4.293639e+01
4.337143e+01
4.377069e+01
4.412579e+01
4.443107e+01
4.468365e+01
4.488342e+01
4.503283e+01
4.513649e+01
4.520082e+01
4.523348e+01
4.524293e+01
4.523787e+01
4.522682e+01
4.521775e+01
4.521769e+01
4.523253e+01
4.526683e+01
4.532364e+01
4.540448e+01
4.550933e+01
4.563666e+01
4.578362e+01
4.594620e+01
4.611955e+01
4.629825e+01
4.647668e+01
4.664935e+01
4.681120e+01
4.695794e+01
4.708621e+01
4.719376e+01
4.727946e+01
4.734320e+01
4.738572e+01
4.740839e+01
4.741295e+01
4.740131e+01
4.737540e+01
4.733714e+01
4.728843e+01
4.723121e+01
4.716755e+01
4.709972e+01
4.703022e+01
4.696184e+01
4.689760e+01
4.684070e+01
4.679438e+01
4.676170e+01
4.674536e+01
4.674741e+01
4.676909e+01
4.681069e+01
4.687154e+01
4.695010e+01
4.704412e+01
4.715099e+01
4.726792e+01
4.739229e+01
4.752181e+01
4.765467e+01
4.778951e+01
4.792529e+01
4.806107e+01
4.819571e+01
4.832751e+01
4.845400e+01
4.857177e+01
4.867647e+01
4.876306e+01
4.882610e+01
4.886025e+01
4.886073e+01
4.882386e+01
4.874739e+01
4.863082e+01
4.847553e+01
4.828477e+01
4.806354e+01
4.781834e+01
4.755690e+01
4.728782e+01
4.702022e+01
4.676339e+01
4.652647e+01
4.631817e+01
4.614644e+01
4.601829e+01
4.593942e+01
4.591406e+01
4.594465e+01
4.603164e+01
4.617342e+01
4.636616e+01
4.660400e+01
4.687926e+01
4.718279e+01
4.750458e+01
4.783429e+01
4.816192e+01
4.847839e+01
4.877598e+01
4.904866e+01
4.929221e+01
4.950408e+01
4.968327e+01
4.982990e+01
4.994489e+01
5.002957e+01
5.008537e+01
5.011365e+01
5.011563e+01
5.009250e+01
5.004564e+01
4.997698e+01
4.988933e+01
4.978666e+01
4.967434e+01
4.955916e+01
4.944913e+01
4.935317e+01
4.928058e+01
4.924036e+01
4.924062e+01
4.928787e+01
4.938657e+01
4.953870e+01
4.974356e+01
4.999774e+01
5.029527e+01
5.062782e+01
5.098519e+01
5.135574e+01
5.172704e+01
5.208650e+01
5.242204e+01
5.272280e+01
5.297971e+01
5.318607e+01
5.333791e+01
5.343422e+01
5.347700e+01
5.347115e+01
5.342407e+01
5.334530e+01
5.324587e+01
5.313773e+01
5.303308e+01
5.294378e+01
5.288075e+01
5.285349e+01
5.286961e+01
5.293451e+01
5.305108e+01
5.321965e+01
5.343793e+01
5.370125e+01
5.400279e+01
5.433410e+01
5.468551e+01
5.504668e+01
5.540707e+01
5.575630e+01
5.608447e+01
5.638240e+01
5.664175e+01
5.685522e+01
5.701668e+01
5.712141e+01
5.716626e+01
5.714994e+01
5.707317e+01
5.693873e+01
5.675143e+01
5.651788e+01
5.624613e+01
5.594513e+01
5.562413e+01
5.529206e+01
5.495690e+01
5.462515e+01
5.430150e+01
5.398861e+01
5.368720e+01
5.339634e+01
5.311387e+01
5.283712e+01
5.256347e+01
5.229110e+01
5.201942e+01
5.174944e+01
5.148379e+01
5.122651e+01
5.098265e+01
5.075761e+01
5.055654e+01
5.038368e+01
5.024184e+01
5.013212e+01
5.005368e+01
5.000391e+01
4.997860e+01
4.997234e+01
4.997906e+01
4.999260e+01
5.000725e+01
5.001839e+01
5.002294e+01
5.001977e+01
5.000993e+01
4.999667e+01
4.998525e+01
4.998262e+01
4.999681e+01
5.003626e+01
5.010906e+01
5.022228e+01
5.038130e+01
5.058942e+01
5.084756e+01
5.115424e+01
5.150571e+01
5.189624e+01
5.231841e+01
5.276353e+01
5.322194e+01
5.368327e+01
5.413664e+01
5.457083e+01
5.497441e+01
5.533597e+01
5.564430e+01
5.588882e+01
5.605996e+01
5.614970e+01
5.615214e+01
5.606401e+01
5.588520e+01
5.561909e+01
5.527273e+01
5.485676e+01
5.438509e+01
5.387426e+01
5.334257e+01
5.280899e+01
5.229206e+01
5.180870e+01
5.137325e+01
5.099668e+01
5.068610e+01
5.044463e+01
5.027153e+01
5.016265e+01
5.011108e+01
5.010793e+01
5.014322e+01
5.020667e+01
5.028853e+01
5.038023e+01
5.047490e+01
5.056776e+01
5.065623e+01
5.073989e+01
5.082033e+01
5.090067e+01
5.098504e+01
5.107799e+01
5.118376e+01
5.130564e+01
5.144543e+01
5.160303e+01
5.177628e+01
5.196108e+01
5.215165e+01
5.234113e+01
5.252220e+01
5.268780e+01
5.283171e+01
5.294898e+01
5.303624e+01
5.309160e+01
5.311450e+01
5.310532e+01
5.306493e+01
5.299423e+01
5.289383e+01
5.276384e+01
5.260393e+01
5.241357e+01
5.219239e+01
5.194068e+01
5.165989e+01
5.135297e+01
5.102465e+01
5.068151e+01
5.033182e+01
4.998528e+01
4.965256e+01
4.934471e+01
4.907254e+01
4.884586e+01
4.867284e+01
4.855937e+01
4.850855e+01
4.852047e+01
4.859208e+01
4.871742e+01
4.888798e+01
4.909334e+01
4.932186e+01
4.956151e+01
4.980062e+01
5.002859e+01
5.023643e+01
5.041707e+01
5.056553e+01
5.067886e+01
5.075600e+01
5.079745e+01
5.080502e+01
5.078153e+01
5.073059e+01
5.065637e+01
5.056347e+01
5.045680e+01
5.034145e+01
5.022259e+01
5.010541e+01
4.999497e+01
4.989610e+01
4.981332e+01
4.975058e+01
4.971116e+01
4.969738e+01
4.971043e+01
4.975011e+01
4.981474e+01
4.990103e+01
5.000417e+01
5.011793e+01
5.023485e+01
5.034655e+01
5.044402e+01
5.051799e+01
5.055932e+01
5.055949e+01
5.051106e+01
5.040822e+01
5.024727e+01
5.002704e+01
4.974912e+01
4.941797e+01
4.904071e+01
4.862678e+01
4.818744e+01
4.773506e+01
4.728242e+01
4.684203e+01
4.642536e+01
4.604233e+01
4.570068e+01
4.540565e+01
4.515967e+01
4.496227e+01
4.481021e+01
4.469782e+01
4.461755e+01
4.456073e+01
4.451844e+01
4.448245e+01
4.444604e+01
4.440470e+01
4.435652e+01
4.430234e+01
4.424554e+01
4.419163e+01
4.414750e+01
4.412067e+01
4.411835e+01
4.414669e+01
4.421005e+01
4.431053e+01
4.444771e+01
4.461866e+01
4.481814e+01
4.503904e+01
4.527285e+01
4.551026e+01
4.574175e+01
4.595814e+01
4.615110e+01
4.631363e+01
4.644032e+01
4.652772e+01
4.657439e+01
4.658100e+01
4.655031e+01
4.648697e+01
4.639740e+01
4.628945e+01
4.617212e+01
4.605516e+01
4.594859e+01
4.586226e+01
4.580535e+01
4.578591e+01
4.581043e+01
4.588342e+01
4.600712e+01
4.618119e+01
4.640260e+01
4.666547e+01
4.696120e+01
4.727867e+01
4.760462e+01
4.792430e+01
4.822216e+01
4.848270e+01
4.869139e+01
4.883546e+01
4.890468e+01
4.889201e+01
4.879405e+01
4.861134e+01
4.834848e+01
4.801403e+01
4.762017e+01
4.718222e+01
4.671785e+01
4.624618e+01
4.578675e+01
4.535840e+01
4.497833e+01
4.466108e+01
4.441780e+01
4.425565e+01
4.417739e+01
4.418120e+01
4.426069e+01
4.440522e+01
4.460037e+01
4.482871e+01
4.507080e+01
4.530627e+01
4.551504e+01
4.567858e+01
4.578101e+01
4.581016e+01
4.575833e+01
4.562278e+01
4.540600e+01
4.511546e+01
4.476324e+01
4.436514e+01
4.393970e+01
4.350701e+01
4.308744e+01
4.270048e+01
4.236372e+01
4.209202e+01
4.189699e+01
4.178665e+01
4.176536e+01
4.183386e+01
4.198945e+01
4.222622e+01
4.253526e+01
4.290504e+01
4.332171e+01
4.376957e+01
4.423166e+01
4.469042e+01
4.512851e+01
4.552970e+01
4.587974e+01
4.616722e+01
4.638422e+01
4.652687e+01
4.659552e+01
4.659471e+01
4.653282e+01
4.642137e+01
4.627414e+01
4.610607e+01
4.593208e+01
4.576596e+01
4.561929e+01
4.550068e+01
4.541524e+01
4.536440e+01
4.534597e+01
4.535454e+01
4.538207e+01
4.541862e+01
4.545317e+01
4.547446e+01
4.547186e+01
4.543614e+01
4.536016e+01
4.523941e+01
4.507242e+01
4.486095e+01
4.461001e+01
4.432770e+01
4.402476e+01
4.371403e+01
4.340960e+01
4.312595e+01
4.287696e+01
4.267502e+01
4.253023e+01
4.244988e+01
4.243809e+01
4.249579e+01
4.262088e+01
4.280860e+01
4.305208e+01
4.334284e+01
4.367147e+01
4.402817e+01
4.440327e+01
4.478756e+01
4.517260e+01
4.555074e+01
4.591520e+01
4.625996e+01
4.657972e+01
4.686983e+01
4.712630e+01
4.734591e+01
4.752628e+01
4.766606e+01
4.776503e+01
4.782422e+01
4.784584e+01
4.783320e+01
4.779051e+01
4.772260e+01
4.763467e+01
4.753203e+01
4.741989e+01
4.730323e+01
4.718672e+01
4.707461e+01
4.697070e+01
4.687820e+01
4.679962e+01
4.673665e+01
4.668996e+01
4.665916e+01
4.664276e+01
4.663830e+01
4.664254e+01
4.665184e+01
4.666258e+01
4.667160e+01
4.667664e+01
4.667665e+01
4.667196e+01
4.666422e+01
4.665626e+01
4.665172e+01
4.665457e+01
4.666866e+01
4.669724e+01
4.674249e+01
4.680521e+01
4.688458e+01
4.697801e+01
4.708118e+01
4.718817e+01
4.729178e+01
4.738393e+01
4.745624e+01
4.750059e+01
4.750975e+01
4.747795e+01
4.740135e+01
4.727834e+01
4.710971e+01
4.689861e+01
4.665036e+01
4.637214e+01
4.607254e+01
4.576106e+01
4.544754e+01
4.514158e+01
4.485199e+01
4.458617e+01
4.434973e+01
4.414601e+01
4.397591e+01
4.383779e+01
4.372757e+01
4.363904e+01
4.356433e+01
4.349448e+01
4.342016e+01
4.333235e+01
4.322308e+01
4.308602e+01
4.291696e+01
4.271410e+01
4.247824e+01
4.221273e+01
4.192330e+01
4.161774e+01
4.130554e+01
4.099735e+01
4.070441e+01
4.043803e+01
4.020891e+01
4.002659e+01
3.989894e+01
3.983165e+01
3.982791e+01
3.988816e+01
4.000997e+01
4.018816e+01
4.041497e+01
4.068051e+01
4.097327e+01
4.128080e+01
4.159045e+01
4.189009e+01
4.216883e+01
4.241753e+01
4.262931e+01
4.279974e+01
4.292694e+01
4.301153e+01
4.305638e+01
4.306630e+01
4.304761e+01
4.300766e+01
4.295429e+01
4.289535e+01
4.283816e+01
4.278908e+01
4.275315e+01
4.273379e+01
4.273268e+01
4.274975e+01
4.278324e+01
4.282993e+01
4.288538e+01
4.294432e+01
4.300099e+01
4.304952e+01
4.308429e+01
4.310033e+01
4.309361e+01
4.306139e+01
4.300244e+01
4.291730e+01
4.280835e+01
4.267991e+01
4.253806e+01
4.239044e+01
4.224588e+01
4.211385e+01
4.200391e+01
4.192506e+01
4.188513e+01
4.189013e+01
4.194384e+01
4.204742e+01
4.219926e+01
4.239502e+01
4.262788e+01
4.288897e+01
4.316793e+01
4.345357e+01
4.373451e+01
4.399982e+01
4.423949e+01
4.444483e+01
4.460872e+01
4.472571e+01
4.479213e+01
4.480600e+01
4.476713e+01
4.467697e+01
4.453869e+01
4.435705e+01
4.413827e+01
4.388983e+01
4.362006e+01
4.333767e+01
4.305112e+01
4.276810e+01
4.249487e+01
4.223586e+01
4.199350e+01
4.176817e+01
4.155854e+01
4.136198e+01
4.117521e+01
4.099489e+01
4.081818e+01
4.064319e+01
4.046925e+01
4.029694e+01
4.012798e+01
3.996500e+01
3.981116e+01
3.966972e+01
3.954373e+01
3.943563e+01
3.934703e+01
3.927854e+01
3.922967e+01
3.919884e+01
3.918335e+01
3.917950e+01
3.918263e+01
3.918729e+01
3.918743e+01
3.917672e+01
3.914894e+01
3.909851e+01
3.902112e+01
3.891427e+01
3.877787e+01
3.861451e+01
3.842958e+01
3.823103e+01
3.802877e+01
3.783388e+01
3.765757e+01
3.751020e+01
3.740027e+01
3.733379e+01
3.731381e+01
3.734028e+01
3.741024e+01
3.751819e+01
3.765656e+01
3.781642e+01
3.798811e+01
3.816194e+01
3.832889e+01
3.848123e+01
3.861304e+01
3.872061e+01
3.880265e+01
3.886027e+01
3.889676e+01
3.891712e+01
3.892752e+01
3.893462e+01
3.894482e+01
3.896367e+01
3.899534e+01
3.904215e+01
3.910442e+01
3.918035e+01
3.926612e+01
3.935617e+01
3.944358e+01
3.952060e+01
3.957932e+01
3.961240e+01
3.961370e+01
3.957901e+01
3.950654e+01
3.939718e+01
3.925464e+01
3.908517e+01
3.889718e+01
3.870054e+01
3.850585e+01
3.832355e+01
3.816312e+01
3.803233e+01
3.793660e+01
3.787860e+01
3.785801e+01
3.787153e+01
3.791310e+01
3.797436e+01
3.804524e+01
3.811477e+01
3.817184e+01
3.820609e+01
3.820867e+01
3.817288e+01
3.809469e+01
3.797295e+01
3.780947e+01
3.760889e+01
3.737832e+01
3.712690e+01
3.686522e+01
3.660469e+01
3.635682e+01
3.613246e+01
3.594108e+01
3.579014e+01
3.568457e+01
3.562649e+01
3.561515e+01
3.564715e+01
3.571684e+01
3.581695e+01
3.593925e+01
3.607527e+01
3.621688e+01
3.635684e+01
3.648912e+01
3.660907e+01
3.671348e+01
3.680038e+01
3.686890e+01
3.691898e+01
3.695117e+01
3.696644e+01
3.696607e+01
3.695162e+01
3.692493e+01
3.688812e+01
3.684350e+01
3.679347e+01
3.674031e+01
3.668594e+01
3.663160e+01
3.657762e+01
3.652317e+01
3.646620e+01
3.640343e+01
3.633057e+01
3.624261e+01
3.613431e+01
3.600065e+01
3.583747e+01
3.564189e+01
3.541284e+01
3.515125e+01
3.486020e+01
3.454480e+01
3.421179e+01
3.386912e+01
3.352521e+01
3.318837e+01
3.286610e+01
3.256464e+01
3.228856e+01
3.204074e+01
3.182236e+01
3.163324e+01
3.147219e+01
3.133739e+01
3.122677e+01
3.113831e+01
3.107008e+01
3.102035e+01
3.098745e+01
3.096974e+01
3.096547e+01
3.097278e+01
3.098976e+01
3.101452e+01
3.104538e+01
3.108094e+01
3.112030e+01
3.116304e+01
3.120925e+01
3.125943e+01
3.131435e+01
3.137482e+01
3.144155e+01
3.151485e+01
3.159452e+01
3.167965e+01
3.176845e+01
3.185823e+01
3.194533e+01
3.202527e+01
3.209297e+01
3.214310e+01
3.217057e+01
3.217100e+01
3.214128e+01
3.207985e+01
3.198699e+01
3.186480e+01
3.171698e+01
3.154848e+01
3.136497e+01
3.117225e+01
3.097566e+01
3.077963e+01
3.058722e+01
3.039995e+01
3.021775e+01
3.003912e+01
2.986155e+01
2.968203e+01
2.949771e+01
2.930662e+01
2.910828e+01
2.890414e+01
2.869777e+01
2.849469e+01
2.830198e+01
2.812755e+01
2.797933e+01
2.786437e+01
2.778808e+01
2.775358e+01
2.776134e+01
2.780903e+01
2.789161e+01
2.800167e+01
2.812992e+01
2.826583e+01
2.839828e+01
2.851638e+01
2.861009e+01
2.867093e+01
2.869247e+01
2.867070e+01
2.860427e+01
2.849454e+01
2.834551e+01
2.816362e+01
2.795741e+01
2.773718e+01
2.751443e+01
2.730128e+01
2.710983e+01
2.695143e+01
2.683589e+01
2.677083e+01
2.676099e+01
2.680779e+01
2.690903e+01
2.705890e+01
2.724820e+01
2.746490e+01
2.769488e+01
2.792285e+01
2.813339e+01
2.831196e+01
2.844581e+01
2.852472e+01
2.854153e+01
2.849244e+01
2.837701e+01
2.819807e+01
2.796136e+01
2.767506e+01
2.734922e+01
2.699505e+01
2.662422e+01
2.624818e+01
2.587753e+01
2.552150e+01
2.518769e+01
2.488185e+01
2.460790e+01
2.436798e+01
2.416264e+01
2.399102e+01
2.385098e+01
2.373928e+01
2.365169e+01
2.358315e+01
2.352790e+01
2.347970e+01
2.343209e+01
2.337871e+01
2.331369e+01
2.323197e+01
2.312968e+01
2.300441e+01
2.285538e+01
2.268350e+01
2.249128e+01
2.228263e+01
2.206250e+01
2.183654e+01
2.161066e+01
2.139059e+01
2.118161e+01
2.098824e+01
2.081416e+01
2.066212e+01
2.053395e+01
2.043062e+01
2.035225e+01
2.029816e+01
2.026683e+01
2.025594e+01
2.026244e+01
2.028257e+01
2.031205e+01
2.034634e+01
2.038096e+01
2.041186e+01
2.043582e+01
2.045083e+01
2.045632e+01
2.045333e+01
2.044437e+01
2.043325e+01
2.042466e+01
2.042363e+01
2.043497e+01
2.046267e+01
2.050947e+01
2.057643e+01
2.066282e+01
2.076615e+01
2.088240e+01
2.100640e+01
2.113240e+01
2.125451e+01
2.136725e+01
2.146591e+01
2.154677e+01
2.160717e+01
2.164548e+01
2.166086e+01
2.165307e+01
2.162221e+01
2.156857e+01
2.149247e+01
2.139439e+01
2.127504e+01
2.113567e+01
2.097835e+01
2.080625e+01
2.062386e+01
2.043704e+01
2.025287e+01
2.007935e+01
1.992493e+01
1.979787e+01
1.970560e+01
1.965406e+01
1.964714e+01
1.968627e+01
1.977018e+01
1.989498e+01
2.005440e+01
2.024037e+01
2.044368e+01
2.065489e+01
2.086511e+01
2.106674e+01
2.125408e+01
2.142350e+01
2.157343e+01
2.170400e+01
2.181650e+01
2.191266e+01
2.199405e+01
2.206147e+01
2.211469e+01
2.215234e+01
2.217207e+01
2.217090e+01
2.214575e+01
2.209392e+01
2.201354e+01
2.190394e+01
2.176579e+01
2.160108e+01
2.141307e+01
2.120597e+01
2.098478e+01
2.075501e+01
2.052251e+01
2.029328e+01
2.007340e+01
1.986883e+01
1.968528e+01
1.952793e+01
1.940120e+01
1.930841e+01
1.925152e+01
1.923080e+01
1.924468e+01
1.928969e+01
1.936050e+01
1.945013e+01
1.955036e+01
1.965217e+01
1.974638e+01
1.982420e+01
1.987795e+01
1.990156e+01
1.989110e+01
1.984510e+01
1.976469e+01
1.965363e+01
1.951798e+01
1.936583e+01
1.920666e+01
1.905084e+01
1.890896e+01
1.879119e+01
1.870675e+01
1.866332e+01
1.866663e+01
1.872007e+01
1.882448e+01
1.897811e+01
1.917663e+01
1.941345e+01
1.968001e+01
1.996629e+01
2.026126e+01
2.055343e+01
2.083132e+01
2.108397e+01
2.130128e+01
2.147452e+01
2.159659e+01
2.166250e+01
2.166967e+01
2.161833e+01
2.151179e+01
2.135663e+01
2.116270e+01
2.094287e+01
2.071249e+01
2.048864e+01
2.028906e+01
2.013093e+01
2.002970e+01
1.999781e+01
2.004372e+01
2.017112e+01
2.037853e+01
2.065921e+01
2.100158e+01
2.138979e+01
2.180480e+01
2.222551e+01
2.263007e+01
2.299720e+01
2.330745e+01
2.354427e+01
2.369489e+01
2.375095e+01
2.370885e+01
2.356982e+01
2.333968e+01
2.302845e+01
2.264964e+01
2.221954e+01
2.175630e+01
2.127905e+01
2.080700e+01
2.035864e+01
1.995098e+01
1.959891e+01
1.931476e+01
1.910792e+01
1.898464e+01
1.894798e+01
1.899783e+01
1.913103e+01
1.934155e+01
1.962076e+01
1.995765e+01
2.033923e+01
2.075089e+01
2.117682e+01
2.160056e+01
2.200545e+01
2.237520e+01
2.269441e+01
2.294913e+01
2.312737e+01
2.321973e+01
2.321990e+01
2.312526e+01
2.293726e+01
2.266167e+01
2.230859e+01
2.189210e+01
2.142954e+01
2.094056e+01
2.044581e+01
1.996569e+01
1.951896e+01
1.912164e+01
1.878614e+01
1.852067e+01
1.832907e+01
1.821092e+01
1.816196e+01
1.817463e+01
1.823887e+01
1.834285e+01
1.847377e+01
1.861859e+01
1.876469e+01
1.890041e+01
1.901552e+01
1.910162e+01
1.915242e+01
1.916396e+01
1.913476e+01
1.906579e+01
1.896041e+01
1.882407e+01
1.866398e+01
1.848857e+01
1.830701e+01
1.812856e+01
1.796203e+01
1.781522e+01
1.769451e+01
1.760443e+01
1.754747e+01
1.752392e+01
1.753196e+01
1.756780e+01
1.762611e+01
1.770044e+01
1.778387e+01
1.786959e+01
1.795148e+01
1.802457e+01
1.808535e+01
1.813189e+01
1.816380e+01
1.818210e+01
1.818891e+01
1.818716e+01
1.818028e+01
1.817182e+01
1.816520e+01
1.816338e+01
1.816865e+01
1.818246e+01
1.820532e+01
1.823672e+01
1.827522e+01
1.831854e+01
1.836363e+01
1.840688e+01
1.844420e+01
1.847116e+01
1.848310e+01
1.847521e+01
1.844277e+01
1.838134e+01
1.828713e+01
1.815744e+01
1.799110e+01
1.778892e+01
1.755398e+01
1.729178e+01
1.701014e+01
1.671883e+01
1.642907e+01
1.615281e+01
1.590191e+01
1.568737e+01
1.551859e+01
1.540276e+01
1.534448e+01
1.534555e+01
1.540500e+01
1.551931e+01
1.568276e+01
1.588789e+01
1.612591e+01
1.638719e+01
1.666160e+01
1.693883e+01
1.720863e+01
1.746102e+01
1.768638e+01
1.787565e+01
1.802049e+01
1.811348e+01
1.814845e+01
1.812077e+01
1.802782e+01
1.786941e+01
1.764814e+01
1.736970e+01
1.704290e+01
1.667946e+01
1.629344e+01
1.590036e+01
1.551605e+01
1.515539e+01
1.483102e+01
1.455229e+01
1.432446e+01
1.414837e+01
1.402062e+01
1.393407e+01
1.387886e+01
1.384361e+01
1.381671e+01
1.378761e+01
1.374794e+01
1.369227e+01
1.361853e+01
1.352805e+01
1.342520e+01
1.331676e+01
1.321112e+01
1.311744e+01
1.304484e+01
1.300168e+01
1.299501e+01
1.303019e+01
1.311064e+01
1.323774e+01
1.341078e+01
1.362706e+01
1.388203e+01
1.416952e+01
1.448204e+01
1.481114e+01
1.514785e+01
1.548311e+01
1.580821e+01
1.611524e+01
1.639730e+01
1.664881e+01
1.686550e+01
1.704442e+01
1.718381e+01
1.728290e+01
1.734183e+01
1.736143e+01
1.734327e+01
1.728960e+01
1.720345e+01
1.708864e+01
1.694978e+01
1.679219e+01
1.662170e+01
1.644437e+01
1.626621e+01
1.609280e+01
1.592906e+01
1.577904e+01
1.564580e+01
1.553138e+01
1.543689e+01
1.536252e+01
1.530772e+01
1.527126e+01
1.525133e+01
1.524562e+01
1.525139e+01
1.526552e+01
1.528452e+01
1.530459e+01
1.532171e+01
1.533175e+01
1.533068e+01
1.531486e+01
1.528138e+01
1.522832e+01
1.515512e+01
1.506273e+01
1.495368e+01
1.483199e+01
1.470306e+01
1.457325e+01
1.444963e+01
1.433948e+01
1.424992e+01
1.418745e+01
1.415753e+01
1.416419e+01
1.420968e+01
1.429420e+01
1.441572e+01
1.456993e+01
1.475042e+01
1.494898e+01
1.515613e+01
1.536183e+01
1.555620e+01
1.573038e+01
1.587720e+01
1.599179e+01
1.607178e+01
1.611742e+01
1.613125e+01
1.611770e+01
1.608248e+01
1.603201e+01
1.597286e+01
1.591129e+01
1.585296e+01
1.580268e+01
1.576436e+01
1.574092e+01
1.573432e+01
1.574559e+01
1.577489e+01
1.582159e+01
1.588433e+01
1.596109e+01
1.604931e+01
1.614590e+01
1.624734e+01
1.634974e+01
1.644891e+01
1.654046e+01
1.661998e+01
1.668324e+01
1.672638e+01
1.674618e+01
1.674028e+01
1.670741e+01
1.664746e+01
1.656161e+01
1.645234e+01
1.632340e+01
1.617972e+01
1.602729e+01
1.587295e+01
1.572409e+01
1.558838e+01
1.547332e+01
1.538586e+01
1.533203e+01
1.531656e+01
1.534263e+01
1.541171e+01
1.552350e+01
1.567597e+01
1.586547e+01
1.608697e+01
1.633426e+01
1.660021e+01
1.687706e+01
1.715677e+01
1.743133e+01
1.769316e+01
1.793552e+01
1.815287e+01
1.834121e+01
1.849830e+01
1.862376e+01
1.871899e+01
1.878696e+01
1.883174e+01
1.885810e+01
1.887094e+01
1.887486e+01
1.887381e+01
1.887096e+01
1.886861e+01
1.886835e+01
1.887116e+01
1.887762e+01
1.888796e+01
1.890220e+01
1.892019e+01
1.894163e+01
1.896618e+01
1.899360e+01
1.902383e+01
1.905723e+01
1.909463e+01
1.913740e+01
1.918742e+01
1.924685e+01
1.931785e+01
1.940226e+01
1.950114e+01
1.961445e+01
1.974075e+01
1.987701e+01
2.001860e+01
2.015946e+01
2.029237e+01
2.040942e+01
2.050247e+01
2.056376e+01
2.058636e+01
2.056462e+01
2.049456e+01
2.037403e+01
2.020291e+01
1.998314e+01
1.971878e+01
1.941594e+01
1.908274e+01
1.872925e+01
1.836732e+01
1.801034e+01
1.767288e+01
1.737027e+01
1.711797e+01
1.693089e+01
1.682265e+01
1.680478e+01
1.688596e+01
1.707123e+01
1.736143e+01
1.775267e+01
1.823615e+01
1.879814e+01
1.942044e+01
2.008100e+01
2.075507e+01
2.141641e+01
2.203890e+01
2.259798e+01
2.307224e+01
2.344470e+01
2.370384e+01
2.384417e+01
2.386649e+01
2.377748e+01
2.358906e+01
2.331720e+01
2.298059e+01
2.259912e+01
2.219242e+01
2.177858e+01
2.137313e+01
2.098841e+01
2.063328e+01
2.031326e+01
2.003089e+01
1.978639e+01
1.957828e+01
1.940417e+01
1.926133e+01
1.914715e+01
1.905945e+01
1.899656e+01
1.895730e+01
1.894072e+01
1.894596e+01
1.897190e+01
1.901700e+01
1.907912e+01
1.915542e+01
1.924247e+01
1.933628e+01
1.943261e+01
1.952722e+01
1.961627e+01
1.969660e+01
1.976608e+01
1.982372e+01
1.986980e+01
1.990571e+01
1.993386e+01
1.995748e+01
1.998045e+01
2.000719e+01
2.004261e+01
2.009211e+01
2.016151e+01
2.025704e+01
2.038507e+01
2.055194e+01
2.076345e+01
2.102441e+01
2.133794e+01
2.170481e+01
2.212272e+01
2.258572e+01
2.308384e+01
2.360307e+01
2.412568e+01
2.463102e+01
2.509662e+01
2.549958e+01
2.581813e+01
2.603313e+01
2.612950e+01
2.609737e+01
2.593286e+01
2.563859e+01
2.522357e+01
2.470284e+01
2.409661e+01
2.342911e+01
2.272715e+01
2.201862e+01
2.133087e+01
2.068933e+01
2.011621e+01
1.962956e+01
1.924272e+01
1.896404e+01
1.879703e+01
1.874083e+01
1.879089e+01
1.893982e+01
1.917828e+01
1.949579e+01
1.988150e+01
2.032465e+01
2.081499e+01
2.134287e+01
2.189924e+01
2.247548e+01
2.306314e+01
2.365362e+01
2.423791e+01
2.480639e+01
2.534874e+01
2.585411e+01
2.631140e+01
2.670979e+01
2.703928e+01
2.729143e+01
2.745991e+01
2.754101e+01
2.753395e+01
2.744097e+01
2.726722e+01
2.702044e+01
2.671059e+01
2.634927e+01
2.594924e+01
2.552385e+01
2.508653e+01
2.465034e+01
2.422758e+01
2.382938e+01
2.346550e+01
2.314408e+01
2.287159e+01
2.265280e+01
2.249084e+01
2.238740e+01
2.234285e+01
2.235650e+01
2.242680e+01
2.255153e+01
2.272795e+01
2.295286e+01
2.322256e+01
2.353276e+01
2.387838e+01
2.425334e+01
2.465040e+01
2.506109e+01
2.547576e+01
2.588378e+01
2.627389e+01
2.663466e+01
2.695502e+01
2.722483e+01
2.743544e+01
2.758020e+01
2.765493e+01
2.765820e+01
2.759154e+01
2.745944e+01
2.726912e+01
2.703027e+01
2.675451e+01
2.645476e+01
2.614467e+01
2.583788e+01
2.554744e+01
2.528525e+01
2.506156e+01
2.488466e+01
2.476051e+01
2.469260e+01
2.468180e+01
2.472631e+01
2.482182e+01
2.496174e+01
2.513770e+01
2.534013e+01
2.555902e+01
2.578465e+01
2.600834e+01
2.622301e+01
2.642365e+01
2.660739e+01
2.677356e+01
2.692330e+01
2.705923e+01
2.718478e+01
2.730360e+01
2.741893e+01
2.753302e+01
2.764673e+01
2.775922e+01
2.786800e+01
2.796908e+01
2.805732e+01
2.812696e+01
2.817216e+01
2.818753e+01
2.816861e+01
2.811228e+01
2.801699e+01
2.788288e+01
2.771186e+01
2.750747e+01
2.727477e+01
2.702012e+01
2.675090e+01
2.647527e+01
2.620188e+01
2.593957e+01
2.569710e+01
2.548291e+01
2.530480e+01
2.516970e+01
2.508334e+01
2.505005e+01
2.507247e+01
2.515137e+01
2.528557e+01
2.547186e+01
2.570520e+01
2.597887e+01
2.628481e+01
2.661408e+01
2.695722e+01
2.730475e+01
2.764752e+01
2.797697e+01
2.828532e+01
2.856559e+01
2.881155e+01
2.901766e+01
2.917893e+01
2.929090e+01
2.934967e+01
2.935206e+01
2.929583e+01
2.918012e+01
2.900579e+01
2.877586e+01
2.849587e+01
2.817406e+01
2.782137e+01
2.745127e+01
2.707922e+01
2.672199e+01
2.639676e+01
2.612015e+01
2.590714e+01
2.577018e+01
2.571827e+01
2.575632e+01
2.588471e+01
2.609915e+01
2.639072e+01
2.674639e+01
2.714967e+01
2.758153e+01
2.802150e+01
2.844876e+01
2.884324e+01
2.918652e+01
2.946267e+01
2.965886e+01
2.976579e+01
2.977806e+01
2.969429e+01
2.951716e+01
2.925324e+01
2.891262e+01
2.850835e+01
2.805573e+01
2.757146e+01
2.707287e+01
2.657704e+01
2.610025e+01
2.565741e+01
2.526173e+01
2.492455e+01
2.465520e+01
2.446100e+01
2.434716e+01
2.431685e+01
2.437116e+01
2.450912e+01
2.472777e+01
2.502223e+01
2.538581e+01
2.581012e+01
2.628531e+01
2.680019e+01
2.734252e+01
2.789934e+01
2.845728e+01
2.900304e+01
2.952383e+01
3.000789e+01
3.044489e+01
3.082636e+01
3.114591e+01
3.139939e+01
3.158491e+01
3.170268e+01
3.175490e+01
3.174549e+01
3.167987e+01
3.156467e+01
3.140744e+01
3.121633e+01
3.099969e+01
3.076565e+01
3.052171e+01
3.027430e+01
3.002846e+01
2.978762e+01
2.955359e+01
2.932667e+01
2.910600e+01
2.889002e+01
2.867702e+01
2.846569e+01
2.825561e+01
2.804765e+01
2.784413e+01
2.764883e+01
2.746674e+01
2.730368e+01
2.716570e+01
2.705858e+01
2.698721e+01
2.695516e+01
2.696448e+01
2.701557e+01
2.710732e+01
2.723724e+01
2.740170e+01
2.759613e+01
2.781520e+01
2.805302e+01
2.830335e+01
2.855989e+01
2.881662e+01
2.906814e+01
2.930998e+01
2.953877e+01
2.975223e+01
2.994904e+01
3.012848e+01
3.029010e+01
3.043336e+01
3.055733e+01
3.066059e+01
3.074128e+01
3.079731e+01
3.082670e+01
3.082804e+01
3.080090e+01
3.074630e+01
3.066695e+01
3.056739e+01
3.045395e+01
3.033451e+01
3.021813e+01
3.011451e+01
3.003342e+01
2.998395e+01
2.997390e+01
3.000908e+01
3.009275e+01
3.022522e+01
3.040360e+01
3.062185e+01
3.087104e+01
3.113981e+01
3.141505e+01
3.168271e+01
3.192861e+01
3.213940e+01
3.230333e+01
3.241105e+01
3.245622e+01
3.243597e+01
3.235114e+01
3.220641e+01
3.201009e+01
3.177380e+01
3.151187e+01
3.124061e+01
3.097732e+01
3.073933e+01
3.054291e+01
3.040228e+01
3.032873e+01
3.032994e+01
3.040950e+01
3.056665e+01
3.079627e+01
3.108910e+01
3.143218e+01
3.180955e+01
3.220316e+01
3.259399e+01
3.296326e+01
3.329368e+01
3.357063e+01
3.378307e+01
3.392420e+01
3.399170e+01
3.398756e+01
3.391762e+01
3.379074e+01
3.361794e+01
3.341141e+01
3.318363e+01
3.294675e+01
3.271207e+01
3.248987e+01
3.228932e+01
3.211855e+01
3.198478e+01
3.189435e+01
3.185269e+01
3.186416e+01
3.193179e+01
3.205691e+01
3.223880e+01
3.247437e+01
3.275801e+01
3.308161e+01
3.343490e+01
3.380588e+01
3.418165e+01
3.454915e+01
3.489610e+01
3.521176e+01
3.548758e+01
3.571768e+01
3.589900e+01
3.603126e+01
3.611664e+01
3.615926e+01
3.616454e+01
3.613849e+01
3.608698e+01
3.601519e+01
3.592713e+01
3.582553e+01
3.571178e+01
3.558623e+01
3.544859e+01
3.529850e+01
3.513608e+01
3.496243e+01
3.478009e+01
3.459320e+01
3.440758e+01
3.423050e+01
3.407031e+01
3.393586e+01
3.383590e+01
3.377829e+01
3.376940e+01
3.381344e+01
3.391195e+01
3.406356e+01
3.426381e+01
3.450532e+01
3.477816e+01
3.507045e+01
3.536906e+01
3.566055e+01
3.593210e+01
3.617241e+01
3.637255e+01
3.652662e+01
3.663219e+01
3.669042e+01
3.670594e+01
3.668636e+01
3.664154e+01
3.658273e+01
3.652155e+01
3.646906e+01
3.643491e+01
3.642670e+01
3.644959e+01
3.650616e+01
3.659641e+01
3.671802e+01
3.686666e+01
3.703632e+01
3.721976e+01
3.740886e+01
3.759502e+01
3.776954e+01
3.792406e+01
3.805087e+01
3.814342e+01
3.819658e+01
3.820702e+01
3.817331e+01
3.809599e+01
3.797748e+01
3.782184e+01
3.763455e+01
3.742218e+01
3.719213e+01
3.695245e+01
3.671158e+01
3.647818e+01
3.626091e+01
3.606819e+01
3.590793e+01
3.578722e+01
3.571209e+01
3.568726e+01
3.571595e+01
3.579977e+01
3.593874e+01
3.613126e+01
3.637431e+01
3.666350e+01
3.699320e+01
3.735662e+01
3.774582e+01
3.815176e+01
3.856422e+01
3.897192e+01
3.936264e+01
3.972351e+01
4.004150e+01
4.030410e+01
4.050013e+01
4.062063e+01
4.065976e+01
4.061551e+01
4.049021e+01
4.029071e+01
4.002823e+01
3.971778e+01
3.937733e+01
3.902674e+01
3.868653e+01
3.837655e+01
3.811481e+01
3.791636e+01
3.779243e+01
3.774986e+01
3.779084e+01
3.791289e+01
3.810922e+01
3.836929e+01
3.867957e+01
3.902437e+01
3.938688e+01
3.975008e+01
4.009774e+01
4.041525e+01
4.069039e+01
4.091383e+01
4.107949e+01
4.118464e+01
4.122975e+01
4.121817e+01
4.115567e+01
4.104984e+01
4.090955e+01
4.074432e+01
4.056388e+01
4.037763e+01
4.019429e+01
4.002155e+01
3.986588e+01
3.973233e+01
3.962451e+01
3.954460e+01
3.949348e+01
3.947082e+01
3.947523e+01
3.950442e+01
3.955537e+01
3.962450e+01
3.970779e+01
3.980105e+01
3.990002e+01
4.000063e+01
4.009911e+01
4.019213e+01
4.027694e+01
4.035136e+01
4.041390e+01
4.046364e+01
4.050030e+01
4.052418e+01
4.053612e+01
4.053751e+01
4.053030e+01
4.051705e+01
4.050087e+01
4.048543e+01
4.047487e+01
4.047358e+01
4.048596e+01
4.051600e+01
4.056686e+01
4.064043e+01
4.073683e+01
4.085419e+01
4.098845e+01
4.113342e+01
4.128107e+01
4.142197e+01
4.154589e+01
4.164245e+01
4.170188e+01
4.171566e+01
4.167722e+01
4.158244e+01
4.143005e+01
4.122189e+01
4.096289e+01
4.066086e+01
4.032613e+01
3.997089e+01
3.960859e+01
3.925310e+01
3.891803e+01
3.861591e+01
3.835758e+01
3.815159e+01
3.800366e+01
3.791646e+01
3.788937e+01
3.791854e+01
3.799717e+01
3.811591e+01
3.826343e+01
3.842723e+01
3.859448e+01
3.875290e+01
3.889180e+01
3.900293e+01
3.908122e+01
3.912537e+01
3.913801e+01
3.912553e+01
3.909755e+01
3.906596e+01
3.904378e+01
3.904381e+01
3.907726e+01
3.915258e+01
3.927444e+01
3.944320e+01
3.965459e+01
3.989997e+01
4.016688e+01
4.044000e+01
4.070232e+01
4.093643e+01
4.112598e+01
4.125686e+01
4.131829e+01
4.130360e+01
4.121061e+01
4.104164e+01
4.080318e+01
4.050526e+01
4.016051e+01
3.978321e+01
3.938814e+01
3.898959e+01
3.860047e+01
3.823161e+01
3.789130e+01
3.758522e+01
3.731647e+01
3.708599e+01
3.689307e+01
3.673596e+01
3.661246e+01
3.652043e+01
3.645816e+01
3.642447e+01
3.641876e+01
3.644074e+01
3.649013e+01
3.656634e+01
3.666806e+01
3.679298e+01
3.693755e+01
3.709686e+01
3.726472e+01
3.743379e+01
3.759587e+01
3.774237e+01
3.786475e+01
3.795515e+01
3.800687e+01
3.801491e+01
3.797634e+01
3.789057e+01
3.775940e+01
3.758706e+01
3.737991e+01
3.714623e+01
3.689581e+01
3.663948e+01
3.638858e+01
3.615448e+01
3.594792e+01
3.577855e+01
3.565439e+01
3.558141e+01
3.556330e+01
3.560128e+01
3.569417e+01
3.583850e+01
3.602886e+01
3.625828e+01
3.651868e+01
3.680136e+01
3.709743e+01
3.739814e+01
3.769519e+01
3.798086e+01
3.824808e+01
3.849051e+01
3.870250e+01
3.887918e+01
3.901651e+01
3.911143e+01
3.916212e+01
3.916824e+01
3.913120e+01
3.905443e+01
3.894349e+01
3.880608e+01
3.865184e+01
3.849197e+01
3.833863e+01
3.820417e+01
3.810029e+01
3.803720e+01
3.802281e+01
3.806208e+01
3.815663e+01
3.830455e+01
3.850050e+01
3.873611e+01
3.900057e+01
3.928141e+01
3.956537e+01
3.983932e+01
4.009111e+01
4.031028e+01
4.048861e+01
4.062038e+01
4.070240e+01
4.073385e+01
4.071585e+01
4.065097e+01
4.054265e+01
4.039467e+01
4.021069e+01
3.999402e+01
3.974741e+01
3.947322e+01
3.917358e+01
3.885069e+01
3.850720e+01
3.814644e+01
3.777267e+01
3.739109e+01
3.700778e+01
3.662950e+01
3.626342e+01
3.591674e+01
3.559639e+01
3.530867e+01
3.505893e+01
3.485136e+01
3.468869e+01
3.457213e+01
3.450122e+01
3.447389e+01
3.448657e+01
3.453443e+01
3.461165e+01
3.471170e+01
3.482774e+01
3.495283e+01
3.508020e+01
3.520341e+01
3.531648e+01
3.541397e+01
3.549105e+01
3.554357e+01
3.556805e+01
3.556183e+01
3.552303e+01
3.545066e+01
3.534469e+01
3.520605e+01
3.503670e+01
3.483964e+01
3.461881e+01
3.437902e+01
3.412575e+01
3.386494e+01
3.360271e+01
3.334513e+01
3.309802e+01
3.286673e+01
3.265610e+01
3.247031e+01
3.231287e+01
3.218652e+01
3.209315e+01
3.203367e+01
3.200786e+01
3.201419e+01
3.204977e+01
3.211028e+01
3.219014e+01
3.228274e+01
3.238082e+01
3.247697e+01
3.256417e+01
3.263628e+01
3.268850e+01
3.271769e+01
3.272250e+01
3.270343e+01
3.266266e+01
3.260385e+01
3.253175e+01
3.245191e+01
3.237016e+01
3.229227e+01
3.222353e+01
3.216840e+01
3.213019e+01
3.211085e+01
3.211080e+01
3.212891e+01
3.216253e+01
3.220768e+01
3.225936e+01
3.231191e+01
3.235942e+01
3.239626e+01
3.241747e+01
3.241930e+01
3.239954e+01
3.235792e+01
3.229638e+01
3.221913e+01
3.213270e+01
3.204560e+01
3.196788e+01
3.191047e+01
3.188422e+01
3.189900e+01
3.196269e+01
3.208025e+01
3.225299e+01
3.247809e+01
3.274839e+01
3.305248e+01
3.337520e+01
3.369842e+01
3.400209e+01
3.426561e+01
3.446920e+01
3.459536e+01
3.463019e+01
3.456444e+01
3.439429e+01
3.412170e+01
3.375450e+01
3.330596e+01
3.279412e+01
3.224071e+01
3.166995e+01
3.110700e+01
3.057647e+01
3.010087e+01
2.969924e+01
2.938603e+01
2.917035e+01
2.905562e+01
2.903961e+01
2.911489e+01
2.926956e+01
2.948817e+01
2.975276e+01
3.004398e+01
3.034207e+01
3.062783e+01
3.088345e+01
3.109322e+01
3.124412e+01
3.132626e+01
3.133315e+01
3.126192e+01
3.111322e+01
3.089116e+01
3.060293e+01
3.025844e+01
2.986980e+01
2.945081e+01
2.901642e+01
2.858213e+01
2.816342e+01
2.777525e+01
2.743150e+01
2.714444e+01
2.692431e+01
2.677891e+01
2.671331e+01
2.672962e+01
2.682687e+01
2.700093e+01
2.724460e+01
2.754770e+01
2.789744e+01
2.827880e+01
2.867520e+01
2.906927e+01
2.944383e+01
2.978281e+01
3.007223e+01
3.030090e+01
3.046104e+01
3.054848e+01
3.056263e+01
3.050624e+01
3.038488e+01
3.020638e+01
2.998017e+01
2.971664e+01
2.942652e+01
2.912036e+01
2.880812e+01
2.849879e+01
2.820025e+01
2.791914e+01
2.766094e+01
2.743004e+01
2.722995e+01
2.706340e+01
2.693253e+01
2.683891e+01
2.678355e+01
2.676678e+01
2.678810e+01
2.684607e+01
2.693809e+01
2.706038e+01
2.720802e+01
2.737502e+01
2.755461e+01
2.773947e+01
2.792207e+01
2.809492e+01
2.825077e+01
2.838274e+01
2.848441e+01
2.854982e+01
2.857351e+01
2.855069e+01
2.847735e+01
2.835064e+01
2.816922e+01
2.793377e+01
2.764743e+01
2.731615e+01
2.694899e+01
2.655812e+01
2.615852e+01
2.576754e+01
2.540395e+01
2.508696e+01
2.483492e+01
2.466403e+01
2.458709e+01
2.461240e+01
2.474300e+01
2.497620e+01
2.530355e+01
2.571130e+01
2.618108e+01
2.669109e+01
2.721739e+01
2.773540e+01
2.822144e+01
2.865414e+01
2.901575e+01
2.929308e+01
2.947815e+01
2.956829e+01
2.956596e+01
2.947803e+01
2.931482e+01
2.908894e+01
2.881407e+01
2.850387e+01
2.817097e+01
2.782638e+01
2.747907e+01
2.713582e+01
2.680141e+01
2.647883e+01
2.616972e+01
2.587477e+01
2.559415e+01
2.532791e+01
2.507627e+01
2.483986e+01
2.461987e+01
2.441808e+01
2.423693e+01
2.407934e+01
2.394874e+01
2.384882e+01
2.378339e+01
2.375615e+01
2.377039e+01
2.382863e+01
2.393224e+01
2.408108e+01
2.427317e+01
2.450444e+01
2.476872e+01
2.505774e+01
2.536147e+01
2.566840e+01
2.596612e+01
2.624177e+01
2.648265e+01
2.667673e+01
2.681321e+01
2.688295e+01
2.687893e+01
2.679665e+01
2.663440e+01
2.639358e+01
2.607877e+01
2.569777e+01
2.526144e+01
2.478332e+01
2.427916e+01
2.376624e+01
2.326260e+01
2.278629e+01
2.235454e+01
2.198300e+01
2.168505e+01
2.147124e+01
2.134878e+01
2.132128e+01
2.138864e+01
2.154719e+01
2.179005e+01
2.210761e+01
2.248824e+01
2.291887e+01
2.338571e+01
2.387477e+01
2.437232e+01
2.486524e+01
2.534133e+01
2.578954e+01
2.620026e+01
2.656543e+01
2.687872e+01
2.713557e+01
2.733315e+01
2.747030e+01
2.754734e+01
2.756591e+01
2.752893e+01
2.744040e+01
2.730540e+01
2.712994e+01
2.692083e+01
2.668542e+01
2.643124e+01
2.616566e+01
2.589548e+01
2.562660e+01
2.536384e+01
2.511085e+01
2.487024e+01
2.464366e+01
2.443213e+01
2.423615e+01
2.405595e+01
2.389156e+01
2.374290e+01
2.360980e+01
2.349198e+01
2.338904e+01
2.330041e+01
2.322536e+01
2.316298e+01
2.311219e+01
2.307177e+01
2.304040e+01
2.301671e+01
2.299923e+01
2.298639e+01
2.297641e+01
2.296725e+01
2.295645e+01
2.294119e+01
2.291830e+01
2.288456e+01
2.283696e+01
2.277322e+01
2.269224e+01
2.259450e+01
2.248235e+01
2.236006e+01
2.223357e+01
2.210997e+01
2.199682e+01
2.190127e+01
2.182926e+01
2.178479e+01
2.176949e+01
2.178237e+01
2.181993e+01
2.187650e+01
2.194467e+01
2.201598e+01
2.208155e+01
2.213272e+01
2.216176e+01
2.216236e+01
2.213016e+01
2.206308e+01
2.196148e+01
2.182816e+01
2.166814e+01
2.148825e+01
2.129659e+01
2.110187e+01
2.091271e+01
2.073699e+01
2.058123e+01
2.045019e+01
2.034655e+01
2.027089e+01
2.022182e+01
2.019627e+01
2.019000e+01
2.019803e+01
2.021531e+01
2.023709e+01
2.025942e+01
2.027931e+01
2.029485e+01
2.030515e+01
2.031022e+01
2.031071e+01
2.030774e+01
2.030272e+01
2.029714e+01
2.029250e+01
2.029019e+01
2.029144e+01
2.029731e+01
2.030875e+01
2.032657e+01
2.035160e+01
2.038475e+01
2.042710e+01
2.047997e+01
2.054496e+01
2.062395e+01
2.071903e+01
2.083244e+01
2.096633e+01
2.112254e+01
2.130222e+01
2.150547e+01
2.173099e+01
2.197574e+01
2.223477e+01
2.250118e+01
2.276627e+01
2.301985e+01
2.325078e+01
2.344755e+01
2.359897e+01
2.369487e+01
2.372682e+01
2.368865e+01
2.357695e+01
2.339136e+01
2.313464e+01
2.281260e+01
2.243378e+01
2.200903e+01
2.155086e+01
2.107280e+01
2.058864e+01
2.011177e+01
1.965461e+01
1.922818e+01
1.884176e+01
1.850286e+01
1.821715e+01
1.798862e+01
1.781966e+01
1.771119e+01
1.766280e+01
1.767276e+01
1.773804e+01
1.785433e+01
1.801608e+01
1.821650e+01
1.844768e+01
1.870084e+01
1.896649e+01
1.923477e+01
1.949572e+01
1.973961e+01
1.995720e+01
2.014000e+01
2.028046e+01
2.037226e+01
2.041051e+01
2.039194e+01
2.031511e+01
2.018057e+01
1.999092e+01
1.975086e+01
1.946713e+01
1.914842e+01
1.880519e+01
1.844951e+01
1.809469e+01
1.775500e+01
1.744512e+01
1.717955e+01
1.697195e+01
1.683433e+01
1.677626e+01
1.680412e+01
1.692046e+01
1.712360e+01
1.740736e+01
1.776120e+01
1.817063e+01
1.861782e+01
1.908260e+01
1.954351e+01
1.997904e+01
2.036881e+01
2.069468e+01
2.094174e+01
2.109908e+01
2.116026e+01
2.112365e+01
2.099242e+01
2.077434e+01
2.048135e+01
2.012889e+01
1.973503e+01
1.931942e+01
1.890211e+01
1.850231e+01
1.813718e+01
1.782076e+01
1.756305e+01
1.736951e+01
1.724085e+01
1.717325e+01
1.715896e+01
1.718729e+01
1.724574e+01
1.732134e+01
1.740186e+01
1.747694e+01
1.753888e+01
1.758313e+01
1.760836e+01
1.761619e+01
1.761062e+01
1.759720e+01
1.758214e+01
1.757138e+01
1.756976e+01
1.758037e+01
1.760417e+01
1.763987e+01
1.768408e+01
1.773166e+01
1.777630e+01
1.781105e+01
1.782904e+01
1.782400e+01
1.779082e+01
1.772596e+01
1.762777e+01
1.749662e+01
1.733496e+01
1.714711e+01
1.693904e+01
1.671791e+01
1.649160e+01
1.626811e+01
1.605504e+01
1.585905e+01
1.568534e+01
1.553742e+01
1.541684e+01
1.532325e+01
1.525460e+01
1.520744e+01
1.517743e+01
1.515979e+01
1.514982e+01
1.514328e+01
1.513663e+01
1.512724e+01
1.511331e+01
1.509382e+01
1.506826e+01
1.503645e+01
1.499834e+01
1.495389e+01
1.490298e+01
1.484554e+01
1.478159e+01
1.471143e+01
1.463573e+01
1.455563e+01
1.447270e+01
1.438887e+01
1.430622e+01
1.422679e+01
1.415231e+01
1.408398e+01
1.402226e+01
1.396686e+01
1.391673e+01
1.387026e+01
1.382551e+01
1.378049e+01
1.373346e+01
1.368303e+01
1.362825e+01
1.356848e+01
1.350318e+01
1.343166e+01
1.335283e+01
1.326497e+01
1.316572e+01
1.305215e+01
1.292101e+01
1.276910e+01
1.259375e+01
1.239331e+01
1.216757e+01
1.191817e+01
1.164871e+01
1.136480e+01
1.107378e+01
1.078424e+01
1.050537e+01
1.024617e+01
1.001465e+01
9.817104e+00
9.657544e+00
9.537347e+00
9.455156e+00
9.407011e+00
9.386688e+00
9.386200e+00
9.396401e+00
9.407661e+00
9.410547e+00
9.396486e+00
9.358381e+00
9.291142e+00
9.192115e+00
9.061389e+00
8.901940e+00
8.719599e+00
8.522823e+00
8.322253e+00
8.130092e+00
7.959310e+00
7.822765e+00
7.732277e+00
7.697778e+00
7.726574e+00
7.822822e+00
7.987241e+00
8.217097e+00
8.506444e+00
8.846600e+00
9.226806e+00
9.634987e+00
1.005855e+01
1.048515e+01
1.090332e+01
1.130297e+01
1.167571e+01
1.201497e+01
1.231599e+01
1.257567e+01
1.279225e+01
1.296505e+01
1.309417e+01
1.318022e+01
1.322423e+01
1.322764e+01
1.319238e+01
1.312107e+01
1.301719e+01
1.288520e+01
1.273051e+01
1.255932e+01
1.237827e+01
1.219394e+01
1.201237e+01
1.183845e+01
1.167553e+01
1.152516e+01
1.138704e+01
1.125917e+01
1.113831e+01
1.102042e+01
1.090132e+01
1.077727e+01
1.064545e+01
1.050437e+01
1.035405e+01
1.019610e+01
1.003362e+01
9.870853e+00
9.712888e+00
9.565115e+00
9.432740e+00
9.320293e+00
9.231221e+00
9.167600e+00
9.129988e+00
9.117433e+00
9.127594e+00
9.156979e+00
9.201225e+00
9.255428e+00
9.314469e+00
9.373335e+00
9.427425e+00
9.472821e+00
9.506520e+00
9.526616e+00
9.532413e+00
9.524470e+00
9.504545e+00
9.475460e+00
9.440851e+00
9.404844e+00
9.371658e+00
9.345191e+00
9.328637e+00
9.324192e+00
9.332877e+00
9.354496e+00
9.387704e+00
9.430171e+00
9.478796e+00
9.529953e+00
9.579754e+00
9.624317e+00
9.660028e+00
9.683777e+00
9.693137e+00
9.686457e+00
9.662831e+00
9.621972e+00
9.563983e+00
9.489098e+00
9.397450e+00
9.288942e+00
9.163251e+00
9.020002e+00
8.859059e+00
8.680903e+00
8.486983e+00
8.279970e+00
8.063839e+00
7.843736e+00
7.625637e+00
7.415868e+00
7.220556e+00
7.045106e+00
6.893805e+00
6.769588e+00
6.673987e+00
6.607249e+00
6.568565e+00
6.556376e+00
6.568687e+00
6.603358e+00
6.658346e+00
6.731874e+00
6.822520e+00
6.929219e+00
7.051165e+00
7.187629e+00
7.337712e+00
7.500046e+00
7.672525e+00
7.852100e+00
8.034706e+00
8.215350e+00
8.388361e+00
8.547767e+00
8.687754e+00
8.803132e+00
8.889743e+00
8.944784e+00
8.967003e+00
8.956779e+00
8.916083e+00
8.848332e+00
8.758173e+00
8.651193e+00
8.533601e+00
8.411897e+00
8.292559e+00
8.181785e+00
8.085273e+00
8.008072e+00
7.954455e+00
7.927817e+00
7.930566e+00
7.963997e+00
8.028167e+00
8.121766e+00
8.242043e+00
8.384773e+00
8.544327e+00
8.713811e+00
8.885308e+00
9.050186e+00
9.199462e+00
9.324208e+00
9.415964e+00
9.467156e+00
9.471483e+00
9.424260e+00
9.322697e+00
9.166095e+00
8.955957e+00
8.695989e+00
8.392018e+00
8.051826e+00
7.684929e+00
7.302301e+00
6.916066e+00
6.539139e+00
6.184810e+00
5.866248e+00
5.595925e+00
5.384981e+00
5.242573e+00
5.175270e+00
5.186572e+00
5.276596e+00
5.441992e+00
5.676062e+00
5.969097e+00
6.308873e+00
6.681273e+00
7.071002e+00
7.462349e+00
7.839979e+00
8.189696e+00
8.499160e+00
8.758486e+00
8.960668e+00
9.101805e+00
9.181088e+00
9.200575e+00
9.164778e+00
9.080144e+00
8.954463e+00
8.796301e+00
8.614476e+00
8.417628e+00
8.213893e+00
8.010669e+00
7.814471e+00
7.630847e+00
7.464329e+00
7.318413e+00
7.195566e+00
7.097269e+00
7.024125e+00
6.976018e+00
6.952343e+00
6.952261e+00
6.974950e+00
7.019791e+00
7.086453e+00
7.174842e+00
7.284925e+00
7.416452e+00
7.568647e+00
7.739925e+00
7.927721e+00
8.128451e+00
8.337647e+00
8.550237e+00
8.760929e+00
8.964644e+00
9.156928e+00
9.334280e+00
9.494369e+00
9.636094e+00
9.759506e+00
9.865603e+00
9.956037e+00
1.003279e+01
1.009788e+01
1.015308e+01
1.019978e+01
1.023890e+01
1.027089e+01
1.029576e+01
1.031322e+01
1.032278e+01
1.032386e+01
1.031590e+01
1.029854e+01
1.027162e+01
1.023531e+01
1.019012e+01
1.013691e+01
1.007693e+01
1.001180e+01
9.943522e+00
9.874486e+00
9.807464e+00
9.745589e+00
9.692293e+00
9.651204e+00
9.625993e+00
9.620166e+00
9.636794e+00
9.678222e+00
9.745733e+00
9.839243e+00
9.957024e+00
1.009553e+01
1.024934e+01
1.041130e+01
1.057283e+01
1.072441e+01
1.085627e+01
1.095914e+01
1.102505e+01
1.104809e+01
1.102500e+01
1.095565e+01
1.084318e+01
1.069401e+01
1.051755e+01
1.032569e+01
1.013218e+01
9.951872e+00
9.799828e+00
9.690528e+00
9.637024e+00
9.650183e+00
9.738022e+00
9.905155e+00
1.015239e+01
1.047649e+01
1.087013e+01
1.132207e+01
1.181756e+01
1.233898e+01
1.286661e+01
1.337970e+01
1.385752e+01
1.428050e+01
1.463137e+01
1.489610e+01
1.506468e+01
1.513157e+01
1.509584e+01
1.496100e+01
1.473452e+01
1.442709e+01
1.405177e+01
1.362310e+01
1.315620e+01
1.266604e+01
1.216684e+01
1.167156e+01
1.119163e+01
1.073675e+01
1.031480e+01
9.931769e+00
9.591835e+00
9.297383e+00
9.049109e+00
8.846139e+00
8.686190e+00
8.565782e+00
8.480476e+00
8.425163e+00
8.394372e+00
8.382585e+00
8.384541e+00
8.395505e+00
8.411490e+00
8.429393e+00
8.447065e+00
8.463289e+00
8.477688e+00
8.490580e+00
8.502788e+00
8.515438e+00
8.529750e+00
8.546837e+00
8.567521e+00
8.592183e+00
8.620672e+00
8.652283e+00
8.685841e+00
8.719884e+00
8.752950e+00
8.783918e+00
8.812371e+00
8.838918e+00
8.865404e+00
8.894971e+00
8.931932e+00
8.981457e+00
9.049075e+00
9.140058e+00
9.258730e+00
9.407787e+00
9.587716e+00
9.796380e+00
1.002885e+01
1.027751e+01
1.053245e+01
1.078209e+01
1.101399e+01
1.121577e+01
1.137601e+01
1.148504e+01
1.153561e+01
1.152337e+01
1.144705e+01
1.130847e+01
1.111234e+01
1.086583e+01
1.057810e+01
1.025970e+01
9.922003e+00
9.576661e+00
9.235116e+00
8.908166e+00
8.605604e+00
8.335894e+00
8.105900e+00
7.920672e+00
7.783282e+00
7.694762e+00
7.654136e+00
7.658570e+00
7.703657e+00
7.783799e+00
7.892691e+00
8.023835e+00
8.171067e+00
8.329028e+00
8.493546e+00
8.661902e+00
8.832946e+00
9.007066e+00
9.185998e+00
9.372487e+00
9.569822e+00
9.781279e+00
1.000953e+01
1.025608e+01
1.052080e+01
1.080159e+01
1.109429e+01
1.139276e+01
1.168916e+01
1.197441e+01
1.223871e+01
1.247223e+01
1.266567e+01
1.281090e+01
1.290144e+01
1.293291e+01
1.290332e+01
1.281322e+01
1.266572e+01
1.246634e+01
1.222273e+01
1.194430e+01
1.164165e+01
1.132596e+01
1.100839e+01
1.069935e+01
1.040797e+01
1.014163e+01
9.905609e+00
9.703068e+00
9.535172e+00
9.401449e+00
9.300333e+00
9.229798e+00
9.188010e+00
9.173893e+00
9.187524e+00
9.230273e+00
9.304663e+00
9.413954e+00
9.561513e+00
9.750063e+00
9.980911e+00
1.025329e+01
1.056391e+01
1.090674e+01
1.127310e+01
1.165207e+01
1.203108e+01
1.239669e+01
1.273547e+01
1.303487e+01
1.328406e+01
1.347460e+01
1.360101e+01
1.366107e+01
1.365588e+01
1.358970e+01
1.346955e+01
1.330457e+01
1.310532e+01
1.288305e+01
1.264893e+01
1.241349e+01
1.218607e+01
1.197454e+01
1.178508e+01
1.162216e+01
1.148866e+01
1.138602e+01
1.131453e+01
1.127354e+01
1.126180e+01
1.127759e+01
1.131896e+01
1.138372e+01
1.146956e+01
1.157399e+01
1.169426e+01
1.182732e+01
1.196971e+01
1.211739e+01
1.226571e+01
1.240922e+01
1.254175e+01
1.265641e+01
1.274584e+01
1.280252e+01
1.281924e+01
1.278966e+01
1.270891e+01
1.257411e+01
1.238495e+01
1.214390e+01
1.185646e+01
1.153095e+01
1.117822e+01
1.081107e+01
1.044350e+01
1.008986e+01
9.764006e+00
9.478422e+00
9.243528e+00
9.067097e+00
8.953888e+00
8.905491e+00
8.920399e+00
8.994289e+00
9.120513e+00
9.290744e+00
9.495742e+00
9.726159e+00
9.973307e+00
1.022979e+01
1.048991e+01
1.074984e+01
1.100752e+01
1.126229e+01
1.151441e+01
1.176456e+01
1.201328e+01
1.226064e+01
1.250600e+01
1.274787e+01
1.298396e+01
1.321125e+01
1.342614e+01
1.362464e+01
1.380256e+01
1.395577e+01
1.408051e+01
1.417367e+01
1.423320e+01
1.425839e+01
1.425015e+01
1.421106e+01
1.414538e+01
1.405876e+01
1.395785e+01
1.384979e+01
1.374160e+01
1.363966e+01
1.354928e+01
1.347430e+01
1.341699e+01
1.337801e+01
1.335657e+01
1.335072e+01
1.335767e+01
1.337422e+01
1.339708e+01
1.342314e+01
1.344972e+01
1.347458e+01
1.349594e+01
1.351243e+01
1.352303e+01
1.352702e+01
1.352391e+01
1.351356e+01
1.349610e+01
1.347201e+01
1.344214e+01
1.340768e+01
1.337011e+01
1.333114e+01
1.329264e+01
1.325654e+01
1.322479e+01
1.319931e+01
1.318193e+01
1.317445e+01
1.317854e+01
1.319580e+01
1.322758e+01
1.327499e+01
1.333873e+01
1.341901e+01
1.351555e+01
1.362752e+01
1.375369e+01
1.389252e+01
1.404237e+01
1.420163e+01
1.436884e+01
1.454278e+01
1.472244e+01
1.490694e+01
1.509540e+01
1.528684e+01
1.548003e+01
1.567333e+01
1.586462e+01
1.605114e+01
1.622947e+01
1.639551e+01
1.654448e+01
1.667109e+01
1.676976e+01
1.683493e+01
1.686137e+01
1.684457e+01
1.678111e+01
1.666886e+01
1.650727e+01
1.629746e+01
1.604228e+01
1.574629e+01
1.541572e+01
1.505836e+01
1.468347e+01
1.430162e+01
1.392441e+01
1.356428e+01
1.323402e+01
1.294641e+01
1.271364e+01
1.254685e+01
1.245557e+01
1.244728e+01
1.252702e+01
1.269711e+01
1.295686e+01
1.330255e+01
1.372732e+01
1.422138e+01
1.477222e+01
1.536506e+01
1.598340e+01
1.660967e+01
1.722597e+01
1.781483e+01
1.835986e+01
1.884642e+01
1.926206e+01
1.959685e+01
1.984356e+01
1.999774e+01
2.005764e+01
2.002413e+01
1.990054e+01
1.969249e+01
1.940773e+01
1.905594e+01
1.864858e+01
1.819859e+01
1.772019e+01
1.722847e+01
1.673900e+01
1.626729e+01
1.582823e+01
1.543551e+01
1.510095e+01
1.483397e+01
1.464111e+01
1.452562e+01
1.448728e+01
1.452226e+01
1.462327e+01
1.477979e+01
1.497855e+01
1.520418e+01
1.544000e+01
1.566897e+01
1.587474e+01
1.604261e+01
1.616057e+01
1.622007e+01
1.621665e+01
1.615025e+01
1.602519e+01
1.584984e+01
1.563587e+01
1.539731e+01
1.514932e+01
1.490698e+01
1.468412e+01
1.449228e+01
1.434001e+01
1.423241e+01
1.417113e+01
1.415461e+01
1.417859e+01
1.423684e+01
1.432199e+01
1.442624e+01
1.454209e+01
1.466271e+01
1.478229e+01
1.489609e+01
1.500039e+01
1.509237e+01
1.517004e+01
1.523213e+01
1.527814e+01
1.530848e+01
1.532466e+01
1.532944e+01
1.532703e+01
1.532307e+01
1.532450e+01
1.533918e+01
1.537543e+01
1.544132e+01
1.554402e+01
1.568912e+01
1.588007e+01
1.611780e+01
1.640045e+01
1.672341e+01
1.707946e+01
1.745918e+01
1.785143e+01
1.824397e+01
1.862408e+01
1.897919e+01
1.929741e+01
1.956810e+01
1.978228e+01
1.993304e+01
2.001595e+01
2.002931e+01
1.997441e+01
1.985551e+01
1.967974e+01
1.945670e+01
1.919788e+01
1.891588e+01
1.862352e+01
1.833293e+01
1.805471e+01
1.779725e+01
1.756623e+01
1.736452e+01
1.719215e+01
1.704680e+01
1.692433e+01
1.681965e+01
1.672758e+01
1.664379e+01
1.656547e+01
1.649197e+01
1.642490e+01
1.636811e+01
1.632720e+01
1.630892e+01
1.632036e+01
1.636817e+01
1.645776e+01
1.659279e+01
1.677466e+01
1.700239e+01
1.727260e+01
1.757969e+01
1.791621e+01
1.827332e+01
1.864127e+01
1.900989e+01
1.936903e+01
1.970891e+01
2.002043e+01
2.029538e+01
2.052662e+01
2.070823e+01
2.083558e+01
2.090548e+01
2.091623e+01
2.086774e+01
2.076165e+01
2.060144e+01
2.039255e+01
2.014248e+01
1.986082e+01
1.955903e+01
1.925018e+01
1.894836e+01
1.866796e+01
1.842282e+01
1.822534e+01
1.808556e+01
1.801039e+01
1.800300e+01
1.806250e+01
1.818378e+01
1.835778e+01
1.857202e+01
1.881147e+01
1.905965e+01
1.929986e+01
1.951647e+01
1.969611e+01
1.982856e+01
1.990746e+01
1.993053e+01
1.989951e+01
1.981982e+01
1.969982e+01
1.955012e+01
1.938256e+01
1.920938e+01
1.904235e+01
1.889192e+01
1.876670e+01
1.867289e+01
1.861402e+01
1.859088e+01
1.860157e+01
1.864175e+01
1.870510e+01
1.878383e+01
1.886928e+01
1.895254e+01
1.902510e+01
1.907932e+01
1.910895e+01
1.910946e+01
1.907840e+01
1.901554e+01
1.892303e+01
1.880536e+01
1.866920e+01
1.852301e+01
1.837649e+01
1.823985e+01
1.812301e+01
1.803475e+01
1.798199e+01
1.796925e+01
1.799831e+01
1.806816e+01
1.817518e+01
1.831351e+01
1.847559e+01
1.865272e+01
1.883567e+01
1.901524e+01
1.918272e+01
1.933023e+01
1.945097e+01
1.953941e+01
1.959136e+01
1.960414e+01
1.957664e+01
1.950948e+01
1.940512e+01
1.926788e+01
1.910399e+01
1.892139e+01
1.872950e+01
1.853883e+01
1.836053e+01
1.820573e+01
1.808503e+01
1.800785e+01
1.798186e+01
1.801257e+01
1.810290e+01
1.825298e+01
1.846005e+01
1.871846e+01
1.901996e+01
1.935404e+01
1.970849e+01
2.007007e+01
2.042525e+01
2.076102e+01
2.106564e+01
2.132923e+01
2.154434e+01
2.170621e+01
2.181301e+01
2.186584e+01
2.186862e+01
2.182786e+01
2.175226e+01
2.165220e+01
2.153905e+01
2.142440e+01
2.131927e+01
2.123330e+01
2.117414e+01
2.114703e+01
2.115455e+01
2.119670e+01
2.127112e+01
2.137347e+01
2.149786e+01
2.163737e+01
2.178453e+01
2.193179e+01
2.207194e+01
2.219850e+01
2.230592e+01
2.238976e+01
2.244664e+01
2.247415e+01
2.247063e+01
2.243500e+01
2.236662e+01
2.226518e+01
2.213086e+01
2.196442e+01
2.176753e+01
2.154297e+01
2.129495e+01
2.102923e+01
2.075317e+01
2.047568e+01
2.020693e+01
1.995800e+01
1.974035e+01
1.956520e+01
1.944281e+01
1.938181e+01
1.938838e+01
1.946572e+01
1.961347e+01
1.982743e+01
2.009955e+01
2.041820e+01
2.076875e+01
2.113441e+01
2.149730e+01
2.183962e+01
2.214479e+01
2.239856e+01
2.258985e+01
2.271135e+01
2.275986e+01
2.273626e+01
2.264523e+01
2.249472e+01
2.229521e+01
2.205892e+01
2.179888e+01
2.152815e+01
2.125898e+01
2.100224e+01
2.076695e+01
2.055994e+01
2.038581e+01
2.024691e+01
2.014356e+01
2.007427e+01
2.003608e+01
2.002492e+01
2.003603e+01
2.006440e+01
2.010524e+01
2.015447e+01
2.020917e+01
2.026791e+01
2.033096e+01
2.040035e+01
2.047966e+01
2.057366e+01
2.068784e+01
2.082770e+01
2.099816e+01
2.120284e+01
2.144350e+01
2.171962e+01
2.202806e+01
2.236301e+01
2.271613e+01
2.307685e+01
2.343289e+01
2.377094e+01
2.407741e+01
2.433920e+01
2.454453e+01
2.468366e+01
2.474952e+01
2.473819e+01
2.464919e+01
2.448559e+01
2.425389e+01
2.396367e+01
2.362706e+01
2.325810e+01
2.287193e+01
2.248394e+01
2.210897e+01
2.176060e+01
2.145051e+01
2.118817e+01
2.098058e+01
2.083240e+01
2.074609e+01
2.072223e+01
2.075988e+01
2.085684e+01
2.100986e+01
2.121473e+01
2.146623e+01
2.175803e+01
2.208254e+01
2.243089e+01
2.279285e+01
2.315711e+01
2.351152e+01
2.384364e+01
2.414134e+01
2.439352e+01
2.459076e+01
2.472596e+01
2.479486e+01
2.479631e+01
2.473241e+01
2.460843e+01
2.443261e+01
2.421570e+01
2.397055e+01
2.371145e+01
2.345356e+01
2.321218e+01
2.300208e+01
2.283672e+01
2.272762e+01
2.268369e+01
2.271066e+01
2.281071e+01
2.298228e+01
2.322009e+01
2.351542e+01
2.385658e+01
2.422961e+01
2.461899e+01
2.500844e+01
2.538170e+01
2.572321e+01
2.601862e+01
2.625530e+01
2.642267e+01
2.651241e+01
2.651878e+01
2.643871e+01
2.627205e+01
2.602165e+01
2.569344e+01
2.529633e+01
2.484204e+01
2.434471e+01
2.382032e+01
2.328605e+01
2.275945e+01
2.225758e+01
2.179621e+01
2.138896e+01
2.104675e+01
2.077724e+01
2.058463e+01
2.046963e+01
2.042968e+01
2.045940e+01
2.055119e+01
2.069592e+01
2.088366e+01
2.110431e+01
2.134810e+01
2.160594e+01
2.186962e+01
2.213189e+01
2.238641e+01
2.262774e+01
2.285125e+01
2.305311e+01
2.323022e+01
2.338022e+01
2.350141e+01
2.359271e+01
2.365357e+01
2.368383e+01
2.368368e+01
2.365355e+01
2.359412e+01
2.350641e+01
2.339196e+01
2.325311e+01
2.309333e+01
2.291749e+01
2.273206e+01
2.254521e+01
2.236658e+01
2.220687e+01
2.207718e+01
2.198818e+01
2.194914e+01
2.196706e+01
2.204586e+01
2.218591e+01
2.238376e+01
2.263228e+01
2.292103e+01
2.323693e+01
2.356510e+01
2.388973e+01
2.419512e+01
2.446656e+01
2.469120e+01
2.485885e+01
2.496257e+01
2.499915e+01
2.496936e+01
2.487798e+01
2.473362e+01
2.454820e+01
2.433625e+01
2.411395e+01
2.389801e+01
2.370454e+01
2.354790e+01
2.343972e+01
2.338809e+01
2.339708e+01
2.346650e+01
2.359197e+01
2.376535e+01
2.397529e+01
2.420820e+01
2.444912e+01
2.468288e+01
2.489503e+01
2.507279e+01
2.520578e+01
2.528655e+01
2.531095e+01
2.527827e+01
2.519123e+01
2.505580e+01
2.488087e+01
2.467766e+01
2.445910e+01
2.423891e+01
2.403073e+01
2.384720e+01
2.369903e+01
2.359436e+01
2.353821e+01
2.353225e+01
2.357479e+01
2.366103e+01
2.378359e+01
2.393307e+01
2.409880e+01
2.426957e+01
2.443441e+01
2.458319e+01
2.470728e+01
2.479998e+01
2.485689e+01
2.487610e+01
2.485820e+01
2.480620e+01
2.472521e+01
2.462202e+01
2.450454e+01
2.438122e+01
2.426040e+01
2.414977e+01
2.405589e+01
2.398397e+01
2.393774e+01
2.391955e+01
2.393055e+01
2.397094e+01
2.404019e+01
2.413717e+01
2.426026e+01
2.440740e+01
2.457604e+01
2.476315e+01
2.496522e+01
2.517824e+01
2.539777e+01
2.561902e+01
2.583697e+01
2.604654e+01
2.624280e+01
2.642113e+01
2.657741e+01
2.670812e+01
2.681028e+01
2.688141e+01
2.691939e+01
2.692236e+01
2.688869e+01
2.681700e+01
2.670637e+01
2.655654e+01
2.636822e+01
2.614337e+01
2.588540e+01
2.559928e+01
2.529146e+01
2.496970e+01
2.464269e+01
2.431968e+01
2.400987e+01
2.372193e+01
2.346344e+01
2.324043e+01
2.305696e+01
2.291491e+01
2.281387e+01
2.275122e+01
2.272236e+01
2.272115e+01
2.274040e+01
2.277249e+01
2.280998e+01
2.284616e+01
2.287549e+01
2.289390e+01
2.289887e+01
2.288939e+01
2.286571e+01
2.282913e+01
2.278159e+01
2.272540e+01
2.266296e+01
2.259664e+01
2.252869e+01
2.246127e+01
2.239655e+01
2.233676e+01
2.228427e+01
2.224152e+01
2.221089e+01
2.219449e+01
2.219384e+01
2.220949e+01
2.224067e+01
2.228497e+01
2.233823e+01
2.239459e+01
2.244677e+01
2.248666e+01
2.250609e+01
2.249768e+01
2.245571e+01
2.237689e+01
2.226081e+01
2.211023e+01
2.193093e+01
2.173132e+01
2.152183e+01
2.131402e+01
2.111966e+01
2.094980e+01
2.081383e+01
2.071873e+01
2.066848e+01
2.066364e+01
2.070127e+01
2.077509e+01
2.087592e+01
2.099235e+01
2.111173e+01
2.122112e+01
2.130845e+01
2.136346e+01
2.137861e+01
2.134967e+01
2.127597e+01
2.116035e+01
2.100887e+01
2.083010e+01
2.063435e+01
2.043282e+01
2.023667e+01
2.005634e+01
1.990097e+01
1.977798e+01
1.969298e+01
1.964970e+01
1.965010e+01
1.969455e+01
1.978200e+01
1.991005e+01
2.007514e+01
2.027257e+01
2.049660e+01
2.074056e+01
2.099701e+01
2.125802e+01
2.151545e+01
2.176144e+01
2.198877e+01
2.219132e+01
2.236444e+01
2.250516e+01
2.261231e+01
2.268641e+01
2.272941e+01
2.274434e+01
2.273478e+01
2.270443e+01
2.265664e+01
2.259407e+01
2.251854e+01
2.243099e+01
2.233161e+01
2.222003e+01
2.209568e+01
2.195806e+01
2.180706e+01
2.164323e+01
2.146795e+01
2.128348e+01
2.109289e+01
2.089992e+01
2.070867e+01
2.052321e+01
2.034720e+01
2.018352e+01
2.003389e+01
1.989877e+01
1.977720e+01
1.966697e+01
1.956486e+01
1.946696e+01
1.936911e+01
1.926738e+01
1.915852e+01
1.904030e+01
1.891182e+01
1.877365e+01
1.862782e+01
1.847764e+01
1.832739e+01
1.818184e+01
1.804577e+01
1.792342e+01
1.781808e+01
1.773177e+01
1.766506e+01
1.761711e+01
1.758582e+01
1.756813e+01
1.756040e+01
1.755882e+01
1.755990e+01
1.756085e+01
1.755994e+01
1.755665e+01
1.755176e+01
1.754714e+01
1.754542e+01
1.754952e+01
1.756202e+01
1.758462e+01
1.761764e+01
1.765973e+01
1.770779e+01
1.775713e+01
1.780192e+01
1.783576e+01
1.785244e+01
1.784664e+01
1.781466e+01
1.775490e+01
1.766820e+01
1.755786e+01
1.742948e+01
1.729043e+01
1.714929e+01
1.701500e+01
1.689603e+01
1.679964e+01
1.673111e+01
1.669330e+01
1.668631e+01
1.670751e+01
1.675175e+01
1.681184e+01
1.687918e+01
1.694455e+01
1.699888e+01
1.703402e+01
1.704337e+01
1.702238e+01
1.696889e+01
1.688321e+01
1.676803e+01
1.662820e+01
1.647022e+01
1.630174e+01
1.613088e+01
1.596561e+01
1.581312e+01
1.567925e+01
1.556811e+01
1.548175e+01
1.542003e+01
1.538064e+01
1.535926e+01
1.534980e+01
1.534484e+01
1.533610e+01
1.531497e+01
1.527312e+01
1.520301e+01
1.509843e+01
1.495494e+01
1.477025e+01
1.454439e+01
1.427988e+01
1.398170e+01
1.365709e+01
1.331528e+01
1.296697e+01
1.262379e+01
1.229751e+01
1.199941e+01
1.173949e+01
1.152599e+01
1.136498e+01
1.126016e+01
1.121293e+01
1.122256e+01
1.128650e+01
1.140072e+01
1.156006e+01
1.175853e+01
1.198952e+01
1.224595e+01
1.252028e+01
1.280447e+01
1.308985e+01
1.336691e+01
1.362526e+01
1.385362e+01
1.404005e+01
1.417247e+01
1.423937e+01
1.423077e+01
1.413923e+01
1.396089e+01
1.369630e+01
1.335101e+01
1.293576e+01
1.246629e+01
1.196261e+01
1.144792e+01
1.094716e+01
1.048533e+01
1.008578e+01
9.768556e+00
9.549082e+00
9.437205e+00
9.436699e+00
9.545237e+00
9.754784e+00
1.005234e+01
1.042093e+01
1.084075e+01
1.129041e+01
1.174815e+01
1.219299e+01
1.260580e+01
1.297014e+01
1.327291e+01
1.350485e+01
1.366067e+01
1.373914e+01
1.374283e+01
1.367787e+01
1.355337e+01
1.338094e+01
1.317390e+01
1.294662e+01
1.271361e+01
1.248876e+01
1.228455e+01
1.211128e+01
1.197655e+01
1.188475e+01
1.183686e+01
1.183039e+01
1.185965e+01
1.191622e+01
1.198963e+01
1.206823e+01
1.214019e+01
1.219440e+01
1.222139e+01
1.221400e+01
1.216789e+01
1.208177e+01
1.195738e+01
1.179930e+01
1.161452e+01
1.141195e+01
1.120177e+01
1.099488e+01
1.080216e+01
1.063395e+01
1.049946e+01
1.040626e+01
1.035988e+01
1.036343e+01
1.041736e+01
1.051933e+01
1.066425e+01
1.084445e+01
1.105006e+01
1.126961e+01
1.149069e+01
1.170081e+01
1.188818e+01
1.204254e+01
1.215584e+01
1.222283e+01
1.224130e+01
1.221230e+01
1.213994e+01
1.203109e+01
1.189477e+01
1.174140e+01
1.158198e+01
1.142714e+01
1.128629e+01
1.116690e+01
1.107396e+01
1.100970e+01
1.097363e+01
1.096278e+01
1.097217e+01
1.099550e+01
1.102583e+01
1.105635e+01
1.108112e+01
1.109559e+01
1.109709e+01
1.108510e+01
1.106125e+01
1.102921e+01
1.099432e+01
1.096300e+01
1.094211e+01
1.093819e+01
1.095670e+01
1.100131e+01
1.107343e+01
1.117184e+01
1.129262e+01
1.142935e+01
1.157347e+01
1.171495e+01
1.184306e+01
1.194721e+01
1.201791e+01
1.204754e+01
1.203106e+01
1.196647e+01
1.185505e+01
1.170136e+01
1.151293e+01
1.129982e+01
1.107391e+01
1.084811e+01
1.063548e+01
1.044834e+01
1.029743e+01
1.019130e+01
1.013579e+01
1.013393e+01
1.018594e+01
1.028961e+01
1.044078e+01
1.063383e+01
1.086229e+01
1.111925e+01
1.139769e+01
1.169068e+01
1.199148e+01
1.229355e+01
1.259054e+01
1.287632e+01
1.314498e+01
1.339086e+01
1.360870e+01
1.379367e+01
1.394152e+01
1.404872e+01
1.411257e+01
1.413139e+01
1.410466e+01
1.403310e+01
1.391878e+01
1.376504e+01
1.357643e+01
1.335850e+01
1.311755e+01
1.286036e+01
1.259384e+01
1.232475e+01
1.205946e+01
1.180372e+01
1.156262e+01
1.134049e+01
1.114103e+01
1.096743e+01
1.082247e+01
1.070876e+01
1.062876e+01
1.058488e+01
1.057937e+01
1.061413e+01
1.069047e+01
1.080876e+01
1.096799e+01
1.116554e+01
1.139680e+01
1.165515e+01
1.193203e+01
1.221720e+01
1.249917e+01
1.276586e+01
1.300519e+01
1.320578e+01
1.335752e+01
1.345210e+01
1.348339e+01
1.344770e+01
1.334391e+01
1.317350e+01
1.294043e+01
1.265091e+01
1.231308e+01
1.193655e+01
1.153188e+01
1.111008e+01
1.068201e+01
1.025793e+01
9.847114e+00
9.457594e+00
9.096037e+00
8.767757e+00
8.476791e+00
8.226015e+00
8.017246e+00
7.851318e+00
7.728116e+00
7.646598e+00
7.604800e+00
7.599886e+00
7.628224e+00
7.685532e+00
7.767069e+00
7.867892e+00
7.983145e+00
8.108364e+00
8.239766e+00
8.374479e+00
8.510686e+00
8.647652e+00
8.785627e+00
8.925648e+00
9.069259e+00
9.218200e+00
9.374092e+00
9.538166e+00
9.711035e+00
9.892526e+00
1.008158e+01
1.027618e+01
1.047340e+01
1.066939e+01
1.085952e+01
1.103845e+01
1.120036e+01
1.133910e+01
1.144847e+01
1.152259e+01
1.155624e+01
1.154540e+01
1.148768e+01
1.138286e+01
1.123324e+01
1.104383e+01
1.082230e+01
1.057867e+01
1.032465e+01
1.007278e+01
9.835421e+00
9.623688e+00
9.446524e+00
9.309959e+00
9.216709e+00
9.166131e+00
9.154545e+00
9.175836e+00
9.222259e+00
9.285303e+00
9.356507e+00
9.428134e+00
9.493663e+00
9.548063e+00
9.587902e+00
9.611282e+00
9.617676e+00
9.607686e+00
9.582772e+00
9.544970e+00
9.496634e+00
9.440205e+00
9.377993e+00
9.311992e+00
9.243702e+00
9.173983e+00
9.102941e+00
9.029889e+00
8.953397e+00
8.871444e+00
8.781677e+00
8.681738e+00
8.569651e+00
8.444183e+00
8.305179e+00
8.153804e+00
7.992688e+00
7.825947e+00
7.659071e+00
7.498677e+00
7.352109e+00
7.226902e+00
7.130140e+00
7.067742e+00
7.043752e+00
7.059721e+00
7.114255e+00
7.202813e+00
7.317787e+00
7.448895e+00
7.583837e+00
7.709190e+00
7.811424e+00
7.877956e+00
7.898142e+00
7.864098e+00
7.771296e+00
7.618870e+00
7.409648e+00
7.149912e+00
6.848945e+00
6.518407e+00
6.171608e+00
5.822716e+00
5.485935e+00
5.174678e+00
4.900771e+00
4.673713e+00
4.500046e+00
4.382894e+00
4.321715e+00
4.312326e+00
4.347214e+00
4.416129e+00
4.506914e+00
4.606503e+00
4.701964e+00
4.781503e+00
4.835309e+00
4.856176e+00
4.839856e+00
4.785162e+00
4.693847e+00
4.570293e+00
4.421077e+00
4.254433e+00
4.079643e+00
3.906392e+00
3.744120e+00
3.601445e+00
3.485688e+00
3.402572e+00
3.356103e+00
3.348640e+00
3.381107e+00
3.453303e+00
3.564263e+00
3.712612e+00
3.896881e+00
4.115731e+00
4.368078e+00
4.653071e+00
4.969921e+00
5.317594e+00
5.694401e+00
6.097527e+00
6.522590e+00
6.963274e+00
7.411097e+00
7.855350e+00
8.283235e+00
8.680197e+00
9.030477e+00
9.317868e+00
9.526660e+00
9.642725e+00
9.654654e+00
9.554856e+00
9.340462e+00
9.013949e+00
8.583372e+00
8.062170e+00
7.468550e+00
6.824511e+00
6.154593e+00
5.484458e+00
4.839433e+00
4.243105e+00
3.716071e+00
3.274911e+00
2.931455e+00
2.692343e+00
2.558925e+00
2.527450e+00
2.589546e+00
2.732909e+00
2.942179e+00
3.199911e+00
3.487592e+00
3.786650e+00
4.079383e+00
4.349800e+00
4.584315e+00
4.772298e+00
4.906445e+00
4.982961e+00
5.001537e+00
4.965123e+00
4.879504e+00
4.752713e+00
4.594331e+00
4.414727e+00
4.224325e+00
4.032949e+00
3.849306e+00
3.680639e+00
3.532542e+00
3.408923e+00
3.312071e+00
3.242779e+00
3.200494e+00
3.183471e+00
3.188915e+00
3.213131e+00
3.251690e+00
3.299597e+00
3.351492e+00
3.401847e+00
3.445174e+00
3.476219e+00
3.490151e+00
3.482724e+00
3.450431e+00
3.390616e+00
3.301582e+00
3.182663e+00
3.034285e+00
2.858010e+00
2.656565e+00
2.433838e+00
2.194844e+00
1.945628e+00
1.693119e+00
1.444913e+00
1.209000e+00
9.934442e-01
8.060091e-01
6.537589e-01
5.426330e-01
4.770192e-01
4.593545e-01
4.897917e-01
5.659838e-01
6.830355e-01
8.336594e-01
1.008550e+00
1.196960e+00
1.387415e+00
1.568522e+00
1.729753e+00
1.862179e+00
1.959049e+00
2.016215e+00
2.032359e+00
2.009032e+00
1.950504e+00
1.863431e+00
1.756380e+00
1.639218e+00
1.522430e+00
1.416402e+00
1.330740e+00
1.273679e+00
1.251623e+00
1.268853e+00
1.327396e+00
1.427042e+00
1.565488e+00
1.738565e+00
1.940529e+00
2.164391e+00
2.402279e+00
2.645803e+00
2.886429e+00
3.115847e+00
3.326304e+00
3.510917e+00
3.663943e+00
3.781013e+00
3.859327e+00
3.897797e+00
3.897134e+00
3.859863e+00
3.790223e+00
3.693973e+00
3.578073e+00
3.450260e+00
3.318569e+00
3.190808e+00
3.074051e+00
2.974186e+00
2.895542e+00
2.840625e+00
2.809995e+00
2.802270e+00
2.814293e+00
2.841436e+00
2.878048e+00
2.918012e+00
2.955372e+00
2.984983e+00
3.003097e+00
3.007831e+00
2.999426e+00
2.980274e+00
2.954678e+00
2.928383e+00
2.907925e+00
2.899886e+00
2.910147e+00
2.943223e+00
3.001754e+00
3.086197e+00
3.194733e+00
3.323402e+00
3.466432e+00
3.616735e+00
3.766528e+00
3.908027e+00
4.034149e+00
4.139155e+00
4.219180e+00
4.272578e+00
4.300054e+00
4.304566e+00
4.291010e+00
4.265715e+00
4.235813e+00
4.208540e+00
4.190547e+00
4.187271e+00
4.202423e+00
4.237616e+00
4.292145e+00
4.362955e+00
4.444774e+00
4.530452e+00
4.611496e+00
4.678780e+00
4.723403e+00
4.737604e+00
4.715643e+00
4.654523e+00
4.554462e+00
4.419040e+00
4.255012e+00
4.071799e+00
3.880741e+00
3.694183e+00
3.524485e+00
3.383045e+00
3.279394e+00
3.220416e+00
3.209760e+00
3.247461e+00
3.329845e+00
3.449711e+00
3.596824e+00
3.758665e+00
3.921397e+00
4.070924e+00
4.193954e+00
4.278929e+00
4.316753e+00
4.301261e+00
4.229434e+00
4.101385e+00
3.920163e+00
3.691431e+00
3.423046e+00
3.124575e+00
2.806753e+00
2.480914e+00
2.158412e+00
1.850051e+00
1.565582e+00
1.313260e+00
1.099521e+00
9.287601e-01
8.032424e-01
7.231187e-01
6.865440e-01
6.898758e-01
7.279322e-01
7.942936e-01
8.816321e-01
9.820555e-01
1.087455e+00
1.189847e+00
1.281696e+00
1.356227e+00
1.407702e+00
1.431676e+00
1.425209e+00
1.387016e+00
1.317526e+00
1.218834e+00
1.094526e+00
9.493877e-01
7.890445e-01
6.195743e-01
4.471731e-01
2.779221e-01
1.176861e-01
-2.786141e-02
-1.531316e-01
-2.524990e-01
-3.202449e-01
-3.506358e-01
-3.381771e-01
-2.780434e-01
-1.666376e-01
-2.195977e-03
2.146681e-01
4.805846e-01
7.892904e-01
1.131768e+00
1.496646e+00
1.870808e+00
2.240124e+00
2.590216e+00
2.907187e+00
3.178250e+00
3.392235e+00
3.539981e+00
3.614621e+00
3.611786e+00
3.529772e+00
3.369663e+00
3.135428e+00
2.833993e+00
2.475263e+00
2.072070e+00
1.640003e+00
1.197086e+00
7.632423e-01
3.595347e-01
7.178311e-03
-2.736369e-01
-4.650260e-01
-5.526816e-01
-5.270075e-01
-3.839880e-01
-1.256914e-01
2.396515e-01
6.980060e-01
1.230290e+00
1.813453e+00
2.421783e+00
3.028335e+00
3.606389e+00
4.130852e+00
4.579541e+00
4.934292e+00
5.181845e+00
5.314472e+00
5.330296e+00
5.233283e+00
5.032890e+00
4.743374e+00
4.382805e+00
3.971844e+00
3.532389e+00
3.086176e+00
2.653465e+00
2.251893e+00
1.895589e+00
1.594591e+00
1.354597e+00
1.177038e+00
1.059427e+00
9.959454e-01
9.781875e-01
9.960037e-01
1.038371e+00
1.094239e+00
1.153304e+00
1.206678e+00
1.247440e+00
1.271030e+00
1.275501e+00
1.261582e+00
1.232546e+00
1.193870e+00
1.152691e+00
1.117089e+00
1.095263e+00
1.094698e+00
1.121413e+00
1.179380e+00
1.270170e+00
1.392847e+00
1.544084e+00
1.718464e+00
1.908904e+00
2.107166e+00
2.304413e+00
2.491782e+00
2.660951e+00
2.804677e+00
2.917289e+00
2.995094e+00
3.036684e+00
3.043107e+00
3.017887e+00
2.966877e+00
2.897931e+00
2.820411e+00
2.744545e+00
2.680662e+00
2.638374e+00
2.625742e+00
2.648524e+00
2.709589e+00
2.808559e+00
2.941766e+00
3.102543e+00
3.281818e+00
3.468969e+00
3.652810e+00
3.822587e+00
3.968849e+00
4.084093e+00
4.163112e+00
4.203036e+00
4.203101e+00
4.164212e+00
4.088399e+00
3.978248e+00
3.836405e+00
3.665213e+00
3.466525e+00
3.241723e+00
2.991924e+00
2.718343e+00
2.422764e+00
2.108026e+00
1.778464e+00
1.440205e+00
1.101269e+00
7.714484e-01
4.619435e-01
1.847981e-01
-4.782606e-02
-2.244739e-01
-3.352511e-01
-3.726363e-01
-3.321795e-01
-2.130193e-01
-1.816277e-02
2.455089e-01
5.675245e-01
9.343794e-01
1.330325e+00
1.738320e+00
2.141071e+00
2.522061e+00
2.866509e+00
3.162167e+00
3.399938e+00
3.574272e+00
3.683350e+00
3.729064e+00
3.716811e+00
3.655132e+00
3.555194e+00
3.430142e+00
3.294309e+00
3.162329e+00
3.048160e+00
2.964118e+00
2.919988e+00
2.922321e+00
2.973993e+00
3.074087e+00
3.218105e+00
3.398480e+00
3.605326e+00
3.827345e+00
4.052787e+00
4.270385e+00
4.470183e+00
4.644182e+00
4.786779e+00
4.894968e+00
4.968301e+00
5.008635e+00
5.019700e+00
5.006546e+00
4.974911e+00
4.930599e+00
4.878907e+00
4.824159e+00
4.769383e+00
4.716155e+00
4.664618e+00
4.613682e+00
4.561369e+00
4.505293e+00
4.443200e+00
4.373531e+00
4.295919e+00
4.211563e+00
4.123419e+00
4.036164e+00
3.955937e+00
3.889871e+00
3.845450e+00
3.829774e+00
3.848807e+00
3.906682e+00
4.005160e+00
4.143300e+00
4.317377e+00
4.521062e+00
4.745851e+00
4.981665e+00
5.217558e+00
5.442436e+00
5.645706e+00
5.817808e+00
5.950594e+00
6.037579e+00
6.074086e+00
6.057333e+00
5.986481e+00
5.862669e+00
5.689021e+00
5.470608e+00
5.214343e+00
4.928770e+00
4.623749e+00
4.310024e+00
3.998694e+00
3.700634e+00
3.425898e+00
3.183178e+00
2.979352e+00
2.819167e+00
2.705076e+00
2.637218e+00
2.613536e+00
2.629996e+00
2.680891e+00
2.759200e+00
2.856987e+00
2.965816e+00
3.077159e+00
3.182776e+00
3.275029e+00
3.347128e+00
3.393289e+00
3.408824e+00
3.390161e+00
3.334844e+00
3.241509e+00
3.109897e+00
2.940894e+00
2.736650e+00
2.500741e+00
2.238374e+00
1.956569e+00
1.664260e+00
1.372235e+00
1.092874e+00
8.396622e-01
6.264957e-01
4.668437e-01
3.728396e-01
3.543925e-01
4.184023e-01
5.681460e-01
8.028846e-01
1.117716e+00
1.503684e+00
1.948128e+00
2.435256e+00
2.946885e+00
3.463324e+00
3.964309e+00
4.429982e+00
4.841823e+00
5.183524e+00
5.441758e+00
5.606812e+00
5.673068e+00
5.639295e+00
5.508737e+00
5.288981e+00
4.991611e+00
4.631645e+00
4.226801e+00
3.796625e+00
3.361524e+00
2.941755e+00
2.556433e+00
2.222596e+00
1.954391e+00
1.762443e+00
1.653426e+00
1.629891e+00
1.690338e+00
1.829523e+00
2.038941e+00
2.307455e+00
2.621986e+00
2.968249e+00
3.331479e+00
3.697148e+00
4.051649e+00
4.382927e+00
4.681016e+00
4.938476e+00
5.150656e+00
5.315797e+00
5.434938e+00
5.511663e+00
5.551703e+00
5.562453e+00
5.552450e+00
5.530862e+00
5.507015e+00
5.489981e+00
5.488204e+00
5.509151e+00
5.558975e+00
5.642169e+00
5.761247e+00
5.916474e+00
6.105704e+00
6.324361e+00
6.565589e+00
6.820561e+00
7.078923e+00
7.329333e+00
7.560059e+00
7.759598e+00
7.917307e+00
8.024033e+00
8.072689e+00
8.058782e+00
7.980798e+00
7.840426e+00
7.642576e+00
7.395162e+00
7.108685e+00
6.795642e+00
6.469815e+00
6.145538e+00
5.836975e+00
5.557492e+00
5.319127e+00
5.132172e+00
5.004840e+00
4.942982e+00
4.949834e+00
5.025784e+00
5.168197e+00
5.371337e+00
5.626458e+00
5.922131e+00
6.244817e+00
6.579694e+00
6.911653e+00
7.226373e+00
7.511358e+00
7.756800e+00
7.956187e+00
8.106611e+00
8.208742e+00
8.266534e+00
8.286699e+00
8.278034e+00
8.250675e+00
8.215342e+00
8.182622e+00
8.162328e+00
8.162941e+00
8.191153e+00
8.251515e+00
8.346186e+00
8.474811e+00
8.634520e+00
8.820064e+00
9.024099e+00
9.237602e+00
9.450415e+00
9.651874e+00
9.831479e+00
9.979550e+00
1.008781e+01
1.014987e+01
1.016148e+01
1.012070e+01
1.002780e+01
9.885058e+00
9.696393e+00
9.466920e+00
9.202495e+00
8.909268e+00
8.593332e+00
8.260484e+00
7.916131e+00
7.565338e+00
7.212971e+00
6.863886e+00
6.523090e+00
6.195805e+00
5.887385e+00
5.603102e+00
5.347809e+00
5.125586e+00
4.939432e+00
4.791091e+00
4.681056e+00
4.608762e+00
4.572906e+00
4.571859e+00
4.604046e+00
4.668254e+00
4.763787e+00
4.890470e+00
5.048480e+00
5.238066e+00
5.459187e+00
5.711155e+00
5.992324e+00
6.299904e+00
6.629915e+00
6.977282e+00
7.336051e+00
7.699672e+00
8.061307e+00
8.414113e+00
8.751482e+00
9.067241e+00
9.355808e+00
9.612327e+00
9.832791e+00
1.001416e+01
1.015442e+01
1.025270e+01
1.030924e+01
1.032535e+01
1.030336e+01
1.024641e+01
1.015829e+01
1.004317e+01
9.905306e+00
9.748842e+00
9.577520e+00
9.394550e+00
9.202527e+00
9.003466e+00
8.798912e+00
8.590122e+00
8.378271e+00
8.164648e+00
7.950816e+00
7.738722e+00
7.530752e+00
7.329742e+00
7.138953e+00
6.962021e+00
6.802877e+00
6.665650e+00
6.554529e+00
6.473591e+00
6.426599e+00
6.416765e+00
6.446505e+00
6.517200e+00
6.628995e+00
6.780649e+00
6.969452e+00
7.191216e+00
7.440331e+00
7.709901e+00
7.991938e+00
8.277641e+00
8.557740e+00
8.822909e+00
9.064228e+00
9.273662e+00
9.444548e+00
9.572021e+00
9.653369e+00
9.688263e+00
9.678831e+00
9.629529e+00
9.546818e+00
9.438633e+00
9.313691e+00
9.180703e+00
9.047579e+00
8.920738e+00
8.804616e+00
8.701462e+00
8.611441e+00
8.533038e+00
8.463677e+00
8.400443e+00
8.340763e+00
8.282938e+00
8.226441e+00
8.171945e+00
8.121137e+00
8.076359e+00
8.040195e+00
8.015076e+00
8.002969e+00
8.005197e+00
8.022387e+00
8.054535e+00
8.101154e+00
8.161467e+00
8.234600e+00
8.319729e+00
8.416159e+00
8.523308e+00
8.640596e+00
8.767263e+00
8.902148e+00
9.043470e+00
9.188656e+00
9.334271e+00
9.476067e+00
9.609189e+00
9.728508e+00
9.829064e+00
9.906534e+00
9.957684e+00
9.980716e+00
9.975477e+00
9.943510e+00
9.887946e+00
9.813271e+00
9.724990e+00
9.629213e+00
9.532198e+00
9.439858e+00
9.357263e+00
9.288145e+00
9.234464e+00
9.196079e+00
9.170572e+00
9.153304e+00
9.137721e+00
9.115935e+00
9.079524e+00
9.020493e+00
8.932259e+00
8.810545e+00
8.654041e+00
8.464746e+00
8.247919e+00
8.011661e+00
7.766169e+00
7.522759e+00
7.292812e+00
7.086755e+00
6.913209e+00
6.778410e+00
6.685934e+00
6.636728e+00
6.629409e+00
6.660747e+00
6.726233e+00
6.820667e+00
6.938669e+00
7.075085e+00
7.225250e+00
7.385094e+00
7.551103e+00
7.720165e+00
7.889338e+00
8.055597e+00
8.215638e+00
8.365773e+00
8.501981e+00
8.620095e+00
8.716137e+00
8.786722e+00
8.829480e+00
8.843423e+00
8.829190e+00
8.789130e+00
8.727202e+00
8.648692e+00
8.559775e+00
8.466975e+00
8.376568e+00
8.293999e+00
8.223396e+00
8.167213e+00
8.126076e+00
8.098836e+00
8.082834e+00
8.074344e+00
8.069145e+00
8.063145e+00
8.052981e+00
8.036525e+00
8.013218e+00
7.984194e+00
7.952200e+00
7.921310e+00
7.896514e+00
7.883229e+00
7.886818e+00
7.912149e+00
7.963243e+00
8.043009e+00
8.153058e+00
8.293588e+00
8.463321e+00
8.659491e+00
8.877896e+00
9.113019e+00
9.358237e+00
9.606111e+00
9.848761e+00
1.007828e+01
1.028714e+01
1.046865e+01
1.061718e+01
1.072852e+01
1.079992e+01
1.083023e+01
1.081987e+01
1.077079e+01
1.068634e+01
1.057119e+01
1.043108e+01
1.027264e+01
1.010307e+01
9.929824e+00
9.760254e+00
9.601259e+00
9.458958e+00
9.338439e+00
9.243582e+00
9.176989e+00
9.140010e+00
9.132856e+00
9.154776e+00
9.204279e+00
9.279368e+00
9.377761e+00
9.497068e+00
9.634909e+00
9.788941e+00
9.956822e+00
1.013610e+01
1.032405e+01
1.051756e+01
1.071294e+01
1.090586e+01
1.109133e+01
1.126373e+01
1.141693e+01
1.154459e+01
1.164039e+01
1.169855e+01
1.171423e+01
1.168408e+01
1.160670e+01
1.148297e+01
1.131627e+01
1.111245e+01
1.087968e+01
1.062797e+01
1.036868e+01
1.011380e+01
9.875282e+00
9.664339e+00
9.490829e+00
9.362722e+00
9.285684e+00
9.262782e+00
9.294295e+00
9.377651e+00
9.507469e+00
9.675735e+00
9.872114e+00
1.008440e+01
1.029909e+01
1.050209e+01
1.067950e+01
1.081834e+01
1.090740e+01
1.093783e+01
1.090377e+01
1.080271e+01
1.063576e+01
1.040766e+01
1.012664e+01
9.804087e+00
9.454099e+00
9.092827e+00
8.737780e+00
8.407017e+00
8.118284e+00
7.888120e+00
7.730955e+00
7.658248e+00
7.677719e+00
7.792744e+00
8.001976e+00
8.299262e+00
8.673865e+00
9.111013e+00
9.592725e+00
1.009886e+01
1.060831e+01
1.110028e+01
1.155544e+01
1.195708e+01
1.229201e+01
1.255119e+01
1.273020e+01
1.282935e+01
1.285356e+01
1.281202e+01
1.271741e+01
1.258510e+01
1.243190e+01
1.227479e+01
1.212958e+01
1.200956e+01
1.192451e+01
1.187985e+01
1.187640e+01
1.191041e+01
1.197412e+01
1.205664e+01
1.214502e+01
1.222554e+01
1.228497e+01
1.231170e+01
1.229673e+01
1.223440e+01
1.212274e+01
1.196363e+01
1.176256e+01
1.152819e+01
1.127172e+01
1.100605e+01
1.074482e+01
1.050146e+01
1.028813e+01
1.011481e+01
9.988525e+00
9.912737e+00
9.887108e+00
9.907498e+00
9.966274e+00
1.005288e+01
1.015462e+01
1.025754e+01
1.034744e+01
1.041083e+01
1.043589e+01
1.041325e+01
1.033657e+01
1.020304e+01
1.001342e+01
9.772005e+00
9.486265e+00
9.166255e+00
8.823882e+00
8.472058e+00
8.123816e+00
7.791466e+00
7.485857e+00
7.215814e+00
6.987755e+00
6.805537e+00
6.670493e+00
6.581646e+00
6.536062e+00
6.529281e+00
6.555788e+00
6.609495e+00
6.684192e+00
6.773959e+00
6.873529e+00
6.978572e+00
7.085886e+00
7.193473e+00
7.300474e+00
7.406984e+00
7.513757e+00
7.621852e+00
7.732273e+00
7.845658e+00
7.962068e+00
8.080912e+00
8.201017e+00
8.320826e+00
8.438686e+00
8.553179e+00
8.663416e+00
8.769247e+00
8.871344e+00
8.971126e+00
9.070537e+00
9.171704e+00
9.276512e+00
9.386163e+00
9.500780e+00
9.619122e+00
9.738447e+00
9.854566e+00
9.962080e+00
1.005478e+01
1.012620e+01
1.017015e+01
1.018141e+01
1.015619e+01
1.009262e+01
9.991039e+00
9.854062e+00
9.686505e+00
9.495088e+00
9.287968e+00
9.074153e+00
8.862831e+00
8.662688e+00
8.481266e+00
8.324428e+00
8.195965e+00
8.097396e+00
8.027945e+00
7.984733e+00
7.963115e+00
7.957168e+00
7.960256e+00
7.965625e+00
7.966994e+00
7.959060e+00
7.937902e+00
7.901242e+00
7.848536e+00
7.780908e+00
7.700933e+00
7.612283e+00
7.519285e+00
7.426430e+00
7.337907e+00
7.257205e+00
7.186850e+00
7.128304e+00
7.082013e+00
7.047611e+00
7.024206e+00
7.010724e+00
7.006240e+00
7.010264e+00
7.022935e+00
7.045102e+00
7.078276e+00
7.124455e+00
7.185840e+00
7.264480e+00
7.361884e+00
7.478663e+00
7.614250e+00
7.766741e+00
7.932870e+00
8.108125e+00
8.286972e+00
8.463152e+00
8.630009e+00
8.780816e+00
8.909065e+00
9.008739e+00
9.074533e+00
9.102071e+00
9.088099e+00
9.030689e+00
8.929429e+00
8.785606e+00
8.602350e+00
8.384720e+00
8.139703e+00
7.876109e+00
7.604347e+00
7.336085e+00
7.083784e+00
6.860136e+00
6.677420e+00
6.546804e+00
6.477645e+00
6.476816e+00
6.548129e+00
6.691896e+00
6.904689e+00
7.179323e+00
7.505092e+00
7.868254e+00
8.252728e+00
8.640965e+00
9.014936e+00
9.357160e+00
9.651706e+00
9.885107e+00
1.004709e+01
1.013114e+01
1.013469e+01
1.005920e+01
9.909800e+00
9.694820e+00
9.425098e+00
9.113246e+00
8.772923e+00
8.418192e+00
8.062993e+00
7.720760e+00
7.404134e+00
7.124760e+00
6.893111e+00
6.718291e+00
6.607798e+00
6.567223e+00
6.599903e+00
6.706573e+00
6.885063e+00
7.130100e+00
7.433284e+00
7.783239e+00
8.165986e+00
8.565508e+00
8.964504e+00
9.345298e+00
9.690860e+00
9.985900e+00
1.021794e+01
1.037831e+01
1.046289e+01
1.047261e+01
1.041354e+01
1.029651e+01
1.013637e+01
9.950811e+00
9.758919e+00
9.579622e+00
9.430128e+00
9.324570e+00
9.272958e+00
9.280559e+00
9.347709e+00
9.470090e+00
9.639377e+00
9.844193e+00
1.007123e+01
1.030645e+01
1.053617e+01
1.074808e+01
1.093195e+01
1.108018e+01
1.118803e+01
1.125371e+01
1.127822e+01
1.126507e+01
1.121979e+01
1.114948e+01
1.106210e+01
1.096586e+01
1.086847e+01
1.077653e+01
1.069493e+01
1.062650e+01
1.057182e+01
1.052935e+01
1.049572e+01
1.046632e+01
1.043591e+01
1.039938e+01
1.035236e+01
1.029173e+01
1.021593e+01
1.012509e+01
1.002098e+01
9.906784e+00
9.786840e+00
9.666282e+00
9.550715e+00
9.445900e+00
9.357452e+00
9.290549e+00
9.249632e+00
9.238090e+00
9.257946e+00
9.309560e+00
9.391403e+00
9.499910e+00
9.629477e+00
9.772595e+00
9.920141e+00
1.006182e+01
1.018672e+01
1.028398e+01
1.034350e+01
1.035662e+01
1.031681e+01
1.022016e+01
1.006578e+01
9.855956e+00
9.596117e+00
9.294548e+00
8.961931e+00
8.610714e+00
8.254383e+00
7.906681e+00
7.580843e+00
7.288909e+00
7.041138e+00
6.845578e+00
6.707812e+00
6.630873e+00
6.615355e+00
6.659671e+00
6.760420e+00
6.912816e+00
7.111111e+00
7.348963e+00
7.619715e+00
7.916579e+00
8.232722e+00
8.561285e+00
8.895346e+00
9.227878e+00
9.551721e+00
9.859596e+00
1.014419e+01
1.039834e+01
1.061523e+01
1.078868e+01
1.091346e+01
1.098544e+01
1.100183e+01
1.096118e+01
1.086334e+01
1.070937e+01
1.050137e+01
1.024238e+01
9.936329e+00
9.588065e+00
9.203494e+00
8.789775e+00
8.355524e+00
7.910936e+00
7.467763e+00
7.039077e+00
6.638796e+00
6.280972e+00
5.978911e+00
5.744190e+00
5.585705e+00
5.508851e+00
5.514941e+00
5.600961e+00
5.759692e+00
5.980214e+00
6.248744e+00
6.549696e+00
6.866848e+00
7.184474e+00
7.488309e+00
7.766279e+00
8.008948e+00
8.209710e+00
8.364761e+00
8.472931e+00
8.535429e+00
8.555557e+00
8.538420e+00
8.490640e+00
8.420042e+00
8.335302e+00
8.245518e+00
8.159703e+00
8.086228e+00
8.032266e+00
8.003308e+00
8.002835e+00
8.032187e+00
8.090646e+00
8.175727e+00
8.283593e+00
8.409538e+00
8.548457e+00
8.695240e+00
8.845053e+00
8.993497e+00
9.136659e+00
9.271062e+00
9.393570e+00
9.501244e+00
9.591208e+00
9.660539e+00
9.706209e+00
9.725117e+00
9.714203e+00
9.670666e+00
9.592261e+00
9.477639e+00
9.326683e+00
9.140781e+00
8.922963e+00
8.677877e+00
8.411569e+00
8.131094e+00
7.844003e+00
7.557780e+00
7.279303e+00
7.014405e+00
6.767585e+00
6.541890e+00
6.338980e+00
6.159341e+00
6.002605e+00
5.867937e+00
5.754429e+00
5.661458e+00
5.588989e+00
5.537771e+00
5.509443e+00
5.506519e+00
5.532256e+00
5.590424e+00
5.684976e+00
5.819665e+00
5.997623e+00
6.220937e+00
6.490260e+00
6.804472e+00
7.160430e+00
7.552827e+00
7.974176e+00
8.414951e+00
8.863878e+00
9.308386e+00
9.735183e+00
1.013094e+01
1.048303e+01
1.078024e+01
1.101342e+01
1.117603e+01
1.126442e+01
1.127795e+01
1.121895e+01
1.109240e+01
1.090555e+01
1.066739e+01
1.038821e+01
1.007898e+01
9.750896e+00
9.414859e+00
9.081060e+00
8.758569e+00
8.455019e+00
8.176399e+00
7.926970e+00
7.709312e+00
7.524496e+00
7.372324e+00
7.251594e+00
7.160345e+00
7.096044e+00
7.055731e+00
7.036116e+00
7.033679e+00
7.044791e+00
7.065870e+00
7.093555e+00
7.124894e+00
7.157495e+00
7.189636e+00
7.220324e+00
7.249296e+00
7.277006e+00
7.304586e+00
7.333805e+00
7.367022e+00
7.407108e+00
7.457325e+00
7.521144e+00
7.601989e+00
7.702933e+00
7.826373e+00
7.973722e+00
8.145167e+00
8.339530e+00
8.554246e+00
8.785458e+00
9.028200e+00
9.276628e+00
9.524269e+00
9.764256e+00
9.989553e+00
1.019317e+01
1.036841e+01
1.050917e+01
1.061025e+01
1.066778e+01
1.067954e+01
1.064528e+01
1.056690e+01
1.044836e+01
1.029548e+01
1.011547e+01
9.916329e+00
9.706133e+00
9.492364e+00
9.281282e+00
9.077464e+00
8.883535e+00
8.700121e+00
8.526024e+00
8.358593e+00
8.194233e+00
8.028996e+00
7.859170e+00
7.681785e+00
7.494989e+00
7.298253e+00
7.092393e+00
6.879442e+00
6.662408e+00
6.444980e+00
6.231223e+00
6.025319e+00
5.831368e+00
5.653272e+00
5.494662e+00
5.358861e+00
5.248822e+00
5.167002e+00
5.115168e+00
5.094119e+00
5.103379e+00
5.140910e+00
5.202912e+00
5.283773e+00
5.376222e+00
5.471686e+00
5.560828e+00
5.634224e+00
5.683098e+00
5.700033e+00
5.679579e+00
5.618715e+00
5.517123e+00
5.377253e+00
5.204190e+00
5.005322e+00
4.789832e+00
4.568039e+00
4.350646e+00
4.147954e+00
3.969125e+00
3.821573e+00
3.710527e+00
3.638822e+00
3.606905e+00
3.613050e+00
3.653737e+00
3.724146e+00
3.818730e+00
3.931793e+00
4.058047e+00
4.193098e+00
4.333816e+00
4.478565e+00
4.627271e+00
4.781306e+00
4.943199e+00
5.116180e+00
5.303594e+00
5.508242e+00
5.731698e+00
5.973710e+00
6.231737e+00
6.500709e+00
6.773034e+00
7.038887e+00
7.286736e+00
7.504069e+00
7.678260e+00
7.797476e+00
7.851586e+00
7.832973e+00
7.737204e+00
7.563520e+00
7.315074e+00
6.998922e+00
6.625728e+00
6.209190e+00
5.765221e+00
5.310920e+00
4.863427e+00
4.438742e+00
4.050641e+00
3.709777e+00
3.423079e+00
3.193495e+00
3.020100e+00
2.898555e+00
2.821845e+00
2.781207e+00
2.767151e+00
2.770456e+00
2.783036e+00
2.798608e+00
2.813086e+00
2.824701e+00
2.833838e+00
2.842644e+00
2.854445e+00
2.873066e+00
2.902116e+00
2.944322e+00
3.000984e+00
3.071624e+00
3.153855e+00
3.243493e+00
3.334896e+00
3.421481e+00
3.496341e+00
3.552895e+00
3.585479e+00
3.589839e+00
3.563471e+00
3.505802e+00
3.418223e+00
3.303979e+00
3.167944e+00
3.016314e+00
2.856234e+00
2.695398e+00
2.541652e+00
2.402594e+00
2.285223e+00
2.195624e+00
2.138694e+00
2.117940e+00
2.135310e+00
2.191098e+00
2.283893e+00
2.410599e+00
2.566532e+00
2.745604e+00
2.940587e+00
3.143459e+00
3.345800e+00
3.539196e+00
3.715631e+00
3.867819e+00
3.989473e+00
4.075498e+00
4.122118e+00
4.126935e+00
4.088934e+00
4.008420e+00
3.886902e+00
3.726914e+00
3.531802e+00
3.305500e+00
3.052328e+00
2.776844e+00
2.483774e+00
2.178016e+00
1.864693e+00
1.549238e+00
1.237446e+00
9.354640e-01
6.496920e-01
3.865857e-01
1.523685e-01
-4.731352e-02
-2.077515e-01
-3.255017e-01
-3.986351e-01
-4.268757e-01
-4.116107e-01
-3.557733e-01
-2.636148e-01
-1.403923e-01
7.996924e-03
1.754003e-01
3.557862e-01
5.435817e-01
7.339492e-01
9.229787e-01
1.107780e+00
1.286461e+00
1.458000e+00
1.622017e+00
1.778481e+00
1.927393e+00
2.068487e+00
2.201007e+00
2.323564e+00
2.434091e+00
2.529886e+00
2.607696e+00
2.663849e+00
2.694401e+00
2.695320e+00
2.662701e+00
2.593049e+00
2.483598e+00
2.332661e+00
2.139963e+00
1.906920e+00
1.636805e+00
1.334779e+00
1.007771e+00
6.642226e-01
3.137207e-01
-3.343940e-02
-3.667155e-01
-6.757703e-01
-9.508898e-01
-1.183359e+00
-1.365795e+00
-1.492453e+00
-1.559485e+00
-1.565161e+00
-1.510012e+00
-1.396878e+00
-1.230822e+00
-1.018914e+00
-7.698740e-01
-4.936169e-01
-2.007182e-01
9.814274e-02
3.927259e-01
6.737191e-01
9.331418e-01
1.164640e+00
1.363657e+00
1.527486e+00
1.655184e+00
1.747382e+00
1.806007e+00
1.833931e+00
1.834616e+00
1.811780e+00
1.769129e+00
1.710195e+00
1.638264e+00
1.556406e+00
1.467545e+00
1.374555e+00
1.280318e+00
1.187742e+00
1.099705e+00
1.018956e+00
9.479866e-01
8.888806e-01
8.431910e-01
8.118380e-01
7.950487e-01
7.923388e-01
8.025325e-01
8.238126e-01
8.537896e-01
8.895828e-01
9.279112e-01
9.652005e-01
9.977181e-01
1.021746e+00
1.033793e+00
1.030838e+00
1.010578e+00
9.716437e-01
9.137689e-01
8.378747e-01
7.460704e-01
6.415668e-01
5.285129e-01
4.117700e-01
2.966367e-01
1.885414e-01
9.271400e-02
1.385476e-02
-4.418010e-02
-7.864891e-02
-8.811928e-02
-7.255719e-02
-3.328926e-02
2.716663e-02
1.053880e-01
1.974195e-01
2.991853e-01
4.068946e-01
5.173995e-01
6.284721e-01
7.389816e-01
8.489602e-01
9.595546e-01
1.072866e+00
1.191687e+00
1.319162e+00
1.458398e+00
1.612054e+00
1.781966e+00
1.968814e+00
2.171872e+00
2.388847e+00
2.615816e+00
2.847272e+00
3.076282e+00
3.294769e+00
3.493911e+00
3.664656e+00
3.798314e+00
3.887189e+00
3.925208e+00
3.908467e+00
3.835665e+00
3.708349e+00
3.530962e+00
3.310644e+00
3.056820e+00
2.780581e+00
2.493934e+00
2.208983e+00
1.937127e+00
1.688355e+00
1.470678e+00
1.289760e+00
1.148742e+00
1.048272e+00
9.867409e-01
9.606804e-01
9.653060e-01
9.951362e-01
1.044624e+00
1.108728e+00
1.183353e+00
1.265610e+00
1.353872e+00
1.447623e+00
1.547141e+00
1.653066e+00
1.765917e+00
1.885660e+00
2.011355e+00
2.140978e+00
2.271416e+00
2.398652e+00
2.518115e+00
2.625131e+00
2.715410e+00
2.785496e+00
2.833107e+00
2.857312e+00
2.858531e+00
2.838355e+00
2.799243e+00
2.744137e+00
2.676072e+00
2.597839e+00
2.511743e+00
2.419478e+00
2.322114e+00
2.220171e+00
2.113763e+00
2.002761e+00
1.886937e+00
1.766081e+00
1.640044e+00
1.508710e+00
1.371905e+00
1.229267e+00
1.080128e+00
9.234511e-01
7.578712e-01
5.818756e-01
3.941130e-01
1.938051e-01
-1.879869e-02
-2.419959e-01
-4.723066e-01
-7.043145e-01
-9.307132e-01
-1.142576e+00
-1.329836e+00
-1.481936e+00
-1.588592e+00
-1.640617e+00
-1.630731e+00
-1.554312e+00
-1.410033e+00
-1.200331e+00
-9.316389e-01
-6.143415e-01
-2.623957e-01
1.073843e-01
4.763501e-01
8.252762e-01
1.135737e+00
1.391472e+00
1.579604e+00
1.691597e+00
1.723868e+00
1.678002e+00
1.560570e+00
1.382545e+00
1.158397e+00
9.049067e-01
6.398268e-01
3.805061e-01
1.426016e-01
-6.099054e-02
-2.208974e-01
-3.316724e-01
-3.918350e-01
-4.035836e-01
-3.722449e-01
-3.055363e-01
-2.127209e-01
-1.037282e-01
1.169023e-02
1.247061e-01
2.280086e-01
3.162063e-01
3.860153e-01
4.362369e-01
4.675515e-01
4.821777e-01
4.834550e-01
4.754090e-01
4.623434e-01
4.484846e-01
4.376875e-01
4.331993e-01
4.374726e-01
4.520234e-01
4.773341e-01
5.128031e-01
5.567433e-01
6.064324e-01
6.582132e-01
7.076494e-01
7.497423e-01
7.792197e-01
7.909069e-01
7.801795e-01
7.434819e-01
6.788703e-01
5.865156e-01
4.690874e-01
3.319451e-01
1.830739e-01
3.273896e-02
-1.071394e-01
-2.238533e-01
-3.049536e-01
-3.393919e-01
-3.186616e-01
-2.378288e-01
-9.634522e-02
1.014607e-01
3.462969e-01
6.242729e-01
9.177183e-01
1.206404e+00
1.469062e+00
1.685066e+00
1.836100e+00
1.907664e+00
1.890268e+00
1.780221e+00
1.579979e+00
1.298022e+00
9.483226e-01
5.494403e-01
1.233174e-01
-3.061420e-01
-7.146313e-01
-1.079046e+00
-1.379037e+00
-1.598415e+00
-1.726291e+00
-1.757875e+00
-1.694848e+00
-1.545263e+00
-1.322974e+00
-1.046637e+00
-7.383375e-01
-4.219756e-01
-1.215185e-01
1.407406e-01
3.457817e-01
4.791919e-01
5.321270e-01
5.018216e-01
3.916063e-01
2.104429e-01
-2.796512e-02
-3.063795e-01
-6.054163e-01
-9.049729e-01
-1.185563e+00
-1.429465e+00
-1.621617e+00
-1.750258e+00
-1.807301e+00
-1.788498e+00
-1.693416e+00
-1.525266e+00
-1.290637e+00
-9.991325e-01
-6.629256e-01
-2.962397e-01
8.526285e-02
4.651740e-01
8.271030e-01
1.155474e+00
1.436310e+00
1.657942e+00
1.811590e+00
1.891772e+00
1.896506e+00
1.827312e+00
1.689000e+00
1.489287e+00
1.238266e+00
9.477664e-01
6.306516e-01
3.001026e-01
-3.107573e-02
-3.510761e-01
-6.496044e-01
-9.182564e-01
-1.150732e+00
-1.342881e+00
-1.492575e+00
-1.599441e+00
-1.664490e+00
-1.689683e+00
-1.677502e+00
-1.630571e+00
-1.551368e+00
-1.442062e+00
-1.304476e+00
-1.140189e+00
-9.507364e-01
-7.378857e-01
-5.039428e-01
-2.520342e-01
1.367414e-02
2.878536e-01
5.640019e-01
8.345469e-01
1.091056e+00
1.324546e+00
1.525877e+00
1.686217e+00
1.797569e+00
1.853301e+00
1.848665e+00
1.781245e+00
1.651275e+00
1.461815e+00
1.218744e+00
9.305704e-01
6.080842e-01
2.638537e-01
-8.838538e-02
-4.344263e-01
-7.603372e-01
-1.053217e+00
-1.301915e+00
-1.497661e+00
-1.634541e+00
-1.709772e+00
-1.723723e+00
-1.679690e+00
-1.583437e+00
-1.442571e+00
-1.265829e+00
-1.062377e+00
-8.411855e-01
-6.105539e-01
-3.777912e-01
-1.490487e-01
7.072482e-02
2.777420e-01
4.692845e-01
6.435801e-01
7.996601e-01
9.372002e-01
1.056344e+00
1.157511e+00
1.241194e+00
1.307762e+00
1.357268e+00
1.389291e+00
1.402832e+00
1.396267e+00
1.367402e+00
1.313620e+00
1.232145e+00
1.120389e+00
9.763584e-01
7.990577e-01
5.888322e-01
3.475972e-01
7.891432e-02
-2.120947e-01
-5.189767e-01
-8.342757e-01
-1.149904e+00
-1.457503e+00
-1.748750e+00
-2.015596e+00
-2.250450e+00
-2.446326e+00
-2.596993e+00
-2.697156e+00
-2.742684e+00
-2.730872e+00
-2.660713e+00
-2.533154e+00
-2.351286e+00
-2.120438e+00
-1.848157e+00
-1.544067e+00
-1.219602e+00
-8.876254e-01
-5.619585e-01
-2.568135e-01
1.383090e-02
2.368977e-01
4.008920e-01
4.965613e-01
5.175030e-01
4.606788e-01
3.267992e-01
1.205301e-01
-1.495166e-01
-4.710453e-01
-8.286036e-01
-1.204359e+00
-1.579074e+00
-1.933209e+00
-2.248054e+00
-2.506797e+00
-2.695463e+00
-2.803664e+00
-2.825139e+00
-2.758061e+00
-2.605116e+00
-2.373354e+00
-2.073808e+00
-1.720907e+00
-1.331698e+00
-9.249195e-01
-5.199806e-01
-1.359098e-01
2.096634e-01
5.014241e-01
7.271366e-01
8.782167e-01
9.500897e-01
9.423216e-01
8.585242e-01
7.060419e-01
4.954358e-01
2.397940e-01
-4.609431e-02
-3.466507e-01
-6.464452e-01
-9.310934e-01
-1.188044e+00
-1.407194e+00
-1.581274e+00
-1.705972e+00
-1.779799e+00
-1.803711e+00
-1.780573e+00
-1.714549e+00
-1.610532e+00
-1.473705e+00
-1.309294e+00
-1.122529e+00
-9.187894e-01
-7.038529e-01
-4.841804e-01
-2.671388e-01
-6.109631e-02
1.246647e-01
2.802439e-01
3.956321e-01
4.614049e-01
4.695490e-01
4.143354e-01
2.931366e-01
1.070731e-01
-1.386140e-01
-4.345429e-01
-7.675535e-01
-1.121434e+00
-1.477944e+00
-1.818028e+00
-2.123112e+00
-2.376354e+00
-2.563764e+00
-2.675107e+00
-2.704536e+00
-2.650937e+00
-2.517936e+00
-2.313589e+00
-2.049735e+00
-1.741078e+00
-1.404019e+00
-1.055378e+00
-7.110840e-01
-3.849885e-01
-8.790229e-02
1.730386e-01
3.946261e-01
5.774335e-01
7.252932e-01
8.444637e-01
9.425835e-01
1.027531e+00
1.106323e+00
1.184174e+00
1.263829e+00
1.345218e+00
1.425498e+00
1.499419e+00
1.560009e+00
1.599446e+00
1.610050e+00
1.585247e+00
1.520420e+00
1.413550e+00
1.265575e+00
1.080465e+00
8.650084e-01
6.283579e-01
3.813844e-01
1.359057e-01
-9.615339e-02
-3.036109e-01
-4.768258e-01
-6.083872e-01
-6.936369e-01
-7.309854e-01
-7.219950e-01
-6.712329e-01
-5.859149e-01
-4.753782e-01
-3.504304e-01
-2.226255e-01
-1.035168e-01
-3.935126e-03
6.666765e-02
1.007751e-01
9.324080e-02
4.158642e-02
-5.384363e-02
-1.898757e-01
-3.606525e-01
-5.579334e-01
-7.715428e-01
-9.899466e-01
-1.200917e+00
-1.392229e+00
-1.552333e+00
-1.670939e+00
-1.739489e+00
-1.751506e+00
-1.702820e+00
-1.591717e+00
-1.419003e+00
-1.188012e+00
-9.045328e-01
-5.766446e-01
-2.144290e-01
1.704460e-01
5.652656e-01
9.568984e-01
1.332468e+00
1.680009e+00
1.989050e+00
2.251083e+00
2.459896e+00
2.611749e+00
2.705417e+00
2.742104e+00
2.725258e+00
2.660306e+00
2.554330e+00
2.415710e+00
2.253733e+00
2.078182e+00
1.898917e+00
1.725437e+00
1.566445e+00
1.429429e+00
1.320281e+00
1.242996e+00
1.199475e+00
1.189469e+00
1.210677e+00
1.259009e+00
1.328970e+00
1.414151e+00
1.507745e+00
1.603045e+00
1.693855e+00
1.774792e+00
1.841453e+00
1.890469e+00
1.919471e+00
1.927018e+00
1.912532e+00
1.876263e+00
1.819321e+00
1.743754e+00
1.652636e+00
1.550146e+00
1.441552e+00
1.333078e+00
1.231619e+00
1.144297e+00
1.077898e+00
1.038215e+00
1.029376e+00
1.053216e+00
1.108772e+00
1.191984e+00
1.295661e+00
1.409751e+00
1.521958e+00
1.618639e+00
1.685942e+00
1.711053e+00
1.683425e+00
1.595865e+00
1.445349e+00
1.233489e+00
9.665914e-01
6.553063e-01
3.138986e-01
-4.080139e-02
-3.906687e-01
-7.176699e-01
-1.005246e+00
-1.239576e+00
-1.410608e+00
-1.512781e+00
-1.545364e+00
-1.512385e+00
-1.422166e+00
-1.286502e+00
-1.119590e+00
-9.367982e-01
-7.534221e-01
-5.835344e-01
-4.390236e-01
-3.288896e-01
-2.588275e-01
-2.311049e-01
-2.447133e-01
-2.957549e-01
-3.780122e-01
-4.836295e-01
-6.038311e-01
-7.295939e-01
-8.522053e-01
-9.636583e-01
-1.056866e+00
-1.125721e+00
-1.165048e+00
-1.170540e+00
-1.138741e+00
-1.067148e+00
-9.544597e-01
-8.009431e-01
-6.088603e-01
-3.828528e-01
-1.301688e-01
1.393668e-01
4.137052e-01
6.792615e-01
9.218927e-01
1.128073e+00
1.286128e+00
1.387375e+00
1.427021e+00
1.404676e+00
1.324421e+00
1.194399e+00
1.025996e+00
8.327062e-01
6.288594e-01
4.283411e-01
2.434677e-01
8.410937e-02
-4.288003e-02
-1.339148e-01
-1.886312e-01
-2.095861e-01
-2.017542e-01
-1.718833e-01
-1.277693e-01
-7.751369e-02
-2.882531e-02
1.157924e-02
3.843503e-02
4.822312e-02
3.929240e-02
1.181613e-02
-3.239898e-02
-9.022499e-02
-1.576145e-01
-2.300548e-01
-3.030313e-01
-3.724577e-01
-4.350297e-01
-4.884718e-01
-5.316612e-01
-5.646297e-01
-5.884568e-01
-6.050800e-01
-6.170482e-01
-6.272472e-01
-6.386222e-01
-6.539197e-01
-6.754634e-01
-7.049789e-01
-7.434735e-01
-7.911802e-01
-8.475686e-01
-9.114244e-01
-9.809837e-01
-1.054103e+00
-1.128434e+00
-1.201566e+00
-1.271124e+00
-1.334787e+00
-1.390253e+00
-1.435143e+00
-1.466897e+00
-1.482694e+00
-1.479434e+00
-1.453826e+00
-1.402597e+00
-1.322830e+00
-1.212378e+00
-1.070328e+00
-8.974219e-01
-6.963727e-01
-4.720089e-01
-2.312148e-01
1.734648e-02
2.637061e-01
4.972134e-01
7.072485e-01
8.839474e-01
1.018862e+00
1.105483e+00
1.139570e+00
1.119271e+00
1.045012e+00
9.192205e-01
7.459136e-01
5.302291e-01
2.779692e-01
-4.794493e-03
-3.120160e-01
-6.378584e-01
-9.767711e-01
-1.323477e+00
-1.672895e+00
-2.020018e+00
-2.359782e+00
-2.686936e+00
-2.995966e+00
-3.281080e+00
-3.536309e+00
-3.755709e+00
-3.933693e+00
-4.065432e+00
-4.147292e+00
-4.177232e+00
-4.155101e+00
-4.082778e+00
-3.964141e+00
-3.804861e+00
-3.612047e+00
-3.393776e+00
-3.158550e+00
-2.914725e+00
-2.669943e+00
-2.430612e+00
-2.201469e+00
-1.985287e+00
-1.782759e+00
-1.592604e+00
-1.411910e+00
-1.236682e+00
-1.062544e+00
-8.855193e-01
-7.027723e-01
-5.132193e-01
-3.179262e-01
-1.202322e-01
7.441697e-02
2.589039e-01
4.250833e-01
5.645450e-01
6.693947e-01
7.329568e-01
7.503268e-01
7.187387e-01
6.377442e-01
5.092354e-01
3.373485e-01
1.282929e-01
-1.098728e-01
-3.675096e-01
-6.337249e-01
-8.967789e-01
-1.144586e+00
-1.365312e+00
-1.548047e+00
-1.683491e+00
-1.764592e+00
-1.787038e+00
-1.749545e+00
-1.653881e+00
-1.504618e+00
-1.308652e+00
-1.074547e+00
-8.118101e-01
-5.301767e-01
-2.389990e-01
5.320455e-02
3.390217e-01
6.122514e-01
8.678840e-01
1.102010e+00
1.311710e+00
1.494953e+00
1.650534e+00
1.778025e+00
1.877744e+00
1.950718e+00
1.998624e+00
2.023720e+00
2.028746e+00
2.016818e+00
1.991314e+00
1.955762e+00
1.913733e+00
1.868746e+00
1.824184e+00
1.783219e+00
1.748749e+00
1.723353e+00
1.709259e+00
1.708315e+00
1.721975e+00
1.751271e+00
1.796789e+00
1.858643e+00
1.936455e+00
2.029345e+00
2.135948e+00
2.254447e+00
2.382632e+00
2.517975e+00
2.657714e+00
2.798944e+00
2.938709e+00
3.074099e+00
3.202343e+00
3.320892e+00
3.427497e+00
3.520265e+00
3.597702e+00
3.658735e+00
3.702726e+00
3.729466e+00
3.739158e+00
3.732356e+00
3.709878e+00
3.672661e+00
3.621596e+00
3.557357e+00
3.480254e+00
3.390182e+00
3.286655e+00
3.168965e+00
3.036436e+00
2.888737e+00
2.726196e+00
2.550077e+00
2.362744e+00
2.167699e+00
1.969454e+00
1.773245e+00
1.584609e+00
1.408882e+00
1.250672e+00
1.113401e+00
9.989649e-01
9.075647e-01
8.377266e-01
7.864873e-01
7.497126e-01
7.224991e-01
6.996096e-01
6.758982e-01
6.466962e-01
6.081369e-01
5.574135e-01
4.929642e-01
4.145866e-01
3.234775e-01
2.221914e-01
1.145065e-01
5.185361e-03
-1.003748e-01
-1.965913e-01
-2.782119e-01
-3.408421e-01
-3.814142e-01
-3.985317e-01
-3.926348e-01
-3.659652e-01
-3.223365e-01
-2.667502e-01
-2.049169e-01
-1.427501e-01
-8.589775e-02
-3.936569e-02
-7.265228e-03
7.299212e-03
2.210627e-03
-2.378493e-02
-7.126581e-02
-1.403365e-01
-2.307974e-01
-3.422469e-01
-4.740993e-01
-6.255163e-01
-7.952725e-01
-9.815788e-01
-1.181899e+00
-1.392793e+00
-1.609815e+00
-1.827502e+00
-2.039473e+00
-2.238644e+00
-2.417568e+00
-2.568885e+00
-2.685844e+00
-2.762862e+00
-2.796066e+00
-2.783757e+00
-2.726736e+00
-2.628434e+00
-2.494802e+00
-2.333944e+00
-2.155499e+00
-1.969835e+00
-1.787135e+00
-1.616501e+00
-1.465176e+00
-1.338000e+00
-1.237161e+00
-1.162251e+00
-1.110618e+00
-1.077948e+00
-1.058973e+00
-1.048225e+00
-1.040716e+00
-1.032480e+00
-1.020915e+00
-1.004914e+00
-9.848002e-01
-9.621264e-01
-9.393885e-01
-9.197237e-01
-9.066310e-01
-9.037312e-01
-9.145593e-01
-9.423693e-01
-9.899289e-01
-1.059295e+00
-1.151578e+00
-1.266726e+00
-1.403349e+00
-1.558635e+00
-1.728369e+00
-1.907082e+00
-2.088325e+00
-2.265061e+00
-2.430146e+00
-2.576856e+00
-2.699417e+00
-2.793465e+00
-2.856409e+00
-2.887663e+00
-2.888722e+00
-2.863084e+00
-2.816028e+00
-2.754251e+00
-2.685372e+00
-2.617340e+00
-2.557769e+00
-2.513267e+00
-2.488820e+00
-2.487309e+00
-2.509226e+00
-2.552624e+00
-2.613311e+00
-2.685262e+00
-2.761183e+00
-2.833159e+00
-2.893310e+00
-2.934370e+00
-2.950156e+00
-2.935901e+00
-2.888439e+00
-2.806286e+00
-2.689622e+00
-2.540230e+00
-2.361393e+00
-2.157782e+00
-1.935309e+00
-1.700969e+00
-1.462639e+00
-1.228839e+00
-1.008452e+00
-8.103974e-01
-6.432701e-01
-5.149462e-01
-4.321681e-01
-4.001311e-01
-4.220987e-01
-4.990775e-01
-6.295829e-01
-8.095188e-01
-1.032192e+00
-1.288469e+00
-1.567096e+00
-1.855165e+00
-2.138744e+00
-2.403634e+00
-2.636209e+00
-2.824271e+00
-2.957847e+00
-3.029831e+00
-3.036424e+00
-2.977322e+00
-2.855636e+00
-2.677585e+00
-2.451969e+00
-2.189524e+00
-1.902188e+00
-1.602369e+00
-1.302263e+00
-1.013252e+00
-7.454169e-01
-5.071796e-01
-3.050707e-01
-1.436486e-01
-2.556353e-02
4.823794e-02
7.820158e-02
6.579626e-02
1.315225e-02
-7.723048e-02
-2.026580e-01
-3.602846e-01
-5.470365e-01
-7.594583e-01
-9.935393e-01
-1.244574e+00
-1.507101e+00
-1.774944e+00
-2.041361e+00
-2.299295e+00
-2.541702e+00
-2.761919e+00
-2.954034e+00
-3.113213e+00
-3.235945e+00
-3.320173e+00
-3.365316e+00
-3.372173e+00
-3.342745e+00
-3.280005e+00
-3.187644e+00
-3.069843e+00
-2.931096e+00
-2.776122e+00
-2.609870e+00
-2.437622e+00
-2.265152e+00
-2.098905e+00
-1.946113e+00
-1.814803e+00
-1.713647e+00
-1.651623e+00
-1.637504e+00
-1.679197e+00
-1.783003e+00
-1.952866e+00
-2.189708e+00
-2.490930e+00
-2.850156e+00
-3.257281e+00
-3.698824e+00
-4.158590e+00
-4.618578e+00
-5.060055e+00
-5.464707e+00
-5.815763e+00
-6.098999e+00
-6.303561e+00
-6.422534e+00
-6.453248e+00
-6.397295e+00
-6.260273e+00
-6.051285e+00
-5.782240e+00
-5.467018e+00
-5.120586e+00
-4.758139e+00
-4.394341e+00
-4.042718e+00
-3.715231e+00
-3.422034e+00
-3.171387e+00
-2.969693e+00
-2.821606e+00
-2.730164e+00
-2.696902e+00
-2.721907e+00
-2.803806e+00
-2.939685e+00
-3.124954e+00
-3.353202e+00
-3.616092e+00
-3.903358e+00
-4.202967e+00
-4.501481e+00
-4.784631e+00
-5.038096e+00
-5.248402e+00
-5.403881e+00
-5.495585e+00
-5.518047e+00
-5.469823e+00
-5.353746e+00
-5.176864e+00
-4.950051e+00
-4.687326e+00
-4.404925e+00
-4.120205e+00
-3.850494e+00
-3.611956e+00
-3.418608e+00
-3.281533e+00
-3.208356e+00
-3.202997e+00
-3.265681e+00
-3.393167e+00
-3.579139e+00
-3.814700e+00
-4.088918e+00
-4.389390e+00
-4.702786e+00
-5.015386e+00
-5.313589e+00
-5.584403e+00
-5.815910e+00
-5.997706e+00
-6.121294e+00
-6.180439e+00
-6.171459e+00
-6.093446e+00
-5.948402e+00
-5.741271e+00
-5.479847e+00
-5.174554e+00
-4.838078e+00
-4.484864e+00
-4.130488e+00
-3.790941e+00
-3.481835e+00
-3.217608e+00
-3.010748e+00
-2.871096e+00
-2.805272e+00
-2.816267e+00
-2.903222e+00
-3.061440e+00
-3.282629e+00
-3.555387e+00
-3.865902e+00
-4.198818e+00
-4.538215e+00
-4.868590e+00
-5.175778e+00
-5.447692e+00
-5.674853e+00
-5.850652e+00
-5.971383e+00
-6.036053e+00
-6.046050e+00
-6.004730e+00
-5.916979e+00
-5.788801e+00
-5.626970e+00
-5.438752e+00
-5.231691e+00
-5.013444e+00
-4.791613e+00
-4.573550e+00
-4.366101e+00
-4.175286e+00
-4.005927e+00
-3.861265e+00
-3.742622e+00
-3.649171e+00
-3.577869e+00
-3.523591e+00
-3.479487e+00
-3.437541e+00
-3.389277e+00
-3.326558e+00
-3.242370e+00
-3.131517e+00
-2.991155e+00
-2.821126e+00
-2.624064e+00
-2.405288e+00
-2.172485e+00
-1.935231e+00
-1.704349e+00
-1.491176e+00
-1.306762e+00
-1.161077e+00
-1.062287e+00
-1.016158e+00
-1.025641e+00
-1.090672e+00
-1.208188e+00
-1.372362e+00
-1.575017e+00
-1.806208e+00
-2.054890e+00
-2.309651e+00
-2.559416e+00
-2.794082e+00
-3.005015e+00
-3.185399e+00
-3.330410e+00
-3.437241e+00
-3.504990e+00
-3.534452e+00
-3.527824e+00
-3.488361e+00
-3.419983e+00
-3.326882e+00
-3.213143e+00
-3.082441e+00
-2.937850e+00
-2.781791e+00
-2.616150e+00
-2.442509e+00
-2.262472e+00
-2.077991e+00
-1.891627e+00
-1.706695e+00
-1.527269e+00
-1.358033e+00
-1.204020e+00
-1.070261e+00
-9.613868e-01
-8.812194e-01
-8.323991e-01
-8.160826e-01
-8.317579e-01
-8.772030e-01
-9.486051e-01
-1.040834e+00
-1.147839e+00
-1.263128e+00
-1.380261e+00
-1.493295e+00
-1.597138e+00
-1.687750e+00
-1.762213e+00
-1.818662e+00
-1.856147e+00
-1.874466e+00
-1.874035e+00
-1.855811e+00
-1.821285e+00
-1.772501e+00
-1.712082e+00
-1.643195e+00
-1.569463e+00
-1.494796e+00
-1.423172e+00
-1.358402e+00
-1.303901e+00
-1.262504e+00
-1.236325e+00
-1.226657e+00
-1.233912e+00
-1.257575e+00
-1.296177e+00
-1.347311e+00
-1.407680e+00
-1.473225e+00
-1.539309e+00
-1.600970e+00
-1.653208e+00
-1.691297e+00
-1.711082e+00
-1.709261e+00
-1.683621e+00
-1.633231e+00
-1.558565e+00
-1.461550e+00
-1.345505e+00
-1.214999e+00
-1.075596e+00
-9.335277e-01
-7.953072e-01
-6.673043e-01
-5.553154e-01
-4.641499e-01
-3.972600e-01
-3.564403e-01
-3.416238e-01
-3.507943e-01
-3.800303e-01
-4.236861e-01
-4.747026e-01
-5.250297e-01
-5.661306e-01
-5.895291e-01
-5.873547e-01
-5.528434e-01
-4.807567e-01
-3.676986e-01
-2.123303e-01
-1.549322e-02
2.197402e-01
4.880784e-01
7.820916e-01
1.092382e+00
1.407869e+00
1.716212e+00
2.004375e+00
2.259302e+00
2.468686e+00
2.621756e+00
2.710046e+00
2.728077e+00
2.673897e+00
2.549439e+00
2.360628e+00
2.117218e+00
1.832319e+00
1.521634e+00
1.202444e+00
8.924167e-01
6.083417e-01
3.649327e-01
1.738057e-01
4.274751e-02
-2.465117e-02
-2.896660e-02
2.547402e-02
1.313397e-01
2.792822e-01
4.590400e-01
6.605241e-01
8.747503e-01
1.094507e+00
1.314686e+00
1.532265e+00
1.745974e+00
1.955730e+00
2.161951e+00
2.364870e+00
2.563947e+00
2.757462e+00
2.942342e+00
3.114225e+00
3.267752e+00
3.397014e+00
3.496101e+00
3.559646e+00
3.583293e+00
3.564025e+00
3.500338e+00
3.392258e+00
3.241253e+00
3.050076e+00
2.822602e+00
2.563654e+00
2.278862e+00
1.974522e+00
1.657449e+00
1.334818e+00
1.013984e+00
7.022814e-01
4.068115e-01
1.342208e-01
-1.095246e-01
-3.193573e-01
-4.913099e-01
-6.226799e-01
-7.121431e-01
-7.597994e-01
-7.671469e-01
-7.369811e-01
-6.732253e-01
-5.806990e-01
-4.648318e-01
-3.313323e-01
-1.858307e-01
-3.351805e-02
1.211784e-01
2.748399e-01
4.251773e-01
5.710002e-01
7.120282e-01
8.485689e-01
9.811143e-01
1.109921e+00
1.234645e+00
1.354087e+00
1.466084e+00
1.567572e+00
1.654790e+00
1.723607e+00
1.769916e+00
1.790047e+00
1.781151e+00
1.741517e+00
1.670812e+00
1.570233e+00
1.442571e+00
1.292199e+00
1.124971e+00
9.480449e-01
7.696023e-01
5.984939e-01
4.438055e-01
3.143758e-01
2.182955e-01
1.624243e-01
1.519608e-01
1.901028e-01
2.778280e-01
4.138181e-01
5.945341e-01
8.144304e-01
1.066274e+00
1.341516e+00
1.630666e+00
1.923616e+00
2.209918e+00
2.479003e+00
2.720397e+00
2.923971e+00
3.080252e+00
3.180822e+00
3.218798e+00
3.189349e+00
3.090223e+00
2.922200e+00
2.689448e+00
2.399698e+00
2.064206e+00
1.697479e+00
1.316743e+00
9.411769e-01
5.909393e-01
2.860546e-01
4.522365e-02
-1.153546e-01
-1.830711e-01
-1.498286e-01
-1.272642e-02
2.255543e-01
5.567163e-01
9.671995e-01
1.438930e+00
1.950432e+00
2.478227e+00
2.998405e+00
3.488208e+00
3.927496e+00
4.299951e+00
4.593938e+00
4.802979e+00
4.925842e+00
4.966301e+00
4.932603e+00
4.836732e+00
4.693514e+00
4.519625e+00
4.332546e+00
4.149510e+00
3.986489e+00
3.857263e+00
3.772624e+00
3.739745e+00
3.761739e+00
3.837438e+00
3.961413e+00
4.124261e+00
4.313172e+00
4.512773e+00
4.706225e+00
4.876494e+00
5.007692e+00
5.086358e+00
5.102538e+00
5.050538e+00
4.929279e+00
4.742213e+00
4.496841e+00
4.203930e+00
3.876521e+00
3.528881e+00
3.175501e+00
2.830223e+00
2.505544e+00
2.212125e+00
1.958481e+00
1.750843e+00
1.593167e+00
1.487253e+00
1.432963e+00
1.428489e+00
1.470668e+00
1.555293e+00
1.677419e+00
1.831658e+00
2.012433e+00
2.214226e+00
2.431783e+00
2.660263e+00
2.895321e+00
3.133075e+00
3.369968e+00
3.602520e+00
3.827012e+00
4.039160e+00
4.233878e+00
4.405182e+00
4.546325e+00
4.650166e+00
4.709768e+00
4.719148e+00
4.674084e+00
4.572851e+00
4.416770e+00
4.210487e+00
3.961912e+00
3.681824e+00
3.383184e+00
3.080214e+00
2.787368e+00
2.518280e+00
2.284815e+00
2.096280e+00
1.958879e+00
1.875422e+00
1.845285e+00
1.864620e+00
1.926748e+00
2.022720e+00
2.141975e+00
2.273053e+00
2.404320e+00
2.524650e+00
2.624044e+00
2.694139e+00
2.728616e+00
2.723484e+00
2.677246e+00
2.590954e+00
2.468155e+00
2.314724e+00
2.138571e+00
1.949234e+00
1.757342e+00
1.573968e+00
1.409912e+00
1.274975e+00
1.177269e+00
1.122657e+00
1.114361e+00
1.152764e+00
1.235413e+00
1.357187e+00
1.510621e+00
1.686320e+00
1.873461e+00
2.060341e+00
2.234967e+00
2.385635e+00
2.501518e+00
2.573189e+00
2.593101e+00
2.555975e+00
2.459101e+00
2.302547e+00
2.089250e+00
1.825011e+00
1.518359e+00
1.180267e+00
8.237293e-01
4.631678e-01
1.137110e-01
-2.096271e-01
-4.927985e-01
-7.235289e-01
-8.920072e-01
-9.913982e-01
-1.018139e+00
-9.720134e-01
-8.560195e-01
-6.760761e-01
-4.406169e-01
-1.601276e-01
1.533393e-01
4.866559e-01
8.261209e-01
1.157987e+00
1.469022e+00
1.747107e+00
1.981824e+00
2.165023e+00
2.291283e+00
2.358248e+00
2.366781e+00
2.320932e+00
2.227721e+00
2.096747e+00
1.939653e+00
1.769463e+00
1.599817e+00
1.444117e+00
1.314638e+00
1.221637e+00
1.172548e+00
1.171360e+00
1.218263e+00
1.309618e+00
1.438286e+00
1.594285e+00
1.765688e+00
1.939670e+00
2.103575e+00
2.245906e+00
2.357141e+00
2.430330e+00
2.461451e+00
2.449520e+00
2.396495e+00
2.306998e+00
2.187890e+00
2.047751e+00
1.896265e+00
1.743564e+00
1.599535e+00
1.473144e+00
1.371785e+00
1.300727e+00
1.262694e+00
1.257616e+00
1.282622e+00
1.332259e+00
1.398976e+00
1.473803e+00
1.547203e+00
1.609981e+00
1.654170e+00
1.673789e+00
1.665390e+00
1.628330e+00
1.564744e+00
1.479235e+00
1.378311e+00
1.269665e+00
1.161379e+00
1.061146e+00
9.756137e-01
9.098921e-01
8.672866e-01
8.492504e-01
8.555492e-01
8.845956e-01
9.338953e-01
1.000530e+00
1.081604e+00
1.174585e+00
1.277501e+00
1.388960e+00
1.508033e+00
1.634013e+00
1.766123e+00
1.903214e+00
2.043502e+00
2.184385e+00
2.322357e+00
2.453040e+00
2.571337e+00
2.671691e+00
2.748437e+00
2.796208e+00
2.810369e+00
2.787411e+00
2.725299e+00
2.623703e+00
2.484105e+00
2.309760e+00
2.105509e+00
1.877466e+00
1.632595e+00
1.378234e+00
1.121596e+00
8.693119e-01
6.270483e-01
3.992426e-01
1.889765e-01
-2.007962e-03
-1.731574e-01
-3.248444e-01
-4.580291e-01
-5.738901e-01
-6.734747e-01
-7.574138e-01
-8.257398e-01
-8.778254e-01
-9.124457e-01
-9.279455e-01
-9.224845e-01
-8.943236e-01
-8.421197e-01
-7.651981e-01
-6.637833e-01
-5.391695e-01
-3.938247e-01
-2.314195e-01
-5.677753e-02
1.242575e-01
3.050426e-01
4.784441e-01
6.372271e-01
7.745009e-01
8.841853e-01
9.614492e-01
1.003069e+00
1.007668e+00
9.758021e-01
9.099032e-01
8.140918e-01
6.939050e-01
5.559870e-01
4.077831e-01
2.572645e-01
1.126918e-01
-1.759652e-02
-1.253913e-01
-2.028402e-01
-2.427075e-01
-2.386711e-01
-1.856448e-01
-8.010625e-02
7.959425e-02
2.929784e-01
5.572707e-01
8.673471e-01
1.215825e+00
1.593303e+00
1.988752e+00
2.390027e+00
2.784473e+00
3.159588e+00
3.503682e+00
3.806497e+00
4.059738e+00
4.257466e+00
4.396327e+00
4.475589e+00
4.496984e+00
4.464383e+00
4.383340e+00
4.260562e+00
4.103373e+00
3.919215e+00
3.715243e+00
3.498027e+00
3.273378e+00
3.046272e+00
2.820879e+00
2.600649e+00
2.388467e+00
2.186821e+00
1.997988e+00
1.824188e+00
1.667697e+00
1.530895e+00
1.416247e+00
1.326216e+00
1.263128e+00
1.229003e+00
1.225353e+00
1.252983e+00
1.311773e+00
1.400486e+00
1.516591e+00
1.656166e+00
1.813874e+00
1.983078e+00
2.156086e+00
2.324538e+00
2.479911e+00
2.614098e+00
2.720012e+00
2.792156e+00
2.827090e+00
2.823765e+00
2.783654e+00
2.710693e+00
2.611006e+00
2.492448e+00
2.364009e+00
2.235119e+00
2.114931e+00
2.011631e+00
1.931840e+00
1.880170e+00
1.858965e+00
1.868258e+00
1.905938e+00
1.968097e+00
2.049497e+00
2.144087e+00
2.245504e+00
2.347487e+00
2.444201e+00
2.530440e+00
2.601755e+00
2.654510e+00
2.685915e+00
2.694043e+00
2.677837e+00
2.637117e+00
2.572567e+00
2.485700e+00
2.378810e+00
2.254891e+00
2.117544e+00
1.970864e+00
1.819325e+00
1.667652e+00
1.520693e+00
1.383292e+00
1.260143e+00
1.155646e+00
1.073726e+00
1.017649e+00
9.898057e-01
9.915097e-01
1.022810e+00
1.082370e+00
1.167433e+00
1.273899e+00
1.396534e+00
1.529283e+00
1.665680e+00
1.799297e+00
1.924180e+00
2.035222e+00
2.128417e+00
2.200966e+00
2.251249e+00
2.278676e+00
2.283465e+00
2.266417e+00
2.228715e+00
2.171799e+00
2.097329e+00
2.007209e+00
1.903675e+00
1.789385e+00
1.667498e+00
1.541698e+00
1.416159e+00
1.295409e+00
1.184132e+00
1.086877e+00
1.007732e+00
9.499754e-01
9.157655e-01
9.059112e-01
9.197625e-01
9.552491e-01
1.009063e+00
1.076966e+00
1.154169e+00
1.235740e+00
1.316988e+00
1.393763e+00
1.462681e+00
1.521238e+00
1.567846e+00
1.601818e+00
1.623319e+00
1.633326e+00
1.633593e+00
1.626626e+00
1.615639e+00
1.604473e+00
1.597446e+00
1.599096e+00
1.613843e+00
1.645554e+00
1.697081e+00
1.769821e+00
1.863379e+00
1.975392e+00
2.101541e+00
2.235775e+00
2.370709e+00
2.498153e+00
2.609729e+00
2.697518e+00
2.754669e+00
2.775942e+00
2.758118e+00
2.700244e+00
2.603690e+00
2.472000e+00
2.310570e+00
2.126183e+00
1.926472e+00
1.719367e+00
1.512590e+00
1.313248e+00
1.127540e+00
9.605882e-01
8.163658e-01
6.977032e-01
6.063331e-01
5.429482e-01
5.072524e-01
4.979978e-01
5.130151e-01
5.492544e-01
6.028577e-01
6.692827e-01
7.434899e-01
8.201930e-01
8.941662e-01
9.605887e-01
1.015403e+00
1.055655e+00
1.079779e+00
1.087797e+00
1.081398e+00
1.063884e+00
1.039981e+00
1.015534e+00
9.971061e-01
9.915183e-01
1.005366e+00
1.044540e+00
1.113784e+00
1.216331e+00
1.353644e+00
1.525283e+00
1.728928e+00
1.960537e+00
2.214604e+00
2.484493e+00
2.762784e+00
3.041585e+00
3.312810e+00
3.568391e+00
3.800454e+00
4.001479e+00
4.164453e+00
4.283039e+00
4.351760e+00
4.366183e+00
4.323113e+00
4.220775e+00
4.058985e+00
3.839311e+00
3.565206e+00
3.242089e+00
2.877346e+00
2.480194e+00
2.061407e+00
1.632874e+00
1.207031e+00
7.962114e-01
4.119837e-01
6.453242e-02
-2.378649e-01
-4.892485e-01
-6.862663e-01
-8.283479e-01
-9.177657e-01
-9.595790e-01
-9.614458e-01
-9.332879e-01
-8.867983e-01
-8.347955e-01
-7.904509e-01
-7.664325e-01
-7.740295e-01
-8.223276e-01
-9.175097e-01
-1.062349e+00
-1.255948e+00
-1.493761e+00
-1.767903e+00
-2.067739e+00
-2.380701e+00
-2.693259e+00
-2.991975e+00
-3.264526e+00
-3.500609e+00
-3.692646e+00
-3.836226e+00
-3.930244e+00
-3.976754e+00
-3.980551e+00
-3.948557e+00
-3.889061e+00
-3.810908e+00
-3.722687e+00
-3.631993e+00
-3.544810e+00
-3.465073e+00
-3.394452e+00
-3.332374e+00
-3.276296e+00
-3.222178e+00
-3.165110e+00
-3.100008e+00
-3.022299e+00
-2.928541e+00
-2.816913e+00
-2.687561e+00
-2.542773e+00
-2.386974e+00
-2.226538e+00
-2.069417e+00
-1.924613e+00
-1.801529e+00
-1.709242e+00
-1.655786e+00
-1.647483e+00
-1.688415e+00
-1.780035e+00
-1.920974e+00
-2.107004e+00
-2.331180e+00
-2.584123e+00
-2.854441e+00
-3.129269e+00
-3.394916e+00
-3.637578e+00
-3.844083e+00
-4.002622e+00
-4.103421e+00
-4.139309e+00
-4.106187e+00
-4.003367e+00
-3.833799e+00
-3.604163e+00
-3.324823e+00
-3.009590e+00
-2.675262e+00
-2.340920e+00
-2.026963e+00
-1.753922e+00
-1.541121e+00
-1.405288e+00
-1.359240e+00
-1.410772e+00
-1.561868e+00
-1.808323e+00
-2.139831e+00
-2.540535e+00
-2.990014e+00
-3.464620e+00
-3.939035e+00
-4.387945e+00
-4.787660e+00
-5.117571e+00
-5.361345e+00
-5.507776e+00
-5.551271e+00
-5.491962e+00
-5.335476e+00
-5.092405e+00
-4.777526e+00
-4.408852e+00
-4.006552e+00
-3.591813e+00
-3.185705e+00
-2.808085e+00
-2.476593e+00
-2.205759e+00
-2.006274e+00
-1.884434e+00
-1.841810e+00
-1.875194e+00
-1.976837e+00
-2.135004e+00
-2.334819e+00
-2.559348e+00
-2.790819e+00
-3.011886e+00
-3.206821e+00
-3.362549e+00
-3.469448e+00
-3.521859e+00
-3.518268e+00
-3.461146e+00
-3.356467e+00
-3.212941e+00
-3.041052e+00
-2.852002e+00
-2.656667e+00
-2.464697e+00
-2.283825e+00
-2.119459e+00
-1.974561e+00
-1.849807e+00
-1.743954e+00
-1.654371e+00
-1.577629e+00
-1.510097e+00
-1.448469e+00
-1.390193e+00
-1.333765e+00
-1.278914e+00
-1.226650e+00
-1.179215e+00
-1.139930e+00
-1.112956e+00
-1.102974e+00
-1.114820e+00
-1.153073e+00
-1.221638e+00
-1.323348e+00
-1.459597e+00
-1.630055e+00
-1.832451e+00
-2.062495e+00
-2.313919e+00
-2.578672e+00
-2.847269e+00
-3.109260e+00
-3.353793e+00
-3.570231e+00
-3.748769e+00
-3.881007e+00
-3.960458e+00
-3.982955e+00
-3.946954e+00
-3.853706e+00
-3.707303e+00
-3.514558e+00
-3.284734e+00
-3.029116e+00
-2.760450e+00
-2.492298e+00
-2.238352e+00
-2.011776e+00
-1.824609e+00
-1.687254e+00
-1.608068e+00
-1.593034e+00
-1.645511e+00
-1.766057e+00
-1.952333e+00
-2.199100e+00
-2.498332e+00
-2.839453e+00
-3.209719e+00
-3.594727e+00
-3.979069e+00
-4.347098e+00
-4.683773e+00
-4.975543e+00
-5.211206e+00
-5.382642e+00
-5.485391e+00
-5.518970e+00
-5.486935e+00
-5.396658e+00
-5.258836e+00
-5.086778e+00
-4.895523e+00
-4.700841e+00
-4.518204e+00
-4.361792e+00
-4.243624e+00
-4.172863e+00
-4.155362e+00
-4.193475e+00
-4.286137e+00
-4.429196e+00
-4.615946e+00
-4.837799e+00
-5.085014e+00
-5.347408e+00
-5.614971e+00
-5.878357e+00
-6.129218e+00
-6.360410e+00
-6.566110e+00
-6.741872e+00
-6.884659e+00
-6.992845e+00
-7.066175e+00
-7.105664e+00
-7.113411e+00
-7.092343e+00
-7.045903e+00
-6.977739e+00
-6.891432e+00
-6.790325e+00
-6.677454e+00
-6.555591e+00
-6.427362e+00
-6.295384e+00
-6.162384e+00
-6.031249e+00
-5.904982e+00
-5.786568e+00
-5.678776e+00
-5.583916e+00
-5.503617e+00
-5.438645e+00
-5.388821e+00
-5.353050e+00
-5.329466e+00
-5.315690e+00
-5.309163e+00
-5.307512e+00
-5.308876e+00
-5.312158e+00
-5.317133e+00
-5.324397e+00
-5.335167e+00
-5.350947e+00
-5.373137e+00
-5.402651e+00
-5.439608e+00
-5.483167e+00
-5.531531e+00
-5.582126e+00
-5.631925e+00
-5.677875e+00
-5.717340e+00
-5.748489e+00
-5.770550e+00
-5.783867e+00
-5.789743e+00
-5.790093e+00
-5.786964e+00
-5.782029e+00
-5.776146e+00
-5.769105e+00
-5.759605e+00
-5.745496e+00
-5.724241e+00
-5.693521e+00
-5.651874e+00
-5.599243e+00
-5.537341e+00
-5.469753e+00
-5.401765e+00
-5.339916e+00
-5.291347e+00
-5.263018e+00
-5.260911e+00
-5.289311e+00
-5.350275e+00
-5.443349e+00
-5.565579e+00
-5.711783e+00
-5.875059e+00
-6.047436e+00
-6.220593e+00
-6.386579e+00
-6.538458e+00
-6.670862e+00
-6.780411e+00
-6.865977e+00
-6.928789e+00
-6.972344e+00
-7.002133e+00
-7.025185e+00
-7.049469e+00
-7.083197e+00
-7.134115e+00
-7.208832e+00
-7.312257e+00
-7.447169e+00
-7.613933e+00
-7.810366e+00
-8.031734e+00
-8.270887e+00
-8.518538e+00
-8.763675e+00
-8.994122e+00
-9.197224e+00
-9.360639e+00
-9.473174e+00
-9.525630e+00
-9.511573e+00
-9.427970e+00
-9.275634e+00
-9.059402e+00
-8.788030e+00
-8.473775e+00
-8.131678e+00
-7.778607e+00
-7.432120e+00
-7.109263e+00
-6.825405e+00
-6.593224e+00
-6.421942e+00
-6.316857e+00
-6.279214e+00
-6.306382e+00
-6.392306e+00
-6.528158e+00
-6.703120e+00
-6.905223e+00
-7.122166e+00
-7.342088e+00
-7.554229e+00
-7.749463e+00
-7.920668e+00
-8.062927e+00
-8.173556e+00
-8.251963e+00
-8.299381e+00
-8.318504e+00
-8.313082e+00
-8.287524e+00
-8.246539e+00
-8.194838e+00
-8.136921e+00
-8.076916e+00
-8.018497e+00
-7.964843e+00
-7.918645e+00
-7.882125e+00
-7.857078e+00
-7.844897e+00
-7.846585e+00
-7.862763e+00
-7.893689e+00
-7.939304e+00
-7.999328e+00
-8.073391e+00
-8.161173e+00
-8.262526e+00
-8.377517e+00
-8.506392e+00
-8.649435e+00
-8.806766e+00
-8.978104e+00
-9.162549e+00
-9.358423e+00
-9.563202e+00
-9.773538e+00
-9.985384e+00
-1.019419e+01
-1.039518e+01
-1.058361e+01
-1.075510e+01
-1.090588e+01
-1.103304e+01
-1.113461e+01
-1.120973e+01
-1.125851e+01
-1.128205e+01
-1.128226e+01
-1.126169e+01
-1.122329e+01
-1.117023e+01
-1.110559e+01
-1.103214e+01
-1.095209e+01
-1.086699e+01
-1.077775e+01
-1.068470e+01
-1.058797e+01
-1.048774e+01
-1.038473e+01
-1.028048e+01
-1.017752e+01
-1.007943e+01
-9.990573e+00
-9.915767e+00
-9.859760e+00
-9.826681e+00
-9.819518e+00
-9.839671e+00
-9.886670e+00
-9.958067e+00
-1.004955e+01
-1.015529e+01
-1.026846e+01
-1.038193e+01
-1.048902e+01
-1.058426e+01
-1.066397e+01
-1.072668e+01
-1.077327e+01
-1.080679e+01
-1.083204e+01
-1.085499e+01
-1.088200e+01
-1.091913e+01
-1.097141e+01
-1.104237e+01
-1.113362e+01
-1.124475e+01
-1.137341e+01
-1.151556e+01
-1.166588e+01
-1.181822e+01
-1.196609e+01
-1.210305e+01
-1.222308e+01
-1.232076e+01
-1.239142e+01
-1.243116e+01
-1.243685e+01
-1.240604e+01
-1.233687e+01
-1.222798e+01
-1.207856e+01
-1.188835e+01
-1.165791e+01
-1.138882e+01
-1.108415e+01
-1.074869e+01
-1.038924e+01
-1.001471e+01
-9.635893e+00
-9.265141e+00
-8.915728e+00
-8.601095e+00
-8.334015e+00
-8.125753e+00
-7.985314e+00
-7.918849e+00
-7.929266e+00
-8.016081e+00
-8.175516e+00
-8.400820e+00
-8.682783e+00
-9.010375e+00
-9.371472e+00
-9.753586e+00
-1.014457e+01
-1.053323e+01
-1.090986e+01
-1.126653e+01
-1.159732e+01
-1.189827e+01
-1.216718e+01
-1.240332e+01
-1.260697e+01
-1.277900e+01
-1.292047e+01
-1.303236e+01
-1.311542e+01
-1.317019e+01
-1.319714e+01
-1.319699e+01
-1.317092e+01
-1.312093e+01
-1.304996e+01
-1.296199e+01
-1.286192e+01
-1.275533e+01
-1.264823e+01
-1.254663e+01
-1.245615e+01
-1.238161e+01
-1.232674e+01
-1.229378e+01
-1.228340e+01
-1.229456e+01
-1.232465e+01
-1.236978e+01
-1.242511e+01
-1.248545e+01
-1.254567e+01
-1.260122e+01
-1.264836e+01
-1.268432e+01
-1.270723e+01
-1.271580e+01
-1.270907e+01
-1.268605e+01
-1.264543e+01
-1.258543e+01
-1.250380e+01
-1.239800e+01
-1.226541e+01
-1.210378e+01
-1.191161e+01
-1.168857e+01
-1.143592e+01
-1.115667e+01
-1.085578e+01
-1.053997e+01
-1.021749e+01
-9.897717e+00
-9.590613e+00
-9.306219e+00
-9.054140e+00
-8.843105e+00
-8.680602e+00
-8.572596e+00
-8.523314e+00
-8.535101e+00
-8.608320e+00
-8.741322e+00
-8.930462e+00
-9.170183e+00
-9.453148e+00
-9.770444e+00
-1.011184e+01
-1.046610e+01
-1.082138e+01
-1.116571e+01
-1.148744e+01
-1.177583e+01
-1.202153e+01
-1.221712e+01
-1.235747e+01
-1.243996e+01
-1.246458e+01
-1.243379e+01
-1.235219e+01
-1.222606e+01
-1.206288e+01
-1.187067e+01
-1.165755e+01
-1.143121e+01
-1.119857e+01
-1.096553e+01
-1.073678e+01
-1.051573e+01
-1.030460e+01
-1.010454e+01
-9.915878e+00
-9.738516e+00
-9.572316e+00
-9.417564e+00
-9.275361e+00
-9.147918e+00
-9.038682e+00
-8.952263e+00
-8.894161e+00
-8.870307e+00
-8.886489e+00
-8.947726e+00
-9.057661e+00
-9.218047e+00
-9.428375e+00
-9.685679e+00
-9.984526e+00
-1.031717e+01
-1.067389e+01
-1.104343e+01
-1.141357e+01
-1.177177e+01
-1.210593e+01
-1.240509e+01
-1.266016e+01
-1.286457e+01
-1.301475e+01
-1.311032e+01
-1.315414e+01
-1.315193e+01
-1.311176e+01
-1.304320e+01
-1.295645e+01
-1.286141e+01
-1.276684e+01
-1.267969e+01
-1.260469e+01
-1.254422e+01
-1.249839e+01
-1.246539e+01
-1.244195e+01
-1.242385e+01
-1.240644e+01
-1.238510e+01
-1.235558e+01
-1.231436e+01
-1.225891e+01
-1.218789e+01
-1.210143e+01
-1.200122e+01
-1.189067e+01
-1.177479e+01
-1.166006e+01
-1.155406e+01
-1.146498e+01
-1.140096e+01
-1.136938e+01
-1.137614e+01
-1.142497e+01
-1.151695e+01
-1.165023e+01
-1.182005e+01
-1.201914e+01
-1.223823e+01
-1.246690e+01
-1.269430e+01
-1.290994e+01
-1.310425e+01
-1.326892e+01
-1.339709e+01
-1.348335e+01
-1.352366e+01
-1.351520e+01
-1.345630e+01
-1.334639e+01
-1.318604e+01
-1.297709e+01
-1.272276e+01
-1.242785e+01
-1.209888e+01
-1.174406e+01
-1.137330e+01
-1.099793e+01
-1.063038e+01
-1.028366e+01
-9.970724e+00
-9.703776e+00
-9.493526e+00
-9.348484e+00
-9.274380e+00
-9.273738e+00
-9.345682e+00
-9.485977e+00
-9.687298e+00
-9.939695e+00
-1.023121e+01
-1.054860e+01
-1.087805e+01
-1.120598e+01
-1.151963e+01
-1.180766e+01
-1.206057e+01
-1.227098e+01
-1.243377e+01
-1.254613e+01
-1.260743e+01
-1.261911e+01
-1.258444e+01
-1.250825e+01
-1.239675e+01
-1.225723e+01
-1.209788e+01
-1.192751e+01
-1.175531e+01
-1.159051e+01
-1.144196e+01
-1.131767e+01
-1.122432e+01
-1.116672e+01
-1.114749e+01
-1.116674e+01
-1.122207e+01
-1.130861e+01
-1.141936e+01
-1.154567e+01
-1.167775e+01
-1.180531e+01
-1.191825e+01
-1.200721e+01
-1.206421e+01
-1.208305e+01
-1.205975e+01
-1.199274e+01
-1.188301e+01
-1.173404e+01
-1.155168e+01
-1.134387e+01
-1.112021e+01
-1.089150e+01
-1.066912e+01
-1.046444e+01
-1.028809e+01
-1.014940e+01
-1.005577e+01
-1.001221e+01
-1.002099e+01
-1.008145e+01
-1.018997e+01
-1.034013e+01
-1.052311e+01
-1.072819e+01
-1.094350e+01
-1.115675e+01
-1.135597e+01
-1.153022e+01
-1.167010e+01
-1.176807e+01
-1.181860e+01
-1.181811e+01
-1.176487e+01
-1.165873e+01
-1.150096e+01
-1.129407e+01
-1.104174e+01
-1.074884e+01
-1.042150e+01
-1.006716e+01
-9.694606e+00
-9.313911e+00
-8.936220e+00
-8.573359e+00
-8.237282e+00
-7.939369e+00
-7.689650e+00
-7.496023e+00
-7.363576e+00
-7.294110e+00
-7.285930e+00
-7.333953e+00
-7.430108e+00
-7.563997e+00
-7.723725e+00
-7.896812e+00
-8.071095e+00
-8.235543e+00
-8.380935e+00
-8.500345e+00
-8.589442e+00
-8.646549e+00
-8.672508e+00
-8.670332e+00
-8.644683e+00
-8.601237e+00
-8.545973e+00
-8.484482e+00
-8.421357e+00
-8.359745e+00
-8.301108e+00
-8.245212e+00
-8.190336e+00
-8.133642e+00
-8.071660e+00
-8.000791e+00
-7.917775e+00
-7.820073e+00
-7.706133e+00
-7.575539e+00
-7.429057e+00
-7.268597e+00
-7.097126e+00
-6.918534e+00
-6.737479e+00
-6.559199e+00
-6.389298e+00
-6.233499e+00
-6.097377e+00
-5.986075e+00
-5.904018e+00
-5.854647e+00
-5.840174e+00
-5.861373e+00
-5.917425e+00
-6.005818e+00
-6.122340e+00
-6.261167e+00
-6.415074e+00
-6.575769e+00
-6.734350e+00
-6.881826e+00
-7.009692e+00
-7.110485e+00
-7.178276e+00
-7.209072e+00
-7.201102e+00
-7.154964e+00
-7.073652e+00
-6.962429e+00
-6.828579e+00
-6.681016e+00
-6.529779e+00
-6.385443e+00
-6.258476e+00
-6.158612e+00
-6.094263e+00
-6.072035e+00
-6.096347e+00
-6.169184e+00
-6.289967e+00
-6.455545e+00
-6.660303e+00
-6.896371e+00
-7.153941e+00
-7.421673e+00
-7.687190e+00
-7.937652e+00
-8.160386e+00
-8.343574e+00
-8.476941e+00
-8.552430e+00
-8.564793e+00
-8.512057e+00
-8.395796e+00
-8.221179e+00
-7.996741e+00
-7.733904e+00
-7.446232e+00
-7.148503e+00
-6.855636e+00
-6.581584e+00
-6.338270e+00
-6.134657e+00
-5.976042e+00
-5.863625e+00
-5.794420e+00
-5.761518e+00
-5.754696e+00
-5.761373e+00
-5.767802e+00
-5.760439e+00
-5.727348e+00
-5.659503e+00
-5.551862e+00
-5.404089e+00
-5.220848e+00
-5.011630e+00
-4.790111e+00
-4.573104e+00
-4.379197e+00
-4.227199e+00
-4.134539e+00
-4.115764e+00
-4.181251e+00
-4.336264e+00
-4.580385e+00
-4.907377e+00
-5.305450e+00
-5.757912e+00
-6.244142e+00
-6.740823e+00
-7.223371e+00
-7.667457e+00
-8.050538e+00
-8.353278e+00
-8.560774e+00
-8.663469e+00
-8.657714e+00
-8.545919e+00
-8.336299e+00
-8.042242e+00
-7.681338e+00
-7.274171e+00
-6.842935e+00
-6.409990e+00
-5.996461e+00
-5.620962e+00
-5.298536e+00
-5.039896e+00
-4.850993e+00
-4.732953e+00
-4.682380e+00
-4.691976e+00
-4.751433e+00
-4.848498e+00
-4.970111e+00
-5.103506e+00
-5.237173e+00
-5.361607e+00
-5.469802e+00
-5.557463e+00
-5.622957e+00
-5.667034e+00
-5.692364e+00
-5.702977e+00
-5.703650e+00
-5.699348e+00
-5.694768e+00
-5.694034e+00
-5.700562e+00
-5.717078e+00
-5.745738e+00
-5.788291e+00
-5.846206e+00
-5.920722e+00
-6.012786e+00
-6.122881e+00
-6.250789e+00
-6.395329e+00
-6.554144e+00
-6.723573e+00
-6.898657e+00
-7.073291e+00
-7.240516e+00
-7.392927e+00
-7.523165e+00
-7.624437e+00
-7.691037e+00
-7.718796e+00
-7.705451e+00
-7.650861e+00
-7.557066e+00
-7.428168e+00
-7.270017e+00
-7.089754e+00
-6.895221e+00
-6.694330e+00
-6.494437e+00
-6.301813e+00
-6.121258e+00
-5.955903e+00
-5.807196e+00
-5.675066e+00
-5.558220e+00
-5.454519e+00
-5.361388e+00
-5.276209e+00
-5.196670e+00
-5.121030e+00
-5.048303e+00
-4.978340e+00
-4.911819e+00
-4.850152e+00
-4.795328e+00
-4.749705e+00
-4.715780e+00
-4.695949e+00
-4.692258e+00
-4.706176e+00
-4.738377e+00
-4.788563e+00
-4.855348e+00
-4.936232e+00
-5.027670e+00
-5.125273e+00
-5.224111e+00
-5.319116e+00
-5.405540e+00
-5.479436e+00
-5.538107e+00
-5.580465e+00
-5.607268e+00
-5.621171e+00
-5.626582e+00
-5.629314e+00
-5.636052e+00
-5.653709e+00
-5.688723e+00
-5.746383e+00
-5.830273e+00
-5.941877e+00
-6.080402e+00
-6.242815e+00
-6.424092e+00
-6.617643e+00
-6.815865e+00
-7.010775e+00
-7.194673e+00
-7.360778e+00
-7.503795e+00
-7.620358e+00
-7.709318e+00
-7.771826e+00
-7.811206e+00
-7.832602e+00
-7.842416e+00
-7.847598e+00
-7.854844e+00
-7.869799e+00
-7.896362e+00
-7.936174e+00
-7.988339e+00
-8.049436e+00
-8.113793e+00
-8.174003e+00
-8.221624e+00
-8.247990e+00
-8.245044e+00
-8.206114e+00
-8.126563e+00
-8.004241e+00
-7.839727e+00
-7.636335e+00
-7.399908e+00
-7.138430e+00
-6.861496e+00
-6.579705e+00
-6.303999e+00
-6.045022e+00
-5.812517e+00
-5.614818e+00
-5.458436e+00
-5.347782e+00
-5.284995e+00
-5.269887e+00
-5.299975e+00
-5.370583e+00
-5.475009e+00
-5.604749e+00
-5.749785e+00
-5.898947e+00
-6.040338e+00
-6.161837e+00
-6.251647e+00
-6.298867e+00
-6.294075e+00
-6.229885e+00
-6.101443e+00
-5.906850e+00
-5.647456e+00
-5.328001e+00
-4.956559e+00
-4.544262e+00
-4.104797e+00
-3.653692e+00
-3.207461e+00
-2.782656e+00
-2.394940e+00
-2.058247e+00
-1.784109e+00
-1.581189e+00
-1.455055e+00
-1.408169e+00
-1.440071e+00
-1.547716e+00
-1.725896e+00
-1.967689e+00
-2.264912e+00
-2.608499e+00
-2.988815e+00
-3.395864e+00
-3.819424e+00
-4.249100e+00
-4.674349e+00
-5.084489e+00
-5.468760e+00
-5.816455e+00
-6.117177e+00
-6.361227e+00
-6.540121e+00
-6.647205e+00
-6.678288e+00
-6.632216e+00
-6.511291e+00
-6.321454e+00
-6.072163e+00
-5.775944e+00
-5.447635e+00
-5.103361e+00
-4.759357e+00
-4.430760e+00
-4.130511e+00
-3.868496e+00
-3.651033e+00
-3.480754e+00
-3.356855e+00
-3.275673e+00
-3.231462e+00
-3.217234e+00
-3.225560e+00
-3.249219e+00
-3.281643e+00
-3.317158e+00
-3.351042e+00
-3.379454e+00
-3.399279e+00
-3.407946e+00
-3.403241e+00
-3.383166e+00
-3.345865e+00
-3.289625e+00
-3.212987e+00
-3.114928e+00
-2.995107e+00
-2.854107e+00
-2.693636e+00
-2.516623e+00
-2.327205e+00
-2.130570e+00
-1.932698e+00
-1.739996e+00
-1.558893e+00
-1.395391e+00
-1.254631e+00
-1.140497e+00
-1.055287e+00
-9.995024e-01
-9.717848e-01
-9.690197e-01
-9.866166e-01
-1.018935e+00
-1.059806e+00
-1.103088e+00
-1.143168e+00
-1.175377e+00
-1.196253e+00
-1.203672e+00
-1.196829e+00
-1.176106e+00
-1.142862e+00
-1.099162e+00
-1.047480e+00
-9.904162e-01
-9.304645e-01
-8.698405e-01
-8.104057e-01
-7.536696e-01
-7.008496e-01
-6.529510e-01
-6.108261e-01
-5.751878e-01
-5.465681e-01
-5.252381e-01
-5.111191e-01
-5.037250e-01
-5.021716e-01
-5.052771e-01
-5.117591e-01
-5.205086e-01
-5.309016e-01
-5.430913e-01
-5.582175e-01
-5.784762e-01
-6.070107e-01
-6.476142e-01
-7.042681e-01
-7.805718e-01
-8.791426e-01
-1.001074e+00
-1.145533e+00
-1.309564e+00
-1.488127e+00
-1.674387e+00
-1.860218e+00
-2.036870e+00
-2.195723e+00
-2.329029e+00
-2.430567e+00
-2.496125e+00
-2.523790e+00
-2.514020e+00
-2.469538e+00
-2.395080e+00
-2.297054e+00
-2.183142e+00
-2.061878e+00
-1.942201e+00
-1.833009e+00
-1.742694e+00
-1.678692e+00
-1.647051e+00
-1.652045e+00
-1.695848e+00
-1.778304e+00
-1.896797e+00
-2.046258e+00
-2.219314e+00
-2.406603e+00
-2.597243e+00
-2.779460e+00
-2.941321e+00
-3.071535e+00
-3.160256e+00
-3.199804e+00
-3.185249e+00
-3.114798e+00
-2.989935e+00
-2.815315e+00
-2.598421e+00
-2.349008e+00
-2.078406e+00
-1.798728e+00
-1.522070e+00
-1.259768e+00
-1.021773e+00
-8.162024e-01
-6.490894e-01
-5.243269e-01
-4.437814e-01
-4.075233e-01
-4.141106e-01
-4.608686e-01
-5.441196e-01
-6.593434e-01
-8.012704e-01
-9.639237e-01
-1.140639e+00
-1.324091e+00
-1.506359e+00
-1.679067e+00
-1.833624e+00
-1.961584e+00
-2.055125e+00
-2.107616e+00
-2.114227e+00
-2.072493e+00
-1.982757e+00
-1.848410e+00
-1.675879e+00
-1.474334e+00
-1.255133e+00
-1.031060e+00
-8.154294e-01
-6.211344e-01
-4.597402e-01
-3.406689e-01
-2.705365e-01
-2.526747e-01
-2.868667e-01
-3.693213e-01
-4.929010e-01
-6.476059e-01
-8.212879e-01
-1.000540e+00
-1.171680e+00
-1.321727e+00
-1.439286e+00
-1.515253e+00
-1.543316e+00
-1.520207e+00
-1.445753e+00
-1.322710e+00
-1.156446e+00
-9.544849e-01
-7.259598e-01
-4.810102e-01
-2.301659e-01
1.624585e-02
2.486314e-01
4.585707e-01
6.391464e-01
7.851504e-01
8.931702e-01
9.615629e-01
9.903318e-01
9.809268e-01
9.359962e-01
8.591192e-01
7.545550e-01
6.270329e-01
4.816001e-01
3.235264e-01
1.582463e-01
-8.684111e-03
-1.716418e-01
-3.250182e-01
-4.633289e-01
-5.813481e-01
-6.742582e-01
-7.378085e-01
-7.684828e-01
-7.636735e-01
-7.218602e-01
-6.427799e-01
-5.275701e-01
-3.788620e-01
-2.008006e-01
1.025150e-03
2.197478e-01
4.474780e-01
6.756279e-01
8.952715e-01
1.097503e+00
1.273762e+00
1.416109e+00
1.517447e+00
1.571701e+00
1.573982e+00
1.520753e+00
1.410001e+00
1.241418e+00
1.016555e+00
7.389218e-01
4.140059e-01
4.917147e-02
-3.465567e-01
-7.628192e-01
-1.188330e+00
-1.611330e+00
-2.020044e+00
-2.403116e+00
-2.749988e+00
-3.051215e+00
-3.298708e+00
-3.485905e+00
-3.607881e+00
-3.661400e+00
-3.644931e+00
-3.558628e+00
-3.404288e+00
-3.185284e+00
-2.906470e+00
-2.574047e+00
-2.195386e+00
-1.778804e+00
-1.333294e+00
-8.682383e-01
-3.931145e-01
8.279728e-02
5.506806e-01
1.002418e+00
1.430775e+00
1.829522e+00
2.193458e+00
2.518353e+00
2.800801e+00
3.038035e+00
3.227757e+00
3.368028e+00
3.457279e+00
3.494428e+00
3.479102e+00
3.411904e+00
3.294676e+00
3.130703e+00
2.924839e+00
2.683519e+00
2.414657e+00
2.127433e+00
1.831951e+00
1.538795e+00
1.258482e+00
1.000869e+00
7.745259e-01
5.861688e-01
4.401848e-01
3.383216e-01
2.795776e-01
2.603150e-01
2.745927e-01
3.146930e-01
3.718008e-01
4.367776e-01
5.009612e-01
5.569171e-01
5.990564e-01
6.240462e-01
6.309496e-01
6.210664e-01
5.974892e-01
5.644348e-01
5.264533e-01
4.876386e-01
4.509662e-01
4.178554e-01
3.880088e-01
3.595283e-01
3.292566e-01
2.932644e-01
2.473937e-01
1.877824e-01
1.113173e-01
1.598549e-02
-9.889113e-02
-2.325458e-01
-3.827888e-01
-5.461598e-01
-7.182027e-01
-8.938357e-01
-1.067775e+00
-1.234961e+00
-1.390935e+00
-1.532120e+00
-1.655983e+00
-1.761064e+00
-1.846896e+00
-1.913817e+00
-1.962727e+00
-1.994804e+00
-2.011222e+00
-2.012900e+00
-2.000303e+00
-1.973330e+00
-1.931297e+00
-1.873031e+00
-1.797087e+00
-1.702068e+00
-1.587024e+00
-1.451882e+00
-1.297848e+00
-1.127702e+00
-9.459366e-01
-7.586976e-01
-5.735167e-01
-3.988690e-01
-2.436016e-01
-1.162994e-01
-2.465290e-02
2.511208e-02
2.869900e-02
-1.593325e-02
-1.084020e-01
-2.459009e-01
-4.233741e-01
-6.338598e-01
-8.689906e-01
-1.119617e+00
-1.376508e+00
-1.631046e+00
-1.875865e+00
-2.105336e+00
-2.315866e+00
-2.505991e+00
-2.676254e+00
-2.828915e+00
-2.967526e+00
-3.096420e+00
-3.220161e+00
-3.343004e+00
-3.468389e+00
-3.598527e+00
-3.734096e+00
-3.874083e+00
-4.015778e+00
-4.154919e+00
-4.285966e+00
-4.402479e+00
-4.497555e+00
-4.564297e+00
-4.596283e+00
-4.588000e+00
-4.535222e+00
-4.435307e+00
-4.287381e+00
-4.092395e+00
-3.853068e+00
-3.573693e+00
-3.259876e+00
-2.918218e+00
-2.555990e+00
-2.180827e+00
-1.800464e+00
-1.422506e+00
-1.054241e+00
-7.024840e-01
-3.734265e-01
-7.251241e-02
1.956892e-01
4.275969e-01
6.207091e-01
7.736572e-01
8.862003e-01
9.591465e-01
9.942031e-01
9.937695e-01
9.607036e-01
8.980964e-01
8.090820e-01
6.966977e-01
5.637939e-01
4.129837e-01
2.466195e-01
6.678875e-02
-1.246689e-01
-3.261190e-01
-5.360528e-01
-7.529661e-01
-9.751976e-01
-1.200742e+00
-1.427063e+00
-1.650951e+00
-1.868455e+00
-2.074953e+00
-2.265357e+00
-2.434477e+00
-2.577497e+00
-2.690520e+00
-2.771098e+00
-2.818663e+00
-2.834811e+00
-2.823366e+00
-2.790226e+00
-2.742978e+00
-2.690350e+00
-2.641512e+00
-2.605329e+00
-2.589607e+00
-2.600392e+00
-2.641381e+00
-2.713483e+00
-2.814562e+00
-2.939390e+00
-3.079840e+00
-3.225312e+00
-3.363396e+00
-3.480750e+00
-3.564123e+00
-3.601468e+00
-3.583026e+00
-3.502297e+00
-3.356784e+00
-3.148438e+00
-2.883747e+00
-2.573465e+00
-2.231989e+00
-1.876452e+00
-1.525596e+00
-1.198526e+00
-9.134349e-01
-6.863959e-01
-5.303087e-01
-4.540618e-01
-4.619672e-01
-5.534979e-01
-7.233374e-01
-9.617315e-01
-1.255114e+00
-1.586965e+00
-1.938844e+00
-2.291539e+00
-2.626259e+00
-2.925775e+00
-3.175446e+00
-3.364032e+00
-3.484241e+00
-3.532979e+00
-3.511287e+00
-3.424009e+00
-3.279247e+00
-3.087672e+00
-2.861775e+00
-2.615098e+00
-2.361514e+00
-2.114525e+00
-1.886610e+00
-1.688585e+00
-1.529005e+00
-1.413632e+00
-1.345034e+00
-1.322398e+00
-1.341603e+00
-1.395601e+00
-1.475082e+00
-1.569349e+00
-1.667313e+00
-1.758473e+00
-1.833779e+00
-1.886287e+00
-1.911565e+00
-1.907841e+00
-1.875913e+00
-1.818882e+00
-1.741765e+00
-1.651036e+00
-1.554161e+00
-1.459138e+00
-1.374059e+00
-1.306696e+00
-1.264089e+00
-1.252140e+00
-1.275222e+00
-1.335815e+00
-1.434221e+00
-1.568373e+00
-1.733799e+00
-1.923733e+00
-2.129409e+00
-2.340498e+00
-2.545672e+00
-2.733242e+00
-2.891831e+00
-3.011028e+00
-3.081986e+00
-3.097961e+00
-3.054755e+00
-2.951072e+00
-2.788768e+00
-2.572967e+00
-2.312030e+00
-2.017321e+00
-1.702775e+00
-1.384220e+00
-1.078506e+00
-8.024582e-01
-5.717399e-01
-3.997246e-01
-2.964748e-01
-2.679368e-01
-3.154356e-01
-4.355311e-01
-6.202597e-01
-8.577440e-01
-1.133117e+00
-1.429673e+00
-1.730133e+00
-2.017914e+00
-2.278279e+00
-2.499276e+00
-2.672392e+00
-2.792889e+00
-2.859802e+00
-2.875643e+00
-2.845858e+00
-2.778135e+00
-2.681620e+00
-2.566163e+00
-2.441632e+00
-2.317369e+00
-2.201786e+00
-2.102131e+00
-2.024372e+00
-1.973200e+00
-1.952091e+00
-1.963399e+00
-2.008454e+00
-2.087623e+00
-2.200331e+00
-2.345020e+00
-2.519070e+00
-2.718708e+00
-2.938948e+00
-3.173620e+00
-3.415528e+00
-3.656767e+00
-3.889191e+00
-4.105001e+00
-4.297375e+00
-4.461062e+00
-4.592840e+00
-4.691766e+00
-4.759183e+00
-4.798477e+00
-4.814623e+00
-4.813581e+00
-4.801634e+00
-4.784743e+00
-4.768002e+00
-4.755258e+00
-4.748908e+00
-4.749905e+00
-4.757936e+00
-4.771712e+00
-4.789334e+00
-4.808635e+00
-4.827454e+00
-4.843808e+00
-4.855951e+00
-4.862335e+00
-4.861535e+00
-4.852147e+00
-4.832739e+00
-4.801862e+00
-4.758144e+00
-4.700464e+00
-4.628193e+00
-4.541481e+00
-4.441531e+00
-4.330856e+00
-4.213442e+00
-4.094790e+00
-3.981823e+00
-3.882616e+00
-3.805990e+00
-3.760948e+00
-3.756028e+00
-3.798599e+00
-3.894163e+00
-4.045733e+00
-4.253333e+00
-4.513688e+00
-4.820129e+00
-5.162743e+00
-5.528757e+00
-5.903136e+00
-6.269359e+00
-6.610305e+00
-6.909204e+00
-7.150587e+00
-7.321179e+00
-7.410700e+00
-7.412514e+00
-7.324085e+00
-7.147195e+00
-6.887881e+00
-6.556090e+00
-6.165043e+00
-5.730374e+00
-5.269099e+00
-4.798506e+00
-4.335080e+00
-3.893543e+00
-3.486109e+00
-3.122006e+00
-2.807295e+00
-2.544973e+00
-2.335320e+00
-2.176435e+00
-2.064867e+00
-1.996286e+00
-1.966120e+00
-1.970106e+00
-2.004696e+00
-2.067298e+00
-2.156298e+00
-2.270882e+00
-2.410670e+00
-2.575214e+00
-2.763457e+00
-2.973238e+00
-3.200951e+00
-3.441418e+00
-3.688032e+00
-3.933140e+00
-4.168621e+00
-4.386583e+00
-4.580057e+00
-4.743603e+00
-4.873744e+00
-4.969162e+00
-5.030660e+00
-5.060889e+00
-5.063898e+00
-5.044573e+00
-5.008053e+00
-4.959193e+00
-4.902151e+00
-4.840129e+00
-4.775283e+00
-4.708772e+00
-4.640932e+00
-4.571504e+00
-4.499899e+00
-4.425465e+00
-4.347738e+00
-4.266659e+00
-4.182767e+00
-4.097345e+00
-4.012505e+00
-3.931194e+00
-3.857096e+00
-3.794417e+00
-3.747544e+00
-3.720611e+00
-3.717012e+00
-3.738928e+00
-3.786947e+00
-3.859852e+00
-3.954623e+00
-4.066675e+00
-4.190321e+00
-4.319389e+00
-4.447919e+00
-4.570839e+00
-4.684522e+00
-4.787148e+00
-4.878817e+00
-4.961401e+00
-5.038156e+00
-5.113159e+00
-5.190657e+00
-5.274425e+00
-5.367226e+00
-5.470455e+00
-5.583976e+00
-5.706187e+00
-5.834255e+00
-5.964489e+00
-6.092793e+00
-6.215124e+00
-6.327914e+00
-6.428398e+00
-6.514818e+00
-6.586495e+00
-6.643774e+00
-6.687854e+00
-6.720570e+00
-6.744138e+00
-6.760929e+00
-6.773296e+00
-6.783470e+00
-6.793530e+00
-6.805429e+00
-6.821046e+00
-6.842239e+00
-6.870879e+00
-6.908836e+00
-6.957925e+00
-7.019799e+00
-7.095798e+00
-7.186764e+00
-7.292830e+00
-7.413222e+00
-7.546086e+00
-7.688373e+00
-7.835822e+00
-7.983041e+00
-8.123714e+00
-8.250918e+00
-8.357525e+00
-8.436661e+00
-8.482162e+00
-8.488976e+00
-8.453464e+00
-8.373551e+00
-8.248734e+00
-8.079962e+00
-7.869430e+00
-7.620343e+00
-7.336699e+00
-7.023132e+00
-6.684821e+00
-6.327464e+00
-5.957303e+00
-5.581174e+00
-5.206565e+00
-4.841654e+00
-4.495314e+00
-4.177056e+00
-3.896885e+00
-3.665047e+00
-3.491648e+00
-3.386167e+00
-3.356863e+00
-3.410145e+00
-3.549951e+00
-3.777217e+00
-4.089479e+00
-4.480685e+00
-4.941231e+00
-5.458260e+00
-6.016217e+00
-6.597642e+00
-7.184156e+00
-7.757562e+00
-8.300978e+00
-8.799867e+00
-9.242877e+00
-9.622385e+00
-9.934682e+00
-1.017981e+01
-1.036103e+01
-1.048405e+01
-1.055608e+01
-1.058486e+01
-1.057770e+01
-1.054082e+01
-1.047883e+01
-1.039464e+01
-1.028952e+01
-1.016353e+01
-1.001602e+01
-9.846297e+00
-9.654148e+00
-9.440406e+00
-9.207303e+00
-8.958688e+00
-8.700095e+00
-8.438641e+00
-8.182783e+00
-7.941918e+00
-7.725826e+00
-7.543977e+00
-7.404729e+00
-7.314473e+00
-7.276828e+00
-7.291976e+00
-7.356251e+00
-7.462062e+00
-7.598213e+00
-7.750598e+00
-7.903246e+00
-8.039603e+00
-8.143933e+00
-8.202696e+00
-8.205755e+00
-8.147298e+00
-8.026385e+00
-7.847096e+00
-7.618267e+00
-7.352873e+00
-7.067137e+00
-6.779452e+00
-6.509202e+00
-6.275593e+00
-6.096538e+00
-5.987653e+00
-5.961417e+00
-6.026492e+00
-6.187246e+00
-6.443486e+00
-6.790418e+00
-7.218843e+00
-7.715580e+00
-8.264110e+00
-8.845380e+00
-9.438752e+00
-1.002300e+01
-1.057736e+01
-1.108249e+01
-1.152140e+01
-1.188029e+01
-1.214915e+01
-1.232227e+01
-1.239845e+01
-1.238101e+01
-1.227744e+01
-1.209879e+01
-1.185887e+01
-1.157314e+01
-1.125761e+01
-1.092780e+01
-1.059775e+01
-1.027935e+01
-9.981865e+00
-9.711868e+00
-9.473305e+00
-9.267866e+00
-9.095477e+00
-8.954871e+00
-8.844182e+00
-8.761464e+00
-8.705113e+00
-8.674130e+00
-8.668225e+00
-8.687768e+00
-8.733591e+00
-8.806702e+00
-8.907925e+00
-9.037535e+00
-9.194925e+00
-9.378367e+00
-9.584898e+00
-9.810363e+00
-1.004961e+01
-1.029680e+01
-1.054581e+01
-1.079064e+01
-1.102575e+01
-1.124634e+01
-1.144842e+01
-1.162884e+01
-1.178514e+01
-1.191539e+01
-1.201795e+01
-1.209137e+01
-1.213420e+01
-1.214501e+01
-1.212246e+01
-1.206539e+01
-1.197311e+01
-1.184554e+01
-1.168348e+01
-1.148876e+01
-1.126435e+01
-1.101432e+01
-1.074382e+01
-1.045879e+01
-1.016576e+01
-9.871553e+00
-9.582989e+00
-9.306656e+00
-9.048716e+00
-8.814768e+00
-8.609757e+00
-8.437906e+00
-8.302657e+00
-8.206599e+00
-8.151382e+00
-8.137612e+00
-8.164757e+00
-8.231062e+00
-8.333515e+00
-8.467879e+00
-8.628820e+00
-8.810112e+00
-9.004940e+00
-9.206242e+00
-9.407097e+00
-9.601087e+00
-9.782642e+00
-9.947322e+00
-1.009204e+01
-1.021519e+01
-1.031668e+01
-1.039784e+01
-1.046118e+01
-1.051009e+01
-1.054839e+01
-1.057990e+01
-1.060798e+01
-1.063523e+01
-1.066325e+01
-1.069262e+01
-1.072292e+01
-1.075305e+01
-1.078147e+01
-1.080659e+01
-1.082715e+01
-1.084243e+01
-1.085243e+01
-1.085788e+01
-1.086013e+01
-1.086087e+01
-1.086190e+01
-1.086487e+01
-1.087103e+01
-1.088114e+01
-1.089541e+01
-1.091360e+01
-1.093504e+01
-1.095875e+01
-1.098346e+01
-1.100759e+01
-1.102925e+01
-1.104615e+01
-1.105570e+01
-1.105513e+01
-1.104180e+01
-1.101356e+01
-1.096920e+01
-1.090884e+01
-1.083423e+01
-1.074882e+01
-1.065772e+01
-1.056741e+01
-1.048529e+01
-1.041913e+01
-1.037652e+01
-1.036419e+01
-1.038752e+01
-1.045004e+01
-1.055314e+01
-1.069588e+01
-1.087502e+01
-1.108521e+01
-1.131921e+01
-1.156831e+01
-1.182273e+01
-1.207203e+01
-1.230553e+01
-1.251277e+01
-1.268392e+01
-1.281028e+01
-1.288476e+01
-1.290234e+01
-1.286048e+01
-1.275942e+01
-1.260236e+01
-1.239541e+01
-1.214740e+01
-1.186952e+01
-1.157475e+01
-1.127721e+01
-1.099134e+01
-1.073111e+01
-1.050915e+01
-1.033599e+01
-1.021937e+01
-1.016382e+01
-1.017038e+01
-1.023661e+01
-1.035681e+01
-1.052254e+01
-1.072317e+01
-1.094667e+01
-1.118044e+01
-1.141214e+01
-1.163048e+01
-1.182588e+01
-1.199097e+01
-1.212093e+01
-1.221356e+01
-1.226914e+01
-1.229017e+01
-1.228091e+01
-1.224691e+01
-1.219449e+01
-1.213029e+01
-1.206089e+01
-1.199258e+01
-1.193113e+01
-1.188168e+01
-1.184871e+01
-1.183595e+01
-1.184630e+01
-1.188174e+01
-1.194314e+01
-1.203011e+01
-1.214086e+01
-1.227198e+01
-1.241840e+01
-1.257338e+01
-1.272863e+01
-1.287456e+01
-1.300076e+01
-1.309653e+01
-1.315167e+01
-1.315721e+01
-1.310628e+01
-1.299475e+01
-1.282189e+01
-1.259058e+01
-1.230749e+01
-1.198276e+01
-1.162957e+01
-1.126339e+01
-1.090105e+01
-1.055975e+01
-1.025593e+01
-1.000420e+01
-9.816410e+00
-9.700820e+00
-9.661585e+00
-9.698517e+00
-9.807187e+00
-9.979357e+00
-1.020369e+01
-1.046665e+01
-1.075355e+01
-1.104957e+01
-1.134068e+01
-1.161440e+01
-1.186036e+01
-1.207063e+01
-1.223980e+01
-1.236488e+01
-1.244511e+01
-1.248158e+01
-1.247688e+01
-1.243461e+01
-1.235904e+01
-1.225465e+01
-1.212585e+01
-1.197666e+01
-1.181053e+01
-1.163022e+01
-1.143780e+01
-1.123471e+01
-1.102194e+01
-1.080035e+01
-1.057097e+01
-1.033539e+01
-1.009608e+01
-9.856684e+00
-9.622130e+00
-9.398647e+00
-9.193593e+00
-9.015142e+00
-8.871845e+00
-8.772094e+00
-8.723518e+00
-8.732357e+00
-8.802843e+00
-8.936666e+00
-9.132576e+00
-9.386200e+00
-9.690120e+00
-1.003425e+01
-1.040644e+01
-1.079336e+01
-1.118133e+01
-1.155730e+01
-1.190955e+01
-1.222837e+01
-1.250636e+01
-1.273867e+01
-1.292289e+01
-1.305893e+01
-1.314867e+01
-1.319555e+01
-1.320415e+01
-1.317967e+01
-1.312755e+01
-1.305300e+01
-1.296077e+01
-1.285488e+01
-1.273860e+01
-1.261443e+01
-1.248424e+01
-1.234945e+01
-1.221120e+01
-1.207056e+01
-1.192871e+01
-1.178703e+01
-1.164715e+01
-1.151094e+01
-1.138045e+01
-1.125782e+01
-1.114514e+01
-1.104443e+01
-1.095757e+01
-1.088630e+01
-1.083227e+01
-1.079695e+01
-1.078169e+01
-1.078752e+01
-1.081502e+01
-1.086414e+01
-1.093392e+01
-1.102239e+01
-1.112639e+01
-1.124158e+01
-1.136254e+01
-1.148299e+01
-1.159612e+01
-1.169502e+01
-1.177314e+01
-1.182478e+01
-1.184551e+01
-1.183253e+01
-1.178490e+01
-1.170369e+01
-1.159195e+01
-1.145460e+01
-1.129820e+01
-1.113064e+01
-1.096070e+01
-1.079763e+01
-1.065068e+01
-1.052858e+01
-1.043913e+01
-1.038880e+01
-1.038240e+01
-1.042287e+01
-1.051116e+01
-1.064611e+01
-1.082454e+01
-1.104131e+01
-1.128948e+01
-1.156053e+01
-1.184464e+01
-1.213100e+01
-1.240819e+01
-1.266464e+01
-1.288915e+01
-1.307140e+01
-1.320259e+01
-1.327593e+01
-1.328710e+01
-1.323457e+01
-1.311971e+01
-1.294672e+01
-1.272239e+01
-1.245567e+01
-1.215719e+01
-1.183866e+01
-1.151234e+01
-1.119051e+01
-1.088498e+01
-1.060666e+01
-1.036520e+01
-1.016859e+01
-1.002288e+01
-9.931844e+00
-9.896775e+00
-9.916330e+00
-9.986507e+00
-1.010078e+01
-1.025041e+01
-1.042487e+01
-1.061253e+01
-1.080124e+01
-1.097915e+01
-1.113537e+01
-1.126061e+01
-1.134775e+01
-1.139217e+01
-1.139205e+01
-1.134835e+01
-1.126477e+01
-1.114740e+01
-1.100438e+01
-1.084532e+01
-1.068073e+01
-1.052139e+01
-1.037770e+01
-1.025915e+01
-1.017376e+01
-1.012777e+01
-1.012541e+01
-1.016879e+01
-1.025801e+01
-1.039135e+01
-1.056553e+01
-1.077614e+01
-1.101795e+01
-1.128528e+01
-1.157236e+01
-1.187357e+01
-1.218367e+01
-1.249797e+01
-1.281242e+01
-1.312364e+01
-1.342883e+01
-1.372568e+01
-1.401206e+01
-1.428579e+01
-1.454432e+01
-1.478449e+01
-1.500238e+01
-1.519325e+01
-1.535166e+01
-1.547178e+01
-1.554772e+01
-1.557407e+01
-1.554643e+01
-1.546197e+01
-1.531994e+01
-1.512208e+01
-1.487288e+01
-1.457958e+01
-1.425197e+01
-1.390194e+01
-1.354273e+01
-1.318819e+01
-1.285177e+01
-1.254564e+01
-1.227988e+01
-1.206171e+01
-1.189509e+01
-1.178044e+01
-1.171465e+01
-1.169137e+01
-1.170153e+01
-1.173403e+01
-1.177660e+01
-1.181678e+01
-1.184280e+01
-1.184451e+01
-1.181408e+01
-1.174658e+01
-1.164034e+01
-1.149698e+01
-1.132123e+01
-1.112051e+01
-1.090421e+01
-1.068294e+01
-1.046755e+01
-1.026840e+01
-1.009455e+01
-9.953313e+00
-9.849888e+00
-9.787299e+00
-9.766428e+00
-9.786182e+00
-9.843714e+00
-9.934690e+00
-1.005358e+01
-1.019400e+01
-1.034903e+01
-1.051166e+01
-1.067515e+01
-1.083344e+01
-1.098145e+01
-1.111543e+01
-1.123309e+01
-1.133375e+01
-1.141836e+01
-1.148945e+01
-1.155098e+01
-1.160814e+01
-1.166696e+01
-1.173400e+01
-1.181574e+01
-1.191807e+01
-1.204568e+01
-1.220152e+01
-1.238631e+01
-1.259825e+01
-1.283294e+01
-1.308346e+01
-1.334078e+01
-1.359430e+01
-1.383261e+01
-1.404433e+01
-1.421896e+01
-1.434771e+01
-1.442405e+01
-1.444426e+01
-1.440754e+01
-1.431608e+01
-1.417485e+01
-1.399120e+01
-1.377448e+01
-1.353536e+01
-1.328531e+01
-1.303586e+01
-1.279800e+01
-1.258148e+01
-1.239428e+01
-1.224208e+01
-1.212790e+01
-1.205186e+01
-1.201125e+01
-1.200073e+01
-1.201282e+01
-1.203860e+01
-1.206856e+01
-1.209353e+01
-1.210551e+01
-1.209846e+01
-1.206881e+01
-1.201571e+01
-1.194098e+01
-1.184890e+01
-1.174563e+01
-1.163865e+01
-1.153604e+01
-1.144577e+01
-1.137507e+01
-1.132984e+01
-1.131419e+01
-1.133013e+01
-1.137737e+01
-1.145331e+01
-1.155319e+01
-1.167041e+01
-1.179699e+01
-1.192414e+01
-1.204291e+01
-1.214487e+01
-1.222270e+01
-1.227077e+01
-1.228556e+01
-1.226581e+01
-1.221260e+01
-1.212901e+01
-1.201968e+01
-1.189016e+01
-1.174619e+01
-1.159306e+01
-1.143508e+01
-1.127530e+01
-1.111547e+01
-1.095623e+01
-1.079745e+01
-1.063868e+01
-1.047963e+01
-1.032053e+01
-1.016242e+01
-1.000724e+01
-9.857876e+00
-9.717981e+00
-9.591792e+00
-9.483879e+00
-9.398898e+00
-9.341351e+00
-9.315357e+00
-9.324418e+00
-9.371163e+00
-9.457065e+00
-9.582157e+00
-9.744759e+00
-9.941288e+00
-1.016618e+01
-1.041197e+01
-1.066960e+01
-1.092883e+01
-1.117892e+01
-1.140932e+01
-1.161045e+01
-1.177441e+01
-1.189556e+01
-1.197089e+01
-1.200023e+01
-1.198608e+01
-1.193332e+01
-1.184868e+01
-1.174004e+01
-1.161574e+01
-1.148379e+01
-1.135124e+01
-1.122361e+01
-1.110446e+01
-1.099527e+01
-1.089538e+01
-1.080226e+01
-1.071192e+01
-1.061950e+01
-1.051993e+01
-1.040861e+01
-1.028207e+01
-1.013838e+01
-9.977515e+00
-9.801428e+00
-9.613953e+00
-9.420553e+00
-9.227931e+00
-9.043541e+00
-8.875044e+00
-8.729751e+00
-8.614097e+00
-8.533184e+00
-8.490441e+00
-8.487417e+00
-8.523718e+00
-8.597084e+00
-8.703579e+00
-8.837873e+00
-8.993569e+00
-9.163580e+00
-9.340502e+00
-9.517009e+00
-9.686217e+00
-9.842038e+00
-9.979466e+00
-1.009479e+01
-1.018571e+01
-1.025133e+01
-1.029206e+01
-1.030942e+01
-1.030581e+01
-1.028432e+01
-1.024849e+01
-1.020221e+01
-1.014960e+01
-1.009491e+01
-1.004247e+01
-9.996502e+00
-9.960988e+00
-9.939423e+00
-9.934567e+00
-9.948195e+00
-9.980889e+00
-1.003191e+01
-1.009917e+01
-1.017936e+01
-1.026817e+01
-1.036064e+01
-1.045156e+01
-1.053590e+01
-1.060919e+01
-1.066780e+01
-1.070918e+01
-1.073185e+01
-1.073534e+01
-1.071993e+01
-1.068640e+01
-1.063568e+01
-1.056859e+01
-1.048560e+01
-1.038675e+01
-1.027173e+01
-1.013999e+01
-9.991088e+00
-9.824970e+00
-9.642350e+00
-9.445013e+00
-9.236027e+00
-9.019813e+00
-8.802034e+00
-8.589308e+00
-8.388754e+00
-8.207421e+00
-8.051663e+00
-7.926531e+00
-7.835252e+00
-7.778867e+00
-7.756078e+00
-7.763332e+00
-7.795158e+00
-7.844731e+00
-7.904597e+00
-7.967499e+00
-8.027171e+00
-8.079019e+00
-8.120582e+00
-8.151725e+00
-8.174537e+00
-8.192967e+00
-8.212247e+00
-8.238189e+00
-8.276450e+00
-8.331849e+00
-8.407805e+00
-8.505962e+00
-8.625994e+00
-8.765616e+00
-8.920746e+00
-9.085789e+00
-9.253998e+00
-9.417863e+00
-9.569508e+00
-9.701083e+00
-9.805152e+00
-9.875080e+00
-9.905426e+00
-9.892316e+00
-9.833776e+00
-9.729967e+00
-9.583306e+00
-9.398402e+00
-9.181834e+00
-8.941743e+00
-8.687282e+00
-8.427980e+00
-8.173050e+00
-7.930730e+00
-7.707703e+00
-7.508672e+00
-7.336108e+00
-7.190239e+00
-7.069231e+00
-6.969583e+00
-6.886649e+00
-6.815241e+00
-6.750243e+00
-6.687179e+00
-6.622680e+00
-6.554854e+00
-6.483518e+00
-6.410326e+00
-6.338770e+00
-6.274053e+00
-6.222836e+00
-6.192845e+00
-6.192347e+00
-6.229515e+00
-6.311730e+00
-6.444865e+00
-6.632627e+00
-6.876004e+00
-7.172878e+00
-7.517822e+00
-7.902118e+00
-8.313970e+00
-8.738930e+00
-9.160502e+00
-9.560918e+00
-9.922052e+00
-1.022642e+01
-1.045824e+01
-1.060442e+01
-1.065542e+01
-1.060598e+01
-1.045551e+01
-1.020819e+01
-9.872744e+00
-9.461954e+00
-8.991839e+00
-8.480698e+00
-7.948035e+00
-7.413460e+00
-6.895668e+00
-6.411542e+00
-5.975446e+00
-5.598729e+00
-5.289446e+00
-5.052269e+00
-4.888566e+00
-4.796596e+00
-4.771767e+00
-4.806933e+00
-4.892700e+00
-5.017763e+00
-5.169287e+00
-5.333382e+00
-5.495686e+00
-5.642082e+00
-5.759515e+00
-5.836857e+00
-5.865754e+00
-5.841347e+00
-5.762800e+00
-5.633556e+00
-5.461273e+00
-5.257421e+00
-5.036552e+00
-4.815285e+00
-4.611071e+00
-4.440841e+00
-4.319658e+00
-4.259490e+00
-4.268235e+00
-4.349086e+00
-4.500289e+00
-4.715324e+00
-4.983469e+00
-5.290693e+00
-5.620808e+00
-5.956776e+00
-6.282052e+00
-6.581858e+00
-6.844253e+00
-7.060910e+00
-7.227498e+00
-7.343659e+00
-7.412573e+00
-7.440206e+00
-7.434345e+00
-7.403567e+00
-7.356276e+00
-7.299927e+00
-7.240475e+00
-7.182088e+00
-7.127060e+00
-7.075901e+00
-7.027522e+00
-6.979494e+00
-6.928347e+00
-6.869926e+00
-6.799793e+00
-6.713687e+00
-6.608021e+00
-6.480366e+00
-6.329881e+00
-6.157625e+00
-5.966690e+00
-5.762144e+00
-5.550767e+00
-5.340620e+00
-5.140484e+00
-4.959236e+00
-4.805232e+00
-4.685740e+00
-4.606496e+00
-4.571382e+00
-4.582262e+00
-4.638955e+00
-4.739323e+00
-4.879445e+00
-5.053853e+00
-5.255796e+00
-5.477530e+00
-5.710631e+00
-5.946339e+00
-6.175949e+00
-6.391235e+00
-6.584906e+00
-6.751058e+00
-6.885583e+00
-6.986487e+00
-7.054063e+00
-7.090898e+00
-7.101678e+00
-7.092812e+00
-7.071899e+00
-7.047073e+00
-7.026316e+00
-7.016776e+00
-7.024166e+00
-7.052281e+00
-7.102671e+00
-7.174467e+00
-7.264386e+00
-7.366876e+00
-7.474417e+00
-7.577942e+00
-7.667370e+00
-7.732223e+00
-7.762310e+00
-7.748430e+00
-7.683075e+00
-7.561073e+00
-7.380137e+00
-7.141261e+00
-6.848931e+00
-6.511103e+00
-6.138929e+00
-5.746240e+00
-5.348794e+00
-4.963353e+00
-4.606651e+00
-4.294350e+00
-4.040055e+00
-3.854496e+00
-3.744906e+00
-3.714676e+00
-3.763261e+00
-3.886362e+00
-4.076324e+00
-4.322714e+00
-4.612997e+00
-4.933279e+00
-5.269031e+00
-5.605783e+00
-5.929761e+00
-6.228463e+00
-6.491169e+00
-6.709376e+00
-6.877132e+00
-6.991251e+00
-7.051363e+00
-7.059791e+00
-7.021239e+00
-6.942329e+00
-6.831014e+00
-6.695944e+00
-6.545842e+00
-6.388963e+00
-6.232685e+00
-6.083269e+00
-5.945781e+00
-5.824163e+00
-5.721411e+00
-5.639810e+00
-5.581156e+00
-5.546929e+00
-5.538371e+00
-5.556460e+00
-5.601797e+00
-5.674424e+00
-5.773628e+00
-5.897771e+00
-6.044170e+00
-6.209064e+00
-6.387670e+00
-6.574334e+00
-6.762752e+00
-6.946271e+00
-7.118226e+00
-7.272305e+00
-7.402925e+00
-7.505575e+00
-7.577125e+00
-7.616050e+00
-7.622567e+00
-7.598649e+00
-7.547896e+00
-7.475270e+00
-7.386684e+00
-7.288480e+00
-7.186832e+00
-7.087165e+00
-6.993657e+00
-6.908923e+00
-6.833913e+00
-6.768058e+00
-6.709618e+00
-6.656165e+00
-6.605108e+00
-6.554187e+00
-6.501844e+00
-6.447446e+00
-6.391367e+00
-6.334921e+00
-6.280231e+00
-6.230035e+00
-6.187490e+00
-6.155978e+00
-6.138906e+00
-6.139496e+00
-6.160541e+00
-6.204125e+00
-6.271324e+00
-6.361914e+00
-6.474131e+00
-6.604528e+00
-6.747967e+00
-6.897764e+00
-7.045986e+00
-7.183884e+00
-7.302437e+00
-7.392956e+00
-7.447728e+00
-7.460634e+00
-7.427716e+00
-7.347642e+00
-7.222020e+00
-7.055536e+00
-6.855889e+00
-6.633516e+00
-6.401107e+00
-6.172927e+00
-5.963992e+00
-5.789127e+00
-5.662002e+00
-5.594216e+00
-5.594507e+00
-5.668179e+00
-5.816772e+00
-6.038016e+00
-6.326039e+00
-6.671804e+00
-7.063729e+00
-7.488420e+00
-7.931450e+00
-8.378133e+00
-8.814228e+00
-9.226525e+00
-9.603306e+00
-9.934665e+00
-1.021271e+01
-1.043166e+01
-1.058793e+01
-1.068011e+01
-1.070901e+01
-1.067761e+01
-1.059095e+01
-1.045603e+01
-1.028148e+01
-1.007717e+01
-9.853728e+00
-9.621970e+00
-9.392333e+00
-9.174343e+00
-8.976206e+00
-8.804539e+00
-8.664270e+00
-8.558692e+00
-8.489617e+00
-8.457583e+00
-8.462044e+00
-8.501498e+00
-8.573551e+00
-8.674905e+00
-8.801330e+00
-8.947635e+00
-9.107705e+00
-9.274613e+00
-9.440838e+00
-9.598575e+00
-9.740142e+00
-9.858422e+00
-9.947328e+00
-1.000221e+01
-1.002019e+01
-1.000030e+01
-9.943559e+00
-9.852823e+00
-9.732522e+00
-9.588307e+00
-9.426625e+00
-9.254261e+00
-9.077882e+00
-8.903608e+00
-8.736653e+00
-8.581046e+00
-8.439490e+00
-8.313348e+00
-8.202779e+00
-8.106992e+00
-8.024577e+00
-7.953881e+00
-7.893370e+00
-7.841938e+00
-7.799128e+00
-7.765238e+00
-7.741317e+00
-7.729044e+00
-7.730519e+00
-7.747992e+00
-7.783576e+00
-7.838986e+00
-7.915315e+00
-8.012870e+00
-8.131074e+00
-8.268408e+00
-8.422407e+00
-8.589684e+00
-8.766004e+00
-8.946391e+00
-9.125280e+00
-9.296696e+00
-9.454473e+00
-9.592474e+00
-9.704840e+00
-9.786222e+00
-9.832026e+00
-9.838657e+00
-9.803754e+00
-9.726436e+00
-9.607524e+00
-9.449731e+00
-9.257792e+00
-9.038486e+00
-8.800526e+00
-8.554290e+00
-8.311396e+00
-8.084124e+00
-7.884732e+00
-7.724700e+00
-7.613972e+00
-7.560247e+00
-7.568380e+00
-7.639955e+00
-7.773065e+00
-7.962342e+00
-8.199231e+00
-8.472516e+00
-8.769040e+00
-9.074552e+00
-9.374613e+00
-9.655461e+00
-9.904779e+00
-1.011231e+01
-1.027032e+01
-1.037387e+01
-1.042097e+01
-1.041259e+01
-1.035253e+01
-1.024718e+01
-1.010515e+01
-9.936809e+00
-9.753683e+00
-9.567818e+00
-9.391080e+00
-9.234458e+00
-9.107413e+00
-9.017293e+00
-8.968883e+00
-8.964101e+00
-9.001893e+00
-9.078317e+00
-9.186833e+00
-9.318754e+00
-9.463837e+00
-9.610960e+00
-9.748840e+00
-9.866768e+00
-9.955297e+00
-1.000686e+01
-1.001629e+01
-9.981108e+00
-9.901700e+00
-9.781187e+00
-9.625124e+00
-9.441009e+00
-9.237672e+00
-9.024613e+00
-8.811351e+00
-8.606824e+00
-8.418893e+00
-8.253947e+00
-8.116650e+00
-8.009809e+00
-7.934393e+00
-7.889687e+00
-7.873549e+00
-7.882759e+00
-7.913408e+00
-7.961277e+00
-8.022177e+00
-8.092204e+00
-8.167905e+00
-8.246343e+00
-8.325081e+00
-8.402094e+00
-8.475636e+00
-8.544072e+00
-8.605698e+00
-8.658568e+00
-8.700358e+00
-8.728300e+00
-8.739215e+00
-8.729675e+00
-8.696286e+00
-8.636068e+00
-8.546886e+00
-8.427854e+00
-8.279660e+00
-8.104750e+00
-7.907350e+00
-7.693333e+00
-7.469953e+00
-7.245466e+00
-7.028686e+00
-6.828492e+00
-6.653316e+00
-6.510631e+00
-6.406457e+00
-6.344919e+00
-6.327875e+00
-6.354669e+00
-6.422026e+00
-6.524127e+00
-6.652901e+00
-6.798508e+00
-6.950034e+00
-7.096315e+00
-7.226847e+00
-7.332664e+00
-7.407105e+00
-7.446368e+00
-7.449776e+00
-7.419737e+00
-7.361374e+00
-7.281895e+00
-7.189757e+00
-7.093751e+00
-7.002098e+00
-6.921679e+00
-6.857485e+00
-6.812318e+00
-6.786777e+00
-6.779482e+00
-6.787494e+00
-6.806847e+00
-6.833135e+00
-6.862075e+00
-6.889996e+00
-6.914209e+00
-6.933219e+00
-6.946775e+00
-6.955745e+00
-6.961855e+00
-6.967317e+00
-6.974410e+00
-6.985059e+00
-7.000494e+00
-7.020992e+00
-7.045759e+00
-7.072938e+00
-7.099725e+00
-7.122588e+00
-7.137535e+00
-7.140411e+00
-7.127195e+00
-7.094274e+00
-7.038675e+00
-6.958257e+00
-6.851844e+00
-6.719320e+00
-6.561657e+00
-6.380898e+00
-6.180095e+00
-5.963191e+00
-5.734876e+00
-5.500420e+00
-5.265496e+00
-5.036015e+00
-4.817953e+00
-4.617198e+00
-4.439372e+00
-4.289641e+00
-4.172492e+00
-4.091486e+00
-4.048997e+00
-4.045958e+00
-4.081660e+00
-4.153610e+00
-4.257515e+00
-4.387374e+00
-4.535715e+00
-4.693968e+00
-4.852942e+00
-5.003400e+00
-5.136662e+00
-5.245205e+00
-5.323193e+00
-5.366886e+00
-5.374889e+00
-5.348205e+00
-5.290080e+00
-5.205667e+00
-5.101537e+00
-4.985075e+00
-4.863848e+00
-4.744970e+00
-4.634544e+00
-4.537215e+00
-4.455858e+00
-4.391456e+00
-4.343148e+00
-4.308470e+00
-4.283751e+00
-4.264633e+00
-4.246640e+00
-4.225732e+00
-4.198769e+00
-4.163818e+00
-4.120280e+00
-4.068830e+00
-4.011187e+00
-3.949782e+00
-3.887376e+00
-3.826713e+00
-3.770259e+00
-3.720067e+00
-3.677783e+00
-3.644764e+00
-3.622271e+00
-3.611676e+00
-3.614618e+00
-3.633067e+00
-3.669269e+00
-3.725555e+00
-3.804049e+00
-3.906299e+00
-4.032916e+00
-4.183255e+00
-4.355215e+00
-4.545190e+00
-4.748201e+00
-4.958193e+00
-5.168474e+00
-5.372249e+00
-5.563154e+00
-5.735751e+00
-5.885888e+00
-6.010908e+00
-6.109679e+00
-6.182472e+00
-6.230721e+00
-6.256738e+00
-6.263408e+00
-6.253931e+00
-6.231613e+00
-6.199708e+00
-6.161314e+00
-6.119278e+00
-6.076127e+00
-6.033998e+00
-5.994592e+00
-5.959133e+00
-5.928366e+00
-5.902564e+00
-5.881552e+00
-5.864750e+00
-5.851222e+00
-5.839737e+00
-5.828853e+00
-5.817005e+00
-5.802615e+00
-5.784195e+00
-5.760449e+00
-5.730349e+00
-5.693186e+00
-5.648595e+00
-5.596542e+00
-5.537303e+00
-5.471422e+00
-5.399673e+00
-5.323025e+00
-5.242619e+00
-5.159747e+00
-5.075847e+00
-4.992486e+00
-4.911342e+00
-4.834172e+00
-4.762748e+00
-4.698768e+00
-4.643740e+00
-4.598855e+00
-4.564855e+00
-4.541909e+00
-4.529518e+00
-4.526436e+00
-4.530627e+00
-4.539256e+00
-4.548719e+00
-4.554720e+00
-4.552392e+00
-4.536470e+00
-4.501523e+00
-4.442237e+00
-4.353771e+00
-4.232174e+00
-4.074852e+00
-3.881055e+00
-3.652318e+00
-3.392785e+00
-3.109340e+00
-2.811495e+00
-2.511009e+00
-2.221251e+00
-1.956375e+00
-1.730379e+00
-1.556129e+00
-1.444444e+00
-1.403307e+00
-1.437256e+00
-1.547000e+00
-1.729272e+00
-1.976939e+00
-2.279371e+00
-2.623040e+00
-2.992337e+00
-3.370533e+00
-3.740834e+00
-4.087418e+00
-4.396389e+00
-4.656526e+00
-4.859789e+00
-5.001536e+00
-5.080455e+00
-5.098273e+00
-5.059280e+00
-4.969784e+00
-4.837539e+00
-4.671248e+00
-4.480149e+00
-4.273732e+00
-4.061559e+00
-3.853161e+00
-3.657956e+00
-3.485130e+00
-3.343448e+00
-3.240967e+00
-3.184676e+00
-3.180086e+00
-3.230847e+00
-3.338429e+00
-3.501923e+00
-3.717979e+00
-3.980882e+00
-4.282752e+00
-4.613855e+00
-4.962984e+00
-5.317909e+00
-5.665862e+00
-5.994032e+00
-6.290051e+00
-6.542464e+00
-6.741150e+00
-6.877726e+00
-6.945909e+00
-6.941849e+00
-6.864416e+00
-6.715397e+00
-6.499593e+00
-6.224759e+00
-5.901386e+00
-5.542287e+00
-5.162017e+00
-4.776130e+00
-4.400320e+00
-4.049493e+00
-3.736840e+00
-3.473004e+00
-3.265399e+00
-3.117784e+00
-3.030118e+00
-2.998724e+00
-3.016742e+00
-3.074820e+00
-3.161953e+00
-3.266397e+00
-3.376574e+00
-3.481868e+00
-3.573288e+00
-3.643947e+00
-3.689347e+00
-3.707487e+00
-3.698790e+00
-3.665879e+00
-3.613226e+00
-3.546680e+00
-3.472926e+00
-3.398907e+00
-3.331243e+00
-3.275721e+00
-3.236881e+00
-3.217748e+00
-3.219730e+00
-3.242695e+00
-3.285212e+00
-3.344917e+00
-3.418962e+00
-3.504472e+00
-3.598955e+00
-3.700604e+00
-3.808472e+00
-3.922504e+00
-4.043460e+00
-4.172736e+00
-4.312126e+00
-4.463538e+00
-4.628681e+00
-4.808738e+00
-5.004040e+00
-5.213752e+00
-5.435613e+00
-5.665763e+00
-5.898682e+00
-6.127271e+00
-6.343073e+00
-6.536608e+00
-6.697820e+00
-6.816576e+00
-6.883215e+00
-6.889105e+00
-6.827196e+00
-6.692551e+00
-6.482810e+00
-6.198585e+00
-5.843719e+00
-5.425397e+00
-4.954087e+00
-4.443275e+00
-3.909026e+00
-3.369355e+00
-2.843448e+00
-2.350750e+00
-1.909973e+00
-1.538067e+00
-1.249225e+00
-1.053994e+00
-9.585711e-01
-9.643468e-01
-1.067755e+00
-1.260451e+00
-1.529813e+00
-1.859730e+00
-2.231626e+00
-2.625626e+00
-3.021795e+00
-3.401357e+00
-3.747800e+00
-4.047812e+00
-4.291974e+00
-4.475195e+00
-4.596844e+00
-4.660621e+00
-4.674166e+00
-4.648459e+00
-4.597057e+00
-4.535214e+00
-4.478948e+00
-4.444087e+00
-4.445364e+00
-4.495590e+00
-4.604947e+00
-4.780438e+00
-5.025498e+00
-5.339793e+00
-5.719197e+00
-6.155966e+00
-6.639081e+00
-7.154772e+00
-7.687171e+00
-8.219077e+00
-8.732792e+00
-9.210973e+00
-9.637480e+00
-9.998172e+00
-1.028161e+01
-1.047968e+01
-1.058798e+01
-1.060615e+01
-1.053786e+01
-1.039064e+01
-1.017543e+01
-9.905944e+00
-9.597754e+00
-9.267329e+00
-8.930959e+00
-8.603734e+00
-8.298653e+00
-8.025933e+00
-7.792594e+00
-7.602326e+00
-7.455631e+00
-7.350200e+00
-7.281454e+00
-7.243183e+00
-7.228210e+00
-7.229012e+00
-7.238261e+00
-7.249242e+00
-7.256162e+00
-7.254335e+00
-7.240268e+00
-7.211673e+00
-7.167404e+00
-7.107353e+00
-7.032311e+00
-6.943797e+00
-6.843892e+00
-6.735080e+00
-6.620124e+00
-6.501971e+00
-6.383699e+00
-6.268483e+00
-6.159548e+00
-6.060101e+00
-5.973214e+00
-5.901656e+00
-5.847711e+00
-5.812989e+00
-5.798296e+00
-5.803561e+00
-5.827872e+00
-5.869601e+00
-5.926603e+00
-5.996458e+00
-6.076711e+00
-6.165072e+00
-6.259540e+00
-6.358467e+00
-6.460544e+00
-6.564767e+00
-6.670397e+00
-6.776936e+00
-6.884133e+00
-6.992012e+00
-7.100879e+00
-7.211314e+00
-7.324087e+00
-7.440025e+00
-7.559806e+00
-7.683720e+00
-7.811423e+00
-7.941719e+00
-8.072414e+00
-8.200244e+00
-8.320920e+00
-8.429247e+00
-8.519340e+00
-8.584895e+00
-8.619512e+00
-8.617066e+00
-8.572108e+00
-8.480295e+00
-8.338823e+00
-8.146841e+00
-7.905791e+00
-7.619643e+00
-7.294975e+00
-6.940881e+00
-6.568677e+00
-6.191438e+00
-5.823363e+00
-5.479038e+00
-5.172624e+00
-4.917043e+00
-4.723211e+00
-4.599377e+00
-4.550628e+00
-4.578595e+00
-4.681409e+00
-4.853908e+00
-5.088100e+00
-5.373833e+00
-5.699622e+00
-6.053532e+00
-6.424030e+00
-6.800715e+00
-7.174847e+00
-7.539637e+00
-7.890311e+00
-8.223962e+00
-8.539264e+00
-8.836114e+00
-9.115270e+00
-9.378026e+00
-9.625933e+00
-9.860576e+00
-1.008336e+01
-1.029531e+01
-1.049686e+01
-1.068765e+01
-1.086640e+01
-1.103086e+01
-1.117782e+01
-1.130328e+01
-1.140274e+01
-1.147147e+01
-1.150484e+01
-1.149869e+01
-1.144958e+01
-1.135511e+01
-1.121419e+01
-1.102729e+01
-1.079674e+01
-1.052689e+01
-1.022422e+01
-9.897300e+00
-9.556539e+00
-9.213764e+00
-8.881609e+00
-8.572797e+00
-8.299352e+00
-8.071834e+00
-7.898634e+00
-7.785406e+00
-7.734672e+00
-7.745634e+00
-7.814220e+00
-7.933369e+00
-8.093516e+00
-8.283250e+00
-8.490053e+00
-8.701048e+00
-8.903686e+00
-9.086314e+00
-9.238598e+00
-9.351820e+00
-9.419067e+00
-9.435349e+00
-9.397692e+00
-9.305212e+00
-9.159192e+00
-8.963131e+00
-8.722743e+00
-8.445880e+00
-8.142340e+00
-7.823552e+00
-7.502131e+00
-7.191343e+00
-6.904495e+00
-6.654325e+00
-6.452412e+00
-6.308655e+00
-6.230836e+00
-6.224277e+00
-6.291594e+00
-6.432540e+00
-6.643941e+00
-6.919742e+00
-7.251162e+00
-7.626966e+00
-8.033874e+00
-8.457093e+00
-8.880944e+00
-9.289579e+00
-9.667736e+00
-1.000151e+01
-1.027907e+01
-1.049136e+01
-1.063266e+01
-1.070099e+01
-1.069829e+01
-1.063042e+01
-1.050677e+01
-1.033971e+01
-1.014367e+01
-9.934142e+00
-9.726554e+00
-9.535168e+00
-9.372091e+00
-9.246466e+00
-9.163934e+00
-9.126376e+00
-9.131978e+00
-9.175588e+00
-9.249320e+00
-9.343353e+00
-9.446825e+00
-9.548739e+00
-9.638796e+00
-9.708085e+00
-9.749593e+00
-9.758516e+00
-9.732376e+00
-9.670979e+00
-9.576244e+00
-9.451970e+00
-9.303551e+00
-9.137694e+00
-8.962127e+00
-8.785310e+00
-8.616121e+00
-8.463519e+00
-8.336177e+00
-8.242088e+00
-8.188162e+00
-8.179844e+00
-8.220764e+00
-8.312449e+00
-8.454115e+00
-8.642559e+00
-8.872179e+00
-9.135141e+00
-9.421708e+00
-9.720720e+00
-1.002019e+01
-1.030798e+01
-1.057246e+01
-1.080311e+01
-1.099100e+01
-1.112917e+01
-1.121280e+01
-1.123933e+01
-1.120842e+01
-1.112187e+01
-1.098347e+01
-1.079882e+01
-1.057507e+01
-1.032064e+01
-1.004495e+01
-9.758005e+00
-9.470094e+00
-9.191369e+00
-8.931455e+00
-8.699041e+00
-8.501479e+00
-8.344424e+00
-8.231546e+00
-8.164343e+00
-8.142091e+00
-8.161940e+00
-8.219150e+00
-8.307450e+00
-8.419479e+00
-8.547274e+00
-8.682767e+00
-8.818251e+00
-8.946803e+00
-9.062635e+00
-9.161366e+00
-9.240204e+00
-9.298012e+00
-9.335273e+00
-9.353924e+00
-9.357099e+00
-9.348775e+00
-9.333381e+00
-9.315395e+00
-9.298983e+00
-9.287712e+00
-9.284363e+00
-9.290852e+00
-9.308243e+00
-9.336842e+00
-9.376337e+00
-9.425956e+00
-9.484625e+00
-9.551086e+00
-9.623970e+00
-9.701802e+00
-9.782928e+00
-9.865403e+00
-9.946847e+00
-1.002433e+01
-1.009434e+01
-1.015287e+01
-1.019560e+01
-1.021830e+01
-1.021721e+01
-1.018953e+01
-1.013377e+01
-1.005003e+01
-9.940077e+00
-9.807176e+00
-9.655776e+00
-9.491062e+00
-9.318446e+00
-9.143088e+00
-8.969510e+00
-8.801335e+00
-8.641165e+00
-8.490590e+00
-8.350289e+00
-8.220216e+00
-8.099813e+00
-7.988267e+00
-7.884760e+00
-7.788717e+00
-7.700010e+00
-7.619090e+00
-7.547033e+00
-7.485477e+00
-7.436470e+00
-7.402275e+00
-7.385166e+00
-7.387263e+00
-7.410430e+00
-7.456227e+00
-7.525889e+00
-7.620294e+00
-7.739886e+00
-7.884537e+00
-8.053351e+00
-8.244448e+00
-8.454769e+00
-8.679947e+00
-8.914297e+00
-9.150954e+00
-9.382170e+00
-9.599760e+00
-9.795663e+00
-9.962561e+00
-1.009449e+01
-1.018734e+01
-1.023929e+01
-1.025090e+01
-1.022516e+01
-1.016720e+01
-1.008392e+01
-9.983454e+00
-9.874523e+00
-9.765830e+00
-9.665406e+00
-9.580035e+00
-9.514761e+00
-9.472535e+00
-9.454024e+00
-9.457620e+00
-9.479654e+00
-9.514782e+00
-9.556518e+00
-9.597814e+00
-9.631637e+00
-9.651467e+00
-9.651680e+00
-9.627824e+00
-9.576792e+00
-9.496939e+00
-9.388158e+00
-9.251930e+00
-9.091338e+00
-8.911030e+00
-8.717090e+00
-8.516836e+00
-8.318516e+00
-8.130923e+00
-7.962960e+00
-7.823159e+00
-7.719188e+00
-7.657367e+00
-7.642212e+00
-7.676045e+00
-7.758683e+00
-7.887275e+00
-8.056285e+00
-8.257681e+00
-8.481327e+00
-8.715572e+00
-8.948007e+00
-9.166334e+00
-9.359269e+00
-9.517404e+00
-9.633936e+00
-9.705198e+00
-9.730937e+00
-9.714301e+00
-9.661536e+00
-9.581425e+00
-9.484496e+00
-9.382108e+00
-9.285469e+00
-9.204706e+00
-9.148052e+00
-9.121235e+00
-9.127113e+00
-9.165586e+00
-9.233790e+00
-9.326554e+00
-9.437061e+00
-9.557642e+00
-9.680626e+00
-9.799132e+00
-9.907721e+00
-1.000283e+01
-1.008296e+01
-1.014851e+01
-1.020146e+01
-1.024475e+01
-1.028163e+01
-1.031501e+01
-1.034697e+01
-1.037837e+01
-1.040886e+01
-1.043698e+01
-1.046047e+01
-1.047673e+01
-1.048325e+01
-1.047798e+01
-1.045973e+01
-1.042837e+01
-1.038504e+01
-1.033218e+01
-1.027351e+01
-1.021387e+01
-1.015891e+01
-1.011478e+01
-1.008758e+01
-1.008290e+01
-1.010532e+01
-1.015796e+01
-1.024218e+01
-1.035742e+01
-1.050117e+01
-1.066911e+01
-1.085541e+01
-1.105312e+01
-1.125466e+01
-1.145237e+01
-1.163905e+01
-1.180848e+01
-1.195587e+01
-1.207809e+01
-1.217387e+01
-1.224366e+01
-1.228941e+01
-1.231415e+01
-1.232149e+01
-1.231507e+01
-1.229804e+01
-1.227267e+01
-1.224011e+01
-1.220033e+01
-1.215233e+01
-1.209449e+01
-1.202508e+01
-1.194286e+01
-1.184762e+01
-1.174061e+01
-1.162476e+01
-1.150469e+01
-1.138646e+01
-1.127712e+01
-1.118412e+01
-1.111462e+01
-1.107488e+01
-1.106963e+01
-1.110167e+01
-1.117156e+01
-1.127759e+01
-1.141594e+01
-1.158098e+01
-1.176577e+01
-1.196253e+01
-1.216314e+01
-1.235958e+01
-1.254417e+01
-1.270978e+01
-1.284993e+01
-1.295887e+01
-1.303156e+01
-1.306385e+01
-1.305259e+01
-1.299581e+01
-1.289294e+01
-1.274501e+01
-1.255481e+01
-1.232705e+01
-1.206829e+01
-1.178696e+01
-1.149306e+01
-1.119789e+01
-1.091354e+01
-1.065229e+01
-1.042593e+01
-1.024496e+01
-1.011792e+01
-1.005067e+01
-1.004595e+01
-1.010312e+01
-1.021818e+01
-1.038402e+01
-1.059098e+01
-1.082751e+01
-1.108097e+01
-1.133844e+01
-1.158750e+01
-1.181695e+01
-1.201748e+01
-1.218214e+01
-1.230679e+01
-1.239031e+01
-1.243469e+01
-1.244493e+01
-1.242873e+01
-1.239597e+01
-1.235810e+01
-1.232725e+01
-1.231543e+01
-1.233354e+01
-1.239055e+01
-1.249276e+01
-1.264321e+01
-1.284141e+01
-1.308323e+01
-1.336119e+01
-1.366483e+01
-1.398144e+01
-1.429686e+01
-1.459634e+01
-1.486545e+01
-1.509090e+01
-1.526127e+01
-1.536748e+01
-1.540320e+01
-1.536507e+01
-1.525273e+01
-1.506886e+01
-1.481908e+01
-1.451174e+01
-1.415772e+01
-1.377003e+01
-1.336334e+01
-1.295337e+01
-1.255616e+01
-1.218727e+01
-1.186099e+01
-1.158950e+01
-1.138218e+01
-1.124507e+01
-1.118045e+01
-1.118682e+01
-1.125896e+01
-1.138846e+01
-1.156438e+01
-1.177410e+01
-1.200437e+01
-1.224232e+01
-1.247631e+01
-1.269672e+01
-1.289642e+01
-1.307093e+01
-1.321840e+01
-1.333926e+01
-1.343578e+01
-1.351153e+01
-1.357078e+01
-1.361802e+01
-1.365749e+01
-1.369288e+01
-1.372710e+01
-1.376227e+01
-1.379974e+01
-1.384030e+01
-1.388443e+01
-1.393246e+01
-1.398486e+01
-1.404232e+01
-1.410572e+01
-1.417605e+01
-1.425406e+01
-1.433997e+01
-1.443307e+01
-1.453135e+01
-1.463125e+01
-1.472759e+01
-1.481364e+01
-1.488145e+01
-1.492231e+01
-1.492745e+01
-1.488872e+01
-1.479941e+01
-1.465497e+01
-1.445370e+01
-1.419719e+01
-1.389067e+01
-1.354291e+01
-1.316597e+01
-1.277461e+01
-1.238542e+01
-1.201587e+01
-1.168321e+01
-1.140347e+01
-1.119052e+01
-1.105529e+01
-1.100520e+01
-1.104372e+01
-1.117017e+01
-1.137959e+01
-1.166289e+01
-1.200707e+01
-1.239574e+01
-1.280984e+01
-1.322852e+01
-1.363033e+01
-1.399438e+01
-1.430169e+01
-1.453635e+01
-1.468658e+01
-1.474547e+01
-1.471145e+01
-1.458830e+01
-1.438480e+01
-1.411404e+01
-1.379241e+01
-1.343839e+01
-1.307128e+01
-1.270997e+01
-1.237178e+01
-1.207162e+01
-1.182134e+01
-1.162937e+01
-1.150068e+01
-1.143694e+01
-1.143685e+01
-1.149666e+01
-1.161062e+01
-1.177147e+01
-1.197098e+01
-1.220027e+01
-1.245026e+01
-1.271201e+01
-1.297709e+01
-1.323795e+01
-1.348824e+01
-1.372300e+01
-1.393880e+01
-1.413367e+01
-1.430687e+01
-1.445847e+01
-1.458898e+01
-1.469886e+01
-1.478815e+01
-1.485627e+01
-1.490197e+01
-1.492354e+01
-1.491910e+01
-1.488714e+01
-1.482703e+01
-1.473949e+01
-1.462701e+01
-1.449395e+01
-1.434650e+01
-1.419228e+01
-1.403980e+01
-1.389766e+01
-1.377382e+01
-1.367482e+01
-1.360527e+01
-1.356751e+01
-1.356162e+01
-1.358556e+01
-1.363556e+01
-1.370661e+01
-1.379298e+01
-1.388869e+01
-1.398807e+01
-1.408612e+01
-1.417897e+01
-1.426409e+01
-1.434050e+01
-1.440874e+01
-1.447069e+01
-1.452925e+01
-1.458781e+01
-1.464981e+01
-1.471823e+01
-1.479524e+01
-1.488200e+01
-1.497855e+01
-1.508387e+01
-1.519594e+01
-1.531185e+01
-1.542786e+01
-1.553952e+01
-1.564177e+01
-1.572911e+01
-1.579588e+01
-1.583651e+01
-1.584597e+01
-1.582012e+01
-1.575615e+01
-1.565285e+01
-1.551086e+01
-1.533272e+01
-1.512281e+01
-1.488711e+01
-1.463286e+01
-1.436812e+01
-1.410130e+01
-1.384068e+01
-1.359401e+01
-1.336820e+01
-1.316902e+01
-1.300106e+01
-1.286760e+01
-1.277068e+01
-1.271115e+01
-1.268877e+01
-1.270233e+01
-1.274976e+01
-1.282826e+01
-1.293443e+01
-1.306445e+01
-1.321430e+01
-1.337993e+01
-1.355748e+01
-1.374349e+01
-1.393493e+01
-1.412918e+01
-1.432392e+01
-1.451685e+01
-1.470547e+01
-1.488680e+01
-1.505730e+01
-1.521278e+01
-1.534855e+01
-1.545960e+01
-1.554089e+01
-1.558764e+01
-1.559570e+01
-1.556184e+01
-1.548406e+01
-1.536184e+01
-1.519629e+01
-1.499030e+01
-1.474844e+01
-1.447682e+01
-1.418290e+01
-1.387506e+01
-1.356231e+01
-1.325392e+01
-1.295905e+01
-1.268653e+01
-1.244459e+01
-1.224065e+01
-1.208112e+01
-1.197113e+01
-1.191425e+01
-1.191225e+01
-1.196479e+01
-1.206920e+01
-1.222034e+01
-1.241067e+01
-1.263029e+01
-1.286739e+01
-1.310867e+01
-1.334008e+01
-1.354760e+01
-1.371822e+01
-1.384082e+01
-1.390700e+01
-1.391182e+01
-1.385419e+01
-1.373705e+01
-1.356722e+01
-1.335494e+01
-1.311322e+01
-1.285693e+01
-1.260174e+01
-1.236309e+01
-1.215502e+01
-1.198920e+01
-1.187412e+01
-1.181439e+01
-1.181048e+01
-1.185868e+01
-1.195138e+01
-1.207767e+01
-1.222415e+01
-1.237598e+01
-1.251798e+01
-1.263576e+01
-1.271684e+01
-1.275158e+01
-1.273391e+01
-1.266172e+01
-1.253699e+01
-1.236547e+01
-1.215613e+01
-1.192027e+01
-1.167047e+01
-1.141954e+01
-1.117951e+01
-1.096077e+01
-1.077145e+01
-1.061710e+01
-1.050060e+01
-1.042231e+01
-1.038048e+01
-1.037175e+01
-1.039186e+01
-1.043629e+01
-1.050089e+01
-1.058245e+01
-1.067899e+01
-1.078985e+01
-1.091558e+01
-1.105757e+01
-1.121750e+01
-1.139678e+01
-1.159596e+01
-1.181419e+01
-1.204892e+01
-1.229567e+01
-1.254804e+01
-1.279797e+01
-1.303611e+01
-1.325239e+01
-1.343676e+01
-1.357994e+01
-1.367425e+01
-1.371436e+01
-1.369786e+01
-1.362562e+01
-1.350189e+01
-1.333410e+01
-1.313241e+01
-1.290897e+01
-1.267717e+01
-1.245074e+01
-1.224285e+01
-1.206530e+01
-1.192779e+01
-1.183731e+01
-1.179772e+01
-1.180947e+01
-1.186959e+01
-1.197196e+01
-1.210776e+01
-1.226614e+01
-1.243511e+01
-1.260234e+01
-1.275615e+01
-1.288619e+01
[truncated: 2,723,161 more chars]
