# Supplementary material for: Air blast injuries killed the crew of the submarine H.L. Hunley
Source: PLoS One. 2017 Aug 23;12(8):e0182244. doi: 10.1371/journal.pone.0182244 (PMC5568114; doi:10.1371/journal.pone.0182244)
Supplement: S1 File — This file contains all the test data used for the conclusions presented in this publication. (ZIP) [file pone.0182244.s007.zip › Lance2017_HunleyData/LiveCharge_Additional Tests for Time Constant Calculations/Test_490g.txt]

2.41993956736959
2.36549611325043
2.30565341962592
2.24609395824397
2.19244977001537
2.14984303824519
2.12242031883949
2.11293038224072
2.12238996372764
2.14986910439039
2.19241456289188
2.24512055304305
2.30135136713112
2.35311715969813
2.39159787375169
2.40779803300781
2.39329700816486
2.34103871481587
2.24608691847614
2.10626289412981
1.92258516353320
1.69944844167966
1.44450966568504
1.16828740521294
0.883517831594376
0.604336795392752
0.345368549552816
0.120797865949942
-0.0565111916074876
-0.175802803671922
-0.229089364560973
-0.211657483285734
-0.122396556037624
0.0360711872888181
0.257474198672915
0.532192122640670
0.847761002596865
1.18955418477849
1.54159519221673
1.88744793133676
2.21112356912428
2.49794304702030
2.73529993419788
2.91327995424509
3.02510966596908
3.06742436621880
3.04035979888090
2.94747959983252
2.79554953542014
2.59416383488326
2.35522469673065
2.09227960438653
1.81973504234484
1.55198694555552
1.30253101402956
1.08313197841900
0.903133917831433
0.768981544036746
0.683997190708902
0.648425674726893
0.659725764198240
0.713058217944298
0.801900430608366
0.918709467789190
1.05555927433409
1.20469167091710
1.35894017517358
1.51200681936905
1.65859250728299
1.79439935537306
1.91603721756969
2.02087458541350
2.10687525037617
2.17245667736897
2.21639560814307
2.23779367688630
2.23610377283151
2.21120889456088
2.16353984331551
2.09421477588769
2.00518039475893
1.89933080685558
1.78057707183838
1.65384034981072
1.52494613083552
1.40040667474568
1.28709219895093
1.19180611608576
1.12079336830657
1.07922202638828
1.07068596209664
1.09678008990923
1.15679889645365
1.24760290628343
1.36368550931998
1.49745411493396
1.63971641173204
1.78033781710765
1.90901397229535
2.01608590759806
2.09331788707492
2.13456040798267
2.13623296573369
2.09758051865957
2.02068077987996
1.91020390168943
1.77295028624359
1.61721488879578
1.45204516163985
1.28647117015833
1.12878727317796
0.985954302242059
0.863171227240304
0.763639439745297
0.688515708886612
0.637026947253358
0.606706063492288
0.593705892574031
0.593156328543527
0.599543719966103
0.607104871103929
0.610234898576810
0.603906019448603
0.584084017217746
0.548114369109179
0.495036210898839
0.425775275874950
0.343171254431295
0.251812120575355
0.157674752594094
0.0676005868937567
-0.0113407351767629
-0.0725328491919607
-0.110470023478559
-0.121328462428331
-0.103402897059258
-0.0573749214700426
0.0136060073489487
0.104034865144726
0.206351090945734
0.311411377169480
0.409112775300219
0.489136697543248
0.541775795445134
0.558794134202248
0.534257408575619
0.465257536085544
0.352449553660797
0.200322887809638
0.0171470784911970
-0.185435351439718
-0.393152726965469
-0.590122852782106
-0.760046963907278
-0.887458225734964
-0.958902599443633
-0.963947185964061
-0.895941717893530
-0.752494214990946
-0.535653220954255
-0.251810631863750
0.0886501814613732
0.471932865715910
0.881602940007037
1.29952280141746
1.70689969777885
2.08538643178184
2.41816446931104
2.69093613970661
2.89275779492577
3.01665715768936
3.05999271866807
3.02452937345034
2.91622290827187
2.74472743682442
2.52266410774596
2.26471369467610
1.98661549055352
1.70416496746093
1.43229863151419
1.18433535978930
0.971413239541190
0.802127840039088
0.682351090138256
0.615195673374641
0.601089345516088
0.637933456792308
0.721333956338611
0.844904623675523
1.00064648222971
1.17940264028176
1.37137570675566
1.56667981870175
1.75588720388130
1.93052514834252
2.08348466312822
2.20931425728590
2.30438616827415
2.36693434247491
2.39697233155368
2.39610618657002
2.36726388947211
2.31436942663324
2.24199526858429
2.15502908489507
2.05838595168476
1.95678536316585
1.85459626405328
1.75573884351492
1.66362389919361
1.58111109707376
1.51047530968828
1.45338191097523
1.41088230342786
1.38344510382042
1.37103400392702
1.37323180954050
1.38939581938593
1.41881767321836
1.46085528517597
1.51500753559645
1.58091351869438
1.65827460556039
1.74671506276633
1.84561084668204
1.95392351385952
2.07007650530147
2.19190510599401
2.31669958354977
2.44134415024910
2.56253507655683
2.67704380591436
2.78197972669372
2.87500558828306
2.95446747830163
3.01941887687194
3.06953972366200
3.10497077223945
3.12609657974835
3.13331633768165
3.12684190282287
3.10655880294218
3.07197950650226
3.02230838425935
2.95662380400723
2.87416477722729
2.77468906854477
2.65885008214348
2.52852614219239
2.38703312784188
2.23916303811746
2.09101654585427
1.94963233564723
1.82245230074079
1.71669102245260
1.63869356538299
1.59336441124062
1.58373398186592
1.61070317888141
1.67297790738171
1.76718143022217
1.88811694843596
2.02914639481914
2.18265090999361
2.34053965288815
2.49477382444797
2.63787193672842
2.76336207567786
2.86614887436753
2.94276782209541
2.99150742513705
3.01239073177157
3.00702177028148
2.97831813081168
2.93016514099576
2.86703633400367
2.79362707432327
2.71454304482182
2.63407373955917
2.55606490371122
2.48388584017114
2.42047123239167
2.36840567996769
2.33001410975534
2.30742279376370
2.30256300883597
2.31710073786680
2.35228921514791
2.40875490116054
2.48624067265245
2.58334189923873
2.69728038881345
2.82376590995279
2.95699282881692
3.08980853693025
3.21407046660710
3.32118149866284
3.40276380656994
3.45140470893023
3.46139077399393
3.42934160658632
3.35466258455849
3.23975445534341
3.08994474047578
2.91313861778208
2.71922207310639
2.51928347684464
2.32474604908368
2.14651698578015
1.99425461172299
1.87583182597432
1.79703653790157
1.76150639348561
1.77085607397512
1.82492937129743
1.92209980889962
2.05955255162424
2.23350181902239
2.43932455812460
2.67161601419041
2.92419210102611
3.19007587006368
3.46151093880376
3.73004318333263
3.98670233007015
4.22229712658094
4.42781417534629
4.59488667762333
4.71628127337555
4.78634344095875
4.80134662489609
4.75970630300824
4.66204301096063
4.51110137300732
4.31154994232733
4.06969640261330
3.79315399344876
3.49048903964900
3.17086889609475
2.84371845358223
2.51838574689007
2.20381596842255
1.90823846943345
1.63888032593275
1.40172813587356
1.20136245978024
1.04088440204878
0.921941966368976
0.844848074676638
0.808766598989913
0.811931669888477
0.851862443040139
0.925541767502689
1.02954086861904
1.16008857767547
1.31309737402953
1.48416561916754
1.66857506775438
1.86129751084181
2.05701838085047
2.25018199436167
2.43506450092282
2.60588544724030
2.75697356606308
2.88300247699375
2.97930405442378
3.04225065278410
3.06967555636014
3.06128067001581
3.01896837146664
2.94703411580210
2.85216752384705
2.74322974876636
2.63080051693839
2.52651574352495
2.44224250507460
2.38915950926390
2.37682589584587
2.41232745870201
2.49958582156580
2.63890251059975
2.82678757192055
3.05609383705216
3.31644632352057
3.59492551185692
3.87693796020824
4.14719217521799
4.39069406838735
4.59368365350641
4.74444918241019
4.83397222911720
4.85637386941911
4.80914661377826
4.69316994152918
4.51252108338746
4.27410783996908
3.98716486323826
3.66266549307987
3.31270485261319
2.94990511259252
2.58688139631614
2.23578946154942
1.90795824115599
1.61359596086270
1.36155099975238
1.15910864060904
1.01181056923950
0.923292164553219
0.895140580056331
0.926783666677721
1.01542664173667
1.15606030850508
1.34157006301965
1.56297573377758
1.80982501250219
2.07074603957972
2.33413899924816
2.58895700099236
2.82549970080156
3.03612627062095
3.21579400399110
3.36234869715805
3.47653078447516
3.56170815379106
3.62339009391738
3.66860576681867
3.70523899475898
3.74139970867159
3.78488735448439
3.84277150076539
3.92108756955158
4.02462636039390
4.15678759883807
4.31947011039938
4.51298169951948
4.73596625980916
4.98536008045395
5.25640026443716
5.54271257173685
5.83650220204226
6.12885980740202
6.41017900487354
6.67066410171463
6.90089097982723
7.09237323672154
7.23808198721188
7.33287198755672
7.37377827575654
7.36016420345727
7.29372020646450
7.17832933399252
7.01982763518149
6.82569310813242
6.60469527563891
6.36652972547423
6.12145126597551
5.87990939637742
5.65218349670951
5.44801407036279
5.27623056251851
5.14438449220364
5.05840687309707
5.02231861933762
5.03802877611878
5.10525483589797
5.22159002405580
5.38272454102430
5.58280445071804
5.81488847528303
6.07144520677801
6.34482576584300
6.62765187765714
6.91307584785242
7.19489331177415
7.46751656359357
7.72584051146190
7.96505098125465
8.18043414640095
8.36724573098665
8.52068945950537
8.63603643373961
8.70889193689866
8.73558656188579
8.71363952141615
8.64221971080115
8.52252016017410
8.35796696875137
8.15420427705645
7.91882913051749
7.66088924197016
7.39019634686811
7.11654079527175
6.84891236157740
6.59483364973917
6.35989564977494
6.14755354854562
5.95920089879216
5.79449854471826
5.65189744016355
5.52926673228061
5.42452457452772
5.33617248498616
5.26365552172527
5.20750655718788
5.16927548611962
5.15128323130160
5.15626722315367
5.18699466434081
5.24591200279751
5.33487780905155
5.45499910153674
5.60656606127354
5.78906272746660
6.00122365301496
6.24110721058544
6.50616193124211
6.79326959194063
7.09875604635783
7.41836816522539
7.74722329066956
8.07974581183262
8.40961237759135
8.72973161642348
9.03228521885788
9.30885393334028
9.55064390660952
9.74881692884269
9.89491480411791
9.98135518567822
10.0019650796260
9.95251034734510
9.83117652135115
9.63895851345703
9.37992298203607
9.06131497998035
8.69348850262383
8.28964875014267
7.86540324242942
7.43812998781689
7.02618366356261
6.64797477530993
6.32097106297052
6.06068328341380
5.87970696249617
5.78689633519197
5.78674544660175
5.87904300815802
6.05885063626308
6.31682764223079
6.63989027491623
7.01215268940763
7.41605770538923
7.83357656803093
8.24734679394143
8.64163036517153
9.00300938130828
9.32078461448696
9.58709227551317
9.79679443648774
9.94722176282542
10.0378511647499
10.0699876951731
10.0464950497597
9.97159013055422
9.85069209511679
9.69030049049095
9.49787198448848
9.28166912657138
9.05056446231898
8.81379604864215
8.58068261900578
8.36031495152457
8.16124238574847
7.99117084519702
7.85668493044880
7.76300561135839
7.71379779016393
7.71104621273092
7.75502005086773
7.84434233148421
7.97616848299253
8.14646064304378
8.35032672758980
8.58238177687298
8.83708697248382
9.10902828182630
9.39310898377034
9.68464547937040
9.97937208977028
10.2733766446870
10.5630021438254
10.8447570646601
11.1152748447118
11.3713506927678
11.6100635231098
11.8289684041235
12.0263279759328
12.2013447449666
12.3543597415547
12.4869926847513
12.6022099169948
12.7043156672564
12.7988681656486
12.8925250089363
12.9928235047863
13.1079032997150
13.2461815288037
13.4159951421969
13.6252302261903
13.8809626685968
14.1891367810685
14.5543070964596
14.9794629020460
15.4659456862110
16.0134582633836
16.6201534137084
17.2827820050917
17.9968774360401
18.7569549868769
19.5567098076435
20.3892033859335
21.2470334624116
22.1224859276738
23.0076697563944
23.8946381225870
24.7755003868072
25.6425299991108
26.4882725598521
27.3056574566940
28.0881164398342
28.8297127065891
29.5252837431126
30.1706001597036
30.7625408810868
31.2992813258688
31.7804847247967
32.2074783560713
32.5833891001466
32.9132098091978
33.2037719876106
33.4636114240420
33.7027292127272
33.9322664799366
34.1641221896580
34.4105464555737
34.6837366326518
34.9954526470512
35.3566555564026
35.7771634803180
36.2653154190219
36.8276378588979
37.4685201720553
38.1899184389653
38.9911182396172
39.8685913921212
40.8159785581531
41.8242206605491
42.8818501254093
43.9754406656526
45.0902024927168
46.2106975973407
47.3216361451890
48.4087009854306
49.4593361004847
50.4634311426773
51.4138415319859
52.3067021144854
53.1415183794034
53.9210466309999
54.6509974049734
55.3396108922099
55.9971576426953
56.6354128211413
57.2671400454992
57.9056052119153
58.5641262570727
59.2556556701245
59.9923912224354
60.7854162849332
61.6443803967564
62.5772382826171
63.5900678128730
64.6869840209678
65.8701588421485
67.1399466630704
68.4951057951456
69.9330973122357
71.4504364309286
73.0430674010895
74.7067296281163
76.4372805059329
78.2309412919307
80.0844394900764
81.9950363351114
83.9604488279291
85.9786962693853
88.0479144315999
90.1661819835157
92.3313934902557
94.5411951890186
96.7929799234579
99.0839224249306
101.411030494079
103.771193222591
106.161221255199
108.577889453282
111.018001587631
113.478495094525
115.956591744244
118.449982267673
120.957017024909
123.476867479491
126.009627589019
128.556338082512
131.118934019774
133.700130520040
136.303268968764
138.932145625736
141.590838432917
144.283539726859
147.014396543116
149.787358625590
152.606036534415
155.473575618281
158.392553360598
161.364906811604
164.391894455756
167.474094477796
170.611439664940
173.803287422951
177.048520239941
180.345666824336
183.693028092801
187.088787418965
190.531083301864
194.018025615413
197.547642534458
201.117751951408
204.725757546495
208.368376296203
212.041313228889
215.738912943594
219.453835997724
223.176828039410
226.896662923211
230.600339023986
234.273584661844
237.901685086026
241.470588278255
244.968192428203
248.385676612216
251.718716615557
254.968432909599
258.141944878373
261.252448416308
264.318785926041
267.364531748908
270.416666076609
273.503951160023
276.655150609372
279.897242148283
283.253764935818
286.743416902272
290.378981548923
294.166625009320
298.105569708074
302.188125329031
306.400043064797
310.721154596381
315.126259618511
319.586230178724
324.069302440564
328.542524163941
332.973318015522
337.331106892020
341.588929721360
345.724958493034
349.723814356895
353.577577270850
357.286393175261
360.858605052394
364.310365742356
367.664725822785
370.950225966647
374.199060040961
377.444914306118
380.720628641288
384.055862043389
387.474966986388
390.995275960289
394.625973501268
398.367669717861
402.212714412069
406.146206597974
410.147576597205
414.192559716035
418.255350343979
422.310725398368
426.335951835054
430.312335065463
434.226312936897
438.070045042051
441.841485326765
445.543957354940
449.185279019201
452.776510173450
456.330423941152
459.859828685745
463.375888654878
466.886601625370
470.395585829532
473.901301979503
477.396789488008
480.869935040837
484.304227089039
487.679893461592
490.975281474108
494.168327283726
497.237974639837
500.165436611220
502.935236367804
505.536002638789
507.961023020192
510.208570610137
512.282019424114
514.189758324182
515.944908421218
517.564849032213
519.070562995980
520.485821964432
521.836243931533
523.148266453248
524.448087402185
525.760628563233
527.108575048085
528.511536428423
529.985366027888
531.541665632289
533.187496073505
534.925310280515
536.753122745433
538.664924392209
540.651340986158
542.700514828383
544.799164928495
546.933754272507
549.091669599269
551.262304374294
553.437933312743
555.614279204620
557.790700478870
559.969969088728
562.157657990327
564.361207634777
566.588781648571
568.848044658156
571.144996199050
573.482976216684
575.861926694528
578.277958605288
580.723240341806
583.186196690456
585.651986969191
588.103216085889
590.520821373255
592.885070102295
595.176597833907
597.377417633347
599.471836323104
601.447227120774
603.294626677036
605.009144674774
606.590190802207
608.041533316630
609.371204594701
610.591264392688
611.717425778109
612.768546598554
613.765993296767
614.732892897281
615.693299661254
616.671311530500
617.690176013340
618.771425678164
619.934081331185
621.193957820132
622.563103774895
624.049401637938
625.656346788701
627.383014073757
629.224207452757
631.170775102397
633.210059690884
635.326443578559
637.501943687317
639.716812455040
641.950110032873
644.180227469743
646.385358363030
648.543933631358
650.635046827967
652.638902509445
654.537315362017
656.314272319611
657.956545322168
659.454313171103
660.801724526774
661.997319210692
663.044228856165
663.950103057057
664.726749159299
665.389522229025
665.956543352115
666.447848115204
666.884567233063
667.288218849333
667.680153966856
668.081153450260
668.511138455311
668.988934652550
669.532027865277
670.156262998204
670.875463695094
671.700979589757
672.641194413607
673.701046918794
674.881625378497
676.179894782331
677.588604324332
679.096403567717
680.688172861537
682.345552164149
684.047636555226
685.771798388262
687.494594507385
689.192719323705
690.843967504008
692.428171615495
693.928080351129
695.330143249564
696.625168957533
697.808825127019
698.881947098559
699.850619149552
700.725988943803
701.523778142248
702.263465691863
702.967148879102
703.658129910432
704.359325269056
705.091638975815
705.872465791555
706.714486922273
707.624887099726
708.605064764452
709.650839395556
710.753096279050
711.898760864576
713.071968730372
714.255293920948
715.430914804951
716.581626912493
717.691649277373
718.747207072155
719.736902449362
720.651904046655
721.485993875900
722.235511506525
722.899233423344
723.478222458405
723.975677967439
724.396809745986
724.748745709623
725.040466104750
725.282739917655
725.488028007768
725.670316259946
725.844850792017
726.027762398934
726.235583882372
726.484677522188
726.790598645854
727.167425007305
727.627081959416
728.178692757744
728.827984537966
729.576784950130
730.422651034667
731.358677581077
732.373532999321
733.451762892427
734.574382434972
735.719748491830
736.864665419597
737.985642426354
739.060193744810
740.068061907842
740.992251170211
741.819780486934
742.542098520075
743.155141104193
743.659049492571
744.057602103210
744.357440752541
744.567191399492
744.696585596350
744.755679696112
744.754244969189
744.701367284045
744.605257087416
744.473237721058
744.311859865113
744.127085406357
743.924494098200
743.709485873477
743.487472727192
743.264068592900
743.045288203299
742.837755995124
742.648908583990
742.487157646284
742.361971804345
742.283839225931
742.264084975833
742.314533867352
742.447026050472
742.672806702688
743.001823562050
743.441977857732
743.998384808055
744.672706524174
745.462619835893
746.361473025959
747.358170391203
748.437305829646
749.579550122243
750.762282680267
751.960445764091
753.147584677950
754.297019577281
755.383075202058
756.382279835307
757.274440883099
758.043515234881
758.678215899678
759.172325570714
759.524714571154
759.739079209781
759.823426095909
759.789332824291
759.651022407629
759.424302727604
759.125442706042
758.770077719519
758.372248611151
757.943673192268
757.493323110683
757.027336189892
756.549244826263
756.060457046556
755.560897834331
755.049707958660
754.525903890802
753.988920586830
753.438984031247
752.877289057254
752.305987415457
751.728018016960
751.146831567128
750.566071505280
749.989269984842
749.419602433876
748.859721984971
748.311673548140
747.776873512431
747.256137744830
746.749745447608
746.257534025652
745.779024358939
745.313572929988
744.860537490795
744.419431027196
743.990031209279
743.572414085946
743.166892171906
742.773854994464
742.393529418200
742.025693050683
741.669384241740
741.322656236572
740.982421797684
740.644429076509
740.303399916841
739.953347277132
739.588068032798
739.201781623319
738.789857247604
738.349548317344
737.880638895129
737.385907491050
736.871330153921
736.345974757191
735.821576373866
735.311823057604
734.831415989894
734.394993226576
734.016019789312
733.705748285320
733.472344660514
733.320254803282
733.249861798760
733.257453703514
733.335491095326
733.473135466335
733.656976896129
733.871885748152
734.101910914891
734.331156173864
734.544582860482
734.728705524055
734.872161787282
734.966144768696
735.004686353224
734.984776359179
734.906302264596
734.771801396088
734.586033639966
734.355405424083
734.087299744046
733.789385775084
733.468989311192
733.132598872696
732.785562184719
732.431997242209
732.074907162904
731.716455605198
731.358336160030
731.002158829996
730.649780429339
730.303521542532
729.966236146566
729.641225371685
729.332008988174
729.041983863357
728.774006968752
728.529942997739
728.310216181946
728.113404813858
727.935915671263
727.771772750236
727.612548692021
727.447456708996
727.263605793354
727.046404928323
726.780087252469
726.448317237351
726.034845338794
725.524183446017
724.902284789523
724.157216466257
723.279806654130
722.264232471626
721.108494448273
719.814709069288
718.389150419811
716.841989739505
715.186715678368
713.439260847722
711.616902325039
709.737036939609
707.815951632685
705.867713461078
703.903293466394
701.930014763384
699.951379184311
697.967281642337
695.974572570992
693.967883819073
691.940600284105
689.885845108446
687.797353618243
685.670138555655
683.500890251882
681.288101753589
679.031952746197
676.734021505957
674.396916311981
672.023922693538
669.618748384261
667.185415252727
664.728302542357
662.252298522279
659.762980576352
657.266727751988
654.770680093000
652.282493304170
649.809886105876
647.360027652334
644.938850673126
642.550394317523
640.196277367979
637.875381620445
635.583794247457
633.315024721789
631.060481964380
628.810172900738
626.553563974060
624.280530916889
621.982308775930
619.652345408835
617.286960578673
614.885722556710
612.451476643805
609.989994644030
607.509257263300
605.018425861327
602.526597952363
600.041465785393
597.568006121916
595.107322593022
592.655743286526
590.204250602535
587.738293043695
585.238003483778
582.678828028510
580.032554133738
577.268713868399
574.356324277718
571.265908625938
567.971718942081
564.454052916241
560.701529638123
556.713163409268
552.500058778492
548.086548892792
543.510616807736
538.823476118777
534.088241640128
529.377689506837
524.771183021551
520.350917650135
516.197707308759
512.386587075684
508.982538805769
506.036651756262
503.583008471919
501.636537579928
500.192003164356
499.224211035027
498.689413753621
498.527798247818
498.666852197011
499.025338161931
499.517566484645
500.057654420296
500.563489180646
500.960169785005
501.182774904515
501.178377001333
500.907284680600
500.343538744435
499.474713406192
498.301088025446
496.834263909201
495.095311594770
493.112550261916
490.919082521608
488.550231258359
486.041044447923
483.424041851358
480.727368010428
477.973486337283
475.178501746007
472.352140982114
469.498359016026
466.616484227350
463.702770365021
460.752193036640
457.760314124475
454.725038561905
451.648103155500
448.536165735258
445.401404126027
442.261586153540
439.139629071099
436.062721604156
433.061125661343
430.166800382591
427.411994296427
424.827932068193
422.443685867127
420.285276990799
418.375011336928
416.731020527704
415.366962699201
414.291833276932
413.509844669653
413.020351814560
412.817823344737
412.891879378333
413.227429616142
413.804944839847
414.600880867242
415.588251479217
416.737323894000
418.016394834610
419.392601214927
420.832725714784
422.303968718378
423.774668187796
425.214954137258
426.597324013796
427.897122303752
429.092906795311
430.166689400420
431.104052517172
431.894159370792
432.529691935745
433.006756065224
433.324786636804
433.486466833682
433.497650447123
433.367252354522
433.107058175077
432.731404638158
432.256697558603
431.700759732315
431.082029080079
430.418651155295
429.727526261742
429.023380349368
428.317932744143
427.619233566065
426.931238003302
426.253671106333
425.582214343330
424.909015061636
424.223485555695
423.513324248796
422.765662708133
421.968223755987
421.110371500055
420.183945319432
419.183796050543
418.107980857961
416.957618241621
415.736448981887
414.450184333368
413.105742439393
411.710474348882
410.271463756060
408.794955837604
407.285939323638
405.747881217106
404.182601162673
402.590272786059
400.969547870659
399.317809140085
397.631562208128
395.906972707977
394.140539666897
392.329873161090
390.474518289900
388.576745304639
386.642213698542
384.680419839593
382.704853114275
380.732811543722
378.784860348072
376.883951923554
375.054259801642
373.319810015873
371.703018908648
370.223263949723
368.895619976764
367.729884488070
366.729991240784
365.893872627586
365.213782041692
364.677034914853
364.267080301258
363.964781205009
363.749765069750
363.601706429511
363.501420214735
363.431674086658
363.377667879113
363.327172904354
363.270367233937
363.199438117387
363.108043804406
362.990731967323
362.842402387446
362.657882035475
362.431656628982
362.157779138686
361.829955636322
361.441792863075
360.987178557307
360.460753492368
359.858423636445
359.177854125802
358.418886603375
357.583828815383
356.677577994233
355.707553715646
354.683429119500
353.616661940235
352.519841063222
351.405882476218
350.287130062924
349.174437653361
348.076322781574
346.998283655853
345.942355661707
344.906953593476
343.887006787717
342.874355256904
341.858344556474
340.826541811360
339.765497181693
338.661490690932
337.501226151856
336.272454097604
334.964519830017
333.568840297883
332.079315394122
330.492676234385
328.808765767038
327.030737082520
325.165144804390
323.221898534261
321.214047430509
319.157373042655
317.069783335998
314.970522500338
312.879234709336
310.814940425203
308.794997020760
306.834119714742
304.943534491843
303.130323439074
301.397007243848
299.741392177742
298.156691686790
296.631916676490
295.152514194040
293.701221709988
292.259093604006
290.806647699998
289.325072500971
287.797429468077
286.209778654806
284.552150733863
282.819286302376
281.011068272164
279.132589131493
277.193823552119
275.208915650831
273.195132622418
271.171574186764
269.157753291453
267.172173900143
265.231026271721
263.347101777636
261.529002903880
259.780695042329
258.101419127071
256.485959849221
254.925242688418
253.407213320528
251.917935187987
250.442826607956
248.967949409642
247.481257783799
245.973719236507
244.440229038093
242.880254148866
241.298160216154
239.703193918924
238.109112335200
236.533472683786
234.996621215307
233.520447867005
232.126998767602
230.837055433695
229.668792324745
228.636611473636
227.750227011252
227.014040622424
226.426819943851
225.981672182913
225.666296645116
225.463499132494
225.351951680874
225.307176225345
225.302717409296
225.311449734023
225.306943043954
225.264794186891
225.163826118742
224.987060634364
224.722387105508
224.362875776218
223.906718124351
223.356815017713
222.720070616573
222.006479695770
221.228112210159
220.398098309209
219.529700884104
218.635536344296
217.726974834596
216.813725044072
215.903589842962
215.002367479200
214.113867038370
213.240004356562
212.380945155578
211.535266946669
210.700121459968
209.871394678821
209.043878990957
208.211486024195
207.367533370168
206.505129927987
205.617663832727
204.699369359650
203.745923169873
202.755003867314
201.726746616254
200.664035794120
199.572598132809
198.460879918883
197.339710173699
196.221766991039
195.120878731932
194.051207207474
193.026374902934
192.058608530610
191.157972057705
190.331751602822
189.584034398420
188.915500207223
188.323422704064
187.801864714113
187.342045294234
186.932854924610
186.561491890587
186.214184101610
185.876946490929
185.536310096798
185.179952800712
184.797169838313
184.379145791993
183.919023769970
183.411802586133
182.854119081155
182.243983315521
181.580527361669
180.863807107121
180.094667939068
179.274658535397
178.405960832115
177.491303442339
176.533839535799
175.536992414066
174.504294065586
173.439255978852
172.345312867199
171.225868185278
170.084448662388
168.924949640963
167.751930485691
166.570904684702
165.388564893399
164.212889181016
163.053089448979
161.919383458955
160.822594594343
159.773605052930
158.782706188148
157.858902794359
157.009235636158
156.238188032755
155.547237282431
154.934599775676
154.395200299628
153.920873241193
153.500779472771
153.122001422201
152.770263528602
152.430718329929
152.088740167095
151.730676351020
151.344515039380
150.920435858906
150.451211948690
149.932432666228
149.362519829702
148.742522725918
148.075700697066
147.366933873094
146.622034586207
145.847054480135
145.047687518064
144.228854081834
143.394519372079
142.547758302710
141.691038392462
140.826659671598
139.957271012840
139.086376395549
138.218750335023
137.360696086134
136.520101023554
135.706269433079
134.929542123928
134.200741371228
133.530503356098
132.928572774499
132.403132176364
131.960222662232
131.603288063890
131.332849738178
131.146301570693
131.037809352073
130.998304664592
131.015575471732
131.074466799903
131.157210034194
131.243896779483
131.313104650675
131.342670974000
131.310598806410
131.196068543417
130.980516407558
130.648726491350
130.189865428672
129.598370591126
128.874589008798
128.025061709229
127.062363549813
126.004445775003
124.873485395109
123.694312925554
122.492554187873
121.292668784515
120.116087801822
118.979643077139
117.894443215964
116.865295550910
115.890708933622
114.963449701575
114.071569684238
113.199784948572
112.331059445125
111.448240037894
110.535598304824
109.580157458878
108.572715242502
107.508510213716
106.387514214208
105.214364131293
103.997969674836
102.750851089993
101.488272675335
100.227245543145
98.9854761585536
97.7803348200813
96.6279094243671
95.5421951003577
94.5344523235762
93.6127489945048
92.7816890253551
92.0423221986802
91.3922261237488
90.8257487229588
90.3343968019140
89.9073518269358
89.5320881316064
89.1950623473749
88.8824371101007
88.5807979212948
88.2778198688512
87.9628409250866
87.6273009096440
87.2650104946982
86.8722243076006
86.4475081437521
85.9914130251146
85.5059957332832
84.9942509089283
84.4595370332592
83.9050821087124
83.3336428166042
82.7473663424491
82.1478734874872
81.5365518599676
80.9150228060486
80.2857260060384
79.6525501862226
79.0214261174209
78.4007898895324
77.8018239979500
77.2383959552675
76.7266420202697
76.2841857982695
75.9290314212630
75.6782188496934
75.5463644902290
75.5442271874865
75.6774365616313
75.9455013338231
76.3411859742514
76.8503110313934
77.4520003784027
78.1193693753911
78.8206217509568
79.5204995495429
80.1820101144170
80.7683376945559
81.2448353521118
81.5809848742726
81.7522076297525
81.7414082233392
81.5401376570582
81.1492767551279
80.5791663598359
79.8491483579881
78.9865277298722
78.0250145045018
77.0027490992583
75.9600498933704
74.9370448420449
73.9713573803623
73.0960093493232
72.3376799975652
71.7154224745683
71.2398931185396
70.9131023992243
70.7286578885870
70.6724444111245
70.7236748553809
70.8562422039530
71.0403017428902
71.2440064145299
71.4353071827829
71.5837185588395
71.6619441906050
71.6472646897453
71.5226111455872
71.2772788994219
70.9072697475504
70.4152798606553
69.8103709665836
69.1073724574693
68.3260635753206
67.4901809875549
66.6262916292419
65.7625669546874
64.9274948518229
64.1485699068535
63.4510103576406
62.8565587897667
62.3824306413104
62.0404767603210
61.8366206726023
61.7706162464712
61.8361476831739
62.0212639892370
62.3091087596026
62.6788788794020
63.1069283243332
63.5679292971467
64.0360126024460
64.4858289936829
64.8934974866829
65.2374287875337
65.4990263418417
65.6632713034134
65.7191924602357
65.6602128341741
65.4843570679095
65.1943017413742
64.7972553836982
64.3046646901001
63.7317554007006
63.0969269830101
62.4210269179649
61.7265324554496
61.0366670790536
60.3744784434836
59.7619063128703
59.2188737851867
58.7624420180420
58.4060749881842
58.1590623495799
58.0261418593606
58.0073478284155
58.0980916288172
58.2894592551007
58.5686941432022
58.9198242053931
59.3243908472585
59.7622424766700
60.2123625435199
60.6537094920947
61.0660505428398
61.4307711542992
61.7316376548655
61.9554847545880
62.0927963763532
62.1381498708184
62.0904996838792
61.9532845859864
61.7343504205506
61.4456866404086
61.1029791668392
60.7249847223904
60.3327340461940
59.9485752322677
59.5950759392090
59.2938158434804
59.0641185548735
58.9217937084497
58.8779813282916
58.9382059053988
59.1017505433638
59.3614476637142
59.7039516011787
60.1105132930370
60.5582240166010
61.0216407819668
61.4746583067689
61.8924592130971
62.2533610581947
62.5403885161040
62.7424301831188
62.8548871129211
62.8797762425726
62.8253072658240
62.7049987912762
62.5364342818523
62.3397786821851
62.1361837793247
61.9462071999626
61.7883599369837
61.6778823600503
61.6258287052950
61.6385141192792
61.7173464254247
61.8590290032222
62.0560859169422
62.2976313941513
62.5702885832550
62.8591611270261
63.1487753933221
63.4239360722775
63.6704648471179
63.8758127713695
64.0295472421148
64.1237147071884
64.1530754224406
64.1152028946922
64.0104423950970
63.8417306877592
63.6142899576591
63.3352184224684
63.0130053081556
62.6569991105844
62.2768583348631
61.8820161803530
61.4811953152549
61.0820130267665
60.6907160649780
60.3120751684140
59.9494517014358
59.6050263148162
59.2801566243770
58.9758119266473
58.6930213775811
58.4332697970781
58.1987822644602
57.9926532334636
57.8187957646113
57.6817095819139
57.5860910137177
57.5363310095836
57.5359661016418
57.5871576604507
57.6902737814305
57.8436342992585
58.0434546561862
58.2839935622071
58.5578789848840
58.8565631005431
59.1708436846886
59.4913881855643
59.8092052766581
60.1160230036788
60.4045489464799
60.6686038163759
60.9031346750199
61.1041269871594
61.2684452561455
61.3936392267331
61.4777560482833
61.5191978613411
61.5166580907236
61.4691573767831
61.3761819201772
61.2379057386920
61.0554583332477
60.8311850349713
60.5688424168626
60.2736773564271
59.9523544167850
59.6127181557067
59.2634000030929
58.9132998278916
58.5709881709786
58.2440855523903
57.9386802627130
57.6588457652256
57.4063132082892
57.1803432727178
56.9778241501957
56.7935987882629
56.6209963032552
56.4525137411714
56.2805707627002
56.0982466247767
55.8999094825973
55.6816633483915
55.4415656825873
55.1796032404897
54.8974486031560
54.5980486138665
54.2851148186692
53.9625935803489
53.6341900964225
53.3030072314690
52.9713387831295
52.6406305919460
52.3115960650159
51.9844503054872
51.6592135803176
51.3360321123434
51.0154705846846
50.6987426506027
50.3878592269037
50.0856862832241
49.7959121517860
49.5229281236491
49.2716259208289
49.0471142710662
48.8543583359518
48.6977534657059
48.5806591299063
48.5049366798432
48.4705496646287
48.4752907323061
48.5146899777975
48.5821365494215
48.6692148865037
48.7662281883040
48.8628611018176
48.9489223073327
49.0151027530377
49.0536833166255
49.0591257117626
49.0284847437288
48.9615923820651
48.8609871084673
48.7315940520400
48.5801960256469
48.4147635973492
48.2437262757838
48.0752642977463
47.9166845617056
47.7739216847318
47.6511831031222
47.5507405945134
47.4728612286942
47.4158668121897
47.3763085142932
47.3492393218508
47.3285611962958
47.3074192164524
47.2786148817955
47.2350162069012
47.1699510930110
47.0775781501033
46.9532312812461
46.7937296780752
46.5976362267530
46.3654396476758
46.0996332040066
45.8046674141319
45.4867653953259
45.1536048182737
44.8138865469909
44.4768238782940
44.1515960374679
43.8468140695138
43.5700454074921
43.3274345758003
43.1234425998045
42.9607098383687
42.8400309066282
42.7604209346715
42.7192524007184
42.7124503844192
42.7347467118308
42.7800031099935
42.8416134340690
42.9129820323701
42.9880519222489
43.0618306314247
43.1308433485611
43.1934402501148
43.2499002480688
43.3023038060188
43.3541852609357
43.4100108529251
43.4745540634059
43.5522498483796
43.6466035763589
43.7597130500248
43.8919393106028
44.0417400794414
44.2056628812574
44.3784847973356
44.5534815280055
44.7228072508460
44.8779653666624
45.0103464701188
45.1118039842243
45.1752321796747
45.1951083429407
45.1679616313113
45.0927345558457
44.9710070890899
44.8070571574910
44.6077359083829
44.3821444477511
44.1411135828066
43.8965101869024
43.6604198678170
43.4442786567807
43.2580387601195
43.1094505946297
43.0035261579361
42.9422225569286
42.9243566762809
42.9457392405671
42.9995023561647
43.0765882682298
43.1663650073540
43.2573330409900
43.3378837575340
43.3970655615058
43.4253084401269
43.4150557285900
43.3612543788349
43.2616630207004
43.1169504490414
42.9305752022886
42.7084576956425
42.4584764686053
42.1898354622448
41.9123572913949
41.6357586373527
41.3689608343211
41.1194840658935
40.8929682016310
40.6928562411633
40.5202658181889
40.3740593738412
40.2511059642746
40.1467107458949
40.0551751614575
39.9704424339373
39.8867772385362
39.7994224389132
39.7051680615763
39.6027604325373
39.4930788500229
39.3790210957089
39.2650724855909
39.1565846233742
39.0588508181131
38.9761210074616
38.9107336696585
38.8625416901203
38.8287668033356
38.8043377459039
38.7826679587084
38.7567354573482
38.7202656285569
38.6688023967068
38.6004848901895
38.5164126494022
38.4205626731114
38.3192967948033
38.2205545078323
38.1328584906601
38.0642683153666
38.0214068536357
38.0086599803059
38.0276195188432
38.0768074430034
38.1516903513812
38.2449694556106
38.3471128729960
38.4470827284976
38.5331986853194
38.5940723135096
38.6195436669117
38.6015525441441
38.5348817844066
38.4177182296501
38.2519883341783
38.0434394243975
37.8014537497723
37.5385997541871
37.2699419984598
37.0121466054047
36.7824325918167
36.5974312670582
36.4720260499458
36.4182528500849
36.4443451205565
36.5540059569821
36.7459802505149
37.0139812261603
37.3469971326184
37.7299671051400
38.1447749019462
38.5714721467771
38.9896162234268
39.3795976985171
39.7238400146574
40.0077774092151
40.2205491780479
40.3553825928095
40.4096683806187
40.3847598469150
40.2855488916640
40.1198883269331
39.8979379063648
39.6315088009725
39.3334667415164
39.0172293423005
38.6963630757162
38.3842573723283
38.0938354177253
37.8372590840096
37.6255995137735
37.4684696499514
37.3736414226003
37.3466897860194
37.3907131174673
37.5061736033468
37.6908849866025
37.9401539230549
38.2470610382266
38.6028525358502
38.9974042655324
39.4197172012468
39.8584056053884
40.3021464020385
40.7400701559231
41.1620890599215
41.5591719114440
41.9235855715564
42.2491235536147
42.5313348455581
42.7677523510777
42.9581047919019
43.1044833432991
43.2114282723800
43.2859026107570
43.3371281828317
43.3762714198422
43.4159795525719
43.4697804228957
43.5513712046025
43.6738332812358
43.8488221697835
44.0857910861644
44.3913119439260
44.7685559157728
45.2169863503537
45.7323012045991
46.3066430857268
46.9290750191386
47.5863001014105
48.2635829351592
48.9458099166792
49.6186054056215
50.2694055014826
50.8883863096754
51.4691537412106
52.0091274909337
52.5095887298312
52.9754021393178
53.4144602221721
53.8369244545857
54.2543500509961
54.6787794061336
55.1218776450294
55.5941674389081
56.1044037341018
56.6591148535694
57.2623255466779
57.9154695988723
58.6174926475973
59.3651371504789
60.1533892894712
60.9760523810055
61.8263952655103
62.6978103304070
63.5844079313332
64.4814753438921
65.3857409405691
66.2954082106632
67.2099578006011
68.1297543529106
69.0555306243820
69.9878450244505
70.9266134408338
71.8707996822488
72.8183142969222
73.7661272189649
74.7105563744524
75.6476618772871
76.5736604459292
77.4852791986265
78.3799889527859
79.2560880488202
80.1126411557330
80.9493067427036
81.7661064969193
82.5631966674212
83.3406946694939
84.0985966540442
84.8367977664833
85.5552025244561
86.2538942763405
86.9333246242851
87.5944872238993
88.2390524525303
88.8694538655846
89.4889279033893
90.1015117541302
90.7120013390690
91.3258654674426
91.9491072409868
92.5880624004338
93.2491271950444
93.9384148569158
94.6613487503336
95.4222106997371
96.2236739706019
97.0663607744395
97.9484722528589
98.8655421908235
99.8103614850025
100.773106895617
101.741685554788
102.702279771658
103.640050534658
104.539938791780
105.387495783540
106.169679086114
106.875567159182
107.496965996628
108.028899360941
108.469982788426
108.822678542142
109.093416403722
109.292550513486
109.434113997343
109.535337387567
109.615915712958
109.697039678641
109.800242174437
109.946144240439
110.153206864542
110.436601758538
110.807304732748
111.271492243711
111.830290233242
112.479890235562
113.212015745964
114.014695401589
114.873280384636
115.771631439161
116.693394320376
117.623279751207
118.548264485826
119.458634053248
120.348795496993
121.217800185649
122.069532680890
122.912541744758
123.759513562001
124.626414001598
125.531353874894
126.493255327126
127.530415261712
128.659070732229
129.892071391915
131.237756955433
132.699124858281
134.273355339555
135.951737363742
137.720008515394
139.559086255339
141.446130337789
143.355842294037
145.261883473162
147.138282894733
148.960712718918
150.707532062060
152.360535510265
153.905384624056
155.331740985374
156.633150354022
157.806744753371
158.852832726518
159.774441152458
160.576859829629
161.267226681638
161.854179025828
162.347584863137
162.758356546730
163.098336685140
163.380232993777
163.617566544000
163.824588846016
164.016120001261
164.207265267866
164.412982763638
164.647500634063
164.923614438262
165.251928256439
165.640128071540
166.092385892063
166.608983681365
167.186219021599
167.816616972632
168.489434619941
169.191414115217
169.907719669998
170.622982445346
171.322370999199
171.992601649505
172.622803719563
173.205162596175
173.735282452537
174.212241248058
174.638349360888
175.018661787525
175.360322781654
175.671834061737
175.962331658327
176.240936895177
176.516223028475
176.795819447587
177.086164161160
177.392410815259
177.718493114504
178.067341337447
178.441229678415
178.842210982511
179.272573007385
179.735236037826
180.234012809518
180.773670921199
181.359772024059
181.998303380501
182.695155979258
183.455529865206
184.283355841419
185.180812923179
186.147997763919
187.182773476306
188.280798051951
189.435711088941
190.639443026455
191.882603945701
193.154909771834
194.445612194334
195.743912516098
197.039354305375
198.322199321798
199.583791014914
200.816899001205
202.016020166143
203.177594782066
204.300087571318
205.383890056268
206.431022738392
207.444648375767
208.428441503764
209.385885041778
210.319577051534
211.230629553694
212.118230339570
212.979421947684
213.809132191800
214.600469088672
215.345269727377
216.034867183808
216.661012783130
217.216865833416
217.697944519370
218.102925645741
218.434191039913
218.698044682545
218.904563717364
219.067092602616
219.201434844497
219.324832004662
219.454837920376
219.608195172472
219.799804463212
220.041853624671
220.343150259487
220.708686214160
221.139453226979
221.632522451216
222.181390517833
222.776578569379
223.406449301938
224.058184262149
224.718844435351
225.376425920204
226.020821129615
226.644603653931
227.243569925709
227.816992229539
228.367565018118
228.901058199818
229.425722775002
229.951519871382
230.489258212747
231.049724631437
231.642879557292
232.277170976923
232.959003228833
233.692384543934
234.478767793534
235.317088073397
236.203985255755
237.134180065801
238.100952907686
239.096661077245
240.113226268393
241.142532238578
242.176691717348
243.208169249216
244.229777441391
245.234591571708
246.215845418567
247.166874525614
248.081159633383
248.952495118885
249.775273041243
250.544843965048
251.257899906279
251.912824711925
252.509968862845
253.051822235038
253.543073607766
253.990556002734
254.403081456611
254.791169033571
255.166668452675
255.542281458157
255.930986296548
256.345378621815
256.796954278530
257.295373072076
257.847754069072
258.458059118661
259.126620831868
259.849864356204
260.620260072699
261.426528827814
262.254104806468
263.085845209839
263.902960800114
264.686126407625
265.416714660813
266.078079235118
266.656797419258
267.143769608159
267.535070762722
267.832460732510
268.043488211204
268.181163591418
268.263221495808
268.311035482201
268.348278573001
268.399440514118
268.488315818228
268.636568040574
268.862459715021
269.179818922219
269.597296340549
270.117951966999
270.739196490178
271.453094589901
272.247013110237
273.104566628618
274.006781345620
274.933373128386
275.864024357309
276.779550734512
277.662871476115
278.499727508710
279.279124068793
279.993500082081
280.638644622823
281.213392794526
281.719143994080
282.159257582467
282.538393224185
282.861871158063
283.135126575934
283.363318928112
283.551131219751
283.702760075942
283.822062207429
283.912796509655
283.978891323609
284.024675692017
284.055036717192
284.075491988113
284.092185628040
284.111822750864
284.141551559164
284.188792667050
284.261010355117
284.365425051050
284.508678533879
284.696476802334
284.933243783531
285.221819199466
285.563227488916
285.956535835622
286.398811654862
286.885184108483
287.409008689710
287.962126887401
288.535204477426
289.118124028648
289.700402390589
290.271604362855
290.821729786876
291.341560809706
291.822965349956
292.259158679793
292.644926225911
292.976807708069
293.253237155531
293.474626821481
293.643376797916
293.763787791325
293.841854740468
293.884926604531
293.901233711676
293.899306456202
293.887332968912
293.872522192733
293.860546561860
293.855131989817
293.857843156862
293.868083892960
293.883302106512
293.899362171115
293.911029541941
293.912505026319
293.897949050182
293.861946539018
293.799877225151
293.708171691886
293.584448566128
293.427541718667
293.237437032968
293.015145441653
292.762542362618
292.482204017118
292.177269114560
291.851349945418
291.508508908474
291.153303908521
290.790889731976
290.427145780338
290.068788067669
289.723418780750
289.399470848562
289.106016480186
288.852425422703
288.647878680308
288.500764403548
288.418002347836
288.404359419332
288.461828609993
288.589144234432
288.781496694847
289.030491895061
289.324377934404
289.648538969044
289.986235581619
290.319552635823
290.630497911586
290.902177204594
291.119956042402
291.272509135798
291.352660954863
291.357936772586
291.290771397266
291.158357436262
290.972149899634
290.747073792730
290.500502898385
290.251090427449
290.017536166904
289.817371347274
289.665833566260
289.574892170925
289.552471998271
289.601912530767
289.721691547962
289.905436270724
290.142237610939
290.417270506949
290.712702609235
291.008844883701
291.285465383634
291.523159643950
291.704656724380
291.815944248684
291.847118275118
291.792898594276
291.652788786194
291.430895781758
291.135451512420
290.778098238788
290.373010001843
289.935926940541
289.483178404810
289.030765322852
288.593561905299
288.184681443698
287.815031388209
287.493060735423
287.224680868963
287.013323155039
286.860086607315
286.763929430532
286.721869526089
286.729178387314
286.779574880995
286.865443636696
286.978111387678
287.108210706204
287.246145220858
287.382648184184
287.509403266426
287.619677761046
287.708906572268
287.775160840084
287.819437470960
287.845714948723
287.860736870228
287.873508418719
287.894522553198
287.934769564976
288.004619676715
288.112694788077
288.264854054712
288.463404906878
288.706619560397
288.988596143564
289.299463780114
289.625899695204
289.951905991082
290.259782465197
290.531226329164
290.748487008815
290.895502998470
290.958948462902
290.929121614534
290.800616204448
290.572731530665
290.249593588686
289.839978356784
289.356846103632
288.816612473985
288.238198492334
287.641917966022
287.048275979228
286.476763520028
285.944737732486
285.466473092322
285.052456213266
284.708977631553
284.438049726866
284.237652523009
284.102279743724
284.023727820226
283.992043561887
283.996526556749
284.026675407948
284.072976628306
284.127461606031
284.183995718052
284.238305801975
284.287788422678
284.331164813665
284.368056555443
284.398550728393
284.422809212087
284.440760044934
284.451894023735
284.455178043727
284.449085727203
284.431733102224
284.401092648062
284.355246130424
284.292629739650
284.212227634351
284.113682827256
283.997314368389
283.864051073143
283.715308460155
283.552843016313
283.378615371262
283.194683440819
283.003132264980
282.806034089958
282.605424308067
282.403277770553
282.201474272220
282.001748511939
281.805626093033
281.614352514712
281.428826817192
281.249555093194
281.076640067209
280.909820078401
280.748564103272
280.592220476758
280.440207796534
280.292228772680
280.148482768053
280.009851362138
279.878033422709
279.755610974040
279.646033799362
279.553518747165
279.482868325932
279.439221018701
279.427751365892
279.453340123470
279.520233335327
279.631704805355
279.789731340403
279.994686945036
280.245062866546
280.537225440341
280.865231943087
281.220733867193
281.593004193796
281.969127034566
282.334381534540
282.672835888322
282.968143003810
283.204500550943
283.367709964611
283.446246353014
283.432238083105
283.322253679453
283.117805771082
282.825506645262
282.456845002107
282.027594228827
281.556902870768
281.066151350908
280.577679690481
280.113495763803
279.694062532326
279.337239099122
279.057420361454
278.864891098218
278.765389534458
278.759866755284
278.844431329842
279.010478687252
279.245015441379
279.531193255731
279.849060428434
280.176521405718
280.490468279012
280.768020394130
280.987785970337
281.131049456255
281.182793385173
281.132482188167
280.974562024935
280.708658085610
280.339473833008
279.876413454391
279.332960078010
278.725849938452
278.074088739092
277.397862543122
276.717401890779
276.051863201388
275.418293724912
274.830743547021
274.299580057341
273.831048175724
273.427105394655
273.085545395886
272.800407547845
272.562651453010
272.361055649300
272.183278255524
272.016996990598
271.851030291151
271.676334309163
271.486775411834
271.279595438555
271.055516155804
270.818466898655
270.574961110021
270.333189224291
270.101932794510
269.889432489451
269.702354180710
269.544987654373
269.418780423916
269.322259020389
269.251331023220
269.199904535573
269.160719072528
269.126260718793
269.089636640440
269.045305044293
268.989588472651
268.920933123902
268.839909135980
268.748973413800
268.652036870351
268.553892646691
268.459571626524
268.373695635240
268.299895579036
268.240350853369
268.195488919419
268.163862687021
268.142201564995
268.125613207754
268.107899740383
268.081945283096
268.040129963086
267.974728234440
267.878256113524
267.743743241330
267.564920935216
267.336334415552
267.053403097135
266.712464078993
266.310838000424
265.846951395890
265.320535300642
264.732898297006
264.087248454034
263.389019146999
262.646143558647
261.869223346086
261.071546796956
260.268927138888
259.479348370630
258.722420701836
258.018658944210
257.388606090866
256.851833973390
256.425866103454
256.125084577751
255.959699953806
255.934875085308
256.050095560933
256.298866519474
256.668787540691
257.142018191573
257.696104918660
258.305104774559
258.940919660532
259.574747606230
260.178561352419
260.726533550394
261.196337701118
261.570262003853
261.836078994783
261.987618755538
262.025000872883
261.954493536386
261.787988449505
261.542106888438
261.236983814897
260.894810808328
260.538249322637
260.188845747413
259.865582444016
259.583682450234
259.353753904253
259.181321603384
259.066756054199
259.005580237322
258.989111920619
259.005382401386
259.040258504949
259.078683295051
259.105944697748
259.108882832023
259.076956546605
259.003104892829
258.884356215997
258.722153112613
258.522374601466
258.295048704418
258.053761537929
257.814784701065
257.595961603316
257.415414606566
257.290156249507
257.234705317613
257.259817162133
257.371433986574
257.569944385745
257.849814596041
258.199621125299
258.602481600101
259.036853466541
259.477651168338
259.897619731113
260.268892099067
260.564646416805
260.760768688788
260.837419454446
260.780403860532
260.582254421582
260.242953801821
259.770247766777
259.179522152378
258.493240252856
257.739958745700
256.952962116446
256.168577745649
255.424255954466
254.756520719593
254.198916265161
253.780089749032
253.522156371527
253.439484987792
253.538015515908
253.815173938462
254.260391601155
254.856171985383
255.579590515122
256.404069810932
257.301249408231
258.242767535874
259.201792790163
260.154182536136
261.079197272824
261.959758981778
262.782298672217
263.536285728034
264.213562286753
264.807616203444
265.312917306031
265.724418475856
266.037291669879
266.246934338216
266.349246519701
266.341144134956
266.221240946387
265.990604166864
265.653472554885
265.217825583263
264.695708363756
264.103245276975
263.460309024247
262.789845404154
262.116884801880
261.467298527624
260.866381504086
260.337361843228
259.899951488943
259.569058430102
259.353777561246
259.256762004303
259.274048778889
259.395373281677
259.604959944001
259.882728094217
260.205809821456
260.550246497343
260.892715546066
261.212138973716
261.491038231527
261.716524121806
261.880843929984
261.981448980104
262.020591619162
262.004507026304
261.942277113656
261.844506228576
261.721957140531
261.584297553829
261.439090617554
261.291129211056
261.142168157438
260.991057894891
260.834234410304
260.666479394080
260.481836688664
260.274559939750
260.039973384870
259.775151177917
259.479355411104
259.154211765242
258.803637305118
258.433562099484
258.051502453240
257.666048479923
257.286324504906
256.921470579901
256.580180424149
256.270317742840
255.998620448910
255.770491535539
255.589866726032
255.459143006663
255.379149023216
255.349138375360
255.366790474283
255.428210926019
255.527933549317
255.658937510864
255.812703624557
255.979341005973
256.147815625044
256.306302692302
256.442664563959
256.545028707088
256.602413807677
256.605334535480
256.546312252278
256.420231014212
256.224501934772
255.959027599193
255.625984546762
255.229460630773
254.774993443850
254.269057607562
253.718546368813
253.130290087364
252.510651967518
251.865238030827
251.198750242499
250.514995799795
249.817041890086
249.107478224638
248.388727549332
247.663335821002
246.934183423480
246.204584295543
245.478272762127
244.759307527536
244.051939836560
243.360494111446
242.689295823830
242.042658252174
241.424913601563
240.840450620771
240.293705403178
239.789049002658
239.330528314879
238.921446215126
238.563809164519
238.257715653034
238.000794063980
237.787812515651
237.610570140559
237.458140647777
237.317483323847
237.174376248243
237.014573766764
236.825054343804
236.595210223422
236.317836728369
235.989803501247
235.612328417206
235.190822471637
234.734324686454
234.254592849960
233.764951755423
233.279020952490
232.809448229578
232.366765809506
231.958467341559
231.588378200042
231.256361258973
230.958366988214
230.686803440100
230.431173149498
230.178905001394
229.916302419664
229.629533897843
229.305603461583
228.933250742408
228.503737838036
228.011482169807
227.454494946810
226.834589643418
226.157338625147
225.431778773964
224.669893410910
223.885919596570
223.095540052597
222.315016227194
221.560308843464
220.846223598711
220.185619528590
219.588726262706
219.062626842708
218.610964256163
218.233914479827
217.928436253463
217.688765806127
217.507086163992
217.374277800011
217.280656530317
217.216623661536
217.173183708240
217.142315187039
217.117201041127
217.092334329250
217.063515422300
217.027755295063
216.983100407380
216.928399494224
216.863039101931
216.786678527163
216.699011962871
216.599575089928
216.487597900208
216.361890867567
216.220743867462
216.061820319215
215.882042339033
215.677481412391
215.443286199656
215.173687997749
214.862121127526
214.501480127995
214.084512147171
213.604317832784
213.054914047284
212.431801566957
211.732481667276
210.956874381752
210.107603194770
209.190121074608
208.212658425693
207.185975889416
206.122909090332
205.037705167763
203.945176297154
202.859731030570
201.794380702281
200.759842025949
199.763857177762
198.810825402858
197.901791092608
197.034775434640
196.205387943387
195.407622754424
194.634736754295
193.880117834170
193.138071241523
192.404469140799
191.677217632002
190.956499424003
190.244757553120
189.546404256384
188.867272119318
188.213866504635
187.592516727642
187.008544726934
186.465565867139
185.965008379088
185.505895490097
185.084890361460
184.696568863718
184.333863605979
183.988613661182
183.652154551097
183.315889048696
182.971789614238
182.612797050998
182.233095937109
181.828263222902
181.395299539542
180.932561618149
180.439618490695
179.917055028804
179.366246354993
178.789127897813
178.187988079363
177.565311209543
176.923694449747
176.265853475976
175.594716876766
174.913591173935
174.226360764922
173.537675408942
172.853076073940
172.179018856221
171.522774023962
170.892198540296
170.295400410530
169.740327757710
169.234323120179
168.783685090055
168.393277458986
168.066222496136
167.803709927727
167.604944776390
167.467243262194
167.386266044592
167.356355209040
167.370921761389
167.422820597697
167.504653862974
167.608960994208
167.728280178538
167.855094615432
167.981701395283
168.100056951907
168.201659229219
168.277522710796
168.318289212738
168.314496905918
168.257005461523
168.137549899056
167.949372586917
167.687864362958
167.351134909194
166.940433188734
166.460353730308
165.918792618940
165.326652057607
164.697325499830
164.046018919006
163.388973950756
162.742656382894
162.122963687689
161.544494447893
161.019915347958
160.559458497349
160.170579821895
159.857803049919
159.622759777840
159.464414259405
159.379436235220
159.362663394258
159.407583868164
159.506772337364
159.652230105218
159.835605109416
160.048295536220
160.281463848514
160.526002036014
160.772492684303
161.011206318594
161.232166944218
161.425307448605
161.580725593459
161.689039553078
161.741829004643
161.732134016754
161.654970594052
161.507810484219
161.290966235974
161.007823535638
160.664873716047
160.271519778137
159.839656164793
159.383050513265
158.916578562488
158.455376649058
158.013978636702
157.605498426527
157.240910383463
156.928472645228
156.673334156287
156.477363624508
156.339232912601
156.254773271943
156.217596769058
156.219938403828
156.253633855798
156.311114624766
156.386287132557
156.475170691041
156.576200096390
156.690145910605
156.819660587155
156.968512080279
157.140609757068
157.338953902495
157.564646686198
157.816089077427
158.088457642522
158.373513066437
158.659746501470
158.932829210700
159.176303090617
159.372438821898
159.503193871657
159.551218791148
159.500879044037
159.339273137616
159.057230952594
158.650267422547
158.119448399031
157.472103146441
156.722298635874
155.890980958575
155.005692147149
154.099787284092
153.211107019001
152.380104555731
151.647482921394
151.051464363098
150.624881620479
150.392339545288
150.367732350151
150.552405109041
150.934210942362
151.487638059217
152.175072317173
152.949136404180
153.755924428048
154.538848389946
155.242744554877
155.817860868000
156.223362908794
156.430051891183
156.422076044136
156.197524925762
155.767911323859
155.156653942344
154.396764610952
153.528007450729
152.593827913980
151.638343647823
150.703648481274
149.827613705600
149.042290475957
148.372937916017
147.837634637497
147.447383227660
147.206589375431
147.113787909297
147.162493906195
147.342075135987
147.638569700264
148.035406251262
148.514018193335
149.054371241397
149.635440523489
150.235677471753
150.833500058618
151.407826419941
151.938655222213
152.407678685352
152.798897851306
153.099196917695
153.298827073996
153.391752218670
153.375818917157
153.252728511653
153.027807154015
152.709586976941
152.309226664627
151.839810835791
151.315574185196
150.751098715076
150.160531830500
149.556870609581
148.951353731628
148.352997519813
147.768306272578
147.201179347539
146.653027880676
146.123101621479
145.609009992967
145.107400838101
144.614737182589
144.128091086944
143.645860355478
143.168314655728
142.697896391816
142.239237348849
141.798897200384
141.384872866163
141.005957473270
140.671038050427
140.388412108591
140.165180570407
140.006746991348
139.916429414827
139.895177052664
139.941380412550
140.050768136525
140.216392523104
140.428714049421
140.675799512817
140.943646577833
141.216639852518
141.478133026071
141.711141896472
141.899126109769
142.026831435363
142.081155738570
142.051988276461
141.932955788392
141.721996824123
141.421685853549
141.039246129850
140.586224727711
140.077848159028
139.532121474633
138.968766126934
138.408104264823
137.869988579195
137.372853141356
136.932931339011
136.563660847381
136.275277786243
136.074593216497
135.964941236324
135.946284281777
136.015455132724
136.166507281266
136.391139041541
136.679156169240
137.018944784097
137.397938473954
137.803074634145
138.221239951336
138.639701633217
139.046511943478
139.430864590025
139.783378836123
140.096293840271
140.363569347964
140.580903427151
140.745687472745
140.856920216650
140.915096770419
140.922079580251
140.880950269826
140.795837240273
140.671712465849
140.514149399768
140.329031542254
140.122200865316
139.899041700184
139.664012150559
139.420160257114
139.168689158763
138.908654445818
138.636879093419
138.348152705595
138.035743905833
137.692204518152
137.310392516612
136.884599300368
136.411644313282
135.891799409391
135.329424426599
134.733228535072
134.116112294955
133.494587250933
132.887809510451
132.316298630238
131.800441744208
131.358904763594
131.007087255652
130.755762896262
130.610038808702
130.568741101786
130.624291271524
130.763085251460
130.966334076980
131.211282388065
131.472693946917
131.724481820019
131.941360990480
132.100408802348
132.182431644036
132.173054400546
132.063472403596
131.850832440687
131.538236851074
131.134389631358
130.652924000942
130.111467180453
129.530511183423
128.932168230441
128.338894481306
127.772264349259
127.251868996337
126.794397465649
126.412939159373
126.116524536154
125.909900019887
125.793516867963
125.763705815875
125.813011371247
125.930669126115
126.103219634934
126.315255748320
126.550292867277
126.791734752221
127.023886603519
127.232948757274
127.407913747850
127.541288791385
127.629574320591
127.673445534677
127.677606656465
127.650315065955
127.602602151908
127.547246118980
127.497575529534
127.466198925030
127.463765627596
127.497867049567
127.572186836362
127.685999919166
127.834101028185
128.007208581065
128.192839516998
128.376589227271
128.543688111256
128.680655512355
128.776845351854
128.825683587013
128.825436328471
128.779412046344
128.695579118064
128.585656611450
128.463799410932
128.345040726919
128.243672683414
128.171740487639
128.137802211829
128.146070056247
128.196005058981
128.282389646523
128.395854816701
128.523794431276
128.651561414968
128.763813633933
128.845865115377
128.884903844271
128.870960665643
128.797551844008
128.661964368243
128.465199158491
128.211623722461
127.908406687498
127.564811684105
127.191422109136
126.799358684616
126.399544148508
126.002064769991
125.615673178873
125.247466642080
124.902757024925
124.585124713899
124.296623827729
124.038086646928
123.809466275862
123.610159489901
123.439264686643
123.295749372610
123.178523661929
123.086436743033
123.018228388086
122.972474357979
122.947561340306
122.941714232767
122.953079336717
122.979847182926
123.020384982446
123.073345908115
123.137731261418
123.212898171498
123.298522831648
123.394540212471
123.501081614919
123.618422501630
123.746940445866
123.887073458546
124.039266235044
124.203895478038
124.381171906463
124.571021970732
124.772954444554
124.985916240841
125.208140270110
125.436988685324
125.668799027145
125.898748063436
126.120756331373
126.327463047491
126.510304029905
126.659722920770
126.765537476632
126.817468101286
126.805815578258
126.722250082323
126.560646844814
126.317880780687
125.994479878192
125.595040942763
125.128333203950
124.607052027986
124.047229078001
123.467347709695
122.887245566565
122.326906081800
121.805246286502
121.339001495002
120.941790470105
120.623420506420
120.389464263597
120.241113625068
120.175294719934
120.185015320126
120.259911053661
120.386957051561
120.551311592573
120.737253555228
120.929165155521
121.112498921006
121.274658648400
121.405723195373
121.498952014499
121.551031550539
121.562047974004
121.535198972309
121.476281148526
121.393007416357
121.294219787861
121.189067896109
121.086224161112
120.993203698036
120.915849879898
120.858032398441
120.821581933411
120.806455205037
120.811090743970
120.832886091102
120.868708718200
120.915351443850
120.969860686872
121.029699857871
121.092752928617
121.157214031897
121.221436989113
121.283826047043
121.342833480415
121.397095455509
121.445694414766
121.488495912887
121.526480432827
121.561982667998
121.598763500880
121.641869481517
121.697273200338
121.771326634793
121.870090671521
121.998622647441
122.160308177790
122.356314750723
122.585225880602
122.842891228957
123.122505379396
123.414908815343
123.709088867772
123.992844375873
124.253564628786
124.479061611680
124.658387235203
124.782567243958
124.845192216170
124.842821412418
124.775172833684
124.645089183821
124.458284273441
124.222890197213
123.948844343150
123.647175669197
123.329266613923
123.006173529071
122.688079585233
122.383929851325
122.101264283838
121.846229379530
121.623721869765
121.437603618427
121.290926675327
121.186118213664
121.125092321753
121.109275172809
121.139548609711
121.216131714328
121.338428256107
121.504869854310
121.712782560055
121.958301411479
122.236354939382
122.540739377402
122.864299081856
123.199223114731
123.537455476539
123.871197090067
124.193454004098
124.498564675116
124.782626969271
125.043748293245
125.282062161508
125.499489705158
125.699269061950
125.885319247001
126.061536216125
126.231128291616
126.396083733837
126.556830891923
126.712112478142
126.859062280653
126.993453193973
127.110081083428
127.203254427441
127.267366299050
127.297525864002
127.290218726915
127.243951536434
127.159821624887
127.041943137782
126.897661346064
126.737497615889
126.574787508299
126.425001967386
126.304774736927
126.230695205476
126.217960537788
126.279008811743
126.422270275205
126.651172352009
126.963514268708
127.351291655130
127.801005978125
128.294445264789
128.809877255296
129.323557766481
129.811428128011
130.250858420900
130.622290605643
130.910649798630
131.106422946241
131.206347458284
131.213698529074
131.138201207629
130.995612890414
130.807021778449
130.597892505241
130.396872222823
130.234360390145
130.140851304345
130.145081776528
130.272052627892
130.541033177500
130.963693278417
131.542530193386
132.269762632814
133.126848827347
134.084748898780
135.104995798520
136.141568355033
137.143481557207
138.057931464330
138.833764339552
139.424991520655
139.794051534444
139.914533289324
139.773117627242
139.370563176532
138.721648070744
137.854073460220
136.806430132346
135.625417414668
134.362573858458
133.070822175365
131.801139406650
130.599634934835
129.505257326638
128.548265957972
127.749509313018
127.120464255701
126.663921817095
126.375161484685
126.243437851108
126.253607086045
126.387740967029
126.626608002137
126.950939238912
127.342434916530
127.784501220769
128.262729198505
128.765138346848
129.282207204968
129.806707422040
130.333353047054
130.858279760136
131.378383285956
131.890570980042
132.391008411305
132.874462989768
133.333849317949
133.760060995083
134.142133837202
134.467735655324
134.723930013427
134.898125162336
134.979099186264
134.957988761369
134.829139485129
134.590736705297
134.245163160033
133.799059908939
133.263096571477
132.651482511197
131.981269696556
131.271509354806
130.542328940611
129.813995738756
129.106031150508
128.436435978517
127.821079782467
127.273293589555
126.803683669036
126.420157169189
126.128123760588
125.930817132757
125.829670268704
125.824679629411
125.914703561990
126.097655985747
126.370574810301
126.729563767541
127.169625251082
127.684419261485
128.265997720454
128.904571105324
129.588362534025
130.303592503746
131.034618536972
131.764233627328
132.474110829515
133.145370873245
133.759244208932
134.297795400771
134.744673189970
135.085842588018
135.310248038272
135.410353718196
135.382512945912
135.227134637313
134.948637771775
134.555208941614
134.058397380528
133.472593043744
132.814436185619
132.102202957277
131.355202006696
130.593202620202
129.835897662481
129.102388931418
128.410673912309
127.777114960477
127.215885175528
126.738406642176
126.352819982380
126.063541327938
125.870967473337
125.771380168838
125.757079433240
125.816749577302
125.936036372688
126.098293468981
126.285442448770
126.478883875088
126.660395773661
126.812960787221
126.921473335715
126.973292568319
126.958623952870
126.870729575657
126.705981984922
126.463786746592
126.146403972920
125.758698953955
125.307847440221
124.803013931618
124.255013873062
123.675964471196
123.078924253741
122.477518544806
121.885547312064
121.316574309567
120.783502727850
120.298152304484
119.870864254737
119.510170374465
119.222567522867
119.012434916768
118.882117089648
118.832170387208
118.861739214533
118.968996716131
119.151561841300
119.406799217599
119.731924836689
120.123877932865
120.578969853060
121.092372287717
121.657547112987
122.265737990923
122.905635575665
123.563297301887
124.222359077698
124.864531635474
125.470338559292
126.020030866598
126.494603482075
126.876837231519
127.152291330460
127.310173903096
127.344023259794
127.252143573420
127.037757903351
126.708869358172
126.277853457319
125.760833568707
125.176908405391
124.547301428400
123.894487968760
123.241333654253
122.610256651541
122.022414447271
121.496917170246
121.050082214203
120.694763394950
120.439804511783
120.289675066650
120.244340740404
120.299402597301
120.446510144216
120.674020039597
120.967841338605
121.312386378361
121.691538400961
122.089553885990
122.491836751745
122.885547853591
123.260040053338
123.607130389613
123.921232375459
124.199372038703
124.441102936136
124.648322443617
124.824980072432
124.976664123448
125.110059139374
125.232283328086
125.350139034364
125.469334414677
125.593753055858
125.724853276114
125.861266983624
125.998642032253
126.129740118748
126.244774233493
126.331952628273
126.378191847894
126.369965625299
126.294261791061
126.139617919993
125.897193754813
125.561816040909
125.132906660660
124.615188116978
124.019060533154
123.360565950320
122.660897264707
121.945463531366
121.242580093099
120.581900102711
119.992734403419
119.502413724342
119.134829614955
118.909252859721
118.839479686312
118.933308644582
119.192314930366
119.611870358807
120.181356974693
120.884535898738
121.700052427629
122.602075484418
123.561078967045
124.544773066677
125.519187012509
126.449893641046
127.303352547097
128.048333221905
128.657362954585
129.108126768069
129.384729560633
129.478717449406
129.389751852913
129.125841918575
128.703071105337
128.144799337300
127.480375384876
126.743444838723
125.969978088094
125.196164582442
124.456323418762
123.780969068597
123.195150329954
122.717156176486
122.357658338548
122.119338441335
121.997025185478
121.978340464232
122.044820103434
122.173436817654
122.338415568079
122.513201705040
122.672425737973
122.793708273318
122.859164677881
122.856499053492
122.779617160338
122.628733070061
122.409989477346
122.134652074682
121.817970331395
121.477818003876
121.133236110837
120.802999283273
120.504313714685
120.251732072156
120.056339777827
119.925232327235
119.861271128480
119.863082684537
119.925257676858
120.038712679001
120.191192298940
120.367904912497
120.552293122345
120.726936367914
120.874567314364
120.979159024820
121.027012607991
121.007752444093
120.915125215095
120.747505057739
120.508032543515
120.204358026928
119.848013319958
119.453488383195
119.037129206805
118.615989803448
118.206761951141
117.824874627633
117.483810480008
117.194642017857
116.965757559506
116.802733200340
116.708311625625
116.682464295902
116.722530238976
116.823433816900
116.977981906019
117.177230345784
117.410896601747
117.667787262983
117.936209808189
118.204348489380
118.460600514709
118.693884823597
118.893945596356
119.051672647329
119.159451149733
119.211536880149
119.204434518776
119.137239320627
119.011889934757
118.833274908060
118.609139297990
118.349751986422
118.067319071094
117.775162587394
117.486722135360
117.214472293816
116.968873090851
116.757478520105
116.584316682504
116.449625447129
116.349983547358
116.278825445229
116.227277785211
116.185215234495
116.142411563281
116.089660681945
116.019758826945
115.928265893409
115.813993048279
115.679189631665
115.529423352295
115.373165611561
115.221111099328
115.085278844225
114.977959801310
114.910591475392
114.892650155625
114.930653857702
115.027363320382
115.181254805733
115.386317761186
115.632203856460
115.904723639138
116.186655671714
116.458803211989
116.701208514981
116.894418818531
117.020694955238
117.065064830139
117.016147603227
116.866705273674
116.613910111421
116.259342980881
115.808755152981
115.271634340350
114.660617260404
113.990790071729
113.278917509879
112.542642109661
111.799695002779
111.067157117745
110.360802976618
109.694549465523
109.080021091643
108.526233666696
108.039391924994
107.622794209284
107.276838514271
106.999126921758
106.784667492676
106.626172644783
106.514450812654
106.438884067734
106.387978375518
106.349965185862
106.313423700733
106.267884272514
106.204367821946
106.115816852470
105.997382046000
105.846543643183
105.663065925891
105.448802257851
105.207383561036
104.943832239990
104.664145667686
104.374889460337
104.082833049596
103.794650641307
103.516700661089
103.254886311032
103.014588782589
102.800653728611
102.617403010521
102.468640644185
102.357626538843
102.287003810170
102.258682033117
102.273694747912
102.332059955858
102.432674818864
102.573271255867
102.750450778893
102.959808010335
103.196144587482
103.453768144698
103.726862777001
104.009906109836
104.298094460646
104.587725170881
104.876479094166
105.163550505593
105.449587135963
105.736426497487
106.026640873491
106.322927882424
106.627404576974
106.940880559530
107.262199073694
107.587742014070
107.911191278864
108.223620955296
108.513960695245
108.769822607045
108.978629114213
109.128927708045
109.211740822879
109.221783689684
109.158394754755
109.026061090526
108.834477329670
108.598138197028
108.335518256179
108.067928548095
107.818155667936
107.608988489879
107.461729051588
107.394774778522
107.422353766299
107.553493396489
107.791301684824
108.132634986419
108.568209435263
109.083183406251
109.658195068023
110.270787794427
110.897105106241
111.513695746304
112.099247663190
112.636073323849
113.111199259259
113.516965743692
113.851108551305
114.116361234450
114.319670761364
114.471152650558
114.582921328185
114.667921405606
114.738863901888
114.807345708900
114.883205113437
114.974141653147
115.085603605689
115.220919716896
115.381624438373
115.567902515528
115.779065752528
116.013977066849
116.271355060561
116.549922360417
116.848396147637
117.165352076839
117.499016892557
117.847056395902
118.206422029660
118.573302008636
118.943195989795
119.311102796435
119.671786067337
120.020068706732
120.351106711779
120.660605878778
120.944967030847
121.201370062039
121.427826427335
121.623237127820
121.787485878770
121.921577073461
122.027801538499
122.109887959427
122.173081698212
122.224090568734
122.270850566903
122.322091455028
122.386717422284
122.473055315520
122.588055599681
122.736553153891
122.920700936199
123.139675992681
123.389724112254
123.664560885706
123.956091377651
124.255358727784
124.553594156111
124.843224670204
125.118703087260
125.377055095746
125.618082809573
125.844214126249
126.060033004939
126.271561118990
126.485383802575
126.707723579326
126.943564688881
127.195923340704
127.465341926942
127.749662231582
128.044104152052
128.341644420600
128.633656907632
128.910745828149
129.163679730525
129.384321660521
129.566452156536
129.706397062439
129.803399235672
129.859707787581
129.880395103070
129.872944948785
129.846679650896
129.812107145760
129.780267941777
129.762147988459
129.768198784875
129.807975864822
129.889878095657
130.020950290392
130.206705360497
130.450930215486
130.755458059510
131.119912128516
131.541445613007
132.014515420221
132.530733253364
133.078838577993
133.644836465925
134.212338391093
134.763132694231
135.277990840428
135.737686015567
136.124166101514
136.421790362946
136.618515664476
136.706909664223
136.684878011191
136.556019053704
136.329558365705
136.019859632483
135.645551052006
135.228342451602
134.791635349461
134.359044575382
133.952954065486
133.593220601194
133.296119620329
133.073600428568
132.932887890889
132.876437125993
132.902219145177
133.004289971229
133.173574097218
133.398776162981
133.667324717525
133.966252444816
134.282931559317
134.605611736939
134.923746789131
135.228136933598
135.510946005255
135.765669242205
135.987124119774
136.171516659610
136.316605662749
136.421955555865
136.489241343773
136.522549844175
136.528610819418
136.516889658165
136.499480089834
136.490752066693
136.506736885320
136.564266258541
136.679918069479
136.868851227759
137.143629638095
137.513138880520
137.981690574305
138.548392159947
139.206837181894
139.945144989141
140.746350420943
141.589115514598
142.448709816061
143.298187246623
144.109678468856
144.855719103398
145.510544277346
146.051294619748
146.459092640637
146.719957625428
146.825530977907
146.773583981851
146.568278950982
146.220155683712
145.745820384242
145.167324848886
144.511239952825
143.807449018180
143.087712180295
142.384079489942
141.727254049405
