# Supplementary material for: Air blast injuries killed the crew of the submarine H.L. Hunley
Source: PLoS One. 2017 Aug 23;12(8):e0182244. doi: 10.1371/journal.pone.0182244 (PMC5568114; doi:10.1371/journal.pone.0182244)
Supplement: S1 File — This file contains all the test data used for the conclusions presented in this publication. (ZIP) [file pone.0182244.s007.zip › Lance2017_HunleyData/LiveCharge_ConfinementStrength_Waveforms/confinement_level_2.txt]

1.14547094703409
1.14634539727039
1.14436719296370
1.14400805048671
1.14622225690841
1.14825979091720
1.14583891916901
1.13684439728195
1.12440726706781
1.11678340973477
1.12317559167326
1.14774581304051
1.18591912500091
1.22609227131511
1.25632586986299
1.27142302433456
1.27477500833953
1.27361229193712
1.27210362917739
1.26836561517116
1.25779335660275
1.23966769694205
1.22096415609375
1.21327687587143
1.22473360546823
1.25364595859535
1.28962227109523
1.32149902184272
1.34521582679745
1.36454621746125
1.38444962243786
1.40432929349405
1.41837018130207
1.42227433066918
1.41890135280321
1.41693536565510
1.42435969467277
1.44322253974522
1.46950042245983
1.49670821940564
1.52003425662795
1.53867862581117
1.55530840348132
1.57327928573536
1.59410275225232
1.61710572340194
1.64042069153867
1.66106214064049
1.67395569689130
1.67283493553171
1.65526966238513
1.62868384434304
1.61024434068830
1.61761906556094
1.65654005257279
1.71518197808256
1.77063663559803
1.80348727732652
1.80980620510094
1.80157715008821
1.79612026501858
1.80413398795630
1.82600318652582
1.85753893984794
1.89770413883249
1.95021694523925
2.01826068759740
2.09857375529752
2.18073868922634
2.25164147407546
2.30110243232689
2.32549196602999
2.32855485538041
2.31947325730731
2.30838068919603
2.30142176234433
2.29939333471188
2.30160314974918
2.31070775344011
2.33252403295709
2.37060634958255
2.42172307427226
2.47735995691228
2.52970550750313
2.57613402041158
2.61832249683094
2.65775845204924
2.69244145926473
2.71773933188189
2.73043822648727
2.73251804665387
2.73135352519630
2.73554311760820
2.74901323936668
2.76818049333784
2.78546101000448
2.79694316059957
2.80702341479548
2.82478711257990
2.85528069619307
2.89424451064466
2.93122958030921
2.95807726821898
2.97567146521241
2.99391484658750
3.02495831863557
3.07420473968039
3.13513820766152
3.19175826086866
3.22749573182091
3.23499948179927
3.22064061921068
3.20159733174024
3.19784066159757
3.22271924213770
3.27606080730287
3.34417034980090
3.40811567357272
3.45487673318517
3.48281203444001
3.49827345498240
3.50832985312472
3.51661961690484
3.52422121847971
3.53192820700158
3.54040177300620
3.54893823332436
3.55603032815616
3.56238255463155
3.57297493442232
3.59504756285749
3.63355742775438
3.68820870364104
3.75355898303385
3.82084602339118
3.88067612087912
3.92655820738769
3.95783677176426
3.97924322291445
3.99619168475903
4.00948041628599
4.01527585068347
4.01168621840506
4.00544259723149
4.01071034374576
4.03974834088854
4.09359731954608
4.16097037938066
4.22551645275839
4.27437654287903
4.30176783269391
4.30781384397291
4.29623483916352
4.27251036701695
4.24266672311626
4.21357818701402
4.19397954687288
4.19255232310029
4.21229632306168
4.24696789078458
4.28531614986619
4.32036992427614
4.35490501661478
4.39822705606187
4.45790778115671
4.53326903277063
4.61436842589955
4.68667298090225
4.73898544454175
4.76937361518099
4.78438980871211
4.79292837037207
4.80098683259251
4.81113074680094
4.82470426227506
4.84307075329888
4.86683381779647
4.89471321705721
4.92377251360087
4.95074603560294
4.97324295977655
4.99078314254594
5.00599130095279
5.02452709806633
5.05231625170992
5.09168364762088
5.13951298309894
5.18870955910588
5.23223714739984
5.26784092978714
5.30000784216949
5.33606382651221
5.37831831505571
5.41965083306570
5.44822995929864
5.45809612367573
5.45567389860512
5.45595810612258
5.47234082298571
5.50921687909711
5.56170493082346
5.61958712166604
5.67146443839926
5.70840087245686
5.72728958976138
5.73224075375276
5.73210152019973
5.73524432762777
5.74558448214109
5.76311849038973
5.78826309355049
5.82520238489431
5.87956325152269
5.95131956165760
6.03011733158300
6.09958949174812
6.14832759662540
6.17728895839137
6.19657568240371
6.21570376479939
6.23736679722797
6.25899127805657
6.27764207412896
6.29292662596305
6.30764596049192
6.32750928297289
6.35869614529071
6.40311590405775
6.45568157839594
6.50747345119542
6.55232496432164
6.59049203195962
6.62652382155418
6.66436894117045
6.70414021005324
6.74209873395245
6.77316974290826
6.79449864846076
6.80762013131743
6.81734852988167
6.82849576553804
6.84360705078544
6.86345048073881
6.88894031764770
6.92183958830229
6.96306410262828
7.01006588877420
7.05608466659005
7.09280945142333
7.11502626986303
7.12386993855380
7.12656150179721
7.13328942712946
7.15313192160500
7.19080788754115
7.24565539557480
7.31288993410279
7.38549327556655
7.45543494296436
7.51512930544180
7.56047467289711
7.59392163853359
7.62380046465233
7.65898625271441
7.70307286481190
7.75270640464555
7.80012844228282
7.83681073123321
7.85665399951646
7.85945103888622
7.85391940412412
7.85673644213663
7.88498758492119
7.94538376745030
8.02880284567242
8.11598643384688
8.19048326974213
8.24831981853855
8.29741211508618
8.34890148791263
8.40844172451375
8.47387822445115
8.53939656097031
8.60131724809396
8.66089807800388
8.72284033270155
8.79123723474838
8.86616393758281
8.94371495209954
9.01970242636511
9.09383588634552
9.17045541663512
9.25506555212793
9.34964589550841
9.45040054658339
9.54965331525689
9.64092834988972
9.72359992622351
9.80253215463074
9.88167625042086
9.95722694183507
10.0184175188885
10.0575258650952
10.0807839773959
10.1095010952855
10.1687549042326
10.2715451552483
10.4102183026344
10.5616216703335
10.7021628880552
10.8218304304039
10.9277837590308
11.0363423476790
11.1601381874149
11.2994981036168
11.4432563672481
11.5774544452433
11.6953723896296
11.8020606707325
11.9107966696259
12.0347041634153
12.1797376475207
12.3429682592267
12.5155213273481
12.6874054535878
12.8523842236933
13.0117892466858
13.1752008314853
13.3557158983024
13.5611771149854
13.7878592756481
14.0226479876744
14.2522180069773
14.4713057378729
14.6840951632719
14.8996400881752
15.1258635606804
15.3652808857238
15.6137696922263
15.8631084268433
16.1062179325710
16.3416468966112
16.5743110546772
16.8124744429880
17.0627516459496
17.3249423760460
17.5891762700766
17.8385836028618
18.0579188444682
18.2427056949138
18.4014386018921
18.5493157916609
18.6995899584042
18.8592483905890
19.0300991037535
19.2117105455888
19.4028782605621
19.6012767964964
19.8028392558300
20.0019533580320
20.1924898193934
20.3693698815135
20.5302796773803
20.6765866949366
20.8124589369542
20.9427036744922
21.0712419716826
21.2009508275265
21.3335895748196
21.4691816922879
21.6062254901586
21.7436172302700
21.8824154399428
22.0244385737028
22.1678786294538
22.3050395320670
22.4268740334060
22.5313886386950
22.6273450875782
22.7288479435371
22.8453806922014
22.9758141013297
23.1107037182847
23.2392374578007
23.3536607562837
23.4488279531334
23.5210046805139
23.5695458858639
23.5996656169434
23.6226674019892
23.6531335540696
23.7044922509846
23.7834130062070
23.8848431059661
23.9929284906752
24.0905181086801
24.1709002221697
24.2414303650405
24.3161681691645
24.4047049749929
24.5061955461491
24.6113950137190
24.7088593955744
24.7902221722754
24.8527021639378
24.8992784786173
24.9364233229729
24.9697418741351
25.0006231418925
25.0272322660062
25.0485192678995
25.0662091757315
25.0824861038721
25.0967118693607
25.1058302610587
25.1088069727722
25.1105391276021
25.1205734969466
25.1469146770962
25.1898598163755
25.2408063199790
25.2870739477135
25.3190574418262
25.3339415804792
25.3333792102055
25.3185454573928
25.2882856700237
25.2422999088638
25.1861040532894
25.1328478534715
25.0994165448507
25.0983364351544
25.1302739764875
25.1823649590767
25.2344544420634
25.2696320312558
25.2814815653490
25.2733202667122
25.2523980522945
25.2255649947882
25.1986809940950
25.1769862456932
25.1642881220709
25.1621720236645
25.1703717772482
25.1868372268314
25.2065749171010
25.2219481567859
25.2272397286370
25.2247993709140
25.2259584187757
25.2436836683788
25.2825279775654
25.3350016584476
25.3874445327390
25.4295552890461
25.4594407283935
25.4813825074579
25.5000435075051
25.5169634878956
25.5319223196726
25.5463770302788
25.5643947713625
25.5902073031237
25.6254945935745
25.6689130947357
25.7171441276950
25.7653727284228
25.8069860374837
25.8345337529146
25.8429574050949
25.8328278542236
25.8103934713621
25.7840518867207
25.7605953182327
25.7452541409415
25.7451615805783
25.7706060945941
25.8299172814038
25.9215288247269
26.0309775321318
26.1362390409020
26.2176701351341
26.2659741973369
26.2837131683811
26.2805011445100
26.2664787532278
26.2493447496121
26.2357307474677
26.2327824601373
26.2465295509031
26.2788774778479
26.3273125855672
26.3875186875084
26.4551703575495
26.5250165940021
26.5899522765047
26.6434023019404
26.6837831551531
26.7157433627428
26.7454398083109
26.7742327428212
26.7975187238753
26.8093258837131
26.8070897183830
26.7925427892132
26.7697739112485
26.7426586245255
26.7124053613468
26.6766165865705
26.6315366618116
26.5757100359573
26.5111198049505
26.4415020315308
26.3712111975017
26.3056882634639
26.2507068871429
26.2090459369018
26.1777912556724
26.1497774691108
26.1180010437027
26.0787414362511
26.0313130235680
25.9760239143028
25.9127108921892
25.8410476452214
25.7627463957407
25.6840706778726
25.6152357524114
25.5650045101303
25.5344155872280
25.5164978274539
25.5036313414342
25.4954405688294
25.4981329713142
25.5147124693551
25.5358505897357
25.5416339686230
25.5140087344414
25.4493254388928
25.3602257868393
25.2660409639131
25.1808676278441
25.1087129829984
25.0468909424075
24.9922318535465
24.9449695455162
24.9088004245786
24.8882712563722
24.8858093642443
24.9004745224129
24.9287746852213
24.9660636640362
25.0069716538371
25.0450255583043
25.0731049441835
25.0857892592212
25.0826191579294
25.0698164853119
25.0580811833819
25.0565670736621
25.0674609176332
25.0863491218136
25.1073980940207
25.1270074020368
25.1431789769176
25.1542783916968
25.1600957918520
25.1630401449114
25.1669302262299
25.1749482033158
25.1893932561059
25.2120234920671
25.2418834562783
25.2717227550820
25.2881149135733
25.2776185403788
25.2353771884595
25.1703457270391
25.1034493311002
25.0584988435337
25.0498550683097
25.0744386837532
25.1142675153383
25.1482202134177
25.1649206726066
25.1687419045605
25.1764242319280
25.2074840989684
25.2742914025244
25.3769144693567
25.5043813412172
25.6399386963036
25.7664634343872
25.8703156995294
25.9441225529704
25.9886329994980
26.0125504600320
26.0291994974799
26.0505752892006
26.0821805040700
26.1228292915146
26.1694097528390
26.2212292822914
26.2794256898379
26.3439053941862
26.4136784465254
26.4906000423515
26.5798716988630
26.6839357901146
26.7955079298046
26.8977274077006
26.9724446074523
27.0104694730184
27.0164696766025
27.0052428426333
26.9922555343083
26.9856542832729
26.9851478239659
26.9864819941167
26.9861395312352
26.9835093579684
26.9821177686264
26.9912508641619
27.0259142656597
27.1025223700267
27.2309376445054
27.4065730630733
27.6073189377853
27.7991670473526
27.9502503820100
28.0461610909553
28.0959997475284
28.1245009468095
28.1570769878658
28.2099697854912
28.2908771627189
28.4045198160458
28.5547309442331
28.7410781714624
28.9548985910593
29.1801425491737
29.3998210377465
29.6040477342185
29.7940674169210
29.9790981254172
30.1679665261387
30.3618012288085
30.5533667558727
30.7329851262373
30.8957127705392
31.0445665006731
31.1892197349597
31.3429712742380
31.5197821375150
31.7311552458919
31.9831445322035
32.2749533938701
32.5997096349575
32.9464109647403
33.3020927372312
33.6543746658330
33.9943925323360
34.3186453703652
34.6281747917729
34.9256377765631
35.2123432152146
35.4865140216285
35.7428926654337
35.9735893190197
36.1699300367273
36.3250423302047
36.4372874701192
36.5139180037769
36.5722869703254
36.6358627964732
36.7259152198607
36.8534595738559
37.0162016959112
37.2023535211903
37.3994889093277
37.6037100689421
37.8237310392832
38.0769710130852
38.3797258211956
38.7378400315996
39.1440344100783
39.5828384167865
40.0387170120684
40.5020437359224
40.9702731478684
41.4442363818810
41.9209852754832
42.3865395786562
42.8134851913780
43.1670169973434
43.4182410090241
43.5581503637248
43.6042769574326
43.5968152597748
43.5877188064971
43.6284833887368
43.7601461072112
44.0073749710818
44.3778747530509
44.8650197943881
45.4482325136123
46.0898522867024
46.7363618142075
47.3323157189021
47.8430630134182
48.2703746204040
48.6474544355180
49.0157463162430
49.4003953646725
49.8002528255853
50.1944843517799
50.5563115234948
50.8644618932680
51.1096963854958
51.2977277926302
51.4485518673503
51.5910519516450
51.7539784563703
51.9568946961758
52.2048370243754
52.4892085258785
52.7949263637314
53.1101334729770
53.4325370593389
53.7681777639454
54.1241440233881
54.5024435444101
54.9007341978734
55.3165542522081
55.7466168628162
56.1795271565633
56.5903026780906
56.9452670024874
57.2160827547411
57.3932978926139
57.4910804745385
57.5421685308337
57.5869650992279
57.6612795429326
57.7870366656033
57.9700755891922
58.2064484979476
58.4934318017963
58.8379037518016
59.2563076701563
59.7657879875903
60.3715602364973
61.0585549735578
61.7935230936554
62.5366300382878
63.2543791075109
63.9253813039910
64.5372102575599
65.0799447270811
65.5440846321634
65.9261988199721
66.2381321240393
66.5107956860318
66.7865817754091
67.1034270792004
67.4800937796085
67.9110364782416
68.3730352372584
68.8398256813390
69.2972731370284
69.7505246185491
70.2182732142707
70.7182702194650
71.2551297782218
71.8184875691179
72.3904045505743
72.9549729643751
73.5032531068443
74.0308010889854
74.5311761819089
74.9929678505061
75.4049761650671
75.7657158132105
76.0882479849438
76.3950811746557
76.7061483534071
77.0277135517632
77.3487388172036
77.6466347527866
77.8997429530576
78.1004504424147
78.2616129386092
78.4119838301730
78.5831879813164
78.7968046476916
79.0597330390860
79.3686831798279
79.7174754520729
80.1011390781147
80.5165413732291
80.9624048379222
81.4392298844276
81.9467637806773
82.4779954121672
83.0126836742731
83.5156890264157
83.9438911043398
84.2607941869820
84.4527170509442
84.5387175314602
84.5688121191283
84.6093537059663
84.7202370266103
84.9344243474467
85.2503301252944
85.6395612445951
86.0630395456614
86.4857587278357
86.8848489958966
87.2510573122830
87.5856649628740
87.8949679920715
88.1855243887371
88.4635298222729
88.7381857092987
89.0243446992577
89.3393008039543
89.6935015489648
90.0811260201512
90.4782365945895
90.8510342798737
91.1688376330187
91.4132516358073
91.5785246917971
91.6641166509013
91.6657393113729
91.5734507471704
91.3810359970228
91.1005768351277
90.7695726957434
90.4438697227836
90.1827008899849
90.0377355006809
90.0503164474612
90.2506252958427
90.6524226130024
91.2454810106438
91.9923191606887
92.8319232410900
93.6885038569728
94.4833231568781
95.1485287800731
95.6399600921121
95.9437043219598
96.0735495642474
96.0628084927038
95.9572984056539
95.8118736735503
95.6857641123954
95.6311265854060
95.6766492359729
95.8161741531926
96.0123814141645
96.2167884073940
96.3965983401476
96.5537407526926
96.7245353866351
96.9579581049047
97.2822112349053
97.6775174489430
98.0722462385975
98.3680249172117
98.4828777913141
98.3902950539156
98.1342033772290
97.8133262032626
97.5441997307074
97.4209575890519
97.4881892308285
97.7341097291372
98.1021169756623
98.5134247984186
98.8912615948025
99.1787999781948
99.3489972964264
99.4092065809595
99.4012713254625
99.3927781218256
99.4557263599883
99.6375555018550
99.9390830670532
100.313764495469
100.690254454733
101.005236493834
101.228157454095
101.366826157955
101.455237405005
101.533395559825
101.630468701232
101.758785642636
101.918678593754
102.106640543807
102.318133482065
102.543441354163
102.762575995644
102.945588656712
103.059795566191
103.081458427769
103.007131390677
102.858741334752
102.679144519870
102.520502587656
102.430611102633
102.440935994413
102.558798028362
102.766049133566
103.024654334422
103.286022081008
103.500235967938
103.624692275081
103.633901235195
103.529585383464
103.346223692075
103.147049845591
103.008914353412
102.998429141070
103.146174849879
103.429842367888
103.776359336200
104.084680741250
104.260299182438
104.247298695293
104.046116137247
103.712001432970
103.336013187771
103.014898487641
102.819446272981
102.773257323730
102.851286997273
102.997283478189
103.148260827630
103.252855356314
103.278464369363
103.209794126111
103.044165150167
102.788978299567
102.464520622827
102.109466611196
101.780881361992
101.541987040252
101.440344679420
101.488934010879
101.662887679479
101.913229349817
102.186210824980
102.435160483993
102.621574287664
102.712787488325
102.685190822236
102.533601343550
102.277341610988
101.953643728168
101.601275081819
101.247787453049
100.909249439064
100.598235080747
100.330483718884
100.125841932509
100.004551513102
99.9806870747565
100.054916246254
100.210523741358
100.416029432370
100.633672084368
100.829301477334
100.979073849901
101.071542185461
101.107296042790
101.098734134706
101.069260461152
101.048119729142
101.058870598383
101.105555071370
101.165300714187
101.194775117468
101.150435955776
101.012872690218
100.801138675818
100.568908704311
100.385384154920
100.309600817731
100.365818230648
100.527842359438
100.722516839921
100.857466927435
100.862093742549
100.717797166645
100.459579428848
100.152468791127
99.8617142718959
99.6331996056139
99.4879736457328
99.4260404653044
99.4336647961063
99.4907345797554
99.5760863184872
99.6694838880003
99.7509099803507
99.8004436700219
99.8022722569442
99.7524935121861
99.6648651872145
99.5673165416404
99.4883053476845
99.4415746086472
99.4207622876301
99.4075234944060
99.3854013662674
99.3473476550956
99.2916211698985
99.2125791408919
99.0980056224311
98.9376131271238
98.7353752575119
98.5134975368528
98.3028077172626
98.1263682139282
97.9888721266273
97.8795365852445
97.7862401443799
97.7109988514015
97.6754228779005
97.7103543807417
97.8336635992544
98.0282585929674
98.2342353321379
98.3637079670171
98.3354523348303
98.1137981015166
97.7304350357717
97.2748611192316
96.8565534290923
96.5589712320111
96.4103522933170
96.3846043493331
96.4258728019453
96.4782127201577
96.5048491590520
96.4932002761809
96.4511016336548
96.4005019849983
96.3692158275537
96.3780435568149
96.4258792315491
96.4826634755289
96.4980796330056
96.4232687085029
96.2340404397189
95.9435025982635
95.5980475993168
95.2589752428959
94.9788107495495
94.7837490020205
94.6705917166450
94.6183756069579
94.6051906651163
94.6177880331335
94.6496144503371
94.6933010708378
94.7357943344358
94.7596603073139
94.7497937447623
94.7023570750846
94.6307383957619
94.5628383720832
94.5275326793445
94.5354057280269
94.5650041266451
94.5650351135314
94.4744834654732
94.2519318264630
93.8987018719998
93.4618920835746
93.0142519475796
92.6227346870934
92.3246454492403
92.1230683821514
91.9990677888240
91.9287775536819
91.8933788610644
91.8775581646047
91.8626132023510
91.8251527235737
91.7456044252188
91.6191865693914
91.4584901984492
91.2847758820180
91.1149540594942
90.9532297763342
90.7912450824153
90.6148142618155
90.4126301696618
90.1826405642553
89.9338576398786
89.6833942215287
89.4501687365760
89.2485914153047
89.0861230876711
88.9657717229279
88.8898367598449
88.8592381553195
88.8670050393550
88.8922925552924
88.9040429012114
88.8757501727341
88.8014397573387
88.7003498834317
88.6067835426344
88.5525403774834
88.5524454590810
88.5987395967534
88.6639398426638
88.7089430968586
88.6936954441966
88.5889033051388
88.3865742657504
88.1052315246208
87.7856608787424
87.4772853667975
87.2212927348352
87.0386140874310
86.9269773465646
86.8662352398069
86.8284514131393
86.7879446827191
86.7269676843843
86.6361494232619
86.5125946222158
86.3588504519959
86.1831680948609
85.9989825919129
85.8217804182491
85.6638892717196
85.5296265196994
85.4132413702981
85.3008496208906
85.1763607625510
85.0300265594896
84.8653920698911
84.6983559362478
84.5463188139102
84.4149381219202
84.2940277586041
84.1661399914248
84.0199376433379
83.8580222045688
83.6953377431574
83.5506792099392
83.4361761269473
83.3499264089662
83.2758263502257
83.1909111585444
83.0758835438760
82.9227151970515
82.7357260444714
82.5274095767533
82.3133036346497
82.1084981243169
81.9247887288895
81.7675406935248
81.6344930906321
81.5190613277766
81.4163717712490
81.3265885439925
81.2521602368417
81.1916998776548
81.1368160080756
81.0753887371282
80.9982563415016
80.9027953125892
80.7905349183810
80.6628599577653
80.5204413269270
80.3660711751772
80.2052695097460
80.0422757941132
79.8768391417692
79.7081966639108
79.5439595277874
79.4038048494003
79.3110468867442
79.2767569490616
79.2895127414579
79.3203505585211
79.3395114619755
79.3315121721654
79.2977561152806
79.2473292613421
79.1851045598069
79.1061038686272
78.9989937529114
78.8552132904883
78.6774174400101
78.4821588822879
78.2956063972720
78.1450231032247
78.0497093791674
78.0140561197908
78.0255904284417
78.0605818993760
78.0950983990709
78.1142545994515
78.1140552938888
78.0973180461674
78.0690626089674
78.0338841009887
77.9937448262912
77.9454054543679
77.8804783542410
77.7910811166368
77.6787621120869
77.5597057995835
77.4605768838299
77.4060321138862
77.4058469881661
77.4505800714618
77.5178771530147
77.5835265609455
77.6300077544161
77.6496563948455
77.6436379648915
77.6189891337408
77.5852418496757
77.5514220575964
77.5242741936353
77.5082910968136
77.5065236321541
77.5199863341359
77.5451323890203
77.5722515121120
77.5886396029097
77.5864030207370
77.5686761626465
77.5469220025517
77.5296048473276
77.5124671413515
77.4810057128566
77.4239875584122
77.3453038358656
77.2630814681006
77.1976766620325
77.1599725868021
77.1489011757584
77.1571888765468
77.1784175523670
77.2103717745412
77.2537521100685
77.3075492722857
77.3643251539863
77.4102227814633
77.4315931311975
77.4234123075065
77.3921217260104
77.3509007826149
77.3120297942247
77.2817044555157
77.2587908103494
77.2362333095630
77.2041323061433
77.1543099498252
77.0849775663515
77.0023962820841
76.9177938421733
76.8416631790207
76.7790675826173
76.7277202961130
76.6791102068828
76.6224438683166
76.5498547072287
76.4605414819694
76.3624308818378
76.2706566615677
76.2022798386283
76.1683028985673
76.1666413822443
76.1802556821710
76.1822112178291
76.1460349005314
76.0571108206894
75.9197912771052
75.7563703208003
75.5979075152267
75.4709590464324
75.3867158233957
75.3388678021942
75.3121516001405
75.2954913828188
75.2884794738514
75.2951824743509
75.3118730822967
75.3219564530524
75.3042454822068
75.2475154677103
75.1586325247398
75.0577911984563
74.9648159493841
74.8860055886778
74.8098141656860
74.7145558003514
74.5842737383167
74.4225159865192
74.2533604903554
74.1074665279375
74.0026168578182
73.9330140670092
73.8750315207393
73.8048529951586
73.7152005811865
73.6195465782540
73.5415176895022
73.4980047262988
73.4882424564223
73.4951988371087
73.4968008046856
73.4798343857882
73.4486658130655
73.4228752819026
73.4238432896543
73.4583448683554
73.5106594909378
73.5493733709342
73.5440103281133
73.4791606088236
73.3572476361892
73.1913504888739
72.9957106378707
72.7799496585264
72.5484271561812
72.3031988413954
72.0481433287748
71.7916007001337
71.5455510430382
71.3220423044688
71.1300992188588
70.9752930530437
70.8607108078577
70.7866482700335
70.7484646014237
70.7349998317262
70.7305456796622
70.7207258577961
70.6987581789677
70.6671398505392
70.6331568306157
70.6022737452389
70.5756725948523
70.5542431601307
70.5445171643825
70.5589058814046
70.6073089981327
70.6862350470243
70.7754840630828
70.8463278756873
70.8751598789033
70.8526395739946
70.7834473954450
70.6799159581894
70.5556730794998
70.4216990486473
70.2836063081838
70.1400682298875
69.9844569796474
69.8101650933127
69.6163538135460
69.4097483460442
69.2012732450656
69.0008756824825
68.8151172714028
68.6485123565259
68.5054419510079
68.3899049871175
68.3040673661862
68.2479417435970
68.2203500566253
68.2194990072858
68.2422722550296
68.2830390733908
68.3333628086142
68.3832287792513
68.4232325562842
68.4464910824435
68.4492060622886
68.4297527535856
68.3872287435581
68.3205410783580
68.2282673092780
68.1088570751034
67.9611818035931
67.7861439722975
67.5890799991030
67.3807176478564
67.1748371073929
66.9835902785834
66.8130933877145
66.6615332170049
66.5210246902960
66.3826348253684
66.2418677367990
66.1016162597878
65.9709769272184
65.8600578237676
65.7735506186958
65.7081334725197
65.6562548014445
65.6122744088016
65.5746053903378
65.5428053479047
65.5140968805251
65.4833161871441
65.4465021623841
65.4053384697613
65.3683081587169
65.3460019426368
65.3429186318006
65.3520640936137
65.3570856559473
65.3406388061261
65.2925264407956
65.2114497308301
65.1004352910695
64.9624574188628
64.8013297136613
64.6247084967550
64.4427747698840
64.2628056063002
64.0861587141451
63.9110874773787
63.7376503190055
63.5695293395964
63.4121545062122
63.2703680186705
63.1480270837914
63.0484649384270
62.9731206282990
62.9183704798605
62.8745836578551
62.8304083863268
62.7791488229461
62.7211902924726
62.6614067490841
62.6061604833182
62.5627010291954
62.5381840704545
62.5355888005788
62.5494754459878
62.5667867354891
62.5731132452126
62.5593078359481
62.5233337721446
62.4668722813472
62.3905897337591
62.2923758713695
62.1693886385847
62.0213306581676
61.8525084483373
61.6722166890294
61.4933891623030
61.3291633222463
61.1884698042354
61.0729610939306
60.9761113582185
60.8843993002429
60.7822706785131
60.6615473546427
60.5294746442139
60.4067191228863
60.3147047593448
60.2624006486261
60.2428530093321
60.2398350771844
60.2370509543807
60.2234373787091
60.1939326747970
60.1486212462474
60.0922863197359
60.0333252623109
59.9801697480437
59.9369456770301
59.9028558738438
59.8759583552401
59.8563071024877
59.8445597711862
59.8385466887040
59.8325301435131
59.8196786610921
59.7947169229798
59.7548816852151
59.6996275158884
59.6299881577594
59.5482276474193
59.4578576886494
59.3631591464424
59.2678958769975
59.1747201508302
59.0864219105788
59.0074756768056
58.9431124989684
58.8954726978087
58.8602869192800
58.8283527372023
58.7915610924914
58.7484811937413
58.7055029552877
58.6735631610764
58.6620988482941
58.6724873265340
58.6952590658497
58.7147517933304
58.7189125247424
58.7066676537990
58.6871287364403
58.6719352398463
58.6674043773862
58.6722822363635
58.6810123678834
58.6878684480845
58.6886192012832
58.6805409623062
58.6628630568647
58.6378058961874
58.6105907635112
58.5869148464661
58.5684681088318
58.5499514616664
58.5215219957977
58.4762855192084
58.4166892058568
58.3535989242861
58.2988352735158
58.2579540545106
58.2286182487245
58.2045098238453
58.1811741044959
58.1593458533181
58.1433135962802
58.1366628174652
58.1402054017553
58.1532585200927
58.1752619382093
58.2058660199579
58.2444166601431
58.2893214585304
58.3365062748603
58.3775935164891
58.4005368415219
58.3939940107833
58.3522625918454
58.2762783320412
58.1706109256240
58.0404777179349
57.8915005084607
57.7314472193079
57.5714573965734
57.4242798918709
57.2993331712773
57.1984816694581
57.1170309630277
57.0490937604617
56.9920042003155
56.9466247615811
56.9149596038578
56.8977008751477
56.8929370920019
56.8961867707004
56.9016030544023
56.9039540140234
56.9009999993836
56.8958691837316
56.8977955394265
56.9186868597037
56.9659013645465
57.0362102223219
57.1155744380123
57.1840270992126
57.2219113201662
57.2155586803492
57.1620317331508
57.0709999831441
56.9609930902617
56.8505085584766
56.7491901971803
56.6552348527337
56.5607395897963
56.4608680374664
56.3603601034390
56.2729530193146
56.2135274590653
56.1874246005293
56.1845176825503
56.1833849756407
56.1627337554396
56.1109446147432
56.0275422675532
55.9184648615753
55.7910226085669
55.6520392526901
55.5081855588552
55.3656315864567
55.2285237844999
55.0992345393458
54.9821526986610
54.8871372228845
54.8265298801165
54.8057700703346
54.8159478848191
54.8365833244635
54.8473599772926
54.8388759652955
54.8141249728847
54.7817945276701
54.7489770272784
54.7187001820116
54.6914354583036
54.6670342660010
54.6453458037359
54.6259193464508
54.6076112679078
54.5885278701192
54.5664090359760
54.5392916471407
54.5057643927089
54.4640231248052
54.4106780246366
54.3422054048492
54.2597576575617
54.1721481993344
54.0892440331679
54.0037906110047
53.8708208625921
53.6026508411644
53.0967079799174
52.2981944537134
51.2729940328354
50.2445579777601
49.5525833551817
49.5281554297559
50.3332672683240
51.8487929333174
53.6834898767756
55.3155688507012
56.3031567951233
56.4586158141417
55.8997661849818
54.9580753035613
54.0017580258159
53.2740849542317
52.8276121188109
52.5695023587956
52.3686145085944
52.1512676205115
51.9354610443306
51.7991597440417
51.8158965827268
52.0020598183832
52.3047733486123
52.6300271918353
52.8868237721101
53.0196447084799
53.0168229924659
52.9002067307497
52.7086389222896
52.4845568833940
52.2669807374003
52.0897655233273
51.9812311808967
51.9609736359877
52.0332637824395
52.1813670498142
52.3686516447165
52.5490077655026
52.6829666303194
52.7510750586294
52.7569448664667
52.7193118846476
52.6595748132912
52.5927225828651
52.5258688230374
52.4635792889892
52.4146806885674
52.3935690232043
52.4131740803324
52.4743607560311
52.5603876940075
52.6413267831759
52.6856737683460
52.6713694243612
52.5900293936921
52.4448073734088
52.2475321322390
52.0187623091861
51.7877107664798
51.5865558641211
51.4391545966355
51.3512555974920
51.3097073428219
51.2910884352540
51.2729578091198
51.2404538229029
51.1866788805704
51.1110183887956
51.0193104215399
50.9239233564200
50.8389922433216
50.7722577492954
50.7218081919985
50.6820882041580
50.6527648590637
50.6403873794624
50.6508079002379
50.6807622129675
50.7180685104053
50.7502026695388
50.7720769094881
50.7861104750530
50.7967966362798
50.8063955407953
50.8148044634173
50.8212457346818
50.8245892498593
50.8225626096304
50.8122847830232
50.7926948556151
50.7663464409221
50.7375362557778
50.7072317307395
50.6699121535227
50.6168329542281
50.5430941886489
50.4511452336516
50.3479397689014
50.2403171277462
50.1333199416672
50.0307652643585
49.9351533382638
49.8466030104746
49.7626585582932
49.6797205730658
49.5946735234852
49.5051180118158
49.4088071774245
49.3042206172552
49.1924008612316
49.0779722358810
48.9679343452506
48.8689999850452
48.7852261311689
48.7171925169448
48.6627008180564
48.6178721360055
48.5779833373789
48.5385644964474
48.4965331908704
48.4495313041714
48.3934718420568
48.3223693502405
48.2335350856279
48.1339877416282
48.0396825926378
47.9651942248861
47.9123573646866
47.8692475658709
47.8209893280968
47.7619136663427
47.6982332687719
47.6407199174297
47.5951949395076
47.5580864115267
47.5189496371069
47.4673152869676
47.3990102042816
47.3175533526609
47.2300005815343
47.1414081725533
47.0529503849646
46.9640614916464
46.8741377216987
46.7808407493498
46.6779621755811
46.5575004104551
46.4155369874921
46.2566018851260
46.0922793942428
45.9350689831216
45.7925451883212
45.6660455539602
45.5534164240805
45.4517265995806
45.3575159026596
45.2666268675004
45.1760248341224
45.0856805430385
44.9972002404059
44.9103850753091
44.8224131287523
44.7314471438011
44.6408802037310
44.5589189107298
44.4924591512727
44.4400435191798
44.3904644129574
44.3291988380267
44.2482939784558
44.1527677029030
44.0592211392200
43.9869232175349
43.9464523072297
43.9339352298440
43.9351988759032
43.9352889242030
43.9247584921191
43.8992239532053
43.8558196198665
43.7917711511866
43.7065510807658
43.6049928251949
43.4978893787702
43.3986503029439
43.3175002257152
43.2567872757658
43.2107325592524
43.1700378229892
43.1281169455099
43.0843042991550
43.0419235758905
43.0037155932003
42.9689034616834
42.9331555537368
42.8894972128934
42.8291177597483
42.7432387033173
42.6264871878912
42.4800327636916
42.3124426238639
42.1375111771664
41.9696060002579
41.8182986832796
41.6852734436633
41.5661112738815
41.4559254632417
41.3536869532665
41.2612369198535
41.1790661207237
41.1039294965058
41.0299398930345
40.9509372137352
40.8621194652261
40.7608148679726
40.6471060827223
40.5246337689275
40.4007273331138
40.2843598646838
40.1820370469701
40.0942929169256
40.0155772697941
39.9376417100045
39.8539834320693
39.7625873799984
39.6658170736865
39.5680934157842
39.4726379016019
39.3786989701839
39.2812462980422
39.1744788667116
39.0571092417554
38.9347041367595
38.8170396920754
38.7137137811323
38.6317242628641
38.5741157371484
38.5371362735093
38.5081102418981
38.4694870461153
38.4086318524370
38.3244666281218
38.2238469524771
38.1114915331759
37.9835381949267
37.8302703707059
37.6452509064651
37.4334413370748
37.2118110760727
37.0015232947321
36.8173126318631
36.6617357825441
36.5277651311073
36.4068171962976
36.2961109241451
36.2004844416228
36.1274598234477
36.0787473739936
36.0447670520266
36.0076258726518
35.9510101864337
35.8687140672181
35.7650505476431
35.6486236227500
35.5261526506796
35.4006936009297
35.2734071406593
35.1454560005473
35.0177127265935
34.8890551848734
34.7561561616450
34.6162533226330
34.4706629532715
34.3252970457720
34.1872660024610
34.0605423711696
33.9441198057886
33.8332351397369
33.7222460172977
33.6081092286261
33.4930169763850
33.3835220202962
33.2856182994466
33.1999704342933
33.1221289142939
33.0473298060172
32.9748029330408
32.9079597550031
32.8516412129570
32.8093478163743
32.7815325042031
32.7649556245653
32.7533737611135
32.7390502689165
32.7138237745456
32.6698021656418
32.6008644325634
32.5044419476833
32.3812003367454
32.2322181956071
32.0571952621760
31.8571689432792
31.6397911681240
31.4207541352084
31.2177035972334
31.0405500432079
30.8864145285518
30.7441850003393
30.6053023168728
30.4709065855180
30.3483146623758
30.2412546819432
30.1456709847775
30.0560631053375
29.9741510703659
29.9088756298670
29.8674031002870
29.8469644625544
29.8354059374775
29.8186733409345
29.7876394161715
29.7390911825761
29.6722235593838
29.5861396626359
29.4817941634805
29.3660847648013
29.2532073223007
29.1611633783052
29.1047922984579
29.0880550891040
29.0995416114856
29.1157091690525
29.1123047594335
29.0772399320583
29.0155133279008
28.9426989652518
28.8727770296151
28.8097154848568
28.7475365470099
28.6765499405676
28.5904565919112
28.4904033669363
28.3847955904896
28.2857481987826
28.2037058314368
28.1418649138664
28.0931282955165
28.0429073154915
27.9778421005265
27.8948669148584
27.8035468852648
27.7199973917338
27.6572226219764
27.6181897080474
27.5951501133766
27.5749259926640
27.5465360750063
27.5065644491981
