# Supplementary material for: Air blast injuries killed the crew of the submarine H.L. Hunley
Source: PLoS One. 2017 Aug 23;12(8):e0182244. doi: 10.1371/journal.pone.0182244 (PMC5568114; doi:10.1371/journal.pone.0182244)
Supplement: S1 File — This file contains all the test data used for the conclusions presented in this publication. (ZIP) [file pone.0182244.s007.zip › Lance2017_HunleyData/LiveCharge_ConfinementStrength_Waveforms/confinement_level_3.txt]

1.65435113617920
1.68615908474951
1.71937939170498
1.74624918425163
1.76335972081242
1.77233002500930
1.77842626871233
1.78678067027967
1.79832151532779
1.80881151089083
1.81166231608072
1.80231355230139
1.78172997160533
1.75700504164013
1.73782381351220
1.73037380684739
1.73302913225005
1.73711671970415
1.73238535674543
1.71391400318613
1.68637606054313
1.66270072427759
1.65709491683061
1.67611396540304
1.71386175980088
1.75567227413443
1.78803683253753
1.80646253560567
1.81485966148054
1.81882236199677
1.82078465081694
1.82122953093261
1.82215511972052
1.82691605845504
1.83644850487874
1.84722829058748
1.85407989289378
1.85499853078222
1.85310808561927
1.85387706190267
1.85985210303415
1.86760588101964
1.87073204009795
1.86740649329766
1.86489540544313
1.87456937463006
1.90077334931512
1.93460472881399
1.95960228482398
1.96462092541557
1.95237041432832
1.93664413191940
1.93144970823180
1.94133241914957
1.96001798266436
1.97695561061905
1.98516741311168
1.98436232426987
1.97885057536555
1.97385678924789
1.97323678404152
1.97888828332546
1.99073347621448
2.00666998784390
2.02291235479449
2.03551439943722
2.04297378876828
2.04775414299109
2.05414590048968
2.06383903857992
2.07437774467542
2.08244564073432
2.08741050636629
2.09059553005146
2.09196552034716
2.08897567988784
2.07920514289101
2.06449562024594
2.05300664197665
2.05625282155945
2.08153715567365
2.12547185550270
2.17521240358014
2.21729660647220
2.24652241340501
2.26754734433880
2.28878274072459
2.31425194430866
2.33997864447720
2.35760916231235
2.36194657790059
2.35558101219967
2.34671590793359
2.34270849437494
2.34487216474065
2.34786500371385
2.34327502553403
2.32477665065279
2.29175704309652
2.24960686878650
2.20740842798786
2.17501972557091
2.16028301505907
2.16633809919373
2.19071625619310
2.22809066036702
2.27475218074536
2.32994729166172
2.39193543883308
2.45251118495010
2.49656587933243
2.50945853180748
2.48720901082125
2.44072229004438
2.39032033014744
2.35552257469130
2.34782300048067
2.36944730804302
2.41517870330616
2.47323244892282
2.52533362024969
2.55056615649290
2.53548003052872
2.48469743549270
2.42188836134331
2.37785013755852
2.37375343824749
2.41097557207980
2.47245974265117
2.53279955842458
2.57120432541412
2.58156165205643
2.57471670442729
2.57115434671810
2.58800318126266
2.62853863595430
2.68057875977364
2.72368195788567
2.73974799590535
2.72111279168418
2.67318630043403
2.61173515831072
2.55648269833535
2.52350198316786
2.51915520209883
2.53778011688645
2.56450575455268
2.58286509024316
2.58338495640707
2.56731660255310
2.54320119473708
2.52068145665895
2.50821565265643
2.51544182479271
2.55365278878950
2.62909404034219
2.73292112430285
2.83800194082455
2.90884603904626
2.91970065384127
2.86778435908467
2.77259050849810
2.66464868113146
2.57416904381743
2.52479164269521
2.52950283194688
2.58595536672611
2.67470676694387
2.76570375556251
2.83199157300069
2.86219250935937
2.86300477523276
2.85027057996410
2.83569682320752
2.81921561452734
2.79227106300732
2.74927828383207
2.69891529386064
2.66631197732817
2.68208982730121
2.76361288552723
2.90141909768692
3.06100402836934
3.19816563531020
3.27743186941078
3.28490454881843
3.23227625572610
3.15054286788614
3.07405833648540
3.02252179639101
2.99312539440613
2.96854318672889
2.93344772986937
2.88642802306776
2.84030577263838
2.81336153305725
2.81817492713882
2.85379515429942
2.90448881581424
2.94573529408867
2.95545622810551
2.92545523156871
2.86587856062178
2.79849228358235
2.74355717299738
2.71115635030385
2.70260910218819
2.71672246166950
2.75221555333605
2.80463619103127
2.86346827324287
2.91438236543471
2.94537317887614
2.95188540532678
2.93826133994288
2.91664708471464
2.90434709484629
2.91825754698094
2.96643758448628
3.04128533213358
3.11954990792945
3.17029158737785
3.16771025479316
3.10383684170553
2.99524885109136
2.87883230390705
2.79632790534499
2.77455134781845
2.81222821105999
2.88123906871915
2.94136376998871
2.95968882894297
2.92458549540417
2.84914994421430
2.76437169760347
2.70503981439693
2.69389506222171
2.73199289700979
2.80104839296244
2.87577933770119
2.93764035743925
2.98187235404445
3.01563189470995
3.05030525426225
3.09340143358197
3.14478587922880
3.19817809757275
3.24444520752469
3.27370235468902
3.27749654457486
3.25274478947754
3.20472429436430
3.14546340790130
3.08909177209758
3.04889583862985
3.03677368010677
3.06130710004465
3.12291020050304
3.20950549026103
3.29717476207575
3.35767304465152
3.37104436057953
3.33714009944181
3.27786860691297
3.22701016857853
3.21328333830299
3.24643252216003
3.31294981986144
3.38263413344683
3.42290944549847
3.41443863336377
3.36014613263349
3.28251909703628
3.21081444001478
3.16656869143665
3.15652517803069
3.17533684758451
3.21298657368970
3.26057313177226
3.31192243966944
3.36250048178793
3.40854364185127
3.44785793267213
3.48086707491936
3.50956457018925
3.53478016364064
3.55495490155677
3.56794016222213
3.57340660022401
3.57303679994177
3.56898302611897
3.56315299695977
3.55832198087137
3.55923199044575
3.57113609733670
3.59578638362288
3.62841607081876
3.65965597127387
3.68188115090409
3.69444341644301
3.70275009202617
3.71223629542766
3.72320412587649
3.73097170037266
3.73020549242451
3.71924552394092
3.70185848057614
3.68649758000150
3.68396398054921
3.70436665027778
3.75451627215296
3.83645714061633
3.94635373836306
4.07243799850332
4.19311027978743
4.27917392505730
4.30290940750477
4.25132026532859
4.13642623252218
3.99536106337885
3.87726834788922
3.82164154050282
3.84014474124066
3.91384074951000
4.00758959258786
4.09128860810296
4.15379966865110
4.20149577883045
4.24432927135768
4.28152895396233
4.29917351098309
4.28119543610322
4.22363584960033
4.14043197411774
4.05689872370992
3.99599412961575
3.96685610490374
3.96301265778234
3.97054454746858
3.97978555648968
3.99242849322884
4.01948068321983
4.07212089331037
4.15270248003975
4.25237239205029
4.35583544545979
4.44848080816097
4.52057025753282
4.56703952169699
4.58605098271131
4.57994571163381
4.55766534620458
4.53391546776145
4.52290158331807
4.53062227751434
4.55213180171641
4.57608896135810
4.59251914216329
4.59755522832455
4.59307881741040
4.58459218240061
4.58082894482810
4.59393804070319
4.63595558738377
4.71018462187450
4.80309355338631
4.88595008222691
4.92919905877928
4.92069753595014
4.87392216653231
4.81991233518657
4.78918690568325
4.79631676979061
4.83660231211658
4.89475432597224
4.95700576206116
5.01746919843160
5.07604319332526
5.13188636662716
5.17881703214199
5.20684905151146
5.20925192997359
5.18990785507612
5.16459056703162
5.15386641293786
5.17223209508240
5.22139551244313
5.29168059880460
5.36904384175127
5.44267087066973
5.50972387409955
5.57552592862563
5.64815107410832
5.72914282454446
5.80757748357166
5.86555849606765
5.89319773699132
5.89901194622941
5.90379805518018
5.92293820135198
5.95479593174693
5.98670039297648
6.01189430015485
6.03989391899406
6.08964219898654
6.17177081065560
6.27595829305192
6.37358162689643
6.43241086105094
6.43215905416718
6.37236590193124
6.27171269636009
6.16201013449332
6.07905057472869
6.05175905180064
6.09345082330048
6.19960822277524
6.35218860937274
6.52635765717548
6.69656913668821
6.84164691414752
6.94835720678523
7.01187182291008
7.03336611296832
7.01822168672406
6.97770194959674
6.93142697808169
6.90423030600880
6.91581824065252
6.97060473043499
7.05661586261290
7.15420731558339
7.24732693011770
7.32975470868284
7.40407115323054
7.47649968705143
7.55252454178975
7.63545672241099
7.72628287372935
7.82271197643660
7.91781714621925
8.00029931961926
8.05803596811080
8.08463504835560
8.08552559862388
8.07856549913404
8.08748865078410
8.13243746989361
8.22378545752700
8.36105373300287
8.53390849920237
8.72343071187397
8.90590569272450
9.06039948826096
9.17598108417710
9.25311351762784
9.29945097333861
9.32556923590282
9.34401794861146
9.36926949752014
9.41495637161677
9.48887741642891
9.58960366813191
9.70743698113888
9.82852105283733
9.93866152198179
10.0256441044362
10.0821303246857
10.1103898555033
10.1259844721082
10.1555162430911
10.2269140677061
10.3566921505532
10.5410803596556
10.7550144440668
10.9591453987805
11.1130735398257
11.1905509647906
11.1896884286619
11.1329693976262
11.0579429038949
11.0036457116682
10.9977652775857
11.0484942735834
11.1442056248918
11.2617139866851
11.3797644933837
11.4908539282191
11.6045077290387
11.7398794453988
11.9123292787210
12.1224518478335
12.3539282135606
12.5801290570035
12.7736742059799
12.9130805189758
12.9856864613238
12.9900054155322
12.9390762315263
12.8617681891849
12.7973338532953
12.7827776266925
12.8393870800564
12.9667344424510
13.1466389786367
13.3519887366772
13.5540316511713
13.7269789267858
13.8531418950519
13.9299216372838
13.9745800607916
14.0205965074273
14.1035371642124
14.2421885740058
14.4264360453926
14.6210626675200
14.7842048782379
14.8890404471532
14.9361957326070
14.9519473362105
14.9756696084432
15.0431628392240
15.1716509125566
15.3516080894544
15.5501978390890
15.7270709979463
15.8554070102276
15.9356681753082
15.9928219683779
16.0589078576586
16.1532341647807
16.2733451421198
16.4011045723082
16.5178981063494
16.6182049064681
16.7129020777999
16.8207014923596
16.9545876156447
17.1138888997408
17.2871262773962
17.4606565586953
17.6240523247962
17.7689433110990
17.8863089415291
17.9689494289357
18.0196386305331
18.0575567021009
18.1142528531736
18.2182853529442
18.3783273356635
18.5775977880954
18.7839650836797
18.9672912308353
19.1109092804433
19.2116570027286
19.2738285885482
19.3057495815355
19.3216111903103
19.3431245407998
19.3941907482751
19.4887242907117
19.6200821797762
19.7618737823112
19.8820949295757
19.9619638887388
20.0072976207684
20.0463398520832
20.1167526053023
20.2493639164374
20.4562470414150
20.7271735165692
21.0340197802980
21.3403717151369
21.6132119742480
21.8331587714946
21.9995609191411
22.1282690688847
22.2430779366433
22.3652194553674
22.5064502394917
22.6686591707228
22.8481775516548
23.0399680164146
23.2380256258068
23.4326229321240
23.6091697037665
23.7534369082800
23.8617265504402
23.9470852616185
24.0330589543714
24.1367582464070
24.2535949067188
24.3562014196438
24.4096795852692
24.3941360529268
24.3213763203780
24.2358557394625
24.1978314495603
24.2563567219505
24.4264188470340
24.6832989971395
24.9777979205251
25.2632227721491
25.5174579663960
25.7475203936677
25.9765746968095
26.2240329773111
26.4912792022179
26.7601158473103
27.0033507305279
27.2007445228069
27.3506733292330
27.4703554859909
27.5853983368509
27.7169127541510
27.8742492203946
28.0544740393004
28.2449419728036
28.4274116227422
28.5852567110425
28.7126985747695
28.8194869714047
28.9249328054283
29.0440598412522
29.1769659330119
29.3104985583296
29.4307288786055
29.5355843232912
29.6368941331627
29.7501277029604
29.8811642377147
30.0221875718246
30.1598093275577
30.2869769608250
30.4081758272335
30.5354672350149
30.6808290385124
30.8508339242702
31.0453806138330
31.2588699137442
31.4822289444841
31.7058459910635
31.9235986272440
32.1358405600811
32.3482749484070
32.5671757696545
32.7949942523595
33.0286075556169
33.2591087818181
33.4730872205975
33.6575714577483
33.8084098226816
33.9372674316658
34.0714776192125
34.2445299382482
34.4802344706467
34.7782978162741
35.1108304818918
35.4346330032741
35.7131447923545
35.9336661662674
36.1092075518801
36.2665431474250
36.4307806063765
36.6160831249879
36.8252445977682
37.0540859785699
37.2950289023459
37.5377775888393
37.7695542473035
37.9784114748426
38.1597136684630
38.3212269426807
38.4812806773211
38.6587697979693
38.8603758844767
39.0742457688700
39.2766368587890
39.4491891329973
39.5952005675488
39.7416290459723
39.9235361555273
40.1624347433265
40.4550693123531
40.7788966110925
41.1064006567381
41.4166097904122
41.6990127443085
41.9522105418133
42.1808057731446
42.3918707289481
42.5917241348332
42.7849607214354
42.9770966295069
43.1784877306810
43.4043468332599
43.6680404627943
43.9712395149974
44.2993402367337
44.6285905955550
44.9424866119996
45.2463307550638
45.5683115428355
45.9438589557130
46.3918117659627
46.8982031870576
47.4192275952543
47.9009295450942
48.3017091871919
48.6045254418241
48.8155470039863
48.9551507174347
49.0495044338198
49.1271879374422
49.2195551868134
49.3600969133868
49.5798116252513
49.9006869887361
50.3313328558919
50.8654160680647
51.4810855604186
52.1423512088991
52.8060152687587
53.4341720410378
54.0062838289334
54.5244373719189
55.0104634069442
55.4970740136368
56.0150607861526
56.5798011959231
57.1836306311739
57.7999213295017
58.3975123006504
58.9568650896731
59.4789864985286
59.9839794207628
60.5021078765948
61.0628480721465
61.6865539723369
62.3803553920450
63.1372070998407
63.9370496985945
64.7509167531659
65.5489290627800
66.3100127369657
67.0284433499539
67.7141257046425
68.3879431191408
69.0753166491469
69.7995995520995
70.5755189953679
71.4038643923770
72.2707802699109
73.1542105318242
74.0346262648884
74.9026646130472
75.7588626532315
76.6076418628498
77.4512452870417
78.2876479243323
79.1139287900167
79.9344872900224
80.7702935610844
81.6633316910479
82.6719150177265
83.8553350156305
85.2486177754712
86.8325063294893
88.5116452690829
90.1194563885887
91.4608726020818
92.3823948275181
92.8376645057696
92.9137918787122
92.8024918536970
92.7286655332468
92.8705669232945
93.3082411944054
94.0195622745757
94.9168688831830
95.8984640150251
96.8884066264090
97.8515575410780
98.7864893845923
99.7074748200039
100.627682354431
101.551679392902
102.477913332541
103.404983385919
104.335145933219
105.273759548977
106.227352047060
107.202782908134
108.207590212011
109.248878734902
110.327714699465
111.430730680559
112.526529085925
113.573028656975
114.533135001453
115.389804899345
116.153120573450
116.857286924898
117.549819543217
118.277305176830
119.071622755115
119.939208259096
120.856936148508
121.779584939802
122.659820130046
123.472386278745
124.228401388024
124.970242212074
125.749599395988
126.601577337211
127.529214034368
128.505273740836
129.487408780730
130.436489391685
131.329257790402
132.161922864604
132.946054804816
133.700769832127
134.445915051551
135.198952193654
135.973945265831
136.779031180643
137.612393745775
138.461261713783
139.306634095525
140.130338575136
140.919511369246
141.668552277300
142.381742983679
143.075951749227
143.778582719504
144.518260325465
145.311985326795
146.155789957063
147.023849193681
147.875941519988
148.669379738416
149.371446600558
149.969404452025
150.474577376421
150.917555301628
151.336054791999
151.762082760263
152.215567892297
152.706611472515
153.241720931575
153.826435066011
154.460581228126
155.129818328884
155.801792811899
156.433787774367
156.991852325919
157.472437834543
157.912691385050
158.380035879252
158.943275707508
159.638067093129
160.443754405465
161.285333844199
162.063164497537
162.696857505690
163.159543136388
163.484745372090
163.745657853453
164.020500643476
164.360655754001
164.774782739284
165.235356137718
165.702865179392
166.151447769763
166.578498314264
166.993312424019
167.396070918346
167.765025304743
168.062424014363
168.255827605490
168.342207941503
168.362271170664
168.397658988238
168.549470969023
168.903590610333
169.496534012648
170.298308097121
171.220691817423
172.146198239817
172.965187967826
173.608337130490
174.063855074597
174.372330380656
174.600538548049
174.806878829440
175.016076164729
175.215248693169
175.372422735398
175.467591686325
175.518548692107
175.583759256425
175.736619180236
176.024943225634
176.442260627000
176.931468127460
177.419393120079
177.859138697853
178.252007254622
178.636009672231
179.051968576750
179.512805737755
179.995975499330
180.459202068975
180.863621556284
181.188609137872
181.433852551743
181.612890209209
181.744130110463
181.845154109006
181.933889243880
182.032764650155
182.165853655258
182.345288694389
182.557781494073
182.766551918738
182.931007482935
183.030370658297
183.074508708351
183.095792370901
183.129100450318
183.193864120675
183.288961125429
183.401040252844
183.517726336236
183.636211374485
183.763252376839
183.908100102089
184.073077909114
184.247877901752
184.411775955471
184.542910707022
184.628973248757
184.672334303545
184.686053081172
184.683724331994
184.670451179238
184.640407902298
184.580860895101
184.478922330722
184.328044212116
184.133193671835
183.913499426834
183.700335294726
183.530054449066
183.432994311908
183.421874739375
183.483660355437
183.579432572194
183.654758500253
183.657866866245
183.557941704114
183.355081051426
183.077632435556
182.769139947842
182.472198171838
182.216456755716
182.013027140599
181.853355269555
181.711907328844
181.555103377062
181.356217101432
181.108197579747
180.824350062961
180.526176468529
180.228875845893
179.935535868635
179.641810855235
179.344706995122
179.047991316653
178.760602560862
178.489743271839
178.234430199067
177.985408737526
177.732516059663
177.473935517744
177.219283983153
176.983192487931
176.773751949311
176.583947473645
176.391958657380
176.170599688083
175.900580546514
175.580248287347
175.227714822626
174.875820435946
174.561439672110
174.310950629879
174.127678719204
173.990205438235
173.865396917643
173.729123851665
173.580267522060
173.436674073210
173.314673718451
173.207944207968
173.084534370028
172.907119065201
172.661124007928
172.367930202202
172.073670001956
171.823746769886
171.640861027461
171.518194429614
171.428781818261
171.343172138057
171.243494287379
171.126096141807
170.994172325025
170.847973873419
170.679838902708
170.477557704975
170.234580450456
169.959884306997
169.678270031221
169.417984211834
169.193226493637
168.994265014786
168.792358023402
168.555716110076
168.265471243168
167.921507080714
167.535352804707
167.116275239542
166.661955371853
166.163534180613
165.627021717320
165.102091723087
164.698771441540
164.569278699206
164.845523156526
165.552846431892
166.549105819139
167.538681920861
168.173476339017
168.197950962792
167.561284127180
166.434010560623
165.121932407261
163.928577903316
163.040067511650
162.483574784323
162.164832861536
161.950601158348
161.745292019784
161.521706559235
161.299293309374
161.099314929510
160.916924671851
160.727859106795
160.515402026679
160.289774565695
160.083613768911
159.928853855766
159.833612372193
159.775146661435
159.712407387669
159.609266386028
159.453341198897
159.258378689133
159.049955093295
158.846644201648
158.650631335062
158.451790836815
158.238134770537
158.003504460647
157.749729852973
157.485912515197
157.226441966123
156.986856841463
156.778342469136
156.603882288228
156.457302596208
156.324211037165
156.184794910518
156.019159656041
155.813459523736
155.563330677262
155.273410344550
154.954730391107
154.621765081205
154.289473255459
153.970236676920
153.670650316673
153.388653068082
153.113346225627
152.830139668085
152.529179406253
152.210100438219
151.878913389214
151.540590886224
151.193978797106
150.832397471981
150.449319565572
150.045928877070
149.635782202838
149.243015035157
148.894543400573
148.609743615772
148.391377373026
148.221130630515
148.062936934991
147.874969134435
147.625536496876
147.303450217940
146.916832329021
146.484470558686
146.028520399669
145.571068092251
145.130336558421
144.714589269633
144.317826570372
143.922192929372
143.507248917410
143.061106786984
142.586673717044
142.098894021820
141.614838912172
141.143966925405
140.685584089671
140.233586155397
139.782096247788
139.326962824295
138.864377886860
138.390312630983
137.901534807746
137.396833869489
136.878005520199
136.350316550506
135.820889774371
135.294657110254
134.771110798935
134.245570244869
133.714436418017
133.180020153433
132.650870101538
132.136820198899
131.641980560953
131.161361388223
130.684470054638
130.202786130820
129.714514309775
129.223673501212
128.735996482776
128.254761383994
127.778064280420
127.299624496119
126.814014552434
126.321596133430
125.827223661963
125.334510271206
124.842955862109
124.350560872771
123.858015752129
123.370560458650
122.896820028519
122.445386165188
122.020719861853
121.621155662396
121.240753621727
120.873150413694
120.513676085664
120.158072957601
119.799883709143
119.430832775163
119.046468749065
118.652920126437
118.266714999892
117.905067946830
117.573949046690
117.263814842034
116.955661555427
116.632205076399
116.287398807426
115.929984718311
115.579592374653
115.257237996883
114.975740244577
114.735979570202
114.530372098907
114.349530583140
114.186532584525
114.035797635330
113.888518646786
113.730891361013
113.549768699524
113.342055410140
113.118265617974
112.895555664048
112.686019300394
112.489973755792
112.298587574869
112.103035732247
111.903762748526
111.712977313795
111.546858475581
111.412057331996
111.297945515413
111.182566444580
111.047626615942
110.889662135722
110.719503739484
110.553062727475
110.401755582864
110.268312701135
110.147985093054
110.031607151437
109.908205115607
109.767892883079
109.605550358569
109.423241757747
109.229836823369
109.039214080045
108.868171302497
108.732411618741
108.639982358704
108.586284132834
108.555869793720
108.530547354215
108.496955843928
108.447531294143
108.376237213208
108.275995723210
108.141821576499
107.976104442038
107.789697033270
107.597165821988
107.410276911840
107.234534612936
107.070380981255
106.917210903015
106.776367254094
106.650030544010
106.537030325377
106.430269228202
106.318893642887
106.193544391392
106.050717144073
105.893662950496
105.729903626712
105.567595895865
105.413176168243
105.270527958990
105.140373180895
105.019946440547
104.904213128917
104.788223339892
104.668499424620
104.542515298242
104.407460984600
104.259927599204
104.097078680430
103.918466167384
103.726602952022
103.525136983207
103.316510881030
103.102630134993
102.888466412869
102.683417395080
102.496360796301
102.327787756659
102.167224444241
101.999806834668
101.816673597199
101.619886135769
101.418262308901
101.219374785185
101.025073137698
100.832511846522
100.638191824571
100.442553101010
100.252689467104
100.079844723701
99.9312090915105
99.8019157215887
99.6754986799897
99.5343746358875
99.3715592293314
99.1925833391632
99.0063822678790
98.8150204229969
98.6120044831501
98.3893661268387
98.1462863765594
97.8924885308230
97.6444757994580
97.4175619477925
97.2191677883356
97.0472206884759
96.8931335164271
96.7464013053689
96.5986533324671
96.4459306999154
96.2881522956889
96.1263944103332
95.9608441065545
95.7913457290591
95.6187627538838
95.4439786345796
95.2645837519881
95.0733076068275
94.8619203093148
94.6291914859332
94.3863739339284
94.1540320178921
93.9506103091217
93.7806777273079
93.6321702577499
93.4850214070997
93.3243040957345
93.1479631089654
92.9644647969383
92.7836765849051
92.6085623750184
92.4335971146010
92.2501730962112
92.0539718498036
91.8482327388511
91.6407462959748
91.4378893552314
91.2412025080644
91.0486662451255
90.8575869998615
90.6654525379977
90.4697229879194
90.2696666315141
90.0692275563611
89.8762705991473
89.6966944834957
89.5280791056178
89.3591714990396
89.1767380293601
88.9747833230855
88.7590025996955
88.5433512676009
88.3415739417773
88.1593536515581
87.9914505732797
87.8249272633686
87.6464254385945
87.4496006824359
87.2386227994647
87.0253288411503
86.8213209434706
86.6302924328080
86.4462899598443
86.2591534834609
86.0629103244414
85.8611880597992
85.6665835543040
85.4952090472240
85.3595454282820
85.2621172418598
85.1922057809517
85.1280293306039
85.0448629495742
84.9255135201746
84.7669532094895
84.5788674114198
84.3759803294777
84.1708421012382
83.9716273693851
83.7830030210624
83.6058208984734
83.4356385027679
83.2638499849221
83.0828477138782
82.8916616094630
82.6975985616739
82.5130906575317
82.3503127987943
82.2160060196731
82.1075866232643
82.0120984851405
81.9101087570349
81.7839950629857
81.6261455022256
81.4418398425495
81.2448247213979
81.0485199387538
80.8588346513778
80.6728046373420
80.4827675198174
80.2831368059021
80.0758620169231
79.8701389683637
79.6752591805965
79.4925996317707
79.3146919573076
79.1316346843907
78.9376696154754
78.7330094805536
78.5222947929953
78.3119826368904
78.1069414008135
77.9077506647650
77.7118311806110
77.5181485874330
77.3303723073357
77.1545975823836
76.9939295467649
76.8450495652534
76.6989293360422
76.5443566331045
76.3719383264118
76.1767528608635
75.9592016208080
75.7249010158536
75.4838695861854
75.2478261930798
75.0255310169958
74.8193250269182
74.6261861961029
74.4422220350916
74.2661856734509
74.0993587692120
73.9429464551098
73.7958884217753
73.6550575664135
73.5171157916708
73.3792645121838
73.2379181102306
73.0880266661262
72.9252808104611
72.7490302986219
72.5627350541851
72.3724781157573
72.1857089847544
72.0100083747309
71.8508951969478
71.7099259562134
71.5845241864576
71.4685064594850
71.3521320374532
71.2230437361839
71.0699857127768
70.8885907514436
70.6858023085453
70.4788745039361
70.2874404352988
70.1223472165083
69.9789388281416
69.8406389488075
69.6911557220018
69.5263147412538
69.3561908841009
69.1959829710148
69.0536800913617
68.9251063801520
68.7993721267001
68.6678584018330
68.5281814246918
68.3812627073918
68.2260288824316
68.0571962623017
67.8683931151181
67.6584892829881
67.4359880095136
67.2169730059869
67.0168274501657
66.8414102493035
66.6844375032193
66.5330662781708
66.3773585422198
66.2166834336849
66.0588021701855
65.9130162502788
65.7829783805513
65.6642155182852
65.5470679789002
65.4219576653503
65.2833048893323
65.1301867335572
64.9644641472691
64.7892267691036
64.6097020445554
64.4348646029743
64.2755063512860
64.1380329234159
64.0193942608757
63.9090051952789
63.7965080482636
63.6780102126827
63.5554938446406
63.4314985740768
63.3052246931229
63.1735467619658
63.0352013179879
62.8935475256989
62.7547445863984
62.6230319687015
62.4981997544820
62.3775395198915
62.2589967852666
62.1417430701459
62.0249187645467
61.9075846386512
61.7902705505325
61.6754931725854
61.5653258460838
61.4578285629879
61.3465308210439
61.2241683588139
61.0864055948146
60.9317713017613
60.7608095815259
60.5792382125475
60.4018107741867
60.2477728562046
60.1269312954498
60.0287576641259
59.9271214117595
59.7981925118349
59.6363277907581
59.4559182479999
59.2802024564970
59.1265085732126
58.9966567321803
58.8769778551748
58.7479316005485
58.5974701940074
58.4285422152583
58.2555648491837
58.0939688094502
57.9510260372281
57.8229268355764
57.6984367962849
57.5664478905619
57.4224421549446
57.2690830322503
57.1110529287750
56.9496494340995
56.7821454422235
56.6056795331746
56.4217274843440
56.2371815362821
56.0604061988287
55.8948185708091
55.7359216562737
55.5754151706446
55.4089472255016
55.2399974684423
55.0757905803757
54.9185423991769
54.7603118945645
54.5874995265005
54.3918823016126
54.1774772899504
53.9563012424560
53.7382363709995
53.5259359241789
53.3183581109420
53.1166916349750
52.9258137073711
52.7507185603408
52.5917941219089
52.4430654516693
52.2955199895431
52.1436729684264
51.9898261262901
51.8416906456355
51.7047916455374
51.5756308707536
51.4412862497807
51.2865582651585
51.1039235216953
50.8990521184309
50.6881124544378
50.4890094739948
50.3120969635644
50.1561642422589
50.0125949935672
49.8741238062815
49.7399239090225
49.6125241642291
49.4910507254948
49.3690588809614
49.2392970544749
49.0993453334026
48.9516499074697
48.7991119035530
48.6423343755299
48.4810759615887
48.3169975297057
48.1542547400118
47.9973374970022
47.8480380034467
47.7041706604522
47.5611664008283
47.4151763197927
47.2655787778345
47.1158056301196
46.9719862518861
46.8394606080692
46.7192313728556
46.6074929889911
46.4987799092504
46.3899778108442
46.2822593690392
46.1798573482618
46.0866082551954
46.0030733310738
45.9267402693028
45.8543794925820
45.7833414457355
45.7108641106766
45.6336933952356
45.5495863360657
45.4588483838137
45.3629343411829
45.2604358822203
45.1452053892751
45.0108185801891
44.8585254034722
44.7001073380037
44.5513581923892
44.4223553422964
44.3139879484877
44.2222188993262
44.1432544042400
44.0740766244032
44.0099133363744
43.9434670060005
43.8673620164001
43.7769528131660
43.6707989599946
43.5494507835125
43.4149498370348
43.2718846574187
43.1281357791875
42.9928172762180
42.8715008419122
42.7620522993431
42.6547581952451
42.5374501925077
42.4027199296026
42.2525817148520
42.0970327209559
41.9468049739353
41.8052885304158
41.6659831909189
41.5175643796661
41.3522926631373
41.1713144750544
40.9838492233952
40.8019497315295
40.6347944068667
40.4861353021825
40.3558974208808
40.2432338027347
40.1470212692128
40.0626630547411
39.9787544478623
39.8790009501577
39.7505437763026
39.5925087962236
39.4165703289158
39.2382461115127
39.0662593403845
38.8983927571936
38.7257184712734
38.5403693112600
38.3408951781892
38.1327760558704
37.9252985856949
37.7274968308522
37.5456122237890
37.3827634734943
37.2391869928173
37.1110857264975
36.9888045760882
36.8576457788249
36.7031543250100
36.5182369420353
36.3072504141267
36.0841047829469
35.8650284478210
35.6599823493841
35.4683196933766
35.2819317170359
35.0933945666250
34.9023488182995
34.7147763671506
34.5362817379890
34.3660992108727
34.1972232333522
34.0212457269715
33.8327008159650
33.6305360155469
33.4177889739599
33.2002356098901
32.9840202506328
32.7734933906980
32.5703879888704
32.3733106238802
32.1768344533104
31.9724121196440
31.7530376167127
31.5189332006696
31.2785690750855
31.0424603158451
30.8139007056935
30.5843795751335
30.3378843954645
30.0609342534545
29.7508704259681
29.4168500176590
29.0738594792055
28.7349533846770
28.4072051410775
28.0929826919246
27.7936843147776
27.5115123291991
27.2474750946856
26.9983259719459
26.7568361612348
26.5160299275010
26.2725496440275
26.0244971236704
25.7660723343547
25.4864858650818
25.1764300880173
24.8362444775421
24.4768215981720
24.1113001057109
23.7451555237188
23.3739138114199
22.9897897789803
22.5901420086828
22.1801592073792
21.7684027323443
21.3600499326748
20.9541628193261
20.5470469804014
20.1374690890643
19.7279234199300
19.3211337077344
18.9163924451698
18.5103057664931
18.1019041552411
17.6973517706465
17.3088008342225
16.9470311896690
16.6138777716085
16.3005877919846
15.9924484720245
15.6756103323185
15.3419852146905
14.9900262867701
14.6218086218218
14.2393184478593
13.8430350334337
13.4334238388332
13.0134826153737
12.5899741608958
12.1716961980293
11.7645524463037
11.3663442394825
10.9667815528838
10.5549580093269
10.1288161525478
9.69772631545767
9.27491913616718
8.86607211723431
8.46460575588693
8.05835255131955
7.64146035132746
7.22096651339614
6.81341955888667
6.43532861799024
6.09407364917491
5.78381830836384
5.48801310526311
5.18758055584630
4.87111106720728
4.54115133913712
4.21211395335146
3.90103696363878
3.61722950562766
3.35682166960740
3.10529992948995
2.84697073499462
2.57509974722519
2.29465968327819
2.01564672501798
1.74382383974170
1.47761479307371
1.21260516799773
0.947273679844764
0.683948369095338
0.425718426707600
0.174176514417411
-0.0695913485866141
-0.303057835747520
-0.522495975158009
-0.725061971271708
-0.910068756007139
-1.07897601586407
-1.23606353805013
-1.39004078011257
-1.55372073178057
-1.73959288634652
-1.95333878828863
-2.18984183963676
-2.43436732060860
-2.66813156127103
-2.87555510228132
-3.04998730442886
-3.19555656772686
-3.32554558672916
-3.45935533845991
-3.61795564531079
-3.81623787931592
-4.05497122035352
-4.31963667772305
-4.58944237458527
-4.85012460745050
-5.10008847786426
-5.34567636733692
-5.59095023858953
-5.83113416131896
-6.05492918057647
-6.25375055567626
-6.43032139251444
-6.59892193472683
-6.77641080866163
-6.97125288388518
-7.17895881613024
-7.38640000515467
-7.58115784360955
-7.75962305448720
-7.92899028490597
-8.10241303484255
-8.29083358626705
-8.49651227918179
-8.71176687011507
-8.92327861351985
-9.11896165528791
-9.29317486717341
-9.44802889065289
-9.59083098352310
-9.72861261685628
-9.86276626239907
-9.98907073487402
-10.1046920982114
-10.2155325911447
-10.3355925313697
-10.4783933968894
-10.6483435645980
-10.8385113435560
-11.0349848270813
-11.2241708301292
-11.3986908998623
-11.5588994825035
-11.7105055538650
-11.8611357226233
-12.0173193416114
-12.1820450616407
-12.3544103200793
-12.5326557065061
-12.7179284557476
-12.9143238594501
-13.1249569434992
-13.3484755334778
-13.5795237419653
-13.8124307814081
-14.0448042745193
-14.2779699826655
-14.5137306010001
-14.7502705017626
-14.9810503157970
-15.1980429030918
-15.3972154141638
-15.5821390970664
-15.7622139178712
-15.9460023876459
-16.1348665283665
-16.3224401364217
-16.5006856950326
-16.6674422370062
-16.8282483418256
-16.9900348327322
-17.1530360945030
-17.3101129987821
-17.4549551706955
-17.5907171885415
-17.7297214083826
-17.8840079481266
-18.0561210626161
-18.2392234195573
-18.4257875592054
-18.6156979384901
-18.8159996214394
-19.0331035832508
-19.2652506377760
-19.5020918774623
-19.7307382620614
-19.9420329985962
-20.1329886480437
-20.3066227874611
-20.4711730673888
-20.6379044042270
-20.8164456447202
-21.0093542405215
-21.2094039912767
-21.4021149270632
-21.5731616930087
-21.7169787499284
-21.8412496093830
-21.9638577875018
-22.1037412199655
-22.2713698648257
-22.4642777756499
-22.6688382043679
-22.8663273207989
-23.0412114558846
-23.1889654564698
-23.3185397437889
-23.4459726477202
-23.5829734202180
-23.7301661695896
-23.8804671454542
-24.0273285905539
-24.1683824376447
-24.3023462572560
-24.4254204003548
-24.5321098964694
-24.6185700768790
-24.6844497730763
-24.7324266882565
-24.7671783388028
-24.7952120828297
-24.8250281353302
-24.8653808138723
-24.9208798392396
-24.9886667496829
-25.0611844092611
-25.1340403575663
-25.2109625563097
-25.2998226884202
-25.4038229358037
-25.5174788477581
-25.6304543003594
-25.7329426080333
-25.8168801764720
-25.8754197493672
-25.9060772897694
-25.9165360220316
-25.9255072031970
-25.9538875839258
-26.0112901134062
-26.0890979898515
-26.1668007196106
-26.2270724628442
-26.2670457679471
-26.2964552446169
-26.3256293150347
-26.3557672138142
-26.3802436315970
-26.3930184140139
-26.3935797961352
-26.3839380534167
-26.3629215286530
-26.3252949750009
-26.2672563629576
-26.1928727051309
-26.1150293757939
-26.0498636067739
-26.0090015754524
-25.9943432088657
-25.9976321798911
-26.0047757780502
-26.0025706996866
-25.9836805000638
-25.9471544904659
-25.8957847487436
-25.8336169214200
-25.7651855508723
-25.6954115501022
-25.6285913219747
-25.5665988482955
-25.5079917418668
-25.4492425811049
-25.3877690636537
-25.3253963402099
-25.2697996898133
-25.2309651699131
-25.2128815087151
-25.2065038726003
-25.1912964607196
-25.1456579196878
