# Supplementary material for: Air blast injuries killed the crew of the submarine H.L. Hunley
Source: PLoS One. 2017 Aug 23;12(8):e0182244. doi: 10.1371/journal.pone.0182244 (PMC5568114; doi:10.1371/journal.pone.0182244)
Supplement: S1 File — This file contains all the test data used for the conclusions presented in this publication. (ZIP) [file pone.0182244.s007.zip › Lance2017_HunleyData/LiveCharge_ConfinementStrength_Waveforms/max_confinement_level_4.txt]

0.207744639853595
0.264616987827506
0.320860159289405
0.351005230329346
0.344593865390492
0.308917726821860
0.263195238648026
0.228220727753736
0.216516470206296
0.228425053056009
0.256241227086296
0.291723563096246
0.329801040481254
0.366636203410390
0.396568676083813
0.412601719882112
0.410305513038126
0.390967885773619
0.360174925691906
0.322903316369487
0.281152574883174
0.238105538065436
0.204076842733802
0.195047520262399
0.221897559002124
0.279601260054917
0.347149613218105
0.399241229030604
0.420906450366900
0.415269981656798
0.400512083655532
0.398042814643174
0.418038724376900
0.451362200654794
0.475191921274798
0.470397741715039
0.437793241912132
0.399475484192490
0.383363452373993
0.403177032821503
0.449749442128596
0.499628143425586
0.532035035189899
0.539283035163462
0.524541233407187
0.494156819563743
0.454302453749103
0.412633501853166
0.378558146343656
0.359001428517562
0.353761712864174
0.356163900817358
0.359274914405190
0.361584601482285
0.366254021934128
0.375307568198687
0.385793292831147
0.392117183984909
0.391762976277266
0.388625210238191
0.390738526215381
0.403582261506573
0.423548634713092
0.437030448458565
0.427314078668461
0.385201897472905
0.315681996699386
0.236229261567570
0.168876832147205
0.131323293712818
0.131059918669194
0.164230487329659
0.218869389366698
0.280039884143930
0.333878487514154
0.369495751091647
0.379804194005481
0.362694939346955
0.322799347226326
0.272222838099472
0.227981164950444
0.206170895076499
0.216150573270446
0.258174861550744
0.324805616476582
0.403798326892039
0.480721512190781
0.541802282627833
0.577783696407256
0.587362767649891
0.577617871984342
0.560776633021906
0.549240841742799
0.551362483638075
0.569318381837867
0.598973526797583
0.631188923429697
0.654798987404899
0.661423680645580
0.650106809916054
0.628096944002223
0.606252130296693
0.592320786857627
0.587470259479196
0.587985121711424
0.588946443765713
0.586188324357728
0.576754376413681
0.560155252690056
0.540135984413168
0.524079347556298
0.519436747549452
0.530759868233859
0.560000969654443
0.607423186560384
0.669449104089341
0.735377362628163
0.788370371207733
0.812155876894569
0.799572477595628
0.758442429258307
0.711809299794541
0.690558541673807
0.719654850240428
0.804938986145260
0.928921552199579
1.05775908571173
1.15415901624014
1.18973297105035
1.15348487914438
1.05464148298012
0.917973971088028
0.772768460942663
0.641883861975072
0.537883014714112
0.466612476568113
0.431831175469785
0.435071588524579
0.471679440421505
0.529007236792513
0.590555347170337
0.643461841120372
0.683617714813464
0.715290532599371
0.746368106649728
0.782605671774356
0.824465748729653
0.868522278160895
0.911897805938353
0.955109869861017
1.00010664923025
1.04607119152030
1.08876677153815
1.12463123149151
1.15423815188886
1.18039721982927
1.20315006584328
1.21807651223681
1.22085843062639
1.21375286533748
1.20625206173544
1.20751995294191
1.21751168475147
1.22611025667830
1.22168705615399
1.20142287281562
1.17524821234128
1.16158691621446
1.17820162674581
1.23298909257658
1.31962242067325
1.42077447771628
1.51658226281023
1.59220414174304
1.64032933412359
1.66030726732475
1.65792029096808
1.64560208210970
1.63856405529245
1.64567854553856
1.66213774261510
1.67226785388984
1.66136267502913
1.62594522416435
1.57399144806990
1.51714105320123
1.46364005583751
1.41777111028219
1.38368140128649
1.36754481460516
1.37513054426475
1.40750507781313
1.45966288524451
1.52367477215539
1.59293883697485
1.66307293496801
1.72953826931604
1.78639222497424
1.82875040487373
1.85627822791257
1.87346194406794
1.88580382818023
1.89469962650754
1.89492860319124
1.87792408874188
1.84034848337656
1.79152960436973
1.75153294945862
1.73889330753834
1.75720634180219
1.79174537589208
1.81873665410473
1.81987507325872
1.79189547278661
1.74592616527291
1.69901802688062
1.66495045716151
1.64977267120547
1.65233876437462
1.66702027491130
1.68609036203238
1.70117744541091
1.70543239478411
1.69785559276996
1.68672282167855
1.68606237740873
1.70515149554332
1.74050251954746
1.77877765647725
1.80706259679115
1.81962323246360
1.81637322449053
1.79836898691782
1.76732487411973
1.72924845032062
1.69621070578548
1.68194393689176
1.69394724008619
1.72903899629305
1.77649001978750
1.82626421741201
1.87571325467763
1.92935349135292
1.99183280392269
2.06021167458329
2.12311651870025
2.16829807454788
2.19176880179515
2.20028874978298
2.20603461079838
2.21931519717263
2.24509971950350
2.28439781386785
2.33816797562313
2.41055780987771
2.50836699456364
2.63540225889579
2.78455309513841
2.93387287601513
3.05148622302441
3.10814932923493
3.09080112582953
3.00941077891181
2.89298609916771
2.77685014220417
2.68887904659402
2.64282880024813
2.64072543627135
2.67893044318692
2.75107131594707
2.84586428015851
2.94351218711979
3.01673579097468
3.03994696315035
3.00292203853519
2.91923890477133
2.82237065953173
2.75220355783856
2.74092192354975
2.80401544453152
2.93657811931215
3.11450264156028
3.30134772110607
3.45901860999740
3.55733698237417
3.57947035965822
3.52395087503405
3.40426296679528
3.24537305787538
3.07697395667768
2.92515492287108
2.80583863342653
2.72338840474249
2.67466013467158
2.65461973637145
2.66022278206856
2.69329467370331
2.76246100172837
2.87938433381394
3.04643105694625
3.24361039493339
3.42913946494723
3.55878129390889
3.61100866768252
3.59722613519863
3.54757251437982
3.48257671963698
3.39297802789603
3.24607581255442
3.01834203047114
2.73183407153933
2.46381557180868
2.31508577105321
2.35329475436449
2.56886270568223
2.87441991058931
3.14868905290435
3.29704368371484
3.29423943942737
3.18938749526398
3.07464075646961
3.03581476359310
3.11064697463261
3.27572168936123
3.46658856541282
3.61603787033696
3.68643149796503
3.67971579347617
3.62547793837108
3.55968712120701
3.50811377727727
3.48118504832807
3.47780596988584
3.49124159831295
3.51239338302321
3.53062706398682
3.53524644832707
3.51997500590947
3.48848593277023
3.45495009447736
3.43636437564223
3.44245305746865
3.47273160889086
3.52212856688795
3.58680872959107
3.66366622800237
3.74651777546580
3.82555565757692
3.89085329886643
3.93540440307106
3.95553429915711
3.95145939015801
3.93003719653054
3.90669943663116
3.90189697106457
3.93194998794253
4.00033729357393
4.09631473820064
4.20159850419003
4.29901345907415
4.37671453245369
4.42729071846847
4.44580208227517
4.42999978495568
4.38236917095761
4.31185300345498
4.23333005677276
4.16385354920172
4.11672096211147
4.09669472278286
4.09970213764411
4.11756857032154
4.14439858059442
4.17932202220613
4.22340049410214
4.27436682046531
4.32492452095935
4.36604382237818
4.39134330542958
4.39825874939283
4.38582187693679
4.35263835941011
4.29864168277289
4.23013203892493
4.16279657313342
4.11777327242434
4.11235532790202
4.15236200769539
4.23179007416157
4.33942985611149
4.46673897848672
4.61021133453685
4.76641710418560
4.92495785322956
5.06664364481239
5.16952029928051
5.21889612791211
5.21460330503711
5.17121843625884
5.11204571960435
5.06062892776295
5.03358923715573
5.03763313688074
5.07144144640277
5.12998016883710
5.20777028521506
5.30016704809907
5.40437791401525
5.52139488407242
5.65690337755762
5.81754831125254
6.00247996433574
6.19695233523873
6.37610226545230
6.51807025254510
6.61541070073170
6.67511023746561
6.70936062430509
6.72774012465097
6.73745643794530
6.74751352280510
6.76854470193250
6.80711546189810
6.86123636491106
6.92223435035354
6.98048960344169
7.02918828704981
7.06411855940433
7.08264012030103
7.08509820246344
7.07779187749906
7.07376446564711
7.08934590068143
7.13814601895368
7.22574384920283
7.34683960039954
7.48560446748361
7.62073497130050
7.73565631088884
7.82995484153668
7.92459434435740
8.05476710620450
8.25072997481842
8.51579151955120
8.81609427761569
9.09341636825309
9.29843112712292
9.42454201933334
9.51671336769934
9.64548071992583
9.86277458723541
10.1699119607294
10.5177744866192
10.8359240964524
11.0704851066453
11.2091475573399
11.2818443166586
11.3394078111570
11.4233564167170
11.5438803881056
11.6783394309434
11.7904644124021
11.8569612702092
11.8828351449735
11.8951535409340
11.9215419783852
11.9706622303319
12.0283748379510
12.0700029477178
12.0783497181775
12.0557370962331
12.0236961010536
12.0108029080471
12.0356524104180
12.0961930534909
12.1735030021206
12.2471368177071
12.3099722659237
12.3717201062193
12.4493297474118
12.5511455082943
12.6651566183718
12.7595248321333
12.7968009908500
12.7549961413164
12.6441018597701
12.5085780313758
12.4128127040643
12.4144604195149
12.5375829605297
12.7597501867230
13.0206747146182
13.2474544088229
13.3831420122581
13.4066330323705
13.3374950032591
13.2241974364648
13.1206710300686
13.0639354859703
13.0658962037705
13.1212601144144
13.2209680583144
13.3593503639030
13.5327870169036
13.7356815294970
13.9586631644959
14.1893364459579
14.4142787547683
14.6214761116511
14.8026204428579
14.9553148545600
15.0854610060615
15.2082442495543
15.3445541616787
15.5119781737026
15.7146126614761
15.9389106655633
16.1598291161189
16.3541662902581
16.5125985174644
16.6431033226598
16.7643082818948
16.8931876156214
17.0344570343811
17.1780169230276
17.3062709391001
17.4066889737039
17.4805533698495
17.5416020745516
17.6071992373543
17.6903988807037
17.7978175397742
17.9311223917687
18.0879455627359
18.2620048188816
18.4455545767445
18.6347161992743
18.8327574969588
19.0462593341224
19.2760665044594
19.5106544579037
19.7275915992305
19.9027286821028
20.0225128417521
20.0931311594438
20.1406659838448
20.2006244146838
20.3017554595366
20.4531721677562
20.6427173475275
20.8486268982981
21.0579768023857
21.2796301023042
21.5420671722272
21.8763082040665
22.2940753606517
22.7750688059440
23.2719949784491
23.7303147336774
24.1099922119302
24.3967453436705
24.5991585861738
24.7367060914987
24.8271200879649
24.8817847263606
24.9151049551590
24.9636936940807
25.0972474326832
25.4007064607760
25.9264046974114
26.6428521614937
27.4187152283475
28.0637832643952
28.4130152276097
28.4086688074034
28.1317545161544
27.7635398596677
27.5005218567695
27.4710783514786
27.6948817784415
28.0981250145129
28.5679842541096
29.0121015134785
29.3909034768258
29.7121311109691
30.0031908433817
30.2866304507433
30.5721301982204
30.8609100586583
31.1517898088907
31.4431440993622
31.7322433759248
32.0157396103378
32.2927803154509
32.5694052594789
32.8607823205641
33.1866240308051
33.5580791136168
33.9627430342566
34.3605444554799
34.6982602338799
34.9367319040416
35.0738651241848
35.1469676253615
35.2108189994018
35.3054713488547
35.4368625040789
35.5855229895644
35.7390459117427
35.9260782376468
36.2249658971494
36.7326891694204
37.5036161951431
38.4900589084783
39.5240912512820
40.3642961930231
40.7951941839556
40.7299694890064
40.2559685226785
39.5921981152122
38.9828124112561
38.5900857889407
38.4447300334834
38.4691331052080
38.5455993709792
38.5849974296693
38.5631162493770
38.5162194465785
38.5082070682357
38.5925212779064
38.7900222897069
39.0905582245731
39.4692580178758
39.9011083507663
40.3645672760561
40.8385038187984
41.3022322668293
41.7416575952076
42.1549069461118
42.5477383177767
42.9143616313355
43.2114914725634
43.3470560089150
43.2067320561670
42.7203977065012
41.9365041366301
41.0532154318232
40.3708387617801
40.1745903131308
40.6036332994999
41.5799702916495
42.8416663689813
44.0637462403962
44.9988955370239
45.5641438715767
45.8382721228592
45.9866456532514
46.1634782141920
46.4432047011414
46.8083979444098
47.1878231411133
47.5133011471416
47.7598161142157
47.9494688931855
48.1253000091816
48.3194582789233
48.5394766626215
48.7780622026600
49.0320850733580
49.3121052656442
49.6357647528035
50.0132980471559
50.4384052041676
50.8909990808524
51.3480620232080
51.7937749745795
52.2221717109482
52.6317118787129
53.0172856995161
53.3669378339505
53.6659709362097
53.9044078720756
54.0822997734132
54.2116320284298
54.3165549973458
54.4313037068870
54.5924041130264
54.8248911768401
55.1293928383058
55.4797137613145
55.8348109243627
56.1598332359498
56.4455336267249
56.7164663737913
57.0243872193252
57.4302451496959
57.9820950048477
58.6968404429672
59.5528258522160
60.4973891642866
61.4668326295106
62.4084870878521
63.2927797279115
64.1106176696014
64.8617135878403
65.5446939312645
66.1575498268339
66.7078374371254
67.2207732252194
67.7317716357020
68.2639439993599
68.8078657733691
69.3222683076066
69.7582111317771
70.0906509629908
70.3359457272497
70.5449109733680
70.7779994853312
71.0790278432155
71.4622501791325
71.9176587812368
72.4273306775346
72.9793976117296
73.5703950858584
74.1970462604822
74.8463687603131
75.4933216680895
76.1085092865375
76.6700438915862
77.1707160730965
77.6164507891254
78.0193059422052
78.3908174102223
78.7381511702901
79.0620226974253
79.3561882008873
79.6103451390452
79.8166020053618
79.9760858867279
80.1016579399958
80.2152156705077
80.3407203967136
80.4962237078546
80.6893189587029
80.9183864153801
81.1778044346799
81.4634308152929
81.7757820402385
82.1195179060529
82.4987965015168
82.9105334307164
83.3403510192836
83.7655060821615
84.1646122118120
84.5289972024850
84.8689122773921
85.2105614147760
85.5854474736023
86.0182808824580
86.5193803974594
87.0823578464120
87.6847007331777
88.2915479880965
88.8659119305771
89.3853603033843
89.8575519283092
90.3230038268607
90.8393970803801
91.4546937880579
92.1847035208490
93.0069654127245
93.8722489556245
94.7268997977815
95.5356770224881
96.2941646660004
97.0244260096725
97.7577434838996
98.5162231663500
99.3029820046912
100.102428170920
100.887547755825
101.631643475540
102.321766124482
102.968689834782
103.608032330265
104.290872247604
105.067098168985
105.967723871069
106.992865575419
108.110084878716
109.263509014181
110.389545937239
111.432910399074
112.357812506005
113.152677202317
113.830337464745
114.425635614905
114.989011014553
115.573852202170
116.220524867347
116.945548610884
117.742125089375
118.588987809468
119.459266152911
120.326039572916
121.168371282884
121.980127171233
122.776506095241
123.591037014509
124.461748521667
125.412688773913
126.440628875037
127.514816436978
128.589954742181
129.624069544271
130.590841616433
131.481458488259
132.298921366234
133.051854615160
133.752027292975
134.413880916180
135.052982454143
135.683847921034
136.318974979949
136.968359307282
137.638183072862
138.330507845056
139.046350613063
139.789578582686
140.565711073502
141.374522812915
142.203133790582
143.026840821994
143.817833853847
144.555944969969
145.235614471173
145.866658981953
146.469891282370
147.070824713457
147.694735909035
148.364700306762
149.101988379860
149.925840219475
150.848750796910
151.866453384951
152.947342503908
154.028759274174
155.025019406144
155.847716778069
156.434925677389
156.780232990995
156.946875589315
157.055144407555
157.244976661134
157.630016958227
158.263483722975
159.128973201785
160.156909677656
161.256500172563
162.348382832483
163.385717232188
164.358688564421
165.284663236318
166.190285090442
167.093431587146
167.993529054541
168.875781089799
169.726626205307
170.549172028872
171.365901942975
172.204099836796
173.072928178927
173.950245830035
174.792657676994
175.565022860150
176.269490842095
176.953494015431
177.691426704870
178.551676921620
179.566426584284
180.717659236736
181.946014702251
183.179138075066
184.362954713922
185.474574524993
186.509806127409
187.460372519303
188.302367069450
189.002620719070
189.532343969937
189.875755919076
190.032523834340
190.021308113964
189.889040997894
189.721072902853
189.640300382330
189.785100184959
190.267150603004
191.125665227643
192.303279027789
193.661526717829
195.032445263801
196.281184226726
197.348130223082
198.251917899731
199.056596426020
199.823966010374
200.578322262223
201.302731048789
201.966309839801
202.561859546503
203.125774304170
203.723960732658
204.412532133538
205.201560333580
206.047141540061
206.874632039123
207.614497388991
208.228371451415
208.715556307409
209.105058948108
209.443273360948
209.782944977285
210.173449097157
210.651136067756
211.230570614726
211.899428116954
212.619599652962
213.335641627481
213.990767388667
214.548506727071
215.012572891913
215.432655440158
215.888126467915
216.455164981265
217.174767398186
218.039241832968
219.003005332306
220.008144594824
221.006706643128
221.966957083595
222.866437031906
223.686216164035
224.416759735210
225.071215405615
225.692251759504
226.342783044072
227.083679125933
227.950725055892
228.942087267235
230.020086864445
231.124371734560
232.190517634242
233.167666142715
234.029830534604
234.777750454767
235.431729199092
236.019774096512
236.567313421777
237.093239622796
237.612611932049
238.141301044841
238.696012979988
239.287808001971
239.915139689659
240.564077875217
241.215701579634
241.853387499409
242.465182011637
243.044187273079
243.591533159068
244.119975281181
244.651381988447
245.206082748795
245.790793689778
246.393972283834
246.991518804785
247.559018129482
248.083981011664
248.571883409825
249.042613274400
249.519742191027
250.020101265442
250.549597681619
251.104559381378
251.674535123887
252.245074815047
252.800969160163
253.328491703548
253.814791424900
254.246352935231
254.611293091601
254.908295206829
255.159003852946
255.414187427541
255.744121751804
256.214637400392
256.862657263721
257.684683898137
258.639527948524
259.657836702296
260.653914907334
261.540978676398
262.249008159463
262.738845618503
263.007081862118
263.083319411160
263.024980758268
262.910292117006
262.825133518789
262.842892460890
263.004489119907
263.308085348527
263.712368791382
264.150128221596
264.545967701287
264.833494843805
264.969534007352
264.943459455438
264.779278704080
264.528610621792
264.255412655324
264.017254699035
263.850270557855
263.763533071864
263.743966138267
263.767633877326
263.810947381448
263.857731500253
263.902061406497
263.947869101275
264.005092975731
264.082448653886
264.179661884839
264.284250093900
264.376231012928
264.438650228745
264.467515153642
264.475611272849
264.488496944551
264.533893119159
264.628197712996
264.766847215470
264.925296675065
265.071509173790
265.182578256728
265.254927309205
265.302697937581
265.347409722542
265.406163461199
265.484346084148
265.576032959529
265.672169449325
265.771759271237
265.888024907758
266.044722690618
266.264912917459
266.558754508310
266.916315875627
267.307974528823
267.690963032678
268.018717039553
268.250841757646
268.362568582032
268.351303847381
268.237216136487
268.057481290913
267.857332097096
267.681801926682
267.570076765058
267.552064695130
267.645495147381
267.851913243241
268.152104693402
268.505131458604
268.856399547490
269.155624316059
269.377206420888
269.530444209630
269.651505559879
269.781331761218
269.943551304355
270.135808380810
270.338022660977
270.529821557831
270.704329887265
270.869801297073
271.040393020239
271.224321768918
271.417074985475
271.602435110435
271.759719998701
271.873044577605
271.937562180479
271.959851386750
271.953953500685
271.936599656545
271.923199196451
271.924172128200
271.941994096507
271.970607571126
271.998947106200
272.019597997565
272.039817447295
272.085490229570
272.188433715089
272.360136976333
272.569908248732
272.746193918129
272.804625453460
272.688213513470
272.397438786745
271.994339013395
271.578466628524
271.244070643309
271.034176358197
270.912036130290
270.770752882138
270.486934228061
269.995296038965
269.340502787674
268.671425751744
268.177281300842
267.999731368253
268.167352798987
268.584039541245
269.072570555908
269.447517395375
269.582519108613
269.446792094831
269.103163374775
268.674162766777
268.291947659347
268.052499387248
267.991271240142
268.085561591083
268.275514682809
268.489408086327
268.662121476671
268.744159895693
268.705284743576
268.537033977955
268.253692979713
267.887718823502
267.478083289459
267.056731756371
266.641695802971
266.240341816591
265.857531659541
265.500430740301
265.176893936532
264.891181903448
264.641741940429
264.420754351698
264.211159847229
263.980910772181
263.684634608942
263.287920104229
262.816347880672
262.401905639061
262.276906352383
262.680483690375
263.701086858951
265.143252559108
266.521822785001
267.225511001871
266.786825964767
265.117098762270
262.570682985304
259.794011515900
257.437900514537
255.887968869058
255.150551937177
254.934170721027
254.854855533969
254.637111603611
254.207737115417
253.658952605590
253.134300860480
252.720921352379
252.407336797826
252.113779889921
251.758795926418
251.313051405568
250.809630165083
250.313430881414
249.876984833280
249.511849483980
249.188446137748
248.857821735785
248.478417634194
248.033089368089
247.531346028511
247.000508407393
246.472793382701
245.974328717336
245.518818249298
245.104996660488
244.716468437635
244.325491206694
243.903284909900
243.434461918591
242.926779174334
242.407850186606
241.909364112362
241.449128888527
241.022669087243
240.608359468975
240.181050053628
239.725533775303
239.242739646401
238.745638381251
238.247737703928
237.752280993289
237.249892169534
236.726062640386
236.173560212381
235.602373246411
235.040203395068
234.520365325363
234.062017832314
233.654613204982
233.257661597098
232.818798460499
232.302952683417
231.717276580105
231.114741730322
230.569517252691
230.136780761557
229.822095804319
229.578211278780
229.328498297179
229.002953864386
228.569303343385
228.044260883209
227.478374821245
226.922801845965
226.399302032778
225.892476602550
225.365796184801
224.787031010672
224.147040061447
223.464172295943
222.775218543093
222.119546843098
221.524632151868
220.997723503022
220.524138527988
220.072304830466
219.605290785032
219.094184169642
218.526466046969
217.907194388228
217.255621441685
216.599305835913
215.966214342357
215.376558239472
214.837226015313
214.340247506278
213.865105965293
213.384829968107
212.875265082258
212.323910843492
211.733184217204
211.116748215370
210.492374336804
209.874933854516
209.270805604070
208.674633957347
208.069659930494
207.432056940610
206.738933203471
205.978182416706
205.155923352340
204.297592996254
203.442694232228
202.636006770201
201.917520819232
201.312450721421
200.823577872276
200.429137757097
200.088170802387
199.752133938496
199.378618680617
198.941298963407
198.431380231069
197.851575151916
197.209693696633
196.517554994539
195.793166613525
195.059655993726
194.338319800899
193.640586886866
192.966356060761
192.310722372966
191.673281560744
191.062378659304
190.491427741090
189.969957736422
189.494785775808
189.046182031733
188.590311909128
188.085966297552
187.494596608815
186.794863464365
185.999253914648
185.162136545570
184.366769486414
183.690471676661
183.165265042905
182.759046480618
182.390659115293
181.970454587918
181.443269275008
180.810888180387
180.123079110226
179.443973768060
178.814631970712
178.233007301698
177.659481298215
177.041330567840
176.342565491674
175.566139673911
174.759259641641
173.998269529739
173.357779949261
172.877103526377
172.540970321253
172.286575006262
172.034702770183
171.726635170711
171.344041387154
170.901775985748
170.423475223707
169.920909170163
169.392265122489
168.837370465610
168.273514198289
167.735790222444
167.259751501878
166.858776868618
166.511727040549
166.167954367605
165.766367225342
165.260397842513
164.639428263474
163.936476071530
163.215620466390
162.543589659281
161.960628804202
161.466369045328
161.027160751747
160.599760010872
160.157443997365
159.702034109944
159.254032687365
158.830420786726
158.429797322192
158.035945193734
157.632831228587
157.215454323988
156.788225048550
156.355321414979
155.913233785437
155.451836076681
154.962276949848
154.444594345821
153.909331775635
153.373809790176
152.858024128993
152.383271903916
151.971955367620
151.644504113644
151.410841113832
151.258921320268
151.147946669136
151.013385591550
150.784614927841
150.409433115111
149.876129203957
149.222802151157
148.527012244822
147.878205981057
147.345182774321
146.953123013541
146.678615121933
146.462583345424
146.234649305034
145.938997038350
145.551523405566
145.082087062000
144.563050002075
144.031965805052
143.518371531908
143.040714363318
142.611032324136
142.238556082756
141.926287513111
141.664426058496
141.429448606128
141.192216150875
140.930142686457
140.635609987666
140.315802413192
139.984682565698
139.652995092949
139.323363076477
138.993142312435
138.661595829319
138.335065983217
138.025376707818
137.741924355080
137.483817859411
137.239037140309
136.991068263936
136.726445904130
136.436427095720
136.112810772396
135.745077081315
135.325889434949
134.863491636356
134.390250277604
133.955950079966
133.605341509747
133.354137162803
133.181879614755
133.047589183946
132.915865657435
132.774065653593
132.630206852814
132.496761338967
132.374818257954
132.250524174056
132.104581066560
131.925209633324
131.713832310302
131.480661023955
131.235969936096
130.984718595582
130.727509460928
130.465138689347
130.202498089807
129.950164265942
129.723551443796
129.538265012987
129.401102988064
129.301313353994
129.210409209312
129.094555601525
128.933103415706
128.730135404085
128.510726019751
128.305571742021
128.134636359753
127.998163940988
127.878049714659
127.748569737089
127.591484980321
127.407343192942
127.216373432158
127.048548529224
126.928386750419
126.862374398328
126.835086432320
126.815341259577
126.768668177316
126.669905334573
126.510858660473
126.301445317443
126.066030361785
125.837109893188
125.646669664597
125.515625063694
125.445241105190
125.416373860669
125.398504980963
125.364247754046
125.301725977407
125.218076890386
125.132013062838
125.060621533991
125.009586380633
124.972096393315
124.934146833009
124.880680835588
124.799393348041
124.682465952659
124.527725054201
124.340102681677
124.133155112123
123.929159968268
123.755478084100
123.636104523458
123.581460925740
123.583131938838
123.618153196209
123.660216912398
123.690148372076
123.700065796120
123.691431082245
123.670657811255
123.645463727170
123.623129092954
123.609997537761
123.610446640135
123.624180548830
123.643226724501
123.652148886319
123.633844219997
123.578808584548
123.491636827285
123.389202643236
123.291089944644
123.209520352742
123.146492545973
123.099079657414
123.066504348219
123.051536151660
123.054335239779
123.064416704515
123.059818134585
123.018019082619
122.933183797962
122.826818155210
122.741093158096
122.716085646244
122.765125797814
122.864848275744
122.966392035968
123.020683040950
123.003228416998
122.924935793741
122.823695743754
122.742890548110
122.710280076832
122.728177381168
122.776553277998
122.823694817493
122.838779703468
122.803413218605
122.719434551293
122.608688445011
122.502364690985
122.424779687399
122.382559147957
122.366816025008
122.364667889069
122.368984818371
122.379103241050
122.394470837399
122.408056147139
122.405113769913
122.369116433843
122.292208873125
122.183423343764
122.067345862236
121.971640187274
121.910815243823
121.877989536912
121.851300102691
121.810492076466
121.751065307158
121.685505823303
121.632165426932
121.601918377071
121.592453601367
121.592077043396
121.587560404317
121.569819366436
121.535681768819
121.487522143203
121.432385596307
121.380893071686
121.345256821926
121.335349914352
121.353554768867
121.392141632459
121.436641483740
121.474169834683
121.501454163749
121.526785730987
121.563589220680
121.619558509665
121.689368723824
121.755751326172
121.796853231406
121.795009392179
121.743317918092
121.647574005283
121.522881592114
121.387619389029
121.258541960601
121.147817954589
121.060591550311
120.993685980423
120.937913387679
120.883489670457
120.824296822635
120.758317212554
120.686070068389
120.609629013190
120.531995847079
120.455673245934
120.381164420659
120.307083822510
120.231916853663
120.155370461978
120.077550127505
119.996968483011
119.910353501343
119.815734343771
119.716603895688
119.622642017492
119.544499782550
119.485805185487
119.439278992411
119.391132572899
119.331083521952
119.260178073315
119.189525367678
119.130664339072
119.086430039879
119.050556237534
119.014713583517
118.974804370270
118.931849917731
118.889768592930
118.853302236968
118.826579979162
118.812423536939
118.812560519696
118.826897881234
118.850550987697
118.871609648919
118.873509033096
118.841205650014
118.766880580864
118.652278868678
118.507797902087
118.349600466816
118.195279392953
118.058359566713
117.943664335346
117.846762374548
117.758344220344
117.670327157428
117.579174529746
117.484594820181
117.385969856769
117.281078354592
117.169312070294
117.055659974992
116.948936785458
116.853589029741
116.763357146819
116.665115368424
116.550513943321
116.424052712151
116.299820338214
116.190696771072
116.100200947661
116.023306933650
115.954139690256
115.892695545627
115.843613395304
115.807519907728
115.773385178378
115.720306734470
115.628760154352
115.493128783712
115.326281781596
115.152786537301
114.995549854898
114.865455479445
114.760706418730
114.674532838452
114.603911250730
114.552344124126
114.525459842537
114.524330580426
114.542497555223
114.568349514150
114.589978059764
114.598649338953
114.589067964173
114.557923424389
114.503917161033
114.430115355355
114.345663512016
114.263672884955
114.195592535211
114.145341983765
114.106615286118
114.065182115804
114.005454266737
113.917325576528
113.798391485178
113.651103968028
113.480004241127
113.292935507323
113.103145521463
112.926555984048
112.774126228654
112.645531916451
112.529646586461
112.411109010241
112.277771807658
112.124657941570
111.953411326872
111.768868928849
111.575845522959
111.378745303347
111.183467567540
110.998066053499
110.829740884771
110.680291813683
110.544865406771
110.416070639003
110.289706335832
110.166046833973
110.045730403049
109.926400591879
109.805604150145
109.686810592988
109.580113591054
109.494875954754
109.431432323108
109.380512556698
109.330766233855
109.277151330403
109.223521355438
109.178396163848
109.147633421304
109.129156183548
109.113039371419
109.086436369132
109.039707536874
108.969804855047
108.879345716064
108.772987538673
108.654377426689
108.525751919193
108.389296437341
108.247803918651
108.103620577189
107.957090419228
107.806043629163
107.646777579898
107.475918397460
107.291882345692
107.094968290627
106.886569925473
106.668616933747
106.443177127113
106.211747175394
105.975152690296
105.735008481472
105.495468508725
105.263124228806
105.044798548725
104.844768101116
104.662720820744
104.492859204256
104.324659384135
104.146275726666
103.950485849825
103.740370819850
103.530464528398
103.341396997071
103.191066370169
103.088387104369
103.032601962640
103.015307103226
103.021787011452
103.033214002577
103.032725852331
103.012895278185
102.977936985375
102.938059172748
102.900845232371
102.866778078570
102.831429017145
102.790757532327
102.744130637983
102.692896460511
102.636623767654
102.570545398307
102.486025095014
102.373576671238
102.227068444350
102.047277425422
101.842381046069
101.624526241956
101.405053118401
101.192033947849
100.990956887355
100.805887723921
100.638273979278
100.484566819364
100.337216040231
100.190507499365
100.046015262876
99.9114366482972
99.7933555736339
99.6905810750533
99.5932263139985
99.4868424887382
99.3578833134621
99.1979776321373
99.0060615035181
98.7875691906442
98.5505951697036
98.3011677667952
98.0413159240163
97.7717444786562
97.4962582480306
97.2228136195626
96.9598354905034
96.7115287913822
96.4758389488373
96.2451567219865
96.0085161121659
95.7551232201670
95.4789278399711
95.1823396693631
94.8768664212663
94.5798880653290
94.3084675000691
94.0727385212291
93.8724117402086
93.6984055525729
93.5379518788590
93.3793590403105
93.2143296942857
93.0389228370528
92.8544199272899
92.6668036310669
92.4834055531605
92.3085792828121
92.1417523419424
91.9785637930081
91.8133601221320
91.6417321637860
91.4620236012248
91.2742867898241
91.0775873649146
90.8698615393622
90.6521900230507
90.4328518521550
90.2249916204628
90.0381490446363
89.8704819576577
89.7079428128422
89.5311792741175
89.3263694859989
89.0939177643416
88.8489707240969
88.6122138018471
88.3968682379175
88.2014128379631
88.0134771798767
87.8219192225109
87.6275930817753
87.4439798475585
87.2873165560330
87.1651041783295
87.0727220286047
86.9994692608910
86.9365902353903
86.8795561389790
86.8243761029348
86.7640942621474
86.6904137518463
86.5991425616522
86.4938546772827
86.3837030013296
86.2768634493252
86.1750717116343
86.0733090845565
85.9638675644253
85.8411057593185
85.7044171788387
85.5588825354368
85.4129492023115
85.2731409604687
85.1391860318212
85.0042864899754
84.8608665193639
84.7066969925484
84.5463334186956
84.3876640414177
84.2370692038240
84.0962889738666
83.9618696121203
83.8268080711587
83.6839844433205
83.5305625557252
83.3707876595036
83.2140368797766
83.0686878475819
82.9371060123712
82.8160245047714
82.7003646827037
82.5852990753816
82.4650641879088
82.3319939310435
82.1785673543000
82.0004014646620
81.7965780501510
81.5679795269565
81.3178389321914
81.0557637951795
80.8007255945338
80.5773721408379
80.4055780630687
80.2900908192778
80.2178702682694
80.1641371559417
80.1017168278191
80.0082564243171
79.8700345632080
79.6838045421890
79.4574330098451
79.2079837870459
78.9556815380127
78.7151430468039
78.4887048371693
78.2666824783953
78.0351797178512
77.7867703570561
77.5268220353386
77.2704364203845
77.0316334157274
76.8131466734341
76.6053841952185
76.3955251946598
76.1790667334804
75.9641063570985
75.7649882709652
75.5910375257121
75.4397201165418
75.2987484688930
75.1536477306809
74.9939327036423
74.8146287388924
74.6151709625517
74.3987942208703
74.1726476819460
73.9463337541558
73.7271511690526
73.5139585481841
73.2951900553751
73.0550541145223
72.7845979674061
72.4884900317508
72.1815044655345
71.8782334310809
71.5854459309195
71.3030098171433
71.0305637182104
70.7717486943725
70.5308641386935
70.3054355545034
70.0832623581681
69.8483139019209
69.5911528108111
69.3156123474894
69.0370940893038
68.7740593399924
68.5378076640413
68.3259976939245
68.1234676596904
67.9096906609440
67.6680287741490
67.3916998596693
67.0847219814786
66.7592117246514
66.4312350793054
66.1166265929948
65.8271659194248
65.5674460780502
65.3336163949968
65.1149130508493
64.8969204132522
64.6648601369551
64.4069795007539
64.1182792407917
63.8020969106729
63.4670909211457
63.1222246112477
62.7749840413561
62.4331004571280
62.1046151876025
61.7936248974598
61.4958481690008
61.1999364196286
60.8950625366673
60.5786205205063
60.2570873150273
59.9399020311127
59.6331619432149
