# Supplementary material for: Air blast injuries killed the crew of the submarine H.L. Hunley
Source: PLoS One. 2017 Aug 23;12(8):e0182244. doi: 10.1371/journal.pone.0182244 (PMC5568114; doi:10.1371/journal.pone.0182244)
Supplement: S1 File — This file contains all the test data used for the conclusions presented in this publication. (ZIP) [file pone.0182244.s007.zip › Lance2017_HunleyData/LiveCharge_ConfinementStrength_Waveforms/min_confinement_level_1.txt]

2.79356056422251
2.81624105774475
2.81937837339712
2.79813431610243
2.76548492886775
2.74321940159108
2.74602382430991
2.77159541222601
2.80436885038104
2.82907066869433
2.84255536015192
2.85451708394324
2.87770999115920
2.91681034695173
2.96440147474198
3.00548529771373
3.02628816861999
3.02172744855070
2.99730521529576
2.96480590194326
2.93543390351804
2.91520799321863
2.90458804119964
2.90116598893453
2.90351508565238
2.91412250187681
2.93862603681044
2.98047775877576
3.03514783435484
3.09000479478191
3.13123452853456
3.15231748350273
3.15685343343702
3.15361287602246
3.14864722079319
3.14130304123464
3.12660488876037
3.10094112416791
3.06621487928008
3.02970165616199
3.00056246393840
2.98642276954350
2.99217284010548
3.01978094263913
3.06711932013905
3.12648211136651
3.18541816501159
3.23083035238092
3.25408733743884
3.25380844288752
3.23489817087495
3.20513802708660
3.17186776983267
3.14066529044725
3.11629511238757
3.10425391009655
3.11011035115032
3.13547981010431
3.17398933712347
3.21304460698221
3.24234793456223
3.26177452534187
3.28006328563469
3.30497112145046
3.33491952291273
3.36045030373194
3.37321023007427
3.37334639625101
3.36943335366557
3.37243254422489
3.38915406439468
3.41984302375369
3.46077320489643
3.50856974278825
3.56178547341559
3.61860655755216
3.67388830111321
3.71907809020380
3.74518940677236
3.74632798725325
3.72172261671660
3.67587165060084
3.61703481170407
3.55441274389450
3.49515897165746
3.44305331238327
3.39972103544057
3.36700269260553
3.34784849994905
3.34475286484469
3.35739066488754
3.38146926670746
3.40949364265424
3.43364016093104
3.45009979717717
3.46181254374510
3.47611495946041
3.49824244477234
3.52637816881208
3.55286712514670
3.57036852848485
3.57762884376955
3.58042819947438
3.58685942360110
3.59989409143062
3.61288614542322
3.61292592993295
3.59107688699790
3.55132751838287
3.50972314337776
3.48373985963368
3.48032685017147
3.49021999274738
3.48945975789671
3.44552968550790
3.32709775302066
3.11778168153488
2.83136505554216
2.52020871781664
2.26703985987321
2.15767024801179
2.24477072437307
2.52123971121313
2.91933066340298
3.33856956225852
3.68807981179172
3.91918080602780
4.03187993365764
4.05873903936243
4.04252593666436
4.01987805467971
4.01252644654102
4.02431139331450
4.04490295810529
4.06003184179164
4.06220500008767
4.05431029275777
4.04487134987137
4.04053553298003
4.04206161619624
4.04592700187107
4.04881959625266
4.05051327210170
4.05341643820163
4.06059648859939
4.07402195016317
4.09289713318764
4.11224949439491
4.12366825174060
4.11957117838535
4.09888362968186
4.06935728325497
4.04387073158994
4.03340687423470
4.04206940067733
4.06701354927502
4.10197115518405
4.14081536695329
4.17842389142837
4.20937256510740
4.22764275374051
4.22930256289220
4.21645152754112
4.19865727396633
4.18929606873185
4.19806707194539
4.22513066048798
4.26203342351101
4.29833514194450
4.32755213102900
4.34828135046308
4.36218935811543
4.37219772005568
4.38164058369422
4.39340103779290
4.40877801224952
4.42700601507691
4.44611457471374
4.46443942306504
4.48117395162077
4.49534884204912
4.50479680978526
4.50684458902461
4.49993412374667
4.48417002639021
4.46106929406627
4.43424360117681
4.41017560878115
4.39618464396323
4.39590912188404
4.40705716390514
4.42451998336078
4.44560957888203
4.47163914705709
4.50442983046166
4.54180018016316
4.57675641804392
4.60111999936493
4.61003716710886
4.60367129565577
4.58630702369713
4.56552210086194
4.55172225599317
4.55540448041756
4.58111998222110
4.62204171536246
4.66129196729027
4.68137008014738
4.67473687021383
4.64677092277252
4.61002923303001
4.57621842392433
4.55107491203346
4.53249224142173
4.51174311948780
4.47924434382153
4.43344480880951
4.38597815975403
4.35683011850084
4.36193768833202
4.40321411468543
4.46888444853921
4.54270278935915
4.61336551478957
4.67653554014494
4.72995784110024
4.76906825750080
4.78883428584867
4.78934211203465
4.77777151553571
4.76376596173260
4.75331191774675
4.74791736420340
4.74896095074682
4.76041634106411
4.78544984085636
4.82068648057288
4.85563082363883
4.87952102691848
4.88981243208557
4.89369260216079
4.89998173843190
4.90912253783576
4.91254081653371
4.90340326315409
4.88802739429325
4.88535773117996
4.91325972836154
4.97336809279718
5.04801871033189
5.11176349441891
5.14712861347141
5.15190032352486
5.13459472749058
5.10569733323816
5.07386744722343
5.04815388687508
5.03946611174696
5.05615495219279
5.09720213421260
5.15130108718354
5.20465082894162
5.25069768047250
5.29265012638685
5.33694582722444
5.38445565555682
5.42740421338007
5.45400881901470
5.45662393676126
5.43777151694842
5.41066500009613
5.39361752747477
5.40073455706494
5.43423778986284
5.48368686187312
5.53286218202645
5.56971487650850
5.59324625442906
5.61372755712518
5.64594809712536
5.69806163204051
5.76241021002066
5.81661342635212
5.83741947223373
5.81834016470642
5.77664916091942
5.74326986448300
5.74303480952526
5.77970127726932
5.83549479503507
5.88419526963073
5.90801998721230
5.90722497574388
5.89734410647779
5.89740367854721
5.91771889493604
5.95521179328982
5.99848844652706
6.03791652105263
6.07228559306975
6.10662578476919
6.14401813237360
6.18017081264585
6.20650642062245
6.21847361723511
6.22046178260667
6.22267992704686
6.23383692373284
6.25651573792539
6.28761808961662
6.32170590662907
6.35475137572490
6.38643083677088
6.41947460888536
6.45686501563243
6.49989001299953
6.54854197900501
6.60251377963064
6.66080155421125
6.72038610884372
6.77582628451691
6.82095365554385
6.85234184066716
6.87205924445775
6.88638673145653
6.90046966108762
6.91351464651058
6.91916718636247
6.91096998135114
6.88855521821948
6.85972098437551
6.83660854849395
6.82894404585349
6.83969099761905
6.86562737021642
6.90065867163489
6.93866808619828
6.97531981823686
7.00989942531295
7.04684135897176
7.09465322272067
7.16095867278528
7.24605268304751
7.33987436928360
7.42557301713716
7.48779091041312
7.52001382634261
7.52656798675863
7.51938785614843
7.51298818113893
7.52109284966646
7.55578213054948
7.62697266661736
7.73982665901890
7.89103586646641
8.06772176324934
8.25108492289189
8.42266288929350
8.56911938101673
8.68368650345667
8.76521996149844
8.81609969531243
8.83967949023559
8.83858316082355
8.81441506264283
8.76689315333727
8.69123304677217
8.57772731900195
8.41829049473256
8.21685579541447
7.99375359595304
7.77892111705100
7.59952977270281
7.47136701815914
7.39794512456771
7.37497189040637
7.39569446977502
7.45388393614159
7.54385132656582
7.65922547701380
7.79285368340969
7.93871971372027
8.09442108794369
8.26152919493032
8.44224014816844
8.63401461668821
8.82722505357200
9.00945146949865
9.17302398813042
9.31792558974204
9.44736102636673
9.56154440752901
9.65562230762351
9.72190273636112
9.75363437270351
9.74833417481226
9.70907709658214
9.64281555365183
9.55703018596293
9.45731277629709
9.34726108165553
9.23018857706880
9.11115187571653
8.99770658270266
8.89889474888128
8.82364017577168
8.77979780027449
8.77336775265230
8.80678247627763
8.87700860114959
8.97575981044281
9.09294151492807
9.22164902401886
9.36123846724331
9.51587930118068
9.68936902305238
9.88000264838598
10.0789965885704
10.2730622054092
10.4490496632262
10.5978033353974
10.7157085181310
10.8044691361500
10.8699705013154
10.9198027972984
10.9593835066362
10.9890522741023
11.0048291670866
11.0021007069112
10.9788461315744
10.9366500720299
10.8806629931059
10.8195445026580
10.7642396420788
10.7243398739399
10.7035764751439
10.6980859504319
10.6994716485322
10.7007704382531
10.7011298700008
10.7062608943682
10.7251419730103
10.7661134765203
10.8351045035207
10.9356622299570
11.0684486577441
11.2294938508268
11.4089933724003
11.5922647914758
11.7626307608571
11.9050097350598
12.0092486721332
12.0730007587224
12.1040114548963
12.1199983401579
12.1432206664970
12.1903043022429
12.2636495054091
12.3510206202159
12.4332424271971
12.4939196522451
12.5253233564605
12.5288622398943
12.5121308922493
12.4850532735034
12.4563825331365
12.4314170004802
12.4118839683759
12.3976765937446
12.3889060311544
12.3871672397756
12.3954426623699
12.4163732480940
12.4501134874929
12.4939735372263
12.5445697834298
12.6011877604856
12.6681253275068
12.7533383906389
12.8622283940290
12.9903265590405
13.1221903575851
13.2396633454144
13.3333879271211
13.4073927074196
13.4728294599605
13.5370581898272
13.5979874708731
13.6478567148334
13.6818575988019
13.7034580888797
13.7221947133474
13.7463698819435
13.7766936211477
13.8053917578390
13.8208979964533
13.8147114500204
13.7865281641823
13.7456302227169
13.7081499502346
13.6903833216467
13.7003800969734
13.7336519216118
13.7778665439917
13.8235581977854
13.8717968448666
13.9327511763072
14.0170488054909
14.1270156347637
14.2539980869617
14.3824852233965
14.4968723211746
14.5866090799298
14.6483109268261
14.6855559573361
14.7077397555924
14.7284315858783
14.7619918648751
14.8178933928028
14.8955561654112
14.9837648703183
15.0655227057457
15.1254234865080
15.1558480156885
15.1594856718445
15.1471592089191
15.1320533091757
15.1239670710292
15.1273951444922
15.1436776667109
15.1736672796228
15.2176041539325
15.2726449122139
15.3317797830045
15.3870951716867
15.4353640556578
15.4801424153934
15.5277148937653
15.5813341156988
15.6398113053798
15.7005536452413
15.7620984246100
15.8233159738587
15.8815326158903
15.9328632144610
15.9749487574995
16.0098156352619
16.0447868492130
16.0906787101329
16.1575476414220
16.2492990375824
16.3596734549187
16.4723557174082
16.5662921325783
16.6243903988677
16.6411914120088
16.6249274353581
16.5928836465195
16.5634725914776
16.5494809845772
16.5549586216431
16.5765203158049
16.6082192725422
16.6466573970914
16.6922892929431
16.7459360563726
16.8038770342892
16.8566688482704
16.8941446118694
16.9133388180192
16.9225532219512
16.9375517850061
16.9722732129540
17.0304146383816
17.1033142667631
17.1752073847764
17.2320612432751
17.2682282628457
17.2877054969068
17.3012865085028
17.3226859364229
17.3644885565883
17.4328447374218
17.5224158341736
17.6166501147911
17.6959012604687
17.7483497174511
17.7752098084222
17.7867080750608
17.7934490356463
17.8007605939385
17.8089150825017
17.8159191729286
17.8194360307138
17.8186278917851
17.8170539518161
17.8234783007563
17.8470463141480
17.8898394200351
17.9443445116506
17.9986435161530
18.0443053747515
18.0806071250668
18.1131336256278
18.1486122855133
18.1892951174506
18.2307749889561
18.2658727252189
18.2925848111609
18.3190163153273
18.3591587214479
18.4215634672038
18.5003983391456
18.5769655145834
18.6311613329420
18.6545353638400
18.6555039198247
18.6534886303007
18.6669178734883
18.7031558305868
18.7555620159650
18.8080078373786
18.8432522234154
18.8503860225137
18.8284464875195
18.7859183913186
18.7372024116706
18.6975707497388
18.6784315054025
18.6848181862780
18.7160124363824
18.7680704793424
18.8358323718714
18.9132687423719
18.9931274268860
19.0672307603925
19.1276828199952
19.1688487486194
19.1901010777565
19.1979667114815
19.2047955931426
19.2230404765526
19.2586881479800
19.3089001775014
19.3652522669844
19.4191457510385
19.4651279908509
19.5010562874326
19.5269772963077
19.5443157070441
19.5549542605132
19.5596299595375
19.5571428410504
19.5461824826262
19.5286040111367
19.5110843588961
19.5039375905747
19.5179521737044
19.5597905327974
19.6267229194710
19.7041237118224
19.7698164158089
19.8045011199589
19.8018991114645
19.7724528618685
19.7388721880742
19.7245183327754
19.7360789241055
19.7444044583229
19.6731116109478
19.4096556305992
18.8503010070118
17.9729568910631
16.9057893739406
15.9431197968254
15.4722430536873
15.8193599150627
17.0794620674601
19.0250786768421
21.1611731133041
22.9150037392903
23.8689993842417
23.9171144190230
23.2693320300422
22.3147796651620
21.4274724527474
20.8183526693628
20.4973216804216
20.3405707763140
20.2055212837780
20.0233393428338
19.8244963709677
19.6971583619211
19.7166500552522
19.8947172564058
20.1753315507256
20.4689595652164
20.6959055909610
20.8125500586345
20.8134056560188
20.7192502859392
20.5649070844691
20.3918121075959
20.2424233263246
20.1531625283989
20.1465146714949
20.2252033563065
20.3711084160838
20.5502688048707
20.7231023020722
20.8561232293346
20.9299891619075
20.9409479809567
20.8973453475815
20.8150010908298
20.7134945969189
20.6133198064325
20.5335067888389
20.4893448219771
20.4899178081312
20.5359329807458
20.6190914122990
20.7239111228107
20.8315775590374
20.9241377101366
20.9874619306710
21.0130556524168
21.0000683669523
20.9577104486906
20.9055333618388
20.8679980061039
20.8635112220157
20.8946311474242
20.9475627991079
21.0017440199471
21.0418011983396
21.0632079550829
21.0691976376047
21.0635867090141
21.0465223876969
21.0162316155983
20.9739225270548
20.9269010051820
20.8874347223470
20.8683505057134
20.8781819693040
20.9185080308860
20.9841511761003
21.0647099513145
21.1462758547008
21.2144071681247
21.2590709575326
21.2788599281571
21.2805438023762
21.2737637437607
21.2654175842114
21.2582979479970
21.2539135882087
21.2558051527272
21.2701367940643
21.3025109964348
21.3523632411050
21.4095061242437
21.4578738480676
21.4853313572733
21.4911995140646
21.4847068549486
21.4769336474059
21.4747426571090
21.4812239730728
21.4991047161573
21.5310382910406
21.5757453371374
21.6252100028421
21.6682014305290
21.6984453111241
21.7194426590890
21.7404850519451
21.7676223821134
21.7983834145604
21.8244255701209
21.8382742916821
21.8379721733589
21.8275132716008
21.8148514728481
21.8090514602973
21.8166187606594
21.8379891308478
21.8668126606748
21.8929699697632
21.9070008464551
21.9036743879496
21.8842197191590
21.8562005244601
21.8297310119983
21.8118513368356
21.8035228936553
21.8018292318942
21.8054453503083
21.8182722280356
21.8473467538192
21.8967601055923
21.9636538273815
22.0397244443897
22.1155689642449
22.1836240784685
22.2388179814870
22.2784217524189
22.3018051752586
22.3098138135722
22.3040765173993
22.2873284210588
22.2647653483000
22.2440285555447
22.2317867197944
22.2296563137347
22.2348054048651
22.2454308809393
22.2646249013245
22.2974544921302
22.3438178841180
22.3941915720596
22.4323987539467
22.4436508125473
22.4229468575445
22.3791853913647
22.3325294493993
22.3058606388265
22.3142759425958
22.3578269045722
22.4216550541845
22.4843604381163
22.5302176736869
22.5572432356671
22.5756443110896
22.5984034486568
22.6311029700931
22.6679106227977
22.6962434063640
22.7068241635328
22.7019797995033
22.6960336592425
22.7070058933785
22.7446193542765
22.8023590218838
22.8597271992539
22.8945834081667
22.8973352189907
22.8760946146868
22.8492182804689
22.8325546117919
22.8319675494274
22.8448218950852
22.8658379296844
22.8913848760185
22.9204320958131
22.9534200045900
22.9904148795538
23.0296639977838
23.0674480909876
23.0989670050565
23.1193020978102
23.1244786518247
23.1137240378820
23.0930539058405
23.0773917323908
23.0867865789205
23.1358169140582
23.2224532605719
23.3258643560458
23.4169081517465
23.4747757039546
23.4978531117797
23.5013926207175
23.5048353886878
23.5183708179403
23.5372829651564
23.5470729934615
23.5359562908890
23.5060223174156
23.4740565830628
23.4605254049731
23.4751882254239
23.5106223998308
23.5480375905174
23.5703121181722
23.5729548929793
23.5656177464747
23.5627724946052
23.5705074383076
23.5809593824222
23.5796344238265
23.5587442947321
23.5249769489223
23.4964724830032
23.4927077745358
23.5247465249573
23.5910906558832
23.6795922983643
23.7727190465089
23.8535580076793
23.9112598664910
23.9447426075952
23.9626395927637
23.9779054188579
23.9987839779396
24.0221375975612
24.0353947199262
24.0271014235265
23.9980321170490
23.9632459335655
23.9428937229929
23.9491649054186
23.9794881286401
24.0202973711980
24.0573129395460
24.0839738479336
24.1022160280048
24.1170924722958
24.1317755203317
24.1467763377960
24.1609948806896
24.1713145487037
24.1722431392246
24.1594076187293
24.1361248031433
24.1164396056383
24.1193336217135
24.1568851686427
24.2250453958141
24.3039150216994
24.3679206086405
24.3998426281783
24.3996472085360
24.3821858165858
24.3655632170478
24.3584894779423
24.3555619812552
24.3436488016064
24.3142052209330
24.2720462395010
24.2343622779134
24.2213229009269
24.2450553995221
24.3035764956075
24.3821616458375
24.4607362793004
24.5236667824666
24.5669256443022
24.5978262556317
24.6267207740260
24.6567044533980
24.6797754649128
24.6823384193514
24.6549720633444
24.5991132890363
24.5273698999595
24.4588118699792
24.4121201909028
24.3990089902228
24.4198015775131
24.4629869047852
24.5102432237161
24.5458279552075
24.5648549543944
24.5740714947852
24.5846609888689
24.6037076208766
24.6307764091899
24.6595980437363
24.6812448551320
24.6874821729465
24.6747910874868
24.6475791453149
24.6179164666372
24.6013469501413
24.6105989997869
24.6495038799292
24.7100262230499
24.7758743220617
24.8328398664428
24.8785523806434
24.9214088373167
24.9676974218846
25.0094155898385
25.0261381955969
24.9998900739977
24.9292304865706
24.8317845897477
24.7365906583977
24.6733071720631
24.6619607856310
24.7045208127443
24.7825110420118
24.8653912459102
24.9268871842237
24.9582596168758
24.9691267012733
24.9765175690073
24.9911206203800
25.0102817100682
25.0218896114926
25.0157102991545
24.9932984583519
24.9688136373091
24.9605384881579
24.9798526093876
25.0250463563069
25.0828378725548
25.1356491764644
25.1702097297216
25.1830769866162
25.1809551174217
25.1766135592341
25.1827336958706
25.2063858510404
25.2464834282506
25.2948597117817
25.3397965818633
25.3704289217689
25.3803564826422
25.3686983187331
25.3384104900169
25.2940746854285
25.2413127874313
25.1872640263223
25.1398745936270
25.1056521789690
25.0883495597746
25.0899760152481
25.1114092655942
25.1495530043258
25.1937086903054
25.2276956971406
25.2393258460667
25.2301235522875
25.2160499078678
25.2172133724781
25.2440670586241
25.2904453547540
25.3379916549622
25.3682654961259
25.3745257644523
25.3657918562777
25.3601284808937
25.3711686363888
25.3977143075908
25.4253104576380
25.4396244318504
25.4402848618477
25.4418653291446
25.4608810662456
25.5018830813910
25.5553536779990
25.6066593741338
25.6456823814485
25.6697736572863
25.6809820129580
25.6822932501124
25.6758001715794
25.6627113226540
25.6438757771182
25.6202264260727
25.5936744764822
25.5685781153618
25.5522671722351
25.5528844325232
25.5749562359368
25.6154487842160
25.6633223127896
25.7036016921007
25.7243517350178
25.7233299317018
25.7108835471326
25.7067610393012
25.7308667889783
25.7911604558493
25.8751020527454
25.9518195466840
25.9869416430421
25.9624036134137
25.8878920038308
25.7951859617275
25.7189489399177
25.6782063616463
25.6719332792567
25.6891133806489
25.7209704084325
25.7640554742099
25.8149582541731
25.8658326165498
25.9064415168443
25.9297889924866
25.9353594469779
25.9279902672694
25.9148651442992
25.9032903850261
25.8994473277953
25.9072873720856
25.9277960628323
25.9591567142216
25.9971452646468
26.0352584861675
26.0662443689927
26.0865773351015
26.1009611146658
26.1209965438926
26.1567935130892
26.2084173639579
26.2654097628208
26.3145811152401
26.3480899909321
26.3651623684861
26.3689380410328
26.3638667317346
26.3553909061190
26.3496847842916
26.3521251304100
26.3657897575038
26.3916064280424
26.4299767504877
26.4818187712313
26.5469901534827
26.6208598629502
26.6930786653132
26.7519531108495
26.7923385585348
26.8199287099290
26.8466826028385
26.8805174749019
26.9186742730413
26.9507891369067
26.9681466940207
26.9704404630024
26.9651521125832
26.9616699881870
26.9654074742916
26.9756001901629
26.9872493475704
26.9950884925203
26.9965333222929
26.9918159788465
26.9818815579826
26.9663454773977
26.9440602626034
26.9169729905404
26.8939176434910
26.8888004776012
26.9122714254055
26.9637987527055
27.0318645973746
27.1017481099657
27.1631502000003
27.2118867549588
27.2468559599436
27.2667233102952
27.2690174251702
27.2520242949207
27.2182381795707
27.1763569966138
27.1392340224993
27.1187367034000
27.1209092500559
27.1438992860029
27.1792690375657
27.2159218555272
27.2447066245512
27.2618080814594
27.2700716965653
27.2778200184152
27.2949749008314
27.3277636155732
27.3751063330787
27.4295275312028
27.4818613725631
27.5251590703054
27.5542741690075
27.5631590678283
27.5452611428060
27.4994171363916
27.4370990186086
27.3830996079730
27.3653131331246
27.3983669855398
27.4727433533654
27.5587897453947
27.6241692671878
27.6523162373835
27.6485746955118
27.6315702669563
27.6192206766342
27.6203676055094
27.6356778461563
27.6639509147415
27.7069617536534
27.7680157980108
27.8454669979230
27.9279951581801
27.9977417704794
28.0403492470644
28.0539902289515
28.0492728543181
28.0394344455262
28.0295600374860
28.0152991217897
27.9920982945857
27.9647587189991
27.9471810830391
27.9528406577212
27.9850927319828
28.0352543360257
28.0892634857726
28.1371380947548
28.1773938282981
28.2131510613435
28.2452448487040
28.2711014723977
28.2910508894172
28.3139046966299
28.3530729033927
28.4143976462903
28.4868782070388
28.5467604938006
28.5735152387291
28.5646093378713
28.5368628363328
28.5141763765448
28.5118796198803
28.5285890089668
28.5498701127158
28.5601562972784
28.5541830054388
28.5398202358449
28.5309544064943
28.5366333785219
28.5548912072721
28.5754704963228
28.5886510771401
28.5925692616409
28.5928396186108
28.5957012920258
28.6021808662302
28.6087073697846
28.6121632489211
28.6135731017899
28.6173186076991
28.6273185888722
28.6437009920135
28.6624910503838
28.6783076248310
28.6878240785749
28.6912794213037
28.6913741052265
28.6916215470561
28.6960147591889
28.7089801425624
28.7338262340614
28.7706638442788
28.8162273333556
28.8651874883056
28.9102214788656
28.9413207383858
28.9486549615370
28.9295646459337
28.8928198206234
28.8540662312798
28.8258219912774
28.8110969693974
28.8051080515527
28.8015736501519
28.7975862293604
28.7944898125277
28.7960083843591
28.8057259773871
28.8250666775422
28.8522546021842
28.8828052806277
28.9118461910303
28.9370895920476
28.9599647385099
28.9834319658965
29.0078290962154
29.0282005991883
29.0360101272055
29.0247492074749
28.9952934259152
28.9567084407784
28.9220016818987
28.9022095094705
28.9025614776273
28.9218947701963
28.9544364807357
28.9927141356030
29.0302522003035
29.0628818543396
29.0887869456802
29.1083490007664
29.1238284439366
29.1376659950924
29.1496224687089
29.1558499681152
29.1521658810298
29.1388084350616
29.1218923767380
29.1108644425795
29.1148775837726
29.1398034967845
29.1859968447352
29.2476721981524
29.3146414718810
29.3753602666388
29.4198986659828
29.4427591262253
29.4451727936670
29.4345421882006
29.4193575060917
29.4025562059866
29.3795818001054
29.3442591852376
29.2981885690606
29.2548057298418
29.2328977776414
29.2441488215727
29.2856674597830
29.3436884841071
29.4035065772403
29.4560518465919
29.4975575915146
29.5262435181330
29.5404849190934
29.5392672630619
29.5237913941697
29.4988857116969
29.4722395334038
29.4503146500578
29.4339790306990
29.4196375176936
29.4065938000876
29.4025297891813
29.4187195746534
29.4580935961464
29.5091524552091
29.5537274773947
29.5814616114307
29.5962041687262
29.6082455446854
29.6211955898542
29.6271283234194
29.6146686322871
29.5818382354260
29.5407459458889
29.5089132968494
29.4951137355201
29.4933244202123
29.4906776908518
29.4816548221068
29.4750157680845
29.4873754152131
29.5294277053901
29.5961707770934
29.6684076459992
29.7242660176764
29.7522747141228
29.7561283038986
29.7479098941748
29.7366229401314
29.7223485407978
29.6997387327745
29.6659925482461
29.6261772568464
29.5921464499190
29.5760923220271
29.5836000318634
29.6115760480234
29.6519426843544
29.6966455119500
29.7396685374055
29.7763011794395
29.8023597543562
29.8147687002178
29.8128879277582
29.7988773887315
29.7759813972025
29.7462598881544
29.7108675030040
29.6730893753930
29.6400062247611
29.6192893346881
29.6134439665086
29.6177021817851
29.6244206493094
29.6298555595385
29.6367987424333
29.6511484737646
29.6761572545666
29.7093312347106
29.7440277887103
29.7736561774312
29.7943839247034
29.8047694736730
29.8050416240675
29.7985747979214
29.7931524036528
29.7976547405936
29.8152833717997
29.8402954474696
29.8623300817060
29.8736560107715
29.8719002196653
29.8575011540413
29.8312626460787
29.7952510010834
29.7549681330223
29.7195905439478
29.6994224790678
29.7019684055517
29.7291577533028
29.7775916241201
29.8410577826321
29.9127842816496
29.9861861191901
30.0549585174166
30.1135763583183
30.1582886184313
30.1880490630023
30.2046426354392
30.2116193310769
30.2125568891218
30.2096452421782
30.2029794969099
30.1905954565756
30.1700353803010
30.1420275294053
30.1143184961995
30.1014004139545
30.1174914527167
30.1661614828637
30.2353354593921
30.3036110119654
30.3535531157132
30.3809323771207
30.3934892957994
30.4027391214403
30.4163382122853
30.4347469471814
30.4516380631537
30.4569660282080
30.4421183287942
30.4053417047789
30.3540522350221
30.3018519020331
30.2621825409163
30.2430397984511
30.2451439371868
30.2628350309130
30.2865187189857
30.3064461103367
30.3172167176633
30.3207026681520
30.3245535288402
30.3360276401977
30.3552688171457
30.3740245651065
30.3820020493501
30.3758799985340
30.3627685724261
30.3548507864589
30.3598988625887
30.3753567921276
30.3902572911225
30.3932714525424
30.3808772106168
30.3600536100975
30.3446616765932
30.3489054800177
30.3814852577354
30.4421958182164
30.5216109749630
30.6039243925979
30.6721378987118
30.7138964680045
30.7256211638923
30.7127420594882
30.6859550387250
30.6563072259988
30.6321141507832
30.6181672049929
30.6158766660840
30.6233785754629
30.6359262095816
30.6474208024572
30.6529669722693
30.6511165852068
30.6444389327992
30.6379117255914
30.6360569882170
30.6412513062145
30.6549290195166
30.6798120355661
30.7189348736568
30.7703533200009
30.8226229448950
30.8576469634526
30.8608956788948
30.8310488081123
30.7814266993787
30.7336355012882
30.7090257055696
30.7212010119279
30.7704264952716
30.8426222559657
30.9153034339661
30.9674875410662
30.9872539728572
30.9736309109881
30.9342627346595
30.8820538913949
30.8327176068339
30.8027312106029
30.8058288817600
30.8477095054251
30.9219026413676
31.0109585172452
31.0940829727854
31.1569516398327
31.1966674464719
31.2182816716609
31.2266229794787
31.2209935949078
31.1964653110134
31.1488074432254
31.0780021349490
30.9889748826063
30.8921970866434
30.8055498468575
30.7533182539434
30.7571353501282
30.8218715354611
30.9280927710263
31.0400818179804
31.1253128963001
31.1703050998211
31.1809301035203
31.1703974517036
31.1483573844494
31.1188338515321
31.0835193687340
31.0451390760142
31.0100328260463
30.9889860884268
30.9929262490116
31.0242587246822
31.0719317018851
31.1170287800879
31.1451101342817
31.1543339061274
31.1530991374368
31.1513221848593
31.1536724176874
31.1583820293182
31.1595156652530
31.1501935126998
31.1262609434740
31.0894659972629
31.0478202944365
31.0122148359309
30.9915802371015
30.9899623502542
31.0067950491151
31.0390044248635
31.0827023115054
31.1331278870603
31.1832442095626
31.2232461657829
31.2435747291821
31.2408791941972
31.2217164691864
31.1989597747135
31.1828160390540
31.1744408002133
31.1677593855271
31.1569522890149
31.1421127667766
31.1282984221931
31.1199818888097
31.1168801295431
31.1150685570470
31.1120767837789
31.1112802687120
31.1215695136702
31.1520108547836
31.2052182245289
31.2742615864529
31.3451963834285
31.4031373712173
31.4375041381951
31.4433169589363
31.4193887239330
31.3672257126844
31.2929278513257
31.2097481122130
31.1364234434000
31.0894221626378
31.0738185531224
31.0807128494896
31.0941383358832
31.1017959076084
31.1012319100747
31.0981821159523
31.0998618057418
31.1081906802167
31.1172675984529
31.1168195189179
31.0992213853360
31.0649502683526
31.0228407005876
30.9858304908825
30.9655852840623
30.9683108790264
30.9921590120586
31.0271122409001
31.0588915537770
31.0757996128518
31.0740133685183
31.0578179323360
31.0357058767881
31.0156493514880
31.0018619882565
30.9941231799235
30.9900532563359
30.9890252186264
30.9945410611279
31.0125489585575
31.0464795488255
31.0928265504612
31.1410426067249
31.1781949858236
31.1951182545541
31.1903002982134
31.1704280791765
31.1483689423085
31.1385570994729
31.1498748781081
31.1794339909259
31.2126579634745
31.2310498504476
31.2225807591384
31.1879884026001
31.1400902318547
31.0976433117859
31.0775157878114
31.0886406745279
31.1291151761542
31.1868819546366
31.2452510469110
31.2922960519016
31.3277709012816
31.3610200138049
31.4012877830398
31.4489111567932
31.4941896934977
31.5232551962889
31.5252472687697
31.4962876518113
31.4400709136334
31.3674327634036
31.2960290061433
31.2481500988597
31.2441011274386
31.2927883178359
31.3858260866446
31.4999654535233
31.6057843106542
31.6767406608257
31.6956496005614
31.6590819929874
31.5791034523663
31.4804253671170
31.3932693982085
31.3447579376386
31.3516517146695
31.4162972091143
31.5265106288998
31.6587562473480
31.7838930489924
31.8753630895912
31.9177995185075
31.9109852356696
31.8657252290274
31.7950624327347
31.7088553735357
31.6157509191939
31.5277345385531
31.4593473099213
31.4207295837523
31.4121595856375
31.4264940531930
31.4563248339933
31.4973783756441
31.5453964973613
31.5920393752692
31.6254742507240
31.6353110557384
31.6183020816828
31.5819563778410
31.5437527527935
31.5245367650372
31.5384620096289
31.5855483316153
31.6519179459174
31.7177691067196
31.7682029078573
31.7997469423953
31.8180755643886
31.8299274622391
31.8372637913151
31.8378262862051
31.8290807082264
31.8114543797789
31.7902908501991
31.7762316865643
31.7812153821235
31.8096227098741
31.8512679838419
31.8845874097586
31.8896897409751
31.8610770423984
31.8099541996425
31.7556702558258
31.7146710956442
31.6951015654126
31.6978497579619
31.7193461659240
31.7529135384796
31.7899001714013
31.8226720619131
31.8481279027857
31.8679003717653
31.8840329066278
31.8942367278813
31.8920742551715
31.8724863562600
31.8377708280225
31.7990129835848
31.7717780961878
31.7685409018143
31.7923587507840
31.8360731484660
31.8876848641335
31.9374815086314
31.9812835450086
32.0183371543423
32.0470421451054
32.0626080088112
32.0586892191469
32.0320841219201
31.9870323812784
31.9358355840652
31.8957365113451
31.8840192065984
31.9118788565499
31.9772373838088
32.0607684962368
32.1319233586431
32.1650112218968
32.1544300763741
32.1167723293368
32.0788405243067
32.0621464488557
32.0746385847123
32.1114523015030
32.1595431586728
32.2023657273036
32.2253188154167
32.2225124507231
32.2008736984657
32.1764463539361
32.1638837640615
32.1674643849378
32.1812064871157
32.1966306041064
32.2098731315798
32.2226938611771
32.2392414520330
32.2632041689843
32.2969413798379
32.3406022969501
32.3898321052596
32.4347159958651
32.4638929539892
32.4726958598291
32.4683182295856
32.4662397535859
32.4799365940195
32.5123377357948
32.5563080081047
32.6032853957652
32.6512782380866
32.7040510990172
32.7625968692024
32.8183153073455
32.8560083611413
32.8650352576203
32.8484582953545
32.8218441214698
32.8036535024550
32.8060328981567
32.8314792701683
32.8739640230290
32.9217235820510
32.9615653776754
32.9845060850482
32.9899328931381
32.9853685143989
32.9821229196745
32.9897030237940
33.0116317258736
33.0439561972497
33.0771850188987
33.1017557076396
33.1144623222051
33.1207263441634
33.1300567383696
33.1485561159911
33.1753013929217
33.2051900182106
33.2344959691555
33.2634272254671
33.2935858091190
33.3237634167569
33.3495760408035
33.3682311528603
33.3832950277470
33.4033815339466
33.4348380050950
33.4749260411984
33.5119539375648
33.5327800948863
33.5319041386255
33.5150788939635
33.4944904413136
33.4788540938795
33.4662139505964
33.4461306888659
33.4102850116449
33.3621760630513
33.3169392747519
33.2920723014371
33.2981174247275
33.3361879823874
33.4007112325778
33.4817524465185
33.5656209656790
33.6375076707915
33.6876084229969
33.7161314868357
33.7321537898927
33.7470581185767
33.7676394146212
33.7932094783774
33.8177588443894
33.8350710437481
33.8428578855407
33.8429414051103
33.8380909638683
33.8293280583029
33.8170460076067
33.8047929080467
33.8002276698311
33.8096535078922
33.8305144952945
33.8508165209814
33.8579974232262
33.8490432368311
33.8323394070363
33.8209923120146
33.8245876753715
33.8447516560317
33.8754068517857
33.9066615268428
33.9304238661531
33.9448184822877
33.9545689025682
33.9667502559368
33.9851838064701
34.0086061057599
34.0340755403804
34.0613272942795
34.0929723708869
34.1303473505737
34.1697804875296
34.2038010984867
34.2264784794418
34.2376076150691
34.2421066522599
34.2458806186436
34.2513920840678
34.2552459316209
34.2493767566648
34.2262270313976
34.1854921994278
34.1380650442349
34.1038488110047
34.1033323021399
34.1467213415144
34.2273597276176
34.3251871894131
34.4189833284168
34.4977790309542
34.5618983854988
34.6143252307351
34.6522901658618
34.6675587042118
34.6550075376496
34.6217507197601
34.5883961099422
34.5797932414812
34.6110377036798
34.6790313104375
34.7658371114893
34.8503219286963
34.9183606246175
34.9649472451294
34.9897862923141
34.9930099392923
34.9758800044616
34.9450058147597
34.9138554599297
34.8978312453473
34.9065566552392
34.9398881534822
34.9893930630049
35.0421566818981
35.0845857700387
35.1067103112947
35.1069046977605
35.0939380178853
35.0831387415481
35.0882452066513
35.1150425074000
35.1608676336978
35.2177935805290
35.2751043653649
35.3205732485424
35.3435451940322
35.3406924488345
35.3201684282484
35.2986852380599
35.2916492186596
35.3035779361378
35.3266341364778
35.3478331230173
35.3578429450042
35.3545090640628
35.3407479702817
35.3207155361763
35.2972719608969
35.2717686657731
35.2457229637675
35.2223128991848
35.2057713309394
35.1992866403119
35.2035976251209
35.2175749884284
35.2403009916417
35.2727317827351
35.3169567359830
35.3729921797178
35.4355204029470
35.4937511163192
35.5355830199862
35.5534435327334
35.5471695359847
35.5222073033760
35.4863808995015
35.4489865871137
35.4213816300996
35.4148684891557
35.4341931089385
35.4713121870168
35.5071789737859
35.5235913389128
35.5165780191924
35.4991221384314
35.4901101791573
35.4994722680144
35.5225359027482
35.5469394551154
35.5638815959686
35.5732146637643
35.5796431290608
35.5862494593223
35.5925152635935
35.5970729645006
35.5999311935431
35.6013183344882
35.5999341276177
35.5940584789697
35.5846270568119
35.5767374579352
35.5778533100410
