# Supplementary material for: Air blast injuries killed the crew of the submarine H.L. Hunley
Source: PLoS One. 2017 Aug 23;12(8):e0182244. doi: 10.1371/journal.pone.0182244 (PMC5568114; doi:10.1371/journal.pone.0182244)
Supplement: S1 File — This file contains all the test data used for the conclusions presented in this publication. (ZIP) [file pone.0182244.s007.zip › Lance2017_HunleyData/MetalPlates_InAir_ShockTube_Pressure_Transmission/PlateBlasts_InAir_140milMembraneThickness_Gauge1.txt]

-5.531181e-01
-5.501817e-01
-5.476306e-01
-5.462293e-01
-5.467822e-01
-5.494482e-01
-5.535426e-01
-5.580036e-01
-5.619665e-01
-5.649975e-01
-5.670660e-01
-5.684896e-01
-5.698261e-01
-5.715796e-01
-5.738493e-01
-5.762822e-01
-5.784511e-01
-5.803001e-01
-5.821481e-01
-5.841564e-01
-5.857943e-01
-5.860225e-01
-5.842494e-01
-5.811008e-01
-5.780060e-01
-5.759253e-01
-5.746322e-01
-5.732618e-01
-5.712682e-01
-5.686635e-01
-5.656186e-01
-5.623442e-01
-5.595093e-01
-5.583553e-01
-5.598371e-01
-5.635170e-01
-5.675842e-01
-5.701947e-01
-5.708121e-01
-5.703054e-01
-5.699324e-01
-5.703131e-01
-5.712383e-01
-5.722057e-01
-5.729798e-01
-5.737394e-01
-5.748818e-01
-5.766582e-01
-5.788278e-01
-5.806661e-01
-5.814761e-01
-5.812294e-01
-5.807554e-01
-5.812278e-01
-5.832179e-01
-5.859683e-01
-5.875745e-01
-5.861862e-01
-5.814096e-01
-5.747332e-01
-5.686069e-01
-5.650245e-01
-5.647274e-01
-5.672985e-01
-5.716260e-01
-5.763175e-01
-5.800992e-01
-5.822363e-01
-5.827240e-01
-5.820927e-01
-5.810551e-01
-5.803058e-01
-5.804595e-01
-5.818696e-01
-5.842683e-01
-5.866038e-01
-5.875188e-01
-5.862882e-01
-5.833794e-01
-5.800451e-01
-5.773570e-01
-5.756046e-01
-5.744866e-01
-5.736573e-01
-5.729152e-01
-5.719096e-01
-5.699970e-01
-5.667689e-01
-5.628153e-01
-5.597554e-01
-5.592636e-01
-5.618805e-01
-5.665894e-01
-5.714702e-01
-5.749654e-01
-5.768083e-01
-5.777906e-01
-5.785787e-01
-5.788875e-01
-5.779907e-01
-5.759345e-01
-5.739530e-01
-5.735755e-01
-5.754491e-01
-5.790463e-01
-5.832131e-01
-5.867132e-01
-5.884331e-01
-5.876248e-01
-5.843871e-01
-5.799576e-01
-5.763013e-01
-5.750387e-01
-5.764114e-01
-5.791352e-01
-5.813409e-01
-5.818388e-01
-5.806840e-01
-5.786855e-01
-5.764082e-01
-5.736448e-01
-5.699099e-01
-5.654003e-01
-5.612806e-01
-5.589411e-01
-5.590201e-01
-5.610911e-01
-5.641325e-01
-5.671997e-01
-5.696932e-01
-5.712192e-01
-5.715438e-01
-5.708617e-01
-5.699953e-01
-5.700864e-01
-5.718771e-01
-5.751284e-01
-5.786667e-01
-5.810748e-01
-5.815613e-01
-5.803743e-01
-5.784259e-01
-5.764249e-01
-5.743282e-01
-5.717072e-01
-5.686028e-01
-5.657689e-01
-5.639717e-01
-5.632832e-01
-5.633027e-01
-5.639707e-01
-5.658455e-01
-5.694149e-01
-5.742813e-01
-5.792215e-01
-5.830361e-01
-5.852559e-01
-5.861466e-01
-5.862760e-01
-5.861317e-01
-5.859604e-01
-5.857330e-01
-5.851262e-01
-5.835707e-01
-5.805445e-01
-5.761299e-01
-5.713813e-01
-5.678958e-01
-5.666745e-01
-5.672769e-01
-5.681652e-01
-5.679697e-01
-5.665368e-01
-5.649255e-01
-5.644552e-01
-5.655988e-01
-5.675871e-01
-5.690019e-01
-5.688137e-01
-5.670416e-01
-5.646836e-01
-5.631425e-01
-5.635557e-01
-5.663309e-01
-5.709976e-01
-5.763568e-01
-5.808822e-01
-5.832663e-01
-5.829093e-01
-5.801912e-01
-5.764205e-01
-5.732803e-01
-5.717887e-01
-5.714460e-01
-5.705021e-01
-5.673671e-01
-5.619787e-01
-5.559852e-01
-5.517915e-01
-5.513352e-01
-5.552751e-01
-5.627624e-01
-5.717446e-01
-5.797103e-01
-5.846221e-01
-5.856244e-01
-5.831694e-01
-5.785236e-01
-5.730203e-01
-5.675736e-01
-5.626879e-01
-5.587871e-01
-5.565148e-01
-5.566884e-01
-5.598081e-01
-5.654367e-01
-5.720492e-01
-5.776357e-01
-5.806594e-01
-5.807014e-01
-5.784441e-01
-5.750772e-01
-5.715340e-01
-5.681483e-01
-5.649834e-01
-5.623034e-01
-5.604981e-01
-5.596067e-01
-5.592055e-01
-5.588692e-01
-5.585372e-01
-5.582722e-01
-5.578437e-01
-5.568456e-01
-5.552418e-01
-5.535995e-01
-5.527661e-01
-5.534500e-01
-5.560063e-01
-5.602214e-01
-5.650370e-01
-5.686406e-01
-5.693112e-01
-5.666914e-01
-5.624655e-01
-5.596301e-01
-5.606446e-01
-5.657819e-01
-5.729880e-01
-5.793844e-01
-5.831295e-01
-5.841148e-01
-5.832148e-01
-5.811421e-01
-5.780334e-01
-5.739066e-01
-5.692807e-01
-5.652471e-01
-5.629077e-01
-5.626713e-01
-5.639931e-01
-5.657323e-01
-5.667948e-01
-5.666077e-01
-5.652926e-01
-5.636389e-01
-5.628205e-01
-5.637337e-01
-5.662469e-01
-5.690408e-01
-5.703844e-01
-5.693456e-01
-5.664615e-01
-5.633367e-01
-5.615625e-01
-5.617905e-01
-5.634813e-01
-5.653178e-01
-5.659946e-01
-5.649808e-01
-5.628005e-01
-5.606127e-01
-5.593868e-01
-5.593164e-01
-5.598992e-01
-5.604771e-01
-5.606268e-01
-5.601236e-01
-5.588073e-01
-5.567150e-01
-5.543606e-01
-5.527583e-01
-5.529526e-01
-5.552357e-01
-5.586794e-01
-5.615850e-01
-5.626839e-01
-5.621525e-01
-5.616060e-01
-5.630024e-01
-5.671560e-01
-5.729131e-01
-5.777650e-01
-5.796817e-01
-5.788199e-01
-5.775727e-01
-5.786422e-01
-5.826334e-01
-5.873491e-01
-5.894842e-01
-5.871094e-01
-5.807747e-01
-5.727091e-01
-5.652762e-01
-5.599776e-01
-5.573303e-01
-5.571083e-01
-5.584306e-01
-5.598526e-01
-5.599704e-01
-5.584211e-01
-5.563335e-01
-5.555292e-01
-5.570076e-01
-5.600853e-01
-5.629886e-01
-5.643262e-01
-5.641475e-01
-5.638227e-01
-5.649563e-01
-5.681569e-01
-5.725567e-01
-5.764583e-01
-5.785944e-01
-5.789815e-01
-5.787417e-01
-5.791333e-01
-5.806040e-01
-5.825563e-01
-5.839110e-01
-5.840211e-01
-5.832654e-01
-5.827912e-01
-5.834615e-01
-5.848444e-01
-5.852433e-01
-5.829471e-01
-5.777616e-01
-5.715024e-01
-5.668778e-01
-5.655024e-01
-5.666394e-01
-5.678166e-01
-5.668709e-01
-5.636614e-01
-5.600273e-01
-5.581643e-01
-5.588800e-01
-5.611454e-01
-5.631730e-01
-5.639246e-01
-5.637103e-01
-5.635855e-01
-5.643660e-01
-5.661716e-01
-5.686689e-01
-5.715197e-01
-5.745133e-01
-5.773739e-01
-5.796715e-01
-5.810899e-01
-5.817510e-01
-5.821202e-01
-5.824855e-01
-5.825243e-01
-5.814777e-01
-5.789341e-01
-5.755791e-01
-5.730795e-01
-5.729019e-01
-5.749217e-01
-5.771374e-01
-5.770637e-01
-5.738689e-01
-5.693654e-01
-5.667558e-01
-5.681243e-01
-5.729154e-01
-5.786190e-01
-5.827269e-01
-5.841000e-01
-5.829070e-01
-5.797941e-01
-5.753403e-01
-5.701304e-01
-5.650021e-01
-5.610029e-01
-5.591201e-01
-5.600633e-01
-5.640228e-01
-5.702188e-01
-5.766141e-01
-5.804724e-01
-5.797617e-01
-5.744534e-01
-5.666925e-01
-5.596417e-01
-5.557444e-01
-5.555375e-01
-5.577204e-01
-5.602737e-01
-5.617873e-01
-5.621985e-01
-5.625938e-01
-5.642662e-01
-5.676970e-01
-5.722149e-01
-5.765480e-01
-5.797218e-01
-5.815377e-01
-5.823500e-01
-5.824572e-01
-5.816524e-01
-5.792929e-01
-5.748575e-01
-5.686020e-01
-5.618386e-01
-5.565751e-01
-5.546671e-01
-5.569705e-01
-5.629042e-01
-5.705102e-01
-5.770113e-01
-5.799096e-01
-5.782643e-01
-5.732513e-01
-5.673930e-01
-5.629645e-01
-5.608402e-01
-5.605842e-01
-5.614064e-01
-5.629350e-01
-5.651712e-01
-5.679393e-01
-5.706143e-01
-5.724295e-01
-5.729105e-01
-5.719798e-01
-5.699084e-01
-5.674628e-01
-5.660467e-01
-5.672380e-01
-5.716236e-01
-5.778453e-01
-5.830137e-01
-5.844533e-01
-5.813851e-01
-5.752637e-01
-5.687869e-01
-5.644944e-01
-5.637503e-01
-5.663782e-01
-5.708750e-01
-5.750483e-01
-5.769267e-01
-5.756822e-01
-5.721025e-01
-5.682027e-01
-5.660625e-01
-5.665664e-01
-5.688876e-01
-5.711414e-01
-5.718179e-01
-5.708601e-01
-5.694311e-01
-5.686913e-01
-5.689234e-01
-5.697610e-01
-5.708362e-01
-5.718373e-01
-5.720907e-01
-5.705865e-01
-5.667574e-01
-5.613000e-01
-5.561975e-01
-5.537869e-01
-5.553944e-01
-5.603754e-01
-5.663401e-01
-5.706342e-01
-5.719845e-01
-5.709077e-01
-5.687097e-01
-5.663248e-01
-5.641473e-01
-5.626520e-01
-5.626861e-01
-5.648309e-01
-5.684760e-01
-5.717284e-01
-5.724584e-01
-5.697095e-01
-5.644484e-01
-5.591502e-01
-5.564266e-01
-5.574837e-01
-5.614379e-01
-5.660551e-01
-5.693714e-01
-5.708843e-01
-5.714793e-01
-5.724414e-01
-5.744517e-01
-5.771367e-01
-5.793036e-01
-5.796756e-01
-5.776570e-01
-5.737070e-01
-5.692519e-01
-5.661255e-01
-5.655131e-01
-5.669531e-01
-5.684749e-01
-5.681446e-01
-5.657590e-01
-5.631337e-01
-5.627427e-01
-5.658630e-01
-5.716285e-01
-5.775992e-01
-5.813447e-01
-5.818549e-01
-5.798120e-01
-5.766822e-01
-5.734806e-01
-5.702546e-01
-5.666360e-01
-5.627748e-01
-5.596007e-01
-5.581399e-01
-5.586671e-01
-5.606352e-01
-5.634559e-01
-5.672420e-01
-5.725608e-01
-5.792893e-01
-5.857883e-01
-5.894879e-01
-5.886121e-01
-5.836087e-01
-5.770480e-01
-5.719960e-01
-5.700551e-01
-5.705200e-01
-5.712409e-01
-5.704523e-01
-5.680947e-01
-5.656067e-01
-5.644479e-01
-5.647534e-01
-5.654006e-01
-5.652850e-01
-5.643579e-01
-5.634173e-01
-5.631025e-01
-5.632553e-01
-5.632783e-01
-5.630927e-01
-5.636555e-01
-5.662875e-01
-5.712454e-01
-5.768955e-01
-5.804181e-01
-5.796249e-01
-5.745437e-01
-5.675267e-01
-5.616883e-01
-5.588581e-01
-5.587110e-01
-5.596026e-01
-5.600950e-01
-5.598826e-01
-5.597134e-01
-5.606201e-01
-5.629453e-01
-5.658375e-01
-5.678909e-01
-5.686158e-01
-5.692008e-01
-5.714358e-01
-5.757081e-01
-5.801405e-01
-5.817809e-01
-5.787815e-01
-5.718232e-01
-5.638407e-01
-5.583713e-01
-5.576782e-01
-5.617697e-01
-5.686828e-01
-5.756576e-01
-5.805261e-01
-5.826156e-01
-5.826952e-01
-5.820875e-01
-5.816501e-01
-5.813440e-01
-5.805617e-01
-5.788200e-01
-5.762467e-01
-5.735736e-01
-5.717464e-01
-5.713875e-01
-5.723161e-01
-5.734648e-01
-5.734864e-01
-5.717025e-01
-5.684962e-01
-5.647787e-01
-5.612676e-01
-5.584787e-01
-5.572531e-01
-5.587568e-01
-5.634775e-01
-5.701712e-01
-5.761122e-01
-5.787620e-01
-5.775238e-01
-5.741308e-01
-5.713602e-01
-5.710868e-01
-5.731480e-01
-5.757970e-01
-5.772823e-01
-5.772421e-01
-5.767623e-01
-5.771603e-01
-5.787625e-01
-5.807789e-01
-5.820933e-01
-5.820185e-01
-5.804746e-01
-5.777981e-01
-5.746221e-01
-5.719105e-01
-5.707836e-01
-5.718564e-01
-5.745049e-01
-5.769059e-01
-5.771476e-01
-5.746333e-01
-5.705630e-01
-5.670191e-01
-5.654538e-01
-5.658659e-01
-5.671467e-01
-5.680231e-01
-5.678216e-01
-5.667390e-01
-5.656612e-01
-5.656213e-01
-5.670661e-01
-5.693745e-01
-5.711286e-01
-5.710950e-01
-5.691657e-01
-5.664435e-01
-5.644045e-01
-5.638983e-01
-5.648323e-01
-5.666369e-01
-5.688617e-01
-5.713506e-01
-5.740946e-01
-5.771038e-01
-5.802812e-01
-5.831474e-01
-5.846859e-01
-5.837288e-01
-5.797143e-01
-5.731629e-01
-5.655180e-01
-5.585947e-01
-5.540319e-01
-5.528761e-01
-5.552460e-01
-5.601549e-01
-5.657192e-01
-5.698471e-01
-5.711695e-01
-5.697115e-01
-5.668549e-01
-5.645973e-01
-5.646023e-01
-5.675495e-01
-5.729141e-01
-5.791262e-01
-5.841207e-01
-5.861760e-01
-5.846501e-01
-5.801920e-01
-5.743431e-01
-5.688163e-01
-5.648270e-01
-5.627005e-01
-5.618470e-01
-5.611251e-01
-5.595136e-01
-5.568652e-01
-5.543106e-01
-5.537648e-01
-5.564971e-01
-5.617861e-01
-5.670302e-01
-5.694696e-01
-5.681374e-01
-5.644907e-01
-5.613600e-01
-5.611024e-01
-5.642674e-01
-5.695922e-01
-5.751003e-01
-5.792687e-01
-5.814106e-01
-5.813766e-01
-5.792938e-01
-5.757212e-01
-5.718796e-01
-5.693860e-01
-5.694119e-01
-5.719120e-01
-5.756797e-01
-5.792097e-01
-5.815744e-01
-5.826243e-01
-5.825354e-01
-5.812369e-01
-5.782528e-01
-5.731247e-01
-5.661673e-01
-5.589816e-01
-5.540979e-01
-5.536721e-01
-5.580790e-01
-5.655602e-01
-5.732831e-01
-5.790044e-01
-5.820870e-01
-5.832293e-01
-5.833203e-01
-5.824871e-01
-5.801729e-01
-5.761482e-01
-5.714322e-01
-5.680870e-01
-5.679071e-01
-5.711458e-01
-5.763480e-01
-5.812625e-01
-5.840420e-01
-5.840667e-01
-5.820721e-01
-5.794887e-01
-5.773594e-01
-5.756825e-01
-5.737713e-01
-5.712987e-01
-5.690489e-01
-5.686129e-01
-5.711233e-01
-5.760601e-01
-5.813134e-01
-5.846183e-01
-5.851196e-01
-5.837091e-01
-5.820173e-01
-5.811116e-01
-5.809646e-01
-5.808830e-01
-5.802985e-01
-5.791764e-01
-5.777436e-01
-5.759381e-01
-5.733415e-01
-5.698228e-01
-5.661692e-01
-5.638146e-01
-5.637776e-01
-5.658469e-01
-5.687863e-01
-5.712580e-01
-5.725620e-01
-5.727479e-01
-5.723634e-01
-5.721483e-01
-5.727038e-01
-5.742399e-01
-5.765971e-01
-5.794431e-01
-5.823407e-01
-5.846647e-01
-5.856490e-01
-5.847317e-01
-5.820256e-01
-5.785595e-01
-5.759838e-01
-5.756892e-01
-5.778169e-01
-5.810545e-01
-5.836068e-01
-5.845250e-01
-5.841196e-01
-5.831645e-01
-5.818754e-01
-5.797781e-01
-5.765334e-01
-5.727513e-01
-5.698540e-01
-5.690802e-01
-5.705935e-01
-5.734395e-01
-5.761754e-01
-5.775081e-01
-5.766379e-01
-5.735334e-01
-5.692547e-01
-5.658498e-01
-5.653478e-01
-5.683639e-01
-5.735970e-01
-5.788172e-01
-5.824487e-01
-5.843031e-01
-5.850197e-01
-5.850516e-01
-5.842186e-01
-5.820412e-01
-5.783823e-01
-5.738403e-01
-5.696059e-01
-5.668451e-01
-5.660330e-01
-5.667301e-01
-5.678898e-01
-5.683784e-01
-5.674653e-01
-5.652298e-01
-5.626893e-01
-5.613968e-01
-5.626016e-01
-5.664600e-01
-5.718462e-01
-5.770022e-01
-5.806444e-01
-5.826531e-01
-5.837590e-01
-5.845755e-01
-5.849336e-01
-5.841071e-01
-5.816324e-01
-5.779750e-01
-5.745062e-01
-5.727818e-01
-5.735705e-01
-5.762638e-01
-5.790694e-01
-5.799615e-01
-5.779787e-01
-5.741076e-01
-5.708994e-01
-5.707396e-01
-5.740274e-01
-5.788287e-01
-5.822149e-01
-5.820447e-01
-5.779872e-01
-5.715766e-01
-5.655848e-01
-5.628252e-01
-5.646111e-01
-5.697150e-01
-5.748895e-01
-5.770090e-01
-5.753254e-01
-5.718517e-01
-5.694222e-01
-5.692374e-01
-5.702262e-01
-5.706647e-01
-5.702038e-01
-5.702156e-01
-5.722576e-01
-5.763611e-01
-5.808756e-01
-5.839145e-01
-5.848642e-01
-5.844861e-01
-5.836676e-01
-5.822409e-01
-5.791609e-01
-5.739129e-01
-5.677394e-01
-5.633626e-01
-5.632458e-01
-5.677722e-01
-5.747961e-01
-5.808912e-01
-5.833525e-01
-5.816215e-01
-5.773818e-01
-5.734111e-01
-5.718802e-01
-5.731174e-01
-5.756866e-01
-5.777112e-01
-5.783712e-01
-5.783892e-01
-5.791885e-01
-5.814526e-01
-5.842132e-01
-5.852086e-01
-5.824370e-01
-5.759020e-01
-5.680675e-01
-5.623440e-01
-5.607325e-01
-5.626465e-01
-5.657291e-01
-5.676541e-01
-5.674785e-01
-5.659366e-01
-5.647545e-01
-5.653839e-01
-5.679194e-01
-5.710138e-01
-5.728990e-01
-5.727021e-01
-5.710073e-01
-5.692577e-01
-5.685527e-01
-5.689227e-01
-5.697100e-01
-5.704951e-01
-5.713969e-01
-5.724697e-01
-5.732266e-01
-5.731606e-01
-5.726783e-01
-5.731191e-01
-5.755493e-01
-5.795149e-01
-5.830987e-01
-5.842864e-01
-5.823318e-01
-5.780498e-01
-5.731969e-01
-5.696035e-01
-5.683229e-01
-5.690381e-01
-5.703226e-01
-5.708885e-01
-5.707742e-01
-5.712039e-01
-5.732180e-01
-5.765405e-01
-5.798193e-01
-5.818377e-01
-5.824125e-01
-5.822421e-01
-5.820522e-01
-5.818763e-01
-5.810278e-01
-5.787040e-01
-5.747084e-01
-5.697466e-01
-5.651253e-01
-5.621123e-01
-5.613776e-01
-5.627810e-01
-5.655272e-01
-5.685778e-01
-5.711248e-01
-5.728415e-01
-5.737213e-01
-5.737198e-01
-5.726979e-01
-5.708252e-01
-5.689154e-01
-5.680518e-01
-5.686853e-01
-5.701270e-01
-5.709863e-01
-5.701456e-01
-5.674994e-01
-5.640011e-01
-5.610191e-01
-5.594251e-01
-5.590686e-01
-5.590462e-01
-5.585673e-01
-5.577408e-01
-5.576100e-01
-5.593368e-01
-5.631660e-01
-5.680389e-01
-5.721942e-01
-5.742654e-01
-5.740186e-01
-5.722391e-01
-5.699810e-01
-5.678450e-01
-5.657975e-01
-5.635122e-01
-5.608837e-01
-5.583660e-01
-5.568590e-01
-5.570985e-01
-5.589924e-01
-5.615465e-01
-5.635126e-01
-5.642415e-01
-5.641179e-01
-5.643309e-01
-5.661643e-01
-5.702480e-01
-5.761516e-01
-5.824504e-01
-5.872335e-01
-5.888932e-01
-5.868146e-01
-5.816136e-01
-5.749375e-01
-5.690009e-01
-5.658614e-01
-5.664789e-01
-5.700233e-01
-5.741345e-01
-5.762975e-01
-5.754348e-01
-5.724201e-01
-5.691856e-01
-5.674018e-01
-5.678246e-01
-5.703518e-01
-5.741250e-01
-5.775069e-01
-5.785117e-01
-5.758910e-01
-5.700531e-01
-5.628820e-01
-5.565698e-01
-5.524201e-01
-5.504589e-01
-5.500221e-01
-5.507870e-01
-5.532959e-01
-5.583713e-01
-5.659176e-01
-5.743426e-01
-5.812849e-01
-5.850596e-01
-5.856235e-01
-5.843800e-01
-5.830475e-01
-5.824119e-01
-5.818556e-01
-5.800411e-01
-5.762316e-01
-5.711170e-01
-5.663834e-01
-5.634383e-01
-5.624968e-01
-5.627280e-01
-5.630607e-01
-5.628726e-01
-5.622332e-01
-5.617854e-01
-5.623855e-01
-5.645897e-01
-5.681759e-01
-5.720386e-01
-5.747219e-01
-5.753997e-01
-5.745217e-01
-5.734031e-01
-5.730563e-01
-5.734205e-01
-5.736760e-01
-5.731583e-01
-5.719263e-01
-5.705937e-01
-5.697937e-01
-5.698378e-01
-5.707237e-01
-5.722918e-01
-5.743389e-01
-5.766144e-01
-5.787587e-01
-5.803745e-01
-5.812872e-01
-5.817146e-01
-5.820546e-01
-5.824060e-01
-5.822780e-01
-5.808390e-01
-5.775964e-01
-5.729467e-01
-5.680650e-01
-5.641627e-01
-5.617097e-01
-5.602478e-01
-5.589475e-01
-5.574316e-01
-5.561030e-01
-5.556914e-01
-5.565798e-01
-5.586202e-01
-5.614349e-01
-5.646420e-01
-5.677383e-01
-5.700127e-01
-5.708994e-01
-5.704841e-01
-5.695008e-01
-5.687530e-01
-5.685674e-01
-5.687183e-01
-5.687321e-01
-5.682670e-01
-5.672852e-01
-5.659450e-01
-5.644438e-01
-5.630217e-01
-5.620320e-01
-5.619011e-01
-5.629576e-01
-5.652416e-01
-5.684416e-01
-5.720287e-01
-5.754856e-01
-5.784686e-01
-5.808261e-01
-5.824743e-01
-5.831751e-01
-5.824287e-01
-5.797399e-01
-5.751632e-01
-5.695894e-01
-5.643947e-01
-5.607847e-01
-5.594832e-01
-5.608366e-01
-5.647814e-01
-5.704402e-01
-5.759660e-01
-5.793431e-01
-5.798094e-01
-5.785696e-01
-5.778436e-01
-5.788501e-01
-5.805539e-01
-5.805226e-01
-5.772105e-01
-5.714503e-01
-5.657114e-01
-5.620048e-01
-5.605284e-01
-5.600783e-01
-5.594107e-01
-5.580976e-01
-5.563314e-01
-5.543820e-01
-5.526167e-01
-5.519627e-01
-5.538173e-01
-5.589766e-01
-5.665061e-01
-5.738122e-01
-5.780729e-01
-5.779999e-01
-5.746755e-01
-5.708446e-01
-5.690606e-01
-5.699897e-01
-5.721504e-01
-5.732091e-01
-5.717395e-01
-5.681554e-01
-5.642636e-01
-5.618610e-01
-5.614011e-01
-5.617018e-01
-5.609476e-01
-5.582377e-01
-5.544172e-01
-5.515054e-01
-5.512745e-01
-5.541849e-01
-5.593003e-01
-5.648617e-01
-5.690361e-01
-5.706853e-01
-5.699398e-01
-5.681222e-01
-5.668636e-01
-5.669463e-01
-5.677232e-01
-5.676120e-01
-5.653838e-01
-5.612989e-01
-5.571769e-01
-5.552605e-01
-5.566666e-01
-5.606165e-01
-5.650724e-01
-5.682181e-01
-5.695268e-01
-5.696320e-01
-5.692987e-01
-5.685203e-01
-5.666574e-01
-5.635192e-01
-5.601918e-01
-5.585767e-01
-5.600007e-01
-5.642093e-01
-5.695713e-01
-5.741814e-01
-5.768654e-01
-5.773051e-01
-5.754172e-01
-5.709372e-01
-5.638926e-01
-5.554998e-01
-5.483524e-01
-5.453504e-01
-5.480379e-01
-5.556503e-01
-5.656022e-01
-5.749196e-01
-5.814916e-01
-5.844711e-01
-5.839827e-01
-5.806372e-01
-5.751931e-01
-5.684761e-01
-5.614791e-01
-5.553707e-01
-5.511815e-01
-5.493228e-01
-5.494207e-01
-5.507386e-01
-5.528396e-01
-5.558101e-01
-5.597872e-01
-5.643159e-01
-5.683173e-01
-5.708114e-01
-5.716809e-01
-5.717347e-01
-5.721145e-01
-5.735207e-01
-5.755658e-01
-5.766475e-01
-5.748926e-01
-5.698861e-01
-5.636759e-01
-5.597948e-01
-5.608560e-01
-5.666698e-01
-5.743604e-01
-5.802437e-01
-5.819269e-01
-5.792452e-01
-5.738626e-01
-5.682883e-01
-5.649484e-01
-5.653873e-01
-5.695767e-01
-5.757037e-01
-5.808946e-01
-5.827060e-01
-5.804857e-01
-5.756797e-01
-5.708353e-01
-5.679421e-01
-5.672919e-01
-5.676858e-01
-5.677037e-01
-5.669323e-01
-5.662085e-01
-5.667827e-01
-5.691197e-01
-5.723008e-01
-5.745088e-01
-5.742311e-01
-5.712262e-01
-5.665553e-01
-5.618533e-01
-5.585653e-01
-5.576027e-01
-5.593030e-01
-5.633896e-01
-5.688287e-01
-5.737908e-01
-5.761308e-01
-5.745414e-01
-5.696843e-01
-5.641084e-01
-5.606620e-01
-5.606253e-01
-5.630815e-01
-5.658539e-01
-5.670714e-01
-5.661428e-01
-5.636063e-01
-5.603719e-01
-5.572775e-01
-5.551520e-01
-5.547740e-01
-5.563923e-01
-5.593170e-01
-5.622232e-01
-5.640734e-01
-5.648631e-01
-5.654530e-01
-5.665462e-01
-5.677723e-01
-5.678962e-01
-5.660534e-01
-5.627694e-01
-5.597053e-01
-5.583363e-01
-5.587799e-01
-5.598514e-01
-5.603472e-01
-5.604094e-01
-5.615670e-01
-5.651764e-01
-5.706486e-01
-5.752978e-01
-5.762035e-01
-5.725737e-01
-5.666120e-01
-5.621940e-01
-5.623985e-01
-5.676203e-01
-5.753697e-01
-5.817099e-01
-5.833776e-01
-5.794212e-01
-5.716315e-01
-5.636696e-01
-5.592724e-01
-5.602956e-01
-5.656362e-01
-5.718561e-01
-5.753101e-01
-5.743590e-01
-5.700619e-01
-5.649994e-01
-5.614095e-01
-5.601528e-01
-5.609801e-01
-5.633626e-01
-5.669367e-01
-5.712982e-01
-5.755599e-01
-5.782843e-01
-5.781620e-01
-5.751354e-01
-5.709693e-01
-5.684666e-01
-5.697260e-01
-5.747620e-01
-5.814524e-01
-5.867150e-01
-5.881443e-01
-5.852911e-01
-5.798957e-01
-5.747703e-01
-5.719894e-01
-5.718132e-01
-5.731152e-01
-5.745827e-01
-5.754851e-01
-5.757086e-01
-5.755275e-01
-5.754123e-01
-5.758079e-01
-5.769050e-01
-5.785750e-01
-5.804471e-01
-5.819539e-01
-5.823713e-01
-5.810527e-01
-5.778432e-01
-5.733392e-01
-5.687007e-01
-5.651464e-01
-5.635196e-01
-5.641060e-01
-5.666132e-01
-5.702661e-01
-5.740411e-01
-5.769608e-01
-5.783512e-01
-5.780317e-01
-5.763790e-01
-5.741970e-01
-5.724304e-01
-5.718553e-01
-5.728722e-01
-5.754117e-01
-5.788368e-01
-5.818570e-01
-5.827828e-01
-5.803705e-01
-5.748418e-01
-5.681733e-01
-5.631513e-01
-5.616507e-01
-5.633014e-01
-5.656171e-01
-5.657124e-01
-5.624458e-01
-5.572707e-01
-5.530475e-01
-5.518873e-01
-5.539071e-01
-5.577131e-01
-5.617820e-01
-5.653679e-01
-5.683577e-01
-5.705988e-01
-5.715360e-01
-5.704734e-01
-5.671850e-01
-5.623629e-01
-5.574505e-01
-5.538715e-01
-5.522800e-01
-5.524920e-01
-5.540111e-01
-5.564428e-01
-5.594099e-01
-5.623776e-01
-5.648956e-01
-5.670236e-01
-5.693121e-01
-5.722860e-01
-5.759783e-01
-5.798380e-01
-5.828656e-01
-5.838589e-01
-5.818918e-01
-5.769588e-01
-5.702605e-01
-5.636916e-01
-5.588657e-01
-5.565143e-01
-5.566344e-01
-5.589743e-01
-5.632611e-01
-5.690192e-01
-5.753396e-01
-5.810127e-01
-5.850005e-01
-5.868495e-01
-5.867732e-01
-5.854620e-01
-5.837793e-01
-5.824155e-01
-5.815959e-01
-5.810169e-01
-5.800767e-01
-5.781977e-01
-5.750037e-01
-5.704215e-01
-5.649226e-01
-5.597336e-01
-5.565109e-01
-5.564084e-01
-5.592444e-01
-5.635551e-01
-5.675570e-01
-5.702754e-01
-5.720333e-01
-5.739694e-01
-5.768447e-01
-5.799911e-01
-5.814842e-01
-5.797271e-01
-5.750622e-01
-5.697136e-01
-5.660221e-01
-5.646841e-01
-5.645699e-01
-5.640889e-01
-5.627568e-01
-5.616440e-01
-5.624081e-01
-5.656891e-01
-5.701403e-01
-5.730704e-01
-5.724846e-01
-5.688858e-01
-5.650800e-01
-5.639640e-01
-5.661930e-01
-5.697345e-01
-5.716159e-01
-5.703314e-01
-5.669160e-01
-5.638915e-01
-5.630579e-01
-5.640415e-01
-5.648904e-01
-5.641247e-01
-5.621835e-01
-5.608724e-01
-5.615309e-01
-5.637272e-01
-5.655087e-01
-5.648888e-01
-5.614487e-01
-5.568746e-01
-5.539700e-01
-5.548520e-01
-5.596612e-01
-5.666240e-01
-5.732580e-01
-5.778027e-01
-5.799947e-01
-5.808781e-01
-5.819596e-01
-5.842650e-01
-5.877714e-01
-5.914334e-01
-5.937011e-01
-5.931982e-01
-5.892410e-01
-5.820939e-01
-5.730062e-01
-5.639591e-01
-5.569084e-01
-5.527470e-01
-5.508906e-01
-5.500693e-01
-5.496061e-01
-5.498605e-01
-5.514942e-01
-5.544784e-01
-5.578541e-01
-5.603877e-01
-5.615205e-01
-5.618818e-01
-5.629707e-01
-5.661547e-01
-5.716555e-01
-5.782631e-01
-5.839844e-01
-5.871348e-01
-5.871663e-01
-5.848376e-01
-5.817267e-01
-5.793529e-01
-5.784008e-01
-5.785685e-01
-5.790766e-01
-5.792757e-01
-5.788542e-01
-5.777444e-01
-5.760506e-01
-5.740649e-01
-5.722451e-01
-5.710755e-01
-5.708212e-01
-5.713597e-01
-5.723232e-01
-5.734480e-01
-5.746809e-01
-5.758764e-01
-5.765492e-01
-5.761988e-01
-5.749659e-01
-5.737918e-01
-5.737370e-01
-5.751418e-01
-5.774653e-01
-5.797325e-01
-5.809539e-01
-5.803542e-01
-5.776943e-01
-5.736387e-01
-5.697267e-01
-5.677512e-01
-5.687819e-01
-5.722949e-01
-5.760692e-01
-5.773755e-01
-5.749290e-01
-5.699717e-01
-5.653598e-01
-5.634236e-01
-5.645127e-01
-5.672888e-01
-5.700619e-01
-5.717793e-01
-5.721953e-01
-5.717661e-01
-5.715918e-01
-5.730091e-01
-5.766571e-01
-5.817074e-01
-5.861256e-01
-5.879316e-01
-5.864387e-01
-5.825100e-01
-5.778347e-01
-5.739312e-01
-5.714898e-01
-5.703030e-01
-5.697710e-01
-5.695812e-01
-5.698067e-01
-5.702180e-01
-5.697875e-01
-5.674701e-01
-5.636993e-01
-5.607263e-01
-5.610114e-01
-5.651460e-01
-5.713034e-01
-5.764826e-01
-5.782741e-01
-5.760510e-01
-5.712425e-01
-5.665753e-01
-5.644706e-01
-5.655551e-01
-5.684588e-01
-5.710368e-01
-5.718541e-01
-5.707262e-01
-5.683257e-01
-5.656740e-01
-5.638442e-01
-5.635765e-01
-5.648139e-01
-5.666723e-01
-5.681068e-01
-5.688414e-01
-5.697507e-01
-5.721456e-01
-5.763040e-01
-5.805283e-01
-5.818669e-01
-5.782249e-01
-5.702823e-01
-5.616569e-01
-5.569478e-01
-5.588368e-01
-5.663280e-01
-5.755489e-01
-5.824888e-01
-5.853736e-01
-5.848905e-01
-5.826627e-01
-5.797972e-01
-5.766927e-01
-5.737078e-01
-5.715604e-01
-5.709592e-01
-5.719899e-01
-5.739951e-01
-5.760408e-01
-5.775030e-01
-5.783496e-01
-5.789739e-01
-5.797241e-01
-5.805412e-01
-5.810738e-01
-5.811488e-01
-5.810950e-01
-5.815602e-01
-5.829391e-01
-5.849033e-01
-5.865118e-01
-5.868847e-01
-5.858168e-01
-5.837272e-01
-5.810880e-01
-5.780439e-01
-5.746070e-01
-5.710972e-01
-5.682624e-01
-5.668492e-01
-5.669276e-01
-5.676131e-01
-5.675853e-01
-5.660168e-01
-5.630954e-01
-5.598405e-01
-5.576118e-01
-5.576232e-01
-5.603395e-01
-5.648996e-01
-5.692934e-01
-5.716030e-01
-5.714150e-01
-5.701120e-01
-5.697229e-01
-5.712875e-01
-5.741066e-01
-5.764465e-01
-5.769535e-01
-5.755201e-01
-5.730937e-01
-5.708920e-01
-5.697124e-01
-5.696848e-01
-5.704431e-01
-5.714653e-01
-5.723700e-01
-5.731020e-01
-5.739043e-01
-5.749747e-01
-5.760296e-01
-5.762262e-01
-5.746276e-01
-5.709340e-01
-5.659038e-01
-5.610049e-01
-5.575006e-01
-5.558234e-01
-5.558051e-01
-5.573488e-01
-5.606857e-01
-5.659164e-01
-5.723581e-01
-5.784262e-01
-5.822792e-01
-5.828146e-01
-5.803832e-01
-5.767783e-01
-5.743792e-01
-5.747947e-01
-5.778733e-01
-5.818517e-01
-5.844610e-01
-5.841034e-01
-5.805623e-01
-5.752580e-01
-5.709054e-01
-5.702347e-01
-5.741592e-01
-5.807734e-01
-5.863197e-01
-5.876484e-01
-5.842945e-01
-5.785770e-01
-5.737556e-01
-5.717705e-01
-5.722563e-01
-5.733847e-01
-5.736125e-01
-5.727301e-01
-5.713466e-01
-5.695936e-01
-5.667176e-01
-5.622290e-01
-5.573663e-01
-5.550197e-01
-5.577572e-01
-5.656179e-01
-5.757194e-01
-5.840890e-01
-5.881605e-01
-5.879646e-01
-5.853922e-01
-5.825157e-01
-5.803964e-01
-5.790421e-01
-5.780923e-01
-5.773320e-01
-5.766318e-01
-5.757416e-01
-5.744437e-01
-5.728498e-01
-5.713100e-01
-5.700262e-01
-5.689444e-01
-5.680740e-01
-5.677815e-01
-5.686386e-01
-5.708493e-01
-5.737369e-01
-5.759424e-01
-5.764501e-01
-5.755576e-01
-5.747159e-01
-5.752864e-01
-5.774190e-01
-5.800601e-01
-5.819067e-01
-5.823427e-01
-5.816778e-01
-5.807373e-01
-5.802475e-01
-5.804370e-01
-5.810929e-01
-5.819684e-01
-5.830465e-01
-5.842531e-01
-5.849438e-01
-5.839668e-01
-5.805425e-01
-5.752018e-01
-5.698288e-01
-5.666707e-01
-5.670401e-01
-5.705833e-01
-5.755486e-01
-5.798623e-01
-5.822835e-01
-5.828437e-01
-5.823613e-01
-5.815759e-01
-5.806245e-01
-5.791305e-01
-5.766800e-01
-5.733442e-01
-5.699975e-01
-5.681266e-01
-5.689317e-01
-5.722175e-01
-5.761674e-01
-5.784694e-01
-5.779143e-01
-5.751471e-01
-5.721279e-01
-5.708898e-01
-5.724371e-01
-5.762925e-01
-5.807756e-01
-5.837885e-01
-5.837356e-01
-5.802147e-01
-5.742060e-01
-5.676601e-01
-5.627210e-01
-5.609958e-01
-5.630805e-01
-5.683517e-01
-5.751301e-01
-5.813105e-01
-5.851893e-01
-5.859698e-01
-5.837039e-01
-5.789187e-01
-5.724026e-01
-5.653646e-01
-5.596026e-01
-5.570964e-01
-5.589779e-01
-5.646285e-01
-5.718265e-01
-5.780917e-01
-5.822166e-01
-5.846409e-01
-5.864136e-01
-5.879027e-01
-5.885556e-01
-5.877749e-01
-5.858490e-01
-5.840059e-01
-5.836401e-01
-5.853745e-01
-5.885450e-01
-5.914196e-01
-5.921491e-01
-5.898973e-01
-5.853339e-01
-5.801752e-01
-5.762031e-01
-5.744009e-01
-5.746319e-01
-5.759536e-01
-5.772462e-01
-5.776638e-01
-5.768372e-01
-5.750923e-01
-5.735315e-01
-5.734837e-01
-5.754945e-01
-5.788071e-01
-5.818640e-01
-5.832908e-01
-5.825629e-01
-5.801496e-01
-5.773099e-01
-5.755740e-01
-5.759336e-01
-5.781590e-01
-5.808341e-01
-5.821983e-01
-5.812045e-01
-5.780629e-01
-5.739471e-01
-5.701346e-01
-5.673106e-01
-5.656104e-01
-5.651293e-01
-5.660695e-01
-5.682868e-01
-5.709487e-01
-5.728937e-01
-5.733005e-01
-5.719591e-01
-5.691407e-01
-5.655031e-01
-5.620224e-01
-5.596178e-01
-5.586183e-01
-5.586350e-01
-5.589957e-01
-5.592886e-01
-5.595404e-01
-5.599707e-01
-5.606145e-01
-5.612221e-01
-5.615873e-01
-5.619507e-01
-5.629466e-01
-5.650215e-01
-5.678944e-01
-5.707147e-01
-5.728608e-01
-5.745177e-01
-5.763441e-01
-5.785957e-01
-5.806923e-01
-5.816579e-01
-5.809406e-01
-5.788383e-01
-5.761961e-01
-5.736905e-01
-5.714073e-01
-5.691745e-01
-5.672895e-01
-5.667087e-01
-5.682478e-01
-5.715093e-01
-5.747483e-01
-5.759811e-01
-5.743510e-01
-5.705676e-01
-5.662317e-01
-5.628552e-01
-5.613159e-01
-5.617301e-01
-5.634791e-01
-5.655304e-01
-5.671355e-01
-5.682850e-01
-5.693126e-01
-5.701300e-01
-5.701456e-01
-5.689969e-01
-5.671317e-01
-5.655575e-01
-5.651148e-01
-5.659785e-01
-5.676864e-01
-5.695620e-01
-5.711894e-01
-5.726220e-01
-5.742333e-01
-5.763305e-01
-5.787672e-01
-5.808503e-01
-5.816654e-01
-5.805939e-01
-5.777028e-01
-5.738798e-01
-5.706471e-01
-5.695138e-01
-5.710172e-01
-5.741620e-01
-5.769466e-01
-5.777198e-01
-5.762324e-01
-5.734851e-01
-5.706228e-01
-5.679687e-01
-5.650462e-01
-5.614532e-01
-5.576674e-01
-5.549525e-01
-5.543977e-01
-5.560002e-01
-5.587342e-01
-5.615480e-01
-5.641608e-01
-5.667972e-01
-5.693720e-01
-5.712500e-01
-5.718104e-01
-5.710163e-01
-5.693698e-01
-5.675074e-01
-5.659605e-01
-5.651522e-01
-5.654037e-01
-5.668303e-01
-5.691353e-01
-5.714484e-01
-5.725330e-01
-5.715000e-01
-5.685926e-01
-5.653419e-01
-5.638144e-01
-5.653212e-01
-5.693960e-01
-5.739008e-01
-5.764240e-01
-5.759560e-01
-5.734193e-01
-5.706704e-01
-5.689848e-01
-5.683692e-01
-5.681537e-01
-5.680895e-01
-5.687088e-01
-5.705459e-01
-5.731652e-01
-5.751486e-01
-5.750343e-01
-5.722462e-01
-5.673809e-01
-5.619468e-01
-5.578063e-01
-5.564088e-01
-5.580092e-01
-5.613905e-01
-5.645404e-01
-5.659818e-01
-5.657527e-01
-5.652857e-01
-5.663281e-01
-5.696813e-01
-5.746201e-01
-5.794112e-01
-5.824897e-01
-5.833105e-01
-5.823374e-01
-5.804964e-01
-5.786989e-01
-5.776549e-01
-5.778520e-01
-5.795347e-01
-5.825675e-01
-5.861664e-01
-5.887848e-01
-5.885820e-01
-5.844714e-01
-5.770898e-01
-5.688619e-01
-5.628740e-01
-5.611815e-01
-5.637694e-01
-5.689140e-01
-5.744424e-01
-5.787448e-01
-5.810328e-01
-5.811939e-01
-5.796285e-01
-5.770512e-01
-5.741729e-01
-5.714080e-01
-5.688552e-01
-5.666035e-01
-5.650368e-01
-5.646741e-01
-5.655565e-01
-5.668440e-01
-5.672301e-01
-5.659868e-01
-5.637856e-01
-5.625172e-01
-5.640582e-01
-5.688060e-01
-5.751428e-01
-5.803608e-01
-5.824046e-01
-5.811201e-01
-5.781216e-01
-5.754227e-01
-5.738761e-01
-5.727396e-01
-5.708527e-01
-5.682841e-01
-5.666259e-01
-5.675009e-01
-5.707935e-01
-5.743470e-01
-5.754328e-01
-5.728595e-01
-5.681046e-01
-5.644390e-01
-5.645063e-01
-5.682087e-01
-5.726760e-01
-5.744340e-01
-5.720537e-01
-5.671218e-01
-5.627564e-01
-5.610398e-01
-5.616884e-01
-5.630165e-01
-5.639805e-01
-5.651581e-01
-5.678157e-01
-5.722275e-01
-5.770461e-01
-5.803149e-01
-5.810768e-01
-5.800815e-01
-5.790412e-01
-5.791875e-01
-5.803838e-01
-5.814488e-01
-5.812982e-01
-5.799510e-01
-5.786277e-01
-5.788142e-01
-5.809243e-01
-5.836460e-01
-5.846736e-01
-5.823780e-01
-5.770622e-01
-5.707534e-01
-5.657747e-01
-5.633654e-01
-5.633281e-01
-5.645410e-01
-5.656357e-01
-5.656061e-01
-5.644488e-01
-5.634474e-01
-5.644328e-01
-5.682716e-01
-5.739576e-01
-5.792851e-01
-5.824678e-01
-5.832044e-01
-5.824521e-01
-5.814329e-01
-5.808179e-01
-5.805465e-01
-5.801129e-01
-5.789732e-01
-5.769366e-01
-5.744875e-01
-5.727535e-01
-5.728201e-01
-5.747216e-01
-5.770622e-01
-5.779223e-01
-5.764973e-01
-5.739766e-01
-5.726588e-01
-5.739573e-01
-5.770641e-01
-5.794477e-01
-5.787900e-01
-5.748335e-01
-5.696521e-01
-5.660521e-01
-5.654158e-01
-5.668682e-01
-5.684262e-01
-5.688857e-01
-5.686087e-01
-5.686666e-01
-5.695365e-01
-5.708117e-01
-5.719883e-01
-5.731414e-01
-5.746540e-01
-5.764447e-01
-5.776969e-01
-5.774372e-01
-5.753720e-01
-5.721707e-01
-5.689515e-01
-5.664803e-01
-5.648469e-01
-5.637803e-01
-5.630147e-01
-5.622718e-01
-5.611575e-01
-5.593552e-01
-5.569174e-01
-5.542745e-01
-5.520081e-01
-5.507023e-01
-5.509019e-01
-5.529259e-01
-5.565394e-01
-5.608423e-01
-5.645663e-01
-5.665616e-01
-5.662293e-01
-5.638192e-01
-5.604203e-01
-5.574459e-01
-5.558475e-01
-5.556983e-01
-5.565032e-01
-5.578417e-01
-5.596687e-01
-5.620848e-01
-5.649557e-01
-5.677605e-01
-5.697496e-01
-5.703951e-01
-5.699710e-01
-5.697008e-01
-5.710031e-01
-5.742957e-01
-5.784494e-01
-5.814369e-01
-5.816551e-01
-5.789297e-01
-5.745383e-01
-5.702821e-01
-5.672618e-01
-5.652823e-01
-5.634255e-01
-5.613325e-01
-5.599003e-01
-5.605354e-01
-5.636619e-01
-5.680918e-01
-5.718914e-01
-5.737511e-01
-5.735842e-01
-5.721546e-01
-5.703924e-01
-5.689162e-01
-5.677940e-01
-5.665335e-01
-5.645156e-01
-5.618412e-01
-5.598512e-01
-5.604949e-01
-5.647939e-01
-5.717612e-01
-5.788533e-01
-5.835630e-01
-5.847704e-01
-5.829671e-01
-5.795899e-01
-5.761919e-01
-5.738826e-01
-5.730652e-01
-5.734426e-01
-5.742719e-01
-5.746689e-01
-5.737903e-01
-5.710999e-01
-5.669246e-01
-5.628710e-01
-5.613044e-01
-5.638012e-01
-5.696991e-01
-5.761704e-01
-5.799945e-01
-5.795949e-01
-5.756769e-01
-5.702070e-01
-5.649758e-01
-5.610287e-01
-5.589738e-01
-5.592148e-01
-5.616363e-01
-5.653402e-01
-5.690672e-01
-5.719563e-01
-5.738307e-01
-5.748270e-01
-5.748935e-01
-5.737293e-01
-5.712970e-01
-5.684281e-01
-5.667209e-01
-5.675013e-01
-5.706842e-01
-5.746569e-01
-5.773380e-01
-5.774814e-01
-5.752497e-01
-5.718599e-01
-5.687429e-01
-5.667638e-01
-5.659017e-01
-5.655639e-01
-5.652641e-01
-5.649679e-01
-5.647378e-01
-5.642508e-01
-5.629689e-01
-5.607850e-01
-5.582861e-01
-5.563729e-01
-5.558307e-01
-5.572892e-01
-5.611947e-01
-5.673606e-01
-5.745290e-01
-5.807419e-01
-5.844666e-01
-5.855062e-01
-5.848877e-01
-5.838397e-01
-5.827330e-01
-5.809412e-01
-5.778270e-01
-5.739434e-01
-5.711242e-01
-5.711263e-01
-5.740685e-01
-5.782610e-01
-5.815671e-01
-5.829056e-01
-5.826271e-01
-5.817919e-01
-5.812331e-01
-5.811339e-01
-5.812199e-01
-5.812199e-01
-5.811816e-01
-5.814152e-01
-5.821313e-01
-5.830805e-01
-5.835828e-01
-5.830522e-01
-5.815962e-01
-5.800363e-01
-5.792480e-01
-5.795066e-01
-5.804795e-01
-5.817010e-01
-5.829058e-01
-5.839668e-01
-5.846896e-01
-5.847289e-01
-5.836216e-01
-5.808930e-01
-5.763089e-01
-5.702124e-01
-5.636397e-01
-5.579731e-01
-5.542537e-01
-5.526045e-01
-5.522291e-01
-5.520437e-01
-5.514771e-01
-5.508556e-01
-5.511566e-01
-5.533249e-01
-5.575255e-01
-5.627862e-01
-5.673986e-01
-5.699282e-01
-5.700706e-01
-5.686655e-01
-5.669550e-01
-5.658033e-01
-5.654401e-01
-5.656849e-01
-5.663224e-01
-5.674152e-01
-5.693288e-01
-5.723023e-01
-5.759252e-01
-5.792089e-01
-5.813230e-01
-5.822265e-01
-5.825102e-01
-5.826311e-01
-5.823474e-01
-5.809674e-01
-5.782627e-01
-5.751774e-01
-5.734530e-01
-5.742551e-01
-5.770385e-01
-5.798428e-01
-5.808321e-01
-5.796909e-01
-5.777260e-01
-5.767249e-01
-5.775506e-01
-5.795057e-01
-5.808722e-01
-5.802262e-01
-5.775526e-01
-5.742571e-01
-5.720010e-01
-5.713225e-01
-5.712562e-01
-5.702588e-01
-5.675816e-01
-5.639433e-01
-5.610741e-01
-5.606018e-01
-5.630796e-01
-5.677158e-01
-5.728858e-01
-5.770488e-01
-5.794794e-01
-5.803667e-01
-5.802386e-01
-5.792048e-01
-5.767543e-01
-5.723221e-01
-5.660274e-01
-5.589006e-01
-5.525736e-01
-5.488217e-01
-5.490746e-01
-5.536997e-01
-5.612571e-01
-5.686007e-01
-5.724148e-01
-5.713187e-01
-5.667103e-01
-5.615208e-01
-5.580771e-01
-5.569864e-01
-5.576591e-01
-5.594699e-01
-5.623254e-01
-5.663070e-01
-5.709514e-01
-5.749809e-01
-5.768872e-01
-5.759711e-01
-5.729260e-01
-5.694253e-01
-5.670781e-01
-5.665301e-01
-5.671920e-01
-5.677117e-01
-5.670184e-01
-5.652655e-01
-5.638150e-01
-5.641491e-01
-5.666389e-01
-5.702471e-01
-5.733496e-01
-5.749169e-01
-5.751005e-01
-5.748069e-01
-5.746986e-01
-5.746737e-01
-5.744078e-01
-5.741870e-01
-5.747886e-01
-5.764479e-01
-5.782572e-01
-5.788218e-01
-5.774454e-01
-5.746074e-01
-5.713883e-01
-5.685346e-01
-5.660746e-01
-5.637802e-01
-5.618663e-01
-5.610087e-01
-5.615231e-01
-5.626277e-01
-5.627752e-01
-5.609237e-01
-5.575915e-01
-5.547125e-01
-5.543922e-01
-5.574981e-01
-5.630412e-01
-5.687495e-01
-5.724177e-01
-5.729939e-01
-5.707080e-01
-5.666370e-01
-5.624299e-01
-5.600607e-01
-5.610418e-01
-5.653772e-01
-5.712883e-01
-5.761821e-01
-5.781324e-01
-5.767342e-01
-5.729356e-01
-5.683589e-01
-5.646309e-01
-5.627899e-01
-5.629187e-01
-5.643888e-01
-5.666053e-01
-5.694802e-01
-5.731601e-01
-5.774402e-01
-5.815829e-01
-5.846876e-01
-5.862128e-01
-5.862644e-01
-5.855214e-01
-5.848362e-01
-5.846976e-01
-5.848910e-01
-5.846225e-01
-5.830603e-01
-5.799924e-01
-5.762286e-01
-5.733770e-01
-5.729069e-01
-5.750991e-01
-5.788244e-01
-5.823760e-01
-5.845739e-01
-5.852458e-01
-5.848861e-01
-5.839114e-01
-5.821617e-01
-5.791429e-01
-5.748614e-01
-5.703981e-01
-5.674591e-01
-5.671344e-01
-5.689862e-01
-5.714277e-01
-5.731447e-01
-5.741618e-01
-5.754406e-01
-5.775448e-01
-5.799058e-01
-5.813609e-01
-5.811949e-01
-5.795991e-01
-5.772520e-01
-5.745950e-01
-5.715828e-01
-5.681254e-01
-5.646822e-01
-5.623441e-01
-5.622508e-01
-5.647721e-01
-5.691513e-01
-5.740085e-01
-5.782594e-01
-5.815475e-01
-5.839004e-01
-5.851955e-01
-5.850389e-01
-5.830751e-01
-5.794049e-01
-5.747925e-01
-5.704000e-01
-5.670819e-01
-5.648458e-01
-5.631111e-01
-5.615388e-01
-5.604825e-01
-5.605233e-01
-5.616141e-01
-5.628716e-01
-5.633852e-01
-5.632301e-01
-5.635166e-01
-5.653389e-01
-5.687233e-01
-5.726277e-01
-5.758613e-01
-5.779218e-01
-5.790308e-01
-5.795855e-01
-5.797707e-01
-5.796868e-01
-5.795953e-01
-5.797523e-01
-5.799576e-01
-5.795189e-01
-5.779418e-01
-5.757270e-01
-5.743241e-01
-5.750251e-01
-5.776521e-01
-5.802608e-01
-5.802990e-01
-5.763752e-01
-5.692369e-01
-5.612894e-01
-5.552161e-01
-5.528069e-01
-5.545798e-01
-5.599328e-01
-5.673620e-01
-5.747851e-01
-5.802550e-01
-5.828308e-01
-5.829186e-01
-5.818038e-01
-5.808281e-01
-5.808052e-01
-5.818703e-01
-5.836109e-01
-5.852981e-01
-5.861237e-01
-5.854490e-01
-5.831355e-01
-5.798582e-01
-5.769988e-01
-5.758976e-01
-5.769810e-01
-5.795380e-01
-5.822290e-01
-5.837283e-01
-5.831137e-01
-5.801787e-01
-5.757948e-01
-5.718966e-01
-5.705803e-01
-5.726687e-01
-5.769424e-01
-5.808561e-01
-5.822313e-01
-5.805994e-01
-5.772677e-01
-5.741776e-01
-5.724352e-01
-5.716051e-01
-5.702761e-01
-5.674087e-01
-5.633907e-01
-5.600438e-01
-5.595889e-01
-5.631740e-01
-5.698630e-01
-5.768834e-01
-5.811548e-01
-5.810798e-01
-5.773588e-01
-5.724155e-01
-5.689338e-01
-5.683637e-01
-5.702090e-01
-5.725156e-01
-5.732194e-01
-5.714049e-01
-5.676369e-01
-5.632854e-01
-5.595449e-01
-5.569618e-01
-5.556476e-01
-5.556743e-01
-5.571074e-01
-5.596875e-01
-5.626450e-01
-5.650123e-01
-5.662592e-01
-5.667311e-01
-5.674622e-01
-5.694078e-01
-5.726792e-01
-5.764790e-01
-5.798257e-01
-5.823179e-01
-5.841290e-01
-5.853158e-01
-5.853417e-01
-5.834813e-01
-5.797752e-01
-5.755405e-01
-5.727638e-01
-5.727150e-01
-5.749269e-01
-5.774655e-01
-5.783154e-01
-5.768060e-01
-5.740035e-01
-5.717828e-01
-5.713157e-01
-5.721898e-01
-5.727949e-01
-5.715341e-01
-5.678738e-01
-5.626214e-01
-5.575374e-01
-5.546683e-01
-5.555636e-01
-5.604925e-01
-5.680670e-01
-5.757059e-01
-5.808327e-01
-5.820590e-01
-5.795614e-01
-5.745622e-01
-5.685778e-01
-5.630454e-01
-5.592072e-01
-5.577923e-01
-5.585521e-01
-5.602306e-01
-5.612964e-01
-5.610312e-01
-5.601206e-01
-5.601896e-01
-5.626037e-01
-5.675111e-01
-5.738215e-01
-5.799288e-01
-5.844892e-01
-5.868244e-01
-5.869709e-01
-5.855514e-01
-5.835461e-01
-5.819498e-01
-5.813521e-01
-5.816380e-01
-5.820374e-01
-5.815758e-01
-5.796941e-01
-5.766090e-01
-5.730868e-01
-5.698085e-01
-5.669761e-01
-5.645460e-01
-5.627188e-01
-5.620394e-01
-5.629609e-01
-5.652846e-01
-5.680021e-01
-5.697815e-01
-5.698785e-01
-5.688200e-01
-5.681819e-01
-5.694045e-01
-5.724886e-01
-5.756995e-01
-5.766445e-01
-5.739575e-01
-5.683709e-01
-5.624758e-01
-5.593690e-01
-5.609364e-01
-5.666252e-01
-5.734738e-01
-5.777093e-01
-5.771096e-01
-5.724416e-01
-5.668894e-01
-5.640042e-01
-5.656565e-01
-5.711571e-01
-5.778377e-01
-5.825887e-01
-5.834384e-01
-5.804139e-01
-5.754115e-01
-5.711800e-01
-5.698367e-01
-5.716918e-01
-5.751651e-01
-5.779317e-01
-5.785571e-01
-5.774384e-01
-5.762981e-01
-5.766629e-01
-5.786754e-01
-5.811745e-01
-5.827038e-01
-5.824832e-01
-5.807906e-01
-5.787405e-01
-5.775483e-01
-5.774996e-01
-5.773431e-01
-5.749784e-01
-5.692720e-01
-5.614324e-01
-5.544831e-01
-5.511972e-01
-5.523603e-01
-5.567201e-01
-5.622062e-01
-5.670320e-01
-5.700060e-01
-5.705684e-01
-5.690938e-01
-5.670195e-01
-5.660729e-01
-5.669439e-01
-5.686524e-01
-5.692629e-01
-5.673237e-01
-5.629772e-01
-5.580899e-01
-5.552112e-01
-5.558404e-01
-5.593032e-01
-5.633286e-01
-5.658246e-01
-5.662008e-01
-5.652937e-01
-5.644288e-01
-5.645702e-01
-5.659044e-01
-5.678462e-01
-5.695474e-01
-5.706913e-01
-5.718044e-01
-5.736430e-01
-5.763198e-01
-5.791217e-01
-5.810042e-01
-5.810412e-01
-5.786063e-01
-5.736917e-01
-5.674125e-01
-5.620120e-01
-5.598708e-01
-5.619898e-01
-5.670751e-01
-5.720657e-01
-5.739662e-01
-5.718493e-01
-5.676023e-01
-5.647335e-01
-5.659502e-01
-5.712357e-01
-5.778243e-01
-5.820134e-01
-5.814575e-01
-5.764382e-01
-5.694499e-01
-5.635519e-01
-5.606657e-01
-5.608621e-01
-5.628192e-01
-5.648697e-01
-5.660057e-01
-5.664460e-01
-5.673898e-01
-5.698273e-01
-5.732689e-01
-5.758207e-01
-5.758104e-01
-5.733553e-01
-5.703068e-01
-5.687985e-01
-5.698322e-01
-5.729036e-01
-5.766076e-01
-5.795590e-01
-5.809871e-01
-5.807530e-01
-5.790040e-01
-5.759495e-01
-5.720750e-01
-5.685214e-01
-5.669357e-01
-5.684801e-01
-5.726306e-01
-5.769276e-01
-5.782982e-01
-5.751996e-01
-5.688613e-01
-5.624675e-01
-5.588883e-01
-5.588143e-01
-5.606879e-01
-5.622550e-01
-5.623714e-01
-5.617470e-01
-5.622181e-01
-5.651199e-01
-5.699315e-01
-5.743106e-01
-5.756835e-01
-5.731737e-01
-5.682159e-01
-5.634093e-01
-5.607622e-01
-5.607374e-01
-5.624530e-01
-5.644559e-01
-5.654881e-01
-5.650903e-01
-5.639325e-01
-5.635558e-01
-5.654102e-01
-5.697287e-01
-5.751041e-01
-5.791933e-01
-5.801492e-01
-5.778002e-01
-5.736694e-01
-5.697583e-01
-5.671428e-01
-5.656912e-01
-5.650085e-01
-5.652600e-01
-5.667495e-01
-5.688707e-01
-5.700262e-01
-5.689926e-01
-5.663655e-01
-5.644298e-01
-5.653918e-01
-5.695168e-01
-5.747147e-01
-5.778376e-01
-5.766917e-01
-5.713857e-01
-5.642154e-01
-5.583131e-01
-5.560154e-01
-5.579204e-01
-5.630309e-01
-5.696093e-01
-5.759848e-01
-5.809093e-01
-5.836668e-01
-5.842625e-01
-5.835560e-01
-5.828940e-01
-5.832041e-01
-5.842266e-01
-5.846773e-01
-5.833536e-01
-5.802896e-01
-5.769468e-01
-5.752166e-01
-5.760343e-01
-5.787415e-01
-5.816262e-01
-5.830215e-01
-5.820859e-01
-5.789547e-01
-5.744627e-01
-5.696874e-01
-5.654793e-01
-5.621750e-01
-5.596616e-01
-5.577586e-01
-5.566392e-01
-5.569492e-01
-5.594300e-01
-5.641779e-01
-5.700499e-01
-5.748626e-01
-5.765310e-01
-5.743742e-01
-5.694995e-01
-5.639980e-01
-5.597216e-01
-5.575145e-01
-5.571564e-01
-5.577950e-01
-5.585378e-01
-5.589342e-01
-5.591460e-01
-5.596862e-01
-5.608378e-01
-5.622018e-01
-5.628378e-01
-5.619849e-01
-5.598415e-01
-5.578095e-01
-5.579342e-01
-5.617198e-01
-5.688742e-01
-5.768205e-01
-5.817146e-01
-5.807701e-01
-5.743266e-01
-5.658526e-01
-5.596719e-01
-5.582107e-01
-5.609306e-01
-5.654842e-01
-5.696887e-01
-5.725373e-01
-5.738468e-01
-5.735731e-01
-5.717726e-01
-5.690355e-01
-5.665037e-01
-5.651202e-01
-5.648086e-01
-5.645437e-01
-5.633708e-01
-5.613815e-01
-5.597017e-01
-5.596012e-01
-5.616462e-01
-5.655474e-01
-5.705149e-01
-5.755275e-01
-5.793309e-01
-5.806184e-01
-5.787756e-01
-5.746868e-01
-5.705407e-01
-5.683635e-01
-5.684487e-01
-5.692038e-01
-5.685916e-01
-5.658093e-01
-5.617769e-01
-5.582731e-01
-5.566722e-01
-5.572631e-01
-5.593950e-01
-5.620471e-01
-5.643142e-01
-5.656134e-01
-5.657407e-01
-5.649105e-01
-5.636806e-01
-5.626601e-01
-5.621731e-01
-5.621629e-01
-5.623736e-01
-5.625920e-01
-5.627427e-01
-5.628150e-01
-5.627509e-01
-5.624272e-01
-5.617507e-01
-5.607551e-01
-5.596041e-01
-5.585659e-01
-5.580681e-01
-5.587109e-01
-5.609938e-01
-5.648516e-01
-5.694685e-01
-5.736616e-01
-5.765747e-01
-5.781422e-01
-5.790164e-01
-5.800746e-01
-5.818145e-01
-5.838990e-01
-5.851187e-01
-5.840086e-01
-5.798991e-01
-5.735686e-01
-5.668000e-01
-5.611629e-01
-5.571502e-01
-5.544308e-01
-5.528002e-01
-5.526757e-01
-5.545239e-01
-5.579206e-01
-5.615085e-01
-5.641054e-01
-5.657508e-01
-5.674104e-01
-5.695976e-01
-5.715004e-01
-5.716807e-01
-5.696190e-01
-5.664349e-01
-5.640372e-01
-5.635714e-01
-5.646458e-01
-5.660079e-01
-5.669605e-01
-5.680881e-01
-5.705536e-01
-5.747207e-01
-5.795114e-01
-5.830060e-01
-5.835901e-01
-5.808109e-01
-5.756406e-01
-5.701292e-01
-5.664890e-01
-5.659414e-01
-5.679921e-01
-5.707053e-01
-5.719251e-01
-5.706688e-01
-5.676918e-01
-5.647970e-01
-5.634390e-01
-5.637517e-01
-5.647242e-01
-5.651834e-01
-5.646039e-01
-5.631740e-01
-5.613976e-01
-5.597836e-01
-5.587968e-01
-5.589037e-01
-5.605498e-01
-5.639913e-01
-5.690097e-01
-5.747579e-01
-5.799916e-01
-5.835218e-01
-5.844697e-01
-5.823140e-01
-5.771271e-01
-5.700327e-01
-5.632635e-01
-5.592964e-01
-5.594671e-01
-5.631173e-01
-5.679264e-01
-5.711511e-01
-5.710107e-01
-5.675589e-01
-5.626616e-01
-5.590554e-01
-5.589286e-01
-5.627920e-01
-5.692839e-01
-5.759527e-01
-5.803888e-01
-5.810326e-01
-5.775470e-01
-5.709418e-01
-5.633414e-01
-5.571854e-01
-5.541835e-01
-5.547352e-01
-5.581069e-01
-5.629658e-01
-5.677901e-01
-5.711237e-01
-5.719072e-01
-5.699422e-01
-5.662191e-01
-5.626935e-01
-5.613126e-01
-5.626994e-01
-5.655452e-01
-5.676086e-01
-5.677847e-01
-5.672605e-01
-5.683812e-01
-5.722833e-01
-5.777097e-01
-5.820228e-01
-5.831915e-01
-5.810072e-01
-5.769029e-01
-5.728731e-01
-5.703816e-01
-5.699342e-01
-5.713023e-01
-5.738234e-01
-5.764643e-01
-5.779757e-01
-5.774527e-01
-5.749860e-01
-5.717278e-01
-5.691076e-01
-5.677958e-01
-5.673812e-01
-5.670438e-01
-5.664562e-01
-5.659611e-01
-5.659453e-01
-5.662235e-01
-5.661751e-01
-5.654930e-01
-5.646577e-01
-5.644988e-01
-5.652620e-01
-5.662321e-01
-5.663979e-01
-5.655442e-01
-5.647022e-01
-5.654525e-01
-5.686390e-01
-5.736561e-01
-5.789233e-01
-5.829387e-01
-5.848134e-01
-5.840437e-01
-5.803055e-01
-5.739027e-01
-5.664015e-01
-5.603954e-01
-5.580895e-01
-5.597273e-01
-5.633408e-01
-5.662246e-01
-5.668932e-01
-5.658343e-01
-5.646558e-01
-5.646921e-01
-5.662116e-01
-5.684774e-01
-5.703374e-01
-5.709471e-01
-5.701755e-01
-5.683762e-01
-5.658050e-01
-5.624346e-01
-5.584808e-01
-5.550141e-01
-5.537715e-01
-5.560827e-01
-5.617493e-01
-5.688024e-01
-5.743502e-01
-5.760183e-01
-5.732479e-01
-5.677456e-01
-5.625833e-01
-5.602592e-01
-5.611233e-01
-5.635026e-01
-5.653347e-01
-5.658213e-01
-5.658530e-01
-5.671236e-01
-5.708043e-01
-5.767930e-01
-5.838912e-01
-5.904682e-01
-5.950674e-01
-5.968478e-01
-5.958930e-01
-5.931322e-01
-5.896561e-01
-5.858757e-01
-5.813819e-01
-5.757095e-01
-5.692137e-01
-5.632131e-01
-5.593804e-01
-5.589123e-01
-5.618411e-01
-5.666875e-01
-5.708175e-01
-5.717321e-01
-5.686766e-01
-5.632589e-01
-5.583324e-01
-5.560296e-01
-5.566839e-01
-5.592851e-01
-5.624767e-01
-5.650683e-01
-5.662513e-01
-5.660564e-01
-5.656504e-01
-5.666296e-01
-5.695546e-01
-5.731597e-01
-5.752027e-01
-5.742427e-01
-5.707540e-01
-5.667268e-01
-5.641878e-01
-5.638326e-01
-5.648751e-01
-5.662055e-01
-5.675956e-01
-5.695540e-01
-5.720011e-01
-5.734773e-01
-5.721359e-01
-5.676925e-01
-5.622528e-01
-5.590462e-01
-5.601816e-01
-5.653203e-01
-5.721095e-01
-5.776899e-01
-5.800098e-01
-5.783146e-01
-5.730950e-01
-5.659223e-01
-5.590813e-01
-5.547077e-01
-5.537033e-01
-5.553322e-01
-5.580787e-01
-5.610871e-01
-5.646937e-01
-5.694115e-01
-5.745029e-01
-5.779299e-01
-5.780762e-01
-5.755581e-01
-5.730686e-01
-5.731830e-01
-5.762172e-01
-5.800735e-01
-5.819422e-01
-5.802147e-01
-5.752617e-01
-5.689063e-01
-5.632264e-01
-5.594855e-01
-5.577876e-01
-5.575760e-01
-5.584360e-01
-5.603995e-01
-5.635102e-01
-5.672307e-01
-5.704763e-01
-5.724155e-01
-5.732711e-01
-5.741727e-01
-5.760877e-01
-5.789217e-01
-5.816250e-01
-5.830001e-01
-5.824087e-01
-5.800197e-01
-5.766698e-01
-5.734266e-01
-5.709953e-01
-5.693375e-01
-5.678916e-01
-5.663731e-01
-5.654865e-01
-5.666282e-01
-5.704771e-01
-5.757568e-01
-5.796539e-01
-5.798168e-01
-5.762217e-01
-5.712686e-01
-5.680813e-01
-5.684860e-01
-5.721487e-01
-5.771339e-01
-5.811552e-01
-5.827149e-01
-5.816910e-01
-5.792044e-01
-5.767970e-01
-5.752482e-01
-5.738330e-01
-5.709270e-01
-5.658062e-01
-5.599937e-01
-5.565814e-01
-5.579622e-01
-5.640538e-01
-5.724776e-01
-5.802097e-01
-5.851801e-01
-5.868426e-01
-5.858201e-01
-5.832486e-01
-5.802693e-01
-5.776914e-01
-5.757238e-01
-5.739884e-01
-5.720459e-01
-5.699803e-01
-5.682844e-01
-5.671451e-01
-5.661022e-01
-5.646423e-01
-5.630883e-01
-5.626355e-01
-5.642933e-01
-5.678160e-01
-5.718176e-01
-5.749546e-01
-5.768685e-01
-5.779507e-01
-5.784315e-01
-5.779864e-01
-5.762759e-01
-5.737150e-01
-5.714735e-01
-5.704950e-01
-5.705074e-01
-5.702395e-01
-5.688077e-01
-5.668430e-01
-5.660519e-01
-5.674763e-01
-5.701537e-01
-5.716677e-01
-5.703102e-01
-5.668963e-01
-5.644156e-01
-5.656735e-01
-5.710076e-01
-5.780306e-01
-5.833450e-01
-5.845698e-01
-5.813329e-01
-5.751172e-01
-5.684351e-01
-5.637349e-01
-5.624629e-01
-5.647085e-01
-5.694494e-01
-5.750249e-01
-5.796036e-01
-5.816487e-01
-5.803233e-01
-5.757193e-01
-5.688986e-01
-5.617508e-01
-5.566052e-01
-5.555238e-01
-5.593374e-01
-5.668608e-01
-5.749794e-01
-5.799032e-01
-5.790368e-01
-5.724017e-01
-5.627611e-01
-5.543127e-01
-5.506194e-01
-5.528981e-01
-5.596528e-01
-5.678614e-01
-5.748153e-01
-5.792613e-01
-5.813093e-01
-5.817115e-01
-5.812987e-01
-5.807668e-01
-5.805589e-01
-5.806336e-01
-5.802386e-01
-5.781277e-01
-5.734721e-01
-5.669172e-01
-5.607035e-01
-5.574105e-01
-5.582169e-01
-5.621254e-01
-5.667718e-01
-5.700879e-01
-5.715275e-01
-5.720848e-01
-5.732570e-01
-5.757396e-01
-5.787946e-01
-5.807754e-01
-5.804173e-01
-5.778465e-01
-5.744414e-01
-5.716664e-01
-5.700089e-01
-5.690955e-01
-5.687462e-01
-5.695824e-01
-5.723601e-01
-5.768096e-01
-5.814015e-01
-5.843906e-01
-5.850780e-01
-5.840734e-01
-5.824707e-01
-5.809207e-01
-5.794842e-01
-5.781676e-01
-5.773394e-01
-5.774716e-01
-5.784685e-01
-5.793571e-01
-5.788190e-01
-5.762073e-01
-5.721346e-01
-5.680980e-01
-5.655434e-01
-5.651582e-01
-5.667055e-01
-5.692300e-01
-5.715091e-01
-5.726720e-01
-5.725907e-01
-5.716401e-01
-5.700799e-01
-5.677588e-01
-5.644364e-01
-5.604053e-01
-5.569006e-01
-5.558273e-01
-5.586734e-01
-5.652620e-01
-5.734918e-01
-5.804911e-01
-5.842782e-01
-5.846413e-01
-5.828368e-01
-5.806277e-01
-5.793585e-01
-5.794995e-01
-5.807359e-01
-5.823090e-01
-5.832682e-01
-5.826497e-01
-5.798614e-01
-5.752447e-01
-5.702808e-01
-5.669526e-01
-5.665067e-01
-5.685384e-01
-5.712191e-01
-5.725783e-01
-5.717947e-01
-5.694457e-01
-5.667076e-01
-5.644124e-01
-5.627105e-01
-5.613441e-01
-5.600815e-01
-5.589271e-01
-5.580527e-01
-5.576913e-01
-5.582032e-01
-5.601638e-01
-5.640850e-01
-5.697393e-01
-5.757701e-01
-5.803411e-01
-5.824773e-01
-5.827257e-01
-5.823765e-01
-5.820919e-01
-5.813713e-01
-5.793052e-01
-5.758160e-01
-5.721728e-01
-5.702129e-01
-5.708478e-01
-5.731505e-01
-5.749160e-01
-5.742907e-01
-5.711088e-01
-5.669443e-01
-5.640124e-01
-5.637320e-01
-5.658095e-01
-5.684074e-01
-5.693276e-01
-5.674679e-01
-5.635919e-01
-5.598827e-01
-5.586074e-01
-5.608436e-01
-5.660248e-01
-5.723751e-01
-5.778734e-01
-5.812521e-01
-5.824864e-01
-5.824673e-01
-5.821304e-01
-5.817335e-01
-5.807940e-01
-5.786313e-01
-5.749974e-01
-5.703135e-01
-5.654467e-01
-5.613367e-01
-5.587625e-01
-5.582322e-01
-5.598404e-01
-5.631099e-01
-5.670266e-01
-5.703643e-01
-5.721172e-01
-5.717810e-01
-5.694697e-01
-5.659657e-01
-5.625718e-01
-5.606026e-01
-5.607986e-01
-5.631473e-01
-5.671253e-01
-5.719510e-01
-5.766675e-01
-5.802873e-01
-5.821490e-01
-5.822321e-01
-5.811134e-01
-5.795877e-01
-5.782471e-01
-5.773155e-01
-5.767937e-01
-5.766468e-01
-5.767392e-01
-5.766683e-01
-5.758889e-01
-5.741146e-01
-5.715749e-01
-5.689207e-01
-5.669264e-01
-5.661838e-01
-5.669240e-01
-5.690849e-01
-5.725274e-01
-5.770592e-01
-5.821174e-01
-5.864558e-01
-5.883752e-01
-5.866182e-01
-5.813484e-01
-5.743410e-01
-5.681013e-01
-5.645834e-01
-5.644326e-01
-5.670297e-01
-5.709788e-01
-5.746426e-01
-5.766033e-01
-5.760996e-01
-5.733781e-01
-5.697073e-01
-5.668381e-01
-5.660394e-01
-5.672893e-01
-5.693500e-01
-5.708343e-01
-5.713857e-01
-5.718866e-01
-5.735463e-01
-5.767668e-01
-5.807465e-01
-5.839703e-01
-5.850953e-01
-5.837590e-01
-5.809508e-01
-5.785047e-01
-5.776784e-01
-5.778558e-01
-5.768410e-01
-5.728831e-01
-5.666302e-01
-5.610365e-01
-5.592178e-01
-5.621642e-01
-5.681515e-01
-5.741301e-01
-5.778967e-01
-5.793492e-01
-5.798891e-01
-5.806734e-01
-5.814556e-01
-5.809735e-01
-5.782132e-01
-5.733058e-01
-5.675386e-01
-5.627353e-01
-5.604219e-01
-5.611183e-01
-5.640867e-01
-5.677463e-01
-5.706108e-01
-5.721779e-01
-5.730655e-01
-5.742583e-01
-5.761918e-01
-5.785089e-01
-5.805414e-01
-5.818902e-01
-5.825413e-01
-5.825183e-01
-5.815262e-01
-5.790139e-01
-5.746537e-01
-5.688482e-01
-5.628532e-01
-5.583989e-01
-5.570297e-01
-5.594870e-01
-5.653287e-01
-5.729228e-01
-5.799593e-01
-5.843490e-01
-5.850242e-01
-5.822564e-01
-5.774559e-01
-5.725510e-01
-5.691418e-01
-5.678422e-01
-5.682059e-01
-5.692480e-01
-5.701639e-01
-5.707602e-01
-5.713839e-01
-5.725167e-01
-5.744062e-01
-5.769671e-01
-5.798511e-01
-5.824999e-01
-5.842459e-01
-5.846225e-01
-5.837535e-01
-5.824136e-01
-5.815553e-01
-5.816075e-01
-5.820941e-01
-5.818849e-01
-5.799330e-01
-5.759926e-01
-5.707814e-01
-5.655192e-01
-5.613667e-01
-5.592395e-01
-5.598153e-01
-5.632916e-01
-5.689662e-01
-5.752132e-01
-5.801686e-01
-5.827013e-01
-5.828951e-01
-5.817316e-01
-5.803480e-01
-5.794011e-01
-5.787999e-01
-5.778648e-01
-5.758712e-01
-5.726832e-01
-5.690016e-01
-5.660095e-01
-5.646908e-01
-5.653068e-01
-5.672859e-01
-5.694301e-01
-5.702873e-01
-5.686926e-01
-5.643884e-01
-5.583167e-01
-5.522391e-01
-5.479001e-01
-5.463603e-01
-5.478521e-01
-5.519101e-01
-5.574273e-01
-5.628068e-01
-5.666209e-01
-5.685252e-01
-5.694995e-01
-5.709403e-01
-5.732874e-01
-5.754313e-01
-5.755361e-01
-5.726258e-01
-5.675161e-01
-5.623203e-01
-5.591069e-01
-5.588528e-01
-5.613213e-01
-5.656852e-01
-5.711692e-01
-5.769982e-01
-5.817821e-01
-5.834422e-01
-5.804404e-01
-5.733661e-01
-5.650463e-01
-5.587515e-01
-5.561536e-01
-5.568677e-01
-5.596218e-01
-5.635532e-01
-5.683581e-01
-5.734868e-01
-5.776246e-01
-5.792340e-01
-5.776154e-01
-5.733600e-01
-5.678420e-01
-5.624515e-01
-5.582791e-01
-5.561443e-01
-5.564688e-01
-5.589577e-01
-5.625111e-01
-5.656083e-01
-5.669470e-01
-5.659641e-01
-5.630063e-01
-5.591358e-01
-5.556933e-01
-5.537951e-01
-5.539708e-01
-5.560982e-01
-5.595862e-01
-5.636288e-01
-5.674787e-01
-5.707282e-01
-5.733555e-01
-5.753364e-01
-5.762110e-01
-5.753265e-01
-5.727679e-01
-5.699134e-01
-5.686472e-01
-5.697488e-01
-5.720900e-01
-5.735270e-01
-5.726877e-01
-5.701061e-01
-5.678279e-01
-5.678040e-01
-5.702737e-01
-5.734393e-01
-5.748133e-01
-5.732182e-01
-5.697840e-01
-5.670723e-01
-5.670125e-01
-5.693460e-01
-5.718658e-01
-5.721969e-01
-5.695727e-01
-5.652256e-01
-5.613887e-01
-5.599820e-01
-5.618401e-01
-5.665355e-01
-5.725767e-01
-5.779940e-01
-5.812649e-01
-5.821069e-01
-5.815532e-01
-5.811924e-01
-5.820343e-01
-5.837070e-01
-5.845636e-01
-5.827911e-01
-5.778323e-01
-5.709528e-01
-5.644031e-01
-5.599299e-01
-5.578897e-01
-5.574027e-01
-5.570866e-01
-5.558959e-01
-5.538515e-01
-5.522897e-01
-5.531988e-01
-5.578203e-01
-5.655085e-01
-5.738734e-01
-5.802362e-01
-5.832429e-01
-5.833741e-01
-5.821684e-01
-5.810432e-01
-5.806410e-01
-5.809067e-01
-5.814930e-01
-5.820363e-01
-5.821738e-01
-5.814899e-01
-5.796162e-01
-5.764986e-01
-5.726162e-01
-5.688838e-01
-5.661856e-01
-5.648570e-01
-5.645206e-01
-5.643224e-01
-5.633271e-01
-5.609282e-01
-5.572079e-01
-5.530259e-01
-5.496791e-01
-5.483379e-01
-5.495928e-01
-5.532387e-01
-5.583158e-01
-5.634236e-01
-5.671970e-01
-5.687688e-01
-5.681006e-01
-5.660092e-01
-5.637148e-01
-5.621439e-01
-5.616365e-01
-5.623745e-01
-5.648919e-01
-5.696765e-01
-5.759811e-01
-5.813569e-01
-5.829737e-01
-5.797562e-01
-5.733085e-01
-5.668027e-01
-5.629185e-01
-5.624991e-01
-5.646681e-01
-5.678708e-01
-5.707634e-01
-5.724042e-01
-5.721372e-01
-5.697254e-01
-5.656228e-01
-5.608714e-01
-5.565504e-01
-5.532817e-01
-5.511647e-01
-5.499912e-01
-5.494887e-01
-5.495880e-01
-5.506700e-01
-5.535192e-01
-5.587954e-01
-5.662594e-01
-5.743390e-01
-5.805518e-01
-5.827182e-01
-5.802128e-01
-5.743100e-01
-5.672867e-01
-5.610014e-01
-5.561769e-01
-5.528922e-01
-5.514867e-01
-5.526138e-01
-5.562361e-01
-5.608134e-01
-5.639528e-01
-5.641723e-01
-5.620911e-01
-5.599015e-01
-5.596745e-01
-5.620112e-01
-5.659942e-01
-5.701686e-01
-5.735581e-01
-5.759561e-01
-5.775490e-01
-5.785021e-01
-5.789349e-01
-5.790541e-01
-5.789897e-01
-5.784455e-01
-5.768437e-01
-5.741751e-01
-5.716489e-01
-5.711191e-01
-5.735408e-01
-5.778174e-01
-5.811108e-01
-5.805646e-01
-5.753945e-01
-5.678399e-01
-5.619252e-01
-5.605975e-01
-5.635097e-01
-5.675156e-01
-5.694953e-01
-5.688427e-01
-5.674085e-01
-5.673170e-01
-5.689149e-01
-5.705968e-01
-5.704153e-01
-5.679362e-01
-5.646996e-01
-5.629185e-01
-5.636043e-01
-5.657347e-01
-5.671353e-01
-5.663358e-01
-5.638272e-01
-5.615953e-01
-5.613680e-01
-5.632507e-01
-5.659504e-01
-5.680942e-01
-5.691355e-01
-5.690849e-01
-5.678339e-01
-5.652186e-01
-5.617466e-01
-5.588043e-01
-5.577643e-01
-5.589066e-01
-5.614089e-01
-5.643824e-01
-5.676835e-01
-5.715706e-01
-5.757502e-01
-5.791124e-01
-5.805411e-01
-5.798425e-01
-5.777438e-01
-5.750483e-01
-5.719311e-01
-5.680608e-01
-5.633003e-01
-5.582862e-01
-5.544395e-01
-5.533505e-01
-5.558098e-01
-5.610884e-01
-5.670909e-01
-5.714429e-01
-5.727804e-01
-5.712690e-01
-5.681069e-01
-5.647145e-01
-5.623298e-01
-5.619129e-01
-5.638863e-01
-5.677662e-01
-5.721855e-01
-5.754703e-01
-5.763935e-01
-5.746450e-01
-5.708199e-01
-5.660165e-01
-5.613670e-01
-5.577767e-01
-5.558137e-01
-5.555211e-01
-5.562675e-01
-5.570651e-01
-5.573666e-01
-5.575713e-01
-5.585482e-01
-5.605842e-01
-5.629463e-01
-5.645878e-01
-5.652070e-01
-5.654779e-01
-5.662461e-01
-5.676087e-01
-5.688026e-01
-5.688640e-01
-5.673559e-01
-5.646586e-01
-5.617864e-01
-5.598729e-01
-5.595232e-01
-5.603921e-01
-5.613792e-01
-5.614341e-01
-5.603939e-01
-5.591711e-01
-5.591715e-01
-5.614274e-01
-5.660101e-01
-5.719711e-01
-5.777731e-01
-5.819595e-01
-5.836650e-01
-5.827444e-01
-5.796573e-01
-5.753000e-01
-5.707085e-01
-5.666076e-01
-5.631802e-01
-5.603600e-01
-5.582486e-01
-5.570602e-01
-5.567538e-01
-5.570469e-01
-5.579626e-01
-5.602200e-01
-5.647235e-01
-5.712841e-01
-5.777482e-01
-5.807772e-01
-5.781876e-01
-5.710784e-01
-5.636927e-01
-5.606941e-01
-5.639210e-01
-5.713426e-01
-5.789471e-01
-5.836399e-01
-5.847160e-01
-5.832757e-01
-5.808184e-01
-5.783899e-01
-5.765262e-01
-5.753856e-01
-5.747112e-01
-5.739258e-01
-5.725888e-01
-5.707959e-01
-5.690510e-01
-5.678478e-01
-5.675111e-01
-5.682974e-01
-5.703680e-01
-5.735484e-01
-5.771680e-01
-5.802318e-01
-5.818758e-01
-5.817793e-01
-5.802179e-01
-5.777951e-01
-5.751810e-01
-5.730612e-01
-5.721297e-01
-5.728558e-01
-5.751058e-01
-5.780470e-01
-5.805764e-01
-5.819665e-01
-5.821693e-01
-5.815468e-01
-5.803218e-01
-5.782643e-01
-5.749443e-01
-5.704077e-01
-5.656716e-01
-5.624526e-01
-5.621931e-01
-5.650854e-01
-5.698106e-01
-5.741995e-01
-5.764284e-01
-5.760084e-01
-5.738873e-01
-5.715557e-01
-5.698753e-01
-5.687292e-01
-5.678255e-01
-5.676051e-01
-5.689910e-01
-5.722087e-01
-5.761677e-01
-5.792091e-01
-5.803680e-01
-5.798068e-01
-5.781859e-01
-5.759164e-01
-5.731433e-01
-5.702440e-01
-5.680013e-01
-5.671354e-01
-5.677289e-01
-5.691606e-01
-5.706053e-01
-5.716731e-01
-5.726361e-01
-5.740386e-01
-5.761136e-01
-5.785847e-01
-5.809065e-01
-5.825516e-01
-5.830761e-01
-5.821059e-01
-5.795128e-01
-5.757183e-01
-5.716970e-01
-5.684569e-01
-5.664161e-01
-5.652927e-01
-5.645575e-01
-5.638905e-01
-5.632217e-01
-5.625280e-01
-5.618064e-01
-5.613048e-01
-5.616554e-01
-5.635598e-01
-5.671463e-01
-5.716133e-01
-5.756665e-01
-5.784586e-01
-5.800989e-01
-5.812372e-01
-5.823046e-01
-5.832898e-01
-5.840802e-01
-5.846678e-01
-5.849101e-01
-5.843435e-01
-5.825211e-01
-5.795486e-01
-5.761304e-01
-5.730196e-01
-5.704882e-01
-5.683744e-01
-5.665931e-01
-5.655532e-01
-5.660728e-01
-5.687359e-01
-5.730390e-01
-5.771162e-01
-5.786521e-01
-5.764434e-01
-5.712054e-01
-5.649376e-01
-5.596463e-01
-5.566146e-01
-5.564179e-01
-5.590269e-01
-5.636657e-01
-5.687943e-01
-5.726003e-01
-5.738456e-01
-5.724733e-01
-5.694436e-01
-5.659412e-01
-5.627814e-01
-5.605362e-01
-5.598650e-01
-5.612892e-01
-5.645464e-01
-5.683525e-01
-5.709782e-01
-5.712589e-01
-5.693975e-01
-5.670761e-01
-5.665938e-01
-5.692648e-01
-5.741754e-01
-5.785792e-01
-5.799335e-01
-5.779370e-01
-5.747650e-01
-5.732902e-01
-5.748618e-01
-5.784824e-01
-5.818005e-01
-5.827852e-01
-5.807865e-01
-5.766235e-01
-5.720708e-01
-5.690901e-01
-5.689381e-01
-5.714613e-01
-5.751748e-01
-5.783665e-01
-5.804621e-01
-5.823606e-01
-5.852528e-01
-5.889522e-01
-5.914371e-01
-5.902826e-01
-5.847957e-01
-5.768353e-01
-5.694814e-01
-5.648047e-01
-5.628105e-01
-5.623258e-01
-5.626150e-01
-5.640088e-01
-5.671283e-01
-5.717735e-01
-5.767164e-01
-5.805566e-01
-5.827069e-01
-5.835762e-01
-5.839472e-01
-5.842677e-01
-5.843930e-01
-5.837309e-01
-5.815654e-01
-5.775058e-01
-5.719427e-01
-5.661545e-01
-5.618537e-01
-5.604402e-01
-5.624021e-01
-5.670991e-01
-5.730109e-01
-5.784204e-01
-5.821721e-01
-5.839730e-01
-5.841612e-01
-5.833678e-01
-5.823154e-01
-5.816086e-01
-5.814573e-01
-5.815381e-01
-5.811461e-01
-5.795448e-01
-5.763304e-01
-5.717278e-01
-5.667989e-01
-5.633569e-01
-5.632453e-01
-5.670662e-01
-5.732383e-01
-5.784375e-01
-5.795210e-01
-5.756818e-01
-5.691524e-01
-5.638180e-01
-5.627599e-01
-5.665447e-01
-5.733468e-01
-5.804737e-01
-5.858847e-01
-5.886463e-01
-5.884794e-01
-5.853593e-01
-5.797772e-01
-5.732683e-01
-5.682881e-01
-5.670358e-01
-5.699182e-01
-5.749799e-01
-5.790557e-01
-5.798913e-01
-5.774724e-01
-5.734646e-01
-5.694919e-01
-5.660892e-01
-5.632463e-01
-5.615032e-01
-5.619717e-01
-5.651743e-01
-5.701169e-01
-5.746295e-01
-5.765544e-01
-5.748242e-01
-5.700275e-01
-5.643659e-01
-5.607432e-01
-5.611600e-01
-5.654932e-01
-5.717075e-01
-5.772965e-01
-5.807235e-01
-5.819007e-01
-5.817319e-01
-5.813191e-01
-5.813383e-01
-5.817739e-01
-5.820090e-01
-5.811779e-01
-5.786146e-01
-5.741702e-01
-5.682937e-01
-5.619818e-01
-5.566871e-01
-5.540105e-01
-5.550568e-01
-5.597979e-01
-5.669984e-01
-5.748225e-01
-5.816405e-01
-5.864085e-01
-5.884889e-01
-5.874286e-01
-5.832572e-01
-5.771169e-01
-5.713470e-01
-5.684771e-01
-5.697313e-01
-5.742796e-01
-5.798150e-01
-5.838632e-01
-5.848682e-01
-5.826961e-01
-5.787081e-01
-5.753029e-01
-5.746508e-01
-5.771569e-01
-5.810447e-01
-5.837437e-01
-5.839854e-01
-5.827539e-01
-5.823342e-01
-5.843475e-01
-5.883311e-01
-5.918281e-01
-5.918716e-01
-5.869258e-01
-5.780988e-01
-5.687884e-01
-5.628461e-01
-5.624104e-01
-5.668763e-01
-5.736396e-01
-5.799224e-01
-5.842450e-01
-5.865878e-01
-5.875329e-01
-5.873995e-01
-5.859882e-01
-5.828264e-01
-5.776284e-01
-5.707578e-01
-5.633687e-01
-5.569698e-01
-5.526827e-01
-5.508447e-01
-5.512467e-01
-5.535949e-01
-5.576553e-01
-5.630753e-01
-5.692635e-01
-5.754596e-01
-5.808136e-01
-5.844990e-01
-5.860559e-01
-5.857759e-01
-5.846053e-01
-5.834371e-01
-5.823489e-01
-5.805375e-01
-5.771190e-01
-5.721170e-01
-5.667285e-01
-5.626360e-01
-5.610094e-01
-5.619822e-01
-5.648025e-01
-5.683150e-01
-5.713855e-01
-5.731566e-01
-5.733016e-01
-5.723265e-01
-5.714819e-01
-5.719069e-01
-5.736172e-01
-5.754836e-01
-5.763082e-01
-5.758620e-01
-5.749670e-01
-5.747829e-01
-5.759654e-01
-5.782287e-01
-5.805599e-01
-5.819273e-01
-5.819595e-01
-5.811251e-01
-5.803316e-01
-5.801765e-01
-5.802794e-01
-5.792691e-01
-5.757673e-01
-5.698342e-01
-5.635652e-01
-5.599962e-01
-5.610350e-01
-5.661724e-01
-5.730669e-01
-5.793805e-01
-5.841558e-01
-5.876324e-01
-5.900673e-01
-5.910576e-01
-5.900790e-01
-5.874264e-01
-5.842820e-01
-5.817169e-01
-5.796889e-01
-5.771228e-01
-5.730814e-01
-5.679978e-01
-5.637801e-01
-5.625362e-01
-5.649307e-01
-5.695242e-01
-5.736018e-01
-5.749611e-01
-5.735076e-01
-5.713984e-01
-5.713555e-01
-5.744265e-01
-5.791332e-01
-5.826409e-01
-5.828153e-01
-5.796414e-01
-5.752383e-01
-5.725419e-01
-5.734143e-01
-5.774295e-01
-5.822643e-01
-5.853628e-01
-5.855282e-01
-5.833433e-01
-5.804250e-01
-5.783012e-01
-5.776118e-01
-5.778995e-01
-5.779981e-01
-5.768191e-01
-5.740281e-01
-5.701094e-01
-5.659249e-01
-5.623462e-01
-5.602045e-01
-5.602033e-01
-5.625191e-01
-5.663927e-01
-5.702678e-01
-5.726640e-01
-5.732730e-01
-5.732865e-01
-5.743796e-01
-5.770524e-01
-5.798940e-01
-5.805977e-01
-5.778734e-01
-5.725774e-01
-5.671360e-01
-5.638231e-01
-5.633505e-01
-5.648375e-01
-5.669329e-01
-5.689236e-01
-5.708829e-01
-5.729323e-01
-5.745400e-01
-5.747305e-01
-5.731075e-01
-5.705771e-01
-5.688095e-01
-5.688742e-01
-5.704888e-01
-5.725681e-01
-5.742445e-01
-5.753338e-01
-5.762229e-01
-5.775815e-01
-5.799177e-01
-5.829966e-01
-5.856263e-01
-5.863092e-01
-5.844574e-01
-5.810667e-01
-5.780053e-01
-5.764895e-01
-5.763276e-01
-5.766340e-01
-5.769592e-01
-5.774654e-01
-5.781816e-01
-5.784809e-01
-5.774628e-01
-5.748103e-01
-5.712404e-01
-5.680659e-01
-5.661996e-01
-5.655282e-01
-5.653150e-01
-5.652251e-01
-5.658482e-01
-5.681026e-01
-5.721190e-01
-5.767979e-01
-5.805320e-01
-5.823689e-01
-5.825351e-01
-5.819938e-01
-5.815873e-01
-5.815024e-01
-5.813746e-01
-5.808330e-01
-5.799939e-01
-5.794406e-01
-5.796035e-01
-5.800474e-01
-5.794314e-01
-5.763653e-01
-5.704816e-01
-5.627995e-01
-5.551690e-01
-5.493891e-01
-5.466954e-01
-5.477005e-01
-5.523417e-01
-5.596428e-01
-5.677397e-01
-5.745867e-01
-5.789530e-01
-5.808666e-01
-5.812276e-01
-5.810872e-01
-5.811493e-01
-5.816033e-01
-5.821568e-01
-5.822147e-01
-5.812377e-01
-5.791682e-01
-5.765684e-01
-5.741881e-01
-5.722639e-01
-5.703409e-01
-5.679405e-01
-5.653938e-01
-5.639082e-01
-5.646751e-01
-5.676760e-01
-5.712353e-01
-5.729537e-01
-5.713970e-01
-5.670340e-01
-5.616535e-01
-5.570135e-01
-5.539659e-01
-5.525192e-01
-5.523995e-01
-5.534721e-01
-5.557785e-01
-5.593529e-01
-5.640755e-01
-5.696080e-01
-5.753077e-01
-5.801276e-01
-5.827258e-01
-5.819765e-01
-5.777345e-01
-5.713178e-01
-5.651460e-01
-5.615067e-01
-5.612107e-01
-5.631845e-01
-5.653950e-01
-5.663716e-01
-5.660636e-01
-5.654052e-01
-5.651691e-01
-5.652740e-01
-5.651228e-01
-5.644946e-01
-5.640522e-01
-5.649153e-01
-5.675629e-01
-5.710509e-01
-5.734457e-01
-5.732281e-01
-5.704398e-01
-5.667240e-01
-5.643963e-01
-5.651126e-01
-5.688104e-01
-5.736782e-01
-5.773663e-01
-5.785732e-01
-5.777475e-01
-5.764929e-01
-5.763218e-01
-5.776584e-01
-5.796072e-01
-5.805427e-01
-5.791783e-01
-5.754866e-01
-5.709218e-01
-5.678184e-01
-5.682458e-01
-5.728451e-01
-5.802870e-01
-5.877542e-01
-5.921815e-01
-5.914903e-01
-5.852720e-01
-5.749012e-01
-5.631849e-01
-5.534548e-01
-5.481824e-01
-5.478322e-01
-5.508556e-01
-5.548721e-01
-5.580114e-01
-5.594378e-01
-5.591375e-01
-5.577011e-01
-5.563542e-01
-5.566957e-01
-5.596906e-01
-5.645504e-01
-5.688404e-01
-5.702271e-01
-5.684798e-01
-5.658149e-01
-5.652137e-01
-5.682106e-01
-5.738904e-01
-5.795708e-01
-5.824320e-01
-5.810407e-01
-5.760082e-01
-5.695011e-01
-5.639409e-01
-5.607821e-01
-5.601753e-01
-5.614986e-01
-5.640190e-01
-5.671373e-01
-5.703933e-01
-5.736255e-01
-5.771458e-01
-5.814096e-01
-5.861975e-01
-5.901398e-01
-5.912980e-01
-5.884736e-01
-5.821703e-01
-5.744846e-01
-5.680366e-01
-5.645769e-01
-5.640771e-01
-5.649211e-01
-5.650889e-01
-5.634326e-01
-5.601605e-01
-5.563979e-01
-5.533606e-01
-5.517686e-01
-5.517724e-01
-5.531900e-01
-5.556783e-01
-5.587140e-01
-5.616183e-01
-5.638624e-01
-5.654690e-01
-5.669730e-01
-5.687542e-01
-5.703999e-01
-5.708934e-01
-5.695123e-01
-5.665340e-01
-5.631600e-01
-5.608872e-01
-5.608768e-01
-5.635694e-01
-5.685265e-01
-5.745536e-01
-5.801431e-01
-5.839477e-01
-5.849324e-01
-5.823665e-01
-5.761422e-01
-5.673356e-01
-5.581986e-01
-5.510998e-01
-5.471826e-01
-5.460485e-01
-5.467668e-01
-5.490586e-01
-5.533141e-01
-5.594601e-01
-5.661331e-01
-5.713573e-01
-5.741023e-01
-5.749865e-01
-5.754653e-01
-5.765464e-01
-5.782037e-01
-5.795945e-01
-5.795993e-01
-5.774037e-01
-5.729872e-01
-5.672791e-01
-5.617766e-01
-5.577860e-01
-5.558112e-01
-5.554962e-01
-5.560250e-01
-5.565966e-01
-5.567217e-01
-5.563080e-01
-5.556126e-01
-5.551138e-01
-5.552624e-01
-5.561802e-01
-5.576186e-01
-5.593459e-01
-5.615919e-01
-5.650074e-01
-5.700590e-01
-5.763069e-01
-5.822004e-01
-5.857560e-01
-5.857224e-01
-5.822820e-01
-5.768140e-01
-5.711538e-01
-5.669194e-01
-5.649691e-01
-5.649913e-01
-5.655705e-01
-5.649549e-01
-5.621166e-01
-5.574320e-01
-5.526524e-01
-5.501755e-01
-5.518021e-01
-5.575163e-01
-5.651955e-01
-5.717538e-01
-5.749904e-01
-5.745842e-01
-5.715015e-01
-5.668161e-01
-5.613263e-01
-5.559156e-01
-5.516121e-01
-5.491129e-01
-5.485458e-01
-5.497898e-01
-5.527343e-01
-5.570659e-01
-5.620964e-01
-5.671112e-01
-5.717339e-01
-5.756183e-01
-5.778687e-01
-5.772066e-01
-5.729949e-01
-5.661272e-01
-5.589217e-01
-5.540885e-01
-5.534157e-01
-5.568564e-01
-5.625579e-01
-5.679643e-01
-5.713261e-01
-5.724520e-01
-5.721759e-01
-5.712635e-01
-5.698527e-01
-5.677042e-01
-5.647183e-01
-5.611815e-01
-5.576971e-01
-5.550052e-01
-5.537379e-01
-5.540845e-01
-5.556043e-01
-5.575036e-01
-5.592391e-01
-5.608540e-01
-5.626913e-01
-5.648175e-01
-5.667197e-01
-5.674595e-01
-5.661946e-01
-5.629086e-01
-5.589072e-01
-5.564441e-01
-5.574034e-01
-5.619367e-01
-5.682001e-01
-5.734519e-01
-5.756406e-01
-5.743582e-01
-5.707484e-01
-5.667277e-01
-5.640631e-01
-5.636731e-01
-5.653708e-01
-5.680620e-01
-5.701967e-01
-5.703569e-01
-5.680026e-01
-5.640689e-01
-5.607235e-01
-5.600726e-01
-5.627007e-01
-5.672661e-01
-5.714856e-01
-5.736656e-01
-5.735614e-01
-5.720705e-01
-5.703676e-01
-5.693252e-01
-5.693074e-01
-5.700239e-01
-5.706349e-01
-5.704358e-01
-5.695911e-01
-5.689728e-01
-5.691798e-01
-5.699006e-01
-5.703400e-01
-5.701177e-01
-5.696152e-01
-5.695397e-01
-5.703213e-01
-5.719087e-01
-5.739115e-01
-5.757363e-01
-5.766412e-01
-5.759691e-01
-5.736762e-01
-5.707099e-01
-5.685566e-01
-5.680143e-01
-5.683198e-01
-5.677053e-01
-5.650168e-01
-5.608601e-01
-5.572707e-01
-5.563715e-01
-5.591346e-01
-5.648650e-01
-5.714035e-01
-5.759125e-01
-5.761048e-01
-5.715098e-01
-5.640171e-01
-5.570710e-01
-5.537101e-01
-5.546422e-01
-5.578242e-01
-5.600512e-01
-5.594115e-01
-5.566724e-01
-5.545739e-01
-5.557450e-01
-5.609016e-01
-5.684846e-01
-5.756724e-01
-5.798905e-01
-5.799824e-01
-5.766437e-01
-5.720317e-01
-5.686405e-01
-5.678582e-01
-5.690662e-01
-5.700883e-01
-5.688466e-01
-5.649831e-01
-5.601564e-01
-5.567986e-01
-5.563067e-01
-5.580430e-01
-5.599275e-01
-5.602121e-01
-5.590068e-01
-5.581772e-01
-5.596026e-01
-5.633980e-01
-5.677680e-01
-5.705143e-01
-5.706891e-01
-5.689869e-01
-5.668059e-01
-5.650531e-01
-5.637656e-01
-5.626527e-01
-5.617939e-01
-5.618004e-01
-5.634613e-01
-5.672707e-01
-5.730854e-01
-5.800029e-01
-5.865223e-01
-5.909367e-01
-5.918127e-01
-5.884811e-01
-5.814494e-01
-5.724834e-01
-5.641412e-01
-5.588752e-01
-5.581087e-01
-5.617170e-01
-5.681497e-01
-5.751059e-01
-5.803883e-01
-5.825827e-01
-5.814511e-01
-5.780195e-01
-5.742372e-01
-5.721276e-01
-5.727083e-01
-5.753322e-01
-5.780179e-01
-5.787111e-01
-5.766900e-01
-5.731138e-01
-5.702455e-01
-5.697979e-01
-5.715716e-01
-5.735203e-01
-5.733230e-01
-5.701764e-01
-5.652905e-01
-5.608615e-01
-5.585988e-01
-5.588663e-01
-5.607018e-01
-5.625178e-01
-5.631541e-01
-5.626910e-01
-5.623340e-01
-5.632725e-01
-5.654277e-01
-5.673393e-01
-5.674424e-01
-5.655873e-01
-5.633716e-01
-5.629689e-01
-5.654440e-01
-5.698691e-01
-5.738594e-01
-5.751021e-01
-5.727737e-01
-5.678796e-01
-5.624533e-01
-5.584293e-01
-5.569994e-01
-5.585594e-01
-5.628431e-01
-5.689804e-01
-5.756015e-01
-5.812149e-01
-5.847661e-01
-5.859823e-01
-5.852419e-01
-5.831258e-01
-5.800695e-01
-5.763986e-01
-5.726115e-01
-5.694961e-01
-5.678055e-01
-5.676170e-01
-5.679092e-01
-5.669790e-01
-5.637192e-01
-5.588113e-01
-5.546413e-01
-5.537822e-01
-5.572653e-01
-5.640140e-01
-5.716280e-01
-5.776199e-01
-5.802728e-01
-5.789885e-01
-5.743995e-01
-5.682946e-01
-5.631001e-01
-5.609109e-01
-5.625630e-01
-5.673000e-01
-5.731805e-01
-5.779641e-01
-5.800150e-01
-5.788348e-01
-5.750741e-01
-5.700987e-01
-5.653637e-01
-5.619452e-01
-5.604522e-01
-5.611729e-01
-5.640854e-01
-5.686071e-01
-5.734503e-01
-5.770159e-01
-5.782083e-01
-5.770400e-01
-5.745185e-01
-5.719466e-01
-5.702440e-01
-5.697119e-01
-5.700951e-01
-5.706707e-01
-5.705129e-01
-5.691267e-01
-5.669619e-01
-5.650655e-01
-5.640587e-01
-5.635777e-01
-5.628881e-01
-5.620095e-01
-5.620402e-01
-5.642544e-01
-5.688740e-01
-5.746264e-01
-5.793456e-01
-5.812029e-01
-5.799068e-01
-5.769961e-01
-5.746940e-01
-5.740975e-01
-5.743932e-01
-5.738650e-01
-5.716106e-01
-5.682577e-01
-5.651870e-01
-5.633373e-01
-5.628669e-01
-5.637084e-01
-5.659842e-01
-5.696797e-01
-5.741771e-01
-5.784947e-01
-5.820299e-01
-5.848491e-01
-5.871786e-01
-5.887936e-01
-5.890469e-01
-5.874407e-01
-5.841554e-01
-5.801809e-01
-5.770074e-01
-5.759057e-01
-5.770297e-01
-5.789995e-01
-5.795976e-01
-5.773205e-01
-5.725626e-01
-5.673620e-01
-5.639120e-01
-5.631547e-01
-5.645756e-01
-5.670864e-01
-5.699523e-01
-5.729549e-01
-5.759019e-01
-5.781747e-01
-5.788218e-01
-5.771295e-01
-5.732404e-01
-5.684284e-01
-5.647652e-01
-5.641548e-01
-5.672589e-01
-5.731266e-01
-5.797834e-01
-5.852589e-01
-5.884260e-01
-5.893596e-01
-5.890974e-01
-5.888092e-01
-5.887965e-01
-5.880896e-01
-5.850789e-01
-5.788233e-01
-5.701649e-01
-5.618680e-01
-5.575083e-01
-5.595828e-01
-5.679255e-01
-5.794870e-01
-5.897708e-01
-5.951549e-01
-5.946760e-01
-5.901691e-01
-5.848137e-01
-5.811994e-01
-5.801586e-01
-5.808634e-01
-5.817976e-01
-5.818436e-01
-5.809025e-01
-5.798156e-01
-5.796198e-01
-5.804868e-01
-5.811237e-01
-5.794503e-01
-5.744333e-01
-5.675927e-01
-5.624786e-01
-5.621234e-01
-5.665999e-01
-5.729442e-01
-5.774884e-01
-5.784891e-01
-5.769667e-01
-5.753787e-01
-5.753991e-01
-5.765844e-01
-5.769104e-01
-5.746082e-01
-5.696957e-01
-5.640044e-01
-5.599191e-01
-5.590407e-01
-5.616957e-01
-5.672222e-01
-5.744088e-01
-5.817680e-01
-5.878553e-01
-5.917752e-01
-5.934967e-01
-5.935267e-01
-5.921891e-01
-5.893655e-01
-5.850630e-01
-5.800701e-01
-5.757465e-01
-5.730249e-01
-5.716534e-01
-5.704897e-01
-5.686247e-01
-5.663371e-01
-5.650080e-01
-5.660214e-01
-5.696041e-01
-5.746732e-01
-5.797853e-01
-5.841281e-01
-5.875613e-01
-5.899594e-01
-5.908789e-01
-5.899362e-01
-5.873175e-01
-5.838310e-01
-5.805506e-01
-5.783991e-01
-5.778393e-01
-5.787195e-01
-5.803577e-01
-5.818665e-01
-5.825243e-01
-5.820032e-01
-5.804495e-01
-5.784451e-01
-5.767466e-01
-5.757718e-01
-5.751711e-01
-5.740392e-01
-5.718546e-01
-5.693202e-01
-5.680762e-01
-5.693734e-01
-5.729989e-01
-5.774643e-01
-5.811209e-01
-5.830869e-01
-5.833269e-01
-5.821657e-01
-5.799404e-01
-5.770719e-01
-5.742030e-01
-5.720086e-01
-5.708585e-01
-5.707698e-01
-5.716240e-01
-5.732393e-01
-5.751951e-01
-5.767447e-01
-5.771166e-01
-5.760932e-01
-5.743125e-01
-5.728155e-01
-5.721426e-01
-5.718755e-01
-5.710707e-01
-5.691409e-01
-5.664043e-01
-5.638337e-01
-5.622242e-01
-5.616378e-01
-5.617540e-01
-5.626478e-01
-5.649362e-01
-5.690337e-01
-5.743950e-01
-5.796112e-01
-5.831920e-01
-5.842253e-01
-5.825597e-01
-5.788221e-01
-5.744620e-01
-5.714409e-01
-5.712787e-01
-5.739978e-01
-5.779502e-01
-5.808173e-01
-5.810004e-01
-5.783260e-01
-5.737005e-01
-5.683234e-01
-5.633271e-01
-5.599516e-01
-5.595309e-01
-5.627703e-01
-5.687966e-01
-5.750675e-01
-5.787272e-01
-5.786284e-01
-5.762391e-01
-5.744020e-01
-5.750216e-01
-5.778156e-01
-5.810099e-01
-5.829177e-01
-5.829395e-01
-5.815586e-01
-5.798133e-01
-5.787207e-01
-5.787812e-01
-5.796801e-01
-5.804847e-01
-5.804132e-01
-5.796348e-01
-5.792828e-01
-5.804319e-01
-5.828115e-01
-5.845103e-01
-5.831927e-01
-5.779332e-01
-5.701208e-01
-5.626407e-01
-5.579894e-01
-5.568088e-01
-5.578785e-01
-5.593387e-01
-5.600301e-01
-5.600421e-01
-5.603773e-01
-5.621339e-01
-5.656125e-01
-5.698123e-01
-5.728536e-01
-5.732852e-01
-5.712065e-01
-5.680904e-01
-5.655326e-01
-5.642416e-01
-5.640805e-01
-5.647430e-01
-5.661578e-01
-5.682220e-01
-5.703275e-01
-5.714853e-01
-5.711682e-01
-5.699709e-01
-5.692239e-01
-5.699215e-01
-5.721127e-01
-5.751623e-01
-5.782006e-01
-5.802449e-01
-5.803742e-01
-5.783493e-01
-5.751346e-01
-5.724086e-01
-5.711630e-01
-5.707753e-01
-5.697091e-01
-5.671927e-01
-5.640475e-01
-5.618463e-01
-5.614744e-01
-5.626320e-01
-5.645456e-01
-5.668561e-01
-5.697039e-01
-5.731244e-01
-5.766115e-01
-5.793562e-01
-5.808682e-01
-5.813735e-01
-5.816296e-01
-5.822486e-01
-5.830090e-01
-5.827664e-01
-5.802543e-01
-5.753447e-01
-5.697011e-01
-5.659739e-01
-5.659358e-01
-5.691349e-01
-5.733331e-01
-5.763352e-01
-5.775150e-01
-5.777686e-01
-5.782720e-01
-5.794443e-01
-5.809202e-01
-5.821226e-01
-5.826569e-01
-5.823235e-01
-5.810615e-01
-5.790472e-01
-5.767331e-01
-5.745278e-01
-5.723446e-01
-5.696994e-01
-5.665021e-01
-5.636687e-01
-5.626774e-01
-5.643528e-01
-5.680552e-01
-5.721046e-01
-5.750819e-01
-5.767679e-01
-5.779024e-01
-5.792363e-01
-5.809337e-01
-5.826712e-01
-5.840195e-01
-5.847038e-01
-5.846315e-01
-5.837085e-01
-5.816240e-01
-5.779200e-01
-5.724244e-01
-5.656956e-01
-5.590774e-01
-5.543081e-01
-5.528816e-01
-5.554199e-01
-5.613340e-01
-5.689598e-01
-5.760935e-01
-5.806716e-01
-5.814190e-01
-5.783585e-01
-5.729450e-01
-5.675843e-01
-5.646437e-01
-5.654114e-01
-5.695019e-01
-5.750558e-01
-5.797718e-01
-5.822188e-01
-5.825129e-01
-5.818913e-01
-5.816083e-01
-5.819984e-01
-5.823104e-01
-5.813879e-01
-5.787498e-01
-5.752600e-01
-5.726883e-01
-5.723266e-01
-5.738566e-01
-5.756612e-01
-5.763911e-01
-5.762522e-01
-5.767101e-01
-5.789076e-01
-5.823075e-01
-5.847813e-01
-5.840978e-01
-5.796891e-01
-5.733200e-01
-5.680567e-01
-5.663068e-01
-5.684598e-01
-5.729936e-01
-5.776269e-01
-5.805626e-01
-5.811767e-01
-5.799303e-01
-5.776459e-01
-5.747416e-01
-5.711421e-01
-5.669360e-01
-5.630023e-01
-5.608015e-01
-5.613587e-01
-5.642554e-01
-5.675914e-01
-5.692211e-01
-5.683668e-01
-5.661067e-01
-5.642529e-01
-5.637927e-01
-5.643625e-01
-5.649615e-01
-5.649504e-01
-5.644877e-01
-5.643508e-01
-5.654393e-01
-5.681548e-01
-5.719706e-01
-5.756722e-01
-5.782394e-01
-5.795534e-01
-5.802224e-01
-5.808054e-01
-5.812790e-01
-5.811416e-01
-5.798741e-01
-5.773172e-01
-5.737930e-01
-5.700306e-01
-5.669854e-01
-5.655879e-01
-5.664224e-01
-5.693613e-01
-5.733574e-01
-5.767388e-01
-5.780480e-01
-5.768477e-01
-5.738384e-01
-5.703199e-01
-5.675518e-01
-5.663232e-01
-5.666779e-01
-5.678684e-01
-5.687573e-01
-5.685083e-01
-5.670424e-01
-5.649252e-01
-5.628373e-01
-5.610273e-01
-5.591516e-01
-5.567166e-01
-5.539047e-01
-5.520424e-01
-5.530094e-01
-5.578345e-01
-5.657115e-01
-5.743534e-01
-5.812817e-01
-5.849841e-01
-5.853855e-01
-5.836971e-01
-5.817922e-01
-5.812680e-01
-5.825898e-01
-5.848663e-01
-5.865234e-01
-5.865047e-01
-5.850721e-01
-5.834740e-01
-5.827473e-01
-5.827631e-01
-5.823666e-01
-5.804076e-01
-5.767527e-01
-5.725525e-01
-5.696460e-01
-5.694631e-01
-5.721064e-01
-5.763036e-01
-5.802970e-01
-5.828783e-01
-5.836946e-01
-5.828182e-01
-5.803236e-01
-5.764291e-01
-5.719786e-01
-5.685903e-01
-5.680258e-01
-5.709749e-01
-5.761315e-01
-5.805423e-01
-5.813113e-01
-5.774960e-01
-5.707232e-01
-5.640454e-01
-5.599897e-01
-5.593730e-01
-5.616230e-01
-5.658187e-01
-5.711161e-01
-5.762526e-01
-5.792018e-01
-5.780869e-01
-5.729304e-01
-5.664302e-01
-5.625049e-01
-5.635183e-01
-5.685671e-01
-5.742904e-01
-5.773273e-01
-5.763027e-01
-5.720657e-01
-5.665740e-01
-5.616195e-01
-5.582076e-01
-5.566337e-01
-5.568913e-01
-5.590120e-01
-5.630606e-01
-5.687982e-01
-5.753687e-01
-5.813862e-01
-5.854257e-01
-5.865809e-01
-5.848177e-01
-5.810690e-01
-5.770500e-01
-5.747099e-01
-5.753674e-01
-5.789390e-01
-5.838674e-01
-5.879730e-01
-5.897149e-01
-5.889483e-01
-5.866033e-01
-5.836034e-01
-5.800466e-01
-5.754183e-01
-5.695703e-01
-5.634440e-01
-5.587942e-01
-5.570892e-01
-5.584822e-01
-5.616931e-01
-5.648590e-01
-5.666375e-01
-5.667750e-01
-5.659136e-01
-5.649801e-01
-5.646060e-01
-5.647651e-01
-5.647096e-01
-5.634320e-01
-5.606393e-01
-5.574848e-01
-5.560830e-01
-5.578825e-01
-5.623292e-01
-5.672044e-01
-5.703908e-01
-5.713729e-01
-5.711546e-01
-5.709566e-01
-5.710494e-01
-5.705803e-01
-5.683402e-01
-5.639704e-01
-5.588133e-01
-5.554741e-01
-5.559662e-01
-5.598357e-01
-5.641252e-01
-5.655354e-01
-5.630153e-01
-5.584966e-01
-5.551839e-01
-5.550128e-01
-5.574470e-01
-5.604014e-01
-5.622299e-01
-5.629184e-01
-5.634773e-01
-5.644141e-01
-5.651804e-01
-5.652063e-01
-5.650275e-01
-5.658931e-01
-5.682233e-01
-5.707148e-01
-5.711681e-01
-5.683370e-01
-5.631832e-01
-5.585007e-01
-5.572078e-01
-5.605428e-01
-5.673616e-01
-5.749224e-01
-5.805622e-01
-5.831016e-01
-5.830923e-01
-5.819717e-01
-5.809545e-01
-5.804268e-01
-5.799985e-01
-5.789470e-01
-5.767905e-01
-5.737654e-01
-5.708379e-01
-5.690424e-01
-5.686261e-01
-5.688051e-01
-5.683437e-01
-5.664499e-01
-5.633326e-01
-5.600322e-01
-5.576566e-01
-5.566751e-01
-5.568394e-01
-5.576395e-01
-5.587781e-01
-5.603431e-01
-5.627302e-01
-5.664194e-01
-5.715671e-01
-5.775028e-01
-5.825755e-01
-5.847851e-01
-5.830074e-01
-5.779104e-01
-5.716355e-01
-5.663102e-01
-5.627212e-01
-5.604417e-01
-5.590693e-01
-5.589344e-01
-5.604835e-01
-5.633917e-01
-5.667188e-01
-5.698108e-01
-5.726284e-01
-5.751690e-01
-5.769705e-01
-5.774096e-01
-5.763154e-01
-5.741105e-01
-5.714193e-01
-5.686958e-01
-5.662405e-01
-5.643512e-01
-5.631982e-01
-5.625246e-01
-5.616394e-01
-5.598345e-01
-5.568549e-01
-5.530305e-01
-5.490439e-01
-5.455613e-01
-5.429827e-01
-5.415190e-01
-5.415455e-01
-5.437363e-01
-5.485670e-01
-5.555749e-01
-5.632408e-01
-5.698040e-01
-5.743623e-01
-5.772173e-01
-5.790580e-01
-5.798078e-01
-5.784798e-01
-5.743507e-01
-5.682170e-01
-5.623119e-01
-5.588574e-01
-5.585868e-01
-5.604744e-01
-5.626783e-01
-5.637439e-01
-5.632307e-01
-5.616397e-01
-5.599559e-01
-5.591037e-01
-5.595257e-01
-5.610778e-01
-5.632672e-01
-5.656080e-01
-5.678535e-01
-5.700274e-01
-5.722768e-01
-5.746785e-01
-5.771852e-01
-5.796904e-01
-5.820168e-01
-5.838338e-01
-5.846840e-01
-5.841078e-01
-5.817793e-01
-5.777594e-01
-5.728524e-01
-5.686314e-01
-5.667243e-01
-5.676786e-01
-5.704082e-01
-5.729166e-01
-5.737595e-01
-5.728616e-01
-5.709839e-01
-5.686394e-01
-5.657369e-01
-5.621601e-01
-5.583334e-01
-5.550694e-01
-5.530980e-01
-5.529723e-01
-5.551955e-01
-5.598500e-01
-5.657883e-01
-5.705385e-01
-5.717163e-01
-5.689886e-01
-5.646404e-01
-5.619986e-01
-5.630985e-01
-5.675938e-01
-5.735116e-01
-5.788216e-01
-5.824606e-01
-5.842992e-01
-5.845109e-01
-5.831353e-01
-5.801374e-01
-5.756355e-01
-5.699820e-01
-5.637995e-01
-5.580559e-01
-5.539411e-01
-5.523922e-01
-5.535777e-01
-5.568279e-01
-5.610940e-01
-5.654416e-01
-5.691114e-01
-5.713650e-01
-5.716641e-01
-5.701930e-01
-5.681025e-01
-5.670051e-01
-5.680152e-01
-5.711039e-01
-5.752138e-01
-5.789321e-01
-5.812380e-01
-5.819474e-01
-5.816720e-01
-5.813433e-01
-5.815771e-01
-5.822392e-01
-5.824872e-01
-5.813610e-01
-5.786466e-01
-5.753702e-01
-5.733158e-01
-5.737391e-01
-5.763668e-01
-5.796443e-01
-5.819605e-01
-5.826811e-01
-5.822330e-01
-5.814758e-01
-5.810498e-01
-5.811198e-01
-5.814804e-01
-5.817915e-01
-5.817804e-01
-5.813870e-01
-5.808570e-01
-5.807079e-01
-5.814605e-01
-5.831904e-01
-5.852433e-01
-5.865262e-01
-5.863389e-01
-5.850396e-01
-5.838115e-01
-5.836469e-01
-5.844594e-01
-5.850398e-01
-5.837816e-01
-5.796730e-01
-5.730605e-01
-5.657192e-01
-5.599850e-01
-5.573747e-01
-5.576999e-01
-5.594380e-01
-5.610987e-01
-5.624060e-01
-5.642407e-01
-5.674526e-01
-5.717179e-01
-5.755327e-01
-5.772743e-01
-5.762840e-01
-5.731554e-01
-5.693268e-01
-5.664275e-01
-5.655749e-01
-5.668287e-01
-5.692033e-01
-5.713607e-01
-5.725366e-01
-5.730468e-01
-5.740086e-01
-5.764118e-01
-5.801370e-01
-5.836980e-01
-5.850641e-01
-5.830303e-01
-5.780591e-01
-5.719404e-01
-5.666406e-01
-5.633288e-01
-5.621994e-01
-5.628791e-01
-5.648026e-01
-5.672245e-01
-5.691460e-01
-5.696626e-01
-5.686654e-01
-5.671217e-01
-5.664704e-01
-5.676620e-01
-5.706751e-01
-5.747215e-01
-5.786962e-01
-5.814263e-01
-5.817752e-01
-5.789877e-01
-5.733231e-01
-5.664432e-01
-5.609767e-01
-5.592928e-01
-5.622052e-01
-5.684605e-01
-5.753878e-01
-5.803475e-01
-5.820600e-01
-5.809315e-01
-5.782586e-01
-5.750997e-01
-5.718005e-01
-5.684674e-01
-5.657370e-01
-5.648576e-01
-5.668015e-01
-5.712484e-01
-5.765204e-01
-5.805585e-01
-5.819715e-01
-5.803238e-01
-5.758545e-01
-5.693395e-01
-5.622248e-01
-5.564567e-01
-5.536998e-01
-5.544711e-01
-5.579462e-01
-5.625530e-01
-5.667918e-01
-5.697515e-01
-5.712509e-01
-5.717276e-01
-5.718683e-01
-5.720093e-01
-5.716861e-01
-5.698911e-01
-5.661179e-01
-5.614123e-01
-5.583332e-01
-5.594543e-01
-5.652739e-01
-5.731565e-01
-5.784909e-01
-5.776574e-01
-5.707462e-01
-5.618183e-01
-5.563031e-01
-5.574501e-01
-5.644639e-01
-5.734857e-01
-5.804025e-01
-5.833240e-01
-5.831230e-01
-5.820597e-01
-5.818066e-01
-5.822964e-01
-5.820191e-01
-5.794315e-01
-5.744458e-01
-5.688309e-01
-5.650765e-01
-5.645615e-01
-5.665497e-01
-5.688425e-01
-5.694887e-01
-5.681402e-01
-5.660543e-01
-5.649571e-01
-5.658813e-01
-5.687891e-01
-5.728197e-01
-5.766562e-01
-5.789538e-01
-5.789594e-01
-5.770418e-01
-5.746048e-01
-5.732780e-01
-5.739626e-01
-5.764346e-01
-5.796237e-01
-5.821591e-01
-5.828610e-01
-5.811639e-01
-5.774572e-01
-5.731172e-01
-5.700178e-01
-5.696800e-01
-5.725378e-01
-5.777135e-01
-5.834143e-01
-5.878044e-01
-5.898896e-01
-5.897826e-01
-5.881249e-01
-5.852723e-01
-5.811813e-01
-5.761201e-01
-5.711799e-01
-5.676884e-01
-5.660741e-01
-5.655493e-01
-5.650446e-01
-5.643913e-01
-5.645204e-01
-5.665118e-01
-5.704545e-01
-5.751594e-01
-5.788650e-01
-5.802798e-01
-5.792955e-01
-5.770382e-01
-5.751265e-01
-5.744396e-01
-5.743939e-01
-5.736172e-01
-5.715005e-01
-5.689780e-01
-5.676959e-01
-5.685710e-01
-5.712369e-01
-5.746150e-01
-5.777161e-01
-5.800156e-01
-5.814531e-01
-5.822409e-01
-5.825373e-01
-5.821828e-01
-5.808130e-01
-5.783695e-01
-5.755761e-01
-5.738313e-01
-5.743997e-01
-5.774650e-01
-5.818991e-01
-5.860482e-01
-5.888315e-01
-5.901163e-01
-5.901811e-01
-5.891096e-01
-5.869001e-01
-5.840453e-01
-5.817144e-01
-5.811355e-01
-5.826453e-01
-5.852246e-01
-5.870180e-01
-5.865981e-01
-5.840371e-01
-5.808436e-01
-5.787496e-01
-5.783927e-01
-5.790135e-01
-5.792961e-01
-5.784933e-01
-5.769467e-01
-5.757523e-01
-5.758703e-01
-5.772812e-01
-5.788939e-01
-5.793938e-01
-5.782822e-01
-5.761412e-01
-5.740590e-01
-5.729376e-01
-5.731208e-01
-5.742285e-01
-5.752550e-01
-5.752287e-01
-5.741518e-01
-5.732737e-01
-5.741825e-01
-5.774313e-01
-5.819781e-01
-5.858520e-01
-5.872633e-01
-5.853345e-01
-5.803773e-01
-5.738852e-01
-5.681668e-01
-5.655536e-01
-5.673589e-01
-5.730095e-01
-5.800284e-01
-5.853367e-01
-5.872245e-01
-5.864041e-01
-5.852053e-01
-5.857122e-01
-5.885079e-01
-5.927644e-01
-5.970051e-01
-5.996799e-01
-5.995581e-01
-5.962902e-01
-5.908825e-01
-5.854164e-01
-5.819232e-01
-5.812084e-01
-5.825377e-01
-5.843265e-01
-5.851503e-01
-5.843083e-01
-5.818172e-01
-5.782496e-01
-5.746085e-01
-5.719248e-01
-5.705258e-01
-5.697167e-01
-5.685025e-01
-5.667092e-01
-5.652019e-01
-5.649450e-01
-5.659727e-01
-5.672976e-01
-5.677257e-01
-5.668335e-01
-5.654166e-01
-5.650980e-01
-5.672503e-01
-5.719015e-01
-5.774815e-01
-5.816859e-01
-5.828205e-01
-5.806693e-01
-5.763975e-01
-5.716860e-01
-5.678024e-01
-5.653583e-01
-5.647488e-01
-5.663277e-01
-5.696979e-01
-5.730109e-01
-5.737230e-01
-5.706977e-01
-5.656647e-01
-5.623065e-01
-5.635513e-01
-5.694088e-01
-5.770953e-01
-5.830929e-01
-5.852963e-01
-5.837589e-01
-5.800569e-01
-5.762066e-01
-5.737348e-01
-5.729920e-01
-5.729722e-01
-5.720436e-01
-5.693070e-01
-5.654985e-01
-5.626089e-01
-5.624911e-01
-5.655099e-01
-5.701874e-01
-5.741103e-01
-5.755233e-01
-5.744494e-01
-5.723937e-01
-5.708632e-01
-5.701060e-01
-5.692276e-01
-5.673433e-01
-5.644455e-01
-5.612294e-01
-5.583429e-01
-5.559789e-01
-5.541402e-01
-5.531094e-01
-5.534972e-01
-5.557755e-01
-5.597692e-01
-5.646022e-01
-5.691492e-01
-5.726217e-01
-5.748700e-01
-5.762519e-01
-5.772110e-01
-5.778389e-01
-5.777072e-01
-5.761683e-01
-5.730167e-01
-5.690012e-01
-5.656261e-01
-5.642283e-01
-5.650343e-01
-5.670290e-01
-5.687455e-01
-5.692368e-01
-5.684414e-01
-5.668893e-01
-5.652397e-01
-5.639794e-01
-5.632921e-01
-5.631409e-01
-5.635827e-01
-5.649358e-01
-5.674117e-01
-5.706028e-01
-5.735936e-01
-5.756660e-01
-5.768096e-01
-5.775889e-01
-5.786496e-01
-5.803174e-01
-5.824557e-01
-5.845019e-01
-5.856272e-01
-5.850354e-01
-5.823556e-01
-5.779759e-01
-5.731267e-01
-5.695139e-01
-5.684979e-01
-5.702529e-01
-5.736016e-01
-5.768016e-01
-5.787165e-01
-5.794036e-01
-5.797016e-01
-5.803377e-01
-5.813615e-01
-5.822117e-01
-5.821902e-01
-5.810313e-01
-5.792927e-01
-5.782429e-01
-5.790400e-01
-5.815905e-01
-5.840770e-01
-5.838936e-01
-5.795108e-01
-5.717703e-01
-5.634915e-01
-5.577712e-01
-5.563494e-01
-5.589538e-01
-5.635711e-01
-5.673737e-01
-5.681759e-01
-5.658347e-01
-5.624538e-01
-5.608925e-01
-5.626621e-01
-5.670066e-01
-5.718544e-01
-5.755575e-01
-5.777495e-01
-5.787705e-01
-5.786756e-01
-5.771691e-01
-5.745157e-01
-5.721235e-01
-5.717875e-01
-5.741753e-01
-5.780620e-01
-5.810754e-01
-5.813071e-01
-5.785049e-01
-5.740392e-01
-5.698339e-01
-5.672198e-01
-5.665847e-01
-5.677829e-01
-5.705541e-01
-5.744787e-01
-5.787361e-01
-5.821404e-01
-5.835809e-01
-5.826667e-01
-5.802103e-01
-5.780624e-01
-5.780525e-01
-5.806261e-01
-5.843538e-01
-5.868489e-01
-5.863647e-01
-5.828435e-01
-5.777441e-01
-5.728828e-01
-5.692157e-01
-5.665434e-01
-5.642910e-01
-5.624976e-01
-5.620282e-01
-5.638671e-01
-5.681944e-01
-5.740665e-01
-5.799155e-01
-5.843177e-01
-5.863683e-01
-5.856583e-01
-5.823086e-01
-5.771599e-01
-5.717343e-01
-5.677724e-01
-5.666182e-01
-5.687402e-01
-5.734513e-01
-5.789908e-01
-5.832386e-01
-5.848732e-01
-5.841722e-01
-5.827248e-01
-5.821686e-01
-5.829037e-01
-5.838139e-01
-5.832575e-01
-5.805420e-01
-5.766359e-01
-5.735196e-01
-5.728003e-01
-5.747571e-01
-5.783626e-01
-5.819853e-01
-5.842406e-01
-5.845851e-01
-5.833706e-01
-5.813535e-01
-5.790768e-01
-5.765899e-01
-5.735949e-01
-5.697878e-01
-5.652025e-01
-5.604934e-01
-5.569569e-01
-5.559432e-01
-5.577829e-01
-5.611790e-01
-5.639112e-01
-5.644134e-01
-5.627891e-01
-5.604050e-01
-5.586557e-01
-5.581266e-01
-5.586589e-01
-5.598625e-01
-5.614575e-01
-5.632391e-01
-5.648288e-01
-5.655800e-01
-5.649640e-01
-5.632715e-01
-5.618789e-01
-5.624771e-01
-5.656731e-01
-5.702379e-01
-5.739031e-01
-5.751403e-01
-5.743052e-01
-5.731257e-01
-5.731515e-01
-5.746509e-01
-5.767335e-01
-5.782414e-01
-5.785654e-01
-5.779534e-01
-5.772748e-01
-5.773644e-01
-5.783055e-01
-5.792079e-01
-5.787661e-01
-5.761900e-01
-5.716902e-01
-5.661823e-01
-5.607421e-01
-5.564010e-01
-5.540917e-01
-5.542650e-01
-5.563675e-01
-5.589121e-01
-5.603938e-01
-5.603646e-01
-5.596917e-01
-5.597444e-01
-5.612281e-01
-5.636425e-01
-5.657615e-01
-5.666612e-01
-5.663590e-01
-5.655528e-01
-5.648985e-01
-5.645711e-01
-5.642811e-01
-5.634797e-01
-5.616622e-01
-5.587962e-01
-5.556214e-01
-5.534274e-01
-5.533241e-01
-5.555402e-01
-5.593169e-01
-5.634593e-01
-5.670421e-01
-5.696638e-01
-5.711424e-01
-5.711526e-01
-5.693225e-01
-5.657140e-01
-5.611494e-01
-5.569699e-01
-5.542935e-01
-5.533014e-01
-5.532034e-01
-5.529591e-01
-5.520383e-01
-5.505685e-01
-5.490613e-01
-5.482439e-01
-5.490178e-01
-5.521711e-01
-5.577254e-01
-5.643449e-01
-5.695111e-01
-5.707508e-01
-5.672649e-01
-5.607320e-01
-5.545480e-01
-5.518971e-01
-5.538843e-01
-5.589512e-01
-5.639763e-01
-5.663055e-01
-5.652893e-01
-5.623180e-01
-5.595229e-01
-5.582790e-01
-5.585825e-01
-5.594683e-01
-5.598716e-01
-5.593237e-01
-5.582118e-01
-5.575527e-01
-5.584170e-01
-5.613448e-01
-5.660778e-01
-5.716699e-01
-5.768446e-01
-5.804838e-01
-5.821106e-01
-5.820997e-01
-5.814282e-01
-5.810984e-01
-5.815592e-01
-5.824040e-01
-5.825011e-01
-5.805779e-01
-5.760205e-01
-5.694055e-01
-5.623946e-01
-5.570782e-01
-5.551172e-01
-5.569613e-01
-5.614464e-01
-5.662011e-01
-5.689142e-01
-5.686836e-01
-5.664047e-01
-5.640028e-01
-5.633105e-01
-5.653307e-01
-5.699178e-01
-5.757432e-01
-5.807250e-01
-5.829518e-01
-5.816221e-01
-5.774395e-01
-5.723142e-01
-5.685720e-01
-5.679535e-01
-5.707191e-01
-5.753614e-01
-5.793630e-01
-5.806899e-01
-5.789075e-01
-5.750868e-01
-5.708383e-01
-5.674799e-01
-5.658288e-01
-5.662702e-01
-5.686801e-01
-5.723446e-01
-5.762253e-01
-5.794741e-01
-5.817199e-01
-5.828936e-01
-5.828744e-01
-5.814372e-01
-5.786578e-01
-5.753422e-01
-5.728101e-01
-5.719664e-01
-5.725244e-01
-5.732753e-01
-5.731927e-01
-5.722732e-01
-5.714253e-01
-5.716899e-01
-5.734424e-01
-5.760890e-01
-5.785462e-01
-5.802351e-01
-5.816504e-01
-5.837566e-01
-5.866249e-01
-5.886470e-01
-5.873058e-01
-5.811193e-01
-5.712561e-01
-5.614509e-01
-5.560652e-01
-5.574732e-01
-5.645427e-01
-5.733588e-01
-5.797339e-01
-5.816503e-01
-5.799479e-01
-5.771296e-01
-5.754886e-01
-5.757794e-01
-5.770023e-01
-5.773382e-01
-5.756518e-01
-5.723952e-01
-5.691341e-01
-5.672426e-01
-5.670448e-01
-5.680010e-01
-5.694094e-01
-5.708460e-01
-5.721777e-01
-5.734196e-01
-5.745423e-01
-5.751996e-01
-5.746386e-01
-5.721353e-01
-5.678111e-01
-5.631194e-01
-5.603131e-01
-5.609431e-01
-5.644269e-01
-5.680536e-01
-5.687997e-01
-5.656523e-01
-5.604429e-01
-5.563955e-01
-5.556669e-01
-5.580264e-01
-5.616518e-01
-5.650177e-01
-5.680026e-01
-5.713408e-01
-5.752981e-01
-5.791032e-01
-5.816116e-01
-5.823088e-01
-5.816090e-01
-5.803068e-01
-5.788273e-01
-5.769958e-01
-5.745155e-01
-5.716327e-01
-5.692566e-01
-5.683688e-01
-5.692260e-01
-5.710022e-01
-5.722103e-01
-5.716922e-01
-5.693828e-01
-5.661246e-01
-5.627966e-01
-5.597917e-01
-5.573608e-01
-5.561742e-01
-5.571791e-01
-5.607766e-01
-5.662463e-01
-5.721024e-01
-5.770402e-01
-5.805386e-01
-5.826233e-01
-5.831954e-01
-5.817182e-01
-5.776419e-01
-5.711799e-01
-5.636422e-01
-5.569104e-01
-5.524761e-01
-5.508770e-01
-5.518932e-01
-5.550892e-01
-5.600702e-01
-5.662834e-01
-5.727384e-01
-5.781185e-01
-5.813547e-01
-5.822185e-01
-5.814025e-01
-5.799949e-01
-5.787743e-01
-5.779086e-01
-5.772773e-01
-5.769597e-01
-5.771819e-01
-5.777449e-01
-5.778383e-01
-5.767645e-01
-5.748060e-01
-5.730881e-01
-5.724854e-01
-5.728328e-01
-5.733642e-01
-5.738127e-01
-5.748581e-01
-5.774617e-01
-5.818673e-01
-5.872592e-01
-5.922995e-01
-5.959606e-01
-5.979220e-01
-5.983418e-01
-5.974323e-01
-5.953361e-01
-5.924065e-01
-5.895990e-01
-5.884723e-01
-5.904331e-01
-5.955522e-01
-6.020092e-01
-6.069546e-01
-6.082983e-01
-6.059851e-01
-6.017752e-01
-5.978745e-01
-5.956108e-01
-5.950400e-01
-5.953747e-01
-5.955554e-01
-5.946340e-01
-5.921389e-01
-5.884223e-01
-5.846138e-01
-5.820137e-01
-5.813472e-01
-5.824741e-01
-5.847001e-01
-5.872791e-01
-5.896192e-01
-5.911506e-01
-5.912069e-01
-5.891988e-01
-5.850206e-01
-5.794159e-01
-5.739791e-01
-5.705451e-01
-5.701555e-01
-5.724066e-01
-5.758628e-01
-5.791130e-01
-5.813763e-01
-5.823002e-01
-5.816426e-01
-5.794624e-01
-5.765477e-01
-5.742951e-01
-5.737821e-01
-5.748225e-01
-5.760839e-01
-5.762869e-01
-5.753051e-01
-5.741428e-01
-5.739970e-01
-5.754040e-01
-5.781171e-01
-5.815242e-01
-5.850440e-01
-5.882262e-01
-5.906821e-01
-5.920383e-01
-5.919795e-01
-5.903925e-01
-5.875795e-01
-5.843537e-01
-5.817978e-01
-5.807382e-01
-5.812773e-01
-5.827118e-01
-5.839274e-01
-5.841096e-01
-5.833457e-01
-5.825938e-01
-5.829035e-01
-5.844929e-01
-5.865202e-01
-5.877598e-01
-5.875370e-01
-5.861056e-01
-5.842632e-01
-5.826584e-01
-5.814068e-01
-5.803277e-01
-5.795828e-01
-5.800587e-01
-5.829334e-01
-5.885934e-01
-5.958583e-01
-6.024229e-01
-6.063620e-01
-6.074606e-01
-6.072308e-01
-6.076423e-01
-6.095924e-01
-6.122149e-01
-6.135058e-01
-6.118518e-01
-6.073710e-01
-6.020569e-01
-5.985541e-01
-5.983828e-01
-6.009130e-01
-6.039809e-01
-6.057496e-01
-6.061791e-01
-6.066836e-01
-6.083580e-01
-6.106660e-01
-6.118891e-01
-6.107118e-01
-6.073616e-01
-6.034703e-01
-6.010049e-01
-6.011420e-01
-6.037467e-01
-6.075825e-01
-6.110067e-01
-6.128478e-01
-6.130348e-01
-6.124000e-01
-6.116421e-01
-6.105207e-01
-6.083713e-01
-6.054529e-01
-6.033810e-01
-6.038563e-01
-6.070072e-01
-6.111930e-01
-6.144005e-01
-6.156754e-01
-6.152886e-01
-6.138763e-01
-6.117305e-01
-6.089390e-01
-6.059635e-01
-6.038048e-01
-6.034576e-01
-6.051138e-01
-6.078362e-01
-6.100441e-01
-6.104413e-01
-6.086510e-01
-6.052245e-01
-6.012446e-01
-5.978232e-01
-5.957051e-01
-5.951477e-01
-5.960081e-01
-5.977996e-01
-5.997841e-01
-6.013415e-01
-6.024258e-01
-6.036092e-01
-6.056510e-01
-6.089964e-01
-6.134749e-01
-6.182046e-01
-6.217800e-01
-6.228487e-01
-6.208467e-01
-6.163994e-01
-6.111128e-01
-6.068538e-01
-6.047950e-01
-6.046927e-01
-6.050521e-01
-6.043047e-01
-6.021112e-01
-5.996437e-01
-5.986188e-01
-5.999362e-01
-6.030091e-01
-6.062115e-01
-6.080179e-01
-6.080027e-01
-6.070501e-01
-6.066252e-01
-6.075433e-01
-6.091718e-01
-6.099048e-01
-6.086326e-01
-6.057644e-01
-6.027347e-01
-6.005660e-01
-5.989913e-01
-5.968900e-01
-5.934470e-01
-5.889248e-01
-5.844974e-01
-5.814492e-01
-5.804347e-01
-5.812712e-01
-5.832417e-01
-5.855601e-01
-5.876606e-01
-5.892276e-01
-5.901397e-01
-5.905036e-01
-5.906995e-01
-5.912169e-01
-5.922782e-01
-5.935704e-01
-5.944230e-01
-5.943576e-01
-5.934936e-01
-5.923750e-01
-5.914524e-01
-5.908976e-01
-5.909240e-01
-5.919241e-01
-5.939073e-01
-5.959154e-01
-5.964732e-01
-5.948455e-01
-5.916697e-01
-5.882666e-01
-5.855506e-01
-5.836708e-01
-5.823719e-01
-5.813925e-01
-5.805689e-01
-5.797618e-01
-5.787866e-01
-5.774769e-01
-5.758974e-01
-5.744460e-01
-5.735705e-01
-5.733717e-01
-5.736731e-01
-5.745108e-01
-5.763400e-01
-5.796032e-01
-5.840494e-01
-5.884150e-01
-5.908488e-01
-5.899776e-01
-5.858888e-01
-5.802137e-01
-5.752482e-01
-5.727777e-01
-5.732419e-01
-5.755180e-01
-5.774533e-01
-5.770899e-01
-5.739680e-01
-5.694814e-01
-5.657907e-01
-5.641251e-01
-5.640440e-01
-5.643228e-01
-5.644079e-01
-5.648494e-01
-5.664423e-01
-5.692723e-01
-5.726833e-01
-5.759149e-01
-5.785429e-01
-5.803213e-01
-5.807665e-01
-5.791422e-01
-5.750807e-01
-5.692535e-01
-5.633096e-01
-5.590591e-01
-5.576150e-01
-5.590914e-01
-5.628464e-01
-5.678638e-01
-5.729537e-01
-5.768797e-01
-5.787691e-01
-5.787469e-01
-5.781344e-01
-5.787318e-01
-5.815710e-01
-5.860808e-01
-5.903381e-01
-5.923116e-01
-5.912039e-01
-5.877946e-01
-5.835503e-01
-5.794848e-01
-5.758566e-01
-5.726785e-01
-5.701706e-01
-5.687012e-01
-5.685581e-01
-5.698810e-01
-5.725831e-01
-5.761457e-01
-5.796139e-01
-5.820092e-01
-5.828229e-01
-5.821629e-01
-5.805655e-01
-5.787278e-01
-5.772552e-01
-5.763984e-01
-5.758840e-01
-5.750733e-01
-5.735221e-01
-5.715951e-01
-5.705013e-01
-5.714585e-01
-5.745221e-01
-5.780961e-01
-5.797606e-01
-5.780083e-01
-5.735014e-01
-5.685789e-01
-5.652743e-01
-5.636823e-01
-5.622373e-01
-5.594780e-01
-5.554781e-01
-5.517594e-01
-5.500896e-01
-5.512914e-01
-5.547706e-01
-5.588669e-01
-5.618085e-01
-5.627418e-01
-5.621291e-01
-5.611785e-01
-5.607255e-01
-5.605047e-01
-5.595201e-01
-5.572370e-01
-5.543856e-01
-5.524210e-01
-5.521221e-01
-5.528498e-01
-5.532846e-01
-5.527480e-01
-5.515384e-01
-5.499786e-01
-5.475472e-01
-5.433877e-01
-5.376693e-01
-5.321117e-01
-5.289488e-01
-5.293450e-01
-5.326831e-01
-5.371167e-01
-5.407013e-01
-5.422110e-01
-5.413018e-01
-5.382779e-01
-5.338393e-01
-5.289466e-01
-5.246248e-01
-5.215103e-01
-5.194022e-01
-5.174933e-01
-5.153860e-01
-5.138373e-01
-5.141472e-01
-5.166369e-01
-5.198601e-01
-5.214733e-01
-5.200063e-01
-5.159559e-01
-5.112572e-01
-5.076163e-01
-5.052248e-01
-5.030223e-01
-5.001677e-01
-4.971830e-01
-4.955774e-01
-4.963364e-01
-4.988200e-01
-5.011308e-01
-5.015544e-01
-4.998418e-01
-4.974161e-01
-4.963781e-01
-4.979606e-01
-5.015406e-01
-5.049976e-01
-5.061288e-01
-5.040071e-01
-4.993740e-01
-4.939975e-01
-4.895782e-01
-4.869173e-01
-4.857821e-01
-4.854208e-01
-4.852446e-01
-4.851494e-01
-4.853267e-01
-4.858228e-01
-4.862170e-01
-4.856981e-01
-4.835880e-01
-4.799623e-01
-4.758161e-01
-4.725771e-01
-4.713240e-01
-4.722153e-01
-4.743842e-01
-4.763326e-01
-4.767552e-01
-4.754218e-01
-4.734088e-01
-4.723114e-01
-4.730520e-01
-4.753266e-01
-4.779828e-01
-4.797432e-01
-4.797189e-01
-4.776720e-01
-4.740949e-01
-4.700118e-01
-4.665629e-01
-4.646730e-01
-4.648673e-01
-4.669608e-01
-4.696916e-01
-4.709539e-01
-4.689978e-01
-4.638368e-01
-4.575443e-01
-4.529763e-01
-4.519304e-01
-4.542710e-01
-4.585312e-01
-4.631413e-01
-4.672393e-01
-4.707942e-01
-4.742688e-01
-4.780290e-01
-4.817754e-01
-4.844190e-01
-4.846339e-01
-4.818418e-01
-4.769443e-01
-4.720875e-01
-4.694222e-01
-4.697849e-01
-4.723936e-01
-4.756928e-01
-4.784160e-01
-4.799021e-01
-4.796745e-01
-4.771251e-01
-4.719115e-01
-4.646659e-01
-4.570425e-01
-4.507892e-01
-4.466961e-01
-4.444721e-01
-4.435469e-01
-4.438329e-01
-4.456770e-01
-4.491608e-01
-4.535266e-01
-4.573300e-01
-4.592738e-01
-4.590936e-01
-4.577475e-01
-4.566510e-01
-4.565867e-01
-4.573127e-01
-4.581583e-01
-4.587675e-01
-4.590864e-01
-4.587938e-01
-4.571645e-01
-4.537783e-01
-4.493402e-01
-4.456158e-01
-4.443700e-01
-4.461788e-01
-4.500587e-01
-4.540863e-01
-4.564439e-01
-4.561951e-01
-4.534692e-01
-4.491805e-01
-4.446255e-01
-4.411523e-01
-4.398065e-01
-4.408930e-01
-4.437416e-01
-4.470435e-01
-4.496443e-01
-4.511771e-01
-4.520307e-01
-4.527427e-01
-4.533693e-01
-4.533293e-01
-4.517939e-01
-4.482798e-01
-4.430613e-01
-4.371881e-01
-4.320190e-01
-4.284112e-01
-4.261682e-01
-4.243929e-01
-4.225449e-01
-4.211425e-01
-4.213444e-01
-4.237910e-01
-4.277806e-01
-4.315085e-01
-4.331617e-01
-4.319724e-01
-4.284706e-01
-4.239879e-01
-4.200377e-01
-4.179060e-01
-4.182572e-01
-4.207063e-01
-4.238055e-01
-4.257590e-01
-4.254691e-01
-4.231632e-01
-4.201975e-01
-4.182021e-01
-4.181063e-01
-4.196713e-01
-4.218651e-01
-4.237346e-01
-4.249559e-01
-4.256342e-01
-4.257627e-01
-4.250172e-01
-4.230749e-01
-4.200998e-01
-4.169037e-01
-4.145385e-01
-4.135251e-01
-4.133512e-01
-4.128111e-01
-4.110215e-01
-4.082097e-01
-4.055560e-01
-4.042755e-01
-4.047055e-01
-4.060260e-01
-4.067674e-01
-4.057865e-01
-4.030884e-01
-3.999205e-01
-3.980178e-01
-3.984886e-01
-4.011012e-01
-4.043940e-01
-4.064386e-01
-4.057765e-01
-4.021282e-01
-3.966438e-01
-3.915214e-01
-3.889350e-01
-3.896838e-01
-3.925471e-01
-3.951120e-01
-3.956292e-01
-3.943693e-01
-3.933102e-01
-3.945032e-01
-3.985226e-01
-4.040870e-01
-4.088907e-01
-4.109393e-01
-4.095631e-01
-4.056192e-01
-4.009300e-01
-3.973874e-01
-3.961561e-01
-3.972285e-01
-3.995026e-01
-4.014121e-01
-4.018094e-01
-4.006005e-01
-3.987162e-01
-3.973297e-01
-3.968283e-01
-3.964493e-01
-3.950064e-01
-3.920883e-01
-3.886622e-01
-3.865929e-01
-3.875000e-01
-3.917783e-01
-3.983322e-01
-4.050636e-01
-4.097768e-01
-4.110728e-01
-4.088854e-01
-4.044210e-01
-3.994798e-01
-3.954898e-01
-3.928506e-01
-3.910591e-01
-3.895307e-01
-3.883836e-01
-3.883688e-01
-3.899164e-01
-3.922802e-01
-3.937692e-01
-3.929426e-01
-3.897100e-01
-3.854792e-01
-3.823319e-01
-3.818056e-01
-3.839775e-01
-3.873749e-01
-3.898964e-01
-3.903148e-01
-3.892603e-01
-3.886987e-01
-3.902210e-01
-3.936983e-01
-3.975041e-01
-3.999564e-01
-4.005704e-01
-4.001008e-01
-3.996147e-01
-3.996716e-01
-4.003020e-01
-4.014528e-01
-4.031280e-01
-4.049820e-01
-4.058288e-01
-4.036501e-01
-3.962854e-01
-3.826162e-01
-3.637681e-01
-3.434441e-01
-3.265167e-01
-3.161904e-01
-3.116345e-01
-3.081084e-01
-2.997835e-01
-2.834048e-01
-2.604158e-01
-2.363547e-01
-2.181106e-01
-2.107651e-01
-2.156928e-01
-2.305823e-01
-2.508740e-01
-2.715900e-01
-2.888403e-01
-3.007798e-01
-3.078411e-01
-3.120119e-01
-3.153904e-01
-3.189429e-01
-3.223636e-01
-3.250339e-01
-3.271698e-01
-3.301523e-01
-3.357639e-01
-3.449960e-01
-3.574619e-01
-3.718017e-01
-3.864275e-01
-3.997573e-01
-4.099726e-01
-4.151249e-01
-4.140515e-01
-4.074618e-01
-3.980608e-01
-3.893616e-01
-3.840651e-01
-3.831897e-01
-3.862813e-01
-3.920669e-01
-3.989247e-01
-4.052537e-01
-4.100143e-01
-4.130566e-01
-4.144896e-01
-4.132190e-01
-4.060157e-01
-3.883548e-01
-3.566947e-01
-3.106734e-01
-2.540335e-01
-1.940789e-01
-1.399969e-01
-1.005571e-01
-8.186496e-02
-8.579149e-02
-1.094027e-01
-1.456017e-01
-1.851450e-01
-2.196872e-01
-2.446785e-01
-2.605716e-01
-2.715044e-01
-2.822295e-01
-2.953496e-01
-3.105282e-01
-3.255400e-01
-3.378055e-01
-3.454918e-01
-3.481111e-01
-3.466128e-01
-3.428387e-01
-3.385876e-01
-3.348851e-01
-3.318634e-01
-3.291651e-01
-3.264986e-01
-3.240290e-01
-3.224460e-01
-3.226295e-01
-3.250486e-01
-3.293805e-01
-3.347797e-01
-3.405431e-01
-3.464072e-01
-3.521106e-01
-3.567031e-01
-3.584135e-01
-3.554479e-01
-3.473154e-01
-3.357256e-01
-3.242583e-01
-3.168271e-01
-3.158352e-01
-3.212253e-01
-3.310769e-01
-3.431955e-01
-3.562810e-01
-3.697932e-01
-3.830842e-01
-3.950759e-01
-4.049449e-01
-4.129625e-01
-4.203585e-01
-4.280907e-01
-4.355973e-01
-4.407580e-01
-4.412189e-01
-4.360057e-01
-4.261675e-01
-4.141685e-01
-4.027470e-01
-3.940090e-01
-3.889227e-01
-3.871318e-01
-3.872502e-01
-3.877296e-01
-3.878161e-01
-3.877884e-01
-3.882214e-01
-3.890105e-01
-3.891778e-01
-3.875822e-01
-3.836611e-01
-3.775165e-01
-3.696074e-01
-3.606209e-01
-3.514871e-01
-3.431120e-01
-3.359146e-01
-3.297811e-01
-3.246507e-01
-3.211334e-01
-3.204246e-01
-3.234821e-01
-3.302291e-01
-3.395656e-01
-3.500941e-01
-3.607344e-01
-3.707517e-01
-3.795771e-01
-3.869467e-01
-3.932182e-01
-3.992773e-01
-4.059103e-01
-4.132417e-01
-4.208166e-01
-4.282337e-01
-4.357050e-01
-4.439718e-01
-4.535872e-01
-4.642534e-01
-4.749424e-01
-4.847047e-01
-4.933266e-01
-5.012576e-01
-5.090846e-01
-5.172059e-01
-5.259622e-01
-5.358462e-01
-5.472369e-01
-5.596946e-01
-5.715952e-01
-5.806798e-01
-5.850706e-01
-5.838300e-01
-5.768003e-01
-5.642009e-01
-5.464415e-01
-5.242579e-01
-4.990543e-01
-4.731295e-01
-4.494254e-01
-4.308309e-01
-4.195305e-01
-4.167344e-01
-4.226007e-01
-4.360596e-01
-4.547194e-01
-4.752768e-01
-4.943548e-01
-5.090827e-01
-5.169467e-01
-5.152625e-01
-5.009879e-01
-4.711383e-01
-4.234964e-01
-3.572592e-01
-2.734826e-01
-1.752459e-01
-6.743217e-02
4.391300e-02
1.526114e-01
2.535730e-01
3.437559e-01
4.223825e-01
4.902920e-01
5.487536e-01
5.982720e-01
6.378772e-01
6.652159e-01
6.774364e-01
6.724748e-01
6.501799e-01
6.127744e-01
5.643259e-01
5.093418e-01
4.512643e-01
3.918697e-01
3.319173e-01
2.723879e-01
2.152742e-01
1.634234e-01
1.197376e-01
8.639614e-02
6.461688e-02
5.502821e-02
5.820889e-02
7.477540e-02
1.048533e-01
1.474029e-01
1.999390e-01
2.587161e-01
3.191530e-01
3.764392e-01
4.263733e-01
4.661965e-01
4.948993e-01
5.127565e-01
5.205212e-01
5.189470e-01
5.088241e-01
4.911977e-01
4.674987e-01
4.396631e-01
4.102768e-01
3.824424e-01
3.590958e-01
3.421310e-01
3.322081e-01
3.296490e-01
3.355725e-01
3.518241e-01
3.793174e-01
4.160770e-01
4.566371e-01
4.932673e-01
5.183030e-01
5.266234e-01
5.174127e-01
4.943415e-01
4.638499e-01
4.324357e-01
4.045005e-01
3.816237e-01
3.630912e-01
3.471131e-01
3.321077e-01
3.173618e-01
3.027786e-01
2.881626e-01
2.727150e-01
2.550680e-01
2.338558e-01
2.085613e-01
1.800578e-01
1.502764e-01
1.210528e-01
9.295759e-02
6.503090e-02
3.561672e-02
3.575537e-03
-3.104542e-02
-6.716677e-02
-1.032477e-01
-1.377966e-01
-1.697336e-01
-1.987074e-01
-2.252546e-01
-2.504909e-01
-2.752769e-01
-2.993894e-01
-3.215245e-01
-3.403597e-01
-3.557920e-01
-3.691529e-01
-3.821986e-01
-3.958019e-01
-4.093508e-01
-4.211420e-01
-4.294316e-01
-4.334439e-01
-4.335779e-01
-4.306832e-01
-4.252488e-01
-4.174445e-01
-4.078953e-01
-3.981349e-01
-3.900459e-01
-3.848076e-01
-3.824225e-01
-3.821192e-01
-3.828660e-01
-3.832704e-01
-3.811422e-01
-3.735979e-01
-3.581350e-01
-3.341206e-01
-3.034797e-01
-2.697706e-01
-2.362566e-01
-2.046566e-01
-1.755549e-01
-1.495744e-01
-1.277204e-01
-1.107386e-01
-9.886186e-02
-9.270628e-02
-9.419052e-02
-1.059628e-01
-1.295636e-01
-1.640839e-01
-2.064647e-01
-2.528383e-01
-2.995946e-01
-3.435752e-01
-3.817848e-01
-4.114177e-01
-4.306859e-01
-4.400691e-01
-4.428515e-01
-4.440310e-01
-4.479742e-01
-4.564262e-01
-4.683709e-01
-4.817421e-01
-4.954710e-01
-5.102495e-01
-5.276918e-01
-5.488671e-01
-5.733565e-01
-5.991887e-01
-6.231873e-01
-6.412421e-01
-6.487346e-01
-6.416735e-01
-6.183428e-01
-5.803114e-01
-5.318291e-01
-4.779239e-01
-4.225134e-01
-3.675576e-01
-3.133134e-01
-2.592414e-01
-2.051302e-01
-1.519896e-01
-1.023064e-01
-5.956588e-02
-2.721409e-02
-7.415303e-03
-2.144497e-04
-3.652644e-03
-1.473321e-02
-3.054485e-02
-4.895007e-02
-6.871905e-02
-8.921348e-02
-1.097158e-01
-1.286784e-01
-1.435081e-01
-1.513969e-01
-1.508560e-01
-1.427711e-01
-1.300792e-01
-1.164189e-01
-1.048627e-01
-9.731010e-02
-9.429020e-02
-9.494295e-02
-9.746837e-02
-1.002004e-01
-1.026914e-01
-1.059876e-01
-1.120178e-01
-1.226958e-01
-1.392257e-01
-1.616368e-01
-1.884689e-01
-2.168114e-01
-2.430640e-01
-2.643026e-01
-2.793766e-01
-2.888374e-01
-2.937724e-01
-2.945973e-01
-2.909128e-01
-2.825999e-01
-2.710733e-01
-2.592211e-01
-2.497346e-01
-2.432580e-01
-2.381480e-01
-2.320960e-01
-2.240375e-01
-2.146504e-01
-2.053010e-01
-1.966224e-01
-1.878038e-01
-1.768082e-01
-1.612530e-01
-1.396278e-01
-1.123888e-01
-8.231056e-02
-5.372459e-02
-3.094335e-02
-1.670941e-02
-1.145611e-02
-1.360297e-02
-2.051225e-02
-2.952123e-02
-3.868730e-02
-4.716675e-02
-5.516140e-02
-6.338567e-02
-7.238688e-02
-8.234662e-02
-9.356771e-02
-1.071018e-01
-1.248028e-01
-1.486168e-01
-1.795601e-01
-2.171438e-01
-2.597371e-01
-3.055880e-01
-3.536203e-01
-4.033542e-01
-4.541809e-01
-5.048868e-01
-5.540747e-01
-6.010908e-01
-6.463854e-01
-6.908097e-01
-7.344946e-01
-7.762389e-01
-8.136502e-01
-8.437038e-01
-8.633958e-01
-8.703634e-01
-8.634263e-01
-8.430007e-01
-8.112364e-01
-7.716516e-01
-7.282359e-01
-6.843662e-01
-6.420693e-01
-6.020132e-01
-5.642037e-01
-5.289138e-01
-4.971830e-01
-4.704666e-01
-4.496469e-01
-4.342436e-01
-4.226257e-01
-4.131640e-01
-4.053202e-01
-3.996568e-01
-3.968199e-01
-3.966201e-01
-3.981935e-01
-4.009388e-01
-4.050157e-01
-4.107497e-01
-4.176056e-01
-4.239544e-01
-4.281043e-01
-4.297960e-01
-4.308399e-01
-4.342944e-01
-4.427922e-01
-4.572063e-01
-4.765388e-01
-4.991058e-01
-5.241733e-01
-5.526907e-01
-5.863327e-01
-6.255442e-01
-6.682697e-01
-7.104335e-01
-7.476207e-01
-7.765679e-01
-7.957098e-01
-8.050954e-01
-8.062436e-01
-8.020062e-01
-7.960916e-01
-7.920894e-01
-7.923584e-01
-7.974351e-01
-8.063555e-01
-8.176301e-01
-8.301436e-01
-8.434276e-01
-8.573534e-01
-8.717275e-01
-8.862601e-01
-9.009121e-01
-9.160211e-01
-9.315821e-01
-9.458740e-01
-9.544172e-01
-9.500821e-01
-9.243562e-01
-8.693227e-01
-7.800350e-01
-6.568880e-01
-5.068974e-01
-3.424628e-01
-1.773686e-01
-2.192284e-02
1.197624e-01
2.485652e-01
3.661070e-01
4.704539e-01
5.548586e-01
6.105944e-01
6.319789e-01
6.200081e-01
5.821674e-01
5.289748e-01
4.699673e-01
4.115923e-01
3.575825e-01
3.106050e-01
2.734895e-01
2.491874e-01
2.398035e-01
2.455606e-01
2.644058e-01
2.926486e-01
3.264857e-01
3.635491e-01
4.034053e-01
4.467103e-01
4.938012e-01
5.437867e-01
5.944692e-01
6.426655e-01
6.846065e-01
7.166636e-01
7.365077e-01
7.440478e-01
7.413783e-01
7.318026e-01
7.187642e-01
7.053697e-01
6.944237e-01
6.883830e-01
6.889100e-01
6.963814e-01
7.099419e-01
7.282157e-01
7.502193e-01
7.759850e-01
8.067571e-01
8.447649e-01
8.924122e-01
9.508141e-01
1.018280e+00
1.089905e+00
1.158895e+00
1.218858e+00
1.265504e+00
1.296890e+00
1.312686e+00
1.313458e+00
1.300422e+00
1.275348e+00
1.240215e+00
1.196706e+00
1.145993e+00
1.089110e+00
1.027689e+00
9.644551e-01
9.028436e-01
8.457563e-01
7.943294e-01
7.477857e-01
7.045898e-01
6.640651e-01
6.272863e-01
5.965501e-01
5.736372e-01
5.580485e-01
5.466990e-01
5.355188e-01
5.217624e-01
5.052496e-01
4.877523e-01
4.711838e-01
4.559655e-01
4.406726e-01
4.230752e-01
4.016257e-01
3.762098e-01
3.478032e-01
3.176809e-01
2.869936e-01
2.568859e-01
2.286794e-01
2.037032e-01
1.829210e-01
1.667878e-01
1.554567e-01
1.490976e-01
1.481212e-01
1.532874e-01
1.656280e-01
1.859811e-01
2.141455e-01
2.482105e-01
2.848788e-01
3.209669e-01
3.550877e-01
3.880306e-01
4.213423e-01
4.552517e-01
4.877404e-01
5.155878e-01
5.365107e-01
5.506185e-01
5.601623e-01
5.680963e-01
5.766823e-01
5.868391e-01
5.981050e-01
6.087586e-01
6.158788e-01
6.156131e-01
6.041817e-01
5.796453e-01
5.434235e-01
5.002006e-01
4.559506e-01
4.153616e-01
3.803878e-01
3.506784e-01
3.252648e-01
3.041511e-01
2.887362e-01
2.810781e-01
2.829662e-01
2.955764e-01
3.194557e-01
3.542266e-01
3.982119e-01
4.488119e-01
5.037887e-01
5.624576e-01
6.256542e-01
6.944337e-01
7.685773e-01
8.460102e-01
9.232400e-01
9.960580e-01
1.059997e+00
1.110904e+00
1.146065e+00
1.165403e+00
1.171768e+00
1.169918e+00
1.164714e+00
1.159421e+00
1.154959e+00
1.150441e+00
1.144669e+00
1.137615e+00
1.131052e+00
1.128238e+00
1.133126e+00
1.149454e+00
1.179829e+00
1.224995e+00
1.283530e+00
1.352181e+00
1.426761e+00
1.503231e+00
1.578428e+00
1.650148e+00
1.716810e+00
1.777061e+00
1.829494e+00
1.872553e+00
1.904682e+00
1.924686e+00
1.932118e+00
1.927448e+00
1.911898e+00
1.886992e+00
1.854110e+00
1.814585e+00
1.770599e+00
1.726292e+00
1.687703e+00
1.660827e+00
1.648837e+00
1.650690e+00
1.662178e+00
1.678395e+00
1.695685e+00
1.712203e+00
1.727503e+00
1.741914e+00
1.755973e+00
1.769699e+00
1.781783e+00
1.789232e+00
1.788066e+00
1.774969e+00
1.749063e+00
1.712792e+00
1.671394e+00
1.631174e+00
1.597425e+00
1.573028e+00
1.558282e+00
1.551651e+00
1.550725e+00
1.552970e+00
1.556198e+00
1.558725e+00
1.559189e+00
1.556247e+00
1.548639e+00
1.535762e+00
1.518341e+00
1.498455e+00
1.478613e+00
1.460345e+00
1.443350e+00
1.425923e+00
1.406535e+00
1.385583e+00
1.366165e+00
1.353247e+00
1.351708e+00
1.364508e+00
1.391860e+00
1.431416e+00
1.478957e+00
1.529301e+00
1.577461e+00
1.619924e+00
1.655473e+00
1.684944e+00
1.710015e+00
1.731739e+00
1.749622e+00
1.761612e+00
1.765006e+00
1.757906e+00
1.740508e+00
1.715555e+00
1.687813e+00
1.662903e+00
1.645957e+00
1.640631e+00
1.648881e+00
1.671428e+00
1.708268e+00
1.758743e+00
1.821210e+00
1.892700e+00
1.968812e+00
2.043930e+00
2.111983e+00
2.167845e+00
2.208813e+00
2.235176e+00
2.249531e+00
2.255620e+00
2.257526e+00
2.259236e+00
2.264044e+00
2.273757e+00
2.288236e+00
2.305641e+00
2.323346e+00
2.339171e+00
2.352402e+00
2.363947e+00
2.375418e+00
2.387585e+00
2.399141e+00
2.406633e+00
2.405760e+00
2.393314e+00
2.368641e+00
2.333929e+00
2.293304e+00
2.251180e+00
2.210566e+00
2.172065e+00
2.134032e+00
2.093680e+00
2.048368e+00
1.996336e+00
1.936818e+00
1.870117e+00
1.798096e+00
1.724718e+00
1.655659e+00
1.596516e+00
1.550446e+00
1.516786e+00
1.491650e+00
1.470114e+00
1.448635e+00
1.426248e+00
1.404066e+00
1.383796e+00
1.366615e+00
1.353029e+00
1.343173e+00
1.336812e+00
1.333121e+00
1.330852e+00
1.329026e+00
1.327463e+00
1.326510e+00
1.326082e+00
1.324785e+00
1.319949e+00
1.308718e+00
1.289604e+00
1.263435e+00
1.232979e+00
1.201470e+00
1.171037e+00
1.141923e+00
1.112801e+00
1.081949e+00
1.048747e+00
1.014616e+00
9.826808e-01
9.562146e-01
9.370232e-01
9.250264e-01
9.190205e-01
9.175513e-01
9.192284e-01
9.227971e-01
9.274066e-01
9.329582e-01
9.401100e-01
9.497576e-01
9.622715e-01
9.770130e-01
9.924268e-01
1.006589e+00
1.017876e+00
1.025452e+00
1.029354e+00
1.030143e+00
1.028327e+00
1.023727e+00
1.014894e+00
9.988702e-01
9.717979e-01
9.304973e-01
8.741724e-01
8.049844e-01
7.271339e-01
6.453975e-01
5.643352e-01
4.884641e-01
4.226567e-01
3.718104e-01
3.395437e-01
3.266981e-01
3.307979e-01
3.468729e-01
3.690464e-01
3.921488e-01
4.131027e-01
4.318922e-01
4.514910e-01
4.762231e-01
5.091616e-01
5.502533e-01
5.964585e-01
6.435807e-01
6.883817e-01
7.298844e-01
7.695395e-01
8.102855e-01
8.548272e-01
9.040958e-01
9.570845e-01
1.012297e+00
1.069613e+00
1.131060e+00
1.200071e+00
1.280089e+00
1.373583e+00
1.481821e+00
1.604930e+00
1.741492e+00
1.887547e+00
2.035877e+00
2.176651e+00
2.299678e+00
2.397149e+00
2.465340e+00
2.504528e+00
2.517535e+00
2.508032e+00
2.479512e+00
2.435091e+00
2.377604e+00
2.309543e+00
2.232889e+00
2.149144e+00
2.059596e+00
1.965563e+00
1.868427e+00
1.769554e+00
1.670231e+00
1.571473e+00
1.473524e+00
1.375355e+00
1.274953e+00
1.170621e+00
1.062247e+00
9.511692e-01
8.386946e-01
7.248180e-01
6.084433e-01
4.887494e-01
3.662190e-01
2.424176e-01
1.189204e-01
-3.558467e-03
-1.250861e-01
-2.454561e-01
-3.628279e-01
-4.730917e-01
-5.707090e-01
-6.508815e-01
-7.119895e-01
-7.569097e-01
-7.922483e-01
-8.256390e-01
-8.625227e-01
-9.041551e-01
-9.476830e-01
-9.879820e-01
-1.020266e+00
-1.042183e+00
-1.054314e+00
-1.058926e+00
-1.057974e+00
-1.051858e+00
-1.039752e+00
-1.021044e+00
-9.965917e-01
-9.689296e-01
-9.414446e-01
-9.171589e-01
-8.977601e-01
-8.832232e-01
-8.719676e-01
-8.613676e-01
-8.485734e-01
-8.315222e-01
-8.096540e-01
-7.838512e-01
-7.557791e-01
-7.274137e-01
-7.012153e-01
-6.803904e-01
-6.682360e-01
-6.663432e-01
-6.727795e-01
-6.820062e-01
-6.873511e-01
-6.847158e-01
-6.747013e-01
-6.610986e-01
-6.462255e-01
-6.258864e-01
-5.874039e-01
-5.130226e-01
-3.883880e-01
-2.126052e-01
-4.316393e-03
2.008834e-01
3.621889e-01
4.495025e-01
4.553523e-01
3.963670e-01
3.037969e-01
2.088987e-01
1.315638e-01
7.784535e-02
4.600442e-02
3.533121e-02
5.078362e-02
1.001671e-01
1.864085e-01
3.009889e-01
4.234887e-01
5.280097e-01
5.931204e-01
6.100897e-01
5.852674e-01
5.359019e-01
4.822841e-01
4.404631e-01
4.184574e-01
4.165622e-01
4.306158e-01
4.561755e-01
4.913562e-01
5.369246e-01
5.940480e-01
6.616879e-01
7.356309e-01
8.096885e-01
8.782067e-01
9.386381e-01
9.930376e-01
1.047512e+00
1.109368e+00
1.183153e+00
1.267900e+00
1.357197e+00
1.441788e+00
1.512902e+00
1.564685e+00
1.595125e+00
1.605741e+00
1.600486e+00
1.584387e+00
1.562454e+00
1.539196e+00
1.518730e+00
1.505153e+00
1.502867e+00
1.516392e+00
1.549154e+00
1.601375e+00
1.668322e+00
1.740498e+00
1.806301e+00
1.856021e+00
1.885077e+00
1.894928e+00
1.891534e+00
1.882439e+00
1.873744e+00
1.868057e+00
1.864274e+00
1.859354e+00
1.850971e+00
1.839163e+00
1.825948e+00
1.813670e+00
1.803725e+00
1.796649e+00
1.793051e+00
1.794208e+00
1.801726e+00
1.816530e+00
1.837922e+00
1.863334e+00
1.889041e+00
1.911541e+00
1.928716e+00
1.939848e+00
1.944451e+00
1.941045e+00
1.927129e+00
1.900297e+00
1.859380e+00
1.804832e+00
1.738515e+00
1.663340e+00
1.582671e+00
1.499306e+00
1.414565e+00
1.328529e+00
1.241752e+00
1.157326e+00
1.081389e+00
1.021057e+00
9.806366e-01
9.585983e-01
9.476390e-01
9.380499e-01
9.222108e-01
8.973821e-01
8.654451e-01
8.303281e-01
7.950504e-01
7.602151e-01
7.247105e-01
6.879121e-01
6.515831e-01
6.198422e-01
5.970464e-01
5.851547e-01
5.826659e-01
5.860372e-01
5.924497e-01
6.015930e-01
6.150042e-01
6.337048e-01
6.562462e-01
6.786101e-01
6.957116e-01
7.031886e-01
6.984143e-01
6.807472e-01
6.516828e-01
6.150731e-01
5.768107e-01
5.435602e-01
5.209862e-01
5.124188e-01
5.186195e-01
5.385148e-01
5.700553e-01
6.105608e-01
6.568654e-01
7.059838e-01
7.562107e-01
8.075913e-01
8.609618e-01
9.160785e-01
9.702907e-01
1.018809e+00
1.056387e+00
1.079353e+00
1.086918e+00
1.081163e+00
1.065640e+00
1.043287e+00
1.014924e+00
9.793797e-01
9.353191e-01
8.836470e-01
8.287392e-01
7.774250e-01
7.363387e-01
7.094712e-01
6.973541e-01
6.978979e-01
7.079058e-01
7.243003e-01
7.446505e-01
7.671035e-01
7.900723e-01
8.120487e-01
8.317113e-01
8.481378e-01
8.607227e-01
8.687437e-01
8.710688e-01
8.664308e-01
8.539989e-01
8.336421e-01
8.058165e-01
7.716579e-01
7.335619e-01
6.955548e-01
6.624733e-01
6.379796e-01
6.226615e-01
6.136325e-01
6.060924e-01
5.959708e-01
5.819083e-01
5.652244e-01
5.481150e-01
5.317334e-01
5.155970e-01
4.983106e-01
4.786050e-01
4.560017e-01
4.311135e-01
4.055241e-01
3.808749e-01
3.573986e-01
3.331534e-01
3.049666e-01
2.705509e-01
2.301379e-01
1.863983e-01
1.428246e-01
1.019124e-01
6.453687e-02
3.081393e-02
1.471977e-03
-2.139788e-02
-3.442820e-02
-3.352655e-02
-1.498196e-02
2.229310e-02
7.364134e-02
1.268877e-01
1.653355e-01
1.771821e-01
1.675170e-01
1.620825e-01
1.897833e-01
2.407844e-01
2.186579e-01
-7.535856e-02
-8.907990e-01
-2.408701e+00
-4.605117e+00
-7.178686e+00
-9.603997e+00
-1.130600e+01
-1.187794e+01
-1.123476e+01
-9.627362e+00
-7.518089e+00
-5.388657e+00
-3.576526e+00
-2.206849e+00
-1.228007e+00
-5.071731e-01
7.562280e-02
5.784499e-01
1.001401e+00
1.321822e+00
1.529816e+00
1.643179e+00
1.699407e+00
1.736430e+00
1.776616e+00
1.822291e+00
1.862257e+00
1.883155e+00
1.878789e+00
1.853232e+00
1.817617e+00
1.783665e+00
1.757969e+00
1.739835e+00
1.723233e+00
1.701271e+00
1.670410e+00
1.632070e+00
1.591134e+00
1.552952e+00
1.520899e+00
1.495470e+00
1.474761e+00
1.455696e+00
1.435478e+00
1.412740e+00
1.388019e+00
1.363366e+00
1.341127e+00
1.322344e+00
1.305817e+00
1.288667e+00
1.267954e+00
1.242021e+00
1.210696e+00
1.174519e+00
1.133688e+00
1.087349e+00
1.033693e+00
9.709553e-01
8.988640e-01
8.196527e-01
7.379110e-01
6.592266e-01
5.882932e-01
5.276070e-01
4.775690e-01
4.376738e-01
4.075812e-01
3.873057e-01
3.768701e-01
3.761115e-01
3.847326e-01
4.022053e-01
4.273350e-01
4.577405e-01
4.897409e-01
5.189960e-01
5.416795e-01
5.554779e-01
5.599492e-01
5.563483e-01
5.470899e-01
5.347863e-01
5.210293e-01
5.056279e-01
4.870537e-01
4.640291e-01
4.372117e-01
4.096967e-01
3.858178e-01
3.689538e-01
3.598764e-01
3.567932e-01
3.568109e-01
3.575093e-01
3.576783e-01
3.572339e-01
3.568123e-01
3.574081e-01
3.600490e-01
3.652706e-01
3.724093e-01
3.792096e-01
3.823188e-01
3.786976e-01
3.672149e-01
3.493493e-01
3.284548e-01
3.082087e-01
2.915395e-01
2.807457e-01
2.782553e-01
2.869990e-01
3.100400e-01
3.498200e-01
4.073384e-01
4.812708e-01
5.671881e-01
6.575118e-01
7.428751e-01
8.147755e-01
8.683769e-01
9.039597e-01
9.261475e-01
9.411438e-01
9.532808e-01
9.627732e-01
9.661287e-01
9.590475e-01
9.398872e-01
9.113274e-01
8.791069e-01
8.487608e-01
8.227427e-01
8.000008e-01
7.780262e-01
7.553828e-01
7.326816e-01
7.117067e-01
6.939339e-01
6.797012e-01
6.683695e-01
6.590216e-01
6.511031e-01
6.447334e-01
6.407224e-01
6.403121e-01
6.446025e-01
6.537729e-01
6.664747e-01
6.798899e-01
6.906993e-01
6.965873e-01
6.973953e-01
6.951686e-01
6.930197e-01
6.933994e-01
6.967000e-01
7.010277e-01
7.033174e-01
7.010454e-01
6.934775e-01
6.818912e-01
6.688715e-01
6.571320e-01
6.484364e-01
6.430823e-01
6.400355e-01
6.374317e-01
6.331024e-01
6.250743e-01
6.122301e-01
5.949865e-01
5.752965e-01
5.555879e-01
5.373490e-01
5.205065e-01
5.038581e-01
4.858495e-01
4.650027e-01
4.399863e-01
4.097836e-01
3.742368e-01
3.346634e-01
2.939753e-01
2.560693e-01
2.247230e-01
2.023921e-01
1.892745e-01
1.830699e-01
1.798000e-01
1.755577e-01
1.682900e-01
1.584440e-01
1.480113e-01
1.387125e-01
1.306600e-01
1.223570e-01
1.118399e-01
9.801925e-02
8.129917e-02
6.321960e-02
4.556931e-02
2.969192e-02
1.644169e-02
6.723794e-03
2.189745e-03
5.580434e-03
2.029197e-02
4.905627e-02
9.229142e-02
1.472476e-01
2.087867e-01
2.714368e-01
3.312731e-01
3.862319e-01
4.347037e-01
4.737553e-01
4.989451e-01
5.066564e-01
4.976544e-01
4.790450e-01
4.627273e-01
4.611908e-01
4.833890e-01
5.327590e-01
6.075093e-01
7.022128e-01
8.099094e-01
9.242633e-01
1.041229e+00
1.159569e+00
1.279916e+00
1.402872e+00
1.527242e+00
1.649342e+00
1.763521e+00
1.863331e+00
1.942649e+00
1.996506e+00
2.021907e+00
2.018738e+00
1.990273e+00
1.942723e+00
1.883872e+00
1.821489e+00
1.762183e+00
1.710945e+00
1.671187e+00
1.644865e+00
1.632390e+00
1.632419e+00
1.641927e+00
1.656866e+00
1.673335e+00
1.688863e+00
1.703130e+00
1.717699e+00
1.734961e+00
1.756881e+00
1.784061e+00
1.815344e+00
1.848132e+00
1.879443e+00
1.907349e+00
1.932121e+00
1.956420e+00
1.984291e+00
2.019401e+00
2.063403e+00
2.115332e+00
2.172257e+00
2.230566e+00
2.287057e+00
2.339731e+00
2.389050e+00
2.439825e+00
2.502359e+00
2.590875e+00
2.718678e+00
2.891837e+00
3.104760e+00
3.340682e+00
3.577663e+00
3.797435e+00
3.992435e+00
4.167153e+00
4.332971e+00
4.499338e+00
4.666245e+00
4.822240e+00
4.949064e+00
5.030296e+00
5.059274e+00
5.042205e+00
4.995343e+00
4.938429e+00
4.888090e+00
4.853957e+00
4.838257e+00
4.837951e+00
4.847936e+00
4.863794e+00
4.882880e+00
4.903465e+00
4.923005e+00
4.937320e+00
4.941585e+00
4.932534e+00
4.910310e+00
4.878755e+00
4.843936e+00
4.811576e+00
4.784592e+00
4.761944e+00
4.739547e+00
4.712823e+00
4.679479e+00
4.640953e+00
4.601829e+00
4.567656e+00
4.542430e+00
4.526978e+00
4.518990e+00
4.514620e+00
4.510629e+00
4.505792e+00
4.500926e+00
4.497644e+00
4.496393e+00
4.494842e+00
4.487877e+00
4.469593e+00
4.436081e+00
4.387192e+00
4.326288e+00
4.258562e+00
4.189299e+00
4.122981e+00
4.063202e+00
4.012830e+00
3.973848e+00
3.946732e+00
3.929896e+00
3.919957e+00
3.912863e+00
3.905109e+00
3.894204e+00
3.878374e+00
3.856110e+00
3.826120e+00
3.787640e+00
3.740584e+00
3.685112e+00
3.620810e+00
3.546217e+00
3.459554e+00
3.360710e+00
3.253199e+00
3.144183e+00
3.041982e+00
2.952646e+00
2.877948e+00
2.815891e+00
2.762964e+00
2.716467e+00
2.675665e+00
2.641610e+00
2.616189e+00
2.600863e+00
2.595420e+00
2.597232e+00
2.601655e+00
2.603725e+00
2.600310e+00
2.591362e+00
2.579470e+00
2.567921e+00
2.558343e+00
2.549291e+00
2.536670e+00
2.515641e+00
2.482682e+00
2.436708e+00
2.378965e+00
2.311870e+00
2.237209e+00
2.154635e+00
2.061657e+00
1.955450e+00
1.835457e+00
1.705055e+00
1.571025e+00
1.440909e+00
1.319824e+00
1.208729e+00
1.104930e+00
1.004026e+00
9.021325e-01
7.977872e-01
6.931200e-01
5.936074e-01
5.059977e-01
4.350800e-01
3.810405e-01
3.391557e-01
3.022342e-01
2.643611e-01
2.236842e-01
1.828991e-01
1.476918e-01
1.243208e-01
1.175649e-01
1.297469e-01
1.607215e-01
2.081909e-01
2.680557e-01
3.351286e-01
4.044448e-01
4.727050e-01
5.390492e-01
6.047680e-01
6.722620e-01
7.438785e-01
8.210072e-01
9.034967e-01
9.894628e-01
1.075641e+00
1.158276e+00
1.234228e+00
1.301838e+00
1.361179e+00
1.413718e+00
1.461615e+00
1.506825e+00
1.549998e+00
1.589479e+00
1.621302e+00
1.641018e+00
1.646853e+00
1.641922e+00
1.633055e+00
1.626046e+00
1.620281e+00
1.607396e+00
1.577390e+00
1.530609e+00
1.486814e+00
1.478672e+00
1.524354e+00
1.594345e+00
1.608619e+00
1.499035e+00
1.332181e+00
1.423784e+00
2.335280e+00
4.678521e+00
8.771657e+00
1.431994e+01
2.033577e+01
2.540702e+01
2.822358e+01
2.810791e+01
2.527972e+01
2.072676e+01
1.576436e+01
1.151712e+01
8.567794e+00
6.901840e+00
6.110562e+00
5.699149e+00
5.329876e+00
4.905077e+00
4.500171e+00
4.230513e+00
4.145458e+00
4.199926e+00
4.295457e+00
4.345568e+00
4.319248e+00
4.242272e+00
4.166366e+00
4.132218e+00
4.148686e+00
4.195272e+00
4.240004e+00
4.258716e+00
4.245047e+00
4.208554e+00
4.165323e+00
4.127928e+00
4.099894e+00
4.076294e+00
4.048878e+00
4.012290e+00
3.967707e+00
3.921940e+00
3.882987e+00
3.855436e+00
3.838908e+00
3.830112e+00
3.826352e+00
3.827740e+00
3.836876e+00
3.856585e+00
3.887402e+00
3.926467e+00
3.968434e+00
4.007736e+00
4.040894e+00
4.067643e+00
4.090448e+00
4.112971e+00
4.138514e+00
4.169089e+00
4.205074e+00
4.245296e+00
4.287563e+00
4.329704e+00
4.370687e+00
4.411216e+00
4.453402e+00
4.499647e+00
4.551214e+00
4.607299e+00
4.665325e+00
4.722369e+00
4.776610e+00
4.827579e+00
4.875133e+00
4.918225e+00
4.954566e+00
4.981309e+00
4.996122e+00
4.997792e+00
4.986058e+00
4.961194e+00
4.924133e+00
4.877241e+00
4.825022e+00
4.774004e+00
4.731675e+00
4.704802e+00
4.697678e+00
4.710964e+00
4.741732e+00
4.784707e+00
4.834071e+00
4.884937e+00
4.933888e+00
4.978287e+00
5.014557e+00
5.036470e+00
5.034996e+00
5.000573e+00
4.927034e+00
4.815114e+00
4.673345e+00
4.515391e+00
4.355109e+00
4.202295e+00
4.061505e+00
3.933919e+00
3.820127e+00
3.721569e+00
3.639896e+00
3.575255e+00
3.525308e+00
3.486010e+00
3.453609e+00
3.426103e+00
3.402742e+00
3.381853e+00
3.359096e+00
3.328055e+00
3.282907e+00
3.221029e+00
3.143705e+00
3.054877e+00
2.959001e+00
2.859073e+00
2.755586e+00
2.646908e+00
2.531107e+00
2.408491e+00
2.283538e+00
2.164882e+00
2.062655e+00
1.984016e+00
1.929455e+00
1.892967e+00
1.866870e+00
1.847811e+00
1.837819e+00
1.836934e+00
1.832648e+00
1.799938e+00
1.723202e+00
1.632247e+00
1.618381e+00
1.789381e+00
2.158659e+00
2.540998e+00
2.591183e+00
2.088150e+00
1.392629e+00
1.769759e+00
5.173687e+00
1.333033e+01
2.649403e+01
4.273241e+01
5.850302e+01
7.043290e+01
7.713156e+01
7.960231e+01
7.987220e+01
7.900030e+01
7.617717e+01
6.964468e+01
5.856354e+01
4.419004e+01
2.943020e+01
1.725875e+01
9.277091e+00
5.308112e+00
4.001032e+00
3.806882e+00
3.688373e+00
3.304897e+00
2.790305e+00
2.404234e+00
2.286411e+00
2.394713e+00
2.580168e+00
2.701209e+00
2.698263e+00
2.600532e+00
2.482834e+00
2.411124e+00
2.409109e+00
2.457261e+00
2.515077e+00
2.547902e+00
2.542809e+00
2.508458e+00
2.463813e+00
2.424792e+00
2.396447e+00
2.373459e+00
2.346672e+00
2.310421e+00
2.266070e+00
2.220479e+00
2.181515e+00
2.153894e+00
2.137540e+00
2.128717e+00
2.122705e+00
2.116251e+00
2.108458e+00
2.100080e+00
2.092247e+00
2.085647e+00
2.080363e+00
2.075936e+00
2.071450e+00
2.065770e+00
2.058093e+00
2.048522e+00
2.038243e+00
2.029093e+00
2.022858e+00
2.020769e+00
2.023308e+00
2.030075e+00
2.039693e+00
2.049981e+00
2.058560e+00
2.063644e+00
2.064531e+00
2.061395e+00
2.054483e+00
2.043290e+00
2.026517e+00
2.003153e+00
1.974067e+00
1.942760e+00
1.914350e+00
1.893206e+00
1.880826e+00
1.875409e+00
1.873318e+00
1.871215e+00
1.867379e+00
1.861699e+00
1.854924e+00
1.847892e+00
1.840939e+00
1.833447e+00
1.823642e+00
1.808898e+00
1.786624e+00
1.755420e+00
1.715997e+00
1.671414e+00
1.626481e+00
1.586424e+00
1.555220e+00
1.534252e+00
1.522081e+00
1.515683e+00
1.512453e+00
1.511585e+00
1.514088e+00
1.521814e+00
1.536389e+00
1.558611e+00
1.588202e+00
1.623607e+00
1.661913e+00
1.699306e+00
1.732112e+00
1.757891e+00
1.775863e+00
1.786518e+00
1.790892e+00
1.790063e+00
1.785047e+00
1.777000e+00
1.767690e+00
1.759906e+00
1.757239e+00
1.762824e+00
1.777616e+00
1.799390e+00
1.823377e+00
1.844483e+00
1.859943e+00
1.870782e+00
1.880859e+00
1.894037e+00
1.911528e+00
1.931375e+00
1.950018e+00
1.964207e+00
1.971913e+00
1.972442e+00
1.966688e+00
1.957740e+00
1.951029e+00
1.953164e+00
1.969592e+00
2.002468e+00
2.050079e+00
2.107930e+00
2.170517e+00
2.232966e+00
2.292261e+00
2.347952e+00
2.401915e+00
2.456895e+00
2.514292e+00
2.572428e+00
2.626535e+00
2.670671e+00
2.700436e+00
2.714657e+00
2.714997e+00
2.704153e+00
2.684185e+00
2.655809e+00
2.618489e+00
2.571054e+00
2.512866e+00
2.445236e+00
2.372187e+00
2.299756e+00
2.233993e+00
2.178778e+00
2.134636e+00
2.098999e+00
2.067740e+00
2.037330e+00
2.006711e+00
1.977842e+00
1.954496e+00
1.940038e+00
1.935721e+00
1.940628e+00
1.953021e+00
1.971765e+00
1.996563e+00
2.027065e+00
2.062063e+00
2.099849e+00
2.139436e+00
2.181178e+00
2.225773e+00
2.272357e+00
2.317554e+00
2.356602e+00
2.385855e+00
2.404879e+00
2.416768e+00
2.426626e+00
2.439174e+00
2.456647e+00
2.477881e+00
2.499035e+00
2.515662e+00
2.525149e+00
2.528222e+00
2.528735e+00
2.531845e+00
2.541452e+00
2.558118e+00
2.578675e+00
2.598029e+00
2.612331e+00
2.621553e+00
2.629707e+00
2.642455e+00
2.663381e+00
2.691014e+00
2.718289e+00
2.734900e+00
2.731376e+00
2.702830e+00
2.650580e+00
2.580994e+00
2.502386e+00
2.421550e+00
2.341521e+00
2.261162e+00
2.176210e+00
2.080994e+00
1.970505e+00
1.842757e+00
1.701038e+00
1.554856e+00
1.417920e+00
1.302325e+00
1.210807e+00
1.132199e+00
1.046103e+00
9.383998e-01
8.194254e-01
7.275110e-01
7.031122e-01
7.400519e-01
7.522671e-01
6.090124e-01
2.562172e-01
-1.468835e-01
-2.325932e-01
2.906025e-01
1.123436e+00
9.637620e-01
-2.328324e+00
-1.075489e+01
-2.477413e+01
-4.241349e+01
-5.977528e+01
-7.288352e+01
-7.970037e+01
-8.091667e+01
-7.911477e+01
-7.712857e+01
-7.672032e+01
-7.805976e+01
-7.985847e+01
-7.994488e+01
-7.623111e+01
-6.785803e+01
-5.588116e+01
-4.286563e+01
-3.151933e+01
-2.332484e+01
-1.811663e+01
-1.471617e+01
-1.195319e+01
-9.311417e+00
-6.917713e+00
-5.116173e+00
-4.056483e+00
-3.566630e+00
-3.299865e+00
-2.969226e+00
-2.487147e+00
-1.946917e+00
-1.502496e+00
-1.249037e+00
-1.175195e+00
-1.193766e+00
-1.208457e+00
-1.166266e+00
-1.069371e+00
-9.527356e-01
-8.516850e-01
-7.815537e-01
-7.368668e-01
-7.032346e-01
-6.699782e-01
-6.356169e-01
-6.056492e-01
-5.866229e-01
-5.808812e-01
-5.845600e-01
-5.893699e-01
-5.869817e-01
-5.735843e-01
-5.519730e-01
-5.298789e-01
-5.155675e-01
-5.134219e-01
-5.220398e-01
-5.356055e-01
-5.472830e-01
-5.524517e-01
-5.501479e-01
-5.425142e-01
-5.332757e-01
-5.263675e-01
-5.250020e-01
-5.307619e-01
-5.425737e-01
-5.562985e-01
-5.658912e-01
-5.659128e-01
-5.537540e-01
-5.300735e-01
-4.977010e-01
-4.605403e-01
-4.232667e-01
-3.910094e-01
-3.680857e-01
-3.563861e-01
-3.549580e-01
-3.613001e-01
-3.732221e-01
-3.898744e-01
-4.116317e-01
-4.393134e-01
-4.733028e-01
-5.130766e-01
-5.574173e-01
-6.048669e-01
-6.536622e-01
-7.011748e-01
-7.438036e-01
-7.780092e-01
-8.019252e-01
-8.162741e-01
-8.239365e-01
-8.286213e-01
-8.334976e-01
-8.403703e-01
-8.495963e-01
-8.605204e-01
-8.718248e-01
-8.813945e-01
-8.861626e-01
-8.827364e-01
-8.687714e-01
-8.441711e-01
-8.113462e-01
-7.744958e-01
-7.382827e-01
-7.063992e-01
-6.805864e-01
-6.605072e-01
-6.443656e-01
-6.297810e-01
-6.145589e-01
-5.973641e-01
-5.783412e-01
-5.593317e-01
-5.431728e-01
-5.322026e-01
-5.269836e-01
-5.261999e-01
-5.276099e-01
-5.291101e-01
-5.292414e-01
-5.272235e-01
-5.228613e-01
-5.164591e-01
-5.087609e-01
-5.009803e-01
-4.948699e-01
-4.925708e-01
-4.960847e-01
-5.065597e-01
-5.236952e-01
-5.454565e-01
-5.683340e-01
-5.883059e-01
-6.020954e-01
-6.078904e-01
-6.051376e-01
-5.939338e-01
-5.748556e-01
-5.493940e-01
-5.202522e-01
-4.907602e-01
-4.636468e-01
-4.401044e-01
-4.196701e-01
-4.006788e-01
-3.809094e-01
-3.584027e-01
-3.324611e-01
-3.043327e-01
-2.768618e-01
-2.531452e-01
-2.352758e-01
-2.241728e-01
-2.202364e-01
-2.236557e-01
-2.337804e-01
-2.483341e-01
-2.636980e-01
-2.764408e-01
-2.849848e-01
-2.901478e-01
-2.942385e-01
-2.994459e-01
-3.066334e-01
-3.151253e-01
-3.232316e-01
-3.288521e-01
-3.298119e-01
-3.241650e-01
-3.108046e-01
-2.901414e-01
-2.641612e-01
-2.355708e-01
-2.065425e-01
-1.778548e-01
-1.488713e-01
-1.182189e-01
-8.460088e-02
-4.724454e-02
-5.963893e-03
3.883242e-02
8.597556e-02
1.334074e-01
1.785886e-01
2.196598e-01
2.567247e-01
2.921511e-01
3.293774e-01
3.708602e-01
4.165646e-01
4.641902e-01
5.110331e-01
5.559860e-01
6.001319e-01
6.456609e-01
6.940430e-01
7.447291e-01
7.953064e-01
8.430945e-01
8.870306e-01
9.284463e-01
9.703558e-01
1.015961e+00
1.067162e+00
1.123457e+00
1.181611e+00
1.236438e+00
1.282393e+00
1.315175e+00
1.332732e+00
1.335639e+00
1.326960e+00
1.311729e+00
1.296223e+00
1.287242e+00
1.291319e+00
1.313555e+00
1.355800e+00
1.414437e+00
1.478772e+00
1.531417e+00
1.551806e+00
1.522716e+00
1.437870e+00
1.307420e+00
1.158305e+00
1.028119e+00
9.536935e-01
9.581024e-01
1.041016e+00
1.176539e+00
1.319916e+00
1.420981e+00
1.439667e+00
1.358247e+00
1.186415e+00
9.577784e-01
7.190238e-01
5.152070e-01
3.758436e-01
3.062427e-01
2.868141e-01
2.806310e-01
2.469629e-01
1.562601e-01
1.257924e-03
-1.997206e-01
-4.083047e-01
-5.786842e-01
-6.734323e-01
-6.773151e-01
-6.037233e-01
-4.905845e-01
-3.870592e-01
-3.364291e-01
-3.616761e-01
-4.584947e-01
-5.977838e-01
-7.368555e-01
-8.355553e-01
-8.710321e-01
-8.449537e-01
-7.805125e-01
-7.116720e-01
-6.701297e-01
-6.749399e-01
-7.274694e-01
-8.124200e-01
-9.041864e-01
-9.763089e-01
-1.010610e+00
-1.002783e+00
-9.628203e-01
-9.107012e-01
-8.690969e-01
-8.555121e-01
-8.762578e-01
-9.240749e-01
-9.801740e-01
-1.020170e+00
-1.022166e+00
-9.744512e-01
-8.802565e-01
-7.576609e-01
-6.341017e-01
-5.369838e-01
-4.839372e-01
-4.769046e-01
-5.026009e-01
-5.387954e-01
-5.632409e-01
-5.614236e-01
-5.306376e-01
-4.798204e-01
-4.257989e-01
-3.870242e-01
-3.764974e-01
-3.965575e-01
-4.381273e-01
-4.849177e-01
-5.203178e-01
-5.335186e-01
-5.224604e-01
-4.932837e-01
-4.575182e-01
-4.284708e-01
-4.176921e-01
-4.320188e-01
-4.717072e-01
-5.301826e-01
-5.956959e-01
-6.546837e-01
-6.958513e-01
-7.135082e-01
-7.090738e-01
-6.905648e-01
-6.703522e-01
-6.614693e-01
-6.730976e-01
-7.068280e-01
-7.557169e-01
-8.069338e-01
-8.466953e-01
-8.650985e-01
-8.590700e-01
-8.329086e-01
-7.966503e-01
-7.627049e-01
-7.415769e-01
-7.381586e-01
-7.501930e-01
-7.694719e-01
-7.849449e-01
-7.863768e-01
-7.674754e-01
-7.277432e-01
-6.725459e-01
-6.113668e-01
-5.548297e-01
-5.114453e-01
-4.850819e-01
-4.739485e-01
-4.713884e-01
-4.681199e-01
-4.551169e-01
-4.263045e-01
-3.802941e-01
-3.204105e-01
-2.528408e-01
-1.838266e-01
-1.173540e-01
-5.416679e-02
8.091579e-03
7.405573e-02
1.491470e-01
2.373692e-01
3.390905e-01
4.500396e-01
5.622278e-01
6.664558e-01
7.553441e-01
8.257081e-01
8.793675e-01
9.219798e-01
9.602863e-01
9.990552e-01
1.039270e+00
1.078311e+00
1.111638e+00
1.134831e+00
1.145168e+00
1.142636e+00
1.130429e+00
1.114583e+00
1.102320e+00
1.099544e+00
1.108735e+00
1.128365e+00
1.153921e+00
1.179810e+00
1.201287e+00
1.215765e+00
1.223099e+00
1.224936e+00
1.223735e+00
1.222048e+00
1.222017e+00
1.224841e+00
1.230414e+00
1.237646e+00
1.245427e+00
1.253494e+00
1.262514e+00
1.273499e+00
1.287272e+00
1.304473e+00
1.326067e+00
1.353912e+00
1.390757e+00
1.439271e+00
1.500452e+00
1.572385e+00
1.650202e+00
1.727577e+00
1.799314e+00
1.863649e+00
1.922639e+00
1.980182e+00
2.038901e+00
2.097896e+00
2.152687e+00
2.197287e+00
2.227043e+00
2.240620e+00
2.240196e+00
2.230153e+00
2.215252e+00
2.199103e+00
2.183274e+00
2.167303e+00
2.149805e+00
2.130202e+00
2.109802e+00
2.091275e+00
2.077080e+00
2.068323e+00
2.064935e+00
2.066700e+00
2.073812e+00
2.086184e+00
2.102084e+00
2.117634e+00
2.128063e+00
2.129854e+00
2.122019e+00
2.105705e+00
2.082999e+00
2.056237e+00
2.028104e+00
2.001679e+00
1.979634e+00
1.962870e+00
1.949729e+00
1.936664e+00
1.920308e+00
1.899961e+00
1.878926e+00
1.863379e+00
1.858979e+00
1.867331e+00
1.884794e+00
1.904371e+00
1.919179e+00
1.925309e+00
1.922772e+00
1.914609e+00
1.905041e+00
1.897761e+00
1.894970e+00
1.897051e+00
1.902410e+00
1.907440e+00
1.907118e+00
1.896558e+00
1.872983e+00
1.836938e+00
1.791903e+00
1.742561e+00
1.692836e+00
1.644733e+00
1.598276e+00
1.552214e+00
1.504961e+00
1.455262e+00
1.402512e+00
1.347103e+00
1.291053e+00
1.238270e+00
1.193504e+00
1.160008e+00
1.137443e+00
1.121760e+00
1.107242e+00
1.089177e+00
1.065469e+00
1.036560e+00
1.003928e+00
9.680838e-01
9.274836e-01
8.793963e-01
8.221065e-01
7.565921e-01
6.862717e-01
6.151318e-01
5.458337e-01
4.792925e-01
4.158800e-01
3.569138e-01
3.048499e-01
2.619624e-01
2.288400e-01
2.040772e-01
1.852546e-01
1.702418e-01
1.579030e-01
1.480023e-01
1.406491e-01
1.356295e-01
1.317621e-01
1.264911e-01
1.161243e-01
9.689932e-02
6.636866e-02
2.413853e-02
-2.852801e-02
-8.967079e-02
-1.571356e-01
-2.282971e-01
-2.996588e-01
-3.671086e-01
-4.268139e-01
-4.760285e-01
-5.132187e-01
-5.376421e-01
-5.490075e-01
-5.476222e-01
-5.347740e-01
-5.126936e-01
-4.837512e-01
-4.493369e-01
-4.094071e-01
-3.632592e-01
-3.109982e-01
-2.544527e-01
-1.967245e-01
-1.406983e-01
-8.760761e-02
-3.658721e-02
1.459311e-02
6.809451e-02
1.246383e-01
1.828497e-01
2.395846e-01
2.910141e-01
3.338526e-01
3.661302e-01
3.873171e-01
3.980211e-01
3.995361e-01
3.933529e-01
3.807808e-01
3.629977e-01
3.415492e-01
3.186411e-01
2.965571e-01
2.764696e-01
2.576910e-01
2.380334e-01
2.149448e-01
1.865462e-01
1.519803e-01
1.112030e-01
6.484661e-02
1.448733e-02
-3.711014e-02
-8.639887e-02
-1.301239e-01
-1.664368e-01
-1.953471e-01
-2.182236e-01
-2.366478e-01
-2.513346e-01
-2.617923e-01
-2.668833e-01
-2.658706e-01
-2.593417e-01
-2.495639e-01
-2.400548e-01
-2.344773e-01
-2.354453e-01
-2.440228e-01
-2.601729e-01
-2.834897e-01
-3.132452e-01
-3.476114e-01
-3.830255e-01
-4.147654e-01
-4.386577e-01
-4.526969e-01
-4.574290e-01
-4.549974e-01
-4.476337e-01
-4.365637e-01
-4.219606e-01
-4.038300e-01
-3.828646e-01
-3.602089e-01
-3.361288e-01
-3.088633e-01
-2.750317e-01
-2.317131e-01
-1.788600e-01
-1.203064e-01
-6.248688e-02
-1.146965e-02
2.995473e-02
6.330591e-02
9.288805e-02
1.227233e-01
1.539326e-01
1.840688e-01
2.085663e-01
2.232591e-01
2.263902e-01
2.190069e-01
2.038962e-01
1.841664e-01
1.623728e-01
1.402856e-01
1.190463e-01
9.954994e-02
8.282833e-02
7.002499e-02
6.180164e-02
5.769891e-02
5.620683e-02
5.558061e-02
5.463552e-02
5.293158e-02
5.051372e-02
4.760669e-02
4.436071e-02
4.068875e-02
3.643145e-02
3.184554e-02
2.793634e-02
2.634312e-02
2.907409e-02
3.827112e-02
5.558779e-02
8.093250e-02
1.113053e-01
1.409627e-01
1.633538e-01
1.738435e-01
1.715663e-01
1.593750e-01
1.420409e-01
1.238055e-01
1.066249e-01
8.989247e-02
7.147414e-02
4.925506e-02
2.245011e-02
-7.587910e-03
-3.703597e-02
-5.993355e-02
-6.960681e-02
-6.115059e-02
-3.396949e-02
7.088924e-03
5.284391e-02
9.270462e-02
1.181089e-01
1.251751e-01
1.156868e-01
9.603485e-02
7.451585e-02
5.823566e-02
5.094463e-02
5.228821e-02
5.819868e-02
6.221205e-02
5.773266e-02
4.079223e-02
1.202180e-02
-2.341613e-02
-5.797542e-02
-8.469766e-02
-9.950944e-02
-1.020838e-01
-9.538100e-02
-8.444785e-02
-7.503912e-02
-7.233331e-02
-7.977767e-02
-9.816379e-02
-1.253148e-01
-1.568590e-01
-1.881271e-01
-2.164122e-01
-2.423666e-01
-2.697041e-01
-3.033960e-01
-3.473898e-01
-4.029051e-01
-4.677593e-01
-5.367538e-01
-6.031450e-01
-6.609255e-01
-7.068989e-01
-7.413741e-01
-7.671808e-01
-7.877105e-01
-8.050353e-01
-8.189803e-01
-8.275465e-01
-8.283901e-01
-8.205222e-01
-8.052791e-01
-7.860239e-01
-7.668271e-01
-7.510527e-01
-7.407298e-01
-7.368102e-01
-7.395988e-01
-7.486354e-01
-7.620716e-01
-7.763107e-01
-7.866776e-01
-7.891490e-01
-7.820963e-01
-7.663217e-01
-7.423891e-01
-7.065395e-01
-6.486769e-01
-5.555060e-01
-4.182548e-01
-2.402594e-01
-3.877408e-02
1.612486e-01
3.383894e-01
4.843957e-01
6.061523e-01
7.186048e-01
8.331505e-01
9.488693e-01
1.051784e+00
1.122049e+00
1.144381e+00
1.115674e+00
1.046063e+00
9.538007e-01
8.575815e-01
7.704900e-01
6.978796e-01
6.390334e-01
5.907891e-01
5.508334e-01
5.190274e-01
4.966452e-01
4.847232e-01
4.828614e-01
4.890738e-01
5.005746e-01
5.149313e-01
5.308216e-01
5.480315e-01
5.671024e-01
5.891897e-01
6.160638e-01
6.498244e-01
6.923247e-01
7.447176e-01
8.073100e-01
8.796025e-01
9.605377e-01
1.049249e+00
1.146363e+00
1.255136e+00
1.381107e+00
1.529591e+00
1.702068e+00
1.893804e+00
2.094428e+00
2.291252e+00
2.473411e+00
2.634517e+00
2.772483e+00
2.886929e+00
2.976156e+00
3.036242e+00
3.063784e+00
3.060941e+00
3.037849e+00
3.006921e+00
2.969574e+00
2.906250e+00
2.785689e+00
2.598676e+00
2.395496e+00
2.283735e+00
2.353453e+00
2.556068e+00
2.644695e+00
2.312987e+00
1.571446e+00
1.181572e+00
2.771270e+00
8.297886e+00
1.891845e+01
3.388756e+01
5.037062e+01
6.462201e+01
7.395329e+01
7.811628e+01
7.900801e+01
7.889437e+01
7.854084e+01
7.669382e+01
7.126297e+01
6.121521e+01
4.767266e+01
3.343023e+01
2.140677e+01
1.324263e+01
8.886073e+00
7.140228e+00
6.571513e+00
6.184596e+00
5.618169e+00
4.961516e+00
4.442637e+00
4.197084e+00
4.197455e+00
4.309641e+00
4.392839e+00
4.372084e+00
4.253701e+00
4.094159e+00
3.953110e+00
3.859606e+00
3.804855e+00
3.757392e+00
3.686304e+00
3.578122e+00
3.440229e+00
3.292313e+00
3.153169e+00
3.031044e+00
2.922120e+00
2.816269e+00
2.705296e+00
2.588402e+00
2.472067e+00
2.365429e+00
2.275092e+00
2.203043e+00
2.148328e+00
2.110154e+00
2.089436e+00
2.087668e+00
2.104433e+00
2.136047e+00
2.176619e+00
2.220509e+00
2.264099e+00
2.305716e+00
2.344267e+00
2.377825e+00
2.403000e+00
2.415315e+00
2.410306e+00
2.384793e+00
2.337740e+00
2.270459e+00
2.186412e+00
2.090862e+00
1.990257e+00
1.891094e+00
1.798656e+00
1.716372e+00
1.646029e+00
1.588437e+00
1.544044e+00
1.513218e+00
1.496021e+00
1.491668e+00
1.498118e+00
1.512104e+00
1.529524e+00
1.546090e+00
1.558138e+00
1.563345e+00
1.560933e+00
1.551052e+00
1.533532e+00
1.506702e+00
1.467283e+00
1.411862e+00
1.339203e+00
1.251749e+00
1.155041e+00
1.055341e+00
9.570596e-01
8.616406e-01
7.684511e-01
6.767062e-01
5.868750e-01
5.007016e-01
4.202168e-01
3.468107e-01
2.812057e-01
2.242619e-01
1.776944e-01
1.438082e-01
1.242779e-01
1.188634e-01
1.250217e-01
1.386997e-01
1.557729e-01
1.732387e-01
1.896072e-01
2.045820e-01
2.185218e-01
2.320311e-01
2.456253e-01
2.593786e-01
2.728132e-01
2.853665e-01
2.972931e-01
3.103420e-01
3.276295e-01
3.526980e-01
3.882128e-01
4.347571e-01
4.899750e-01
5.482574e-01
6.013119e-01
6.399414e-01
6.567684e-01
6.487962e-01
6.185699e-01
5.735851e-01
5.245037e-01
4.827888e-01
4.579914e-01
4.550262e-01
4.723233e-01
5.019732e-01
5.323786e-01
5.526616e-01
5.568202e-01
5.455033e-01
5.247397e-01
5.027483e-01
4.865153e-01
4.792850e-01
4.795825e-01
4.820876e-01
4.801549e-01
4.689493e-01
4.476022e-01
4.192072e-01
3.888398e-01
3.610368e-01
3.382917e-01
3.211142e-01
3.089524e-01
3.008420e-01
2.954246e-01
2.909448e-01
2.857795e-01
2.792313e-01
2.719333e-01
2.656467e-01
2.628302e-01
2.663824e-01
2.793958e-01
3.043922e-01
3.419618e-01
3.896512e-01
4.422829e-01
4.940228e-01
5.411478e-01
5.838562e-01
6.261294e-01
6.739703e-01
7.331743e-01
8.075453e-01
8.977514e-01
1.000803e+00
1.110447e+00
1.218791e+00
1.318897e+00
1.407249e+00
1.484704e+00
1.555248e+00
1.623265e+00
1.691021e+00
1.757548e+00
1.818881e+00
1.869222e+00
1.902929e+00
1.917076e+00
1.913496e+00
1.898936e+00
1.882842e+00
1.873604e+00
1.874953e+00
1.884188e+00
1.893283e+00
1.892605e+00
1.875508e+00
1.841334e+00
1.795357e+00
1.746048e+00
1.701255e+00
1.665069e+00
1.636630e+00
1.611062e+00
1.581667e+00
1.542391e+00
1.489988e+00
1.425498e+00
1.354396e+00
1.284936e+00
1.225137e+00
1.179774e+00
1.148663e+00
1.126696e+00
1.105417e+00
1.075851e+00
1.032189e+00
9.749686e-01
9.115085e-01
8.524330e-01
8.059638e-01
7.735383e-01
7.491793e-01
7.222939e-01
6.819123e-01
6.205861e-01
5.369951e-01
4.367257e-01
3.308524e-01
2.324491e-01
1.521357e-01
9.464584e-02
5.804477e-02
3.554827e-02
1.844971e-02
-1.291386e-03
-2.937011e-02
-6.836598e-02
-1.177369e-01
-1.744559e-01
-2.343148e-01
-2.938185e-01
-3.519406e-01
-4.105938e-01
-4.734189e-01
-5.437981e-01
-6.234292e-01
-7.121040e-01
-8.083443e-01
-9.099948e-01
-1.014142e+00
-1.116730e+00
-1.212874e+00
-1.298137e+00
-1.369917e+00
-1.427995e+00
-1.474245e+00
-1.512117e+00
-1.546195e+00
-1.581636e+00
-1.623212e+00
-1.674003e+00
-1.734251e+00
-1.800996e+00
-1.868772e+00
-1.931000e+00
-1.981537e+00
-2.016155e+00
-2.033908e+00
-2.037990e+00
-2.035305e+00
-2.034446e+00
-2.042814e+00
-2.064146e+00
-2.097376e+00
-2.137187e+00
-2.176094e+00
-2.207407e+00
-2.227876e+00
-2.238813e+00
-2.245226e+00
-2.253592e+00
-2.269466e+00
-2.295902e+00
-2.332971e+00
-2.378064e+00
-2.426575e+00
-2.472665e+00
-2.510058e+00
-2.532941e+00
-2.536997e+00
-2.520292e+00
-2.483702e+00
-2.430975e+00
-2.368548e+00
-2.304731e+00
-2.247845e+00
-2.203725e+00
-2.173973e+00
-2.156189e+00
-2.146028e+00
-2.139638e+00
-2.134898e+00
-2.131200e+00
-2.128722e+00
-2.128057e+00
-2.130184e+00
-2.136067e+00
-2.145488e+00
-2.155751e+00
-2.161594e+00
-2.157041e+00
-2.138336e+00
-2.105956e+00
-2.064164e+00
-2.018399e+00
-1.972286e+00
-1.926049e+00
-1.876934e+00
-1.821074e+00
-1.755781e+00
-1.681202e+00
-1.600579e+00
-1.518967e+00
-1.441148e+00
-1.369898e+00
-1.305409e+00
-1.245836e+00
-1.188417e+00
-1.130661e+00
-1.071261e+00
-1.010406e+00
-9.491203e-01
-8.878240e-01
-8.251986e-01
-7.585568e-01
-6.857298e-01
-6.071519e-01
-5.266307e-01
-4.502613e-01
-3.841045e-01
-3.317982e-01
-2.930544e-01
-2.634209e-01
-2.352793e-01
-1.999596e-01
-1.507431e-01
-8.593464e-02
-1.032843e-02
6.644008e-02
1.342433e-01
1.869793e-01
2.246390e-01
2.522167e-01
2.766713e-01
3.037160e-01
3.357521e-01
3.715454e-01
4.075177e-01
4.398409e-01
4.661743e-01
4.861912e-01
5.008715e-01
5.112582e-01
5.174375e-01
5.181009e-01
5.108377e-01
4.933017e-01
4.650075e-01
4.287353e-01
3.903160e-01
3.565819e-01
3.326524e-01
3.201001e-01
3.167335e-01
3.177800e-01
3.178242e-01
3.127717e-01
3.011426e-01
2.843035e-01
2.658206e-01
2.504295e-01
2.428496e-01
2.463236e-01
2.610177e-01
2.831184e-01
3.056487e-01
3.210610e-01
3.242384e-01
3.141711e-01
2.936348e-01
2.674049e-01
2.399740e-01
2.137683e-01
1.888436e-01
1.644058e-01
1.410465e-01
1.216413e-01
1.098640e-01
1.075094e-01
1.129045e-01
1.215938e-01
1.285808e-01
1.304556e-01
1.261432e-01
1.160798e-01
1.005661e-01
7.849932e-02
4.746881e-02
5.234018e-03
-4.851716e-02
-1.114476e-01
-1.794187e-01
-2.484534e-01
-3.166444e-01
-3.846143e-01
-4.539332e-01
-5.245173e-01
-5.930471e-01
-6.537693e-01
-7.012930e-01
-7.336160e-01
-7.535352e-01
-7.676545e-01
-7.834930e-01
-8.059853e-01
-8.348732e-01
-8.643011e-01
-8.851877e-01
-8.895571e-01
-8.746248e-01
-8.443102e-01
-8.073525e-01
-7.731501e-01
-7.474525e-01
-7.298974e-01
-7.144775e-01
-6.926341e-01
-6.574110e-01
-6.066759e-01
-5.439766e-01
-4.767483e-01
-4.128833e-01
-3.575440e-01
-3.118416e-01
-2.736236e-01
-2.393248e-01
-2.057373e-01
-1.712138e-01
-1.361509e-01
-1.024851e-01
-7.215625e-02
-4.537430e-02
-2.020699e-02
5.754617e-03
3.286611e-02
5.836562e-02
7.789897e-02
8.839245e-02
8.990315e-02
8.507998e-02
7.686743e-02
6.635390e-02
5.229116e-02
3.228361e-02
4.401029e-03
-3.202563e-02
-7.671899e-02
-1.292314e-01
-1.892536e-01
-2.560073e-01
-3.271222e-01
-3.979595e-01
-4.621330e-01
-5.131684e-01
-5.464813e-01
-5.607048e-01
-5.579037e-01
-5.429301e-01
-5.222908e-01
-5.024321e-01
-4.874424e-01
-4.772292e-01
-4.677904e-01
-4.539834e-01
-4.331057e-01
-4.067620e-01
-3.797762e-01
-3.570702e-01
-3.407022e-01
-3.288943e-01
-3.174962e-01
-3.029674e-01
-2.852273e-01
-2.686849e-01
-2.605326e-01
-2.669562e-01
-2.894199e-01
-3.234068e-01
-3.604940e-01
-3.924531e-01
-4.148469e-01
-4.281329e-01
-4.359844e-01
-4.421873e-01
-4.481579e-01
-4.525800e-01
-4.531235e-01
-4.485673e-01
-4.394423e-01
-4.270345e-01
-4.122682e-01
-3.955961e-01
-3.774904e-01
-3.586922e-01
-3.401184e-01
-3.228075e-01
-3.080461e-01
-2.974477e-01
-2.926659e-01
-2.946439e-01
-3.027670e-01
-3.146251e-01
-3.267503e-01
-3.359308e-01
-3.404709e-01
-3.411291e-01
-3.414207e-01
-3.465663e-01
-3.608482e-01
-3.846571e-01
-4.134479e-01
-4.398506e-01
-4.578525e-01
-4.662598e-01
-4.690164e-01
-4.721063e-01
-4.790174e-01
-4.876251e-01
-4.905113e-01
-4.787923e-01
-4.475022e-01
-3.995114e-01
-3.455482e-01
-2.999643e-01
-2.742713e-01
-2.717711e-01
-2.860847e-01
-3.043024e-01
-3.129883e-01
-3.038621e-01
-2.764750e-01
-2.371243e-01
-1.952295e-01
-1.592577e-01
-1.339414e-01
-1.195952e-01
-1.133225e-01
-1.111628e-01
-1.100753e-01
-1.090394e-01
-1.090627e-01
-1.123035e-01
-1.208762e-01
-1.360368e-01
-1.581508e-01
-1.872720e-01
-2.236716e-01
-2.675519e-01
-3.177316e-01
-3.701180e-01
-4.174932e-01
-4.516568e-01
-4.671711e-01
-4.642767e-01
-4.488487e-01
-4.294434e-01
-4.133722e-01
-4.039169e-01
-3.998303e-01
-3.970997e-01
-3.920062e-01
-3.840495e-01
-3.773765e-01
-3.797739e-01
-3.991889e-01
-4.392224e-01
-4.961620e-01
-5.596436e-01
-6.169212e-01
-6.583892e-01
-6.811505e-01
-6.887485e-01
-6.877146e-01
-6.834020e-01
-6.774706e-01
-6.679224e-01
-6.511222e-01
-6.245164e-01
-5.887381e-01
-5.481977e-01
-5.098742e-01
-4.807298e-01
-4.648849e-01
-4.619824e-01
-4.676439e-01
-4.758295e-01
-4.819150e-01
-4.848557e-01
-4.872985e-01
-4.938716e-01
-5.090899e-01
-5.360959e-01
-5.759917e-01
-6.265383e-01
-6.800293e-01
-7.227721e-01
-7.400602e-01
-7.275640e-01
-7.025297e-01
-7.015605e-01
-7.550608e-01
-8.468369e-01
-8.928555e-01
-7.818125e-01
-4.854292e-01
-1.687989e-01
-1.627190e-01
-6.876292e-01
-1.391453e+00
-1.006927e+00
2.456837e+00
1.080039e+01
2.435322e+01
4.118868e+01
5.764626e+01
7.013556e+01
7.707409e+01
7.946020e+01
7.957830e+01
7.890232e+01
7.693236e+01
7.185623e+01
6.237277e+01
4.911249e+01
3.455930e+01
2.168779e+01
1.245717e+01
7.156424e+00
4.771307e+00
3.861990e+00
3.317892e+00
2.655157e+00
1.893273e+00
1.248960e+00
8.787280e-01
7.787552e-01
8.250237e-01
8.724638e-01
8.349283e-01
7.086889e-01
5.457953e-01
4.076852e-01
3.293556e-01
3.089829e-01
3.201004e-01
3.327587e-01
3.295405e-01
3.094259e-01
2.815491e-01
2.559913e-01
2.378319e-01
2.264062e-01
2.181136e-01
2.098796e-01
2.010485e-01
1.930177e-01
1.873077e-01
1.834615e-01
1.781993e-01
1.665531e-01
1.443787e-01
1.105782e-01
6.750819e-02
1.922272e-02
-3.144745e-02
-8.515432e-02
-1.459600e-01
-2.185821e-01
-3.045231e-01
-3.997722e-01
-4.958846e-01
-5.837740e-01
-6.576326e-01
-7.166709e-01
-7.641901e-01
-8.049954e-01
-8.426320e-01
-8.777640e-01
-9.083558e-01
-9.312487e-01
-9.440703e-01
-9.466826e-01
-9.418444e-01
-9.347950e-01
-9.315263e-01
-9.361800e-01
-9.488934e-01
-9.655575e-01
-9.799793e-01
-9.874049e-01
-9.873428e-01
-9.839571e-01
-9.838171e-01
-9.923387e-01
-1.010846e+00
-1.035773e+00
-1.060468e+00
-1.078592e+00
-1.087008e+00
-1.086411e+00
-1.079789e+00
-1.070601e+00
-1.062227e+00
-1.058290e+00
-1.062333e+00
-1.076321e+00
-1.099136e+00
-1.126653e+00
-1.153922e+00
-1.178155e+00
-1.200302e+00
-1.224063e+00
-1.253323e+00
-1.290024e+00
-1.333592e+00
-1.381584e+00
-1.430825e+00
-1.478742e+00
-1.524600e+00
-1.569813e+00
-1.616611e+00
-1.665742e+00
-1.714958e+00
-1.759411e+00
-1.793527e+00
-1.813189e+00
-1.817445e+00
-1.809302e+00
-1.795208e+00
-1.783060e+00
-1.779405e+00
-1.787172e+00
-1.805002e+00
-1.828292e+00
-1.851271e+00
-1.869195e+00
-1.879945e+00
-1.884493e+00
-1.886063e+00
-1.888432e+00
-1.894272e+00
-1.904320e+00
-1.917617e+00
-1.932457e+00
-1.947291e+00
-1.961047e+00
-1.973056e+00
-1.983103e+00
-1.991590e+00
-1.999284e+00
-2.006493e+00
-2.012367e+00
-2.015162e+00
-2.013471e+00
-2.007358e+00
-1.998205e+00
-1.987334e+00
-1.974681e+00
-1.958862e+00
-1.938656e+00
-1.914578e+00
-1.889034e+00
-1.864907e+00
-1.843767e+00
-1.824949e+00
-1.805765e+00
-1.782632e+00
-1.752883e+00
-1.716570e+00
-1.677049e+00
-1.639593e+00
-1.608863e+00
-1.586957e+00
-1.573016e+00
-1.564010e+00
-1.556032e+00
-1.545798e+00
-1.532163e+00
-1.517116e+00
-1.505529e+00
-1.503260e+00
-1.514149e+00
-1.537463e+00
-1.567471e+00
-1.595575e+00
-1.613791e+00
-1.617762e+00
-1.607977e+00
-1.589057e+00
-1.567693e+00
-1.549977e+00
-1.538964e+00
-1.533603e+00
-1.529811e+00
-1.522968e+00
-1.510140e+00
-1.490930e+00
-1.467138e+00
-1.441822e+00
-1.418083e+00
-1.397830e+00
-1.381127e+00
-1.366567e+00
-1.352509e+00
-1.338513e+00
-1.326270e+00
-1.319414e+00
-1.321921e+00
-1.335747e+00
-1.359072e+00
-1.386262e+00
-1.409567e+00
-1.421761e+00
-1.418792e+00
-1.401578e+00
-1.376130e+00
-1.351540e+00
-1.336231e+00
-1.334056e+00
-1.342192e+00
-1.352139e+00
-1.353537e+00
-1.338982e+00
-1.307496e+00
-1.265229e+00
-1.223212e+00
-1.192837e+00
-1.180734e+00
-1.185808e+00
-1.200651e+00
-1.216573e+00
-1.228670e+00
-1.237542e+00
-1.246903e+00
-1.259169e+00
-1.272247e+00
-1.279848e+00
-1.275212e+00
-1.255802e+00
-1.225809e+00
-1.194699e+00
-1.172530e+00
-1.164877e+00
-1.170546e+00
-1.183371e+00
-1.196515e+00
-1.206322e+00
-1.213545e+00
-1.221861e+00
-1.235108e+00
-1.255027e+00
-1.280520e+00
-1.308433e+00
-1.335247e+00
-1.358879e+00
-1.379623e+00
-1.399506e+00
-1.420270e+00
-1.441335e+00
-1.459339e+00
-1.469763e+00
-1.469514e+00
-1.458698e+00
-1.440472e+00
-1.419246e+00
-1.398494e+00
-1.379543e+00
-1.361929e+00
-1.344873e+00
-1.328635e+00
-1.314637e+00
-1.304398e+00
-1.298485e+00
-1.296544e+00
-1.298244e+00
-1.303900e+00
-1.314005e+00
-1.328159e+00
-1.344540e+00
-1.360501e+00
-1.373795e+00
-1.383545e+00
-1.390373e+00
-1.395755e+00
-1.401134e+00
-1.407341e+00
-1.414519e+00
-1.422327e+00
-1.430179e+00
-1.437284e+00
-1.442507e+00
-1.444459e+00
-1.442230e+00
-1.436658e+00
-1.431156e+00
-1.431084e+00
-1.441625e+00
-1.465478e+00
-1.501878e+00
-1.547418e+00
-1.597820e+00
-1.649536e+00
-1.700529e+00
-1.750037e+00
-1.797499e+00
-1.841425e+00
-1.879253e+00
-1.908468e+00
-1.928083e+00
-1.939293e+00
-1.944845e+00
-1.947521e+00
-1.948591e+00
-1.947187e+00
-1.940962e+00
-1.927411e+00
-1.904966e+00
-1.873675e+00
-1.835809e+00
-1.796118e+00
-1.760752e+00
-1.734557e+00
-1.718311e+00
-1.708149e+00
-1.697870e+00
-1.682502e+00
-1.660735e+00
-1.635022e+00
-1.609828e+00
-1.589386e+00
-1.576008e+00
-1.569203e+00
-1.565613e+00
-1.559997e+00
-1.547364e+00
-1.525446e+00
-1.496076e+00
-1.464621e+00
-1.438020e+00
-1.422675e+00
-1.422865e+00
-1.439702e+00
-1.470779e+00
-1.510942e+00
-1.554164e+00
-1.595646e+00
-1.633038e+00
-1.666286e+00
-1.696512e+00
-1.724860e+00
-1.751885e+00
-1.777327e+00
-1.799823e+00
-1.816679e+00
-1.824321e+00
-1.819855e+00
-1.803154e+00
-1.778041e+00
-1.751522e+00
-1.731339e+00
-1.723153e+00
-1.728641e+00
-1.745149e+00
-1.766892e+00
-1.787208e+00
-1.800979e+00
-1.806180e+00
-1.804037e+00
-1.798093e+00
-1.792812e+00
-1.792102e+00
-1.797880e+00
-1.809071e+00
-1.821698e+00
-1.830302e+00
-1.830195e+00
-1.819553e+00
-1.800382e+00
-1.777822e+00
-1.757940e+00
-1.744951e+00
-1.739242e+00
-1.737414e+00
-1.734416e+00
-1.726407e+00
-1.712562e+00
-1.695008e+00
-1.677402e+00
-1.663133e+00
-1.653860e+00
-1.648976e+00
-1.646188e+00
-1.642817e+00
-1.636956e+00
-1.627960e+00
-1.616290e+00
-1.602954e+00
-1.588787e+00
-1.574106e+00
-1.559044e+00
-1.544029e+00
-1.529551e+00
-1.515182e+00
-1.498939e+00
-1.478109e+00
-1.451310e+00
-1.420143e+00
-1.388817e+00
-1.361872e+00
-1.341745e+00
-1.327813e+00
-1.317196e+00
-1.306494e+00
-1.293569e+00
-1.278613e+00
-1.264018e+00
-1.253240e+00
-1.249452e+00
-1.254598e+00
-1.268937e+00
-1.290982e+00
-1.317884e+00
-1.346228e+00
-1.372992e+00
-1.396279e+00
-1.415439e+00
-1.430495e+00
-1.441274e+00
-1.446920e+00
-1.446137e+00
-1.437815e+00
-1.421461e+00
-1.397390e+00
-1.367034e+00
-1.333236e+00
-1.299791e+00
-1.269996e+00
-1.245037e+00
-1.223417e+00
-1.201906e+00
-1.177488e+00
-1.149134e+00
-1.118292e+00
-1.087770e+00
-1.059867e+00
-1.035132e+00
-1.012545e+00
-9.908925e-01
-9.704003e-01
-9.536089e-01
-9.449165e-01
-9.488149e-01
-9.676094e-01
-9.999903e-01
-1.041481e+00
-1.086368e+00
-1.129489e+00
-1.166638e+00
-1.194034e+00
-1.208338e+00
-1.207903e+00
-1.194321e+00
-1.172618e+00
-1.149391e+00
-1.130018e+00
-1.117027e+00
-1.110706e+00
-1.110994e+00
-1.118503e+00
-1.133625e+00
-1.154789e+00
-1.177715e+00
-1.196393e+00
-1.205116e+00
-1.200459e+00
-1.182454e+00
-1.154489e+00
-1.121696e+00
-1.088223e+00
-1.054867e+00
-1.018891e+00
-9.764287e-01
-9.259391e-01
-8.703578e-01
-8.165847e-01
-7.726777e-01
-7.443958e-01
-7.329154e-01
-7.347803e-01
-7.439220e-01
-7.544955e-01
-7.629456e-01
-7.683957e-01
-7.715730e-01
-7.732191e-01
-7.730349e-01
-7.698599e-01
-7.629795e-01
-7.534765e-01
-7.442903e-01
-7.386683e-01
-7.381332e-01
-7.414772e-01
-7.453403e-01
-7.457707e-01
-7.397902e-01
-7.263046e-01
-7.061774e-01
-6.816699e-01
-6.557294e-01
-6.315477e-01
-6.122850e-01
-6.003991e-01
-5.964379e-01
-5.981081e-01
-6.007304e-01
-5.993426e-01
-5.914862e-01
-5.790715e-01
-5.680496e-01
-5.658205e-01
-5.777353e-01
-6.046156e-01
-6.424638e-01
-6.842600e-01
-7.228737e-01
-7.537823e-01
-7.763602e-01
-7.932111e-01
-8.082115e-01
-8.246383e-01
-8.442241e-01
-8.669396e-01
-8.910001e-01
-9.131421e-01
-9.295811e-01
-9.376725e-01
-9.376287e-01
-9.333534e-01
-9.317086e-01
-9.402682e-01
-9.644632e-01
-1.005471e+00
-1.059924e+00
-1.121596e+00
-1.184089e+00
-1.242873e+00
-1.295646e+00
-1.341284e+00
-1.378624e+00
-1.406138e+00
-1.422671e+00
-1.428514e+00
-1.425756e+00
-1.417634e+00
-1.407563e+00
-1.398697e+00
-1.394064e+00
-1.396773e+00
-1.409894e+00
-1.435942e+00
-1.476183e+00
-1.530190e+00
-1.596004e+00
-1.670815e+00
-1.751690e+00
-1.836065e+00
-1.922047e+00
-2.008642e+00
-2.095817e+00
-2.184170e+00
-2.274240e+00
-2.365805e+00
-2.457479e+00
-2.546750e+00
-2.630664e+00
-2.707253e+00
-2.777154e+00
-2.844287e+00
-2.914787e+00
-2.994575e+00
-3.086871e+00
-3.190964e+00
-3.302622e+00
-3.415353e+00
-3.521478e+00
-3.612763e+00
-3.681352e+00
-3.721836e+00
-3.734311e+00
-3.726706e+00
-3.713849e+00
-3.712162e+00
-3.732002e+00
-3.772142e+00
-3.820135e+00
-3.858651e+00
-3.873960e+00
-3.861659e+00
-3.826946e+00
-3.780301e+00
-3.731779e+00
-3.687059e+00
-3.646680e+00
-3.607946e+00
-3.567859e+00
-3.525264e+00
-3.481120e+00
-3.437092e+00
-3.393691e+00
-3.349353e+00
-3.301069e+00
-3.246139e+00
-3.183704e+00
-3.114901e+00
-3.041601e+00
-2.964974e+00
-2.884974e+00
-2.800770e+00
-2.711460e+00
-2.616688e+00
-2.517223e+00
-2.415341e+00
-2.314474e+00
-2.217948e+00
-2.127540e+00
-2.042904e+00
-1.962143e+00
-1.882926e+00
-1.803515e+00
-1.723420e+00
-1.643534e+00
-1.565647e+00
-1.491548e+00
-1.422268e+00
-1.357815e+00
-1.297373e+00
-1.239588e+00
-1.182706e+00
-1.124661e+00
-1.063376e+00
-9.974067e-01
-9.266945e-01
-8.529652e-01
-7.794425e-01
-7.099928e-01
-6.480354e-01
-5.954546e-01
-5.517855e-01
-5.141424e-01
-4.782035e-01
-4.399887e-01
-3.977169e-01
-3.529806e-01
-3.106619e-01
-2.773245e-01
-2.584694e-01
-2.559779e-01
-2.674067e-01
-2.876858e-01
-3.119953e-01
-3.378605e-01
-3.653568e-01
-3.958282e-01
-4.304581e-01
-4.697238e-01
-5.135846e-01
-5.614714e-01
-6.116938e-01
-6.610006e-01
-7.051586e-01
-7.403486e-01
-7.643594e-01
-7.769084e-01
-7.793067e-01
-7.741156e-01
-7.650731e-01
-7.568622e-01
-7.541524e-01
-7.601332e-01
-7.755567e-01
-7.990354e-01
-8.282294e-01
-8.608589e-01
-8.949267e-01
-9.285431e-01
-9.600650e-01
-9.886332e-01
-1.014560e+00
-1.039101e+00
-1.063650e+00
-1.088805e+00
-1.113774e+00
-1.136530e+00
-1.155084e+00
-1.169898e+00
-1.186441e+00
-1.215863e+00
-1.272001e+00
-1.364946e+00
-1.494070e+00
-1.644688e+00
-1.791205e+00
-1.906217e+00
-1.971533e+00
-1.985708e+00
-1.964213e+00
-1.932112e+00
-1.912934e+00
-1.919311e+00
-1.949822e+00
-1.992838e+00
-2.034231e+00
-2.064213e+00
-2.080145e+00
-2.085201e+00
-2.084790e+00
-2.082997e+00
-2.080757e+00
-2.076549e+00
-2.068849e+00
-2.058289e+00
-2.047760e+00
-2.040605e+00
-2.038611e+00
-2.041273e+00
-2.046441e+00
-2.051651e+00
-2.055547e+00
-2.058711e+00
-2.063115e+00
-2.069885e+00
-2.076400e+00
-2.074801e+00
-2.053664e+00
-2.002733e+00
-1.918427e+00
-1.806878e+00
-1.682317e+00
-1.561143e+00
-1.454814e+00
-1.365994e+00
-1.290671e+00
-1.224841e+00
-1.170826e+00
-1.138442e+00
-1.139952e+00
-1.182152e+00
-1.260689e+00
-1.360126e+00
-1.459674e+00
-1.541316e+00
-1.596059e+00
-1.625383e+00
-1.637751e+00
-1.642571e+00
-1.645135e+00
-1.645090e+00
-1.638614e+00
-1.622303e+00
-1.596224e+00
-1.564636e+00
-1.534436e+00
-1.512344e+00
-1.502140e+00
-1.503300e+00
-1.511897e+00
-1.523336e+00
-1.535056e+00
-1.547321e+00
-1.561790e+00
-1.579419e+00
-1.599479e+00
-1.620170e+00
-1.639938e+00
-1.658309e+00
-1.675834e+00
-1.693547e+00
-1.712364e+00
-1.732477e+00
-1.752872e+00
-1.771444e+00
-1.786044e+00
-1.795942e+00
-1.802635e+00
-1.809314e+00
-1.819416e+00
-1.835266e+00
-1.857605e+00
-1.885922e+00
-1.918944e+00
-1.954829e+00
-1.991292e+00
-2.026062e+00
-2.057563e+00
-2.085206e+00
-2.108952e+00
-2.128532e+00
-2.143191e+00
-2.152234e+00
-2.155759e+00
-2.154800e+00
-2.150884e+00
-2.145500e+00
-2.139664e+00
-2.133416e+00
-2.125453e+00
-2.113530e+00
-2.095930e+00
-2.073309e+00
-2.049570e+00
-2.030665e+00
-2.021594e+00
-2.023512e+00
-2.033140e+00
-2.045026e+00
-2.054959e+00
-2.062047e+00
-2.068263e+00
-2.076227e+00
-2.086985e+00
-2.099204e+00
-2.110065e+00
-2.117040e+00
-2.119130e+00
-2.116526e+00
-2.109102e+00
-2.095362e+00
-2.073112e+00
-2.041478e+00
-2.002425e+00
-1.960248e+00
-1.919303e+00
-1.881778e+00
-1.847108e+00
-1.812932e+00
-1.776467e+00
-1.735480e+00
-1.688890e+00
-1.637181e+00
-1.582344e+00
-1.527044e+00
-1.473306e+00
-1.421704e+00
-1.371595e+00
-1.321935e+00
-1.271932e+00
-1.221302e+00
-1.170355e+00
-1.119910e+00
-1.071090e+00
-1.025181e+00
-9.836400e-01
-9.479653e-01
-9.191212e-01
-8.967689e-01
-8.789087e-01
-8.622805e-01
-8.434335e-01
-8.201359e-01
-7.926126e-01
-7.638519e-01
-7.383705e-01
-7.196971e-01
-7.079181e-01
-6.988606e-01
-6.855261e-01
-6.610447e-01
-6.216451e-01
-5.682101e-01
-5.057873e-01
-4.415083e-01
-3.819852e-01
-3.311209e-01
-2.889419e-01
-2.519649e-01
-2.152380e-01
-1.752001e-01
-1.316784e-01
-8.776878e-02
-4.790951e-02
-1.579620e-02
6.448690e-03
1.797185e-02
1.893550e-02
1.092640e-02
-2.667500e-03
-1.733537e-02
-2.920359e-02
-3.682616e-02
-4.186783e-02
-4.825864e-02
-6.019292e-02
-7.987062e-02
-1.061068e-01
-1.347202e-01
-1.606357e-01
-1.802666e-01
-1.924246e-01
-1.973931e-01
-1.954647e-01
-1.864592e-01
-1.705764e-01
-1.496873e-01
-1.278081e-01
-1.101003e-01
-1.007770e-01
-1.011631e-01
-1.092690e-01
-1.213449e-01
-1.344665e-01
-1.483634e-01
-1.652150e-01
-1.876945e-01
-2.168257e-01
-2.511965e-01
-2.878018e-01
-3.234204e-01
-3.552785e-01
-3.809109e-01
-3.981266e-01
-4.055447e-01
-4.029688e-01
-3.907268e-01
-3.684271e-01
-3.346770e-01
-2.885542e-01
-2.317224e-01
-1.692119e-01
-1.079261e-01
-5.377454e-02
-9.349789e-03
2.644082e-02
5.686472e-02
8.515979e-02
1.128610e-01
1.393070e-01
1.623250e-01
1.795258e-01
1.894427e-01
1.920769e-01
1.889264e-01
1.827683e-01
1.772314e-01
1.758910e-01
1.808225e-01
1.912980e-01
2.037419e-01
2.133984e-01
2.168157e-01
2.135008e-01
2.057374e-01
1.969802e-01
1.900524e-01
1.860425e-01
1.840078e-01
1.812522e-01
1.741392e-01
1.594300e-01
1.356438e-01
1.036209e-01
6.608406e-02
2.684298e-02
-9.839485e-03
-3.993240e-02
-6.058343e-02
-7.086646e-02
-7.174895e-02
-6.536751e-02
-5.422237e-02
-4.065159e-02
-2.639172e-02
-1.206172e-02
3.006512e-03
2.010943e-02
4.004579e-02
6.239891e-02
8.542903e-02
1.060455e-01
1.197917e-01
1.215698e-01
1.074076e-01
7.632854e-02
3.103335e-02
-2.298787e-02
-7.928627e-02
-1.322893e-01
-1.784144e-01
-2.162287e-01
-2.460382e-01
-2.695085e-01
-2.894572e-01
-3.093829e-01
-3.323347e-01
-3.594178e-01
-3.889497e-01
-4.171872e-01
-4.404262e-01
-4.571519e-01
-4.689171e-01
-4.795978e-01
-4.936031e-01
-5.139064e-01
-5.406080e-01
-5.705612e-01
-5.983919e-01
-6.186611e-01
-6.281230e-01
-6.267390e-01
-6.167024e-01
-5.998910e-01
-5.753472e-01
-5.387979e-01
-4.851878e-01
-4.131266e-01
-3.286220e-01
-2.455650e-01
-1.819547e-01
-1.531260e-01
-1.652895e-01
-2.129831e-01
-2.819110e-01
-3.554994e-01
-4.215863e-01
-4.760189e-01
-5.219654e-01
-5.660761e-01
-6.139447e-01
-6.671313e-01
-7.227460e-01
-7.752572e-01
-8.194159e-01
-8.529831e-01
-8.780110e-01
-8.999283e-01
-9.247354e-01
-9.556807e-01
-9.910943e-01
-1.024527e+00
-1.047349e+00
-1.052731e+00
-1.038929e+00
-1.009996e+00
-9.736171e-01
-9.376200e-01
-9.072504e-01
-8.842475e-01
-8.674183e-01
-8.538442e-01
-8.401198e-01
-8.234381e-01
-8.024423e-01
-7.776800e-01
-7.514941e-01
-7.273333e-01
-7.086768e-01
-6.978971e-01
-6.954091e-01
-6.994508e-01
-7.067389e-01
-7.138041e-01
-7.182720e-01
-7.193822e-01
-7.177030e-01
-7.145693e-01
-7.117364e-01
-7.112511e-01
-7.150889e-01
-7.241793e-01
-7.371433e-01
-7.497638e-01
-7.561054e-01
-7.511560e-01
-7.336208e-01
-7.070933e-01
-6.787816e-01
-6.565831e-01
-6.461718e-01
-6.493359e-01
-6.638472e-01
-6.845907e-01
-7.055634e-01
-7.221395e-01
-7.326377e-01
-7.383781e-01
-7.423855e-01
-7.478345e-01
-7.572260e-01
-7.723619e-01
-7.944778e-01
-8.239202e-01
-8.593379e-01
-8.970406e-01
-9.314537e-01
-9.570562e-01
-9.709864e-01
-9.745719e-01
-9.724789e-01
-9.698793e-01
-9.694826e-01
-9.702098e-01
-9.680062e-01
-9.579978e-01
-9.366269e-01
-9.027174e-01
-8.573903e-01
-8.036171e-01
-7.460083e-01
-6.904608e-01
-6.429769e-01
-6.078934e-01
-5.866176e-01
-5.776044e-01
-5.773437e-01
-5.817010e-01
-5.871470e-01
-5.916491e-01
-5.950118e-01
-5.984184e-01
-6.031797e-01
-6.092501e-01
-6.144461e-01
-6.150298e-01
-6.074571e-01
-5.901954e-01
-5.643362e-01
-5.325666e-01
-4.973211e-01
-4.595760e-01
-4.191962e-01
-3.764308e-01
-3.332435e-01
-2.933526e-01
-2.607741e-01
-2.377046e-01
-2.233210e-01
-2.147223e-01
-2.094303e-01
-2.072206e-01
-2.096370e-01
-2.178263e-01
-2.307683e-01
-2.453290e-01
-2.579924e-01
-2.670047e-01
-2.733725e-01
-2.798520e-01
-2.887068e-01
-3.002268e-01
-3.131789e-01
-3.262807e-01
-3.389300e-01
-3.506512e-01
-3.603226e-01
-3.663450e-01
-3.676124e-01
-3.641833e-01
-3.570281e-01
-3.473549e-01
-3.363245e-01
-3.252059e-01
-3.153295e-01
-3.075707e-01
-3.019803e-01
-2.982056e-01
-2.964004e-01
-2.977049e-01
-3.038346e-01
-3.161557e-01
-3.349274e-01
-3.591201e-01
-3.868679e-01
-4.163680e-01
-4.467397e-01
-4.781717e-01
-5.110795e-01
-5.448925e-01
-5.775904e-01
-6.064893e-01
-6.296050e-01
-6.465206e-01
-6.583978e-01
-6.675144e-01
-6.766468e-01
-6.883003e-01
-7.039579e-01
-7.238081e-01
-7.471411e-01
-7.729968e-01
-8.004673e-01
-8.285437e-01
-8.559669e-01
-8.815056e-01
-9.044872e-01
-9.249395e-01
-9.429252e-01
-9.574497e-01
-9.659432e-01
-9.650041e-01
-9.520773e-01
-9.270020e-01
-8.924875e-01
-8.532693e-01
-8.144212e-01
-7.797179e-01
-7.508949e-01
-7.280910e-01
-7.109762e-01
-6.997227e-01
-6.953153e-01
-6.992446e-01
-7.129205e-01
-7.371108e-01
-7.714345e-01
-8.138021e-01
-8.600952e-01
-9.048227e-01
-9.429966e-01
-9.722083e-01
-9.933088e-01
-1.009035e+00
-1.021581e+00
-1.030952e+00
-1.035224e+00
-1.032254e+00
-1.021406e+00
-1.004175e+00
-9.836192e-01
-9.632319e-01
-9.459073e-01
-9.333390e-01
-9.259785e-01
-9.234471e-01
-9.250489e-01
-9.300527e-01
-9.377138e-01
-9.472094e-01
-9.576392e-01
-9.681954e-01
-9.784547e-01
-9.885094e-01
-9.986799e-01
-1.008962e+00
-1.018714e+00
-1.026931e+00
-1.032891e+00
-1.036596e+00
-1.038665e+00
-1.039811e+00
-1.040223e+00
-1.039275e+00
-1.035823e+00
-1.028997e+00
-1.019012e+00
-1.007547e+00
-9.973370e-01
-9.908492e-01
-9.886624e-01
-9.888184e-01
-9.878211e-01
-9.824393e-01
-9.709725e-01
-9.536030e-01
-9.323072e-01
-9.104556e-01
-8.916316e-01
-8.776796e-01
-8.672003e-01
-8.559278e-01
-8.390239e-01
-8.137739e-01
-7.810335e-01
-7.448128e-01
-7.104225e-01
-6.822386e-01
-6.623532e-01
-6.508586e-01
-6.473155e-01
-6.520112e-01
-6.658213e-01
-6.888064e-01
-7.189705e-01
-7.525301e-01
-7.856034e-01
-8.158993e-01
-8.430528e-01
-8.675247e-01
-8.892215e-01
-9.070825e-01
-9.199063e-01
-9.276313e-01
-9.319423e-01
-9.355588e-01
-9.405793e-01
-9.471570e-01
-9.537076e-01
-9.586644e-01
-9.623819e-01
-9.674746e-01
-9.771710e-01
-9.931015e-01
-1.014402e+00
-1.038567e+00
-1.062799e+00
-1.084632e+00
-1.101868e+00
-1.112660e+00
-1.115928e+00
-1.111562e+00
-1.100128e+00
-1.082581e+00
-1.060357e+00
-1.035510e+00
-1.010392e+00
-9.871757e-01
-9.677864e-01
-9.541290e-01
-9.478788e-01
-9.495520e-01
-9.575729e-01
-9.685303e-01
-9.788969e-01
-9.868130e-01
-9.921953e-01
-9.952279e-01
-9.950710e-01
-9.901493e-01
-9.794591e-01
-9.634273e-01
-9.436634e-01
-9.220842e-01
-9.002281e-01
-8.792215e-01
-8.602392e-01
-8.448489e-01
-8.347379e-01
-8.308926e-01
-8.328240e-01
-8.385262e-01
-8.453716e-01
-8.513823e-01
-8.560579e-01
-8.604201e-01
-8.663991e-01
-8.757273e-01
-8.886737e-01
-9.033897e-01
-9.166048e-01
-9.255085e-01
-9.296271e-01
-9.312977e-01
-9.341597e-01
-9.405050e-01
-9.494568e-01
-9.575350e-01
-9.611434e-01
-9.588799e-01
-9.520076e-01
-9.431435e-01
-9.344547e-01
-9.266426e-01
-9.191061e-01
-9.107288e-01
-9.005375e-01
-8.879577e-01
-8.727802e-01
-8.550082e-01
-8.348195e-01
-8.128654e-01
-7.907113e-01
-7.707271e-01
-7.549001e-01
-7.430798e-01
-7.322665e-01
-7.182415e-01
-6.987790e-01
-6.758239e-01
-6.545369e-01
-6.396416e-01
-6.317360e-01
-6.264010e-01
-6.169177e-01
-5.985838e-01
-5.714036e-01
-5.395528e-01
-5.088230e-01
-4.842998e-01
-4.692957e-01
-4.651371e-01
-4.713312e-01
-4.861014e-01
-5.071657e-01
-5.322868e-01
-5.593448e-01
-5.862565e-01
-6.111763e-01
-6.329229e-01
-6.511437e-01
-6.659993e-01
-6.778252e-01
-6.872904e-01
-6.957909e-01
-7.053703e-01
-7.180946e-01
-7.354832e-01
-7.583442e-01
-7.868082e-01
-8.203425e-01
-8.577692e-01
-8.973218e-01
-9.367538e-01
-9.736234e-01
-1.005854e+00
-1.032385e+00
-1.053430e+00
-1.069946e+00
-1.082534e+00
-1.090564e+00
-1.092282e+00
-1.085879e+00
-1.070852e+00
-1.048867e+00
-1.023493e+00
-9.987388e-01
-9.771131e-01
-9.583604e-01
-9.396037e-01
-9.168545e-01
-8.871793e-01
-8.503182e-01
-8.086307e-01
-7.653138e-01
-7.221928e-01
-6.787170e-01
-6.328435e-01
-5.831314e-01
-5.305982e-01
-4.791217e-01
-4.341927e-01
-4.009030e-01
-3.824306e-01
-3.796916e-01
-3.918417e-01
-4.168748e-01
-4.519452e-01
-4.936099e-01
-5.382918e-01
-5.829236e-01
-6.254323e-01
-6.647872e-01
-7.007344e-01
-7.336077e-01
-7.643147e-01
-7.940896e-01
-8.237088e-01
-8.526187e-01
-8.787997e-01
-8.995707e-01
-9.127483e-01
-9.175134e-01
-9.147422e-01
-9.067737e-01
-8.966905e-01
-8.873660e-01
-8.806376e-01
-8.769671e-01
-8.757565e-01
-8.760828e-01
-8.773593e-01
-8.796455e-01
-8.836034e-01
-8.901133e-01
-8.996324e-01
-9.116194e-01
-9.243809e-01
-9.354554e-01
-9.424378e-01
-9.439178e-01
-9.399664e-01
-9.317785e-01
-9.208183e-01
-9.083795e-01
-8.960848e-01
-8.867133e-01
-8.840954e-01
-8.915995e-01
-9.102087e-01
-9.377056e-01
-9.695327e-01
-1.000628e+00
-1.027172e+00
-1.047575e+00
-1.062331e+00
-1.072663e+00
-1.078629e+00
-1.078273e+00
-1.068836e+00
-1.049169e+00
-1.021110e+00
-9.885254e-01
-9.549555e-01
-9.219919e-01
-8.894727e-01
-8.567750e-01
-8.238292e-01
-7.912534e-01
-7.599735e-01
-7.309040e-01
-7.048548e-01
-6.823836e-01
-6.633762e-01
-6.467756e-01
-6.311772e-01
-6.161379e-01
-6.029118e-01
-5.936547e-01
-5.897474e-01
-5.907766e-01
-5.948709e-01
-5.998432e-01
-6.042937e-01
-6.082047e-01
-6.128481e-01
-6.200148e-01
-6.308486e-01
-6.448912e-01
-6.600814e-01
-6.739795e-01
-6.854448e-01
-6.954211e-01
-7.061554e-01
-7.195003e-01
-7.356295e-01
-7.529980e-01
-7.692780e-01
-7.823837e-01
-7.909976e-01
-7.946360e-01
-7.935199e-01
-7.883551e-01
-7.800181e-01
-7.691952e-01
-7.560890e-01
-7.403450e-01
-7.213369e-01
-6.987542e-01
-6.731732e-01
-6.462173e-01
-6.200721e-01
-5.964626e-01
-5.756113e-01
-5.558432e-01
-5.341367e-01
-5.073878e-01
-4.738531e-01
-4.340789e-01
-3.906814e-01
-3.469629e-01
-3.053071e-01
-2.665120e-01
-2.302756e-01
-1.960095e-01
-1.631321e-01
-1.307779e-01
-9.748590e-02
-6.140914e-02
-2.109066e-02
2.365239e-02
7.134249e-02
1.192540e-01
1.644390e-01
2.048524e-01
2.400338e-01
2.710351e-01
2.996698e-01
3.275323e-01
3.553789e-01
3.832327e-01
4.110807e-01
4.396161e-01
4.704564e-01
5.056238e-01
5.465777e-01
5.933669e-01
6.443615e-01
6.966135e-01
7.465442e-01
7.906950e-01
8.265213e-01
8.531309e-01
8.715375e-01
8.840319e-01
8.928244e-01
8.985699e-01
8.993642e-01
8.905714e-01
8.656978e-01
8.183638e-01
7.449979e-01
6.472482e-01
5.327695e-01
4.136029e-01
3.027181e-01
2.103332e-01
1.414547e-01
9.522273e-02
6.609085e-02
4.651789e-02
3.010855e-02
1.354710e-02
-3.728251e-03
-2.145832e-02
-4.022579e-02
-6.155628e-02
-8.686331e-02
-1.165218e-01
-1.498020e-01
-1.855361e-01
-2.230536e-01
-2.628072e-01
-3.061268e-01
-3.541013e-01
-4.064681e-01
-4.614747e-01
-5.166566e-01
-5.696189e-01
-6.183082e-01
-6.611520e-01
-6.974197e-01
-7.273926e-01
-7.517836e-01
-7.706783e-01
-7.830044e-01
-7.871924e-01
-7.826269e-01
-7.708011e-01
-7.553014e-01
-7.405718e-01
-7.302420e-01
-7.260446e-01
-7.277461e-01
-7.336817e-01
-7.413780e-01
-7.483350e-01
-7.532281e-01
-7.571208e-01
-7.636875e-01
-7.778026e-01
-8.028757e-01
-8.382506e-01
-8.782934e-01
-9.141865e-01
-9.379325e-01
-9.463547e-01
-9.423706e-01
-9.325093e-01
-9.224166e-01
-9.134368e-01
-9.022388e-01
-8.832840e-01
-8.524393e-01
-8.097353e-01
-7.599319e-01
-7.107660e-01
-6.698863e-01
-6.419074e-01
-6.267057e-01
-6.195548e-01
-6.132432e-01
-6.015348e-01
-5.822482e-01
-5.579690e-01
-5.338870e-01
-5.144268e-01
-5.011473e-01
-4.930686e-01
-4.884622e-01
-4.862422e-01
-4.860663e-01
-4.876468e-01
-4.900062e-01
-4.908451e-01
-4.860747e-01
-4.700638e-01
-4.371693e-01
-3.841909e-01
-3.124658e-01
-2.284388e-01
-1.423018e-01
-6.501981e-02
-4.788610e-03
3.547441e-02
5.839765e-02
7.028971e-02
7.842052e-02
8.889074e-02
1.057230e-01
1.308361e-01
1.643518e-01
2.052050e-01
2.522349e-01
3.053222e-01
3.656002e-01
4.342694e-01
5.107178e-01
5.913021e-01
6.697173e-01
7.388789e-01
7.934431e-01
8.317188e-01
8.558550e-01
8.700926e-01
8.781597e-01
8.814702e-01
8.791140e-01
8.693473e-01
8.513964e-01
8.263882e-01
7.969372e-01
7.658236e-01
7.347868e-01
7.042995e-01
6.742698e-01
6.448331e-01
6.166845e-01
5.912548e-01
5.710656e-01
5.597857e-01
5.612940e-01
5.780084e-01
6.096540e-01
6.533617e-01
7.048892e-01
7.600226e-01
8.154565e-01
8.690857e-01
9.198637e-01
9.673698e-01
1.011497e+00
1.052690e+00
1.092379e+00
1.132580e+00
1.174277e+00
1.215661e+00
1.251891e+00
1.277155e+00
1.287912e+00
1.285033e+00
1.273212e+00
1.258133e+00
1.243655e+00
1.231058e+00
1.220441e+00
1.212565e+00
1.209482e+00
1.213799e+00
1.227601e+00
1.251946e+00
1.287012e+00
1.332512e+00
1.387900e+00
1.452212e+00
1.523816e+00
1.600551e+00
1.680267e+00
1.761221e+00
1.842025e+00
1.921507e+00
1.998804e+00
2.073339e+00
2.144175e+00
2.208957e+00
2.263152e+00
2.300151e+00
2.312480e+00
2.294141e+00
2.243575e+00
2.165680e+00
2.071267e+00
1.973831e+00
1.885296e+00
1.812850e+00
1.758128e+00
1.718726e+00
1.690897e+00
1.671814e+00
1.660397e+00
1.657033e+00
1.663004e+00
1.680000e+00
1.709555e+00
1.752249e+00
1.806851e+00
1.869722e+00
1.934904e+00
1.995208e+00
2.044205e+00
2.078363e+00
2.098357e+00
2.108804e+00
2.116441e+00
2.127444e+00
2.145005e+00
2.168102e+00
2.191989e+00
2.210236e+00
2.217378e+00
2.210713e+00
2.190545e+00
2.159500e+00
2.121922e+00
2.083508e+00
2.050550e+00
2.028510e+00
2.020351e+00
2.025468e+00
2.039883e+00
2.057769e+00
2.073752e+00
2.085072e+00
2.092647e+00
2.100535e+00
2.113879e+00
2.136214e+00
2.167386e+00
2.203239e+00
2.237322e+00
2.263832e+00
2.280220e+00
2.288017e+00
2.291504e+00
2.295200e+00
2.301839e+00
2.311965e+00
2.324914e+00
2.339796e+00
2.355349e+00
2.368986e+00
2.376473e+00
2.373227e+00
2.356637e+00
2.327732e+00
2.290879e+00
2.251739e+00
2.214905e+00
2.182548e+00
2.154399e+00
2.128556e+00
2.102383e+00
2.073278e+00
2.039567e+00
2.001559e+00
1.962152e+00
1.926261e+00
1.898968e+00
1.883158e+00
1.877960e+00
1.878982e+00
1.880294e+00
1.876961e+00
1.866740e+00
1.850333e+00
1.830512e+00
1.810785e+00
1.794146e+00
1.782155e+00
1.774327e+00
1.767925e+00
1.758707e+00
1.742784e+00
1.718658e+00
1.687973e+00
1.654543e+00
1.622477e+00
1.594490e+00
1.571026e+00
1.550359e+00
1.529364e+00
1.504392e+00
1.471983e+00
1.429587e+00
1.376532e+00
1.315041e+00
1.250559e+00
1.190450e+00
1.141029e+00
1.104566e+00
1.078532e+00
1.057835e+00
1.038299e+00
1.018761e+00
1.000705e+00
9.865811e-01
9.785768e-01
9.783957e-01
9.872881e-01
1.005477e+00
1.031111e+00
1.059742e+00
1.085235e+00
1.101982e+00
1.107161e+00
1.101734e+00
1.089699e+00
1.076107e+00
1.064762e+00
1.056688e+00
1.050199e+00
1.042462e+00
1.031396e+00
1.016638e+00
9.992034e-01
9.806436e-01
9.626611e-01
9.472806e-01
9.368399e-01
9.333405e-01
9.376274e-01
9.492374e-01
9.670989e-01
9.904413e-01
1.019247e+00
1.054092e+00
1.095454e+00
1.142615e+00
1.192685e+00
1.240707e+00
1.281279e+00
1.310881e+00
1.329314e+00
1.339141e+00
1.343624e+00
1.344830e+00
1.343298e+00
1.339161e+00
1.333524e+00
1.328834e+00
1.327750e+00
1.331176e+00
1.337109e+00
1.341616e+00
1.341439e+00
1.336137e+00
1.328096e+00
1.320677e+00
1.316117e+00
1.314541e+00
1.314397e+00
1.313681e+00
1.311048e+00
1.306293e+00
1.300250e+00
1.294377e+00
1.290131e+00
1.288307e+00
1.288693e+00
1.290343e+00
1.292190e+00
1.293428e+00
1.293335e+00
1.290846e+00
1.284474e+00
1.272910e+00
1.256155e+00
1.236570e+00
1.218957e+00
1.209080e+00
1.211010e+00
1.224850e+00
1.246439e+00
1.269450e+00
1.288669e+00
1.302493e+00
1.313202e+00
1.325071e+00
1.341631e+00
1.363629e+00
1.388458e+00
1.411098e+00
1.426091e+00
1.429705e+00
1.421318e+00
1.403533e+00
1.381169e+00
1.359654e+00
1.343360e+00
1.334432e+00
1.332453e+00
1.335093e+00
1.339638e+00
1.344734e+00
1.351151e+00
1.360737e+00
1.374430e+00
1.391212e+00
1.408837e+00
1.425267e+00
1.439373e+00
1.450663e+00
1.458846e+00
1.463721e+00
1.465205e+00
1.463240e+00
1.457775e+00
1.449009e+00
1.437699e+00
1.425130e+00
1.412626e+00
1.400934e+00
1.390068e+00
1.379767e+00
1.370038e+00
1.361128e+00
1.352993e+00
1.345045e+00
1.336780e+00
1.328806e+00
1.323191e+00
1.322580e+00
1.328709e+00
1.341432e+00
1.358940e+00
1.378903e+00
1.399580e+00
1.420109e+00
1.439945e+00
1.458317e+00
1.474384e+00
1.487896e+00
1.499561e+00
1.510702e+00
1.522621e+00
1.536183e+00
1.551483e+00
1.567258e+00
1.580449e+00
1.586908e+00
1.583522e+00
1.570467e+00
1.551619e+00
1.532512e+00
1.517491e+00
1.508317e+00
1.504667e+00
1.505156e+00
1.507755e+00
1.509851e+00
1.508682e+00
1.502265e+00
1.490310e+00
1.474486e+00
1.457673e+00
1.442396e+00
1.429366e+00
1.417223e+00
1.403571e+00
1.386425e+00
1.365213e+00
1.341133e+00
1.316958e+00
1.296237e+00
1.282100e+00
1.276231e+00
1.278569e+00
1.287783e+00
1.302001e+00
1.319356e+00
1.338392e+00
1.358407e+00
1.379567e+00
1.402630e+00
1.428439e+00
1.457399e+00
1.489112e+00
1.522263e+00
1.554696e+00
1.583536e+00
1.605382e+00
1.616896e+00
1.615903e+00
1.602521e+00
1.579538e+00
1.551859e+00
1.525461e+00
1.506161e+00
1.498143e+00
1.502532e+00
1.516717e+00
1.535011e+00
1.550594e+00
1.558097e+00
1.555701e+00
1.545719e+00
1.533299e+00
1.524016e+00
1.521701e+00
1.527415e+00
1.539484e+00
1.553974e+00
1.565532e+00
1.568879e+00
1.560671e+00
1.540621e+00
1.510996e+00
1.474926e+00
1.434937e+00
1.392633e+00
1.349122e+00
1.305265e+00
1.261604e+00
1.218491e+00
1.176600e+00
1.137309e+00
1.102477e+00
1.073854e+00
1.052692e+00
1.039730e+00
1.035285e+00
1.039219e+00
1.050850e+00
1.068884e+00
1.091356e+00
1.115603e+00
1.138437e+00
1.156609e+00
1.167427e+00
1.169326e+00
1.162334e+00
1.148436e+00
1.131586e+00
1.116887e+00
1.108790e+00
1.109053e+00
1.115804e+00
1.124608e+00
1.131061e+00
1.133147e+00
1.131744e+00
1.129290e+00
1.127946e+00
1.128353e+00
1.129310e+00
1.128223e+00
1.122087e+00
1.108589e+00
1.086957e+00
1.058443e+00
1.026323e+00
9.952256e-01
9.697835e-01
9.530488e-01
9.453506e-01
9.441391e-01
9.450169e-01
9.437385e-01
9.383277e-01
9.300008e-01
9.221391e-01
9.180090e-01
9.188565e-01
9.234837e-01
9.291584e-01
9.329897e-01
9.330708e-01
9.290703e-01
9.220632e-01
9.136380e-01
9.049309e-01
8.963766e-01
8.881720e-01
8.807254e-01
8.746834e-01
8.708384e-01
8.702148e-01
8.740803e-01
8.834915e-01
8.984383e-01
9.171497e-01
9.362224e-01
9.517561e-01
9.608995e-01
9.628771e-01
9.590181e-01
9.519889e-01
9.447260e-01
9.394917e-01
9.372984e-01
9.377952e-01
9.396996e-01
9.417572e-01
9.438002e-01
9.471963e-01
9.543835e-01
9.677522e-01
9.882301e-01
1.013979e+00
1.039984e+00
1.059341e+00
1.066200e+00
1.058922e+00
1.041346e+00
1.020900e+00
1.004521e+00
9.950431e-01
9.903252e-01
9.852731e-01
9.749775e-01
9.568341e-01
9.307454e-01
8.981434e-01
8.610889e-01
8.217741e-01
7.818525e-01
7.414572e-01
6.988066e-01
6.513284e-01
5.980064e-01
5.414411e-01
4.880169e-01
4.456570e-01
4.202248e-01
4.126691e-01
4.186835e-01
4.309996e-01
4.426907e-01
4.494544e-01
4.499752e-01
4.448750e-01
4.352989e-01
4.218383e-01
4.039522e-01
3.798691e-01
3.471204e-01
3.037858e-01
2.500039e-01
1.888341e-01
1.256494e-01
6.598513e-02
1.296438e-02
-3.383878e-02
-7.709914e-02
-1.190428e-01
-1.595565e-01
-1.964236e-01
-2.271524e-01
-2.508210e-01
-2.686857e-01
-2.833793e-01
-2.974988e-01
-3.126554e-01
-3.294747e-01
-3.481519e-01
-3.688022e-01
-3.912401e-01
-4.145027e-01
-4.367439e-01
-4.557570e-01
-4.697045e-01
-4.773781e-01
-4.777796e-01
-4.694921e-01
-4.505593e-01
-4.192154e-01
-3.750608e-01
-3.196683e-01
-2.558473e-01
-1.859672e-01
-1.107397e-01
-2.948879e-02
5.840624e-02
1.521330e-01
2.491397e-01
3.458801e-01
4.387054e-01
5.241567e-01
5.988761e-01
6.598194e-01
7.049316e-01
7.338342e-01
7.480067e-01
7.502556e-01
7.437197e-01
7.310274e-01
7.140696e-01
6.941788e-01
6.721113e-01
6.476210e-01
6.190697e-01
5.836763e-01
5.386303e-01
4.828293e-01
4.186120e-01
3.525953e-01
2.949053e-01
2.567455e-01
2.468639e-01
2.678727e-01
3.138002e-01
3.705014e-01
4.198401e-01
4.465860e-01
4.447643e-01
4.198380e-01
3.855328e-01
3.573887e-01
3.465737e-01
3.566884e-01
3.845855e-01
4.245549e-01
4.737719e-01
5.358997e-01
6.199679e-01
7.337770e-01
8.744512e-01
1.021431e+00
1.137319e+00
1.178886e+00
1.115261e+00
9.455142e-01
7.067969e-01
4.678080e-01
3.087191e-01
2.944191e-01
4.507449e-01
7.525982e-01
1.128851e+00
1.482936e+00
1.722245e+00
1.786244e+00
1.663993e+00
1.395820e+00
1.059426e+00
7.455246e-01
5.308651e-01
4.565807e-01
5.177461e-01
6.669857e-01
8.314141e-01
9.380020e-01
9.388906e-01
8.275277e-01
6.397971e-01
4.401815e-01
2.986923e-01
2.672344e-01
3.633546e-01
5.660164e-01
8.238619e-01
1.072515e+00
1.254761e+00
1.336969e+00
1.317091e+00
1.222630e+00
1.099909e+00
9.983742e-01
9.552482e-01
9.854567e-01
1.079351e+00
1.207703e+00
1.331440e+00
1.412968e+00
1.426105e+00
1.362305e+00
1.231961e+00
1.061109e+00
8.846418e-01
7.370992e-01
6.427203e-01
6.080098e-01
6.204026e-01
6.542529e-01
6.818475e-01
6.848183e-01
6.612985e-01
6.262386e-01
6.053136e-01
6.251985e-01
7.037008e-01
8.426956e-01
1.025863e+00
1.222138e+00
1.394339e+00
1.510689e+00
1.555331e+00
1.533639e+00
1.469804e+00
1.397517e+00
1.347549e+00
1.337089e+00
1.364671e+00
1.412249e+00
1.453192e+00
1.462678e+00
1.426396e+00
1.344869e+00
1.232650e+00
1.113070e+00
1.010324e+00
9.417415e-01
9.132393e-01
9.192725e-01
9.464283e-01
9.786612e-01
1.002320e+00
1.009573e+00
9.994599e-01
9.766780e-01
9.488264e-01
9.230067e-01
9.029145e-01
8.876960e-01
8.731336e-01
8.542390e-01
8.275055e-01
7.917963e-01
7.482549e-01
7.001830e-01
6.531717e-01
6.147982e-01
5.931069e-01
5.940942e-01
6.194558e-01
6.658165e-01
7.257032e-01
7.896340e-01
8.484715e-01
8.953987e-01
9.270690e-01
9.435654e-01
9.470826e-01
9.398945e-01
9.227042e-01
8.942875e-01
8.526207e-01
7.970776e-01
7.308714e-01
6.624383e-01
6.043579e-01
5.694113e-01
5.652190e-01
5.902101e-01
6.334104e-01
6.787270e-01
7.118709e-01
7.263092e-01
7.251805e-01
7.186395e-01
7.185157e-01
7.329852e-01
7.634088e-01
8.044086e-01
8.468884e-01
8.823604e-01
9.064747e-01
9.204899e-01
9.307299e-01
9.466463e-01
9.779174e-01
1.031026e+00
1.106363e+00
1.197288e+00
1.291845e+00
1.376424e+00
1.439716e+00
1.475631e+00
1.484667e+00
1.473621e+00
1.453616e+00
1.436863e+00
1.433263e+00
1.448141e+00
1.481804e+00
1.530524e+00
1.587955e+00
1.646352e+00
1.697810e+00
1.735871e+00
1.757093e+00
1.761642e+00
1.752467e+00
1.733520e+00
1.707924e+00
1.676909e+00
1.640030e+00
1.596570e+00
1.547409e+00
1.496371e+00
1.450291e+00
1.417672e+00
1.406236e+00
1.420008e+00
1.457007e+00
1.508797e+00
1.562606e+00
1.605580e+00
1.629553e+00
1.634065e+00
1.625986e+00
1.615955e+00
1.613590e+00
1.623854e+00
1.645984e+00
1.674990e+00
1.704578e+00
1.729773e+00
1.747892e+00
1.757845e+00
1.758938e+00
1.750456e+00
1.732209e+00
1.705151e+00
1.671190e+00
1.632318e+00
1.590017e+00
1.545527e+00
1.500605e+00
1.457863e+00
1.420116e+00
1.388973e+00
1.363590e+00
1.340614e+00
1.315762e+00
1.286268e+00
1.252798e+00
1.219688e+00
1.193250e+00
1.178906e+00
1.178665e+00
1.190376e+00
1.208841e+00
1.227667e+00
1.240794e+00
1.243592e+00
1.233804e+00
1.212224e+00
1.182737e+00
1.151562e+00
1.125803e+00
1.111507e+00
1.111560e+00
1.124082e+00
1.142331e+00
1.156842e+00
1.159318e+00
1.146290e+00
1.120524e+00
1.089672e+00
1.063198e+00
1.048981e+00
1.050676e+00
1.066610e+00
1.090535e+00
1.114002e+00
1.129449e+00
1.132717e+00
1.123883e+00
1.106288e+00
1.084675e+00
1.063455e+00
1.045576e+00
1.032088e+00
1.022340e+00
1.014551e+00
1.006375e+00
9.952668e-01
9.788285e-01
9.555180e-01
9.256413e-01
8.917706e-01
8.576868e-01
8.262583e-01
7.979319e-01
7.709161e-01
7.423461e-01
7.091016e-01
6.681407e-01
6.172864e-01
5.567775e-01
4.904714e-01
4.253142e-01
3.690315e-01
3.274158e-01
3.026390e-01
2.930344e-01
2.940789e-01
3.001802e-01
3.067065e-01
3.114060e-01
3.145313e-01
3.178460e-01
3.235370e-01
3.338493e-01
3.510928e-01
3.771112e-01
4.122004e-01
4.544342e-01
5.000493e-01
5.445824e-01
5.841134e-01
6.162634e-01
6.407948e-01
6.596148e-01
6.760823e-01
6.937712e-01
7.149952e-01
7.395092e-01
7.640412e-01
7.832936e-01
7.922651e-01
7.886847e-01
7.741428e-01
7.534248e-01
7.326409e-01
7.171425e-01
7.099223e-01
7.107980e-01
7.165329e-01
7.220504e-01
7.225965e-01
7.159971e-01
7.037072e-01
6.898552e-01
6.789335e-01
6.740014e-01
6.766937e-01
6.881366e-01
7.087562e-01
7.366885e-01
7.668705e-01
7.926291e-01
8.089631e-01
8.149642e-01
8.137793e-01
8.106452e-01
8.104735e-01
8.159447e-01
8.265261e-01
8.388194e-01
8.483507e-01
8.519700e-01
8.493337e-01
8.425191e-01
8.343826e-01
8.271979e-01
8.223792e-01
8.207845e-01
8.228670e-01
8.286660e-01
8.379972e-01
8.508568e-01
8.676917e-01
8.891989e-01
9.155993e-01
9.458385e-01
9.775145e-01
1.007863e+00
1.035091e+00
1.058975e+00
1.080526e+00
1.101356e+00
1.123219e+00
1.147483e+00
1.174196e+00
1.200964e+00
1.222355e+00
1.230640e+00
1.218286e+00
1.181809e+00
1.125308e+00
1.061472e+00
1.008546e+00
9.838489e-01
9.966826e-01
1.044324e+00
1.113221e+00
1.184608e+00
1.241638e+00
1.274916e+00
1.284477e+00
1.278017e+00
1.266503e+00
1.259100e+00
1.259485e+00
1.265180e+00
1.270009e+00
1.267930e+00
1.255777e+00
1.233603e+00
1.203191e+00
1.166502e+00
1.125454e+00
1.082786e+00
1.042358e+00
1.007695e+00
9.795909e-01
9.550622e-01
9.291409e-01
8.983840e-01
8.633417e-01
8.283809e-01
7.996577e-01
7.829497e-01
7.822173e-01
7.988966e-01
8.318975e-01
8.782948e-01
9.343287e-01
9.962114e-01
1.060636e+00
1.125177e+00
1.188588e+00
1.250771e+00
1.312272e+00
1.373481e+00
1.433929e+00
1.492049e+00
1.545617e+00
1.592652e+00
1.632103e+00
1.663698e+00
1.687153e+00
1.701653e+00
1.706338e+00
1.701444e+00
1.689033e+00
1.672660e+00
1.656220e+00
1.642672e+00
1.633241e+00
1.627373e+00
1.623299e+00
1.618806e+00
1.611879e+00
1.601184e+00
1.586516e+00
1.569106e+00
1.551343e+00
1.535616e+00
1.522841e+00
1.511725e+00
1.499352e+00
1.482675e+00
1.460069e+00
1.432167e+00
1.401607e+00
1.371786e+00
1.345272e+00
1.322773e+00
1.303234e+00
1.284930e+00
1.266714e+00
1.248602e+00
1.231462e+00
1.216224e+00
1.203196e+00
1.191864e+00
1.181279e+00
1.170789e+00
1.160681e+00
1.152155e+00
1.146493e+00
1.144108e+00
1.144331e+00
1.146059e+00
1.148457e+00
1.150885e+00
1.151996e+00
1.149005e+00
1.138215e+00
1.116854e+00
1.084973e+00
1.045803e+00
1.004098e+00
9.635402e-01
9.250200e-01
8.867034e-01
8.455295e-01
7.991970e-01
7.477787e-01
6.942940e-01
6.438422e-01
6.015251e-01
5.703083e-01
5.502914e-01
5.397688e-01
5.368368e-01
5.400066e-01
5.476522e-01
5.574653e-01
5.668940e-01
5.742437e-01
5.792776e-01
5.826082e-01
5.843562e-01
5.832527e-01
5.769559e-01
5.632691e-01
5.412723e-01
5.116660e-01
4.763580e-01
4.377017e-01
3.977685e-01
3.579863e-01
3.193556e-01
2.830766e-01
2.509941e-01
2.252127e-01
2.068353e-01
1.946952e-01
1.852903e-01
1.743676e-01
1.593175e-01
1.407897e-01
1.223779e-01
1.085930e-01
1.025135e-01
1.044827e-01
1.122054e-01
1.216284e-01
1.278477e-01
1.258776e-01
1.117000e-01
8.383791e-02
4.481379e-02
1.240495e-03
-3.822345e-02
-6.643926e-02
-8.102646e-02
-8.532394e-02
-8.634426e-02
-9.079348e-02
-1.014306e-01
-1.158117e-01
-1.279272e-01
-1.315288e-01
-1.232883e-01
-1.044752e-01
-8.073992e-02
-6.029498e-02
-5.124112e-02
-5.891322e-02
-8.397376e-02
-1.219036e-01
-1.644572e-01
-2.029536e-01
-2.319735e-01
-2.513227e-01
-2.651220e-01
-2.789092e-01
-2.968135e-01
-3.202296e-01
-3.479457e-01
-3.769161e-01
-4.032708e-01
-4.236807e-01
-4.368833e-01
-4.444858e-01
-4.503397e-01
-4.588577e-01
-4.733378e-01
-4.949573e-01
-5.224074e-01
-5.521088e-01
-5.792781e-01
-5.998302e-01
-6.122480e-01
-6.182038e-01
-6.215540e-01
-6.266131e-01
-6.369692e-01
-6.551824e-01
-6.826086e-01
-7.185889e-01
-7.593337e-01
-7.978486e-01
-8.258931e-01
-8.372025e-01
-8.298030e-01
-8.059475e-01
-7.703363e-01
-7.284883e-01
-6.862352e-01
-6.496064e-01
-6.238049e-01
-6.111022e-01
-6.091496e-01
-6.115504e-01
-6.108021e-01
-6.015762e-01
-5.821782e-01
-5.539903e-01
-5.202582e-01
-4.852160e-01
-4.533606e-01
-4.283966e-01
-4.120417e-01
-4.033998e-01
-3.994281e-01
-3.964287e-01
-3.918986e-01
-3.857429e-01
-3.800945e-01
-3.778598e-01
-3.809334e-01
-3.890306e-01
-3.995266e-01
-4.082323e-01
-4.107177e-01
-4.035509e-01
-3.850067e-01
-3.553479e-01
-3.169577e-01
-2.741451e-01
-2.321390e-01
-1.953218e-01
-1.655963e-01
-1.418546e-01
-1.207315e-01
-9.806159e-02
-7.035965e-02
-3.596102e-02
4.369130e-03
4.761384e-02
8.963591e-02
1.269109e-01
1.579777e-01
1.838303e-01
2.071862e-01
2.312046e-01
2.583105e-01
2.894437e-01
3.237471e-01
3.587277e-01
3.909490e-01
4.170930e-01
4.351298e-01
4.455347e-01
4.523784e-01
4.634148e-01
4.880980e-01
5.335986e-01
6.005500e-01
6.809794e-01
7.600302e-01
8.210025e-01
8.511928e-01
8.456410e-01
8.075323e-01
7.460732e-01
6.734982e-01
6.023155e-01
5.430312e-01
5.022849e-01
4.815874e-01
4.771150e-01
4.809008e-01
4.833500e-01
4.765218e-01
4.572237e-01
4.287543e-01
4.003139e-01
3.839317e-01
3.900585e-01
4.238281e-01
4.835283e-01
5.614144e-01
6.459529e-01
7.246588e-01
7.872388e-01
8.286845e-01
8.512326e-01
8.637884e-01
8.783797e-01
9.050651e-01
9.479670e-01
1.004422e+00
1.067152e+00
1.127848e+00
1.180571e+00
1.223977e+00
1.261556e+00
1.299456e+00
1.342721e+00
1.392042e+00
1.442920e+00
1.487626e+00
1.518812e+00
1.533049e+00
1.532737e+00
1.525562e+00
1.521870e+00
1.531231e+00
1.559528e+00
1.607154e+00
1.668514e+00
1.733024e+00
1.787713e+00
1.820916e+00
1.825836e+00
1.802704e+00
1.758791e+00
1.706140e+00
1.657537e+00
1.622202e+00
1.603238e+00
1.597854e+00
1.599551e+00
1.600653e+00
1.594317e+00
1.575875e+00
1.543578e+00
1.498869e+00
1.446310e+00
1.392928e+00
1.346539e+00
1.313360e+00
1.296138e+00
1.293640e+00
1.301338e+00
1.312751e+00
1.321318e+00
1.322542e+00
1.315612e+00
1.303613e+00
1.292066e+00
1.286338e+00
1.289126e+00
1.299180e+00
1.311851e+00
1.320957e+00
1.320871e+00
1.307854e+00
1.280635e+00
1.240684e+00
1.192207e+00
1.141242e+00
1.093723e+00
1.053475e+00
1.021447e+00
9.963522e-01
9.756276e-01
9.555188e-01
9.303595e-01
8.923914e-01
8.334887e-01
7.487946e-01
6.406154e-01
5.201945e-01
4.057418e-01
3.168920e-01
2.676604e-01
2.610351e-01
2.879748e-01
3.316125e-01
3.746346e-01
4.058986e-01
4.230723e-01
4.308948e-01
4.369908e-01
4.475541e-01
4.646111e-01
4.857962e-01
5.063513e-01
5.218081e-01
5.296654e-01
5.294772e-01
5.220342e-01
5.086654e-01
4.910080e-01
4.707902e-01
4.492132e-01
4.262865e-01
4.008902e-01
3.716779e-01
3.379583e-01
2.996982e-01
2.568181e-01
2.087949e-01
1.552982e-01
9.748413e-02
3.882911e-02
-1.529461e-02
-5.922622e-02
-8.915276e-02
-1.048542e-01
-1.099920e-01
-1.104050e-01
-1.112756e-01
-1.149585e-01
-1.205555e-01
-1.249220e-01
-1.243129e-01
-1.162906e-01
-1.016160e-01
-8.522359e-02
-7.505652e-02
-7.860344e-02
-9.892822e-02
-1.328067e-01
-1.721522e-01
-2.075413e-01
-2.316034e-01
-2.409711e-01
-2.369484e-01
-2.253559e-01
-2.152740e-01
-2.162312e-01
-2.345372e-01
-2.706681e-01
-3.192729e-01
-3.715928e-01
-4.185255e-01
-4.526706e-01
-4.691481e-01
-4.660797e-01
-4.452474e-01
-4.124097e-01
-3.764166e-01
-3.468244e-01
-3.305847e-01
-3.290897e-01
-3.370351e-01
-3.439263e-01
-3.378120e-01
-3.097755e-01
-2.574514e-01
-1.861875e-01
-1.072169e-01
-3.350052e-02
2.488218e-02
6.393644e-02
8.672288e-02
1.020157e-01
1.209261e-01
1.525459e-01
2.005157e-01
2.621415e-01
3.301907e-01
3.960321e-01
4.524916e-01
4.955825e-01
5.251441e-01
5.446269e-01
5.600144e-01
5.778798e-01
6.030399e-01
6.367425e-01
6.761923e-01
7.155163e-01
7.476569e-01
7.665784e-01
7.692193e-01
7.565304e-01
7.331010e-01
7.055665e-01
6.806521e-01
6.637128e-01
6.580789e-01
6.649194e-01
6.832327e-01
7.100276e-01
7.411232e-01
7.725201e-01
8.014586e-01
8.264156e-01
8.465222e-01
8.615727e-01
8.728794e-01
8.837791e-01
8.984836e-01
9.194879e-01
9.454146e-01
9.712173e-01
9.908442e-01
1.000464e+00
1.000202e+00
9.939688e-01
9.882243e-01
9.902869e-01
1.006212e+00
1.038565e+00
1.085123e+00
1.139451e+00
1.193238e+00
1.239251e+00
1.273668e+00
1.297061e+00
1.313896e+00
1.330802e+00
1.354164e+00
1.387842e+00
1.431949e+00
1.483131e+00
1.535825e+00
1.583740e+00
1.621371e+00
1.645706e+00
1.657609e+00
1.661800e+00
1.665009e+00
1.673173e+00
1.689326e+00
1.713218e+00
1.742371e+00
1.773342e+00
1.802411e+00
1.826031e+00
1.841778e+00
1.849630e+00
1.852418e+00
1.854608e+00
1.860026e+00
1.870024e+00
1.883186e+00
1.896290e+00
1.905580e+00
1.907776e+00
1.900976e+00
1.885501e+00
1.864029e+00
1.840396e+00
1.817625e+00
1.796750e+00
1.777581e+00
1.760965e+00
1.750492e+00
1.751705e+00
1.768862e+00
1.801473e+00
1.843124e+00
1.883339e+00
1.911324e+00
1.919847e+00
1.907940e+00
1.881405e+00
1.850399e+00
1.824675e+00
1.808919e+00
1.800999e+00
1.794134e+00
1.781403e+00
1.759725e+00
1.730986e+00
1.699742e+00
1.668987e+00
1.636783e+00
1.596240e+00
1.539354e+00
1.462792e+00
1.371962e+00
1.280131e+00
1.202402e+00
1.148166e+00
1.116927e+00
1.099802e+00
1.085009e+00
1.063648e+00
1.032871e+00
9.954871e-01
9.568352e-01
9.208015e-01
8.871672e-01
8.517298e-01
8.090714e-01
7.562080e-01
6.948164e-01
6.307339e-01
5.711766e-01
5.214017e-01
4.827140e-01
4.527418e-01
4.273593e-01
4.027901e-01
3.769879e-01
3.503647e-01
3.260383e-01
3.092534e-01
3.056176e-01
3.186123e-01
3.476734e-01
3.880462e-01
4.325276e-01
4.740359e-01
5.076909e-01
5.317694e-01
5.476325e-01
5.589042e-01
5.700864e-01
5.848588e-01
6.045289e-01
6.272522e-01
6.486190e-01
6.636544e-01
6.691225e-01
6.643459e-01
6.498334e-01
6.251061e-01
5.879232e-01
5.357245e-01
4.680479e-01
3.879395e-01
3.013966e-01
2.154097e-01
1.359392e-01
6.696633e-02
1.099301e-02
-2.961107e-02
-5.173239e-02
-5.216601e-02
-2.947863e-02
1.449576e-02
7.478124e-02
1.447384e-01
2.177488e-01
2.884465e-01
3.536106e-01
4.128771e-01
4.689343e-01
5.265963e-01
5.904623e-01
6.617903e-01
7.362456e-01
8.043100e-01
8.547165e-01
8.792920e-01
8.767311e-01
8.535634e-01
8.220964e-01
7.964220e-01
7.880508e-01
8.023894e-01
8.368535e-01
8.813957e-01
9.219161e-01
9.457203e-01
9.467300e-01
9.279696e-01
9.001526e-01
8.770119e-01
8.695462e-01
8.820000e-01
9.114820e-01
9.508927e-01
9.929186e-01
1.032708e+00
1.068292e+00
1.099505e+00
1.126889e+00
1.151447e+00
1.174963e+00
1.200009e+00
1.228997e+00
1.262563e+00
1.298376e+00
1.331444e+00
1.355886e+00
1.367098e+00
1.363191e+00
1.345363e+00
1.317380e+00
1.284480e+00
1.252009e+00
1.223963e+00
1.201621e+00
1.182822e+00
1.162718e+00
1.136340e+00
1.101778e+00
1.061789e+00
1.022554e+00
9.906726e-01
9.705633e-01
9.633961e-01
9.669667e-01
9.757397e-01
9.814192e-01
9.749499e-01
9.498642e-01
9.054986e-01
8.483339e-01
7.905539e-01
7.461391e-01
7.259331e-01
7.337393e-01
7.651584e-01
8.096692e-01
8.549807e-01
8.916053e-01
9.155953e-01
9.285968e-01
9.358605e-01
9.434982e-01
9.560446e-01
9.749058e-01
9.979252e-01
1.020120e+00
1.035453e+00
1.039066e+00
1.028893e+00
1.005799e+00
9.724482e-01
9.320460e-01
8.877681e-01
8.426176e-01
7.991516e-01
7.590951e-01
7.231474e-01
6.910058e-01
6.615721e-01
6.335696e-01
6.065989e-01
5.819451e-01
5.622158e-01
5.496279e-01
5.438348e-01
5.408033e-01
5.338922e-01
5.168313e-01
4.867314e-01
4.451338e-01
3.965778e-01
3.458113e-01
2.953950e-01
2.450012e-01
1.925876e-01
1.364106e-01
7.643316e-02
1.444218e-02
-4.669875e-02
-1.038639e-01
-1.540839e-01
-1.944789e-01
-2.219253e-01
-2.330308e-01
-2.249061e-01
-1.964631e-01
-1.494098e-01
-8.841482e-02
-2.038835e-02
4.706161e-02
1.076533e-01
1.580469e-01
1.981910e-01
2.303925e-01
2.578564e-01
2.833952e-01
3.085794e-01
3.334278e-01
3.567005e-01
3.766827e-01
3.921453e-01
4.030486e-01
4.105096e-01
4.159099e-01
4.198605e-01
4.221355e-01
4.228174e-01
4.235389e-01
4.274436e-01
4.376722e-01
4.555500e-01
4.798010e-01
5.071065e-01
5.333345e-01
5.547094e-01
5.686943e-01
5.746400e-01
5.741294e-01
5.707738e-01
5.692656e-01
5.738281e-01
5.866468e-01
6.070316e-01
6.317689e-01
6.565305e-01
6.776896e-01
6.937228e-01
7.055921e-01
7.159654e-01
7.277445e-01
7.428113e-01
7.617619e-01
7.845782e-01
8.113325e-01
8.420277e-01
8.756661e-01
9.096521e-01
9.405094e-01
9.656677e-01
9.849382e-01
1.000402e+00
1.014690e+00
1.028916e+00
1.041726e+00
1.049930e+00
1.050056e+00
1.039981e+00
1.020152e+00
9.940073e-01
9.671767e-01
9.455115e-01
9.328082e-01
9.294693e-01
9.329113e-01
9.393893e-01
9.458573e-01
9.505969e-01
9.526736e-01
9.514240e-01
9.468213e-01
9.401800e-01
9.339504e-01
9.301714e-01
9.285494e-01
9.257397e-01
9.166978e-01
8.974440e-01
8.674355e-01
8.299418e-01
7.902111e-01
7.527438e-01
7.195659e-01
6.905438e-01
6.650811e-01
6.434526e-01
6.267073e-01
6.157487e-01
6.109575e-01
6.128363e-01
6.229590e-01
6.444094e-01
6.816071e-01
7.397080e-01
8.234757e-01
9.354459e-01
1.073660e+00
1.229704e+00
1.387909e+00
1.526414e+00
1.620602e+00
1.649204e+00
1.602560e+00
1.490644e+00
1.346703e+00
1.222675e+00
1.175569e+00
1.248365e+00
1.452300e+00
1.757961e+00
2.099931e+00
2.394939e+00
2.568328e+00
2.579909e+00
2.439368e+00
2.204227e+00
1.959737e+00
1.787749e+00
1.736788e+00
1.805309e+00
1.944593e+00
2.079589e+00
2.138877e+00
2.081631e+00
1.911319e+00
1.671938e+00
1.429798e+00
1.248812e+00
1.168384e+00
1.190899e+00
1.282342e+00
1.385349e+00
1.439909e+00
1.404124e+00
1.267714e+00
1.054237e+00
8.124262e-01
6.004053e-01
4.680375e-01
4.425332e-01
5.211014e-01
6.724010e-01
8.462370e-01
9.887458e-01
1.058615e+00
1.039265e+00
9.430703e-01
8.065120e-01
6.781500e-01
6.032413e-01
6.095090e-01
6.984283e-01
8.450545e-01
1.006617e+00
1.136782e+00
1.200386e+00
1.183612e+00
1.096776e+00
9.697364e-01
8.419803e-01
7.504316e-01
7.184473e-01
7.494721e-01
8.274098e-01
9.232110e-01
1.005044e+00
1.048688e+00
1.045005e+00
1.002061e+00
9.410889e-01
8.877550e-01
8.622646e-01
8.723636e-01
9.119851e-01
9.656403e-01
1.016092e+00
1.051627e+00
1.069894e+00
1.077289e+00
1.084959e+00
1.103530e+00
1.138539e+00
1.187992e+00
1.242752e+00
1.289524e+00
1.315394e+00
1.312344e+00
1.280071e+00
1.225903e+00
1.162054e+00
1.101776e+00
1.056048e+00
1.031490e+00
1.029280e+00
1.044895e+00
1.069045e+00
1.090400e+00
1.099766e+00
1.093919e+00
1.076805e+00
1.057182e+00
1.044000e+00
1.042228e+00
1.051215e+00
1.065740e+00
1.078454e+00
1.082396e+00
1.073055e+00
1.049812e+00
1.016369e+00
9.796041e-01
9.468228e-01
9.223533e-01
9.051547e-01
8.888959e-01
8.648068e-01
8.261608e-01
7.721980e-01
7.093894e-01
6.493245e-01
6.042960e-01
5.827373e-01
5.866214e-01
6.118291e-01
6.508553e-01
6.961539e-01
7.425425e-01
7.880107e-01
8.332886e-01
8.809914e-01
9.347231e-01
9.978141e-01
1.071458e+00
1.153067e+00
1.236349e+00
1.313750e+00
1.379948e+00
1.434151e+00
1.479961e+00
1.523517e+00
1.571341e+00
1.628552e+00
1.697261e+00
1.775148e+00
1.854872e+00
1.925192e+00
1.974056e+00
1.992827e+00
1.979897e+00
1.941909e+00
1.891924e+00
1.845260e+00
1.814471e+00
1.805128e+00
1.813931e+00
1.830063e+00
1.839264e+00
1.828829e+00
1.791781e+00
1.729173e+00
1.649884e+00
1.567517e+00
1.495051e+00
1.439437e+00
1.398706e+00
1.362988e+00
1.318929e+00
1.255501e+00
1.168770e+00
1.063914e+00
9.538352e-01
8.547960e-01
7.805439e-01
7.374110e-01
7.226511e-01
7.264748e-01
7.361924e-01
7.402489e-01
7.308004e-01
7.047420e-01
6.637442e-01
6.136073e-01
5.627734e-01
5.200269e-01
4.920501e-01
4.816228e-01
4.868748e-01
5.017467e-01
5.176977e-01
5.264037e-01
5.227647e-01
5.070513e-01
4.847957e-01
4.638339e-01
4.497017e-01
4.418902e-01
4.329903e-01
4.111253e-01
3.648248e-01
2.889554e-01
1.895719e-01
8.476694e-02
-3.384038e-04
-4.289544e-02
-3.121085e-02
3.143203e-02
1.294475e-01
2.417963e-01
3.490122e-01
4.374772e-01
5.003854e-01
5.365890e-01
5.489593e-01
5.432923e-01
5.276824e-01
5.114808e-01
5.032394e-01
5.080896e-01
5.256864e-01
5.497454e-01
5.697196e-01
5.744661e-01
5.567661e-01
5.167503e-01
4.624392e-01
4.068795e-01
3.630076e-01
3.384464e-01
3.324819e-01
3.364785e-01
3.375044e-01
3.238263e-01
2.905331e-01
2.432662e-01
1.978039e-01
1.742873e-01
1.878612e-01
2.404631e-01
3.184548e-01
3.974519e-01
4.518176e-01
4.643697e-01
4.322061e-01
3.663545e-01
2.856936e-01
2.085291e-01
1.464757e-01
1.033126e-01
7.768808e-02
6.641316e-02
6.605147e-02
7.275908e-02
8.164511e-02
8.685270e-02
8.272636e-02
6.561698e-02
3.552952e-02
-3.178616e-03
-4.266767e-02
-7.408583e-02
-9.070056e-02
-9.022804e-02
-7.543849e-02
-5.313088e-02
-3.203071e-02
-2.003820e-02
-2.137518e-02
-3.470336e-02
-5.335014e-02
-6.787391e-02
-6.988380e-02
-5.525783e-02
-2.530292e-02
1.430546e-02
5.585848e-02
9.204901e-02
1.177633e-01
1.311149e-01
1.339138e-01
1.314548e-01
1.311846e-01
1.402491e-01
1.627243e-01
1.976958e-01
2.391571e-01
2.780515e-01
3.057127e-01
3.171058e-01
3.124468e-01
2.968469e-01
2.785686e-01
2.666304e-01
2.682317e-01
2.865012e-01
3.193508e-01
3.600569e-01
3.994598e-01
4.290008e-01
4.435894e-01
4.432942e-01
4.331223e-01
4.209566e-01
4.146871e-01
4.198349e-01
4.383717e-01
4.686481e-01
5.060472e-01
5.441812e-01
5.765599e-01
5.983338e-01
6.074673e-01
6.050187e-01
5.946919e-01
5.819277e-01
5.726573e-01
5.718337e-01
5.819997e-01
6.023525e-01
6.288632e-01
6.556336e-01
6.768815e-01
6.885652e-01
6.891291e-01
6.794781e-01
6.624323e-01
6.417988e-01
6.211835e-01
6.028332e-01
5.869450e-01
5.717617e-01
5.544085e-01
5.321180e-01
5.033722e-01
4.685370e-01
4.297647e-01
3.902619e-01
3.533749e-01
3.219871e-01
2.982393e-01
2.831063e-01
2.756812e-01
2.727969e-01
2.696773e-01
2.614549e-01
2.447640e-01
2.188928e-01
1.863743e-01
1.526059e-01
1.238634e-01
1.041043e-01
9.254684e-02
8.405834e-02
7.231872e-02
5.352078e-02
2.818600e-02
4.240359e-04
-2.427326e-02
-4.121480e-02
-4.785113e-02
-4.419891e-02
-3.251900e-02
-1.632156e-02
1.060100e-03
1.756228e-02
3.228071e-02
4.409896e-02
5.009890e-02
4.522212e-02
2.403490e-02
-1.588459e-02
-7.073412e-02
-1.296809e-01
-1.776751e-01
-2.009721e-01
-1.926309e-01
-1.551568e-01
-9.907730e-02
-3.837601e-02
1.490321e-02
5.448311e-02
8.080810e-02
9.930448e-02
1.170677e-01
1.393141e-01
1.669107e-01
1.961599e-01
2.212184e-01
2.379623e-01
2.469812e-01
2.538455e-01
2.664824e-01
2.910745e-01
3.286079e-01
3.738692e-01
4.174189e-01
4.494689e-01
4.636923e-01
4.592897e-01
4.406564e-01
4.150172e-01
3.891545e-01
3.667322e-01
3.475148e-01
3.288491e-01
3.084129e-01
2.863254e-01
2.651712e-01
2.481423e-01
2.369403e-01
2.310069e-01
2.282333e-01
2.260606e-01
2.220490e-01
2.140529e-01
2.005738e-01
1.812218e-01
1.567159e-01
1.283352e-01
9.740984e-02
6.532212e-02
3.389660e-02
5.672872e-03
-1.647800e-02
-3.058841e-02
-3.711693e-02
-3.958879e-02
-4.349862e-02
-5.382445e-02
-7.268864e-02
-9.873579e-02
-1.284053e-01
-1.577655e-01
-1.835495e-01
-2.033059e-01
-2.154797e-01
-2.198240e-01
-2.176232e-01
-2.111633e-01
-2.027761e-01
-1.943174e-01
-1.873146e-01
-1.831180e-01
-1.824852e-01
-1.849398e-01
-1.886616e-01
-1.911094e-01
-1.898891e-01
-1.833392e-01
-1.707922e-01
-1.528128e-01
-1.314876e-01
-1.103525e-01
-9.347303e-02
-8.379013e-02
-8.162729e-02
-8.444154e-02
-8.807735e-02
-8.858645e-02
-8.334329e-02
-7.104996e-02
-5.129471e-02
-2.454599e-02
7.218535e-03
3.992769e-02
6.789827e-02
8.580729e-02
9.130749e-02
8.656387e-02
7.747034e-02
7.083646e-02
7.115467e-02
7.875306e-02
9.024451e-02
1.008223e-01
1.069231e-01
1.077886e-01
1.054751e-01
1.038493e-01
1.072096e-01
1.188559e-01
1.399272e-01
1.689399e-01
2.022229e-01
2.350171e-01
2.627541e-01
2.821159e-01
2.917911e-01
2.929224e-01
2.890186e-01
2.850680e-01
2.859752e-01
2.948760e-01
3.120489e-01
3.349168e-01
3.590675e-01
3.796348e-01
3.923169e-01
3.938297e-01
3.821332e-01
3.567839e-01
3.194354e-01
2.742451e-01
2.278043e-01
1.881298e-01
1.624539e-01
1.542547e-01
1.609831e-01
1.743268e-01
1.836728e-01
1.812670e-01
1.662714e-01
1.454867e-01
1.302935e-01
1.312471e-01
1.529251e-01
1.915480e-01
2.364171e-01
2.740882e-01
2.929751e-01
2.866928e-01
2.558852e-01
2.086807e-01
1.592468e-01
1.239222e-01
1.157819e-01
1.398511e-01
1.911605e-01
2.566060e-01
3.199319e-01
3.677108e-01
3.937086e-01
3.999924e-01
3.948625e-01
3.889743e-01
3.914153e-01
4.071305e-01
4.361516e-01
4.742323e-01
5.143474e-01
5.488177e-01
5.717851e-01
5.812422e-01
5.795450e-01
5.719719e-01
5.641435e-01
5.598859e-01
5.605875e-01
5.657849e-01
5.740084e-01
5.833814e-01
5.922249e-01
5.999739e-01
6.081132e-01
6.203264e-01
6.412221e-01
6.738407e-01
7.171093e-01
7.647780e-01
8.067497e-01
8.323474e-01
8.339579e-01
8.094428e-01
7.625379e-01
7.014192e-01
6.362788e-01
5.768281e-01
5.301505e-01
4.989803e-01
4.808232e-01
4.687424e-01
4.541100e-01
4.303417e-01
3.958048e-01
3.545202e-01
3.145149e-01
2.847135e-01
2.716849e-01
2.775127e-01
2.995304e-01
3.317002e-01
3.666263e-01
3.972343e-01
4.178622e-01
4.251061e-01
4.186707e-01
4.019175e-01
3.814094e-01
3.649491e-01
3.584252e-01
3.628576e-01
3.735330e-01
3.821883e-01
3.811253e-01
3.666685e-01
3.400706e-01
3.060357e-01
2.703607e-01
2.380539e-01
2.124602e-01
1.950999e-01
1.856149e-01
1.817291e-01
1.797196e-01
1.756329e-01
1.667384e-01
1.525074e-01
1.347832e-01
1.171511e-01
1.036926e-01
9.762524e-02
1.004838e-01
1.120243e-01
1.304758e-01
1.528585e-01
1.754023e-01
1.940067e-01
2.045581e-01
2.032739e-01
1.876152e-01
1.579009e-01
1.187120e-01
7.876730e-02
4.881587e-02
3.830359e-02
5.207053e-02
8.825813e-02
1.383681e-01
1.898814e-01
2.307798e-01
2.540520e-01
2.599240e-01
2.548615e-01
2.482728e-01
2.485936e-01
2.601204e-01
2.815880e-01
3.070525e-01
3.286347e-01
3.395892e-01
3.361002e-01
3.174111e-01
2.852791e-01
2.438397e-01
1.996720e-01
1.608516e-01
1.345184e-01
1.241064e-01
1.278478e-01
1.392412e-01
1.492673e-01
1.497094e-01
1.363879e-01
1.107950e-01
7.934860e-02
5.085268e-02
3.355135e-02
3.293639e-02
5.071009e-02
8.473402e-02
1.297505e-01
1.788104e-01
2.251798e-01
2.641534e-01
2.941893e-01
3.170914e-01
3.371822e-01
3.595666e-01
3.879095e-01
4.223591e-01
4.581149e-01
4.850598e-01
4.891521e-01
4.562632e-01
3.781144e-01
2.582344e-01
1.146741e-01
-2.322774e-02
-1.240428e-01
-1.657337e-01
-1.436557e-01
-7.095393e-02
2.836132e-02
1.295686e-01
2.156586e-01
2.808220e-01
3.285741e-01
3.665931e-01
4.015491e-01
4.365628e-01
4.720227e-01
5.085238e-01
5.494788e-01
6.010088e-01
6.684122e-01
7.512007e-01
8.403602e-01
9.203217e-01
9.748330e-01
9.933799e-01
9.749662e-01
9.280538e-01
8.672190e-01
8.079241e-01
7.613923e-01
7.318267e-01
7.172262e-01
7.128755e-01
7.149537e-01
7.221150e-01
7.348717e-01
7.541304e-01
7.800451e-01
8.113664e-01
8.452358e-01
8.777680e-01
9.054804e-01
9.267481e-01
9.423399e-01
9.549054e-01
9.678880e-01
9.843132e-01
1.005817e+00
1.032317e+00
1.062454e+00
1.094411e+00
1.126473e+00
1.157131e+00
1.185005e+00
1.208775e+00
1.227067e+00
1.238342e+00
1.241177e+00
1.235195e+00
1.222235e+00
1.206826e+00
1.194959e+00
1.190542e+00
1.190214e+00
1.179140e+00
1.131684e+00
1.019615e+00
8.264003e-01
5.611521e-01
2.636840e-01
-4.704488e-03
-1.826333e-01
-2.328557e-01
-1.574135e-01
3.975092e-03
1.914643e-01
3.497083e-01
4.476220e-01
4.846773e-01
4.828162e-01
4.704634e-01
4.679291e-01
4.807509e-01
5.020623e-01
5.205288e-01
5.285265e-01
5.260831e-01
5.190714e-01
5.138572e-01
5.126651e-01
5.127038e-01
5.087933e-01
4.968820e-01
4.760372e-01
4.482488e-01
4.168573e-01
3.846918e-01
3.526069e-01
3.189662e-01
2.805940e-01
2.349830e-01
1.824207e-01
1.265103e-01
7.269900e-02
2.584057e-02
-1.167964e-02
-4.036612e-02
-6.271710e-02
-8.175975e-02
-9.987105e-02
-1.184928e-01
-1.386911e-01
-1.617024e-01
-1.885220e-01
-2.186736e-01
-2.495189e-01
-2.772144e-01
-2.987828e-01
-3.135888e-01
-3.231058e-01
-3.294902e-01
-3.343492e-01
-3.384483e-01
-3.420102e-01
-3.449500e-01
-3.468084e-01
-3.466086e-01
-3.430354e-01
-3.351110e-01
-3.230185e-01
-3.084032e-01
-2.937973e-01
-2.815157e-01
-2.727210e-01
-2.670628e-01
-2.628479e-01
-2.575648e-01
-2.486300e-01
-2.341709e-01
-2.136327e-01
-1.881170e-01
-1.604012e-01
-1.344989e-01
-1.146540e-01
-1.039384e-01
-1.029949e-01
-1.096352e-01
-1.196224e-01
-1.282115e-01
-1.316651e-01
-1.282792e-01
-1.187547e-01
-1.057327e-01
-9.251887e-02
-8.154330e-02
-7.332862e-02
-6.650962e-02
-5.896706e-02
-4.938263e-02
-3.788554e-02
-2.499338e-02
-9.715467e-03
1.124366e-02
4.205599e-02
8.488695e-02
1.375245e-01
1.931461e-01
2.424889e-01
2.773268e-01
2.935037e-01
2.920342e-01
2.778780e-01
2.573694e-01
2.358663e-01
2.164920e-01
1.998468e-01
1.844179e-01
1.676853e-01
1.475715e-01
1.233540e-01
9.558055e-02
6.556652e-02
3.522057e-02
7.044792e-03
-1.632057e-02
-3.298707e-02
-4.247637e-02
-4.578948e-02
-4.513355e-02
-4.355562e-02
-4.437398e-02
-5.030535e-02
-6.258981e-02
-8.061612e-02
-1.022545e-01
-1.246554e-01
-1.451351e-01
-1.619496e-01
-1.748588e-01
-1.852620e-01
-1.957307e-01
-2.090840e-01
-2.273246e-01
-2.506542e-01
-2.768638e-01
-3.015985e-01
-3.197056e-01
-3.271371e-01
-3.225303e-01
-3.078491e-01
-2.878534e-01
-2.684865e-01
-2.547104e-01
-2.487141e-01
-2.493613e-01
-2.531569e-01
-2.562230e-01
-2.562567e-01
-2.534162e-01
-2.496674e-01
-2.471387e-01
-2.467749e-01
-2.482982e-01
-2.513427e-01
-2.566301e-01
-2.660345e-01
-2.812895e-01
-3.022504e-01
-3.261330e-01
-3.484582e-01
-3.651266e-01
-3.743705e-01
-3.775592e-01
-3.783532e-01
-3.804653e-01
-3.853890e-01
-3.918347e-01
-3.972526e-01
-3.998732e-01
-3.994256e-01
-3.962945e-01
-3.903749e-01
-3.808324e-01
-3.669087e-01
-3.490516e-01
-3.294991e-01
-3.118465e-01
-2.997526e-01
-2.954726e-01
-2.989447e-01
-3.077463e-01
-3.178947e-01
-3.253452e-01
-3.276905e-01
-3.251396e-01
-3.200415e-01
-3.150364e-01
-3.108513e-01
-3.052814e-01
-2.944047e-01
-2.754911e-01
-2.495751e-01
-2.217085e-01
-1.985026e-01
-1.844617e-01
-1.794587e-01
-1.789900e-01
-1.770000e-01
-1.693594e-01
-1.558132e-01
-1.395713e-01
-1.253813e-01
-1.174845e-01
-1.183047e-01
-1.280025e-01
-1.447499e-01
-1.655949e-01
-1.877950e-01
-2.104036e-01
-2.356104e-01
-2.689270e-01
-3.173247e-01
-3.854229e-01
-4.713589e-01
-5.648201e-01
-6.490467e-01
-7.066131e-01
-7.265076e-01
-7.088733e-01
-6.647661e-01
-6.109819e-01
-5.626803e-01
-5.276052e-01
-5.047001e-01
-4.873151e-01
-4.685603e-01
-4.455144e-01
-4.202868e-01
-3.980043e-01
-3.833796e-01
-3.780713e-01
-3.803177e-01
-3.866305e-01
-3.939810e-01
-4.010000e-01
-4.078208e-01
-4.150799e-01
-4.228207e-01
-4.300002e-01
-4.349579e-01
-4.364340e-01
-4.341504e-01
-4.284286e-01
-4.194140e-01
-4.068685e-01
-3.907446e-01
-3.718990e-01
-3.522486e-01
-3.341960e-01
-3.197073e-01
-3.096475e-01
-3.036818e-01
-3.005600e-01
-2.984893e-01
-2.955645e-01
-2.903423e-01
-2.823906e-01
-2.723986e-01
-2.616175e-01
-2.509925e-01
-2.407376e-01
-2.307742e-01
-2.215916e-01
-2.145727e-01
-2.113063e-01
-2.124862e-01
-2.174256e-01
-2.245074e-01
-2.320058e-01
-2.386505e-01
-2.437861e-01
-2.472748e-01
-2.492724e-01
-2.499765e-01
-2.494973e-01
-2.479117e-01
-2.453344e-01
-2.419017e-01
-2.378521e-01
-2.337348e-01
-2.303303e-01
-2.280630e-01
-2.264331e-01
-2.241995e-01
-2.203559e-01
-2.151279e-01
-2.100820e-01
-2.071703e-01
-2.075191e-01
-2.110038e-01
-2.168269e-01
-2.243703e-01
-2.334732e-01
-2.439041e-01
-2.545634e-01
-2.633353e-01
-2.680054e-01
-2.675809e-01
-2.628510e-01
-2.557347e-01
-2.480419e-01
-2.405629e-01
-2.329316e-01
-2.242315e-01
-2.140218e-01
-2.031503e-01
-1.937485e-01
-1.884345e-01
-1.893493e-01
-1.975425e-01
-2.127097e-01
-2.331474e-01
-2.560866e-01
-2.784953e-01
-2.979591e-01
-3.131768e-01
-3.240102e-01
-3.312346e-01
-3.361175e-01
-3.400341e-01
-3.442431e-01
-3.495873e-01
-3.558982e-01
-3.614591e-01
-3.633283e-01
-3.588696e-01
-3.476509e-01
-3.321566e-01
-3.165511e-01
-3.043861e-01
-2.969670e-01
-2.933203e-01
-2.912962e-01
-2.886942e-01
-2.837615e-01
-2.751894e-01
-2.621300e-01
-2.446312e-01
-2.243033e-01
-2.043771e-01
-1.885186e-01
-1.789098e-01
-1.749909e-01
-1.738976e-01
-1.724121e-01
-1.691157e-01
-1.651097e-01
-1.625697e-01
-1.621808e-01
-1.617299e-01
-1.573849e-01
-1.468121e-01
-1.314931e-01
-1.162001e-01
-1.060112e-01
-1.032625e-01
-1.066988e-01
-1.130342e-01
-1.192057e-01
-1.235274e-01
-1.254248e-01
-1.246963e-01
-1.212266e-01
-1.152613e-01
-1.077867e-01
-1.005451e-01
-9.546259e-02
-9.359618e-02
-9.406835e-02
-9.371717e-02
-8.808700e-02
-7.362823e-02
-4.987147e-02
-2.004528e-02
1.028451e-02
3.555352e-02
5.218620e-02
5.960946e-02
6.032988e-02
5.907803e-02
6.080773e-02
6.795220e-02
7.855987e-02
8.703723e-02
8.742187e-02
7.700896e-02
5.784507e-02
3.527830e-02
1.485588e-02
-2.413057e-04
-9.785908e-03
-1.527497e-02
-1.827837e-02
-1.974334e-02
-2.044989e-02
-2.166155e-02
-2.506772e-02
-3.207388e-02
-4.312099e-02
-5.750888e-02
-7.369000e-02
-8.976395e-02
-1.039910e-01
-1.152697e-01
-1.235046e-01
-1.296583e-01
-1.352264e-01
-1.411616e-01
-1.468966e-01
-1.502915e-01
-1.486656e-01
-1.402775e-01
-1.253927e-01
-1.063295e-01
-8.643854e-02
-6.863539e-02
-5.430975e-02
-4.306681e-02
-3.332247e-02
-2.345414e-02
-1.287551e-02
-2.387340e-03
6.274031e-03
1.118125e-02
1.078912e-02
4.321312e-03
-7.849994e-03
-2.393626e-02
-4.101080e-02
-5.604402e-02
-6.720955e-02
-7.459146e-02
-7.977725e-02
-8.453611e-02
-8.938762e-02
-9.310401e-02
-9.372475e-02
-9.048263e-02
-8.506141e-02
-8.102220e-02
-8.190146e-02
-8.959798e-02
-1.039788e-01
-1.232354e-01
-1.442198e-01
-1.628061e-01
-1.748522e-01
-1.778248e-01
-1.722121e-01
-1.615590e-01
-1.507161e-01
-1.431872e-01
-1.393806e-01
-1.371574e-01
-1.341534e-01
-1.295220e-01
-1.231934e-01
-1.133625e-01
-9.491074e-02
-6.081304e-02
-6.198911e-03
6.732118e-02
1.499605e-01
2.262513e-01
2.808234e-01
3.046502e-01
2.987917e-01
2.739846e-01
2.462990e-01
2.307503e-01
2.356159e-01
2.597992e-01
2.941705e-01
3.261431e-01
3.453934e-01
3.481442e-01
3.382576e-01
3.251506e-01
3.199436e-01
3.314789e-01
3.633980e-01
4.130617e-01
4.726919e-01
5.322696e-01
5.827561e-01
6.181724e-01
6.362237e-01
6.382310e-01
6.289805e-01
6.162043e-01
6.090629e-01
6.156248e-01
6.401910e-01
6.816154e-01
7.334295e-01
7.858928e-01
8.292270e-01
8.566311e-01
8.658068e-01
8.586056e-01
8.393408e-01
8.126896e-01
7.820022e-01
7.485463e-01
7.118861e-01
6.710772e-01
6.258287e-01
5.767669e-01
5.246542e-01
4.694068e-01
4.101297e-01
3.465526e-01
2.808944e-01
2.187327e-01
1.681268e-01
1.371906e-01
1.310460e-01
1.495423e-01
1.870417e-01
2.346321e-01
2.836760e-01
3.286881e-01
3.680708e-01
4.027830e-01
4.341312e-01
4.619670e-01
4.841402e-01
4.974367e-01
4.994386e-01
4.901889e-01
4.726414e-01
4.515466e-01
4.313434e-01
4.142737e-01
3.997913e-01
3.854618e-01
3.686150e-01
3.476566e-01
3.224023e-01
2.936983e-01
2.630796e-01
2.326898e-01
2.049304e-01
1.815127e-01
1.625041e-01
1.462650e-01
1.304875e-01
1.136064e-01
9.547700e-02
7.679695e-02
5.789450e-02
3.815348e-02
1.674288e-02
-6.047465e-03
-2.825339e-02
-4.711576e-02
-6.075605e-02
-6.943997e-02
-7.563233e-02
-8.288738e-02
-9.425418e-02
-1.110190e-01
-1.323691e-01
-1.560689e-01
-1.796150e-01
-2.010743e-01
-2.193026e-01
-2.339631e-01
-2.458278e-01
-2.571506e-01
-2.713445e-01
-2.915897e-01
-3.190662e-01
-3.521210e-01
-3.870392e-01
-4.197502e-01
-4.471769e-01
-4.676460e-01
-4.808197e-01
-4.876828e-01
-4.904268e-01
-4.918417e-01
-4.943552e-01
-4.993061e-01
-5.068398e-01
-5.163108e-01
-5.268279e-01
-5.377023e-01
-5.487046e-01
-5.600340e-01
-5.719690e-01
-5.843837e-01
-5.964482e-01
-6.067686e-01
-6.139922e-01
-6.175518e-01
-6.179462e-01
-6.161832e-01
-6.128715e-01
-6.081389e-01
-6.030152e-01
-6.013502e-01
-6.103164e-01
-6.381880e-01
-6.898298e-01
-7.618896e-01
-8.404761e-01
-9.037594e-01
-9.297024e-01
-9.055203e-01
-8.333877e-01
-7.289211e-01
-6.137135e-01
-5.066417e-01
-4.184237e-01
-3.510251e-01
-3.006232e-01
-2.616053e-01
-2.295416e-01
-2.023358e-01
-1.798741e-01
-1.629268e-01
-1.520049e-01
-1.468136e-01
-1.466914e-01
-1.515474e-01
-1.621863e-01
-1.796375e-01
-2.043154e-01
-2.358571e-01
-2.735347e-01
-3.166909e-01
-3.650410e-01
-4.190570e-01
-4.803745e-01
-5.516942e-01
-6.357826e-01
-7.339063e-01
-8.445433e-01
-9.630015e-01
-1.082058e+00
-1.193399e+00
-1.289474e+00
-1.365233e+00
-1.419176e+00
-1.453330e+00
-1.472287e+00
-1.481937e+00
-1.488444e+00
-1.497311e+00
-1.512154e+00
-1.533398e+00
-1.557853e+00
-1.579829e+00
-1.593523e+00
-1.595500e+00
-1.585938e+00
-1.567933e+00
-1.545407e+00
-1.520952e+00
-1.494707e+00
-1.464553e+00
-1.427369e+00
-1.380879e+00
-1.325488e+00
-1.265223e+00
-1.207080e+00
-1.159035e+00
-1.128007e+00
-1.119146e+00
-1.136569e+00
-1.184071e+00
-1.263833e+00
-1.373041e+00
-1.501048e+00
-1.630354e+00
-1.742121e+00
-1.823360e+00
-1.871589e+00
-1.894533e+00
-1.905473e+00
-1.916991e+00
-1.936210e+00
-1.963579e+00
-1.995107e+00
-2.025810e+00
-2.051920e+00
-2.071097e+00
-2.081658e+00
-2.081987e+00
-2.070608e+00
-2.046783e+00
-2.011294e+00
-1.966949e+00
-1.918223e+00
-1.869825e+00
-1.824732e+00
-1.782926e+00
-1.741833e+00
-1.698328e+00
-1.651056e+00
-1.601678e+00
-1.554308e+00
-1.513367e+00
-1.480910e+00
-1.454940e+00
-1.429964e+00
-1.399864e+00
-1.361777e+00
-1.318827e+00
-1.280002e+00
-1.257089e+00
-1.260192e+00
-1.293903e+00
-1.355489e+00
-1.435520e+00
-1.520649e+00
-1.597737e+00
-1.657993e+00
-1.699429e+00
-1.726484e+00
-1.747019e+00
-1.768272e+00
-1.793813e+00
-1.822744e+00
-1.850986e+00
-1.873414e+00
-1.885690e+00
-1.885374e+00
-1.872127e+00
-1.846696e+00
-1.808716e+00
-1.754438e+00
-1.676251e+00
-1.565186e+00
-1.415786e+00
-1.231024e+00
-1.024656e+00
-8.195106e-01
-6.418436e-01
-5.133266e-01
-4.435140e-01
-4.260985e-01
-4.408838e-01
-4.606127e-01
-4.595434e-01
-4.204094e-01
-3.379015e-01
-2.187492e-01
-7.949903e-02
5.727133e-02
1.683882e-01
2.369811e-01
2.590226e-01
2.462081e-01
2.223572e-01
2.133817e-01
2.348810e-01
2.839893e-01
3.407672e-01
3.792238e-01
3.821990e-01
3.518863e-01
3.103017e-01
2.894638e-01
3.160807e-01
3.979923e-01
5.189073e-01
6.442477e-01
7.355417e-01
7.666679e-01
7.347356e-01
6.611758e-01
5.826977e-01
5.356924e-01
5.405226e-01
5.924758e-01
6.633077e-01
7.126974e-01
7.048542e-01
6.235084e-01
4.792284e-01
3.061285e-01
1.493087e-01
4.825281e-02
2.324371e-02
7.018303e-02
1.646694e-01
2.719630e-01
3.581418e-01
3.988733e-01
3.839705e-01
3.174357e-01
2.140269e-01
9.421498e-02
-2.084865e-02
-1.139246e-01
-1.760365e-01
-2.096543e-01
-2.282716e-01
-2.508110e-01
-2.927652e-01
-3.587706e-01
-4.405214e-01
-5.204395e-01
-5.784976e-01
-5.989344e-01
-5.747974e-01
-5.097438e-01
-4.172895e-01
-3.177465e-01
-2.331141e-01
-1.806752e-01
-1.670589e-01
-1.854504e-01
-2.180708e-01
-2.434086e-01
-2.447071e-01
-2.155972e-01
-1.608956e-01
-9.336792e-02
-2.865332e-02
1.971353e-02
4.415597e-02
4.530879e-02
3.214926e-02
1.946160e-02
2.284613e-02
5.285201e-02
1.107103e-01
1.877809e-01
2.692552e-01
3.405142e-01
3.930231e-01
4.269010e-01
4.491573e-01
4.686892e-01
4.904785e-01
5.118486e-01
5.229229e-01
5.112989e-01
4.684094e-01
3.941246e-01
2.975911e-01
1.944731e-01
1.019037e-01
3.282282e-02
-8.201895e-03
-2.570844e-02
-3.024521e-02
-3.332120e-02
-4.336397e-02
-6.460559e-02
-9.852020e-02
-1.457277e-01
-2.063137e-01
-2.780319e-01
-3.537759e-01
-4.207888e-01
-4.633316e-01
-4.681646e-01
-4.300006e-01
-3.538230e-01
-2.527162e-01
-1.423395e-01
-3.487652e-02
6.462322e-02
1.579670e-01
2.501618e-01
3.448327e-01
4.415850e-01
5.364931e-01
6.245932e-01
7.024720e-01
7.698262e-01
8.297101e-01
8.875031e-01
9.488878e-01
1.017443e+00
1.092549e+00
1.168323e+00
1.234366e+00
1.278746e+00
1.292385e+00
1.272676e+00
1.224309e+00
1.157032e+00
1.081868e+00
1.007807e+00
9.403682e-01
8.821484e-01
8.342418e-01
7.969673e-01
7.692254e-01
7.472444e-01
7.242157e-01
6.918305e-01
6.434076e-01
5.769321e-01
4.958833e-01
4.069506e-01
3.159617e-01
2.247242e-01
1.307830e-01
2.997633e-02
-8.009274e-02
-1.978166e-01
-3.176963e-01
-4.324597e-01
-5.358088e-01
-6.243710e-01
-6.981502e-01
-7.595928e-01
-8.119173e-01
-8.576159e-01
-8.978746e-01
-9.330127e-01
-9.633454e-01
-9.896921e-01
-1.013129e+00
-1.034135e+00
-1.051831e+00
-1.064207e+00
-1.069651e+00
-1.068708e+00
-1.064374e+00
-1.060246e+00
-1.057832e+00
-1.055153e+00
-1.047610e+00
-1.030348e+00
-1.000611e+00
-9.589320e-01
-9.087111e-01
-8.544530e-01
-7.996112e-01
-7.452345e-01
-6.900348e-01
-6.315987e-01
-5.678666e-01
-4.980058e-01
-4.223684e-01
-3.419718e-01
-2.582279e-01
-1.731047e-01
-8.910496e-02
-8.516769e-03
6.767087e-02
1.402327e-01
2.110691e-01
2.818252e-01
3.526178e-01
4.216653e-01
4.859853e-01
5.425370e-01
5.890786e-01
6.246882e-01
6.503094e-01
6.691783e-01
6.863917e-01
7.071719e-01
7.344278e-01
7.670146e-01
7.999208e-01
8.264971e-01
8.414370e-01
8.427050e-01
8.316073e-01
8.116884e-01
7.874686e-01
7.632975e-01
7.422660e-01
7.255324e-01
7.124443e-01
7.011986e-01
6.894783e-01
6.749137e-01
6.556452e-01
6.312256e-01
6.036213e-01
5.775449e-01
5.593519e-01
5.545668e-01
5.651636e-01
5.880496e-01
6.155276e-01
6.375114e-01
6.445849e-01
6.307584e-01
5.949316e-01
5.406914e-01
4.748405e-01
4.053985e-01
3.396446e-01
2.825000e-01
2.354789e-01
1.964931e-01
1.607939e-01
1.231886e-01
8.104178e-02
3.648887e-02
-3.993250e-03
-3.295346e-02
-4.625825e-02
-4.549631e-02
-3.709328e-02
-2.897075e-02
-2.686479e-02
-3.216324e-02
-4.201974e-02
-5.140979e-02
-5.603751e-02
-5.470036e-02
-5.006630e-02
-4.771939e-02
-5.417615e-02
-7.475736e-02
-1.118229e-01
-1.636261e-01
-2.242561e-01
-2.852744e-01
-3.389341e-01
-3.815146e-01
-4.146718e-01
-4.437633e-01
-4.741543e-01
-5.078969e-01
-5.428257e-01
-5.742724e-01
-5.977647e-01
-6.108272e-01
-6.132586e-01
-6.064763e-01
-5.927774e-01
-5.750359e-01
-5.568773e-01
-5.428655e-01
-5.380219e-01
-5.463471e-01
-5.687994e-01
-6.020341e-01
-6.393734e-01
-6.742399e-01
-7.041865e-01
-7.325755e-01
-7.662347e-01
-8.102137e-01
-8.628743e-01
-9.144289e-01
-9.499677e-01
-9.555439e-01
-9.245173e-01
-8.614320e-01
-7.816374e-01
-7.063715e-01
-6.550404e-01
-6.380291e-01
-6.532596e-01
-6.877807e-01
-7.233383e-01
-7.435229e-01
-7.398483e-01
-7.144664e-01
-6.783126e-01
-6.455475e-01
-6.270855e-01
-6.261080e-01
-6.369252e-01
-6.471221e-01
-6.422604e-01
-6.117455e-01
-5.536232e-01
-4.760385e-01
-3.944463e-01
-3.257018e-01
-2.817104e-01
-2.655449e-01
-2.716638e-01
-2.897071e-01
-3.095948e-01
-3.253894e-01
-3.365386e-01
-3.466904e-01
-3.612319e-01
-3.847535e-01
-4.192048e-01
-4.631158e-01
-5.120150e-01
-5.598346e-01
-6.006119e-01
-6.296584e-01
-6.439373e-01
-6.421712e-01
-6.253124e-01
-5.972142e-01
-5.645052e-01
-5.348503e-01
-5.141391e-01
-5.043999e-01
-5.038603e-01
-5.088262e-01
-5.157765e-01
-5.224358e-01
-5.277752e-01
-5.315303e-01
-5.337145e-01
-5.344481e-01
-5.343011e-01
-5.348751e-01
-5.388020e-01
-5.486279e-01
-5.652095e-01
-5.870511e-01
-6.113061e-01
-6.355768e-01
-6.590145e-01
-6.821413e-01
-7.059758e-01
-7.312228e-01
-7.578470e-01
-7.850553e-01
-8.115206e-01
-8.354209e-01
-8.540222e-01
-8.633237e-01
-8.588035e-01
-8.375943e-01
-8.009314e-01
-7.549383e-01
-7.086821e-01
-6.703645e-01
-6.439251e-01
-6.280090e-01
-6.176358e-01
-6.073711e-01
-5.941240e-01
-5.779693e-01
-5.607381e-01
-5.438692e-01
-5.274381e-01
-5.108691e-01
-4.943057e-01
-4.794461e-01
-4.693454e-01
-4.672426e-01
-4.748578e-01
-4.910546e-01
-5.118471e-01
-5.320095e-01
-5.474962e-01
-5.573702e-01
-5.642178e-01
-5.727065e-01
-5.866470e-01
-6.055817e-01
-6.224808e-01
-6.243065e-01
-5.964699e-01
-5.302565e-01
-4.299021e-01
-3.149725e-01
-2.153685e-01
-1.602326e-01
-1.658941e-01
-2.289962e-01
-3.281924e-01
-4.331933e-01
-5.164355e-01
-5.618503e-01
-5.671521e-01
-5.397249e-01
-4.896052e-01
-4.241281e-01
-3.469293e-01
-2.606369e-01
-1.701097e-01
-8.317377e-02
-8.155512e-03
4.998447e-02
9.226056e-02
1.253333e-01
1.584813e-01
1.997163e-01
2.530236e-01
3.174880e-01
3.878618e-01
4.558707e-01
5.120314e-01
5.481912e-01
5.606755e-01
5.528875e-01
5.355956e-01
5.239857e-01
5.323739e-01
5.689368e-01
6.329444e-01
7.155579e-01
8.032527e-01
8.819856e-01
9.408364e-01
9.746159e-01
9.849099e-01
9.789936e-01
9.667745e-01
9.568621e-01
9.533220e-01
9.545869e-01
9.552782e-01
9.502365e-01
9.386054e-01
9.255531e-01
9.205253e-01
9.329097e-01
9.673900e-01
1.021275e+00
1.084872e+00
1.144537e+00
1.187148e+00
1.204432e+00
1.195467e+00
1.166334e+00
1.127212e+00
1.088501e+00
1.057764e+00
1.038543e+00
1.030904e+00
1.032715e+00
1.040708e+00
1.051179e+00
1.060854e+00
1.068162e+00
1.074141e+00
1.081870e+00
1.094368e+00
1.112382e+00
1.133584e+00
1.153441e+00
1.166908e+00
1.170191e+00
1.162249e+00
1.145667e+00
1.126234e+00
1.111092e+00
1.106244e+00
1.114760e+00
1.136519e+00
1.169261e+00
1.209734e+00
1.254044e+00
1.297457e+00
1.334677e+00
1.360972e+00
1.373583e+00
1.372544e+00
1.360479e+00
1.341500e+00
1.319728e+00
1.298036e+00
1.277370e+00
1.256809e+00
1.234453e+00
1.208980e+00
1.181104e+00
1.153892e+00
1.131608e+00
1.117876e+00
1.114207e+00
1.119477e+00
1.130422e+00
1.142877e+00
1.153184e+00
1.159158e+00
1.160540e+00
1.159157e+00
1.158663e+00
1.163418e+00
1.176544e+00
1.198121e+00
1.224815e+00
1.251201e+00
1.271852e+00
1.282997e+00
1.283237e+00
1.273497e+00
1.256379e+00
1.234940e+00
1.211272e+00
1.185647e+00
1.156762e+00
1.122806e+00
1.082559e+00
1.036069e+00
9.850727e-01
9.333815e-01
8.866874e-01
8.509355e-01
8.295137e-01
8.211323e-01
8.202829e-01
8.201678e-01
8.159463e-01
8.061428e-01
7.920078e-01
7.763194e-01
7.626765e-01
7.546835e-01
7.542138e-01
7.595892e-01
7.655594e-01
7.657335e-01
7.559974e-01
7.366723e-01
7.121758e-01
6.886191e-01
6.709560e-01
6.612802e-01
6.587589e-01
6.606127e-01
6.634143e-01
6.643305e-01
6.619816e-01
6.564941e-01
6.486843e-01
6.390264e-01
6.272643e-01
6.128610e-01
5.956348e-01
5.758113e-01
5.533919e-01
5.275464e-01
4.968283e-01
4.601560e-01
4.176486e-01
3.705714e-01
3.206286e-01
2.695246e-01
2.193023e-01
1.728261e-01
1.333543e-01
1.032178e-01
8.289575e-02
7.143393e-02
6.759799e-02
7.041020e-02
7.861437e-02
8.988181e-02
1.007842e-01
1.077531e-01
1.084385e-01
1.026793e-01
9.257391e-02
8.159000e-02
7.311337e-02
6.913755e-02
6.972246e-02
7.333616e-02
7.758183e-02
7.968431e-02
7.667996e-02
6.587632e-02
4.597212e-02
1.836592e-02
-1.239967e-02
-3.975228e-02
-5.740039e-02
-6.160806e-02
-5.232245e-02
-3.297818e-02
-9.416551e-03
1.189109e-02
2.624931e-02
3.288038e-02
3.519917e-02
3.851687e-02
4.648091e-02
5.868490e-02
7.102222e-02
7.834849e-02
7.755253e-02
6.917405e-02
5.691718e-02
4.573408e-02
3.973851e-02
4.092888e-02
4.895519e-02
6.153850e-02
7.513203e-02
8.580919e-02
9.040994e-02
8.753004e-02
7.777128e-02
6.321418e-02
4.666272e-02
3.103114e-02
1.862448e-02
1.011369e-02
3.850241e-03
-3.469418e-03
-1.475153e-02
-3.042537e-02
-4.788499e-02
-6.268396e-02
-7.041705e-02
-6.825788e-02
-5.582528e-02
-3.523050e-02
-1.015484e-02
1.561884e-02
3.927083e-02
5.912061e-02
7.436382e-02
8.500451e-02
9.195497e-02
9.676220e-02
1.007388e-01
1.040477e-01
1.055491e-01
1.035517e-01
9.678295e-02
8.488032e-02
6.834443e-02
4.835544e-02
2.673799e-02
5.942092e-03
-1.134142e-02
-2.303615e-02
-2.851041e-02
-2.868547e-02
-2.531000e-02
-2.007870e-02
-1.434458e-02
-9.416511e-03
-6.735862e-03
-7.388539e-03
-1.120594e-02
-1.624272e-02
-1.918019e-02
-1.654876e-02
-6.240776e-03
1.125172e-02
3.239065e-02
5.138162e-02
6.224053e-02
6.144832e-02
4.999410e-02
3.370371e-02
2.138570e-02
2.131018e-02
3.756995e-02
6.828814e-02
1.067711e-01
1.448842e-01
1.765509e-01
1.994596e-01
2.145107e-01
2.240700e-01
2.305792e-01
2.361942e-01
2.428443e-01
2.518990e-01
2.635543e-01
2.767176e-01
2.897690e-01
3.016746e-01
3.125079e-01
3.229663e-01
3.334765e-01
3.438869e-01
3.540140e-01
3.642836e-01
3.756060e-01
3.885157e-01
4.024886e-01
4.162769e-01
4.290786e-01
4.414116e-01
4.548079e-01
4.707278e-01
4.899943e-01
5.134458e-01
5.428949e-01
5.806896e-01
6.274014e-01
6.793219e-01
7.281349e-01
7.635573e-01
7.775620e-01
7.677634e-01
7.381355e-01
6.969631e-01
6.535520e-01
6.154679e-01
5.871131e-01
5.695639e-01
5.613547e-01
5.598521e-01
5.626280e-01
5.681543e-01
5.756374e-01
5.845017e-01
5.940820e-01
6.035497e-01
6.118686e-01
6.178759e-01
6.206880e-01
6.202571e-01
6.175975e-01
6.143853e-01
6.121422e-01
6.115850e-01
6.125786e-01
6.145402e-01
6.168093e-01
6.188698e-01
6.206974e-01
6.231219e-01
6.275969e-01
6.352212e-01
6.457703e-01
6.575802e-01
6.683869e-01
6.765580e-01
6.819623e-01
6.859837e-01
6.907368e-01
6.979334e-01
7.079224e-01
7.194392e-01
7.303556e-01
7.389577e-01
7.447412e-01
7.481842e-01
7.499465e-01
7.503464e-01
7.495291e-01
7.480726e-01
7.474262e-01
7.496153e-01
7.561178e-01
7.665932e-01
7.785045e-01
7.880303e-01
7.916674e-01
7.875651e-01
7.760216e-01
7.590689e-01
7.393487e-01
7.187427e-01
6.974808e-01
6.743230e-01
6.477440e-01
6.172855e-01
5.840351e-01
5.498720e-01
5.162026e-01
4.833385e-01
4.509799e-01
4.191688e-01
3.887400e-01
3.609023e-01
3.363336e-01
3.144349e-01
2.932463e-01
2.701932e-01
2.433434e-01
2.124690e-01
1.792678e-01
1.465467e-01
1.167797e-01
9.092702e-02
6.829347e-02
4.745354e-02
2.754674e-02
9.124423e-03
-5.918738e-03
-1.530381e-02
-1.773132e-02
-1.387304e-02
-6.316264e-03
1.585292e-03
7.208092e-03
9.573521e-03
9.367472e-03
8.387416e-03
8.759984e-03
1.205630e-02
1.858761e-02
2.742496e-02
3.729096e-02
4.756035e-02
5.840853e-02
7.014628e-02
8.266816e-02
9.553100e-02
1.082476e-01
1.203148e-01
1.311587e-01
1.404424e-01
1.486904e-01
1.576511e-01
1.699424e-01
1.881165e-01
2.135577e-01
2.454671e-01
2.802038e-01
3.115961e-01
3.327577e-01
3.389701e-01
3.300726e-01
3.107708e-01
2.885944e-01
2.707530e-01
2.615889e-01
2.616816e-01
2.687154e-01
2.794519e-01
2.916610e-01
3.048911e-01
3.197392e-01
3.364377e-01
3.540758e-01
3.710889e-01
3.864813e-01
4.007591e-01
4.159809e-01
4.349898e-01
4.601682e-01
4.920962e-01
5.286673e-01
5.653476e-01
5.967973e-01
6.191427e-01
6.316455e-01
6.367963e-01
6.387256e-01
6.408512e-01
6.442287e-01
6.475717e-01
6.486043e-01
6.454658e-01
6.372228e-01
6.237093e-01
6.055219e-01
5.844617e-01
5.638811e-01
5.481992e-01
5.413389e-01
5.446011e-01
5.551367e-01
5.662491e-01
5.699749e-01
5.610422e-01
5.401975e-01
5.148101e-01
4.959777e-01
4.935120e-01
5.116347e-01
5.476001e-01
5.932559e-01
6.379330e-01
6.713016e-01
6.858831e-01
6.791393e-01
6.545904e-01
6.212965e-01
5.915623e-01
5.774515e-01
5.872227e-01
6.228667e-01
6.795317e-01
7.470550e-01
8.131810e-01
8.672812e-01
9.030299e-01
9.191387e-01
9.184193e-01
9.060802e-01
8.880571e-01
8.697384e-01
8.550380e-01
8.457608e-01
8.415087e-01
8.403242e-01
8.397227e-01
8.375562e-01
8.326022e-01
8.249924e-01
8.161917e-01
8.081578e-01
8.020672e-01
7.975771e-01
7.932093e-01
7.875929e-01
7.807731e-01
7.747895e-01
7.730771e-01
7.787917e-01
7.928042e-01
8.126081e-01
8.331686e-01
8.494590e-01
8.589596e-01
8.623222e-01
8.620568e-01
8.607976e-01
8.606060e-01
8.631839e-01
8.698091e-01
8.803727e-01
8.922330e-01
9.002592e-01
8.987718e-01
8.845251e-01
8.587695e-01
8.269372e-01
7.961781e-01
7.723292e-01
7.579837e-01
7.523187e-01
7.521978e-01
7.537107e-01
7.537188e-01
7.511283e-01
7.472032e-01
7.443919e-01
7.444125e-01
7.472120e-01
7.515144e-01
7.560840e-01
7.604288e-01
7.645629e-01
7.683552e-01
7.711905e-01
7.723230e-01
7.717294e-01
7.707192e-01
7.715816e-01
7.762888e-01
7.850285e-01
7.954586e-01
8.032591e-01
8.040233e-01
7.957654e-01
7.806571e-01
7.646881e-01
7.549439e-01
7.557781e-01
7.663203e-01
7.811682e-01
7.937676e-01
7.999709e-01
7.995158e-01
7.951033e-01
7.903394e-01
7.880062e-01
7.893227e-01
7.939807e-01
8.004819e-01
8.065839e-01
8.098420e-01
8.081116e-01
7.999108e-01
7.848318e-01
7.641386e-01
7.410542e-01
7.199371e-01
7.043636e-01
6.953292e-01
6.909577e-01
6.879664e-01
6.837840e-01
6.778544e-01
6.714556e-01
6.664722e-01
6.640889e-01
6.641081e-01
6.650463e-01
6.648003e-01
6.614922e-01
6.540257e-01
6.421041e-01
6.259338e-01
6.061351e-01
5.840339e-01
5.617610e-01
5.414207e-01
5.235414e-01
5.061107e-01
4.853540e-01
4.579810e-01
4.232594e-01
3.833969e-01
3.422018e-01
3.032535e-01
2.687467e-01
2.393376e-01
2.146455e-01
1.938378e-01
1.759085e-01
1.596888e-01
1.439099e-01
1.275104e-01
1.100326e-01
9.181903e-02
7.398571e-02
5.836667e-02
4.735318e-02
4.311970e-02
4.603683e-02
5.323785e-02
5.894117e-02
5.698296e-02
4.407937e-02
2.174647e-02
-4.121569e-03
-2.572829e-02
-3.689202e-02
-3.611790e-02
-2.760520e-02
-1.943243e-02
-1.985978e-02
-3.383529e-02
-6.138651e-02
-9.824288e-02
-1.379680e-01
-1.744604e-01
-2.037510e-01
-2.245895e-01
-2.380871e-01
-2.469339e-01
-2.543725e-01
-2.630154e-01
-2.739481e-01
-2.866187e-01
-2.995785e-01
-3.116469e-01
-3.227756e-01
-3.339612e-01
-3.462604e-01
-3.598214e-01
-3.738201e-01
-3.871950e-01
-3.992845e-01
-4.097843e-01
-4.182844e-01
-4.239759e-01
-4.257657e-01
-4.226163e-01
-4.139023e-01
-3.997812e-01
-3.816154e-01
-3.621891e-01
-3.451998e-01
-3.337878e-01
-3.286951e-01
-3.273202e-01
-3.246306e-01
-3.155979e-01
-2.976604e-01
-2.718603e-01
-2.424243e-01
-2.154058e-01
-1.969677e-01
-1.915238e-01
-2.000430e-01
-2.192855e-01
-2.427321e-01
-2.630969e-01
-2.751741e-01
-2.774658e-01
-2.719962e-01
-2.630366e-01
-2.557342e-01
-2.548125e-01
-2.630787e-01
-2.801352e-01
-3.022892e-01
-3.240158e-01
-3.401200e-01
-3.473449e-01
-3.448586e-01
-3.339289e-01
-3.173272e-01
-2.985669e-01
-2.807732e-01
-2.654682e-01
-2.521795e-01
-2.393223e-01
-2.256378e-01
-2.110322e-01
-1.962858e-01
-1.820316e-01
-1.679958e-01
-1.532593e-01
-1.372587e-01
-1.204613e-01
-1.040246e-01
-8.878068e-02
-7.444823e-02
-5.967862e-02
-4.277713e-02
-2.242695e-02
2.042816e-03
3.066837e-02
6.272111e-02
9.645335e-02
1.291883e-01
1.579937e-01
1.806421e-01
1.964767e-01
2.069558e-01
2.155332e-01
2.265451e-01
2.434292e-01
2.672928e-01
2.966341e-01
3.280996e-01
3.575853e-01
3.812597e-01
3.965839e-01
4.034469e-01
4.050823e-01
4.079024e-01
4.194435e-01
4.447762e-01
4.833928e-01
5.289487e-01
5.723833e-01
6.063704e-01
6.282630e-01
6.402755e-01
6.476321e-01
6.560267e-01
6.694274e-01
6.889850e-01
7.133030e-01
7.395016e-01
7.642550e-01
7.845579e-01
7.983354e-01
8.047362e-01
8.039214e-01
7.966998e-01
7.845050e-01
7.695180e-01
7.542002e-01
7.400214e-01
7.262392e-01
7.100311e-01
6.883901e-01
6.605207e-01
6.287389e-01
5.971602e-01
5.694636e-01
5.475503e-01
5.316018e-01
5.206738e-01
5.129856e-01
5.060066e-01
4.969453e-01
4.838105e-01
4.663942e-01
4.463002e-01
4.259126e-01
4.072271e-01
3.914955e-01
3.795611e-01
3.719698e-01
3.684590e-01
3.675166e-01
3.668565e-01
3.646760e-01
3.606797e-01
3.559658e-01
3.517511e-01
3.478742e-01
3.423787e-01
3.327035e-01
3.175840e-01
2.980800e-01
2.769270e-01
2.568301e-01
2.390047e-01
2.228322e-01
2.066529e-01
1.890959e-01
1.700216e-01
1.503599e-01
1.310852e-01
1.124374e-01
9.418497e-02
7.656278e-02
6.082072e-02
4.869081e-02
4.105652e-02
3.686066e-02
3.321892e-02
2.681048e-02
1.558657e-02
-4.193046e-04
-1.958046e-02
-3.978273e-02
-5.925651e-02
-7.690517e-02
-9.237941e-02
-1.060098e-01
-1.185255e-01
-1.306366e-01
-1.427568e-01
-1.550549e-01
-1.677095e-01
-1.810490e-01
-1.953863e-01
-2.106312e-01
-2.259647e-01
-2.399325e-01
-2.511515e-01
-2.592840e-01
-2.654028e-01
-2.711057e-01
-2.769240e-01
-2.815354e-01
-2.827159e-01
-2.792189e-01
-2.718006e-01
-2.625368e-01
-2.533127e-01
-2.450094e-01
-2.379482e-01
-2.327474e-01
-2.304070e-01
-2.314233e-01
-2.349338e-01
-2.389713e-01
-2.417794e-01
-2.430242e-01
-2.438183e-01
-2.456123e-01
-2.490101e-01
-2.534832e-01
-2.580474e-01
-2.621795e-01
-2.661391e-01
-2.704228e-01
-2.749730e-01
-2.791355e-01
-2.825228e-01
-2.857108e-01
-2.897362e-01
-2.948384e-01
-2.999426e-01
-3.035490e-01
-3.049958e-01
-3.047204e-01
-3.035224e-01
-3.019272e-01
-3.002598e-01
-2.989476e-01
-2.983585e-01
-2.982198e-01
-2.974157e-01
-2.947257e-01
-2.899563e-01
-2.842918e-01
-2.793995e-01
-2.759805e-01
-2.728702e-01
-2.674428e-01
-2.572603e-01
-2.418762e-01
-2.233347e-01
-2.048959e-01
-1.890408e-01
-1.762993e-01
-1.655333e-01
-1.550212e-01
-1.433077e-01
-1.294281e-01
-1.128036e-01
-9.310646e-02
-7.011309e-02
-4.361378e-02
-1.361409e-02
1.912841e-02
5.265812e-02
8.401788e-02
1.101449e-01
1.289874e-01
1.404103e-01
1.466723e-01
1.520384e-01
1.611595e-01
1.769736e-01
1.997524e-01
2.279825e-01
2.599829e-01
2.946916e-01
3.312544e-01
3.684330e-01
4.049315e-01
4.404616e-01
4.763208e-01
5.147280e-01
5.574402e-01
6.047473e-01
6.554481e-01
7.076007e-01
7.594274e-01
8.098157e-01
8.581637e-01
9.037336e-01
9.450605e-01
9.800429e-01
1.006898e+00
1.025368e+00
1.037069e+00
1.044469e+00
1.049398e+00
1.052530e+00
1.054143e+00
1.054952e+00
1.055936e+00
1.057467e+00
1.058931e+00
1.059526e+00
1.059748e+00
1.062274e+00
1.071279e+00
1.090376e+00
1.120573e+00
1.159501e+00
1.202177e+00
1.242814e+00
1.276981e+00
1.303200e+00
1.323092e+00
1.339902e+00
1.356259e+00
1.372476e+00
1.386250e+00
1.393873e+00
1.392313e+00
1.381005e+00
1.362426e+00
1.341349e+00
1.323266e+00
1.312453e+00
1.310107e+00
1.313196e+00
1.314853e+00
1.306648e+00
1.282162e+00
1.240258e+00
1.186179e+00
1.129568e+00
1.080406e+00
1.045174e+00
1.025215e+00
1.017498e+00
1.016603e+00
1.016701e+00
1.013053e+00
1.002960e+00
9.860978e-01
9.641417e-01
9.398811e-01
9.162710e-01
8.958236e-01
8.804169e-01
8.711604e-01
8.678369e-01
8.680223e-01
8.667557e-01
8.574442e-01
8.336350e-01
7.907733e-01
7.275398e-01
6.467682e-01
5.557387e-01
4.654473e-01
3.886785e-01
3.370903e-01
3.178855e-01
3.310170e-01
3.681507e-01
4.143294e-01
4.521781e-01
4.671561e-01
4.518367e-01
4.077371e-01
3.441681e-01
2.744840e-01
2.110795e-01
1.612329e-01
1.255595e-01
9.931377e-02
7.535789e-02
4.747255e-02
1.324534e-02
-2.418412e-02
-5.657644e-02
-7.374170e-02
-6.824195e-02
-3.921519e-02
6.739772e-03
5.791527e-02
1.016335e-01
1.281660e-01
1.330678e-01
1.175837e-01
8.757488e-02
5.170600e-02
1.935093e-02
-1.830655e-03
-8.606225e-03
-4.308824e-03
1.038717e-03
-6.491497e-03
-3.944960e-02
-1.029293e-01
-1.904124e-01
-2.844107e-01
-3.628731e-01
-4.087035e-01
-4.172238e-01
-3.974417e-01
-3.668035e-01
-3.427725e-01
-3.357716e-01
-3.465264e-01
-3.681017e-01
-3.907126e-01
-4.066566e-01
-4.133156e-01
-4.134010e-01
-4.127768e-01
-4.170812e-01
-4.288445e-01
-4.465269e-01
-4.658657e-01
-4.826384e-01
-4.950159e-01
-5.038248e-01
-5.106312e-01
-5.155938e-01
-5.177398e-01
-5.189497e-01
-5.300151e-01
-5.740550e-01
-6.818797e-01
-8.778029e-01
-1.161650e+00
-1.497955e+00
-1.821482e+00
-2.059285e+00
-2.159174e+00
-2.109909e+00
-1.942956e+00
-1.716099e+00
-1.488592e+00
-1.300398e+00
-1.164075e+00
-1.070298e+00
-1.001066e+00
-9.419974e-01
-8.878596e-01
-8.409991e-01
-8.062647e-01
-7.864749e-01
-7.806009e-01
-7.846206e-01
-7.936279e-01
-8.036520e-01
-8.124511e-01
-8.194298e-01
-8.250447e-01
-8.298450e-01
-8.334469e-01
-8.342004e-01
-8.300560e-01
-8.200710e-01
-8.053343e-01
-7.885709e-01
-7.727502e-01
-7.596613e-01
-7.492211e-01
-7.396703e-01
-7.284283e-01
-7.132880e-01
-6.934862e-01
-6.700856e-01
-6.454211e-01
-6.219781e-01
-6.013771e-01
-5.838982e-01
-5.685062e-01
-5.531304e-01
-5.351716e-01
-5.123873e-01
-4.839709e-01
-4.511634e-01
-4.168810e-01
-3.845885e-01
-3.571121e-01
-3.358660e-01
-3.206127e-01
-3.098178e-01
-3.015288e-01
-2.943079e-01
-2.875680e-01
-2.810504e-01
-2.738888e-01
-2.641358e-01
-2.493498e-01
-2.279897e-01
-2.006740e-01
-1.703776e-01
-1.412693e-01
-1.168127e-01
-9.833477e-02
-8.487026e-02
-7.404883e-02
-6.324688e-02
-5.055623e-02
-3.550972e-02
-1.938088e-02
-4.741391e-03
5.638671e-03
9.979945e-03
8.235449e-03
2.125541e-03
-5.634086e-03
-1.265388e-02
-1.791006e-02
-2.170395e-02
-2.465364e-02
-2.665698e-02
-2.666180e-02
-2.328148e-02
-1.559100e-02
-3.427202e-03
1.287647e-02
3.284595e-02
5.587809e-02
8.094354e-02
1.063839e-01
1.301209e-01
1.502218e-01
1.655095e-01
1.758969e-01
1.823080e-01
1.863552e-01
1.900475e-01
1.954725e-01
2.041082e-01
2.157708e-01
2.279266e-01
2.362892e-01
2.368232e-01
2.280817e-01
2.124042e-01
1.952885e-01
1.832834e-01
1.810900e-01
1.885079e-01
1.981950e-01
1.958897e-01
1.646353e-01
9.269134e-02
-1.809267e-02
-1.483652e-01
-2.653808e-01
-3.345625e-01
-3.334721e-01
-2.612639e-01
-1.387932e-01
5.894816e-04
1.246981e-01
2.137408e-01
2.642407e-01
2.853547e-01
2.912232e-01
2.939366e-01
2.999075e-01
3.098774e-01
3.211816e-01
3.305986e-01
3.365045e-01
3.396484e-01
3.424824e-01
3.475802e-01
3.561360e-01
3.674864e-01
3.798277e-01
3.914688e-01
4.018183e-01
4.116968e-01
4.228970e-01
4.371127e-01
4.546544e-01
4.736751e-01
4.905971e-01
5.017427e-01
5.051887e-01
5.016188e-01
4.938199e-01
4.854402e-01
4.797156e-01
4.783904e-01
4.809462e-01
4.846613e-01
4.859785e-01
4.826548e-01
4.752263e-01
4.666794e-01
4.605678e-01
4.588329e-01
4.606261e-01
4.627456e-01
4.612584e-01
4.530611e-01
4.364163e-01
4.107621e-01
3.767660e-01
3.368168e-01
2.951348e-01
2.568867e-01
2.267088e-01
2.074954e-01
1.998820e-01
2.023368e-01
2.116580e-01
2.237359e-01
2.344369e-01
2.404969e-01
2.403495e-01
2.346920e-01
2.264108e-01
2.195810e-01
2.177035e-01
2.219166e-01
2.302048e-01
2.382587e-01
2.416142e-01
2.377448e-01
2.268028e-01
2.108329e-01
1.925121e-01
1.745348e-01
1.595651e-01
1.497408e-01
1.453996e-01
1.441875e-01
1.419252e-01
1.350355e-01
1.227543e-01
1.074838e-01
9.321334e-02
8.330502e-02
7.912798e-02
8.018122e-02
8.520308e-02
9.311751e-02
1.030573e-01
1.138363e-01
1.239632e-01
1.326758e-01
1.410612e-01
1.518020e-01
1.673515e-01
1.880674e-01
2.119098e-01
2.356869e-01
2.565428e-01
2.726445e-01
2.830608e-01
2.874778e-01
2.862998e-01
2.810545e-01
2.744712e-01
2.697573e-01
2.693725e-01
2.741674e-01
2.834202e-01
2.954631e-01
3.081928e-01
3.191612e-01
3.256086e-01
3.250204e-01
3.162152e-01
3.001152e-01
2.793870e-01
2.573106e-01
2.370355e-01
2.216330e-01
2.140925e-01
2.163817e-01
2.279480e-01
2.450226e-01
2.616921e-01
2.723838e-01
2.744204e-01
2.692634e-01
2.617147e-01
2.573773e-01
2.597479e-01
2.686584e-01
2.808983e-01
2.923728e-01
3.002782e-01
3.040821e-01
3.051563e-01
3.057402e-01
3.079012e-01
3.127250e-01
3.199062e-01
3.280247e-01
3.353873e-01
3.407010e-01
3.430829e-01
3.418822e-01
3.370313e-01
3.296296e-01
3.217115e-01
3.149932e-01
3.097902e-01
3.052911e-01
3.008898e-01
2.972284e-01
2.961108e-01
2.995927e-01
3.089790e-01
3.241211e-01
3.431610e-01
3.628973e-01
3.796907e-01
3.903610e-01
3.926283e-01
3.853126e-01
3.687398e-01
3.451888e-01
3.186264e-01
2.933784e-01
2.724577e-01
2.567978e-01
2.459002e-01
2.391235e-01
2.363977e-01
2.379064e-01
2.432761e-01
2.510701e-01
2.588927e-01
2.639175e-01
2.636257e-01
2.565948e-01
2.429634e-01
2.242265e-01
2.026185e-01
1.807280e-01
1.615459e-01
1.484012e-01
1.441379e-01
1.496393e-01
1.626455e-01
1.778869e-01
1.888401e-01
1.904278e-01
1.812457e-01
1.640334e-01
1.441581e-01
1.270073e-01
1.156316e-01
1.097291e-01
1.062938e-01
1.013210e-01
9.152574e-02
7.532754e-02
5.297183e-02
2.607474e-02
-3.038059e-03
-3.202310e-02
-5.924011e-02
-8.438566e-02
-1.087098e-01
-1.345443e-01
-1.642803e-01
-1.994469e-01
-2.406344e-01
-2.883083e-01
-3.436404e-01
-4.083744e-01
-4.835064e-01
-5.674216e-01
-6.546585e-01
-7.364743e-01
-8.035207e-01
-8.494882e-01
-8.736952e-01
-8.811264e-01
-8.799460e-01
-8.778357e-01
-8.789423e-01
-8.828101e-01
-8.856106e-01
-8.827574e-01
-8.714301e-01
-8.519059e-01
-8.274242e-01
-8.029833e-01
-7.836558e-01
-7.728907e-01
-7.712899e-01
-7.764306e-01
-7.839620e-01
-7.895272e-01
-7.906287e-01
-7.875694e-01
-7.830334e-01
-7.805645e-01
-7.826781e-01
-7.893565e-01
-7.976434e-01
-8.028807e-01
-8.011634e-01
-7.913887e-01
-7.754275e-01
-7.565432e-01
-7.374441e-01
-7.191957e-01
-7.012844e-01
-6.824211e-01
-6.614302e-01
-6.377358e-01
-6.113923e-01
-5.828784e-01
-5.527548e-01
-5.211816e-01
-4.875421e-01
-4.506140e-01
-4.094360e-01
-3.644648e-01
-3.182341e-01
-2.747999e-01
-2.379744e-01
-2.094044e-01
-1.878701e-01
-1.702309e-01
-1.531871e-01
-1.347521e-01
-1.149261e-01
-9.563363e-02
-8.008989e-02
-7.159747e-02
-7.195492e-02
-8.029264e-02
-9.331689e-02
-1.069181e-01
-1.178812e-01
-1.245161e-01
-1.262834e-01
-1.233826e-01
-1.168504e-01
-1.087093e-01
-1.014559e-01
-9.691424e-02
-9.526238e-02
-9.505906e-02
-9.435157e-02
-9.206405e-02
-8.861240e-02
-8.538286e-02
-8.368574e-02
-8.407988e-02
-8.643426e-02
-9.044165e-02
-9.606112e-02
-1.035365e-01
-1.130113e-01
-1.241101e-01
-1.359361e-01
-1.476021e-01
-1.588485e-01
-1.701014e-01
-1.818855e-01
-1.942384e-01
-2.066984e-01
-2.186905e-01
-2.297578e-01
-2.394066e-01
-2.467201e-01
-2.499906e-01
-2.467391e-01
-2.345984e-01
-2.130674e-01
-1.851357e-01
-1.573296e-01
-1.376031e-01
-1.320611e-01
-1.423710e-01
-1.652291e-01
-1.939595e-01
-2.213003e-01
-2.421706e-01
-2.554201e-01
-2.638513e-01
-2.723158e-01
-2.846981e-01
-3.015498e-01
-3.199081e-01
-3.352848e-01
-3.443079e-01
-3.463066e-01
-3.431274e-01
-3.376605e-01
-3.321836e-01
-3.275451e-01
-3.234676e-01
-3.193500e-01
-3.147759e-01
-3.096739e-01
-3.045789e-01
-3.009297e-01
-3.007026e-01
-3.050604e-01
-3.128109e-01
-3.200962e-01
-3.220300e-01
-3.153711e-01
-3.003141e-01
-2.801946e-01
-2.595749e-01
-2.421586e-01
-2.296939e-01
-2.220855e-01
-2.181935e-01
-2.166318e-01
-2.162668e-01
-2.165904e-01
-2.180803e-01
-2.221238e-01
-2.300463e-01
-2.417269e-01
-2.551082e-01
-2.672998e-01
-2.764163e-01
-2.825385e-01
-2.870353e-01
-2.909543e-01
-2.939355e-01
-2.946087e-01
-2.921512e-01
-2.876208e-01
-2.838110e-01
-2.836536e-01
-2.884328e-01
-2.971726e-01
-3.074700e-01
-3.168942e-01
-3.239036e-01
-3.279292e-01
-3.289892e-01
-3.274560e-01
-3.242859e-01
-3.212944e-01
-3.207083e-01
-3.239035e-01
-3.302696e-01
-3.372345e-01
-3.415174e-01
-3.407440e-01
-3.344017e-01
-3.235819e-01
-3.097090e-01
-2.932116e-01
-2.732195e-01
-2.484218e-01
-2.180791e-01
-1.822805e-01
-1.417238e-01
-9.800608e-02
-5.475306e-02
-1.857481e-02
1.769865e-03
-1.434149e-03
-3.080861e-02
-8.154113e-02
-1.421349e-01
-1.974966e-01
-2.328104e-01
-2.373388e-01
-2.076918e-01
-1.495817e-01
-7.688256e-02
-7.784154e-03
4.074650e-02
5.822321e-02
4.384260e-02
6.626066e-03
-3.756120e-02
-7.116650e-02
-8.051101e-02
-5.989349e-02
-1.305889e-02
4.827618e-02
1.084062e-01
1.529205e-01
1.734612e-01
1.701998e-01
1.511059e-01
1.282733e-01
1.127391e-01
1.099544e-01
1.178149e-01
1.279617e-01
1.296297e-01
1.143736e-01
7.974788e-02
3.040818e-02
-2.383945e-02
-7.200715e-02
-1.058042e-01
-1.216074e-01
-1.201630e-01
-1.050323e-01
-8.104419e-02
-5.333260e-02
-2.678200e-02
-5.449686e-03
8.183930e-03
1.372281e-02
1.246584e-02
6.122587e-03
-4.371595e-03
-1.896664e-02
-3.777263e-02
-6.065624e-02
-8.773225e-02
-1.199827e-01
-1.589288e-01
-2.054429e-01
-2.589153e-01
-3.176747e-01
-3.802532e-01
-4.463150e-01
-5.165265e-01
-5.915741e-01
-6.709526e-01
-7.520383e-01
-8.298279e-01
-8.976428e-01
-9.487834e-01
-9.786257e-01
-9.863325e-01
-9.754179e-01
-9.526996e-01
-9.254860e-01
-8.973058e-01
-8.636158e-01
-8.104838e-01
-7.192157e-01
-5.766532e-01
-3.861174e-01
-1.719218e-01
2.657597e-02
1.691222e-01
2.295031e-01
2.034148e-01
1.060141e-01
-3.768452e-02
-2.027000e-01
-3.687703e-01
-5.191592e-01
-6.373057e-01
-7.061211e-01
-7.122758e-01
-6.536234e-01
-5.447781e-01
-4.160676e-01
-3.047170e-01
-2.417762e-01
-2.409316e-01
-2.944750e-01
-3.780899e-01
-4.618430e-01
-5.220517e-01
-5.488773e-01
-5.472047e-01
-5.317212e-01
-5.192965e-01
-5.221964e-01
-5.445580e-01
-5.825666e-01
-6.270519e-01
-6.668297e-01
-6.918648e-01
-6.960176e-01
-6.790721e-01
-6.473771e-01
-6.124265e-01
-5.873053e-01
-5.820450e-01
-5.998759e-01
-6.361182e-01
-6.800633e-01
-7.188379e-01
-7.416813e-01
-7.431850e-01
-7.245608e-01
-6.927747e-01
-6.580562e-01
-6.306042e-01
-6.173680e-01
-6.197700e-01
-6.331074e-01
-6.481004e-01
-6.545159e-01
-6.458638e-01
-6.231906e-01
-5.958746e-01
-5.785447e-01
-5.851835e-01
-6.230074e-01
-6.890212e-01
-7.710823e-01
-8.531236e-01
-9.218188e-01
-9.710229e-01
-1.001825e+00
-1.018990e+00
-1.026616e+00
-1.025618e+00
-1.013935e+00
-9.885262e-01
-9.475668e-01
-8.916371e-01
-8.237400e-01
-7.486602e-01
-6.721721e-01
-6.002688e-01
-5.384226e-01
-4.908066e-01
-4.592630e-01
-4.420281e-01
-4.329874e-01
-4.227348e-01
-4.019573e-01
-3.659183e-01
-3.176234e-01
-2.675899e-01
-2.297137e-01
-2.147968e-01
-2.249607e-01
-2.521527e-01
-2.818254e-01
-2.998631e-01
-2.989322e-01
-2.809284e-01
-2.547679e-01
-2.315032e-01
-2.197230e-01
-2.231797e-01
-2.408937e-01
-2.688713e-01
-3.022574e-01
-3.368819e-01
-3.696662e-01
-3.981964e-01
-4.203528e-01
-4.346220e-01
-4.409170e-01
-4.411106e-01
-4.385073e-01
-4.361803e-01
-4.351328e-01
-4.336105e-01
-4.280087e-01
-4.145949e-01
-3.910635e-01
-3.575485e-01
-3.169156e-01
-2.739754e-01
-2.337104e-01
-1.994811e-01
-1.722588e-01
-1.510439e-01
-1.338606e-01
-1.187027e-01
-1.040673e-01
-8.885756e-02
-7.180554e-02
-5.124941e-02
-2.623114e-02
1.340651e-03
2.538595e-02
3.720018e-02
2.972025e-02
1.914083e-03
-3.979299e-02
-8.422912e-02
-1.207818e-01
-1.442252e-01
-1.564868e-01
-1.647370e-01
-1.772993e-01
-1.998254e-01
-2.334744e-01
-2.753496e-01
-3.203904e-01
-3.636906e-01
-4.023501e-01
-4.361078e-01
-4.663864e-01
-4.942924e-01
-5.189756e-01
-5.376023e-01
-5.469911e-01
-5.457644e-01
-5.356318e-01
-5.211029e-01
-5.078488e-01
-5.005275e-01
-5.010729e-01
-5.082467e-01
-5.186903e-01
-5.290194e-01
-5.379303e-01
-5.470685e-01
-5.599942e-01
-5.799416e-01
-6.079881e-01
-6.426545e-01
-6.805706e-01
-7.173111e-01
-7.481304e-01
-7.689217e-01
-7.775073e-01
-7.748264e-01
-7.653528e-01
-7.561514e-01
-7.545021e-01
-7.650528e-01
-7.881860e-01
-8.206351e-01
-8.577428e-01
-8.957071e-01
-9.326332e-01
-9.684212e-01
-1.004147e+00
-1.041370e+00
-1.081474e+00
-1.125079e+00
-1.171558e+00
-1.218694e+00
-1.262785e+00
-1.299688e+00
-1.326802e+00
-1.345030e+00
-1.359331e+00
-1.377188e+00
-1.405576e+00
-1.448037e+00
-1.503395e+00
-1.566696e+00
-1.631601e+00
-1.692647e+00
-1.745958e+00
-1.788024e+00
-1.813580e+00
-1.814654e+00
-1.782491e+00
-1.712316e+00
-1.608697e+00
-1.488213e+00
-1.376964e+00
-1.302960e+00
-1.286188e+00
-1.330741e+00
-1.422835e+00
-1.535857e+00
-1.640142e+00
-1.713017e+00
-1.745103e+00
-1.741109e+00
-1.715845e+00
-1.687740e+00
-1.672334e+00
-1.677576e+00
-1.701926e+00
-1.735615e+00
-1.764716e+00
-1.776718e+00
-1.765484e+00
-1.733399e+00
-1.689667e+00
-1.645566e+00
-1.609092e+00
-1.581723e+00
-1.558816e+00
-1.533005e+00
-1.498415e+00
-1.453592e+00
-1.402066e+00
-1.350675e+00
-1.306760e+00
-1.275747e+00
-1.260079e+00
-1.259411e+00
-1.271366e+00
-1.292177e+00
-1.316903e+00
-1.339343e+00
-1.352195e+00
-1.348351e+00
-1.323451e+00
-1.278248e+00
-1.218868e+00
-1.154445e+00
-1.093605e+00
-1.041729e+00
-9.998234e-01
-9.646330e-01
-9.296333e-01
-8.870120e-01
-8.305642e-01
-7.585147e-01
-6.748259e-01
-5.882326e-01
-5.094518e-01
-4.476633e-01
-4.073273e-01
-3.863172e-01
-3.762357e-01
-3.651801e-01
-3.421444e-01
-3.013454e-01
-2.445747e-01
-1.803638e-01
-1.201506e-01
-7.327041e-02
-4.340847e-02
-2.829697e-02
-2.240362e-02
-2.062444e-02
-2.068460e-02
-2.309171e-02
-2.918866e-02
-3.892262e-02
-4.976122e-02
-5.722053e-02
-5.657637e-02
-4.480230e-02
-2.169243e-02
1.031138e-02
4.717672e-02
8.438377e-02
1.175593e-01
1.427491e-01
1.567739e-01
1.579454e-01
1.470164e-01
1.279776e-01
1.082443e-01
9.772606e-02
1.063855e-01
1.404938e-01
1.989193e-01
2.716852e-01
3.424772e-01
3.945430e-01
4.171811e-01
4.096364e-01
3.807580e-01
3.449117e-01
3.162137e-01
3.035509e-01
3.081828e-01
3.245505e-01
3.436719e-01
3.574846e-01
3.621836e-01
3.591582e-01
3.532201e-01
3.490851e-01
3.481083e-01
3.472454e-01
3.407613e-01
3.234551e-01
2.935494e-01
2.539702e-01
2.115708e-01
1.745587e-01
1.492313e-01
1.377780e-01
1.383764e-01
1.470755e-01
1.597008e-01
1.725876e-01
1.825737e-01
1.873348e-01
1.862107e-01
1.806186e-01
1.734158e-01
1.676550e-01
1.656019e-01
1.683356e-01
1.756439e-01
1.860116e-01
1.969537e-01
2.059120e-01
2.113194e-01
2.131819e-01
2.130183e-01
2.134253e-01
2.173867e-01
2.273809e-01
2.446973e-01
2.694233e-01
3.009201e-01
3.381439e-01
3.794969e-01
4.224186e-01
4.630801e-01
4.965603e-01
5.178964e-01
5.240295e-01
5.158426e-01
4.989240e-01
4.821650e-01
4.746254e-01
4.821630e-01
5.053319e-01
5.393361e-01
5.759945e-01
6.069192e-01
6.265349e-01
6.335774e-01
6.305202e-01
6.215775e-01
6.106240e-01
6.000666e-01
5.907935e-01
5.826523e-01
5.748990e-01
5.665127e-01
5.565706e-01
5.446686e-01
5.310055e-01
5.159162e-01
4.991973e-01
4.797863e-01
4.560686e-01
4.267415e-01
3.918217e-01
3.531116e-01
3.137174e-01
2.769168e-01
2.450011e-01
2.185623e-01
1.965383e-01
1.771009e-01
1.589319e-01
1.420579e-01
1.276641e-01
1.169917e-01
1.101250e-01
1.057210e-01
1.020038e-01
9.809626e-02
9.438490e-02
9.164505e-02
8.990607e-02
8.819019e-02
8.539001e-02
8.161743e-02
7.901125e-02
8.126235e-02
9.180507e-02
1.114465e-01
1.367161e-01
1.600457e-01
1.720716e-01
1.652790e-01
1.374025e-01
9.286904e-02
4.131017e-02
-6.396426e-03
-4.263817e-02
-6.568910e-02
-7.900859e-02
-8.782720e-02
-9.530124e-02
-1.006319e-01
-1.001235e-01
-9.028273e-02
-7.088421e-02
-4.602378e-02
-2.250021e-02
-6.558096e-03
-8.893777e-04
-3.433996e-03
-8.532833e-03
-9.899683e-03
-3.890767e-03
8.809775e-03
2.408330e-02
3.709353e-02
4.484164e-02
4.691180e-02
4.431711e-02
3.773118e-02
2.653293e-02
9.211765e-03
-1.533913e-02
-4.663483e-02
-8.228647e-02
-1.186086e-01
-1.516359e-01
-1.780262e-01
-1.956087e-01
-2.035642e-01
-2.023046e-01
-1.931449e-01
-1.779568e-01
-1.589860e-01
-1.388269e-01
-1.204875e-01
-1.075244e-01
-1.039501e-01
-1.132984e-01
-1.367290e-01
-1.712202e-01
-2.094952e-01
-2.424793e-01
-2.632635e-01
-2.701824e-01
-2.669967e-01
-2.602071e-01
-2.554794e-01
-2.553520e-01
-2.590916e-01
-2.641761e-01
-2.681679e-01
-2.697201e-01
-2.682178e-01
-2.627438e-01
-2.516019e-01
-2.329766e-01
-2.062415e-01
-1.729628e-01
-1.369044e-01
-1.028878e-01
-7.495972e-02
-5.483917e-02
-4.162550e-02
-3.285338e-02
-2.586385e-02
-1.844607e-02
-8.802313e-03
4.369537e-03
2.130059e-02
4.051734e-02
5.888077e-02
7.270922e-02
7.967928e-02
8.040473e-02
7.837129e-02
7.783813e-02
8.098307e-02
8.643104e-02
9.029030e-02
8.884428e-02
8.097144e-02
6.882387e-02
5.652725e-02
4.781044e-02
4.403671e-02
4.379904e-02
4.423804e-02
4.322806e-02
4.112963e-02
4.112158e-02
4.801940e-02
6.626717e-02
9.791138e-02
1.412273e-01
1.907278e-01
2.389861e-01
2.796276e-01
3.099049e-01
3.314912e-01
3.492055e-01
3.684363e-01
3.926172e-01
4.220391e-01
4.544149e-01
4.864556e-01
5.152667e-01
5.389863e-01
5.569573e-01
5.698499e-01
5.796049e-01
5.887897e-01
5.994012e-01
6.118164e-01
6.246822e-01
6.358538e-01
6.436140e-01
6.472456e-01
6.468524e-01
6.431766e-01
6.378590e-01
6.336000e-01
6.335457e-01
6.400922e-01
6.539051e-01
6.737343e-01
6.971588e-01
7.219727e-01
7.474184e-01
7.744090e-01
8.046284e-01
8.391511e-01
8.772416e-01
9.157301e-01
9.492931e-01
9.718172e-01
9.784836e-01
9.676578e-01
9.415767e-01
9.053528e-01
8.648081e-01
8.244885e-01
7.870695e-01
7.541304e-01
7.270823e-01
7.071103e-01
6.942236e-01
6.865856e-01
6.811024e-01
6.750390e-01
6.674657e-01
6.593985e-01
6.523495e-01
6.461708e-01
6.379205e-01
6.230584e-01
5.984414e-01
5.649027e-01
5.274136e-01
4.927629e-01
4.664953e-01
4.510485e-01
4.457847e-01
4.482007e-01
4.551617e-01
4.636589e-01
4.714474e-01
4.778764e-01
4.843756e-01
4.936961e-01
5.079008e-01
5.263873e-01
5.454834e-01
5.600672e-01
5.661603e-01
5.627353e-01
5.516250e-01
5.358626e-01
5.177699e-01
4.979687e-01
4.756646e-01
4.497240e-01
4.196078e-01
3.853563e-01
3.465503e-01
3.010588e-01
2.447890e-01
1.731885e-01
8.400316e-02
-2.050076e-02
-1.337515e-01
-2.477600e-01
-3.566919e-01
-4.585648e-01
-5.541884e-01
-6.446474e-01
-7.294476e-01
-8.066062e-01
-8.743257e-01
-9.326737e-01
-9.838117e-01
-1.030661e+00
-1.075241e+00
-1.118003e+00
-1.158361e+00
-1.195645e+00
-1.229663e+00
-1.260794e+00
-1.289929e+00
-1.318457e+00
-1.348025e+00
-1.379871e+00
-1.414021e+00
-1.448962e+00
-1.482135e+00
-1.511026e+00
-1.534339e+00
-1.552757e+00
-1.568858e+00
-1.586058e+00
-1.607090e+00
-1.632926e+00
-1.662598e+00
-1.693628e+00
-1.722657e+00
-1.746204e+00
-1.761544e+00
-1.767410e+00
-1.764186e+00
-1.753653e+00
-1.738585e+00
-1.722365e+00
-1.708523e+00
-1.700048e+00
-1.698565e+00
-1.703765e+00
-1.713490e+00
-1.724586e+00
-1.734323e+00
-1.741780e+00
-1.748371e+00
-1.757006e+00
-1.770219e+00
-1.788325e+00
-1.808626e+00
-1.826139e+00
-1.835638e+00
-1.834012e+00
-1.821544e+00
-1.801142e+00
-1.776086e+00
-1.748109e+00
-1.717220e+00
-1.683056e+00
-1.646451e+00
-1.610035e+00
-1.577412e+00
-1.551253e+00
-1.531551e+00
-1.515476e+00
-1.499241e+00
-1.480546e+00
-1.459568e+00
-1.437886e+00
-1.416684e+00
-1.395990e+00
-1.375209e+00
-1.353911e+00
-1.331981e+00
-1.309228e+00
-1.285126e+00
-1.258956e+00
-1.230047e+00
-1.197884e+00
-1.162254e+00
-1.123607e+00
-1.083338e+00
-1.043596e+00
-1.006526e+00
-9.732889e-01
-9.434514e-01
-9.152365e-01
-8.866361e-01
-8.567210e-01
-8.263361e-01
-7.978552e-01
-7.742103e-01
-7.576794e-01
-7.490029e-01
-7.472969e-01
-7.507905e-01
-7.578100e-01
-7.672139e-01
-7.780530e-01
-7.891341e-01
-7.993511e-01
-8.086896e-01
-8.186747e-01
-8.312675e-01
-8.469106e-01
-8.636091e-01
-8.780445e-01
-8.877570e-01
-8.925460e-01
-8.940640e-01
-8.940288e-01
-8.923738e-01
-8.866375e-01
-8.730654e-01
-8.486847e-01
-8.129395e-01
-7.679528e-01
-7.176345e-01
-6.665557e-01
-6.191906e-01
-5.793629e-01
-5.496395e-01
-5.310353e-01
-5.235690e-01
-5.274013e-01
-5.435011e-01
-5.731131e-01
-6.164861e-01
-6.721146e-01
-7.372779e-01
-8.093583e-01
-8.866244e-01
-9.677152e-01
-1.050356e+00
-1.130577e+00
-1.203312e+00
-1.264102e+00
-1.310648e+00
-1.343076e+00
-1.362926e+00
-1.371857e+00
-1.370969e+00
-1.360830e+00
-1.341703e+00
-1.313348e+00
-1.274189e+00
-1.219915e+00
-1.142073e+00
-1.028047e+00
-8.645924e-01
-6.457809e-01
-3.822942e-01
-1.056668e-01
1.377075e-01
3.020132e-01
3.597124e-01
3.123091e-01
1.885777e-01
3.144577e-02
-1.193439e-01
-2.400027e-01
-3.256669e-01
-3.845325e-01
-4.285772e-01
-4.665005e-01
-5.014469e-01
-5.325702e-01
-5.578241e-01
-5.758914e-01
-5.866725e-01
-5.908585e-01
-5.893928e-01
-5.833020e-01
-5.738035e-01
-5.622489e-01
-5.496871e-01
-5.363956e-01
-5.219086e-01
-5.056244e-01
-4.875255e-01
-4.685122e-01
-4.502259e-01
-4.345280e-01
-4.227741e-01
-4.150053e-01
-4.094331e-01
-4.027885e-01
-3.917097e-01
-3.745036e-01
-3.521293e-01
-3.276979e-01
-3.048610e-01
-2.861460e-01
-2.720375e-01
-2.609782e-01
-2.502090e-01
-2.372492e-01
-2.214289e-01
-2.045748e-01
-1.902978e-01
-1.822218e-01
-1.822251e-01
-1.897419e-01
-2.023914e-01
-2.173471e-01
-2.326852e-01
-2.482617e-01
-2.657415e-01
-2.873968e-01
-3.139811e-01
-3.430340e-01
-3.690244e-01
-3.854552e-01
-3.876239e-01
-3.743968e-01
-3.481521e-01
-3.131848e-01
-2.736354e-01
-2.320690e-01
-1.893050e-01
-1.452811e-01
-1.001178e-01
-5.461693e-02
-1.009655e-02
3.200132e-02
7.035896e-02
1.038501e-01
1.315613e-01
1.528970e-01
1.678617e-01
1.775153e-01
1.843057e-01
1.917611e-01
2.034004e-01
2.214812e-01
2.463575e-01
2.765867e-01
3.094699e-01
3.418920e-01
3.714124e-01
3.971587e-01
4.199150e-01
4.413494e-01
4.630194e-01
4.858890e-01
5.105476e-01
5.376326e-01
5.677922e-01
6.011450e-01
6.368504e-01
6.732261e-01
7.081232e-01
7.391418e-01
7.639284e-01
7.811316e-01
7.918127e-01
8.000745e-01
8.118737e-01
8.324330e-01
8.638841e-01
9.046071e-01
9.504982e-01
9.971776e-01
1.041742e+00
1.083157e+00
1.121442e+00
1.156628e+00
1.188412e+00
1.216490e+00
1.240909e+00
1.261892e+00
1.279332e+00
1.292517e+00
1.300534e+00
1.303196e+00
1.302021e+00
1.300772e+00
1.305131e+00
1.321125e+00
1.352471e+00
1.398004e+00
1.450896e+00
1.500509e+00
1.536166e+00
1.551193e+00
1.545448e+00
1.525157e+00
1.500049e+00
1.479178e+00
1.467581e+00
1.465335e+00
1.468986e+00
1.473894e+00
1.475919e+00
1.472074e+00
1.460791e+00
1.442324e+00
1.418914e+00
1.393995e+00
1.370431e+00
1.348919e+00
1.327882e+00
1.305031e+00
1.279393e+00
1.252378e+00
1.227387e+00
1.208481e+00
1.198737e+00
1.198599e+00
1.204564e+00
1.209143e+00
1.203118e+00
1.179516e+00
1.136905e+00
1.079731e+00
1.015715e+00
9.523760e-01
8.946951e-01
8.445982e-01
8.017029e-01
7.645272e-01
7.316235e-01
7.023485e-01
6.769961e-01
6.561809e-01
6.399294e-01
6.272638e-01
6.165015e-01
6.057296e-01
5.930836e-01
5.771523e-01
5.576798e-01
5.359266e-01
5.140228e-01
4.936125e-01
4.747527e-01
4.557014e-01
4.335712e-01
4.054154e-01
3.691734e-01
3.241357e-01
2.710820e-01
2.123865e-01
1.519054e-01
9.418670e-02
4.306818e-02
4.576742e-04
-3.391614e-02
-6.173696e-02
-8.498422e-02
-1.051844e-01
-1.233129e-01
-1.402361e-01
-1.573128e-01
-1.765665e-01
-2.000114e-01
-2.284616e-01
-2.607980e-01
-2.943682e-01
-3.262165e-01
-3.542483e-01
-3.777398e-01
-3.972930e-01
-4.146306e-01
-4.323201e-01
-4.531312e-01
-4.788910e-01
-5.093850e-01
-5.422881e-01
-5.745643e-01
-6.045363e-01
-6.331099e-01
-6.632273e-01
-6.979984e-01
-7.388831e-01
-7.850257e-01
-8.337836e-01
-8.818032e-01
-9.261922e-01
-9.657105e-01
-1.001672e+00
-1.037785e+00
-1.078466e+00
-1.126389e+00
-1.181003e+00
-1.239132e+00
-1.297057e+00
-1.352355e+00
-1.404305e+00
-1.452954e+00
-1.497850e+00
-1.537538e+00
-1.570205e+00
-1.594944e+00
-1.612549e+00
-1.625166e+00
-1.635143e+00
-1.644047e+00
-1.652374e+00
-1.659723e+00
-1.665034e+00
-1.666936e+00
-1.664513e+00
-1.658387e+00
-1.651171e+00
-1.646324e+00
-1.645599e+00
-1.646533e+00
-1.641616e+00
-1.620188e+00
-1.572922e+00
-1.497231e+00
-1.400690e+00
-1.300060e+00
-1.215847e+00
-1.164947e+00
-1.154758e+00
-1.181119e+00
-1.230715e+00
-1.286901e+00
-1.336322e+00
-1.373163e+00
-1.399057e+00
-1.419111e+00
-1.436810e+00
-1.451054e+00
-1.456988e+00
-1.449670e+00
-1.427771e+00
-1.394767e+00
-1.357098e+00
-1.320859e+00
-1.289282e+00
-1.262203e+00
-1.237292e+00
-1.212043e+00
-1.185445e+00
-1.158545e+00
-1.133590e+00
-1.112302e+00
-1.094459e+00
-1.077803e+00
-1.059277e+00
-1.036630e+00
-1.009182e+00
-9.772650e-01
-9.410281e-01
-8.999917e-01
-8.540014e-01
-8.047429e-01
-7.562281e-01
-7.134889e-01
-6.802657e-01
-6.573442e-01
-6.427319e-01
-6.335410e-01
-6.282977e-01
-6.281838e-01
-6.364770e-01
-6.565161e-01
-6.891104e-01
-7.303254e-01
-7.706353e-01
-7.966090e-01
-7.955012e-01
-7.609545e-01
-6.963779e-01
-6.136319e-01
-5.277890e-01
-4.511777e-01
-3.898629e-01
-3.437294e-01
-3.091169e-01
-2.819102e-01
-2.594666e-01
-2.409499e-01
-2.264792e-01
-2.158406e-01
-2.076494e-01
-1.995263e-01
-1.890050e-01
-1.743878e-01
-1.551188e-01
-1.317522e-01
-1.056110e-01
-7.815445e-02
-5.027595e-02
-2.189279e-02
8.004721e-03
4.089436e-02
7.798916e-02
1.195070e-01
1.643243e-01
2.102522e-01
2.548865e-01
2.966779e-01
3.355922e-01
3.728715e-01
4.101763e-01
4.489892e-01
4.906967e-01
5.366881e-01
5.875971e-01
6.419132e-01
6.953625e-01
7.421807e-01
7.777632e-01
8.007981e-01
8.133767e-01
8.194185e-01
8.230377e-01
8.278647e-01
8.368507e-01
8.516556e-01
8.716891e-01
8.938206e-01
9.135247e-01
9.270898e-01
9.336151e-01
9.355448e-01
9.373731e-01
9.433621e-01
9.557307e-01
9.742678e-01
9.972212e-01
1.022515e+00
1.048355e+00
1.072964e+00
1.094003e+00
1.108521e+00
1.113785e+00
1.108519e+00
1.093552e+00
1.071326e+00
1.044663e+00
1.015754e+00
9.858982e-01
9.557354e-01
9.254703e-01
8.950819e-01
8.647489e-01
8.352653e-01
8.079539e-01
7.841754e-01
7.650639e-01
7.516607e-01
7.449664e-01
7.456311e-01
7.535019e-01
7.672379e-01
7.841451e-01
8.005712e-01
8.129821e-01
8.191537e-01
8.187129e-01
8.128573e-01
8.036355e-01
7.931487e-01
7.827971e-01
7.727596e-01
7.620868e-01
7.495639e-01
7.348556e-01
7.190259e-01
7.038939e-01
6.906822e-01
6.791436e-01
6.679575e-01
6.559301e-01
6.427849e-01
6.288937e-01
6.144233e-01
5.988430e-01
5.812544e-01
5.611507e-01
5.388021e-01
5.148333e-01
4.893363e-01
4.613047e-01
4.289488e-01
3.907876e-01
3.467896e-01
2.987210e-01
2.493992e-01
2.013536e-01
1.558661e-01
1.131158e-01
7.322908e-02
3.716558e-02
6.464798e-03
-1.799627e-02
-3.707938e-02
-5.330165e-02
-6.970088e-02
-8.858593e-02
-1.109339e-01
-1.364797e-01
-1.641254e-01
-1.924037e-01
-2.199706e-01
-2.460695e-01
-2.707596e-01
-2.947073e-01
-3.185611e-01
-3.422432e-01
-3.647216e-01
-3.845702e-01
-4.009269e-01
-4.140707e-01
-4.252206e-01
-4.358094e-01
-4.467696e-01
-4.582678e-01
-4.700131e-01
-4.818548e-01
-4.941263e-01
-5.073821e-01
-5.218137e-01
-5.370520e-01
-5.525657e-01
-5.680317e-01
-5.831313e-01
-5.971379e-01
-6.089932e-01
-6.178808e-01
-6.236812e-01
-6.269154e-01
-6.283730e-01
-6.287773e-01
-6.285794e-01
-6.278145e-01
-6.261018e-01
-6.230239e-01
-6.188969e-01
-6.153729e-01
-6.150856e-01
-6.202110e-01
-6.308943e-01
-6.448547e-01
-6.586588e-01
-6.698993e-01
-6.788551e-01
-6.885995e-01
-7.035823e-01
-7.275662e-01
-7.618984e-01
-8.047481e-01
-8.515520e-01
-8.964477e-01
-9.340308e-01
-9.607940e-01
-9.759109e-01
-9.811081e-01
-9.795084e-01
-9.739859e-01
-9.660565e-01
-9.558697e-01
-9.429303e-01
-9.267558e-01
-9.070934e-01
-8.839842e-01
-8.580117e-01
-8.305204e-01
-8.034614e-01
-7.790148e-01
-7.593239e-01
-7.462625e-01
-7.409986e-01
-7.435229e-01
-7.525892e-01
-7.662324e-01
-7.825277e-01
-8.000886e-01
-8.181052e-01
-8.361249e-01
-8.538342e-01
-8.708845e-01
-8.867151e-01
-9.004445e-01
-9.109785e-01
-9.173760e-01
-9.192993e-01
-9.172340e-01
-9.122547e-01
-9.053891e-01
-8.969483e-01
-8.864149e-01
-8.732130e-01
-8.578178e-01
-8.420704e-01
-8.282222e-01
-8.175697e-01
-8.099814e-01
-8.046700e-01
-8.013148e-01
-8.003001e-01
-8.017530e-01
-8.043876e-01
-8.054329e-01
-8.018058e-01
-7.915717e-01
-7.747482e-01
-7.531537e-01
-7.294771e-01
-7.060227e-01
-6.837709e-01
-6.622316e-01
-6.401112e-01
-6.163697e-01
-5.910245e-01
-5.651837e-01
-5.402694e-01
-5.169382e-01
-4.944809e-01
-4.713422e-01
-4.467123e-01
-4.220778e-01
-4.011677e-01
-3.878529e-01
-3.835112e-01
-3.860519e-01
-3.912923e-01
-3.952661e-01
-3.955287e-01
-3.909535e-01
-3.811126e-01
-3.663514e-01
-3.483421e-01
-3.300905e-01
-3.150130e-01
-3.057184e-01
-3.032070e-01
-3.066201e-01
-3.134409e-01
-3.202060e-01
-3.236481e-01
-3.217794e-01
-3.143733e-01
-3.026948e-01
-2.887602e-01
-2.746280e-01
-2.620424e-01
-2.522808e-01
-2.458854e-01
-2.424011e-01
-2.406159e-01
-2.393685e-01
-2.382093e-01
-2.371909e-01
-2.360064e-01
-2.334981e-01
-2.281963e-01
-2.194130e-01
-2.078607e-01
-1.953355e-01
-1.838150e-01
-1.745682e-01
-1.677461e-01
-1.627255e-01
-1.591631e-01
-1.582065e-01
-1.628787e-01
-1.767915e-01
-2.014231e-01
-2.336900e-01
-2.659925e-01
-2.893783e-01
-2.980109e-01
-2.920297e-01
-2.771331e-01
-2.614960e-01
-2.520038e-01
-2.516850e-01
-2.592627e-01
-2.705377e-01
-2.803593e-01
-2.839375e-01
-2.773871e-01
-2.585027e-01
-2.283096e-01
-1.922711e-01
-1.593024e-01
-1.381617e-01
-1.330004e-01
-1.407645e-01
-1.521000e-01
-1.553987e-01
-1.419785e-01
-1.099198e-01
-6.484694e-02
-1.751064e-02
2.039655e-02
4.011049e-02
3.801808e-02
1.623118e-02
-1.800970e-02
-5.413752e-02
-8.140603e-02
-9.255385e-02
-8.631833e-02
-6.762019e-02
-4.559420e-02
-3.058443e-02
-3.121000e-02
-5.209533e-02
-9.255203e-02
-1.465960e-01
-2.047248e-01
-2.573084e-01
-2.983491e-01
-3.275939e-01
-3.495533e-01
-3.699432e-01
-3.919809e-01
-4.149807e-01
-4.356925e-01
-4.507292e-01
-4.581564e-01
-4.576826e-01
-4.500908e-01
-4.365798e-01
-4.182592e-01
-3.959254e-01
-3.701083e-01
-3.411170e-01
-3.088871e-01
-2.728409e-01
-2.321376e-01
-1.864138e-01
-1.367108e-01
-8.600047e-02
-3.871764e-02
7.591048e-04
2.981986e-02
4.831335e-02
5.779777e-02
6.009187e-02
5.626251e-02
4.665382e-02
3.166679e-02
1.245590e-02
-9.029272e-03
-3.049696e-02
-4.973126e-02
-6.473241e-02
-7.383417e-02
-7.622262e-02
-7.284400e-02
-6.695396e-02
-6.345961e-02
-6.711791e-02
-8.060327e-02
-1.034727e-01
-1.324170e-01
-1.625704e-01
-1.892462e-01
-2.093919e-01
-2.223708e-01
-2.300350e-01
-2.361583e-01
-2.452855e-01
-2.610621e-01
-2.842535e-01
-3.112288e-01
-3.342663e-01
-3.443587e-01
-3.352573e-01
-3.063182e-01
-2.626151e-01
-2.126565e-01
-1.651889e-01
-1.265233e-01
-9.914464e-02
-8.171421e-02
-7.024356e-02
-6.001703e-02
-4.754463e-02
-3.162030e-02
-1.293995e-02
7.278095e-03
2.848788e-02
5.097555e-02
7.510360e-02
1.003009e-01
1.244029e-01
1.437641e-01
1.542834e-01
1.530083e-01
1.395895e-01
1.167586e-01
8.938133e-02
6.251751e-02
3.967358e-02
2.223254e-02
1.002335e-02
2.172754e-03
-2.442080e-03
-5.005030e-03
-6.394668e-03
-6.742558e-03
-5.420762e-03
-1.574523e-03
5.210407e-03
1.457782e-02
2.564623e-02
3.764817e-02
5.031665e-02
6.346398e-02
7.598995e-02
8.523662e-02
8.746924e-02
7.945317e-02
6.029668e-02
3.254069e-02
1.935656e-03
-2.407206e-02
-3.876576e-02
-3.875931e-02
-2.564169e-02
-5.679473e-03
1.248899e-02
2.117198e-02
1.640974e-02
-1.116024e-03
-2.735010e-02
-5.724822e-02
-8.673380e-02
-1.134833e-01
-1.368172e-01
-1.572263e-01
-1.757734e-01
-1.934142e-01
-2.103199e-01
-2.254405e-01
-2.366605e-01
-2.416670e-01
-2.391268e-01
-2.295082e-01
-2.151031e-01
-1.991488e-01
-1.843021e-01
-1.712207e-01
-1.582704e-01
-1.427184e-01
-1.225625e-01
-9.768389e-02
-6.974883e-02
-4.127681e-02
-1.468712e-02
8.074741e-03
2.531166e-02
3.537612e-02
3.710646e-02
3.068122e-02
1.807224e-02
2.609954e-03
-1.212445e-02
-2.352797e-02
-3.080679e-02
-3.505235e-02
-3.845131e-02
-4.286732e-02
-4.843108e-02
-5.305849e-02
-5.355990e-02
-4.792348e-02
-3.720367e-02
-2.556012e-02
-1.844037e-02
-2.020094e-02
-3.255237e-02
-5.442399e-02
-8.290520e-02
-1.143685e-01
-1.451314e-01
-1.718557e-01
-1.923179e-01
-2.066103e-01
-2.179201e-01
-2.319534e-01
-2.549604e-01
-2.912058e-01
-3.409899e-01
-4.001585e-01
-4.615188e-01
-5.175734e-01
-5.631059e-01
-5.963426e-01
-6.184790e-01
-6.323185e-01
-6.409821e-01
-6.472104e-01
-6.531434e-01
-6.601519e-01
-6.685124e-01
-6.772195e-01
-6.844442e-01
-6.886740e-01
-6.898101e-01
-6.893622e-01
-6.895942e-01
-6.922065e-01
-6.972806e-01
-7.030935e-01
-7.071826e-01
-7.081850e-01
-7.069224e-01
-7.055307e-01
-7.053558e-01
-7.057143e-01
-7.046934e-01
-7.010318e-01
-6.952642e-01
-6.893807e-01
-6.856360e-01
-6.854153e-01
-6.885519e-01
-6.931955e-01
-6.963605e-01
-6.951200e-01
-6.879849e-01
-6.757391e-01
-6.612399e-01
-6.482845e-01
-6.400861e-01
-6.379941e-01
-6.410000e-01
-6.463401e-01
-6.509605e-01
-6.529916e-01
-6.523123e-01
-6.500247e-01
-6.475330e-01
-6.460009e-01
-6.462567e-01
-6.486922e-01
-6.529333e-01
-6.575712e-01
-6.604195e-01
-6.594844e-01
-6.541813e-01
-6.458426e-01
-6.369698e-01
-6.297754e-01
-6.251004e-01
-6.222558e-01
-6.195521e-01
-6.150518e-01
-6.072534e-01
-5.955729e-01
-5.805071e-01
-5.633289e-01
-5.452718e-01
-5.265561e-01
-5.059540e-01
-4.813399e-01
-4.509131e-01
-4.143019e-01
-3.730384e-01
-3.304421e-01
-2.910444e-01
-2.594738e-01
-2.388762e-01
-2.294808e-01
-2.282276e-01
-2.299908e-01
-2.299514e-01
-2.257416e-01
-2.179922e-01
-2.090825e-01
-2.013208e-01
-1.960659e-01
-1.941019e-01
-1.962410e-01
-2.031785e-01
-2.147510e-01
-2.294788e-01
-2.448897e-01
-2.583495e-01
-2.678573e-01
-2.725603e-01
-2.729371e-01
-2.705292e-01
-2.672568e-01
-2.647414e-01
-2.640809e-01
-2.659928e-01
-2.707666e-01
-2.777080e-01
-2.846192e-01
-2.882582e-01
-2.858483e-01
-2.764461e-01
-2.610182e-01
-2.415185e-01
-2.202039e-01
-1.996411e-01
-1.826287e-01
-1.713855e-01
-1.664771e-01
-1.664226e-01
-1.683124e-01
-1.689465e-01
-1.658053e-01
-1.575975e-01
-1.445619e-01
-1.285433e-01
-1.123975e-01
-9.847796e-02
-8.702485e-02
-7.591389e-02
-6.228013e-02
-4.480628e-02
-2.480501e-02
-5.277902e-03
1.113355e-02
2.354692e-02
3.258276e-02
3.895905e-02
4.229480e-02
4.115125e-02
3.426158e-02
2.184258e-02
5.683236e-03
-1.220446e-02
-3.102695e-02
-5.116429e-02
-7.272394e-02
-9.439264e-02
-1.138600e-01
-1.292834e-01
-1.401838e-01
-1.467956e-01
-1.485528e-01
-1.434078e-01
-1.289560e-01
-1.045751e-01
-7.274173e-02
-3.833707e-02
-6.494947e-03
1.928701e-02
3.758992e-02
4.841043e-02
5.248957e-02
5.115338e-02
4.634432e-02
4.042569e-02
3.576535e-02
3.433891e-02
3.744129e-02
4.535515e-02
5.687667e-02
6.903908e-02
7.771523e-02
7.935559e-02
7.305261e-02
6.145740e-02
4.968728e-02
4.284546e-02
4.369347e-02
5.160074e-02
6.296945e-02
7.290728e-02
7.767484e-02
7.677069e-02
7.319148e-02
7.143205e-02
7.448989e-02
8.187602e-02
8.988464e-02
9.387846e-02
9.107211e-02
8.199872e-02
6.977223e-02
5.778128e-02
4.749958e-02
3.798095e-02
2.732046e-02
1.474093e-02
1.463340e-03
-1.022776e-02
-1.860620e-02
-2.336489e-02
-2.537268e-02
-2.597485e-02
-2.640441e-02
-2.735991e-02
-2.872820e-02
-2.959644e-02
-2.856601e-02
-2.416675e-02
-1.524815e-02
-1.317341e-03
1.729523e-02
3.948398e-02
6.342208e-02
8.650372e-02
1.054910e-01
1.172826e-01
1.201658e-01
1.148014e-01
1.042497e-01
9.303322e-02
8.581890e-02
8.625127e-02
9.600465e-02
1.140896e-01
1.369740e-01
1.600973e-01
1.802043e-01
1.967695e-01
2.112801e-01
2.250960e-01
2.379777e-01
2.486377e-01
2.566183e-01
2.635779e-01
2.727905e-01
2.874590e-01
3.094756e-01
3.395252e-01
3.777522e-01
4.235757e-01
4.744638e-01
5.251005e-01
5.684490e-01
5.985961e-01
6.136339e-01
6.166777e-01
6.143907e-01
6.139002e-01
6.197544e-01
6.322964e-01
6.479071e-01
6.607635e-01
6.654488e-01
6.594811e-01
6.445198e-01
6.254910e-01
6.081763e-01
5.967135e-01
5.921800e-01
5.925470e-01
5.936770e-01
5.909368e-01
5.810332e-01
5.635103e-01
5.411817e-01
5.190509e-01
5.020431e-01
4.926603e-01
4.898107e-01
4.893944e-01
4.863141e-01
4.769685e-01
4.610230e-01
4.414571e-01
4.228405e-01
4.090213e-01
4.017067e-01
4.004630e-01
4.036190e-01
4.093968e-01
4.168416e-01
4.261208e-01
4.378865e-01
4.521231e-01
4.675729e-01
4.824497e-01
4.958483e-01
5.084189e-01
5.215093e-01
5.354884e-01
5.487708e-01
5.584022e-01
5.617877e-01
5.584324e-01
5.507156e-01
5.433208e-01
5.416169e-01
5.496836e-01
5.686641e-01
5.959263e-01
6.253434e-01
6.488267e-01
6.589618e-01
6.521042e-01
6.306380e-01
6.028762e-01
5.799810e-01
5.710705e-01
5.791005e-01
5.999103e-01
6.250171e-01
6.465063e-01
6.610959e-01
6.710219e-01
6.814848e-01
6.964843e-01
7.154885e-01
7.325834e-01
7.385559e-01
7.251442e-01
6.894325e-01
6.359240e-01
5.751171e-01
5.196289e-01
4.801003e-01
4.624715e-01
4.668655e-01
4.877589e-01
5.154407e-01
5.388581e-01
5.492164e-01
5.428313e-01
5.218443e-01
4.926817e-01
4.633336e-01
4.405959e-01
4.279139e-01
4.243299e-01
4.249525e-01
4.227579e-01
4.109559e-01
3.852258e-01
3.453859e-01
2.959025e-01
2.445706e-01
1.995353e-01
1.660786e-01
1.449426e-01
1.328918e-01
1.247291e-01
1.154215e-01
1.015499e-01
8.204574e-02
5.837787e-02
3.415805e-02
1.402849e-02
1.989074e-03
-1.916241e-04
6.287766e-03
1.768091e-02
2.896777e-02
3.540741e-02
3.382317e-02
2.326438e-02
4.984942e-03
-1.806270e-02
-4.195508e-02
-6.261645e-02
-7.673846e-02
-8.270829e-02
-8.116642e-02
-7.477699e-02
-6.720979e-02
-6.181385e-02
-6.052173e-02
-6.324614e-02
-6.782871e-02
-7.055876e-02
-6.722922e-02
-5.458089e-02
-3.174054e-02
-9.250923e-04
3.322535e-02
6.547394e-02
9.189788e-02
1.109362e-01
1.234836e-01
1.324201e-01
1.417936e-01
1.557122e-01
1.771671e-01
2.071685e-01
2.444495e-01
2.857838e-01
3.268005e-01
3.630018e-01
3.906354e-01
4.073356e-01
4.126788e-01
4.085761e-01
3.990754e-01
3.892781e-01
3.836088e-01
3.840374e-01
3.889429e-01
3.933167e-01
3.906916e-01
3.762082e-01
3.491789e-01
3.135847e-01
2.763450e-01
2.445934e-01
2.232966e-01
2.137703e-01
2.132270e-01
2.156970e-01
2.145025e-01
2.054299e-01
1.888163e-01
1.692375e-01
1.531684e-01
1.462768e-01
1.517068e-01
1.693984e-01
1.958123e-01
2.239656e-01
2.444213e-01
2.476959e-01
2.274988e-01
1.832595e-01
1.205498e-01
4.932815e-02
-1.884329e-02
-7.357107e-02
-1.082061e-01
-1.220892e-01
-1.215295e-01
-1.183785e-01
-1.261863e-01
-1.554811e-01
-2.103323e-01
-2.874198e-01
-3.772559e-01
-4.665762e-01
-5.415045e-01
-5.914048e-01
-6.125121e-01
-6.095476e-01
-5.939590e-01
-5.791787e-01
-5.750673e-01
-5.841101e-01
-6.008098e-01
-6.142210e-01
-6.125940e-01
-5.884725e-01
-5.421708e-01
-4.819982e-01
-4.211515e-01
-3.728817e-01
-3.460946e-01
-3.428665e-01
-3.583239e-01
-3.826229e-01
-4.043064e-01
-4.139254e-01
-4.067101e-01
-3.835735e-01
-3.504462e-01
-3.163007e-01
-2.903083e-01
-2.787763e-01
-2.828566e-01
-2.981016e-01
-3.162571e-01
-3.284293e-01
-3.281085e-01
-3.130598e-01
-2.858379e-01
-2.528867e-01
-2.222943e-01
-2.008167e-01
-1.913595e-01
-1.921205e-01
-1.978978e-01
-2.029062e-01
-2.035244e-01
-1.995029e-01
-1.932950e-01
-1.883838e-01
-1.878415e-01
-1.937112e-01
-2.068273e-01
-2.264266e-01
-2.496388e-01
-2.716996e-01
-2.873944e-01
-2.930682e-01
-2.878941e-01
-2.737400e-01
-2.541103e-01
-2.330262e-01
-2.142265e-01
-2.005846e-01
-1.935946e-01
-1.929345e-01
-1.962658e-01
-1.996146e-01
-1.986236e-01
-1.903374e-01
-1.744851e-01
-1.533761e-01
-1.305032e-01
-1.087677e-01
-8.933728e-02
-7.167973e-02
-5.458981e-02
-3.740438e-02
-2.053259e-02
-5.022113e-03
8.336943e-03
1.954183e-02
2.912185e-02
3.747848e-02
4.455652e-02
5.008134e-02
5.392146e-02
5.613467e-02
5.676849e-02
5.576409e-02
5.311863e-02
4.916314e-02
4.468731e-02
4.068352e-02
3.772548e-02
3.542075e-02
3.257715e-02
2.825100e-02
2.293069e-02
1.871808e-02
1.815046e-02
2.258242e-02
3.144399e-02
4.282742e-02
5.475386e-02
6.616885e-02
7.716822e-02
8.855045e-02
1.011478e-01
1.153753e-01
1.311184e-01
1.478030e-01
1.644849e-01
1.798681e-01
1.921824e-01
1.990914e-01
1.981622e-01
1.881291e-01
1.701616e-01
1.478909e-01
1.259409e-01
1.080328e-01
9.586035e-02
8.901571e-02
8.558690e-02
8.307716e-02
7.936307e-02
7.330425e-02
6.482437e-02
5.468024e-02
4.411172e-02
3.436835e-02
2.631933e-02
2.049204e-02
1.740203e-02
1.759445e-02
2.114846e-02
2.710081e-02
3.343984e-02
3.780565e-02
3.846354e-02
3.506294e-02
2.895192e-02
2.296890e-02
2.063992e-02
2.483517e-02
3.638818e-02
5.359882e-02
7.318034e-02
9.208171e-02
1.088215e-01
1.234213e-01
1.362839e-01
1.471390e-01
1.548487e-01
1.579946e-01
1.556655e-01
1.479606e-01
1.360648e-01
1.219929e-01
1.081863e-01
9.709000e-02
9.066116e-02
8.971362e-02
9.336235e-02
9.925379e-02
1.048925e-01
1.091748e-01
1.126375e-01
1.160474e-01
1.187278e-01
1.183664e-01
1.125347e-01
1.005332e-01
8.414794e-02
6.707125e-02
5.354999e-02
4.673919e-02
4.713035e-02
5.183123e-02
5.562956e-02
5.371663e-02
4.438001e-02
2.978037e-02
1.449604e-02
3.119101e-03
-1.594273e-03
6.307180e-04
7.897039e-03
1.690235e-02
2.396223e-02
2.620331e-02
2.254746e-02
1.397010e-02
2.789314e-03
-8.797950e-03
-2.019952e-02
-3.289689e-02
-4.936258e-02
-7.114403e-02
-9.766938e-02
-1.266882e-01
-1.557298e-01
-1.832362e-01
-2.087025e-01
-2.321094e-01
-2.531801e-01
-2.708743e-01
-2.834726e-01
-2.893219e-01
-2.877813e-01
-2.797174e-01
-2.672851e-01
-2.532223e-01
-2.400837e-01
-2.297480e-01
-2.232919e-01
-2.210897e-01
-2.229400e-01
-2.281271e-01
-2.354464e-01
-2.433196e-01
-2.501278e-01
-2.546713e-01
-2.564732e-01
-2.558517e-01
-2.539639e-01
-2.527290e-01
-2.541828e-01
-2.592706e-01
-2.669110e-01
-2.742298e-01
-2.780751e-01
-2.770066e-01
-2.724303e-01
-2.678475e-01
-2.665214e-01
-2.692433e-01
-2.738396e-01
-2.766356e-01
-2.746679e-01
-2.671030e-01
-2.551466e-01
-2.409570e-01
-2.266124e-01
-2.136626e-01
-2.029992e-01
-1.946595e-01
-1.876992e-01
-1.806212e-01
-1.724690e-01
-1.639112e-01
-1.573282e-01
-1.555389e-01
-1.599091e-01
-1.692086e-01
-1.801275e-01
-1.890688e-01
-1.938223e-01
-1.940399e-01
-1.907248e-01
-1.857162e-01
-1.816008e-01
-1.814470e-01
-1.876540e-01
-2.003592e-01
-2.168460e-01
-2.327579e-01
-2.442660e-01
-2.495733e-01
-2.489368e-01
-2.435870e-01
-2.343239e-01
-2.203748e-01
-1.990847e-01
-1.669859e-01
-1.221063e-01
-6.647012e-02
-7.473555e-03
4.277923e-02
7.035218e-02
6.378081e-02
1.825484e-02
-6.192575e-02
-1.635357e-01
-2.671082e-01
-3.512636e-01
-3.978850e-01
-3.974010e-01
-3.526576e-01
-2.791714e-01
-2.007284e-01
-1.419199e-01
-1.207980e-01
-1.440618e-01
-2.055752e-01
-2.883008e-01
-3.694590e-01
-4.277223e-01
-4.500302e-01
-4.354610e-01
-3.948070e-01
-3.462268e-01
-3.087359e-01
-2.958898e-01
-3.116843e-01
-3.497560e-01
-3.958997e-01
-4.330503e-01
-4.472126e-01
-4.323410e-01
-3.922304e-01
-3.385790e-01
-2.861971e-01
-2.476203e-01
-2.293200e-01
-2.305551e-01
-2.445319e-01
-2.608357e-01
-2.683403e-01
-2.582196e-01
-2.265327e-01
-1.755472e-01
-1.132484e-01
-5.123918e-02
-1.752072e-03
2.548272e-02
2.589631e-02
1.591722e-03
-3.900202e-02
-8.357195e-02
-1.197679e-01
-1.389979e-01
-1.386949e-01
-1.223415e-01
-9.757915e-02
-7.339859e-02
-5.746176e-02
-5.420011e-02
-6.383689e-02
-8.227795e-02
-1.020093e-01
-1.142515e-01
-1.120698e-01
-9.320518e-02
-6.115272e-02
-2.393905e-02
8.720379e-03
2.865565e-02
3.174668e-02
1.890349e-02
-4.711992e-03
-3.170013e-02
-5.474687e-02
-6.858079e-02
-7.130643e-02
-6.490334e-02
-5.455446e-02
-4.674909e-02
-4.684213e-02
-5.723510e-02
-7.698083e-02
-1.026684e-01
-1.297028e-01
-1.531642e-01
-1.682519e-01
-1.709920e-01
-1.595848e-01
-1.357930e-01
-1.051686e-01
-7.532061e-02
-5.268195e-02
-3.950228e-02
-3.297090e-02
-2.708432e-02
-1.604687e-02
2.905405e-03
2.871747e-02
5.772483e-02
8.569178e-02
1.093891e-01
1.270426e-01
1.378190e-01
1.411727e-01
1.368881e-01
1.258071e-01
1.103397e-01
9.396117e-02
7.986630e-02
6.968682e-02
6.303123e-02
5.800981e-02
5.246119e-02
4.532797e-02
3.747414e-02
3.149090e-02
3.064240e-02
3.746354e-02
5.250709e-02
7.371936e-02
9.683196e-02
1.166465e-01
1.284410e-01
1.286745e-01
1.149038e-01
8.568020e-02
4.128977e-02
-1.467591e-02
-7.413402e-02
-1.254080e-01
-1.568617e-01
-1.617880e-01
-1.416998e-01
-1.060709e-01
-6.885767e-02
-4.355582e-02
-3.840859e-02
-5.297344e-02
-7.732583e-02
-9.487195e-02
-8.843554e-02
-4.761426e-02
2.568102e-02
1.163635e-01
2.010261e-01
2.568974e-01
2.712115e-01
2.468740e-01
2.018314e-01
1.623873e-01
1.532967e-01
1.884717e-01
2.655454e-01
3.661524e-01
4.619912e-01
5.246598e-01
5.356429e-01
4.927188e-01
4.105580e-01
3.154867e-01
2.364113e-01
1.952063e-01
1.999714e-01
2.433685e-01
3.062979e-01
3.652976e-01
4.009568e-01
4.044822e-01
3.802158e-01
3.432875e-01
3.134455e-01
3.075940e-01
3.338278e-01
3.888531e-01
4.594100e-01
5.272289e-01
5.760456e-01
5.981614e-01
5.976235e-01
5.882126e-01
5.869677e-01
6.064550e-01
6.495806e-01
7.090109e-01
7.706717e-01
8.192266e-01
8.433517e-01
8.392337e-01
8.114469e-01
7.712160e-01
7.328172e-01
7.091449e-01
7.074837e-01
7.267659e-01
7.577384e-01
7.865248e-01
8.001599e-01
7.914484e-01
7.611063e-01
7.168259e-01
6.702341e-01
6.331014e-01
6.138828e-01
6.152619e-01
6.332157e-01
6.580493e-01
6.773889e-01
6.802858e-01
6.609009e-01
6.202774e-01
5.655678e-01
5.071857e-01
4.550323e-01
4.151865e-01
3.883431e-01
3.705895e-01
3.559519e-01
3.394260e-01
3.192729e-01
2.976961e-01
2.795476e-01
2.697003e-01
2.705373e-01
2.807705e-01
2.958642e-01
3.095957e-01
3.160336e-01
3.113257e-01
2.949190e-01
2.699630e-01
2.426474e-01
2.203838e-01
2.092223e-01
2.114346e-01
2.243580e-01
2.411711e-01
2.534623e-01
2.546751e-01
2.430436e-01
2.226876e-01
2.022451e-01
1.915518e-01
1.978054e-01
2.228669e-01
2.627930e-01
3.096724e-01
3.548232e-01
3.918845e-01
4.185478e-01
4.364029e-01
4.492851e-01
4.611843e-01
4.748048e-01
4.911788e-01
5.099550e-01
5.297262e-01
5.481395e-01
5.621115e-01
5.685928e-01
5.657653e-01
5.539302e-01
5.354405e-01
5.136724e-01
4.915495e-01
4.703113e-01
4.491699e-01
4.261127e-01
3.994310e-01
3.691009e-01
3.373118e-01
3.079479e-01
2.853251e-01
2.727998e-01
2.718372e-01
2.817364e-01
2.999205e-01
3.227208e-01
3.465213e-01
3.688664e-01
3.890532e-01
4.079346e-01
4.269039e-01
4.464295e-01
4.650577e-01
4.797398e-01
4.873326e-01
4.862427e-01
4.773790e-01
4.641784e-01
4.516234e-01
4.443079e-01
4.443371e-01
4.504693e-01
4.593048e-01
4.676661e-01
4.742164e-01
4.791175e-01
4.824181e-01
4.829072e-01
4.784505e-01
4.673435e-01
4.494466e-01
4.262934e-01
4.003311e-01
3.740187e-01
3.493229e-01
3.275484e-01
3.090521e-01
2.926563e-01
2.753472e-01
2.531683e-01
2.232435e-01
1.855135e-01
1.428333e-01
9.958282e-02
6.004705e-02
2.746164e-02
3.606780e-03
-1.144351e-02
-1.928481e-02
-2.251277e-02
-2.365807e-02
-2.446365e-02
-2.589528e-02
-2.853977e-02
-3.279346e-02
-3.863652e-02
-4.525878e-02
-5.091383e-02
-5.325769e-02
-5.026126e-02
-4.146891e-02
-2.895411e-02
-1.719291e-02
-1.154613e-02
-1.592002e-02
-3.087978e-02
-5.345506e-02
-7.890581e-02
-1.033138e-01
-1.252178e-01
-1.453696e-01
-1.652532e-01
-1.857420e-01
-2.067119e-01
-2.274367e-01
-2.471028e-01
-2.649409e-01
-2.799286e-01
-2.904805e-01
-2.947531e-01
-2.918046e-01
-2.829554e-01
-2.720805e-01
-2.640793e-01
-2.622358e-01
-2.663051e-01
-2.727558e-01
-2.769785e-01
-2.758808e-01
-2.692121e-01
-2.590689e-01
-2.482656e-01
-2.387294e-01
-2.308402e-01
-2.240088e-01
-2.178785e-01
-2.129153e-01
-2.097476e-01
-2.080435e-01
-2.063167e-01
-2.030766e-01
-1.983420e-01
-1.941729e-01
-1.937547e-01
-1.996841e-01
-2.125159e-01
-2.303234e-01
-2.494417e-01
-2.659666e-01
-2.772532e-01
-2.828169e-01
-2.843819e-01
-2.849384e-01
-2.869407e-01
-2.906077e-01
-2.937558e-01
-2.934906e-01
-2.882999e-01
-2.788100e-01
-2.670241e-01
-2.552294e-01
-2.454289e-01
-2.390164e-01
-2.362665e-01
-2.360932e-01
-2.367583e-01
-2.371298e-01
-2.371904e-01
-2.372314e-01
-2.367693e-01
-2.347154e-01
-2.310103e-01
-2.281893e-01
-2.310072e-01
-2.438182e-01
-2.674828e-01
-2.981238e-01
-3.285649e-01
-3.513451e-01
-3.614963e-01
-3.578849e-01
-3.428758e-01
-3.208218e-01
-2.963073e-01
-2.729229e-01
-2.527148e-01
-2.361568e-01
-2.227004e-01
-2.118047e-01
-2.037010e-01
-1.991172e-01
-1.982063e-01
-1.998383e-01
-2.022059e-01
-2.045535e-01
-2.086772e-01
-2.186019e-01
-2.380865e-01
-2.675776e-01
-3.029605e-01
-3.370809e-01
-3.629394e-01
-3.765453e-01
-3.779655e-01
-3.703761e-01
-3.581151e-01
-3.450662e-01
-3.339382e-01
-3.260326e-01
-3.210123e-01
-3.168197e-01
-3.102331e-01
-2.981132e-01
-2.788233e-01
-2.533199e-01
-2.256716e-01
-2.025655e-01
-1.912773e-01
-1.965506e-01
-2.181396e-01
-2.507128e-01
-2.862127e-01
-3.172086e-01
-3.394423e-01
-3.524974e-01
-3.586180e-01
-3.606224e-01
-3.601832e-01
-3.573492e-01
-3.513686e-01
-3.421072e-01
-3.310414e-01
-3.210982e-01
-3.153236e-01
-3.150767e-01
-3.189286e-01
-3.233703e-01
-3.253162e-01
-3.246847e-01
-3.247956e-01
-3.300081e-01
-3.424512e-01
-3.603833e-01
-3.791694e-01
-3.939071e-01
-4.019373e-01
-4.038654e-01
-4.027157e-01
-4.019462e-01
-4.036353e-01
-4.078256e-01
-4.131522e-01
-4.181411e-01
-4.223403e-01
-4.266742e-01
-4.328774e-01
-4.423616e-01
-4.552226e-01
-4.700254e-01
-4.844603e-01
-4.963764e-01
-5.045384e-01
-5.087881e-01
-5.098305e-01
-5.090965e-01
-5.087221e-01
-5.110728e-01
-5.174938e-01
-5.271394e-01
-5.371928e-01
-5.445224e-01
-5.473351e-01
-5.456073e-01
-5.404959e-01
-5.336452e-01
-5.268235e-01
-5.216969e-01
-5.195165e-01
-5.207680e-01
-5.249614e-01
-5.306945e-01
-5.360778e-01
-5.394949e-01
-5.404015e-01
-5.396285e-01
-5.387992e-01
-5.390748e-01
-5.401223e-01
-5.401924e-01
-5.372971e-01
-5.305671e-01
-5.208819e-01
-5.105500e-01
-5.023234e-01
-4.981494e-01
-4.981827e-01
-5.006882e-01
-5.030975e-01
-5.036549e-01
-5.025300e-01
-5.015668e-01
-5.028783e-01
-5.074723e-01
-5.149895e-01
-5.244658e-01
-5.351154e-01
-5.464361e-01
-5.578362e-01
-5.683924e-01
-5.770777e-01
-5.833471e-01
-5.876605e-01
-5.914725e-01
-5.965209e-01
-6.037776e-01
-6.127256e-01
-6.214252e-01
-6.274085e-01
-6.290551e-01
-6.267112e-01
-6.226706e-01
-6.198068e-01
-6.198607e-01
-6.227654e-01
-6.273015e-01
-6.320992e-01
-6.360737e-01
-6.384212e-01
-6.387376e-01
-6.372070e-01
-6.343778e-01
-6.306016e-01
-6.258902e-01
-6.205475e-01
-6.158481e-01
-6.137485e-01
-6.156140e-01
-6.209907e-01
-6.273513e-01
-6.309138e-01
-6.280604e-01
-6.167627e-01
-5.974192e-01
-5.726817e-01
-5.463766e-01
-5.221269e-01
-5.022510e-01
-4.872099e-01
-4.758033e-01
-4.661768e-01
-4.571514e-01
-4.489514e-01
-4.427893e-01
-4.396890e-01
-4.395440e-01
-4.411765e-01
-4.432997e-01
-4.454833e-01
-4.481675e-01
-4.516767e-01
-4.552706e-01
-4.572539e-01
-4.560132e-01
-4.510544e-01
-4.434101e-01
-4.352839e-01
-4.289484e-01
-4.253170e-01
-4.232072e-01
-4.201085e-01
-4.140200e-01
-4.048193e-01
-3.939225e-01
-3.825901e-01
-3.705652e-01
-3.564291e-01
-3.394463e-01
-3.212755e-01
-3.059359e-01
-2.977820e-01
-2.988767e-01
-3.076759e-01
-3.199086e-01
-3.309269e-01
-3.379459e-01
-3.409032e-01
-3.416744e-01
-3.423872e-01
-3.440456e-01
-3.463077e-01
-3.482478e-01
-3.491879e-01
-3.489279e-01
-3.474843e-01
-3.448180e-01
-3.408739e-01
-3.359701e-01
-3.311801e-01
-3.281017e-01
-3.279373e-01
-3.307705e-01
-3.358700e-01
-3.425787e-01
-3.506748e-01
-3.599967e-01
-3.701382e-01
-3.806653e-01
-3.913775e-01
-4.021286e-01
-4.124583e-01
-4.216049e-01
-4.290053e-01
-4.348165e-01
-4.399659e-01
-4.457014e-01
-4.529015e-01
-4.613523e-01
-4.693358e-01
-4.741348e-01
-4.735562e-01
-4.674955e-01
-4.583321e-01
-4.498942e-01
-4.456796e-01
-4.472335e-01
-4.534104e-01
-4.609383e-01
-4.661349e-01
-4.669566e-01
-4.642414e-01
-4.613417e-01
-4.622492e-01
-4.693344e-01
-4.821567e-01
-4.980124e-01
-5.136494e-01
-5.269560e-01
-5.377093e-01
-5.471084e-01
-5.564514e-01
-5.658776e-01
-5.741605e-01
-5.796947e-01
-5.816912e-01
-5.804831e-01
-5.769388e-01
-5.718784e-01
-5.660261e-01
-5.601150e-01
-5.546594e-01
-5.496137e-01
-5.444823e-01
-5.389092e-01
-5.331847e-01
-5.282350e-01
-5.251807e-01
-5.247598e-01
-5.268594e-01
-5.304764e-01
-5.344102e-01
-5.383956e-01
-5.436417e-01
-5.520316e-01
-5.645738e-01
-5.805400e-01
-5.980550e-01
-6.155039e-01
-6.324390e-01
-6.492056e-01
-6.656924e-01
-6.803715e-01
-6.905381e-01
-6.937042e-01
-6.892278e-01
-6.790482e-01
-6.669005e-01
-6.562852e-01
-6.483715e-01
-6.413235e-01
-6.316715e-01
-6.168179e-01
-5.969351e-01
-5.750077e-01
-5.550500e-01
-5.397501e-01
-5.292043e-01
-5.215666e-01
-5.148926e-01
-5.086020e-01
-5.035419e-01
-5.008850e-01
-5.008405e-01
-5.020409e-01
-5.019057e-01
-4.977292e-01
-4.878456e-01
-4.721942e-01
-4.520975e-01
-4.296664e-01
-4.072331e-01
-3.867249e-01
-3.688996e-01
-3.529744e-01
-3.373084e-01
-3.208957e-01
-3.045178e-01
-2.906555e-01
-2.823551e-01
-2.819804e-01
-2.905640e-01
-3.077910e-01
-3.322708e-01
-3.618856e-01
-3.942221e-01
-4.270063e-01
-4.582894e-01
-4.863425e-01
-5.096858e-01
-5.275960e-01
-5.406895e-01
-5.507689e-01
-5.596625e-01
-5.678032e-01
-5.737651e-01
-5.752690e-01
-5.707903e-01
-5.604133e-01
-5.455527e-01
-5.282927e-01
-5.110437e-01
-4.963532e-01
-4.863297e-01
-4.817719e-01
-4.818288e-01
-4.847190e-01
-4.889689e-01
-4.941213e-01
-5.004602e-01
-5.082443e-01
-5.172685e-01
-5.270467e-01
-5.371999e-01
-5.475086e-01
-5.575629e-01
-5.663940e-01
-5.724911e-01
-5.742628e-01
-5.706065e-01
-5.612339e-01
-5.466820e-01
-5.280799e-01
-5.068163e-01
-4.844221e-01
-4.628034e-01
-4.443882e-01
-4.316042e-01
-4.257740e-01
-4.261854e-01
-4.300661e-01
-4.336121e-01
-4.335581e-01
-4.283838e-01
-4.184356e-01
-4.049595e-01
-3.888136e-01
-3.699389e-01
-3.481026e-01
-3.241759e-01
-3.004750e-01
-2.795566e-01
-2.625753e-01
-2.488619e-01
-2.370948e-01
-2.268559e-01
-2.192318e-01
-2.162321e-01
-2.197382e-01
-2.307092e-01
-2.488386e-01
-2.724978e-01
-2.989081e-01
-3.247315e-01
-3.471058e-01
-3.646524e-01
-3.778334e-01
-3.884652e-01
-3.986618e-01
-4.096522e-01
-4.210212e-01
-4.308583e-01
-4.368051e-01
-4.373403e-01
-4.324437e-01
-4.232748e-01
-4.112972e-01
-3.976367e-01
-3.830245e-01
-3.680532e-01
-3.533755e-01
-3.397680e-01
-3.280256e-01
-3.185609e-01
-3.108912e-01
-3.036495e-01
-2.955065e-01
-2.864308e-01
-2.781025e-01
-2.728345e-01
-2.716785e-01
-2.733158e-01
-2.749425e-01
-2.746975e-01
-2.735084e-01
-2.743320e-01
-2.790972e-01
-2.861455e-01
-2.908660e-01
-2.893316e-01
-2.818991e-01
-2.737170e-01
-2.717837e-01
-2.808974e-01
-3.012672e-01
-3.288513e-01
-3.575349e-01
-3.815336e-01
-3.969661e-01
-4.024225e-01
-3.987575e-01
-3.883411e-01
-3.741037e-01
-3.588681e-01
-3.451910e-01
-3.353558e-01
-3.310563e-01
-3.328376e-01
-3.397357e-01
-3.492955e-01
-3.578388e-01
-3.610564e-01
-3.551999e-01
-3.386822e-01
-3.132025e-01
-2.835287e-01
-2.558759e-01
-2.356368e-01
-2.254520e-01
-2.243759e-01
-2.285100e-01
-2.329545e-01
-2.342460e-01
-2.319733e-01
-2.286229e-01
-2.278543e-01
-2.324478e-01
-2.432095e-01
-2.592702e-01
-2.792396e-01
-3.021223e-01
-3.271322e-01
-3.526531e-01
-3.756541e-01
-3.926379e-01
-4.017319e-01
-4.043061e-01
-4.046427e-01
-4.075270e-01
-4.152604e-01
-4.262957e-01
-4.366442e-01
-4.430276e-01
-4.453366e-01
-4.465908e-01
-4.505836e-01
-4.590585e-01
-4.704999e-01
-4.813823e-01
-4.888267e-01
-4.925261e-01
-4.945283e-01
-4.973273e-01
-5.019406e-01
-5.073019e-01
-5.109900e-01
-5.103852e-01
-5.034524e-01
-4.890173e-01
-4.668254e-01
-4.375936e-01
-4.029843e-01
-3.653622e-01
-3.274067e-01
-2.917839e-01
-2.608680e-01
-2.362701e-01
-2.181752e-01
-2.049452e-01
-1.934738e-01
-1.803141e-01
-1.631910e-01
-1.424041e-01
-1.215713e-01
-1.069848e-01
-1.050562e-01
-1.184621e-01
-1.430547e-01
-1.678384e-01
-1.787705e-01
-1.648849e-01
-1.238515e-01
-6.427952e-02
-3.517561e-03
3.840723e-02
4.637552e-02
1.603828e-02
-4.473109e-02
-1.193390e-01
-1.889327e-01
-2.386188e-01
-2.611151e-01
-2.574868e-01
-2.358481e-01
-2.087675e-01
-1.896991e-01
-1.890421e-01
-2.109956e-01
-2.523709e-01
-3.038036e-01
-3.528616e-01
-3.879288e-01
-4.017481e-01
-3.937824e-01
-3.705982e-01
-3.436039e-01
-3.245044e-01
-3.204209e-01
-3.312494e-01
-3.506472e-01
-3.698456e-01
-3.818820e-01
-3.839941e-01
-3.776659e-01
-3.675857e-01
-3.609460e-01
-3.671316e-01
-3.966121e-01
-4.580410e-01
-5.538573e-01
-6.761522e-01
-8.055337e-01
-9.152411e-01
-9.802186e-01
-9.874099e-01
-9.418810e-01
-8.651859e-01
-7.865516e-01
-7.312456e-01
-7.116009e-01
-7.242469e-01
-7.537031e-01
-7.797562e-01
-7.850880e-01
-7.602377e-01
-7.044377e-01
-6.226482e-01
-5.208492e-01
-4.025506e-01
-2.687639e-01
-1.214408e-01
3.209505e-02
1.772145e-01
2.947190e-01
3.675850e-01
3.885859e-01
3.649556e-01
3.175209e-01
2.742436e-01
2.606277e-01
2.907328e-01
3.621844e-01
4.570337e-01
5.481581e-01
6.086796e-01
6.205913e-01
5.793765e-01
4.935651e-01
3.805045e-01
2.607582e-01
1.530677e-01
7.054301e-02
1.822634e-02
-7.331227e-03
-1.579708e-02
-1.868099e-02
-2.478186e-02
-3.731476e-02
-5.342195e-02
-6.578451e-02
-6.563820e-02
-4.625941e-02
-5.801533e-03
5.151561e-02
1.163635e-01
1.771992e-01
2.241019e-01
2.519474e-01
2.614667e-01
2.579897e-01
2.491598e-01
2.430863e-01
2.471661e-01
2.668153e-01
3.037181e-01
3.542814e-01
4.095812e-01
4.575490e-01
4.867531e-01
4.901011e-01
4.670015e-01
4.234747e-01
3.704418e-01
3.206755e-01
2.850517e-01
2.690658e-01
2.708817e-01
2.819424e-01
2.901245e-01
2.841999e-01
2.579813e-01
2.129654e-01
1.586526e-01
1.098845e-01
8.137459e-02
8.131703e-02
1.072034e-01
1.462909e-01
1.807609e-01
1.950985e-01
1.821039e-01
1.448169e-01
9.401123e-02
4.319071e-02
3.825659e-03
-1.724149e-02
-1.794444e-02
1.575342e-04
3.296873e-02
7.449524e-02
1.176049e-01
1.554448e-01
1.832398e-01
1.995401e-01
2.061583e-01
2.069512e-01
2.063622e-01
2.084598e-01
2.163874e-01
2.317597e-01
2.539825e-01
2.800621e-01
3.054467e-01
3.257924e-01
3.388660e-01
3.456811e-01
3.503532e-01
3.586169e-01
3.753285e-01
4.017889e-01
4.341521e-01
4.640740e-01
4.819044e-01
4.813707e-01
4.634994e-01
4.375117e-01
4.179792e-01
4.195325e-01
4.514291e-01
5.139546e-01
5.976739e-01
6.856934e-01
7.583924e-01
7.992905e-01
8.000594e-01
7.628327e-01
6.989747e-01
6.247746e-01
5.557189e-01
5.017734e-01
4.657255e-01
4.447498e-01
4.333470e-01
4.256031e-01
4.163186e-01
4.019952e-01
3.823234e-01
3.611854e-01
3.453921e-01
3.408304e-01
3.482487e-01
3.618269e-01
3.718355e-01
3.697538e-01
3.526287e-01
3.242009e-01
2.925924e-01
2.664161e-01
2.515718e-01
2.498255e-01
2.589506e-01
2.738962e-01
2.887883e-01
2.994325e-01
3.051718e-01
3.087425e-01
3.140981e-01
3.238181e-01
3.377796e-01
3.533755e-01
3.665185e-01
3.728953e-01
3.694308e-01
3.556983e-01
3.345976e-01
3.119239e-01
2.950422e-01
2.909737e-01
3.041117e-01
3.342230e-01
3.758635e-01
4.198887e-01
4.565562e-01
4.788381e-01
4.846116e-01
4.771013e-01
4.636030e-01
4.528861e-01
4.520690e-01
4.641560e-01
4.872008e-01
5.152685e-01
5.407929e-01
5.576726e-01
5.639969e-01
5.629601e-01
5.612372e-01
5.656104e-01
5.796362e-01
6.019206e-01
6.266368e-01
6.458984e-01
6.528190e-01
6.439365e-01
6.202524e-01
5.868295e-01
5.511571e-01
5.206271e-01
4.999752e-01
4.899531e-01
4.878793e-01
4.894211e-01
4.904302e-01
4.882610e-01
4.825922e-01
4.755587e-01
4.706650e-01
4.705579e-01
4.750046e-01
4.807833e-01
4.838161e-01
4.820178e-01
4.767934e-01
4.721441e-01
4.719630e-01
4.773697e-01
4.860223e-01
4.938551e-01
4.976840e-01
4.965760e-01
4.913369e-01
4.832181e-01
4.731800e-01
4.620535e-01
4.510629e-01
4.420151e-01
4.367784e-01
4.362238e-01
4.394189e-01
4.439073e-01
4.469600e-01
4.466775e-01
4.421086e-01
4.328476e-01
4.191789e-01
4.029262e-01
3.878700e-01
3.785805e-01
3.780580e-01
3.860455e-01
3.995381e-01
4.150313e-01
4.304810e-01
4.454301e-01
4.596657e-01
4.721025e-01
4.811590e-01
4.863442e-01
4.895507e-01
4.946976e-01
5.056817e-01
5.239225e-01
5.470406e-01
5.693277e-01
5.836516e-01
5.841394e-01
5.690135e-01
5.425129e-01
5.143598e-01
4.960930e-01
4.957728e-01
5.140501e-01
5.437238e-01
5.726564e-01
5.884135e-01
5.828904e-01
5.555272e-01
5.139348e-01
4.713230e-01
4.413984e-01
4.327206e-01
4.449885e-01
4.690554e-01
4.908819e-01
4.977264e-01
4.836112e-01
4.513888e-01
4.104767e-01
3.715590e-01
3.411555e-01
3.191446e-01
3.006949e-01
2.811986e-01
2.605546e-01
2.434948e-01
2.356293e-01
2.382400e-01
2.458226e-01
2.482588e-01
2.361810e-01
2.062114e-01
1.633040e-01
1.192161e-01
8.771068e-02
7.838385e-02
9.213556e-02
1.210137e-01
1.526031e-01
1.761600e-01
1.869122e-01
1.865879e-01
1.806271e-01
1.742325e-01
1.696562e-01
1.658934e-01
1.602142e-01
1.500430e-01
1.341032e-01
1.127199e-01
8.768056e-02
6.190766e-02
3.895207e-02
2.224806e-02
1.412251e-02
1.471476e-02
2.129608e-02
2.864202e-02
3.071242e-02
2.313561e-02
5.410479e-03
-1.835894e-02
-4.088461e-02
-5.489627e-02
-5.654474e-02
-4.700792e-02
-3.138479e-02
-1.587399e-02
-5.163789e-03
-1.154059e-03
-2.876985e-03
-7.170024e-03
-9.979021e-03
-8.110351e-03
-7.225366e-04
1.038274e-02
2.199076e-02
3.141651e-02
3.776882e-02
4.176761e-02
4.457204e-02
4.675447e-02
4.823391e-02
4.903938e-02
4.994061e-02
5.204892e-02
5.564126e-02
5.956699e-02
6.217112e-02
6.291201e-02
6.282113e-02
6.307482e-02
6.308744e-02
6.022661e-02
5.160697e-02
3.626586e-02
1.577658e-02
-6.894934e-03
-2.889106e-02
-4.809693e-02
-6.300458e-02
-7.264076e-02
-7.689413e-02
-7.683859e-02
-7.465557e-02
-7.317903e-02
-7.519342e-02
-8.250159e-02
-9.498710e-02
-1.103463e-01
-1.250646e-01
-1.361772e-01
-1.424235e-01
-1.439741e-01
-1.414936e-01
-1.358154e-01
-1.282918e-01
-1.207736e-01
-1.146738e-01
-1.098510e-01
-1.044624e-01
-9.612884e-02
-8.364184e-02
-6.804469e-02
-5.245894e-02
-4.082998e-02
-3.623043e-02
-3.948776e-02
-4.880899e-02
-6.065078e-02
-7.137731e-02
-7.877100e-02
-8.268740e-02
-8.475210e-02
-8.731847e-02
-9.208051e-02
-9.912316e-02
-1.071627e-01
-1.147634e-01
-1.214252e-01
-1.277369e-01
-1.347105e-01
-1.428754e-01
-1.516846e-01
-1.596355e-01
-1.651178e-01
-1.674257e-01
-1.671664e-01
-1.657583e-01
-1.644743e-01
-1.638887e-01
-1.641232e-01
-1.653400e-01
-1.676942e-01
-1.708280e-01
-1.737153e-01
-1.752214e-01
-1.748682e-01
-1.731112e-01
-1.708972e-01
-1.688013e-01
-1.664202e-01
-1.626194e-01
-1.564938e-01
-1.481787e-01
-1.388528e-01
-1.300964e-01
-1.231411e-01
-1.183588e-01
-1.151659e-01
-1.124570e-01
-1.094004e-01
-1.060582e-01
-1.033234e-01
-1.021698e-01
-1.027978e-01
-1.044018e-01
-1.057971e-01
-1.063422e-01
-1.062786e-01
-1.062294e-01
-1.064563e-01
-1.065543e-01
-1.056669e-01
-1.029358e-01
-9.795647e-02
-9.104904e-02
-8.313573e-02
-7.524040e-02
-6.785394e-02
-6.040972e-02
-5.117214e-02
-3.794870e-02
-1.956974e-02
2.848323e-03
2.604647e-02
4.630392e-02
6.144177e-02
7.160320e-02
7.827486e-02
8.253431e-02
8.416738e-02
8.241215e-02
7.751664e-02
7.159946e-02
6.802562e-02
6.980453e-02
7.819607e-02
9.233182e-02
1.098113e-01
1.277581e-01
1.438284e-01
1.567895e-01
1.665054e-01
1.735789e-01
1.790610e-01
1.842886e-01
1.906364e-01
1.992118e-01
2.107247e-01
2.254575e-01
2.430273e-01
2.620275e-01
2.801213e-01
2.949400e-01
3.053265e-01
3.119445e-01
3.166850e-01
3.213132e-01
3.264436e-01
3.315796e-01
3.359618e-01
3.393336e-01
3.420588e-01
3.448131e-01
3.482976e-01
3.530178e-01
3.590148e-01
3.657110e-01
3.720216e-01
3.765591e-01
3.777954e-01
3.744428e-01
3.662694e-01
3.548553e-01
3.433332e-01
3.348542e-01
3.307867e-01
3.300210e-01
3.298116e-01
3.274152e-01
3.214181e-01
3.120557e-01
3.005280e-01
2.879530e-01
2.748540e-01
2.615920e-01
2.492044e-01
2.396195e-01
2.348209e-01
2.356731e-01
2.414484e-01
2.503483e-01
2.605530e-01
2.711763e-01
2.826010e-01
2.959164e-01
3.117772e-01
3.295219e-01
3.472610e-01
3.628992e-01
3.753176e-01
3.847985e-01
3.923734e-01
3.986956e-01
4.034860e-01
4.060299e-01
4.061367e-01
4.046000e-01
4.028892e-01
4.025761e-01
4.049650e-01
4.108337e-01
4.200490e-01
4.312813e-01
4.423320e-01
4.511349e-01
4.568041e-01
4.599793e-01
4.622756e-01
4.652192e-01
4.692557e-01
4.734202e-01
4.760247e-01
4.760229e-01
4.740393e-01
4.722603e-01
4.733703e-01
4.793842e-01
4.910038e-01
5.074796e-01
5.267443e-01
5.458871e-01
5.621478e-01
5.741220e-01
5.823422e-01
5.886378e-01
5.946582e-01
6.006819e-01
6.056039e-01
6.080589e-01
6.077827e-01
6.061856e-01
6.058313e-01
6.092898e-01
6.178774e-01
6.305649e-01
6.436352e-01
6.518801e-01
6.511231e-01
6.403617e-01
6.218536e-01
5.992982e-01
5.758585e-01
5.535020e-01
5.335935e-01
5.175783e-01
5.068595e-01
5.020281e-01
5.022964e-01
5.057626e-01
5.103870e-01
5.150437e-01
5.200338e-01
5.267038e-01
5.362415e-01
5.483849e-01
5.610828e-01
5.714121e-01
5.769807e-01
5.769077e-01
5.721451e-01
5.652200e-01
5.593176e-01
5.568842e-01
5.586029e-01
5.635314e-01
5.701678e-01
5.774614e-01
5.851383e-01
5.935026e-01
6.030726e-01
6.141249e-01
6.262553e-01
6.384099e-01
6.495964e-01
6.596571e-01
6.692589e-01
6.790885e-01
6.890576e-01
6.982279e-01
7.054913e-01
7.104612e-01
7.138219e-01
7.167805e-01
7.201332e-01
7.238447e-01
7.274124e-01
7.305034e-01
7.332669e-01
7.361444e-01
7.394444e-01
7.431743e-01
7.473620e-01
7.525095e-01
7.596027e-01
7.695639e-01
7.825815e-01
7.978347e-01
8.137789e-01
8.287689e-01
8.416402e-01
8.519874e-01
8.601179e-01
8.668161e-01
8.730846e-01
8.799697e-01
8.884405e-01
8.991836e-01
9.122498e-01
9.267809e-01
9.412138e-01
9.540718e-01
9.648366e-01
9.741690e-01
9.832821e-01
9.929912e-01
1.003145e+00
1.012813e+00
1.021093e+00
1.027911e+00
1.034182e+00
1.041316e+00
1.050458e+00
1.061759e+00
1.073889e+00
1.084138e+00
1.089347e+00
1.087274e+00
1.077586e+00
1.061949e+00
1.043344e+00
1.025045e+00
1.009589e+00
9.980599e-01
9.900865e-01
9.846502e-01
9.810963e-01
9.795229e-01
9.803282e-01
9.834781e-01
9.881676e-01
9.930541e-01
9.969406e-01
9.997060e-01
1.002902e+00
1.009174e+00
1.020399e+00
1.035708e+00
1.050969e+00
1.060408e+00
1.059631e+00
1.048267e+00
1.030539e+00
1.013396e+00
1.003297e+00
1.003413e+00
1.012647e+00
1.026808e+00
1.041033e+00
1.051862e+00
1.057956e+00
1.059642e+00
1.058110e+00
1.054765e+00
1.050813e+00
1.047059e+00
1.043920e+00
1.041485e+00
1.039492e+00
1.037268e+00
1.033832e+00
1.028183e+00
1.019659e+00
1.008216e+00
9.945755e-01
9.800909e-01
9.662128e-01
9.537942e-01
9.428221e-01
9.328142e-01
9.234072e-01
9.146036e-01
9.066717e-01
8.998806e-01
8.940661e-01
8.881557e-01
8.801497e-01
8.679653e-01
8.508871e-01
8.306619e-01
8.111623e-01
7.964822e-01
7.887587e-01
7.873553e-01
7.897977e-01
7.934895e-01
7.969845e-01
8.002336e-01
8.039963e-01
8.090579e-01
8.158608e-01
8.247555e-01
8.365238e-01
8.524919e-01
8.739100e-01
9.010973e-01
9.331188e-01
9.680702e-01
1.003277e+00
1.034970e+00
1.058075e+00
1.067136e+00
1.058360e+00
1.031519e+00
9.904099e-01
9.416894e-01
8.928633e-01
8.503713e-01
8.182833e-01
7.978143e-01
7.876818e-01
7.851284e-01
7.871348e-01
7.911360e-01
7.948301e-01
7.954744e-01
7.894930e-01
7.727468e-01
7.413254e-01
6.928636e-01
6.283045e-01
5.532461e-01
4.775964e-01
4.130426e-01
3.692426e-01
3.506061e-01
3.553692e-01
3.773481e-01
4.091501e-01
4.450079e-01
4.820699e-01
5.200180e-01
5.595259e-01
6.004226e-01
6.406467e-01
6.767937e-01
7.059535e-01
7.274115e-01
7.428855e-01
7.552619e-01
7.668778e-01
7.784108e-01
7.888531e-01
7.964773e-01
8.002125e-01
8.005492e-01
7.993816e-01
7.990221e-01
8.012300e-01
8.068571e-01
8.159549e-01
8.278980e-01
8.415591e-01
8.558762e-01
8.706269e-01
8.866517e-01
9.051620e-01
9.267210e-01
9.507615e-01
9.758277e-01
1.000065e+00
1.021662e+00
1.039452e+00
1.053686e+00
1.066342e+00
1.080277e+00
1.097527e+00
1.117903e+00
1.138847e+00
1.156586e+00
1.167773e+00
1.170571e+00
1.164699e+00
1.150922e+00
1.130752e+00
1.106483e+00
1.080958e+00
1.056773e+00
1.035453e+00
1.017448e+00
1.003119e+00
9.939713e-01
9.928780e-01
1.002606e+00
1.023551e+00
1.052644e+00
1.084574e+00
1.114424e+00
1.139543e+00
1.159404e+00
1.174153e+00
1.183640e+00
1.187879e+00
1.188212e+00
1.187596e+00
1.189279e+00
1.194805e+00
1.203069e+00
1.211156e+00
1.216089e+00
1.216205e+00
1.211749e+00
1.204806e+00
1.198483e+00
1.195243e+00
1.195148e+00
1.195301e+00
1.191215e+00
1.179489e+00
1.160346e+00
1.138328e+00
1.120088e+00
1.109702e+00
1.103941e+00
1.090725e+00
1.052705e+00
9.751938e-01
8.550915e-01
7.063271e-01
5.581754e-01
4.458096e-01
3.966513e-01
4.190178e-01
4.988245e-01
6.058570e-01
7.062041e-01
7.747339e-01
8.021172e-01
7.940251e-01
7.640217e-01
7.245812e-01
6.812316e-01
6.326028e-01
5.753028e-01
5.095388e-01
4.413103e-01
3.798855e-01
3.328532e-01
3.024699e-01
2.854931e-01
2.759978e-01
2.689558e-01
2.623959e-01
2.573134e-01
2.560935e-01
2.608298e-01
2.723155e-01
2.895621e-01
3.094571e-01
3.267003e-01
3.347358e-01
3.281646e-01
3.059496e-01
2.735235e-01
2.418897e-01
2.233896e-01
2.261570e-01
2.505099e-01
2.894026e-01
3.323158e-01
3.698264e-01
3.962647e-01
4.098965e-01
4.117971e-01
4.046743e-01
3.920491e-01
3.775847e-01
3.642894e-01
3.536699e-01
3.453707e-01
3.377987e-01
3.295055e-01
3.203692e-01
3.117091e-01
3.053500e-01
3.024708e-01
3.030582e-01
3.060952e-01
3.100736e-01
3.134775e-01
3.151574e-01
3.145288e-01
3.114797e-01
3.060975e-01
2.985040e-01
2.889010e-01
2.776378e-01
2.651268e-01
2.517345e-01
2.379392e-01
2.247542e-01
2.139036e-01
2.072363e-01
2.056700e-01
2.087455e-01
2.154312e-01
2.253538e-01
2.389377e-01
2.560277e-01
2.741603e-01
2.879981e-01
2.905377e-01
2.755848e-01
2.402789e-01
1.863368e-01
1.193232e-01
4.638762e-02
-2.625373e-02
-9.483884e-02
-1.580962e-01
-2.162153e-01
-2.697181e-01
-3.190456e-01
-3.648734e-01
-4.084335e-01
-4.512342e-01
-4.942373e-01
-5.369905e-01
-5.773206e-01
-6.120398e-01
-6.384143e-01
-6.553777e-01
-6.637308e-01
-6.655849e-01
-6.636742e-01
-6.606769e-01
-6.584379e-01
-6.573819e-01
-6.566547e-01
-6.550635e-01
-6.521416e-01
-6.484861e-01
-6.451798e-01
-6.429214e-01
-6.415617e-01
-6.401859e-01
-6.375406e-01
-6.326262e-01
-6.252004e-01
-6.158342e-01
-6.054541e-01
-5.947236e-01
-5.836304e-01
-5.713586e-01
-5.564481e-01
-5.374195e-01
-5.139318e-01
-4.878716e-01
-4.632638e-01
-4.444898e-01
-4.337134e-01
-4.292168e-01
-4.256731e-01
-4.159532e-01
-3.934071e-01
-3.540643e-01
-2.985121e-01
-2.324941e-01
-1.650245e-01
-1.044634e-01
-5.503239e-02
-1.604326e-02
1.620601e-02
4.571657e-02
7.490526e-02
1.040553e-01
1.318655e-01
1.566072e-01
1.772638e-01
1.940714e-01
2.082441e-01
2.212639e-01
2.343957e-01
2.486725e-01
2.649215e-01
2.833864e-01
3.032276e-01
3.226376e-01
3.398144e-01
3.541296e-01
3.665025e-01
3.785825e-01
3.913641e-01
4.043829e-01
4.161142e-01
4.251850e-01
4.314780e-01
4.364618e-01
4.426267e-01
4.522969e-01
4.663788e-01
4.837492e-01
5.017478e-01
5.175813e-01
5.297769e-01
5.386816e-01
5.456554e-01
5.516889e-01
5.567298e-01
5.603200e-01
5.627522e-01
5.653340e-01
5.692981e-01
5.744448e-01
5.790462e-01
5.813084e-01
5.810619e-01
5.801259e-01
5.811770e-01
5.862116e-01
5.955752e-01
6.078225e-01
6.203369e-01
6.304761e-01
6.367216e-01
6.392106e-01
6.393861e-01
6.390941e-01
6.398598e-01
6.427687e-01
6.485564e-01
6.572698e-01
6.676488e-01
6.770633e-01
6.824134e-01
6.814729e-01
6.738327e-01
6.610063e-01
6.457724e-01
6.310642e-01
6.187679e-01
6.089098e-01
5.997967e-01
5.892881e-01
5.764951e-01
5.626469e-01
5.503974e-01
5.420053e-01
5.376535e-01
5.351881e-01
5.316478e-01
5.254886e-01
5.176842e-01
5.108408e-01
5.072332e-01
5.074772e-01
5.107699e-01
5.161356e-01
5.232839e-01
5.322155e-01
5.421044e-01
5.508493e-01
5.560414e-01
5.565928e-01
5.536102e-01
5.498346e-01
5.480061e-01
5.490567e-01
5.512076e-01
5.508254e-01
5.448921e-01
5.335284e-01
5.204377e-01
5.104493e-01
5.058103e-01
5.041198e-01
4.994911e-01
4.860856e-01
4.617180e-01
4.293207e-01
3.953234e-01
3.659708e-01
3.440827e-01
3.283041e-01
3.148131e-01
2.998665e-01
2.816561e-01
2.608087e-01
2.394889e-01
2.196626e-01
2.017097e-01
1.844373e-01
1.663786e-01
1.471394e-01
1.276732e-01
1.095125e-01
9.381266e-02
8.081578e-02
6.975039e-02
5.907988e-02
4.717875e-02
3.333520e-02
1.846349e-02
4.759959e-03
-5.745474e-03
-1.275766e-02
-1.820306e-02
-2.525707e-02
-3.650673e-02
-5.230422e-02
-7.034159e-02
-8.685832e-02
-9.870834e-02
-1.048036e-01
-1.061243e-01
-1.047170e-01
-1.025168e-01
-1.004985e-01
-9.840260e-02
-9.516070e-02
-8.974688e-02
-8.181848e-02
-7.174876e-02
-6.026088e-02
-4.809692e-02
-3.583905e-02
-2.372742e-02
-1.146449e-02
1.764752e-03
1.690019e-02
3.440396e-02
5.388298e-02
7.434734e-02
9.502737e-02
1.159970e-01
1.378509e-01
1.607181e-01
1.837699e-01
2.057898e-01
2.260676e-01
2.446536e-01
2.619353e-01
2.781221e-01
2.930087e-01
3.060560e-01
3.167625e-01
3.251811e-01
3.322502e-01
3.396751e-01
3.493735e-01
3.626981e-01
3.797551e-01
3.992272e-01
4.189523e-01
4.370138e-01
4.526733e-01
4.665154e-01
4.796339e-01
4.923676e-01
5.036018e-01
5.114328e-01
5.150334e-01
5.163474e-01
5.193761e-01
5.254567e-01
5.260455e-01
4.985173e-01
4.113956e-01
2.406590e-01
-9.709742e-03
-2.959169e-01
-5.422479e-01
-6.689750e-01
-6.277026e-01
-4.251578e-01
-1.215529e-01
1.961644e-01
4.515543e-01
6.067768e-01
6.688974e-01
6.751124e-01
6.682267e-01
6.761814e-01
7.044317e-01
7.417125e-01
7.727405e-01
7.891075e-01
7.927742e-01
7.923370e-01
7.963427e-01
8.083479e-01
8.261446e-01
8.446443e-01
8.598868e-01
8.714128e-01
8.818126e-01
8.944676e-01
9.115451e-01
9.334019e-01
9.589062e-01
9.856898e-01
1.010245e+00
1.028511e+00
1.037131e+00
1.034739e+00
1.022615e+00
1.004535e+00
9.858990e-01
9.721930e-01
9.669734e-01
9.702280e-01
9.782522e-01
9.853980e-01
9.866745e-01
9.796136e-01
9.646275e-01
9.442808e-01
9.222809e-01
9.025528e-01
8.883578e-01
8.814570e-01
8.815778e-01
8.865492e-01
8.931975e-01
8.985072e-01
9.002652e-01
8.970244e-01
8.880659e-01
8.738363e-01
8.562840e-01
8.382216e-01
8.218421e-01
8.074975e-01
7.936675e-01
7.781496e-01
7.597190e-01
7.391356e-01
7.187132e-01
7.007852e-01
6.862497e-01
6.741085e-01
6.621159e-01
6.481150e-01
6.313349e-01
6.128247e-01
5.946594e-01
5.784789e-01
5.645287e-01
5.519783e-01
5.401426e-01
5.294535e-01
5.213741e-01
5.174617e-01
5.183766e-01
5.234371e-01
5.309344e-01
5.391295e-01
5.473659e-01
5.563894e-01
5.674506e-01
5.807895e-01
5.946972e-01
6.060724e-01
6.122990e-01
6.130194e-01
6.102350e-01
6.066330e-01
6.036589e-01
6.008736e-01
5.967670e-01
5.899938e-01
5.799263e-01
5.663676e-01
5.492155e-01
5.287392e-01
5.061017e-01
4.832610e-01
4.620800e-01
4.433708e-01
4.266563e-01
4.107502e-01
3.945934e-01
3.777185e-01
3.602479e-01
3.427909e-01
3.264756e-01
3.129117e-01
3.037968e-01
3.002842e-01
3.025840e-01
3.100880e-01
3.218733e-01
3.371855e-01
3.554981e-01
3.760280e-01
3.971368e-01
4.163464e-01
4.312523e-01
4.407608e-01
4.456717e-01
4.481026e-01
4.501651e-01
4.528430e-01
4.557358e-01
4.575904e-01
4.571159e-01
4.536544e-01
4.474942e-01
4.397490e-01
4.318495e-01
4.248578e-01
4.189920e-01
4.137183e-01
4.083602e-01
4.026976e-01
3.970178e-01
3.916127e-01
3.862737e-01
3.803093e-01
3.730379e-01
3.641998e-01
3.538826e-01
3.421753e-01
3.290602e-01
3.145861e-01
2.988919e-01
2.819498e-01
2.634354e-01
2.429684e-01
2.204346e-01
1.960831e-01
1.704790e-01
1.444670e-01
1.190778e-01
9.529738e-02
7.382488e-02
5.496442e-02
3.863230e-02
2.439538e-02
1.155693e-02
-6.349656e-04
-1.262693e-02
-2.419889e-02
-3.446562e-02
-4.239552e-02
-4.741762e-02
-4.959014e-02
-4.938638e-02
-4.752732e-02
-4.502224e-02
-4.317553e-02
-4.325756e-02
-4.588062e-02
-5.058178e-02
-5.610798e-02
-6.123339e-02
-6.535765e-02
-6.839509e-02
-7.021517e-02
-7.022814e-02
-6.746238e-02
-6.110279e-02
-5.112474e-02
-3.845575e-02
-2.442464e-02
-9.992098e-03
4.540689e-03
1.928374e-02
3.443931e-02
5.011697e-02
6.608456e-02
8.157666e-02
9.574613e-02
1.086992e-01
1.218645e-01
1.367734e-01
1.533041e-01
1.695062e-01
1.835508e-01
1.958821e-01
2.092706e-01
2.266277e-01
2.485903e-01
2.728154e-01
2.952022e-01
3.119571e-01
3.214377e-01
3.250827e-01
3.267900e-01
3.307055e-01
3.388832e-01
3.508319e-01
3.651589e-01
3.812421e-01
3.990104e-01
4.173618e-01
4.334988e-01
4.444635e-01
4.496594e-01
4.519527e-01
4.562415e-01
4.666222e-01
4.842621e-01
5.072542e-01
5.322385e-01
5.565686e-01
5.796113e-01
6.024465e-01
6.264987e-01
6.523875e-01
6.797178e-01
7.074592e-01
7.343121e-01
7.589592e-01
7.803447e-01
7.979266e-01
8.118087e-01
8.227979e-01
8.323505e-01
8.422032e-01
8.537243e-01
8.674700e-01
8.833465e-01
9.010995e-01
9.205215e-01
9.412441e-01
9.625120e-01
9.833120e-01
1.002861e+00
1.021075e+00
1.038465e+00
1.055331e+00
1.071021e+00
1.084125e+00
1.093567e+00
1.099600e+00
1.103807e+00
1.108025e+00
1.113011e+00
1.117905e+00
1.120894e+00
1.120395e+00
1.115792e+00
1.107404e+00
1.096261e+00
1.084180e+00
1.073893e+00
1.068599e+00
1.070844e+00
1.081351e+00
1.098649e+00
1.119763e+00
1.141509e+00
1.161613e+00
1.179146e+00
1.194397e+00
1.208397e+00
1.222191e+00
1.235974e+00
1.248609e+00
1.258152e+00
1.263264e+00
1.264434e+00
1.263876e+00
1.264139e+00
1.266705e+00
1.271619e+00
1.277949e+00
1.284260e+00
1.288883e+00
1.290280e+00
1.287572e+00
1.280953e+00
1.271819e+00
1.262527e+00
1.255694e+00
1.253043e+00
1.254394e+00
1.257632e+00
1.260030e+00
1.260015e+00
1.257876e+00
1.254761e+00
1.251108e+00
1.246218e+00
1.239337e+00
1.230937e+00
1.222786e+00
1.216751e+00
1.213457e+00
1.211903e+00
1.210204e+00
1.206811e+00
1.201282e+00
1.194197e+00
1.186508e+00
1.179031e+00
1.172431e+00
1.167423e+00
1.164752e+00
1.164900e+00
1.167787e+00
1.172624e+00
1.177918e+00
1.181763e+00
1.182580e+00
1.180082e+00
1.175709e+00
1.171930e+00
1.170600e+00
1.171434e+00
1.171824e+00
1.168366e+00
1.159131e+00
1.144943e+00
1.128779e+00
1.114010e+00
1.102880e+00
1.095906e+00
1.091901e+00
1.088384e+00
1.082463e+00
1.072217e+00
1.057835e+00
1.041513e+00
1.025787e+00
1.011595e+00
9.978953e-01
9.832899e-01
9.679669e-01
9.540020e-01
9.439111e-01
9.390374e-01
9.390951e-01
9.427676e-01
9.484991e-01
9.550090e-01
9.616156e-01
9.683856e-01
9.758532e-01
9.842642e-01
9.927797e-01
9.992340e-01
1.000778e+00
9.952829e-01
9.827593e-01
9.657105e-01
9.478492e-01
9.319788e-01
9.186505e-01
9.065142e-01
8.938362e-01
8.799258e-01
8.655884e-01
8.525813e-01
8.426938e-01
8.370811e-01
8.359543e-01
8.384220e-01
8.425999e-01
8.463629e-01
8.485566e-01
8.497030e-01
8.514791e-01
8.554026e-01
8.618141e-01
8.696966e-01
8.770468e-01
8.813635e-01
8.801439e-01
8.714409e-01
8.544671e-01
8.301364e-01
8.012855e-01
7.721931e-01
7.472775e-01
7.294761e-01
7.191812e-01
7.143206e-01
7.115051e-01
7.076049e-01
7.008983e-01
6.912091e-01
6.791684e-01
6.653772e-01
6.502317e-01
6.344299e-01
6.194108e-01
6.069542e-01
5.979893e-01
5.915905e-01
5.852389e-01
5.764206e-01
5.643244e-01
5.501167e-01
5.355449e-01
5.212335e-01
5.062673e-01
4.892859e-01
4.698676e-01
4.488959e-01
4.277542e-01
4.072779e-01
3.874432e-01
3.679725e-01
3.491928e-01
3.323109e-01
3.188618e-01
3.098624e-01
3.053965e-01
3.047915e-01
3.070020e-01
3.108671e-01
3.152034e-01
3.188254e-01
3.206512e-01
3.199853e-01
3.167738e-01
3.115323e-01
3.049946e-01
2.977997e-01
2.903698e-01
2.829249e-01
2.756190e-01
2.687888e-01
2.630804e-01
2.591737e-01
2.572331e-01
2.566225e-01
2.562135e-01
2.549657e-01
2.521960e-01
2.474688e-01
2.405787e-01
2.318064e-01
2.219763e-01
2.119889e-01
2.023235e-01
1.931808e-01
1.851055e-01
1.792261e-01
1.765884e-01
1.770750e-01
1.790405e-01
1.802100e-01
1.791057e-01
1.758034e-01
1.716935e-01
1.687517e-01
1.686910e-01
1.721262e-01
1.782036e-01
1.851635e-01
1.914696e-01
1.964725e-01
2.000874e-01
2.020972e-01
2.021003e-01
2.003493e-01
1.986614e-01
2.003849e-01
2.091790e-01
2.272186e-01
2.537104e-01
2.844134e-01
3.125426e-01
3.309772e-01
3.349783e-01
3.240765e-01
3.021099e-01
2.755344e-01
2.510463e-01
2.335124e-01
2.246901e-01
2.230064e-01
2.245903e-01
2.252873e-01
2.226665e-01
2.168494e-01
2.098001e-01
2.038723e-01
2.007308e-01
2.010612e-01
2.047485e-01
2.111074e-01
2.190001e-01
2.269007e-01
2.330311e-01
2.356307e-01
2.333682e-01
2.258803e-01
2.142052e-01
2.006534e-01
1.879147e-01
1.778076e-01
1.703733e-01
1.638552e-01
1.557186e-01
1.442721e-01
1.299121e-01
1.151053e-01
1.030916e-01
9.619518e-02
9.478866e-02
9.735571e-02
1.014467e-01
1.049821e-01
1.071585e-01
1.083916e-01
1.095237e-01
1.111593e-01
1.136602e-01
1.174761e-01
1.231267e-01
1.306810e-01
1.393911e-01
1.481745e-01
1.566427e-01
1.654794e-01
1.754605e-01
1.859339e-01
1.943736e-01
1.976493e-01
1.939975e-01
1.841745e-01
1.711736e-01
1.589369e-01
1.507966e-01
1.481868e-01
1.500659e-01
1.534371e-01
1.548999e-01
1.523975e-01
1.460642e-01
1.378004e-01
1.301801e-01
1.254866e-01
1.251087e-01
1.291604e-01
1.363141e-01
1.440238e-01
1.492618e-01
1.496254e-01
1.443135e-01
1.344239e-01
1.224489e-01
1.113226e-01
1.034414e-01
9.989499e-02
1.000493e-01
1.016906e-01
1.019440e-01
9.876937e-02
9.215999e-02
8.411829e-02
7.740396e-02
7.398782e-02
7.421339e-02
7.709132e-02
8.145124e-02
8.708621e-02
9.488272e-02
1.056379e-01
1.185668e-01
1.311564e-01
1.409171e-01
1.475246e-01
1.532051e-01
1.609086e-01
1.719673e-01
1.852280e-01
1.980566e-01
2.080087e-01
2.138023e-01
2.152671e-01
2.128869e-01
2.075458e-01
2.004664e-01
1.929956e-01
1.861932e-01
1.805464e-01
1.760622e-01
1.726597e-01
1.705356e-01
1.701561e-01
1.718177e-01
1.751332e-01
1.788646e-01
1.812270e-01
1.805846e-01
1.763731e-01
1.698097e-01
1.636214e-01
1.604108e-01
1.606229e-01
1.619445e-01
1.608380e-01
1.548817e-01
1.440710e-01
1.305331e-01
1.173694e-01
1.074434e-01
1.024477e-01
1.023618e-01
1.054836e-01
1.091172e-01
1.106082e-01
1.081963e-01
1.013959e-01
9.100135e-02
7.891318e-02
6.777435e-02
6.026306e-02
5.811055e-02
6.133575e-02
6.826867e-02
7.650791e-02
8.432808e-02
9.159508e-02
9.946257e-02
1.091827e-01
1.212340e-01
1.354382e-01
1.514345e-01
1.686038e-01
1.855648e-01
2.001415e-01
2.102145e-01
2.149404e-01
2.155872e-01
2.155472e-01
2.192603e-01
2.300860e-01
2.480885e-01
2.693295e-01
2.874085e-01
2.963394e-01
2.930737e-01
2.785405e-01
2.570620e-01
2.345956e-01
2.164692e-01
2.054945e-01
2.013633e-01
2.015726e-01
2.030897e-01
2.035343e-01
2.013176e-01
1.952915e-01
1.848355e-01
1.705374e-01
1.546215e-01
1.403292e-01
1.304803e-01
1.262389e-01
1.269075e-01
1.307485e-01
1.361858e-01
1.426185e-01
1.503445e-01
1.596307e-01
1.696688e-01
1.784355e-01
1.837536e-01
1.846878e-01
1.820870e-01
1.779548e-01
1.742935e-01
1.721893e-01
1.714424e-01
1.707801e-01
1.686481e-01
1.642843e-01
1.583671e-01
1.526819e-01
1.490329e-01
1.482641e-01
1.501001e-01
1.536573e-01
1.578295e-01
1.611435e-01
1.616294e-01
1.573989e-01
1.477079e-01
1.335364e-01
1.171312e-01
1.009414e-01
8.675454e-02
7.535459e-02
6.649441e-02
5.896886e-02
5.088560e-02
4.033161e-02
2.631618e-02
9.435939e-03
-8.309424e-03
-2.455875e-02
-3.780925e-02
-4.796268e-02
-5.589488e-02
-6.255362e-02
-6.841303e-02
-7.364073e-02
-7.854778e-02
-8.366606e-02
-8.936257e-02
-9.548834e-02
-1.014597e-01
-1.066633e-01
-1.108387e-01
-1.142200e-01
-1.173701e-01
-1.207454e-01
-1.242795e-01
-1.274447e-01
-1.298208e-01
-1.314578e-01
-1.324452e-01
-1.322019e-01
-1.295515e-01
-1.237215e-01
-1.152287e-01
-1.057158e-01
-9.699298e-02
-9.028873e-02
-8.620249e-02
-8.487319e-02
-8.579853e-02
-8.762149e-02
-8.861376e-02
-8.773623e-02
-8.522037e-02
-8.198199e-02
-7.842506e-02
-7.386115e-02
-6.716879e-02
-5.801075e-02
-4.723275e-02
-3.586217e-02
-2.365150e-02
-8.672813e-03
1.150973e-02
3.794642e-02
6.902848e-02
1.006243e-01
1.275297e-01
1.455117e-01
1.530462e-01
1.520071e-01
1.469002e-01
1.428516e-01
1.434268e-01
1.497018e-01
1.610763e-01
1.767754e-01
1.964232e-01
2.191699e-01
2.425314e-01
2.624553e-01
2.747684e-01
2.767857e-01
2.679934e-01
2.497632e-01
2.246555e-01
1.957613e-01
1.662478e-01
1.390503e-01
1.164414e-01
9.932147e-02
8.668741e-02
7.612189e-02
6.547316e-02
5.462383e-02
4.583288e-02
4.220361e-02
4.534980e-02
5.391629e-02
6.398420e-02
7.115775e-02
7.297213e-02
6.993426e-02
6.454995e-02
5.942261e-02
5.618178e-02
5.577621e-02
5.898176e-02
6.594035e-02
7.517597e-02
8.364541e-02
8.847298e-02
8.912853e-02
8.807259e-02
8.907930e-02
9.442730e-02
1.031746e-01
1.118851e-01
1.171408e-01
1.177649e-01
1.151240e-01
1.116512e-01
1.091325e-01
1.080992e-01
1.082972e-01
1.093045e-01
1.107662e-01
1.124882e-01
1.145901e-01
1.174196e-01
1.210047e-01
1.245260e-01
1.265318e-01
1.258373e-01
1.222211e-01
1.163801e-01
1.095316e-01
1.031550e-01
9.873902e-02
9.725268e-02
9.855493e-02
1.012594e-01
1.032821e-01
1.028443e-01
9.937976e-02
9.368276e-02
8.700924e-02
7.969121e-02
7.043760e-02
5.713026e-02
3.867352e-02
1.635841e-02
-6.547526e-03
-2.674126e-02
-4.283039e-02
-5.591458e-02
-6.854047e-02
-8.270142e-02
-9.790686e-02
-1.102591e-01
-1.130667e-01
-9.897341e-02
-6.310894e-02
-6.348488e-03
6.271787e-02
1.286273e-01
1.733125e-01
1.826146e-01
1.523443e-01
9.105794e-02
1.809601e-02
-4.245848e-02
-6.960116e-02
-5.229159e-02
6.700118e-03
9.118810e-02
1.764494e-01
2.374089e-01
2.572097e-01
2.325375e-01
1.735344e-01
9.895884e-02
2.924193e-02
-1.989555e-02
-4.171255e-02
-3.986892e-02
-2.657378e-02
-1.766208e-02
-2.607691e-02
-5.634153e-02
-1.024730e-01
-1.503241e-01
-1.833842e-01
-1.895373e-01
-1.658660e-01
-1.195654e-01
-6.486529e-02
-1.753331e-02
1.063565e-02
1.520307e-02
-5.241984e-04
-2.749388e-02
-5.411329e-02
-6.982789e-02
-6.843633e-02
-5.009070e-02
-2.088229e-02
9.971118e-03
3.387532e-02
4.572771e-02
4.497737e-02
3.502752e-02
2.153768e-02
1.013515e-02
4.194709e-03
3.629660e-03
5.350504e-03
5.046619e-03
-8.838055e-04
-1.428582e-02
-3.527319e-02
-6.279303e-02
-9.503898e-02
-1.294556e-01
-1.626804e-01
-1.909328e-01
-2.109902e-01
-2.213786e-01
-2.231160e-01
-2.194801e-01
-2.147749e-01
-2.126076e-01
-2.144693e-01
-2.193065e-01
-2.242852e-01
-2.262960e-01
-2.233677e-01
-2.153209e-01
-2.036034e-01
-1.907398e-01
-1.797268e-01
-1.732786e-01
-1.728369e-01
-1.777170e-01
-1.849712e-01
-1.902408e-01
-1.894135e-01
-1.804144e-01
-1.641470e-01
-1.440209e-01
-1.244762e-01
-1.093807e-01
-1.008429e-01
-9.863412e-02
-1.004056e-01
-1.027366e-01
-1.026034e-01
-9.859601e-02
-9.145187e-02
-8.385593e-02
-7.950994e-02
-8.146187e-02
-9.019358e-02
-1.027044e-01
-1.136444e-01
-1.180714e-01
-1.139716e-01
-1.028607e-01
-8.840482e-02
-7.449163e-02
-6.414702e-02
-5.931786e-02
-6.054386e-02
-6.623051e-02
-7.256565e-02
-7.498318e-02
-7.041020e-02
-5.853945e-02
-4.135743e-02
-2.179315e-02
-2.719181e-03
1.337979e-02
2.457885e-02
3.000878e-02
3.060770e-02
2.949173e-02
3.116775e-02
3.949618e-02
5.549425e-02
7.657243e-02
9.787835e-02
1.148099e-01
1.249697e-01
1.285589e-01
1.275793e-01
1.248169e-01
1.231228e-01
1.248899e-01
1.315383e-01
1.430550e-01
1.577394e-01
1.723416e-01
1.828436e-01
1.859263e-01
1.805138e-01
1.683853e-01
1.534162e-01
1.400167e-01
1.317064e-01
1.303412e-01
1.358803e-01
1.463142e-01
1.577684e-01
1.654036e-01
1.654039e-01
1.570397e-01
1.431452e-01
1.285714e-01
1.180230e-01
1.149038e-01
1.212072e-01
1.373157e-01
1.612944e-01
1.886349e-01
2.133971e-01
2.303372e-01
2.367414e-01
2.331713e-01
2.231356e-01
2.119470e-01
2.050180e-01
2.060618e-01
2.158785e-01
2.322598e-01
2.509823e-01
2.673461e-01
2.776764e-01
2.803965e-01
2.763472e-01
2.682005e-01
2.592885e-01
2.524833e-01
2.494734e-01
2.503696e-01
2.536686e-01
2.568374e-01
2.574381e-01
2.540923e-01
2.466536e-01
2.357739e-01
2.226090e-01
2.090114e-01
1.976870e-01
1.915274e-01
1.921121e-01
1.984485e-01
2.070718e-01
2.135290e-01
2.142049e-01
2.074604e-01
1.938493e-01
1.757175e-01
1.563562e-01
1.387624e-01
1.244590e-01
1.131204e-01
1.032355e-01
9.324721e-02
8.239865e-02
7.097932e-02
6.013572e-02
5.145858e-02
4.639789e-02
4.565444e-02
4.892263e-02
5.515942e-02
6.302347e-02
7.107922e-02
7.791201e-02
8.247673e-02
8.446800e-02
8.427131e-02
8.261439e-02
8.042933e-02
7.903026e-02
8.017133e-02
8.558868e-02
9.612500e-02
1.109391e-01
1.272869e-01
1.410804e-01
1.481790e-01
1.460620e-01
1.350969e-01
1.185286e-01
1.010345e-01
8.664911e-02
7.714545e-02
7.155458e-02
6.694399e-02
6.000929e-02
4.860357e-02
3.249434e-02
1.330836e-02
-6.000933e-03
-2.201751e-02
-3.201763e-02
-3.501648e-02
-3.203455e-02
-2.536196e-02
-1.742567e-02
-1.003580e-02
-4.141900e-03
1.902370e-04
3.575499e-03
6.689152e-03
9.482024e-03
1.088666e-02
9.345182e-03
3.759130e-03
-5.813402e-03
-1.799336e-02
-3.034198e-02
-3.995177e-02
-4.427578e-02
-4.192172e-02
-3.311082e-02
-1.966200e-02
-4.448942e-03
9.595091e-03
2.048563e-02
2.760014e-02
3.142842e-02
3.324790e-02
3.501514e-02
3.895800e-02
4.652442e-02
5.739468e-02
6.951904e-02
8.013762e-02
8.688981e-02
8.840771e-02
8.447799e-02
7.596624e-02
6.448134e-02
5.190439e-02
4.014374e-02
3.115433e-02
2.673217e-02
2.776269e-02
3.340766e-02
4.111042e-02
4.768651e-02
5.082401e-02
5.008243e-02
4.697517e-02
4.418229e-02
4.419388e-02
4.809135e-02
5.532994e-02
6.460419e-02
7.486107e-02
8.558269e-02
9.640349e-02
1.067106e-01
1.156611e-01
1.225403e-01
1.271275e-01
1.298523e-01
1.317290e-01
1.340497e-01
1.378203e-01
1.431305e-01
1.488039e-01
1.525670e-01
1.518048e-01
1.447827e-01
1.318259e-01
1.157124e-01
1.008875e-01
9.180021e-02
9.112784e-02
9.870835e-02
1.116779e-01
1.257522e-01
1.370431e-01
1.435262e-01
1.454823e-01
1.448906e-01
1.443673e-01
1.462166e-01
1.517285e-01
1.607442e-01
1.717005e-01
1.821657e-01
1.894651e-01
1.911520e-01
1.856094e-01
1.729462e-01
1.556521e-01
1.382387e-01
1.257439e-01
1.218432e-01
1.275245e-01
1.407376e-01
1.569031e-01
1.701715e-01
1.753671e-01
1.700683e-01
1.557575e-01
1.372592e-01
1.206778e-01
1.108987e-01
1.098664e-01
1.163523e-01
1.270587e-01
1.382010e-01
1.466556e-01
1.503695e-01
1.483939e-01
1.410366e-01
1.301405e-01
1.189919e-01
1.115131e-01
1.110352e-01
1.192772e-01
1.358401e-01
1.581626e-01
1.819812e-01
2.024433e-01
2.156252e-01
2.197470e-01
2.155091e-01
2.055407e-01
1.933943e-01
1.825576e-01
1.756835e-01
1.740671e-01
1.775280e-01
1.848732e-01
1.946978e-01
2.059658e-01
2.181534e-01
2.312462e-01
2.457559e-01
2.624604e-01
2.816651e-01
3.023880e-01
3.221026e-01
3.373024e-01
3.447493e-01
3.430045e-01
3.335106e-01
3.204310e-01
3.091475e-01
3.043133e-01
3.084957e-01
3.216037e-01
3.407958e-01
3.610289e-01
3.767017e-01
3.840277e-01
3.826998e-01
3.755594e-01
3.665329e-01
3.585636e-01
3.530264e-01
3.504727e-01
3.514642e-01
3.566570e-01
3.662937e-01
3.798213e-01
3.962414e-01
4.150811e-01
4.370233e-01
4.632742e-01
4.939330e-01
5.266754e-01
5.568326e-01
5.788889e-01
5.885624e-01
5.843584e-01
5.678650e-01
5.429293e-01
5.144961e-01
4.876597e-01
4.668289e-01
4.547437e-01
4.515789e-01
4.547950e-01
4.601087e-01
4.632025e-01
4.613425e-01
4.542229e-01
4.437923e-01
4.332578e-01
4.257394e-01
4.230652e-01
4.251525e-01
4.302806e-01
4.360729e-01
4.404791e-01
4.422189e-01
4.408535e-01
4.369311e-01
4.321996e-01
4.293991e-01
4.313024e-01
4.393530e-01
4.528149e-01
4.691356e-01
4.852804e-01
4.990223e-01
5.093765e-01
5.162596e-01
5.199933e-01
5.210587e-01
5.200987e-01
5.180818e-01
5.165042e-01
5.172708e-01
5.219719e-01
5.308976e-01
5.424937e-01
5.535140e-01
5.595949e-01
5.561521e-01
5.398617e-01
5.105629e-01
4.724557e-01
4.333604e-01
4.020133e-01
3.847382e-01
3.831090e-01
3.935207e-01
4.087676e-01
4.211223e-01
4.258176e-01
4.233711e-01
4.194506e-01
4.221926e-01
4.382919e-01
4.697276e-01
5.124793e-01
5.576856e-01
5.948354e-01
6.157834e-01
6.178702e-01
6.047116e-01
5.843679e-01
5.659497e-01
5.563161e-01
5.580326e-01
5.688956e-01
5.829436e-01
5.927870e-01
5.927183e-01
5.814590e-01
5.631506e-01
5.457450e-01
5.372565e-01
5.416973e-01
5.568905e-01
5.753512e-01
5.876946e-01
5.868095e-01
5.709626e-01
5.446583e-01
5.168741e-01
4.972368e-01
4.918223e-01
5.006722e-01
5.181393e-01
5.355515e-01
5.447824e-01
5.413847e-01
5.263132e-01
5.056267e-01
4.881315e-01
4.817738e-01
4.902748e-01
5.115242e-01
5.384513e-01
5.619314e-01
5.744656e-01
5.731524e-01
5.607080e-01
5.440199e-01
5.309204e-01
5.267886e-01
5.324596e-01
5.440381e-01
5.544710e-01
5.562936e-01
5.445778e-01
5.189467e-01
4.838568e-01
4.469891e-01
4.163318e-01
3.972466e-01
3.908756e-01
3.943991e-01
4.027053e-01
4.106230e-01
4.147627e-01
4.142009e-01
4.099811e-01
4.041711e-01
3.992429e-01
3.978953e-01
4.027229e-01
4.150597e-01
4.333616e-01
4.527097e-01
4.666119e-01
4.702537e-01
4.629253e-01
4.479849e-01
4.305624e-01
4.146556e-01
4.014295e-01
3.894804e-01
3.764450e-01
3.606401e-01
3.417877e-01
3.208018e-01
2.992418e-01
2.788525e-01
2.610948e-01
2.466247e-01
2.351995e-01
2.263925e-01
2.205846e-01
2.191594e-01
2.235025e-01
2.336200e-01
2.476124e-01
2.624628e-01
2.755188e-01
2.856812e-01
2.937489e-01
3.019730e-01
3.131287e-01
3.293912e-01
3.513577e-01
3.777048e-01
4.058008e-01
4.329408e-01
4.573446e-01
4.783193e-01
4.957539e-01
5.095068e-01
5.190156e-01
5.232923e-01
5.215418e-01
5.142878e-01
5.040748e-01
4.947346e-01
4.893909e-01
4.886776e-01
4.905891e-01
4.919952e-01
4.905464e-01
4.856413e-01
4.781450e-01
4.695256e-01
4.611668e-01
4.539679e-01
4.479475e-01
4.419513e-01
4.339816e-01
4.222818e-01
4.065596e-01
3.885170e-01
3.712787e-01
3.579843e-01
3.503377e-01
3.479461e-01
3.487043e-01
3.497299e-01
3.481768e-01
3.418165e-01
3.297296e-01
3.130344e-01
2.948840e-01
2.791179e-01
2.679955e-01
2.604117e-01
2.520577e-01
2.378980e-01
2.156263e-01
1.877287e-01
1.605159e-01
1.406408e-01
1.314806e-01
1.317613e-01
1.369906e-01
1.422603e-01
1.443889e-01
1.424556e-01
1.372449e-01
1.305327e-01
1.245022e-01
1.210967e-01
1.213314e-01
1.248855e-01
1.302560e-01
1.354694e-01
1.390119e-01
1.405535e-01
1.412289e-01
1.432949e-01
1.490686e-01
1.596521e-01
1.744970e-01
1.922748e-01
2.121909e-01
2.344099e-01
2.592629e-01
2.861073e-01
3.128182e-01
3.362172e-01
3.532332e-01
3.622992e-01
3.642211e-01
3.618780e-01
3.588487e-01
3.577891e-01
3.594583e-01
3.628268e-01
3.660788e-01
3.677575e-01
3.672801e-01
3.648380e-01
3.613108e-01
3.583456e-01
3.580286e-01
3.619013e-01
3.699769e-01
3.806208e-01
3.914823e-01
4.008511e-01
4.085263e-01
4.157050e-01
4.240895e-01
4.347975e-01
4.476197e-01
4.608626e-01
4.716309e-01
4.763094e-01
4.712701e-01
4.538508e-01
4.232492e-01
3.808864e-01
3.302186e-01
2.762438e-01
2.247826e-01
1.814230e-01
1.501296e-01
1.318977e-01
1.241972e-01
1.218467e-01
1.192643e-01
1.131755e-01
1.043382e-01
9.708283e-02
9.668001e-02
1.061477e-01
1.245884e-01
1.478970e-01
1.710308e-01
1.904681e-01
2.057946e-01
2.196975e-01
2.361828e-01
2.579163e-01
2.843773e-01
3.120102e-01
3.361348e-01
3.532999e-01
3.627586e-01
3.665769e-01
3.686960e-01
3.734905e-01
3.842330e-01
4.018347e-01
4.242398e-01
4.467331e-01
4.631855e-01
4.680027e-01
4.582438e-01
4.350555e-01
4.034700e-01
3.702133e-01
3.404815e-01
3.156462e-01
2.933502e-01
2.696688e-01
2.416061e-01
2.084365e-01
1.717856e-01
1.352221e-01
1.036297e-01
8.173849e-02
7.165478e-02
7.084662e-02
7.252153e-02
6.860310e-02
5.348846e-02
2.651975e-02
-7.709801e-03
-4.099341e-02
-6.444413e-02
-7.187126e-02
-6.240010e-02
-4.103542e-02
-1.661156e-02
2.045299e-03
9.909466e-03
7.782698e-03
1.824630e-03
9.691007e-04
1.336611e-02
4.324070e-02
8.926574e-02
1.448947e-01
2.004528e-01
2.462960e-01
2.760218e-01
2.886760e-01
2.891537e-01
2.864666e-01
2.902400e-01
3.066733e-01
3.358426e-01
3.719347e-01
4.064620e-01
4.326256e-01
4.483360e-01
4.565022e-01
4.629717e-01
4.735058e-01
4.910647e-01
5.141485e-01
5.366936e-01
5.498948e-01
5.457312e-01
5.209222e-01
4.794053e-01
4.319067e-01
3.924895e-01
3.732926e-01
3.794395e-01
4.062474e-01
4.403704e-01
4.651383e-01
4.682543e-01
4.483029e-01
4.164598e-01
3.918199e-01
3.920856e-01
4.242461e-01
4.804359e-01
5.415738e-01
5.869258e-01
6.043031e-01
5.954759e-01
5.743522e-01
5.594384e-01
5.647667e-01
5.937109e-01
6.382192e-01
6.832587e-01
7.140353e-01
7.226380e-01
7.113002e-01
6.910451e-01
6.764161e-01
6.786033e-01
6.999916e-01
7.327179e-01
7.622778e-01
7.747786e-01
7.640770e-01
7.346417e-01
6.985226e-01
6.685840e-01
6.521190e-01
6.479342e-01
6.474898e-01
6.388751e-01
6.119699e-01
5.632154e-01
4.982131e-01
4.304846e-01
3.761509e-01
3.466278e-01
3.430119e-01
3.553107e-01
3.672128e-01
3.641483e-01
3.405840e-01
3.027260e-01
2.651174e-01
2.429448e-01
2.441695e-01
2.654572e-01
2.937098e-01
3.122227e-01
3.083609e-01
2.791107e-01
2.321587e-01
1.823765e-01
1.454806e-01
1.316308e-01
1.416804e-01
1.675355e-01
1.960969e-01
2.147316e-01
2.159256e-01
1.995093e-01
1.720887e-01
1.443489e-01
1.272018e-01
1.277145e-01
1.460748e-01
1.751019e-01
2.029902e-01
2.182450e-01
2.144952e-01
1.929986e-01
1.619579e-01
1.332759e-01
1.182103e-01
1.234136e-01
1.485862e-01
1.866824e-01
2.268953e-01
2.593186e-01
2.790848e-01
2.879253e-01
2.925110e-01
3.006377e-01
3.172726e-01
3.422647e-01
3.704927e-01
3.941912e-01
4.065371e-01
4.050746e-01
3.932793e-01
3.792539e-01
3.721951e-01
3.785154e-01
3.993203e-01
4.299063e-01
4.612458e-01
4.832160e-01
4.887562e-01
4.771663e-01
4.546272e-01
4.314160e-01
4.171327e-01
4.162624e-01
4.262124e-01
4.387350e-01
4.439295e-01
4.348761e-01
4.109971e-01
3.789432e-01
3.504794e-01
3.376783e-01
3.471099e-01
3.760115e-01
4.130110e-01
4.433510e-01
4.556011e-01
4.461542e-01
4.197356e-01
3.866385e-01
3.585058e-01
3.442025e-01
3.467635e-01
3.622157e-01
3.809628e-01
3.917385e-01
3.867761e-01
3.656863e-01
3.357638e-01
3.082646e-01
2.925062e-01
2.909563e-01
2.979361e-01
3.024863e-01
2.937775e-01
2.664410e-01
2.234423e-01
1.752120e-01
1.354384e-01
1.155409e-01
1.203707e-01
1.468004e-01
1.853806e-01
2.241010e-01
2.527420e-01
2.661792e-01
2.653910e-01
2.559217e-01
2.447781e-01
2.373967e-01
2.360008e-01
2.396694e-01
2.455056e-01
2.499982e-01
2.500723e-01
2.439515e-01
2.320310e-01
2.173393e-01
2.047909e-01
1.991574e-01
2.028434e-01
2.147851e-01
2.308949e-01
2.456150e-01
2.540240e-01
2.538931e-01
2.466642e-01
2.364888e-01
2.278453e-01
2.234760e-01
2.238802e-01
2.279717e-01
2.337650e-01
2.387422e-01
2.405195e-01
2.381650e-01
2.333997e-01
2.304291e-01
2.339477e-01
2.462420e-01
2.652235e-01
2.849521e-01
2.986750e-01
3.025046e-01
2.972642e-01
2.874849e-01
2.787136e-01
2.751565e-01
2.787111e-01
2.889815e-01
3.034835e-01
3.180147e-01
3.278303e-01
3.297967e-01
3.244590e-01
3.163366e-01
3.117187e-01
3.151952e-01
3.272327e-01
3.441697e-01
3.601654e-01
3.697968e-01
3.703397e-01
3.631684e-01
3.537023e-01
3.495444e-01
3.572692e-01
3.792517e-01
4.121516e-01
4.480028e-01
4.776509e-01
4.950015e-01
4.998619e-01
4.977813e-01
4.969786e-01
5.040487e-01
5.206656e-01
5.427300e-01
5.620918e-01
5.700477e-01
5.613155e-01
5.368749e-01
5.042669e-01
4.749298e-01
4.594900e-01
4.630429e-01
4.827607e-01
5.091032e-01
5.299447e-01
5.356218e-01
5.229316e-01
4.966256e-01
4.675303e-01
4.476604e-01
4.444574e-01
4.571782e-01
4.774484e-01
4.936316e-01
4.966339e-01
4.843203e-01
4.627028e-01
4.434917e-01
4.389563e-01
4.562573e-01
4.939188e-01
5.421545e-01
5.867707e-01
6.147709e-01
6.193569e-01
6.025006e-01
5.742041e-01
5.487160e-01
5.389838e-01
5.512657e-01
5.820997e-01
6.193288e-01
6.472309e-01
6.536247e-01
6.355664e-01
6.007763e-01
5.640349e-01
5.403818e-01
5.385192e-01
5.574474e-01
5.875283e-01
6.151061e-01
6.284396e-01
6.224619e-01
6.006613e-01
5.734990e-01
5.538753e-01
5.513142e-01
5.674379e-01
5.950653e-01
6.215461e-01
6.346394e-01
6.279334e-01
6.032983e-01
5.696455e-01
5.390722e-01
5.222319e-01
5.244358e-01
5.435081e-01
5.703084e-01
5.923440e-01
5.993895e-01
5.884142e-01
5.650241e-01
5.405061e-01
5.261460e-01
5.279286e-01
5.442024e-01
5.669964e-01
5.857999e-01
5.918050e-01
5.810191e-01
5.555510e-01
5.229736e-01
4.939147e-01
4.783552e-01
4.817334e-01
5.024652e-01
5.322695e-01
5.595560e-01
5.745123e-01
5.733445e-01
5.593945e-01
5.406694e-01
5.254506e-01
5.186499e-01
5.207661e-01
5.292631e-01
5.406580e-01
5.518445e-01
5.605141e-01
5.653704e-01
5.665155e-01
5.656115e-01
5.652020e-01
5.672778e-01
5.720286e-01
5.777093e-01
5.816083e-01
5.812934e-01
5.754564e-01
5.642976e-01
5.495777e-01
5.342182e-01
5.212553e-01
5.123404e-01
5.065945e-01
5.008252e-01
4.913256e-01
4.762331e-01
4.569225e-01
4.374767e-01
4.223945e-01
4.138676e-01
4.104826e-01
4.082704e-01
4.031190e-01
3.926424e-01
3.766308e-01
3.567338e-01
3.362006e-01
3.194669e-01
3.107967e-01
3.120151e-01
3.207570e-01
3.309351e-01
3.356967e-01
3.311837e-01
3.186572e-01
3.036342e-01
2.927249e-01
2.902368e-01
2.963785e-01
3.075847e-01
3.183432e-01
3.234698e-01
3.199138e-01
3.077286e-01
2.902743e-01
2.735587e-01
2.644052e-01
2.677339e-01
2.842152e-01
3.097157e-01
3.370016e-01
3.588136e-01
3.706321e-01
3.718420e-01
3.652153e-01
3.554814e-01
3.475734e-01
3.446865e-01
3.466044e-01
3.493556e-01
3.468280e-01
3.336142e-01
3.076136e-01
2.714023e-01
2.320680e-01
1.993424e-01
1.820633e-01
1.840482e-01
2.016345e-01
2.247847e-01
2.414567e-01
2.427701e-01
2.263231e-01
1.965770e-01
1.627587e-01
1.353595e-01
1.224511e-01
1.270368e-01
1.462825e-01
1.727290e-01
1.969517e-01
2.108978e-01
2.109517e-01
1.994873e-01
1.839090e-01
1.733865e-01
1.748119e-01
1.899001e-01
2.147291e-01
2.418100e-01
2.635511e-01
2.753910e-01
2.772540e-01
2.730163e-01
2.686150e-01
2.697438e-01
2.798449e-01
2.988367e-01
3.229960e-01
3.463639e-01
3.634691e-01
3.720680e-01
3.740748e-01
3.739604e-01
3.758888e-01
3.816858e-01
3.906402e-01
4.005088e-01
4.085121e-01
4.117773e-01
4.076245e-01
3.943015e-01
3.721871e-01
3.447069e-01
3.178949e-01
2.981970e-01
2.895689e-01
2.918200e-01
3.012888e-01
3.131355e-01
3.236221e-01
3.312824e-01
3.368613e-01
3.424516e-01
3.503744e-01
3.622236e-01
3.782081e-01
3.967846e-01
4.147803e-01
4.282999e-01
4.342649e-01
4.318806e-01
4.232440e-01
4.127408e-01
4.054627e-01
4.052702e-01
4.132610e-01
4.273153e-01
4.429544e-01
4.550837e-01
4.598382e-01
4.558898e-01
4.448037e-01
4.302180e-01
4.161435e-01
4.053953e-01
3.990653e-01
3.968809e-01
3.976232e-01
3.993055e-01
3.995061e-01
3.960682e-01
3.878558e-01
3.752172e-01
3.600193e-01
3.451309e-01
3.333086e-01
3.258521e-01
3.217714e-01
3.180972e-01
3.113433e-01
2.993942e-01
2.827419e-01
2.643117e-01
2.479677e-01
2.366263e-01
2.310558e-01
2.298323e-01
2.301324e-01
2.286798e-01
2.224539e-01
2.093022e-01
1.886586e-01
1.621395e-01
1.335223e-01
1.078022e-01
8.946156e-02
8.061855e-02
8.016319e-02
8.457912e-02
8.982760e-02
9.285576e-02
9.205178e-02
8.722798e-02
7.981615e-02
7.293665e-02
7.042648e-02
7.485852e-02
8.599817e-02
1.010149e-01
1.160861e-01
1.279444e-01
1.346072e-01
1.356735e-01
1.325878e-01
1.285290e-01
1.274511e-01
1.325373e-01
1.449146e-01
1.632655e-01
1.842782e-01
2.034905e-01
2.162896e-01
2.190773e-01
2.103553e-01
1.911630e-01
1.645862e-01
1.346436e-01
1.051153e-01
7.871638e-02
5.665494e-02
3.839171e-02
2.158016e-02
2.504081e-03
-2.270070e-02
-5.631137e-02
-9.766747e-02
-1.431072e-01
-1.873155e-01
-2.253040e-01
-2.539749e-01
-2.726915e-01
-2.829600e-01
-2.876393e-01
-2.899324e-01
-2.923207e-01
-2.958405e-01
-3.001256e-01
-3.040775e-01
-3.065637e-01
-3.067983e-01
-3.045468e-01
-3.002893e-01
-2.952101e-01
-2.908848e-01
-2.887718e-01
-2.896819e-01
-2.932822e-01
-2.977754e-01
-3.002470e-01
-2.979930e-01
-2.900761e-01
-2.777239e-01
-2.632499e-01
-2.487583e-01
-2.358327e-01
-2.259236e-01
-2.203644e-01
-2.196987e-01
-2.230518e-01
-2.283225e-01
-2.331541e-01
-2.359372e-01
-2.361503e-01
-2.339996e-01
-2.299482e-01
-2.246968e-01
-2.194772e-01
-2.160013e-01
-2.157298e-01
-2.189155e-01
-2.242582e-01
-2.295690e-01
-2.329504e-01
-2.335753e-01
-2.316830e-01
-2.281728e-01
-2.242678e-01
-2.212973e-01
-2.204021e-01
-2.220807e-01
-2.257311e-01
-2.295274e-01
-2.309361e-01
-2.277784e-01
-2.192901e-01
-2.066012e-01
-1.924137e-01
-1.799984e-01
-1.718937e-01
-1.689360e-01
-1.701788e-01
-1.736746e-01
-1.774880e-01
-1.802925e-01
-1.814390e-01
-1.808725e-01
-1.792220e-01
-1.779109e-01
-1.788608e-01
-1.836834e-01
-1.927651e-01
-2.048091e-01
-2.172295e-01
-2.273131e-01
-2.334059e-01
-2.352519e-01
-2.334669e-01
-2.290051e-01
-2.231935e-01
-2.178551e-01
-2.147050e-01
-2.141555e-01
-2.146860e-01
-2.136482e-01
-2.089605e-01
-2.002088e-01
-1.883269e-01
-1.746225e-01
-1.605152e-01
-1.481620e-01
-1.406302e-01
-1.404413e-01
-1.472082e-01
-1.566354e-01
-1.624128e-01
-1.600120e-01
-1.495706e-01
-1.357180e-01
-1.245907e-01
-1.202817e-01
-1.231112e-01
-1.304834e-01
-1.390638e-01
-1.462859e-01
-1.503038e-01
-1.492149e-01
-1.409901e-01
-1.246190e-01
-1.015641e-01
-7.611222e-02
-5.400990e-02
-4.007579e-02
-3.624499e-02
-4.119109e-02
-5.152430e-02
-6.356484e-02
-7.463559e-02
-8.343416e-02
-8.964506e-02
-9.332403e-02
-9.464861e-02
-9.416668e-02
-9.298905e-02
-9.233153e-02
-9.264474e-02
-9.324099e-02
-9.285422e-02
-9.052434e-02
-8.598615e-02
-7.953907e-02
-7.193576e-02
-6.447482e-02
-5.893646e-02
-5.704112e-02
-5.956938e-02
-6.560940e-02
-7.244384e-02
-7.641774e-02
-7.460857e-02
-6.641177e-02
-5.402658e-02
-4.156264e-02
-3.330207e-02
-3.192737e-02
-3.746493e-02
-4.742144e-02
-5.801054e-02
-6.579859e-02
-6.897224e-02
-6.776323e-02
-6.404222e-02
-6.035725e-02
-5.876503e-02
-5.992968e-02
-6.295307e-02
-6.597923e-02
-6.714101e-02
-6.534428e-02
-6.059773e-02
-5.381638e-02
-4.628824e-02
-3.925598e-02
-3.391348e-02
-3.150888e-02
-3.300582e-02
-3.836264e-02
-4.614505e-02
-5.403353e-02
-6.006006e-02
-6.376765e-02
-6.640351e-02
-6.996787e-02
-7.589525e-02
-8.429835e-02
-9.401922e-02
-1.031763e-01
-1.099211e-01
-1.132712e-01
-1.137124e-01
-1.130257e-01
-1.131452e-01
-1.147779e-01
-1.169393e-01
-1.177895e-01
-1.159956e-01
-1.114638e-01
-1.049519e-01
-9.718383e-02
-8.860407e-02
-8.005353e-02
-7.327190e-02
-7.007897e-02
-7.063071e-02
-7.242667e-02
-7.127558e-02
-6.372310e-02
-4.920350e-02
-3.048019e-02
-1.227809e-02
9.369276e-04
6.909838e-03
6.533703e-03
3.524533e-03
3.015737e-03
9.523393e-03
2.492326e-02
4.723128e-02
7.086374e-02
8.857103e-02
9.454680e-02
8.742702e-02
7.142435e-02
5.451130e-02
4.441383e-02
4.480208e-02
5.392908e-02
6.613656e-02
7.481501e-02
7.506458e-02
6.520867e-02
4.713124e-02
2.552094e-02
6.090323e-03
-6.695847e-03
-1.128236e-02
-9.166584e-03
-3.653323e-03
1.715391e-03
4.076651e-03
1.465568e-03
-6.966230e-03
-2.032995e-02
-3.558004e-02
-4.829208e-02
-5.463759e-02
-5.321446e-02
-4.539343e-02
-3.414213e-02
-2.232485e-02
-1.151410e-02
-1.907838e-03
6.711051e-03
1.390476e-02
1.855927e-02
1.993592e-02
1.854958e-02
1.602489e-02
1.448865e-02
1.623715e-02
2.333384e-02
3.659661e-02
5.458224e-02
7.368803e-02
8.947438e-02
9.825540e-02
9.810664e-02
8.912086e-02
7.306943e-02
5.263940e-02
3.062749e-02
9.653028e-03
-7.605156e-03
-1.850206e-02
-2.150732e-02
-1.762130e-02
-1.066946e-02
-5.827340e-03
-7.339472e-03
-1.710689e-02
-3.496157e-02
-5.999534e-02
-9.162816e-02
-1.295755e-01
-1.729544e-01
-2.195631e-01
-2.661503e-01
-3.094652e-01
-3.472270e-01
-3.784764e-01
-4.033851e-01
-4.227873e-01
-4.376312e-01
-4.484910e-01
-4.551817e-01
-4.564723e-01
-4.501438e-01
-4.338278e-01
-4.065713e-01
-3.702203e-01
-3.296816e-01
-2.920522e-01
-2.652350e-01
-2.563182e-01
-2.696717e-01
-3.051404e-01
-3.571654e-01
-4.153388e-01
-4.661836e-01
-4.955695e-01
-4.912146e-01
-4.450391e-01
-3.555659e-01
-2.305692e-01
-8.909724e-02
3.960734e-02
1.228282e-01
1.362853e-01
7.622204e-02
-3.542219e-02
-1.568862e-01
-2.415067e-01
-2.548100e-01
-1.862983e-01
-5.176750e-02
1.135807e-01
2.679542e-01
3.770666e-01
4.245567e-01
4.150378e-01
3.691801e-01
3.135346e-01
2.695159e-01
2.458416e-01
2.371726e-01
2.290950e-01
2.068219e-01
1.633838e-01
1.034045e-01
4.085986e-02
-7.477732e-03
-2.893159e-02
-1.862282e-02
2.087858e-02
8.227017e-02
1.562859e-01
2.333262e-01
3.042591e-01
3.613834e-01
4.000462e-01
4.202429e-01
4.267454e-01
4.267995e-01
4.260591e-01
4.249986e-01
4.181863e-01
3.971005e-01
3.548018e-01
2.896446e-01
2.061419e-01
1.130890e-01
2.038918e-02
-6.407642e-02
-1.371110e-01
-2.024008e-01
-2.715383e-01
-3.620776e-01
-4.910312e-01
-6.647996e-01
-8.703915e-01
-1.074488e+00
-1.233523e+00
-1.310955e+00
-1.292695e+00
-1.192405e+00
-1.044328e+00
-8.882044e-01
-7.544448e-01
-6.565271e-01
-5.927040e-01
-5.538216e-01
-5.314869e-01
-5.220953e-01
-5.257375e-01
-5.421929e-01
-5.675303e-01
-5.939373e-01
-6.130254e-01
-6.205422e-01
-6.195198e-01
-6.197245e-01
-6.333254e-01
-6.688909e-01
-7.268980e-01
-7.991597e-01
-8.723363e-01
-9.333443e-01
-9.736344e-01
-9.906233e-01
-9.867572e-01
-9.677549e-01
-9.410059e-01
-9.141604e-01
-8.937426e-01
-8.839547e-01
-8.860268e-01
-8.982805e-01
-9.168045e-01
-9.365808e-01
-9.529651e-01
-9.631876e-01
-9.671006e-01
-9.666271e-01
-9.644545e-01
-9.630943e-01
-9.646185e-01
-9.704015e-01
-9.804458e-01
-9.927598e-01
-1.003492e+00
-1.008056e+00
-1.002995e+00
-9.879141e-01
-9.664652e-01
-9.455136e-01
-9.325890e-01
-9.328509e-01
-9.470749e-01
-9.714318e-01
-9.988525e-01
-1.021282e+00
-1.032156e+00
-1.028614e+00
-1.012980e+00
-9.925895e-01
-9.766621e-01
-9.697641e-01
-9.642083e-01
-9.364893e-01
-8.526452e-01
-6.832362e-01
-4.223095e-01
-1.000811e-01
2.201117e-01
4.625637e-01
5.690509e-01
5.226202e-01
3.530096e-01
1.219266e-01
-1.029768e-01
-2.723591e-01
-3.675500e-01
-3.979899e-01
-3.881200e-01
-3.623478e-01
-3.358639e-01
-3.141140e-01
-2.981254e-01
-2.901587e-01
-2.954773e-01
-3.197983e-01
-3.652977e-01
-4.285810e-01
-5.017871e-01
-5.754069e-01
-6.407813e-01
-6.914043e-01
-7.232724e-01
-7.346941e-01
-7.257705e-01
-6.977409e-01
-6.523945e-01
-5.916547e-01
-5.174610e-01
-4.320840e-01
-3.386725e-01
-2.414359e-01
-1.450872e-01
-5.387003e-02
2.909121e-02
1.016635e-01
1.620788e-01
2.085893e-01
2.398931e-01
2.560178e-01
2.588582e-01
2.515927e-01
2.365939e-01
2.123060e-01
1.708364e-01
9.876464e-02
-1.735716e-02
-1.823932e-01
-3.856243e-01
-6.003942e-01
-7.919600e-01
-9.301354e-01
-1.000375e+00
-1.007905e+00
-9.734872e-01
-9.237117e-01
-8.808108e-01
-8.563808e-01
-8.509070e-01
-8.579762e-01
-8.699745e-01
-8.820976e-01
-8.934584e-01
-9.062151e-01
-9.242639e-01
-9.521287e-01
-9.936667e-01
-1.050318e+00
-1.119636e+00
-1.195352e+00
-1.269347e+00
-1.334501e+00
-1.386816e+00
-1.425999e+00
-1.454854e+00
-1.478111e+00
-1.501043e+00
-1.527930e+00
-1.560620e+00
-1.597669e+00
-1.634636e+00
-1.665696e+00
-1.685855e+00
-1.692317e+00
-1.684229e+00
-1.661548e+00
-1.624470e+00
-1.573939e+00
-1.512345e+00
-1.443398e+00
-1.371174e+00
-1.299147e+00
-1.229669e+00
-1.163749e+00
-1.101052e+00
-1.040443e+00
-9.810906e-01
-9.233450e-01
-8.685931e-01
-8.182481e-01
-7.729866e-01
-7.330274e-01
-6.990540e-01
-6.727700e-01
-6.565709e-01
-6.525553e-01
-6.614111e-01
-6.816960e-01
-7.098411e-01
-7.408759e-01
-7.696041e-01
-7.918993e-01
-8.057578e-01
-8.116086e-01
-8.115189e-01
-8.076619e-01
-8.010395e-01
-7.911772e-01
-7.766428e-01
-7.558295e-01
-7.277497e-01
-6.928024e-01
-6.531271e-01
-6.120068e-01
-5.725771e-01
-5.369884e-01
-5.067208e-01
-4.832223e-01
-4.672369e-01
-4.560925e-01
-4.401800e-01
-4.016052e-01
-3.182195e-01
-1.738406e-01
2.909503e-02
2.619810e-01
4.744542e-01
6.115707e-01
6.364579e-01
5.466767e-01
3.752568e-01
1.758493e-01
1.381652e-04
-1.208567e-01
-1.832976e-01
-2.039790e-01
-2.065873e-01
-2.091750e-01
-2.187176e-01
-2.331689e-01
-2.470303e-01
-2.559068e-01
-2.580776e-01
-2.537879e-01
-2.438837e-01
-2.288668e-01
-2.086278e-01
-1.826996e-01
-1.507674e-01
-1.131573e-01
-7.107309e-02
-2.645746e-02
1.850308e-02
6.205490e-02
1.034628e-01
1.432088e-01
1.825990e-01
2.228816e-01
2.643493e-01
3.059993e-01
3.460243e-01
3.828651e-01
4.160911e-01
4.464055e-01
4.747795e-01
5.015453e-01
5.262730e-01
5.483288e-01
5.673738e-01
5.834590e-01
5.969273e-01
6.082541e-01
6.177534e-01
6.252368e-01
6.298444e-01
6.301597e-01
6.245915e-01
6.119510e-01
5.920938e-01
5.663895e-01
5.376181e-01
5.089801e-01
4.825740e-01
4.584418e-01
4.350518e-01
4.108419e-01
3.854560e-01
3.596807e-01
3.344142e-01
3.098383e-01
2.855604e-01
2.614518e-01
2.382821e-01
2.174938e-01
2.003121e-01
1.870694e-01
1.774315e-01
1.712423e-01
1.690374e-01
1.716884e-01
1.796026e-01
1.922479e-01
2.082681e-01
2.259242e-01
2.436146e-01
2.603001e-01
2.755145e-01
2.888279e-01
2.992727e-01
3.054539e-01
3.063973e-01
3.024352e-01
2.953855e-01
2.878151e-01
2.817123e-01
2.772503e-01
2.724999e-01
2.645636e-01
2.515643e-01
2.340644e-01
2.148374e-01
1.972874e-01
1.838063e-01
1.749991e-01
1.697090e-01
1.654652e-01
1.593374e-01
1.492038e-01
1.348726e-01
1.182395e-01
1.024389e-01
9.105567e-02
8.834517e-02
9.981145e-02
1.313019e-01
1.857228e-01
2.588888e-01
3.375898e-01
4.022293e-01
4.337639e-01
4.217751e-01
3.692805e-01
2.914433e-01
2.088550e-01
1.390913e-01
9.078050e-02
6.252534e-02
4.627428e-02
3.268913e-02
1.554414e-02
-6.752311e-03
-3.251424e-02
-5.942592e-02
-8.650729e-02
-1.143150e-01
-1.437710e-01
-1.749624e-01
-2.069600e-01
-2.386076e-01
-2.694165e-01
-2.996950e-01
-3.297148e-01
-3.587010e-01
-3.848216e-01
-4.064570e-01
-4.236359e-01
-4.383035e-01
-4.533192e-01
-4.711508e-01
-4.929921e-01
-5.183463e-01
-5.451640e-01
-5.708129e-01
-5.935176e-01
-6.131551e-01
-6.307381e-01
-6.471828e-01
-6.624707e-01
-6.756239e-01
-6.851539e-01
-6.896737e-01
-6.886421e-01
-6.829863e-01
-6.750681e-01
-6.678570e-01
-6.638056e-01
-6.639400e-01
-6.673288e-01
-6.710729e-01
-6.710649e-01
-6.634165e-01
-6.459326e-01
-6.190323e-01
-5.858890e-01
-5.517885e-01
-5.228878e-01
-5.048393e-01
-5.016527e-01
-5.146658e-01
-5.414042e-01
-5.748603e-01
-6.043731e-01
-6.186654e-01
-6.100044e-01
-5.774222e-01
-5.273643e-01
-4.714844e-01
-4.225893e-01
-3.903689e-01
-3.785066e-01
-3.842527e-01
-4.005149e-01
-4.192122e-01
-4.340579e-01
-4.417532e-01
-4.418654e-01
-4.361281e-01
-4.275376e-01
-4.192977e-01
-4.137321e-01
-4.114698e-01
-4.112701e-01
-4.106943e-01
-4.074097e-01
-4.005064e-01
-3.911496e-01
-3.821558e-01
-3.765396e-01
-3.757690e-01
-3.789644e-01
-3.837195e-01
-3.877724e-01
-3.899355e-01
-3.895547e-01
-3.854611e-01
-3.759720e-01
-3.603002e-01
-3.401231e-01
-3.196937e-01
-3.040012e-01
-2.960961e-01
-2.954259e-01
-2.982545e-01
-2.997330e-01
-2.962611e-01
-2.868471e-01
-2.729729e-01
-2.574972e-01
-2.435683e-01
-2.339329e-01
-2.303295e-01
-2.328574e-01
-2.397505e-01
-2.478518e-01
-2.535930e-01
-2.541695e-01
-2.486842e-01
-2.388943e-01
-2.290339e-01
-2.244171e-01
-2.292232e-01
-2.446109e-01
-2.682486e-01
-2.953225e-01
-3.201012e-01
-3.372412e-01
-3.428074e-01
-3.353265e-01
-3.167356e-01
-2.925134e-01
-2.703054e-01
-2.570927e-01
-2.560196e-01
-2.646028e-01
-2.755462e-01
-2.800112e-01
-2.718241e-01
-2.504884e-01
-2.213663e-01
-1.929342e-01
-1.727877e-01
-1.647258e-01
-1.682026e-01
-1.796602e-01
-1.943721e-01
-2.078500e-01
-2.166370e-01
-2.186112e-01
-2.129253e-01
-1.998250e-01
-1.807043e-01
-1.584667e-01
-1.376181e-01
-1.232953e-01
-1.192887e-01
-1.262948e-01
-1.416934e-01
-1.609900e-01
-1.799700e-01
-1.964343e-01
-2.107675e-01
-2.250834e-01
-2.414302e-01
-2.603210e-01
-2.807002e-01
-3.010779e-01
-3.204234e-01
-3.380041e-01
-3.528531e-01
-3.638606e-01
-3.703833e-01
-3.726337e-01
-3.716896e-01
-3.694546e-01
-3.685434e-01
-3.717218e-01
-3.808694e-01
-3.959592e-01
-4.147124e-01
-4.333388e-01
-4.481476e-01
-4.570629e-01
-4.600020e-01
-4.580265e-01
-4.523074e-01
-4.439459e-01
-4.345269e-01
-4.263151e-01
-4.213716e-01
-4.201218e-01
-4.207459e-01
-4.203575e-01
-4.173570e-01
-4.129466e-01
-4.102680e-01
-4.118047e-01
-4.172914e-01
-4.236976e-01
-4.268879e-01
-4.235104e-01
-4.121699e-01
-3.937349e-01
-3.708656e-01
-3.469828e-01
-3.252444e-01
-3.080593e-01
-2.970661e-01
-2.930127e-01
-2.952191e-01
-3.010303e-01
-3.060528e-01
-3.055453e-01
-2.964938e-01
-2.793305e-01
-2.583296e-01
-2.403207e-01
-2.321318e-01
-2.378167e-01
-2.570003e-01
-2.852469e-01
-3.162003e-01
-3.441781e-01
-3.658456e-01
-3.804661e-01
-3.891521e-01
-3.938698e-01
-3.966872e-01
-3.992982e-01
-4.026825e-01
-4.069430e-01
-4.115185e-01
-4.157514e-01
-4.194174e-01
-4.228357e-01
-4.265816e-01
-4.311201e-01
-4.366529e-01
-4.433294e-01
-4.516717e-01
-4.626309e-01
-4.768134e-01
-4.934141e-01
-5.100695e-01
-5.240188e-01
-5.335350e-01
-5.383929e-01
-5.393450e-01
-5.375967e-01
-5.348874e-01
-5.336144e-01
-5.361517e-01
-5.436184e-01
-5.553256e-01
-5.695415e-01
-5.847620e-01
-6.001668e-01
-6.149955e-01
-6.278493e-01
-6.368625e-01
-6.406200e-01
-6.390607e-01
-6.338110e-01
-6.277419e-01
-6.237552e-01
-6.232652e-01
-6.253777e-01
-6.275553e-01
-6.274256e-01
-6.243978e-01
-6.199337e-01
-6.164801e-01
-6.160422e-01
-6.193077e-01
-6.254976e-01
-6.327171e-01
-6.386556e-01
-6.414506e-01
-6.403225e-01
-6.356463e-01
-6.285143e-01
-6.202248e-01
-6.120807e-01
-6.053881e-01
-6.012179e-01
-5.998460e-01
-6.003332e-01
-6.006921e-01
-5.986011e-01
-5.922626e-01
-5.810203e-01
-5.655908e-01
-5.479243e-01
-5.306453e-01
-5.160215e-01
-5.048435e-01
-4.961148e-01
-4.880595e-01
-4.796965e-01
-4.715321e-01
-4.647643e-01
-4.598402e-01
-4.557353e-01
-4.505037e-01
-4.424673e-01
-4.310586e-01
-4.169325e-01
-4.015648e-01
-3.866138e-01
-3.732705e-01
-3.619177e-01
-3.522541e-01
-3.435888e-01
-3.349493e-01
-3.251693e-01
-3.134260e-01
-3.001049e-01
-2.871011e-01
-2.769153e-01
-2.710126e-01
-2.687047e-01
-2.675241e-01
-2.648910e-01
-2.597913e-01
-2.531841e-01
-2.470122e-01
-2.428718e-01
-2.414425e-01
-2.427793e-01
-2.467699e-01
-2.531821e-01
-2.613552e-01
-2.699613e-01
-2.771197e-01
-2.807128e-01
-2.786619e-01
-2.693505e-01
-2.524955e-01
-2.299882e-01
-2.055875e-01
-1.831127e-01
-1.643887e-01
-1.487027e-01
-1.341425e-01
-1.193933e-01
-1.043847e-01
-8.964825e-02
-7.550426e-02
-6.194130e-02
-4.895341e-02
-3.663312e-02
-2.486283e-02
-1.313834e-02
-9.826772e-04
1.137312e-02
2.287313e-02
3.236953e-02
3.948064e-02
4.474052e-02
4.915340e-02
5.390028e-02
6.048561e-02
7.085346e-02
8.688547e-02
1.092473e-01
1.362932e-01
1.640152e-01
1.873483e-01
2.020179e-01
2.058032e-01
1.988537e-01
1.833826e-01
1.629585e-01
1.413917e-01
1.214766e-01
1.041937e-01
8.889694e-02
7.446664e-02
6.062194e-02
4.825827e-02
3.848948e-02
3.140745e-02
2.584815e-02
2.030671e-02
1.403682e-02
7.522090e-03
2.315273e-03
5.069716e-04
3.826240e-03
1.244218e-02
2.404372e-02
3.395432e-02
3.651989e-02
2.726992e-02
4.888360e-03
-2.798061e-02
-6.551452e-02
-1.006361e-01
-1.271429e-01
-1.413194e-01
-1.427622e-01
-1.343365e-01
-1.212056e-01
-1.090670e-01
-1.020557e-01
-1.010256e-01
-1.029710e-01
-1.019975e-01
-9.158859e-02
-6.741463e-02
-2.973451e-02
1.564089e-02
5.858525e-02
8.792606e-02
9.550288e-02
7.943587e-02
4.546136e-02
5.744542e-03
-2.480995e-02
-3.366928e-02
-1.512566e-02
2.781521e-02
8.466622e-02
1.409949e-01
1.828661e-01
2.009230e-01
1.931552e-01
1.655276e-01
1.298352e-01
9.913700e-02
8.271116e-02
8.308696e-02
9.632323e-02
1.145277e-01
1.287988e-01
1.316688e-01
1.190739e-01
9.168870e-02
5.490053e-02
1.703303e-02
-1.348972e-02
-3.078444e-02
-3.313215e-02
-2.336754e-02
-7.967021e-03
5.091804e-03
9.103375e-03
1.022442e-03
-1.746936e-02
-4.075365e-02
-6.175872e-02
-7.498053e-02
-7.838549e-02
-7.330348e-02
-6.286267e-02
-5.029593e-02
-3.805252e-02
-2.771497e-02
-2.017373e-02
-1.566939e-02
-1.373923e-02
-1.327848e-02
-1.278761e-02
-1.067921e-02
-5.526278e-03
3.639035e-03
1.683201e-02
3.270210e-02
4.876410e-02
6.235155e-02
7.163318e-02
7.603867e-02
7.610427e-02
7.314034e-02
6.888193e-02
6.497445e-02
6.228971e-02
6.044532e-02
5.797806e-02
5.323913e-02
4.552976e-02
3.575450e-02
2.623025e-02
1.991006e-02
1.945642e-02
2.634278e-02
4.019975e-02
5.894725e-02
7.998488e-02
1.017975e-01
1.248630e-01
1.512537e-01
1.831560e-01
2.210071e-01
2.620293e-01
2.999146e-01
3.262875e-01
3.339047e-01
3.203335e-01
2.901523e-01
2.543778e-01
2.271411e-01
2.206631e-01
2.402802e-01
2.816927e-01
3.321356e-01
3.754112e-01
3.984796e-01
3.962191e-01
3.721157e-01
3.353610e-01
2.968132e-01
2.659006e-01
2.488888e-01
2.480078e-01
2.610927e-01
2.818558e-01
3.012597e-01
3.102489e-01
3.030631e-01
2.795035e-01
2.450594e-01
2.091165e-01
1.821162e-01
1.723402e-01
1.829616e-01
2.104106e-01
2.451526e-01
2.750523e-01
2.900668e-01
2.860621e-01
2.658204e-01
2.368811e-01
2.078175e-01
1.852797e-01
1.729205e-01
1.715006e-01
1.790507e-01
1.910215e-01
2.011721e-01
2.035126e-01
1.947271e-01
1.760524e-01
1.535881e-01
1.364891e-01
1.335661e-01
1.498341e-01
1.845790e-01
2.316250e-01
2.815064e-01
3.246546e-01
3.544418e-01
3.689122e-01
3.704636e-01
3.637714e-01
3.532987e-01
3.417904e-01
3.300601e-01
3.174251e-01
3.022692e-01
2.828066e-01
2.581476e-01
2.292738e-01
1.992495e-01
1.723580e-01
1.525480e-01
1.419883e-01
1.403330e-01
1.447755e-01
1.506410e-01
1.523178e-01
1.445122e-01
1.238145e-01
9.028871e-02
4.836975e-02
6.200980e-03
-2.685370e-02
-4.362410e-02
-4.181975e-02
-2.471856e-02
2.692721e-04
2.434150e-02
4.020683e-02
4.420111e-02
3.712748e-02
2.372272e-02
1.085314e-02
4.893111e-03
9.248759e-03
2.306545e-02
4.163753e-02
5.836161e-02
6.741477e-02
6.585354e-02
5.412546e-02
3.511479e-02
1.273132e-02
-9.170328e-03
-2.756333e-02
-4.100999e-02
-5.022926e-02
-5.793555e-02
-6.780881e-02
-8.304904e-02
-1.050419e-01
-1.325100e-01
-1.616397e-01
-1.875300e-01
-2.063889e-01
-2.170730e-01
-2.210169e-01
-2.209426e-01
-2.195710e-01
-2.191068e-01
-2.211979e-01
-2.266447e-01
-2.347857e-01
-2.432661e-01
-2.487261e-01
-2.480930e-01
-2.397772e-01
-2.243965e-01
-2.048481e-01
-1.854448e-01
-1.701988e-01
-1.611496e-01
-1.578022e-01
-1.578670e-01
-1.585186e-01
-1.573551e-01
-1.529819e-01
-1.455040e-01
-1.367130e-01
-1.294498e-01
-1.263286e-01
-1.287041e-01
-1.363726e-01
-1.477320e-01
-1.601518e-01
-1.707484e-01
-1.776099e-01
-1.807937e-01
-1.822066e-01
-1.842664e-01
-1.882539e-01
-1.935191e-01
-1.980676e-01
-2.000195e-01
-1.987692e-01
-1.950247e-01
-1.899584e-01
-1.843158e-01
-1.780430e-01
-1.704727e-01
-1.609217e-01
-1.494637e-01
-1.374321e-01
-1.271363e-01
-1.206744e-01
-1.184758e-01
-1.186492e-01
-1.178347e-01
-1.132220e-01
-1.044266e-01
-9.380134e-02
-8.481906e-02
-7.971655e-02
-7.823731e-02
-7.833919e-02
-7.807030e-02
-7.697198e-02
-7.593600e-02
-7.585128e-02
-7.646572e-02
-7.664785e-02
-7.577410e-02
-7.476139e-02
-7.561729e-02
-7.981868e-02
-8.679142e-02
-9.362986e-02
-9.656367e-02
-9.387121e-02
-8.881410e-02
-9.037825e-02
-1.103238e-01
-1.572870e-01
-2.308916e-01
-3.192609e-01
-4.016480e-01
-4.553732e-01
-4.642774e-01
-4.251110e-01
-3.489500e-01
-2.568059e-01
-1.712711e-01
-1.080070e-01
-7.106277e-02
-5.401321e-02
-4.556352e-02
-3.584491e-02
-2.006854e-02
1.277861e-03
2.442028e-02
4.477483e-02
5.880953e-02
6.493380e-02
6.357290e-02
5.678254e-02
4.765727e-02
3.956904e-02
3.523211e-02
3.579529e-02
4.035765e-02
4.623975e-02
5.000361e-02
4.880800e-02
4.150985e-02
2.913805e-02
1.473061e-02
2.611839e-03
-2.936513e-03
5.594381e-04
1.233380e-02
2.829354e-02
4.262917e-02
5.036732e-02
4.951825e-02
4.181335e-02
3.182436e-02
2.494020e-02
2.511528e-02
3.334545e-02
4.734206e-02
6.234334e-02
7.288696e-02
7.522424e-02
6.943018e-02
5.981078e-02
5.291751e-02
5.416185e-02
6.518044e-02
8.349169e-02
1.041862e-01
1.221924e-01
1.339298e-01
1.380933e-01
1.357309e-01
1.296198e-01
1.230430e-01
1.185557e-01
1.173640e-01
1.193160e-01
1.231554e-01
1.269486e-01
1.287732e-01
1.274442e-01
1.228699e-01
1.159823e-01
1.084692e-01
1.022857e-01
9.882247e-02
9.809189e-02
9.866212e-02
9.860975e-02
9.685470e-02
9.384527e-02
9.109829e-02
9.004376e-02
9.110822e-02
9.366536e-02
9.674231e-02
9.978818e-02
1.028775e-01
1.064036e-01
1.107653e-01
1.161773e-01
1.223511e-01
1.282319e-01
1.324170e-01
1.342558e-01
1.346279e-01
1.354843e-01
1.383909e-01
1.432023e-01
1.478133e-01
1.490806e-01
1.443153e-01
1.326675e-01
1.159602e-01
9.851633e-02
8.551635e-02
8.011927e-02
8.067042e-02
7.975875e-02
6.623624e-02
2.991225e-02
-3.291179e-02
-1.157323e-01
-2.020903e-01
-2.703175e-01
-3.013882e-01
-2.866757e-01
-2.317004e-01
-1.536393e-01
-7.391176e-02
-9.878253e-03
3.041832e-02
4.878780e-02
5.345652e-02
5.392758e-02
5.676297e-02
6.395189e-02
7.373826e-02
8.256668e-02
8.697688e-02
8.501496e-02
7.690934e-02
6.463446e-02
5.055916e-02
3.633515e-02
2.301110e-02
1.184399e-02
4.271541e-03
5.053011e-04
-1.832410e-03
-7.134294e-03
-1.921204e-02
-3.869150e-02
-6.249234e-02
-8.561138e-02
-1.036508e-01
-1.144612e-01
-1.185078e-01
-1.184417e-01
-1.181479e-01
-1.212350e-01
-1.293811e-01
-1.414474e-01
-1.539032e-01
-1.622217e-01
-1.625321e-01
-1.530341e-01
-1.348075e-01
-1.115519e-01
-8.812267e-02
-6.855125e-02
-5.471095e-02
-4.626754e-02
-4.153224e-02
-3.840803e-02
-3.509979e-02
-3.074112e-02
-2.586188e-02
-2.221357e-02
-2.174843e-02
-2.536988e-02
-3.241996e-02
-4.118767e-02
-4.973412e-02
-5.623606e-02
-5.896191e-02
-5.663228e-02
-4.931792e-02
-3.904487e-02
-2.932762e-02
-2.381306e-02
-2.485863e-02
-3.270454e-02
-4.541645e-02
-5.944214e-02
-7.059439e-02
-7.540210e-02
-7.261497e-02
-6.412742e-02
-5.441694e-02
-4.836018e-02
-4.853184e-02
-5.368185e-02
-5.940569e-02
-6.061207e-02
-5.432545e-02
-4.124723e-02
-2.528999e-02
-1.148936e-02
-3.552356e-03
-2.342321e-03
-5.920845e-03
-1.084626e-02
-1.382676e-02
-1.284608e-02
-7.413743e-03
1.746352e-03
1.298578e-02
2.383253e-02
3.136452e-02
3.326016e-02
2.911800e-02
2.106655e-02
1.306910e-02
9.199991e-03
1.170065e-02
1.971519e-02
2.949763e-02
3.628353e-02
3.682363e-02
3.086263e-02
2.064879e-02
9.212342e-03
-1.008549e-03
-8.348422e-03
-1.147992e-02
-9.457025e-03
-2.436745e-03
7.759600e-03
1.796953e-02
2.473563e-02
2.547079e-02
1.934273e-02
7.647585e-03
-6.587475e-03
-1.979260e-02
-2.928276e-02
-3.407281e-02
-3.471831e-02
-3.272635e-02
-3.028576e-02
-3.016224e-02
-3.486140e-02
-4.492877e-02
-5.778858e-02
-6.870510e-02
-7.363036e-02
-7.179519e-02
-6.604608e-02
-6.084229e-02
-5.953748e-02
-6.283524e-02
-6.921441e-02
-7.657230e-02
-8.360913e-02
-9.011039e-02
-9.637618e-02
-1.025307e-01
-1.082878e-01
-1.132930e-01
-1.176331e-01
-1.219399e-01
-1.269311e-01
-1.327978e-01
-1.390056e-01
-1.446492e-01
-1.488811e-01
-1.509211e-01
-1.498573e-01
-1.449408e-01
-1.365961e-01
-1.273850e-01
-1.216904e-01
-1.236097e-01
-1.341888e-01
-1.502175e-01
-1.658638e-01
-1.760211e-01
-1.788190e-01
-1.757470e-01
-1.699493e-01
-1.643141e-01
-1.605345e-01
-1.592837e-01
-1.608336e-01
-1.652717e-01
-1.720732e-01
-1.795921e-01
-1.852443e-01
-1.866384e-01
-1.830565e-01
-1.761425e-01
-1.690740e-01
-1.647280e-01
-1.641972e-01
-1.666352e-01
-1.702954e-01
-1.738052e-01
-1.767217e-01
-1.791479e-01
-1.810397e-01
-1.819985e-01
-1.816507e-01
-1.800421e-01
-1.776485e-01
-1.751960e-01
-1.735097e-01
-1.731672e-01
-1.738524e-01
-1.740053e-01
-1.714481e-01
-1.647374e-01
-1.541727e-01
-1.416845e-01
-1.298576e-01
-1.209951e-01
-1.167566e-01
-1.180334e-01
-1.245377e-01
-1.343354e-01
-1.441513e-01
-1.507832e-01
-1.528605e-01
-1.516136e-01
-1.498877e-01
-1.500181e-01
-1.522513e-01
-1.549780e-01
-1.564095e-01
-1.561184e-01
-1.552761e-01
-1.558101e-01
-1.594567e-01
-1.672014e-01
-1.789155e-01
-1.931141e-01
-2.071943e-01
-2.183412e-01
-2.246688e-01
-2.259236e-01
-2.234238e-01
-2.193848e-01
-2.159510e-01
-2.142057e-01
-2.135492e-01
-2.120274e-01
-2.077398e-01
-2.004376e-01
-1.920462e-01
-1.856392e-01
-1.835869e-01
-1.862188e-01
-1.919085e-01
-1.982534e-01
-2.031811e-01
-2.053390e-01
-2.042010e-01
-2.003585e-01
-1.955407e-01
-1.916872e-01
-1.895002e-01
-1.878229e-01
-1.845854e-01
-1.785672e-01
-1.704650e-01
-1.624119e-01
-1.564404e-01
-1.531781e-01
-1.516514e-01
-1.500084e-01
-1.464116e-01
-1.397129e-01
-1.300144e-01
-1.190730e-01
-1.100937e-01
-1.066031e-01
-1.108231e-01
-1.225139e-01
-1.391001e-01
-1.570821e-01
-1.737906e-01
-1.882349e-01
-2.004776e-01
-2.102128e-01
-2.160438e-01
-2.164192e-01
-2.114888e-01
-2.039623e-01
-1.978267e-01
-1.957976e-01
-1.976059e-01
-2.005287e-01
-2.016190e-01
-1.996740e-01
-1.954747e-01
-1.906091e-01
-1.862920e-01
-1.831109e-01
-1.815078e-01
-1.821831e-01
-1.857717e-01
-1.919094e-01
-1.986402e-01
-2.031080e-01
-2.033249e-01
-1.995760e-01
-1.941488e-01
-1.895619e-01
-1.867829e-01
-1.847824e-01
-1.815769e-01
-1.759471e-01
-1.687226e-01
-1.626690e-01
-1.607712e-01
-1.640339e-01
-1.705687e-01
-1.767369e-01
-1.794261e-01
-1.778366e-01
-1.737352e-01
-1.701967e-01
-1.696587e-01
-1.724469e-01
-1.766234e-01
-1.791808e-01
-1.778127e-01
-1.723164e-01
-1.650186e-01
-1.601625e-01
-1.626747e-01
-1.767426e-01
-2.043280e-01
-2.437473e-01
-2.888624e-01
-3.297533e-01
-3.554670e-01
-3.582543e-01
-3.371840e-01
-2.987657e-01
-2.539848e-01
-2.135013e-01
-1.836998e-01
-1.653872e-01
-1.552380e-01
-1.487077e-01
-1.426538e-01
-1.363954e-01
-1.310386e-01
-1.278688e-01
-1.269761e-01
-1.269881e-01
-1.259647e-01
-1.226422e-01
-1.170581e-01
-1.102070e-01
-1.031358e-01
-9.628045e-02
-8.964834e-02
-8.363571e-02
-7.950090e-02
-7.871334e-02
-8.158979e-02
-8.658813e-02
-9.111547e-02
-9.314432e-02
-9.213296e-02
-8.862046e-02
-8.325948e-02
-7.639730e-02
-6.849542e-02
-6.073484e-02
-5.500200e-02
-5.312735e-02
-5.597622e-02
-6.301811e-02
-7.250291e-02
-8.206467e-02
-8.955761e-02
-9.378582e-02
-9.466698e-02
-9.275191e-02
-8.857959e-02
-8.238731e-02
-7.430465e-02
-6.476670e-02
-5.465739e-02
-4.492449e-02
-3.606127e-02
-2.809081e-02
-2.111738e-02
-1.585371e-02
-1.349913e-02
-1.493209e-02
-1.988191e-02
-2.680628e-02
-3.349592e-02
-3.788449e-02
-3.870688e-02
-3.589272e-02
-3.050195e-02
-2.409319e-02
-1.786348e-02
-1.218673e-02
-6.882696e-03
-1.871940e-03
2.492133e-03
5.717786e-03
7.660755e-03
8.573092e-03
8.680185e-03
7.895851e-03
6.111932e-03
3.699364e-03
1.533735e-03
4.425590e-04
6.473096e-04
1.730922e-03
3.061233e-03
4.127922e-03
4.392353e-03
2.907055e-03
-1.641886e-03
-1.029825e-02
-2.318270e-02
-3.932676e-02
-5.675791e-02
-7.240214e-02
-8.213492e-02
-8.195032e-02
-7.046319e-02
-5.122559e-02
-3.260085e-02
-2.437301e-02
-3.274632e-02
-5.674321e-02
-8.825900e-02
-1.158884e-01
-1.304177e-01
-1.288039e-01
-1.144664e-01
-9.435593e-02
-7.528172e-02
-6.162846e-02
-5.476880e-02
-5.331306e-02
-5.362098e-02
-5.078284e-02
-4.035882e-02
-2.040945e-02
7.336359e-03
3.806311e-02
6.591856e-02
8.619367e-02
9.644260e-02
9.652639e-02
8.828745e-02
7.508811e-02
6.090487e-02
4.907315e-02
4.130740e-02
