# Supplementary material for: Air blast injuries killed the crew of the submarine H.L. Hunley
Source: PLoS One. 2017 Aug 23;12(8):e0182244. doi: 10.1371/journal.pone.0182244 (PMC5568114; doi:10.1371/journal.pone.0182244)
Supplement: S1 File — This file contains all the test data used for the conclusions presented in this publication. (ZIP) [file pone.0182244.s007.zip › Lance2017_HunleyData/MetalPlates_InAir_ShockTube_Pressure_Transmission/PlateBlasts_InAir_140milMembraneThickness_Gauge2.txt]

-1.243917e-01
-1.157714e-01
-1.101135e-01
-1.085868e-01
-1.103842e-01
-1.140366e-01
-1.185015e-01
-1.230856e-01
-1.269212e-01
-1.291139e-01
-1.295396e-01
-1.292575e-01
-1.298795e-01
-1.323439e-01
-1.361151e-01
-1.394432e-01
-1.404483e-01
-1.381856e-01
-1.330134e-01
-1.262934e-01
-1.198898e-01
-1.156935e-01
-1.150208e-01
-1.178851e-01
-1.226812e-01
-1.268992e-01
-1.286317e-01
-1.276929e-01
-1.254212e-01
-1.235185e-01
-1.230153e-01
-1.239643e-01
-1.256801e-01
-1.271691e-01
-1.276127e-01
-1.268057e-01
-1.253036e-01
-1.241156e-01
-1.241426e-01
-1.257226e-01
-1.284667e-01
-1.313377e-01
-1.329555e-01
-1.322040e-01
-1.289877e-01
-1.245114e-01
-1.205273e-01
-1.179578e-01
-1.162210e-01
-1.141473e-01
-1.117025e-01
-1.106019e-01
-1.128508e-01
-1.185024e-01
-1.249755e-01
-1.287925e-01
-1.281654e-01
-1.241357e-01
-1.195388e-01
-1.170131e-01
-1.177168e-01
-1.212762e-01
-1.262631e-01
-1.305362e-01
-1.318107e-01
-1.290356e-01
-1.237804e-01
-1.198037e-01
-1.203954e-01
-1.257031e-01
-1.326162e-01
-1.372130e-01
-1.374134e-01
-1.338416e-01
-1.288667e-01
-1.250138e-01
-1.237749e-01
-1.251442e-01
-1.278146e-01
-1.299288e-01
-1.301190e-01
-1.282362e-01
-1.252339e-01
-1.223309e-01
-1.201912e-01
-1.187742e-01
-1.178732e-01
-1.177399e-01
-1.190883e-01
-1.223461e-01
-1.268449e-01
-1.308170e-01
-1.323191e-01
-1.304276e-01
-1.259591e-01
-1.212535e-01
-1.189496e-01
-1.203619e-01
-1.245497e-01
-1.287716e-01
-1.300750e-01
-1.270810e-01
-1.208437e-01
-1.141163e-01
-1.094675e-01
-1.076605e-01
-1.075191e-01
-1.072539e-01
-1.060678e-01
-1.048026e-01
-1.052794e-01
-1.089147e-01
-1.155797e-01
-1.234749e-01
-1.301171e-01
-1.337152e-01
-1.339185e-01
-1.315257e-01
-1.276801e-01
-1.233532e-01
-1.193315e-01
-1.162878e-01
-1.145730e-01
-1.139068e-01
-1.134754e-01
-1.126347e-01
-1.116716e-01
-1.117751e-01
-1.140286e-01
-1.182765e-01
-1.229754e-01
-1.262662e-01
-1.273331e-01
-1.268272e-01
-1.260664e-01
-1.259030e-01
-1.262978e-01
-1.267132e-01
-1.266285e-01
-1.256692e-01
-1.235703e-01
-1.203708e-01
-1.167029e-01
-1.136616e-01
-1.121266e-01
-1.121188e-01
-1.128908e-01
-1.137337e-01
-1.146949e-01
-1.164551e-01
-1.194768e-01
-1.233124e-01
-1.268157e-01
-1.290611e-01
-1.300449e-01
-1.305291e-01
-1.312917e-01
-1.325320e-01
-1.338452e-01
-1.345914e-01
-1.342911e-01
-1.328701e-01
-1.307253e-01
-1.285655e-01
-1.270841e-01
-1.267207e-01
-1.276755e-01
-1.299602e-01
-1.332053e-01
-1.364126e-01
-1.381525e-01
-1.373104e-01
-1.338231e-01
-1.287218e-01
-1.234289e-01
-1.189760e-01
-1.158187e-01
-1.141660e-01
-1.141700e-01
-1.157084e-01
-1.182624e-01
-1.212799e-01
-1.245273e-01
-1.277887e-01
-1.303048e-01
-1.309785e-01
-1.294103e-01
-1.265433e-01
-1.240234e-01
-1.229136e-01
-1.231038e-01
-1.238561e-01
-1.246420e-01
-1.252923e-01
-1.255403e-01
-1.248088e-01
-1.226044e-01
-1.190185e-01
-1.148126e-01
-1.111383e-01
-1.091735e-01
-1.097198e-01
-1.127533e-01
-1.172016e-01
-1.213334e-01
-1.236778e-01
-1.238234e-01
-1.225460e-01
-1.212865e-01
-1.213189e-01
-1.229951e-01
-1.255158e-01
-1.274702e-01
-1.277672e-01
-1.262346e-01
-1.235490e-01
-1.207591e-01
-1.187904e-01
-1.181293e-01
-1.187922e-01
-1.205481e-01
-1.230899e-01
-1.259453e-01
-1.284406e-01
-1.300703e-01
-1.309669e-01
-1.318530e-01
-1.334353e-01
-1.358055e-01
-1.382952e-01
-1.397721e-01
-1.391588e-01
-1.359940e-01
-1.308592e-01
-1.253946e-01
-1.216737e-01
-1.210763e-01
-1.233193e-01
-1.264737e-01
-1.282172e-01
-1.275018e-01
-1.252524e-01
-1.234558e-01
-1.234555e-01
-1.249363e-01
-1.263426e-01
-1.262523e-01
-1.245601e-01
-1.225451e-01
-1.218401e-01
-1.232427e-01
-1.263055e-01
-1.297914e-01
-1.323788e-01
-1.330749e-01
-1.313811e-01
-1.275695e-01
-1.229897e-01
-1.197558e-01
-1.195592e-01
-1.224578e-01
-1.267922e-01
-1.303334e-01
-1.316624e-01
-1.307833e-01
-1.287509e-01
-1.267523e-01
-1.253048e-01
-1.240519e-01
-1.222205e-01
-1.194409e-01
-1.164011e-01
-1.147324e-01
-1.159329e-01
-1.199929e-01
-1.249115e-01
-1.277920e-01
-1.268616e-01
-1.227481e-01
-1.178710e-01
-1.145403e-01
-1.134791e-01
-1.138541e-01
-1.144283e-01
-1.146768e-01
-1.150305e-01
-1.162291e-01
-1.184127e-01
-1.207299e-01
-1.217909e-01
-1.205964e-01
-1.172372e-01
-1.129407e-01
-1.095261e-01
-1.085832e-01
-1.106973e-01
-1.150190e-01
-1.195096e-01
-1.219907e-01
-1.214903e-01
-1.188704e-01
-1.161351e-01
-1.149405e-01
-1.154914e-01
-1.166140e-01
-1.168172e-01
-1.154180e-01
-1.128596e-01
-1.102157e-01
-1.086431e-01
-1.092079e-01
-1.126320e-01
-1.186524e-01
-1.256799e-01
-1.314697e-01
-1.343202e-01
-1.337144e-01
-1.301760e-01
-1.249799e-01
-1.199842e-01
-1.171306e-01
-1.174632e-01
-1.203895e-01
-1.239338e-01
-1.258500e-01
-1.248246e-01
-1.211228e-01
-1.164334e-01
-1.129514e-01
-1.120779e-01
-1.135284e-01
-1.156167e-01
-1.166845e-01
-1.165765e-01
-1.168262e-01
-1.192821e-01
-1.243304e-01
-1.302492e-01
-1.342199e-01
-1.341803e-01
-1.301886e-01
-1.244157e-01
-1.197812e-01
-1.181271e-01
-1.191936e-01
-1.210684e-01
-1.216158e-01
-1.197920e-01
-1.161500e-01
-1.124731e-01
-1.108049e-01
-1.123296e-01
-1.167015e-01
-1.222220e-01
-1.267389e-01
-1.287148e-01
-1.278599e-01
-1.250262e-01
-1.215196e-01
-1.183164e-01
-1.156688e-01
-1.133265e-01
-1.111923e-01
-1.098499e-01
-1.104122e-01
-1.137010e-01
-1.194122e-01
-1.259893e-01
-1.313411e-01
-1.338571e-01
-1.330111e-01
-1.292994e-01
-1.238552e-01
-1.181973e-01
-1.140837e-01
-1.130318e-01
-1.154776e-01
-1.203104e-01
-1.254344e-01
-1.290132e-01
-1.303719e-01
-1.299286e-01
-1.284410e-01
-1.263517e-01
-1.237351e-01
-1.206670e-01
-1.174568e-01
-1.145357e-01
-1.123244e-01
-1.112883e-01
-1.118827e-01
-1.141408e-01
-1.172837e-01
-1.199512e-01
-1.210176e-01
-1.202479e-01
-1.182134e-01
-1.156849e-01
-1.131431e-01
-1.107143e-01
-1.084290e-01
-1.066111e-01
-1.061380e-01
-1.081582e-01
-1.130965e-01
-1.196566e-01
-1.250878e-01
-1.270338e-01
-1.254510e-01
-1.226558e-01
-1.213695e-01
-1.226506e-01
-1.254882e-01
-1.279840e-01
-1.287703e-01
-1.276467e-01
-1.253660e-01
-1.230242e-01
-1.214959e-01
-1.211155e-01
-1.216349e-01
-1.224592e-01
-1.230406e-01
-1.231515e-01
-1.228679e-01
-1.223765e-01
-1.218020e-01
-1.211869e-01
-1.206581e-01
-1.205498e-01
-1.211295e-01
-1.220660e-01
-1.223546e-01
-1.210508e-01
-1.181792e-01
-1.148955e-01
-1.127229e-01
-1.125264e-01
-1.140787e-01
-1.165343e-01
-1.192389e-01
-1.219006e-01
-1.239936e-01
-1.244555e-01
-1.224707e-01
-1.185692e-01
-1.146454e-01
-1.126981e-01
-1.134508e-01
-1.159899e-01
-1.185544e-01
-1.197586e-01
-1.193481e-01
-1.180282e-01
-1.167272e-01
-1.161055e-01
-1.165991e-01
-1.184761e-01
-1.214596e-01
-1.243233e-01
-1.252682e-01
-1.231889e-01
-1.188223e-01
-1.145293e-01
-1.126580e-01
-1.139230e-01
-1.172389e-01
-1.208808e-01
-1.235999e-01
-1.247528e-01
-1.238660e-01
-1.206396e-01
-1.155816e-01
-1.104061e-01
-1.074258e-01
-1.082189e-01
-1.125573e-01
-1.183957e-01
-1.230157e-01
-1.246586e-01
-1.235465e-01
-1.215347e-01
-1.206935e-01
-1.219675e-01
-1.248226e-01
-1.278065e-01
-1.293916e-01
-1.286788e-01
-1.257899e-01
-1.217424e-01
-1.178092e-01
-1.147985e-01
-1.127387e-01
-1.111200e-01
-1.095291e-01
-1.081907e-01
-1.078466e-01
-1.089870e-01
-1.112221e-01
-1.135001e-01
-1.149520e-01
-1.155070e-01
-1.157388e-01
-1.161974e-01
-1.169167e-01
-1.175337e-01
-1.178212e-01
-1.180458e-01
-1.187951e-01
-1.204724e-01
-1.229152e-01
-1.254499e-01
-1.273270e-01
-1.281277e-01
-1.277623e-01
-1.262092e-01
-1.235048e-01
-1.200652e-01
-1.168024e-01
-1.146834e-01
-1.141103e-01
-1.147131e-01
-1.156721e-01
-1.162488e-01
-1.161417e-01
-1.154455e-01
-1.143036e-01
-1.126976e-01
-1.107009e-01
-1.088916e-01
-1.082988e-01
-1.097813e-01
-1.133960e-01
-1.183251e-01
-1.234054e-01
-1.277965e-01
-1.312589e-01
-1.338817e-01
-1.355492e-01
-1.356325e-01
-1.332864e-01
-1.282902e-01
-1.217488e-01
-1.158329e-01
-1.125391e-01
-1.124573e-01
-1.145275e-01
-1.168192e-01
-1.176772e-01
-1.166245e-01
-1.146069e-01
-1.133235e-01
-1.139462e-01
-1.162377e-01
-1.188844e-01
-1.206829e-01
-1.213671e-01
-1.213803e-01
-1.211105e-01
-1.205005e-01
-1.192554e-01
-1.172505e-01
-1.147850e-01
-1.125350e-01
-1.112359e-01
-1.113285e-01
-1.127917e-01
-1.151306e-01
-1.174603e-01
-1.188200e-01
-1.187689e-01
-1.178539e-01
-1.173473e-01
-1.182679e-01
-1.205439e-01
-1.231080e-01
-1.247784e-01
-1.250931e-01
-1.244958e-01
-1.239171e-01
-1.241462e-01
-1.253535e-01
-1.269986e-01
-1.282100e-01
-1.284587e-01
-1.280345e-01
-1.278701e-01
-1.287597e-01
-1.306202e-01
-1.324816e-01
-1.332289e-01
-1.324047e-01
-1.304144e-01
-1.281145e-01
-1.262481e-01
-1.251033e-01
-1.244830e-01
-1.239389e-01
-1.231525e-01
-1.222069e-01
-1.215074e-01
-1.214311e-01
-1.220545e-01
-1.231458e-01
-1.242807e-01
-1.249719e-01
-1.248710e-01
-1.239487e-01
-1.224249e-01
-1.205603e-01
-1.186825e-01
-1.173817e-01
-1.173478e-01
-1.187377e-01
-1.207582e-01
-1.221008e-01
-1.219079e-01
-1.203346e-01
-1.182657e-01
-1.166607e-01
-1.161541e-01
-1.169437e-01
-1.187162e-01
-1.207097e-01
-1.221599e-01
-1.228724e-01
-1.233148e-01
-1.240522e-01
-1.250513e-01
-1.255071e-01
-1.244078e-01
-1.214930e-01
-1.178542e-01
-1.154659e-01
-1.157514e-01
-1.183680e-01
-1.214597e-01
-1.232732e-01
-1.236391e-01
-1.239311e-01
-1.255711e-01
-1.284953e-01
-1.310067e-01
-1.311097e-01
-1.280684e-01
-1.228946e-01
-1.175886e-01
-1.139298e-01
-1.126847e-01
-1.135913e-01
-1.159585e-01
-1.193353e-01
-1.235709e-01
-1.281119e-01
-1.313884e-01
-1.313753e-01
-1.272051e-01
-1.203514e-01
-1.140668e-01
-1.113347e-01
-1.129476e-01
-1.172085e-01
-1.213673e-01
-1.235067e-01
-1.234182e-01
-1.221533e-01
-1.210978e-01
-1.213684e-01
-1.235154e-01
-1.272443e-01
-1.313139e-01
-1.339697e-01
-1.338294e-01
-1.306497e-01
-1.254175e-01
-1.197037e-01
-1.148267e-01
-1.115350e-01
-1.103197e-01
-1.116969e-01
-1.158594e-01
-1.219773e-01
-1.280238e-01
-1.316108e-01
-1.314262e-01
-1.282466e-01
-1.246243e-01
-1.232794e-01
-1.253314e-01
-1.296613e-01
-1.336770e-01
-1.347092e-01
-1.311908e-01
-1.233369e-01
-1.132415e-01
-1.041293e-01
-9.879835e-02
-9.813401e-02
-1.007629e-01
-1.040295e-01
-1.055612e-01
-1.045325e-01
-1.020163e-01
-1.002038e-01
-1.009048e-01
-1.043716e-01
-1.093740e-01
-1.143858e-01
-1.187344e-01
-1.227421e-01
-1.269609e-01
-1.313383e-01
-1.350001e-01
-1.367589e-01
-1.359854e-01
-1.332170e-01
-1.299404e-01
-1.275974e-01
-1.266292e-01
-1.263607e-01
-1.256862e-01
-1.238894e-01
-1.210676e-01
-1.180179e-01
-1.157005e-01
-1.146154e-01
-1.145341e-01
-1.147730e-01
-1.147684e-01
-1.145178e-01
-1.145871e-01
-1.156765e-01
-1.180413e-01
-1.212108e-01
-1.242613e-01
-1.264513e-01
-1.276979e-01
-1.284818e-01
-1.292452e-01
-1.298515e-01
-1.296650e-01
-1.281756e-01
-1.255477e-01
-1.226743e-01
-1.208165e-01
-1.210467e-01
-1.236624e-01
-1.278352e-01
-1.317606e-01
-1.333640e-01
-1.313831e-01
-1.263536e-01
-1.207021e-01
-1.174580e-01
-1.182734e-01
-1.223093e-01
-1.269398e-01
-1.296474e-01
-1.295620e-01
-1.276120e-01
-1.254699e-01
-1.242656e-01
-1.239846e-01
-1.238332e-01
-1.231318e-01
-1.219819e-01
-1.211979e-01
-1.216149e-01
-1.233715e-01
-1.257059e-01
-1.273683e-01
-1.273861e-01
-1.257306e-01
-1.233871e-01
-1.216771e-01
-1.213580e-01
-1.222951e-01
-1.239036e-01
-1.257535e-01
-1.276383e-01
-1.291010e-01
-1.291519e-01
-1.268791e-01
-1.226373e-01
-1.184946e-01
-1.170444e-01
-1.193516e-01
-1.238817e-01
-1.275106e-01
-1.278473e-01
-1.249081e-01
-1.208257e-01
-1.180824e-01
-1.179078e-01
-1.200266e-01
-1.235558e-01
-1.278502e-01
-1.324227e-01
-1.363720e-01
-1.384390e-01
-1.379400e-01
-1.355188e-01
-1.326695e-01
-1.303643e-01
-1.282258e-01
-1.251597e-01
-1.207937e-01
-1.162006e-01
-1.131794e-01
-1.128642e-01
-1.149474e-01
-1.180067e-01
-1.204886e-01
-1.216120e-01
-1.216474e-01
-1.214536e-01
-1.216657e-01
-1.221457e-01
-1.220963e-01
-1.208066e-01
-1.184830e-01
-1.163486e-01
-1.157652e-01
-1.171605e-01
-1.197556e-01
-1.222063e-01
-1.234706e-01
-1.232541e-01
-1.218968e-01
-1.200045e-01
-1.181898e-01
-1.169648e-01
-1.165870e-01
-1.168567e-01
-1.171154e-01
-1.165966e-01
-1.149996e-01
-1.128822e-01
-1.114349e-01
-1.116786e-01
-1.137588e-01
-1.169763e-01
-1.204237e-01
-1.235174e-01
-1.259779e-01
-1.274764e-01
-1.274365e-01
-1.252856e-01
-1.210613e-01
-1.158232e-01
-1.112683e-01
-1.087145e-01
-1.084342e-01
-1.099463e-01
-1.127065e-01
-1.162763e-01
-1.199346e-01
-1.224936e-01
-1.227897e-01
-1.204941e-01
-1.165396e-01
-1.128284e-01
-1.114248e-01
-1.136333e-01
-1.193212e-01
-1.268362e-01
-1.336921e-01
-1.377206e-01
-1.380121e-01
-1.351228e-01
-1.305722e-01
-1.260760e-01
-1.229147e-01
-1.216137e-01
-1.219780e-01
-1.233984e-01
-1.251946e-01
-1.268326e-01
-1.280219e-01
-1.287281e-01
-1.291427e-01
-1.296595e-01
-1.307406e-01
-1.325044e-01
-1.342775e-01
-1.346750e-01
-1.324183e-01
-1.273607e-01
-1.208392e-01
-1.149205e-01
-1.111021e-01
-1.096031e-01
-1.097984e-01
-1.111692e-01
-1.137144e-01
-1.175300e-01
-1.221976e-01
-1.267067e-01
-1.299913e-01
-1.315685e-01
-1.317054e-01
-1.310170e-01
-1.299216e-01
-1.283913e-01
-1.260877e-01
-1.227776e-01
-1.188323e-01
-1.153599e-01
-1.135453e-01
-1.135528e-01
-1.140941e-01
-1.133628e-01
-1.107006e-01
-1.075211e-01
-1.065244e-01
-1.096472e-01
-1.163151e-01
-1.234732e-01
-1.275351e-01
-1.267987e-01
-1.224359e-01
-1.174221e-01
-1.145298e-01
-1.149541e-01
-1.181689e-01
-1.226488e-01
-1.268216e-01
-1.296672e-01
-1.306872e-01
-1.296268e-01
-1.265888e-01
-1.224935e-01
-1.191172e-01
-1.182621e-01
-1.205779e-01
-1.250062e-01
-1.293426e-01
-1.315362e-01
-1.308333e-01
-1.280648e-01
-1.250003e-01
-1.232759e-01
-1.235652e-01
-1.253666e-01
-1.273859e-01
-1.283082e-01
-1.276183e-01
-1.259457e-01
-1.245388e-01
-1.241535e-01
-1.243455e-01
-1.239802e-01
-1.225996e-01
-1.212467e-01
-1.217083e-01
-1.247676e-01
-1.292124e-01
-1.326440e-01
-1.333292e-01
-1.314317e-01
-1.286516e-01
-1.267242e-01
-1.261168e-01
-1.259930e-01
-1.252988e-01
-1.238072e-01
-1.221741e-01
-1.212152e-01
-1.213111e-01
-1.223801e-01
-1.240806e-01
-1.258735e-01
-1.270609e-01
-1.270366e-01
-1.256558e-01
-1.234235e-01
-1.213240e-01
-1.203691e-01
-1.210843e-01
-1.231843e-01
-1.256949e-01
-1.276002e-01
-1.286093e-01
-1.293452e-01
-1.306642e-01
-1.326303e-01
-1.340843e-01
-1.333303e-01
-1.295312e-01
-1.237131e-01
-1.184437e-01
-1.162555e-01
-1.179585e-01
-1.221699e-01
-1.263976e-01
-1.287278e-01
-1.287983e-01
-1.275715e-01
-1.264092e-01
-1.261695e-01
-1.267582e-01
-1.273106e-01
-1.268679e-01
-1.250316e-01
-1.221024e-01
-1.187136e-01
-1.154016e-01
-1.125253e-01
-1.104915e-01
-1.098284e-01
-1.108198e-01
-1.130992e-01
-1.158266e-01
-1.183363e-01
-1.204662e-01
-1.222247e-01
-1.233663e-01
-1.234877e-01
-1.224889e-01
-1.208197e-01
-1.192752e-01
-1.185921e-01
-1.191385e-01
-1.207622e-01
-1.227964e-01
-1.243461e-01
-1.248737e-01
-1.247145e-01
-1.249439e-01
-1.265078e-01
-1.293457e-01
-1.323673e-01
-1.342699e-01
-1.343699e-01
-1.327956e-01
-1.301514e-01
-1.271655e-01
-1.245744e-01
-1.230065e-01
-1.225964e-01
-1.226277e-01
-1.218465e-01
-1.194911e-01
-1.161164e-01
-1.132761e-01
-1.122706e-01
-1.131358e-01
-1.147257e-01
-1.156416e-01
-1.151796e-01
-1.137072e-01
-1.123477e-01
-1.121621e-01
-1.133148e-01
-1.148790e-01
-1.155765e-01
-1.149228e-01
-1.137311e-01
-1.133962e-01
-1.145731e-01
-1.165849e-01
-1.182071e-01
-1.189800e-01
-1.196439e-01
-1.213137e-01
-1.243221e-01
-1.277969e-01
-1.302278e-01
-1.305201e-01
-1.287751e-01
-1.262904e-01
-1.248399e-01
-1.257011e-01
-1.289068e-01
-1.330677e-01
-1.359218e-01
-1.354618e-01
-1.311883e-01
-1.247983e-01
-1.195590e-01
-1.182996e-01
-1.213440e-01
-1.262710e-01
-1.298932e-01
-1.306878e-01
-1.295680e-01
-1.285929e-01
-1.289890e-01
-1.301988e-01
-1.306439e-01
-1.293830e-01
-1.270567e-01
-1.252473e-01
-1.249835e-01
-1.258741e-01
-1.265512e-01
-1.258209e-01
-1.235088e-01
-1.205058e-01
-1.182222e-01
-1.179278e-01
-1.202398e-01
-1.247899e-01
-1.302050e-01
-1.346584e-01
-1.369272e-01
-1.372783e-01
-1.372867e-01
-1.384707e-01
-1.408672e-01
-1.429205e-01
-1.427945e-01
-1.398235e-01
-1.348517e-01
-1.294978e-01
-1.252429e-01
-1.228723e-01
-1.222509e-01
-1.225226e-01
-1.228260e-01
-1.230435e-01
-1.238028e-01
-1.256294e-01
-1.281157e-01
-1.300683e-01
-1.305250e-01
-1.295132e-01
-1.277680e-01
-1.259334e-01
-1.243068e-01
-1.232669e-01
-1.235063e-01
-1.255188e-01
-1.289629e-01
-1.327804e-01
-1.359786e-01
-1.382015e-01
-1.395524e-01
-1.400241e-01
-1.393077e-01
-1.372322e-01
-1.342292e-01
-1.311651e-01
-1.287507e-01
-1.272267e-01
-1.265043e-01
-1.263725e-01
-1.265652e-01
-1.268408e-01
-1.271351e-01
-1.275927e-01
-1.283185e-01
-1.290412e-01
-1.291057e-01
-1.279520e-01
-1.256915e-01
-1.231873e-01
-1.214584e-01
-1.208936e-01
-1.209746e-01
-1.207123e-01
-1.193815e-01
-1.170186e-01
-1.144135e-01
-1.126097e-01
-1.121795e-01
-1.127738e-01
-1.133902e-01
-1.132521e-01
-1.125442e-01
-1.122600e-01
-1.132307e-01
-1.152377e-01
-1.170661e-01
-1.175002e-01
-1.164008e-01
-1.148911e-01
-1.144614e-01
-1.158052e-01
-1.184099e-01
-1.210954e-01
-1.228116e-01
-1.230144e-01
-1.216352e-01
-1.190781e-01
-1.163208e-01
-1.146745e-01
-1.150175e-01
-1.171173e-01
-1.197930e-01
-1.218029e-01
-1.226362e-01
-1.226572e-01
-1.227051e-01
-1.234898e-01
-1.251116e-01
-1.269755e-01
-1.281438e-01
-1.278789e-01
-1.260475e-01
-1.231323e-01
-1.198271e-01
-1.165763e-01
-1.135259e-01
-1.108368e-01
-1.088264e-01
-1.077336e-01
-1.075646e-01
-1.083402e-01
-1.103081e-01
-1.135546e-01
-1.172920e-01
-1.197950e-01
-1.194518e-01
-1.161152e-01
-1.114149e-01
-1.076173e-01
-1.059665e-01
-1.058757e-01
-1.056302e-01
-1.039886e-01
-1.012196e-01
-9.862712e-02
-9.718382e-02
-9.678334e-02
-9.683253e-02
-9.737363e-02
-9.935455e-02
-1.036637e-01
-1.099848e-01
-1.167141e-01
-1.219372e-01
-1.244349e-01
-1.240212e-01
-1.213843e-01
-1.178026e-01
-1.147871e-01
-1.136141e-01
-1.148676e-01
-1.181821e-01
-1.223526e-01
-1.258882e-01
-1.278059e-01
-1.281439e-01
-1.277720e-01
-1.276353e-01
-1.280141e-01
-1.283132e-01
-1.275300e-01
-1.251416e-01
-1.217683e-01
-1.189758e-01
-1.182649e-01
-1.200654e-01
-1.235323e-01
-1.271567e-01
-1.295824e-01
-1.301040e-01
-1.287582e-01
-1.261483e-01
-1.231157e-01
-1.203607e-01
-1.182066e-01
-1.166549e-01
-1.156107e-01
-1.150147e-01
-1.148055e-01
-1.148532e-01
-1.149784e-01
-1.150327e-01
-1.149684e-01
-1.148536e-01
-1.148255e-01
-1.149859e-01
-1.152812e-01
-1.154543e-01
-1.151701e-01
-1.143110e-01
-1.132451e-01
-1.127408e-01
-1.134078e-01
-1.150676e-01
-1.167255e-01
-1.173043e-01
-1.164699e-01
-1.147987e-01
-1.132581e-01
-1.125556e-01
-1.128311e-01
-1.137491e-01
-1.147877e-01
-1.155929e-01
-1.163328e-01
-1.177401e-01
-1.204701e-01
-1.240850e-01
-1.267435e-01
-1.263053e-01
-1.221531e-01
-1.160729e-01
-1.111886e-01
-1.097272e-01
-1.115376e-01
-1.145706e-01
-1.166933e-01
-1.171780e-01
-1.168350e-01
-1.170100e-01
-1.183842e-01
-1.204835e-01
-1.221867e-01
-1.226659e-01
-1.218526e-01
-1.201258e-01
-1.177757e-01
-1.149321e-01
-1.120221e-01
-1.101502e-01
-1.107083e-01
-1.142538e-01
-1.196844e-01
-1.247472e-01
-1.275732e-01
-1.277926e-01
-1.263424e-01
-1.245409e-01
-1.234333e-01
-1.235933e-01
-1.249444e-01
-1.265879e-01
-1.271450e-01
-1.256932e-01
-1.225261e-01
-1.189407e-01
-1.161948e-01
-1.146039e-01
-1.135996e-01
-1.126310e-01
-1.119685e-01
-1.125528e-01
-1.149905e-01
-1.187326e-01
-1.223381e-01
-1.245531e-01
-1.250639e-01
-1.243279e-01
-1.230269e-01
-1.218152e-01
-1.212219e-01
-1.213273e-01
-1.214459e-01
-1.203534e-01
-1.170517e-01
-1.115160e-01
-1.049529e-01
-9.945465e-02
-9.708476e-02
-9.868657e-02
-1.032097e-01
-1.083166e-01
-1.119924e-01
-1.138054e-01
-1.147229e-01
-1.158122e-01
-1.172021e-01
-1.182390e-01
-1.183951e-01
-1.177463e-01
-1.165640e-01
-1.147640e-01
-1.120738e-01
-1.087679e-01
-1.060296e-01
-1.053735e-01
-1.075841e-01
-1.120509e-01
-1.169446e-01
-1.201392e-01
-1.204461e-01
-1.184013e-01
-1.159205e-01
-1.149430e-01
-1.160520e-01
-1.181066e-01
-1.191647e-01
-1.180093e-01
-1.150742e-01
-1.120445e-01
-1.106062e-01
-1.115140e-01
-1.145569e-01
-1.189535e-01
-1.235450e-01
-1.268811e-01
-1.276510e-01
-1.253760e-01
-1.207942e-01
-1.155905e-01
-1.116271e-01
-1.101452e-01
-1.113781e-01
-1.146735e-01
-1.189189e-01
-1.230672e-01
-1.265661e-01
-1.293959e-01
-1.316146e-01
-1.328285e-01
-1.322395e-01
-1.294043e-01
-1.250160e-01
-1.208263e-01
-1.186031e-01
-1.189326e-01
-1.208372e-01
-1.225562e-01
-1.229198e-01
-1.221473e-01
-1.213287e-01
-1.211266e-01
-1.210257e-01
-1.198625e-01
-1.170794e-01
-1.134987e-01
-1.109415e-01
-1.110599e-01
-1.142765e-01
-1.194559e-01
-1.244326e-01
-1.271615e-01
-1.269094e-01
-1.246899e-01
-1.225324e-01
-1.220630e-01
-1.234714e-01
-1.256212e-01
-1.270696e-01
-1.270115e-01
-1.254701e-01
-1.229700e-01
-1.202460e-01
-1.180741e-01
-1.169895e-01
-1.169836e-01
-1.175963e-01
-1.184604e-01
-1.197301e-01
-1.218506e-01
-1.248545e-01
-1.279499e-01
-1.298982e-01
-1.298885e-01
-1.281338e-01
-1.256486e-01
-1.233997e-01
-1.216443e-01
-1.200649e-01
-1.183885e-01
-1.166969e-01
-1.152013e-01
-1.139732e-01
-1.130383e-01
-1.126145e-01
-1.130497e-01
-1.144645e-01
-1.165708e-01
-1.189127e-01
-1.212291e-01
-1.235691e-01
-1.261017e-01
-1.287115e-01
-1.306344e-01
-1.306438e-01
-1.279660e-01
-1.231853e-01
-1.181697e-01
-1.149636e-01
-1.145582e-01
-1.164385e-01
-1.190789e-01
-1.209030e-01
-1.210716e-01
-1.197178e-01
-1.176141e-01
-1.155686e-01
-1.139766e-01
-1.127572e-01
-1.115984e-01
-1.103370e-01
-1.092539e-01
-1.090383e-01
-1.104146e-01
-1.137146e-01
-1.185902e-01
-1.238933e-01
-1.278926e-01
-1.290348e-01
-1.269295e-01
-1.226906e-01
-1.181347e-01
-1.145103e-01
-1.120150e-01
-1.104872e-01
-1.103457e-01
-1.126379e-01
-1.180618e-01
-1.258803e-01
-1.337897e-01
-1.390497e-01
-1.401333e-01
-1.376250e-01
-1.336502e-01
-1.303575e-01
-1.287296e-01
-1.285073e-01
-1.288698e-01
-1.290244e-01
-1.284278e-01
-1.269656e-01
-1.251741e-01
-1.240651e-01
-1.243607e-01
-1.257509e-01
-1.270014e-01
-1.269265e-01
-1.253514e-01
-1.232467e-01
-1.219887e-01
-1.223209e-01
-1.237530e-01
-1.248728e-01
-1.243834e-01
-1.220292e-01
-1.186613e-01
-1.154841e-01
-1.132157e-01
-1.118811e-01
-1.113202e-01
-1.117731e-01
-1.137808e-01
-1.174128e-01
-1.217607e-01
-1.254732e-01
-1.278461e-01
-1.292380e-01
-1.303712e-01
-1.313618e-01
-1.315081e-01
-1.299295e-01
-1.263336e-01
-1.213078e-01
-1.161163e-01
-1.122405e-01
-1.107984e-01
-1.120093e-01
-1.150153e-01
-1.182722e-01
-1.203567e-01
-1.206975e-01
-1.196903e-01
-1.180865e-01
-1.162718e-01
-1.142217e-01
-1.121213e-01
-1.107797e-01
-1.111837e-01
-1.135493e-01
-1.168228e-01
-1.191883e-01
-1.192479e-01
-1.169705e-01
-1.136886e-01
-1.111647e-01
-1.104585e-01
-1.114414e-01
-1.132256e-01
-1.149980e-01
-1.164955e-01
-1.178324e-01
-1.190393e-01
-1.198188e-01
-1.196449e-01
-1.180110e-01
-1.146555e-01
-1.097967e-01
-1.043936e-01
-1.001598e-01
-9.893995e-02
-1.016255e-01
-1.074992e-01
-1.146702e-01
-1.211631e-01
-1.256608e-01
-1.275686e-01
-1.269205e-01
-1.244952e-01
-1.217546e-01
-1.201763e-01
-1.203774e-01
-1.219036e-01
-1.238715e-01
-1.257227e-01
-1.273695e-01
-1.288053e-01
-1.297422e-01
-1.296468e-01
-1.281152e-01
-1.252438e-01
-1.216096e-01
-1.177972e-01
-1.139559e-01
-1.099803e-01
-1.061930e-01
-1.036618e-01
-1.035608e-01
-1.060837e-01
-1.100417e-01
-1.136356e-01
-1.156881e-01
-1.162196e-01
-1.160188e-01
-1.158264e-01
-1.159502e-01
-1.165187e-01
-1.178337e-01
-1.201887e-01
-1.232462e-01
-1.258033e-01
-1.264886e-01
-1.248651e-01
-1.218592e-01
-1.190859e-01
-1.176909e-01
-1.176561e-01
-1.179994e-01
-1.175983e-01
-1.160058e-01
-1.137512e-01
-1.120255e-01
-1.119852e-01
-1.140645e-01
-1.176905e-01
-1.215397e-01
-1.241336e-01
-1.245088e-01
-1.227477e-01
-1.200301e-01
-1.179823e-01
-1.176997e-01
-1.191585e-01
-1.213289e-01
-1.227899e-01
-1.225411e-01
-1.206652e-01
-1.183613e-01
-1.171433e-01
-1.177543e-01
-1.197609e-01
-1.221770e-01
-1.244132e-01
-1.265522e-01
-1.287720e-01
-1.307103e-01
-1.315794e-01
-1.309115e-01
-1.290815e-01
-1.270509e-01
-1.256588e-01
-1.251599e-01
-1.253063e-01
-1.257270e-01
-1.261848e-01
-1.264983e-01
-1.262994e-01
-1.249785e-01
-1.220334e-01
-1.177135e-01
-1.134312e-01
-1.112438e-01
-1.124157e-01
-1.162191e-01
-1.202397e-01
-1.220841e-01
-1.210164e-01
-1.181715e-01
-1.154027e-01
-1.139876e-01
-1.142302e-01
-1.158424e-01
-1.182672e-01
-1.205570e-01
-1.213686e-01
-1.197135e-01
-1.160204e-01
-1.122499e-01
-1.106032e-01
-1.119802e-01
-1.156528e-01
-1.201982e-01
-1.244651e-01
-1.277248e-01
-1.293575e-01
-1.288228e-01
-1.260727e-01
-1.219229e-01
-1.178953e-01
-1.155427e-01
-1.157348e-01
-1.183828e-01
-1.226377e-01
-1.272646e-01
-1.309585e-01
-1.325881e-01
-1.314231e-01
-1.273760e-01
-1.212136e-01
-1.145381e-01
-1.093601e-01
-1.074123e-01
-1.095156e-01
-1.151741e-01
-1.225613e-01
-1.291628e-01
-1.329675e-01
-1.334356e-01
-1.314997e-01
-1.287404e-01
-1.265421e-01
-1.257129e-01
-1.263729e-01
-1.278589e-01
-1.288644e-01
-1.281253e-01
-1.253728e-01
-1.217572e-01
-1.192207e-01
-1.192063e-01
-1.217679e-01
-1.258032e-01
-1.300091e-01
-1.335150e-01
-1.357476e-01
-1.360913e-01
-1.340508e-01
-1.298433e-01
-1.247103e-01
-1.204669e-01
-1.185100e-01
-1.189677e-01
-1.206330e-01
-1.218359e-01
-1.216271e-01
-1.202767e-01
-1.187259e-01
-1.176734e-01
-1.172074e-01
-1.171390e-01
-1.174750e-01
-1.184612e-01
-1.201298e-01
-1.218478e-01
-1.224926e-01
-1.212858e-01
-1.185430e-01
-1.156103e-01
-1.140489e-01
-1.147376e-01
-1.174661e-01
-1.211340e-01
-1.243264e-01
-1.259129e-01
-1.254241e-01
-1.231856e-01
-1.202452e-01
-1.179786e-01
-1.173321e-01
-1.181494e-01
-1.192792e-01
-1.195592e-01
-1.188047e-01
-1.178432e-01
-1.176651e-01
-1.186619e-01
-1.205935e-01
-1.229574e-01
-1.251846e-01
-1.266769e-01
-1.269848e-01
-1.260472e-01
-1.241925e-01
-1.219230e-01
-1.197461e-01
-1.181511e-01
-1.175983e-01
-1.183882e-01
-1.204656e-01
-1.233207e-01
-1.260315e-01
-1.274075e-01
-1.263659e-01
-1.226513e-01
-1.174623e-01
-1.131875e-01
-1.121240e-01
-1.151239e-01
-1.212089e-01
-1.282632e-01
-1.341762e-01
-1.377900e-01
-1.392036e-01
-1.392439e-01
-1.385287e-01
-1.370636e-01
-1.347545e-01
-1.320510e-01
-1.297606e-01
-1.281987e-01
-1.267630e-01
-1.245678e-01
-1.215195e-01
-1.186593e-01
-1.173797e-01
-1.183027e-01
-1.208725e-01
-1.238676e-01
-1.261695e-01
-1.271961e-01
-1.269581e-01
-1.258814e-01
-1.244901e-01
-1.231285e-01
-1.219022e-01
-1.207804e-01
-1.197119e-01
-1.187382e-01
-1.181078e-01
-1.182241e-01
-1.193217e-01
-1.211296e-01
-1.229467e-01
-1.241266e-01
-1.244436e-01
-1.239168e-01
-1.223244e-01
-1.191039e-01
-1.140130e-01
-1.080054e-01
-1.032301e-01
-1.017678e-01
-1.041134e-01
-1.088603e-01
-1.138422e-01
-1.175527e-01
-1.196479e-01
-1.205287e-01
-1.207640e-01
-1.207862e-01
-1.207564e-01
-1.205404e-01
-1.199681e-01
-1.193089e-01
-1.194385e-01
-1.212946e-01
-1.249878e-01
-1.294019e-01
-1.326855e-01
-1.332875e-01
-1.308849e-01
-1.266539e-01
-1.226591e-01
-1.206737e-01
-1.212018e-01
-1.233709e-01
-1.256882e-01
-1.269936e-01
-1.269166e-01
-1.257095e-01
-1.238510e-01
-1.218121e-01
-1.200522e-01
-1.190877e-01
-1.193785e-01
-1.209291e-01
-1.229983e-01
-1.244844e-01
-1.247784e-01
-1.241283e-01
-1.230971e-01
-1.218814e-01
-1.203547e-01
-1.186454e-01
-1.174141e-01
-1.174600e-01
-1.189985e-01
-1.212041e-01
-1.225265e-01
-1.218530e-01
-1.196925e-01
-1.181155e-01
-1.191983e-01
-1.233088e-01
-1.288068e-01
-1.333176e-01
-1.353374e-01
-1.349175e-01
-1.332052e-01
-1.314563e-01
-1.302150e-01
-1.290550e-01
-1.269867e-01
-1.233123e-01
-1.183741e-01
-1.135986e-01
-1.106894e-01
-1.105185e-01
-1.125791e-01
-1.154383e-01
-1.177971e-01
-1.192527e-01
-1.201755e-01
-1.210152e-01
-1.218396e-01
-1.224242e-01
-1.225006e-01
-1.218225e-01
-1.202233e-01
-1.178472e-01
-1.153221e-01
-1.135631e-01
-1.132576e-01
-1.143947e-01
-1.162258e-01
-1.177979e-01
-1.186847e-01
-1.192199e-01
-1.199763e-01
-1.210826e-01
-1.221880e-01
-1.231001e-01
-1.242574e-01
-1.263261e-01
-1.292089e-01
-1.315274e-01
-1.313432e-01
-1.276941e-01
-1.216143e-01
-1.156688e-01
-1.123619e-01
-1.126918e-01
-1.158498e-01
-1.200629e-01
-1.237456e-01
-1.260559e-01
-1.266870e-01
-1.255422e-01
-1.228504e-01
-1.194135e-01
-1.163536e-01
-1.144445e-01
-1.137425e-01
-1.138779e-01
-1.146018e-01
-1.159900e-01
-1.181639e-01
-1.209128e-01
-1.236223e-01
-1.255164e-01
-1.259601e-01
-1.247155e-01
-1.222167e-01
-1.197088e-01
-1.188295e-01
-1.205580e-01
-1.242903e-01
-1.280531e-01
-1.298828e-01
-1.291687e-01
-1.267984e-01
-1.242257e-01
-1.225277e-01
-1.221433e-01
-1.230390e-01
-1.247752e-01
-1.265012e-01
-1.273212e-01
-1.270364e-01
-1.265310e-01
-1.271468e-01
-1.294108e-01
-1.323449e-01
-1.341866e-01
-1.339081e-01
-1.320096e-01
-1.298237e-01
-1.281214e-01
-1.264317e-01
-1.236656e-01
-1.193743e-01
-1.144337e-01
-1.105508e-01
-1.090889e-01
-1.101872e-01
-1.127154e-01
-1.149471e-01
-1.155066e-01
-1.141029e-01
-1.116614e-01
-1.097228e-01
-1.094338e-01
-1.108474e-01
-1.130792e-01
-1.150945e-01
-1.163456e-01
-1.168141e-01
-1.167527e-01
-1.166146e-01
-1.171333e-01
-1.190871e-01
-1.226246e-01
-1.267312e-01
-1.295023e-01
-1.292113e-01
-1.254626e-01
-1.195788e-01
-1.138375e-01
-1.099946e-01
-1.081924e-01
-1.071817e-01
-1.057043e-01
-1.037808e-01
-1.027136e-01
-1.038511e-01
-1.072957e-01
-1.116647e-01
-1.149951e-01
-1.160086e-01
-1.148813e-01
-1.131414e-01
-1.127872e-01
-1.150364e-01
-1.194129e-01
-1.238939e-01
-1.262056e-01
-1.254207e-01
-1.226738e-01
-1.204274e-01
-1.208035e-01
-1.241956e-01
-1.291380e-01
-1.333927e-01
-1.353125e-01
-1.345180e-01
-1.316730e-01
-1.278203e-01
-1.238407e-01
-1.202951e-01
-1.175305e-01
-1.157529e-01
-1.149662e-01
-1.149784e-01
-1.156413e-01
-1.171183e-01
-1.197540e-01
-1.234775e-01
-1.273702e-01
-1.301041e-01
-1.309806e-01
-1.304346e-01
-1.294171e-01
-1.284000e-01
-1.270682e-01
-1.247869e-01
-1.211555e-01
-1.162799e-01
-1.109107e-01
-1.064272e-01
-1.043526e-01
-1.054232e-01
-1.089089e-01
-1.129145e-01
-1.155429e-01
-1.159890e-01
-1.147666e-01
-1.130728e-01
-1.118816e-01
-1.114063e-01
-1.112319e-01
-1.108944e-01
-1.103540e-01
-1.100094e-01
-1.103529e-01
-1.116140e-01
-1.136753e-01
-1.162756e-01
-1.191714e-01
-1.219358e-01
-1.236680e-01
-1.232850e-01
-1.204202e-01
-1.160256e-01
-1.119241e-01
-1.096370e-01
-1.095005e-01
-1.108296e-01
-1.129411e-01
-1.159478e-01
-1.203822e-01
-1.260422e-01
-1.314213e-01
-1.344484e-01
-1.338607e-01
-1.300038e-01
-1.245420e-01
-1.195333e-01
-1.165647e-01
-1.162057e-01
-1.177792e-01
-1.196127e-01
-1.198965e-01
-1.178026e-01
-1.140998e-01
-1.106916e-01
-1.093095e-01
-1.103766e-01
-1.129359e-01
-1.155138e-01
-1.170277e-01
-1.171327e-01
-1.161169e-01
-1.146851e-01
-1.137569e-01
-1.142473e-01
-1.167506e-01
-1.210991e-01
-1.260595e-01
-1.296147e-01
-1.298972e-01
-1.262468e-01
-1.197078e-01
-1.125970e-01
-1.073005e-01
-1.049489e-01
-1.048278e-01
-1.050726e-01
-1.043269e-01
-1.030845e-01
-1.034306e-01
-1.072405e-01
-1.143827e-01
-1.225055e-01
-1.285465e-01
-1.306815e-01
-1.292947e-01
-1.264967e-01
-1.247042e-01
-1.251995e-01
-1.274951e-01
-1.298855e-01
-1.308104e-01
-1.299835e-01
-1.283531e-01
-1.270367e-01
-1.263475e-01
-1.257577e-01
-1.245507e-01
-1.224131e-01
-1.196510e-01
-1.170991e-01
-1.157274e-01
-1.159916e-01
-1.173492e-01
-1.184311e-01
-1.178412e-01
-1.149939e-01
-1.103888e-01
-1.052260e-01
-1.007887e-01
-9.811911e-02
-9.808365e-02
-1.013522e-01
-1.078746e-01
-1.162215e-01
-1.237017e-01
-1.276301e-01
-1.269578e-01
-1.229547e-01
-1.183457e-01
-1.155358e-01
-1.152237e-01
-1.163399e-01
-1.172264e-01
-1.170600e-01
-1.163803e-01
-1.163862e-01
-1.177377e-01
-1.199445e-01
-1.217578e-01
-1.220759e-01
-1.206260e-01
-1.180591e-01
-1.154922e-01
-1.137757e-01
-1.130237e-01
-1.128106e-01
-1.127606e-01
-1.128341e-01
-1.130948e-01
-1.134586e-01
-1.138746e-01
-1.147030e-01
-1.166968e-01
-1.203904e-01
-1.253537e-01
-1.300695e-01
-1.327798e-01
-1.327146e-01
-1.305809e-01
-1.278344e-01
-1.254459e-01
-1.232897e-01
-1.205988e-01
-1.169524e-01
-1.128613e-01
-1.094793e-01
-1.077991e-01
-1.080843e-01
-1.099269e-01
-1.126637e-01
-1.156842e-01
-1.184965e-01
-1.207641e-01
-1.224302e-01
-1.237330e-01
-1.249092e-01
-1.258494e-01
-1.262055e-01
-1.259072e-01
-1.254181e-01
-1.253519e-01
-1.259221e-01
-1.268600e-01
-1.277482e-01
-1.282839e-01
-1.282827e-01
-1.276342e-01
-1.264218e-01
-1.251061e-01
-1.243957e-01
-1.246752e-01
-1.255279e-01
-1.260310e-01
-1.256456e-01
-1.247127e-01
-1.239644e-01
-1.236208e-01
-1.230889e-01
-1.215373e-01
-1.187103e-01
-1.152710e-01
-1.125269e-01
-1.117921e-01
-1.136674e-01
-1.176011e-01
-1.221598e-01
-1.259321e-01
-1.282348e-01
-1.289732e-01
-1.280875e-01
-1.254744e-01
-1.215037e-01
-1.173923e-01
-1.148211e-01
-1.149527e-01
-1.175562e-01
-1.209070e-01
-1.226725e-01
-1.213842e-01
-1.175587e-01
-1.134893e-01
-1.116306e-01
-1.128382e-01
-1.160014e-01
-1.192575e-01
-1.214748e-01
-1.227392e-01
-1.237887e-01
-1.251785e-01
-1.268488e-01
-1.282650e-01
-1.289015e-01
-1.286357e-01
-1.277105e-01
-1.263205e-01
-1.242846e-01
-1.212582e-01
-1.173922e-01
-1.137538e-01
-1.118816e-01
-1.126762e-01
-1.155931e-01
-1.188490e-01
-1.203993e-01
-1.190152e-01
-1.150595e-01
-1.106358e-01
-1.086905e-01
-1.111913e-01
-1.175341e-01
-1.245915e-01
-1.286476e-01
-1.278437e-01
-1.232770e-01
-1.179933e-01
-1.147642e-01
-1.143791e-01
-1.155842e-01
-1.163989e-01
-1.155891e-01
-1.132403e-01
-1.102991e-01
-1.077806e-01
-1.064180e-01
-1.068435e-01
-1.096976e-01
-1.152217e-01
-1.226569e-01
-1.301025e-01
-1.350760e-01
-1.355724e-01
-1.312139e-01
-1.238184e-01
-1.166803e-01
-1.126802e-01
-1.125208e-01
-1.145415e-01
-1.162680e-01
-1.163141e-01
-1.150879e-01
-1.140951e-01
-1.148798e-01
-1.184084e-01
-1.246916e-01
-1.323487e-01
-1.386465e-01
-1.406946e-01
-1.373458e-01
-1.302719e-01
-1.231079e-01
-1.191763e-01
-1.195315e-01
-1.227580e-01
-1.264373e-01
-1.288303e-01
-1.294166e-01
-1.283445e-01
-1.258994e-01
-1.226082e-01
-1.194844e-01
-1.177527e-01
-1.181535e-01
-1.204685e-01
-1.236732e-01
-1.265176e-01
-1.280143e-01
-1.275830e-01
-1.250789e-01
-1.209792e-01
-1.164901e-01
-1.131071e-01
-1.117620e-01
-1.123540e-01
-1.140962e-01
-1.161932e-01
-1.181521e-01
-1.196554e-01
-1.204200e-01
-1.203259e-01
-1.196625e-01
-1.191536e-01
-1.196280e-01
-1.215326e-01
-1.245646e-01
-1.276523e-01
-1.294718e-01
-1.293585e-01
-1.279091e-01
-1.265956e-01
-1.266066e-01
-1.279129e-01
-1.293057e-01
-1.292442e-01
-1.268046e-01
-1.221467e-01
-1.163496e-01
-1.108792e-01
-1.071174e-01
-1.061447e-01
-1.085339e-01
-1.139146e-01
-1.206019e-01
-1.258985e-01
-1.272213e-01
-1.234406e-01
-1.155997e-01
-1.066312e-01
-1.002192e-01
-9.920704e-02
-1.041462e-01
-1.128342e-01
-1.214229e-01
-1.265689e-01
-1.271635e-01
-1.245349e-01
-1.212355e-01
-1.193872e-01
-1.196286e-01
-1.211912e-01
-1.228609e-01
-1.240033e-01
-1.248499e-01
-1.258669e-01
-1.268332e-01
-1.265857e-01
-1.238753e-01
-1.187135e-01
-1.129396e-01
-1.092839e-01
-1.095557e-01
-1.134344e-01
-1.188291e-01
-1.233720e-01
-1.256952e-01
-1.256359e-01
-1.237710e-01
-1.211182e-01
-1.190599e-01
-1.189326e-01
-1.212478e-01
-1.252420e-01
-1.292272e-01
-1.314516e-01
-1.309052e-01
-1.277593e-01
-1.233095e-01
-1.193734e-01
-1.173848e-01
-1.177229e-01
-1.196919e-01
-1.220792e-01
-1.238242e-01
-1.243950e-01
-1.238433e-01
-1.226687e-01
-1.214921e-01
-1.205986e-01
-1.197458e-01
-1.185999e-01
-1.174256e-01
-1.171451e-01
-1.185045e-01
-1.211707e-01
-1.237355e-01
-1.246874e-01
-1.235316e-01
-1.211765e-01
-1.192902e-01
-1.190902e-01
-1.205164e-01
-1.224791e-01
-1.239140e-01
-1.246337e-01
-1.252255e-01
-1.261943e-01
-1.272267e-01
-1.273080e-01
-1.256187e-01
-1.223736e-01
-1.188018e-01
-1.163043e-01
-1.155962e-01
-1.165212e-01
-1.184260e-01
-1.205034e-01
-1.219161e-01
-1.220619e-01
-1.210898e-01
-1.201153e-01
-1.206214e-01
-1.233672e-01
-1.277281e-01
-1.320542e-01
-1.347069e-01
-1.348972e-01
-1.327996e-01
-1.291538e-01
-1.248643e-01
-1.208203e-01
-1.178231e-01
-1.164923e-01
-1.171344e-01
-1.195420e-01
-1.228301e-01
-1.256577e-01
-1.269808e-01
-1.268012e-01
-1.261320e-01
-1.260895e-01
-1.269383e-01
-1.279926e-01
-1.283771e-01
-1.277897e-01
-1.265796e-01
-1.253224e-01
-1.244637e-01
-1.242176e-01
-1.245532e-01
-1.251883e-01
-1.256766e-01
-1.256070e-01
-1.247612e-01
-1.231268e-01
-1.208938e-01
-1.185244e-01
-1.166593e-01
-1.157265e-01
-1.156615e-01
-1.161228e-01
-1.168453e-01
-1.175793e-01
-1.178093e-01
-1.169438e-01
-1.150473e-01
-1.132696e-01
-1.132229e-01
-1.157014e-01
-1.199869e-01
-1.244555e-01
-1.278395e-01
-1.298566e-01
-1.307132e-01
-1.302909e-01
-1.281215e-01
-1.241792e-01
-1.194514e-01
-1.155334e-01
-1.136410e-01
-1.139502e-01
-1.156598e-01
-1.175338e-01
-1.185165e-01
-1.181456e-01
-1.166159e-01
-1.145606e-01
-1.127784e-01
-1.119949e-01
-1.125176e-01
-1.138404e-01
-1.146715e-01
-1.137348e-01
-1.109178e-01
-1.077628e-01
-1.066603e-01
-1.091731e-01
-1.147467e-01
-1.208615e-01
-1.245855e-01
-1.244353e-01
-1.212821e-01
-1.177352e-01
-1.164085e-01
-1.181929e-01
-1.217271e-01
-1.244723e-01
-1.245816e-01
-1.220720e-01
-1.184209e-01
-1.151679e-01
-1.129561e-01
-1.117687e-01
-1.117245e-01
-1.132850e-01
-1.165961e-01
-1.208409e-01
-1.245125e-01
-1.264378e-01
-1.265254e-01
-1.255794e-01
-1.245369e-01
-1.239204e-01
-1.238033e-01
-1.239800e-01
-1.241072e-01
-1.239731e-01
-1.238545e-01
-1.244174e-01
-1.259909e-01
-1.280246e-01
-1.295144e-01
-1.299525e-01
-1.296691e-01
-1.291877e-01
-1.283741e-01
-1.263913e-01
-1.226225e-01
-1.176619e-01
-1.132992e-01
-1.113890e-01
-1.125757e-01
-1.159655e-01
-1.199657e-01
-1.234845e-01
-1.264209e-01
-1.291051e-01
-1.313935e-01
-1.324141e-01
-1.312101e-01
-1.276071e-01
-1.225143e-01
-1.175033e-01
-1.140949e-01
-1.132161e-01
-1.149598e-01
-1.185610e-01
-1.225839e-01
-1.254341e-01
-1.260888e-01
-1.245940e-01
-1.219566e-01
-1.195537e-01
-1.184549e-01
-1.189290e-01
-1.203182e-01
-1.214216e-01
-1.212172e-01
-1.194581e-01
-1.168187e-01
-1.145893e-01
-1.140602e-01
-1.158145e-01
-1.192989e-01
-1.230738e-01
-1.257614e-01
-1.270139e-01
-1.275867e-01
-1.283930e-01
-1.294897e-01
-1.299767e-01
-1.287581e-01
-1.253726e-01
-1.203332e-01
-1.149587e-01
-1.108479e-01
-1.091826e-01
-1.101854e-01
-1.130528e-01
-1.164125e-01
-1.190409e-01
-1.204073e-01
-1.207164e-01
-1.205223e-01
-1.203064e-01
-1.202875e-01
-1.203653e-01
-1.200827e-01
-1.188460e-01
-1.165823e-01
-1.143054e-01
-1.137798e-01
-1.163149e-01
-1.216564e-01
-1.278556e-01
-1.321982e-01
-1.326533e-01
-1.290556e-01
-1.233099e-01
-1.184070e-01
-1.167729e-01
-1.188766e-01
-1.228916e-01
-1.257144e-01
-1.248761e-01
-1.201632e-01
-1.137784e-01
-1.089077e-01
-1.077696e-01
-1.105097e-01
-1.154846e-01
-1.203835e-01
-1.232746e-01
-1.231967e-01
-1.205072e-01
-1.170100e-01
-1.153531e-01
-1.174963e-01
-1.231934e-01
-1.298676e-01
-1.341586e-01
-1.339826e-01
-1.296595e-01
-1.235278e-01
-1.185070e-01
-1.165729e-01
-1.179410e-01
-1.212321e-01
-1.244184e-01
-1.260138e-01
-1.258377e-01
-1.249019e-01
-1.245635e-01
-1.256038e-01
-1.278069e-01
-1.301013e-01
-1.311147e-01
-1.300546e-01
-1.274843e-01
-1.251682e-01
-1.247545e-01
-1.263623e-01
-1.284891e-01
-1.293978e-01
-1.286630e-01
-1.274872e-01
-1.276376e-01
-1.299663e-01
-1.335867e-01
-1.362568e-01
-1.358421e-01
-1.319587e-01
-1.265129e-01
-1.225617e-01
-1.223585e-01
-1.261292e-01
-1.322935e-01
-1.385772e-01
-1.430820e-01
-1.448332e-01
-1.438094e-01
-1.406845e-01
-1.365247e-01
-1.325319e-01
-1.297487e-01
-1.286318e-01
-1.286365e-01
-1.282619e-01
-1.258776e-01
-1.209483e-01
-1.146940e-01
-1.095222e-01
-1.075557e-01
-1.093174e-01
-1.134930e-01
-1.178694e-01
-1.207487e-01
-1.218690e-01
-1.222604e-01
-1.232630e-01
-1.254703e-01
-1.282646e-01
-1.301897e-01
-1.299428e-01
-1.273041e-01
-1.232733e-01
-1.193367e-01
-1.165984e-01
-1.155430e-01
-1.163871e-01
-1.192782e-01
-1.239253e-01
-1.291902e-01
-1.334270e-01
-1.355059e-01
-1.355695e-01
-1.347552e-01
-1.341552e-01
-1.339665e-01
-1.335087e-01
-1.319923e-01
-1.293429e-01
-1.264053e-01
-1.244074e-01
-1.241415e-01
-1.254315e-01
-1.272165e-01
-1.282614e-01
-1.280079e-01
-1.268228e-01
-1.254612e-01
-1.244111e-01
-1.237467e-01
-1.233299e-01
-1.229101e-01
-1.221927e-01
-1.211706e-01
-1.203759e-01
-1.204491e-01
-1.213140e-01
-1.219789e-01
-1.213143e-01
-1.189974e-01
-1.157103e-01
-1.125777e-01
-1.105111e-01
-1.099687e-01
-1.110452e-01
-1.134764e-01
-1.164331e-01
-1.185397e-01
-1.185300e-01
-1.161791e-01
-1.126313e-01
-1.097377e-01
-1.089707e-01
-1.107439e-01
-1.143724e-01
-1.184591e-01
-1.216095e-01
-1.232649e-01
-1.239561e-01
-1.245690e-01
-1.253720e-01
-1.259296e-01
-1.259204e-01
-1.257615e-01
-1.262482e-01
-1.276386e-01
-1.292289e-01
-1.298682e-01
-1.288379e-01
-1.262748e-01
-1.229731e-01
-1.199768e-01
-1.182197e-01
-1.181391e-01
-1.193433e-01
-1.206967e-01
-1.209899e-01
-1.198188e-01
-1.179569e-01
-1.167782e-01
-1.171067e-01
-1.185266e-01
-1.198343e-01
-1.201384e-01
-1.194310e-01
-1.181647e-01
-1.165741e-01
-1.145812e-01
-1.121833e-01
-1.097124e-01
-1.077692e-01
-1.070439e-01
-1.081291e-01
-1.112149e-01
-1.156985e-01
-1.201186e-01
-1.228480e-01
-1.232432e-01
-1.221725e-01
-1.212182e-01
-1.211862e-01
-1.213340e-01
-1.200543e-01
-1.163848e-01
-1.109918e-01
-1.058173e-01
-1.028128e-01
-1.029011e-01
-1.058425e-01
-1.106712e-01
-1.160332e-01
-1.203406e-01
-1.221965e-01
-1.211832e-01
-1.183527e-01
-1.157494e-01
-1.151800e-01
-1.171779e-01
-1.209231e-01
-1.250579e-01
-1.286417e-01
-1.314589e-01
-1.335729e-01
-1.347701e-01
-1.345630e-01
-1.326734e-01
-1.293533e-01
-1.251833e-01
-1.206276e-01
-1.158512e-01
-1.110007e-01
-1.066896e-01
-1.042039e-01
-1.050534e-01
-1.099505e-01
-1.179209e-01
-1.263972e-01
-1.324056e-01
-1.340433e-01
-1.312864e-01
-1.257193e-01
-1.194692e-01
-1.141292e-01
-1.104153e-01
-1.086138e-01
-1.091166e-01
-1.123320e-01
-1.180216e-01
-1.248068e-01
-1.304544e-01
-1.328209e-01
-1.308459e-01
-1.250613e-01
-1.173820e-01
-1.102620e-01
-1.056420e-01
-1.042515e-01
-1.056016e-01
-1.085534e-01
-1.119928e-01
-1.151436e-01
-1.174326e-01
-1.182856e-01
-1.172804e-01
-1.146155e-01
-1.113874e-01
-1.092163e-01
-1.093636e-01
-1.120139e-01
-1.162345e-01
-1.205070e-01
-1.233895e-01
-1.240148e-01
-1.223679e-01
-1.193024e-01
-1.162017e-01
-1.143159e-01
-1.141114e-01
-1.151412e-01
-1.166245e-01
-1.182033e-01
-1.200845e-01
-1.224801e-01
-1.250974e-01
-1.272763e-01
-1.285035e-01
-1.286653e-01
-1.278957e-01
-1.263899e-01
-1.244037e-01
-1.222811e-01
-1.203493e-01
-1.187765e-01
-1.175618e-01
-1.166499e-01
-1.159915e-01
-1.154216e-01
-1.144890e-01
-1.126095e-01
-1.096607e-01
-1.064649e-01
-1.044515e-01
-1.046495e-01
-1.069815e-01
-1.104615e-01
-1.138827e-01
-1.163159e-01
-1.172909e-01
-1.168799e-01
-1.156506e-01
-1.142724e-01
-1.129839e-01
-1.115739e-01
-1.100563e-01
-1.092465e-01
-1.103688e-01
-1.139314e-01
-1.189796e-01
-1.234603e-01
-1.254069e-01
-1.240860e-01
-1.203875e-01
-1.163021e-01
-1.139022e-01
-1.143624e-01
-1.173402e-01
-1.210048e-01
-1.229400e-01
-1.215356e-01
-1.168778e-01
-1.104968e-01
-1.043634e-01
-1.000424e-01
-9.840992e-02
-9.963190e-02
-1.031190e-01
-1.076350e-01
-1.117839e-01
-1.146494e-01
-1.160774e-01
-1.163797e-01
-1.157834e-01
-1.141935e-01
-1.114825e-01
-1.079482e-01
-1.044051e-01
-1.018003e-01
-1.007544e-01
-1.014038e-01
-1.034627e-01
-1.062608e-01
-1.088349e-01
-1.102930e-01
-1.102903e-01
-1.091829e-01
-1.077100e-01
-1.064723e-01
-1.055694e-01
-1.046191e-01
-1.032592e-01
-1.019134e-01
-1.020933e-01
-1.055517e-01
-1.126972e-01
-1.217446e-01
-1.295726e-01
-1.335532e-01
-1.328090e-01
-1.282710e-01
-1.220033e-01
-1.163441e-01
-1.130621e-01
-1.127133e-01
-1.145128e-01
-1.168785e-01
-1.183583e-01
-1.183309e-01
-1.170445e-01
-1.151371e-01
-1.131951e-01
-1.116762e-01
-1.109839e-01
-1.113666e-01
-1.127294e-01
-1.146972e-01
-1.169462e-01
-1.193931e-01
-1.219682e-01
-1.242528e-01
-1.254618e-01
-1.249078e-01
-1.226601e-01
-1.198911e-01
-1.184396e-01
-1.195950e-01
-1.229166e-01
-1.262161e-01
-1.270269e-01
-1.245288e-01
-1.203021e-01
-1.171518e-01
-1.169460e-01
-1.193776e-01
-1.226332e-01
-1.250076e-01
-1.257800e-01
-1.249210e-01
-1.225974e-01
-1.192429e-01
-1.158048e-01
-1.134186e-01
-1.126036e-01
-1.128670e-01
-1.132247e-01
-1.130958e-01
-1.126647e-01
-1.125069e-01
-1.130489e-01
-1.143728e-01
-1.162938e-01
-1.184321e-01
-1.202875e-01
-1.214480e-01
-1.218119e-01
-1.215857e-01
-1.210845e-01
-1.205410e-01
-1.200177e-01
-1.194229e-01
-1.186301e-01
-1.176108e-01
-1.164345e-01
-1.151655e-01
-1.138799e-01
-1.128589e-01
-1.126391e-01
-1.136111e-01
-1.154352e-01
-1.169890e-01
-1.171198e-01
-1.155561e-01
-1.131101e-01
-1.110175e-01
-1.100272e-01
-1.099401e-01
-1.098426e-01
-1.087771e-01
-1.064091e-01
-1.033676e-01
-1.010830e-01
-1.010394e-01
-1.037242e-01
-1.080943e-01
-1.122390e-01
-1.148193e-01
-1.159751e-01
-1.168893e-01
-1.185202e-01
-1.207264e-01
-1.224848e-01
-1.228207e-01
-1.215298e-01
-1.191987e-01
-1.167616e-01
-1.150414e-01
-1.144668e-01
-1.149623e-01
-1.160203e-01
-1.169911e-01
-1.175243e-01
-1.178818e-01
-1.187966e-01
-1.209036e-01
-1.241935e-01
-1.279145e-01
-1.309618e-01
-1.324846e-01
-1.323137e-01
-1.309000e-01
-1.288563e-01
-1.265725e-01
-1.242583e-01
-1.222713e-01
-1.212622e-01
-1.218069e-01
-1.237330e-01
-1.258389e-01
-1.264925e-01
-1.247004e-01
-1.206784e-01
-1.154845e-01
-1.102419e-01
-1.056732e-01
-1.020761e-01
-9.947131e-02
-9.776371e-02
-9.687197e-02
-9.677111e-02
-9.747892e-02
-9.907519e-02
-1.016870e-01
-1.053102e-01
-1.096107e-01
-1.140168e-01
-1.180536e-01
-1.214786e-01
-1.241024e-01
-1.257352e-01
-1.264810e-01
-1.269130e-01
-1.277119e-01
-1.291073e-01
-1.307087e-01
-1.317782e-01
-1.316060e-01
-1.298353e-01
-1.267147e-01
-1.230919e-01
-1.200134e-01
-1.181786e-01
-1.176521e-01
-1.179759e-01
-1.185384e-01
-1.189645e-01
-1.192526e-01
-1.194943e-01
-1.194063e-01
-1.182493e-01
-1.154427e-01
-1.113782e-01
-1.075173e-01
-1.054928e-01
-1.059934e-01
-1.084712e-01
-1.118291e-01
-1.152920e-01
-1.186689e-01
-1.219720e-01
-1.249500e-01
-1.270306e-01
-1.277067e-01
-1.269966e-01
-1.255430e-01
-1.242473e-01
-1.237498e-01
-1.241563e-01
-1.251372e-01
-1.262762e-01
-1.274597e-01
-1.290407e-01
-1.315438e-01
-1.349951e-01
-1.384070e-01
-1.400366e-01
-1.384921e-01
-1.339316e-01
-1.282914e-01
-1.241996e-01
-1.233321e-01
-1.253630e-01
-1.281643e-01
-1.291350e-01
-1.268798e-01
-1.221105e-01
-1.170753e-01
-1.139966e-01
-1.137930e-01
-1.159119e-01
-1.190192e-01
-1.217715e-01
-1.232199e-01
-1.229462e-01
-1.211481e-01
-1.185803e-01
-1.161713e-01
-1.145147e-01
-1.136862e-01
-1.135002e-01
-1.138231e-01
-1.145733e-01
-1.155259e-01
-1.162944e-01
-1.165510e-01
-1.162319e-01
-1.156095e-01
-1.153008e-01
-1.161177e-01
-1.186074e-01
-1.225330e-01
-1.268467e-01
-1.302903e-01
-1.320764e-01
-1.320677e-01
-1.305051e-01
-1.277445e-01
-1.242308e-01
-1.205839e-01
-1.175845e-01
-1.159556e-01
-1.160445e-01
-1.176332e-01
-1.199793e-01
-1.220432e-01
-1.229389e-01
-1.225304e-01
-1.216411e-01
-1.213860e-01
-1.220658e-01
-1.227728e-01
-1.222611e-01
-1.202618e-01
-1.178509e-01
-1.164575e-01
-1.165560e-01
-1.173339e-01
-1.175143e-01
-1.164468e-01
-1.146010e-01
-1.132940e-01
-1.139301e-01
-1.170730e-01
-1.217911e-01
-1.258752e-01
-1.271380e-01
-1.250229e-01
-1.211780e-01
-1.183591e-01
-1.184934e-01
-1.214665e-01
-1.254285e-01
-1.281111e-01
-1.281651e-01
-1.258675e-01
-1.229494e-01
-1.216011e-01
-1.231297e-01
-1.270293e-01
-1.310908e-01
-1.326930e-01
-1.306207e-01
-1.260345e-01
-1.215835e-01
-1.193004e-01
-1.192169e-01
-1.199507e-01
-1.204564e-01
-1.210067e-01
-1.224783e-01
-1.249198e-01
-1.270239e-01
-1.270313e-01
-1.242026e-01
-1.195915e-01
-1.154603e-01
-1.137566e-01
-1.148810e-01
-1.177051e-01
-1.206123e-01
-1.225220e-01
-1.231567e-01
-1.226171e-01
-1.208505e-01
-1.176480e-01
-1.132728e-01
-1.089486e-01
-1.063604e-01
-1.065021e-01
-1.091037e-01
-1.131479e-01
-1.176811e-01
-1.220361e-01
-1.255991e-01
-1.278130e-01
-1.285549e-01
-1.283326e-01
-1.279089e-01
-1.276603e-01
-1.272619e-01
-1.259331e-01
-1.230357e-01
-1.186530e-01
-1.137697e-01
-1.098445e-01
-1.080143e-01
-1.085000e-01
-1.106433e-01
-1.134838e-01
-1.163435e-01
-1.189399e-01
-1.210910e-01
-1.224867e-01
-1.228101e-01
-1.220509e-01
-1.206602e-01
-1.193357e-01
-1.185999e-01
-1.185803e-01
-1.191702e-01
-1.202925e-01
-1.219318e-01
-1.239421e-01
-1.258773e-01
-1.270539e-01
-1.268696e-01
-1.251677e-01
-1.223215e-01
-1.189919e-01
-1.158972e-01
-1.138096e-01
-1.135200e-01
-1.154409e-01
-1.190581e-01
-1.228926e-01
-1.252917e-01
-1.254879e-01
-1.240202e-01
-1.221719e-01
-1.208819e-01
-1.200460e-01
-1.188929e-01
-1.171053e-01
-1.155096e-01
-1.155502e-01
-1.179840e-01
-1.219319e-01
-1.250874e-01
-1.250181e-01
-1.207841e-01
-1.138648e-01
-1.076804e-01
-1.057690e-01
-1.096178e-01
-1.175927e-01
-1.258257e-01
-1.305367e-01
-1.301517e-01
-1.258281e-01
-1.203647e-01
-1.165086e-01
-1.156109e-01
-1.171172e-01
-1.191196e-01
-1.198136e-01
-1.189539e-01
-1.180515e-01
-1.189814e-01
-1.221950e-01
-1.261793e-01
-1.286323e-01
-1.282739e-01
-1.257431e-01
-1.229757e-01
-1.218189e-01
-1.230431e-01
-1.261879e-01
-1.299713e-01
-1.329468e-01
-1.341570e-01
-1.334208e-01
-1.311284e-01
-1.279268e-01
-1.245991e-01
-1.219112e-01
-1.202321e-01
-1.193193e-01
-1.186921e-01
-1.182697e-01
-1.184715e-01
-1.195393e-01
-1.208735e-01
-1.212868e-01
-1.200175e-01
-1.174455e-01
-1.148471e-01
-1.135697e-01
-1.143757e-01
-1.172458e-01
-1.214861e-01
-1.259749e-01
-1.295362e-01
-1.314162e-01
-1.316209e-01
-1.307527e-01
-1.293560e-01
-1.274171e-01
-1.246881e-01
-1.215894e-01
-1.195454e-01
-1.200077e-01
-1.229050e-01
-1.261292e-01
-1.268030e-01
-1.233776e-01
-1.168098e-01
-1.098832e-01
-1.053388e-01
-1.043601e-01
-1.064266e-01
-1.102854e-01
-1.149778e-01
-1.200568e-01
-1.250340e-01
-1.288664e-01
-1.301864e-01
-1.281930e-01
-1.234828e-01
-1.180975e-01
-1.145927e-01
-1.146312e-01
-1.179787e-01
-1.225617e-01
-1.256216e-01
-1.253136e-01
-1.217412e-01
-1.167605e-01
-1.128028e-01
-1.115924e-01
-1.134215e-01
-1.171190e-01
-1.206191e-01
-1.219545e-01
-1.202768e-01
-1.163196e-01
-1.119555e-01
-1.091354e-01
-1.089618e-01
-1.113988e-01
-1.155155e-01
-1.199299e-01
-1.233487e-01
-1.251839e-01
-1.258853e-01
-1.265057e-01
-1.277126e-01
-1.291912e-01
-1.299918e-01
-1.293559e-01
-1.272449e-01
-1.243218e-01
-1.216053e-01
-1.200764e-01
-1.203825e-01
-1.226418e-01
-1.262598e-01
-1.298039e-01
-1.312925e-01
-1.291954e-01
-1.237046e-01
-1.171745e-01
-1.130355e-01
-1.137225e-01
-1.190439e-01
-1.261667e-01
-1.312574e-01
-1.317030e-01
-1.275454e-01
-1.213496e-01
-1.166682e-01
-1.159768e-01
-1.192331e-01
-1.239856e-01
-1.271067e-01
-1.269866e-01
-1.244287e-01
-1.215238e-01
-1.196985e-01
-1.188147e-01
-1.178634e-01
-1.161843e-01
-1.140359e-01
-1.122929e-01
-1.117321e-01
-1.124517e-01
-1.138066e-01
-1.148958e-01
-1.152079e-01
-1.149375e-01
-1.147966e-01
-1.155278e-01
-1.174698e-01
-1.204437e-01
-1.239497e-01
-1.273884e-01
-1.300590e-01
-1.310560e-01
-1.294447e-01
-1.248834e-01
-1.182977e-01
-1.118859e-01
-1.081590e-01
-1.085868e-01
-1.128055e-01
-1.188531e-01
-1.241524e-01
-1.266095e-01
-1.253294e-01
-1.208024e-01
-1.146145e-01
-1.087422e-01
-1.046434e-01
-1.026792e-01
-1.023480e-01
-1.031467e-01
-1.052362e-01
-1.092583e-01
-1.154496e-01
-1.228579e-01
-1.294464e-01
-1.331599e-01
-1.331410e-01
-1.301217e-01
-1.257758e-01
-1.216336e-01
-1.183536e-01
-1.157996e-01
-1.137499e-01
-1.125072e-01
-1.128015e-01
-1.151623e-01
-1.193951e-01
-1.245003e-01
-1.290091e-01
-1.316354e-01
-1.319615e-01
-1.306432e-01
-1.288934e-01
-1.276622e-01
-1.272072e-01
-1.273341e-01
-1.279213e-01
-1.290384e-01
-1.304929e-01
-1.315088e-01
-1.311865e-01
-1.293304e-01
-1.266463e-01
-1.240959e-01
-1.222072e-01
-1.209909e-01
-1.202377e-01
-1.197471e-01
-1.194519e-01
-1.194539e-01
-1.198173e-01
-1.202674e-01
-1.202457e-01
-1.193822e-01
-1.179170e-01
-1.167152e-01
-1.168792e-01
-1.190641e-01
-1.227511e-01
-1.260656e-01
-1.266340e-01
-1.231915e-01
-1.167906e-01
-1.104496e-01
-1.072366e-01
-1.082301e-01
-1.120278e-01
-1.160984e-01
-1.186327e-01
-1.192916e-01
-1.185757e-01
-1.169188e-01
-1.145241e-01
-1.118225e-01
-1.097734e-01
-1.095678e-01
-1.118899e-01
-1.162929e-01
-1.213010e-01
-1.252863e-01
-1.273761e-01
-1.276454e-01
-1.266426e-01
-1.248853e-01
-1.227734e-01
-1.207592e-01
-1.193197e-01
-1.186192e-01
-1.182540e-01
-1.174910e-01
-1.159132e-01
-1.138726e-01
-1.122553e-01
-1.117718e-01
-1.124641e-01
-1.137709e-01
-1.148950e-01
-1.151668e-01
-1.143463e-01
-1.127866e-01
-1.112983e-01
-1.107594e-01
-1.116804e-01
-1.138894e-01
-1.165326e-01
-1.185609e-01
-1.194758e-01
-1.197354e-01
-1.204328e-01
-1.224929e-01
-1.260299e-01
-1.303173e-01
-1.342757e-01
-1.370148e-01
-1.380722e-01
-1.373321e-01
-1.348255e-01
-1.306262e-01
-1.249549e-01
-1.184126e-01
-1.121464e-01
-1.077217e-01
-1.065383e-01
-1.089710e-01
-1.139186e-01
-1.193188e-01
-1.232827e-01
-1.249391e-01
-1.245012e-01
-1.227730e-01
-1.205665e-01
-1.183941e-01
-1.165314e-01
-1.152373e-01
-1.148151e-01
-1.154382e-01
-1.169528e-01
-1.188827e-01
-1.206352e-01
-1.217309e-01
-1.219132e-01
-1.211233e-01
-1.194334e-01
-1.170506e-01
-1.144083e-01
-1.122034e-01
-1.112317e-01
-1.120863e-01
-1.149365e-01
-1.194640e-01
-1.248265e-01
-1.296538e-01
-1.323532e-01
-1.318129e-01
-1.280574e-01
-1.223167e-01
-1.164694e-01
-1.122498e-01
-1.106125e-01
-1.114693e-01
-1.138431e-01
-1.163010e-01
-1.174616e-01
-1.165206e-01
-1.137778e-01
-1.108112e-01
-1.098051e-01
-1.121824e-01
-1.175206e-01
-1.236572e-01
-1.279275e-01
-1.286332e-01
-1.258167e-01
-1.210624e-01
-1.166748e-01
-1.147000e-01
-1.160871e-01
-1.202118e-01
-1.249964e-01
-1.277683e-01
-1.266306e-01
-1.215847e-01
-1.145529e-01
-1.082640e-01
-1.048918e-01
-1.052937e-01
-1.089184e-01
-1.140989e-01
-1.187221e-01
-1.212563e-01
-1.215417e-01
-1.206396e-01
-1.198498e-01
-1.197614e-01
-1.200649e-01
-1.201389e-01
-1.198209e-01
-1.196206e-01
-1.201271e-01
-1.212212e-01
-1.219987e-01
-1.215489e-01
-1.197885e-01
-1.176037e-01
-1.163382e-01
-1.170683e-01
-1.199323e-01
-1.237682e-01
-1.265411e-01
-1.266803e-01
-1.244100e-01
-1.217023e-01
-1.206423e-01
-1.217430e-01
-1.238557e-01
-1.254841e-01
-1.259138e-01
-1.251847e-01
-1.233751e-01
-1.201933e-01
-1.153329e-01
-1.092157e-01
-1.033091e-01
-9.952870e-02
-9.909284e-02
-1.017694e-01
-1.061305e-01
-1.105347e-01
-1.140021e-01
-1.164167e-01
-1.181346e-01
-1.194399e-01
-1.202731e-01
-1.203882e-01
-1.197035e-01
-1.184643e-01
-1.171567e-01
-1.163740e-01
-1.166511e-01
-1.181771e-01
-1.205880e-01
-1.231319e-01
-1.250824e-01
-1.259720e-01
-1.255275e-01
-1.236322e-01
-1.205616e-01
-1.172431e-01
-1.150627e-01
-1.151204e-01
-1.174118e-01
-1.205831e-01
-1.225549e-01
-1.217292e-01
-1.180184e-01
-1.129357e-01
-1.086504e-01
-1.067038e-01
-1.072184e-01
-1.089736e-01
-1.102801e-01
-1.101822e-01
-1.091272e-01
-1.084541e-01
-1.091078e-01
-1.108258e-01
-1.125796e-01
-1.137235e-01
-1.145963e-01
-1.160031e-01
-1.182596e-01
-1.208787e-01
-1.231077e-01
-1.245651e-01
-1.253496e-01
-1.257438e-01
-1.258838e-01
-1.255508e-01
-1.241932e-01
-1.213051e-01
-1.169937e-01
-1.122560e-01
-1.086305e-01
-1.074032e-01
-1.089095e-01
-1.123953e-01
-1.165231e-01
-1.202199e-01
-1.232477e-01
-1.259403e-01
-1.283233e-01
-1.296539e-01
-1.290714e-01
-1.267440e-01
-1.242157e-01
-1.234078e-01
-1.250547e-01
-1.279767e-01
-1.299364e-01
-1.293810e-01
-1.264583e-01
-1.224545e-01
-1.185300e-01
-1.152352e-01
-1.130183e-01
-1.126361e-01
-1.147553e-01
-1.192496e-01
-1.249726e-01
-1.301414e-01
-1.330576e-01
-1.329231e-01
-1.303549e-01
-1.270754e-01
-1.248466e-01
-1.245199e-01
-1.259099e-01
-1.282380e-01
-1.304395e-01
-1.312287e-01
-1.294291e-01
-1.247156e-01
-1.181447e-01
-1.118472e-01
-1.080009e-01
-1.077565e-01
-1.107326e-01
-1.152590e-01
-1.191313e-01
-1.205192e-01
-1.187715e-01
-1.148326e-01
-1.108481e-01
-1.088487e-01
-1.092610e-01
-1.105251e-01
-1.103639e-01
-1.077460e-01
-1.038863e-01
-1.014737e-01
-1.027817e-01
-1.080698e-01
-1.153156e-01
-1.213798e-01
-1.238382e-01
-1.223365e-01
-1.186281e-01
-1.153328e-01
-1.142926e-01
-1.155763e-01
-1.176673e-01
-1.186335e-01
-1.175104e-01
-1.149308e-01
-1.124761e-01
-1.112852e-01
-1.112172e-01
-1.113249e-01
-1.110041e-01
-1.105921e-01
-1.109442e-01
-1.125448e-01
-1.149681e-01
-1.170643e-01
-1.176848e-01
-1.164699e-01
-1.142559e-01
-1.128162e-01
-1.138562e-01
-1.176957e-01
-1.226872e-01
-1.261625e-01
-1.263260e-01
-1.234474e-01
-1.193137e-01
-1.155516e-01
-1.124397e-01
-1.092710e-01
-1.057361e-01
-1.027239e-01
-1.016351e-01
-1.030691e-01
-1.063956e-01
-1.104952e-01
-1.146066e-01
-1.184180e-01
-1.216547e-01
-1.238789e-01
-1.247207e-01
-1.241910e-01
-1.227007e-01
-1.207706e-01
-1.187090e-01
-1.165206e-01
-1.140558e-01
-1.112415e-01
-1.083179e-01
-1.060231e-01
-1.054684e-01
-1.074903e-01
-1.118311e-01
-1.169432e-01
-1.207891e-01
-1.220329e-01
-1.206801e-01
-1.178721e-01
-1.152688e-01
-1.144177e-01
-1.161158e-01
-1.198279e-01
-1.236783e-01
-1.254125e-01
-1.237830e-01
-1.192608e-01
-1.136128e-01
-1.088331e-01
-1.061480e-01
-1.055660e-01
-1.062032e-01
-1.071548e-01
-1.081506e-01
-1.094298e-01
-1.111723e-01
-1.132242e-01
-1.152696e-01
-1.170099e-01
-1.181116e-01
-1.181893e-01
-1.170690e-01
-1.150991e-01
-1.131074e-01
-1.119896e-01
-1.123232e-01
-1.142867e-01
-1.176818e-01
-1.217524e-01
-1.250423e-01
-1.258807e-01
-1.234787e-01
-1.187051e-01
-1.136416e-01
-1.101621e-01
-1.087969e-01
-1.088295e-01
-1.093297e-01
-1.100395e-01
-1.113559e-01
-1.135538e-01
-1.160601e-01
-1.175448e-01
-1.169075e-01
-1.144021e-01
-1.118697e-01
-1.116957e-01
-1.151738e-01
-1.214492e-01
-1.278068e-01
-1.311935e-01
-1.300562e-01
-1.253259e-01
-1.198891e-01
-1.168313e-01
-1.175302e-01
-1.208520e-01
-1.240049e-01
-1.244449e-01
-1.215381e-01
-1.169458e-01
-1.135559e-01
-1.136721e-01
-1.176226e-01
-1.236319e-01
-1.289099e-01
-1.311976e-01
-1.299309e-01
-1.264362e-01
-1.229440e-01
-1.208910e-01
-1.197353e-01
-1.174505e-01
-1.125299e-01
-1.057504e-01
-9.994286e-02
-9.793357e-02
-1.005799e-01
-1.064664e-01
-1.131080e-01
-1.184503e-01
-1.217310e-01
-1.234821e-01
-1.248522e-01
-1.266101e-01
-1.284220e-01
-1.290302e-01
-1.273495e-01
-1.236091e-01
-1.195042e-01
-1.171842e-01
-1.178628e-01
-1.210211e-01
-1.246756e-01
-1.265350e-01
-1.254432e-01
-1.223398e-01
-1.199930e-01
-1.212583e-01
-1.268106e-01
-1.342052e-01
-1.393400e-01
-1.392901e-01
-1.342291e-01
-1.270768e-01
-1.214660e-01
-1.196550e-01
-1.216197e-01
-1.255728e-01
-1.293226e-01
-1.314476e-01
-1.315188e-01
-1.295410e-01
-1.255972e-01
-1.202970e-01
-1.153297e-01
-1.129498e-01
-1.144064e-01
-1.187607e-01
-1.233748e-01
-1.257397e-01
-1.250560e-01
-1.223868e-01
-1.196546e-01
-1.185284e-01
-1.197668e-01
-1.229510e-01
-1.266790e-01
-1.294041e-01
-1.304287e-01
-1.300834e-01
-1.289656e-01
-1.272492e-01
-1.248252e-01
-1.218385e-01
-1.188428e-01
-1.164969e-01
-1.152048e-01
-1.149272e-01
-1.151813e-01
-1.152363e-01
-1.144756e-01
-1.127627e-01
-1.105844e-01
-1.088461e-01
-1.083907e-01
-1.094841e-01
-1.116040e-01
-1.137576e-01
-1.151383e-01
-1.155842e-01
-1.154812e-01
-1.152824e-01
-1.151085e-01
-1.147398e-01
-1.139444e-01
-1.128178e-01
-1.118359e-01
-1.116206e-01
-1.126526e-01
-1.150536e-01
-1.183804e-01
-1.215846e-01
-1.235159e-01
-1.238278e-01
-1.233192e-01
-1.230950e-01
-1.233829e-01
-1.233722e-01
-1.221548e-01
-1.196258e-01
-1.165788e-01
-1.142012e-01
-1.134177e-01
-1.143775e-01
-1.163903e-01
-1.183927e-01
-1.195299e-01
-1.194443e-01
-1.183215e-01
-1.168547e-01
-1.160147e-01
-1.165303e-01
-1.183493e-01
-1.205207e-01
-1.216743e-01
-1.208102e-01
-1.178550e-01
-1.136956e-01
-1.098517e-01
-1.079734e-01
-1.091327e-01
-1.131004e-01
-1.182138e-01
-1.222402e-01
-1.237687e-01
-1.230121e-01
-1.213129e-01
-1.199018e-01
-1.191373e-01
-1.187234e-01
-1.183177e-01
-1.178492e-01
-1.174551e-01
-1.172489e-01
-1.171611e-01
-1.170723e-01
-1.171815e-01
-1.181585e-01
-1.207285e-01
-1.249082e-01
-1.294956e-01
-1.323462e-01
-1.315568e-01
-1.269505e-01
-1.206787e-01
-1.161499e-01
-1.158475e-01
-1.196524e-01
-1.249612e-01
-1.284962e-01
-1.284543e-01
-1.254952e-01
-1.220430e-01
-1.206202e-01
-1.224642e-01
-1.271658e-01
-1.331832e-01
-1.386725e-01
-1.421895e-01
-1.430708e-01
-1.414812e-01
-1.382045e-01
-1.342824e-01
-1.306556e-01
-1.279813e-01
-1.266259e-01
-1.265740e-01
-1.271863e-01
-1.273071e-01
-1.261148e-01
-1.240656e-01
-1.228055e-01
-1.239017e-01
-1.274536e-01
-1.316992e-01
-1.339071e-01
-1.320048e-01
-1.259872e-01
-1.182352e-01
-1.124025e-01
-1.113267e-01
-1.151645e-01
-1.211031e-01
-1.251074e-01
-1.246015e-01
-1.201040e-01
-1.146575e-01
-1.116619e-01
-1.127470e-01
-1.170257e-01
-1.220700e-01
-1.257916e-01
-1.277178e-01
-1.287302e-01
-1.298029e-01
-1.310274e-01
-1.316153e-01
-1.306531e-01
-1.280134e-01
-1.247589e-01
-1.225592e-01
-1.223878e-01
-1.235792e-01
-1.241490e-01
-1.221908e-01
-1.173240e-01
-1.112211e-01
-1.068660e-01
-1.068936e-01
-1.119451e-01
-1.201431e-01
-1.281502e-01
-1.330536e-01
-1.336892e-01
-1.307268e-01
-1.259671e-01
-1.215030e-01
-1.189503e-01
-1.188778e-01
-1.207197e-01
-1.231848e-01
-1.248586e-01
-1.247952e-01
-1.229166e-01
-1.198696e-01
-1.163657e-01
-1.127103e-01
-1.090632e-01
-1.060736e-01
-1.050992e-01
-1.076089e-01
-1.140514e-01
-1.230451e-01
-1.316964e-01
-1.370160e-01
-1.375131e-01
-1.339114e-01
-1.285226e-01
-1.237075e-01
-1.205507e-01
-1.187649e-01
-1.177703e-01
-1.177295e-01
-1.193377e-01
-1.225912e-01
-1.260696e-01
-1.277980e-01
-1.269283e-01
-1.244669e-01
-1.223068e-01
-1.216020e-01
-1.220494e-01
-1.225321e-01
-1.222128e-01
-1.209639e-01
-1.190119e-01
-1.165934e-01
-1.141776e-01
-1.127711e-01
-1.134863e-01
-1.164985e-01
-1.205423e-01
-1.237424e-01
-1.251446e-01
-1.254674e-01
-1.263633e-01
-1.289696e-01
-1.330698e-01
-1.373523e-01
-1.402610e-01
-1.407538e-01
-1.386297e-01
-1.344571e-01
-1.293590e-01
-1.248190e-01
-1.223311e-01
-1.227385e-01
-1.256521e-01
-1.295958e-01
-1.328736e-01
-1.343807e-01
-1.337893e-01
-1.313638e-01
-1.278660e-01
-1.244884e-01
-1.224458e-01
-1.222593e-01
-1.233712e-01
-1.246326e-01
-1.252721e-01
-1.253614e-01
-1.253829e-01
-1.254959e-01
-1.253295e-01
-1.244862e-01
-1.231711e-01
-1.222154e-01
-1.223969e-01
-1.236871e-01
-1.251519e-01
-1.256590e-01
-1.248331e-01
-1.234463e-01
-1.228904e-01
-1.241268e-01
-1.269303e-01
-1.299965e-01
-1.317478e-01
-1.311869e-01
-1.283297e-01
-1.241758e-01
-1.203402e-01
-1.184704e-01
-1.195367e-01
-1.231754e-01
-1.275975e-01
-1.305351e-01
-1.307760e-01
-1.289707e-01
-1.269387e-01
-1.261660e-01
-1.268790e-01
-1.283079e-01
-1.295719e-01
-1.302910e-01
-1.306001e-01
-1.308197e-01
-1.311256e-01
-1.314137e-01
-1.314448e-01
-1.311364e-01
-1.306200e-01
-1.298691e-01
-1.282832e-01
-1.248457e-01
-1.189925e-01
-1.115414e-01
-1.047263e-01
-1.010159e-01
-1.015199e-01
-1.052681e-01
-1.099729e-01
-1.136605e-01
-1.158449e-01
-1.173439e-01
-1.190658e-01
-1.209932e-01
-1.222729e-01
-1.221633e-01
-1.208160e-01
-1.191922e-01
-1.183054e-01
-1.185137e-01
-1.194365e-01
-1.204905e-01
-1.214770e-01
-1.226426e-01
-1.242589e-01
-1.262526e-01
-1.282241e-01
-1.296953e-01
-1.302731e-01
-1.296684e-01
-1.277459e-01
-1.246864e-01
-1.210958e-01
-1.178978e-01
-1.160428e-01
-1.161347e-01
-1.180835e-01
-1.210170e-01
-1.236582e-01
-1.249801e-01
-1.246517e-01
-1.229926e-01
-1.206146e-01
-1.181337e-01
-1.161352e-01
-1.152052e-01
-1.157612e-01
-1.177490e-01
-1.205717e-01
-1.234240e-01
-1.257463e-01
-1.274023e-01
-1.285392e-01
-1.293925e-01
-1.301938e-01
-1.310866e-01
-1.319468e-01
-1.322693e-01
-1.314524e-01
-1.294589e-01
-1.271991e-01
-1.259870e-01
-1.263335e-01
-1.272002e-01
-1.265992e-01
-1.232217e-01
-1.177531e-01
-1.127106e-01
-1.108579e-01
-1.133850e-01
-1.191835e-01
-1.256930e-01
-1.305795e-01
-1.328915e-01
-1.329435e-01
-1.314460e-01
-1.289510e-01
-1.260178e-01
-1.235518e-01
-1.225816e-01
-1.234688e-01
-1.253810e-01
-1.267575e-01
-1.264473e-01
-1.244628e-01
-1.217652e-01
-1.195333e-01
-1.186567e-01
-1.195603e-01
-1.220133e-01
-1.249758e-01
-1.269430e-01
-1.268189e-01
-1.246712e-01
-1.216879e-01
-1.192954e-01
-1.181205e-01
-1.176546e-01
-1.168675e-01
-1.152066e-01
-1.131361e-01
-1.117720e-01
-1.119418e-01
-1.135484e-01
-1.158292e-01
-1.181315e-01
-1.202905e-01
-1.222810e-01
-1.237605e-01
-1.241813e-01
-1.233733e-01
-1.219453e-01
-1.210447e-01
-1.216325e-01
-1.238566e-01
-1.269853e-01
-1.298621e-01
-1.314459e-01
-1.310603e-01
-1.284177e-01
-1.238211e-01
-1.185286e-01
-1.145214e-01
-1.132524e-01
-1.143902e-01
-1.160581e-01
-1.165046e-01
-1.155073e-01
-1.142603e-01
-1.141736e-01
-1.157704e-01
-1.183921e-01
-1.207555e-01
-1.219600e-01
-1.221904e-01
-1.224648e-01
-1.235941e-01
-1.253620e-01
-1.267495e-01
-1.269243e-01
-1.259660e-01
-1.247043e-01
-1.239826e-01
-1.240522e-01
-1.244681e-01
-1.243891e-01
-1.230214e-01
-1.200175e-01
-1.157294e-01
-1.112175e-01
-1.079262e-01
-1.070976e-01
-1.091587e-01
-1.133612e-01
-1.179912e-01
-1.212858e-01
-1.225454e-01
-1.224775e-01
-1.224207e-01
-1.231924e-01
-1.245515e-01
-1.255534e-01
-1.253799e-01
-1.240171e-01
-1.222616e-01
-1.209727e-01
-1.202377e-01
-1.193498e-01
-1.176472e-01
-1.152796e-01
-1.131037e-01
-1.118829e-01
-1.116063e-01
-1.115329e-01
-1.108643e-01
-1.094312e-01
-1.078507e-01
-1.070954e-01
-1.078678e-01
-1.102911e-01
-1.140743e-01
-1.188105e-01
-1.240035e-01
-1.288477e-01
-1.321181e-01
-1.324693e-01
-1.291848e-01
-1.229862e-01
-1.161559e-01
-1.115388e-01
-1.109626e-01
-1.141980e-01
-1.191551e-01
-1.231227e-01
-1.242930e-01
-1.226802e-01
-1.199107e-01
-1.181770e-01
-1.191451e-01
-1.232417e-01
-1.293596e-01
-1.352233e-01
-1.385876e-01
-1.385884e-01
-1.361396e-01
-1.331380e-01
-1.312829e-01
-1.312919e-01
-1.326677e-01
-1.339780e-01
-1.336912e-01
-1.312018e-01
-1.271647e-01
-1.227676e-01
-1.187384e-01
-1.150825e-01
-1.115562e-01
-1.081812e-01
-1.053410e-01
-1.034807e-01
-1.027247e-01
-1.028133e-01
-1.034371e-01
-1.045580e-01
-1.063158e-01
-1.086202e-01
-1.108489e-01
-1.120138e-01
-1.114480e-01
-1.095107e-01
-1.075144e-01
-1.067373e-01
-1.074559e-01
-1.089618e-01
-1.104075e-01
-1.115266e-01
-1.126618e-01
-1.143225e-01
-1.167416e-01
-1.196364e-01
-1.221660e-01
-1.231570e-01
-1.217119e-01
-1.179491e-01
-1.131855e-01
-1.091592e-01
-1.068556e-01
-1.059811e-01
-1.055004e-01
-1.046603e-01
-1.035843e-01
-1.030379e-01
-1.037449e-01
-1.058771e-01
-1.089611e-01
-1.121067e-01
-1.144286e-01
-1.154840e-01
-1.154667e-01
-1.150388e-01
-1.149543e-01
-1.157026e-01
-1.172576e-01
-1.189436e-01
-1.195885e-01
-1.181858e-01
-1.147836e-01
-1.107674e-01
-1.080888e-01
-1.080513e-01
-1.106364e-01
-1.147066e-01
-1.187250e-01
-1.214893e-01
-1.225773e-01
-1.224399e-01
-1.221786e-01
-1.230268e-01
-1.256733e-01
-1.298026e-01
-1.342037e-01
-1.374380e-01
-1.386738e-01
-1.381317e-01
-1.367939e-01
-1.355515e-01
-1.344507e-01
-1.326923e-01
-1.294351e-01
-1.246970e-01
-1.195244e-01
-1.153248e-01
-1.130611e-01
-1.129674e-01
-1.147246e-01
-1.176138e-01
-1.205304e-01
-1.222256e-01
-1.219444e-01
-1.199924e-01
-1.176193e-01
-1.162241e-01
-1.165112e-01
-1.182356e-01
-1.206259e-01
-1.230450e-01
-1.253498e-01
-1.277059e-01
-1.300740e-01
-1.319385e-01
-1.326474e-01
-1.320195e-01
-1.305299e-01
-1.288829e-01
-1.274508e-01
-1.261236e-01
-1.246326e-01
-1.229426e-01
-1.212781e-01
-1.197969e-01
-1.183468e-01
-1.165880e-01
-1.142780e-01
-1.113951e-01
-1.080979e-01
-1.046856e-01
-1.015361e-01
-9.897086e-02
-9.724112e-02
-9.672623e-02
-9.795374e-02
-1.011092e-01
-1.054916e-01
-1.097300e-01
-1.127723e-01
-1.146390e-01
-1.160789e-01
-1.175095e-01
-1.184650e-01
-1.181817e-01
-1.166847e-01
-1.152219e-01
-1.155507e-01
-1.186419e-01
-1.238776e-01
-1.294141e-01
-1.334092e-01
-1.351074e-01
-1.349970e-01
-1.341294e-01
-1.333095e-01
-1.327260e-01
-1.320550e-01
-1.307635e-01
-1.284413e-01
-1.251332e-01
-1.215060e-01
-1.185650e-01
-1.169700e-01
-1.165454e-01
-1.165491e-01
-1.164764e-01
-1.165161e-01
-1.171348e-01
-1.183021e-01
-1.193197e-01
-1.194985e-01
-1.188821e-01
-1.181311e-01
-1.177100e-01
-1.173707e-01
-1.165194e-01
-1.149782e-01
-1.132622e-01
-1.121330e-01
-1.119840e-01
-1.127068e-01
-1.140732e-01
-1.160664e-01
-1.187163e-01
-1.216681e-01
-1.240644e-01
-1.249627e-01
-1.239523e-01
-1.214629e-01
-1.185139e-01
-1.160700e-01
-1.145138e-01
-1.136945e-01
-1.134836e-01
-1.142318e-01
-1.165738e-01
-1.206818e-01
-1.256763e-01
-1.298254e-01
-1.314599e-01
-1.299211e-01
-1.258316e-01
-1.205045e-01
-1.150384e-01
-1.099579e-01
-1.056606e-01
-1.029645e-01
-1.029168e-01
-1.059216e-01
-1.110925e-01
-1.165343e-01
-1.203244e-01
-1.213989e-01
-1.198349e-01
-1.166000e-01
-1.130590e-01
-1.104457e-01
-1.094556e-01
-1.101172e-01
-1.119648e-01
-1.143372e-01
-1.165908e-01
-1.181870e-01
-1.188128e-01
-1.186196e-01
-1.183364e-01
-1.188914e-01
-1.206224e-01
-1.227724e-01
-1.239243e-01
-1.231129e-01
-1.205948e-01
-1.176112e-01
-1.154803e-01
-1.148492e-01
-1.156021e-01
-1.172654e-01
-1.193278e-01
-1.211203e-01
-1.216254e-01
-1.198915e-01
-1.160094e-01
-1.116602e-01
-1.093601e-01
-1.107263e-01
-1.151713e-01
-1.202560e-01
-1.234734e-01
-1.238414e-01
-1.219430e-01
-1.187835e-01
-1.149733e-01
-1.109819e-01
-1.077424e-01
-1.065672e-01
-1.082855e-01
-1.124282e-01
-1.172692e-01
-1.207708e-01
-1.217288e-01
-1.202938e-01
-1.176083e-01
-1.150149e-01
-1.134401e-01
-1.131566e-01
-1.138383e-01
-1.148247e-01
-1.154828e-01
-1.154823e-01
-1.149003e-01
-1.142044e-01
-1.141180e-01
-1.152903e-01
-1.178065e-01
-1.208416e-01
-1.228600e-01
-1.224671e-01
-1.194495e-01
-1.151969e-01
-1.120162e-01
-1.116853e-01
-1.142470e-01
-1.179823e-01
-1.206761e-01
-1.212037e-01
-1.201359e-01
-1.189833e-01
-1.189101e-01
-1.199480e-01
-1.210717e-01
-1.209068e-01
-1.186325e-01
-1.145601e-01
-1.100241e-01
-1.066960e-01
-1.058027e-01
-1.076633e-01
-1.117017e-01
-1.168624e-01
-1.221579e-01
-1.270107e-01
-1.312300e-01
-1.347198e-01
-1.371719e-01
-1.379911e-01
-1.365510e-01
-1.326244e-01
-1.267176e-01
-1.201213e-01
-1.145889e-01
-1.116523e-01
-1.118512e-01
-1.144060e-01
-1.176502e-01
-1.199492e-01
-1.204507e-01
-1.192018e-01
-1.167973e-01
-1.141369e-01
-1.124668e-01
-1.131385e-01
-1.166456e-01
-1.215981e-01
-1.249394e-01
-1.238108e-01
-1.177707e-01
-1.094659e-01
-1.030797e-01
-1.017100e-01
-1.055720e-01
-1.121745e-01
-1.181513e-01
-1.213139e-01
-1.215351e-01
-1.201865e-01
-1.189275e-01
-1.187716e-01
-1.197763e-01
-1.212274e-01
-1.221450e-01
-1.219809e-01
-1.211703e-01
-1.210206e-01
-1.227992e-01
-1.266403e-01
-1.311731e-01
-1.342127e-01
-1.340409e-01
-1.304335e-01
-1.247842e-01
-1.192332e-01
-1.153836e-01
-1.135287e-01
-1.129074e-01
-1.126090e-01
-1.122824e-01
-1.122076e-01
-1.129559e-01
-1.150094e-01
-1.184297e-01
-1.226128e-01
-1.263541e-01
-1.283568e-01
-1.279059e-01
-1.252267e-01
-1.213275e-01
-1.175159e-01
-1.148842e-01
-1.139618e-01
-1.146061e-01
-1.161134e-01
-1.174914e-01
-1.178480e-01
-1.167680e-01
-1.144793e-01
-1.117591e-01
-1.096849e-01
-1.092243e-01
-1.106781e-01
-1.133371e-01
-1.158217e-01
-1.170476e-01
-1.171168e-01
-1.173664e-01
-1.193735e-01
-1.235212e-01
-1.282766e-01
-1.310200e-01
-1.299712e-01
-1.255883e-01
-1.201723e-01
-1.160608e-01
-1.140464e-01
-1.133097e-01
-1.127032e-01
-1.120874e-01
-1.125268e-01
-1.152751e-01
-1.205271e-01
-1.269705e-01
-1.323664e-01
-1.346679e-01
-1.330390e-01
-1.282845e-01
-1.224467e-01
-1.177740e-01
-1.157365e-01
-1.166490e-01
-1.198325e-01
-1.239790e-01
-1.276509e-01
-1.299152e-01
-1.307792e-01
-1.310295e-01
-1.315040e-01
-1.323186e-01
-1.327094e-01
-1.316996e-01
-1.290116e-01
-1.253623e-01
-1.219328e-01
-1.196461e-01
-1.188837e-01
-1.195715e-01
-1.212223e-01
-1.228880e-01
-1.233614e-01
-1.217795e-01
-1.182702e-01
-1.141191e-01
-1.112635e-01
-1.113568e-01
-1.148802e-01
-1.208076e-01
-1.270597e-01
-1.314763e-01
-1.327265e-01
-1.307421e-01
-1.266322e-01
-1.222119e-01
-1.192709e-01
-1.187903e-01
-1.204846e-01
-1.229529e-01
-1.244496e-01
-1.239833e-01
-1.220453e-01
-1.202191e-01
-1.197995e-01
-1.206546e-01
-1.214536e-01
-1.210207e-01
-1.194611e-01
-1.180612e-01
-1.182282e-01
-1.204681e-01
-1.240985e-01
-1.277090e-01
-1.299381e-01
-1.300499e-01
-1.280727e-01
-1.246666e-01
-1.209887e-01
-1.184923e-01
-1.183788e-01
-1.208212e-01
-1.247047e-01
-1.283954e-01
-1.309381e-01
-1.324751e-01
-1.334953e-01
-1.338372e-01
-1.326236e-01
-1.292342e-01
-1.242761e-01
-1.194828e-01
-1.165464e-01
-1.159525e-01
-1.168547e-01
-1.179572e-01
-1.184817e-01
-1.184612e-01
-1.183623e-01
-1.185149e-01
-1.188230e-01
-1.189717e-01
-1.189240e-01
-1.191979e-01
-1.205761e-01
-1.234274e-01
-1.272231e-01
-1.306762e-01
-1.323845e-01
-1.315440e-01
-1.284339e-01
-1.244889e-01
-1.217429e-01
-1.217772e-01
-1.248741e-01
-1.299944e-01
-1.354462e-01
-1.396584e-01
-1.416922e-01
-1.414436e-01
-1.395177e-01
-1.368025e-01
-1.340272e-01
-1.316314e-01
-1.299020e-01
-1.289914e-01
-1.286327e-01
-1.279401e-01
-1.257924e-01
-1.216654e-01
-1.161867e-01
-1.109205e-01
-1.075846e-01
-1.072251e-01
-1.096886e-01
-1.135600e-01
-1.167666e-01
-1.177873e-01
-1.167831e-01
-1.157084e-01
-1.171074e-01
-1.223280e-01
-1.303722e-01
-1.381988e-01
-1.423607e-01
-1.409678e-01
-1.346923e-01
-1.261823e-01
-1.184026e-01
-1.131394e-01
-1.105934e-01
-1.099899e-01
-1.104261e-01
-1.113140e-01
-1.123885e-01
-1.135874e-01
-1.149565e-01
-1.164989e-01
-1.179701e-01
-1.188553e-01
-1.186741e-01
-1.173506e-01
-1.152471e-01
-1.128635e-01
-1.106396e-01
-1.091160e-01
-1.091170e-01
-1.114476e-01
-1.161450e-01
-1.219567e-01
-1.266995e-01
-1.284350e-01
-1.266649e-01
-1.226646e-01
-1.187101e-01
-1.167643e-01
-1.175153e-01
-1.202542e-01
-1.234387e-01
-1.255153e-01
-1.256380e-01
-1.239626e-01
-1.213575e-01
-1.188156e-01
-1.170813e-01
-1.166007e-01
-1.174425e-01
-1.190538e-01
-1.202876e-01
-1.200633e-01
-1.182424e-01
-1.158703e-01
-1.144955e-01
-1.151298e-01
-1.176374e-01
-1.209148e-01
-1.236498e-01
-1.250866e-01
-1.252802e-01
-1.247861e-01
-1.241702e-01
-1.237367e-01
-1.235339e-01
-1.234418e-01
-1.232094e-01
-1.225480e-01
-1.213676e-01
-1.199500e-01
-1.187678e-01
-1.180561e-01
-1.176014e-01
-1.169956e-01
-1.160642e-01
-1.150334e-01
-1.143530e-01
-1.143984e-01
-1.152185e-01
-1.163875e-01
-1.170657e-01
-1.163714e-01
-1.139301e-01
-1.102427e-01
-1.066197e-01
-1.046878e-01
-1.056353e-01
-1.095032e-01
-1.149949e-01
-1.201353e-01
-1.234765e-01
-1.249422e-01
-1.255748e-01
-1.263887e-01
-1.273461e-01
-1.273865e-01
-1.254976e-01
-1.218563e-01
-1.179823e-01
-1.157185e-01
-1.158730e-01
-1.176436e-01
-1.193224e-01
-1.197075e-01
-1.189856e-01
-1.182892e-01
-1.184275e-01
-1.191331e-01
-1.195359e-01
-1.192008e-01
-1.185755e-01
-1.185147e-01
-1.194833e-01
-1.211275e-01
-1.224584e-01
-1.225378e-01
-1.212633e-01
-1.196348e-01
-1.191509e-01
-1.207384e-01
-1.241144e-01
-1.280875e-01
-1.313792e-01
-1.331402e-01
-1.328730e-01
-1.302672e-01
-1.254816e-01
-1.196172e-01
-1.145455e-01
-1.118463e-01
-1.117277e-01
-1.130043e-01
-1.141870e-01
-1.146886e-01
-1.151112e-01
-1.164528e-01
-1.189869e-01
-1.218349e-01
-1.236688e-01
-1.239168e-01
-1.232314e-01
-1.226610e-01
-1.224377e-01
-1.218097e-01
-1.200791e-01
-1.175535e-01
-1.153750e-01
-1.146004e-01
-1.155434e-01
-1.177794e-01
-1.204478e-01
-1.225018e-01
-1.230487e-01
-1.219353e-01
-1.201165e-01
-1.191915e-01
-1.203503e-01
-1.236348e-01
-1.279522e-01
-1.315346e-01
-1.325889e-01
-1.301825e-01
-1.250269e-01
-1.193375e-01
-1.155322e-01
-1.147075e-01
-1.161166e-01
-1.179506e-01
-1.186620e-01
-1.178260e-01
-1.160897e-01
-1.144627e-01
-1.135222e-01
-1.130694e-01
-1.124389e-01
-1.111477e-01
-1.093320e-01
-1.076767e-01
-1.069516e-01
-1.074976e-01
-1.090345e-01
-1.109140e-01
-1.125859e-01
-1.139168e-01
-1.151621e-01
-1.166239e-01
-1.182763e-01
-1.197494e-01
-1.207468e-01
-1.214406e-01
-1.223430e-01
-1.237384e-01
-1.252270e-01
-1.258044e-01
-1.244991e-01
-1.212386e-01
-1.172861e-01
-1.146166e-01
-1.144268e-01
-1.160895e-01
-1.177313e-01
-1.179556e-01
-1.169599e-01
-1.160239e-01
-1.160804e-01
-1.168150e-01
-1.170080e-01
-1.156338e-01
-1.126903e-01
-1.091908e-01
-1.065651e-01
-1.059796e-01
-1.078416e-01
-1.115828e-01
-1.158120e-01
-1.188251e-01
-1.193315e-01
-1.171622e-01
-1.135964e-01
-1.109184e-01
-1.111777e-01
-1.148174e-01
-1.202577e-01
-1.249276e-01
-1.269455e-01
-1.260931e-01
-1.235801e-01
-1.211490e-01
-1.202083e-01
-1.212780e-01
-1.238135e-01
-1.264447e-01
-1.276026e-01
-1.263734e-01
-1.231554e-01
-1.195266e-01
-1.171749e-01
-1.166720e-01
-1.171745e-01
-1.172760e-01
-1.161695e-01
-1.141700e-01
-1.123571e-01
-1.117361e-01
-1.125157e-01
-1.139785e-01
-1.150353e-01
-1.150548e-01
-1.143709e-01
-1.141245e-01
-1.155078e-01
-1.188456e-01
-1.231639e-01
-1.267136e-01
-1.281762e-01
-1.275326e-01
-1.257731e-01
-1.238321e-01
-1.219515e-01
-1.200305e-01
-1.182744e-01
-1.172344e-01
-1.172456e-01
-1.180352e-01
-1.189887e-01
-1.197381e-01
-1.204260e-01
-1.214209e-01
-1.227996e-01
-1.240673e-01
-1.243959e-01
-1.232579e-01
-1.209215e-01
-1.183010e-01
-1.162920e-01
-1.152689e-01
-1.151851e-01
-1.159824e-01
-1.177138e-01
-1.202417e-01
-1.229536e-01
-1.249305e-01
-1.254729e-01
-1.244539e-01
-1.221544e-01
-1.188988e-01
-1.150735e-01
-1.115314e-01
-1.096954e-01
-1.108521e-01
-1.150163e-01
-1.203985e-01
-1.242150e-01
-1.244545e-01
-1.211917e-01
-1.162790e-01
-1.117231e-01
-1.082850e-01
-1.054737e-01
-1.026136e-01
-9.973229e-02
-9.749422e-02
-9.653987e-02
-9.709378e-02
-9.918277e-02
-1.029401e-01
-1.083102e-01
-1.143363e-01
-1.190840e-01
-1.207953e-01
-1.193983e-01
-1.168558e-01
-1.158181e-01
-1.176225e-01
-1.213375e-01
-1.246669e-01
-1.258047e-01
-1.245183e-01
-1.217678e-01
-1.186813e-01
-1.159070e-01
-1.135163e-01
-1.112420e-01
-1.089886e-01
-1.073378e-01
-1.074163e-01
-1.099731e-01
-1.145020e-01
-1.194046e-01
-1.231445e-01
-1.252747e-01
-1.263584e-01
-1.269654e-01
-1.268743e-01
-1.253609e-01
-1.222486e-01
-1.185011e-01
-1.156169e-01
-1.144711e-01
-1.148186e-01
-1.157506e-01
-1.163726e-01
-1.161057e-01
-1.147663e-01
-1.127580e-01
-1.112351e-01
-1.117649e-01
-1.153981e-01
-1.217718e-01
-1.290391e-01
-1.347755e-01
-1.372078e-01
-1.359222e-01
-1.317297e-01
-1.260345e-01
-1.202304e-01
-1.153957e-01
-1.122797e-01
-1.114085e-01
-1.130191e-01
-1.167052e-01
-1.211484e-01
-1.245146e-01
-1.255319e-01
-1.244231e-01
-1.227551e-01
-1.221736e-01
-1.230570e-01
-1.242889e-01
-1.243739e-01
-1.228763e-01
-1.208771e-01
-1.201194e-01
-1.216804e-01
-1.252239e-01
-1.292040e-01
-1.316763e-01
-1.312150e-01
-1.276216e-01
-1.221554e-01
-1.170038e-01
-1.140870e-01
-1.139163e-01
-1.154026e-01
-1.168450e-01
-1.172923e-01
-1.170931e-01
-1.172611e-01
-1.184568e-01
-1.206074e-01
-1.232752e-01
-1.260677e-01
-1.286144e-01
-1.303785e-01
-1.307495e-01
-1.294066e-01
-1.265457e-01
-1.226958e-01
-1.183953e-01
-1.142388e-01
-1.112346e-01
-1.107552e-01
-1.136664e-01
-1.192453e-01
-1.250292e-01
-1.281045e-01
-1.270337e-01
-1.228238e-01
-1.180264e-01
-1.147593e-01
-1.134038e-01
-1.129336e-01
-1.122502e-01
-1.111950e-01
-1.104898e-01
-1.109021e-01
-1.124647e-01
-1.143552e-01
-1.154516e-01
-1.151158e-01
-1.136700e-01
-1.122458e-01
-1.120273e-01
-1.133359e-01
-1.152835e-01
-1.164322e-01
-1.160577e-01
-1.149218e-01
-1.147032e-01
-1.164549e-01
-1.195333e-01
-1.220560e-01
-1.223854e-01
-1.202108e-01
-1.164760e-01
-1.126298e-01
-1.099896e-01
-1.093841e-01
-1.108493e-01
-1.135268e-01
-1.161686e-01
-1.180552e-01
-1.194771e-01
-1.212961e-01
-1.240428e-01
-1.273223e-01
-1.298814e-01
-1.302476e-01
-1.276292e-01
-1.225844e-01
-1.169056e-01
-1.126081e-01
-1.107110e-01
-1.107858e-01
-1.115438e-01
-1.118368e-01
-1.112971e-01
-1.102896e-01
-1.093700e-01
-1.088015e-01
-1.085900e-01
-1.088714e-01
-1.100232e-01
-1.122347e-01
-1.150321e-01
-1.174033e-01
-1.185169e-01
-1.184392e-01
-1.182975e-01
-1.197036e-01
-1.236456e-01
-1.294780e-01
-1.348251e-01
-1.367406e-01
-1.335501e-01
-1.261384e-01
-1.176191e-01
-1.114362e-01
-1.092369e-01
-1.100980e-01
-1.115846e-01
-1.117180e-01
-1.103182e-01
-1.087498e-01
-1.084760e-01
-1.098755e-01
-1.123051e-01
-1.149567e-01
-1.174871e-01
-1.200657e-01
-1.230791e-01
-1.266382e-01
-1.300459e-01
-1.317637e-01
-1.303505e-01
-1.258664e-01
-1.203508e-01
-1.165678e-01
-1.159531e-01
-1.176313e-01
-1.193433e-01
-1.193568e-01
-1.177593e-01
-1.162169e-01
-1.164766e-01
-1.188331e-01
-1.218517e-01
-1.235598e-01
-1.229974e-01
-1.208239e-01
-1.186727e-01
-1.179286e-01
-1.188195e-01
-1.203641e-01
-1.211668e-01
-1.204811e-01
-1.187527e-01
-1.172506e-01
-1.170692e-01
-1.182482e-01
-1.197204e-01
-1.201690e-01
-1.190452e-01
-1.168605e-01
-1.146693e-01
-1.134004e-01
-1.135507e-01
-1.151278e-01
-1.175581e-01
-1.197072e-01
-1.204373e-01
-1.195809e-01
-1.183388e-01
-1.182994e-01
-1.198320e-01
-1.216164e-01
-1.219211e-01
-1.202286e-01
-1.175189e-01
-1.151725e-01
-1.138592e-01
-1.134434e-01
-1.136737e-01
-1.147043e-01
-1.168503e-01
-1.198741e-01
-1.226798e-01
-1.239426e-01
-1.231786e-01
-1.211997e-01
-1.195061e-01
-1.191915e-01
-1.202396e-01
-1.216167e-01
-1.219951e-01
-1.206543e-01
-1.180574e-01
-1.157482e-01
-1.154806e-01
-1.179381e-01
-1.219333e-01
-1.249851e-01
-1.251316e-01
-1.224901e-01
-1.190710e-01
-1.170478e-01
-1.171770e-01
-1.186476e-01
-1.200762e-01
-1.205425e-01
-1.199857e-01
-1.190132e-01
-1.184351e-01
-1.187354e-01
-1.196726e-01
-1.203351e-01
-1.198123e-01
-1.180391e-01
-1.160290e-01
-1.152362e-01
-1.166160e-01
-1.201126e-01
-1.247621e-01
-1.291222e-01
-1.317859e-01
-1.319537e-01
-1.298847e-01
-1.267666e-01
-1.238721e-01
-1.217018e-01
-1.199882e-01
-1.184437e-01
-1.172487e-01
-1.167697e-01
-1.171038e-01
-1.181358e-01
-1.198690e-01
-1.223416e-01
-1.251321e-01
-1.271719e-01
-1.272622e-01
-1.248760e-01
-1.205339e-01
-1.154417e-01
-1.107501e-01
-1.071741e-01
-1.052692e-01
-1.057948e-01
-1.094261e-01
-1.159255e-01
-1.236901e-01
-1.303411e-01
-1.340093e-01
-1.342948e-01
-1.321761e-01
-1.290331e-01
-1.256504e-01
-1.220491e-01
-1.182079e-01
-1.147733e-01
-1.127825e-01
-1.125835e-01
-1.132823e-01
-1.135855e-01
-1.132109e-01
-1.132603e-01
-1.151030e-01
-1.189156e-01
-1.232439e-01
-1.258972e-01
-1.254268e-01
-1.220912e-01
-1.176134e-01
-1.139545e-01
-1.121284e-01
-1.119268e-01
-1.124792e-01
-1.129246e-01
-1.127146e-01
-1.116595e-01
-1.099975e-01
-1.084266e-01
-1.077888e-01
-1.084645e-01
-1.100509e-01
-1.116863e-01
-1.126620e-01
-1.127304e-01
-1.120217e-01
-1.108770e-01
-1.097774e-01
-1.092878e-01
-1.098824e-01
-1.116334e-01
-1.139585e-01
-1.157641e-01
-1.160758e-01
-1.147211e-01
-1.124789e-01
-1.105663e-01
-1.098276e-01
-1.101181e-01
-1.103035e-01
-1.090058e-01
-1.056272e-01
-1.008935e-01
-9.660168e-02
-9.481559e-02
-9.686398e-02
-1.025082e-01
-1.098035e-01
-1.159966e-01
-1.190499e-01
-1.187399e-01
-1.165469e-01
-1.145301e-01
-1.140970e-01
-1.154351e-01
-1.177711e-01
-1.201449e-01
-1.221522e-01
-1.240672e-01
-1.261788e-01
-1.279924e-01
-1.282368e-01
-1.257735e-01
-1.205265e-01
-1.136902e-01
-1.073002e-01
-1.035220e-01
-1.037893e-01
-1.080324e-01
-1.145445e-01
-1.207812e-01
-1.246481e-01
-1.254039e-01
-1.236556e-01
-1.206763e-01
-1.177148e-01
-1.157125e-01
-1.152548e-01
-1.164061e-01
-1.184888e-01
-1.202536e-01
-1.206001e-01
-1.193424e-01
-1.173482e-01
-1.159436e-01
-1.160583e-01
-1.176531e-01
-1.197424e-01
-1.210238e-01
-1.207257e-01
-1.190386e-01
-1.167991e-01
-1.147931e-01
-1.133819e-01
-1.126910e-01
-1.128851e-01
-1.140016e-01
-1.155382e-01
-1.165264e-01
-1.163310e-01
-1.154128e-01
-1.151274e-01
-1.165752e-01
-1.194981e-01
-1.222664e-01
-1.230845e-01
-1.213959e-01
-1.182149e-01
-1.151909e-01
-1.134498e-01
-1.132276e-01
-1.142629e-01
-1.162199e-01
-1.187187e-01
-1.212075e-01
-1.230775e-01
-1.239721e-01
-1.238726e-01
-1.228214e-01
-1.207262e-01
-1.176801e-01
-1.144591e-01
-1.123516e-01
-1.122055e-01
-1.137191e-01
-1.158607e-01
-1.178860e-01
-1.196835e-01
-1.211594e-01
-1.216896e-01
-1.205162e-01
-1.176478e-01
-1.141665e-01
-1.115823e-01
-1.109216e-01
-1.123519e-01
-1.154001e-01
-1.192549e-01
-1.228873e-01
-1.252337e-01
-1.256149e-01
-1.240642e-01
-1.211670e-01
-1.175795e-01
-1.137867e-01
-1.103090e-01
-1.079134e-01
-1.073122e-01
-1.084591e-01
-1.101886e-01
-1.107936e-01
-1.093327e-01
-1.067258e-01
-1.055973e-01
-1.085111e-01
-1.156146e-01
-1.237677e-01
-1.284523e-01
-1.271902e-01
-1.214756e-01
-1.155120e-01
-1.130761e-01
-1.153011e-01
-1.207810e-01
-1.271049e-01
-1.322144e-01
-1.349395e-01
-1.350626e-01
-1.332148e-01
-1.304112e-01
-1.272250e-01
-1.233403e-01
-1.182062e-01
-1.123053e-01
-1.075884e-01
-1.062875e-01
-1.090379e-01
-1.140742e-01
-1.183095e-01
-1.194799e-01
-1.177285e-01
-1.154204e-01
-1.152483e-01
-1.180839e-01
-1.223696e-01
-1.255501e-01
-1.262046e-01
-1.249670e-01
-1.235928e-01
-1.233322e-01
-1.242366e-01
-1.257406e-01
-1.274409e-01
-1.291295e-01
-1.303969e-01
-1.306564e-01
-1.296637e-01
-1.278128e-01
-1.258185e-01
-1.241993e-01
-1.230522e-01
-1.221114e-01
-1.209468e-01
-1.193249e-01
-1.175584e-01
-1.163915e-01
-1.163352e-01
-1.170751e-01
-1.176332e-01
-1.171996e-01
-1.158630e-01
-1.145890e-01
-1.145007e-01
-1.160236e-01
-1.184806e-01
-1.204414e-01
-1.206566e-01
-1.189179e-01
-1.161861e-01
-1.139683e-01
-1.134961e-01
-1.151830e-01
-1.184579e-01
-1.219653e-01
-1.241523e-01
-1.240586e-01
-1.218395e-01
-1.186187e-01
-1.157603e-01
-1.141232e-01
-1.138435e-01
-1.146761e-01
-1.164381e-01
-1.190913e-01
-1.223927e-01
-1.255078e-01
-1.271415e-01
-1.263204e-01
-1.232511e-01
-1.194933e-01
-1.172437e-01
-1.181440e-01
-1.222477e-01
-1.277774e-01
-1.320084e-01
-1.328428e-01
-1.300103e-01
-1.251054e-01
-1.205311e-01
-1.180789e-01
-1.180742e-01
-1.196740e-01
-1.219505e-01
-1.246283e-01
-1.278191e-01
-1.312929e-01
-1.342346e-01
-1.356812e-01
-1.350613e-01
-1.323776e-01
-1.281688e-01
-1.234828e-01
-1.196619e-01
-1.177482e-01
-1.178968e-01
-1.193728e-01
-1.211166e-01
-1.223153e-01
-1.225585e-01
-1.217003e-01
-1.198308e-01
-1.174586e-01
-1.155493e-01
-1.151550e-01
-1.168827e-01
-1.206590e-01
-1.259036e-01
-1.318153e-01
-1.374711e-01
-1.417950e-01
-1.437165e-01
-1.426634e-01
-1.390751e-01
-1.343658e-01
-1.301041e-01
-1.269567e-01
-1.243764e-01
-1.214129e-01
-1.179027e-01
-1.148725e-01
-1.137274e-01
-1.149415e-01
-1.174800e-01
-1.195169e-01
-1.198188e-01
-1.186339e-01
-1.174358e-01
-1.177699e-01
-1.200958e-01
-1.235542e-01
-1.267962e-01
-1.289968e-01
-1.300895e-01
-1.302697e-01
-1.295963e-01
-1.281357e-01
-1.262880e-01
-1.247977e-01
-1.243635e-01
-1.251377e-01
-1.265397e-01
-1.276131e-01
-1.276630e-01
-1.266577e-01
-1.250992e-01
-1.234622e-01
-1.216803e-01
-1.192706e-01
-1.161063e-01
-1.130240e-01
-1.114822e-01
-1.124695e-01
-1.156507e-01
-1.195462e-01
-1.226434e-01
-1.245074e-01
-1.258850e-01
-1.277152e-01
-1.300724e-01
-1.320810e-01
-1.327455e-01
-1.318052e-01
-1.299261e-01
-1.282144e-01
-1.274463e-01
-1.275219e-01
-1.275018e-01
-1.262146e-01
-1.230945e-01
-1.188001e-01
-1.151230e-01
-1.139490e-01
-1.158683e-01
-1.196780e-01
-1.233967e-01
-1.258929e-01
-1.275409e-01
-1.293405e-01
-1.315413e-01
-1.332238e-01
-1.331507e-01
-1.308866e-01
-1.270996e-01
-1.229555e-01
-1.193276e-01
-1.165000e-01
-1.144462e-01
-1.132715e-01
-1.133281e-01
-1.148692e-01
-1.175982e-01
-1.205911e-01
-1.226564e-01
-1.228152e-01
-1.206948e-01
-1.167994e-01
-1.124682e-01
-1.093210e-01
-1.084424e-01
-1.099197e-01
-1.130410e-01
-1.167895e-01
-1.201157e-01
-1.220357e-01
-1.219894e-01
-1.204149e-01
-1.188289e-01
-1.189414e-01
-1.213421e-01
-1.248795e-01
-1.273250e-01
-1.268974e-01
-1.235740e-01
-1.192154e-01
-1.163606e-01
-1.165946e-01
-1.197121e-01
-1.241127e-01
-1.278520e-01
-1.295228e-01
-1.286311e-01
-1.256018e-01
-1.215679e-01
-1.178862e-01
-1.154080e-01
-1.139842e-01
-1.127374e-01
-1.108924e-01
-1.083957e-01
-1.059512e-01
-1.046821e-01
-1.056215e-01
-1.090988e-01
-1.142943e-01
-1.193724e-01
-1.222774e-01
-1.218312e-01
-1.185718e-01
-1.147579e-01
-1.132176e-01
-1.155270e-01
-1.208178e-01
-1.262384e-01
-1.287727e-01
-1.270817e-01
-1.221423e-01
-1.164066e-01
-1.122131e-01
-1.106242e-01
-1.114235e-01
-1.139372e-01
-1.176545e-01
-1.221038e-01
-1.264856e-01
-1.297837e-01
-1.312910e-01
-1.309206e-01
-1.290908e-01
-1.265363e-01
-1.242330e-01
-1.231772e-01
-1.238659e-01
-1.258379e-01
-1.277796e-01
-1.282541e-01
-1.265620e-01
-1.231383e-01
-1.192715e-01
-1.163719e-01
-1.152369e-01
-1.157639e-01
-1.172598e-01
-1.189746e-01
-1.203642e-01
-1.210928e-01
-1.211644e-01
-1.211601e-01
-1.220182e-01
-1.241688e-01
-1.267924e-01
-1.281723e-01
-1.271122e-01
-1.242240e-01
-1.217892e-01
-1.220574e-01
-1.253518e-01
-1.296868e-01
-1.322229e-01
-1.312134e-01
-1.269497e-01
-1.213671e-01
-1.168971e-01
-1.152503e-01
-1.166131e-01
-1.195726e-01
-1.218136e-01
-1.213122e-01
-1.174900e-01
-1.116758e-01
-1.064576e-01
-1.042260e-01
-1.058531e-01
-1.103358e-01
-1.155322e-01
-1.194391e-01
-1.211808e-01
-1.211704e-01
-1.205736e-01
-1.205905e-01
-1.219063e-01
-1.244141e-01
-1.273264e-01
-1.296956e-01
-1.310080e-01
-1.313867e-01
-1.312826e-01
-1.309883e-01
-1.304373e-01
-1.294447e-01
-1.280873e-01
-1.268084e-01
-1.261270e-01
-1.262288e-01
-1.268224e-01
-1.273440e-01
-1.272412e-01
-1.261615e-01
-1.241615e-01
-1.219072e-01
-1.204871e-01
-1.206925e-01
-1.222882e-01
-1.240218e-01
-1.245376e-01
-1.235571e-01
-1.223132e-01
-1.226357e-01
-1.252242e-01
-1.286717e-01
-1.303976e-01
-1.287947e-01
-1.246217e-01
-1.204619e-01
-1.189063e-01
-1.209943e-01
-1.258479e-01
-1.313779e-01
-1.353910e-01
-1.365121e-01
-1.346488e-01
-1.309084e-01
-1.270047e-01
-1.244247e-01
-1.237911e-01
-1.247232e-01
-1.262304e-01
-1.273997e-01
-1.279015e-01
-1.279635e-01
-1.279336e-01
-1.278613e-01
-1.274487e-01
-1.264088e-01
-1.249101e-01
-1.236807e-01
-1.236326e-01
-1.252367e-01
-1.280551e-01
-1.308170e-01
-1.321325e-01
-1.314000e-01
-1.291970e-01
-1.268712e-01
-1.257398e-01
-1.264271e-01
-1.285080e-01
-1.305644e-01
-1.309182e-01
-1.288236e-01
-1.250669e-01
-1.212511e-01
-1.185485e-01
-1.173032e-01
-1.176044e-01
-1.196837e-01
-1.234819e-01
-1.280520e-01
-1.317186e-01
-1.329508e-01
-1.311465e-01
-1.268051e-01
-1.212573e-01
-1.162886e-01
-1.136908e-01
-1.146277e-01
-1.189627e-01
-1.250266e-01
-1.302613e-01
-1.325754e-01
-1.315190e-01
-1.283378e-01
-1.248528e-01
-1.221502e-01
-1.202051e-01
-1.185661e-01
-1.171629e-01
-1.163662e-01
-1.164608e-01
-1.172888e-01
-1.183588e-01
-1.190976e-01
-1.189820e-01
-1.176786e-01
-1.153249e-01
-1.127653e-01
-1.113979e-01
-1.124643e-01
-1.160913e-01
-1.208419e-01
-1.243438e-01
-1.246979e-01
-1.216912e-01
-1.169804e-01
-1.131264e-01
-1.120888e-01
-1.141662e-01
-1.180792e-01
-1.219769e-01
-1.244364e-01
-1.248464e-01
-1.234314e-01
-1.212749e-01
-1.200735e-01
-1.212726e-01
-1.250127e-01
-1.298186e-01
-1.334334e-01
-1.341974e-01
-1.319528e-01
-1.279384e-01
-1.239272e-01
-1.212802e-01
-1.204515e-01
-1.210926e-01
-1.225517e-01
-1.243494e-01
-1.262350e-01
-1.278408e-01
-1.284338e-01
-1.272162e-01
-1.240437e-01
-1.199472e-01
-1.168816e-01
-1.166212e-01
-1.194350e-01
-1.236139e-01
-1.264705e-01
-1.261903e-01
-1.230503e-01
-1.190047e-01
-1.160555e-01
-1.148006e-01
-1.142768e-01
-1.130791e-01
-1.107166e-01
-1.080298e-01
-1.063594e-01
-1.063435e-01
-1.075239e-01
-1.089799e-01
-1.101082e-01
-1.107501e-01
-1.108612e-01
-1.104028e-01
-1.095932e-01
-1.090539e-01
-1.095589e-01
-1.115468e-01
-1.146403e-01
-1.174695e-01
-1.182617e-01
-1.161908e-01
-1.124198e-01
-1.096058e-01
-1.100219e-01
-1.138558e-01
-1.191174e-01
-1.232188e-01
-1.249370e-01
-1.251197e-01
-1.255512e-01
-1.270866e-01
-1.288385e-01
-1.290559e-01
-1.266524e-01
-1.219345e-01
-1.161527e-01
-1.106088e-01
-1.061230e-01
-1.030688e-01
-1.016801e-01
-1.021738e-01
-1.044771e-01
-1.078986e-01
-1.112942e-01
-1.137703e-01
-1.152978e-01
-1.166129e-01
-1.184875e-01
-1.210793e-01
-1.239153e-01
-1.263042e-01
-1.275561e-01
-1.269123e-01
-1.237990e-01
-1.186396e-01
-1.133003e-01
-1.101646e-01
-1.103435e-01
-1.127190e-01
-1.148372e-01
-1.149393e-01
-1.133940e-01
-1.123182e-01
-1.137382e-01
-1.178880e-01
-1.230669e-01
-1.270699e-01
-1.288130e-01
-1.286571e-01
-1.273359e-01
-1.249317e-01
-1.211547e-01
-1.164345e-01
-1.123500e-01
-1.108394e-01
-1.129622e-01
-1.181505e-01
-1.242618e-01
-1.283984e-01
-1.283305e-01
-1.238778e-01
-1.171746e-01
-1.113490e-01
-1.086105e-01
-1.092976e-01
-1.123267e-01
-1.162157e-01
-1.198804e-01
-1.230056e-01
-1.259288e-01
-1.290237e-01
-1.320331e-01
-1.340637e-01
-1.343500e-01
-1.330201e-01
-1.310559e-01
-1.295434e-01
-1.290331e-01
-1.295306e-01
-1.308081e-01
-1.324865e-01
-1.338844e-01
-1.340823e-01
-1.323934e-01
-1.288711e-01
-1.243379e-01
-1.198685e-01
-1.162121e-01
-1.136396e-01
-1.121712e-01
-1.117721e-01
-1.123302e-01
-1.136103e-01
-1.153785e-01
-1.175943e-01
-1.204468e-01
-1.241364e-01
-1.284661e-01
-1.324810e-01
-1.345633e-01
-1.331957e-01
-1.280263e-01
-1.204264e-01
-1.129824e-01
-1.081608e-01
-1.070385e-01
-1.089031e-01
-1.118686e-01
-1.140275e-01
-1.144395e-01
-1.133842e-01
-1.117592e-01
-1.102465e-01
-1.090981e-01
-1.085822e-01
-1.092714e-01
-1.116449e-01
-1.154074e-01
-1.192554e-01
-1.214174e-01
-1.207366e-01
-1.176170e-01
-1.140740e-01
-1.126487e-01
-1.147845e-01
-1.197655e-01
-1.250608e-01
-1.279348e-01
-1.271586e-01
-1.235523e-01
-1.190885e-01
-1.154489e-01
-1.132299e-01
-1.122291e-01
-1.122113e-01
-1.132291e-01
-1.152671e-01
-1.178340e-01
-1.201113e-01
-1.215304e-01
-1.221802e-01
-1.226871e-01
-1.236862e-01
-1.252738e-01
-1.267950e-01
-1.271145e-01
-1.252672e-01
-1.211781e-01
-1.160369e-01
-1.119686e-01
-1.109667e-01
-1.136129e-01
-1.184997e-01
-1.229974e-01
-1.250139e-01
-1.244089e-01
-1.227813e-01
-1.217777e-01
-1.215685e-01
-1.209555e-01
-1.188505e-01
-1.155593e-01
-1.126591e-01
-1.116408e-01
-1.126188e-01
-1.143247e-01
-1.153097e-01
-1.151070e-01
-1.143233e-01
-1.138191e-01
-1.139271e-01
-1.144238e-01
-1.151209e-01
-1.163214e-01
-1.185372e-01
-1.217031e-01
-1.248333e-01
-1.267550e-01
-1.273355e-01
-1.278766e-01
-1.300605e-01
-1.343199e-01
-1.391831e-01
-1.422722e-01
-1.420851e-01
-1.390095e-01
-1.347582e-01
-1.308335e-01
-1.274550e-01
-1.238753e-01
-1.196206e-01
-1.153374e-01
-1.124348e-01
-1.119059e-01
-1.134177e-01
-1.155049e-01
-1.167744e-01
-1.170781e-01
-1.175261e-01
-1.192671e-01
-1.222126e-01
-1.249742e-01
-1.260790e-01
-1.252580e-01
-1.235687e-01
-1.223505e-01
-1.221557e-01
-1.226012e-01
-1.229458e-01
-1.226121e-01
-1.213509e-01
-1.193276e-01
-1.172267e-01
-1.160337e-01
-1.163634e-01
-1.178859e-01
-1.195369e-01
-1.204731e-01
-1.209087e-01
-1.220106e-01
-1.249090e-01
-1.296600e-01
-1.349675e-01
-1.388245e-01
-1.395842e-01
-1.367951e-01
-1.314323e-01
-1.255306e-01
-1.214021e-01
-1.206992e-01
-1.237285e-01
-1.294151e-01
-1.359338e-01
-1.415107e-01
-1.448630e-01
-1.452330e-01
-1.423869e-01
-1.368105e-01
-1.298461e-01
-1.233601e-01
-1.189957e-01
-1.175595e-01
-1.189403e-01
-1.224060e-01
-1.269173e-01
-1.313453e-01
-1.347033e-01
-1.364400e-01
-1.366733e-01
-1.361270e-01
-1.356135e-01
-1.352915e-01
-1.343552e-01
-1.316466e-01
-1.268441e-01
-1.211702e-01
-1.168593e-01
-1.157618e-01
-1.182283e-01
-1.230464e-01
-1.282829e-01
-1.323600e-01
-1.346958e-01
-1.355528e-01
-1.353260e-01
-1.339966e-01
-1.312982e-01
-1.273542e-01
-1.229799e-01
-1.192334e-01
-1.167310e-01
-1.154949e-01
-1.153417e-01
-1.161816e-01
-1.179227e-01
-1.203076e-01
-1.230023e-01
-1.257770e-01
-1.284684e-01
-1.308121e-01
-1.324969e-01
-1.334709e-01
-1.340746e-01
-1.346959e-01
-1.352006e-01
-1.347601e-01
-1.324499e-01
-1.282805e-01
-1.236998e-01
-1.208081e-01
-1.206964e-01
-1.224306e-01
-1.238224e-01
-1.233343e-01
-1.212075e-01
-1.187737e-01
-1.169434e-01
-1.156183e-01
-1.144616e-01
-1.137936e-01
-1.143667e-01
-1.162935e-01
-1.185327e-01
-1.196881e-01
-1.193102e-01
-1.183418e-01
-1.183340e-01
-1.202033e-01
-1.234860e-01
-1.265539e-01
-1.276856e-01
-1.263448e-01
-1.237282e-01
-1.220315e-01
-1.228225e-01
-1.257153e-01
-1.284958e-01
-1.287509e-01
-1.256830e-01
-1.205673e-01
-1.156221e-01
-1.124771e-01
-1.114566e-01
-1.118486e-01
-1.125987e-01
-1.129468e-01
-1.127738e-01
-1.125018e-01
-1.126343e-01
-1.133839e-01
-1.147286e-01
-1.167072e-01
-1.195003e-01
-1.231315e-01
-1.270646e-01
-1.301527e-01
-1.311691e-01
-1.296617e-01
-1.264696e-01
-1.233315e-01
-1.217169e-01
-1.217934e-01
-1.224643e-01
-1.224761e-01
-1.215738e-01
-1.206535e-01
-1.208831e-01
-1.227483e-01
-1.258461e-01
-1.292828e-01
-1.320787e-01
-1.334173e-01
-1.329309e-01
-1.309396e-01
-1.282916e-01
-1.257704e-01
-1.235715e-01
-1.213917e-01
-1.190942e-01
-1.173105e-01
-1.173101e-01
-1.200447e-01
-1.250515e-01
-1.302444e-01
-1.330046e-01
-1.318402e-01
-1.273526e-01
-1.218206e-01
-1.177429e-01
-1.163259e-01
-1.168915e-01
-1.175917e-01
-1.169203e-01
-1.148972e-01
-1.130561e-01
-1.133120e-01
-1.165961e-01
-1.222088e-01
-1.282392e-01
-1.326525e-01
-1.342849e-01
-1.332221e-01
-1.306093e-01
-1.281884e-01
-1.276276e-01
-1.296537e-01
-1.334473e-01
-1.369696e-01
-1.382785e-01
-1.369263e-01
-1.342491e-01
-1.322183e-01
-1.317616e-01
-1.319677e-01
-1.309478e-01
-1.277547e-01
-1.236728e-01
-1.215036e-01
-1.232636e-01
-1.283623e-01
-1.339748e-01
-1.371875e-01
-1.369048e-01
-1.341113e-01
-1.307961e-01
-1.286785e-01
-1.284701e-01
-1.297746e-01
-1.314778e-01
-1.324202e-01
-1.320413e-01
-1.306386e-01
-1.291062e-01
-1.283278e-01
-1.285248e-01
-1.289223e-01
-1.281076e-01
-1.249940e-01
-1.196444e-01
-1.133140e-01
-1.078807e-01
-1.051932e-01
-1.064831e-01
-1.117727e-01
-1.195756e-01
-1.274003e-01
-1.329860e-01
-1.354212e-01
-1.353236e-01
-1.341034e-01
-1.330389e-01
-1.327932e-01
-1.334164e-01
-1.345177e-01
-1.354203e-01
-1.354016e-01
-1.341149e-01
-1.319295e-01
-1.297491e-01
-1.282975e-01
-1.274911e-01
-1.265707e-01
-1.249437e-01
-1.229147e-01
-1.215301e-01
-1.216688e-01
-1.232598e-01
-1.253090e-01
-1.266512e-01
-1.268258e-01
-1.264395e-01
-1.266695e-01
-1.282004e-01
-1.304820e-01
-1.320281e-01
-1.315134e-01
-1.287027e-01
-1.245349e-01
-1.205058e-01
-1.179056e-01
-1.173023e-01
-1.184126e-01
-1.203631e-01
-1.222007e-01
-1.233909e-01
-1.240478e-01
-1.247308e-01
-1.258793e-01
-1.272964e-01
-1.281748e-01
-1.277188e-01
-1.258010e-01
-1.229813e-01
-1.198756e-01
-1.166439e-01
-1.132552e-01
-1.102004e-01
-1.086791e-01
-1.098029e-01
-1.134224e-01
-1.177238e-01
-1.202314e-01
-1.195952e-01
-1.166921e-01
-1.140590e-01
-1.140433e-01
-1.170748e-01
-1.213484e-01
-1.241328e-01
-1.237400e-01
-1.207684e-01
-1.177522e-01
-1.174174e-01
-1.207491e-01
-1.263133e-01
-1.313198e-01
-1.334791e-01
-1.321919e-01
-1.285018e-01
-1.243322e-01
-1.216401e-01
-1.216597e-01
-1.243483e-01
-1.283788e-01
-1.317828e-01
-1.327887e-01
-1.303934e-01
-1.247157e-01
-1.172396e-01
-1.105712e-01
-1.073286e-01
-1.086419e-01
-1.134486e-01
-1.192742e-01
-1.238694e-01
-1.263220e-01
-1.268662e-01
-1.259170e-01
-1.235067e-01
-1.197082e-01
-1.154615e-01
-1.126790e-01
-1.131633e-01
-1.171435e-01
-1.228531e-01
-1.277059e-01
-1.300406e-01
-1.298921e-01
-1.284197e-01
-1.269110e-01
-1.261966e-01
-1.264671e-01
-1.272448e-01
-1.275978e-01
-1.267081e-01
-1.244658e-01
-1.215795e-01
-1.190790e-01
-1.176207e-01
-1.171565e-01
-1.171697e-01
-1.171569e-01
-1.169511e-01
-1.167979e-01
-1.172097e-01
-1.185296e-01
-1.204018e-01
-1.217544e-01
-1.215793e-01
-1.198923e-01
-1.179661e-01
-1.176216e-01
-1.201638e-01
-1.256414e-01
-1.326816e-01
-1.388470e-01
-1.415026e-01
-1.391137e-01
-1.323969e-01
-1.243468e-01
-1.186755e-01
-1.174774e-01
-1.198325e-01
-1.225681e-01
-1.227070e-01
-1.196788e-01
-1.156058e-01
-1.136375e-01
-1.157212e-01
-1.212995e-01
-1.276629e-01
-1.316890e-01
-1.318045e-01
-1.287851e-01
-1.248921e-01
-1.221395e-01
-1.210326e-01
-1.205962e-01
-1.195222e-01
-1.174509e-01
-1.152957e-01
-1.143270e-01
-1.148373e-01
-1.156217e-01
-1.148027e-01
-1.113016e-01
-1.057040e-01
-9.993757e-02
-9.622437e-02
-9.605639e-02
-9.956372e-02
-1.054189e-01
-1.113944e-01
-1.154020e-01
-1.164350e-01
-1.148678e-01
-1.120415e-01
-1.094634e-01
-1.080593e-01
-1.078494e-01
-1.081287e-01
-1.078737e-01
-1.060896e-01
-1.021161e-01
-9.594249e-02
-8.831896e-02
-8.046687e-02
-7.358949e-02
-6.854321e-02
-6.572138e-02
-6.495910e-02
-6.547745e-02
-6.612932e-02
-6.596661e-02
-6.471444e-02
-6.277234e-02
-6.081655e-02
-5.935311e-02
-5.849470e-02
-5.805700e-02
-5.787729e-02
-5.806596e-02
-5.890717e-02
-6.044001e-02
-6.214476e-02
-6.319921e-02
-6.323223e-02
-6.283275e-02
-6.314578e-02
-6.482248e-02
-6.730307e-02
-6.905023e-02
-6.847918e-02
-6.490994e-02
-5.899450e-02
-5.240165e-02
-4.696225e-02
-4.382959e-02
-4.316192e-02
-4.438498e-02
-4.668578e-02
-4.936487e-02
-5.192402e-02
-5.399138e-02
-5.525324e-02
-5.550200e-02
-5.475982e-02
-5.327783e-02
-5.127773e-02
-4.865951e-02
-4.507265e-02
-4.035415e-02
-3.488150e-02
-2.953673e-02
-2.542983e-02
-2.357672e-02
-2.450480e-02
-2.786762e-02
-3.243610e-02
-3.667123e-02
-3.953458e-02
-4.092169e-02
-4.143435e-02
-4.178894e-02
-4.238247e-02
-4.320800e-02
-4.392127e-02
-4.392594e-02
-4.260309e-02
-3.972088e-02
-3.573262e-02
-3.160108e-02
-2.813929e-02
-2.538171e-02
-2.265619e-02
-1.945149e-02
-1.632579e-02
-1.488558e-02
-1.660875e-02
-2.140210e-02
-2.721716e-02
-3.122844e-02
-3.169018e-02
-2.899069e-02
-2.518643e-02
-2.259943e-02
-2.258124e-02
-2.500483e-02
-2.842218e-02
-3.075418e-02
-3.037387e-02
-2.712490e-02
-2.259112e-02
-1.924026e-02
-1.881732e-02
-2.105397e-02
-2.372522e-02
-2.412583e-02
-2.091562e-02
-1.502525e-02
-9.045220e-03
-5.563849e-03
-5.606063e-03
-8.204580e-03
-1.123617e-02
-1.276273e-02
-1.198656e-02
-9.429855e-03
-6.451788e-03
-4.428170e-03
-3.972191e-03
-4.603457e-03
-5.129039e-03
-4.533706e-03
-2.709109e-03
-4.512138e-04
1.198702e-03
1.672133e-03
1.135501e-03
2.614580e-04
-2.197538e-04
2.394606e-05
6.403402e-04
7.562061e-04
-3.448900e-04
-2.512111e-03
-4.635231e-03
-5.302470e-03
-3.684902e-03
6.516379e-06
4.695079e-03
8.993676e-03
1.187486e-02
1.323582e-02
1.390965e-02
1.481933e-02
1.590783e-02
1.606463e-02
1.434067e-02
1.122174e-02
8.535528e-03
7.987841e-03
9.730429e-03
1.227546e-02
1.375759e-02
1.342911e-02
1.217938e-02
1.163489e-02
1.256148e-02
1.401769e-02
1.410110e-02
1.163995e-02
7.365611e-03
3.617808e-03
2.799868e-03
5.746112e-03
1.124065e-02
1.695212e-02
2.090544e-02
2.243479e-02
2.221376e-02
2.152832e-02
2.126424e-02
2.132542e-02
2.098179e-02
1.977468e-02
1.803056e-02
1.654282e-02
1.588921e-02
1.605735e-02
1.656659e-02
1.684538e-02
1.659109e-02
1.598121e-02
1.567310e-02
1.653765e-02
1.917341e-02
2.344925e-02
2.840525e-02
3.263657e-02
3.493123e-02
3.475167e-02
3.232390e-02
2.844854e-02
2.424305e-02
2.079333e-02
1.867509e-02
1.770494e-02
1.735495e-02
1.753863e-02
1.883535e-02
2.174338e-02
2.576656e-02
2.948265e-02
3.165954e-02
3.225188e-02
3.222188e-02
3.242312e-02
3.275508e-02
3.244721e-02
3.112151e-02
2.945293e-02
2.865306e-02
2.926911e-02
3.055540e-02
3.106331e-02
2.981444e-02
2.692964e-02
2.329800e-02
1.979891e-02
1.680761e-02
1.430127e-02
1.232170e-02
1.122459e-02
1.138763e-02
1.272634e-02
1.464625e-02
1.651125e-02
1.808378e-02
1.952561e-02
2.111452e-02
2.298917e-02
2.497001e-02
2.647977e-02
2.680366e-02
2.568775e-02
2.369494e-02
2.184764e-02
2.092771e-02
2.118348e-02
2.261043e-02
2.529331e-02
2.935473e-02
3.459670e-02
4.021622e-02
4.486748e-02
4.711260e-02
4.599853e-02
4.129164e-02
3.321778e-02
2.211073e-02
8.363126e-03
-7.398100e-03
-2.413625e-02
-4.027343e-02
-5.372100e-02
-6.237843e-02
-6.507849e-02
-6.228569e-02
-5.578400e-02
-4.745183e-02
-3.815715e-02
-2.777688e-02
-1.627962e-02
-4.722304e-03
4.946623e-03
1.117166e-02
1.395078e-02
1.482656e-02
1.579306e-02
1.804874e-02
2.146919e-02
2.506576e-02
2.799957e-02
3.031856e-02
3.289485e-02
3.682283e-02
4.289400e-02
5.140118e-02
6.211430e-02
7.430851e-02
8.693221e-02
9.894930e-02
1.096638e-01
1.187788e-01
1.261499e-01
1.314745e-01
1.342367e-01
1.339618e-01
1.305203e-01
1.242363e-01
1.158172e-01
1.062161e-01
9.635153e-02
8.662217e-02
7.656503e-02
6.517339e-02
5.181674e-02
3.703891e-02
2.254222e-02
1.028331e-02
1.250354e-03
-5.214330e-03
-1.098587e-02
-1.790653e-02
-2.670162e-02
-3.685024e-02
-4.724218e-02
-5.679883e-02
-6.460548e-02
-6.989662e-02
-7.235683e-02
-7.258818e-02
-7.216245e-02
-7.294595e-02
-7.601663e-02
-8.092004e-02
-8.590844e-02
-8.914277e-02
-9.001353e-02
-8.951243e-02
-8.931596e-02
-9.031975e-02
-9.186033e-02
-9.237457e-02
-9.102257e-02
-8.877911e-02
-8.785994e-02
-8.997097e-02
-9.499268e-02
-1.011351e-01
-1.061818e-01
-1.086945e-01
-1.083680e-01
-1.055973e-01
-1.010149e-01
-9.560362e-02
-9.101816e-02
-8.911462e-02
-9.046956e-02
-9.320609e-02
-9.367427e-02
-8.879116e-02
-7.804428e-02
-6.341577e-02
-4.751100e-02
-3.175229e-02
-1.607636e-02
8.766726e-05
1.679339e-02
3.332837e-02
4.860718e-02
6.169221e-02
7.217812e-02
8.037897e-02
8.721280e-02
9.374381e-02
1.006100e-01
1.077349e-01
1.145441e-01
1.204404e-01
1.249918e-01
1.276552e-01
1.275101e-01
1.235520e-01
1.154544e-01
1.041072e-01
9.125407e-02
7.831688e-02
6.542256e-02
5.161571e-02
3.600627e-02
1.865038e-02
4.488590e-04
-1.753236e-02
-3.454270e-02
-5.011746e-02
-6.375379e-02
-7.470184e-02
-8.215579e-02
-8.573966e-02
-8.582941e-02
-8.333767e-02
-7.906922e-02
-7.324029e-02
-6.574019e-02
-5.693181e-02
-4.796957e-02
-4.000535e-02
-3.303890e-02
-2.577026e-02
-1.677232e-02
-5.885690e-03
5.436419e-03
1.500613e-02
2.114164e-02
2.340964e-02
2.263325e-02
2.033155e-02
1.786928e-02
1.574875e-02
1.349051e-02
1.013965e-02
4.965250e-03
-2.104899e-03
-1.044842e-02
-1.896093e-02
-2.631910e-02
-3.127681e-02
-3.311398e-02
-3.210194e-02
-2.946712e-02
-2.657114e-02
-2.387285e-02
-2.064172e-02
-1.567831e-02
-8.241715e-03
1.717587e-03
1.396721e-02
2.820609e-02
4.360923e-02
5.829558e-02
6.968985e-02
7.585796e-02
7.676990e-02
7.437809e-02
7.139616e-02
6.974819e-02
6.988198e-02
7.126254e-02
7.324247e-02
7.536612e-02
7.706995e-02
7.751928e-02
7.604752e-02
7.276752e-02
6.860359e-02
6.460364e-02
6.104277e-02
5.686089e-02
4.976189e-02
3.716078e-02
1.775483e-02
-7.199486e-03
-3.398455e-02
-5.808216e-02
-7.634459e-02
-8.822651e-02
-9.538449e-02
-1.001070e-01
-1.036954e-01
-1.057690e-01
-1.047812e-01
-9.932370e-02
-8.942182e-02
-7.702099e-02
-6.521679e-02
-5.655633e-02
-5.152211e-02
-4.829451e-02
-4.394033e-02
-3.614737e-02
-2.437039e-02
-9.813965e-03
5.550096e-03
2.029275e-02
3.446030e-02
4.955758e-02
6.746185e-02
8.898838e-02
1.133130e-01
1.387011e-01
1.636331e-01
1.871468e-01
2.083734e-01
2.262656e-01
2.401159e-01
2.502701e-01
2.580381e-01
2.646694e-01
2.702960e-01
2.737852e-01
2.735575e-01
2.686278e-01
2.591098e-01
2.459830e-01
2.304481e-01
2.133471e-01
1.949177e-01
1.748427e-01
1.524664e-01
1.271941e-01
9.909938e-02
6.944226e-02
4.053684e-02
1.477691e-02
-6.573287e-03
-2.386229e-02
-3.844944e-02
-5.163423e-02
-6.400922e-02
-7.546989e-02
-8.550204e-02
-9.351542e-02
-9.930688e-02
-1.035406e-01
-1.077696e-01
-1.136250e-01
-1.215118e-01
-1.299477e-01
-1.364836e-01
-1.396544e-01
-1.401630e-01
-1.401711e-01
-1.414433e-01
-1.440106e-01
-1.462511e-01
-1.460413e-01
-1.419955e-01
-1.338964e-01
-1.221771e-01
-1.072921e-01
-8.986827e-02
-7.133998e-02
-5.393365e-02
-3.964540e-02
-2.917556e-02
-2.188278e-02
-1.674063e-02
-1.336714e-02
-1.225211e-02
-1.407258e-02
-1.873113e-02
-2.488129e-02
-3.021707e-02
-3.224894e-02
-2.916686e-02
-2.056467e-02
-7.759020e-03
6.688985e-03
2.019371e-02
3.128677e-02
3.988812e-02
4.680094e-02
5.306863e-02
5.951868e-02
6.648833e-02
7.385416e-02
8.140824e-02
8.914488e-02
9.701989e-02
1.044500e-01
1.102371e-01
1.131379e-01
1.125603e-01
1.087350e-01
1.022976e-01
9.378501e-02
8.342828e-02
7.118473e-02
5.685700e-02
4.029211e-02
2.164495e-02
1.561014e-03
-1.889543e-02
-3.860829e-02
-5.686783e-02
-7.355904e-02
-8.888581e-02
-1.028283e-01
-1.147870e-01
-1.237883e-01
-1.291960e-01
-1.312792e-01
-1.308777e-01
-1.282442e-01
-1.222210e-01
-1.108403e-01
-9.304553e-02
-6.998746e-02
-4.468298e-02
-2.033511e-02
1.306433e-03
2.043520e-02
3.843423e-02
5.654642e-02
7.485728e-02
9.222524e-02
1.071045e-01
1.185436e-01
1.266461e-01
1.323245e-01
1.366225e-01
1.400544e-01
1.424181e-01
1.433313e-01
1.431982e-01
1.437755e-01
1.476221e-01
1.566238e-01
1.706442e-01
1.873605e-01
2.035260e-01
2.168576e-01
2.272318e-01
2.364077e-01
2.466130e-01
2.589776e-01
2.726911e-01
2.852905e-01
2.939255e-01
2.969060e-01
2.945645e-01
2.887948e-01
2.815467e-01
2.734265e-01
2.635197e-01
2.505220e-01
2.341775e-01
2.158970e-01
1.982262e-01
1.836565e-01
1.735354e-01
1.676611e-01
1.647238e-01
1.631778e-01
1.618302e-01
1.598232e-01
1.564054e-01
1.510646e-01
1.439787e-01
1.361757e-01
1.290047e-01
1.232006e-01
1.182021e-01
1.122351e-01
1.031579e-01
8.954538e-02
7.138334e-02
5.011175e-02
2.810952e-02
7.807151e-03
-9.253952e-03
-2.289678e-02
-3.396718e-02
-4.338391e-02
-5.117017e-02
-5.600078e-02
-5.557764e-02
-4.778651e-02
-3.197662e-02
-9.444063e-03
1.714144e-02
4.476967e-02
7.091294e-02
9.394893e-02
1.133104e-01
1.294705e-01
1.436732e-01
1.572369e-01
1.706093e-01
1.828466e-01
1.920633e-01
1.966025e-01
1.961013e-01
1.918147e-01
1.861424e-01
1.817054e-01
1.804603e-01
1.832202e-01
1.896092e-01
1.982838e-01
2.074151e-01
2.154595e-01
2.218234e-01
2.267830e-01
2.305638e-01
2.323933e-01
2.305802e-01
2.237381e-01
2.120849e-01
1.976459e-01
1.831860e-01
1.706869e-01
1.604575e-01
1.515096e-01
1.428821e-01
1.347303e-01
1.281231e-01
1.237107e-01
1.205555e-01
1.162920e-01
1.085720e-01
9.659293e-02
8.144634e-02
6.514250e-02
4.937049e-02
3.507128e-02
2.281217e-02
1.315399e-02
6.546919e-03
3.078821e-03
2.569587e-03
5.028857e-03
1.104978e-02
2.167081e-02
3.759571e-02
5.824843e-02
8.145841e-02
1.041921e-01
1.239012e-01
1.394396e-01
1.507721e-01
1.578423e-01
1.598250e-01
1.554825e-01
1.441090e-01
1.260857e-01
1.026848e-01
7.554386e-02
4.627858e-02
1.621794e-02
-1.388882e-02
-4.392950e-02
-7.390403e-02
-1.031459e-01
-1.301255e-01
-1.531375e-01
-1.712363e-01
-1.846282e-01
-1.943731e-01
-2.017427e-01
-2.075470e-01
-2.116167e-01
-2.127293e-01
-2.092281e-01
-2.000680e-01
-1.854802e-01
-1.667001e-01
-1.451299e-01
-1.218428e-01
-9.780545e-02
-7.425503e-02
-5.250990e-02
-3.335186e-02
-1.677996e-02
-2.410878e-03
1.008023e-02
2.097632e-02
3.067777e-02
3.945991e-02
4.690598e-02
5.168610e-02
5.221035e-02
4.795857e-02
4.068768e-02
3.470127e-02
3.581362e-02
4.929656e-02
7.775272e-02
1.200934e-01
1.722551e-01
2.292283e-01
2.871748e-01
3.444974e-01
4.015189e-01
4.592250e-01
5.178997e-01
5.764311e-01
6.325450e-01
6.834778e-01
7.263676e-01
7.582779e-01
7.764753e-01
7.793166e-01
7.671210e-01
7.420876e-01
7.072420e-01
6.653995e-01
6.188833e-01
5.697388e-01
5.198551e-01
4.709277e-01
4.246973e-01
3.837610e-01
3.525988e-01
3.379234e-01
3.475932e-01
3.880393e-01
4.610683e-01
5.616826e-01
6.786007e-01
7.979611e-01
9.086318e-01
1.006104e+00
1.092540e+00
1.173071e+00
1.250894e+00
1.324112e+00
1.385787e+00
1.426783e+00
1.439662e+00
1.421660e+00
1.375630e+00
1.309052e+00
1.231880e+00
1.154013e+00
1.083164e+00
1.023724e+00
9.769014e-01
9.418884e-01
9.174464e-01
9.030146e-01
8.986368e-01
9.039175e-01
9.171457e-01
9.354965e-01
9.560454e-01
9.766651e-01
9.962532e-01
1.014294e+00
1.030083e+00
1.042200e+00
1.048672e+00
1.047585e+00
1.037673e+00
1.018819e+00
9.925752e-01
9.622897e-01
9.323227e-01
9.064948e-01
8.867249e-01
8.728577e-01
8.638395e-01
8.593573e-01
8.606880e-01
8.700680e-01
8.889737e-01
9.165692e-01
9.495626e-01
9.836296e-01
1.015284e+00
1.042855e+00
1.066121e+00
1.085202e+00
1.099682e+00
1.108613e+00
1.111147e+00
1.107001e+00
1.096327e+00
1.079408e+00
1.056649e+00
1.028611e+00
9.957400e-01
9.581038e-01
9.157091e-01
8.692156e-01
8.203896e-01
7.719829e-01
7.271866e-01
6.889533e-01
6.595095e-01
6.401547e-01
6.310413e-01
6.308237e-01
6.368110e-01
6.461472e-01
6.572815e-01
6.703374e-01
6.861245e-01
7.049797e-01
7.265084e-01
7.500727e-01
7.752130e-01
8.015585e-01
8.284331e-01
8.546271e-01
8.785468e-01
8.985797e-01
9.134328e-01
9.223775e-01
9.254013e-01
9.231464e-01
9.165449e-01
9.063586e-01
8.929733e-01
8.765691e-01
8.575175e-01
8.367926e-01
8.161662e-01
7.979633e-01
7.843328e-01
7.763139e-01
7.731683e-01
7.724102e-01
7.707213e-01
7.654986e-01
7.562720e-01
7.450519e-01
7.351254e-01
7.288953e-01
7.263494e-01
7.254920e-01
7.243550e-01
7.226311e-01
7.213792e-01
7.213139e-01
7.215943e-01
7.202393e-01
7.154509e-01
7.064561e-01
6.934310e-01
6.771545e-01
6.590319e-01
6.413078e-01
6.268092e-01
6.180249e-01
6.160919e-01
6.203619e-01
6.287205e-01
6.383975e-01
6.469360e-01
6.530249e-01
6.568184e-01
6.594662e-01
6.621544e-01
6.654471e-01
6.693941e-01
6.740509e-01
6.797365e-01
6.868379e-01
6.955512e-01
7.059717e-01
7.184736e-01
7.338520e-01
7.527462e-01
7.746202e-01
7.973859e-01
8.183559e-01
8.357697e-01
8.494587e-01
8.602505e-01
8.690596e-01
8.765613e-01
8.832814e-01
8.894402e-01
8.944804e-01
8.969267e-01
8.950663e-01
8.880580e-01
8.765136e-01
8.620641e-01
8.463812e-01
8.304884e-01
8.147913e-01
7.997129e-01
7.864200e-01
7.769326e-01
7.732704e-01
7.761903e-01
7.846039e-01
7.962077e-01
8.087741e-01
8.210352e-01
8.325977e-01
8.432728e-01
8.526442e-01
8.602847e-01
8.662655e-01
8.712423e-01
8.758606e-01
8.801182e-01
8.835361e-01
8.860128e-01
8.882771e-01
8.913098e-01
8.953574e-01
8.996355e-01
9.030888e-01
9.055468e-01
9.082853e-01
9.135642e-01
9.235496e-01
9.394045e-01
9.610557e-01
9.875776e-01
1.017811e+00
1.050869e+00
1.086349e+00
1.124221e+00
1.164525e+00
1.207056e+00
1.251200e+00
1.295873e+00
1.339582e+00
1.380665e+00
1.417642e+00
1.449471e+00
1.475506e+00
1.495279e+00
1.508327e+00
1.514301e+00
1.513406e+00
1.506810e+00
1.496531e+00
1.484762e+00
1.473172e+00
1.462688e+00
1.453736e+00
1.446545e+00
1.441327e+00
1.438465e+00
1.438677e+00
1.442815e+00
1.451143e+00
1.462571e+00
1.474664e+00
1.484685e+00
1.491005e+00
1.493866e+00
1.494929e+00
1.495884e+00
1.497126e+00
1.497488e+00
1.495239e+00
1.489572e+00
1.481391e+00
1.472889e+00
1.466208e+00
1.461968e+00
1.458595e+00
1.453236e+00
1.444012e+00
1.431940e+00
1.420778e+00
1.414873e+00
1.416961e+00
1.427565e+00
1.445939e+00
1.471243e+00
1.502966e+00
1.540608e+00
1.583260e+00
1.629328e+00
1.676261e+00
1.720262e+00
1.756589e+00
1.780889e+00
1.791049e+00
1.788215e+00
1.776053e+00
1.758706e+00
1.738881e+00
1.717306e+00
1.693785e+00
1.668905e+00
1.645011e+00
1.625611e+00
1.613667e+00
1.610100e+00
1.613540e+00
1.621311e+00
1.630851e+00
1.640728e+00
1.650833e+00
1.661861e+00
1.674457e+00
1.688467e+00
1.702615e+00
1.714857e+00
1.723564e+00
1.729062e+00
1.734338e+00
1.743966e+00
1.761686e+00
1.788290e+00
1.821277e+00
1.856327e+00
1.889526e+00
1.919066e+00
1.945669e+00
1.971643e+00
1.999136e+00
2.028492e+00
2.057545e+00
2.082275e+00
2.098457e+00
2.103366e+00
2.096558e+00
2.079422e+00
2.054079e+00
2.022549e+00
1.986667e+00
1.948511e+00
1.910779e+00
1.876709e+00
1.849680e+00
1.832762e+00
1.828314e+00
1.837508e+00
1.859922e+00
1.893578e+00
1.935537e+00
1.982687e+00
2.032245e+00
2.081906e+00
2.129794e+00
2.174245e+00
2.213396e+00
2.244860e+00
2.266064e+00
2.275304e+00
2.272730e+00
2.260345e+00
2.241054e+00
2.217757e+00
2.193236e+00
2.170465e+00
2.152416e+00
2.141184e+00
2.137202e+00
2.139272e+00
2.145395e+00
2.153880e+00
2.164100e+00
2.176502e+00
2.191818e+00
2.210048e+00
2.230086e+00
2.250334e+00
2.269576e+00
2.287136e+00
2.302189e+00
2.313113e+00
2.317683e+00
2.313959e+00
2.301089e+00
2.279470e+00
2.250351e+00
2.215323e+00
2.176087e+00
2.134452e+00
2.092309e+00
2.051329e+00
2.012560e+00
1.976371e+00
1.942780e+00
1.911776e+00
1.883237e+00
1.856682e+00
1.831206e+00
1.805682e+00
1.779108e+00
1.751052e+00
1.721969e+00
1.692929e+00
1.664691e+00
1.636871e+00
1.608063e+00
1.576824e+00
1.542601e+00
1.506016e+00
1.468652e+00
1.432764e+00
1.401008e+00
1.376129e+00
1.360506e+00
1.355460e+00
1.360588e+00
1.373575e+00
1.390824e+00
1.408779e+00
1.425406e+00
1.440959e+00
1.457365e+00
1.476505e+00
1.498652e+00
1.522215e+00
1.544668e+00
1.563541e+00
1.576712e+00
1.582429e+00
1.579829e+00
1.569852e+00
1.555681e+00
1.542024e+00
1.533414e+00
1.532345e+00
1.538407e+00
1.549166e+00
1.562217e+00
1.576711e+00
1.593061e+00
1.611320e+00
1.630058e+00
1.646871e+00
1.659979e+00
1.669399e+00
1.676687e+00
1.683510e+00
1.690190e+00
1.695435e+00
1.697522e+00
1.695982e+00
1.692288e+00
1.688974e+00
1.687883e+00
1.688983e+00
1.690626e+00
1.690966e+00
1.689274e+00
1.686125e+00
1.682582e+00
1.679340e+00
1.676525e+00
1.674055e+00
1.672075e+00
1.671137e+00
1.672002e+00
1.675165e+00
1.680409e+00
1.686690e+00
1.692453e+00
1.696229e+00
1.697230e+00
1.695619e+00
1.692376e+00
1.688862e+00
1.686275e+00
1.685291e+00
1.686204e+00
1.689376e+00
1.695373e+00
1.704518e+00
1.716288e+00
1.729058e+00
1.740344e+00
1.747476e+00
1.748410e+00
1.742203e+00
1.728848e+00
1.708760e+00
1.682522e+00
1.650977e+00
1.615205e+00
1.576219e+00
1.534878e+00
1.492230e+00
1.449823e+00
1.409586e+00
1.373423e+00
1.342813e+00
1.318632e+00
1.301466e+00
1.292339e+00
1.292984e+00
1.304892e+00
1.327750e+00
1.358809e+00
1.393954e+00
1.429454e+00
1.462905e+00
1.492979e+00
1.518838e+00
1.539952e+00
1.556172e+00
1.567464e+00
1.573340e+00
1.572720e+00
1.564511e+00
1.548303e+00
1.524556e+00
1.494420e+00
1.459572e+00
1.422089e+00
1.384100e+00
1.347181e+00
1.311852e+00
1.277627e+00
1.243701e+00
1.209950e+00
1.177628e+00
1.149188e+00
1.127136e+00
1.112730e+00
1.105755e+00
1.105767e+00
1.113529e+00
1.130813e+00
1.158200e+00
1.192717e+00
1.227662e+00
1.255135e+00
1.269524e+00
1.269646e+00
1.258508e+00
1.241253e+00
1.222582e+00
1.204940e+00
1.188162e+00
1.170491e+00
1.150300e+00
1.127512e+00
1.103981e+00
1.082628e+00
1.065798e+00
1.053756e+00
1.044438e+00
1.034891e+00
1.023464e+00
1.011047e+00
1.000382e+00
9.940437e-01
9.928142e-01
9.957784e-01
1.001941e+00
1.011563e+00
1.025701e+00
1.044492e+00
1.066173e+00
1.087904e+00
1.107429e+00
1.123943e+00
1.137637e+00
1.148710e+00
1.156819e+00
1.161354e+00
1.162152e+00
1.159899e+00
1.155697e+00
1.150163e+00
1.142954e+00
1.133175e+00
1.120184e+00
1.104031e+00
1.085295e+00
1.064741e+00
1.043209e+00
1.021636e+00
1.000931e+00
9.818186e-01
9.650031e-01
9.515134e-01
9.425118e-01
9.382803e-01
9.371993e-01
9.358721e-01
9.305838e-01
9.190133e-01
9.008709e-01
8.771671e-01
8.490884e-01
8.176214e-01
7.840343e-01
7.503582e-01
7.191500e-01
6.927161e-01
6.725461e-01
6.593915e-01
6.536029e-01
6.550204e-01
6.624240e-01
6.733980e-01
6.851761e-01
6.958590e-01
7.048761e-01
7.123847e-01
7.184025e-01
7.225495e-01
7.244378e-01
7.240502e-01
7.215750e-01
7.168701e-01
7.091936e-01
6.975298e-01
6.812180e-01
6.604634e-01
6.365743e-01
6.118275e-01
5.888289e-01
5.695319e-01
5.544817e-01
5.428161e-01
5.329964e-01
5.236910e-01
5.142548e-01
5.046858e-01
4.952689e-01
4.861582e-01
4.770940e-01
4.673904e-01
4.562402e-01
4.432303e-01
4.288005e-01
4.143422e-01
4.018016e-01
3.929578e-01
3.887249e-01
3.888372e-01
3.921556e-01
3.974581e-01
4.041021e-01
4.119895e-01
4.209335e-01
4.301256e-01
4.382696e-01
4.442392e-01
4.475443e-01
4.480467e-01
4.451944e-01
4.376626e-01
4.238906e-01
4.030572e-01
3.757362e-01
3.439489e-01
3.107011e-01
2.791138e-01
2.513740e-01
2.279440e-01
2.074408e-01
1.873529e-01
1.653376e-01
1.402685e-01
1.122128e-01
8.155298e-02
4.836964e-02
1.273358e-02
-2.456487e-02
-6.169552e-02
-9.625836e-02
-1.263164e-01
-1.513898e-01
-1.727604e-01
-1.927383e-01
-2.131961e-01
-2.343378e-01
-2.546487e-01
-2.720198e-01
-2.850608e-01
-2.936086e-01
-2.983302e-01
-3.001326e-01
-3.000470e-01
-2.994750e-01
-3.001111e-01
-3.032354e-01
-3.089333e-01
-3.160147e-01
-3.227005e-01
-3.274090e-01
-3.290102e-01
-3.266117e-01
-3.195111e-01
-3.077383e-01
-2.927816e-01
-2.775888e-01
-2.654447e-01
-2.583950e-01
-2.563892e-01
-2.577469e-01
-2.604792e-01
-2.634149e-01
-2.664651e-01
-2.702094e-01
-2.753792e-01
-2.824760e-01
-2.913317e-01
-3.006766e-01
-3.083687e-01
-3.126112e-01
-3.132296e-01
-3.116284e-01
-3.092697e-01
-3.060732e-01
-3.002919e-01
-2.900253e-01
-2.749855e-01
-2.569794e-01
-2.388963e-01
-2.233335e-01
-2.119315e-01
-2.053542e-01
-2.032152e-01
-2.038586e-01
-2.046125e-01
-2.028358e-01
-1.971951e-01
-1.882585e-01
-1.780356e-01
-1.689018e-01
-1.626175e-01
-1.598497e-01
-1.603254e-01
-1.635684e-01
-1.698214e-01
-1.803991e-01
-1.969148e-01
-2.197067e-01
-2.467208e-01
-2.740005e-01
-2.975480e-01
-3.149832e-01
-3.256974e-01
-3.298957e-01
-3.280065e-01
-3.210508e-01
-3.109654e-01
-2.998004e-01
-2.882545e-01
-2.751052e-01
-2.583683e-01
-2.374441e-01
-2.146723e-01
-1.950879e-01
-1.842954e-01
-1.856031e-01
-1.981661e-01
-2.173578e-01
-2.371372e-01
-2.528404e-01
-2.628179e-01
-2.685383e-01
-2.736776e-01
-2.825006e-01
-2.977028e-01
-3.187222e-01
-3.419453e-01
-3.628530e-01
-3.783789e-01
-3.877802e-01
-3.919570e-01
-3.923555e-01
-3.902650e-01
-3.863897e-01
-3.804256e-01
-3.709258e-01
-3.559440e-01
-3.343196e-01
-3.066578e-01
-2.750848e-01
-2.419209e-01
-2.085034e-01
-1.752665e-01
-1.429074e-01
-1.133259e-01
-8.917543e-02
-7.219095e-02
-6.172825e-02
-5.498047e-02
-4.895154e-02
-4.259226e-02
-3.724713e-02
-3.516950e-02
-3.763382e-02
-4.417526e-02
-5.308545e-02
-6.237905e-02
-7.062459e-02
-7.739827e-02
-8.319237e-02
-8.873754e-02
-9.407054e-02
-9.801982e-02
-9.863354e-02
-9.434022e-02
-8.496231e-02
-7.180483e-02
-5.678313e-02
-4.125571e-02
-2.541481e-02
-8.679817e-03
9.294964e-03
2.810300e-02
4.734913e-02
6.799118e-02
9.250572e-02
1.231648e-01
1.598838e-01
1.997394e-01
2.385601e-01
2.730763e-01
3.020158e-01
3.257861e-01
3.453947e-01
3.615299e-01
3.744653e-01
3.846257e-01
3.928608e-01
3.998135e-01
4.049481e-01
4.062855e-01
4.011366e-01
3.873036e-01
3.641717e-01
3.333477e-01
2.985123e-01
2.643283e-01
2.348346e-01
2.121484e-01
1.959993e-01
1.840709e-01
1.729763e-01
1.596917e-01
1.429727e-01
1.240001e-01
1.058142e-01
9.183937e-02
8.437231e-02
8.384169e-02
8.900624e-02
9.769282e-02
1.076834e-01
1.175986e-01
1.275084e-01
1.387603e-01
1.528610e-01
1.701385e-01
1.893470e-01
2.086140e-01
2.268194e-01
2.441036e-01
2.611936e-01
2.783779e-01
2.950094e-01
3.096597e-01
3.205822e-01
3.263304e-01
3.265155e-01
3.223162e-01
3.160895e-01
3.100510e-01
3.050296e-01
3.004877e-01
2.958767e-01
2.920002e-01
2.910236e-01
2.952712e-01
3.061282e-01
3.238381e-01
3.477798e-01
3.765913e-01
4.082034e-01
4.402379e-01
4.707754e-01
4.988702e-01
5.242524e-01
5.464222e-01
5.639770e-01
5.748075e-01
5.770148e-01
5.698757e-01
5.542789e-01
5.324767e-01
5.073418e-01
4.814874e-01
4.566746e-01
4.338503e-01
4.137147e-01
3.972138e-01
3.854884e-01
3.794900e-01
3.797913e-01
3.867028e-01
4.003704e-01
4.206567e-01
4.469331e-01
4.779215e-01
5.115631e-01
5.449346e-01
5.744719e-01
5.968635e-01
6.105512e-01
6.169349e-01
6.200604e-01
6.245531e-01
6.331498e-01
6.456900e-01
6.602204e-01
6.751629e-01
6.908224e-01
7.092093e-01
7.324496e-01
7.610399e-01
7.932315e-01
8.258477e-01
8.557600e-01
8.810252e-01
9.011648e-01
9.166429e-01
9.281564e-01
9.365442e-01
9.433469e-01
9.509696e-01
9.616512e-01
9.760082e-01
9.927348e-01
1.009864e+00
1.026292e+00
1.042144e+00
1.057992e+00
1.074006e+00
1.089746e+00
1.104471e+00
1.117518e+00
1.128538e+00
1.137528e+00
1.144645e+00
1.149922e+00
1.153156e+00
1.154058e+00
1.152594e+00
1.149325e+00
1.145569e+00
1.143234e+00
1.144392e+00
1.150915e+00
1.164454e+00
1.186725e+00
1.219774e+00
1.265855e+00
1.326758e+00
1.402784e+00
1.491938e+00
1.590016e+00
1.691859e+00
1.793187e+00
1.891750e+00
1.986852e+00
2.077529e+00
2.160941e+00
2.232473e+00
2.287527e+00
2.323604e+00
2.341239e+00
2.343438e+00
2.334213e+00
2.317091e+00
2.294154e+00
2.265923e+00
2.232105e+00
2.192801e+00
2.149369e+00
2.104431e+00
2.061179e+00
2.022522e+00
1.990373e+00
1.965108e+00
1.945403e+00
1.928836e+00
1.913192e+00
1.897723e+00
1.883407e+00
1.871914e+00
1.864081e+00
1.859130e+00
1.855326e+00
1.851584e+00
1.848731e+00
1.849281e+00
1.855692e+00
1.868329e+00
1.884747e+00
1.900930e+00
1.913465e+00
1.920872e+00
1.923240e+00
1.921072e+00
1.914942e+00
1.906624e+00
1.900916e+00
1.906928e+00
1.937881e+00
2.008669e+00
2.130891e+00
2.306782e+00
2.525498e+00
2.765180e+00
3.000985e+00
3.215076e+00
3.402786e+00
3.571211e+00
3.731033e+00
3.886264e+00
4.027805e+00
4.134653e+00
4.182465e+00
4.154912e+00
4.051409e+00
3.887136e+00
3.686417e+00
3.474378e+00
3.271481e+00
3.092324e+00
2.947148e+00
2.843679e+00
2.787884e+00
2.783557e+00
2.831315e+00
2.927680e+00
3.064877e+00
3.231832e+00
3.416110e+00
3.605746e+00
3.789984e+00
3.958933e+00
4.102899e+00
4.212372e+00
4.279303e+00
4.299529e+00
4.275033e+00
4.214286e+00
4.129798e+00
4.033920e+00
3.935261e+00
3.837927e+00
3.743801e+00
3.655858e+00
3.579934e+00
3.523859e+00
3.494940e+00
3.497446e+00
3.531077e+00
3.590580e+00
3.666657e+00
3.748285e+00
3.825679e+00
3.892401e+00
3.945547e+00
3.984362e+00
4.008619e+00
4.017814e+00
4.011327e+00
3.988931e+00
3.951072e+00
3.898815e+00
3.833662e+00
3.757439e+00
3.672487e+00
3.582137e+00
3.490944e+00
3.404027e+00
3.325670e+00
3.258173e+00
3.201776e+00
3.155639e+00
3.119171e+00
3.092812e+00
3.077761e+00
3.074851e+00
3.083359e+00
3.100570e+00
3.122319e+00
3.144111e+00
3.162326e+00
3.175042e+00
3.181985e+00
3.183570e+00
3.179750e+00
3.169578e+00
3.151694e+00
3.125155e+00
3.089935e+00
3.046951e+00
2.997753e+00
2.944016e+00
2.886914e+00
2.826762e+00
2.763402e+00
2.697305e+00
2.630769e+00
2.568331e+00
2.515826e+00
2.478343e+00
2.458261e+00
2.454630e+00
2.464107e+00
2.482539e+00
2.506348e+00
2.533406e+00
2.563297e+00
2.596803e+00
2.634642e+00
2.676087e+00
2.718335e+00
2.756987e+00
2.787243e+00
2.805083e+00
2.808033e+00
2.795588e+00
2.769324e+00
2.732443e+00
2.688461e+00
2.639606e+00
2.586220e+00
2.527993e+00
2.466207e+00
2.405181e+00
2.351671e+00
2.312593e+00
2.292449e+00
2.291864e+00
2.307981e+00
2.336340e+00
2.372951e+00
2.415203e+00
2.461462e+00
2.510252e+00
2.559701e+00
2.607288e+00
2.649878e+00
2.684107e+00
2.706929e+00
2.716034e+00
2.710099e+00
2.688990e+00
2.653950e+00
2.607770e+00
2.554782e+00
2.500421e+00
2.450326e+00
2.409195e+00
2.379761e+00
2.362430e+00
2.355949e+00
2.358729e+00
2.369893e+00
2.389490e+00
2.417939e+00
2.455142e+00
2.499747e+00
2.548890e+00
2.598460e+00
2.643889e+00
2.681319e+00
2.708630e+00
2.725623e+00
2.733211e+00
2.732266e+00
2.722885e+00
2.704290e+00
2.675218e+00
2.634729e+00
2.583245e+00
2.523142e+00
2.458217e+00
2.392337e+00
2.328429e+00
2.268515e+00
2.214151e+00
2.166360e+00
2.125159e+00
2.089617e+00
2.058801e+00
2.032797e+00
2.012865e+00
2.000709e+00
1.997537e+00
2.003534e+00
2.017777e+00
2.038331e+00
2.062415e+00
2.086750e+00
2.108129e+00
2.123997e+00
2.132881e+00
2.134546e+00
2.129779e+00
2.119647e+00
2.104440e+00
2.082975e+00
2.052988e+00
2.012726e+00
1.962877e+00
1.907550e+00
1.853480e+00
1.807734e+00
1.775045e+00
1.756222e+00
1.748461e+00
1.747416e+00
1.749792e+00
1.754939e+00
1.764404e+00
1.779840e+00
1.801025e+00
1.825628e+00
1.850664e+00
1.874156e+00
1.895738e+00
1.916228e+00
1.936852e+00
1.958592e+00
1.981687e+00
2.005311e+00
2.027777e+00
2.047461e+00
2.063853e+00
2.077722e+00
2.090188e+00
2.101497e+00
2.110497e+00
2.115266e+00
2.114428e+00
2.108118e+00
2.097765e+00
2.084870e+00
2.069984e+00
2.052989e+00
2.034716e+00
2.018790e+00
2.012471e+00
2.025697e+00
2.068198e+00
2.145344e+00
2.254538e+00
2.384633e+00
2.519761e+00
2.646007e+00
2.756916e+00
2.854343e+00
2.944455e+00
3.031858e+00
3.115465e+00
3.187896e+00
3.238021e+00
3.255007e+00
3.232083e+00
3.168789e+00
3.071261e+00
2.950818e+00
2.821311e+00
2.695603e+00
2.582129e+00
2.483236e+00
2.396578e+00
2.318882e+00
2.249593e+00
2.192060e+00
2.151833e+00
2.133473e+00
2.137756e+00
2.160556e+00
2.193887e+00
2.228658e+00
2.257759e+00
2.277772e+00
2.288367e+00
2.290130e+00
2.282692e+00
2.264515e+00
2.234093e+00
2.191236e+00
2.137425e+00
2.075297e+00
2.008088e+00
1.939643e+00
1.874716e+00
1.818648e+00
1.775903e+00
1.748339e+00
1.734790e+00
1.732475e+00
1.738962e+00
1.753023e+00
1.773953e+00
1.800334e+00
1.829454e+00
1.857889e+00
1.882917e+00
1.903805e+00
1.921914e+00
1.939394e+00
1.957574e+00
1.976513e+00
1.995826e+00
2.015513e+00
2.035736e+00
2.055884e+00
2.074006e+00
2.087261e+00
2.093149e+00
2.090708e+00
2.080834e+00
2.065558e+00
2.046743e+00
2.025102e+00
2.000253e+00
1.971787e+00
1.940432e+00
1.908209e+00
1.877227e+00
1.848079e+00
1.819205e+00
1.787827e+00
1.751746e+00
1.710722e+00
1.666581e+00
1.622182e+00
1.579978e+00
1.541012e+00
1.504830e+00
1.470325e+00
1.437152e+00
1.406971e+00
1.383572e+00
1.371246e+00
1.372053e+00
1.384049e+00
1.402193e+00
1.421537e+00
1.440336e+00
1.460822e+00
1.487114e+00
1.521654e+00
1.562793e+00
1.605751e+00
1.646779e+00
1.687137e+00
1.732381e+00
1.785325e+00
1.836725e+00
1.861919e+00
1.829761e+00
1.721690e+00
1.549530e+00
1.358629e+00
1.211099e+00
1.156927e+00
1.209325e+00
1.338685e+00
1.488432e+00
1.603351e+00
1.654460e+00
1.647628e+00
1.613476e+00
1.586946e+00
1.589416e+00
1.622352e+00
1.672915e+00
1.725182e+00
1.769439e+00
1.805327e+00
1.839050e+00
1.877668e+00
1.924119e+00
1.975520e+00
2.025260e+00
2.067266e+00
2.099461e+00
2.124095e+00
2.145110e+00
2.164966e+00
2.183216e+00
2.197224e+00
2.203906e+00
2.201309e+00
2.189412e+00
2.169988e+00
2.145717e+00
2.119062e+00
2.091605e+00
2.064156e+00
2.037274e+00
2.011610e+00
1.987874e+00
1.966583e+00
1.947720e+00
1.930397e+00
1.912913e+00
1.893462e+00
1.871145e+00
1.846577e+00
1.821683e+00
1.798947e+00
1.780568e+00
1.767742e+00
1.760094e+00
1.755539e+00
1.751037e+00
1.744143e+00
1.734451e+00
1.723865e+00
1.715570e+00
1.712620e+00
1.717129e+00
1.730110e+00
1.751421e+00
1.779527e+00
1.811458e+00
1.843317e+00
1.871151e+00
1.891602e+00
1.902215e+00
1.901733e+00
1.890427e+00
1.869979e+00
1.842541e+00
1.809466e+00
1.770611e+00
1.724916e+00
1.671855e+00
1.612480e+00
1.549027e+00
1.483632e+00
1.417683e+00
1.352533e+00
1.290710e+00
1.236250e+00
1.193552e+00
1.165456e+00
1.151897e+00
1.150143e+00
1.156415e+00
1.167615e+00
1.181997e+00
1.198745e+00
1.217217e+00
1.236467e+00
1.255040e+00
1.270873e+00
1.281500e+00
1.284877e+00
1.280699e+00
1.271333e+00
1.261392e+00
1.255793e+00
1.257307e+00
1.265093e+00
1.275094e+00
1.282045e+00
1.281956e+00
1.273735e+00
1.259152e+00
1.241401e+00
1.223371e+00
1.206634e+00
1.191267e+00
1.176025e+00
1.158618e+00
1.136295e+00
1.106806e+00
1.069303e+00
1.024704e+00
9.754655e-01
9.250359e-01
8.771523e-01
8.351015e-01
8.011390e-01
7.762672e-01
7.604764e-01
7.533689e-01
7.547489e-01
7.645783e-01
7.822126e-01
8.057134e-01
8.321474e-01
8.587933e-01
8.841968e-01
9.081632e-01
9.308784e-01
9.521429e-01
9.713550e-01
9.879911e-01
1.001979e+00
1.013639e+00
1.023283e+00
1.030883e+00
1.036217e+00
1.039394e+00
1.041149e+00
1.042429e+00
1.043485e+00
1.043251e+00
1.039697e+00
1.031185e+00
1.017984e+00
1.002678e+00
9.889303e-01
9.794528e-01
9.747979e-01
9.738419e-01
9.752852e-01
9.788084e-01
9.851569e-01
9.953624e-01
1.009696e+00
1.027021e+00
1.045085e+00
1.061663e+00
1.075707e+00
1.087695e+00
1.099058e+00
1.111202e+00
1.124694e+00
1.138933e+00
1.152471e+00
1.163983e+00
1.173380e+00
1.182223e+00
1.192999e+00
1.207830e+00
1.227595e+00
1.251898e+00
1.279483e+00
1.308568e+00
1.336954e+00
1.362260e+00
1.382503e+00
1.396933e+00
1.406623e+00
1.414332e+00
1.423431e+00
1.436391e+00
1.453790e+00
1.474430e+00
1.496248e+00
1.517257e+00
1.535988e+00
1.551524e+00
1.563426e+00
1.571759e+00
1.577094e+00
1.580319e+00
1.582396e+00
1.584293e+00
1.587044e+00
1.591574e+00
1.598256e+00
1.606543e+00
1.614887e+00
1.620973e+00
1.622357e+00
1.617341e+00
1.605549e+00
1.587732e+00
1.564946e+00
1.537890e+00
1.506936e+00
1.472727e+00
1.436748e+00
1.401396e+00
1.369449e+00
1.343104e+00
1.323081e+00
1.308558e+00
1.298264e+00
1.291969e+00
1.290860e+00
1.296229e+00
1.307754e+00
1.323145e+00
1.339357e+00
1.354011e+00
1.365891e+00
1.374477e+00
1.379136e+00
1.378530e+00
1.370626e+00
1.353368e+00
1.325649e+00
1.288131e+00
1.243490e+00
1.195767e+00
1.148796e+00
1.104359e+00
1.061436e+00
1.017932e+00
9.746586e-01
9.387034e-01
9.218349e-01
9.320531e-01
9.625238e-01
9.871606e-01
9.700096e-01
8.858715e-01
7.396132e-01
5.702695e-01
4.351563e-01
3.821902e-01
4.262580e-01
5.429157e-01
6.820719e-01
7.928474e-01
8.455347e-01
8.399386e-01
7.982924e-01
7.493752e-01
7.135313e-01
6.955257e-01
6.867282e-01
6.734240e-01
6.457940e-01
6.027617e-01
5.509435e-01
4.994827e-01
4.544480e-01
4.160222e-01
3.795997e-01
3.394454e-01
2.921982e-01
2.381505e-01
1.801995e-01
1.218476e-01
6.564102e-02
1.263397e-02
-3.719730e-02
-8.397874e-02
-1.269749e-01
-1.642737e-01
-1.934248e-01
-2.125544e-01
-2.209942e-01
-2.190562e-01
-2.075673e-01
-1.878810e-01
-1.622776e-01
-1.340970e-01
-1.071923e-01
-8.492284e-02
-6.924148e-02
-6.032966e-02
-5.694006e-02
-5.728630e-02
-6.001449e-02
-6.468518e-02
-7.147670e-02
-8.036019e-02
-9.037422e-02
-9.950228e-02
-1.051569e-01
-1.049139e-01
-9.714318e-02
-8.130858e-02
-5.782129e-02
-2.758817e-02
8.364825e-03
4.897600e-02
9.313313e-02
1.397657e-01
1.878568e-01
2.361549e-01
2.828228e-01
3.254166e-01
3.611830e-01
3.874148e-01
4.017989e-01
4.028254e-01
3.901488e-01
3.647070e-01
3.285505e-01
2.844944e-01
2.357263e-01
1.854333e-01
1.364906e-01
9.126821e-02
5.161777e-02
1.910143e-02
-4.623300e-03
-1.764549e-02
-1.825062e-02
-5.787655e-03
1.872389e-02
5.268875e-02
9.256615e-02
1.345283e-01
1.747199e-01
2.091330e-01
2.336984e-01
2.452042e-01
2.426576e-01
2.278042e-01
2.040529e-01
1.745075e-01
1.404678e-01
1.012359e-01
5.522973e-02
1.828195e-03
-5.700359e-02
-1.163197e-01
-1.694885e-01
-2.106561e-01
-2.370665e-01
-2.498468e-01
-2.526982e-01
-2.493991e-01
-2.419755e-01
-2.307348e-01
-2.156331e-01
-1.974978e-01
-1.782279e-01
-1.601918e-01
-1.454950e-01
-1.355437e-01
-1.309014e-01
-1.312921e-01
-1.358892e-01
-1.441724e-01
-1.570013e-01
-1.767375e-01
-2.056566e-01
-2.435640e-01
-2.866317e-01
-3.286539e-01
-3.639851e-01
-3.900979e-01
-4.079585e-01
-4.201324e-01
-4.283690e-01
-4.326030e-01
-4.316443e-01
-4.242642e-01
-4.095659e-01
-3.868558e-01
-3.558527e-01
-3.173605e-01
-2.737012e-01
-2.284046e-01
-1.853484e-01
-1.477752e-01
-1.175077e-01
-9.470316e-02
-7.832487e-02
-6.696748e-02
-5.941371e-02
-5.478939e-02
-5.269140e-02
-5.343082e-02
-5.801491e-02
-6.753365e-02
-8.223115e-02
-1.009519e-01
-1.213230e-01
-1.404451e-01
-1.557559e-01
-1.659118e-01
-1.714174e-01
-1.745366e-01
-1.783049e-01
-1.851219e-01
-1.957331e-01
-2.091197e-01
-2.232356e-01
-2.361313e-01
-2.468819e-01
-2.558462e-01
-2.641284e-01
-2.725951e-01
-2.810710e-01
-2.881581e-01
-2.916928e-01
-2.895446e-01
-2.803925e-01
-2.642315e-01
-2.425295e-01
-2.179694e-01
-1.936572e-01
-1.719298e-01
-1.533858e-01
-1.367808e-01
-1.198146e-01
-1.003063e-01
-7.729014e-02
-5.174002e-02
-2.660207e-02
-5.976320e-03
6.261106e-03
7.857285e-03
-9.148185e-04
-1.739518e-02
-3.801320e-02
-6.047155e-02
-8.513736e-02
-1.145135e-01
-1.511477e-01
-1.955029e-01
-2.452079e-01
-2.960636e-01
-3.440412e-01
-3.869737e-01
-4.250475e-01
-4.600996e-01
-4.943190e-01
-5.290685e-01
-5.643931e-01
-5.993723e-01
-6.328759e-01
-6.640485e-01
-6.922659e-01
-7.168414e-01
-7.368132e-01
-7.509324e-01
-7.578967e-01
-7.568552e-01
-7.480261e-01
-7.330679e-01
-7.148863e-01
-6.968166e-01
-6.814507e-01
-6.696823e-01
-6.606279e-01
-6.526406e-01
-6.448123e-01
-6.378987e-01
-6.340515e-01
-6.356930e-01
-6.444504e-01
-6.607805e-01
-6.841514e-01
-7.132659e-01
-7.461792e-01
-7.806334e-01
-8.146939e-01
-8.471808e-01
-8.774626e-01
-9.049142e-01
-9.287048e-01
-9.480889e-01
-9.627248e-01
-9.725772e-01
-9.775976e-01
-9.777330e-01
-9.733790e-01
-9.657604e-01
-9.568058e-01
-9.487344e-01
-9.437642e-01
-9.438517e-01
-9.501590e-01
-9.624858e-01
-9.793265e-01
-9.987679e-01
-1.019602e+00
-1.041771e+00
-1.065894e+00
-1.092412e+00
-1.120901e+00
-1.149803e+00
-1.176692e+00
-1.199178e+00
-1.216071e+00
-1.228026e+00
-1.237047e+00
-1.245077e+00
-1.252635e+00
-1.258380e+00
-1.259878e+00
-1.255139e+00
-1.244152e+00
-1.229475e+00
-1.215360e+00
-1.205716e+00
-1.202127e+00
-1.203184e+00
-1.205514e+00
-1.205607e+00
-1.201117e+00
-1.191053e+00
-1.175303e+00
-1.154276e+00
-1.128972e+00
-1.101149e+00
-1.073091e+00
-1.046961e+00
-1.024182e+00
-1.005261e+00
-9.900567e-01
-9.781420e-01
-9.690086e-01
-9.620739e-01
-9.566034e-01
-9.516296e-01
-9.459499e-01
-9.383623e-01
-9.282172e-01
-9.159757e-01
-9.031893e-01
-8.916208e-01
-8.819133e-01
-8.726623e-01
-8.606897e-01
-8.426918e-01
-8.174787e-01
-7.873217e-01
-7.572197e-01
-7.322589e-01
-7.147639e-01
-7.032329e-01
-6.936718e-01
-6.821491e-01
-6.667911e-01
-6.482534e-01
-6.288597e-01
-6.112490e-01
-5.973573e-01
-5.880036e-01
-5.827945e-01
-5.801373e-01
-5.776888e-01
-5.735947e-01
-5.680212e-01
-5.636932e-01
-5.646310e-01
-5.738158e-01
-5.915161e-01
-6.154066e-01
-6.420917e-01
-6.686659e-01
-6.932609e-01
-7.146999e-01
-7.321190e-01
-7.449445e-01
-7.528360e-01
-7.553573e-01
-7.517424e-01
-7.410694e-01
-7.226933e-01
-6.967027e-01
-6.642255e-01
-6.273152e-01
-5.883032e-01
-5.490048e-01
-5.103113e-01
-4.722379e-01
-4.342267e-01
-3.957303e-01
-3.570528e-01
-3.197959e-01
-2.861678e-01
-2.575561e-01
-2.337909e-01
-2.138365e-01
-1.970038e-01
-1.832747e-01
-1.724597e-01
-1.631574e-01
-1.526518e-01
-1.380770e-01
-1.181850e-01
-9.460683e-02
-7.183139e-02
-5.579290e-02
-5.146494e-02
-6.033490e-02
-7.916050e-02
-1.012216e-01
-1.197794e-01
-1.316668e-01
-1.386403e-01
-1.457170e-01
-1.577837e-01
-1.766264e-01
-1.999089e-01
-2.223988e-01
-2.386470e-01
-2.456909e-01
-2.444357e-01
-2.391332e-01
-2.353410e-01
-2.374498e-01
-2.470331e-01
-2.626881e-01
-2.809917e-01
-2.976673e-01
-3.084845e-01
-3.100760e-01
-3.008802e-01
-2.818907e-01
-2.565284e-01
-2.292919e-01
-2.037611e-01
-1.812001e-01
-1.606659e-01
-1.403690e-01
-1.192105e-01
-9.768922e-02
-7.807911e-02
-6.402886e-02
-5.973658e-02
-6.896780e-02
-9.404924e-02
-1.347270e-01
-1.872486e-01
-2.447942e-01
-2.998128e-01
-3.469316e-01
-3.842079e-01
-4.119761e-01
-4.307827e-01
-4.404295e-01
-4.406408e-01
-4.322398e-01
-4.175587e-01
-3.997842e-01
-3.817890e-01
-3.652239e-01
-3.504023e-01
-3.369544e-01
-3.247067e-01
-3.142488e-01
-3.070819e-01
-3.054947e-01
-3.121889e-01
-3.295666e-01
-3.587412e-01
-3.985506e-01
-4.450225e-01
-4.917805e-01
-5.315837e-01
-5.585294e-01
-5.699520e-01
-5.671797e-01
-5.548099e-01
-5.386618e-01
-5.231602e-01
-5.094644e-01
-4.954437e-01
-4.775438e-01
-4.534515e-01
-4.239312e-01
-3.926425e-01
-3.640861e-01
-3.411483e-01
-3.239141e-01
-3.103745e-01
-2.982176e-01
-2.862380e-01
-2.745463e-01
-2.639299e-01
-2.551409e-01
-2.484582e-01
-2.434373e-01
-2.387817e-01
-2.324831e-01
-2.224429e-01
-2.074857e-01
-1.881408e-01
-1.664428e-01
-1.447291e-01
-1.243697e-01
-1.054579e-01
-8.752764e-02
-7.034218e-02
-5.387721e-02
-3.774895e-02
-2.108695e-02
-3.212715e-03
1.557502e-02
3.386115e-02
4.966270e-02
6.129898e-02
6.820839e-02
7.125309e-02
7.211539e-02
7.207276e-02
7.119818e-02
6.876692e-02
6.447306e-02
5.933488e-02
5.559358e-02
5.574151e-02
6.126968e-02
7.187706e-02
8.576534e-02
1.009006e-01
1.161983e-01
1.316684e-01
1.477579e-01
1.649452e-01
1.839554e-01
2.057941e-01
2.309600e-01
2.584828e-01
2.858751e-01
3.101315e-01
3.290174e-01
3.419981e-01
3.505671e-01
3.577787e-01
3.669074e-01
3.797523e-01
3.956124e-01
4.116909e-01
4.247876e-01
4.332473e-01
4.378407e-01
4.409964e-01
4.451391e-01
4.514995e-01
4.600223e-01
4.698772e-01
4.798144e-01
4.882872e-01
4.938907e-01
4.963248e-01
4.970877e-01
4.988148e-01
5.033401e-01
5.100343e-01
5.159421e-01
5.175681e-01
5.127281e-01
5.012087e-01
4.843871e-01
4.647031e-01
4.453426e-01
4.296808e-01
4.201132e-01
4.168443e-01
4.177441e-01
4.196718e-01
4.203893e-01
4.197403e-01
4.194031e-01
4.214959e-01
4.269597e-01
4.347805e-01
4.425209e-01
4.475579e-01
4.479090e-01
4.423094e-01
4.302671e-01
4.125495e-01
3.913426e-01
3.692174e-01
3.475678e-01
3.261940e-01
3.045593e-01
2.833185e-01
2.644586e-01
2.499753e-01
2.404195e-01
2.344853e-01
2.297525e-01
2.239609e-01
2.161319e-01
2.070751e-01
1.990467e-01
1.945819e-01
1.949503e-01
1.990834e-01
2.037690e-01
2.051990e-01
2.009937e-01
1.913983e-01
1.789156e-01
1.667224e-01
1.568710e-01
1.492129e-01
1.415075e-01
1.306101e-01
1.140940e-01
9.141225e-02
6.403810e-02
3.471526e-02
6.361281e-03
-1.888345e-02
-4.015447e-02
-5.773991e-02
-7.240911e-02
-8.461374e-02
-9.408907e-02
-1.000590e-01
-1.018166e-01
-9.930814e-02
-9.343845e-02
-8.590567e-02
-7.849810e-02
-7.209897e-02
-6.602489e-02
-5.830856e-02
-4.690985e-02
-3.109608e-02
-1.208927e-02
7.366991e-03
2.415522e-02
3.592308e-02
4.160364e-02
4.115701e-02
3.492484e-02
2.325190e-02
6.685248e-03
-1.361391e-02
-3.585678e-02
-5.814070e-02
-7.900420e-02
-9.751458e-02
-1.128915e-01
-1.240731e-01
-1.295977e-01
-1.279484e-01
-1.182634e-01
-1.010199e-01
-7.812936e-02
-5.220354e-02
-2.547256e-02
7.105559e-04
2.530877e-02
4.660238e-02
6.185706e-02
6.804787e-02
6.305762e-02
4.654418e-02
1.998552e-02
-1.415001e-02
-5.355285e-02
-9.661165e-02
-1.419338e-01
-1.874450e-01
-2.300587e-01
-2.663443e-01
-2.937461e-01
-3.115030e-01
-3.207291e-01
-3.237181e-01
-3.229522e-01
-3.203731e-01
-3.171631e-01
-3.138057e-01
-3.100792e-01
-3.050702e-01
-2.976199e-01
-2.871991e-01
-2.745426e-01
-2.613957e-01
-2.495663e-01
-2.402029e-01
-2.339085e-01
-2.312892e-01
-2.331536e-01
-2.402344e-01
-2.528892e-01
-2.709914e-01
-2.938859e-01
-3.205229e-01
-3.500651e-01
-3.827467e-01
-4.200943e-01
-4.638220e-01
-5.139322e-01
-5.676806e-01
-6.206446e-01
-6.692762e-01
-7.129284e-01
-7.537447e-01
-7.944316e-01
-8.354693e-01
-8.738547e-01
-9.045381e-01
-9.237023e-01
-9.315137e-01
-9.323594e-01
-9.324408e-01
-9.363127e-01
-9.445034e-01
-9.536484e-01
-9.589923e-01
-9.575423e-01
-9.497495e-01
-9.388035e-01
-9.284710e-01
-9.213217e-01
-9.183291e-01
-9.191831e-01
-9.221805e-01
-9.237926e-01
-9.191600e-01
-9.041455e-01
-8.778734e-01
-8.438845e-01
-8.089096e-01
-7.798188e-01
-7.604117e-01
-7.499013e-01
-7.440749e-01
-7.384905e-01
-7.317346e-01
-7.266702e-01
-7.287849e-01
-7.425529e-01
-7.681193e-01
-8.005140e-01
-8.318674e-01
-8.551454e-01
-8.673010e-01
-8.704633e-01
-8.708569e-01
-8.759883e-01
-8.912608e-01
-9.174541e-01
-9.502613e-01
-9.823031e-01
-1.006772e+00
-1.020685e+00
-1.025849e+00
-1.027291e+00
-1.030394e+00
-1.038248e+00
-1.050176e+00
-1.062089e+00
-1.068792e+00
-1.067299e+00
-1.059156e+00
-1.050024e+00
-1.046371e+00
-1.050862e+00
-1.058804e+00
-1.057655e+00
-1.030365e+00
-9.617416e-01
-8.454643e-01
-6.884534e-01
-5.096922e-01
-3.330835e-01
-1.774816e-01
-4.929689e-02
5.804719e-02
1.575083e-01
2.584638e-01
3.588919e-01
4.439965e-01
4.922613e-01
4.858482e-01
4.195200e-01
3.030217e-01
1.560338e-01
-5.463808e-04
-1.515335e-01
-2.891418e-01
-4.097014e-01
-5.085563e-01
-5.770592e-01
-6.041577e-01
-5.821479e-01
-5.132023e-01
-4.121722e-01
-3.029017e-01
-2.090681e-01
-1.440273e-01
-1.050006e-01
-7.474594e-02
-3.019300e-02
4.572749e-02
1.544960e-01
2.794179e-01
3.915237e-01
4.609664e-01
4.681629e-01
4.097910e-01
2.981443e-01
1.555701e-01
7.064851e-03
-1.262045e-01
-2.306010e-01
-3.001467e-01
-3.336681e-01
-3.309355e-01
-2.901177e-01
-2.077953e-01
-8.115304e-02
8.909883e-02
2.966584e-01
5.293692e-01
7.707844e-01
1.002851e+00
1.208698e+00
1.374659e+00
1.491180e+00
1.552648e+00
1.556449e+00
1.502161e+00
1.392478e+00
1.236475e+00
1.052732e+00
8.674894e-01
7.050185e-01
5.736647e-01
4.569998e-01
3.193078e-01
1.264126e-01
-1.287122e-01
-4.122185e-01
-6.588318e-01
-8.014467e-01
-8.044439e-01
-6.813302e-01
-4.867431e-01
-2.882665e-01
-1.348943e-01
-3.943550e-02
1.781657e-02
6.985280e-02
1.414295e-01
2.370665e-01
3.425938e-01
4.360830e-01
5.002105e-01
5.296797e-01
5.316007e-01
5.203203e-01
5.098602e-01
5.073958e-01
5.105432e-01
5.095483e-01
4.930932e-01
4.545703e-01
3.956318e-01
3.256600e-01
2.580865e-01
2.057258e-01
1.770321e-01
1.742125e-01
1.934380e-01
2.270350e-01
2.668926e-01
3.076000e-01
3.479806e-01
3.906705e-01
4.401421e-01
4.998556e-01
5.695559e-01
6.439620e-01
7.136218e-01
7.677171e-01
7.978053e-01
8.010227e-01
7.811180e-01
7.463451e-01
7.050439e-01
6.614658e-01
6.142766e-01
5.582700e-01
4.879951e-01
4.014049e-01
3.019598e-01
1.983260e-01
1.017140e-01
2.183240e-02
-3.683289e-02
-7.650327e-02
-1.043475e-01
-1.283419e-01
-1.531732e-01
-1.785981e-01
-2.011019e-01
-2.175928e-01
-2.285978e-01
-2.389577e-01
-2.558750e-01
-2.857876e-01
-3.318555e-01
-3.931065e-01
-4.652569e-01
-5.424874e-01
-6.192890e-01
-6.917570e-01
-7.580095e-01
-8.176145e-01
-8.703467e-01
-9.151988e-01
-9.505218e-01
-9.752086e-01
-9.899882e-01
-9.979168e-01
-1.003709e+00
-1.012171e+00
-1.026495e+00
-1.047266e+00
-1.072616e+00
-1.099448e+00
-1.125134e+00
-1.148662e+00
-1.170433e+00
-1.190772e+00
-1.208192e+00
-1.218712e+00
-1.216986e+00
-1.198946e+00
-1.164456e+00
-1.118180e+00
-1.067847e+00
-1.020781e+00
-9.808954e-01
-9.481757e-01
-9.208246e-01
-8.981017e-01
-8.815152e-01
-8.736749e-01
-8.761072e-01
-8.878810e-01
-9.058293e-01
-9.258357e-01
-9.441700e-01
-9.581363e-01
-9.658911e-01
-9.658832e-01
-9.565149e-01
-9.362395e-01
-9.039577e-01
-8.596932e-01
-8.056291e-01
-7.470803e-01
-6.923242e-01
-6.505066e-01
-6.282431e-01
-6.268084e-01
-6.416837e-01
-6.648511e-01
-6.887270e-01
-7.097545e-01
-7.296628e-01
-7.535631e-01
-7.860957e-01
-8.281103e-01
-8.756445e-01
-9.212121e-01
-9.564020e-01
-9.747927e-01
-9.742902e-01
-9.577929e-01
-9.312817e-01
-8.998054e-01
-8.637181e-01
-8.180516e-01
-7.559511e-01
-6.740181e-01
-5.758890e-01
-4.717256e-01
-3.742264e-01
-2.937949e-01
-2.353535e-01
-1.978166e-01
-1.759555e-01
-1.636316e-01
-1.568215e-01
-1.548770e-01
-1.595519e-01
-1.727365e-01
-1.943908e-01
-2.217300e-01
-2.499124e-01
-2.737418e-01
-2.894683e-01
-2.958024e-01
-2.936877e-01
-2.850160e-01
-2.710009e-01
-2.510505e-01
-2.227787e-01
-1.834130e-01
-1.321233e-01
-7.186603e-02
-9.215394e-03
4.799925e-02
9.362443e-02
1.246511e-01
1.406459e-01
1.422762e-01
1.303161e-01
1.055813e-01
6.946554e-02
2.460662e-02
-2.484443e-02
-7.387321e-02
-1.180948e-01
-1.550627e-01
-1.841769e-01
-2.050402e-01
-2.154809e-01
-2.109076e-01
-1.858940e-01
-1.373796e-01
-6.745958e-02
1.642741e-02
1.045005e-01
1.891079e-01
2.678136e-01
3.432280e-01
4.199198e-01
5.004435e-01
5.827714e-01
6.604879e-01
7.255089e-01
7.715067e-01
7.958085e-01
7.989292e-01
7.829094e-01
7.502714e-01
7.041895e-01
6.489509e-01
5.895796e-01
5.305814e-01
4.748297e-01
4.234537e-01
3.764375e-01
3.330799e-01
2.922439e-01
2.529998e-01
2.155134e-01
1.811030e-01
1.510462e-01
1.252089e-01
1.018495e-01
7.874278e-02
5.460401e-02
2.977471e-02
5.959818e-03
-1.452741e-02
-2.957727e-02
-3.805976e-02
-4.050275e-02
-3.934804e-02
-3.841611e-02
-4.156272e-02
-5.100345e-02
-6.611623e-02
-8.348472e-02
-9.842077e-02
-1.073699e-01
-1.099214e-01
-1.091765e-01
-1.101670e-01
-1.172450e-01
-1.319418e-01
-1.523973e-01
-1.745783e-01
-1.946022e-01
-2.108720e-01
-2.247830e-01
-2.395958e-01
-2.582076e-01
-2.812925e-01
-3.070899e-01
-3.329547e-01
-3.574503e-01
-3.814055e-01
-4.072307e-01
-4.371428e-01
-4.717327e-01
-5.098070e-01
-5.491563e-01
-5.873187e-01
-6.220285e-01
-6.516536e-01
-6.756537e-01
-6.946459e-01
-7.099006e-01
-7.226556e-01
-7.337064e-01
-7.433197e-01
-7.513027e-01
-7.572534e-01
-7.611143e-01
-7.637976e-01
-7.673424e-01
-7.743406e-01
-7.868918e-01
-8.055565e-01
-8.287988e-01
-8.534262e-01
-8.761369e-01
-8.953536e-01
-9.120093e-01
-9.287624e-01
-9.484626e-01
-9.730324e-01
-1.003166e+00
-1.038545e+00
-1.078164e+00
-1.120534e+00
-1.163757e+00
-1.205694e+00
-1.244407e+00
-1.278717e+00
-1.308512e+00
-1.334604e+00
-1.358324e+00
-1.381012e+00
-1.403431e+00
-1.425184e+00
-1.444538e+00
-1.459142e+00
-1.467433e+00
-1.469809e+00
-1.468755e+00
-1.467908e+00
-1.470694e+00
-1.479274e+00
-1.494251e+00
-1.515166e+00
-1.541267e+00
-1.572005e+00
-1.607082e+00
-1.646267e+00
-1.689152e+00
-1.734894e+00
-1.781944e+00
-1.827935e+00
-1.869942e+00
-1.905162e+00
-1.931812e+00
-1.949814e+00
-1.960923e+00
-1.968155e+00
-1.974630e+00
-1.982207e+00
-1.990640e+00
-1.997949e+00
-2.001888e+00
-2.001453e+00
-1.997305e+00
-1.990964e+00
-1.983601e+00
-1.975318e+00
-1.965263e+00
-1.952407e+00
-1.936446e+00
-1.918237e+00
-1.899491e+00
-1.881994e+00
-1.867104e+00
-1.855937e+00
-1.849909e+00
-1.850717e+00
-1.859434e+00
-1.875499e+00
-1.896684e+00
-1.920159e+00
-1.943811e+00
-1.966897e+00
-1.989750e+00
-2.012808e+00
-2.035506e+00
-2.055749e+00
-2.070477e+00
-2.077084e+00
-2.074678e+00
-2.064099e+00
-2.046649e+00
-2.022686e+00
-1.991397e+00
-1.952000e+00
-1.905123e+00
-1.852917e+00
-1.797896e+00
-1.741862e+00
-1.685933e+00
-1.631268e+00
-1.579481e+00
-1.532408e+00
-1.491690e+00
-1.458691e+00
-1.434647e+00
-1.420461e+00
-1.416032e+00
-1.419892e+00
-1.429929e+00
-1.444659e+00
-1.463723e+00
-1.487061e+00
-1.513643e+00
-1.541033e+00
-1.566122e+00
-1.586321e+00
-1.600313e+00
-1.608058e+00
-1.610332e+00
-1.608221e+00
-1.602764e+00
-1.594739e+00
-1.584676e+00
-1.573122e+00
-1.560932e+00
-1.549218e+00
-1.538931e+00
-1.530469e+00
-1.523622e+00
-1.517716e+00
-1.511755e+00
-1.504604e+00
-1.495336e+00
-1.483570e+00
-1.469589e+00
-1.454278e+00
-1.439145e+00
-1.426432e+00
-1.418782e+00
-1.418168e+00
-1.424710e+00
-1.436544e+00
-1.451118e+00
-1.466898e+00
-1.484100e+00
-1.504001e+00
-1.527684e+00
-1.555205e+00
-1.585448e+00
-1.616345e+00
-1.645328e+00
-1.670001e+00
-1.688789e+00
-1.701165e+00
-1.707300e+00
-1.707448e+00
-1.701622e+00
-1.689886e+00
-1.673082e+00
-1.653351e+00
-1.633733e+00
-1.616724e+00
-1.602777e+00
-1.590015e+00
-1.575550e+00
-1.557496e+00
-1.536437e+00
-1.515571e+00
-1.499398e+00
-1.491465e+00
-1.492288e+00
-1.498788e+00
-1.505720e+00
-1.508241e+00
-1.504002e+00
-1.493690e+00
-1.479976e+00
-1.465726e+00
-1.452494e+00
-1.439985e+00
-1.426526e+00
-1.410085e+00
-1.389325e+00
-1.364390e+00
-1.337132e+00
-1.310579e+00
-1.287769e+00
-1.270498e+00
-1.258792e+00
-1.251375e+00
-1.246469e+00
-1.242059e+00
-1.235666e+00
-1.224467e+00
-1.206111e+00
-1.179652e+00
-1.146008e+00
-1.107876e+00
-1.069325e+00
-1.035105e+00
-1.009592e+00
-9.954941e-01
-9.930909e-01
-1.000864e+00
-1.017373e+00
-1.042904e+00
-1.079574e+00
-1.130067e+00
-1.196265e+00
-1.278609e+00
-1.376044e+00
-1.486314e+00
-1.606697e+00
-1.735139e+00
-1.871288e+00
-2.016642e+00
-2.173284e+00
-2.341326e+00
-2.516132e+00
-2.687135e+00
-2.839574e+00
-2.958731e+00
-3.034694e+00
-3.065290e+00
-3.055869e+00
-3.016593e+00
-2.959260e+00
-2.895163e+00
-2.833818e+00
-2.781853e+00
-2.742196e+00
-2.714222e+00
-2.695147e+00
-2.682179e+00
-2.674606e+00
-2.674691e+00
-2.686552e+00
-2.713426e+00
-2.755128e+00
-2.807369e+00
-2.862928e+00
-2.913313e+00
-2.950062e+00
-2.966010e+00
-2.956984e+00
-2.923336e+00
-2.870263e+00
-2.806481e+00
-2.741793e+00
-2.684466e+00
-2.639174e+00
-2.606185e+00
-2.582051e+00
-2.561379e+00
-2.538860e+00
-2.510937e+00
-2.476813e+00
-2.438489e+00
-2.399778e+00
-2.364804e+00
-2.336678e+00
-2.316597e+00
-2.303304e+00
-2.293158e+00
-2.281398e+00
-2.264727e+00
-2.244165e+00
-2.226230e+00
-2.221037e+00
-2.237876e+00
-2.280862e+00
-2.347359e+00
-2.429914e+00
-2.519968e+00
-2.610842e+00
-2.698630e+00
-2.781392e+00
-2.858101e+00
-2.928421e+00
-2.993177e+00
-3.054589e+00
-3.115668e+00
-3.178870e+00
-3.244376e+00
-3.308393e+00
-3.362267e+00
-3.393518e+00
-3.389259e+00
-3.341006e+00
-3.248583e+00
-3.120944e+00
-2.973288e+00
-2.821955e+00
-2.679786e+00
-2.554063e+00
-2.447310e+00
-2.359417e+00
-2.289128e+00
-2.233993e+00
-2.189328e+00
-2.147378e+00
-2.097657e+00
-2.028870e+00
-1.932016e+00
-1.803296e+00
-1.645150e+00
-1.464721e+00
-1.270829e+00
-1.071528e+00
-8.736755e-01
-6.841987e-01
-5.114092e-01
-3.648850e-01
-2.536630e-01
-1.838340e-01
-1.570459e-01
-1.705473e-01
-2.180390e-01
-2.903275e-01
-3.759213e-01
-4.625021e-01
-5.393059e-01
-5.991362e-01
-6.389132e-01
-6.589510e-01
-6.618242e-01
-6.512716e-01
-6.310862e-01
-6.040612e-01
-5.714825e-01
-5.335808e-01
-4.906632e-01
-4.441576e-01
-3.969711e-01
-3.530072e-01
-3.161187e-01
-2.891690e-01
-2.737842e-01
-2.706241e-01
-2.794299e-01
-2.985533e-01
-3.246095e-01
-3.530641e-01
-3.796682e-01
-4.017707e-01
-4.186708e-01
-4.310789e-01
-4.403292e-01
-4.477521e-01
-4.542152e-01
-4.599050e-01
-4.645664e-01
-4.681357e-01
-4.712642e-01
-4.752251e-01
-4.812091e-01
-4.895628e-01
-4.995757e-01
-5.099719e-01
-5.198339e-01
-5.295471e-01
-5.412695e-01
-5.581996e-01
-5.820773e-01
-6.096439e-01
-6.307872e-01
-6.317115e-01
-6.038279e-01
-5.539702e-01
-5.079960e-01
-5.020177e-01
-5.633817e-01
-6.917414e-01
-8.527579e-01
-9.906776e-01
-1.054627e+00
-1.024206e+00
-9.194951e-01
-7.898086e-01
-6.883848e-01
-6.479110e-01
-6.697466e-01
-7.303317e-01
-7.983595e-01
-8.516397e-01
-8.848607e-01
-9.063027e-01
-9.282715e-01
-9.584911e-01
-9.971382e-01
-1.039445e+00
-1.080388e+00
-1.117746e+00
-1.152143e+00
-1.185276e+00
-1.218224e+00
-1.250706e+00
-1.281174e+00
-1.307463e+00
-1.327755e+00
-1.341355e+00
-1.348766e+00
-1.351171e+00
-1.349867e+00
-1.345924e+00
-1.340007e+00
-1.332485e+00
-1.324089e+00
-1.316630e+00
-1.312813e+00
-1.315060e+00
-1.324519e+00
-1.341208e+00
-1.364851e+00
-1.395277e+00
-1.432052e+00
-1.473913e+00
-1.518619e+00
-1.563484e+00
-1.606448e+00
-1.647058e+00
-1.686408e+00
-1.725828e+00
-1.765384e+00
-1.803639e+00
-1.838904e+00
-1.870769e+00
-1.900465e+00
-1.929714e+00
-1.959126e+00
-1.987552e+00
-2.013013e+00
-2.034440e+00
-2.052851e+00
-2.071125e+00
-2.092717e+00
-2.120378e+00
-2.155602e+00
-2.198774e+00
-2.249411e+00
-2.306164e+00
-2.366818e+00
-2.428737e+00
-2.489520e+00
-2.547258e+00
-2.600272e+00
-2.646979e+00
-2.686358e+00
-2.718568e+00
-2.744960e+00
-2.767316e+00
-2.786771e+00
-2.803068e+00
-2.814648e+00
-2.819656e+00
-2.817264e+00
-2.808294e+00
-2.794578e+00
-2.777550e+00
-2.757222e+00
-2.732454e+00
-2.702294e+00
-2.667402e+00
-2.630606e+00
-2.596194e+00
-2.568222e+00
-2.548774e+00
-2.537204e+00
-2.530486e+00
-2.524251e+00
-2.514220e+00
-2.497952e+00
-2.476202e+00
-2.452680e+00
-2.431861e+00
-2.416217e+00
-2.404993e+00
-2.395359e+00
-2.384730e+00
-2.372333e+00
-2.359098e+00
-2.346264e+00
-2.333772e+00
-2.319435e+00
-2.299571e+00
-2.270992e+00
-2.233075e+00
-2.188262e+00
-2.140611e+00
-2.093679e+00
-2.049238e+00
-2.007171e+00
-1.966106e+00
-1.924276e+00
-1.880332e+00
-1.833876e+00
-1.785532e+00
-1.736494e+00
-1.687906e+00
-1.640626e+00
-1.595560e+00
-1.554008e+00
-1.517401e+00
-1.486545e+00
-1.461032e+00
-1.439246e+00
-1.418723e+00
-1.396643e+00
-1.370521e+00
-1.339052e+00
-1.302587e+00
-1.262764e+00
-1.221494e+00
-1.180088e+00
-1.139093e+00
-1.098562e+00
-1.058067e+00
-1.016471e+00
-9.722640e-01
-9.247395e-01
-8.752017e-01
-8.271476e-01
-7.851757e-01
-7.532757e-01
-7.334163e-01
-7.250095e-01
-7.252767e-01
-7.302253e-01
-7.359302e-01
-7.397806e-01
-7.411968e-01
-7.413801e-01
-7.421487e-01
-7.445409e-01
-7.480886e-01
-7.511223e-01
-7.516219e-01
-7.479162e-01
-7.391069e-01
-7.255122e-01
-7.091247e-01
-6.935249e-01
-6.827250e-01
-6.793405e-01
-6.833902e-01
-6.925777e-01
-7.035708e-01
-7.133397e-01
-7.202029e-01
-7.244541e-01
-7.281269e-01
-7.337741e-01
-7.430695e-01
-7.562399e-01
-7.724258e-01
-7.902431e-01
-8.079720e-01
-8.234793e-01
-8.344709e-01
-8.395980e-01
-8.401220e-01
-8.407646e-01
-8.484130e-01
-8.689841e-01
-9.043250e-01
-9.508927e-01
-1.000658e+00
-1.043753e+00
-1.072031e+00
-1.082299e+00
-1.077651e+00
-1.065941e+00
-1.056056e+00
-1.054052e+00
-1.061171e+00
-1.074389e+00
-1.088677e+00
-1.099597e+00
-1.105029e+00
-1.105541e+00
-1.103560e+00
-1.101945e+00
-1.102717e+00
-1.106506e+00
-1.112807e+00
-1.120524e+00
-1.128142e+00
-1.133497e+00
-1.133951e+00
-1.127662e+00
-1.115465e+00
-1.101759e+00
-1.093171e+00
-1.095385e+00
-1.110021e+00
-1.133602e+00
-1.159419e+00
-1.181258e+00
-1.196681e+00
-1.207923e+00
-1.220125e+00
-1.238319e+00
-1.264959e+00
-1.299047e+00
-1.336818e+00
-1.373332e+00
-1.404230e+00
-1.427010e+00
-1.441552e+00
-1.449991e+00
-1.456090e+00
-1.464049e+00
-1.476784e+00
-1.494484e+00
-1.514498e+00
-1.532862e+00
-1.546674e+00
-1.555986e+00
-1.564178e+00
-1.576551e+00
-1.597837e+00
-1.629986e+00
-1.671407e+00
-1.717970e+00
-1.764901e+00
-1.808236e+00
-1.845188e+00
-1.873881e+00
-1.893424e+00
-1.904552e+00
-1.909975e+00
-1.913481e+00
-1.918046e+00
-1.924251e+00
-1.930181e+00
-1.932807e+00
-1.929949e+00
-1.921717e+00
-1.910665e+00
-1.900584e+00
-1.894645e+00
-1.894080e+00
-1.898174e+00
-1.905242e+00
-1.913616e+00
-1.922105e+00
-1.930169e+00
-1.938142e+00
-1.947136e+00
-1.958262e+00
-1.971715e+00
-1.986730e+00
-2.002431e+00
-2.018564e+00
-2.035402e+00
-2.053188e+00
-2.071875e+00
-2.091342e+00
-2.111690e+00
-2.133217e+00
-2.155970e+00
-2.179173e+00
-2.200999e+00
-2.219076e+00
-2.231535e+00
-2.237972e+00
-2.239552e+00
-2.238147e+00
-2.235143e+00
-2.230794e+00
-2.224468e+00
-2.215407e+00
-2.203301e+00
-2.188265e+00
-2.170440e+00
-2.149829e+00
-2.126599e+00
-2.101370e+00
-2.075053e+00
-2.048387e+00
-2.021699e+00
-1.995066e+00
-1.968702e+00
-1.943312e+00
-1.920159e+00
-1.900731e+00
-1.886058e+00
-1.876080e+00
-1.869526e+00
-1.864434e+00
-1.858920e+00
-1.851684e+00
-1.842044e+00
-1.829618e+00
-1.814115e+00
-1.795595e+00
-1.774989e+00
-1.754174e+00
-1.735260e+00
-1.719591e+00
-1.707250e+00
-1.697347e+00
-1.688690e+00
-1.680239e+00
-1.670996e+00
-1.659457e+00
-1.643218e+00
-1.619342e+00
-1.585566e+00
-1.541649e+00
-1.489847e+00
-1.434059e+00
-1.378253e+00
-1.325437e+00
-1.277785e+00
-1.237173e+00
-1.205058e+00
-1.181652e+00
-1.165323e+00
-1.153098e+00
-1.142213e+00
-1.131812e+00
-1.123582e+00
-1.120798e+00
-1.126216e+00
-1.139898e+00
-1.158105e+00
-1.174038e+00
-1.180246e+00
-1.171490e+00
-1.146608e+00
-1.108686e+00
-1.063765e+00
-1.018737e+00
-9.792235e-01
-9.482288e-01
-9.259869e-01
-9.109293e-01
-9.011937e-01
-8.959352e-01
-8.958593e-01
-9.028479e-01
-9.189767e-01
-9.453181e-01
-9.809088e-01
-1.022342e+00
-1.064350e+00
-1.101259e+00
-1.128680e+00
-1.144709e+00
-1.150098e+00
-1.147237e+00
-1.138303e+00
-1.123475e+00
-1.100197e+00
-1.064109e+00
-1.011366e+00
-9.411642e-01
-8.570153e-01
-7.660068e-01
-6.765156e-01
-5.956485e-01
-5.275982e-01
-4.734728e-01
-4.324795e-01
-4.038167e-01
-3.883111e-01
-3.889341e-01
-4.098567e-01
-4.543710e-01
-5.225774e-01
-6.101008e-01
-7.087922e-01
-8.091835e-01
-9.033079e-01
-9.864632e-01
-1.057341e+00
-1.116809e+00
-1.166102e+00
-1.205363e+00
-1.233330e+00
-1.248341e+00
-1.249849e+00
-1.239119e+00
-1.218596e+00
-1.190681e+00
-1.157123e+00
-1.119467e+00
-1.079948e+00
-1.041832e+00
-1.008808e+00
-9.839828e-01
-9.693117e-01
-9.657244e-01
-9.734569e-01
-9.919865e-01
-1.019596e+00
-1.053261e+00
-1.089479e+00
-1.125784e+00
-1.161789e+00
-1.198699e+00
-1.237560e+00
-1.277629e+00
-1.316163e+00
-1.349624e+00
-1.375393e+00
-1.392976e+00
-1.404115e+00
-1.411792e+00
-1.418764e+00
-1.426427e+00
-1.434428e+00
-1.441066e+00
-1.444422e+00
-1.443920e+00
-1.441414e+00
-1.440899e+00
-1.446795e+00
-1.461886e+00
-1.486205e+00
-1.517455e+00
-1.552471e+00
-1.588612e+00
-1.624270e+00
-1.658634e+00
-1.691349e+00
-1.722339e+00
-1.751620e+00
-1.778944e+00
-1.803499e+00
-1.823959e+00
-1.839091e+00
-1.848688e+00
-1.854186e+00
-1.858336e+00
-1.864089e+00
-1.873465e+00
-1.886937e+00
-1.903349e+00
-1.920303e+00
-1.935029e+00
-1.945522e+00
-1.951313e+00
-1.953419e+00
-1.953657e+00
-1.953934e+00
-1.956043e+00
-1.961840e+00
-1.973212e+00
-1.991487e+00
-2.016668e+00
-2.047145e+00
-2.080157e+00
-2.112605e+00
-2.141700e+00
-2.165279e+00
-2.182030e+00
-2.191627e+00
-2.194418e+00
-2.190666e+00
-2.180031e+00
-2.161980e+00
-2.136907e+00
-2.106909e+00
-2.075370e+00
-2.045539e+00
-2.019197e+00
-1.996310e+00
-1.975731e+00
-1.956412e+00
-1.938342e+00
-1.922650e+00
-1.910888e+00
-1.904318e+00
-1.903830e+00
-1.910153e+00
-1.923582e+00
-1.943201e+00
-1.966457e+00
-1.989789e+00
-2.010029e+00
-2.025641e+00
-2.037105e+00
-2.046339e+00
-2.055529e+00
-2.065871e+00
-2.076763e+00
-2.085818e+00
-2.089626e+00
-2.084925e+00
-2.069853e+00
-2.044954e+00
-2.013474e+00
-1.980567e+00
-1.951495e+00
-1.929695e+00
-1.915854e+00
-1.908483e+00
-1.905306e+00
-1.904308e+00
-1.904044e+00
-1.903640e+00
-1.902781e+00
-1.901480e+00
-1.899635e+00
-1.896855e+00
-1.892762e+00
-1.887279e+00
-1.880368e+00
-1.871455e+00
-1.859317e+00
-1.842711e+00
-1.821209e+00
-1.795433e+00
-1.766436e+00
-1.734856e+00
-1.700710e+00
-1.664075e+00
-1.625962e+00
-1.588519e+00
-1.554290e+00
-1.525079e+00
-1.501235e+00
-1.481896e+00
-1.465955e+00
-1.452967e+00
-1.443292e+00
-1.437567e+00
-1.436196e+00
-1.439350e+00
-1.447199e+00
-1.459847e+00
-1.476906e+00
-1.497171e+00
-1.518818e+00
-1.540003e+00
-1.559334e+00
-1.575908e+00
-1.589163e+00
-1.598903e+00
-1.605446e+00
-1.609545e+00
-1.611980e+00
-1.613101e+00
-1.612641e+00
-1.609835e+00
-1.603735e+00
-1.593751e+00
-1.580237e+00
-1.564600e+00
-1.548578e+00
-1.533202e+00
-1.518310e+00
-1.502910e+00
-1.485977e+00
-1.467114e+00
-1.446973e+00
-1.427403e+00
-1.411084e+00
-1.400442e+00
-1.396294e+00
-1.397249e+00
-1.400442e+00
-1.402956e+00
-1.402693e+00
-1.398278e+00
-1.388838e+00
-1.374405e+00
-1.356518e+00
-1.337830e+00
-1.320471e+00
-1.304396e+00
-1.287365e+00
-1.266734e+00
-1.241426e+00
-1.212318e+00
-1.181004e+00
-1.148620e+00
-1.115995e+00
-1.084646e+00
-1.057146e+00
-1.036401e+00
-1.024647e+00
-1.023077e+00
-1.032026e+00
-1.051000e+00
-1.078223e+00
-1.110336e+00
-1.143151e+00
-1.173496e+00
-1.200868e+00
-1.227368e+00
-1.255816e+00
-1.287568e+00
-1.321590e+00
-1.354962e+00
-1.384092e+00
-1.406045e+00
-1.419547e+00
-1.425265e+00
-1.425135e+00
-1.421093e+00
-1.413929e+00
-1.402872e+00
-1.386196e+00
-1.362506e+00
-1.331898e+00
-1.296281e+00
-1.258899e+00
-1.223465e+00
-1.193169e+00
-1.169705e+00
-1.152705e+00
-1.140118e+00
-1.129571e+00
-1.119894e+00
-1.111717e+00
-1.106732e+00
-1.106154e+00
-1.109364e+00
-1.113685e+00
-1.115590e+00
-1.112718e+00
-1.105241e+00
-1.095493e+00
-1.086190e+00
-1.078650e+00
-1.072135e+00
-1.064289e+00
-1.052211e+00
-1.033772e+00
-1.008665e+00
-9.784016e-01
-9.451406e-01
-9.103592e-01
-8.747026e-01
-8.390836e-01
-8.057141e-01
-7.778181e-01
-7.582003e-01
-7.479439e-01
-7.461869e-01
-7.508247e-01
-7.593939e-01
-7.696068e-01
-7.794963e-01
-7.874470e-01
-7.924575e-01
-7.946655e-01
-7.956777e-01
-7.981754e-01
-8.048418e-01
-8.172713e-01
-8.355042e-01
-8.582548e-01
-8.834257e-01
-9.085959e-01
-9.315714e-01
-9.511388e-01
-9.676982e-01
-9.831342e-01
-9.997447e-01
-1.018937e+00
-1.040740e+00
-1.064416e+00
-1.089275e+00
-1.114690e+00
-1.139515e+00
-1.161938e+00
-1.180163e+00
-1.193303e+00
-1.201830e+00
-1.207339e+00
-1.211830e+00
-1.216921e+00
-1.223442e+00
-1.231559e+00
-1.241046e+00
-1.251254e+00
-1.260876e+00
-1.268114e+00
-1.271461e+00
-1.270431e+00
-1.265230e+00
-1.255079e+00
-1.236264e+00
-1.201771e+00
-1.143573e+00
-1.056727e+00
-9.429317e-01
-8.113829e-01
-6.761882e-01
-5.515039e-01
-4.467242e-01
-3.639659e-01
-2.989480e-01
-2.448455e-01
-1.972934e-01
-1.579825e-01
-1.348247e-01
-1.384222e-01
-1.766346e-01
-2.501257e-01
-3.511135e-01
-4.656812e-01
-5.783086e-01
-6.765833e-01
-7.541976e-01
-8.111963e-01
-8.518466e-01
-8.816643e-01
-9.051922e-01
-9.251759e-01
-9.428333e-01
-9.586924e-01
-9.736207e-01
-9.895289e-01
-1.009152e+00
-1.035028e+00
-1.068646e+00
-1.110447e+00
-1.160323e+00
-1.217876e+00
-1.282113e+00
-1.350885e+00
-1.420592e+00
-1.486495e+00
-1.543549e+00
-1.587456e+00
-1.615702e+00
-1.628229e+00
-1.627420e+00
-1.617410e+00
-1.603004e+00
-1.588493e+00
-1.576624e+00
-1.567961e+00
-1.560728e+00
-1.551352e+00
-1.535999e+00
-1.512851e+00
-1.483826e+00
-1.454449e+00
-1.431805e+00
-1.421915e+00
-1.427907e+00
-1.449459e+00
-1.483259e+00
-1.524122e+00
-1.566655e+00
-1.607109e+00
-1.644649e+00
-1.681163e+00
-1.719488e+00
-1.761042e+00
-1.804304e+00
-1.845122e+00
-1.878611e+00
-1.901409e+00
-1.912883e+00
-1.914702e+00
-1.909345e+00
-1.898763e+00
-1.884098e+00
-1.866338e+00
-1.847027e+00
-1.828316e+00
-1.812323e+00
-1.800411e+00
-1.793000e+00
-1.790072e+00
-1.791920e+00
-1.799519e+00
-1.814339e+00
-1.837792e+00
-1.870429e+00
-1.911010e+00
-1.955978e+00
-1.999916e+00
-2.036983e+00
-2.062553e+00
-2.074202e+00
-2.071741e+00
-2.056643e+00
-2.031359e+00
-1.998754e+00
-1.961665e+00
-1.922519e+00
-1.883073e+00
-1.844244e+00
-1.805929e+00
-1.766860e+00
-1.724915e+00
-1.678069e+00
-1.625403e+00
-1.567207e+00
-1.503955e+00
-1.435170e+00
-1.359570e+00
-1.276694e+00
-1.188602e+00
-1.100114e+00
-1.017334e+00
-9.454301e-01
-8.869200e-01
-8.410586e-01
-8.043172e-01
-7.716849e-01
-7.384763e-01
-7.019680e-01
-6.619074e-01
-6.195680e-01
-5.761649e-01
-5.317974e-01
-4.854527e-01
-4.358456e-01
-3.824112e-01
-3.257224e-01
-2.672283e-01
-2.089061e-01
-1.531836e-01
-1.027347e-01
-5.982851e-02
-2.568147e-02
-3.733234e-04
1.689533e-02
2.777973e-02
3.491147e-02
4.147099e-02
5.006688e-02
6.179471e-02
7.633959e-02
9.292467e-02
1.112304e-01
1.317350e-01
1.554734e-01
1.834598e-01
2.161846e-01
2.535851e-01
2.954793e-01
3.420446e-01
3.939639e-01
4.521244e-01
5.168698e-01
5.870048e-01
6.591864e-01
7.284313e-01
7.897770e-01
8.402532e-01
8.800994e-01
9.125336e-01
9.419719e-01
9.714368e-01
1.000726e+00
1.026770e+00
1.046098e+00
1.057576e+00
1.063424e+00
1.067879e+00
1.074597e+00
1.084477e+00
1.095158e+00
1.102513e+00
1.103418e+00
1.098243e+00
1.091499e+00
1.090088e+00
1.100020e+00
1.123480e+00
1.158019e+00
1.198204e+00
1.238212e+00
1.273503e+00
1.301187e+00
1.320088e+00
1.331108e+00
1.337200e+00
1.342017e+00
1.347662e+00
1.353214e+00
1.355266e+00
1.349936e+00
1.334693e+00
1.308859e+00
1.273041e+00
1.228464e+00
1.176801e+00
1.120421e+00
1.062535e+00
1.006862e+00
9.567585e-01
9.141207e-01
8.786427e-01
8.480334e-01
8.191719e-01
7.893936e-01
7.569137e-01
7.200645e-01
6.761080e-01
6.210065e-01
5.508665e-01
4.641966e-01
3.632261e-01
2.533125e-01
1.410601e-01
3.252043e-02
-6.781281e-02
-1.574731e-01
-2.362356e-01
-3.057901e-01
-3.686149e-01
-4.265150e-01
-4.797310e-01
-5.271309e-01
-5.672372e-01
-5.993819e-01
-6.243714e-01
-6.444722e-01
-6.629746e-01
-6.837115e-01
-7.106317e-01
-7.472094e-01
-7.954880e-01
-8.549179e-01
-9.216426e-01
-9.890614e-01
-1.049947e+00
-1.099269e+00
-1.136105e+00
-1.163458e+00
-1.186159e+00
-1.208268e+00
-1.231457e+00
-1.255042e+00
-1.277322e+00
-1.297265e+00
-1.315574e+00
-1.334666e+00
-1.357777e+00
-1.387665e+00
-1.425451e+00
-1.470180e+00
-1.519396e+00
-1.570330e+00
-1.620942e+00
-1.670269e+00
-1.718040e+00
-1.763842e+00
-1.806378e+00
-1.843507e+00
-1.873400e+00
-1.896101e+00
-1.914108e+00
-1.931251e+00
-1.950634e+00
-1.973083e+00
-1.996880e+00
-2.018613e+00
-2.034673e+00
-2.042915e+00
-2.043769e+00
-2.039999e+00
-2.035137e+00
-2.031703e+00
-2.030533e+00
-2.031360e+00
-2.033815e+00
-2.038174e+00
-2.045718e+00
-2.058593e+00
-2.078880e+00
-2.107019e+00
-2.140572e+00
-2.174485e+00
-2.203113e+00
-2.222755e+00
-2.232951e+00
-2.235769e+00
-2.233885e+00
-2.228927e+00
-2.220969e+00
-2.208978e+00
-2.191584e+00
-2.167723e+00
-2.137079e+00
-2.100251e+00
-2.058664e+00
-2.014411e+00
-1.970233e+00
-1.929425e+00
-1.895017e+00
-1.868054e+00
-1.846107e+00
-1.823697e+00
-1.795082e+00
-1.757747e+00
-1.714299e+00
-1.671718e+00
-1.638637e+00
-1.622063e+00
-1.624777e+00
-1.644299e+00
-1.673862e+00
-1.705072e+00
-1.730994e+00
-1.748036e+00
-1.755903e+00
-1.756276e+00
-1.751451e+00
-1.743598e+00
-1.734466e+00
-1.725236e+00
-1.716532e+00
-1.708491e+00
-1.700703e+00
-1.692135e+00
-1.681434e+00
-1.667674e+00
-1.651169e+00
-1.633728e+00
-1.617965e+00
-1.605803e+00
-1.597134e+00
-1.589825e+00
-1.581404e+00
-1.571198e+00
-1.561125e+00
-1.554369e+00
-1.552991e+00
-1.556443e+00
-1.562075e+00
-1.566936e+00
-1.569240e+00
-1.568501e+00
-1.564580e+00
-1.556697e+00
-1.543364e+00
-1.523335e+00
-1.496714e+00
-1.465133e+00
-1.430748e+00
-1.394868e+00
-1.357475e+00
-1.318045e+00
-1.276848e+00
-1.235522e+00
-1.196491e+00
-1.161739e+00
-1.131752e+00
-1.105175e+00
-1.079430e+00
-1.052199e+00
-1.023052e+00
-9.940121e-01
-9.683172e-01
-9.480364e-01
-9.323622e-01
-9.178742e-01
-9.003313e-01
-8.764697e-01
-8.448611e-01
-8.059244e-01
-7.614699e-01
-7.140499e-01
-6.664356e-01
-6.213860e-01
-5.814004e-01
-5.480653e-01
-5.212096e-01
-4.985715e-01
-4.763853e-01
-4.506640e-01
-4.187183e-01
-3.804499e-01
-3.387815e-01
-2.985942e-01
-2.643338e-01
-2.376319e-01
-2.166229e-01
-1.974923e-01
-1.770725e-01
-1.546512e-01
-1.320482e-01
-1.123804e-01
-9.859941e-02
-9.263999e-02
-9.529565e-02
-1.063927e-01
-1.249295e-01
-1.492657e-01
-1.773850e-01
-2.067638e-01
-2.335825e-01
-2.521652e-01
-2.560375e-01
-2.407284e-01
-2.066551e-01
-1.600403e-01
-1.111413e-01
-7.076962e-02
-4.679724e-02
-4.195391e-02
-5.352896e-02
-7.505009e-02
-9.934724e-02
-1.215663e-01
-1.404920e-01
-1.576789e-01
-1.755511e-01
-1.960689e-01
-2.204443e-01
-2.492761e-01
-2.825621e-01
-3.196921e-01
-3.596515e-01
-4.013541e-01
-4.438865e-01
-4.865399e-01
-5.286326e-01
-5.693633e-01
-6.080965e-01
-6.450651e-01
-6.817342e-01
-7.200525e-01
-7.608217e-01
-8.023589e-01
-8.404498e-01
-8.696753e-01
-8.855115e-01
-8.863474e-01
-8.744414e-01
-8.552076e-01
-8.352903e-01
-8.205749e-01
-8.148185e-01
-8.189616e-01
-8.313076e-01
-8.488120e-01
-8.689785e-01
-8.911108e-01
-9.159892e-01
-9.442792e-01
-9.750448e-01
-1.005669e+00
-1.033202e+00
-1.055806e+00
-1.072978e+00
-1.084710e+00
-1.090757e+00
-1.090702e+00
-1.084368e+00
-1.071981e+00
-1.054014e+00
-1.031157e+00
-1.004611e+00
-9.764341e-01
-9.494316e-01
-9.265124e-01
-9.100216e-01
-9.015736e-01
-9.022536e-01
-9.126607e-01
-9.326023e-01
-9.607479e-01
-9.945642e-01
-1.030636e+00
-1.065393e+00
-1.096059e+00
-1.121279e+00
-1.140897e+00
-1.154997e+00
-1.162984e+00
-1.163559e+00
-1.155725e+00
-1.140023e+00
-1.118822e+00
-1.095160e+00
-1.071069e+00
-1.046748e+00
-1.021059e+00
-9.926591e-01
-9.609714e-01
-9.267222e-01
-8.919140e-01
-8.591593e-01
-8.306514e-01
-8.073841e-01
-7.890303e-01
-7.743227e-01
-7.614976e-01
-7.486395e-01
-7.341519e-01
-7.174673e-01
-6.995266e-01
-6.822932e-01
-6.672366e-01
-6.537367e-01
-6.385923e-01
-6.170356e-01
-5.846902e-01
-5.395387e-01
-4.831222e-01
-4.203630e-01
-3.575522e-01
-2.987352e-01
-2.420512e-01
-1.786150e-01
-9.590257e-02
1.499550e-02
1.518657e-01
2.981164e-01
4.262544e-01
5.070930e-01
5.208015e-01
4.648708e-01
3.553540e-01
2.207825e-01
9.145948e-02
-1.107085e-02
-7.958453e-02
-1.195258e-01
-1.420329e-01
-1.564911e-01
-1.668828e-01
-1.727837e-01
-1.726273e-01
-1.661333e-01
-1.545029e-01
-1.391710e-01
-1.207172e-01
-9.883093e-02
-7.316916e-02
-4.438216e-02
-1.458073e-02
1.315410e-02
3.608666e-02
5.321356e-02
6.565887e-02
7.555597e-02
8.411440e-02
9.035051e-02
9.145708e-02
8.445617e-02
6.784311e-02
4.217522e-02
9.610189e-03
-2.693629e-02
-6.460085e-02
-1.012834e-01
-1.360053e-01
-1.685942e-01
-1.988735e-01
-2.259627e-01
-2.481908e-01
-2.636598e-01
-2.710001e-01
-2.697492e-01
-2.602259e-01
-2.432480e-01
-2.200638e-01
-1.925754e-01
-1.636348e-01
-1.369835e-01
-1.164423e-01
-1.044682e-01
-1.008697e-01
-1.026413e-01
-1.052565e-01
-1.047912e-01
-9.961861e-02
-9.061538e-02
-7.987068e-02
-6.907230e-02
-5.883103e-02
-4.897211e-02
-3.883478e-02
-2.717930e-02
-1.235234e-02
6.791423e-03
2.977262e-02
5.418523e-02
7.661566e-02
9.426852e-02
1.062254e-01
1.134555e-01
1.176649e-01
1.199788e-01
1.203618e-01
1.178876e-01
1.113998e-01
1.000792e-01
8.370615e-02
6.269646e-02
3.812999e-02
1.187210e-02
-1.341938e-02
-3.476727e-02
-4.986517e-02
-5.802456e-02
-6.036457e-02
-5.907281e-02
-5.621332e-02
-5.272933e-02
-4.806256e-02
-4.051780e-02
-2.820524e-02
-1.008652e-02
1.341682e-02
4.041732e-02
6.785898e-02
9.191030e-02
1.087599e-01
1.160266e-01
1.140433e-01
1.058295e-01
9.554734e-02
8.648266e-02
7.973003e-02
7.405145e-02
6.676973e-02
5.524671e-02
3.824811e-02
1.645610e-02
-8.107981e-03
-3.319062e-02
-5.706087e-02
-7.847946e-02
-9.614199e-02
-1.082180e-01
-1.125289e-01
-1.075062e-01
-9.351286e-02
-7.368107e-02
-5.346567e-02
-3.878818e-02
-3.365714e-02
-3.875541e-02
-5.200773e-02
-7.066994e-02
-9.319033e-02
-1.194249e-01
-1.496013e-01
-1.836275e-01
-2.214563e-01
-2.635381e-01
-3.102760e-01
-3.608853e-01
-4.129187e-01
-4.628467e-01
-5.069689e-01
-5.420607e-01
-5.658473e-01
-5.774072e-01
-5.772263e-01
-5.668690e-01
-5.488169e-01
-5.267683e-01
-5.056369e-01
-4.902458e-01
-4.830415e-01
-4.826476e-01
-4.848752e-01
-4.858571e-01
-4.851169e-01
-4.863387e-01
-4.953059e-01
-5.164407e-01
-5.502153e-01
-5.929473e-01
-6.387563e-01
-6.821126e-01
-7.194435e-01
-7.492534e-01
-7.711883e-01
-7.849464e-01
-7.898631e-01
-7.853527e-01
-7.715411e-01
-7.491911e-01
-7.188582e-01
-6.803142e-01
-6.332624e-01
-5.789658e-01
-5.211151e-01
-4.647594e-01
-4.141290e-01
-3.714278e-01
-3.376031e-01
-3.139570e-01
-3.027361e-01
-3.061134e-01
-3.246136e-01
-3.564475e-01
-3.982441e-01
-4.463349e-01
-4.974008e-01
-5.483060e-01
-5.960009e-01
-6.380585e-01
-6.732537e-01
-7.013615e-01
-7.223640e-01
-7.359922e-01
-7.419924e-01
-7.406005e-01
-7.327276e-01
-7.200730e-01
-7.054494e-01
-6.927960e-01
-6.860975e-01
-6.875496e-01
-6.965498e-01
-7.106523e-01
-7.277055e-01
-7.472043e-01
-7.698267e-01
-7.959494e-01
-8.247124e-01
-8.544697e-01
-8.840913e-01
-9.138308e-01
-9.450205e-01
-9.789891e-01
-1.016095e+00
-1.055427e+00
-1.095165e+00
-1.133156e+00
-1.167311e+00
-1.195754e+00
-1.217000e+00
-1.230260e+00
-1.235674e+00
-1.234238e+00
-1.227449e+00
-1.216863e+00
-1.203736e+00
-1.188729e+00
-1.171759e+00
-1.152324e+00
-1.130392e+00
-1.107212e+00
-1.085160e+00
-1.066718e+00
-1.053665e+00
-1.047111e+00
-1.047870e+00
-1.056367e+00
-1.072019e+00
-1.092841e+00
-1.116019e+00
-1.139353e+00
-1.162440e+00
-1.186330e+00
-1.211834e+00
-1.238045e+00
-1.262512e+00
-1.282823e+00
-1.298105e+00
-1.309288e+00
-1.318292e+00
-1.326938e+00
-1.336161e+00
-1.345695e+00
-1.354350e+00
-1.360834e+00
-1.364680e+00
-1.366714e+00
-1.368814e+00
-1.373124e+00
-1.381069e+00
-1.392663e+00
-1.406528e+00
-1.420648e+00
-1.433465e+00
-1.444614e+00
-1.454789e+00
-1.464946e+00
-1.475587e+00
-1.486569e+00
-1.497291e+00
-1.506775e+00
-1.513666e+00
-1.516638e+00
-1.515373e+00
-1.511344e+00
-1.507383e+00
-1.505927e+00
-1.507093e+00
-1.508069e+00
-1.504501e+00
-1.493044e+00
-1.473284e+00
-1.447719e+00
-1.420121e+00
-1.393607e+00
-1.369586e+00
-1.347821e+00
-1.327293e+00
-1.307405e+00
-1.288964e+00
-1.274256e+00
-1.265861e+00
-1.264896e+00
-1.270183e+00
-1.279096e+00
-1.289261e+00
-1.299593e+00
-1.310035e+00
-1.320586e+00
-1.330460e+00
-1.337875e+00
-1.340507e+00
-1.336427e+00
-1.324984e+00
-1.307024e+00
-1.284307e+00
-1.258650e+00
-1.231524e+00
-1.204353e+00
-1.178993e+00
-1.157661e+00
-1.142146e+00
-1.132879e+00
-1.128677e+00
-1.127463e+00
-1.127517e+00
-1.128387e+00
-1.130737e+00
-1.135114e+00
-1.140466e+00
-1.143642e+00
-1.140564e+00
-1.128445e+00
-1.107432e+00
-1.080539e+00
-1.052175e+00
-1.026316e+00
-1.005094e+00
-9.881614e-01
-9.731583e-01
-9.573571e-01
-9.397145e-01
-9.219115e-01
-9.074963e-01
-8.997124e-01
-8.996422e-01
-9.058986e-01
-9.157018e-01
-9.262133e-01
-9.352521e-01
-9.414069e-01
-9.441026e-01
-9.439015e-01
-9.425761e-01
-9.422767e-01
-9.439913e-01
-9.465544e-01
-9.472908e-01
-9.439621e-01
-9.365165e-01
-9.273671e-01
-9.200907e-01
-9.174594e-01
-9.200117e-01
-9.259443e-01
-9.322577e-01
-9.363390e-01
-9.370610e-01
-9.350724e-01
-9.325243e-01
-9.324120e-01
-9.374435e-01
-9.486009e-01
-9.642068e-01
-9.804637e-01
-9.935306e-01
-1.001821e+00
-1.006809e+00
-1.011765e+00
-1.019372e+00
-1.029869e+00
-1.040963e+00
-1.049487e+00
-1.053611e+00
-1.054081e+00
-1.053738e+00
-1.055672e+00
-1.061212e+00
-1.069039e+00
-1.075924e+00
-1.078558e+00
-1.075306e+00
-1.066903e+00
-1.055685e+00
-1.043748e+00
-1.031193e+00
-1.015748e+00
-9.941528e-01
-9.643252e-01
-9.268808e-01
-8.851413e-01
-8.437234e-01
-8.065413e-01
-7.753481e-01
-7.495760e-01
-7.274124e-01
-7.073809e-01
-6.895440e-01
-6.756930e-01
-6.684071e-01
-6.695373e-01
-6.790503e-01
-6.948417e-01
-7.133648e-01
-7.304790e-01
-7.421314e-01
-7.450049e-01
-7.374291e-01
-7.204113e-01
-6.979752e-01
-6.758450e-01
-6.585087e-01
-6.464527e-01
-6.359878e-01
-6.222631e-01
-6.032711e-01
-5.817698e-01
-5.638433e-01
-5.553588e-01
-5.588009e-01
-5.723828e-01
-5.916805e-01
-6.125252e-01
-6.334082e-01
-6.562234e-01
-6.851198e-01
-7.240452e-01
-7.741843e-01
-8.327369e-01
-8.937949e-01
-9.507014e-01
-9.984221e-01
-1.034802e+00
-1.060452e+00
-1.077602e+00
-1.088504e+00
-1.094141e+00
-1.093886e+00
-1.086341e+00
-1.070852e+00
-1.048728e+00
-1.023341e+00
-9.991178e-01
-9.801112e-01
-9.689226e-01
-9.663539e-01
-9.716835e-01
-9.832518e-01
-9.991133e-01
-1.017554e+00
-1.037164e+00
-1.056350e+00
-1.072722e+00
-1.083007e+00
-1.083682e+00
-1.072026e+00
-1.047241e+00
-1.011151e+00
-9.677579e-01
-9.214639e-01
-8.750833e-01
-8.291776e-01
-7.830432e-01
-7.363309e-01
-6.901544e-01
-6.471926e-01
-6.108441e-01
-5.838826e-01
-5.673139e-01
-5.600572e-01
-5.596529e-01
-5.635990e-01
-5.704182e-01
-5.796960e-01
-5.911674e-01
-6.037348e-01
-6.153055e-01
-6.235722e-01
-6.270747e-01
-6.258067e-01
-6.210918e-01
-6.148274e-01
-6.084203e-01
-6.020468e-01
-5.947664e-01
-5.852121e-01
-5.719805e-01
-5.534799e-01
-5.280575e-01
-4.950131e-01
-4.556946e-01
-4.132877e-01
-3.711266e-01
-3.308490e-01
-2.917750e-01
-2.517546e-01
-2.087441e-01
-1.622567e-01
-1.141900e-01
-6.871846e-02
-3.099285e-02
-4.923667e-03
8.782205e-03
1.303239e-02
1.301992e-02
1.414730e-02
2.027138e-02
3.272930e-02
5.030454e-02
7.027937e-02
9.035380e-02
1.104256e-01
1.328240e-01
1.604731e-01
1.943230e-01
2.323443e-01
2.710437e-01
3.081016e-01
3.438731e-01
3.806932e-01
4.206654e-01
4.635791e-01
5.064602e-01
5.450785e-01
5.762111e-01
5.989074e-01
6.140151e-01
6.228081e-01
6.261038e-01
6.244251e-01
6.187479e-01
6.111207e-01
6.046820e-01
6.028600e-01
6.080244e-01
6.204262e-01
6.381711e-01
6.581891e-01
6.775283e-01
6.943035e-01
7.079991e-01
7.191346e-01
7.284000e-01
7.355890e-01
7.391238e-01
7.368843e-01
7.278964e-01
7.133337e-01
6.957459e-01
6.770867e-01
6.571790e-01
6.337820e-01
6.041493e-01
5.670291e-01
5.238729e-01
4.784919e-01
4.353773e-01
3.978240e-01
3.669774e-01
3.419821e-01
3.206752e-01
3.004353e-01
2.791258e-01
2.558864e-01
2.313462e-01
2.071520e-01
1.850841e-01
1.661475e-01
1.500407e-01
1.352317e-01
1.195036e-01
1.006709e-01
7.725828e-02
4.890346e-02
1.625498e-02
-1.947796e-02
-5.677827e-02
-9.357903e-02
-1.269765e-01
-1.537051e-01
-1.715200e-01
-1.805304e-01
-1.833227e-01
-1.837234e-01
-1.851247e-01
-1.893441e-01
-1.963129e-01
-2.044612e-01
-2.116866e-01
-2.166960e-01
-2.200772e-01
-2.242644e-01
-2.321601e-01
-2.452977e-01
-2.629455e-01
-2.827730e-01
-3.023541e-01
-3.202629e-01
-3.361431e-01
-3.501194e-01
-3.623376e-01
-3.729983e-01
-3.825575e-01
-3.916358e-01
-4.006932e-01
-4.099388e-01
-4.196451e-01
-4.303225e-01
-4.421522e-01
-4.540109e-01
-4.632691e-01
-4.670224e-01
-4.639237e-01
-4.550614e-01
-4.432936e-01
-4.318972e-01
-4.235728e-01
-4.198700e-01
-4.206558e-01
-4.239359e-01
-4.267535e-01
-4.269983e-01
-4.248131e-01
-4.224068e-01
-4.223752e-01
-4.257920e-01
-4.314556e-01
-4.366960e-01
-4.388434e-01
-4.360962e-01
-4.274502e-01
-4.123922e-01
-3.909536e-01
-3.638300e-01
-3.319565e-01
-2.956561e-01
-2.542359e-01
-2.066503e-01
-1.528456e-01
-9.470929e-02
-3.578746e-02
2.012305e-02
7.045264e-02
1.142512e-01
1.514272e-01
1.819718e-01
2.060929e-01
2.247709e-01
2.395583e-01
2.514557e-01
2.600399e-01
2.639181e-01
2.621922e-01
2.556528e-01
2.468225e-01
2.389690e-01
2.347701e-01
2.353936e-01
2.405295e-01
2.492526e-01
2.608663e-01
2.750052e-01
2.912444e-01
3.090751e-01
3.285735e-01
3.510708e-01
3.789522e-01
4.145985e-01
4.593472e-01
5.131348e-01
5.746156e-01
6.412630e-01
7.094895e-01
7.751453e-01
8.343957e-01
8.845971e-01
9.247828e-01
9.554976e-01
9.780235e-01
9.934806e-01
1.002332e+00
1.004395e+00
9.991711e-01
9.863641e-01
9.665290e-01
9.417160e-01
9.157571e-01
8.937240e-01
8.804221e-01
8.785335e-01
8.875123e-01
9.040523e-01
9.240420e-01
9.449277e-01
9.670041e-01
9.928453e-01
1.025399e+00
1.066094e+00
1.114036e+00
1.166395e+00
1.219354e+00
1.269063e+00
1.312501e+00
1.348192e+00
1.376363e+00
1.398145e+00
1.414193e+00
1.423863e+00
1.425826e+00
1.419660e+00
1.406770e+00
1.389661e+00
1.370475e+00
1.350496e+00
1.331079e+00
1.314795e+00
1.305446e+00
1.306886e+00
1.321586e+00
1.349818e+00
1.389711e+00
1.437870e+00
1.490250e+00
1.543101e+00
1.593778e+00
1.640954e+00
1.683979e+00
1.721853e+00
1.752650e+00
1.773791e+00
1.782978e+00
1.779288e+00
1.764046e+00
1.741042e+00
1.715744e+00
1.693600e+00
1.678211e+00
1.670476e+00
1.669203e+00
1.672505e+00
1.678707e+00
1.686322e+00
1.693828e+00
1.700171e+00
1.705734e+00
1.712538e+00
1.722967e+00
1.737738e+00
1.754607e+00
1.768771e+00
1.774818e+00
1.769163e+00
1.751651e+00
1.725439e+00
1.695163e+00
1.664433e+00
1.634163e+00
1.602657e+00
1.567265e+00
1.526519e+00
1.481387e+00
1.434877e+00
1.390279e+00
1.349271e+00
1.311041e+00
1.272964e+00
1.232449e+00
1.188753e+00
1.143518e+00
1.099791e+00
1.060437e+00
1.026974e+00
9.992053e-01
9.755953e-01
9.542603e-01
9.341680e-01
9.157940e-01
9.007817e-01
8.909514e-01
8.874131e-01
8.902209e-01
8.984811e-01
9.106119e-01
9.245981e-01
9.382903e-01
9.498403e-01
9.582441e-01
9.637011e-01
9.673301e-01
9.701454e-01
9.720026e-01
9.715275e-01
9.672492e-01
9.590606e-01
9.488198e-01
9.395805e-01
9.339691e-01
9.328512e-01
9.352356e-01
9.394578e-01
9.446643e-01
9.513263e-01
9.604183e-01
9.722551e-01
9.862277e-01
1.001467e+00
1.017342e+00
1.033100e+00
1.047270e+00
1.057821e+00
1.063173e+00
1.063094e+00
1.058596e+00
1.050959e+00
1.040806e+00
1.028025e+00
1.012509e+00
9.949567e-01
9.769604e-01
9.602989e-01
9.461559e-01
9.349239e-01
9.265180e-01
9.206218e-01
9.165925e-01
9.133254e-01
9.094967e-01
9.041735e-01
8.973180e-01
8.897636e-01
8.826752e-01
8.768422e-01
8.721450e-01
8.673993e-01
8.606800e-01
8.500693e-01
8.345375e-01
8.145451e-01
7.920100e-01
7.695050e-01
7.490408e-01
7.312619e-01
7.156352e-01
7.013359e-01
6.879910e-01
6.758156e-01
6.653849e-01
6.573999e-01
6.524464e-01
6.507110e-01
6.518684e-01
6.551981e-01
6.596134e-01
6.634903e-01
6.647252e-01
6.613919e-01
6.526610e-01
6.392073e-01
6.227881e-01
6.054916e-01
5.893144e-01
5.759971e-01
5.665944e-01
5.608809e-01
5.574508e-01
5.548835e-01
5.531382e-01
5.540049e-01
5.602487e-01
5.739423e-01
5.948185e-01
6.194927e-01
6.420315e-01
6.555903e-01
6.544582e-01
6.360813e-01
6.026502e-01
5.614746e-01
5.235792e-01
5.009108e-01
5.031520e-01
5.348508e-01
5.931946e-01
6.671768e-01
7.395506e-01
7.922406e-01
8.135476e-01
8.036090e-01
7.750337e-01
7.479903e-01
7.416495e-01
7.656162e-01
8.151710e-01
8.724915e-01
9.133069e-01
9.161781e-01
8.707627e-01
7.820408e-01
6.690925e-01
5.589645e-01
4.777700e-01
4.420025e-01
4.530258e-01
4.968922e-01
5.499690e-01
5.884616e-01
5.977998e-01
5.775575e-01
5.397841e-01
5.021543e-01
4.798406e-01
4.799087e-01
4.998756e-01
5.298178e-01
5.564158e-01
5.673404e-01
5.546862e-01
5.166298e-01
4.572327e-01
3.848305e-01
3.093784e-01
2.390790e-01
1.772845e-01
1.213467e-01
6.446835e-02
-2.376956e-04
-7.571705e-02
-1.590512e-01
-2.423847e-01
-3.160181e-01
-3.720796e-01
-4.071089e-01
-4.226761e-01
-4.242240e-01
-4.188719e-01
-4.130054e-01
-4.104316e-01
-4.116761e-01
-4.144785e-01
-4.149915e-01
-4.090931e-01
-3.936474e-01
-3.678672e-01
-3.344528e-01
-2.994009e-01
-2.697371e-01
-2.501622e-01
-2.408775e-01
-2.380216e-01
-2.360254e-01
-2.299517e-01
-2.165813e-01
-1.946369e-01
-1.652376e-01
-1.327362e-01
-1.046547e-01
-8.929452e-02
-9.131858e-02
-1.078378e-01
-1.280294e-01
-1.372440e-01
-1.235464e-01
-8.303210e-02
-2.104896e-02
5.098802e-02
1.208624e-01
1.797434e-01
2.235070e-01
2.514665e-01
2.640745e-01
2.614011e-01
2.434994e-01
2.123594e-01
1.737815e-01
1.370874e-01
1.115726e-01
1.008199e-01
9.819886e-02
8.724100e-02
4.820939e-02
-3.163793e-02
-1.491978e-01
-2.828433e-01
-3.978533e-01
-4.583348e-01
-4.412201e-01
-3.467141e-01
-2.004178e-01
-4.537854e-02
7.323859e-02
1.244351e-01
1.016139e-01
2.290881e-02
-7.743527e-02
-1.621845e-01
-2.035827e-01
-1.914011e-01
-1.348503e-01
-5.850020e-02
6.235682e-03
3.158612e-02
2.813601e-03
-7.669340e-02
-1.866281e-01
-2.966687e-01
-3.762344e-01
-4.038037e-01
-3.731765e-01
-2.948906e-01
-1.922822e-01
-9.349978e-02
-2.229084e-02
9.164377e-03
3.022136e-03
-2.622310e-02
-5.714957e-02
-6.843718e-02
-4.589381e-02
1.240912e-02
9.498571e-02
1.807409e-01
2.464321e-01
2.747609e-01
2.601145e-01
2.103309e-01
1.442551e-01
8.573097e-02
5.557342e-02
6.423793e-02
1.083855e-01
1.731837e-01
2.392175e-01
2.902661e-01
3.181071e-01
3.230819e-01
3.119748e-01
2.953723e-01
2.852665e-01
2.924867e-01
3.238585e-01
3.799141e-01
4.541678e-01
5.344781e-01
6.064623e-01
6.582390e-01
6.848170e-01
6.900469e-01
6.849639e-01
6.831336e-01
6.951086e-01
7.244805e-01
7.670764e-01
8.132295e-01
8.518608e-01
8.747559e-01
8.795055e-01
8.700290e-01
8.546666e-01
8.429809e-01
8.428116e-01
8.587639e-01
8.925388e-01
9.443778e-01
1.014016e+00
1.100003e+00
1.197890e+00
1.299010e+00
1.391270e+00
1.462045e+00
1.501952e+00
1.507808e+00
1.483443e+00
1.437898e+00
1.381701e+00
1.323097e+00
1.266369e+00
1.212837e+00
1.163135e+00
1.118743e+00
1.081792e+00
1.053628e+00
1.033280e+00
1.016929e+00
9.989005e-01
9.738491e-01
9.390479e-01
8.955979e-01
8.481035e-01
8.031922e-01
7.674768e-01
7.454040e-01
7.375892e-01
7.404836e-01
7.477899e-01
7.530078e-01
7.517678e-01
7.428699e-01
7.279210e-01
7.102495e-01
6.937592e-01
6.819266e-01
6.769585e-01
6.792551e-01
6.873786e-01
6.985513e-01
7.094785e-01
7.172326e-01
7.200903e-01
7.183542e-01
7.149080e-01
7.147902e-01
7.233032e-01
7.433308e-01
7.735225e-01
8.086305e-01
8.418023e-01
8.673406e-01
8.823887e-01
8.870486e-01
8.835140e-01
8.749972e-01
8.647716e-01
8.553410e-01
8.478459e-01
8.418819e-01
8.356876e-01
8.265243e-01
8.112606e-01
7.872780e-01
7.534934e-01
7.110465e-01
6.634382e-01
6.162338e-01
5.762250e-01
5.496499e-01
5.396452e-01
5.442595e-01
5.566418e-01
5.677642e-01
5.702379e-01
5.610388e-01
5.417871e-01
5.168108e-01
4.904121e-01
4.649678e-01
4.406942e-01
4.166206e-01
3.916310e-01
3.649294e-01
3.361919e-01
3.058791e-01
2.756568e-01
2.484171e-01
2.275600e-01
2.157502e-01
2.137691e-01
2.200713e-01
2.313524e-01
2.438473e-01
2.545398e-01
2.615692e-01
2.638215e-01
2.601580e-01
2.487975e-01
2.276794e-01
1.969667e-01
1.638957e-01
1.475688e-01
1.788863e-01
2.915150e-01
5.048544e-01
8.068612e-01
1.147972e+00
1.453216e+00
1.649397e+00
1.694523e+00
1.594373e+00
1.397749e+00
1.173554e+00
9.821176e-01
8.549663e-01
7.909408e-01
7.670519e-01
7.557869e-01
7.394088e-01
7.151654e-01
6.909230e-01
6.759287e-01
6.732881e-01
6.782887e-01
6.821876e-01
6.779303e-01
6.639897e-01
6.444504e-01
6.260326e-01
6.143722e-01
6.117205e-01
6.168773e-01
6.268939e-01
6.393921e-01
6.541144e-01
6.726936e-01
6.968003e-01
7.260495e-01
7.572435e-01
7.855545e-01
8.069431e-01
8.203384e-01
8.284027e-01
8.367997e-01
8.527011e-01
8.831303e-01
9.332534e-01
1.004688e+00
1.094164e+00
1.193054e+00
1.288386e+00
1.365738e+00
1.413727e+00
1.428577e+00
1.416559e+00
1.392710e+00
1.376087e+00
1.383414e+00
1.423451e+00
1.493934e+00
1.582184e+00
1.669210e+00
1.735501e+00
1.765904e+00
1.752201e+00
1.694009e+00
1.599265e+00
1.484248e+00
1.371594e+00
1.285129e+00
1.242519e+00
1.248807e+00
1.294170e+00
1.357408e+00
1.414011e+00
1.445454e+00
1.445804e+00
1.422861e+00
1.393603e+00
1.376169e+00
1.381992e+00
1.411273e+00
1.453438e+00
1.492006e+00
1.511610e+00
1.504333e+00
1.473176e+00
1.431658e+00
1.399642e+00
1.396628e+00
1.434659e+00
1.513315e+00
1.618888e+00
1.728681e+00
1.819447e+00
1.876882e+00
1.901895e+00
1.910338e+00
1.925829e+00
1.968781e+00
2.046720e+00
2.150275e+00
2.256271e+00
2.336232e+00
2.366580e+00
2.336501e+00
2.250612e+00
2.125809e+00
1.984065e+00
1.844566e+00
1.718544e+00
1.608464e+00
1.510913e+00
1.421286e+00
1.338216e+00
1.265849e+00
1.212708e+00
1.187485e+00
1.194052e+00
1.228637e+00
1.280723e+00
1.337073e+00
1.386687e+00
1.424447e+00
1.452229e+00
1.477403e+00
1.509212e+00
1.554165e+00
1.612387e+00
1.676750e+00
1.735095e+00
1.774441e+00
1.785803e+00
1.768405e+00
1.731804e+00
1.694472e+00
1.678268e+00
1.700123e+00
1.764197e+00
1.858239e+00
1.956167e+00
2.026001e+00
2.040251e+00
1.985354e+00
1.867088e+00
1.709878e+00
1.549730e+00
1.422862e+00
1.354016e+00
1.348960e+00
1.394033e+00
1.462471e+00
1.524514e+00
1.557318e+00
1.551443e+00
1.512291e+00
1.456703e+00
1.406430e+00
1.380839e+00
1.390883e+00
1.435657e+00
1.502563e+00
1.571514e+00
1.622019e+00
1.640155e+00
1.622299e+00
1.574634e+00
1.509924e+00
1.443750e+00
1.391203e+00
1.363900e+00
1.367163e+00
1.397943e+00
1.444606e+00
1.489581e+00
1.514569e+00
1.506459e+00
1.461544e+00
1.386605e+00
1.296836e+00
1.211703e+00
1.150292e+00
1.127321e+00
1.150171e+00
1.216859e+00
1.315370e+00
1.425299e+00
1.522313e+00
1.584691e+00
1.599739e+00
1.567362e+00
1.499236e+00
1.414296e+00
1.332924e+00
1.271849e+00
1.240519e+00
1.239115e+00
1.258679e+00
1.283810e+00
1.297542e+00
1.286993e+00
1.247916e+00
1.186578e+00
1.118208e+00
1.062496e+00
1.037743e+00
1.055552e+00
1.117374e+00
1.213484e+00
1.324823e+00
1.427885e+00
1.501684e+00
1.534342e+00
1.526330e+00
1.488905e+00
1.438814e+00
1.391977e+00
1.358485e+00
1.340085e+00
1.330512e+00
1.318532e+00
1.292569e+00
1.245045e+00
1.174813e+00
1.087282e+00
9.928588e-01
9.045521e-01
8.352088e-01
7.945476e-01
7.865305e-01
8.081197e-01
8.502496e-01
9.007636e-01
9.481183e-01
9.846157e-01
1.008358e+00
1.023331e+00
1.037361e+00
1.058612e+00
1.092193e+00
1.138326e+00
1.192531e+00
1.247196e+00
1.293485e+00
1.322944e+00
1.329015e+00
1.308833e+00
1.264794e+00
1.204637e+00
1.139270e+00
1.079144e+00
1.031233e+00
9.982485e-01
9.797735e-01
9.735604e-01
9.758811e-01
9.816210e-01
9.853920e-01
9.837603e-01
9.772252e-01
9.704418e-01
9.704022e-01
9.836007e-01
1.013504e+00
1.059135e+00
1.115100e+00
1.173077e+00
1.224384e+00
1.262706e+00
1.285825e+00
1.295710e+00
1.297226e+00
1.296425e+00
1.299009e+00
1.308871e+00
1.326620e+00
1.348796e+00
1.368718e+00
1.378827e+00
1.373361e+00
1.350405e+00
1.313108e+00
1.269657e+00
1.231249e+00
1.208191e+00
1.205931e+00
1.223157e+00
1.252825e+00
1.285212e+00
1.311214e+00
1.324595e+00
1.322970e+00
1.307962e+00
1.284784e+00
1.261020e+00
1.244445e+00
1.240496e+00
1.250665e+00
1.272693e+00
1.302145e+00
1.334175e+00
1.364781e+00
1.391782e+00
1.415697e+00
1.439843e+00
1.468835e+00
1.505859e+00
1.550416e+00
1.597972e+00
1.641527e+00
1.674059e+00
1.690819e+00
1.690868e+00
1.677564e+00
1.657776e+00
1.639935e+00
1.631472e+00
1.636688e+00
1.655919e+00
1.686022e+00
1.721317e+00
1.754245e+00
1.775946e+00
1.777418e+00
1.751638e+00
1.696472e+00
1.617400e+00
1.528276e+00
1.448495e+00
1.396896e+00
1.384983e+00
1.412819e+00
1.469484e+00
1.537618e+00
1.599720e+00
1.643523e+00
1.664658e+00
1.666251e+00
1.656289e+00
1.644155e+00
1.637593e+00
1.640770e+00
1.653545e+00
1.671932e+00
1.689734e+00
1.700905e+00
1.701676e+00
1.691420e+00
1.672071e+00
1.646871e+00
1.619489e+00
1.593939e+00
1.574757e+00
1.566374e+00
1.571300e+00
1.588061e+00
1.610703e+00
1.630753e+00
1.640731e+00
1.637230e+00
1.622161e+00
1.601961e+00
1.585314e+00
1.580180e+00
1.591170e+00
1.618165e+00
1.656494e+00
1.698340e+00
1.734847e+00
1.758285e+00
1.763579e+00
1.748858e+00
1.715368e+00
1.667174e+00
1.610629e+00
1.553368e+00
1.502843e+00
1.464729e+00
1.441771e+00
1.433552e+00
1.437335e+00
1.449587e+00
1.467550e+00
1.490118e+00
1.517312e+00
1.548105e+00
1.577653e+00
1.596120e+00
1.590783e+00
1.550763e+00
1.471707e+00
1.357919e+00
1.221294e+00
1.078065e+00
9.449424e-01
8.358551e-01
7.597710e-01
7.195531e-01
7.117533e-01
7.275386e-01
7.548892e-01
7.816412e-01
7.985310e-01
8.015292e-01
7.928347e-01
7.797475e-01
7.711917e-01
7.731925e-01
7.856145e-01
8.017146e-01
8.104538e-01
8.004006e-01
7.636488e-01
6.983089e-01
6.088496e-01
5.045197e-01
3.967143e-01
2.963317e-01
2.118829e-01
1.484251e-01
1.069261e-01
8.411278e-02
7.359014e-02
6.856769e-02
6.495639e-02
6.294291e-02
6.638585e-02
8.088860e-02
1.115592e-01
1.608449e-01
2.266985e-01
3.016732e-01
3.736591e-01
4.286310e-01
4.549004e-01
4.471802e-01
4.084036e-01
3.484779e-01
2.809748e-01
2.195039e-01
1.748933e-01
1.533447e-01
1.553582e-01
1.755293e-01
2.037544e-01
2.282661e-01
2.399260e-01
2.359372e-01
2.209093e-01
2.046153e-01
1.977630e-01
2.080112e-01
2.377914e-01
2.841973e-01
3.404159e-01
3.980322e-01
4.495571e-01
4.904741e-01
5.201619e-01
5.414844e-01
5.594047e-01
5.791677e-01
6.043414e-01
6.349498e-01
6.664176e-01
6.904467e-01
6.982753e-01
6.851449e-01
6.535564e-01
6.131949e-01
5.772021e-01
5.567623e-01
5.570900e-01
5.767578e-01
6.097925e-01
6.485590e-01
6.861261e-01
7.179138e-01
7.425034e-01
7.612865e-01
7.771858e-01
7.933342e-01
8.123207e-01
8.358193e-01
8.641732e-01
8.959769e-01
9.280772e-01
9.562189e-01
9.761523e-01
9.848013e-01
9.810540e-01
9.658854e-01
9.419181e-01
9.127982e-01
8.825438e-01
8.546835e-01
8.311715e-01
8.116711e-01
7.940058e-01
7.758253e-01
7.564155e-01
7.373082e-01
7.212820e-01
7.106877e-01
7.065695e-01
7.091837e-01
7.190408e-01
7.371246e-01
7.639500e-01
7.983936e-01
8.374590e-01
8.773027e-01
9.148012e-01
9.485488e-01
9.787398e-01
1.006323e+00
1.032210e+00
1.057052e+00
1.081498e+00
1.106392e+00
1.132346e+00
1.158974e+00
1.184773e+00
1.208216e+00
1.229322e+00
1.250234e+00
1.274117e+00
1.303125e+00
1.336965e+00
1.373055e+00
1.408096e+00
1.439794e+00
1.467465e+00
1.491310e+00
1.511282e+00
1.526504e+00
1.535497e+00
1.536877e+00
1.530000e+00
1.515114e+00
1.492877e+00
1.463657e+00
1.427350e+00
1.383948e+00
1.334308e+00
1.280442e+00
1.225130e+00
1.171236e+00
1.121231e+00
1.077110e+00
1.040530e+00
1.012750e+00
9.943030e-01
9.847715e-01
9.829750e-01
9.873469e-01
9.961851e-01
1.007738e+00
1.020307e+00
1.032557e+00
1.044021e+00
1.055406e+00
1.068133e+00
1.083095e+00
1.099563e+00
1.115285e+00
1.127869e+00
1.136381e+00
1.141819e+00
1.146205e+00
1.151332e+00
1.158239e+00
1.167403e+00
1.178927e+00
1.192516e+00
1.207528e+00
1.223250e+00
1.239073e+00
1.254244e+00
1.267509e+00
1.277233e+00
1.282107e+00
1.281835e+00
1.277081e+00
1.268665e+00
1.256750e+00
1.240836e+00
1.220647e+00
1.197077e+00
1.172325e+00
1.149065e+00
1.129376e+00
1.114176e+00
1.103357e+00
1.096251e+00
1.092188e+00
1.091145e+00
1.094133e+00
1.102624e+00
1.116910e+00
1.134563e+00
1.150502e+00
1.158994e+00
1.156398e+00
1.142886e+00
1.122065e+00
1.098721e+00
1.076214e+00
1.055321e+00
1.035056e+00
1.014285e+00
9.926314e-01
9.704561e-01
9.485507e-01
9.277456e-01
9.082806e-01
8.893058e-01
8.692275e-01
8.468644e-01
8.224481e-01
7.975628e-01
7.740753e-01
7.529703e-01
7.341031e-01
7.171197e-01
7.026718e-01
6.926374e-01
6.889415e-01
6.919567e-01
6.999213e-01
7.099015e-01
7.194870e-01
7.278419e-01
7.353519e-01
7.423318e-01
7.480610e-01
7.510671e-01
7.503327e-01
7.462400e-01
7.404643e-01
7.350372e-01
7.313162e-01
7.294837e-01
7.288568e-01
7.287965e-01
7.295508e-01
7.323858e-01
7.389389e-01
7.503316e-01
7.667008e-01
7.874175e-01
8.117119e-01
8.390730e-01
8.689388e-01
8.998846e-01
9.292226e-01
9.537520e-01
9.712542e-01
9.814733e-01
9.857901e-01
9.860304e-01
9.835067e-01
9.789467e-01
9.729712e-01
9.662223e-01
9.587186e-01
9.491681e-01
9.355999e-01
9.179567e-01
9.016042e-01
8.993028e-01
9.291634e-01
1.007821e+00
1.140925e+00
1.315659e+00
1.500483e+00
1.654321e+00
1.742007e+00
1.748447e+00
1.683990e+00
1.578360e+00
1.466867e+00
1.376444e+00
1.318048e+00
1.287535e+00
1.272479e+00
1.260340e+00
1.244043e+00
1.223311e+00
1.202395e+00
1.186261e+00
1.177472e+00
1.175104e+00
1.175737e+00
1.175655e+00
1.173006e+00
1.168812e+00
1.166372e+00
1.169401e+00
1.179882e+00
1.196710e+00
1.215847e+00
1.232064e+00
1.241499e+00
1.243688e+00
1.241877e+00
1.241328e+00
1.246402e+00
1.258096e+00
1.273532e+00
1.287620e+00
1.295608e+00
1.294973e+00
1.285898e+00
1.270639e+00
1.252520e+00
1.234931e+00
1.220329e+00
1.209373e+00
1.200717e+00
1.191835e+00
1.180630e+00
1.166883e+00
1.152557e+00
1.140861e+00
1.134951e+00
1.137230e+00
1.149300e+00
1.171914e+00
1.204573e+00
1.245108e+00
1.289913e+00
1.335055e+00
1.377757e+00
1.417445e+00
1.455642e+00
1.494555e+00
1.535102e+00
1.575890e+00
1.614035e+00
1.647149e+00
1.674722e+00
1.697748e+00
1.717111e+00
1.732407e+00
1.742418e+00
1.746753e+00
1.746965e+00
1.745973e+00
1.746318e+00
1.748771e+00
1.752181e+00
1.754289e+00
1.752828e+00
1.746336e+00
1.734284e+00
1.716641e+00
1.693618e+00
1.665933e+00
1.635079e+00
1.603060e+00
1.571877e+00
1.543205e+00
1.518144e+00
1.496823e+00
1.478078e+00
1.459692e+00
1.439219e+00
1.415066e+00
1.387207e+00
1.357038e+00
1.326245e+00
1.295348e+00
1.262980e+00
1.226574e+00
1.184142e+00
1.135985e+00
1.085102e+00
1.035728e+00
9.907613e-01
9.500163e-01
9.110330e-01
8.720357e-01
8.345624e-01
8.035613e-01
7.851282e-01
7.838318e-01
8.011262e-01
8.348321e-01
8.790955e-01
9.249310e-01
9.619986e-01
9.815226e-01
9.789800e-01
9.549551e-01
9.138062e-01
8.613336e-01
8.030343e-01
7.435346e-01
6.865331e-01
6.343643e-01
5.872919e-01
5.435699e-01
5.008410e-01
4.579751e-01
4.159258e-01
3.772718e-01
3.451366e-01
3.220273e-01
3.088215e-01
3.043793e-01
3.062217e-01
3.119749e-01
3.206517e-01
3.329126e-01
3.500304e-01
3.721434e-01
3.971708e-01
4.215072e-01
4.420696e-01
4.579640e-01
4.704672e-01
4.815870e-01
4.924530e-01
5.026149e-01
5.105512e-01
5.149016e-01
5.155216e-01
5.136889e-01
5.114500e-01
5.106019e-01
5.119213e-01
5.151062e-01
5.194518e-01
5.246896e-01
5.312264e-01
5.395482e-01
5.493775e-01
5.594448e-01
5.681520e-01
5.745845e-01
5.791400e-01
5.834837e-01
5.899741e-01
6.008282e-01
6.172969e-01
6.390424e-01
6.638683e-01
6.880793e-01
7.077285e-01
7.203908e-01
7.263018e-01
7.278503e-01
7.277756e-01
7.275628e-01
7.270856e-01
7.252037e-01
7.204624e-01
7.115811e-01
6.979257e-01
6.800209e-01
6.598151e-01
6.403544e-01
6.247521e-01
6.148573e-01
6.105616e-01
6.104116e-01
6.129315e-01
6.172948e-01
6.228459e-01
6.284077e-01
6.324721e-01
6.341371e-01
6.336375e-01
6.317721e-01
6.288699e-01
6.244993e-01
6.182675e-01
6.107384e-01
6.032599e-01
5.967595e-01
5.909328e-01
5.849318e-01
5.788967e-01
5.746234e-01
5.746067e-01
5.804664e-01
5.922880e-01
6.092275e-01
6.303190e-01
6.543441e-01
6.789277e-01
7.002149e-01
7.140750e-01
7.180238e-01
7.121053e-01
6.981710e-01
6.787383e-01
6.565858e-01
6.348458e-01
6.166721e-01
6.042202e-01
5.976135e-01
5.947788e-01
5.924335e-01
5.877044e-01
5.795402e-01
5.693056e-01
5.603252e-01
5.565772e-01
5.611872e-01
5.755170e-01
5.991685e-01
6.305197e-01
6.672157e-01
7.064162e-01
7.450560e-01
7.805115e-01
8.116721e-01
8.396455e-01
8.670768e-01
8.960977e-01
9.263849e-01
9.549447e-01
9.776783e-01
9.912538e-01
9.939933e-01
9.858662e-01
9.683682e-01
9.444593e-01
9.180863e-01
8.931102e-01
8.720794e-01
8.554569e-01
8.417956e-01
8.289666e-01
8.156758e-01
8.020411e-01
7.888951e-01
7.767870e-01
7.657185e-01
7.556251e-01
7.469364e-01
7.406884e-01
7.380864e-01
7.398225e-01
7.457085e-01
7.549567e-01
7.668016e-01
7.808239e-01
7.967286e-01
8.139561e-01
8.316784e-01
8.492128e-01
8.663066e-01
8.829159e-01
8.987025e-01
9.126348e-01
9.229315e-01
9.275641e-01
9.252622e-01
9.163277e-01
9.025126e-01
8.860542e-01
8.687088e-01
8.514868e-01
8.351177e-01
8.207034e-01
8.098568e-01
8.039739e-01
8.031248e-01
8.057462e-01
8.098225e-01
8.146628e-01
8.215339e-01
8.324833e-01
8.484141e-01
8.679557e-01
8.878390e-01
9.044415e-01
9.154994e-01
9.208350e-01
9.216110e-01
9.188144e-01
9.122641e-01
9.007960e-01
8.832204e-01
8.592564e-01
8.299448e-01
7.973422e-01
7.635659e-01
7.297320e-01
6.955902e-01
6.601339e-01
6.226406e-01
5.833970e-01
5.438481e-01
5.063230e-01
4.734624e-01
4.473677e-01
4.287076e-01
4.163343e-01
4.078481e-01
4.008963e-01
3.943292e-01
3.883885e-01
3.839719e-01
3.817503e-01
3.817427e-01
3.833319e-01
3.854493e-01
3.867950e-01
3.860683e-01
3.821590e-01
3.742697e-01
3.620569e-01
3.458382e-01
3.267507e-01
3.066799e-01
2.878927e-01
2.724554e-01
2.616593e-01
2.557209e-01
2.538812e-01
2.548097e-01
2.572075e-01
2.605118e-01
2.653351e-01
2.730722e-01
2.845980e-01
2.989607e-01
3.133226e-01
3.244528e-01
3.306135e-01
3.322086e-01
3.306708e-01
3.266822e-01
3.193216e-01
3.066552e-01
2.869602e-01
2.596486e-01
2.256954e-01
1.876649e-01
1.491331e-01
1.134465e-01
8.243753e-02
5.593272e-02
3.225468e-02
9.273516e-03
-1.445811e-02
-3.882597e-02
-6.206015e-02
-8.180676e-02
-9.676667e-02
-1.075325e-01
-1.158994e-01
-1.234076e-01
-1.305360e-01
-1.371478e-01
-1.434581e-01
-1.504012e-01
-1.590853e-01
-1.699834e-01
-1.826303e-01
-1.959145e-01
-2.084822e-01
-2.189300e-01
-2.259619e-01
-2.287361e-01
-2.272392e-01
-2.222683e-01
-2.147824e-01
-2.049115e-01
-1.914075e-01
-1.721489e-01
-1.454166e-01
-1.109988e-01
-7.043957e-02
-2.646272e-02
1.798204e-02
6.067462e-02
1.008806e-01
1.395404e-01
1.784284e-01
2.185721e-01
2.591915e-01
2.981523e-01
3.335388e-01
3.650774e-01
3.944838e-01
4.246634e-01
4.582605e-01
4.962710e-01
5.375013e-01
5.793522e-01
6.194746e-01
6.570953e-01
6.931518e-01
7.293963e-01
7.672461e-01
8.070398e-01
8.478853e-01
8.880098e-01
9.255186e-01
9.592988e-01
9.894757e-01
1.017080e+00
1.043403e+00
1.069812e+00
1.097966e+00
1.129564e+00
1.165102e+00
1.202422e+00
1.236608e+00
1.262021e+00
1.275385e+00
1.277698e+00
1.273383e+00
1.267358e+00
1.262378e+00
1.258523e+00
1.254657e+00
1.250290e+00
1.246453e+00
1.245216e+00
1.248324e+00
1.255900e+00
1.266151e+00
1.276155e+00
1.283058e+00
1.284941e+00
1.281151e+00
1.272202e+00
1.259461e+00
1.244715e+00
1.229581e+00
1.214799e+00
1.199944e+00
1.184176e+00
1.167733e+00
1.152802e+00
1.142593e+00
1.139068e+00
1.141227e+00
1.145462e+00
1.147836e+00
1.146511e+00
1.142550e+00
1.138702e+00
1.137377e+00
1.139378e+00
1.143895e+00
1.149185e+00
1.153169e+00
1.153791e+00
1.149296e+00
1.138488e+00
1.120918e+00
1.096938e+00
1.067608e+00
1.034487e+00
9.994430e-01
9.645654e-01
9.320038e-01
9.033822e-01
8.789242e-01
8.571514e-01
8.359017e-01
8.141465e-01
7.930662e-01
7.754080e-01
7.636669e-01
7.583923e-01
7.575618e-01
7.572563e-01
7.533470e-01
7.435266e-01
7.287413e-01
7.130499e-01
7.015616e-01
6.974941e-01
7.004360e-01
7.071522e-01
7.141736e-01
7.200377e-01
7.255918e-01
7.324746e-01
7.412603e-01
7.507614e-01
7.587366e-01
7.630178e-01
7.620416e-01
7.546823e-01
7.400052e-01
7.174978e-01
6.877116e-01
6.526701e-01
6.154759e-01
5.792892e-01
5.464013e-01
5.179110e-01
4.939006e-01
4.736682e-01
4.558215e-01
4.385130e-01
4.201221e-01
4.001448e-01
3.796117e-01
3.605540e-01
3.447375e-01
3.324782e-01
3.223204e-01
3.117261e-01
2.982932e-01
2.807855e-01
2.594992e-01
2.360035e-01
2.126875e-01
1.924424e-01
1.782959e-01
1.725722e-01
1.756767e-01
1.854219e-01
1.977927e-01
2.089328e-01
2.170075e-01
2.226017e-01
2.275115e-01
2.330909e-01
2.395265e-01
2.463980e-01
2.536524e-01
2.618504e-01
2.714188e-01
2.816911e-01
2.906808e-01
2.958102e-01
2.950605e-01
2.878260e-01
2.749863e-01
2.580768e-01
2.380362e-01
2.145638e-01
1.867881e-01
1.547226e-01
1.201637e-01
8.622993e-02
5.601572e-02
3.151158e-02
1.348269e-02
2.008631e-03
-3.037321e-03
-1.869936e-03
5.170383e-03
1.761348e-02
3.482854e-02
5.589431e-02
7.946918e-02
1.038084e-01
1.269473e-01
1.469421e-01
1.620660e-01
1.709803e-01
1.729773e-01
1.682703e-01
1.580287e-01
1.438413e-01
1.267698e-01
1.067555e-01
8.306782e-02
5.559957e-02
2.595710e-02
-2.619394e-03
-2.652516e-02
-4.336837e-02
-5.282503e-02
-5.630395e-02
-5.575171e-02
-5.244762e-02
-4.654494e-02
-3.747323e-02
-2.466126e-02
-7.924814e-03
1.269121e-02
3.728354e-02
6.612218e-02
9.904142e-02
1.345421e-01
1.695157e-01
2.001623e-01
2.234982e-01
2.381983e-01
2.443109e-01
2.425459e-01
2.338914e-01
2.195053e-01
2.005340e-01
1.779306e-01
1.525181e-01
1.251792e-01
9.685164e-02
6.829322e-02
3.990230e-02
1.184788e-02
-1.551715e-02
-4.124875e-02
-6.376131e-02
-8.126300e-02
-9.241139e-02
-9.668653e-02
-9.413258e-02
-8.462163e-02
-6.736448e-02
-4.147683e-02
-7.548060e-03
3.112068e-02
6.916823e-02
1.017277e-01
1.269793e-01
1.466662e-01
1.643898e-01
1.833086e-01
2.048760e-01
2.288519e-01
2.537732e-01
2.773241e-01
2.968003e-01
3.099419e-01
3.159090e-01
3.158716e-01
3.127422e-01
3.098632e-01
3.091087e-01
3.096424e-01
3.085278e-01
3.030269e-01
2.928710e-01
2.806724e-01
2.701869e-01
2.638709e-01
2.615538e-01
2.609779e-01
2.596061e-01
2.563898e-01
2.523625e-01
2.497513e-01
2.502859e-01
2.539122e-01
2.588581e-01
2.629978e-01
2.653876e-01
2.666818e-01
2.681494e-01
2.702746e-01
2.722375e-01
2.726515e-01
2.707847e-01
2.672442e-01
2.637613e-01
2.624396e-01
2.650283e-01
2.725297e-01
2.850801e-01
3.019981e-01
3.221226e-01
3.444506e-01
3.685514e-01
3.941951e-01
4.205048e-01
4.456129e-01
4.672898e-01
4.839726e-01
4.952609e-01
5.015409e-01
5.032470e-01
5.005288e-01
4.934976e-01
4.825080e-01
4.680098e-01
4.501784e-01
4.287914e-01
4.034507e-01
3.739545e-01
3.406340e-01
3.044580e-01
2.667518e-01
2.287766e-01
1.917039e-01
1.570309e-01
1.267260e-01
1.025509e-01
8.502276e-02
7.306791e-02
6.481806e-02
5.892076e-02
5.530078e-02
5.477540e-02
5.782020e-02
6.347412e-02
6.931461e-02
7.256850e-02
7.148725e-02
6.598664e-02
5.727234e-02
4.693175e-02
3.608575e-02
2.489817e-02
1.267728e-02
-1.175376e-03
-1.573974e-02
-2.814748e-02
-3.589552e-02
-4.204994e-02
-6.045250e-02
-1.158423e-01
-2.352407e-01
-4.324495e-01
-6.936857e-01
-9.742096e-01
-1.210743e+00
-1.344923e+00
-1.345473e+00
-1.217089e+00
-9.925199e-01
-7.146339e-01
-4.200765e-01
-1.328131e-01
1.321110e-01
3.609411e-01
5.373702e-01
6.458899e-01
6.795214e-01
6.456633e-01
5.654126e-01
4.665012e-01
3.738504e-01
3.023018e-01
2.542513e-01
2.225677e-01
1.970004e-01
1.705928e-01
1.426310e-01
1.170683e-01
9.852041e-02
8.908251e-02
8.774010e-02
9.188957e-02
9.926184e-02
1.087374e-01
1.197331e-01
1.311569e-01
1.411890e-01
1.480914e-01
1.511508e-01
1.509221e-01
1.487946e-01
1.463651e-01
1.448884e-01
1.448300e-01
1.456013e-01
1.456766e-01
1.432315e-01
1.371458e-01
1.278380e-01
1.173366e-01
1.083873e-01
1.030046e-01
1.013105e-01
1.014244e-01
1.005592e-01
9.671572e-02
8.991582e-02
8.215079e-02
7.614107e-02
7.385521e-02
7.574872e-02
8.101782e-02
8.851679e-02
9.763465e-02
1.084611e-01
1.211895e-01
1.354759e-01
1.504305e-01
1.650671e-01
1.785967e-01
1.904599e-01
2.004234e-01
2.087206e-01
2.158863e-01
2.223305e-01
2.281176e-01
2.331084e-01
2.371153e-01
2.398446e-01
2.408491e-01
2.397105e-01
2.362801e-01
2.307183e-01
2.234144e-01
2.151013e-01
2.073088e-01
2.028576e-01
2.056520e-01
2.191070e-01
2.435840e-01
2.745691e-01
3.034451e-01
3.210421e-01
3.219912e-01
3.071576e-01
2.827599e-01
2.570025e-01
2.363885e-01
2.236282e-01
2.177892e-01
2.160266e-01
2.156386e-01
2.153547e-01
2.152846e-01
2.157204e-01
2.158006e-01
2.132415e-01
2.054968e-01
1.914689e-01
1.724120e-01
1.513715e-01
1.316725e-01
1.155559e-01
1.037066e-01
9.563601e-02
9.038511e-02
8.709937e-02
8.532920e-02
8.501625e-02
8.621377e-02
8.879814e-02
9.239543e-02
9.644329e-02
1.002858e-01
1.034000e-01
1.056778e-01
1.073539e-01
1.084475e-01
1.082878e-01
1.058071e-01
1.004886e-01
9.304572e-02
8.508657e-02
7.800607e-02
7.206507e-02
6.642790e-02
6.011036e-02
5.299690e-02
4.603488e-02
4.058317e-02
3.769475e-02
3.783078e-02
4.076491e-02
4.551543e-02
5.070787e-02
5.550543e-02
6.029361e-02
6.619579e-02
7.369553e-02
8.172115e-02
8.816611e-02
9.144400e-02
9.177339e-02
9.117129e-02
9.214463e-02
9.598574e-02
1.018925e-01
1.076611e-01
1.115428e-01
1.137778e-01
1.164495e-01
1.217994e-01
1.305024e-01
1.411889e-01
1.512458e-01
1.582118e-01
1.611653e-01
1.614960e-01
1.623014e-01
1.663308e-01
1.738447e-01
1.822751e-01
1.881278e-01
1.895157e-01
1.872562e-01
1.839154e-01
1.818791e-01
1.819872e-01
1.834798e-01
1.848684e-01
1.847486e-01
1.819403e-01
1.752357e-01
1.634961e-01
1.463440e-01
1.248765e-01
1.016223e-01
7.954825e-02
6.069473e-02
4.538555e-02
3.254424e-02
2.064981e-02
8.368913e-03
-5.466132e-03
-2.199008e-02
-4.198305e-02
-6.522642e-02
-9.019300e-02
-1.145172e-01
-1.360255e-01
-1.536737e-01
-1.677911e-01
-1.794393e-01
-1.893633e-01
-1.974389e-01
-2.030844e-01
-2.061003e-01
-2.070279e-01
-2.067351e-01
-2.057083e-01
-2.036750e-01
-1.998304e-01
-1.935084e-01
-1.848908e-01
-1.753667e-01
-1.673142e-01
-1.632866e-01
-1.648920e-01
-1.719929e-01
-1.828614e-01
-1.953009e-01
-2.078410e-01
-2.199512e-01
-2.312556e-01
-2.408403e-01
-2.475315e-01
-2.507700e-01
-2.509907e-01
-2.489952e-01
-2.449327e-01
-2.379543e-01
-2.269932e-01
-2.120788e-01
-1.950645e-01
-1.790415e-01
-1.667362e-01
-1.590264e-01
-1.546564e-01
-1.513702e-01
-1.476877e-01
-1.440806e-01
-1.426648e-01
-1.456239e-01
-1.536564e-01
-1.656808e-01
-1.797957e-01
-1.944198e-01
-2.087334e-01
-2.223999e-01
-2.350627e-01
-2.461016e-01
-2.548360e-01
-2.609909e-01
-2.650390e-01
-2.680609e-01
-2.710256e-01
-2.739487e-01
-2.758028e-01
-2.755462e-01
-2.734164e-01
-2.710936e-01
-2.703813e-01
-2.716539e-01
-2.736418e-01
-2.747135e-01
-2.742855e-01
-2.730367e-01
-2.720158e-01
-2.717729e-01
-2.722620e-01
-2.732420e-01
-2.745756e-01
-2.762547e-01
-2.783023e-01
-2.806184e-01
-2.827889e-01
-2.840423e-01
-2.835643e-01
-2.810239e-01
-2.768146e-01
-2.716413e-01
-2.656969e-01
-2.582068e-01
-2.479661e-01
-2.345883e-01
-2.193285e-01
-2.045194e-01
-1.919357e-01
-1.815792e-01
-1.720608e-01
-1.621471e-01
-1.519819e-01
-1.430071e-01
-1.368064e-01
-1.338281e-01
-1.329047e-01
-1.319021e-01
-1.290816e-01
-1.243086e-01
-1.193042e-01
-1.166453e-01
-1.180565e-01
-1.231765e-01
-1.297173e-01
-1.348424e-01
-1.367115e-01
-1.352163e-01
-1.316412e-01
-1.276620e-01
-1.244325e-01
-1.223123e-01
-1.211886e-01
-1.208984e-01
-1.213605e-01
-1.224374e-01
-1.238533e-01
-1.254283e-01
-1.274522e-01
-1.307249e-01
-1.360497e-01
-1.435346e-01
-1.522615e-01
-1.605860e-01
-1.669382e-01
-1.706921e-01
-1.724747e-01
-1.735557e-01
-1.747513e-01
-1.757781e-01
-1.755277e-01
-1.728564e-01
-1.672348e-01
-1.590504e-01
-1.495811e-01
-1.404548e-01
-1.326148e-01
-1.255043e-01
-1.173809e-01
-1.068440e-01
-9.451132e-02
-8.342952e-02
-7.771393e-02
-8.038923e-02
-9.199741e-02
-1.107097e-01
-1.334377e-01
-1.570464e-01
-1.792106e-01
-1.988251e-01
-2.159196e-01
-2.311794e-01
-2.453889e-01
-2.589830e-01
-2.716554e-01
-2.821345e-01
-2.885021e-01
-2.891615e-01
-2.838571e-01
-2.738957e-01
-2.614025e-01
-2.482531e-01
-2.353058e-01
-2.221363e-01
-2.074787e-01
-1.905147e-01
-1.723185e-01
-1.560803e-01
-1.455142e-01
-1.425271e-01
-1.459881e-01
-1.525901e-01
-1.591868e-01
-1.648226e-01
-1.708657e-01
-1.792794e-01
-1.907252e-01
-2.041433e-01
-2.178491e-01
-2.308703e-01
-2.433623e-01
-2.559285e-01
-2.684795e-01
-2.795478e-01
-2.867556e-01
-2.882964e-01
-2.842627e-01
-2.765889e-01
-2.676886e-01
-2.591302e-01
-2.514233e-01
-2.446634e-01
-2.390279e-01
-2.346211e-01
-2.311484e-01
-2.281690e-01
-2.259251e-01
-2.258871e-01
-2.302189e-01
-2.402995e-01
-2.553406e-01
-2.722060e-01
-2.867013e-01
-2.955474e-01
-2.978210e-01
-2.950788e-01
-2.902755e-01
-2.862498e-01
-2.845870e-01
-2.852980e-01
-2.873100e-01
-2.893640e-01
-2.907063e-01
-2.911733e-01
-2.907313e-01
-2.889028e-01
-2.845658e-01
-2.763445e-01
-2.634014e-01
-2.461918e-01
-2.267231e-01
-2.080142e-01
-1.928303e-01
-1.823112e-01
-1.754181e-01
-1.697109e-01
-1.629080e-01
-1.539194e-01
-1.425914e-01
-1.288164e-01
-1.122626e-01
-9.301101e-02
-7.217314e-02
-5.164867e-02
-3.329648e-02
-1.838160e-02
-7.573206e-03
-1.058791e-03
1.452584e-03
5.762570e-04
-3.042984e-03
-8.757071e-03
-1.575133e-02
-2.327197e-02
-3.116551e-02
-3.987430e-02
-4.964846e-02
-5.988532e-02
-6.935208e-02
-7.683915e-02
-8.136645e-02
-8.192802e-02
-7.752898e-02
-6.784575e-02
-5.386704e-02
-3.771366e-02
-2.167626e-02
-7.259057e-03
5.091855e-03
1.557644e-02
2.449718e-02
3.206628e-02
3.848966e-02
4.395178e-02
4.845171e-02
5.182000e-02
5.402942e-02
5.538744e-02
5.624490e-02
5.656274e-02
5.599417e-02
5.450942e-02
5.290873e-02
5.267431e-02
5.518387e-02
6.080190e-02
6.857699e-02
7.692893e-02
8.481633e-02
9.230531e-02
9.999412e-02
1.078689e-01
1.146939e-01
1.185195e-01
1.178631e-01
1.125353e-01
1.035119e-01
9.222003e-02
8.005057e-02
6.840360e-02
5.879490e-02
5.246147e-02
4.960195e-02
4.899990e-02
4.857252e-02
4.659563e-02
4.277347e-02
3.842308e-02
3.565260e-02
3.607648e-02
3.996759e-02
4.645534e-02
5.441438e-02
6.300411e-02
7.142236e-02
7.859347e-02
8.357234e-02
8.638416e-02
8.834631e-02
9.140432e-02
9.692786e-02
1.047928e-01
1.133353e-01
1.203375e-01
1.246550e-01
1.273912e-01
1.314557e-01
1.395539e-01
1.521512e-01
1.670473e-01
1.807809e-01
1.906484e-01
1.958798e-01
1.973880e-01
1.965967e-01
1.943821e-01
1.908245e-01
1.856113e-01
1.783911e-01
1.686995e-01
1.558052e-01
1.390339e-01
1.185815e-01
9.614642e-02
7.461478e-02
5.672906e-02
4.365535e-02
3.458101e-02
2.754729e-02
2.073397e-02
1.342043e-02
6.321568e-03
1.135072e-03
-6.302598e-04
1.200480e-03
5.260251e-03
9.400466e-03
1.167597e-02
1.104806e-02
7.777971e-03
3.367846e-03
-2.721077e-04
-2.202662e-03
-3.292323e-03
-5.522422e-03
-1.020761e-02
-1.684671e-02
-2.369901e-02
-2.929744e-02
-3.326170e-02
-3.578436e-02
-3.663750e-02
-3.498293e-02
-3.037314e-02
-2.391277e-02
-1.811396e-02
-1.528142e-02
-1.591843e-02
-1.862841e-02
-2.140052e-02
-2.299396e-02
-2.348005e-02
-2.399857e-02
-2.621460e-02
-3.176564e-02
-4.178153e-02
-5.652144e-02
-7.516583e-02
-9.585985e-02
-1.161543e-01
-1.338197e-01
-1.476999e-01
-1.581278e-01
-1.665989e-01
-1.748366e-01
-1.838020e-01
-1.932630e-01
-2.021348e-01
-2.092434e-01
-2.139457e-01
-2.163177e-01
-2.170420e-01
-2.172313e-01
-2.181662e-01
-2.208182e-01
-2.254234e-01
-2.316164e-01
-2.390388e-01
-2.476752e-01
-2.574866e-01
-2.678458e-01
-2.775660e-01
-2.856306e-01
-2.919219e-01
-2.972325e-01
-3.025693e-01
-3.083666e-01
-3.141526e-01
-3.187902e-01
-3.211610e-01
-3.209687e-01
-3.191017e-01
-3.171678e-01
-3.165183e-01
-3.174926e-01
-3.192567e-01
-3.200825e-01
-3.178647e-01
-3.108696e-01
-2.985536e-01
-2.819403e-01
-2.632199e-01
-2.448837e-01
-2.289931e-01
-2.168366e-01
-2.088581e-01
-2.047735e-01
-2.039495e-01
-2.059829e-01
-2.110463e-01
-2.195526e-01
-2.313465e-01
-2.452801e-01
-2.597684e-01
-2.738775e-01
-2.878323e-01
-3.023569e-01
-3.174326e-01
-3.315979e-01
-3.423219e-01
-3.470935e-01
-3.445912e-01
-3.354812e-01
-3.224009e-01
-3.087986e-01
-2.971285e-01
-2.877515e-01
-2.794516e-01
-2.710146e-01
-2.624752e-01
-2.552155e-01
-2.511302e-01
-2.515515e-01
-2.564836e-01
-2.643562e-01
-2.723142e-01
-2.770807e-01
-2.762888e-01
-2.696799e-01
-2.592728e-01
-2.481549e-01
-2.386266e-01
-2.310110e-01
-2.238864e-01
-2.152812e-01
-2.037157e-01
-1.885600e-01
-1.701065e-01
-1.497424e-01
-1.298250e-01
-1.126894e-01
-9.920656e-02
-8.849198e-02
-8.023999e-02
-7.924978e-02
-9.910352e-02
-1.607235e-01
-2.835225e-01
-4.719628e-01
-7.053100e-01
-9.386658e-01
-1.117428e+00
-1.198825e+00
-1.169275e+00
-1.048592e+00
-8.796316e-01
-7.096396e-01
-5.729323e-01
-4.823252e-01
-4.311698e-01
-4.025027e-01
-3.794832e-01
-3.523535e-01
-3.200310e-01
-2.872589e-01
-2.599080e-01
-2.411102e-01
-2.297348e-01
-2.212724e-01
-2.101962e-01
-1.924717e-01
-1.670846e-01
-1.361137e-01
-1.035325e-01
-7.337089e-02
-4.812029e-02
-2.816047e-02
-1.233818e-02
9.403674e-04
1.295005e-02
2.455639e-02
3.646611e-02
4.932219e-02
6.349974e-02
7.879285e-02
9.424181e-02
1.083686e-01
1.199956e-01
1.292854e-01
1.380717e-01
1.488754e-01
1.631353e-01
1.799354e-01
1.961401e-01
2.078731e-01
2.124608e-01
2.097008e-01
2.017630e-01
1.919234e-01
1.829210e-01
1.757608e-01
1.694950e-01
1.620085e-01
1.513008e-01
1.365916e-01
1.187850e-01
1.001172e-01
8.322508e-02
7.022349e-02
6.222193e-02
5.924568e-02
6.039798e-02
6.428017e-02
6.964600e-02
7.598522e-02
8.368585e-02
9.370851e-02
1.069509e-01
1.235813e-01
1.427158e-01
1.626739e-01
1.815359e-01
1.974931e-01
2.089411e-01
2.146695e-01
2.142072e-01
2.079426e-01
1.967916e-01
1.817638e-01
1.639966e-01
1.452627e-01
1.281346e-01
1.150606e-01
1.068102e-01
1.018294e-01
9.758980e-02
9.311082e-02
9.040614e-02
9.336579e-02
1.049261e-01
1.248760e-01
1.499219e-01
1.756711e-01
1.988884e-01
2.185828e-01
2.355808e-01
2.512072e-01
2.660310e-01
2.793941e-01
2.897782e-01
2.954489e-01
2.948864e-01
2.870528e-01
2.717015e-01
2.495599e-01
2.220522e-01
1.905695e-01
1.557419e-01
1.172607e-01
7.439701e-02
2.683208e-02
-2.477062e-02
-7.879866e-02
-1.332829e-01
-1.865658e-01
-2.374174e-01
-2.844989e-01
-3.258460e-01
-3.591021e-01
-3.824405e-01
-3.954029e-01
-3.990002e-01
-3.951315e-01
-3.858265e-01
-3.727248e-01
-3.569467e-01
-3.393493e-01
-3.209684e-01
-3.032722e-01
-2.879699e-01
-2.764681e-01
-2.692381e-01
-2.653179e-01
-2.622615e-01
-2.569381e-01
-2.471457e-01
-2.331432e-01
-2.179853e-01
-2.063898e-01
-2.028503e-01
-2.097810e-01
-2.260800e-01
-2.465965e-01
-2.632828e-01
-2.681381e-01
-2.565758e-01
-2.291874e-01
-1.909277e-01
-1.485299e-01
-1.079000e-01
-7.277732e-02
-4.481347e-02
-2.443193e-02
-1.177492e-02
-7.319521e-03
-1.193395e-02
-2.632854e-02
-5.027692e-02
-8.230863e-02
-1.202041e-01
-1.618407e-01
-2.057432e-01
-2.512087e-01
-2.981847e-01
-3.469054e-01
-3.972580e-01
-4.481879e-01
-4.976486e-01
-5.432927e-01
-5.834556e-01
-6.176279e-01
-6.460654e-01
-6.690399e-01
-6.865471e-01
-6.986838e-01
-7.060941e-01
-7.098251e-01
-7.107528e-01
-7.094194e-01
-7.067349e-01
-7.049427e-01
-7.077782e-01
-7.194055e-01
-7.427598e-01
-7.783196e-01
-8.239003e-01
-8.754295e-01
-9.283565e-01
-9.791925e-01
-1.026512e+00
-1.070863e+00
-1.113568e+00
-1.154947e+00
-1.192772e+00
-1.221662e+00
-1.234071e+00
-1.222992e+00
-1.185473e+00
-1.124882e+00
-1.050091e+00
-9.715917e-01
-8.967018e-01
-8.266254e-01
-7.569586e-01
-6.812430e-01
-5.955835e-01
-5.018114e-01
-4.073524e-01
-3.217059e-01
-2.515371e-01
-1.973580e-01
-1.536017e-01
-1.115472e-01
-6.318634e-02
-4.392249e-03
6.360843e-02
1.350976e-01
2.029157e-01
2.621264e-01
3.119959e-01
3.551476e-01
3.949087e-01
4.329369e-01
4.685241e-01
4.995875e-01
5.243924e-01
5.428048e-01
5.563054e-01
5.668905e-01
5.757554e-01
5.826282e-01
5.858586e-01
5.828242e-01
5.705574e-01
5.468985e-01
5.119732e-01
4.689526e-01
4.231927e-01
3.800192e-01
3.424315e-01
3.099607e-01
2.790580e-01
2.445484e-01
2.015001e-01
1.471454e-01
8.245216e-02
1.244694e-02
-5.548166e-02
-1.147742e-01
-1.625581e-01
-2.004080e-01
-2.326162e-01
-2.631818e-01
-2.935303e-01
-3.222964e-01
-3.468110e-01
-3.648084e-01
-3.752931e-01
-3.785849e-01
-3.760420e-01
-3.697130e-01
-3.619223e-01
-3.548282e-01
-3.500192e-01
-3.480876e-01
-3.482033e-01
-3.481081e-01
-3.450299e-01
-3.372745e-01
-3.253561e-01
-3.116872e-01
-2.990810e-01
-2.893024e-01
-2.826271e-01
-2.782537e-01
-2.747339e-01
-2.700659e-01
-2.619642e-01
-2.487012e-01
-2.299132e-01
-2.064414e-01
-1.792428e-01
-1.484167e-01
-1.132429e-01
-7.305465e-02
-2.794079e-02
2.145858e-02
7.475472e-02
1.322053e-01
1.940169e-01
2.589078e-01
3.231703e-01
3.813669e-01
4.285979e-01
4.629521e-01
4.864593e-01
5.038770e-01
5.201545e-01
5.382106e-01
5.581572e-01
5.780024e-01
5.951730e-01
6.079933e-01
6.162849e-01
6.207204e-01
6.215009e-01
6.175644e-01
6.070734e-01
5.886295e-01
5.619520e-01
5.276160e-01
4.868134e-01
4.419628e-01
3.974418e-01
3.590364e-01
3.319603e-01
3.188111e-01
3.189158e-01
3.294574e-01
3.476586e-01
3.725797e-01
4.052294e-01
4.469733e-01
4.976588e-01
5.549376e-01
6.150750e-01
6.744816e-01
7.310574e-01
7.847970e-01
8.374463e-01
8.912864e-01
9.475798e-01
1.005661e+00
1.063452e+00
1.119100e+00
1.172369e+00
1.224479e+00
1.276519e+00
1.327863e+00
1.375940e+00
1.417309e+00
1.449008e+00
1.469315e+00
1.477878e+00
1.475734e+00
1.465548e+00
1.451736e+00
1.439794e+00
1.434676e+00
1.438925e+00
1.451644e+00
1.468901e+00
1.485410e+00
1.496646e+00
1.500284e+00
1.496216e+00
1.485428e+00
1.468990e+00
1.448455e+00
1.427542e+00
1.413301e+00
1.414747e+00
1.438675e+00
1.484652e+00
1.542230e+00
1.592714e+00
1.615514e+00
1.596357e+00
1.533171e+00
1.436497e+00
1.324353e+00
1.214493e+00
1.118240e+00
1.038656e+00
9.729262e-01
9.165539e-01
8.667655e-01
8.237785e-01
7.898676e-01
7.670279e-01
7.546610e-01
7.488104e-01
7.434723e-01
7.330010e-01
7.140224e-01
6.859501e-01
6.502009e-01
6.087351e-01
5.627171e-01
5.120159e-01
4.557528e-01
3.933569e-01
3.252959e-01
2.530642e-01
1.786796e-01
1.042260e-01
3.171932e-02
-3.687728e-02
-9.981818e-02
-1.560139e-01
-2.055050e-01
-2.496280e-01
-2.906980e-01
-3.312992e-01
-3.734731e-01
-4.181468e-01
-4.650124e-01
-5.127980e-01
-5.596990e-01
-6.037369e-01
-6.428908e-01
-6.750973e-01
-6.985321e-01
-7.124336e-01
-7.180778e-01
-7.192456e-01
-7.218904e-01
-7.329488e-01
-7.582428e-01
-7.999801e-01
-8.552308e-01
-9.165710e-01
-9.746059e-01
-1.020860e+00
-1.049687e+00
-1.058856e+00
-1.049193e+00
-1.023816e+00
-9.872992e-01
-9.447957e-01
-9.010560e-01
-8.595872e-01
-8.224840e-01
-7.911556e-01
-7.674575e-01
-7.543081e-01
-7.550895e-01
-7.718765e-01
-8.033944e-01
-8.439912e-01
-8.845588e-01
-9.154880e-01
-9.306333e-01
-9.302554e-01
-9.208147e-01
-9.111437e-01
-9.071817e-01
-9.088287e-01
-9.110131e-01
-9.079668e-01
-8.976414e-01
-8.835536e-01
-8.732862e-01
-8.747721e-01
-8.924686e-01
-9.253858e-01
-9.677498e-01
-1.011464e+00
-1.048727e+00
-1.073791e+00
-1.083868e+00
-1.079352e+00
-1.063085e+00
-1.038783e+00
-1.009652e+00
-9.781985e-01
-9.469070e-01
-9.185024e-01
-8.951211e-01
-8.770798e-01
-8.624309e-01
-8.477609e-01
-8.296417e-01
-8.057667e-01
-7.752043e-01
-7.378868e-01
-6.939763e-01
-6.437786e-01
-5.883342e-01
-5.301256e-01
-4.731599e-01
-4.221386e-01
-3.810917e-01
-3.521882e-01
-3.353024e-01
-3.284058e-01
-3.283651e-01
-3.317466e-01
-3.356420e-01
-3.385310e-01
-3.406481e-01
-3.432170e-01
-3.467570e-01
-3.497040e-01
-3.487722e-01
-3.415013e-01
-3.297180e-01
-3.213621e-01
-3.285672e-01
-3.620391e-01
-4.242404e-01
-5.051742e-01
-5.838002e-01
-6.353336e-01
-6.412809e-01
-5.972871e-01
-5.148329e-01
-4.159452e-01
-3.237010e-01
-2.534260e-01
-2.087764e-01
-1.837907e-01
-1.686133e-01
-1.550845e-01
-1.393828e-01
-1.212790e-01
-1.016399e-01
-8.048531e-02
-5.696185e-02
-3.081607e-02
-3.811763e-03
2.018182e-02
3.661426e-02
4.240640e-02
3.750331e-02
2.468652e-02
7.708360e-03
-1.083900e-02
-3.045352e-02
-5.214494e-02
-7.706380e-02
-1.053000e-01
-1.354680e-01
-1.649880e-01
-1.904173e-01
-2.073566e-01
-2.102363e-01
-1.929984e-01
-1.516015e-01
-8.801454e-02
-1.362398e-02
5.075140e-02
7.986685e-02
5.313612e-02
-3.576927e-02
-1.736167e-01
-3.301365e-01
-4.681153e-01
-5.566471e-01
-5.815427e-01
-5.486593e-01
-4.793530e-01
-4.005942e-01
-3.344559e-01
-2.915852e-01
-2.706053e-01
-2.621434e-01
-2.547147e-01
-2.400965e-01
-2.165425e-01
-1.887229e-01
-1.644348e-01
-1.499559e-01
-1.469057e-01
-1.523655e-01
-1.615477e-01
-1.706281e-01
-1.778279e-01
-1.827426e-01
-1.853153e-01
-1.855245e-01
-1.835713e-01
-1.798367e-01
-1.745828e-01
-1.679639e-01
-1.604000e-01
-1.526548e-01
-1.452890e-01
-1.380264e-01
-1.297226e-01
-1.190153e-01
-1.052399e-01
-8.908771e-02
-7.250635e-02
-5.759054e-02
-4.492621e-02
-3.260670e-02
-1.699355e-02
5.001239e-03
3.376316e-02
6.669347e-02
9.997751e-02
1.308694e-01
1.587842e-01
1.847449e-01
2.099493e-01
2.345446e-01
2.574256e-01
2.772418e-01
2.938134e-01
3.085775e-01
3.235046e-01
3.394665e-01
3.554874e-01
3.692844e-01
3.783891e-01
3.811040e-01
3.771951e-01
3.685098e-01
3.592593e-01
3.551958e-01
3.613157e-01
3.791070e-01
4.053630e-01
4.337777e-01
4.583538e-01
4.762270e-01
4.881679e-01
4.969190e-01
5.048883e-01
5.127725e-01
5.198315e-01
5.254908e-01
5.311376e-01
5.406688e-01
5.589415e-01
5.887511e-01
6.282503e-01
6.706205e-01
7.064310e-01
7.276262e-01
7.312524e-01
7.209452e-01
7.050240e-01
6.919438e-01
6.858549e-01
6.852339e-01
6.853428e-01
6.824350e-01
6.766518e-01
6.719330e-01
6.733795e-01
6.839254e-01
7.024971e-01
7.248729e-01
7.465378e-01
7.653336e-01
7.819677e-01
7.982456e-01
8.147051e-01
8.297116e-01
8.408088e-01
8.471800e-01
8.510358e-01
8.566281e-01
8.676910e-01
8.853176e-01
9.075522e-01
9.305932e-01
9.508254e-01
9.667733e-01
9.799461e-01
9.938132e-01
1.011279e+00
1.032318e+00
1.053513e+00
1.069811e+00
1.077270e+00
1.075146e+00
1.066287e+00
1.055758e+00
1.048463e+00
1.047052e+00
1.051072e+00
1.057591e+00
1.062813e+00
1.064059e+00
1.061304e+00
1.057427e+00
1.056773e+00
1.062761e+00
1.076033e+00
1.094237e+00
1.113352e+00
1.129594e+00
1.140957e+00
1.147867e+00
1.152738e+00
1.158453e+00
1.166500e+00
1.176105e+00
1.185119e+00
1.191867e+00
1.196208e+00
1.198865e+00
1.199773e+00
1.197152e+00
1.188303e+00
1.171530e+00
1.147639e+00
1.119767e+00
1.091666e+00
1.065722e+00
1.042210e+00
1.020152e+00
9.987688e-01
9.781837e-01
9.589710e-01
9.412216e-01
9.239872e-01
9.054992e-01
8.841141e-01
8.595526e-01
8.336328e-01
8.097703e-01
7.912920e-01
7.794736e-01
7.724451e-01
7.657083e-01
7.542234e-01
7.350240e-01
7.087306e-01
6.789414e-01
6.499890e-01
6.246750e-01
6.034460e-01
5.852477e-01
5.690282e-01
5.546564e-01
5.428882e-01
5.348007e-01
5.311095e-01
5.315408e-01
5.345311e-01
5.376250e-01
5.385587e-01
5.364456e-01
5.323200e-01
5.286077e-01
5.277112e-01
5.305299e-01
5.359614e-01
5.419004e-01
5.470796e-01
5.521976e-01
5.592336e-01
5.694543e-01
5.817089e-01
5.922601e-01
5.963303e-01
5.905593e-01
5.749439e-01
5.530104e-01
5.301570e-01
5.113360e-01
4.993010e-01
4.938757e-01
4.923218e-01
4.908989e-01
4.871822e-01
4.818008e-01
4.782506e-01
4.806751e-01
4.910116e-01
5.074624e-01
5.253479e-01
5.396917e-01
5.477554e-01
5.499937e-01
5.491205e-01
5.481314e-01
5.485002e-01
5.495237e-01
5.494001e-01
5.480562e-01
5.505692e-01
5.687090e-01
6.180983e-01
7.107459e-01
8.461565e-01
1.006236e+00
1.158049e+00
1.264641e+00
1.299589e+00
1.258137e+00
1.158718e+00
1.033692e+00
9.144390e-01
8.191448e-01
7.493966e-01
6.958516e-01
6.479500e-01
6.011820e-01
5.581650e-01
5.243577e-01
5.024251e-01
4.893454e-01
4.779047e-01
4.612231e-01
4.372007e-01
4.100235e-01
3.877777e-01
3.776480e-01
3.816975e-01
3.958598e-01
4.127228e-01
4.262553e-01
4.353568e-01
4.438767e-01
4.572244e-01
4.782023e-01
5.051655e-01
5.335561e-01
5.591646e-01
5.805044e-01
5.989077e-01
6.168358e-01
6.359171e-01
6.559110e-01
6.747606e-01
6.893029e-01
6.964252e-01
6.946517e-01
6.855849e-01
6.739974e-01
6.657684e-01
6.644143e-01
6.685091e-01
6.722341e-01
6.691167e-01
6.563769e-01
6.367437e-01
6.167184e-01
6.029239e-01
5.990545e-01
6.048246e-01
6.167794e-01
6.301639e-01
6.410283e-01
6.476973e-01
6.508754e-01
6.524878e-01
6.542307e-01
6.567568e-01
6.596527e-01
6.618473e-01
6.621430e-01
6.597378e-01
6.545219e-01
6.468898e-01
6.371980e-01
6.253967e-01
6.111341e-01
5.941691e-01
5.749257e-01
5.550820e-01
5.377162e-01
5.264488e-01
5.238485e-01
5.302094e-01
5.435528e-01
5.606989e-01
5.785866e-01
5.950767e-01
6.089401e-01
6.192984e-01
6.251058e-01
6.251023e-01
6.183169e-01
6.049572e-01
5.871517e-01
5.687074e-01
5.535486e-01
5.436605e-01
5.379692e-01
5.330360e-01
5.251652e-01
5.124848e-01
4.956107e-01
4.766797e-01
4.577588e-01
4.398046e-01
4.225408e-01
4.049300e-01
3.859320e-01
3.653745e-01
3.445280e-01
3.258927e-01
3.121903e-01
3.051736e-01
3.049515e-01
3.100544e-01
3.180034e-01
3.261189e-01
3.324258e-01
3.364078e-01
3.392320e-01
3.432950e-01
3.513067e-01
3.651867e-01
3.850054e-01
4.084668e-01
4.316161e-01
4.507859e-01
4.645716e-01
4.743099e-01
4.827567e-01
4.921496e-01
5.030639e-01
5.144943e-01
5.246501e-01
5.318169e-01
5.350587e-01
5.348058e-01
5.332118e-01
5.337998e-01
5.399767e-01
5.528920e-01
5.701210e-01
5.864552e-01
5.965393e-01
5.976584e-01
5.909058e-01
5.801281e-01
5.694351e-01
5.608134e-01
5.532537e-01
5.438920e-01
5.303964e-01
5.129959e-01
4.947948e-01
4.801717e-01
4.723398e-01
4.717112e-01
4.760867e-01
4.822670e-01
4.876819e-01
4.909518e-01
4.914671e-01
4.888509e-01
4.829146e-01
4.739594e-01
4.628858e-01
4.508877e-01
4.390192e-01
4.279840e-01
4.181400e-01
4.095468e-01
4.020444e-01
3.954553e-01
3.899251e-01
3.862380e-01
3.857305e-01
3.895544e-01
3.977104e-01
4.087256e-01
4.203167e-01
4.304429e-01
4.379397e-01
4.424955e-01
4.442885e-01
4.436607e-01
4.409333e-01
4.362407e-01
4.293276e-01
4.194956e-01
4.058912e-01
3.880016e-01
3.660559e-01
3.412798e-01
3.160675e-01
2.937741e-01
2.776704e-01
2.692932e-01
2.673820e-01
2.685471e-01
2.694606e-01
2.689297e-01
2.682668e-01
2.699308e-01
2.757972e-01
2.862413e-01
3.000514e-01
3.146172e-01
3.262611e-01
3.309947e-01
3.257033e-01
3.093295e-01
2.835755e-01
2.527414e-01
2.224411e-01
1.974028e-01
1.793146e-01
1.660203e-01
1.527828e-01
1.350914e-01
1.114586e-01
8.449049e-02
5.938622e-02
4.071217e-02
2.978679e-02
2.460802e-02
2.191865e-02
1.924410e-02
1.544143e-02
1.017684e-02
3.499984e-03
-4.032166e-03
-1.114311e-02
-1.611651e-02
-1.755959e-02
-1.512121e-02
-9.710344e-03
-3.166823e-03
2.424290e-03
5.524402e-03
5.690309e-03
3.557645e-03
3.637014e-04
-2.477024e-03
-3.538168e-03
-1.711029e-03
3.052390e-03
9.201948e-03
1.407617e-02
1.532632e-02
1.226667e-02
6.195206e-03
-3.678208e-04
-4.782493e-03
-5.108772e-03
-6.442335e-04
7.760050e-03
1.799918e-02
2.789549e-02
3.663301e-02
4.527400e-02
5.581219e-02
6.948373e-02
8.569771e-02
1.023155e-01
1.168090e-01
1.273653e-01
1.335165e-01
1.363585e-01
1.383382e-01
1.425008e-01
1.513216e-01
1.655032e-01
1.832503e-01
2.006477e-01
2.134428e-01
2.194405e-01
2.198372e-01
2.184288e-01
2.192575e-01
2.243432e-01
2.329486e-01
2.426939e-01
2.515047e-01
2.588373e-01
2.654553e-01
2.723824e-01
2.801602e-01
2.889375e-01
2.990320e-01
3.111511e-01
3.257879e-01
3.423003e-01
3.587858e-01
3.731339e-01
3.843642e-01
3.931141e-01
4.010661e-01
4.099336e-01
4.206628e-01
4.331515e-01
4.465252e-01
4.597552e-01
4.721015e-01
4.829796e-01
4.915867e-01
4.970725e-01
4.993375e-01
4.994690e-01
4.989942e-01
4.985252e-01
4.971887e-01
4.934056e-01
4.862490e-01
4.762537e-01
4.651447e-01
4.547237e-01
4.456608e-01
4.370096e-01
4.268086e-01
4.134319e-01
3.968389e-01
3.788166e-01
3.619533e-01
3.481310e-01
3.376940e-01
3.296363e-01
3.223139e-01
3.142561e-01
3.049064e-01
2.949372e-01
2.857940e-01
2.787028e-01
2.738137e-01
2.700192e-01
2.655379e-01
2.588643e-01
2.494127e-01
2.374871e-01
2.238168e-01
2.090742e-01
1.935229e-01
1.768784e-01
1.586114e-01
1.386307e-01
1.177289e-01
9.726853e-02
7.830963e-02
6.076804e-02
4.300990e-02
2.210086e-02
-5.176795e-03
-4.069781e-02
-8.331505e-02
-1.280783e-01
-1.673424e-01
-1.938290e-01
-2.040775e-01
-2.000080e-01
-1.875715e-01
-1.736176e-01
-1.631124e-01
-1.580713e-01
-1.580930e-01
-1.615097e-01
-1.663388e-01
-1.709076e-01
-1.743404e-01
-1.768673e-01
-1.796918e-01
-1.842948e-01
-1.914728e-01
-2.007916e-01
-2.109691e-01
-2.209282e-01
-2.306355e-01
-2.410951e-01
-2.536495e-01
-2.691838e-01
-2.876910e-01
-3.082372e-01
-3.290381e-01
-3.473855e-01
-3.595982e-01
-3.615190e-01
-3.497623e-01
-3.232449e-01
-2.843487e-01
-2.392767e-01
-1.971619e-01
-1.677069e-01
-1.581445e-01
-1.711029e-01
-2.043025e-01
-2.516870e-01
-3.051468e-01
-3.564741e-01
-3.994111e-01
-4.312175e-01
-4.529694e-01
-4.684189e-01
-4.820463e-01
-4.971830e-01
-5.149188e-01
-5.341040e-01
-5.520726e-01
-5.652939e-01
-5.697469e-01
-5.617921e-01
-5.401239e-01
-5.078380e-01
-4.726342e-01
-4.442346e-01
-4.303276e-01
-4.335089e-01
-4.507588e-01
-4.751932e-01
-4.988325e-01
-5.152424e-01
-5.213031e-01
-5.176682e-01
-5.078913e-01
-4.967383e-01
-4.885319e-01
-4.861994e-01
-4.910610e-01
-5.028925e-01
-5.200073e-01
-5.397100e-01
-5.594972e-01
-5.785558e-01
-5.984308e-01
-6.221852e-01
-6.525504e-01
-6.901891e-01
-7.329064e-01
-7.761158e-01
-8.144034e-01
-8.434944e-01
-8.615790e-01
-8.693406e-01
-8.689778e-01
-8.630932e-01
-8.540491e-01
-8.437672e-01
-8.336045e-01
-8.240066e-01
-8.140038e-01
-8.010074e-01
-7.814399e-01
-7.522959e-01
-7.129999e-01
-6.663944e-01
-6.179503e-01
-5.733847e-01
-5.360736e-01
-5.059407e-01
-4.804542e-01
-4.567374e-01
-4.330947e-01
-4.091615e-01
-3.852223e-01
-3.615257e-01
-3.379561e-01
-3.142093e-01
-2.904934e-01
-2.682437e-01
-2.500424e-01
-2.385237e-01
-2.348734e-01
-2.377805e-01
-2.434542e-01
-2.468311e-01
-2.434405e-01
-2.309736e-01
-2.098601e-01
-1.827899e-01
-1.535282e-01
-1.254575e-01
-1.003132e-01
-7.759014e-02
-5.496618e-02
-2.972746e-02
-5.150676e-04
3.180016e-02
6.480708e-02
9.613106e-02
1.245492e-01
1.501460e-01
1.740862e-01
1.984156e-01
2.255191e-01
2.570179e-01
2.928277e-01
3.312567e-01
3.700380e-01
4.073987e-01
4.425803e-01
4.759132e-01
5.086752e-01
5.426110e-01
5.789612e-01
6.174306e-01
6.559614e-01
6.915897e-01
7.216456e-01
7.444664e-01
7.595257e-01
7.671984e-01
7.682081e-01
7.629331e-01
7.510430e-01
7.317258e-01
7.043294e-01
6.689983e-01
6.268008e-01
5.791192e-01
5.269195e-01
4.708969e-01
4.125067e-01
3.546437e-01
3.009745e-01
2.543277e-01
2.154066e-01
1.826698e-01
1.532889e-01
1.245830e-01
9.530188e-02
6.614531e-02
3.905795e-02
1.558576e-02
-4.456191e-03
-2.283083e-02
-4.141733e-02
-6.080829e-02
-8.012962e-02
-9.803002e-02
-1.138267e-01
-1.278849e-01
-1.411607e-01
-1.545123e-01
-1.683346e-01
-1.825947e-01
-1.969951e-01
-2.110479e-01
-2.241349e-01
-2.357743e-01
-2.460201e-01
-2.555471e-01
-2.652381e-01
-2.757620e-01
-2.876114e-01
-3.013108e-01
-3.172468e-01
-3.351769e-01
-3.539669e-01
-3.718785e-01
-3.872554e-01
-3.992571e-01
-4.082459e-01
-4.154297e-01
-4.218038e-01
-4.272756e-01
-4.309497e-01
-4.323352e-01
-4.321630e-01
-4.320009e-01
-4.331706e-01
-4.359578e-01
-4.395393e-01
-4.424381e-01
-4.431824e-01
-4.408943e-01
-4.355204e-01
-4.275436e-01
-4.174320e-01
-4.053332e-01
-3.912351e-01
-3.753296e-01
-3.581902e-01
-3.405588e-01
-3.227387e-01
-3.038551e-01
-2.814919e-01
-2.521755e-01
-2.127773e-01
-1.623697e-01
-1.036518e-01
-4.307423e-02
1.063127e-02
4.901701e-02
6.662624e-02
6.293092e-02
4.293238e-02
1.621439e-02
-5.467664e-03
-1.155827e-02
4.046524e-03
4.116796e-02
9.362149e-02
1.513018e-01
2.032604e-01
2.408942e-01
2.602763e-01
2.628208e-01
2.542584e-01
2.425996e-01
2.357213e-01
2.389597e-01
2.532686e-01
2.747518e-01
2.961435e-01
3.099968e-01
3.122944e-01
3.046523e-01
2.938512e-01
2.887797e-01
2.961718e-01
3.171642e-01
3.463284e-01
3.736186e-01
3.883575e-01
3.835881e-01
3.589944e-01
3.211762e-01
2.812436e-01
2.509139e-01
2.387932e-01
2.481064e-01
2.763365e-01
3.165911e-01
3.600252e-01
3.983152e-01
4.253342e-01
4.377331e-01
4.346246e-01
4.167813e-01
3.858654e-01
3.441165e-01
2.945278e-01
2.411191e-01
1.889000e-01
1.435122e-01
1.107084e-01
9.548706e-02
1.006371e-01
1.252282e-01
1.642810e-01
2.103277e-01
2.561697e-01
2.972161e-01
3.322072e-01
3.623022e-01
3.892663e-01
4.135784e-01
4.333071e-01
4.445092e-01
4.431381e-01
4.274105e-01
3.993066e-01
3.644510e-01
3.304050e-01
3.040535e-01
2.891378e-01
2.848815e-01
2.862287e-01
2.856308e-01
2.756405e-01
2.511763e-01
2.107597e-01
1.568613e-01
9.565085e-02
3.589037e-02
-1.339372e-02
-4.594319e-02
-6.057151e-02
-6.145689e-02
-5.629758e-02
-5.340455e-02
-5.917158e-02
-7.671951e-02
-1.055952e-01
-1.421107e-01
-1.802693e-01
-2.135253e-01
-2.372179e-01
-2.505741e-01
-2.568209e-01
-2.610638e-01
-2.672700e-01
-2.762922e-01
-2.860187e-01
-2.933608e-01
-2.966816e-01
-2.969660e-01
-2.969103e-01
-2.987540e-01
-3.026622e-01
-3.068302e-01
-3.089526e-01
-3.078450e-01
-3.043202e-01
-3.011304e-01
-3.021886e-01
-3.113522e-01
-3.309815e-01
-3.605512e-01
-3.959693e-01
-4.303774e-01
-4.564606e-01
-4.692655e-01
-4.681903e-01
-4.572731e-01
-4.437103e-01
-4.353211e-01
-4.380371e-01
-4.542460e-01
-4.823091e-01
-5.171579e-01
-5.515967e-01
-5.779160e-01
-5.897204e-01
-5.839101e-01
-5.621730e-01
-5.309264e-01
-4.992097e-01
-4.752639e-01
-4.634339e-01
-4.629280e-01
-4.689467e-01
-4.753346e-01
-4.771036e-01
-4.715787e-01
-4.582072e-01
-4.380319e-01
-4.135493e-01
-3.886697e-01
-3.680445e-01
-3.556230e-01
-3.531519e-01
-3.594600e-01
-3.708074e-01
-3.820855e-01
-3.885567e-01
-3.876463e-01
-3.799485e-01
-3.687647e-01
-3.583478e-01
-3.518053e-01
-3.496748e-01
-3.497252e-01
-3.479433e-01
-3.401533e-01
-3.234865e-01
-2.971077e-01
-2.620688e-01
-2.206370e-01
-1.756709e-01
-1.303132e-01
-8.763570e-02
-4.981420e-02
-1.722630e-02
1.158865e-02
3.890122e-02
6.660770e-02
9.571681e-02
1.262383e-01
1.568014e-01
1.842203e-01
2.040110e-01
2.122485e-01
2.077610e-01
1.931257e-01
1.737930e-01
1.559169e-01
1.441307e-01
1.403842e-01
1.441996e-01
1.537544e-01
1.668173e-01
1.811124e-01
1.944811e-01
2.053222e-01
2.132453e-01
2.194384e-01
2.263444e-01
2.366703e-01
2.521804e-01
2.728068e-01
2.963661e-01
3.190126e-01
3.364703e-01
3.456745e-01
3.459863e-01
3.392147e-01
3.282407e-01
3.147528e-01
2.973290e-01
2.713293e-01
2.311048e-01
1.733921e-01
9.995834e-02
1.831489e-02
-5.939674e-02
-1.187301e-01
-1.461163e-01
-1.326000e-01
-7.715713e-02
1.197188e-02
1.188949e-01
2.240297e-01
3.087957e-01
3.596452e-01
3.707925e-01
3.454475e-01
2.955053e-01
2.397753e-01
2.010418e-01
2.022476e-01
2.616905e-01
3.868616e-01
5.674972e-01
7.706410e-01
9.423762e-01
1.020058e+00
9.543301e-01
7.336197e-01
3.992228e-01
4.066315e-02
-2.308626e-01
-3.225169e-01
-1.976705e-01
1.045110e-01
4.774260e-01
7.820757e-01
8.962615e-01
7.591664e-01
3.944212e-01
-9.667143e-02
-5.691218e-01
-8.834536e-01
-9.530299e-01
-7.732233e-01
-4.227084e-01
-3.680143e-02
2.382231e-01
2.950114e-01
1.027728e-01
-2.804815e-01
-7.264979e-01
-1.080946e+00
-1.217896e+00
-1.084415e+00
-7.186350e-01
-2.353267e-01
2.146500e-01
4.955721e-01
5.305415e-01
3.232346e-01
-4.808762e-02
-4.604197e-01
-7.884924e-01
-9.454356e-01
-9.082937e-01
-7.204572e-01
-4.715103e-01
-2.632190e-01
-1.746174e-01
-2.378339e-01
-4.310704e-01
-6.890029e-01
-9.259077e-01
-1.063793e+00
-1.056876e+00
-9.050149e-01
-6.521861e-01
-3.710893e-01
-1.396491e-01
-1.730512e-02
-2.808614e-02
-1.549456e-01
-3.467617e-01
-5.358168e-01
-6.600726e-01
-6.827090e-01
-6.023886e-01
-4.512969e-01
-2.826331e-01
-1.526833e-01
-1.035298e-01
-1.512585e-01
-2.824029e-01
-4.590604e-01
-6.309414e-01
-7.508445e-01
-7.889058e-01
-7.410264e-01
-6.288096e-01
-4.914277e-01
-3.723787e-01
-3.053824e-01
-3.039551e-01
-3.581503e-01
-4.392361e-01
-5.099910e-01
-5.366660e-01
-4.989407e-01
-3.955099e-01
-2.442943e-01
-7.743420e-02
6.762642e-02
1.585795e-01
1.773217e-01
1.251760e-01
2.281675e-02
-9.539512e-02
-1.916346e-01
-2.366765e-01
-2.196720e-01
-1.516233e-01
-6.089487e-02
1.734757e-02
5.346860e-02
3.314113e-02
-3.826809e-02
-1.378208e-01
-2.329069e-01
-2.922033e-01
-2.958069e-01
-2.412102e-01
-1.435523e-01
-3.041455e-02
6.711631e-02
1.243196e-01
1.304874e-01
9.186322e-02
2.891406e-02
-3.112251e-02
-6.378674e-02
-5.567017e-02
-8.638372e-03
6.119350e-02
1.291858e-01
1.707353e-01
1.699465e-01
1.253758e-01
5.063028e-02
-3.040745e-02
-9.187661e-02
-1.147642e-01
-9.321088e-02
-3.610824e-02
3.654277e-02
1.010347e-01
1.381839e-01
1.393925e-01
1.087808e-01
6.114828e-02
1.658417e-02
-6.681162e-03
1.155875e-03
3.806779e-02
9.149299e-02
1.436901e-01
1.785548e-01
1.869156e-01
1.685290e-01
1.307871e-01
8.547740e-02
4.518693e-02
2.022286e-02
1.615663e-02
3.215901e-02
6.087603e-02
9.056090e-02
1.091029e-01
1.083513e-01
8.681690e-02
4.970607e-02
6.656167e-03
-3.154474e-02
-5.611642e-02
-6.272680e-02
-5.269790e-02
-3.244808e-02
-1.125492e-02
1.781300e-03
5.430127e-04
-1.622100e-02
-4.437736e-02
-7.554332e-02
-9.979197e-02
-1.092259e-01
-1.010745e-01
-7.878165e-02
-5.038681e-02
-2.511977e-02
-1.012512e-02
-8.618957e-03
-1.948056e-02
-3.782694e-02
-5.647416e-02
-6.820132e-02
-6.815947e-02
-5.543317e-02
-3.313072e-02
-7.110167e-03
1.598964e-02
3.068716e-02
3.415505e-02
2.703047e-02
1.319392e-02
-1.686856e-03
-1.241369e-02
-1.621846e-02
-1.339243e-02
-6.535126e-03
6.137096e-04
3.912690e-03
-6.522904e-04
-1.591231e-02
-4.202360e-02
-7.567607e-02
-1.109389e-01
-1.415111e-01
-1.632787e-01
-1.759354e-01
-1.828510e-01
-1.893205e-01
-2.002868e-01
-2.187297e-01
-2.451947e-01
-2.781397e-01
-3.145049e-01
-3.502228e-01
-3.808690e-01
-4.027464e-01
-4.142855e-01
-4.171068e-01
-4.158505e-01
-4.163629e-01
-4.229745e-01
-4.364505e-01
-4.538048e-01
-4.698861e-01
-4.796970e-01
-4.804155e-01
-4.725001e-01
-4.594999e-01
-4.465607e-01
-4.382704e-01
-4.369006e-01
-4.418888e-01
-4.507400e-01
-4.606901e-01
-4.699638e-01
-4.778376e-01
-4.838455e-01
-4.872847e-01
-4.877735e-01
-4.863073e-01
-4.854841e-01
-4.882914e-01
-4.962991e-01
-5.086237e-01
-5.221558e-01
-5.326056e-01
-5.359616e-01
-5.302074e-01
-5.166379e-01
-4.996593e-01
-4.847679e-01
-4.759450e-01
-4.742418e-01
-4.782376e-01
-4.855310e-01
-4.939860e-01
-5.022115e-01
-5.094972e-01
-5.154957e-01
-5.199063e-01
-5.225473e-01
-5.238861e-01
-5.253859e-01
-5.290154e-01
-5.361811e-01
-5.469629e-01
-5.600914e-01
-5.733515e-01
-5.840360e-01
-5.895240e-01
-5.881615e-01
-5.801744e-01
-5.680037e-01
-5.556781e-01
-5.473660e-01
-5.456656e-01
-5.503502e-01
-5.582117e-01
-5.642999e-01
-5.641125e-01
-5.554935e-01
-5.390723e-01
-5.172617e-01
-4.929537e-01
-4.689044e-01
-4.477402e-01
-4.318068e-01
-4.223875e-01
-4.187295e-01
-4.178684e-01
-4.157912e-01
-4.094143e-01
-3.981386e-01
-3.840477e-01
-3.707726e-01
-3.617893e-01
-3.590713e-01
-3.626566e-01
-3.710345e-01
-3.817986e-01
-3.921976e-01
-3.996666e-01
-4.024701e-01
-4.002909e-01
-3.944740e-01
-3.877771e-01
-3.836122e-01
-3.848758e-01
-3.926982e-01
-4.056775e-01
-4.200752e-01
-4.310534e-01
-4.345886e-01
-4.292915e-01
-4.171797e-01
-4.028724e-01
-3.916351e-01
-3.873574e-01
-3.913272e-01
-4.020141e-01
-4.156486e-01
-4.272677e-01
-4.319089e-01
-4.257438e-01
-4.070391e-01
-3.768093e-01
-3.389223e-01
-2.993700e-01
-2.645998e-01
-2.393499e-01
-2.249704e-01
-2.191576e-01
-2.172713e-01
-2.144329e-01
-2.071748e-01
-1.939858e-01
-1.751683e-01
-1.528005e-01
-1.308349e-01
-1.144621e-01
-1.081048e-01
-1.126956e-01
-1.238659e-01
-1.324567e-01
-1.276555e-01
-1.017476e-01
-5.445019e-02
5.527679e-03
6.319524e-02
1.035469e-01
1.182316e-01
1.088837e-01
8.546995e-02
6.104132e-02
4.594698e-02
4.425569e-02
5.363553e-02
6.811970e-02
8.182236e-02
9.148149e-02
9.677462e-02
9.886209e-02
9.845731e-02
9.451101e-02
8.395735e-02
6.259833e-02
2.696439e-02
-2.352990e-02
-8.527829e-02
-1.507866e-01
-2.102310e-01
-2.533115e-01
-2.710444e-01
-2.578962e-01
-2.142709e-01
-1.481906e-01
-7.447514e-02
-1.068113e-02
2.886548e-02
3.792244e-02
1.940553e-02
-1.757927e-02
-6.254494e-02
-1.074282e-01
-1.476871e-01
-1.807063e-01
-2.029337e-01
-2.078527e-01
-1.865806e-01
-1.315981e-01
-4.230872e-02
7.050111e-02
1.846239e-01
2.723502e-01
3.104547e-01
2.896346e-01
2.189011e-01
1.231074e-01
3.482208e-02
-1.652738e-02
-1.471062e-02
3.763279e-02
1.202441e-01
2.033154e-01
2.590697e-01
2.718794e-01
2.429860e-01
1.886459e-01
1.330616e-01
9.887741e-02
9.858336e-02
1.298975e-01
1.767654e-01
2.155408e-01
2.242096e-01
1.915131e-01
1.225432e-01
3.834747e-02
-3.068604e-02
-5.575465e-02
-2.171563e-02
6.385963e-02
1.693298e-01
2.481002e-01
2.561765e-01
1.710424e-01
3.011668e-03
-2.067486e-01
-4.011457e-01
-5.287258e-01
-5.626469e-01
-5.090780e-01
-4.018730e-01
-2.865961e-01
-2.015583e-01
-1.642314e-01
-1.680917e-01
-1.896178e-01
-2.009410e-01
-1.824203e-01
-1.305855e-01
-5.900294e-02
7.816648e-03
4.463034e-02
3.535750e-02
-2.118758e-02
-1.113657e-01
-2.119420e-01
-2.982374e-01
-3.521153e-01
-3.669201e-01
-3.479189e-01
-3.087273e-01
-2.655874e-01
-2.317381e-01
-2.135799e-01
-2.094275e-01
-2.109970e-01
-2.073305e-01
-1.900961e-01
-1.581651e-01
-1.189882e-01
-8.550403e-02
-6.992039e-02
-7.787122e-02
-1.062471e-01
-1.455408e-01
-1.848866e-01
-2.168416e-01
-2.396553e-01
-2.565296e-01
-2.729521e-01
-2.936234e-01
-3.200296e-01
-3.493107e-01
-3.749781e-01
-3.895235e-01
-3.878896e-01
-3.699802e-01
-3.408520e-01
-3.087511e-01
-2.822536e-01
-2.675634e-01
-2.664208e-01
-2.750840e-01
-2.850557e-01
-2.858629e-01
-2.692460e-01
-2.331222e-01
-1.833242e-01
-1.318966e-01
-9.249498e-02
-7.508688e-02
-8.247026e-02
-1.098614e-01
-1.470696e-01
-1.820338e-01
-2.047751e-01
-2.108572e-01
-2.030076e-01
-1.898569e-01
-1.822555e-01
-1.889154e-01
-2.130267e-01
-2.507373e-01
-2.920039e-01
-3.238990e-01
-3.353918e-01
-3.216629e-01
-2.861490e-01
-2.395042e-01
-1.958032e-01
-1.674003e-01
-1.605624e-01
-1.736882e-01
-1.986004e-01
-2.239864e-01
-2.394384e-01
-2.387405e-01
-2.215641e-01
-1.932142e-01
-1.625352e-01
-1.385596e-01
-1.270144e-01
-1.281125e-01
-1.366376e-01
-1.442397e-01
-1.429505e-01
-1.285958e-01
-1.027218e-01
-7.195642e-02
-4.483829e-02
-2.767109e-02
-2.161344e-02
-2.240825e-02
-2.270472e-02
-1.582861e-02
7.132796e-04
2.376396e-02
4.605506e-02
6.011876e-02
6.243412e-02
5.536849e-02
4.577246e-02
4.117603e-02
4.582030e-02
5.847165e-02
7.289617e-02
8.086836e-02
7.655783e-02
6.016017e-02
3.862777e-02
2.288068e-02
2.302880e-02
4.420239e-02
8.485943e-02
1.378670e-01
1.934591e-01
2.426273e-01
2.795125e-01
3.021404e-01
3.120187e-01
3.134814e-01
3.127896e-01
3.162758e-01
3.275827e-01
3.455043e-01
3.641914e-01
3.760418e-01
3.757519e-01
3.633226e-01
3.445633e-01
3.290044e-01
3.261412e-01
3.414143e-01
3.735737e-01
4.149276e-01
4.547657e-01
4.843072e-01
5.004952e-01
5.068341e-01
5.112421e-01
5.221855e-01
5.447960e-01
5.784667e-01
6.167195e-01
6.492081e-01
6.650481e-01
6.564242e-01
6.215320e-01
5.660816e-01
5.026580e-01
4.475179e-01
4.154013e-01
4.142144e-01
4.418560e-01
4.866904e-01
5.317593e-01
5.612713e-01
5.667405e-01
5.501723e-01
5.230946e-01
5.020309e-01
5.021709e-01
5.314671e-01
5.873737e-01
6.576568e-01
7.249967e-01
7.733040e-01
7.930473e-01
7.837640e-01
7.533127e-01
7.144335e-01
6.798060e-01
6.572887e-01
6.472046e-01
6.429407e-01
6.346628e-01
6.143247e-01
5.794696e-01
5.340741e-01
4.863204e-01
4.447480e-01
4.149106e-01
3.982057e-01
3.933024e-01
3.991473e-01
4.174018e-01
4.520865e-01
5.058840e-01
5.752373e-01
6.477944e-01
7.045362e-01
7.262434e-01
7.016924e-01
6.338748e-01
5.407818e-01
4.492588e-01
3.838975e-01
3.560991e-01
3.589303e-01
3.705305e-01
3.643990e-01
3.215581e-01
2.389866e-01
1.308033e-01
2.218919e-02
-6.087322e-02
-1.016008e-01
-9.820475e-02
-6.336894e-02
-1.791287e-02
1.833497e-02
3.416402e-02
2.966998e-02
1.333548e-02
-4.140368e-03
-1.567876e-02
-2.075281e-02
-2.470654e-02
-3.522707e-02
-5.775929e-02
-9.220924e-02
-1.327555e-01
-1.708446e-01
-1.994904e-01
-2.162786e-01
-2.235888e-01
-2.264618e-01
-2.296381e-01
-2.352720e-01
-2.423785e-01
-2.482841e-01
-2.510911e-01
-2.513351e-01
-2.516299e-01
-2.546770e-01
-2.611740e-01
-2.691078e-01
-2.749124e-01
-2.757523e-01
-2.715893e-01
-2.659181e-01
-2.647528e-01
-2.741933e-01
-2.975668e-01
-3.335429e-01
-3.764013e-01
-4.185659e-01
-4.540822e-01
-4.810083e-01
-5.014389e-01
-5.194450e-01
-5.383585e-01
-5.589242e-01
-5.791394e-01
-5.956319e-01
-6.057099e-01
-6.090619e-01
-6.083399e-01
-6.082226e-01
-6.131567e-01
-6.248449e-01
-6.410207e-01
-6.564131e-01
-6.654060e-01
-6.648446e-01
-6.554946e-01
-6.415819e-01
-6.287938e-01
-6.217192e-01
-6.220225e-01
-6.284199e-01
-6.383439e-01
-6.497376e-01
-6.613537e-01
-6.716060e-01
-6.776278e-01
-6.759351e-01
-6.643941e-01
-6.438398e-01
-6.178521e-01
-5.906006e-01
-5.642150e-01
-5.376779e-01
-5.082215e-01
-4.742839e-01
-4.378519e-01
-4.044665e-01
-3.807452e-01
-3.708694e-01
-3.741886e-01
-3.853987e-01
-3.970702e-01
-4.028949e-01
-3.998968e-01
-3.888532e-01
-3.732449e-01
-3.574191e-01
-3.446383e-01
-3.357561e-01
-3.291460e-01
-3.219268e-01
-3.117695e-01
-2.982025e-01
-2.827336e-01
-2.679840e-01
-2.564870e-01
-2.495229e-01
-2.461177e-01
-2.427175e-01
-2.343015e-01
-2.168665e-01
-1.898917e-01
-1.570736e-01
-1.247108e-01
-9.868540e-02
-8.181038e-02
-7.285480e-02
-6.746375e-02
-6.044739e-02
-4.852143e-02
-3.218900e-02
-1.564417e-02
-4.680361e-03
-3.666434e-03
-1.299046e-02
-2.826926e-02
-4.208345e-02
-4.760415e-02
-4.198310e-02
-2.738127e-02
-9.192125e-03
7.159694e-03
1.886431e-02
2.657872e-02
3.350026e-02
4.346481e-02
5.894332e-02
7.964441e-02
1.023075e-01
1.219455e-01
1.341559e-01
1.374598e-01
1.343514e-01
1.302388e-01
1.306676e-01
1.383568e-01
1.516959e-01
1.654268e-01
1.730690e-01
1.699507e-01
1.555562e-01
1.340669e-01
1.126066e-01
9.798580e-02
9.389871e-02
1.003124e-01
1.151720e-01
1.368918e-01
1.656512e-01
2.025160e-01
2.471060e-01
2.956632e-01
3.410934e-01
3.751319e-01
3.913745e-01
3.875412e-01
3.660933e-01
3.332910e-01
2.971818e-01
2.650855e-01
2.413746e-01
2.265456e-01
2.181821e-01
2.133448e-01
2.108986e-01
2.121640e-01
2.193070e-01
2.324726e-01
2.477610e-01
2.578938e-01
2.557525e-01
2.388561e-01
2.117321e-01
1.839859e-01
1.643663e-01
1.538372e-01
1.420000e-01
1.100808e-01
4.032334e-02
-7.238756e-02
-2.131206e-01
-3.489398e-01
-4.408943e-01
-4.605990e-01
-4.028077e-01
-2.872346e-01
-1.489357e-01
-2.291993e-02
6.875672e-02
1.217080e-01
1.454042e-01
1.548427e-01
1.627231e-01
1.753002e-01
1.924151e-01
2.103032e-01
2.249993e-01
2.343844e-01
2.380961e-01
2.361198e-01
2.276501e-01
2.112100e-01
1.858734e-01
1.527106e-01
1.154929e-01
8.014163e-02
5.311271e-02
3.943324e-02
4.118972e-02
5.702974e-02
8.284845e-02
1.133503e-01
1.437580e-01
1.708775e-01
1.931856e-01
2.102935e-01
2.224229e-01
2.301586e-01
2.342132e-01
2.349387e-01
2.318416e-01
2.236741e-01
2.093067e-01
1.888919e-01
1.645389e-01
1.400554e-01
1.198805e-01
1.076725e-01
1.050603e-01
1.110385e-01
1.223787e-01
1.349817e-01
1.453761e-01
1.513810e-01
1.518208e-01
1.461577e-01
1.346700e-01
1.187679e-01
1.006958e-01
8.255113e-02
6.525795e-02
4.827286e-02
3.040612e-02
1.136714e-02
-7.111467e-03
-2.163437e-02
-2.893527e-02
-2.786914e-02
-2.019618e-02
-9.638742e-03
7.756862e-05
6.829287e-03
1.040699e-02
1.165671e-02
1.127963e-02
9.102661e-03
4.245899e-03
-3.920276e-03
-1.473422e-02
-2.600760e-02
-3.484299e-02
-3.882854e-02
-3.675903e-02
-2.870158e-02
-1.579997e-02
-1.443590e-04
1.532997e-02
2.723401e-02
3.273909e-02
3.099172e-02
2.387748e-02
1.513936e-02
8.190262e-03
4.236528e-03
2.185209e-03
3.841506e-04
-1.288943e-03
-8.444032e-04
4.312920e-03
1.505362e-02
2.927655e-02
4.262337e-02
5.057796e-02
5.068736e-02
4.370809e-02
3.295527e-02
2.213654e-02
1.319422e-02
5.877797e-03
-7.648558e-04
-6.616943e-03
-1.016235e-02
-9.726990e-03
-5.015712e-03
2.411581e-03
1.011756e-02
1.653290e-02
2.239475e-02
3.113447e-02
4.793886e-02
7.752973e-02
1.211601e-01
1.741680e-01
2.260396e-01
2.640050e-01
2.786970e-01
2.685152e-01
2.399831e-01
2.040048e-01
1.704372e-01
1.442041e-01
1.248472e-01
1.089192e-01
9.296108e-02
7.519145e-02
5.566424e-02
3.580948e-02
1.808573e-02
5.544014e-03
7.389537e-04
4.234494e-03
1.392354e-02
2.601385e-02
3.702517e-02
4.523742e-02
5.067284e-02
5.401844e-02
5.554602e-02
5.474930e-02
5.073559e-02
4.294061e-02
3.164346e-02
1.807674e-02
4.325386e-03
-6.841370e-03
-1.239872e-02
-9.944430e-03
1.177383e-03
1.908670e-02
3.959323e-02
5.771447e-02
6.990370e-02
7.573352e-02
7.792053e-02
8.057975e-02
8.686596e-02
9.757334e-02
1.113032e-01
1.255419e-01
1.377135e-01
1.457952e-01
1.485229e-01
1.453920e-01
1.366525e-01
1.232779e-01
1.067229e-01
8.851551e-02
7.004769e-02
5.280248e-02
3.868371e-02
2.973798e-02
2.707380e-02
2.986672e-02
3.560356e-02
4.153394e-02
4.605593e-02
4.899524e-02
5.091119e-02
5.222402e-02
5.277775e-02
5.195472e-02
4.906822e-02
4.374243e-02
3.623553e-02
2.766900e-02
1.982305e-02
1.421225e-02
1.087439e-02
7.886344e-03
2.236439e-03
-8.303789e-03
-2.339188e-02
-3.961393e-02
-5.189074e-02
-5.623277e-02
-5.229157e-02
-4.412283e-02
-3.846493e-02
-4.121323e-02
-5.407585e-02
-7.362606e-02
-9.349470e-02
-1.082069e-01
-1.160266e-01
-1.191512e-01
-1.218197e-01
-1.282000e-01
-1.411402e-01
-1.614971e-01
-1.877770e-01
-2.165980e-01
-2.441378e-01
-2.676550e-01
-2.860837e-01
-2.995828e-01
-3.084967e-01
-3.122453e-01
-3.087144e-01
-2.947764e-01
-2.681519e-01
-2.297627e-01
-1.847911e-01
-1.411688e-01
-1.062274e-01
-8.379706e-02
-7.349070e-02
-7.199877e-02
-7.503039e-02
-7.883630e-02
-8.111109e-02
-8.144244e-02
-8.121141e-02
-8.256892e-02
-8.659460e-02
-9.184469e-02
-9.480729e-02
-9.238876e-02
-8.463958e-02
-7.546701e-02
-7.055414e-02
-7.384042e-02
-8.498028e-02
-9.938942e-02
-1.106536e-01
-1.137373e-01
-1.072530e-01
-9.372995e-02
-7.787623e-02
-6.383646e-02
-5.303185e-02
-4.392838e-02
-3.382257e-02
-2.114808e-02
-6.396090e-03
8.859896e-03
2.353534e-02
3.762546e-02
5.158933e-02
6.552257e-02
7.896115e-02
9.121335e-02
1.015909e-01
1.092101e-01
1.127439e-01
1.108805e-01
1.036604e-01
9.361976e-02
8.521069e-02
8.228520e-02
8.541650e-02
9.142668e-02
9.589859e-02
9.691035e-02
9.699015e-02
1.016172e-01
1.153391e-01
1.383000e-01
1.654643e-01
1.888441e-01
2.012046e-01
1.991662e-01
1.843356e-01
1.622519e-01
1.398731e-01
1.228173e-01
1.134607e-01
1.104913e-01
1.100707e-01
1.082506e-01
1.034660e-01
9.752828e-02
9.438104e-02
9.742468e-02
1.071747e-01
1.207392e-01
1.333206e-01
1.406256e-01
1.406993e-01
1.343930e-01
1.246042e-01
1.148939e-01
1.081117e-01
1.055090e-01
1.065500e-01
1.093025e-01
1.112185e-01
1.102462e-01
1.060284e-01
1.004770e-01
9.708321e-02
9.914070e-02
1.078531e-01
1.214461e-01
1.358375e-01
1.464753e-01
1.503011e-01
1.468844e-01
1.383908e-01
1.285922e-01
1.213455e-01
1.190422e-01
1.215785e-01
1.263139e-01
1.291948e-01
1.267508e-01
1.180647e-01
1.054497e-01
9.313399e-02
8.471086e-02
8.113825e-02
8.060179e-02
8.010691e-02
7.756508e-02
7.304477e-02
6.849344e-02
6.612068e-02
6.647127e-02
6.754320e-02
6.562297e-02
5.722062e-02
4.077229e-02
1.723115e-02
-1.034439e-02
-3.763961e-02
-6.016613e-02
-7.470444e-02
-8.073532e-02
-8.082502e-02
-7.935862e-02
-8.028909e-02
-8.522343e-02
-9.275016e-02
-9.920700e-02
-1.005254e-01
-9.425648e-02
-8.066199e-02
-6.229898e-02
-4.252546e-02
-2.389745e-02
-7.229989e-03
8.307673e-03
2.407890e-02
4.047558e-02
5.610149e-02
6.827025e-02
7.438305e-02
7.318475e-02
6.525785e-02
5.278614e-02
3.888672e-02
2.668104e-02
1.828001e-02
1.412774e-02
1.318307e-02
1.390592e-02
1.533895e-02
1.739655e-02
2.010944e-02
2.258644e-02
2.281778e-02
1.860824e-02
8.746209e-03
-6.595065e-03
-2.622144e-02
-4.834766e-02
-7.077216e-02
-9.108539e-02
-1.071436e-01
-1.176103e-01
-1.222721e-01
-1.220576e-01
-1.188114e-01
-1.148710e-01
-1.125736e-01
-1.138381e-01
-1.198420e-01
-1.308126e-01
-1.461030e-01
-1.646323e-01
-1.853890e-01
-2.075501e-01
-2.301446e-01
-2.516580e-01
-2.700348e-01
-2.832354e-01
-2.901593e-01
-2.914494e-01
-2.895668e-01
-2.878601e-01
-2.890451e-01
-2.939740e-01
-3.014406e-01
-3.091627e-01
-3.153584e-01
-3.199670e-01
-3.248009e-01
-3.325219e-01
-3.450048e-01
-3.620756e-01
-3.813984e-01
-3.994624e-01
-4.130061e-01
-4.202449e-01
-4.214870e-01
-4.188381e-01
-4.150942e-01
-4.124887e-01
-4.119358e-01
-4.128582e-01
-4.135552e-01
-4.123099e-01
-4.089874e-01
-4.058496e-01
-4.064128e-01
-4.129493e-01
-4.246893e-01
-4.381430e-01
-4.490839e-01
-4.546234e-01
-4.541695e-01
-4.490625e-01
-4.414373e-01
-4.330962e-01
-4.249536e-01
-4.170760e-01
-4.089459e-01
-3.997251e-01
-3.886434e-01
-3.756094e-01
-3.617434e-01
-3.492884e-01
-3.407166e-01
-3.375855e-01
-3.399361e-01
-3.463890e-01
-3.544645e-01
-3.608778e-01
-3.621912e-01
-3.561621e-01
-3.431916e-01
-3.266103e-01
-3.112061e-01
-3.008207e-01
-2.964698e-01
-2.959095e-01
-2.946990e-01
-2.881325e-01
-2.730849e-01
-2.490445e-01
-2.182433e-01
-1.851776e-01
-1.556499e-01
-1.352759e-01
-1.276383e-01
-1.327295e-01
-1.465658e-01
-1.625880e-01
-1.745418e-01
-1.792995e-01
-1.777473e-01
-1.731727e-01
-1.685950e-01
-1.651304e-01
-1.620768e-01
-1.577750e-01
-1.504262e-01
-1.390661e-01
-1.248030e-01
-1.114111e-01
-1.041797e-01
-1.071451e-01
-1.204217e-01
-1.397565e-01
-1.588829e-01
-1.729136e-01
-1.803354e-01
-1.827841e-01
-1.836057e-01
-1.863866e-01
-1.937884e-01
-2.066160e-01
-2.233179e-01
-2.403335e-01
-2.534381e-01
-2.596660e-01
-2.588888e-01
-2.540619e-01
-2.498049e-01
-2.501034e-01
-2.564680e-01
-2.673775e-01
-2.790539e-01
-2.872823e-01
-2.896668e-01
-2.871886e-01
-2.839708e-01
-2.852120e-01
-2.944655e-01
-3.117742e-01
-3.335825e-01
-3.544058e-01
-3.694079e-01
-3.765981e-01
-3.775589e-01
-3.763784e-01
-3.774206e-01
-3.832044e-01
-3.935417e-01
-4.061508e-01
-4.180015e-01
-4.265542e-01
-4.306039e-01
-4.306726e-01
-4.286872e-01
-4.268199e-01
-4.260914e-01
-4.257859e-01
-4.241299e-01
-4.195478e-01
-4.114209e-01
-4.000998e-01
-3.868294e-01
-3.738936e-01
-3.642736e-01
-3.602619e-01
-3.619407e-01
-3.671325e-01
-3.731226e-01
-3.786351e-01
-3.843680e-01
-3.918783e-01
-4.020214e-01
-4.142509e-01
-4.271211e-01
-4.393071e-01
-4.501712e-01
-4.595143e-01
-4.670206e-01
-4.721322e-01
-4.745295e-01
-4.747558e-01
-4.743578e-01
-4.752713e-01
-4.787757e-01
-4.847507e-01
-4.917520e-01
-4.977897e-01
-5.013115e-01
-5.020021e-01
-5.011118e-01
-5.009663e-01
-5.036174e-01
-5.093798e-01
-5.163755e-01
-5.215656e-01
-5.226446e-01
-5.195124e-01
-5.142314e-01
-5.093341e-01
-5.056500e-01
-5.014593e-01
-4.938107e-01
-4.808606e-01
-4.631989e-01
-4.433785e-01
-4.246013e-01
-4.096899e-01
-4.004789e-01
-3.973743e-01
-3.992797e-01
-4.041826e-01
-4.101685e-01
-4.162689e-01
-4.226819e-01
-4.302732e-01
-4.397256e-01
-4.510278e-01
-4.637653e-01
-4.778913e-01
-4.940060e-01
-5.124937e-01
-5.320939e-01
-5.493416e-01
-5.597386e-01
-5.600788e-01
-5.505135e-01
-5.352856e-01
-5.218729e-01
-5.186304e-01
-5.312035e-01
-5.589186e-01
-5.935745e-01
-6.225396e-01
-6.352407e-01
-6.292139e-01
-6.115988e-01
-5.948329e-01
-5.892402e-01
-5.971821e-01
-6.122399e-01
-6.236755e-01
-6.232396e-01
-6.100430e-01
-5.905624e-01
-5.740909e-01
-5.667849e-01
-5.680563e-01
-5.713405e-01
-5.684676e-01
-5.546913e-01
-5.312323e-01
-5.040869e-01
-4.803736e-01
-4.647504e-01
-4.577987e-01
-4.566617e-01
-4.569933e-01
-4.549733e-01
-4.485978e-01
-4.381303e-01
-4.259330e-01
-4.157229e-01
-4.110358e-01
-4.128967e-01
-4.173253e-01
-4.139233e-01
-3.870395e-01
-3.205187e-01
-2.054104e-01
-4.757724e-02
1.294109e-01
2.894314e-01
3.961107e-01
4.267261e-01
3.806159e-01
2.779578e-01
1.501514e-01
2.721032e-02
-7.176894e-02
-1.415998e-01
-1.877052e-01
-2.194557e-01
-2.439574e-01
-2.632808e-01
-2.757673e-01
-2.793074e-01
-2.736459e-01
-2.605537e-01
-2.428542e-01
-2.235718e-01
-2.054680e-01
-1.906662e-01
-1.802344e-01
-1.738733e-01
-1.699913e-01
-1.664232e-01
-1.616951e-01
-1.561610e-01
-1.521009e-01
-1.524571e-01
-1.589768e-01
-1.711628e-01
-1.869296e-01
-2.044143e-01
-2.231980e-01
-2.436652e-01
-2.652068e-01
-2.853585e-01
-3.011175e-01
-3.114738e-01
-3.188916e-01
-3.281363e-01
-3.428052e-01
-3.618273e-01
-3.787680e-01
-3.851732e-01
-3.761064e-01
-3.539254e-01
-3.272767e-01
-3.057943e-01
-2.943368e-01
-2.910464e-01
-2.905020e-01
-2.891189e-01
-2.882345e-01
-2.925119e-01
-3.054075e-01
-3.258363e-01
-3.489268e-01
-3.701421e-01
-3.891769e-01
-4.102668e-01
-4.385697e-01
-4.754553e-01
-5.162720e-01
-5.522010e-01
-5.749597e-01
-5.814283e-01
-5.755583e-01
-5.665887e-01
-5.645000e-01
-5.749729e-01
-5.964690e-01
-6.211042e-01
-6.388548e-01
-6.425607e-01
-6.309018e-01
-6.082491e-01
-5.822970e-01
-5.610721e-01
-5.503789e-01
-5.521465e-01
-5.640990e-01
-5.810740e-01
-5.974797e-01
-6.094740e-01
-6.156970e-01
-6.166698e-01
-6.138604e-01
-6.091836e-01
-6.050166e-01
-6.043520e-01
-6.105083e-01
-6.259942e-01
-6.508876e-01
-6.818760e-01
-7.130184e-01
-7.381692e-01
-7.537088e-01
-7.599390e-01
-7.605395e-01
-7.608129e-01
-7.658130e-01
-7.789243e-01
-8.009852e-01
-8.300448e-01
-8.620198e-01
-8.924250e-01
-9.186560e-01
-9.413143e-01
-9.631327e-01
-9.859917e-01
-1.008642e+00
-1.027363e+00
-1.038948e+00
-1.043263e+00
-1.043278e+00
-1.042749e+00
-1.043407e+00
-1.043568e+00
-1.038948e+00
-1.024970e+00
-9.991957e-01
-9.627693e-01
-9.203991e-01
-8.788992e-01
-8.448325e-01
-8.221897e-01
-8.110657e-01
-8.078719e-01
-8.069299e-01
-8.026370e-01
-7.912127e-01
-7.714681e-01
-7.446222e-01
-7.134424e-01
-6.809934e-01
-6.493910e-01
-6.191779e-01
-5.898708e-01
-5.615008e-01
-5.358833e-01
-5.160840e-01
-5.040166e-01
-4.982293e-01
-4.942406e-01
-4.874942e-01
-4.764724e-01
-4.633435e-01
-4.517189e-01
-4.434451e-01
-4.369152e-01
-4.281276e-01
-4.138545e-01
-3.948266e-01
-3.764626e-01
-3.659991e-01
-3.675503e-01
-3.786589e-01
-3.912428e-01
-3.966162e-01
-3.909781e-01
-3.772873e-01
-3.623941e-01
-3.521328e-01
-3.483153e-01
-3.493201e-01
-3.527777e-01
-3.576167e-01
-3.639351e-01
-3.713328e-01
-3.776338e-01
-3.793524e-01
-3.735978e-01
-3.600243e-01
-3.415754e-01
-3.236088e-01
-3.117507e-01
-3.092186e-01
-3.146438e-01
-3.217520e-01
-3.218595e-01
-3.084098e-01
-2.809690e-01
-2.460225e-01
-2.137747e-01
-1.925991e-01
-1.843029e-01
-1.830601e-01
-1.787956e-01
-1.631145e-01
-1.342825e-01
-9.832619e-02
-6.560135e-02
-4.473561e-02
-3.745929e-02
-3.761892e-02
-3.524704e-02
-2.313696e-02
-1.554074e-03
2.189026e-02
3.682620e-02
3.618829e-02
2.033402e-02
-2.835455e-03
-2.168366e-02
-2.662764e-02
-1.503609e-02
7.313749e-03
2.919138e-02
3.983441e-02
3.447159e-02
1.620385e-02
-6.712987e-03
-2.628813e-02
-3.951953e-02
-4.970309e-02
-6.387721e-02
-8.828533e-02
-1.246847e-01
-1.694506e-01
-2.155151e-01
-2.556009e-01
-2.848672e-01
-3.019092e-01
-3.082226e-01
-3.069356e-01
-3.015157e-01
-2.946537e-01
-2.873375e-01
-2.784909e-01
-2.657521e-01
-2.473145e-01
-2.237563e-01
-1.985820e-01
-1.769727e-01
-1.632783e-01
-1.585993e-01
-1.600336e-01
-1.622826e-01
-1.605661e-01
-1.527794e-01
-1.396810e-01
-1.236468e-01
-1.072682e-01
-9.246554e-02
-8.003090e-02
-6.942627e-02
-5.896479e-02
-4.658285e-02
-3.104578e-02
-1.295818e-02
5.130911e-03
1.980257e-02
2.854331e-02
3.108163e-02
2.928405e-02
2.574840e-02
2.228215e-02
1.928445e-02
1.607393e-02
1.158352e-02
4.912756e-03
-4.402849e-03
-1.625154e-02
-2.978589e-02
-4.336202e-02
-5.489781e-02
-6.279648e-02
-6.697921e-02
-6.905127e-02
-7.104644e-02
-7.350825e-02
-7.454514e-02
-7.084119e-02
-5.992024e-02
-4.188515e-02
-1.939184e-02
3.916834e-03
2.530195e-02
4.398965e-02
6.101749e-02
7.833545e-02
9.792597e-02
1.212418e-01
1.487134e-01
1.792093e-01
2.098650e-01
2.367838e-01
2.565456e-01
2.677971e-01
2.719652e-01
2.725314e-01
2.731124e-01
2.752898e-01
2.773799e-01
2.751213e-01
2.643626e-01
2.442737e-01
2.186507e-01
1.940130e-01
1.758005e-01
1.655430e-01
1.608444e-01
1.575966e-01
1.524353e-01
1.439853e-01
1.328070e-01
1.207122e-01
1.099653e-01
1.024459e-01
9.876783e-02
9.767013e-02
9.616510e-02
9.056412e-02
7.797365e-02
5.755807e-02
3.089082e-02
1.114958e-03
-2.867161e-02
-5.684143e-02
-8.358651e-02
-1.100441e-01
-1.368746e-01
-1.632171e-01
-1.865970e-01
-2.038045e-01
-2.122981e-01
-2.114243e-01
-2.028290e-01
-1.897998e-01
-1.757098e-01
-1.621770e-01
-1.480253e-01
-1.300597e-01
-1.054903e-01
-7.437808e-02
-4.028921e-02
-8.679189e-03
1.581982e-02
3.138398e-02
3.916632e-02
4.193447e-02
4.231064e-02
4.162606e-02
3.975685e-02
3.575275e-02
2.883147e-02
1.921388e-02
8.288727e-03
-2.016328e-03
-1.017151e-02
-1.562106e-02
-1.875280e-02
-2.049212e-02
-2.183462e-02
-2.347956e-02
-2.565479e-02
-2.819563e-02
-3.078530e-02
-3.308010e-02
-3.452025e-02
-3.406397e-02
-3.040278e-02
-2.279310e-02
-1.182083e-02
6.477899e-04
1.222359e-02
2.076595e-02
2.478357e-02
2.355774e-02
1.711370e-02
6.082404e-03
-8.491333e-03
-2.544960e-02
-4.399021e-02
-6.396494e-02
-8.548352e-02
-1.079377e-01
-1.293835e-01
-1.471439e-01
-1.593888e-01
-1.663448e-01
-1.699775e-01
-1.724606e-01
-1.748311e-01
-1.767306e-01
-1.770097e-01
-1.745592e-01
-1.690072e-01
-1.611411e-01
-1.529019e-01
-1.468800e-01
-1.454832e-01
-1.501312e-01
-1.607959e-01
-1.760495e-01
-1.935823e-01
-2.109706e-01
-2.264776e-01
-2.397002e-01
-2.516954e-01
-2.642278e-01
-2.784034e-01
-2.936572e-01
-3.079254e-01
-3.188508e-01
-3.250319e-01
-3.264968e-01
-3.244702e-01
-3.209826e-01
-3.185059e-01
-3.193659e-01
-3.248473e-01
-3.343994e-01
-3.456200e-01
-3.553830e-01
-3.616236e-01
-3.645352e-01
-3.661679e-01
-3.686850e-01
-3.727395e-01
-3.773158e-01
-3.809849e-01
-3.832241e-01
-3.845361e-01
-3.854130e-01
-3.853719e-01
-3.832243e-01
-3.785650e-01
-3.733058e-01
-3.720007e-01
-3.806025e-01
-4.041542e-01
-4.442337e-01
-4.971751e-01
-5.542731e-01
-6.045056e-01
-6.386753e-01
-6.527427e-01
-6.487445e-01
-6.332897e-01
-6.146282e-01
-5.995159e-01
-5.911411e-01
-5.890131e-01
-5.905903e-01
-5.933329e-01
-5.958037e-01
-5.974237e-01
-5.977169e-01
-5.962325e-01
-5.932923e-01
-5.904284e-01
-5.895635e-01
-5.914439e-01
-5.947709e-01
-5.969446e-01
-5.958845e-01
-5.913477e-01
-5.846574e-01
-5.774325e-01
-5.707885e-01
-5.654989e-01
-5.622663e-01
-5.613729e-01
-5.620986e-01
-5.627769e-01
-5.617310e-01
-5.584081e-01
-5.537129e-01
-5.491232e-01
-5.452250e-01
-5.409181e-01
-5.340874e-01
-5.232602e-01
-5.088506e-01
-4.929254e-01
-4.776689e-01
-4.637556e-01
-4.498622e-01
-4.336817e-01
-4.138093e-01
-3.912614e-01
-3.693971e-01
-3.519969e-01
-3.408484e-01
-3.347826e-01
-3.308505e-01
-3.265794e-01
-3.217112e-01
-3.185005e-01
-3.205470e-01
-3.308092e-01
-3.498165e-01
-3.750482e-01
-4.019344e-01
-4.260557e-01
-4.451975e-01
-4.598186e-01
-4.717578e-01
-4.825245e-01
-4.926262e-01
-5.020579e-01
-5.109598e-01
-5.196652e-01
-5.283074e-01
-5.366057e-01
-5.440569e-01
-5.501930e-01
-5.544866e-01
-5.559052e-01
-5.525544e-01
-5.419468e-01
-5.220962e-01
-4.930009e-01
-4.575533e-01
-4.210259e-01
-3.890828e-01
-3.652740e-01
-3.495242e-01
-3.387269e-01
-3.291635e-01
-3.190166e-01
-3.091669e-01
-3.019609e-01
-2.991663e-01
-3.005873e-01
-3.041409e-01
-3.072645e-01
-3.085957e-01
-3.085952e-01
-3.086988e-01
-3.098618e-01
-3.117082e-01
-3.128201e-01
-3.118065e-01
-3.083281e-01
-3.033365e-01
-2.983084e-01
-2.940233e-01
-2.898990e-01
-2.844926e-01
-2.768041e-01
-2.673953e-01
-2.584808e-01
-2.528330e-01
-2.521802e-01
-2.561977e-01
-2.627207e-01
-2.688710e-01
-2.723246e-01
-2.721239e-01
-2.687821e-01
-2.637080e-01
-2.583061e-01
-2.532898e-01
-2.485473e-01
-2.434680e-01
-2.373473e-01
-2.295442e-01
-2.193888e-01
-2.061290e-01
-1.891376e-01
-1.682991e-01
-1.443281e-01
-1.188225e-01
-9.393023e-02
-7.167708e-02
-5.335681e-02
-3.948705e-02
-3.028693e-02
-2.600193e-02
-2.664627e-02
-3.163917e-02
-4.003717e-02
-5.122668e-02
-6.527839e-02
-8.255875e-02
-1.030047e-01
-1.257389e-01
-1.493018e-01
-1.722060e-01
-1.933175e-01
-2.118349e-01
-2.270213e-01
-2.379851e-01
-2.437167e-01
-2.434184e-01
-2.369860e-01
-2.253459e-01
-2.103221e-01
-1.939813e-01
-1.778746e-01
-1.627439e-01
-1.488246e-01
-1.363108e-01
-1.255135e-01
-1.167274e-01
-1.101592e-01
-1.060290e-01
-1.045473e-01
-1.055807e-01
-1.083843e-01
-1.119026e-01
-1.154560e-01
-1.190421e-01
-1.229019e-01
-1.268884e-01
-1.303763e-01
-1.327914e-01
-1.341665e-01
-1.351283e-01
-1.363147e-01
-1.377458e-01
-1.386187e-01
-1.375697e-01
-1.331864e-01
-1.246208e-01
-1.121929e-01
-9.770167e-02
-8.407231e-02
-7.427231e-02
-6.996571e-02
-7.068557e-02
-7.410870e-02
-7.740906e-02
-7.898961e-02
-7.955822e-02
-8.176440e-02
-8.841200e-02
-1.002865e-01
-1.151818e-01
-1.290656e-01
-1.386864e-01
-1.436162e-01
-1.460073e-01
-1.481250e-01
-1.494843e-01
-1.457027e-01
-1.299273e-01
-9.608553e-02
-4.237149e-02
2.650502e-02
9.926136e-02
1.606329e-01
1.962604e-01
1.980741e-01
1.673340e-01
1.134860e-01
4.968152e-02
-1.220933e-02
-6.458871e-02
-1.045530e-01
-1.328255e-01
-1.524713e-01
-1.677862e-01
-1.830549e-01
-2.010386e-01
-2.217430e-01
-2.423696e-01
-2.588368e-01
-2.681623e-01
-2.702198e-01
-2.676704e-01
-2.641920e-01
-2.624451e-01
-2.632032e-01
-2.658268e-01
-2.692531e-01
-2.727810e-01
-2.764096e-01
-2.805831e-01
-2.853067e-01
-2.892436e-01
-2.898744e-01
-2.850614e-01
-2.748352e-01
-2.616397e-01
-2.485622e-01
-2.369754e-01
-2.255674e-01
-2.115040e-01
-1.928073e-01
-1.702388e-01
-1.473589e-01
-1.286912e-01
-1.172291e-01
-1.129069e-01
-1.128877e-01
-1.134077e-01
-1.120766e-01
-1.091820e-01
-1.069970e-01
-1.074946e-01
-1.102689e-01
-1.124272e-01
-1.106087e-01
-1.035700e-01
-9.337905e-02
-8.434551e-02
-8.043241e-02
-8.293299e-02
-8.994689e-02
-9.776941e-02
-1.028695e-01
-1.030395e-01
-9.747856e-02
-8.652661e-02
-7.152925e-02
-5.461993e-02
-3.819168e-02
-2.430715e-02
-1.429210e-02
-8.388358e-03
-5.441203e-03
-2.992402e-03
1.919928e-03
1.140661e-02
2.531880e-02
4.052824e-02
5.169675e-02
5.373063e-02
4.486482e-02
2.839290e-02
1.154034e-02
1.842218e-03
3.157814e-03
1.359076e-02
2.622998e-02
3.222600e-02
2.495762e-02
3.523559e-03
-2.634024e-02
-5.478024e-02
-7.268040e-02
-7.625974e-02
-6.886559e-02
-5.896882e-02
-5.548998e-02
-6.301670e-02
-7.946342e-02
-9.740556e-02
-1.083478e-01
-1.074798e-01
-9.614755e-02
-8.079525e-02
-6.940519e-02
-6.772285e-02
-7.714494e-02
-9.482023e-02
-1.153352e-01
-1.328937e-01
-1.430931e-01
-1.438897e-01
-1.357997e-01
-1.216037e-01
-1.057000e-01
-9.297000e-02
-8.700896e-02
-8.816045e-02
-9.258847e-02
-9.360572e-02
-8.513038e-02
-6.540666e-02
-3.859481e-02
-1.301010e-02
3.195706e-03
6.487366e-03
-1.323779e-04
-8.869166e-03
-1.135852e-02
-2.892951e-03
1.534743e-02
3.687193e-02
5.300911e-02
5.726484e-02
4.867998e-02
3.215170e-02
1.545555e-02
5.000528e-03
3.137791e-03
8.306578e-03
1.699092e-02
2.556037e-02
3.106232e-02
3.152489e-02
2.659602e-02
1.818243e-02
9.878868e-03
4.867515e-03
3.696803e-03
3.781088e-03
1.077753e-03
-7.283384e-03
-2.116355e-02
-3.744722e-02
-5.188193e-02
-6.163796e-02
-6.700657e-02
-7.103304e-02
-7.711904e-02
-8.611273e-02
-9.506150e-02
-9.886752e-02
-9.394526e-02
-8.121680e-02
-6.601991e-02
-5.480244e-02
-5.099618e-02
-5.303960e-02
-5.570225e-02
-5.338982e-02
-4.308179e-02
-2.535559e-02
-3.413961e-03
1.892779e-02
3.903600e-02
5.613581e-02
7.075757e-02
8.362105e-02
9.487386e-02
1.041344e-01
1.110994e-01
1.161380e-01
1.203922e-01
1.252856e-01
1.317256e-01
1.394172e-01
1.466559e-01
1.508787e-01
1.500064e-01
1.440612e-01
1.359903e-01
1.307369e-01
1.327521e-01
1.434585e-01
1.603066e-01
1.779685e-01
1.909896e-01
1.965223e-01
1.956794e-01
1.927429e-01
1.927708e-01
1.990172e-01
2.114100e-01
2.266236e-01
2.396261e-01
2.459702e-01
2.436250e-01
2.333116e-01
2.173079e-01
1.978278e-01
1.762571e-01
1.535504e-01
1.309427e-01
1.099966e-01
9.190536e-02
7.683553e-02
6.400001e-02
5.238783e-02
4.156734e-02
3.201725e-02
2.469975e-02
2.003871e-02
1.704501e-02
1.341330e-02
6.668871e-03
-4.475682e-03
-1.958406e-02
-3.709190e-02
-5.537268e-02
-7.327850e-02
-8.982675e-02
-1.037110e-01
-1.135124e-01
-1.185868e-01
-1.196734e-01
-1.184726e-01
-1.165569e-01
-1.146274e-01
-1.125730e-01
-1.098737e-01
-1.058387e-01
-9.981597e-02
-9.170693e-02
-8.254400e-02
-7.443721e-02
-6.959903e-02
-6.898525e-02
-7.150748e-02
-7.451007e-02
-7.542032e-02
-7.355570e-02
-7.072049e-02
-6.998198e-02
-7.344253e-02
-8.068770e-02
-8.907848e-02
-9.563848e-02
-9.918368e-02
-1.012760e-01
-1.054089e-01
-1.149860e-01
-1.314301e-01
-1.536068e-01
-1.787366e-01
-2.039042e-01
-2.270921e-01
-2.474395e-01
-2.651730e-01
-2.815695e-01
-2.987295e-01
-3.187366e-01
-3.423228e-01
-3.679265e-01
-3.920050e-01
-4.104521e-01
-4.201147e-01
-4.197183e-01
-4.103494e-01
-3.956388e-01
-3.811594e-01
-3.726880e-01
-3.740188e-01
-3.855766e-01
-4.045093e-01
-4.260575e-01
-4.455216e-01
-4.599986e-01
-4.692051e-01
-4.752358e-01
-4.816041e-01
-4.919398e-01
-5.085856e-01
-5.314730e-01
-5.578570e-01
-5.832050e-01
-6.028402e-01
-6.135210e-01
-6.143821e-01
-6.071013e-01
-5.952676e-01
-5.830381e-01
-5.734933e-01
-5.672810e-01
-5.620751e-01
-5.532363e-01
-5.356512e-01
-5.059743e-01
-4.641688e-01
-4.137810e-01
-3.610363e-01
-3.130461e-01
-2.755619e-01
-2.510149e-01
-2.376227e-01
-2.300170e-01
-2.213526e-01
-2.062109e-01
-1.830181e-01
-1.547138e-01
-1.272894e-01
-1.069787e-01
-9.744050e-02
-9.805761e-02
-1.039930e-01
-1.081256e-01
-1.043093e-01
-9.064075e-02
-7.101283e-02
-5.373665e-02
-4.762314e-02
-5.765536e-02
-8.263139e-02
-1.157513e-01
-1.475564e-01
-1.698386e-01
-1.788467e-01
-1.764108e-01
-1.687997e-01
-1.642627e-01
-1.701340e-01
-1.898868e-01
-2.210754e-01
-2.560909e-01
-2.869419e-01
-3.122833e-01
-3.419783e-01
-3.947430e-01
-4.884895e-01
-6.280602e-01
-7.975334e-01
-9.624385e-01
-1.081973e+00
-1.125593e+00
-1.085568e+00
-9.790504e-01
-8.390444e-01
-6.997693e-01
-5.843294e-01
-5.000310e-01
-4.415607e-01
-3.982201e-01
-3.604910e-01
-3.231022e-01
-2.846241e-01
-2.454341e-01
-2.060414e-01
-1.668659e-01
-1.293828e-01
-9.748523e-02
-7.757585e-02
-7.667660e-02
-9.922456e-02
-1.441871e-01
-2.041747e-01
-2.673920e-01
-3.218349e-01
-3.598256e-01
-3.806523e-01
-3.899969e-01
-3.964366e-01
-4.067850e-01
-4.225799e-01
-4.393004e-01
-4.485252e-01
-4.421127e-01
-4.167408e-01
-3.766854e-01
-3.330582e-01
-2.993795e-01
-2.856151e-01
-2.939121e-01
-3.182117e-01
-3.475654e-01
-3.710963e-01
-3.821714e-01
-3.802238e-01
-3.699342e-01
-3.585384e-01
-3.526055e-01
-3.555599e-01
-3.666352e-01
-3.813604e-01
-3.933796e-01
-3.970950e-01
-3.900703e-01
-3.739371e-01
-3.533151e-01
-3.334322e-01
-3.177491e-01
-3.066685e-01
-2.976742e-01
-2.865736e-01
-2.692981e-01
-2.438337e-01
-2.117976e-01
-1.788069e-01
-1.528519e-01
-1.410435e-01
-1.465324e-01
-1.674989e-01
-1.986424e-01
-2.339468e-01
-2.689849e-01
-3.017631e-01
-3.322773e-01
-3.616213e-01
-3.913122e-01
-4.228381e-01
-4.569819e-01
-4.927960e-01
-5.269293e-01
-5.543469e-01
-5.706750e-01
-5.749667e-01
-5.709160e-01
-5.653848e-01
-5.650135e-01
-5.729970e-01
-5.878713e-01
-6.048358e-01
-6.186692e-01
-6.264433e-01
-6.285067e-01
-6.275359e-01
-6.268506e-01
-6.294180e-01
-6.378154e-01
-6.542542e-01
-6.799051e-01
-7.138257e-01
-7.524356e-01
-7.902033e-01
-8.215289e-01
-8.431179e-01
-8.555428e-01
-8.627660e-01
-8.696558e-01
-8.790745e-01
-8.903752e-01
-8.999689e-01
-9.032440e-01
-8.965179e-01
-8.780086e-01
-8.477954e-01
-8.076455e-01
-7.613407e-01
-7.148791e-01
-6.753658e-01
-6.485151e-01
-6.362438e-01
-6.360716e-01
-6.428068e-01
-6.514632e-01
-6.596615e-01
-6.682355e-01
-6.799161e-01
-6.969753e-01
-7.191221e-01
-7.427419e-01
-7.619112e-01
-7.707453e-01
-7.659776e-01
-7.485808e-01
-7.236358e-01
-6.983083e-01
-6.787004e-01
-6.672579e-01
-6.624017e-01
-6.605809e-01
-6.591536e-01
-6.580584e-01
-6.593294e-01
-6.649986e-01
-6.748795e-01
-6.858995e-01
-6.939465e-01
-6.977713e-01
-7.028125e-01
-7.218368e-01
-7.702139e-01
-8.568550e-01
-9.755547e-01
-1.102603e+00
-1.203512e+00
-1.246339e+00
-1.215012e+00
-1.115944e+00
-9.748284e-01
-8.255404e-01
-6.967221e-01
-6.024100e-01
-5.405570e-01
-4.987469e-01
-4.627257e-01
-4.230155e-01
-3.772720e-01
-3.287711e-01
-2.829827e-01
-2.443871e-01
-2.147513e-01
-1.927872e-01
-1.745888e-01
-1.546712e-01
-1.277839e-01
-9.109382e-02
-4.550035e-02
4.926223e-03
5.504044e-02
1.008505e-01
1.407352e-01
1.754648e-01
2.073933e-01
2.391643e-01
2.723015e-01
3.063599e-01
3.392657e-01
3.687009e-01
3.936288e-01
4.150825e-01
4.357835e-01
4.585365e-01
4.840289e-01
5.096574e-01
5.308826e-01
5.445135e-01
5.511906e-01
5.549589e-01
5.607267e-01
5.720689e-01
5.906329e-01
6.165520e-01
6.490127e-01
6.867499e-01
7.284042e-01
7.726004e-01
8.178342e-01
8.624049e-01
9.044705e-01
9.422058e-01
9.741009e-01
9.992992e-01
1.017647e+00
1.029308e+00
1.034240e+00
1.031990e+00
1.021978e+00
1.004212e+00
9.800553e-01
9.525172e-01
9.254762e-01
9.017990e-01
8.816147e-01
8.630383e-01
8.464645e-01
8.400760e-01
8.615668e-01
9.324368e-01
1.066097e+00
1.255921e+00
1.470773e+00
1.662367e+00
1.782487e+00
1.802072e+00
1.722344e+00
1.572300e+00
1.394659e+00
1.228463e+00
1.096960e+00
1.004889e+00
9.436391e-01
8.996466e-01
8.614917e-01
8.233610e-01
7.847961e-01
7.480747e-01
7.150923e-01
6.854021e-01
6.561971e-01
6.238969e-01
5.862318e-01
5.435637e-01
4.987022e-01
4.554691e-01
4.170686e-01
3.852567e-01
3.604721e-01
3.423232e-01
3.298998e-01
3.220578e-01
3.179960e-01
3.177678e-01
3.220254e-01
3.310294e-01
3.438168e-01
3.582622e-01
3.718901e-01
3.827330e-01
3.896956e-01
3.924285e-01
3.911002e-01
3.863682e-01
3.794068e-01
3.716293e-01
3.641087e-01
3.571385e-01
3.502832e-01
3.427787e-01
3.338573e-01
3.228165e-01
3.090990e-01
2.926437e-01
2.743051e-01
2.559212e-01
2.399139e-01
2.285535e-01
2.230080e-01
2.225131e-01
2.243761e-01
2.251428e-01
2.221276e-01
2.140730e-01
2.006634e-01
1.817475e-01
1.571555e-01
1.271545e-01
9.281817e-02
5.553015e-02
1.566976e-02
-2.840353e-02
-7.973333e-02
-1.402656e-01
-2.078576e-01
-2.749693e-01
-3.303033e-01
-3.627946e-01
-3.659871e-01
-3.407431e-01
-2.951078e-01
-2.413845e-01
-1.916993e-01
-1.541226e-01
-1.311133e-01
-1.206473e-01
-1.188898e-01
-1.227845e-01
-1.315067e-01
-1.465657e-01
-1.708696e-01
-2.072894e-01
-2.572516e-01
-3.197133e-01
-3.907329e-01
-4.638469e-01
-5.313508e-01
-5.861428e-01
-6.233749e-01
-6.412936e-01
-6.412330e-01
-6.270382e-01
-6.040165e-01
-5.774104e-01
-5.508175e-01
-5.255016e-01
-5.013147e-01
-4.788289e-01
-4.611149e-01
-4.534169e-01
-4.602212e-01
-4.812834e-01
-5.095058e-01
-5.327591e-01
-5.391393e-01
-5.226524e-01
-4.858818e-01
-4.381111e-01
-3.901271e-01
-3.487588e-01
-3.142219e-01
-2.815715e-01
-2.450298e-01
-2.024055e-01
-1.572284e-01
-1.177915e-01
-9.372290e-02
-9.156821e-02
-1.113038e-01
-1.455305e-01
-1.819676e-01
-2.081646e-01
-2.162038e-01
-2.052577e-01
-1.809255e-01
-1.517590e-01
-1.248656e-01
-1.030505e-01
-8.493562e-02
-6.748434e-02
-4.902674e-02
-3.100757e-02
-1.769970e-02
-1.412924e-02
-2.318225e-02
-4.334524e-02
-6.850084e-02
-9.024896e-02
-1.016246e-01
-1.000041e-01
-8.748160e-02
-6.872259e-02
-4.780018e-02
-2.579911e-02
-3.466269e-04
3.265915e-02
7.581603e-02
1.271347e-01
1.791909e-01
2.217217e-01
2.466530e-01
2.524615e-01
2.448857e-01
2.334801e-01
2.262664e-01
2.256918e-01
2.280291e-01
2.263081e-01
2.149783e-01
1.936177e-01
1.675183e-01
1.447767e-01
1.316939e-01
1.294001e-01
1.337237e-01
1.380881e-01
1.373871e-01
1.305772e-01
1.208602e-01
1.136565e-01
1.133638e-01
1.203226e-01
1.297045e-01
1.335514e-01
1.252623e-01
1.036060e-01
7.329793e-02
4.194572e-02
1.610603e-02
-6.967239e-04
-7.559655e-03
-4.986435e-03
5.689764e-03
2.211725e-02
4.065406e-02
5.665726e-02
6.558611e-02
6.461209e-02
5.384519e-02
3.627754e-02
1.632987e-02
-2.230263e-03
-1.791842e-02
-3.187733e-02
-4.667038e-02
-6.405806e-02
-8.306940e-02
-9.982397e-02
-1.095533e-01
-1.096045e-01
-1.013436e-01
-8.967192e-02
-8.054242e-02
-7.806022e-02
-8.281126e-02
-9.217873e-02
-1.022591e-01
-1.102293e-01
-1.158575e-01
-1.213310e-01
-1.296124e-01
-1.424618e-01
-1.593320e-01
-1.776990e-01
-1.945969e-01
-2.084038e-01
-2.196168e-01
-2.300252e-01
-2.410187e-01
-2.525177e-01
-2.634057e-01
-2.729737e-01
-2.820098e-01
-2.925497e-01
-3.064916e-01
-3.241181e-01
-3.434170e-01
-3.604443e-01
-3.706575e-01
-3.709889e-01
-3.617620e-01
-3.469733e-01
-3.323319e-01
-3.223421e-01
-3.184912e-01
-3.194151e-01
-3.222752e-01
-3.241114e-01
-3.226175e-01
-3.165219e-01
-3.057988e-01
-2.915659e-01
-2.754817e-01
-2.588434e-01
-2.419206e-01
-2.239756e-01
-2.040058e-01
-1.817831e-01
-1.585097e-01
-1.365280e-01
-1.181194e-01
-1.041416e-01
-9.344732e-02
-8.347943e-02
-7.166106e-02
-5.676485e-02
-3.945331e-02
-2.167443e-02
-5.458272e-03
7.889497e-03
1.779227e-02
2.413370e-02
2.735083e-02
2.880209e-02
3.074398e-02
3.545990e-02
4.385690e-02
5.446131e-02
6.370305e-02
6.771994e-02
6.491235e-02
5.769328e-02
5.214936e-02
5.567723e-02
7.388554e-02
1.082533e-01
1.554980e-01
2.088652e-01
2.606999e-01
3.049048e-01
3.379988e-01
3.587257e-01
3.673330e-01
3.653534e-01
3.555435e-01
3.413427e-01
3.260849e-01
3.125939e-01
3.030311e-01
2.984279e-01
2.981494e-01
3.001959e-01
3.024834e-01
3.041177e-01
3.057323e-01
3.089217e-01
3.154142e-01
3.264190e-01
3.421324e-01
3.613028e-01
3.810632e-01
3.974478e-01
4.066990e-01
4.068649e-01
3.988690e-01
3.864221e-01
3.746753e-01
3.681437e-01
3.687965e-01
3.751284e-01
3.827113e-01
3.861923e-01
3.819073e-01
3.697795e-01
3.536387e-01
3.400780e-01
3.364112e-01
3.481846e-01
3.768663e-01
4.187839e-01
4.661755e-01
5.100532e-01
5.434076e-01
5.631725e-01
5.703183e-01
5.685090e-01
5.621696e-01
5.546657e-01
5.471061e-01
5.381469e-01
5.249022e-01
5.045907e-01
4.760265e-01
4.400020e-01
3.984442e-01
3.533407e-01
3.064831e-01
2.600179e-01
2.169709e-01
1.810465e-01
1.555592e-01
1.418075e-01
1.376979e-01
1.378541e-01
1.359154e-01
1.279525e-01
1.144910e-01
9.942554e-02
8.669141e-02
7.744128e-02
6.985565e-02
6.125976e-02
5.032501e-02
3.752977e-02
2.399410e-02
1.017694e-02
-4.337916e-03
-1.999977e-02
-3.631121e-02
-5.145326e-02
-6.264746e-02
-6.716555e-02
-6.381716e-02
-5.423650e-02
-4.282700e-02
-3.482562e-02
-3.349460e-02
-3.845172e-02
-4.643743e-02
-5.391764e-02
-5.952724e-02
-6.464212e-02
-7.194915e-02
-8.332243e-02
-9.856137e-02
-1.157050e-01
-1.324287e-01
-1.472894e-01
-1.599829e-01
-1.709274e-01
-1.809624e-01
-1.912895e-01
-2.032141e-01
-2.176637e-01
-2.350137e-01
-2.554536e-01
-2.793611e-01
-3.069750e-01
-3.374340e-01
-3.682063e-01
-3.959235e-01
-4.183201e-01
-4.357016e-01
-4.505977e-01
-4.657407e-01
-4.817490e-01
-4.960976e-01
-5.042386e-01
-5.023918e-01
-4.902186e-01
-4.714829e-01
-4.523106e-01
-4.383977e-01
-4.328024e-01
-4.350348e-01
-4.415230e-01
-4.474147e-01
-4.490932e-01
-4.459212e-01
-4.399663e-01
-4.340372e-01
-4.296251e-01
-4.260654e-01
-4.210828e-01
-4.121723e-01
-3.980964e-01
-3.796196e-01
-3.587893e-01
-3.371753e-01
-3.145961e-01
-2.895603e-01
-2.610640e-01
-2.301687e-01
-2.000173e-01
-1.743055e-01
-1.554346e-01
-1.436500e-01
-1.374829e-01
-1.348153e-01
-1.338036e-01
-1.334826e-01
-1.341864e-01
-1.376738e-01
-1.465870e-01
-1.631597e-01
-1.878346e-01
-2.188445e-01
-2.531669e-01
-2.880520e-01
-3.219188e-01
-3.542614e-01
-3.851211e-01
-4.146203e-01
-4.425235e-01
-4.677717e-01
-4.883272e-01
-5.017879e-01
-5.067805e-01
-5.043627e-01
-4.981783e-01
-4.927419e-01
-4.907759e-01
-4.915381e-01
-4.914599e-01
-4.866397e-01
-4.753910e-01
-4.591920e-01
-4.415979e-01
-4.259163e-01
-4.131364e-01
-4.014818e-01
-3.878800e-01
-3.702448e-01
-3.489596e-01
-3.266608e-01
-3.066529e-01
-2.911325e-01
-2.803374e-01
-2.729633e-01
-2.673981e-01
-2.629278e-01
-2.601223e-01
-2.601744e-01
-2.637291e-01
-2.700858e-01
-2.773406e-01
-2.833043e-01
-2.864273e-01
-2.860617e-01
-2.821036e-01
-2.745635e-01
-2.633977e-01
-2.484941e-01
-2.296723e-01
-2.068248e-01
-1.803525e-01
-1.516695e-01
-1.232207e-01
-9.762203e-02
-7.615279e-02
-5.748198e-02
-3.770510e-02
-1.212267e-02
2.211063e-02
6.422356e-02
1.101858e-01
1.549108e-01
1.948825e-01
2.296857e-01
2.616347e-01
2.938061e-01
3.277984e-01
3.627833e-01
3.964901e-01
4.272305e-01
4.552803e-01
4.825913e-01
5.111753e-01
5.413466e-01
5.710315e-01
5.968367e-01
6.165065e-01
6.311039e-01
6.450159e-01
6.634273e-01
6.889715e-01
7.199023e-01
7.509230e-01
7.760470e-01
7.918180e-01
7.990872e-01
8.022122e-01
8.060531e-01
8.128401e-01
8.212097e-01
8.278176e-01
8.298249e-01
8.263743e-01
8.185134e-01
8.080239e-01
7.958424e-01
7.809496e-01
7.606947e-01
7.326720e-01
6.968101e-01
6.559026e-01
6.141889e-01
5.753157e-01
5.412455e-01
5.124559e-01
4.886647e-01
4.693284e-01
4.538482e-01
4.417445e-01
4.327939e-01
4.268821e-01
4.236063e-01
4.220878e-01
4.213058e-01
4.205895e-01
4.196269e-01
4.179384e-01
4.144595e-01
4.077818e-01
3.968536e-01
3.814895e-01
3.623561e-01
3.406375e-01
3.176886e-01
2.947690e-01
2.729037e-01
2.530656e-01
2.367113e-01
2.259805e-01
2.225891e-01
2.256400e-01
2.302186e-01
2.285355e-01
2.133389e-01
1.814685e-01
1.354605e-01
8.261872e-02
3.244441e-02
-6.285785e-03
-2.793930e-02
-3.143911e-02
-2.018992e-02
-3.676613e-04
2.174290e-02
4.200856e-02
5.916454e-02
7.385491e-02
8.686224e-02
9.772356e-02
1.045719e-01
1.052538e-01
9.892251e-02
8.695302e-02
7.250595e-02
5.898752e-02
4.823748e-02
3.933249e-02
2.873617e-02
1.204837e-02
-1.345471e-02
-4.715874e-02
-8.546860e-02
-1.236841e-01
-1.578311e-01
-1.854617e-01
-2.058044e-01
-2.200617e-01
-2.317039e-01
-2.457859e-01
-2.668980e-01
-2.967324e-01
-3.328869e-01
-3.698649e-01
-4.017857e-01
-4.251670e-01
-4.401429e-01
-4.496460e-01
-4.574651e-01
-4.665256e-01
-4.780332e-01
-4.913893e-01
-5.048503e-01
-5.170550e-01
-5.288338e-01
-5.438201e-01
-5.668136e-01
-6.006435e-01
-6.436997e-01
-6.898989e-01
-7.310945e-01
-7.604790e-01
-7.752442e-01
-7.773180e-01
-7.719043e-01
-7.646409e-01
-7.589989e-01
-7.553797e-01
-7.521715e-01
-7.477162e-01
-7.417593e-01
-7.356274e-01
-7.312770e-01
-7.298407e-01
-7.305256e-01
-7.307411e-01
-7.277002e-01
-7.205128e-01
-7.111256e-01
-7.032649e-01
-7.001510e-01
-7.026943e-01
-7.094239e-01
-7.179896e-01
-7.268934e-01
-7.360439e-01
-7.457948e-01
-7.554025e-01
-7.623188e-01
-7.630659e-01
-7.552045e-01
-7.390192e-01
-7.177031e-01
-6.959105e-01
-6.776339e-01
-6.646123e-01
-6.560067e-01
-6.494043e-01
-6.425916e-01
-6.351461e-01
-6.290126e-01
-6.277981e-01
-6.351115e-01
-6.526485e-01
-6.789488e-01
-7.097148e-01
-7.397599e-01
-7.653351e-01
-7.852174e-01
-8.001226e-01
-8.113891e-01
-8.200076e-01
-8.262223e-01
-8.294073e-01
-8.282250e-01
-8.214013e-01
-8.089888e-01
-7.931497e-01
-7.774336e-01
-7.647227e-01
-7.554064e-01
-7.473920e-01
-7.380714e-01
-7.267303e-01
-7.155079e-01
-7.081318e-01
-7.074528e-01
-7.138417e-01
-7.256429e-01
-7.407604e-01
-7.574203e-01
-7.734489e-01
-7.854215e-01
-7.892302e-01
-7.819103e-01
-7.631904e-01
-7.355701e-01
-7.029790e-01
-6.689282e-01
-6.352298e-01
-6.019633e-01
-5.685826e-01
-5.353334e-01
-5.040114e-01
-4.775422e-01
-4.586401e-01
-4.485086e-01
-4.464957e-01
-4.506574e-01
-4.583892e-01
-4.666319e-01
-4.720217e-01
-4.715748e-01
-4.638674e-01
-4.499246e-01
-4.329813e-01
-4.171045e-01
-4.055495e-01
-3.998356e-01
-3.998688e-01
-4.046673e-01
-4.129373e-01
-4.231717e-01
-4.336471e-01
-4.427960e-01
-4.497984e-01
-4.547561e-01
-4.581395e-01
-4.599839e-01
-4.596293e-01
-4.562690e-01
-4.497834e-01
-4.411009e-01
-4.317450e-01
-4.228947e-01
-4.147160e-01
-4.065439e-01
-3.977936e-01
-3.888667e-01
-3.812673e-01
-3.767104e-01
-3.759144e-01
-3.781318e-01
-3.816938e-01
-3.848044e-01
-3.858400e-01
-3.831971e-01
-3.751683e-01
-3.602240e-01
-3.377155e-01
-3.085249e-01
-2.750333e-01
-2.403417e-01
-2.072719e-01
-1.776887e-01
-1.523384e-01
-1.310448e-01
-1.128094e-01
-9.550259e-02
-7.553737e-02
-4.846562e-02
-1.096588e-02
3.655592e-02
8.841239e-02
1.345263e-01
1.638531e-01
1.687719e-01
1.480675e-01
1.069697e-01
5.458844e-02
4.119370e-04
-4.844557e-02
-8.834400e-02
-1.186137e-01
-1.402601e-01
-1.548560e-01
-1.640471e-01
-1.694120e-01
-1.723060e-01
-1.736796e-01
-1.740166e-01
-1.733219e-01
-1.710839e-01
-1.664552e-01
-1.588601e-01
-1.486357e-01
-1.369899e-01
-1.251989e-01
-1.138726e-01
-1.030788e-01
-9.313475e-02
-8.518938e-02
-8.106472e-02
-8.262358e-02
-9.121426e-02
-1.073696e-01
-1.305232e-01
-1.585658e-01
-1.875311e-01
-2.120339e-01
-2.268021e-01
-2.287895e-01
-2.185965e-01
-2.001178e-01
-1.786140e-01
-1.586316e-01
-1.430209e-01
-1.330430e-01
-1.287857e-01
-1.294074e-01
-1.332770e-01
-1.382026e-01
-1.418646e-01
-1.425329e-01
-1.399338e-01
-1.357327e-01
-1.330652e-01
-1.351141e-01
-1.434361e-01
-1.569977e-01
-1.725181e-01
-1.859487e-01
-1.942436e-01
-1.964947e-01
-1.940007e-01
-1.893872e-01
-1.851660e-01
-1.823378e-01
-1.798165e-01
-1.751331e-01
-1.659957e-01
-1.516719e-01
-1.334305e-01
-1.139920e-01
-9.638198e-02
-8.271772e-02
-7.351844e-02
-6.791982e-02
-6.458084e-02
-6.258218e-02
-6.182088e-02
-6.302919e-02
-6.773815e-02
-7.808545e-02
-9.608801e-02
-1.223968e-01
-1.552348e-01
-1.904531e-01
-2.230140e-01
-2.490313e-01
-2.669230e-01
-2.770462e-01
-2.805263e-01
-2.784224e-01
-2.717057e-01
-2.617054e-01
-2.503584e-01
-2.398982e-01
-2.322131e-01
-2.283821e-01
-2.286352e-01
-2.326772e-01
-2.402907e-01
-2.519826e-01
-2.690483e-01
-2.925544e-01
-3.217536e-01
-3.533448e-01
-3.825548e-01
-4.054499e-01
-4.207786e-01
-4.301173e-01
-4.364527e-01
-4.422026e-01
-4.476837e-01
-4.507260e-01
-4.477312e-01
-4.358188e-01
-4.149389e-01
-3.885891e-01
-3.625381e-01
-3.423600e-01
-3.314109e-01
-3.303324e-01
-3.378157e-01
-3.516120e-01
-3.692120e-01
-3.883020e-01
-4.070226e-01
-4.237563e-01
-4.366234e-01
-4.435461e-01
-4.432853e-01
-4.365787e-01
-4.261584e-01
-4.154961e-01
-4.072367e-01
-4.023200e-01
-4.000908e-01
-3.991299e-01
-3.983508e-01
-3.978077e-01
-3.986591e-01
-4.022169e-01
-4.088011e-01
-4.173117e-01
-4.257296e-01
-4.320300e-01
-4.349142e-01
-4.340939e-01
-4.301821e-01
-4.243733e-01
-4.179753e-01
-4.117272e-01
-4.051269e-01
-3.964328e-01
-3.837129e-01
-3.663259e-01
-3.456402e-01
-3.243503e-01
-3.048961e-01
-2.882098e-01
-2.737350e-01
-2.605886e-01
-2.487380e-01
-2.391456e-01
-2.329436e-01
-2.306351e-01
-2.320464e-01
-2.367370e-01
-2.441784e-01
-2.535654e-01
-2.636413e-01
-2.727859e-01
-2.793760e-01
-2.823735e-01
-2.818695e-01
-2.790574e-01
-2.754452e-01
-2.718565e-01
-2.680083e-01
-2.629502e-01
-2.560102e-01
-2.476240e-01
-2.394998e-01
-2.338954e-01
-2.323564e-01
-2.348384e-01
-2.399918e-01
-2.463316e-01
-2.531080e-01
-2.600743e-01
-2.665117e-01
-2.704945e-01
-2.691273e-01
-2.598416e-01
-2.421383e-01
-2.186260e-01
-1.943761e-01
-1.747508e-01
-1.631618e-01
-1.602219e-01
-1.643326e-01
-1.726503e-01
-1.817680e-01
-1.883479e-01
-1.900377e-01
-1.864245e-01
-1.794340e-01
-1.728280e-01
-1.709035e-01
-1.767678e-01
-1.908316e-01
-2.104410e-01
-2.312865e-01
-2.501157e-01
-2.671804e-01
-2.867626e-01
-3.151496e-01
-3.568945e-01
-4.112586e-01
-4.707946e-01
-5.231208e-01
-5.554570e-01
-5.599951e-01
-5.374085e-01
-4.965067e-01
-4.501299e-01
-4.096516e-01
-3.812259e-01
-3.654313e-01
-3.594495e-01
-3.596002e-01
-3.627472e-01
-3.666062e-01
-3.697280e-01
-3.715712e-01
-3.724181e-01
-3.728202e-01
-3.728319e-01
-3.717050e-01
-3.683888e-01
-3.624774e-01
-3.548610e-01
-3.475471e-01
-3.427421e-01
-3.418422e-01
-3.450039e-01
-3.514471e-01
-3.601317e-01
-3.703947e-01
-3.823685e-01
-3.970498e-01
-4.157681e-01
-4.390453e-01
-4.654460e-01
-4.913410e-01
-5.120850e-01
-5.241882e-01
-5.272100e-01
-5.240508e-01
-5.193798e-01
-5.173269e-01
-5.199600e-01
-5.272682e-01
-5.383219e-01
-5.527091e-01
-5.712953e-01
-5.957684e-01
-6.272713e-01
-6.651091e-01
-7.063286e-01
-7.462540e-01
-7.797318e-01
-8.028041e-01
-8.141268e-01
-8.151354e-01
-8.086406e-01
-7.968238e-01
-7.802116e-01
-7.584835e-01
-7.324619e-01
-7.055845e-01
-6.835149e-01
-6.720655e-01
-6.748800e-01
-6.922078e-01
-7.209492e-01
-7.553833e-01
-7.882430e-01
-8.122304e-01
-8.218292e-01
-8.147327e-01
-7.922180e-01
-7.583874e-01
-7.187403e-01
-6.786252e-01
-6.420375e-01
-6.111514e-01
-5.867281e-01
-5.690462e-01
-5.586215e-01
-5.561168e-01
-5.615255e-01
-5.734286e-01
-5.891249e-01
-6.056161e-01
-6.206475e-01
-6.330936e-01
-6.427151e-01
-6.498370e-01
-6.553152e-01
-6.605446e-01
-6.669278e-01
-6.746733e-01
-6.817149e-01
-6.839672e-01
-6.773342e-01
-6.603154e-01
-6.351588e-01
-6.063993e-01
-5.778261e-01
-5.504857e-01
-5.235018e-01
-4.968102e-01
-4.730952e-01
-4.571687e-01
-4.534062e-01
-4.631275e-01
-4.834308e-01
-5.080343e-01
-5.296523e-01
-5.425951e-01
-5.443187e-01
-5.355537e-01
-5.193588e-01
-4.995443e-01
-4.790146e-01
-4.588403e-01
-4.386316e-01
-4.178476e-01
-3.969249e-01
-3.773819e-01
-3.609911e-01
-3.487345e-01
-3.402083e-01
-3.337553e-01
-3.272122e-01
-3.188400e-01
-3.078999e-01
-2.946211e-01
-2.798168e-01
-2.645502e-01
-2.498943e-01
-2.366099e-01
-2.247890e-01
-2.136946e-01
-2.018825e-01
-1.875045e-01
-1.687324e-01
-1.443660e-01
-1.145901e-01
-8.148974e-02
-4.867437e-02
-1.974596e-02
3.616878e-03
2.247891e-02
3.960121e-02
5.744271e-02
7.688429e-02
9.728399e-02
1.170729e-01
1.341178e-01
1.460124e-01
1.507017e-01
1.472752e-01
1.364420e-01
1.204116e-01
1.022182e-01
8.481122e-02
7.041444e-02
6.044075e-02
5.572365e-02
5.661009e-02
6.285183e-02
7.368424e-02
8.832062e-02
1.064803e-01
1.283089e-01
1.535901e-01
1.809647e-01
2.080059e-01
2.322062e-01
2.520513e-01
2.672899e-01
2.782762e-01
2.851089e-01
2.874343e-01
2.850749e-01
2.788439e-01
2.708171e-01
2.638632e-01
2.606598e-01
2.625850e-01
2.689933e-01
2.773379e-01
2.842304e-01
2.871004e-01
2.858429e-01
2.835971e-01
2.858110e-01
2.975181e-01
3.200981e-01
3.495546e-01
3.776702e-01
3.955935e-01
3.977091e-01
3.834187e-01
3.561180e-01
3.207549e-01
2.819140e-01
2.432214e-01
2.075702e-01
1.773107e-01
1.539695e-01
1.377710e-01
1.276598e-01
1.221048e-01
1.200585e-01
1.211860e-01
1.252051e-01
1.310221e-01
1.365438e-01
1.395221e-01
1.389134e-01
1.356393e-01
1.320108e-01
1.302463e-01
1.312847e-01
1.346482e-01
1.391264e-01
1.436324e-01
1.477482e-01
1.517025e-01
1.558089e-01
1.597924e-01
1.625158e-01
1.622229e-01
1.571063e-01
1.461797e-01
1.304312e-01
1.134346e-01
1.000599e-01
9.312304e-02
9.000946e-02
8.207663e-02
5.797010e-02
9.326282e-03
-6.421479e-02
-1.533681e-01
-2.418793e-01
-3.123925e-01
-3.528528e-01
-3.605302e-01
-3.419991e-01
-3.095077e-01
-2.758277e-01
-2.499397e-01
-2.349751e-01
-2.287071e-01
-2.260067e-01
-2.219461e-01
-2.140045e-01
-2.025196e-01
-1.896372e-01
-1.777134e-01
-1.681184e-01
-1.608549e-01
-1.548386e-01
-1.485923e-01
-1.411819e-01
-1.329441e-01
-1.253506e-01
-1.199251e-01
-1.170997e-01
-1.161102e-01
-1.160579e-01
-1.170919e-01
-1.205336e-01
-1.277627e-01
-1.387807e-01
-1.517216e-01
-1.639693e-01
-1.742290e-01
-1.839030e-01
-1.964816e-01
-2.152331e-01
-2.408723e-01
-2.708311e-01
-3.003831e-01
-3.246000e-01
-3.399592e-01
-3.450279e-01
-3.403080e-01
-3.277168e-01
-3.101004e-01
-2.907989e-01
-2.731664e-01
-2.601498e-01
-2.539682e-01
-2.557108e-01
-2.649495e-01
-2.799719e-01
-2.988859e-01
-3.207511e-01
-3.455471e-01
-3.729192e-01
-4.009917e-01
-4.265407e-01
-4.464747e-01
-4.593755e-01
-4.658963e-01
-4.678466e-01
-4.667941e-01
-4.632681e-01
-4.570301e-01
-4.478872e-01
-4.361107e-01
-4.221164e-01
-4.060321e-01
-3.879793e-01
-3.689866e-01
-3.514697e-01
-3.384932e-01
-3.323062e-01
-3.333190e-01
-3.400819e-01
-3.499722e-01
-3.601254e-01
-3.683865e-01
-3.740891e-01
-3.782848e-01
-3.831049e-01
-3.904218e-01
-4.005118e-01
-4.115297e-01
-4.202374e-01
-4.237102e-01
-4.209409e-01
-4.131610e-01
-4.026479e-01
-3.909482e-01
-3.778237e-01
-3.616692e-01
-3.410333e-01
-3.160139e-01
-2.884979e-01
-2.612452e-01
-2.366159e-01
-2.157543e-01
-1.985375e-01
-1.840658e-01
-1.713309e-01
-1.598887e-01
-1.503971e-01
-1.446782e-01
-1.450332e-01
-1.530703e-01
-1.687333e-01
-1.900595e-01
-2.137091e-01
-2.360341e-01
-2.543218e-01
-2.676026e-01
-2.764241e-01
-2.816824e-01
-2.834193e-01
-2.805250e-01
-2.714937e-01
-2.556023e-01
-2.337974e-01
-2.089156e-01
-1.849753e-01
-1.654135e-01
-1.510277e-01
-1.393340e-01
-1.264384e-01
-1.103447e-01
-9.307070e-02
-7.979840e-02
-7.572441e-02
-8.292636e-02
-9.920969e-02
-1.193550e-01
-1.377897e-01
-1.511342e-01
-1.593806e-01
-1.653471e-01
-1.729508e-01
-1.852239e-01
-2.028938e-01
-2.240488e-01
-2.450084e-01
-2.620247e-01
-2.729928e-01
-2.782226e-01
-2.797859e-01
-2.798591e-01
-2.791917e-01
-2.767779e-01
-2.708987e-01
-2.605625e-01
-2.461152e-01
-2.287153e-01
-2.094120e-01
-1.886486e-01
-1.663448e-01
-1.422005e-01
-1.159836e-01
-8.792639e-02
-5.920579e-02
-3.198430e-02
-8.638623e-03
9.275525e-03
2.136172e-02
2.786905e-02
2.913477e-02
2.562042e-02
1.821329e-02
8.076316e-03
-4.080607e-03
-1.874394e-02
-3.770575e-02
-6.329296e-02
-9.702568e-02
-1.384299e-01
-1.846808e-01
-2.312763e-01
-2.734462e-01
-3.076643e-01
-3.325302e-01
-3.486651e-01
-3.579493e-01
-3.627140e-01
-3.652312e-01
-3.674697e-01
-3.709011e-01
-3.762198e-01
-3.831173e-01
-3.904293e-01
-3.967391e-01
-4.010964e-01
-4.034441e-01
-4.046324e-01
-4.060979e-01
-4.092872e-01
-4.150335e-01
-4.232668e-01
-4.332385e-01
-4.439882e-01
-4.546428e-01
-4.644598e-01
-4.728245e-01
-4.793217e-01
-4.838131e-01
-4.864937e-01
-4.879635e-01
-4.892465e-01
-4.916524e-01
-4.964860e-01
-5.047021e-01
-5.166089e-01
-5.316542e-01
-5.483106e-01
-5.642566e-01
-5.771167e-01
-5.855866e-01
-5.902006e-01
-5.930567e-01
-5.966070e-01
-6.023742e-01
-6.104015e-01
-6.195063e-01
-6.278536e-01
-6.335208e-01
-6.351440e-01
-6.325911e-01
-6.270996e-01
-6.205173e-01
-6.142293e-01
-6.086924e-01
-6.037625e-01
-5.993111e-01
-5.956407e-01
-5.934529e-01
-5.933248e-01
-5.949608e-01
-5.967931e-01
-5.964901e-01
-5.924012e-01
-5.850437e-01
-5.772594e-01
-5.725201e-01
-5.725506e-01
-5.762084e-01
-5.805333e-01
-5.830901e-01
-5.837893e-01
-5.848854e-01
-5.892586e-01
-5.983476e-01
-6.112893e-01
-6.257375e-01
-6.394340e-01
-6.512209e-01
-6.610006e-01
-6.691029e-01
-6.757368e-01
-6.808148e-01
-6.840238e-01
-6.849633e-01
-6.833721e-01
-6.795290e-01
-6.746301e-01
-6.706561e-01
-6.694491e-01
-6.714393e-01
-6.750585e-01
-6.776492e-01
-6.775011e-01
-6.754203e-01
-6.743173e-01
-6.769690e-01
-6.838670e-01
-6.930384e-01
-7.018358e-01
-7.088950e-01
-7.145944e-01
-7.200493e-01
-7.259402e-01
-7.321274e-01
-7.379287e-01
-7.424834e-01
-7.449571e-01
-7.446963e-01
-7.414164e-01
-7.353014e-01
-7.268516e-01
-7.165219e-01
-7.044505e-01
-6.905385e-01
-6.748232e-01
-6.578171e-01
-6.405349e-01
-6.242459e-01
-6.101886e-01
-5.992995e-01
-5.918480e-01
-5.871381e-01
-5.837242e-01
-5.802620e-01
-5.764474e-01
-5.732485e-01
-5.721763e-01
-5.742079e-01
-5.792939e-01
-5.867811e-01
-5.962356e-01
-6.079124e-01
-6.224821e-01
-6.400518e-01
-6.589433e-01
-6.751470e-01
-6.832573e-01
-6.786543e-01
-6.595637e-01
-6.276382e-01
-5.868513e-01
-5.417086e-01
-4.960108e-01
-4.525470e-01
-4.131142e-01
-3.782306e-01
-3.466296e-01
-3.151237e-01
-2.793398e-01
-2.353181e-01
-1.812938e-01
-1.186805e-01
-5.175051e-02
1.372224e-02
7.210594e-02
1.189768e-01
1.511554e-01
1.662402e-01
1.627827e-01
1.415826e-01
1.072509e-01
6.856329e-02
3.660045e-02
2.088546e-02
2.517220e-02
4.527518e-02
7.040267e-02
8.732895e-02
8.524192e-02
5.926523e-02
1.172461e-02
-4.887715e-02
-1.106581e-01
-1.619655e-01
-1.946297e-01
-2.059981e-01
-1.994160e-01
-1.830422e-01
-1.669400e-01
-1.589915e-01
-1.612927e-01
-1.690720e-01
-1.729730e-01
-1.635323e-01
-1.354919e-01
-8.996403e-02
-3.395486e-02
2.186936e-02
6.603868e-02
8.925253e-02
8.723193e-02
6.261963e-02
2.465577e-02
-1.387392e-02
-4.133559e-02
-5.149836e-02
-4.559892e-02
-3.164725e-02
-2.140033e-02
-2.598700e-02
-5.158476e-02
-9.684657e-02
-1.534055e-01
-2.093342e-01
-2.536840e-01
-2.797451e-01
-2.858764e-01
-2.743980e-01
-2.498923e-01
-2.180696e-01
-1.853023e-01
-1.578264e-01
-1.397623e-01
-1.306891e-01
-1.247188e-01
-1.124132e-01
-8.510057e-02
-3.957947e-02
1.938217e-02
8.050765e-02
1.310216e-01
1.625326e-01
1.744691e-01
1.733303e-01
1.685827e-01
1.677052e-01
1.728969e-01
1.808890e-01
1.857473e-01
1.829158e-01
1.719231e-01
1.561164e-01
1.401386e-01
1.275478e-01
1.202997e-01
1.195453e-01
1.259091e-01
1.384020e-01
1.530951e-01
1.633996e-01
1.626060e-01
1.474458e-01
1.204847e-01
8.979612e-02
6.592412e-02
5.753053e-02
6.767984e-02
9.240097e-02
1.222083e-01
1.460034e-01
1.556441e-01
1.490850e-01
1.307846e-01
1.095680e-01
9.521280e-02
9.513319e-02
1.120010e-01
1.426609e-01
1.786429e-01
2.085550e-01
2.220031e-01
2.136272e-01
1.854230e-01
1.462271e-01
1.084946e-01
8.357634e-02
7.735391e-02
8.802969e-02
1.069050e-01
1.217315e-01
1.214524e-01
1.007636e-01
6.267842e-02
1.775383e-02
-1.991289e-02
-3.823621e-02
-3.190502e-02
-4.407747e-03
3.359181e-02
6.901848e-02
9.217863e-02
1.005037e-01
9.804529e-02
9.130773e-02
8.469377e-02
7.892073e-02
7.293950e-02
6.676347e-02
6.214612e-02
6.047789e-02
6.008011e-02
5.568888e-02
4.106934e-02
1.320775e-02
-2.467797e-02
-6.338427e-02
-9.131885e-02
-9.953878e-02
-8.561065e-02
-5.456496e-02
-1.677561e-02
1.615440e-02
3.574506e-02
3.945032e-02
3.087206e-02
1.753137e-02
7.426977e-03
5.942364e-03
1.411714e-02
2.847861e-02
4.227831e-02
4.801499e-02
4.075235e-02
2.079322e-02
-6.088873e-03
-3.136826e-02
-4.783470e-02
-5.253867e-02
-4.727595e-02
-3.706417e-02
-2.791167e-02
-2.488531e-02
-3.088415e-02
-4.620920e-02
-6.886281e-02
-9.531130e-02
-1.213995e-01
-1.432879e-01
-1.583216e-01
-1.655126e-01
-1.653053e-01
-1.588034e-01
-1.471944e-01
-1.319619e-01
-1.155868e-01
-1.017285e-01
-9.421002e-02
-9.523044e-02
-1.039973e-01
-1.167204e-01
-1.279472e-01
-1.324716e-01
-1.270154e-01
-1.112596e-01
-8.803015e-02
-6.244317e-02
-4.002861e-02
-2.449711e-02
-1.641343e-02
-1.376928e-02
-1.410828e-02
-1.646407e-02
-2.144134e-02
-2.954029e-02
-3.960059e-02
-4.911476e-02
-5.619135e-02
-6.119117e-02
-6.639879e-02
-7.409723e-02
-8.482266e-02
-9.707643e-02
-1.083573e-01
-1.165841e-01
-1.210576e-01
-1.225259e-01
-1.224263e-01
-1.218370e-01
-1.208163e-01
-1.184981e-01
-1.137661e-01
-1.060332e-01
-9.578950e-02
-8.473964e-02
-7.531418e-02
-6.958739e-02
-6.816085e-02
-6.972515e-02
-7.155381e-02
-7.058804e-02
-6.456365e-02
-5.287115e-02
-3.701746e-02
-2.033192e-02
-6.535204e-03
2.370131e-03
7.405132e-03
1.181960e-02
1.850092e-02
2.748954e-02
3.559069e-02
3.854144e-02
3.427713e-02
2.495981e-02
1.620415e-02
1.384533e-02
2.036006e-02
3.343426e-02
4.772580e-02
5.847639e-02
6.419801e-02
6.656608e-02
6.812037e-02
7.001779e-02
7.147315e-02
7.078628e-02
6.692177e-02
6.073378e-02
5.518556e-02
5.419331e-02
6.053273e-02
7.418319e-02
9.242476e-02
1.116731e-01
1.296114e-01
1.460553e-01
1.621925e-01
1.791319e-01
1.970235e-01
2.152722e-01
2.333271e-01
2.511623e-01
2.690345e-01
2.867211e-01
3.027346e-01
3.141725e-01
3.177910e-01
3.120983e-01
2.990395e-01
2.836285e-01
2.713825e-01
2.653138e-01
2.646201e-01
2.658176e-01
2.652726e-01
2.614274e-01
2.556685e-01
2.517094e-01
2.538510e-01
2.648290e-01
2.843197e-01
3.089846e-01
3.340046e-01
3.551822e-01
3.705544e-01
3.809329e-01
3.893343e-01
3.995857e-01
4.145896e-01
4.349820e-01
4.589178e-01
4.830733e-01
5.041270e-01
5.198422e-01
5.294784e-01
5.337937e-01
5.348057e-01
5.351571e-01
5.370815e-01
5.414953e-01
5.478479e-01
5.548169e-01
5.613080e-01
5.669874e-01
5.719420e-01
5.758961e-01
5.779457e-01
5.772482e-01
5.740497e-01
5.700862e-01
5.680008e-01
5.700944e-01
5.769950e-01
5.869183e-01
5.960906e-01
6.003128e-01
5.968453e-01
5.855410e-01
5.686583e-01
5.496343e-01
5.316851e-01
5.170014e-01
5.066324e-01
5.006104e-01
4.979873e-01
4.970006e-01
4.957488e-01
4.931503e-01
4.893881e-01
4.855513e-01
4.831430e-01
4.839882e-01
4.900538e-01
5.024942e-01
5.202607e-01
5.394960e-01
5.546357e-01
5.609533e-01
5.571391e-01
5.462748e-01
5.345111e-01
5.281481e-01
5.306348e-01
5.409143e-01
5.539115e-01
5.630349e-01
5.635152e-01
5.548544e-01
5.410836e-01
5.286165e-01
5.226644e-01
5.241679e-01
5.293375e-01
5.324024e-01
5.297525e-01
5.224051e-01
5.149045e-01
5.115082e-01
5.125877e-01
5.139340e-01
5.094469e-01
4.953421e-01
4.731039e-01
4.492677e-01
4.320074e-01
4.264158e-01
4.313350e-01
4.399195e-01
4.438510e-01
4.385320e-01
4.256961e-01
4.116826e-01
4.027781e-01
4.009386e-01
4.026724e-01
4.016061e-01
3.928334e-01
3.760564e-01
3.555598e-01
3.374197e-01
3.260135e-01
3.217714e-01
3.210238e-01
3.179212e-01
3.076378e-01
2.892470e-01
2.665434e-01
2.461923e-01
2.341754e-01
2.325013e-01
2.380572e-01
2.443325e-01
2.450654e-01
2.376243e-01
2.241241e-01
2.098411e-01
2.001437e-01
1.977617e-01
2.017841e-01
2.087283e-01
2.147939e-01
2.177904e-01
2.177461e-01
2.162455e-01
2.151534e-01
2.154587e-01
2.167775e-01
2.176484e-01
2.163353e-01
2.117541e-01
2.041870e-01
1.953492e-01
1.875694e-01
1.825834e-01
1.808502e-01
1.816919e-01
1.838009e-01
1.856917e-01
1.861029e-01
1.844064e-01
1.808236e-01
1.762056e-01
1.714765e-01
1.671965e-01
1.635623e-01
1.606719e-01
1.587258e-01
1.581551e-01
1.597947e-01
1.648210e-01
1.739972e-01
1.865309e-01
1.997964e-01
2.107159e-01
2.178038e-01
2.219681e-01
2.253479e-01
2.293330e-01
2.334919e-01
2.361719e-01
2.360827e-01
2.334530e-01
2.298577e-01
2.269845e-01
2.253879e-01
2.240973e-01
2.212269e-01
2.151441e-01
2.054789e-01
1.933171e-01
1.804729e-01
1.685067e-01
1.582963e-01
1.502527e-01
1.446356e-01
1.415950e-01
1.411016e-01
1.431030e-01
1.479210e-01
1.564491e-01
1.697166e-01
1.879865e-01
2.101493e-01
2.340039e-01
2.572369e-01
2.783116e-01
2.966605e-01
3.122815e-01
3.253149e-01
3.359258e-01
3.442978e-01
3.505213e-01
3.545908e-01
3.567926e-01
3.581446e-01
3.601056e-01
3.634734e-01
3.675792e-01
3.707831e-01
3.717901e-01
3.704194e-01
3.672977e-01
3.632151e-01
3.589245e-01
3.552646e-01
3.530363e-01
3.524864e-01
3.527907e-01
3.520582e-01
3.481092e-01
3.396666e-01
3.271096e-01
3.122020e-01
2.970107e-01
2.827915e-01
2.695820e-01
2.567104e-01
2.436685e-01
2.304826e-01
2.173733e-01
2.044306e-01
1.918553e-01
1.802117e-01
1.698525e-01
1.598451e-01
1.477631e-01
1.311053e-01
1.094276e-01
8.532128e-02
6.315851e-02
4.633681e-02
3.501266e-02
2.607635e-02
1.555908e-02
1.774687e-03
-1.325244e-02
-2.523801e-02
-3.069793e-02
-2.900587e-02
-2.196827e-02
-1.182938e-02
2.615235e-04
1.425788e-02
3.021894e-02
4.751686e-02
6.503113e-02
8.207458e-02
9.894330e-02
1.162075e-01
1.331937e-01
1.472615e-01
1.550720e-01
1.551990e-01
1.498419e-01
1.438260e-01
1.414422e-01
1.436910e-01
1.480690e-01
1.507638e-01
1.494082e-01
1.446407e-01
1.398504e-01
1.394578e-01
1.465632e-01
1.610160e-01
1.789339e-01
1.942213e-01
2.015701e-01
1.992495e-01
1.898194e-01
1.783316e-01
1.694052e-01
1.650448e-01
1.641610e-01
1.636615e-01
1.603630e-01
1.527116e-01
1.414566e-01
1.290073e-01
1.179118e-01
1.093558e-01
1.025691e-01
9.551213e-02
8.637240e-02
7.482647e-02
6.220984e-02
5.058243e-02
4.148935e-02
3.533213e-02
3.161374e-02
2.957787e-02
2.866887e-02
2.869142e-02
2.980988e-02
3.235507e-02
3.632573e-02
4.081922e-02
4.398140e-02
4.380275e-02
3.924469e-02
3.070854e-02
1.952444e-02
7.139432e-03
-5.359360e-03
-1.752821e-02
-2.983055e-02
-4.339700e-02
-5.896641e-02
-7.577839e-02
-9.156248e-02
-1.038009e-01
-1.112631e-01
-1.145792e-01
-1.154407e-01
-1.151195e-01
-1.134803e-01
-1.092370e-01
-1.012530e-01
-8.987322e-02
-7.718570e-02
-6.587847e-02
-5.745999e-02
-5.124388e-02
-4.499796e-02
-3.676735e-02
-2.630580e-02
-1.489148e-02
-3.877600e-03
6.419508e-03
1.640422e-02
2.607527e-02
3.454618e-02
4.077857e-02
4.472639e-02
4.771265e-02
5.161649e-02
5.746807e-02
6.449903e-02
7.037867e-02
7.257996e-02
7.003603e-02
6.398856e-02
5.745592e-02
5.371702e-02
5.484526e-02
6.113106e-02
7.145193e-02
8.404831e-02
9.721973e-02
1.098563e-01
1.218082e-01
1.338633e-01
1.472026e-01
1.626832e-01
1.804237e-01
1.997699e-01
2.194479e-01
2.378424e-01
2.534539e-01
2.654225e-01
2.738000e-01
2.793654e-01
2.831661e-01
2.861315e-01
2.888292e-01
2.912116e-01
2.924937e-01
2.915403e-01
2.877231e-01
2.816001e-01
2.748071e-01
2.692443e-01
2.662334e-01
2.662168e-01
2.689584e-01
2.738384e-01
2.800457e-01
2.868241e-01
2.938469e-01
3.013965e-01
3.100089e-01
3.198625e-01
3.306339e-01
3.420384e-01
3.543174e-01
3.678248e-01
3.819659e-01
3.948153e-01
4.042891e-01
4.099964e-01
4.138418e-01
4.185169e-01
4.251295e-01
4.320885e-01
4.362153e-01
4.351815e-01
4.294051e-01
4.220283e-01
4.170533e-01
4.170875e-01
4.223442e-01
4.313954e-01
4.427243e-01
4.556563e-01
4.700633e-01
4.854786e-01
5.007568e-01
5.146835e-01
5.267682e-01
5.372642e-01
5.464596e-01
5.540915e-01
5.594084e-01
5.616664e-01
5.606123e-01
5.567570e-01
5.514279e-01
5.465084e-01
5.437073e-01
5.435525e-01
5.448345e-01
5.451341e-01
5.422076e-01
5.352229e-01
5.250298e-01
5.135363e-01
5.028488e-01
4.946276e-01
4.896865e-01
4.878521e-01
4.882525e-01
4.899889e-01
4.926966e-01
4.965053e-01
5.015022e-01
5.072958e-01
5.131016e-01
5.181474e-01
5.219117e-01
5.240604e-01
5.243708e-01
5.228768e-01
5.201120e-01
5.171059e-01
5.149379e-01
5.140823e-01
5.140531e-01
5.136422e-01
5.115448e-01
5.068967e-01
4.994546e-01
4.895595e-01
4.781165e-01
4.665128e-01
4.562022e-01
4.480272e-01
4.418204e-01
4.367459e-01
4.321340e-01
4.280421e-01
4.250997e-01
4.239206e-01
4.246433e-01
4.268595e-01
4.298340e-01
4.328355e-01
4.354534e-01
4.377740e-01
4.402315e-01
4.431011e-01
4.460003e-01
4.479313e-01
4.479489e-01
4.459141e-01
4.426787e-01
4.395574e-01
4.375195e-01
4.366413e-01
4.360315e-01
4.341468e-01
4.293599e-01
4.205823e-01
4.077090e-01
3.917682e-01
3.747285e-01
3.588470e-01
3.456760e-01
3.353902e-01
3.271382e-01
3.202857e-01
3.154936e-01
3.145740e-01
3.191332e-01
3.291666e-01
3.428370e-01
3.576010e-01
3.717834e-01
3.854565e-01
4.000699e-01
4.172528e-01
4.378612e-01
4.620230e-01
4.897951e-01
5.212138e-01
5.550949e-01
5.875012e-01
6.116146e-01
6.198431e-01
6.072647e-01
5.745104e-01
5.285770e-01
4.812551e-01
4.458317e-01
4.330377e-01
4.472161e-01
4.839364e-01
5.305431e-01
5.703362e-01
5.889581e-01
5.797901e-01
5.456873e-01
4.967617e-01
4.459861e-01
4.047953e-01
3.800364e-01
3.726747e-01
3.781331e-01
3.879986e-01
3.927464e-01
3.849166e-01
3.618972e-01
3.273499e-01
2.904952e-01
2.631413e-01
2.554043e-01
2.718409e-01
3.096327e-01
3.595938e-01
4.095310e-01
4.484162e-01
4.696291e-01
4.722822e-01
4.606425e-01
4.422690e-01
4.256537e-01
4.179881e-01
4.233053e-01
4.411289e-01
4.660953e-01
4.892197e-01
5.009580e-01
4.951807e-01
4.723811e-01
4.404476e-01
4.122756e-01
4.009723e-01
4.146085e-01
4.527812e-01
5.065084e-01
5.615114e-01
6.034743e-01
6.232577e-01
6.203247e-01
6.031957e-01
5.864718e-01
5.852224e-01
6.089047e-01
6.574411e-01
7.211796e-01
7.846351e-01
8.321764e-01
8.532187e-01
8.452137e-01
8.138450e-01
7.705536e-01
7.282301e-01
6.967882e-01
6.804708e-01
6.776430e-01
6.825550e-01
6.881552e-01
6.891037e-01
6.839296e-01
6.752495e-01
6.679522e-01
6.666212e-01
6.737455e-01
6.892679e-01
7.109971e-01
7.352270e-01
7.573729e-01
7.728332e-01
7.781299e-01
7.719401e-01
7.555670e-01
7.326461e-01
7.080187e-01
6.859360e-01
6.683917e-01
6.546773e-01
6.423873e-01
6.288937e-01
6.122863e-01
5.918271e-01
5.684600e-01
5.452441e-01
5.268579e-01
5.177070e-01
5.194709e-01
5.298156e-01
5.433306e-01
5.539807e-01
5.573239e-01
5.514648e-01
5.370725e-01
5.171559e-01
4.966752e-01
4.816639e-01
4.777070e-01
4.879759e-01
5.113696e-01
5.416747e-01
5.686702e-01
5.813534e-01
5.721263e-01
5.398339e-01
4.900432e-01
4.326295e-01
3.781708e-01
3.347976e-01
3.063731e-01
2.921737e-01
2.878950e-01
2.874524e-01
2.847872e-01
2.752009e-01
2.563469e-01
2.291192e-01
1.981633e-01
1.712483e-01
1.570085e-01
1.616336e-01
1.860863e-01
2.253448e-01
2.700388e-01
3.096700e-01
3.361011e-01
3.460655e-01
3.418162e-01
3.297097e-01
3.173685e-01
3.106773e-01
3.118541e-01
3.191847e-01
3.281748e-01
3.334235e-01
3.305018e-01
3.172565e-01
2.942622e-01
2.645693e-01
2.330384e-01
2.053831e-01
1.869711e-01
1.815614e-01
1.902820e-01
2.111445e-01
2.392441e-01
2.676534e-01
2.890322e-01
2.978013e-01
2.922011e-01
2.752166e-01
2.537738e-01
2.365213e-01
2.310815e-01
2.416015e-01
2.672816e-01
3.024603e-01
3.383308e-01
3.655982e-01
3.771730e-01
3.702596e-01
3.472094e-01
3.145029e-01
2.800657e-01
2.503678e-01
2.288837e-01
2.162404e-01
2.111657e-01
2.112272e-01
2.130751e-01
2.126742e-01
2.062083e-01
1.916903e-01
1.703795e-01
1.469026e-01
1.277327e-01
1.187384e-01
1.230219e-01
1.398654e-01
1.648414e-01
1.908930e-01
2.103341e-01
2.174085e-01
2.104281e-01
1.924340e-01
1.699587e-01
1.503700e-01
1.390071e-01
1.374507e-01
1.435361e-01
1.526987e-01
1.598281e-01
1.610747e-01
1.552620e-01
1.444058e-01
1.329525e-01
1.260212e-01
1.275654e-01
1.393200e-01
1.607658e-01
1.896378e-01
2.223510e-01
2.542558e-01
2.802642e-01
2.962863e-01
3.010457e-01
2.970074e-01
2.893779e-01
2.835676e-01
2.827841e-01
2.871093e-01
2.940189e-01
2.996151e-01
3.001286e-01
2.934128e-01
2.799299e-01
2.627155e-01
2.461848e-01
2.342833e-01
2.290017e-01
2.300349e-01
2.354438e-01
2.425943e-01
2.489045e-01
2.523957e-01
2.521115e-01
2.483155e-01
2.423397e-01
2.360926e-01
2.314611e-01
2.299283e-01
2.324599e-01
2.393365e-01
2.497317e-01
2.614436e-01
2.714525e-01
2.772972e-01
2.783199e-01
2.758903e-01
2.727150e-01
2.719113e-01
2.761526e-01
2.867918e-01
3.031307e-01
3.223717e-01
3.405299e-01
3.538933e-01
3.603220e-01
3.599463e-01
3.550757e-01
3.492189e-01
3.455159e-01
3.454420e-01
3.485524e-01
3.532255e-01
3.576956e-01
3.606688e-01
3.612440e-01
3.584572e-01
3.512623e-01
3.394859e-01
3.251168e-01
3.124937e-01
3.066901e-01
3.109838e-01
3.251050e-01
3.453487e-01
3.663509e-01
3.833996e-01
3.941057e-01
3.988390e-01
3.999430e-01
4.002244e-01
4.015692e-01
4.043899e-01
4.078801e-01
4.105622e-01
4.108572e-01
4.077398e-01
4.013202e-01
3.928800e-01
3.841471e-01
3.762848e-01
3.694060e-01
3.629876e-01
3.567820e-01
3.514469e-01
3.484185e-01
3.491129e-01
3.539484e-01
3.618606e-01
3.708155e-01
3.791363e-01
3.866568e-01
3.946673e-01
4.045708e-01
4.163092e-01
4.278916e-01
4.364578e-01
4.400034e-01
4.384403e-01
4.333850e-01
4.271045e-01
4.214488e-01
4.172802e-01
4.144161e-01
4.119385e-01
4.087890e-01
4.044487e-01
3.992316e-01
3.938798e-01
3.888463e-01
3.840166e-01
3.790974e-01
3.741673e-01
3.698374e-01
3.670233e-01
3.666751e-01
3.695950e-01
3.761436e-01
3.857862e-01
3.968547e-01
4.069751e-01
4.141167e-01
4.176095e-01
4.183496e-01
4.179810e-01
4.176556e-01
4.172674e-01
4.156308e-01
4.114251e-01
4.042562e-01
3.951151e-01
3.859932e-01
3.790235e-01
3.755721e-01
3.754080e-01
3.762426e-01
3.743357e-01
3.664986e-01
3.525796e-01
3.365737e-01
3.250330e-01
3.232910e-01
3.318062e-01
3.452964e-01
3.557530e-01
3.576480e-01
3.516796e-01
3.441283e-01
3.421404e-01
3.484779e-01
3.597169e-01
3.691332e-01
3.718487e-01
3.681456e-01
3.624738e-01
3.592725e-01
3.593258e-01
3.597006e-01
3.569569e-01
3.503879e-01
3.423088e-01
3.354584e-01
3.302396e-01
3.243796e-01
3.152161e-01
3.025149e-01
2.893219e-01
2.800080e-01
2.769702e-01
2.785450e-01
2.798754e-01
2.763775e-01
2.674854e-01
2.579515e-01
2.555385e-01
2.663234e-01
2.905124e-01
3.216596e-01
3.501845e-01
3.690501e-01
3.777078e-01
3.815255e-01
3.871320e-01
3.970611e-01
4.076239e-01
4.116530e-01
4.042445e-01
3.873362e-01
3.695559e-01
3.610455e-01
3.667591e-01
3.831376e-01
4.006980e-01
4.105841e-01
4.100699e-01
4.030205e-01
3.955984e-01
3.913107e-01
3.894096e-01
3.870970e-01
3.826916e-01
3.768305e-01
3.712734e-01
3.671728e-01
3.647126e-01
3.640257e-01
3.656504e-01
3.695658e-01
3.740527e-01
3.762025e-01
3.740503e-01
3.684155e-01
3.626967e-01
3.606505e-01
3.638134e-01
3.704472e-01
3.766935e-01
3.790268e-01
3.762994e-01
3.702001e-01
3.642395e-01
3.622294e-01
3.670614e-01
3.799960e-01
4.003613e-01
4.255600e-01
4.513841e-01
4.727083e-01
4.845950e-01
4.836589e-01
4.692916e-01
4.441890e-01
4.137429e-01
3.843396e-01
3.611899e-01
3.465848e-01
3.393042e-01
3.354906e-01
3.307214e-01
3.222683e-01
3.101310e-01
2.961765e-01
2.823042e-01
2.693692e-01
2.575793e-01
2.473977e-01
2.397269e-01
2.354142e-01
2.349102e-01
2.382429e-01
2.447721e-01
2.527373e-01
2.594423e-01
2.625018e-01
2.612864e-01
2.572214e-01
2.526321e-01
2.492136e-01
2.473695e-01
2.465935e-01
2.461455e-01
2.453463e-01
2.434597e-01
2.395736e-01
2.328386e-01
2.230042e-01
2.108191e-01
1.978813e-01
1.859343e-01
1.760601e-01
1.683503e-01
1.622640e-01
1.573151e-01
1.534889e-01
1.510917e-01
1.502337e-01
1.503621e-01
1.502120e-01
1.483315e-01
1.439180e-01
1.373110e-01
1.297157e-01
1.224081e-01
1.160381e-01
1.103851e-01
1.044855e-01
9.691414e-02
8.615844e-02
7.111547e-02
5.161819e-02
2.871825e-02
4.460569e-03
-1.884171e-02
-3.945666e-02
-5.666276e-02
-7.042331e-02
-8.052500e-02
-8.593553e-02
-8.509380e-02
-7.708318e-02
-6.278399e-02
-4.499386e-02
-2.732632e-02
-1.271078e-02
-2.498646e-03
3.566150e-03
6.893283e-03
9.383002e-03
1.258344e-02
1.691813e-02
2.152487e-02
2.493876e-02
2.605399e-02
2.447990e-02
2.015092e-02
1.294911e-02
2.933638e-03
-9.134092e-03
-2.161650e-02
-3.229003e-02
-3.881818e-02
-3.941716e-02
-3.386427e-02
-2.435982e-02
-1.520626e-02
-1.085460e-02
-1.323834e-02
-2.018508e-02
-2.618342e-02
-2.520674e-02
-1.392965e-02
6.513045e-03
3.115360e-02
5.375082e-02
6.973498e-02
7.789898e-02
8.016777e-02
7.997578e-02
8.036759e-02
8.282719e-02
8.727267e-02
9.280722e-02
9.829445e-02
1.022828e-01
1.027359e-01
9.728162e-02
8.412038e-02
6.312026e-02
3.647089e-02
8.439933e-03
-1.594724e-02
-3.296660e-02
-4.191990e-02
-4.529091e-02
-4.713377e-02
-5.085674e-02
-5.785278e-02
-6.755858e-02
-7.852061e-02
-8.957936e-02
-1.003781e-01
-1.109750e-01
-1.211192e-01
-1.300338e-01
-1.369352e-01
-1.417302e-01
-1.452684e-01
-1.490338e-01
-1.544928e-01
-1.623449e-01
-1.719690e-01
-1.814266e-01
-1.881979e-01
-1.903733e-01
-1.876245e-01
-1.812983e-01
-1.734907e-01
-1.656847e-01
-1.578997e-01
-1.488983e-01
-1.371242e-01
-1.216352e-01
-1.026329e-01
-8.152819e-02
-6.041031e-02
-4.094492e-02
-2.334813e-02
-6.309749e-03
1.195710e-02
3.229958e-02
5.389991e-02
7.476645e-02
9.302544e-02
1.080123e-01
1.204622e-01
1.318786e-01
1.436034e-01
1.561343e-01
1.690458e-01
1.814106e-01
1.921878e-01
2.002745e-01
2.045660e-01
2.044722e-01
2.006656e-01
1.952912e-01
1.911899e-01
1.905261e-01
1.936794e-01
1.991277e-01
2.044831e-01
2.080530e-01
2.098029e-01
2.110198e-01
2.130951e-01
2.165980e-01
2.214013e-01
2.274524e-01
2.351328e-01
2.447726e-01
2.559512e-01
2.673778e-01
2.773773e-01
2.844976e-01
2.879316e-01
2.876833e-01
2.844263e-01
2.791578e-01
2.729717e-01
2.670871e-01
2.628548e-01
2.614793e-01
2.636185e-01
2.692069e-01
2.775200e-01
2.872295e-01
2.964906e-01
3.034702e-01
3.073671e-01
3.092025e-01
3.115266e-01
3.169935e-01
3.267283e-01
3.396786e-01
3.533920e-01
3.654861e-01
3.746594e-01
3.807522e-01
3.842352e-01
3.857436e-01
3.859904e-01
3.859407e-01
3.868054e-01
3.895209e-01
3.939919e-01
3.988564e-01
4.021870e-01
4.026089e-01
3.999335e-01
3.950021e-01
3.891041e-01
3.833914e-01
3.785236e-01
3.746308e-01
3.714409e-01
3.683229e-01
3.642992e-01
3.583380e-01
3.499640e-01
3.397254e-01
3.289979e-01
3.191178e-01
3.104620e-01
3.022131e-01
2.929688e-01
2.816039e-01
2.677723e-01
2.520266e-01
2.357199e-01
2.205686e-01
2.079043e-01
1.981668e-01
1.910945e-01
1.863533e-01
1.839467e-01
1.841007e-01
1.868799e-01
1.919312e-01
1.984551e-01
2.053503e-01
2.115960e-01
2.167719e-01
2.212605e-01
2.258436e-01
2.310188e-01
2.366397e-01
2.421388e-01
2.470133e-01
2.510346e-01
2.540132e-01
2.554971e-01
2.548156e-01
2.514504e-01
2.453918e-01
2.371899e-01
2.276890e-01
2.177415e-01
2.081336e-01
1.994788e-01
1.917323e-01
1.837093e-01
1.734830e-01
1.597437e-01
1.429521e-01
1.251134e-01
1.083894e-01
9.389588e-02
8.163284e-02
7.121558e-02
6.245884e-02
5.541446e-02
5.020190e-02
4.699278e-02
4.608445e-02
4.782927e-02
5.236084e-02
5.928477e-02
6.762863e-02
7.623716e-02
8.441012e-02
9.227774e-02
1.005884e-01
1.100651e-01
1.207774e-01
1.319251e-01
1.421834e-01
1.504153e-01
1.562821e-01
1.603726e-01
1.638924e-01
1.682235e-01
1.745328e-01
1.833866e-01
1.943773e-01
2.060330e-01
2.163279e-01
2.236951e-01
2.279206e-01
2.302022e-01
2.321641e-01
2.344935e-01
2.364083e-01
2.365305e-01
2.343120e-01
2.305956e-01
2.269067e-01
2.243245e-01
2.228534e-01
2.214745e-01
2.186185e-01
2.128858e-01
2.038490e-01
1.925052e-01
1.809459e-01
1.714628e-01
1.658319e-01
1.651159e-01
1.696035e-01
1.785329e-01
1.898646e-01
2.006033e-01
2.077631e-01
2.095640e-01
2.062670e-01
2.001849e-01
1.947728e-01
1.931914e-01
1.970323e-01
2.057704e-01
2.171071e-01
2.279682e-01
2.357139e-01
2.391172e-01
2.387210e-01
2.363383e-01
2.340022e-01
2.331693e-01
2.346160e-01
2.386378e-01
2.450327e-01
2.529288e-01
2.608076e-01
2.669152e-01
2.700300e-01
2.702612e-01
2.691887e-01
2.689328e-01
2.707898e-01
2.747023e-01
2.799833e-01
2.862436e-01
2.932925e-01
3.002353e-01
3.052150e-01
3.065563e-01
3.043097e-01
3.005512e-01
2.980101e-01
2.981922e-01
3.004677e-01
3.026571e-01
3.025663e-01
2.994006e-01
2.941240e-01
2.885297e-01
2.837371e-01
2.793666e-01
2.741732e-01
2.676424e-01
2.610910e-01
2.571846e-01
2.582150e-01
2.646056e-01
2.748715e-01
2.870138e-01
3.002420e-01
3.158039e-01
3.364388e-01
3.648302e-01
4.018367e-01
4.451947e-01
4.891003e-01
5.248720e-01
5.428565e-01
5.355263e-01
5.010099e-01
4.454373e-01
3.824587e-01
3.295690e-01
3.025534e-01
3.101243e-01
3.505340e-01
4.113774e-01
4.730833e-01
5.153068e-01
5.238883e-01
4.954170e-01
4.374661e-01
3.648124e-01
2.939003e-01
2.380870e-01
2.049678e-01
1.957526e-01
2.061704e-01
2.284292e-01
2.537481e-01
2.748178e-01
2.875825e-01
2.920835e-01
2.923847e-01
2.954639e-01
3.088208e-01
3.371452e-01
3.795522e-01
4.292533e-01
4.761526e-01
5.108192e-01
5.276025e-01
5.257793e-01
5.090135e-01
4.838162e-01
4.574813e-01
4.359650e-01
4.223313e-01
4.162343e-01
4.144038e-01
4.116987e-01
4.023976e-01
3.818060e-01
3.482755e-01
3.050734e-01
2.609253e-01
2.282885e-01
2.194319e-01
2.415537e-01
2.929478e-01
3.621511e-01
4.308652e-01
4.797496e-01
4.948641e-01
4.723550e-01
4.199460e-01
3.550512e-01
2.999906e-01
2.751396e-01
2.917262e-01
3.470391e-01
4.245700e-01
4.995468e-01
5.476371e-01
5.531185e-01
5.134085e-01
4.388017e-01
3.482216e-01
2.630044e-01
2.009193e-01
1.718845e-01
1.758965e-01
2.033019e-01
2.375351e-01
2.601368e-01
2.569267e-01
2.232207e-01
1.659547e-01
1.017248e-01
5.133179e-02
3.265725e-02
5.431503e-02
1.124116e-01
1.917130e-01
2.707693e-01
3.289512e-01
3.527925e-01
3.396743e-01
2.981031e-01
2.448554e-01
1.998680e-01
1.801573e-01
1.943794e-01
2.397398e-01
3.025603e-01
3.626816e-01
4.002951e-01
4.027046e-01
3.686312e-01
3.087094e-01
2.421132e-01
1.904659e-01
1.710840e-01
1.917699e-01
2.487040e-01
3.279205e-01
4.098037e-01
4.751673e-01
5.109407e-01
5.135565e-01
4.889533e-01
4.494627e-01
4.090465e-01
3.787136e-01
3.634082e-01
3.608735e-01
3.625583e-01
3.565856e-01
3.323753e-01
2.854071e-01
2.198784e-01
1.478819e-01
8.554507e-02
4.774693e-02
4.320638e-02
7.162654e-02
1.241379e-01
1.869478e-01
2.464492e-01
2.934759e-01
3.252726e-01
3.450752e-01
3.599554e-01
3.777160e-01
4.036920e-01
4.385346e-01
4.779138e-01
5.141839e-01
5.389990e-01
5.456436e-01
5.306123e-01
4.946746e-01
4.434406e-01
3.868046e-01
3.367449e-01
3.038764e-01
2.939838e-01
3.059054e-01
3.317457e-01
3.596833e-01
3.785788e-01
3.825168e-01
3.731939e-01
3.591188e-01
3.522152e-01
3.633907e-01
3.985103e-01
4.556888e-01
5.246489e-01
5.888438e-01
6.302856e-01
6.355702e-01
6.006554e-01
5.324946e-01
4.471459e-01
3.652447e-01
3.062368e-01
2.828740e-01
2.974803e-01
3.412728e-01
3.972919e-01
4.462352e-01
4.731727e-01
4.725693e-01
4.497558e-01
4.184861e-01
3.955911e-01
3.945757e-01
4.203970e-01
4.675545e-01
5.225759e-01
5.698783e-01
5.980652e-01
6.037420e-01
5.918745e-01
5.735681e-01
5.623714e-01
5.695785e-01
5.992935e-01
6.453500e-01
6.924570e-01
7.218023e-01
7.184766e-01
6.771846e-01
6.041350e-01
5.149627e-01
4.297294e-01
3.666099e-01
3.362017e-01
3.383700e-01
3.628398e-01
3.934633e-01
4.146648e-01
4.175685e-01
4.032661e-01
3.818435e-01
3.677035e-01
3.733543e-01
4.043112e-01
4.570349e-01
5.203891e-01
5.796528e-01
6.213282e-01
6.370787e-01
6.257754e-01
5.932968e-01
5.502596e-01
5.083086e-01
4.760445e-01
4.560841e-01
4.446955e-01
4.344128e-01
4.183374e-01
3.937429e-01
3.631323e-01
3.326068e-01
3.088589e-01
2.964019e-01
2.960658e-01
3.050484e-01
3.182563e-01
3.303233e-01
3.375968e-01
3.394384e-01
3.382788e-01
3.382742e-01
3.432311e-01
3.549933e-01
3.730167e-01
3.949028e-01
4.173141e-01
4.370167e-01
4.519466e-01
4.619170e-01
4.684696e-01
4.738415e-01
4.796385e-01
4.859506e-01
4.913012e-01
4.934052e-01
4.904199e-01
4.821683e-01
4.706698e-01
4.594910e-01
4.521011e-01
4.501353e-01
4.526235e-01
4.566757e-01
4.591232e-01
4.579148e-01
4.524844e-01
4.434794e-01
4.326467e-01
4.227907e-01
4.170418e-01
4.173782e-01
4.234512e-01
4.327140e-01
4.417437e-01
4.478017e-01
4.498080e-01
4.485538e-01
4.463656e-01
4.463406e-01
4.511412e-01
4.616056e-01
4.759240e-01
4.901083e-01
4.996772e-01
5.016029e-01
4.954405e-01
4.831380e-01
4.677649e-01
4.519764e-01
4.371238e-01
4.233259e-01
4.100668e-01
3.967153e-01
3.827229e-01
3.676396e-01
3.511837e-01
3.334293e-01
3.149857e-01
2.970896e-01
2.815211e-01
2.701082e-01
2.638361e-01
2.622267e-01
2.636976e-01
2.666857e-01
2.705663e-01
2.757026e-01
2.828384e-01
2.924755e-01
3.046121e-01
3.187515e-01
3.339481e-01
3.488407e-01
3.618118e-01
3.713836e-01
3.767104e-01
3.778396e-01
3.755210e-01
3.707049e-01
3.641495e-01
3.564225e-01
3.481005e-01
3.397382e-01
3.315436e-01
3.231994e-01
3.142831e-01
3.050827e-01
2.969168e-01
2.914024e-01
2.893832e-01
2.907412e-01
2.951836e-01
3.028094e-01
3.135848e-01
3.264111e-01
3.391790e-01
3.501025e-01
3.590574e-01
3.675442e-01
3.772826e-01
3.886643e-01
4.002404e-01
4.095495e-01
4.146958e-01
4.156085e-01
4.141620e-01
4.131989e-01
4.151563e-01
4.209768e-01
4.296910e-01
4.388748e-01
4.458530e-01
4.490472e-01
4.486841e-01
4.464655e-01
4.444453e-01
4.438228e-01
4.443866e-01
4.449324e-01
4.443287e-01
4.424282e-01
4.401370e-01
4.386574e-01
4.385666e-01
4.393944e-01
4.398946e-01
4.388047e-01
4.356923e-01
4.313949e-01
4.276719e-01
4.261741e-01
4.274192e-01
4.305625e-01
4.341145e-01
4.368959e-01
4.383432e-01
4.380547e-01
4.353523e-01
4.295320e-01
4.205586e-01
4.094401e-01
3.979254e-01
3.878594e-01
3.806879e-01
3.772297e-01
3.775112e-01
3.806441e-01
3.851144e-01
3.897792e-01
3.951263e-01
4.036646e-01
4.187026e-01
4.420932e-01
4.724652e-01
5.052026e-01
5.342502e-01
5.546336e-01
5.642490e-01
5.641325e-01
5.574001e-01
5.477139e-01
5.381573e-01
5.308101e-01
5.267069e-01
5.258496e-01
5.273036e-01
5.295960e-01
5.314577e-01
5.325528e-01
5.336310e-01
5.359094e-01
5.401655e-01
5.462834e-01
5.535479e-01
5.612779e-01
5.691407e-01
5.769774e-01
5.845701e-01
5.916725e-01
5.980850e-01
6.035382e-01
6.076571e-01
6.103396e-01
6.121941e-01
6.142601e-01
6.170174e-01
6.198138e-01
6.215383e-01
6.217906e-01
6.211514e-01
6.203648e-01
6.195497e-01
6.182807e-01
6.161642e-01
6.130780e-01
6.089515e-01
6.036775e-01
5.974872e-01
5.913392e-01
5.866449e-01
5.843141e-01
5.839064e-01
5.837795e-01
5.823124e-01
5.792069e-01
5.756948e-01
5.735038e-01
5.735552e-01
5.754724e-01
5.781505e-01
5.807378e-01
5.831617e-01
5.858938e-01
5.893104e-01
5.931626e-01
5.964834e-01
5.980269e-01
5.970435e-01
5.939031e-01
5.901064e-01
5.875739e-01
5.875370e-01
5.896720e-01
5.921178e-01
5.925165e-01
5.894757e-01
5.834927e-01
5.767528e-01
5.719987e-01
5.711995e-01
5.747621e-01
5.816782e-01
5.904055e-01
5.997514e-01
6.091240e-01
6.182186e-01
6.267466e-01
6.346025e-01
6.422272e-01
6.505669e-01
6.603368e-01
6.710156e-01
6.804722e-01
6.858643e-01
6.855417e-01
6.806965e-01
6.752949e-01
6.739200e-01
6.789052e-01
6.889494e-01
7.002926e-01
7.094137e-01
7.150381e-01
7.181023e-01
7.203090e-01
7.229291e-01
7.266240e-01
7.316659e-01
7.378586e-01
7.444254e-01
7.504192e-01
7.554499e-01
7.599860e-01
7.649622e-01
7.711704e-01
7.789568e-01
7.881529e-01
7.979618e-01
8.070127e-01
8.139482e-01
8.182120e-01
8.202342e-01
8.207866e-01
8.201377e-01
8.177878e-01
8.130086e-01
8.056748e-01
7.965563e-01
7.867149e-01
7.766096e-01
7.658830e-01
7.540306e-01
7.411540e-01
7.280127e-01
7.155230e-01
7.044804e-01
6.958054e-01
6.906993e-01
6.900055e-01
6.931079e-01
6.976817e-01
7.010738e-01
7.023242e-01
7.029315e-01
7.056088e-01
7.121465e-01
7.221753e-01
7.336922e-01
7.446691e-01
7.542178e-01
7.624011e-01
7.692418e-01
7.741765e-01
7.764070e-01
7.755155e-01
7.716984e-01
7.656445e-01
7.582907e-01
7.505067e-01
7.428650e-01
7.357713e-01
7.298326e-01
7.258727e-01
7.242851e-01
7.242952e-01
7.241229e-01
7.222310e-01
7.185428e-01
7.143776e-01
7.112152e-01
7.095977e-01
7.091067e-01
7.090797e-01
7.091499e-01
7.092474e-01
7.094460e-01
7.100277e-01
7.115647e-01
7.146351e-01
7.192665e-01
7.246527e-01
7.294643e-01
7.324173e-01
7.325389e-01
7.291332e-01
7.219685e-01
7.118213e-01
7.007587e-01
6.915401e-01
6.862551e-01
6.850133e-01
6.856945e-01
6.852311e-01
6.817671e-01
6.761418e-01
6.714750e-01
6.710604e-01
6.761039e-01
6.849470e-01
6.942341e-01
7.010355e-01
7.044335e-01
7.057448e-01
7.074940e-01
7.118322e-01
7.192711e-01
7.284066e-01
7.367481e-01
7.421795e-01
7.442434e-01
7.444070e-01
7.450118e-01
7.476787e-01
7.524485e-01
7.581396e-01
7.632229e-01
7.663884e-01
7.667277e-01
7.638590e-01
7.580753e-01
7.503948e-01
7.424832e-01
7.364089e-01
7.340942e-01
7.365112e-01
7.430618e-01
7.517031e-01
7.599927e-01
7.664938e-01
7.714717e-01
7.762204e-01
7.815309e-01
7.866294e-01
7.895184e-01
7.884099e-01
7.830207e-01
7.747128e-01
7.655483e-01
7.571761e-01
7.503354e-01
7.450034e-01
7.407107e-01
7.366989e-01
7.320606e-01
7.261428e-01
7.190761e-01
7.118793e-01
7.058957e-01
7.020458e-01
7.005172e-01
7.008815e-01
7.023136e-01
7.039545e-01
7.055362e-01
7.078045e-01
7.120772e-01
7.190120e-01
7.275783e-01
7.352475e-01
7.393979e-01
7.388294e-01
7.342381e-01
7.274705e-01
7.202618e-01
7.132810e-01
7.059724e-01
6.973074e-01
6.870569e-01
6.766099e-01
6.684731e-01
6.646838e-01
6.654463e-01
6.691201e-01
6.734636e-01
6.770631e-01
6.799702e-01
6.833427e-01
6.885264e-01
6.962059e-01
7.060843e-01
7.171365e-01
7.280787e-01
7.376595e-01
7.447500e-01
7.485264e-01
7.488581e-01
7.465625e-01
7.431063e-01
7.397876e-01
7.369227e-01
7.335808e-01
7.280187e-01
7.185419e-01
7.043345e-01
6.858892e-01
6.649305e-01
6.439217e-01
6.253313e-01
6.109980e-01
6.019686e-01
5.987725e-01
6.016140e-01
6.101365e-01
6.230640e-01
6.382753e-01
6.534319e-01
6.667854e-01
6.776975e-01
6.865968e-01
6.943946e-01
7.017543e-01
7.087763e-01
7.153133e-01
7.215449e-01
7.281863e-01
7.360411e-01
7.452518e-01
7.549652e-01
7.638014e-01
7.707393e-01
7.756487e-01
7.791148e-01
7.819274e-01
7.847981e-01
7.883607e-01
7.930341e-01
7.986413e-01
8.043334e-01
8.091928e-01
8.129713e-01
8.161410e-01
8.192475e-01
8.223556e-01
8.251804e-01
8.275838e-01
8.296719e-01
8.313436e-01
8.319800e-01
8.308181e-01
8.276950e-01
8.234536e-01
8.196754e-01
8.178877e-01
8.186462e-01
8.210598e-01
8.232300e-01
8.234529e-01
8.213414e-01
8.180201e-01
8.152695e-01
8.142946e-01
8.150185e-01
8.163485e-01
8.171400e-01
8.170893e-01
8.168663e-01
8.174748e-01
8.195143e-01
8.229691e-01
8.274648e-01
8.325229e-01
8.375655e-01
8.418105e-01
8.443802e-01
8.448471e-01
8.438884e-01
8.431371e-01
8.438525e-01
8.455886e-01
8.464999e-01
8.451727e-01
8.419816e-01
8.384892e-01
8.357220e-01
8.333530e-01
8.305409e-01
8.271838e-01
8.240883e-01
8.220571e-01
8.210373e-01
8.200905e-01
8.180015e-01
8.140125e-01
8.083115e-01
8.020037e-01
7.964828e-01
7.925654e-01
7.900360e-01
7.879620e-01
7.855354e-01
7.827468e-01
7.803066e-01
7.789571e-01
7.789596e-01
7.802254e-01
7.826760e-01
7.862174e-01
7.903940e-01
7.942831e-01
7.968617e-01
7.975051e-01
7.962697e-01
7.939576e-01
7.919996e-01
7.919898e-01
7.948501e-01
8.001258e-01
8.060774e-01
8.106439e-01
8.126058e-01
8.121646e-01
8.106491e-01
8.096135e-01
8.098703e-01
8.109868e-01
8.115464e-01
8.101054e-01
8.062923e-01
8.011496e-01
7.962610e-01
7.924322e-01
7.893418e-01
7.865260e-01
7.844703e-01
7.844844e-01
7.875080e-01
7.931974e-01
8.002394e-01
8.074448e-01
8.144433e-01
8.214477e-01
8.286335e-01
8.358801e-01
8.428948e-01
8.492741e-01
8.544275e-01
8.576994e-01
8.587145e-01
8.574833e-01
8.540228e-01
8.479512e-01
8.387119e-01
8.264343e-01
8.126468e-01
7.999467e-01
7.905437e-01
7.847291e-01
7.806533e-01
7.757853e-01
7.689086e-01
7.609650e-01
7.541127e-01
7.500267e-01
7.490177e-01
7.504511e-01
7.536156e-01
7.581379e-01
7.639377e-01
7.711538e-01
7.800853e-01
7.908734e-01
8.029695e-01
8.149453e-01
8.250717e-01
8.322913e-01
8.366973e-01
8.391058e-01
8.401878e-01
8.399630e-01
8.380334e-01
8.342001e-01
8.287524e-01
8.221782e-01
8.147701e-01
8.066848e-01
7.983922e-01
7.908926e-01
7.852224e-01
7.815047e-01
7.784750e-01
7.742519e-01
7.680152e-01
7.611284e-01
7.564027e-01
7.558523e-01
7.588941e-01
7.627139e-01
7.645184e-01
7.635900e-01
7.613119e-01
7.593643e-01
7.579438e-01
7.555398e-01
7.502142e-01
7.411263e-01
7.290699e-01
7.157896e-01
7.028845e-01
6.912045e-01
6.808424e-01
6.712960e-01
6.616731e-01
6.511341e-01
6.395208e-01
6.277609e-01
6.176339e-01
6.108770e-01
6.081575e-01
6.086656e-01
6.106256e-01
6.122551e-01
6.124410e-01
6.108518e-01
6.076990e-01
6.033498e-01
5.979121e-01
5.910887e-01
5.825566e-01
5.725582e-01
5.619952e-01
5.517677e-01
5.419992e-01
5.320788e-01
5.216269e-01
5.112806e-01
5.020448e-01
4.934161e-01
4.821506e-01
4.634233e-01
4.340424e-01
3.954145e-01
3.540057e-01
3.188886e-01
2.978363e-01
2.940826e-01
3.053365e-01
3.254236e-01
3.475099e-01
3.669490e-01
3.821460e-01
3.933871e-01
4.010875e-01
4.050095e-01
4.047520e-01
4.006320e-01
3.940438e-01
3.870983e-01
3.818401e-01
3.794041e-01
3.794124e-01
3.799412e-01
3.783196e-01
3.726051e-01
3.628775e-01
3.512500e-01
3.403858e-01
3.317122e-01
3.248446e-01
3.185361e-01
3.120827e-01
3.058775e-01
3.007251e-01
2.967460e-01
2.931498e-01
2.891729e-01
2.849826e-01
2.813207e-01
2.783609e-01
2.753887e-01
2.717960e-01
2.680672e-01
2.654541e-01
2.647051e-01
2.652597e-01
2.657224e-01
2.650861e-01
2.634709e-01
2.617256e-01
2.604790e-01
2.597123e-01
2.592030e-01
2.592288e-01
2.606810e-01
2.643085e-01
2.696736e-01
2.748184e-01
2.771719e-01
2.751380e-01
2.690929e-01
2.609438e-01
2.525700e-01
2.443040e-01
2.345487e-01
2.208230e-01
2.014968e-01
1.770234e-01
1.500739e-01
1.249220e-01
1.065919e-01
9.979501e-02
1.076222e-01
1.304763e-01
1.659037e-01
2.093818e-01
2.554525e-01
2.985821e-01
3.336759e-01
3.565826e-01
3.648145e-01
3.583329e-01
3.399554e-01
3.149629e-01
2.898344e-01
2.705345e-01
2.610179e-01
2.624882e-01
2.735534e-01
2.909768e-01
3.105510e-01
3.279248e-01
3.395490e-01
3.436910e-01
3.409704e-01
3.339499e-01
3.260183e-01
3.202476e-01
3.186585e-01
3.218577e-01
3.289342e-01
3.378070e-01
3.462921e-01
3.535336e-01
3.607615e-01
3.706586e-01
3.857736e-01
4.070884e-01
4.334673e-01
4.619522e-01
4.884857e-01
5.087424e-01
5.190526e-01
5.174651e-01
5.046415e-01
4.839328e-01
4.603299e-01
4.388774e-01
4.235613e-01
4.170507e-01
4.207270e-01
4.342892e-01
4.550011e-01
4.775391e-01
4.954063e-01
5.036372e-01
5.011324e-01
4.910100e-01
4.788153e-01
4.697688e-01
4.665353e-01
4.685040e-01
4.727148e-01
4.756640e-01
4.748251e-01
4.691865e-01
4.590631e-01
4.458622e-01
4.319398e-01
4.200679e-01
4.123502e-01
4.092632e-01
4.096612e-01
4.116685e-01
4.134038e-01
4.128653e-01
4.077946e-01
3.966951e-01
3.804826e-01
3.628398e-01
3.484147e-01
3.402465e-01
3.384546e-01
3.408514e-01
3.445364e-01
3.471479e-01
3.471948e-01
3.438417e-01
3.368720e-01
3.271229e-01
3.169201e-01
3.096546e-01
3.081508e-01
3.127621e-01
3.209029e-01
3.286518e-01
3.330157e-01
3.328795e-01
3.282665e-01
3.193256e-01
3.064421e-01
2.912870e-01
2.773284e-01
2.687359e-01
2.682207e-01
2.754088e-01
2.868796e-01
2.977363e-01
3.036905e-01
3.025652e-01
2.946541e-01
2.821349e-01
2.681638e-01
2.560052e-01
2.481092e-01
2.452145e-01
2.460280e-01
2.478620e-01
2.478401e-01
2.438613e-01
2.349491e-01
2.213557e-01
2.047964e-01
1.883644e-01
1.754228e-01
1.678730e-01
1.652039e-01
1.651508e-01
1.653315e-01
1.644987e-01
1.625495e-01
1.595812e-01
1.551026e-01
1.482897e-01
1.390571e-01
1.288194e-01
1.200867e-01
1.151484e-01
1.148199e-01
1.179928e-01
1.221191e-01
1.243576e-01
1.228600e-01
1.175621e-01
1.100613e-01
1.026826e-01
9.733471e-02
9.489658e-02
9.539861e-02
9.848718e-02
1.035175e-01
1.093676e-01
1.145956e-01
1.180388e-01
1.192464e-01
1.183952e-01
1.160765e-01
1.133007e-01
1.113818e-01
1.113408e-01
1.132729e-01
1.164245e-01
1.199564e-01
1.235860e-01
1.275179e-01
1.319358e-01
1.367617e-01
1.418984e-01
1.475114e-01
1.539238e-01
1.611745e-01
1.686227e-01
1.750106e-01
1.791082e-01
1.805200e-01
1.799987e-01
1.790640e-01
1.792800e-01
1.815472e-01
1.855916e-01
1.899377e-01
1.926473e-01
1.925242e-01
1.898985e-01
1.863917e-01
1.839774e-01
1.841061e-01
1.872991e-01
1.931239e-01
2.004242e-01
2.078376e-01
2.145093e-01
2.205607e-01
2.268365e-01
2.340267e-01
2.419272e-01
2.495697e-01
2.561388e-01
2.617863e-01
2.675486e-01
2.745110e-01
2.831046e-01
2.931367e-01
3.042505e-01
3.161030e-01
3.280952e-01
3.392317e-01
3.485440e-01
3.556432e-01
3.607157e-01
3.640589e-01
3.658483e-01
3.663973e-01
3.664308e-01
3.668334e-01
3.680366e-01
3.698017e-01
3.717769e-01
3.741760e-01
3.776720e-01
3.825736e-01
3.882174e-01
3.931823e-01
3.961204e-01
3.966337e-01
3.956596e-01
3.950455e-01
3.964801e-01
4.004989e-01
4.063215e-01
4.125716e-01
4.181417e-01
4.224574e-01
4.251689e-01
4.259397e-01
4.247905e-01
4.226153e-01
4.210484e-01
4.214599e-01
4.238712e-01
4.268606e-01
4.287263e-01
4.289811e-01
4.287676e-01
4.296987e-01
4.322677e-01
4.354986e-01
4.381359e-01
4.400102e-01
4.422014e-01
4.459860e-01
4.516260e-01
4.579994e-01
4.632963e-01
4.661950e-01
4.665689e-01
4.651911e-01
4.628362e-01
4.597229e-01
4.557768e-01
4.512322e-01
4.467042e-01
4.424944e-01
4.379140e-01
4.315637e-01
4.224655e-01
4.109291e-01
3.983592e-01
3.863900e-01
3.762787e-01
3.689060e-01
3.649262e-01
3.645185e-01
3.668259e-01
3.698249e-01
3.712671e-01
3.702841e-01
3.682152e-01
3.676045e-01
3.700966e-01
3.751991e-01
3.810467e-01
3.862628e-01
3.909992e-01
3.962617e-01
4.024136e-01
4.083542e-01
4.119454e-01
4.111734e-01
4.052838e-01
3.953811e-01
3.841587e-01
3.746914e-01
3.687997e-01
3.659408e-01
3.634105e-01
3.578830e-01
3.474140e-01
3.326054e-01
3.162057e-01
3.015835e-01
2.911899e-01
2.857949e-01
2.845700e-01
2.857231e-01
2.873795e-01
2.883278e-01
2.882145e-01
2.871543e-01
2.853075e-01
2.830122e-01
2.812874e-01
2.818703e-01
2.863262e-01
2.947919e-01
3.054235e-01
3.151195e-01
3.210689e-01
3.219773e-01
3.181416e-01
3.106348e-01
3.005629e-01
2.889461e-01
2.769444e-01
2.659536e-01
2.574781e-01
2.528142e-01
2.524738e-01
2.555551e-01
2.597212e-01
2.622091e-01
2.612971e-01
2.570642e-01
2.509474e-01
2.447845e-01
2.402440e-01
2.385888e-01
2.399551e-01
2.418157e-01
2.375122e-01
2.164796e-01
1.673676e-01
8.372324e-02
-3.015407e-02
-1.568209e-01
-2.695164e-01
-3.417602e-01
-3.583753e-01
-3.218717e-01
-2.504885e-01
-1.691929e-01
-9.884964e-02
-4.912496e-02
-1.788608e-02
3.943236e-03
2.567449e-02
5.202318e-02
8.197673e-02
1.108201e-01
1.334097e-01
1.467676e-01
1.509716e-01
1.485209e-01
1.430444e-01
1.379651e-01
1.352782e-01
1.347981e-01
1.345036e-01
1.320264e-01
1.263016e-01
1.181703e-01
1.095873e-01
1.021202e-01
9.578339e-02
8.897096e-02
7.962629e-02
6.697506e-02
5.258329e-02
3.974930e-02
3.141143e-02
2.814378e-02
2.802045e-02
2.847990e-02
2.836754e-02
2.831941e-02
2.952177e-02
3.241254e-02
3.649957e-02
4.098607e-02
4.528640e-02
4.917239e-02
5.279750e-02
5.657690e-02
6.079287e-02
6.525118e-02
6.944488e-02
7.309038e-02
7.647549e-02
8.034421e-02
8.542680e-02
9.179914e-02
9.837011e-02
1.029805e-01
1.033898e-01
9.873434e-02
9.044330e-02
8.182380e-02
7.648047e-02
7.652333e-02
8.155450e-02
8.896941e-02
9.546506e-02
9.891156e-02
9.938242e-02
9.874715e-02
9.936651e-02
1.029001e-01
1.097627e-01
1.191753e-01
1.295707e-01
1.391482e-01
1.464251e-01
1.506665e-01
1.520828e-01
1.516918e-01
1.508701e-01
1.508312e-01
1.523027e-01
1.554545e-01
1.599751e-01
1.652566e-01
1.706495e-01
1.756097e-01
1.796367e-01
1.822490e-01
1.833316e-01
1.836974e-01
1.851182e-01
1.893286e-01
1.966353e-01
2.054614e-01
2.133223e-01
2.182859e-01
2.196919e-01
2.179110e-01
2.138194e-01
2.085820e-01
2.036580e-01
2.005188e-01
1.998886e-01
2.010384e-01
2.019068e-01
2.002518e-01
1.951504e-01
1.877468e-01
1.806315e-01
1.762496e-01
1.754822e-01
1.774194e-01
1.803747e-01
1.831657e-01
1.855943e-01
1.879424e-01
1.902264e-01
1.921232e-01
1.937268e-01
1.961966e-01
2.012181e-01
2.095337e-01
2.200469e-01
2.303850e-01
2.382343e-01
2.423576e-01
2.429225e-01
2.411606e-01
2.384445e-01
2.353390e-01
2.314964e-01
2.265593e-01
2.211171e-01
2.166499e-01
2.144466e-01
2.145014e-01
2.154091e-01
2.154092e-01
2.137348e-01
2.111335e-01
2.091703e-01
2.090194e-01
2.107926e-01
2.138034e-01
2.172989e-01
2.208800e-01
2.242897e-01
2.270008e-01
2.282250e-01
2.274195e-01
2.247868e-01
2.212432e-01
2.177888e-01
2.147504e-01
2.115389e-01
2.071014e-01
2.005471e-01
1.913694e-01
1.793901e-01
1.649467e-01
1.492694e-01
1.343500e-01
1.219631e-01
1.125083e-01
1.047484e-01
9.680071e-02
8.759020e-02
7.753069e-02
6.791690e-02
5.968456e-02
5.264823e-02
4.566371e-02
3.727030e-02
2.618283e-02
1.143418e-02
-7.533026e-03
-3.037284e-02
-5.497271e-02
-7.706404e-02
-9.122696e-02
-9.311002e-02
-8.148961e-02
-5.883381e-02
-3.021029e-02
-1.405316e-03
2.277692e-02
3.951026e-02
4.811080e-02
4.949824e-02
4.533274e-02
3.738249e-02
2.748556e-02
1.784254e-02
1.092849e-02
8.707306e-03
1.166319e-02
1.838288e-02
2.590303e-02
3.061423e-02
2.950367e-02
2.141235e-02
7.673601e-03
-8.388148e-03
-2.294509e-02
-3.343532e-02
-3.982636e-02
-4.474563e-02
-5.227016e-02
-6.588062e-02
-8.661168e-02
-1.123165e-01
-1.382665e-01
-1.585624e-01
-1.677287e-01
-1.623421e-01
-1.426112e-01
-1.131460e-01
-8.188152e-02
-5.712418e-02
-4.413199e-02
-4.313694e-02
-4.988657e-02
-5.822742e-02
-6.304589e-02
-6.192903e-02
-5.507870e-02
-4.421794e-02
-3.158701e-02
-1.956091e-02
-1.056444e-02
-6.720004e-03
-9.163734e-03
-1.740114e-02
-2.907516e-02
-4.042711e-02
-4.754354e-02
-4.798836e-02
-4.197477e-02
-3.233583e-02
-2.319590e-02
-1.803723e-02
-1.827204e-02
-2.304818e-02
-3.010847e-02
-3.693195e-02
-4.148754e-02
-4.240658e-02
-3.885134e-02
-3.053336e-02
-1.803300e-02
-3.069652e-03
1.174088e-02
2.371068e-02
3.113629e-02
3.414005e-02
3.489670e-02
3.694363e-02
4.364370e-02
5.644097e-02
7.384790e-02
9.183754e-02
1.055891e-01
1.117135e-01
1.097260e-01
1.019894e-01
9.231208e-02
8.410844e-02
7.909696e-02
7.704009e-02
7.639480e-02
7.530835e-02
7.235911e-02
6.678945e-02
5.840810e-02
4.745967e-02
3.456358e-02
2.068059e-02
7.071807e-03
-4.862801e-03
-1.405685e-02
-2.048421e-02
-2.556322e-02
-3.165898e-02
-4.069922e-02
-5.279440e-02
-6.597837e-02
-7.728331e-02
-8.419775e-02
-8.542994e-02
-8.080884e-02
-7.092602e-02
-5.703029e-02
-4.112233e-02
-2.584566e-02
-1.384872e-02
-6.710342e-03
-4.065760e-03
-3.699201e-03
-2.677031e-03
1.287944e-03
9.071504e-03
2.008326e-02
3.262784e-02
4.453817e-02
5.397850e-02
6.008883e-02
6.314623e-02
6.427448e-02
6.497761e-02
6.664932e-02
7.006676e-02
7.499771e-02
8.016227e-02
8.364028e-02
8.359778e-02
7.909448e-02
7.064477e-02
6.017848e-02
5.030405e-02
4.321658e-02
3.980850e-02
3.943528e-02
4.050022e-02
4.152259e-02
4.194184e-02
4.218150e-02
4.318804e-02
4.594429e-02
5.126887e-02
5.990206e-02
7.251750e-02
8.924604e-02
1.089352e-01
1.290357e-01
1.466784e-01
1.603511e-01
1.708404e-01
1.806078e-01
1.920770e-01
2.061694e-01
2.220521e-01
2.379751e-01
2.523171e-01
2.640748e-01
2.727508e-01
2.781522e-01
2.804325e-01
2.801633e-01
2.781375e-01
2.749903e-01
2.709557e-01
2.658738e-01
2.593394e-01
2.509675e-01
2.408808e-01
2.302140e-01
2.210351e-01
2.154013e-01
2.141125e-01
2.161015e-01
2.189503e-01
2.201901e-01
2.184907e-01
2.140142e-01
2.079157e-01
2.015029e-01
1.955996e-01
1.904392e-01
1.860518e-01
1.826436e-01
1.803998e-01
1.788016e-01
1.762779e-01
1.708802e-01
1.616221e-01
1.493039e-01
1.360593e-01
1.240390e-01
1.142098e-01
1.058996e-01
9.726468e-02
8.652571e-02
7.325901e-02
5.875034e-02
4.512744e-02
3.409085e-02
2.627852e-02
2.148626e-02
1.916030e-02
1.858946e-02
1.885204e-02
1.897408e-02
1.841808e-02
1.742240e-02
1.671734e-02
1.677152e-02
1.719350e-02
1.678450e-02
1.425780e-02
9.186669e-03
2.525419e-03
-3.801198e-03
-8.167824e-03
-1.054428e-02
-1.274572e-02
-1.732099e-02
-2.584745e-02
-3.775376e-02
-5.033906e-02
-5.999754e-02
-6.407952e-02
-6.238861e-02
-5.734513e-02
-5.265088e-02
-5.142196e-02
-5.508549e-02
-6.349616e-02
-7.569880e-02
-9.051399e-02
-1.066253e-01
-1.224886e-01
-1.365591e-01
-1.478729e-01
-1.564097e-01
-1.626332e-01
-1.664247e-01
-1.665466e-01
-1.614845e-01
-1.509870e-01
-1.366747e-01
-1.210600e-01
-1.060410e-01
-9.234656e-02
-8.019705e-02
-7.019225e-02
-6.348753e-02
-6.120897e-02
-6.365990e-02
-6.989140e-02
-7.789919e-02
-8.530618e-02
-9.021045e-02
-9.192503e-02
-9.126636e-02
-9.006177e-02
-9.005255e-02
-9.190734e-02
-9.496691e-02
-9.784019e-02
-9.953066e-02
-1.004530e-01
-1.026384e-01
-1.088611e-01
-1.211026e-01
-1.391917e-01
-1.604081e-01
-1.804080e-01
-1.951107e-01
-2.025202e-01
-2.034010e-01
-2.004878e-01
-1.969332e-01
-1.950871e-01
-1.960864e-01
-1.998759e-01
-2.052516e-01
-2.101694e-01
-2.126671e-01
-2.120480e-01
-2.094913e-01
-2.076593e-01
-2.095843e-01
-2.174221e-01
-2.315574e-01
-2.503681e-01
-2.707506e-01
-2.892207e-01
-3.031510e-01
-3.116319e-01
-3.156019e-01
-3.172208e-01
-3.187264e-01
-3.211651e-01
-3.236213e-01
-3.236608e-01
-3.189950e-01
-3.091514e-01
-2.957069e-01
-2.810196e-01
-2.668410e-01
-2.539907e-01
-2.428128e-01
-2.333745e-01
-2.251506e-01
-2.169461e-01
-2.075859e-01
-1.968464e-01
-1.856719e-01
-1.753866e-01
-1.665990e-01
-1.588436e-01
-1.513325e-01
-1.440426e-01
-1.379811e-01
-1.343918e-01
-1.338052e-01
-1.358211e-01
-1.395456e-01
-1.440091e-01
-1.482575e-01
-1.514091e-01
-1.530026e-01
-1.534877e-01
-1.543590e-01
-1.576600e-01
-1.651618e-01
-1.777004e-01
-1.947482e-01
-2.141100e-01
-2.320561e-01
-2.443372e-01
-2.477562e-01
-2.412105e-01
-2.254271e-01
-2.017726e-01
-1.713801e-01
-1.354908e-01
-9.656583e-02
-5.873146e-02
-2.665453e-02
-3.509944e-03
1.036126e-02
1.712727e-02
1.992420e-02
2.133104e-02
2.265967e-02
2.396946e-02
2.441354e-02
2.283381e-02
1.860805e-02
1.234252e-02
5.783762e-03
8.269798e-04
-1.667725e-03
-2.294179e-03
-2.544609e-03
-4.003709e-03
-8.025751e-03
-1.579807e-02
-2.813728e-02
-4.481643e-02
-6.415749e-02
-8.372955e-02
-1.018469e-01
-1.184744e-01
-1.345459e-01
-1.502412e-01
-1.637931e-01
-1.719055e-01
-1.714467e-01
-1.611575e-01
-1.423470e-01
-1.183907e-01
-9.353070e-02
-7.168854e-02
-5.579025e-02
-4.762556e-02
-4.785749e-02
-5.585498e-02
-6.954792e-02
-8.585718e-02
-1.018166e-01
-1.157622e-01
-1.279111e-01
-1.401606e-01
-1.551329e-01
-1.745512e-01
-1.977212e-01
-2.214790e-01
-2.420362e-01
-2.572906e-01
-2.676844e-01
-2.752385e-01
-2.821098e-01
-2.899660e-01
-3.000763e-01
-3.132383e-01
-3.293253e-01
-3.470388e-01
-3.642422e-01
-3.786004e-01
-3.880984e-01
-3.913506e-01
-3.878885e-01
-3.785011e-01
-3.653771e-01
-3.516753e-01
-3.404628e-01
-3.334746e-01
-3.304340e-01
-3.294335e-01
-3.281783e-01
-3.253142e-01
-3.210882e-01
-3.171152e-01
-3.154935e-01
-3.177366e-01
-3.241141e-01
-3.338137e-01
-3.456932e-01
-3.588426e-01
-3.724294e-01
-3.851837e-01
-3.954193e-01
-4.019199e-01
-4.048769e-01
-4.058326e-01
-4.066463e-01
-4.083872e-01
-4.107805e-01
-4.122319e-01
-4.104617e-01
-4.038196e-01
-3.926891e-01
-3.797858e-01
-3.687683e-01
-3.620755e-01
-3.596364e-01
-3.592704e-01
-3.582106e-01
-3.545640e-01
-3.479069e-01
-3.390081e-01
-3.292801e-01
-3.205131e-01
-3.148634e-01
-3.146471e-01
-3.216740e-01
-3.363771e-01
-3.573072e-01
-3.813893e-01
-4.048745e-01
-4.245843e-01
-4.389350e-01
-4.482317e-01
-4.540133e-01
-4.578270e-01
-4.602134e-01
-4.605263e-01
-4.576503e-01
-4.510342e-01
-4.411618e-01
-4.290830e-01
-4.156110e-01
-4.011723e-01
-3.865410e-01
-3.735126e-01
-3.643708e-01
-3.602638e-01
-3.600097e-01
-3.606343e-01
-3.592866e-01
-3.549513e-01
-3.487746e-01
-3.430729e-01
-3.398390e-01
-3.395635e-01
-3.409982e-01
-3.420313e-01
-3.410163e-01
-3.374691e-01
-3.317658e-01
-3.245305e-01
-3.164832e-01
-3.086738e-01
-3.024936e-01
-2.991784e-01
-2.991470e-01
-3.017403e-01
-3.055832e-01
-3.092842e-01
-3.120104e-01
-3.136494e-01
-3.145637e-01
-3.151621e-01
-3.155062e-01
-3.150611e-01
-3.127478e-01
-3.074729e-01
-2.988781e-01
-2.875593e-01
-2.743793e-01
-2.596006e-01
-2.429300e-01
-2.245015e-01
-2.056107e-01
-1.882433e-01
-1.737729e-01
-1.620359e-01
-1.516034e-01
-1.410469e-01
-1.302076e-01
-1.204455e-01
-1.136220e-01
-1.106043e-01
-1.104539e-01
-1.108072e-01
-1.089538e-01
-1.028281e-01
-9.168556e-02
-7.659639e-02
-6.048015e-02
-4.714689e-02
-3.954232e-02
-3.826121e-02
-4.131260e-02
-4.530534e-02
-4.733278e-02
-4.629877e-02
-4.283042e-02
-3.818802e-02
-3.332934e-02
-2.868480e-02
-2.429475e-02
-1.991840e-02
-1.519223e-02
-9.970566e-03
-4.587234e-03
3.549686e-04
4.561804e-03
8.336986e-03
1.217928e-02
1.617167e-02
1.995423e-02
2.329179e-02
2.647645e-02
3.007309e-02
3.433584e-02
3.893779e-02
4.323302e-02
4.673703e-02
4.942629e-02
5.170817e-02
5.413344e-02
5.702906e-02
6.025862e-02
6.322783e-02
6.508552e-02
6.502377e-02
6.267170e-02
5.850674e-02
5.390296e-02
5.043797e-02
4.877365e-02
4.810324e-02
4.674234e-02
4.322323e-02
3.681590e-02
2.731562e-02
1.481375e-02
-1.523791e-04
-1.642257e-02
-3.240516e-02
-4.660552e-02
-5.823288e-02
-6.756260e-02
-7.572341e-02
-8.388053e-02
-9.232899e-02
-1.002290e-01
-1.062440e-01
-1.095655e-01
-1.105373e-01
-1.105826e-01
-1.116775e-01
-1.155752e-01
-1.228546e-01
-1.322675e-01
-1.411962e-01
-1.473079e-01
-1.502156e-01
-1.516789e-01
-1.541717e-01
-1.591476e-01
-1.664031e-01
-1.746494e-01
-1.823998e-01
-1.885283e-01
-1.925925e-01
-1.951400e-01
-1.977891e-01
-2.026610e-01
-2.112147e-01
-2.233142e-01
-2.374745e-01
-2.522150e-01
-2.672275e-01
-2.831561e-01
-3.002948e-01
-3.176901e-01
-3.336167e-01
-3.469436e-01
-3.581748e-01
-3.693512e-01
-3.828868e-01
-4.001186e-01
-4.204952e-01
-4.418643e-01
-4.616473e-01
-4.782099e-01
-4.916160e-01
-5.032953e-01
-5.148954e-01
-5.271881e-01
-5.398038e-01
-5.518201e-01
-5.624538e-01
-5.710997e-01
-5.768662e-01
-5.785770e-01
-5.758350e-01
-5.704048e-01
-5.664493e-01
-5.690166e-01
-5.816922e-01
-6.048443e-01
-6.351636e-01
-6.663478e-01
-6.906194e-01
-7.009684e-01
-6.937422e-01
-6.704475e-01
-6.374612e-01
-6.034624e-01
-5.759854e-01
-5.590754e-01
-5.530119e-01
-5.554959e-01
-5.631339e-01
-5.726438e-01
-5.817096e-01
-5.893002e-01
-5.953173e-01
-5.999496e-01
-6.033199e-01
-6.055535e-01
-6.069095e-01
-6.076438e-01
-6.076860e-01
-6.065445e-01
-6.037154e-01
-5.992695e-01
-5.939846e-01
-5.888758e-01
-5.846444e-01
-5.815039e-01
-5.792853e-01
-5.775491e-01
-5.757258e-01
-5.733897e-01
-5.705054e-01
-5.674066e-01
-5.645391e-01
-5.622579e-01
-5.609614e-01
-5.614977e-01
-5.652654e-01
-5.734403e-01
-5.856612e-01
-5.993999e-01
-6.108328e-01
-6.166089e-01
-6.151181e-01
-6.065556e-01
-5.922763e-01
-5.742785e-01
-5.550880e-01
-5.376737e-01
-5.248832e-01
-5.183570e-01
-5.176170e-01
-5.201623e-01
-5.226538e-01
-5.224189e-01
-5.184112e-01
-5.113229e-01
-5.031028e-01
-4.962301e-01
-4.929730e-01
-4.948249e-01
-5.021874e-01
-5.141203e-01
-5.281848e-01
-5.409516e-01
-5.494711e-01
-5.528016e-01
-5.522924e-01
-5.504748e-01
-5.496122e-01
-5.507907e-01
-5.535963e-01
-5.561835e-01
-5.558300e-01
-5.499980e-01
-5.373370e-01
-5.178980e-01
-4.926316e-01
-4.630662e-01
-4.316299e-01
-4.018659e-01
-3.775578e-01
-3.609699e-01
-3.515071e-01
-3.458944e-01
-3.398217e-01
-3.300121e-01
-3.155373e-01
-2.978538e-01
-2.798249e-01
-2.644020e-01
-2.536082e-01
-2.481658e-01
-2.477123e-01
-2.512905e-01
-2.577526e-01
-2.658308e-01
-2.739445e-01
-2.802128e-01
-2.831795e-01
-2.831097e-01
-2.827296e-01
-2.860717e-01
-2.955650e-01
-3.096266e-01
-3.231924e-01
-3.310445e-01
-3.311441e-01
-3.253825e-01
-3.176987e-01
-3.114876e-01
-3.081082e-01
-3.069984e-01
-3.069138e-01
-3.074087e-01
-3.094633e-01
-3.144919e-01
-3.223343e-01
-3.301509e-01
-3.336661e-01
-3.300762e-01
-3.203176e-01
-3.088872e-01
-3.013604e-01
-3.013222e-01
-3.085539e-01
-3.193705e-01
-3.288286e-01
-3.335163e-01
-3.331793e-01
-3.301402e-01
-3.271591e-01
-3.256070e-01
-3.253309e-01
-3.258990e-01
-3.277363e-01
-3.320097e-01
-3.394875e-01
-3.495186e-01
-3.600034e-01
-3.683378e-01
-3.726856e-01
-3.728256e-01
-3.701542e-01
-3.670067e-01
-3.657995e-01
-3.682853e-01
-3.749447e-01
-3.847055e-01
-3.954013e-01
-4.049718e-01
-4.126561e-01
-4.192771e-01
-4.264440e-01
-4.354097e-01
-4.465050e-01
-4.593969e-01
-4.736494e-01
-4.889662e-01
-5.049879e-01
-5.209704e-01
-5.357035e-01
-5.477572e-01
-5.559209e-01
-5.596887e-01
-5.596790e-01
-5.577630e-01
-5.565831e-01
-5.584079e-01
-5.638501e-01
-5.712982e-01
-5.775948e-01
-5.797352e-01
-5.766380e-01
-5.698404e-01
-5.625418e-01
-5.575397e-01
-5.555284e-01
-5.550394e-01
-5.538763e-01
-5.506148e-01
-5.450897e-01
-5.381582e-01
-5.314148e-01
-5.267648e-01
-5.255153e-01
-5.274368e-01
-5.307173e-01
-5.330185e-01
-5.328142e-01
-5.300289e-01
-5.257459e-01
-5.214871e-01
-5.185712e-01
-5.175906e-01
-5.180343e-01
-5.185635e-01
-5.181714e-01
-5.172705e-01
-5.174202e-01
-5.197773e-01
-5.237700e-01
-5.272295e-01
-5.277488e-01
-5.241015e-01
-5.168201e-01
-5.077810e-01
-4.992077e-01
-4.927845e-01
-4.893691e-01
-4.891155e-01
-4.915308e-01
-4.954800e-01
-4.995247e-01
-5.025796e-01
-5.043223e-01
-5.049591e-01
-5.046170e-01
-5.029373e-01
-4.991567e-01
-4.925887e-01
-4.832231e-01
-4.720670e-01
-4.608916e-01
-4.513648e-01
-4.440129e-01
-4.377513e-01
-4.304878e-01
-4.204883e-01
-4.074810e-01
-3.926782e-01
-3.778742e-01
-3.645755e-01
-3.539001e-01
-3.469709e-01
-3.449440e-01
-3.483539e-01
-3.563244e-01
-3.663927e-01
-3.752706e-01
-3.802831e-01
-3.806650e-01
-3.777473e-01
-3.738274e-01
-3.706820e-01
-3.689705e-01
-3.687431e-01
-3.700748e-01
-3.728958e-01
-3.762553e-01
-3.780662e-01
-3.759239e-01
-3.685312e-01
-3.566934e-01
-3.431538e-01
-3.313370e-01
-3.237988e-01
-3.213289e-01
-3.230810e-01
-3.272822e-01
-3.318158e-01
-3.345426e-01
-3.337825e-01
-3.290576e-01
-3.214301e-01
-3.128135e-01
-3.046651e-01
-2.972187e-01
-2.898901e-01
-2.823323e-01
-2.750725e-01
-2.691405e-01
-2.650286e-01
-2.618710e-01
-2.574677e-01
-2.491208e-01
-2.348660e-01
-2.146094e-01
-1.905955e-01
-1.667441e-01
-1.470176e-01
-1.337192e-01
-1.267226e-01
-1.239655e-01
-1.226787e-01
-1.204997e-01
-1.161081e-01
-1.096226e-01
-1.028691e-01
-9.903397e-02
-1.012879e-01
-1.108941e-01
-1.259662e-01
-1.416132e-01
-1.512839e-01
-1.486955e-01
-1.298727e-01
-9.497646e-02
-4.943070e-02
-3.679492e-03
2.881527e-02
3.513052e-02
7.224783e-03
-5.419413e-02
-1.379406e-01
-2.242181e-01
-2.902130e-01
-3.175890e-01
-2.988800e-01
-2.403101e-01
-1.602244e-01
-8.378970e-02
-3.538889e-02
-3.070521e-02
-7.122155e-02
-1.438411e-01
-2.263499e-01
-2.962203e-01
-3.385130e-01
-3.498640e-01
-3.380884e-01
-3.184361e-01
-3.078399e-01
-3.188292e-01
-3.552440e-01
-4.114499e-01
-4.751346e-01
-5.321774e-01
-5.715804e-01
-5.887620e-01
-5.861168e-01
-5.708633e-01
-5.515160e-01
-5.347031e-01
-5.232687e-01
-5.157938e-01
-5.075103e-01
-4.923626e-01
-4.653547e-01
-4.241319e-01
-3.693987e-01
-3.044125e-01
-2.338755e-01
-1.626379e-01
-9.498372e-02
-3.500126e-02
1.263573e-02
4.283579e-02
5.161558e-02
3.792006e-02
4.399798e-03
-4.323890e-02
-9.773754e-02
-1.519276e-01
-2.002700e-01
-2.403020e-01
-2.735603e-01
-3.051405e-01
-3.416118e-01
-3.881603e-01
-4.462160e-01
-5.122348e-01
-5.778537e-01
-6.317482e-01
-6.632247e-01
-6.664406e-01
-6.432128e-01
-6.028180e-01
-5.587901e-01
-5.241785e-01
-5.072033e-01
-5.088853e-01
-5.234588e-01
-5.413299e-01
-5.532967e-01
-5.542741e-01
-5.450535e-01
-5.314734e-01
-5.215379e-01
-5.220250e-01
-5.362014e-01
-5.632252e-01
-5.986803e-01
-6.355484e-01
-6.656495e-01
-6.819906e-01
-6.817766e-01
-6.685681e-01
-6.516848e-01
-6.423441e-01
-6.482931e-01
-6.699689e-01
-7.004202e-01
-7.288478e-01
-7.454168e-01
-7.447074e-01
-7.268245e-01
-6.968525e-01
-6.635498e-01
-6.375119e-01
-6.287481e-01
-6.438902e-01
-6.837216e-01
-7.421108e-01
-8.072626e-01
-8.651380e-01
-9.036971e-01
-9.163503e-01
-9.036640e-01
-8.730134e-01
-8.360753e-01
-8.044763e-01
-7.850571e-01
-7.770701e-01
-7.728522e-01
-7.615152e-01
-7.336850e-01
-6.852345e-01
-6.188327e-01
-5.432061e-01
-4.707273e-01
-4.140955e-01
-3.828055e-01
-3.803041e-01
-4.029466e-01
-4.413771e-01
-4.838168e-01
-5.199144e-01
-5.438106e-01
-5.554187e-01
-5.593329e-01
-5.617238e-01
-5.668764e-01
-5.752763e-01
-5.837878e-01
-5.870524e-01
-5.791740e-01
-5.554106e-01
-5.136995e-01
-4.555252e-01
-3.857466e-01
-3.115404e-01
-2.408208e-01
-1.803517e-01
-1.339465e-01
-1.015847e-01
-8.009755e-02
-6.512265e-02
-5.320511e-02
-4.302695e-02
-3.556757e-02
-3.366241e-02
-4.125875e-02
-6.215115e-02
-9.818663e-02
-1.477432e-01
-2.055219e-01
-2.639875e-01
-3.158448e-01
-3.563184e-01
-3.840131e-01
-4.000682e-01
-4.066352e-01
-4.060234e-01
-4.007413e-01
-3.934935e-01
-3.864398e-01
-3.802623e-01
-3.741488e-01
-3.668860e-01
-3.579896e-01
-3.478071e-01
-3.368651e-01
-3.256626e-01
-3.153835e-01
-3.085250e-01
-3.082469e-01
-3.166560e-01
-3.334153e-01
-3.556690e-01
-3.791044e-01
-3.993872e-01
-4.134099e-01
-4.200831e-01
-4.204323e-01
-4.168834e-01
-4.120614e-01
-4.077359e-01
-4.043282e-01
-4.010124e-01
-3.963322e-01
-3.891576e-01
-3.794822e-01
-3.684461e-01
-3.575578e-01
-3.478205e-01
-3.395026e-01
-3.327075e-01
-3.282507e-01
-3.279291e-01
-3.335002e-01
-3.448780e-01
-3.591994e-01
-3.720171e-01
-3.799759e-01
-3.828124e-01
-3.830346e-01
-3.837901e-01
-3.869705e-01
-3.929104e-01
-4.011337e-01
-4.108234e-01
-4.207026e-01
-4.290872e-01
-4.345945e-01
-4.369585e-01
-4.370593e-01
-4.360495e-01
-4.344438e-01
-4.320953e-01
-4.289891e-01
-4.258434e-01
-4.236719e-01
-4.226464e-01
-4.214775e-01
-4.180853e-01
-4.110984e-01
-4.010437e-01
-3.903949e-01
-3.823844e-01
-3.791695e-01
-3.804093e-01
-3.832719e-01
-3.841057e-01
-3.808208e-01
-3.743004e-01
-3.676718e-01
-3.639108e-01
-3.636961e-01
-3.651990e-01
-3.658101e-01
-3.642536e-01
-3.613325e-01
-3.587714e-01
-3.573234e-01
-3.559694e-01
-3.529068e-01
-3.472691e-01
-3.399930e-01
-3.332185e-01
-3.287572e-01
-3.266553e-01
-3.248500e-01
-3.203600e-01
-3.112949e-01
-2.981418e-01
-2.832982e-01
-2.693328e-01
-2.575371e-01
-2.478960e-01
-2.400930e-01
-2.342255e-01
-2.305334e-01
-2.287729e-01
-2.282436e-01
-2.285099e-01
-2.298363e-01
-2.326769e-01
-2.368036e-01
-2.411819e-01
-2.447887e-01
-2.474020e-01
-2.493991e-01
-2.507732e-01
-2.505015e-01
-2.470371e-01
-2.394809e-01
-2.282876e-01
-2.149131e-01
-2.009078e-01
-1.873472e-01
-1.749170e-01
-1.642442e-01
-1.559203e-01
-1.500783e-01
-1.459764e-01
-1.421729e-01
-1.373164e-01
-1.309554e-01
-1.237961e-01
-1.172893e-01
-1.128154e-01
-1.109453e-01
-1.112610e-01
-1.128643e-01
-1.151364e-01
-1.180787e-01
-1.219858e-01
-1.268346e-01
-1.319691e-01
-1.363519e-01
-1.392048e-01
-1.405628e-01
-1.412865e-01
-1.425151e-01
-1.450332e-01
-1.489702e-01
-1.538184e-01
-1.586269e-01
-1.623917e-01
-1.645920e-01
-1.655748e-01
-1.664686e-01
-1.685460e-01
-1.723023e-01
-1.768477e-01
-1.802526e-01
-1.809347e-01
-1.791684e-01
-1.772942e-01
-1.781695e-01
-1.831007e-01
-1.910178e-01
-1.994001e-01
-2.059604e-01
-2.097782e-01
-2.113158e-01
-2.116693e-01
-2.118395e-01
-2.124961e-01
-2.140594e-01
-2.166836e-01
-2.200787e-01
-2.234646e-01
-2.258523e-01
-2.265209e-01
-2.253611e-01
-2.228250e-01
-2.195705e-01
-2.162360e-01
-2.136344e-01
-2.130365e-01
-2.159306e-01
-2.231713e-01
-2.341535e-01
-2.467585e-01
-2.582414e-01
-2.665436e-01
-2.712161e-01
-2.733974e-01
-2.749570e-01
-2.774931e-01
-2.818609e-01
-2.883341e-01
-2.969032e-01
-3.072024e-01
-3.181512e-01
-3.278342e-01
-3.338654e-01
-3.340136e-01
-3.268771e-01
-3.125817e-01
-2.932962e-01
-2.731194e-01
-2.570980e-01
-2.496891e-01
-2.533913e-01
-2.681661e-01
-2.916701e-01
-3.197496e-01
-3.468312e-01
-3.666870e-01
-3.743299e-01
-3.686399e-01
-3.538624e-01
-3.383485e-01
-3.309967e-01
-3.376623e-01
-3.595165e-01
-3.935571e-01
-4.341207e-01
-4.743077e-01
-5.071490e-01
-5.270185e-01
-5.314592e-01
-5.226094e-01
-5.070081e-01
-4.933834e-01
-4.893192e-01
-4.984089e-01
-5.192621e-01
-5.467512e-01
-5.746168e-01
-5.977889e-01
-6.132674e-01
-6.198851e-01
-6.182070e-01
-6.109712e-01
-6.029241e-01
-5.988945e-01
-6.008085e-01
-6.058338e-01
-6.072285e-01
-5.975693e-01
-5.726797e-01
-5.344414e-01
-4.912706e-01
-4.559173e-01
-4.412481e-01
-4.554839e-01
-4.985791e-01
-5.610879e-01
-6.262501e-01
-6.750888e-01
-6.929839e-01
-6.751098e-01
-6.283330e-01
-5.687101e-01
-5.156425e-01
-4.850616e-01
-4.842012e-01
-5.095868e-01
-5.485728e-01
-5.837773e-01
-5.990612e-01
-5.851096e-01
-5.425563e-01
-4.813956e-01
-4.170110e-01
-3.647187e-01
-3.351889e-01
-3.320812e-01
-3.517918e-01
-3.847972e-01
-4.185088e-01
-4.413999e-01
-4.471040e-01
-4.365587e-01
-4.171571e-01
-3.994851e-01
-3.931106e-01
-4.028249e-01
-4.265547e-01
-4.559855e-01
-4.800739e-01
-4.899970e-01
-4.829393e-01
-4.627255e-01
-4.373470e-01
-4.151929e-01
-4.020885e-01
-4.002343e-01
-4.087619e-01
-4.249175e-01
-4.451568e-01
-4.659825e-01
-4.845097e-01
-4.987894e-01
-5.080904e-01
-5.131723e-01
-5.161644e-01
-5.197814e-01
-5.262856e-01
-5.368939e-01
-5.517598e-01
-5.700305e-01
-5.896745e-01
-6.075114e-01
-6.200468e-01
-6.250019e-01
-6.226999e-01
-6.164953e-01
-6.119139e-01
-6.146542e-01
-6.281687e-01
-6.519708e-01
-6.815718e-01
-7.101586e-01
-7.313406e-01
-7.417812e-01
-7.424316e-01
-7.376659e-01
-7.328398e-01
-7.318639e-01
-7.362289e-01
-7.455072e-01
-7.581471e-01
-7.716923e-01
-7.827659e-01
-7.876243e-01
-7.834106e-01
-7.694292e-01
-7.476589e-01
-7.221949e-01
-6.978366e-01
-6.783310e-01
-6.649250e-01
-6.559083e-01
-6.474953e-01
-6.356811e-01
-6.181432e-01
-5.953290e-01
-5.703352e-01
-5.477001e-01
-5.316960e-01
-5.249221e-01
-5.276887e-01
-5.381734e-01
-5.531063e-01
-5.687326e-01
-5.817800e-01
-5.902153e-01
-5.937086e-01
-5.937086e-01
-5.929424e-01
-5.942941e-01
-5.994357e-01
-6.078933e-01
-6.170384e-01
-6.229246e-01
-6.215823e-01
-6.104559e-01
-5.895636e-01
-5.617043e-01
-5.314549e-01
-5.035843e-01
-4.817844e-01
-4.680994e-01
-4.628766e-01
-4.649049e-01
-4.716075e-01
-4.794760e-01
-4.849465e-01
-4.855669e-01
-4.809159e-01
-4.726706e-01
-4.636344e-01
-4.562626e-01
-4.516518e-01
-4.495733e-01
-4.491853e-01
-4.495064e-01
-4.492581e-01
-4.466875e-01
-4.401399e-01
-4.291817e-01
-4.152807e-01
-4.013766e-01
-3.905345e-01
-3.844252e-01
-3.825218e-01
-3.825548e-01
-3.818908e-01
-3.788223e-01
-3.730302e-01
-3.652692e-01
-3.567590e-01
-3.487269e-01
-3.422864e-01
-3.385205e-01
-3.384512e-01
-3.426583e-01
-3.506367e-01
-3.603764e-01
-3.687332e-01
-3.726747e-01
-3.707090e-01
-3.634847e-01
-3.531193e-01
-3.418419e-01
-3.310012e-01
-3.209119e-01
-3.111394e-01
-3.007146e-01
-2.883370e-01
-2.728816e-01
-2.540659e-01
-2.327090e-01
-2.103667e-01
-1.888077e-01
-1.697821e-01
-1.548597e-01
-1.449354e-01
-1.396863e-01
-1.376350e-01
-1.367732e-01
-1.350388e-01
-1.304289e-01
-1.214149e-01
-1.081216e-01
-9.345883e-02
-8.266445e-02
-8.073954e-02
-8.924748e-02
-1.048590e-01
-1.208832e-01
-1.308487e-01
-1.317718e-01
-1.250786e-01
-1.148969e-01
-1.053035e-01
-9.860622e-02
-9.543746e-02
-9.564436e-02
-9.855408e-02
-1.024216e-01
-1.041921e-01
-1.006084e-01
-9.022821e-02
-7.463520e-02
-5.748994e-02
-4.183550e-02
-2.752997e-02
-1.059777e-02
1.503565e-02
5.430838e-02
1.076166e-01
1.684043e-01
2.229738e-01
2.537193e-01
2.456987e-01
1.941192e-01
1.089115e-01
1.355602e-02
-6.197986e-02
-9.164148e-02
-6.306469e-02
1.690712e-02
1.230052e-01
2.187373e-01
2.682225e-01
2.488371e-01
1.596983e-01
2.233539e-02
-1.266413e-01
-2.477803e-01
-3.114221e-01
-3.066447e-01
-2.439231e-01
-1.508451e-01
-6.236589e-02
-8.921082e-03
-6.485085e-03
-5.200305e-02
-1.256965e-01
-1.990879e-01
-2.453593e-01
-2.481734e-01
-2.063744e-01
-1.337637e-01
-5.437716e-02
5.485403e-03
2.625890e-02
1.945292e-03
-5.827912e-02
-1.345392e-01
-2.043201e-01
-2.498186e-01
-2.617181e-01
-2.394959e-01
-1.898567e-01
-1.242443e-01
-5.548634e-02
6.052503e-03
5.544514e-02
9.365612e-02
1.249681e-01
1.528059e-01
1.766792e-01
1.924537e-01
1.958868e-01
1.869508e-01
1.719568e-01
1.621323e-01
1.693981e-01
2.011947e-01
2.562934e-01
3.232349e-01
3.825907e-01
4.129609e-01
3.985472e-01
3.350380e-01
2.316214e-01
1.088786e-01
-6.627337e-03
-8.990466e-02
-1.254325e-01
-1.127448e-01
-6.702124e-02
-1.361371e-02
2.182172e-02
2.354409e-02
-8.219755e-03
-5.802377e-02
-1.022014e-01
-1.189048e-01
-9.693275e-02
-3.974780e-02
3.672672e-02
1.110207e-01
1.643447e-01
1.869365e-01
1.806638e-01
1.571865e-01
1.321851e-01
1.179160e-01
1.175764e-01
1.241259e-01
1.237950e-01
1.023633e-01
5.145165e-02
-2.765745e-02
-1.240870e-01
-2.211141e-01
-3.018366e-01
-3.543890e-01
-3.749637e-01
-3.681165e-01
-3.447902e-01
-3.187763e-01
-3.023060e-01
-3.018420e-01
-3.157345e-01
-3.351062e-01
-3.477832e-01
-3.434434e-01
-3.177146e-01
-2.737393e-01
-2.209109e-01
-1.715059e-01
-1.366349e-01
-1.230766e-01
-1.319522e-01
-1.591945e-01
-1.971325e-01
-2.366163e-01
-2.694493e-01
-2.907392e-01
-3.003114e-01
-3.024853e-01
-3.042937e-01
-3.127361e-01
-3.317600e-01
-3.600579e-01
-3.911143e-01
-4.160257e-01
-4.276606e-01
-4.236195e-01
-4.063682e-01
-3.811022e-01
-3.534368e-01
-3.285324e-01
-3.113084e-01
-3.061002e-01
-3.148139e-01
-3.346097e-01
-3.574616e-01
-3.731224e-01
-3.744128e-01
-3.615066e-01
-3.420567e-01
-3.266979e-01
-3.228177e-01
-3.308942e-01
-3.457494e-01
-3.611847e-01
-3.740621e-01
-3.849319e-01
-3.955288e-01
-4.058990e-01
-4.137629e-01
-4.165398e-01
-4.142561e-01
-4.108831e-01
-4.127245e-01
-4.246232e-01
-4.465751e-01
-4.732617e-01
-4.969043e-01
-5.114738e-01
-5.155563e-01
-5.124038e-01
-5.076885e-01
-5.066580e-01
-5.121304e-01
-5.238681e-01
-5.392710e-01
-5.549311e-01
-5.681525e-01
-5.775874e-01
-5.829449e-01
-5.844592e-01
-5.826832e-01
-5.785950e-01
-5.737108e-01
-5.699456e-01
-5.690543e-01
-5.716999e-01
-5.766429e-01
-5.807635e-01
-5.801776e-01
-5.719997e-01
-5.559271e-01
-5.347733e-01
-5.134134e-01
-4.965653e-01
-4.868075e-01
-4.840371e-01
-4.862612e-01
-4.906768e-01
-4.942746e-01
-4.941157e-01
-4.879838e-01
-4.756724e-01
-4.600439e-01
-4.464710e-01
-4.402855e-01
-4.436855e-01
-4.543632e-01
-4.669926e-01
-4.765716e-01
-4.812139e-01
-4.824597e-01
-4.831683e-01
-4.849620e-01
-4.873415e-01
-4.888590e-01
-4.888642e-01
-4.881383e-01
-4.880818e-01
-4.894077e-01
-4.914014e-01
-4.921131e-01
-4.892880e-01
-4.816454e-01
-4.699615e-01
-4.572594e-01
-4.476333e-01
-4.441034e-01
-4.469155e-01
-4.537005e-01
-4.614356e-01
-4.684976e-01
-4.751034e-01
-4.820958e-01
-4.895386e-01
-4.964381e-01
-5.016294e-01
-5.049380e-01
-5.077593e-01
-5.126273e-01
-5.217680e-01
-5.353252e-01
-5.506163e-01
-5.633631e-01
-5.702339e-01
-5.708095e-01
-5.676004e-01
-5.643874e-01
-5.642243e-01
-5.682172e-01
-5.754148e-01
-5.836304e-01
-5.907432e-01
-5.957752e-01
-5.990535e-01
-6.013313e-01
-6.025772e-01
-6.015341e-01
-5.966335e-01
-5.877128e-01
-5.770907e-01
-5.687313e-01
-5.656467e-01
-5.674089e-01
-5.700091e-01
-5.685983e-01
-5.611913e-01
-5.503454e-01
-5.411928e-01
-5.371583e-01
-5.369230e-01
-5.355159e-01
-5.288225e-01
-5.174130e-01
-5.060275e-01
-4.990775e-01
-4.961970e-01
-4.918844e-01
-4.798061e-01
-4.583025e-01
-4.324815e-01
-4.110620e-01
-4.004119e-01
-4.003012e-01
-4.042920e-01
-4.040928e-01
-3.945257e-01
-3.758758e-01
-3.527982e-01
-3.313279e-01
-3.160142e-01
-3.082293e-01
-3.058564e-01
-3.043269e-01
-2.987135e-01
-2.861031e-01
-2.671273e-01
-2.456326e-01
-2.264123e-01
-2.124134e-01
-2.033587e-01
-1.964549e-01
-1.882248e-01
-1.761770e-01
-1.596933e-01
-1.401001e-01
-1.201040e-01
-1.027885e-01
-9.036822e-02
-8.308544e-02
-7.886505e-02
-7.419936e-02
-6.601948e-02
-5.345116e-02
-3.819041e-02
-2.322224e-02
-1.095399e-02
-2.150702e-03
3.880399e-03
8.367456e-03
1.209275e-02
1.491847e-02
1.623578e-02
1.607230e-02
1.578663e-02
1.749357e-02
2.254280e-02
3.028631e-02
3.820387e-02
4.341625e-02
4.452036e-02
4.234646e-02
3.901826e-02
3.613442e-02
3.370998e-02
3.077334e-02
2.689789e-02
2.311066e-02
2.129380e-02
2.262917e-02
2.651220e-02
3.089518e-02
3.365376e-02
3.368165e-02
3.093968e-02
2.599385e-02
2.005926e-02
1.549070e-02
1.537083e-02
2.138363e-02
3.144587e-02
3.991022e-02
4.129966e-02
3.485994e-02
2.575473e-02
2.147552e-02
2.630949e-02
3.829015e-02
5.085847e-02
5.778591e-02
5.756394e-02
5.397606e-02
5.257971e-02
5.595901e-02
6.132159e-02
6.208257e-02
5.227247e-02
3.072506e-02
2.134884e-03
-2.574741e-02
-4.679677e-02
-5.990826e-02
-6.906954e-02
-8.041880e-02
-9.838485e-02
-1.232374e-01
-1.512213e-01
-1.768216e-01
-1.956420e-01
-2.063827e-01
-2.111153e-01
-2.138032e-01
-2.177516e-01
-2.234788e-01
-2.286000e-01
-2.299609e-01
-2.263506e-01
-2.195258e-01
-2.126613e-01
-2.075201e-01
-2.027723e-01
-1.949476e-01
-1.812883e-01
-1.622643e-01
-1.419472e-01
-1.261082e-01
-1.193093e-01
-1.226886e-01
-1.336130e-01
-1.472077e-01
-1.586921e-01
-1.652101e-01
-1.664719e-01
-1.643278e-01
-1.617704e-01
-1.617648e-01
-1.661012e-01
-1.745444e-01
-1.847609e-01
-1.933420e-01
-1.975443e-01
-1.966480e-01
-1.919525e-01
-1.855349e-01
-1.789281e-01
-1.726524e-01
-1.664832e-01
-1.597979e-01
-1.517552e-01
-1.416040e-01
-1.292711e-01
-1.157591e-01
-1.027549e-01
-9.159582e-02
-8.252281e-02
-7.496156e-02
-6.856367e-02
-6.390633e-02
-6.198958e-02
-6.292853e-02
-6.524781e-02
-6.665315e-02
-6.555527e-02
-6.186851e-02
-5.656406e-02
-5.078560e-02
-4.545139e-02
-4.138527e-02
-3.941094e-02
-4.004789e-02
-4.301785e-02
-4.709293e-02
-5.062056e-02
-5.249169e-02
-5.285665e-02
-5.303652e-02
-5.475907e-02
-5.934233e-02
-6.725329e-02
-7.800315e-02
-9.024229e-02
-1.021012e-01
-1.117771e-01
-1.180726e-01
-1.205922e-01
-1.197112e-01
-1.165786e-01
-1.129623e-01
-1.105664e-01
-1.101138e-01
-1.110123e-01
-1.118908e-01
-1.114854e-01
-1.093073e-01
-1.058951e-01
-1.025678e-01
-1.007077e-01
-1.010194e-01
-1.033582e-01
-1.071295e-01
-1.116358e-01
-1.159936e-01
-1.190173e-01
-1.196641e-01
-1.179162e-01
-1.152620e-01
-1.141792e-01
-1.168936e-01
-1.242209e-01
-1.351489e-01
-1.473203e-01
-1.580581e-01
-1.653405e-01
-1.683126e-01
-1.673108e-01
-1.636003e-01
-1.589632e-01
-1.551356e-01
-1.531665e-01
-1.530254e-01
-1.538316e-01
-1.546595e-01
-1.553005e-01
-1.562830e-01
-1.581192e-01
-1.605480e-01
-1.625912e-01
-1.634743e-01
-1.636215e-01
-1.647912e-01
-1.690772e-01
-1.774268e-01
-1.887992e-01
-2.005899e-01
-2.098486e-01
-2.143253e-01
-2.129528e-01
-2.059857e-01
-1.948937e-01
-1.818709e-01
-1.690941e-01
-1.581157e-01
-1.495438e-01
-1.429143e-01
-1.367720e-01
-1.290451e-01
-1.176307e-01
-1.010534e-01
-7.910244e-02
-5.315333e-02
-2.574633e-02
5.420978e-04
2.417021e-02
4.485274e-02
6.298298e-02
7.897356e-02
9.298018e-02
1.048929e-01
1.143872e-01
1.210413e-01
1.245534e-01
1.249831e-01
1.228571e-01
1.189195e-01
1.135401e-01
1.063484e-01
9.668858e-02
8.459057e-02
7.120131e-02
5.809743e-02
4.605979e-02
3.443959e-02
2.167655e-02
6.429685e-03
-1.178758e-02
-3.301249e-02
-5.766534e-02
-8.671651e-02
-1.208746e-01
-1.595886e-01
-2.008003e-01
-2.416472e-01
-2.797026e-01
-3.141121e-01
-3.458857e-01
-3.769700e-01
-4.087508e-01
-4.412231e-01
-4.733259e-01
-5.038405e-01
-5.320890e-01
-5.581836e-01
-5.828402e-01
-6.068235e-01
-6.303351e-01
-6.528687e-01
-6.737664e-01
-6.930324e-01
-7.115656e-01
-7.304617e-01
-7.500484e-01
-7.696568e-01
-7.882875e-01
-8.053503e-01
-8.207792e-01
-8.347159e-01
-8.473689e-01
-8.592119e-01
-8.711360e-01
-8.841378e-01
-8.985200e-01
-9.131570e-01
-9.256454e-01
-9.335155e-01
-9.355147e-01
-9.317671e-01
-9.228125e-01
-9.086663e-01
-8.889185e-01
-8.637967e-01
-8.351063e-01
-8.059159e-01
-7.789859e-01
-7.552241e-01
-7.334948e-01
-7.118281e-01
-6.889466e-01
-6.650497e-01
-6.415617e-01
-6.202221e-01
-6.021285e-01
-5.871371e-01
-5.737433e-01
-5.594846e-01
-5.418447e-01
-5.193450e-01
-4.922466e-01
-4.624508e-01
-4.326840e-01
-4.053888e-01
-3.817603e-01
-3.613323e-01
-3.423958e-01
-3.230495e-01
-3.021108e-01
-2.792261e-01
-2.543554e-01
-2.273932e-01
-1.983635e-01
-1.678433e-01
-1.369292e-01
-1.065472e-01
-7.674118e-02
-4.683056e-02
-1.644770e-02
1.373200e-02
4.260835e-02
6.995642e-02
9.662192e-02
1.230810e-01
1.480126e-01
1.687247e-01
1.832380e-01
1.921192e-01
1.984581e-01
2.059817e-01
2.166773e-01
2.296046e-01
2.416909e-01
2.498873e-01
2.531572e-01
2.530014e-01
2.524113e-01
2.543150e-01
2.606408e-01
2.721476e-01
2.884792e-01
3.081897e-01
3.290181e-01
3.486423e-01
3.656210e-01
3.798856e-01
3.924273e-01
4.045295e-01
4.171935e-01
4.309396e-01
4.456746e-01
4.605690e-01
4.743455e-01
4.861346e-01
4.962815e-01
5.061879e-01
5.169626e-01
5.278255e-01
5.357054e-01
5.366857e-01
5.284982e-01
5.123750e-01
4.928370e-01
4.752266e-01
4.623640e-01
4.526107e-01
4.408831e-01
4.220783e-01
3.946287e-01
3.618716e-01
3.304389e-01
3.067187e-01
2.934885e-01
2.886238e-01
2.865801e-01
2.817047e-01
2.712762e-01
2.563793e-01
2.403427e-01
2.261971e-01
2.150288e-01
2.060950e-01
1.981249e-01
1.904636e-01
1.831283e-01
1.760227e-01
1.684048e-01
1.593850e-01
1.490507e-01
1.390023e-01
1.315181e-01
1.278336e-01
1.268874e-01
1.256623e-01
1.211011e-01
1.122541e-01
1.009180e-01
9.018903e-02
