# Supplementary material for: Air blast injuries killed the crew of the submarine H.L. Hunley
Source: PLoS One. 2017 Aug 23;12(8):e0182244. doi: 10.1371/journal.pone.0182244 (PMC5568114; doi:10.1371/journal.pone.0182244)
Supplement: S1 File — This file contains all the test data used for the conclusions presented in this publication. (ZIP) [file pone.0182244.s007.zip › Lance2017_HunleyData/MetalPlates_InAir_ShockTube_Pressure_Transmission/PlateBlasts_InAir_70milMembraneThickness_Gauge1.txt]

-5.425532e-04
-1.926485e-03
-4.032838e-03
-5.372533e-03
-5.112793e-03
-3.877207e-03
-3.097225e-03
-3.575847e-03
-4.705359e-03
-5.014335e-03
-3.403528e-03
2.831283e-05
4.117628e-03
7.473378e-03
9.309645e-03
9.681521e-03
9.100978e-03
8.040629e-03
6.802677e-03
5.699754e-03
5.149436e-03
5.510601e-03
6.860094e-03
8.930409e-03
1.119759e-02
1.299692e-02
1.364826e-02
1.263521e-02
9.786714e-03
5.398784e-03
3.356860e-04
-3.974639e-03
-5.981210e-03
-4.951812e-03
-1.705621e-03
1.792981e-03
3.858785e-03
4.160506e-03
3.379359e-03
2.048907e-03
8.991160e-05
-2.428955e-03
-4.419133e-03
-4.209290e-03
-1.190628e-03
3.078353e-03
5.751151e-03
4.924055e-03
1.136680e-03
-3.146117e-03
-5.403979e-03
-4.648538e-03
-1.711859e-03
1.653152e-03
4.069002e-03
5.323369e-03
6.123186e-03
7.047862e-03
7.635724e-03
6.551413e-03
2.912123e-03
-2.334037e-03
-6.428526e-03
-6.532479e-03
-1.843317e-03
5.644369e-03
1.233277e-02
1.523229e-02
1.355421e-02
8.680538e-03
2.929617e-03
-1.662007e-03
-3.868101e-03
-3.356111e-03
-7.058447e-04
2.698959e-03
5.187778e-03
5.684588e-03
4.350037e-03
2.342999e-03
8.497898e-04
2.927020e-04
4.111339e-04
9.653205e-04
2.193395e-03
4.494023e-03
7.727689e-03
1.098502e-02
1.312630e-02
1.352585e-02
1.229475e-02
9.925209e-03
6.919780e-03
3.811151e-03
1.353332e-03
4.109920e-04
1.494215e-03
4.430899e-03
8.571558e-03
1.323967e-02
1.783398e-02
2.151923e-02
2.307309e-02
2.136676e-02
1.622769e-02
8.870725e-03
1.426447e-03
-3.995238e-03
-5.991997e-03
-4.185261e-03
6.220829e-04
6.598768e-03
1.161390e-02
1.422762e-02
1.420621e-02
1.222049e-02
9.151666e-03
5.678933e-03
2.317098e-03
-4.855976e-04
-2.456124e-03
-3.549456e-03
-3.647246e-03
-2.232912e-03
1.279662e-03
6.576627e-03
1.183556e-02
1.439947e-02
1.246591e-02
6.532240e-03
-5.579614e-04
-5.175624e-03
-5.175653e-03
-1.344902e-03
3.109615e-03
4.779478e-03
2.359085e-03
-2.655644e-03
-7.214568e-03
-8.783907e-03
-6.776887e-03
-2.581480e-03
1.621169e-03
4.362311e-03
5.684374e-03
6.740353e-03
8.614694e-03
1.135976e-02
1.397309e-02
1.520032e-02
1.443500e-02
1.205552e-02
9.045392e-03
6.251637e-03
3.875569e-03
1.571130e-03
-1.033128e-03
-3.898538e-03
-6.498240e-03
-7.981538e-03
-7.446887e-03
-4.397446e-03
6.476642e-04
5.869917e-03
8.771181e-03
7.570344e-03
2.447313e-03
-4.340299e-03
-9.686446e-03
-1.142607e-02
-9.465260e-03
-5.596630e-03
-2.275828e-03
-1.133425e-03
-2.052228e-03
-3.392639e-03
-3.277763e-03
-1.048029e-03
2.209170e-03
4.471611e-03
4.320881e-03
2.026506e-03
-6.735005e-04
-1.945008e-03
-1.285850e-03
1.833540e-04
7.800038e-04
-3.318360e-04
-2.604753e-03
-4.700263e-03
-5.484452e-03
-4.658058e-03
-2.804426e-03
-9.754802e-04
1.885041e-05
2.573495e-04
6.799665e-04
2.163316e-03
4.490153e-03
6.382340e-03
6.704492e-03
5.593537e-03
4.309293e-03
3.972089e-03
4.502523e-03
4.839104e-03
4.130671e-03
2.545727e-03
8.937400e-04
-2.491882e-04
-7.784173e-04
-6.347126e-04
4.014475e-04
2.321635e-03
4.483769e-03
5.779830e-03
5.268245e-03
2.758063e-03
-1.018554e-03
-4.684219e-03
-6.773118e-03
-6.372126e-03
-3.661626e-03
-2.282738e-05
2.630255e-03
3.068824e-03
1.623879e-03
-9.997799e-06
1.171757e-04
2.974659e-03
7.918505e-03
1.298882e-02
1.598051e-02
1.566464e-02
1.234734e-02
7.382715e-03
2.125595e-03
-2.731694e-03
-6.972002e-03
-1.018586e-02
-1.135140e-02
-9.147591e-03
-2.937340e-03
6.251260e-03
1.566722e-02
2.208420e-02
2.362809e-02
2.075493e-02
1.554770e-02
1.006468e-02
5.300363e-03
1.371463e-03
-1.848346e-03
-4.447747e-03
-6.453266e-03
-7.717762e-03
-7.874755e-03
-6.657902e-03
-4.418776e-03
-2.327452e-03
-1.929994e-03
-4.222873e-03
-8.853412e-03
-1.412411e-02
-1.789520e-02
-1.869555e-02
-1.628087e-02
-1.154795e-02
-6.138253e-03
-1.815564e-03
4.208245e-04
1.006102e-03
1.484330e-03
3.163964e-03
5.832096e-03
7.730679e-03
6.911506e-03
2.844634e-03
-3.037161e-03
-8.201120e-03
-1.050141e-02
-9.207260e-03
-5.051718e-03
4.521933e-04
5.771448e-03
9.679581e-03
1.124316e-02
9.997778e-03
6.403163e-03
1.866630e-03
-2.155120e-03
-5.268003e-03
-8.284004e-03
-1.221145e-02
-1.710708e-02
-2.186380e-02
-2.503849e-02
-2.586239e-02
-2.453791e-02
-2.181221e-02
-1.852928e-02
-1.552052e-02
-1.349005e-02
-1.264318e-02
-1.245164e-02
-1.201362e-02
-1.076104e-02
-8.772774e-03
-6.386111e-03
-3.640921e-03
-2.828286e-04
3.652327e-03
7.379217e-03
9.633451e-03
9.522126e-03
7.234636e-03
4.007124e-03
1.360059e-03
2.210173e-04
5.870991e-04
1.823437e-03
3.126940e-03
3.744388e-03
3.033172e-03
6.062363e-04
-3.510912e-03
-8.868710e-03
-1.461184e-02
-1.945259e-02
-2.189607e-02
-2.091307e-02
-1.663574e-02
-1.043171e-02
-4.253247e-03
2.392132e-04
2.255904e-03
1.995759e-03
3.795361e-04
-1.436380e-03
-2.489449e-03
-2.185681e-03
-3.365877e-04
2.768784e-03
6.374095e-03
9.508284e-03
1.131604e-02
1.119847e-02
8.813821e-03
4.213129e-03
-1.867343e-03
-7.959058e-03
-1.242124e-02
-1.434412e-02
-1.403416e-02
-1.262334e-02
-1.115089e-02
-9.932288e-03
-8.713685e-03
-7.306284e-03
-5.943918e-03
-5.041346e-03
-4.763866e-03
-4.889071e-03
-4.920715e-03
-4.211148e-03
-2.192184e-03
1.115037e-03
4.710445e-03
7.012113e-03
6.937184e-03
4.654522e-03
1.254984e-03
-2.229705e-03
-5.396357e-03
-8.199674e-03
-1.038563e-02
-1.130928e-02
-1.027558e-02
-7.156444e-03
-2.876711e-03
7.873237e-04
2.313723e-03
1.646697e-03
2.320829e-04
-3.097402e-04
4.715998e-04
1.792591e-03
2.600875e-03
2.304484e-03
6.740137e-04
-2.429478e-03
-6.757862e-03
-1.114447e-02
-1.370244e-02
-1.300091e-02
-9.324114e-03
-4.829144e-03
-2.230704e-03
-2.894678e-03
-5.875739e-03
-8.756641e-03
-9.598905e-03
-8.334243e-03
-6.476984e-03
-5.584968e-03
-5.941112e-03
-6.533337e-03
-6.102604e-03
-4.151839e-03
-1.129078e-03
2.033557e-03
4.391521e-03
5.229482e-03
4.270627e-03
1.899525e-03
-9.059262e-04
-3.114435e-03
-4.302639e-03
-4.830818e-03
-5.325135e-03
-5.926194e-03
-6.028441e-03
-4.822218e-03
-2.192632e-03
8.697620e-04
2.801214e-03
2.561843e-03
3.817456e-04
-2.532249e-03
-5.085244e-03
-7.095572e-03
-9.019358e-03
-1.104351e-02
-1.266586e-02
-1.321032e-02
-1.264335e-02
-1.177534e-02
-1.157529e-02
-1.221110e-02
-1.276968e-02
-1.202835e-02
-9.598842e-03
-6.306624e-03
-3.377446e-03
-1.243864e-03
7.755601e-04
3.606080e-03
7.302828e-03
1.079636e-02
1.263453e-02
1.198900e-02
9.209017e-03
5.723492e-03
3.414027e-03
3.680328e-03
6.627247e-03
1.093082e-02
1.459471e-02
1.616112e-02
1.551378e-02
1.361535e-02
1.142345e-02
9.089362e-03
6.273301e-03
3.120856e-03
6.162470e-04
-2.765942e-04
2.191532e-04
6.252001e-04
-5.577492e-04
-3.590466e-03
-7.416904e-03
-1.058412e-02
-1.210318e-02
-1.164548e-02
-9.308979e-03
-5.459152e-03
-8.339787e-04
3.383294e-03
5.930679e-03
6.143373e-03
4.288871e-03
1.216272e-03
-2.281123e-03
-5.764916e-03
-8.920139e-03
-1.114610e-02
-1.152521e-02
-9.392532e-03
-5.089290e-03
-2.088359e-04
2.977749e-03
2.658616e-03
-1.421447e-03
-7.554428e-03
-1.272101e-02
-1.412678e-02
-1.088578e-02
-4.783721e-03
6.545896e-04
2.399365e-03
-2.049016e-04
-5.403933e-03
-1.060996e-02
-1.403164e-02
-1.525554e-02
-1.488991e-02
-1.384727e-02
-1.267664e-02
-1.127765e-02
-9.181579e-03
-6.136126e-03
-2.494559e-03
8.361134e-04
2.836861e-03
3.020238e-03
1.902131e-03
8.091101e-04
8.854530e-04
2.002616e-03
2.738061e-03
1.715131e-03
-9.584567e-04
-3.651968e-03
-4.540430e-03
-2.938180e-03
4.034022e-04
3.993559e-03
6.669162e-03
8.288463e-03
9.507454e-03
1.085903e-02
1.209159e-02
1.235482e-02
1.078052e-02
6.827794e-03
4.745065e-04
-7.475392e-03
-1.524650e-02
-2.055378e-02
-2.162470e-02
-1.821550e-02
-1.188522e-02
-5.148660e-03
2.268418e-05
3.211463e-03
5.228805e-03
6.806122e-03
7.650547e-03
6.823914e-03
3.974573e-03
8.576254e-05
-3.036356e-03
-4.042201e-03
-2.886350e-03
-5.654347e-04
1.785059e-03
3.509888e-03
4.418219e-03
4.452510e-03
3.465449e-03
1.295917e-03
-1.943593e-03
-5.672710e-03
-8.978758e-03
-1.099071e-02
-1.123645e-02
-9.840182e-03
-7.475331e-03
-4.981453e-03
-2.787802e-03
-6.144525e-04
2.164401e-03
5.699943e-03
9.160907e-03
1.115836e-02
1.079583e-02
8.326492e-03
4.844174e-03
1.458235e-03
-1.287240e-03
-3.479915e-03
-5.541600e-03
-7.803121e-03
-1.023050e-02
-1.249998e-02
-1.426946e-02
-1.528204e-02
-1.523768e-02
-1.379305e-02
-1.095172e-02
-7.506377e-03
-4.856056e-03
-4.065843e-03
-4.987595e-03
-6.377428e-03
-6.916999e-03
-6.117589e-03
-4.359517e-03
-2.284495e-03
-2.466665e-04
1.740792e-03
3.650996e-03
5.110737e-03
5.481796e-03
4.353401e-03
2.031242e-03
-4.404310e-04
-1.812456e-03
-1.340946e-03
8.028438e-04
3.589628e-03
5.549936e-03
5.407854e-03
2.741092e-03
-1.641670e-03
-5.892965e-03
-7.942086e-03
-6.656103e-03
-2.719980e-03
1.512700e-03
3.403535e-03
1.790678e-03
-2.252056e-03
-6.263079e-03
-8.052626e-03
-6.798778e-03
-2.981754e-03
2.295561e-03
7.781384e-03
1.217488e-02
1.429458e-02
1.356991e-02
1.043637e-02
6.089886e-03
1.744210e-03
-1.944843e-03
-4.924691e-03
-7.455252e-03
-9.823447e-03
-1.216560e-02
-1.426516e-02
-1.533463e-02
-1.420102e-02
-1.021085e-02
-4.258235e-03
1.246265e-03
3.826198e-03
2.718081e-03
-5.229712e-04
-3.066422e-03
-2.625999e-03
1.266260e-03
7.205123e-03
1.279077e-02
1.572949e-02
1.466164e-02
9.606510e-03
2.030256e-03
-5.607936e-03
-1.091640e-02
-1.275667e-02
-1.166125e-02
-9.143729e-03
-6.565495e-03
-4.485806e-03
-2.812821e-03
-1.392258e-03
-4.475985e-04
-5.236619e-04
-2.018218e-03
-4.682860e-03
-7.510845e-03
-9.189649e-03
-8.804539e-03
-6.205856e-03
-1.857604e-03
3.442682e-03
8.637670e-03
1.242417e-02
1.353374e-02
1.133793e-02
6.472056e-03
9.470058e-04
-2.683029e-03
-2.839132e-03
6.445584e-06
3.707503e-03
5.997512e-03
5.940035e-03
4.297816e-03
2.791450e-03
2.854588e-03
4.675732e-03
7.121925e-03
8.503425e-03
7.503656e-03
3.681556e-03
-2.445783e-03
-9.510960e-03
-1.566806e-02
-1.936381e-02
-2.011588e-02
-1.857754e-02
-1.581348e-02
-1.259477e-02
-9.331979e-03
-6.346227e-03
-3.947353e-03
-2.333144e-03
-1.558883e-03
-1.547728e-03
-2.043688e-03
-2.649803e-03
-3.046557e-03
-3.124714e-03
-2.771994e-03
-1.586399e-03
9.377481e-04
4.748590e-03
8.790297e-03
1.133147e-02
1.088667e-02
7.126043e-03
1.265710e-03
-4.339323e-03
-7.343567e-03
-6.701396e-03
-3.193784e-03
1.238968e-03
4.826015e-03
6.926703e-03
8.032138e-03
9.050289e-03
1.051746e-02
1.218214e-02
1.307232e-02
1.199309e-02
8.301875e-03
2.600868e-03
-3.221493e-03
-6.926650e-03
-7.337878e-03
-5.121189e-03
-2.275608e-03
-7.535116e-04
-1.254809e-03
-2.968392e-03
-4.254080e-03
-3.644125e-03
-5.501601e-04
4.508315e-03
1.007608e-02
1.429621e-02
1.570686e-02
1.393860e-02
9.864666e-03
5.058324e-03
9.088182e-04
-1.964602e-03
-3.648613e-03
-4.508857e-03
-4.883748e-03
-4.955885e-03
-4.626277e-03
-3.548676e-03
-1.553540e-03
9.217228e-04
3.065906e-03
4.497810e-03
5.727794e-03
7.672527e-03
1.068186e-02
1.406970e-02
1.656638e-02
1.714923e-02
1.549569e-02
1.192727e-02
7.197260e-03
2.315371e-03
-1.691899e-03
-4.133846e-03
-4.938916e-03
-4.645777e-03
-4.085281e-03
-3.942501e-03
-4.403767e-03
-5.004483e-03
-4.747867e-03
-2.529600e-03
2.224724e-03
8.992057e-03
1.604827e-02
2.110021e-02
2.246568e-02
2.004634e-02
1.530322e-02
1.023634e-02
6.245233e-03
3.714953e-03
2.342093e-03
1.614981e-03
1.043090e-03
2.309048e-04
-9.720889e-04
-2.313831e-03
-3.267623e-03
-3.495080e-03
-3.231458e-03
-3.101574e-03
-3.406342e-03
-3.592104e-03
-2.613646e-03
1.717507e-05
3.564313e-03
6.491948e-03
7.515650e-03
6.292061e-03
3.373509e-03
-1.524696e-04
-2.923470e-03
-3.603352e-03
-1.475624e-03
2.951349e-03
7.941193e-03
1.135303e-02
1.182065e-02
9.491283e-03
5.857570e-03
2.886967e-03
2.011585e-03
3.409155e-03
5.856102e-03
7.388487e-03
6.574707e-03
3.511769e-03
-3.280183e-04
-3.289085e-03
-4.721646e-03
-5.206634e-03
-5.769369e-03
-6.874722e-03
-8.073264e-03
-8.511380e-03
-7.751794e-03
-6.141450e-03
-4.466075e-03
-3.333618e-03
-2.871909e-03
-2.808892e-03
-2.650592e-03
-1.911366e-03
-4.671519e-04
1.268642e-03
2.703785e-03
3.682201e-03
4.653362e-03
6.169585e-03
8.219575e-03
1.002563e-02
1.051553e-02
9.177416e-03
6.601610e-03
4.106720e-03
2.717093e-03
2.523598e-03
3.011491e-03
3.775210e-03
4.680177e-03
5.348665e-03
4.721045e-03
1.416147e-03
-5.142169e-03
-1.366537e-02
-2.107072e-02
-2.398905e-02
-2.071347e-02
-1.211062e-02
-9.702501e-04
9.484267e-03
1.691479e-02
2.046228e-02
2.053281e-02
1.814455e-02
1.447547e-02
1.077700e-02
8.124342e-03
6.785970e-03
5.918644e-03
4.241096e-03
1.194831e-03
-2.573005e-03
-5.860053e-03
-7.951881e-03
-9.009294e-03
-9.546822e-03
-9.711882e-03
-9.187191e-03
-7.727549e-03
-5.635110e-03
-3.705341e-03
-2.823120e-03
-3.546114e-03
-5.768599e-03
-8.543281e-03
-1.033959e-02
-9.859979e-03
-6.937030e-03
-2.729382e-03
1.026064e-03
3.069563e-03
3.098393e-03
1.437282e-03
-1.513566e-03
-5.361408e-03
-9.314965e-03
-1.194470e-02
-1.170382e-02
-8.004981e-03
-1.924443e-03
4.161685e-03
7.724911e-03
7.173333e-03
2.404575e-03
-5.139629e-03
-1.287803e-02
-1.803829e-02
-1.891888e-02
-1.572676e-02
-1.030637e-02
-4.902671e-03
-9.321152e-04
1.316854e-03
2.048102e-03
1.301744e-03
-8.588976e-04
-3.582038e-03
-5.076366e-03
-3.708058e-03
5.179886e-04
5.593253e-03
8.755869e-03
8.338664e-03
4.753000e-03
3.453384e-05
-3.498124e-03
-4.530637e-03
-3.298628e-03
-1.137134e-03
6.220141e-04
1.475495e-03
1.602309e-03
1.158303e-03
8.382416e-06
-1.868135e-03
-4.010313e-03
-5.659570e-03
-6.175768e-03
-5.235120e-03
-2.917807e-03
9.755708e-05
2.525075e-03
3.030979e-03
1.111466e-03
-2.424005e-03
-5.782023e-03
-7.076090e-03
-5.203461e-03
-3.558995e-04
5.925985e-03
1.124905e-02
1.338078e-02
1.134196e-02
5.962809e-03
-4.490576e-04
-5.254887e-03
-6.905256e-03
-5.722572e-03
-3.405541e-03
-1.660036e-03
-1.147411e-03
-1.483282e-03
-1.918303e-03
-1.956977e-03
-1.634603e-03
-1.481630e-03
-2.119224e-03
-3.620581e-03
-5.230605e-03
-5.887439e-03
-5.106936e-03
-3.305137e-03
-1.293052e-03
3.843590e-04
1.603357e-03
2.370205e-03
2.506046e-03
1.588885e-03
-7.260657e-04
-4.111312e-03
-7.211289e-03
-8.109043e-03
-5.534203e-03
8.346752e-05
6.643826e-03
1.155453e-02
1.319713e-02
1.167996e-02
8.526592e-03
5.679408e-03
4.464293e-03
5.037182e-03
6.510186e-03
7.522443e-03
6.835165e-03
3.791568e-03
-1.333549e-03
-7.295617e-03
-1.240259e-02
-1.534119e-02
-1.567993e-02
-1.378550e-02
-1.045446e-02
-6.593196e-03
-2.971581e-03
-2.083942e-05
2.188547e-03
3.725261e-03
4.578935e-03
4.742406e-03
4.517234e-03
4.633892e-03
5.904198e-03
8.578200e-03
1.192826e-02
1.448514e-02
1.484099e-02
1.247088e-02
8.027943e-03
2.976866e-03
-1.124798e-03
-3.215692e-03
-2.918786e-03
-4.807193e-04
3.236661e-03
6.787323e-03
8.577867e-03
7.691259e-03
4.469126e-03
3.318114e-04
-3.006086e-03
-4.375089e-03
-3.626856e-03
-1.573322e-03
5.910524e-04
2.060888e-03
2.819482e-03
3.366468e-03
4.111377e-03
5.018367e-03
5.698279e-03
5.729154e-03
4.967337e-03
3.726761e-03
2.694166e-03
2.500442e-03
3.182347e-03
4.037252e-03
4.106196e-03
2.881772e-03
5.984017e-04
-2.060905e-03
-4.436619e-03
-6.164295e-03
-7.258041e-03
-8.072725e-03
-8.993718e-03
-9.892241e-03
-9.911415e-03
-8.080574e-03
-4.327561e-03
1.966019e-04
3.924564e-03
6.016830e-03
6.742351e-03
6.897381e-03
7.024268e-03
7.198587e-03
7.366279e-03
7.610750e-03
7.990539e-03
8.261508e-03
7.928400e-03
6.596734e-03
4.287197e-03
1.496722e-03
-1.050722e-03
-2.907039e-03
-4.338008e-03
-6.224093e-03
-9.292813e-03
-1.318435e-02
-1.620282e-02
-1.624306e-02
-1.235344e-02
-5.626582e-03
1.345964e-03
5.909686e-03
6.619036e-03
3.781067e-03
-8.362019e-04
-5.023752e-03
-7.333067e-03
-7.585128e-03
-6.347370e-03
-4.100505e-03
-1.084830e-03
2.174329e-03
4.607848e-03
5.194562e-03
3.909287e-03
2.078955e-03
1.676708e-03
3.946562e-03
8.373119e-03
1.287837e-02
1.519017e-02
1.433105e-02
1.109419e-02
7.292824e-03
4.507404e-03
3.187557e-03
2.532023e-03
1.156916e-03
-1.790996e-03
-5.807814e-03
-9.223041e-03
-1.040253e-02
-9.051459e-03
-6.518701e-03
-4.778923e-03
-4.908209e-03
-6.324454e-03
-7.338383e-03
-6.439455e-03
-3.288272e-03
1.206169e-03
5.536387e-03
8.300999e-03
8.615298e-03
6.401249e-03
2.580910e-03
-1.202002e-03
-3.453122e-03
-3.729979e-03
-2.813813e-03
-1.966876e-03
-1.911221e-03
-2.421320e-03
-2.801491e-03
-2.643199e-03
-2.099764e-03
-1.598416e-03
-1.511354e-03
-2.103589e-03
-3.526662e-03
-5.609883e-03
-7.639873e-03
-8.487610e-03
-7.171890e-03
-3.570967e-03
1.237698e-03
5.364655e-03
7.025945e-03
5.419253e-03
1.112427e-03
-4.227762e-03
-8.702568e-03
-1.118333e-02
-1.170114e-02
-1.091707e-02
-9.278956e-03
-6.758716e-03
-3.331782e-03
4.800210e-04
3.649413e-03
5.224233e-03
4.971432e-03
3.672152e-03
2.812723e-03
3.707915e-03
6.631648e-03
1.067815e-02
1.442318e-02
1.674429e-02
1.720953e-02
1.599677e-02
1.360893e-02
1.057994e-02
7.302474e-03
4.086026e-03
1.348193e-03
-3.679643e-04
-6.883466e-04
2.648714e-04
1.861421e-03
3.215491e-03
3.430811e-03
1.823355e-03
-1.751417e-03
-6.619909e-03
-1.138140e-02
-1.442506e-02
-1.460003e-02
-1.171059e-02
-6.646680e-03
-1.102253e-03
3.052922e-03
4.533566e-03
3.160239e-03
-1.931174e-04
-4.197304e-03
-7.765574e-03
-1.037961e-02
-1.193064e-02
-1.231890e-02
-1.122676e-02
-8.378021e-03
-4.087744e-03
5.681171e-04
4.313765e-03
6.464382e-03
7.202047e-03
7.238124e-03
7.348149e-03
8.100752e-03
9.679886e-03
1.174650e-02
1.356952e-02
1.449805e-02
1.438921e-02
1.356494e-02
1.237250e-02
1.088397e-02
9.123231e-03
7.517459e-03
6.858765e-03
7.601432e-03
9.235636e-03
1.053294e-02
1.046665e-02
8.812338e-03
5.892632e-03
2.009663e-03
-2.645326e-03
-7.577398e-03
-1.168737e-02
-1.355033e-02
-1.214444e-02
-7.508480e-03
-8.782873e-04
5.805195e-03
1.079004e-02
1.331048e-02
1.368217e-02
1.252116e-02
9.821245e-03
5.017959e-03
-1.819317e-03
-9.040102e-03
-1.411903e-02
-1.558426e-02
-1.420674e-02
-1.221558e-02
-1.137634e-02
-1.177368e-02
-1.218979e-02
-1.137629e-02
-8.940299e-03
-5.291727e-03
-1.101621e-03
3.028446e-03
6.500898e-03
8.607855e-03
8.734021e-03
6.832413e-03
3.728062e-03
8.565961e-04
-4.566955e-04
3.241542e-04
2.718678e-03
5.517378e-03
7.394290e-03
7.543689e-03
6.023874e-03
3.613440e-03
1.230325e-03
-7.588563e-04
-2.803285e-03
-5.626662e-03
-9.230642e-03
-1.243506e-02
-1.354214e-02
-1.159008e-02
-7.121214e-03
-1.891584e-03
2.196899e-03
4.165280e-03
4.315715e-03
3.717311e-03
3.358463e-03
3.686320e-03
4.639380e-03
5.704911e-03
5.860361e-03
3.861389e-03
-9.175012e-04
-7.715315e-03
-1.450563e-02
-1.908825e-02
-2.041135e-02
-1.916491e-02
-1.715366e-02
-1.590811e-02
-1.573415e-02
-1.598615e-02
-1.600574e-02
-1.553500e-02
-1.434882e-02
-1.201119e-02
-8.392516e-03
-4.342872e-03
-1.472364e-03
-9.449538e-04
-2.373391e-03
-3.945737e-03
-3.778488e-03
-1.375910e-03
1.947139e-03
3.921985e-03
2.846259e-03
-1.197881e-03
-6.284440e-03
-9.904789e-03
-1.064972e-02
-9.011438e-03
-6.775764e-03
-5.585552e-03
-5.756241e-03
-6.185908e-03
-5.434560e-03
-3.085003e-03
-1.234151e-04
2.069971e-03
3.102063e-03
3.884241e-03
5.600080e-03
8.425695e-03
1.121047e-02
1.230848e-02
1.085067e-02
7.551237e-03
4.451409e-03
3.639481e-03
5.735784e-03
9.282171e-03
1.166268e-02
1.095504e-02
7.203021e-03
2.084725e-03
-2.517313e-03
-5.629540e-03
-7.234829e-03
-7.744467e-03
-7.663599e-03
-7.527066e-03
-7.734874e-03
-8.231713e-03
-8.396269e-03
-7.435467e-03
-5.144461e-03
-2.441749e-03
-9.923007e-04
-1.916798e-03
-4.653589e-03
-7.139864e-03
-7.229010e-03
-4.118016e-03
1.238042e-03
6.771286e-03
1.045407e-02
1.132506e-02
9.817260e-03
7.168329e-03
4.404748e-03
1.755553e-03
-1.133800e-03
-4.549348e-03
-8.198853e-03
-1.118881e-02
-1.249745e-02
-1.160601e-02
-8.783652e-03
-4.834385e-03
-6.436658e-04
3.043300e-03
5.578505e-03
6.380386e-03
5.106944e-03
1.957991e-03
-2.169520e-03
-5.938262e-03
-8.197591e-03
-8.569855e-03
-7.594277e-03
-6.417277e-03
-6.265313e-03
-7.844885e-03
-1.082905e-02
-1.383898e-02
-1.521534e-02
-1.415267e-02
-1.123985e-02
-7.927983e-03
-5.476878e-03
-4.288396e-03
-3.937589e-03
-3.604668e-03
-2.628677e-03
-1.038834e-03
3.179773e-04
4.525089e-04
-6.852357e-04
-1.879134e-03
-1.671886e-03
1.840441e-04
2.429997e-03
3.593649e-03
3.515740e-03
3.380027e-03
4.215211e-03
5.690403e-03
6.618974e-03
6.410334e-03
5.626362e-03
5.095057e-03
4.891965e-03
4.527206e-03
3.943526e-03
3.887341e-03
5.227697e-03
8.169231e-03
1.213186e-02
1.607008e-02
1.876691e-02
1.911300e-02
1.656038e-02
1.157348e-02
5.607461e-03
4.373561e-04
-2.702779e-03
-3.478773e-03
-2.161658e-03
7.979862e-04
4.891678e-03
9.525784e-03
1.407973e-02
1.787406e-02
1.993429e-02
1.900904e-02
1.430861e-02
6.528334e-03
-1.951484e-03
-8.190803e-03
-1.034340e-02
-8.550049e-03
-4.554511e-03
-5.529557e-04
1.913351e-03
2.527111e-03
2.085397e-03
1.835919e-03
2.638494e-03
4.411499e-03
6.143542e-03
6.469636e-03
4.546394e-03
7.816356e-04
-3.079475e-03
-4.830256e-03
-3.280472e-03
8.264705e-04
5.386734e-03
8.536271e-03
9.813305e-03
9.959802e-03
9.828629e-03
9.590285e-03
8.895654e-03
7.596047e-03
6.121216e-03
5.061519e-03
4.448613e-03
3.660972e-03
2.142349e-03
6.021254e-05
-1.892464e-03
-3.244120e-03
-4.139565e-03
-5.060512e-03
-6.318736e-03
-7.793627e-03
-8.986404e-03
-9.285956e-03
-8.328761e-03
-6.241373e-03
-3.544211e-03
-7.701272e-04
1.816091e-03
4.080283e-03
5.649623e-03
5.837840e-03
4.111963e-03
7.333409e-04
-3.109191e-03
-5.987245e-03
-7.224256e-03
-7.254825e-03
-7.035094e-03
-7.162272e-03
-7.508345e-03
-7.501572e-03
-6.658232e-03
-4.942566e-03
-2.740492e-03
-5.678192e-04
1.123393e-03
1.933624e-03
1.604012e-03
3.219975e-04
-1.167341e-03
-2.043460e-03
-2.213958e-03
-2.583673e-03
-4.256785e-03
-7.317391e-03
-1.049471e-02
-1.210878e-02
-1.131944e-02
-8.597037e-03
-5.283127e-03
-2.739607e-03
-1.582705e-03
-1.417412e-03
-1.316086e-03
-7.031933e-04
2.008537e-04
8.330822e-04
1.080303e-03
1.467703e-03
2.543271e-03
4.187551e-03
5.614369e-03
6.025723e-03
5.218005e-03
3.597976e-03
1.731102e-03
-4.718602e-05
-1.595225e-03
-2.658450e-03
-2.778709e-03
-1.639054e-03
5.218292e-04
2.959488e-03
4.997106e-03
6.579482e-03
8.166641e-03
9.948215e-03
1.117365e-02
1.040995e-02
6.586439e-03
-1.068263e-04
-8.140457e-03
-1.530210e-02
-1.965739e-02
-2.039761e-02
-1.814650e-02
-1.448999e-02
-1.104164e-02
-8.705674e-03
-7.522092e-03
-6.948631e-03
-6.231030e-03
-4.731504e-03
-2.310027e-03
3.319264e-04
1.793626e-03
8.696358e-04
-2.336489e-03
-6.101806e-03
-8.040286e-03
-6.681135e-03
-2.483946e-03
2.421666e-03
5.529933e-03
5.407968e-03
2.445335e-03
-1.463584e-03
-4.070067e-03
-4.063993e-03
-1.730658e-03
1.412266e-03
3.690653e-03
4.252849e-03
3.297397e-03
1.626082e-03
1.140805e-04
-5.681196e-04
-1.187823e-04
1.273617e-03
3.041285e-03
4.569232e-03
5.444031e-03
5.527778e-03
5.040888e-03
4.589808e-03
4.842506e-03
5.962849e-03
7.360583e-03
8.028625e-03
7.146623e-03
4.498312e-03
5.498949e-04
-3.700303e-03
-6.995850e-03
-8.232244e-03
-6.935377e-03
-3.531038e-03
8.104657e-04
4.651788e-03
6.839289e-03
6.952017e-03
5.468248e-03
3.464988e-03
1.954282e-03
1.329292e-03
1.331551e-03
1.450226e-03
1.322603e-03
9.016799e-04
4.857232e-04
6.374104e-04
1.797890e-03
3.669598e-03
5.044853e-03
4.636278e-03
2.336570e-03
-4.263337e-04
-1.789229e-03
-1.036372e-03
8.504703e-04
2.185293e-03
2.116495e-03
1.222886e-03
7.071304e-04
1.168013e-03
2.207157e-03
3.029340e-03
3.162224e-03
2.616031e-03
1.650950e-03
5.952395e-04
-2.208867e-04
-5.797735e-04
-4.972366e-04
-1.137278e-04
6.473242e-04
2.211231e-03
4.892287e-03
8.201039e-03
1.075881e-02
1.110560e-02
8.709471e-03
4.267620e-03
-8.617293e-04
-5.455613e-03
-8.794006e-03
-1.055131e-02
-1.058810e-02
-8.872954e-03
-5.498495e-03
-7.933286e-04
4.444213e-03
8.852139e-03
1.095130e-02
1.005500e-02
6.904978e-03
3.355447e-03
1.319905e-03
1.874536e-03
5.031861e-03
9.910552e-03
1.495508e-02
1.832220e-02
1.858685e-02
1.548147e-02
1.018853e-02
4.930702e-03
1.935936e-03
2.232644e-03
5.013743e-03
8.075368e-03
9.123893e-03
7.148261e-03
2.992283e-03
-1.254606e-03
-3.653721e-03
-3.638532e-03
-2.197008e-03
-9.174501e-04
-7.270239e-04
-1.435250e-03
-2.362840e-03
-3.148768e-03
-3.773279e-03
-4.005647e-03
-3.232388e-03
-1.010186e-03
2.287070e-03
5.486681e-03
7.392104e-03
7.722549e-03
7.441281e-03
8.094345e-03
1.057949e-02
1.434920e-02
1.771904e-02
1.897765e-02
1.744658e-02
1.384993e-02
9.799845e-03
6.687348e-03
4.775475e-03
3.268564e-03
1.287446e-03
-1.184796e-03
-3.248292e-03
-3.880586e-03
-2.785633e-03
-5.973115e-04
1.595407e-03
2.942757e-03
3.288860e-03
3.141077e-03
3.141914e-03
3.397560e-03
3.283580e-03
1.989085e-03
-6.993435e-04
-4.106360e-03
-7.051902e-03
-8.494448e-03
-7.946973e-03
-5.495982e-03
-1.594790e-03
3.085227e-03
7.644858e-03
1.094069e-02
1.177246e-02
9.351426e-03
3.889392e-03
-3.097392e-03
-9.140084e-03
-1.176219e-02
-9.555398e-03
-2.908479e-03
5.957983e-03
1.385237e-02
1.811699e-02
1.789975e-02
1.427475e-02
9.152119e-03
3.926954e-03
-1.016349e-03
-5.680786e-03
-9.541315e-03
-1.144065e-02
-1.050369e-02
-7.113708e-03
-2.864684e-03
5.587533e-04
2.562864e-03
3.833448e-03
5.436495e-03
7.724591e-03
9.983476e-03
1.099373e-02
1.002512e-02
7.531981e-03
4.912487e-03
3.407206e-03
3.148959e-03
3.288751e-03
2.939253e-03
1.891337e-03
5.206587e-04
-7.691097e-04
-1.868978e-03
-2.747278e-03
-3.038009e-03
-2.076196e-03
4.448278e-04
3.850112e-03
6.671490e-03
7.549875e-03
6.019807e-03
2.674109e-03
-1.107500e-03
-3.644409e-03
-3.664884e-03
-1.002955e-03
3.270165e-03
7.479439e-03
1.020762e-02
1.068822e-02
8.692272e-03
4.425211e-03
-1.342463e-03
-7.242982e-03
-1.168015e-02
-1.345394e-02
-1.223892e-02
-8.638967e-03
-3.880595e-03
5.743992e-04
3.375878e-03
3.718712e-03
1.813053e-03
-1.061579e-03
-3.261966e-03
-3.878605e-03
-3.338722e-03
-2.926052e-03
-3.522958e-03
-4.651534e-03
-4.797619e-03
-2.854442e-03
6.772515e-04
3.922366e-03
5.037872e-03
3.470064e-03
9.654453e-05
-3.588827e-03
-6.389308e-03
-7.778390e-03
-7.783332e-03
-6.768306e-03
-5.288812e-03
-3.954036e-03
-3.281278e-03
-3.567747e-03
-4.716929e-03
-6.019363e-03
-6.160871e-03
-3.817261e-03
1.258196e-03
7.481448e-03
1.200698e-02
1.260979e-02
9.434532e-03
4.970878e-03
2.207014e-03
2.596386e-03
5.380853e-03
8.391801e-03
9.462018e-03
7.590120e-03
3.370593e-03
-1.418231e-03
-4.755804e-03
-5.280133e-03
-2.720270e-03
2.180216e-03
8.021143e-03
1.316551e-02
1.616410e-02
1.621089e-02
1.352064e-02
9.325850e-03
5.310940e-03
2.775905e-03
2.111499e-03
2.876085e-03
4.227865e-03
5.299646e-03
5.417561e-03
4.313267e-03
2.274400e-03
-1.912821e-05
-1.953162e-03
-3.365972e-03
-4.546041e-03
-5.836156e-03
-7.155358e-03
-7.872509e-03
-7.198879e-03
-4.799090e-03
-1.147542e-03
2.606704e-03
5.178565e-03
5.791259e-03
4.561517e-03
2.377148e-03
3.037827e-04
-1.095209e-03
-1.981802e-03
-2.808897e-03
-3.680342e-03
-4.156853e-03
-3.637808e-03
-1.866056e-03
9.151249e-04
4.169575e-03
7.269810e-03
9.455764e-03
9.816501e-03
7.716727e-03
3.568273e-03
-7.883881e-04
-2.827417e-03
-1.082989e-03
3.415993e-03
7.583925e-03
8.621302e-03
6.256994e-03
2.746795e-03
6.519276e-04
5.557157e-04
7.355573e-04
-1.198446e-03
-6.298912e-03
-1.339937e-02
-1.970619e-02
-2.231516e-02
-1.982406e-02
-1.325397e-02
-5.701146e-03
-6.924584e-04
-8.250014e-05
-2.906598e-03
-6.147123e-03
-6.943886e-03
-4.593330e-03
-8.907111e-04
1.313928e-03
2.344082e-04
-3.588647e-03
-7.801399e-03
-1.004975e-02
-9.516847e-03
-6.990131e-03
-3.761217e-03
-6.075732e-04
2.354822e-03
5.157136e-03
7.445902e-03
8.411838e-03
7.302820e-03
4.173036e-03
1.497895e-04
-3.193664e-03
-4.885164e-03
-5.100071e-03
-4.809676e-03
-4.955836e-03
-5.856269e-03
-7.187062e-03
-8.352385e-03
-8.855022e-03
-8.525939e-03
-7.655786e-03
-6.893115e-03
-6.761623e-03
-7.120777e-03
-7.166914e-03
-6.114152e-03
-3.984589e-03
-1.744604e-03
-6.138266e-04
-1.211093e-03
-3.327084e-03
-6.337207e-03
-9.583416e-03
-1.232958e-02
-1.366083e-02
-1.282964e-02
-9.881869e-03
-5.864948e-03
-2.246374e-03
-4.698808e-07
8.398074e-04
9.337239e-04
1.117472e-03
1.986902e-03
3.577827e-03
5.209845e-03
5.756106e-03
4.355125e-03
1.103461e-03
-2.871483e-03
-6.120387e-03
-7.793657e-03
-7.959530e-03
-7.184020e-03
-6.051983e-03
-5.138220e-03
-5.090991e-03
-6.286570e-03
-8.257367e-03
-9.683545e-03
-9.279852e-03
-6.887498e-03
-3.724915e-03
-1.545531e-03
-1.505955e-03
-3.659363e-03
-7.161304e-03
-1.068978e-02
-1.286857e-02
-1.284184e-02
-1.084321e-02
-8.220822e-03
-6.697953e-03
-7.331522e-03
-9.856200e-03
-1.275946e-02
-1.403365e-02
-1.229611e-02
-7.692407e-03
-1.909898e-03
2.821080e-03
4.962552e-03
4.163465e-03
9.053379e-04
-3.949061e-03
-9.209516e-03
-1.340518e-02
-1.537216e-02
-1.508006e-02
-1.371820e-02
-1.263712e-02
-1.206067e-02
-1.094467e-02
-8.237420e-03
-4.256577e-03
-6.929415e-04
8.179589e-04
1.123504e-04
-1.461557e-03
-2.261352e-03
-1.570039e-03
1.150345e-04
1.602892e-03
1.737046e-03
-3.987758e-06
-3.109606e-03
-6.042135e-03
-6.931887e-03
-4.833406e-03
-6.869524e-04
3.043603e-03
4.081759e-03
2.032614e-03
-1.436572e-03
-4.016917e-03
-4.461095e-03
-3.192326e-03
-1.567585e-03
-6.766307e-04
-6.867702e-04
-1.019524e-03
-9.916822e-04
-3.876382e-04
4.030635e-04
6.982151e-04
-1.652861e-05
-1.818586e-03
-4.392483e-03
-7.230615e-03
-9.744071e-03
-1.129597e-02
-1.142693e-02
-1.025835e-02
-8.560287e-03
-7.165513e-03
-6.249335e-03
-5.312696e-03
-3.923931e-03
-2.367136e-03
-1.516117e-03
-2.176663e-03
-4.539595e-03
-8.019115e-03
-1.143910e-02
-1.354636e-02
-1.372067e-02
-1.245850e-02
-1.116624e-02
-1.121349e-02
-1.282749e-02
-1.472813e-02
-1.493470e-02
-1.217377e-02
-6.776457e-03
-4.283670e-04
4.925102e-03
8.172012e-03
9.416717e-03
9.508743e-03
9.165612e-03
8.402168e-03
6.688831e-03
3.593479e-03
-7.198085e-04
-5.478827e-03
-9.643522e-03
-1.232996e-02
-1.313837e-02
-1.226843e-02
-1.041576e-02
-8.553142e-03
-7.621558e-03
-8.073310e-03
-9.427315e-03
-1.031321e-02
-9.312435e-03
-6.129523e-03
-2.052767e-03
8.709324e-04
1.356563e-03
-1.728728e-04
-1.973469e-03
-2.248955e-03
-1.696255e-04
3.977011e-03
9.156917e-03
1.390162e-02
1.655109e-02
1.579971e-02
1.150899e-02
5.088312e-03
-1.164956e-03
-5.375607e-03
-6.919239e-03
-6.182967e-03
-3.822702e-03
-3.957683e-04
3.472852e-03
6.925849e-03
9.126298e-03
9.717826e-03
8.969984e-03
7.435195e-03
5.503174e-03
3.307599e-03
9.539461e-04
-1.278220e-03
-2.867730e-03
-3.047468e-03
-1.025679e-03
3.406662e-03
9.270342e-03
1.451431e-02
1.707496e-02
1.617345e-02
1.274660e-02
8.606377e-03
5.139735e-03
2.730823e-03
1.168432e-03
2.925576e-04
1.744169e-04
8.285735e-04
1.893683e-03
2.683369e-03
2.689679e-03
2.149436e-03
2.038703e-03
3.287615e-03
5.812716e-03
8.262411e-03
8.819475e-03
6.530781e-03
2.146057e-03
-2.265370e-03
-4.702919e-03
-4.542266e-03
-2.753382e-03
-1.005880e-03
-4.857381e-04
-1.229918e-03
-2.248555e-03
-2.231142e-03
-3.813967e-04
3.101515e-03
7.137555e-03
1.032677e-02
1.160536e-02
1.073921e-02
8.467503e-03
6.129090e-03
4.904891e-03
5.196050e-03
6.575227e-03
8.232919e-03
9.449114e-03
9.740348e-03
8.811306e-03
6.659054e-03
3.801318e-03
1.184985e-03
-4.144993e-04
-9.898462e-04
-1.196313e-03
-1.615332e-03
-2.266433e-03
-2.928251e-03
-3.770216e-03
-5.410266e-03
-8.217136e-03
-1.156027e-02
-1.384144e-02
-1.345388e-02
-9.979294e-03
-4.663575e-03
2.769169e-04
3.039301e-03
3.264611e-03
2.042668e-03
1.096076e-03
1.778988e-03
4.384945e-03
8.064397e-03
1.139410e-02
1.314041e-02
1.262112e-02
9.713422e-03
5.007328e-03
-1.456672e-06
-3.391095e-03
-4.001710e-03
-2.316739e-03
-1.756556e-04
4.834663e-04
-1.064126e-03
-3.870084e-03
-6.015243e-03
-5.903258e-03
-3.191901e-03
1.097458e-03
5.108454e-03
7.008677e-03
5.937213e-03
2.602852e-03
-1.007401e-03
-2.821990e-03
-1.974726e-03
7.999136e-04
3.902026e-03
6.010583e-03
6.715754e-03
6.381733e-03
5.681924e-03
5.249626e-03
5.419558e-03
5.927309e-03
5.866840e-03
4.304530e-03
1.204167e-03
-2.292808e-03
-4.636890e-03
-5.027110e-03
-4.007825e-03
-3.138647e-03
-3.985216e-03
-6.978685e-03
-1.085048e-02
-1.323084e-02
-1.224723e-02
-7.972478e-03
-2.489163e-03
1.520257e-03
2.513742e-03
8.658227e-04
-1.705931e-03
-3.411083e-03
-3.401638e-03
-2.035983e-03
-4.528036e-04
1.813657e-04
-7.125375e-04
-2.954044e-03
-5.808989e-03
-8.322416e-03
-9.686090e-03
-9.621032e-03
-8.524645e-03
-7.132817e-03
-5.986706e-03
-5.317098e-03
-5.388989e-03
-6.612654e-03
-8.994042e-03
-1.151465e-02
-1.238645e-02
-1.026007e-02
-5.400958e-03
2.061394e-04
3.944645e-03
4.068525e-03
6.523314e-04
-4.548548e-03
-9.162476e-03
-1.146189e-02
-1.110388e-02
-9.115028e-03
-7.227023e-03
-6.800028e-03
-7.883289e-03
-9.187115e-03
-9.173542e-03
-7.399007e-03
-4.895412e-03
-3.259809e-03
-3.309013e-03
-4.480283e-03
-5.421816e-03
-5.157615e-03
-3.791516e-03
-2.229089e-03
-1.238274e-03
-6.530949e-04
5.640120e-04
3.315308e-03
7.194628e-03
1.027701e-02
1.026619e-02
6.105921e-03
-1.315089e-03
-9.811520e-03
-1.710673e-02
-2.163686e-02
-2.280705e-02
-2.101525e-02
-1.739954e-02
-1.313620e-02
-8.775095e-03
-4.372671e-03
-2.351412e-04
2.802655e-03
4.037635e-03
3.697920e-03
2.888966e-03
2.717423e-03
3.472277e-03
4.508028e-03
4.690548e-03
2.963301e-03
-1.100860e-03
-6.754488e-03
-1.189864e-02
-1.381875e-02
-1.075367e-02
-3.316416e-03
5.388963e-03
1.128917e-02
1.164332e-02
6.619329e-03
-8.990577e-04
-7.073912e-03
-9.234117e-03
-7.090393e-03
-2.495975e-03
1.915379e-03
4.291077e-03
4.358113e-03
3.086280e-03
1.705071e-03
9.407200e-04
8.811530e-04
1.212322e-03
1.483861e-03
1.382094e-03
1.028244e-03
1.035300e-03
2.053613e-03
4.060488e-03
6.095862e-03
6.832759e-03
5.548085e-03
2.648254e-03
-6.760220e-04
-3.328701e-03
-4.976787e-03
-6.002941e-03
-6.895381e-03
-7.692400e-03
-7.930060e-03
-7.026649e-03
-4.756236e-03
-1.511011e-03
1.771736e-03
3.918857e-03
3.899102e-03
1.277442e-03
-3.280630e-03
-7.890602e-03
-1.022208e-02
-8.944637e-03
-4.782910e-03
-1.910199e-04
2.204483e-03
1.147902e-03
-2.811878e-03
-7.957906e-03
-1.233565e-02
-1.445359e-02
-1.372947e-02
-1.071178e-02
-6.917992e-03
-4.177521e-03
-3.694920e-03
-5.329592e-03
-7.560452e-03
-8.279869e-03
-6.064671e-03
-1.138281e-03
4.720564e-03
9.360855e-03
1.165759e-02
1.198988e-02
1.149242e-02
1.092731e-02
1.018156e-02
8.530779e-03
5.230276e-03
1.613436e-04
-5.691483e-03
-1.042393e-02
-1.228096e-02
-1.093818e-02
-7.873359e-03
-5.383638e-03
-4.975239e-03
-6.385566e-03
-7.959575e-03
-8.021224e-03
-6.139553e-03
-3.327840e-03
-1.103894e-03
-2.758762e-04
-5.082344e-04
-9.513389e-04
-1.157474e-03
-1.232531e-03
-1.105501e-03
2.181536e-05
3.078543e-03
7.887946e-03
1.280477e-02
1.583938e-02
1.615467e-02
1.445951e-02
1.213411e-02
1.018473e-02
8.988476e-03
8.688812e-03
9.453020e-03
1.125896e-02
1.361061e-02
1.558902e-02
1.618717e-02
1.472426e-02
1.124698e-02
6.752011e-03
2.924500e-03
1.314153e-03
2.392937e-03
5.187434e-03
7.829406e-03
8.716704e-03
7.542827e-03
5.508261e-03
4.534555e-03
5.957448e-03
9.550295e-03
1.358514e-02
1.597784e-02
1.568622e-02
1.322323e-02
9.952008e-03
6.968456e-03
4.566626e-03
2.504395e-03
5.909625e-04
-9.418553e-04
-1.519432e-03
-6.620144e-04
1.561596e-03
4.431740e-03
6.904329e-03
8.135089e-03
7.935923e-03
6.937062e-03
6.212397e-03
6.389826e-03
6.836796e-03
5.737128e-03
1.309446e-03
-6.571441e-03
-1.565297e-02
-2.229305e-02
-2.365307e-02
-1.955616e-02
-1.264435e-02
-6.693789e-03
-4.286729e-03
-5.496922e-03
-8.404757e-03
-1.077930e-02
-1.147076e-02
-1.061512e-02
-8.956421e-03
-7.165375e-03
-5.579702e-03
-4.133283e-03
-2.257083e-03
9.611984e-04
6.029837e-03
1.214541e-02
1.715500e-02
1.880851e-02
1.635304e-02
1.103882e-02
5.189832e-03
8.356987e-04
-1.022789e-03
-3.962990e-04
1.951401e-03
4.735697e-03
6.565015e-03
6.662881e-03
5.422513e-03
4.092895e-03
3.657252e-03
3.932244e-03
3.788161e-03
2.234905e-03
-6.971262e-04
-4.015920e-03
-6.566316e-03
-7.798617e-03
-7.884077e-03
-7.159009e-03
-5.515757e-03
-2.508380e-03
1.745219e-03
5.797900e-03
7.339198e-03
4.853757e-03
-8.960106e-04
-7.004584e-03
-1.029098e-02
-9.467705e-03
-5.810093e-03
-1.860689e-03
4.935920e-04
9.435597e-04
3.475611e-04
-2.425030e-04
-3.401468e-04
-1.997889e-04
-3.332471e-04
-6.935948e-04
-3.328755e-04
1.870086e-03
5.961984e-03
1.052556e-02
1.378121e-02
1.516947e-02
1.575278e-02
1.694013e-02
1.883699e-02
1.997191e-02
1.866864e-02
1.460845e-02
9.116107e-03
4.158570e-03
1.115742e-03
1.849205e-04
5.858486e-04
1.318623e-03
1.954129e-03
2.770232e-03
4.037256e-03
5.248788e-03
5.324337e-03
3.700433e-03
1.052921e-03
-1.260869e-03
-2.432430e-03
-2.736536e-03
-2.906776e-03
-3.206791e-03
-3.203995e-03
-2.319673e-03
-4.862556e-04
1.638852e-03
2.949953e-03
2.432244e-03
-2.929577e-04
-4.642510e-03
-9.124320e-03
-1.185203e-02
-1.145947e-02
-7.975416e-03
-2.938487e-03
1.499931e-03
3.793120e-03
3.605381e-03
1.626975e-03
-9.202885e-04
-2.708170e-03
-2.648697e-03
-2.761096e-04
3.885635e-03
8.342356e-03
1.138438e-02
1.218166e-02
1.120307e-02
9.533079e-03
7.874281e-03
6.270250e-03
4.609598e-03
3.121888e-03
2.292124e-03
2.407702e-03
3.320418e-03
4.636091e-03
5.991492e-03
7.061801e-03
7.428860e-03
6.710862e-03
5.015978e-03
3.270272e-03
2.909970e-03
4.925582e-03
8.911477e-03
1.301119e-02
1.503324e-02
1.394910e-02
1.058058e-02
7.001408e-03
5.191894e-03
5.869438e-03
8.164154e-03
1.029836e-02
1.081378e-02
9.450421e-03
7.028658e-03
4.571869e-03
2.530137e-03
6.965756e-04
-1.302079e-03
-3.454764e-03
-5.163526e-03
-5.443037e-03
-3.358481e-03
1.414546e-03
8.097691e-03
1.484598e-02
1.957601e-02
2.110118e-02
1.974820e-02
1.708784e-02
1.497873e-02
1.440207e-02
1.480141e-02
1.459122e-02
1.259573e-02
9.101583e-03
5.487145e-03
2.936386e-03
1.610818e-03
8.911027e-04
1.578243e-04
-6.589256e-04
-1.086806e-03
-5.475833e-04
1.169668e-03
3.759175e-03
6.564890e-03
8.781725e-03
9.591268e-03
8.390349e-03
5.154267e-03
6.793423e-04
-3.626736e-03
-6.461167e-03
-7.402660e-03
-7.080190e-03
-6.571254e-03
-6.598608e-03
-7.126609e-03
-7.421642e-03
-6.412586e-03
-3.296379e-03
1.856808e-03
8.008967e-03
1.367123e-02
1.748392e-02
1.849011e-02
1.636448e-02
1.173770e-02
6.170906e-03
1.479728e-03
-1.183308e-03
-1.835914e-03
-1.479759e-03
-1.418542e-03
-2.546220e-03
-4.970257e-03
-8.018574e-03
-1.054292e-02
-1.145221e-02
-1.028618e-02
-7.495889e-03
-4.208540e-03
-1.553387e-03
5.020605e-05
1.081530e-03
2.348695e-03
4.135361e-03
5.891624e-03
6.771533e-03
6.395337e-03
4.980920e-03
2.828751e-03
-8.434063e-06
-3.387025e-03
-6.626699e-03
-8.738570e-03
-9.186871e-03
-8.247275e-03
-6.468103e-03
-3.935336e-03
-3.680756e-04
4.045068e-03
8.189255e-03
1.057764e-02
1.033795e-02
7.704429e-03
3.709514e-03
-5.438923e-04
-4.406386e-03
-7.622468e-03
-9.897285e-03
-1.070738e-02
-9.643624e-03
-6.877049e-03
-3.233174e-03
1.334600e-04
2.205300e-03
2.551085e-03
1.540088e-03
5.315508e-05
-1.118387e-03
-1.567024e-03
-1.084069e-03
4.530997e-04
2.775714e-03
4.956261e-03
5.749918e-03
4.435816e-03
1.496879e-03
-1.464694e-03
-2.643600e-03
-1.162971e-03
2.468408e-03
6.891359e-03
1.079714e-02
1.336389e-02
1.417111e-02
1.311098e-02
1.043163e-02
6.603989e-03
2.037637e-03
-2.940294e-03
-7.771657e-03
-1.147964e-02
-1.298840e-02
-1.176831e-02
-8.267042e-03
-3.791576e-03
4.459551e-05
2.006941e-03
1.804825e-03
2.483795e-04
-1.265932e-03
-1.767888e-03
-1.465877e-03
-1.481023e-03
-2.658168e-03
-4.544093e-03
-5.636816e-03
-4.792327e-03
-2.418198e-03
-2.241913e-04
2.173839e-04
-1.373734e-03
-4.191481e-03
-7.417061e-03
-1.078962e-02
-1.414477e-02
-1.674777e-02
-1.736707e-02
-1.505532e-02
-9.945024e-03
-3.481638e-03
2.119730e-03
5.003625e-03
4.738148e-03
2.530999e-03
3.343018e-04
-5.670927e-04
-3.911994e-04
-4.104932e-04
-1.583278e-03
-3.471338e-03
-4.473710e-03
-3.279380e-03
-2.684761e-04
2.484315e-03
2.681998e-03
-5.281519e-04
-6.011818e-03
-1.142853e-02
-1.456538e-02
-1.434731e-02
-1.109560e-02
-6.087542e-03
-8.033764e-04
3.634324e-03
6.580466e-03
7.781874e-03
7.411781e-03
6.114207e-03
4.725707e-03
3.715466e-03
2.815707e-03
1.289766e-03
-1.216010e-03
-3.965027e-03
-5.420794e-03
-4.480065e-03
-1.527416e-03
1.696331e-03
3.301335e-03
2.594289e-03
5.921624e-04
-7.894325e-04
-4.212546e-04
9.679362e-04
1.610274e-03
7.442391e-04
-3.944682e-04
1.332942e-04
2.849598e-03
6.289006e-03
8.442605e-03
8.494699e-03
7.144586e-03
5.556356e-03
4.279310e-03
3.114876e-03
1.697507e-03
2.698870e-05
-1.428319e-03
-2.028522e-03
-1.510213e-03
-4.178889e-04
1.241280e-04
-6.427701e-04
-2.290742e-03
-3.451892e-03
-2.970548e-03
-8.078985e-04
2.090963e-03
4.623218e-03
6.175096e-03
6.636459e-03
6.033336e-03
4.326227e-03
1.611790e-03
-1.581648e-03
-4.382399e-03
-6.120642e-03
-6.864026e-03
-7.341647e-03
-8.115331e-03
-8.667136e-03
-7.472816e-03
-3.390481e-03
2.740943e-03
7.973892e-03
9.103193e-03
5.091461e-03
-2.030400e-03
-8.566528e-03
-1.160746e-02
-1.053561e-02
-6.727994e-03
-2.252727e-03
1.184532e-03
2.661322e-03
2.227188e-03
9.806128e-04
5.673537e-04
1.975981e-03
4.547659e-03
6.339753e-03
5.731351e-03
2.788193e-03
-8.741462e-04
-3.413966e-03
-3.916576e-03
-2.558069e-03
-1.172107e-04
2.449511e-03
4.159380e-03
4.191429e-03
2.332566e-03
-6.183279e-04
-3.056518e-03
-3.549468e-03
-1.955256e-03
3.699995e-04
1.710185e-03
1.557013e-03
1.050568e-03
1.773701e-03
4.100134e-03
6.752572e-03
7.922057e-03
6.790018e-03
4.163523e-03
1.912540e-03
1.730327e-03
3.997754e-03
7.480608e-03
1.016810e-02
1.071966e-02
9.378623e-03
7.605989e-03
6.832675e-03
7.426722e-03
8.538122e-03
8.648049e-03
6.405297e-03
1.476304e-03
-5.020795e-03
-1.101160e-02
-1.471061e-02
-1.562245e-02
-1.453589e-02
-1.272104e-02
-1.104406e-02
-9.488291e-03
-7.266430e-03
-3.542620e-03
1.612134e-03
6.858661e-03
1.035504e-02
1.111391e-02
9.730863e-03
7.826377e-03
6.785115e-03
6.934229e-03
7.638126e-03
7.848419e-03
6.570977e-03
3.255245e-03
-1.791918e-03
-7.321387e-03
-1.177348e-02
-1.426940e-02
-1.505127e-02
-1.493645e-02
-1.432455e-02
-1.269368e-02
-9.073466e-03
-3.173864e-03
3.771086e-03
9.341529e-03
1.141741e-02
9.648748e-03
5.667454e-03
1.908284e-03
-8.598777e-06
-1.931307e-04
-8.425040e-05
-1.023539e-03
-2.990002e-03
-4.659287e-03
-4.665992e-03
-2.738424e-03
2.903499e-04
3.274764e-03
5.420719e-03
6.388097e-03
6.070409e-03
4.461254e-03
1.747192e-03
-1.596381e-03
-4.984544e-03
-8.083042e-03
-1.091590e-02
-1.352331e-02
-1.557804e-02
-1.651650e-02
-1.612765e-02
-1.493364e-02
-1.389182e-02
-1.366780e-02
-1.410677e-02
-1.429658e-02
-1.316322e-02
-1.020201e-02
-5.843471e-03
-1.205155e-03
2.508638e-03
4.463676e-03
4.338943e-03
2.343630e-03
-8.034454e-04
-4.050501e-03
-6.366267e-03
-7.134988e-03
-6.471086e-03
-5.270345e-03
-4.715840e-03
-5.331771e-03
-6.377677e-03
-6.336142e-03
-4.167439e-03
-1.805508e-04
4.171340e-03
7.265601e-03
8.314551e-03
7.772181e-03
6.844679e-03
6.390892e-03
6.075896e-03
4.564781e-03
7.021783e-04
-5.284223e-03
-1.164233e-02
-1.621011e-02
-1.782032e-02
-1.680285e-02
-1.437364e-02
-1.173471e-02
-9.647259e-03
-8.425852e-03
-7.943540e-03
-7.629556e-03
-6.745587e-03
-4.932264e-03
-2.624889e-03
-9.556004e-04
-1.079811e-03
-3.287073e-03
-6.594026e-03
-9.330073e-03
-1.040058e-02
-1.019271e-02
-1.029658e-02
-1.218383e-02
-1.583326e-02
-1.942808e-02
-2.054562e-02
-1.799583e-02
-1.274669e-02
-7.209067e-03
-3.664544e-03
-3.091475e-03
-4.987118e-03
-8.040108e-03
-1.108363e-02
-1.364589e-02
-1.575763e-02
-1.731779e-02
-1.769714e-02
-1.600282e-02
-1.178044e-02
-5.563068e-03
1.101996e-03
6.117023e-03
7.634769e-03
5.016039e-03
-5.366165e-04
-6.346983e-03
-9.699334e-03
-9.354831e-03
-5.986804e-03
-1.384417e-03
2.727353e-03
5.400130e-03
6.483634e-03
6.245779e-03
5.039052e-03
3.270497e-03
1.502192e-03
2.710567e-04
-4.088432e-04
-1.244582e-03
-3.006467e-03
-5.501722e-03
-7.383789e-03
-7.173840e-03
-4.480865e-03
-3.120606e-04
3.548844e-03
5.453380e-03
4.647375e-03
1.632271e-03
-2.138160e-03
-5.143807e-03
-6.614555e-03
-6.648048e-03
-5.661120e-03
-3.794447e-03
-8.818429e-04
3.019078e-03
7.143937e-03
1.008896e-02
1.038898e-02
7.303577e-03
1.461371e-03
-5.095630e-03
-9.770442e-03
-1.082683e-02
-8.414160e-03
-4.425482e-03
-1.288043e-03
-5.168538e-04
-1.905792e-03
-3.779471e-03
-4.123131e-03
-1.895666e-03
2.276318e-03
6.425580e-03
8.401754e-03
7.233947e-03
3.881028e-03
7.231737e-04
-6.949429e-05
1.865799e-03
4.839579e-03
6.443285e-03
5.368124e-03
2.269406e-03
-9.266082e-04
-2.556691e-03
-2.236251e-03
-6.821217e-04
1.117694e-03
2.481087e-03
3.102915e-03
2.988977e-03
2.491011e-03
2.235122e-03
2.761670e-03
4.131218e-03
5.877657e-03
7.330767e-03
7.995374e-03
7.673590e-03
6.297108e-03
3.798279e-03
3.047842e-04
-3.641278e-03
-7.355130e-03
-1.057038e-02
-1.348855e-02
-1.609061e-02
-1.755610e-02
-1.672745e-02
-1.336131e-02
-8.819737e-03
-5.317613e-03
-4.353459e-03
-5.725006e-03
-7.871619e-03
-9.109828e-03
-8.743680e-03
-7.315914e-03
-5.997333e-03
-5.705561e-03
-6.599823e-03
-8.131609e-03
-9.392953e-03
-9.558400e-03
-8.376281e-03
-6.427096e-03
-4.744615e-03
-3.974677e-03
-3.818540e-03
-3.225134e-03
-1.167698e-03
2.435971e-03
6.268673e-03
8.250799e-03
7.085823e-03
3.378549e-03
-8.717223e-04
-3.959522e-03
-5.662589e-03
-6.876857e-03
-8.288289e-03
-9.514139e-03
-9.478706e-03
-7.479720e-03
-3.831938e-03
3.966491e-04
4.101677e-03
6.626396e-03
7.741257e-03
7.263214e-03
4.681913e-03
-7.390592e-04
-9.167842e-03
-1.920511e-02
-2.772379e-02
-3.116995e-02
-2.764443e-02
-1.816747e-02
-6.078199e-03
4.941469e-03
1.270329e-02
1.701489e-02
1.882756e-02
1.897050e-02
1.748732e-02
1.392625e-02
8.215052e-03
1.399787e-03
-4.452805e-03
-7.356563e-03
-6.696508e-03
-3.501017e-03
5.212186e-04
4.119120e-03
6.800672e-03
8.402871e-03
8.714875e-03
7.592227e-03
5.308643e-03
2.655349e-03
6.060828e-04
-2.290278e-04
2.769415e-05
6.404918e-04
8.922039e-04
7.829834e-04
1.104787e-03
2.722274e-03
5.742542e-03
9.323573e-03
1.212806e-02
1.295474e-02
1.125769e-02
7.459049e-03
2.878075e-03
-8.317933e-04
-2.461146e-03
-1.733862e-03
7.211223e-04
3.706644e-03
5.827811e-03
5.871196e-03
3.257564e-03
-1.576272e-03
-7.216137e-03
-1.193308e-02
-1.461503e-02
-1.519859e-02
-1.427553e-02
-1.244828e-02
-1.014497e-02
-7.866366e-03
-6.337429e-03
-6.274922e-03
-7.879698e-03
-1.035461e-02
-1.192450e-02
-1.076843e-02
-6.491032e-03
-8.590908e-04
3.172801e-03
3.578018e-03
7.495384e-04
-2.921679e-03
-4.961658e-03
-4.521903e-03
-2.554016e-03
-6.732057e-04
4.616279e-05
-4.903642e-04
-1.605901e-03
-2.258830e-03
-1.445859e-03
1.394316e-03
6.027636e-03
1.133593e-02
1.570120e-02
1.776775e-02
1.714799e-02
1.456222e-02
1.118219e-02
7.593407e-03
3.360672e-03
-2.185045e-03
-8.587620e-03
-1.378100e-02
-1.521315e-02
-1.174482e-02
-4.678231e-03
2.954803e-03
8.208320e-03
9.778604e-03
8.399770e-03
6.062895e-03
4.679307e-03
4.996766e-03
6.321750e-03
7.113208e-03
6.064152e-03
3.001029e-03
-1.012995e-03
-4.421012e-03
-6.114845e-03
-5.851766e-03
-4.077464e-03
-1.601979e-03
6.894779e-04
2.257598e-03
3.279790e-03
4.440284e-03
6.190818e-03
8.321335e-03
1.035193e-02
1.215359e-02
1.392960e-02
1.563417e-02
1.670458e-02
1.659258e-02
1.555150e-02
1.469027e-02
1.499711e-02
1.620273e-02
1.669068e-02
1.471829e-02
9.986900e-03
4.247064e-03
3.075545e-04
3.038261e-05
2.837437e-03
6.045103e-03
6.898232e-03
4.685397e-03
1.187153e-03
-8.697046e-04
6.539085e-06
3.018961e-03
5.827529e-03
6.323841e-03
4.019671e-03
1.095388e-04
-3.590982e-03
-5.795857e-03
-6.144481e-03
-4.879501e-03
-2.406946e-03
8.949691e-04
4.749218e-03
9.075901e-03
1.389085e-02
1.883617e-02
2.274353e-02
2.388637e-02
2.100822e-02
1.439388e-02
6.063127e-03
-1.174394e-03
-5.164304e-03
-5.378815e-03
-2.901719e-03
3.455977e-04
2.550729e-03
2.708625e-03
9.482223e-04
-1.582690e-03
-3.361941e-03
-3.448556e-03
-2.108046e-03
-5.606836e-04
4.287231e-06
-6.320825e-04
-1.599280e-03
-1.758943e-03
-7.795683e-04
5.113143e-04
8.462287e-04
-3.836908e-04
-2.665469e-03
-4.807001e-03
-5.719297e-03
-4.950959e-03
-2.862162e-03
-5.130158e-04
7.862020e-04
2.175648e-04
-1.922698e-03
-4.202515e-03
-4.729154e-03
-2.264760e-03
2.723719e-03
7.918383e-03
1.052178e-02
9.397265e-03
6.000211e-03
2.980027e-03
1.764202e-03
1.541066e-03
4.522636e-04
-2.482846e-03
-6.583790e-03
-1.025364e-02
-1.225171e-02
-1.243992e-02
-1.166974e-02
-1.103888e-02
-1.102823e-02
-1.112028e-02
-1.020130e-02
-7.468054e-03
-3.179513e-03
1.335541e-03
4.506406e-03
5.606526e-03
5.258091e-03
4.970094e-03
6.053447e-03
8.664938e-03
1.164100e-02
1.325955e-02
1.237013e-02
9.021722e-03
4.180546e-03
-1.036326e-03
-5.828333e-03
-9.556382e-03
-1.140413e-02
-1.051524e-02
-6.672763e-03
-8.535851e-04
5.040494e-03
9.256579e-03
1.123933e-02
1.167743e-02
1.145013e-02
1.058323e-02
8.398691e-03
4.659808e-03
3.140860e-04
-3.071290e-03
-4.588740e-03
-4.696387e-03
-4.738643e-03
-5.765616e-03
-7.658904e-03
-9.281060e-03
-9.523884e-03
-8.336297e-03
-6.808602e-03
-6.251717e-03
-7.074335e-03
-8.381420e-03
-8.640084e-03
-6.903271e-03
-3.571160e-03
-7.638635e-05
2.161127e-03
2.684775e-03
2.298086e-03
2.549935e-03
4.569414e-03
7.946666e-03
1.072845e-02
1.086513e-02
7.940412e-03
3.569836e-03
2.223140e-04
-2.874332e-04
2.491388e-03
7.705300e-03
1.351445e-02
1.765284e-02
1.844133e-02
1.577794e-02
1.114386e-02
6.463893e-03
2.872274e-03
4.391846e-04
-1.236577e-03
-2.434202e-03
-3.209707e-03
-3.586993e-03
-3.724869e-03
-3.956313e-03
-4.631280e-03
-5.781513e-03
-6.919343e-03
-7.282700e-03
-6.384898e-03
-4.352388e-03
-1.677427e-03
1.349728e-03
4.758325e-03
8.266156e-03
1.070797e-02
1.051056e-02
6.992612e-03
1.194521e-03
-4.653100e-03
-8.574536e-03
-9.948816e-03
-9.433738e-03
-8.017676e-03
-6.207844e-03
-3.996271e-03
-1.335869e-03
1.519924e-03
4.092978e-03
6.035018e-03
7.479899e-03
9.034950e-03
1.122517e-02
1.381496e-02
1.576047e-02
1.590435e-02
1.368695e-02
9.310157e-03
3.568882e-03
-2.288456e-03
-6.777534e-03
-8.686208e-03
-7.672128e-03
-4.501810e-03
-7.086013e-04
2.174468e-03
3.404903e-03
3.350508e-03
3.039255e-03
3.234169e-03
3.829683e-03
4.084269e-03
3.367641e-03
1.682175e-03
-4.034746e-04
-2.200365e-03
-3.346714e-03
-4.004159e-03
-4.679991e-03
-5.742021e-03
-6.980782e-03
-7.639965e-03
-6.952514e-03
-4.732194e-03
-1.522291e-03
1.784587e-03
4.517666e-03
6.542519e-03
8.115744e-03
9.485211e-03
1.062851e-02
1.131022e-02
1.130164e-02
1.049426e-02
8.853244e-03
6.445228e-03
3.644073e-03
1.160361e-03
-4.003746e-04
-1.034223e-03
-1.219031e-03
-1.248514e-03
-8.315981e-04
5.047560e-04
2.619747e-03
4.471999e-03
4.728615e-03
2.752523e-03
-8.694426e-04
-4.630033e-03
-6.948428e-03
-6.989277e-03
-5.034903e-03
-2.290477e-03
-2.284102e-04
2.358975e-04
-7.593176e-04
-2.294023e-03
-3.549192e-03
-4.493777e-03
-5.706070e-03
-7.515704e-03
-9.310932e-03
-9.704422e-03
-7.506380e-03
-2.752087e-03
3.098805e-03
8.049997e-03
1.083903e-02
1.152468e-02
1.101818e-02
1.017211e-02
9.286573e-03
8.307526e-03
7.286238e-03
6.498033e-03
6.079432e-03
5.638004e-03
4.374943e-03
1.733003e-03
-2.001611e-03
-5.744815e-03
-8.333406e-03
-9.314122e-03
-9.128809e-03
-8.563776e-03
-7.984021e-03
-7.064275e-03
-5.248569e-03
-2.422167e-03
9.248691e-04
4.140844e-03
6.864212e-03
8.972977e-03
1.022249e-02
1.016334e-02
8.574467e-03
5.990723e-03
3.662180e-03
2.740050e-03
3.295923e-03
4.135358e-03
3.744536e-03
1.629611e-03
-1.132051e-03
-2.652150e-03
-1.688939e-03
1.382886e-03
4.792809e-03
6.500948e-03
5.399737e-03
1.932070e-03
-2.110262e-03
-4.512107e-03
-3.870018e-03
-4.453021e-04
3.982253e-03
7.273266e-03
8.303827e-03
7.510677e-03
6.291562e-03
5.949720e-03
7.029062e-03
9.184915e-03
1.125705e-02
1.152139e-02
8.424420e-03
1.661923e-03
-7.177419e-03
-1.504278e-02
-1.880212e-02
-1.685148e-02
-1.008741e-02
-1.622551e-03
4.750280e-03
6.527324e-03
3.693679e-03
-1.506201e-03
-5.904843e-03
-7.058860e-03
-4.486962e-03
7.944136e-05
3.676372e-03
3.855353e-03
1.633279e-04
-5.584532e-03
-1.041748e-02
-1.195601e-02
-9.677107e-03
-5.075384e-03
-8.403566e-04
5.277113e-04
-1.840262e-03
-6.478273e-03
-1.037400e-02
-1.099499e-02
-8.074551e-03
-3.653490e-03
-3.264815e-04
7.315227e-04
2.574325e-04
-2.711981e-04
-1.719877e-04
-8.540263e-05
-1.112592e-03
-3.320437e-03
-5.031356e-03
-3.834226e-03
1.339989e-03
8.920191e-03
1.540547e-02
1.753828e-02
1.427075e-02
7.246244e-03
-2.818184e-04
-5.275634e-03
-6.431181e-03
-4.583995e-03
-1.850680e-03
-1.493039e-04
-5.581808e-05
-6.300389e-04
-2.895022e-04
1.827985e-03
5.079459e-03
7.816290e-03
8.669102e-03
7.422116e-03
4.894481e-03
2.249995e-03
4.012079e-04
-2.468902e-04
1.761019e-04
1.069480e-03
1.500835e-03
5.061502e-04
-2.425750e-03
-6.894248e-03
-1.151765e-02
-1.444267e-02
-1.422860e-02
-1.062316e-02
-4.763634e-03
1.357091e-03
5.849263e-03
7.714514e-03
7.082828e-03
4.954055e-03
2.636034e-03
1.050251e-03
2.879859e-04
-1.760071e-04
-8.404875e-04
-1.855430e-03
-3.283419e-03
-5.368876e-03
-8.268649e-03
-1.149895e-02
-1.381528e-02
-1.383645e-02
-1.099033e-02
-6.038539e-03
-7.322222e-04
3.198062e-03
4.968737e-03
4.908050e-03
3.895326e-03
2.702180e-03
1.720578e-03
1.065582e-03
7.704511e-04
7.829990e-04
7.182671e-04
-2.202283e-04
-2.700229e-03
-6.421105e-03
-9.963719e-03
-1.176359e-02
-1.135142e-02
-9.626961e-03
-7.965964e-03
-7.103096e-03
-6.776415e-03
-6.266916e-03
-5.176507e-03
-3.727810e-03
-2.434428e-03
-1.545591e-03
-8.023430e-04
2.512497e-04
1.695622e-03
3.002256e-03
3.419189e-03
2.644768e-03
1.185143e-03
3.848049e-05
-6.734785e-05
8.018870e-04
2.007178e-03
3.101842e-03
4.400372e-03
6.718460e-03
1.039414e-02
1.449888e-02
1.714190e-02
1.676447e-02
1.330534e-02
8.208653e-03
3.303465e-03
-4.986987e-04
-3.667973e-03
-7.320400e-03
-1.187299e-02
-1.628538e-02
-1.864876e-02
-1.760509e-02
-1.331093e-02
-7.262259e-03
-1.420740e-03
2.563771e-03
3.731113e-03
1.980262e-03
-1.821576e-03
-5.975454e-03
-8.579265e-03
-8.497998e-03
-6.042191e-03
-2.764892e-03
-5.321508e-04
-6.638119e-04
-3.620538e-03
-8.968033e-03
-1.534598e-02
-2.075630e-02
-2.349645e-02
-2.324731e-02
-2.125975e-02
-1.923623e-02
-1.789583e-02
-1.668627e-02
-1.481849e-02
-1.225079e-02
-9.542413e-03
-7.154866e-03
-5.332189e-03
-4.511415e-03
-5.337752e-03
-8.039397e-03
-1.188604e-02
-1.534870e-02
-1.682696e-02
-1.541187e-02
-1.130415e-02
-5.809031e-03
-9.379985e-04
1.378072e-03
3.210146e-04
-3.032828e-03
-5.907792e-03
-5.369483e-03
-4.898790e-04
6.589826e-03
1.195225e-02
1.274956e-02
9.176515e-03
3.906468e-03
-2.547251e-04
-2.279827e-03
-2.969475e-03
-3.544764e-03
-4.294523e-03
-4.494500e-03
-3.493279e-03
-1.692402e-03
-3.691516e-04
-6.262161e-04
-2.597767e-03
-5.556348e-03
-8.520622e-03
-1.060467e-02
-1.099426e-02
-9.086907e-03
-5.004660e-03
7.335502e-05
4.324146e-03
6.296166e-03
5.823823e-03
4.128261e-03
2.903463e-03
3.017483e-03
3.901998e-03
4.137030e-03
2.657252e-03
-4.610074e-04
-4.155620e-03
-7.168494e-03
-8.797727e-03
-9.155205e-03
-8.868500e-03
-8.474779e-03
-7.956486e-03
-6.845444e-03
-4.880116e-03
-2.591824e-03
-1.146230e-03
-1.501124e-03
-3.646285e-03
-6.566531e-03
-8.880648e-03
-9.639918e-03
-8.806956e-03
-7.232485e-03
-6.223672e-03
-6.926010e-03
-9.720214e-03
-1.382210e-02
-1.739261e-02
-1.842346e-02
-1.606849e-02
-1.138194e-02
-6.657336e-03
-3.814715e-03
-3.201426e-03
-3.711284e-03
-3.917474e-03
-3.210866e-03
-2.118697e-03
-1.660505e-03
-2.319141e-03
-3.515143e-03
-4.051568e-03
-3.141886e-03
-1.121458e-03
7.936406e-04
1.533210e-03
1.112577e-03
6.481840e-04
1.418643e-03
3.767552e-03
6.758882e-03
8.864065e-03
9.109387e-03
7.722754e-03
5.760124e-03
4.134120e-03
3.036113e-03
2.290122e-03
2.097313e-03
3.155324e-03
5.887227e-03
9.606884e-03
1.258801e-02
1.310761e-02
1.063080e-02
6.209008e-03
1.817968e-03
-8.622262e-04
-1.399472e-03
-6.951399e-04
-1.727224e-04
-6.673626e-04
-1.869443e-03
-2.761877e-03
-2.668177e-03
-1.971362e-03
-1.817779e-03
-3.059712e-03
-5.448455e-03
-7.856959e-03
-9.306789e-03
-9.837401e-03
-1.042089e-02
-1.192556e-02
-1.399920e-02
-1.502768e-02
-1.341568e-02
-8.963509e-03
-2.952549e-03
2.909632e-03
7.385201e-03
9.780531e-03
9.713167e-03
7.246381e-03
3.367731e-03
1.416733e-04
-1.216586e-04
3.510761e-03
9.402015e-03
1.385646e-02
1.341329e-02
7.449778e-03
-1.038542e-03
-7.462494e-03
-8.990780e-03
-6.346581e-03
-2.604350e-03
-3.921555e-04
-1.256423e-04
-5.228627e-04
-4.142028e-04
8.759119e-05
2.432180e-05
-1.120534e-03
-2.739709e-03
-3.606088e-03
-2.895283e-03
-7.725405e-04
1.771294e-03
3.534979e-03
3.775409e-03
2.639517e-03
1.108376e-03
3.880793e-04
1.090144e-03
2.772171e-03
4.172820e-03
3.983374e-03
1.671497e-03
-2.085432e-03
-5.591102e-03
-6.990326e-03
-5.473895e-03
-2.009114e-03
1.139578e-03
1.901580e-03
-2.030907e-04
-3.778688e-03
-6.479853e-03
-6.474126e-03
-3.615051e-03
3.395146e-04
2.766725e-03
1.970299e-03
-1.567056e-03
-5.521489e-03
-7.427166e-03
-6.376358e-03
-3.394068e-03
-2.955834e-04
1.878895e-03
3.438246e-03
5.212549e-03
7.309886e-03
8.795043e-03
8.596120e-03
6.692163e-03
4.407494e-03
3.513297e-03
4.903087e-03
7.925870e-03
1.085769e-02
1.208835e-02
1.112189e-02
8.710414e-03
6.101097e-03
3.984076e-03
1.971778e-03
-8.840956e-04
-4.939797e-03
-9.301844e-03
-1.235543e-02
-1.294295e-02
-1.111447e-02
-8.008059e-03
-5.219206e-03
-4.106878e-03
-5.201028e-03
-7.877533e-03
-1.061372e-02
-1.187922e-02
-1.109919e-02
-8.881166e-03
-6.306286e-03
-4.009277e-03
-1.952249e-03
2.520670e-05
1.677768e-03
2.545249e-03
2.611382e-03
2.557220e-03
3.206624e-03
4.706262e-03
6.264002e-03
6.699521e-03
5.349262e-03
2.586109e-03
-4.744775e-04
-2.787019e-03
-3.949337e-03
-4.105767e-03
-3.478579e-03
-2.161250e-03
-4.293393e-04
8.775594e-04
5.791881e-04
-1.942880e-03
-5.929049e-03
-9.444107e-03
-1.070890e-02
-9.511390e-03
-7.375871e-03
-6.265533e-03
-6.954327e-03
-8.426845e-03
-8.727011e-03
-6.544983e-03
-2.274879e-03
2.291215e-03
5.264574e-03
5.819515e-03
4.533365e-03
3.027717e-03
3.156914e-03
5.925986e-03
1.067804e-02
1.521917e-02
1.692511e-02
1.418651e-02
7.404017e-03
-1.067004e-03
-8.163818e-03
-1.185145e-02
-1.208541e-02
-1.035026e-02
-8.389971e-03
-7.246598e-03
-7.090662e-03
-7.551915e-03
-8.128865e-03
-8.496268e-03
-8.616062e-03
-8.563378e-03
-8.208572e-03
-7.151962e-03
-5.104995e-03
-2.334909e-03
3.933809e-04
2.364399e-03
3.323957e-03
3.345075e-03
2.467223e-03
6.604966e-04
-1.837591e-03
-4.284243e-03
-5.686736e-03
-5.367088e-03
-3.255173e-03
3.006908e-04
4.756452e-03
9.259019e-03
1.253457e-02
1.331394e-02
1.116219e-02
6.935484e-03
2.326444e-03
-1.162501e-03
-2.981289e-03
-3.571472e-03
-3.858756e-03
-4.573242e-03
-5.685996e-03
-6.267488e-03
-5.033666e-03
-1.396598e-03
3.791452e-03
8.609763e-03
1.141820e-02
1.205988e-02
1.187085e-02
1.249391e-02
1.445941e-02
1.660136e-02
1.672368e-02
1.310760e-02
5.897056e-03
-2.607403e-03
-9.046997e-03
-1.085119e-02
-7.675782e-03
-1.535136e-03
4.442937e-03
7.829771e-03
8.069915e-03
6.233555e-03
3.688504e-03
1.000659e-03
-1.909701e-03
-4.761323e-03
-6.438134e-03
-5.739852e-03
-2.566200e-03
1.721386e-03
5.103228e-03
6.148913e-03
4.781536e-03
2.133883e-03
-3.328137e-04
-1.854256e-03
-2.761266e-03
-3.849448e-03
-5.270283e-03
-6.117750e-03
-5.233626e-03
-2.409217e-03
1.272891e-03
4.263692e-03
5.698595e-03
5.867578e-03
5.744497e-03
6.110918e-03
7.015258e-03
7.902147e-03
8.131761e-03
7.333381e-03
5.370908e-03
2.207289e-03
-2.020424e-03
-6.801202e-03
-1.121722e-02
-1.417614e-02
-1.475351e-02
-1.246870e-02
-7.463162e-03
-6.188743e-04
6.467992e-03
1.186950e-02
1.409457e-02
1.284018e-02
9.157784e-03
4.884334e-03
1.756208e-03
7.465071e-04
1.860486e-03
4.316382e-03
6.924029e-03
8.515126e-03
8.381329e-03
6.627336e-03
4.159174e-03
2.140872e-03
1.258862e-03
1.377678e-03
1.762390e-03
1.559244e-03
2.465663e-04
-2.028284e-03
-4.395006e-03
-5.723062e-03
-5.412324e-03
-3.842028e-03
-2.040766e-03
-8.643848e-04
-3.508481e-04
2.159847e-04
1.471772e-03
3.029182e-03
3.433438e-03
1.266387e-03
-3.553782e-03
-9.464875e-03
-1.415857e-02
-1.587698e-02
-1.422709e-02
-1.023771e-02
-5.808128e-03
-2.750564e-03
-1.769772e-03
-2.020913e-03
-1.760676e-03
2.361297e-04
3.650456e-03
6.899705e-03
8.403844e-03
7.633334e-03
5.164058e-03
2.014735e-03
-1.023209e-03
-3.655465e-03
-5.919195e-03
-7.771124e-03
-8.806027e-03
-8.426840e-03
-6.357533e-03
-3.016230e-03
6.039874e-04
3.446630e-03
4.926902e-03
5.191025e-03
4.986418e-03
5.193002e-03
6.239449e-03
7.759367e-03
8.761901e-03
8.247037e-03
5.851231e-03
2.112925e-03
-1.745742e-03
-4.350274e-03
-4.736768e-03
-2.683416e-03
1.283130e-03
6.070405e-03
1.022914e-02
1.226137e-02
1.120761e-02
7.340734e-03
2.371838e-03
-1.252740e-03
-1.664313e-03
1.350548e-03
6.220054e-03
1.048078e-02
1.215777e-02
1.081518e-02
7.622665e-03
4.440849e-03
2.662043e-03
2.620798e-03
3.800518e-03
5.474271e-03
7.240212e-03
9.098086e-03
1.106701e-02
1.269047e-02
1.297165e-02
1.106506e-02
7.285504e-03
3.348864e-03
1.262256e-03
1.709121e-03
3.460265e-03
4.358373e-03
2.926775e-03
-7.401870e-04
-5.302886e-03
-9.180137e-03
-1.136003e-02
-1.159855e-02
-1.020185e-02
-7.738496e-03
-4.803844e-03
-1.862337e-03
7.427082e-04
2.630194e-03
3.338219e-03
2.646588e-03
1.064646e-03
-1.440978e-04
2.664051e-04
2.528973e-03
5.627326e-03
8.079008e-03
8.952100e-03
8.214101e-03
6.400196e-03
4.321562e-03
3.172467e-03
4.469953e-03
9.190565e-03
1.658098e-02
2.393204e-02
2.785060e-02
2.612667e-02
1.888228e-02
8.441931e-03
-1.793478e-03
-8.808784e-03
-1.110144e-02
-9.041839e-03
-4.402896e-03
6.247733e-04
4.355172e-03
6.024303e-03
5.743655e-03
4.312928e-03
3.012593e-03
3.188418e-03
5.533073e-03
9.466825e-03
1.327579e-02
1.513831e-02
1.432692e-02
1.166062e-02
8.866290e-03
7.317605e-03
7.107959e-03
7.199793e-03
6.475864e-03
4.693294e-03
2.533540e-03
9.221689e-04
3.603554e-04
6.551450e-04
9.743787e-04
2.428819e-04
-2.062687e-03
-5.203232e-03
-7.351397e-03
-6.780502e-03
-3.212484e-03
1.795108e-03
5.873701e-03
7.555954e-03
7.224171e-03
6.471740e-03
6.544345e-03
7.311292e-03
7.598636e-03
6.441779e-03
4.052090e-03
1.656304e-03
4.564403e-04
6.955933e-04
1.583160e-03
2.023465e-03
1.484865e-03
3.663555e-04
-2.949024e-04
5.125976e-04
3.140252e-03
6.984994e-03
1.068886e-02
1.275982e-02
1.232880e-02
9.669618e-03
6.154160e-03
3.521161e-03
2.753817e-03
3.309834e-03
3.433640e-03
1.505244e-03
-2.594470e-03
-7.262722e-03
-1.030435e-02
-1.047105e-02
-8.203524e-03
-5.109805e-03
-2.699528e-03
-1.408399e-03
-6.887370e-04
2.520427e-05
5.576182e-04
2.608379e-04
-1.080035e-03
-2.790488e-03
-3.752568e-03
-3.195537e-03
-1.090643e-03
1.994310e-03
5.254350e-03
7.947172e-03
9.551059e-03
9.779135e-03
8.583904e-03
6.331674e-03
3.987808e-03
2.841404e-03
3.642233e-03
5.787290e-03
7.454427e-03
6.833486e-03
3.517612e-03
-1.099105e-03
-4.687947e-03
-5.407265e-03
-2.937530e-03
1.434954e-03
5.693825e-03
8.321833e-03
8.925126e-03
7.858475e-03
5.584630e-03
2.649374e-03
2.222821e-05
-1.107555e-03
-2.025780e-04
1.938904e-03
3.463315e-03
2.661106e-03
-7.238785e-04
-5.116801e-03
-8.106563e-03
-8.115424e-03
-5.426525e-03
-1.817153e-03
7.627657e-04
1.346013e-03
1.973150e-04
-1.661708e-03
-2.996083e-03
-2.662667e-03
8.549867e-05
5.129127e-03
1.120254e-02
1.625077e-02
1.836215e-02
1.676083e-02
1.226092e-02
6.806320e-03
2.321474e-03
-2.736438e-04
-1.201986e-03
-1.279105e-03
-1.282464e-03
-1.628159e-03
-2.417985e-03
-3.682880e-03
-5.474680e-03
-7.627024e-03
-9.481784e-03
-1.006641e-02
-8.796716e-03
-6.139693e-03
-3.457644e-03
-1.921791e-03
-1.499633e-03
-1.166799e-03
-1.087504e-04
1.550448e-03
3.282480e-03
5.086348e-03
7.526570e-03
1.079486e-02
1.395897e-02
1.541778e-02
1.422538e-02
1.092323e-02
7.060479e-03
4.026108e-03
2.378683e-03
2.021434e-03
2.609359e-03
3.651443e-03
4.487783e-03
4.552737e-03
3.835356e-03
2.997415e-03
2.839536e-03
3.501120e-03
4.186858e-03
3.797472e-03
1.940826e-03
-6.266771e-04
-2.540358e-03
-2.822381e-03
-1.450070e-03
8.465894e-04
3.172102e-03
4.903599e-03
5.793810e-03
5.855968e-03
5.223939e-03
4.115396e-03
2.864532e-03
1.877792e-03
1.472377e-03
1.726288e-03
2.435056e-03
3.171343e-03
3.486008e-03
3.245693e-03
2.859713e-03
3.087563e-03
4.412664e-03
6.365322e-03
7.429642e-03
5.931166e-03
1.384892e-03
-4.960015e-03
-1.101788e-02
-1.531315e-02
-1.754330e-02
-1.797722e-02
-1.672284e-02
-1.377175e-02
-9.545194e-03
-5.053612e-03
-1.416668e-03
6.506758e-04
8.690281e-04
-8.249730e-04
-4.226691e-03
-8.500144e-03
-1.206477e-02
-1.327225e-02
-1.157126e-02
-8.049854e-03
-4.687494e-03
-2.984247e-03
-3.159165e-03
-4.333296e-03
-5.242777e-03
-4.930362e-03
-3.183702e-03
-6.290627e-04
1.641608e-03
2.829830e-03
3.038037e-03
3.099580e-03
3.690909e-03
4.586851e-03
4.838414e-03
3.726974e-03
1.574383e-03
-4.164843e-04
-1.259015e-03
-1.246649e-03
-1.877553e-03
-4.551813e-03
-9.234565e-03
-1.440502e-02
-1.829939e-02
-2.010530e-02
-1.996034e-02
-1.811509e-02
-1.453016e-02
-9.407412e-03
-3.846291e-03
3.820830e-04
1.926149e-03
8.074472e-04
-1.635832e-03
-3.702167e-03
-4.376699e-03
-3.787449e-03
-2.848624e-03
-2.398632e-03
-2.555405e-03
-2.815995e-03
-2.648306e-03
-1.903192e-03
-7.898523e-04
3.165721e-04
1.023774e-03
1.083516e-03
5.219569e-04
-4.414905e-04
-1.595063e-03
-2.762264e-03
-3.683901e-03
-4.074662e-03
-3.919998e-03
-3.685617e-03
-4.117647e-03
-5.669927e-03
-7.976885e-03
-9.883945e-03
-1.014947e-02
-8.294405e-03
-4.891251e-03
-1.108467e-03
2.056320e-03
4.292615e-03
5.925465e-03
7.349376e-03
8.423899e-03
8.457861e-03
6.927848e-03
4.303762e-03
2.112205e-03
1.953844e-03
4.097914e-03
6.782007e-03
7.008823e-03
2.557531e-03
-6.143681e-03
-1.575159e-02
-2.171393e-02
-2.087869e-02
-1.334040e-02
-2.396867e-03
7.322320e-03
1.233317e-02
1.178275e-02
7.200582e-03
1.163859e-03
-3.942968e-03
-6.557882e-03
-6.194884e-03
-3.554822e-03
-3.887784e-04
1.052240e-03
-1.027356e-03
-6.903029e-03
-1.482193e-02
-2.166303e-02
-2.452775e-02
-2.218074e-02
-1.544073e-02
-6.539347e-03
1.918458e-03
7.837839e-03
1.016031e-02
9.016173e-03
5.523216e-03
1.327696e-03
-1.960600e-03
-3.312625e-03
-2.638920e-03
-7.519396e-04
1.086204e-03
1.758937e-03
7.555784e-04
-1.593366e-03
-4.181457e-03
-5.623157e-03
-5.065658e-03
-2.803473e-03
-1.773101e-04
1.266415e-03
7.908936e-04
-1.087103e-03
-3.021192e-03
-3.722946e-03
-2.657062e-03
-2.237388e-04
2.512764e-03
4.387217e-03
4.744688e-03
3.717898e-03
1.946925e-03
-1.826828e-07
-1.972688e-03
-4.078128e-03
-6.243297e-03
-7.984593e-03
-8.729403e-03
-8.487596e-03
-8.112081e-03
-8.591386e-03
-9.914904e-03
-1.079525e-02
-9.767695e-03
-6.663023e-03
-2.977660e-03
-7.486967e-04
-9.368222e-04
-2.698256e-03
-4.091985e-03
-3.539050e-03
-8.364409e-04
2.869986e-03
5.816450e-03
6.421442e-03
3.845457e-03
-1.680959e-03
-8.759585e-03
-1.513425e-02
-1.855920e-02
-1.792053e-02
-1.381607e-02
-8.048614e-03
-2.444356e-03
1.996951e-03
5.064521e-03
6.765221e-03
6.933641e-03
5.336273e-03
2.062427e-03
-2.150637e-03
-5.968207e-03
-8.064785e-03
-8.019793e-03
-6.763086e-03
-6.032721e-03
-7.153062e-03
-1.007482e-02
-1.338682e-02
-1.519861e-02
-1.424212e-02
-1.060117e-02
-5.767540e-03
-1.944034e-03
-8.294740e-04
-2.555653e-03
-5.554626e-03
-7.556076e-03
-7.019024e-03
-3.953457e-03
3.399399e-04
4.211318e-03
6.558304e-03
7.222114e-03
6.790472e-03
6.001720e-03
5.209104e-03
4.346776e-03
3.367693e-03
2.616942e-03
2.640437e-03
3.549830e-03
4.637836e-03
4.775887e-03
3.336722e-03
8.062968e-04
-1.509279e-03
-2.434250e-03
-1.684024e-03
1.260911e-04
2.014033e-03
3.184128e-03
3.358183e-03
2.853720e-03
2.339177e-03
2.336086e-03
2.852485e-03
3.502167e-03
4.003802e-03
4.529177e-03
5.429065e-03
6.536418e-03
6.927433e-03
5.669569e-03
2.865605e-03
-2.062151e-04
-2.106202e-03
-2.391706e-03
-1.769274e-03
-1.148465e-03
-6.148719e-04
6.186343e-04
3.257821e-03
6.982820e-03
1.046110e-02
1.219486e-02
1.132359e-02
7.865610e-03
2.594775e-03
-3.155968e-03
-7.811894e-03
-1.013846e-02
-9.900134e-03
-8.052592e-03
-6.111866e-03
-5.090582e-03
-4.895913e-03
-4.657226e-03
-3.529485e-03
-1.177852e-03
2.292515e-03
6.561795e-03
1.114234e-02
1.538610e-02
1.868182e-02
2.070048e-02
2.138430e-02
2.071488e-02
1.858407e-02
1.489859e-02
9.774878e-03
3.714451e-03
-2.299132e-03
-6.967183e-03
-9.231023e-03
-8.968597e-03
-7.310216e-03
-6.167977e-03
-7.055812e-03
-9.937726e-03
-1.315406e-02
-1.475453e-02
-1.412470e-02
-1.230403e-02
-1.078694e-02
-1.022421e-02
-1.021452e-02
-9.907279e-03
-8.568250e-03
-5.905534e-03
-2.337547e-03
1.020576e-03
2.990622e-03
3.207056e-03
2.348350e-03
1.425942e-03
8.387744e-04
1.286726e-04
-1.347548e-03
-3.492008e-03
-5.203101e-03
-5.102373e-03
-2.635950e-03
1.429852e-03
5.502286e-03
8.161127e-03
8.902246e-03
8.198490e-03
6.930590e-03
5.635330e-03
4.163457e-03
2.007412e-03
-1.038377e-03
-4.462984e-03
-7.140759e-03
-7.820307e-03
-5.755008e-03
-1.252266e-03
4.169993e-03
8.344053e-03
9.574961e-03
7.510987e-03
3.100176e-03
-2.096933e-03
-6.541492e-03
-9.072993e-03
-9.143894e-03
-6.917876e-03
-3.081745e-03
1.547239e-03
6.286940e-03
1.052972e-02
1.358747e-02
1.482465e-02
1.401935e-02
1.147489e-02
7.698133e-03
3.041827e-03
-2.259946e-03
-7.714417e-03
-1.228170e-02
-1.457767e-02
-1.360591e-02
-9.583121e-03
-4.170771e-03
2.845170e-04
2.107570e-03
1.236296e-03
-9.391036e-04
-2.543395e-03
-2.203166e-03
3.876380e-04
4.392177e-03
8.278317e-03
1.062544e-02
1.077060e-02
8.880605e-03
5.590296e-03
1.663767e-03
-2.084303e-03
-4.761765e-03
-5.538516e-03
-4.026484e-03
-6.990474e-04
3.018824e-03
5.275690e-03
4.809044e-03
1.847407e-03
-1.788375e-03
-3.594831e-03
-1.792701e-03
3.674289e-03
1.113363e-02
1.800285e-02
2.181371e-02
2.101735e-02
1.552880e-02
6.960061e-03
-1.758829e-03
-7.537351e-03
-8.621688e-03
-5.535595e-03
-7.561368e-04
2.807804e-03
3.575383e-03
2.071664e-03
2.518294e-04
2.078188e-06
1.900006e-03
4.963593e-03
7.445395e-03
8.080839e-03
6.901257e-03
5.118733e-03
4.356684e-03
5.824743e-03
9.758392e-03
1.517134e-02
2.005979e-02
2.225417e-02
2.065099e-02
1.594837e-02
1.018826e-02
5.452679e-03
2.829031e-03
2.343061e-03
3.491396e-03
5.581299e-03
7.696959e-03
8.793001e-03
8.205797e-03
6.140884e-03
3.544714e-03
1.447288e-03
4.327136e-04
6.014214e-04
1.757558e-03
3.514214e-03
5.411236e-03
7.178927e-03
8.924548e-03
1.094571e-02
1.325491e-02
1.523796e-02
1.585810e-02
1.445376e-02
1.155660e-02
8.847507e-03
8.012668e-03
9.398213e-03
1.168342e-02
1.284207e-02
1.150024e-02
7.664609e-03
2.558140e-03
-2.071160e-03
-4.722653e-03
-4.687488e-03
-2.185260e-03
1.908725e-03
6.523603e-03
1.070608e-02
1.363426e-02
1.458875e-02
1.326251e-02
1.026289e-02
7.102906e-03
5.346613e-03
5.544091e-03
6.912677e-03
8.030612e-03
7.922439e-03
6.664043e-03
5.149740e-03
4.375816e-03
4.820567e-03
6.218907e-03
7.739075e-03
8.461180e-03
7.928859e-03
6.425598e-03
4.796555e-03
3.990442e-03
4.603471e-03
6.556922e-03
9.009694e-03
1.069586e-02
1.067112e-02
8.968215e-03
6.569693e-03
4.711555e-03
4.137957e-03
4.827894e-03
6.193185e-03
7.478317e-03
8.146412e-03
8.070201e-03
7.376988e-03
6.086726e-03
4.002631e-03
1.099755e-03
-1.988986e-03
-4.052092e-03
-4.088307e-03
-2.197151e-03
2.649876e-04
1.572150e-03
9.447366e-04
-8.348501e-04
-2.095358e-03
-1.667189e-03
2.134834e-04
2.253274e-03
3.361286e-03
3.620892e-03
4.044984e-03
5.442604e-03
7.626079e-03
9.719374e-03
1.110669e-02
1.197703e-02
1.294009e-02
1.415319e-02
1.491405e-02
1.421464e-02
1.169044e-02
7.961700e-03
4.111523e-03
9.555966e-04
-1.286819e-03
-2.914332e-03
-4.451359e-03
-6.195582e-03
-7.779268e-03
-8.171932e-03
-6.338206e-03
-2.139184e-03
3.258090e-03
7.859247e-03
9.971962e-03
9.308635e-03
7.314098e-03
6.300931e-03
7.733982e-03
1.089539e-02
1.326871e-02
1.263551e-02
9.094991e-03
5.073190e-03
3.324114e-03
4.832955e-03
8.350816e-03
1.155408e-02
1.261564e-02
1.114975e-02
8.202038e-03
5.440928e-03
4.043957e-03
4.012924e-03
4.450040e-03
4.564335e-03
4.428942e-03
4.684401e-03
5.552705e-03
6.367828e-03
6.184453e-03
4.693464e-03
2.394781e-03
-1.568682e-05
-2.225653e-03
-4.255768e-03
-5.950711e-03
-6.630417e-03
-5.400033e-03
-2.025691e-03
2.455676e-03
6.263754e-03
8.256361e-03
8.722977e-03
8.716074e-03
8.825244e-03
8.859411e-03
8.531118e-03
8.006823e-03
7.677238e-03
7.649158e-03
7.617479e-03
7.105428e-03
5.747619e-03
3.538750e-03
1.048511e-03
-6.522788e-04
-5.598142e-04
1.533898e-03
4.793182e-03
7.800901e-03
9.333373e-03
8.892673e-03
6.764155e-03
3.764152e-03
9.467718e-04
-6.864905e-04
-5.531531e-04
1.239683e-03
4.038375e-03
7.133904e-03
1.010749e-02
1.270928e-02
1.452797e-02
1.496201e-02
1.360605e-02
1.063349e-02
6.774085e-03
2.932060e-03
-2.279809e-04
-2.418430e-03
-3.485618e-03
-3.094418e-03
-8.992830e-04
2.752495e-03
6.421317e-03
8.289667e-03
7.605990e-03
5.474152e-03
4.043368e-03
4.678129e-03
6.778955e-03
8.401380e-03
8.091203e-03
6.170200e-03
4.325925e-03
4.063195e-03
5.504481e-03
7.437294e-03
8.354156e-03
7.580770e-03
5.656552e-03
3.733483e-03
2.531045e-03
1.751125e-03
4.510624e-04
-2.018204e-03
-5.430506e-03
-8.940573e-03
-1.172055e-02
-1.320112e-02
-1.282471e-02
-9.993519e-03
-4.666684e-03
1.947238e-03
7.597442e-03
1.027824e-02
9.584965e-03
6.945273e-03
4.577878e-03
4.090085e-03
5.664267e-03
8.138011e-03
9.778476e-03
9.337759e-03
6.835169e-03
3.550639e-03
1.150436e-03
5.001980e-04
1.012106e-03
1.039575e-03
-8.742368e-04
-4.717143e-03
-8.704211e-03
-1.039502e-02
-8.512235e-03
-3.970828e-03
7.645467e-04
3.375338e-03
3.017744e-03
4.750759e-04
-2.571686e-03
-4.435184e-03
-4.071155e-03
-1.455624e-03
2.323237e-03
5.466774e-03
6.468373e-03
5.185155e-03
3.028842e-03
1.953817e-03
2.992496e-03
5.455049e-03
7.397228e-03
7.029635e-03
3.998209e-03
-4.008664e-04
-4.042499e-03
-5.036160e-03
-2.416999e-03
3.511082e-03
1.104890e-02
1.753043e-02
2.060402e-02
1.967179e-02
1.615784e-02
1.222238e-02
9.123748e-03
6.719961e-03
4.294923e-03
1.595312e-03
-9.581335e-04
-2.832239e-03
-3.906873e-03
-4.426809e-03
-4.624306e-03
-4.551785e-03
-4.198265e-03
-3.549855e-03
-2.510233e-03
-9.291213e-04
1.223438e-03
3.761034e-03
6.286680e-03
8.138625e-03
8.400742e-03
6.321154e-03
2.012506e-03
-3.306402e-03
-7.965836e-03
-1.082726e-02
-1.168725e-02
-1.096897e-02
-9.289736e-03
-7.284428e-03
-5.514689e-03
-4.292041e-03
-3.603815e-03
-3.328831e-03
-3.537882e-03
-4.478005e-03
-6.136779e-03
-7.788012e-03
-8.100266e-03
-5.950426e-03
-1.364085e-03
4.242015e-03
8.782734e-03
1.062569e-02
9.261191e-03
5.193474e-03
-5.349972e-04
-6.619435e-03
-1.152620e-02
-1.369793e-02
-1.212869e-02
-6.969770e-03
3.207759e-04
7.442043e-03
1.210829e-02
1.294194e-02
1.007063e-02
5.111970e-03
3.515991e-04
-2.552217e-03
-3.404404e-03
-3.134503e-03
-2.677829e-03
-2.257844e-03
-1.718515e-03
-1.302991e-03
-1.790981e-03
-3.729453e-03
-6.615950e-03
-9.012819e-03
-9.561248e-03
-7.899368e-03
-4.688008e-03
-1.000841e-03
2.156597e-03
3.997547e-03
4.120179e-03
2.741006e-03
6.289206e-04
-1.346931e-03
-2.620842e-03
-2.956360e-03
-2.333573e-03
-1.043240e-03
1.816704e-04
4.333701e-04
-7.024497e-04
-2.629311e-03
-3.941360e-03
-3.365954e-03
-8.102760e-04
2.338871e-03
4.009639e-03
2.809253e-03
-1.045543e-03
-5.869826e-03
-9.520650e-03
-1.054448e-02
-8.855811e-03
-5.759566e-03
-3.376433e-03
-3.618691e-03
-7.078547e-03
-1.249879e-02
-1.741303e-02
-1.972422e-02
-1.901391e-02
-1.642998e-02
-1.331674e-02
-1.000988e-02
-6.007252e-03
-1.176578e-03
3.504788e-03
6.536750e-03
7.046761e-03
5.234673e-03
1.896110e-03
-2.163172e-03
-6.210965e-03
-9.428117e-03
-1.103970e-02
-1.072636e-02
-8.857449e-03
-6.305190e-03
-3.991739e-03
-2.418562e-03
-1.402953e-03
-2.427375e-04
1.673706e-03
4.221416e-03
6.436847e-03
7.138920e-03
5.848593e-03
3.302423e-03
1.083989e-03
5.345949e-04
1.718596e-03
3.266896e-03
3.321334e-03
9.593312e-04
-3.002460e-03
-6.517627e-03
-7.709333e-03
-5.994938e-03
-2.183555e-03
2.214070e-03
5.740334e-03
7.362206e-03
6.537277e-03
3.302797e-03
-1.533021e-03
-6.448811e-03
-9.786985e-03
-1.049584e-02
-8.447436e-03
-4.290543e-03
7.822079e-04
5.275784e-03
7.863375e-03
8.004809e-03
6.225637e-03
3.715183e-03
1.533307e-03
1.135920e-04
-6.284310e-04
-9.195137e-04
-8.796769e-04
-4.425464e-04
5.968188e-04
2.372113e-03
4.705791e-03
7.117137e-03
9.084935e-03
1.024325e-02
1.036362e-02
9.328446e-03
7.202396e-03
4.236846e-03
7.331998e-04
-3.075242e-03
-6.950720e-03
-1.037502e-02
-1.231456e-02
-1.147643e-02
-7.231316e-03
-5.673162e-04
6.021666e-03
9.990843e-03
1.037275e-02
8.133464e-03
5.141870e-03
2.897736e-03
1.972441e-03
2.124385e-03
2.619839e-03
2.580858e-03
1.413469e-03
-7.791083e-04
-3.077612e-03
-4.154638e-03
-3.138837e-03
-4.138700e-04
2.370543e-03
3.333584e-03
1.791841e-03
-1.074621e-03
-2.950217e-03
-1.982054e-03
1.972163e-03
7.296331e-03
1.164115e-02
1.320335e-02
1.146390e-02
7.123197e-03
1.512077e-03
-4.044784e-03
-8.569761e-03
-1.142529e-02
-1.218385e-02
-1.065465e-02
-7.131120e-03
-2.619442e-03
1.344487e-03
3.416302e-03
3.214040e-03
1.419814e-03
-8.581160e-04
-2.740615e-03
-3.665307e-03
-3.177137e-03
-1.026367e-03
2.412334e-03
5.965020e-03
8.116073e-03
7.884474e-03
5.493311e-03
2.268783e-03
-2.409549e-04
-1.285419e-03
-1.304750e-03
-1.432164e-03
-2.508803e-03
-4.389784e-03
-6.118311e-03
-6.823362e-03
-6.529507e-03
-6.096411e-03
-6.300998e-03
-6.949969e-03
-6.950764e-03
-5.330868e-03
-2.214021e-03
1.220809e-03
3.768908e-03
5.235571e-03
6.517871e-03
8.683533e-03
1.189172e-02
1.507985e-02
1.664143e-02
1.553121e-02
1.195987e-02
7.226438e-03
2.953802e-03
3.502414e-04
-2.000842e-04
7.281673e-04
1.850152e-03
1.998008e-03
1.105836e-03
3.572468e-04
1.078161e-03
3.305455e-03
5.487193e-03
5.730836e-03
3.498764e-03
2.428723e-04
-1.545578e-03
-9.365137e-05
4.414491e-03
9.978121e-03
1.407493e-02
1.504255e-02
1.265549e-02
7.920073e-03
2.606162e-03
-1.319768e-03
-2.514292e-03
-1.064797e-03
1.459285e-03
3.029143e-03
2.529626e-03
3.214314e-04
-2.423891e-03
-4.872494e-03
-7.059353e-03
-9.420555e-03
-1.190221e-02
-1.356141e-02
-1.312435e-02
-1.008172e-02
-5.333950e-03
-7.786118e-04
1.828405e-03
1.869854e-03
3.725798e-05
-2.386652e-03
-4.503521e-03
-6.209946e-03
-7.823340e-03
-9.475119e-03
-1.088433e-02
-1.155964e-02
-1.112714e-02
-9.617547e-03
-7.645423e-03
-6.299667e-03
-6.638022e-03
-8.987109e-03
-1.250205e-02
-1.548358e-02
-1.650802e-02
-1.551231e-02
-1.369890e-02
-1.229348e-02
-1.152308e-02
-1.087815e-02
-1.015375e-02
-9.927979e-03
-1.093850e-02
-1.313687e-02
-1.544748e-02
-1.635035e-02
-1.467961e-02
-1.018993e-02
-3.785950e-03
2.708797e-03
7.312620e-03
8.828805e-03
7.334352e-03
3.904675e-03
-4.896663e-05
-3.234484e-03
-4.681664e-03
-4.063224e-03
-2.035090e-03
1.666986e-05
9.089641e-04
4.205539e-04
-9.082740e-04
-2.618353e-03
-4.811137e-03
-7.835780e-03
-1.168740e-02
-1.571056e-02
-1.870778e-02
-1.936391e-02
-1.690543e-02
-1.163749e-02
-4.872880e-03
1.740289e-03
6.950740e-03
1.022354e-02
1.158365e-02
1.123573e-02
9.342983e-03
6.178022e-03
2.414044e-03
-9.134006e-04
-2.895785e-03
-3.252343e-03
-2.352731e-03
-8.348952e-04
6.908020e-04
1.652824e-03
1.521369e-03
-7.936984e-06
-2.811388e-03
-6.255269e-03
-9.225096e-03
-1.039913e-02
-8.904127e-03
-4.981660e-03
2.869279e-05
4.494154e-03
7.330198e-03
8.179366e-03
7.105111e-03
4.445278e-03
9.509700e-04
-2.285716e-03
-4.362852e-03
-5.096077e-03
-4.985643e-03
-4.675634e-03
-4.440323e-03
-4.125078e-03
-3.521456e-03
-2.776922e-03
-2.377882e-03
-2.601990e-03
-2.936382e-03
-2.203952e-03
4.735065e-04
4.731632e-03
9.047266e-03
1.182383e-02
1.240223e-02
1.110426e-02
8.527073e-03
4.986684e-03
6.306550e-04
-4.077871e-03
-8.169461e-03
-1.057533e-02
-1.082353e-02
-9.455855e-03
-7.770104e-03
-6.927235e-03
-7.033916e-03
-7.035976e-03
-5.631224e-03
-2.425652e-03
1.670763e-03
5.049880e-03
6.403667e-03
5.373438e-03
2.567297e-03
-8.841188e-04
-3.883912e-03
-5.707536e-03
-6.010363e-03
-4.738043e-03
-2.262929e-03
3.392569e-04
1.408522e-03
-4.593516e-04
-5.320100e-03
-1.146447e-02
-1.618800e-02
-1.738158e-02
-1.489641e-02
-1.062259e-02
-7.113978e-03
-5.794969e-03
-6.143779e-03
-6.424166e-03
-5.273399e-03
-2.770283e-03
-1.105035e-04
1.670263e-03
2.619081e-03
3.583687e-03
5.107038e-03
6.588477e-03
6.473222e-03
3.408764e-03
-2.421366e-03
-8.893807e-03
-1.308155e-02
-1.323513e-02
-9.924129e-03
-5.283909e-03
-1.193134e-03
1.738184e-03
3.571049e-03
3.941062e-03
2.029720e-03
-2.234915e-03
-7.150087e-03
-9.793846e-03
-8.017751e-03
-2.185950e-03
4.960423e-03
1.020874e-02
1.178827e-02
9.756871e-03
5.126663e-03
-8.658456e-04
-6.718152e-03
-1.060183e-02
-1.110606e-02
-8.380155e-03
-4.442015e-03
-2.070762e-03
-3.045887e-03
-7.030035e-03
-1.177317e-02
-1.440535e-02
-1.306285e-02
-7.965811e-03
-1.294792e-03
4.112640e-03
6.397455e-03
5.541755e-03
2.976433e-03
3.774849e-04
-1.411955e-03
-2.585155e-03
-3.708493e-03
-4.973313e-03
-6.096260e-03
-6.709310e-03
-6.518669e-03
-5.092685e-03
-1.985334e-03
2.436334e-03
6.373751e-03
7.406309e-03
4.459716e-03
-8.973951e-04
-5.291160e-03
-5.963575e-03
-2.690033e-03
2.404943e-03
6.788476e-03
9.391186e-03
1.087248e-02
1.236883e-02
1.412070e-02
1.518607e-02
1.427923e-02
1.089781e-02
5.838102e-03
7.372039e-04
-2.945658e-03
-4.669423e-03
-4.798719e-03
-4.061547e-03
-2.958982e-03
-1.490645e-03
5.934952e-04
3.179407e-03
5.457145e-03
6.379928e-03
5.612711e-03
4.064012e-03
3.371883e-03
4.623999e-03
7.283520e-03
9.210475e-03
7.974275e-03
2.749183e-03
-4.569888e-03
-1.011968e-02
-1.042048e-02
-4.690546e-03
4.580651e-03
1.318459e-02
1.768544e-02
1.706274e-02
1.251646e-02
6.024313e-03
-8.292607e-04
-6.910948e-03
-1.109198e-02
-1.235546e-02
-1.055308e-02
-6.890268e-03
-3.370683e-03
-1.489306e-03
-1.278805e-03
-1.570352e-03
-1.230749e-03
-2.423207e-04
3.042971e-04
-7.989064e-04
-3.806658e-03
-7.708473e-03
-1.083005e-02
-1.186863e-02
-1.070599e-02
-8.480054e-03
-6.722734e-03
-6.070764e-03
-5.693493e-03
-4.102888e-03
-5.905976e-04
4.106012e-03
8.355868e-03
1.063521e-02
1.017494e-02
7.199684e-03
2.972079e-03
-5.033869e-04
-1.356925e-03
1.028411e-03
5.551862e-03
1.010422e-02
1.288063e-02
1.319207e-02
1.134462e-02
8.136597e-03
4.597991e-03
1.872981e-03
8.156446e-04
1.430403e-03
2.792580e-03
3.656109e-03
3.224956e-03
1.566328e-03
-3.876578e-04
-1.216621e-03
1.720118e-04
3.627525e-03
7.573790e-03
1.001928e-02
1.009870e-02
8.795563e-03
8.078357e-03
9.131729e-03
1.129302e-02
1.270229e-02
1.206368e-02
9.855369e-03
7.839728e-03
7.377219e-03
8.249016e-03
9.109272e-03
8.896158e-03
7.636725e-03
6.033322e-03
4.613818e-03
3.420118e-03
2.333756e-03
1.436658e-03
9.595985e-04
9.787120e-04
1.304096e-03
1.704223e-03
2.169804e-03
2.901959e-03
4.089449e-03
5.767180e-03
7.878930e-03
1.042580e-02
1.349004e-02
1.695969e-02
2.006737e-02
2.129354e-02
1.910241e-02
1.313047e-02
4.778944e-03
-3.389766e-03
-8.999455e-03
-1.100268e-02
-9.957312e-03
-7.355515e-03
-4.499159e-03
-1.763992e-03
1.160345e-03
4.337185e-03
6.974235e-03
7.880234e-03
6.598939e-03
4.068139e-03
2.099507e-03
2.122275e-03
4.259791e-03
7.380932e-03
9.908064e-03
1.072635e-02
9.687908e-03
7.561839e-03
5.549716e-03
4.634032e-03
5.078215e-03
6.323343e-03
7.346679e-03
7.306448e-03
6.046580e-03
4.048066e-03
1.925852e-03
6.689471e-05
-1.261441e-03
-1.674434e-03
-7.429941e-04
1.661571e-03
5.103251e-03
8.655913e-03
1.129151e-02
1.231713e-02
1.159005e-02
9.436053e-03
6.409272e-03
3.146352e-03
4.203307e-04
-8.801655e-04
-1.759382e-04
2.193260e-03
4.843032e-03
6.030581e-03
4.749673e-03
1.488211e-03
-1.900585e-03
-3.251365e-03
-1.470223e-03
2.710969e-03
7.229099e-03
1.013755e-02
1.092856e-02
1.067490e-02
1.089189e-02
1.218139e-02
1.386800e-02
1.472577e-02
1.388498e-02
1.122033e-02
7.270182e-03
2.941246e-03
-9.049423e-04
-3.816274e-03
-5.772963e-03
-6.837435e-03
-6.873997e-03
-5.809460e-03
-4.224985e-03
-3.413489e-03
-4.427351e-03
-6.900207e-03
-9.010473e-03
-8.874493e-03
-6.079538e-03
-1.919827e-03
1.761440e-03
4.026039e-03
5.432215e-03
7.380890e-03
1.079945e-02
1.525287e-02
1.916173e-02
2.084292e-02
1.953390e-02
1.578134e-02
1.107100e-02
6.960567e-03
4.274175e-03
2.921891e-03
2.377869e-03
2.264331e-03
2.552434e-03
3.413173e-03
4.967412e-03
7.012449e-03
8.801413e-03
9.168434e-03
7.174574e-03
2.916997e-03
-2.166223e-03
-5.857582e-03
-6.351688e-03
-3.389302e-03
1.482163e-03
5.916001e-03
8.429101e-03
9.381106e-03
1.044857e-02
1.304534e-02
1.689303e-02
1.983716e-02
1.927674e-02
1.431307e-02
6.770351e-03
2.428292e-07
-3.489363e-03
-3.428086e-03
-1.251881e-03
1.360013e-03
3.417910e-03
4.625952e-03
5.027619e-03
4.765132e-03
3.905883e-03
2.268521e-03
-5.326456e-04
-4.676717e-03
-9.603934e-03
-1.387344e-02
-1.575679e-02
-1.427176e-02
-9.812847e-03
-3.850018e-03
1.954995e-03
6.503839e-03
9.515425e-03
1.127076e-02
1.203913e-02
1.160904e-02
9.367427e-03
4.930613e-03
-1.147584e-03
-7.130966e-03
-1.063683e-02
-9.871680e-03
-4.883729e-03
2.144784e-03
7.953478e-03
9.975823e-03
7.707635e-03
2.877262e-03
-1.635408e-03
-3.472285e-03
-2.057883e-03
1.306156e-03
4.493448e-03
5.964699e-03
5.608389e-03
4.611375e-03
4.601825e-03
6.610876e-03
1.041684e-02
1.466083e-02
1.766359e-02
1.835376e-02
1.669120e-02
1.346579e-02
9.791725e-03
6.668045e-03
4.775058e-03
4.444324e-03
5.659697e-03
8.065340e-03
1.108672e-02
1.419203e-02
1.709191e-02
1.962371e-02
2.135896e-02
2.134850e-02
1.846222e-02
1.230597e-02
4.023522e-03
-3.839143e-03
-8.504304e-03
-8.404590e-03
-3.968060e-03
2.690081e-03
8.900463e-03
1.260370e-02
1.287129e-02
9.845261e-03
4.608509e-03
-9.213047e-04
-4.526036e-03
-4.772280e-03
-1.909911e-03
2.258852e-03
5.436504e-03
5.946485e-03
3.350654e-03
-1.381640e-03
-6.134285e-03
-8.506060e-03
-7.037646e-03
-2.028362e-03
4.677786e-03
1.079930e-02
1.482666e-02
1.650888e-02
1.641788e-02
1.517285e-02
1.310053e-02
1.051305e-02
8.055378e-03
6.527803e-03
6.273903e-03
6.832164e-03
7.338673e-03
7.347068e-03
7.246035e-03
7.881806e-03
9.796898e-03
1.271777e-02
1.552477e-02
1.666360e-02
1.493874e-02
1.036205e-02
4.403566e-03
-6.922644e-04
-3.100715e-03
-2.353954e-03
5.035390e-04
3.613946e-03
5.392597e-03
5.198867e-03
3.234968e-03
1.701110e-04
-2.954527e-03
-4.754911e-03
-4.009549e-03
-5.709889e-04
4.088908e-03
7.429873e-03
7.413732e-03
4.054604e-03
-3.490558e-04
-2.691366e-03
-1.199645e-03
3.425605e-03
8.700317e-03
1.220946e-02
1.313349e-02
1.236915e-02
1.134454e-02
1.067193e-02
9.834711e-03
8.031048e-03
5.185941e-03
2.157072e-03
6.041213e-05
-5.922414e-04
-1.514469e-04
7.306805e-04
1.866132e-03
3.678660e-03
6.615035e-03
1.044557e-02
1.408467e-02
1.609279e-02
1.556534e-02
1.279329e-02
9.123531e-03
6.064739e-03
4.375948e-03
3.855794e-03
3.824490e-03
3.666164e-03
2.915652e-03
1.039456e-03
-2.514541e-03
-7.764395e-03
-1.363675e-02
-1.816795e-02
-1.962424e-02
-1.770076e-02
-1.361438e-02
-8.893109e-03
-4.134610e-03
8.834314e-04
5.982273e-03
9.865560e-03
1.088118e-02
8.468964e-03
3.793987e-03
-9.953157e-04
-4.154532e-03
-5.253371e-03
-5.054212e-03
-4.644394e-03
-4.558554e-03
-4.488201e-03
-3.688364e-03
-1.720354e-03
1.037909e-03
3.527047e-03
4.743738e-03
4.524992e-03
3.674769e-03
3.266074e-03
3.766988e-03
4.776257e-03
5.457210e-03
5.144287e-03
3.657800e-03
1.264579e-03
-1.525763e-03
-4.169307e-03
-6.266048e-03
-7.625706e-03
-8.072928e-03
-7.158050e-03
-4.301788e-03
4.629054e-04
5.810710e-03
9.344233e-03
8.838926e-03
3.772966e-03
-3.956272e-03
-1.081920e-02
-1.359772e-02
-1.122551e-02
-5.284075e-03
1.132652e-03
5.342361e-03
6.477791e-03
5.563788e-03
4.440616e-03
4.363624e-03
5.171155e-03
5.573708e-03
4.433242e-03
2.035246e-03
1.210064e-04
4.565836e-04
3.159786e-03
6.347866e-03
7.484056e-03
5.259965e-03
4.270670e-04
-4.979670e-03
-9.160988e-03
-1.150181e-02
-1.243290e-02
-1.272915e-02
-1.299621e-02
-1.354948e-02
-1.441479e-02
-1.527452e-02
-1.551343e-02
-1.453374e-02
-1.215731e-02
-8.730804e-03
-4.873054e-03
-1.228477e-03
1.547814e-03
2.824455e-03
2.283812e-03
1.907160e-04
-2.742995e-03
-5.746401e-03
-8.175370e-03
-9.443762e-03
-9.078928e-03
-7.079981e-03
-4.226596e-03
-1.859009e-03
-1.146420e-03
-2.408326e-03
-4.976016e-03
-7.553967e-03
-8.774786e-03
-7.752004e-03
-4.515069e-03
-1.556475e-04
3.505335e-03
4.781418e-03
3.192039e-03
6.067831e-06
-2.379124e-03
-2.031232e-03
1.041357e-03
4.693444e-03
6.028571e-03
3.521967e-03
-1.669733e-03
-6.371659e-03
-7.605586e-03
-4.502742e-03
1.527297e-03
7.972143e-03
1.236309e-02
1.286757e-02
8.826450e-03
1.371064e-03
-6.660151e-03
-1.203527e-02
-1.290526e-02
-9.666130e-03
-4.395231e-03
4.533599e-04
3.184371e-03
3.457198e-03
2.293025e-03
1.411698e-03
2.058236e-03
4.039067e-03
5.805542e-03
5.663455e-03
3.161650e-03
-5.152393e-04
-3.442599e-03
-4.312733e-03
-3.147324e-03
-9.532175e-04
1.198249e-03
2.871213e-03
4.302993e-03
5.876444e-03
7.450071e-03
8.079515e-03
6.509269e-03
2.249909e-03
-3.580219e-03
-8.490121e-03
-9.993470e-03
-7.226290e-03
-1.587259e-03
4.145239e-03
7.617047e-03
8.302284e-03
7.475597e-03
6.870091e-03
7.218737e-03
7.869106e-03
7.594770e-03
5.713783e-03
2.574157e-03
-8.213040e-04
-3.594751e-03
-5.529633e-03
-7.010670e-03
-8.525444e-03
-1.018989e-02
-1.165862e-02
-1.246349e-02
-1.249423e-02
-1.214950e-02
-1.192273e-02
-1.181159e-02
-1.126188e-02
-9.812102e-03
-7.739950e-03
-5.943411e-03
-5.167336e-03
-5.423617e-03
-6.171337e-03
-6.915525e-03
-7.464273e-03
-7.645580e-03
-7.056111e-03
-5.327538e-03
-2.604961e-03
3.961394e-04
2.811853e-03
3.996692e-03
3.536909e-03
1.231050e-03
-2.645676e-03
-7.088429e-03
-1.065561e-02
-1.229935e-02
-1.206913e-02
-1.103185e-02
-1.043553e-02
-1.078426e-02
-1.147747e-02
-1.120673e-02
-8.878845e-03
-4.502396e-03
6.323522e-04
4.657289e-03
6.131663e-03
4.664066e-03
1.031350e-03
-3.060924e-03
-5.670190e-03
-5.695806e-03
-3.606293e-03
-1.050201e-03
4.084172e-04
3.470487e-04
-4.746576e-04
-9.493466e-04
-5.256957e-04
5.275602e-04
1.563569e-03
2.192668e-03
2.541374e-03
3.001416e-03
3.818868e-03
4.908292e-03
5.904570e-03
6.253811e-03
5.318878e-03
2.628878e-03
-1.754797e-03
-7.012644e-03
-1.172138e-02
-1.438786e-02
-1.412220e-02
-1.110879e-02
-6.594351e-03
-2.327405e-03
2.966347e-04
8.943533e-04
1.443027e-04
-7.937373e-04
-1.081746e-03
-6.606851e-04
-5.801773e-05
2.303426e-04
2.291600e-04
4.533431e-04
1.422209e-03
3.141048e-03
5.001687e-03
6.214153e-03
6.390631e-03
5.720830e-03
4.597314e-03
3.189371e-03
1.506951e-03
-1.921616e-04
-1.298339e-03
-1.305800e-03
-3.130166e-04
1.086448e-03
2.426662e-03
3.698768e-03
4.949787e-03
5.731015e-03
5.183733e-03
2.669560e-03
-1.788740e-03
-7.564279e-03
-1.364401e-02
-1.877827e-02
-2.176223e-02
-2.193575e-02
-1.954646e-02
-1.561634e-02
-1.137846e-02
-7.641800e-03
-4.437796e-03
-1.161871e-03
2.846393e-03
7.657545e-03
1.248353e-02
1.596887e-02
1.688273e-02
1.481679e-02
1.041873e-02
4.946656e-03
-5.017745e-04
-5.450219e-03
-9.932851e-03
-1.402774e-02
-1.739599e-02
-1.921962e-02
-1.877551e-02
-1.628296e-02
-1.313926e-02
-1.103888e-02
-1.060392e-02
-1.083605e-02
-1.005164e-02
-7.518287e-03
-4.235785e-03
-2.082583e-03
-2.158227e-03
-3.894823e-03
-5.632960e-03
-5.938228e-03
-4.486548e-03
-2.034201e-03
2.116952e-04
1.293896e-03
9.507271e-04
-2.848524e-04
-1.328106e-03
-1.120766e-03
6.055945e-04
2.875980e-03
3.889540e-03
2.242157e-03
-1.930169e-03
-6.845177e-03
-1.015641e-02
-1.043611e-02
-7.962237e-03
-4.272964e-03
-9.820450e-04
1.067277e-03
1.738155e-03
1.126839e-03
-4.914628e-04
-2.311707e-03
-3.064683e-03
-1.890500e-03
7.178894e-04
2.977196e-03
3.049660e-03
4.820746e-04
-3.327644e-03
-6.033772e-03
-6.011020e-03
-3.574721e-03
-7.246019e-04
4.850710e-04
-4.352884e-04
-2.226819e-03
-3.167793e-03
-2.526594e-03
-9.272329e-04
4.893581e-04
1.222827e-03
1.880325e-03
3.571090e-03
6.736529e-03
1.047149e-02
1.301121e-02
1.295235e-02
1.012592e-02
5.550913e-03
8.090000e-04
-2.589325e-03
-3.677694e-03
-2.400194e-03
2.488149e-04
2.533157e-03
2.754491e-03
2.062412e-04
-4.276550e-03
-8.712512e-03
-1.119922e-02
-1.106173e-02
-9.057500e-03
-6.635844e-03
-4.939559e-03
-4.223602e-03
-3.967427e-03
-3.517856e-03
-2.750599e-03
-2.180642e-03
-2.358216e-03
-3.079478e-03
-3.293582e-03
-2.043840e-03
3.161062e-04
1.902704e-03
5.841165e-04
-4.178471e-03
-1.060267e-02
-1.579499e-02
-1.792413e-02
-1.738468e-02
-1.593934e-02
-1.481471e-02
-1.363385e-02
-1.109509e-02
-6.614745e-03
-1.318039e-03
2.563871e-03
3.302289e-03
8.128175e-04
-3.516995e-03
-7.869860e-03
-1.093187e-02
-1.219883e-02
-1.178928e-02
-1.018302e-02
-8.161220e-03
-6.768956e-03
-6.880453e-03
-8.451575e-03
-1.024935e-02
-1.062311e-02
-8.756752e-03
-5.186087e-03
-1.095130e-03
2.785371e-03
6.497183e-03
1.014941e-02
1.306718e-02
1.383274e-02
1.136958e-02
6.152241e-03
3.679250e-04
-3.325066e-03
-3.560573e-03
-1.112917e-03
1.835962e-03
3.282933e-03
2.582903e-03
6.186791e-04
-8.763551e-04
-4.165698e-04
2.287225e-03
6.133550e-03
9.309763e-03
1.028679e-02
8.479127e-03
4.384777e-03
-6.845831e-04
-5.184962e-03
-7.975804e-03
-8.604950e-03
-7.240096e-03
-4.613154e-03
-1.934479e-03
-3.707376e-04
-2.447406e-04
-7.380209e-04
-5.023427e-04
1.305987e-03
4.383918e-03
7.404347e-03
8.735305e-03
7.401932e-03
3.835217e-03
-1.745078e-04
-2.524173e-03
-2.149078e-03
4.254176e-04
3.706363e-03
6.321393e-03
7.634560e-03
7.675970e-03
6.830578e-03
5.595592e-03
4.293120e-03
2.763176e-03
4.700124e-04
-2.818843e-03
-6.399269e-03
-8.795629e-03
-8.704995e-03
-5.947913e-03
-1.660875e-03
2.381779e-03
4.752959e-03
4.991781e-03
3.637144e-03
1.882068e-03
1.079378e-03
2.185891e-03
5.270267e-03
9.389296e-03
1.307343e-02
1.521563e-02
1.573217e-02
1.542528e-02
1.511847e-02
1.488649e-02
1.417093e-02
1.257755e-02
1.039072e-02
8.316751e-03
6.942338e-03
6.521074e-03
7.036579e-03
8.189535e-03
9.351265e-03
9.789166e-03
9.137381e-03
7.693162e-03
6.211150e-03
5.327463e-03
5.096330e-03
5.031209e-03
4.605906e-03
3.781725e-03
3.082317e-03
3.098323e-03
3.877939e-03
4.907668e-03
5.819802e-03
7.019984e-03
9.340414e-03
1.294474e-02
1.668081e-02
1.864000e-02
1.747724e-02
1.342976e-02
8.253335e-03
4.105188e-03
2.240086e-03
2.490739e-03
3.720260e-03
4.704100e-03
4.866277e-03
4.561776e-03
4.774925e-03
6.338012e-03
9.132711e-03
1.191340e-02
1.304330e-02
1.166753e-02
8.355283e-03
4.641425e-03
1.895089e-03
5.442952e-04
2.524595e-04
6.226802e-04
1.526898e-03
2.749335e-03
3.560522e-03
2.995867e-03
8.027013e-04
-1.880170e-03
-2.999508e-03
-1.048389e-03
3.684452e-03
9.216942e-03
1.335445e-02
1.533152e-02
1.612078e-02
1.707555e-02
1.825548e-02
1.816998e-02
1.518105e-02
9.131400e-03
1.740724e-03
-4.402640e-03
-7.382666e-03
-6.973106e-03
-4.500409e-03
-1.747580e-03
1.405242e-04
8.940289e-04
6.297863e-04
-5.021839e-04
-2.075354e-03
-3.027016e-03
-1.945161e-03
1.968226e-03
8.121921e-03
1.475952e-02
1.998381e-02
2.263706e-02
2.247062e-02
1.987627e-02
1.564129e-02
1.077393e-02
6.259165e-03
2.797401e-03
6.729461e-04
-2.024334e-04
-1.078432e-04
7.120877e-04
2.171903e-03
4.268858e-03
6.832689e-03
9.293625e-03
1.077382e-02
1.060874e-02
8.904439e-03
6.559545e-03
4.698219e-03
4.041194e-03
4.665755e-03
6.129077e-03
7.723951e-03
8.765282e-03
8.877816e-03
8.185933e-03
7.306696e-03
7.100039e-03
8.171519e-03
1.035997e-02
1.272956e-02
1.429646e-02
1.492001e-02
1.544664e-02
1.683696e-02
1.905263e-02
2.083009e-02
2.058549e-02
1.748226e-02
1.166570e-02
3.823746e-03
-5.057695e-03
-1.349280e-02
-1.947741e-02
-2.116080e-02
-1.787424e-02
-1.071867e-02
-2.222591e-03
4.749252e-03
8.230670e-03
7.963037e-03
5.420145e-03
2.943836e-03
2.384089e-03
4.113405e-03
7.066800e-03
9.634225e-03
1.066254e-02
9.948941e-03
8.098139e-03
6.017786e-03
4.457844e-03
3.846785e-03
4.343725e-03
5.810986e-03
7.607025e-03
8.537900e-03
7.393188e-03
3.913896e-03
-6.440647e-04
-4.051460e-03
-4.485055e-03
-1.715312e-03
2.758349e-03
6.694264e-03
8.528718e-03
8.244642e-03
7.086839e-03
6.419493e-03
6.715039e-03
7.455046e-03
7.802982e-03
7.266786e-03
5.848469e-03
3.874000e-03
1.881670e-03
5.558454e-04
4.604526e-04
1.604840e-03
3.240030e-03
4.235466e-03
3.902048e-03
2.630475e-03
1.733425e-03
2.510346e-03
5.227489e-03
8.789309e-03
1.136813e-02
1.160687e-02
9.588293e-03
6.824472e-03
5.152541e-03
5.295209e-03
6.272644e-03
6.282013e-03
4.346149e-03
1.227579e-03
-1.197140e-03
-1.427132e-03
6.071504e-04
3.581318e-03
5.695729e-03
5.877368e-03
4.558044e-03
3.394236e-03
3.922584e-03
6.169921e-03
8.525310e-03
9.092442e-03
7.348113e-03
4.697457e-03
3.485737e-03
5.206212e-03
9.222216e-03
1.296783e-02
1.349820e-02
9.289636e-03
1.156234e-03
-8.156928e-03
-1.543659e-02
-1.869522e-02
-1.796105e-02
-1.460558e-02
-1.002914e-02
-5.113362e-03
-6.705191e-04
2.270252e-03
3.077551e-03
2.220368e-03
9.704002e-04
3.763519e-04
6.737849e-04
1.568867e-03
2.796272e-03
4.333365e-03
6.246107e-03
8.471408e-03
1.080436e-02
1.312502e-02
1.558140e-02
1.840644e-02
2.147094e-02
2.405103e-02
2.510886e-02
2.390113e-02
2.046748e-02
1.562347e-02
1.042067e-02
5.533041e-03
1.206602e-03
-2.194741e-03
-3.833074e-03
-2.877923e-03
5.926686e-04
5.264257e-03
9.214297e-03
1.101096e-02
1.053216e-02
8.950174e-03
7.800693e-03
7.785882e-03
8.330583e-03
8.282988e-03
7.049503e-03
5.081964e-03
3.365222e-03
2.539701e-03
2.521454e-03
2.855456e-03
3.307250e-03
4.060433e-03
5.386220e-03
7.215478e-03
9.070195e-03
1.036089e-02
1.072113e-02
1.014226e-02
8.924753e-03
7.528395e-03
6.333135e-03
5.382911e-03
4.321544e-03
2.641992e-03
9.369376e-05
-3.009390e-03
-5.736980e-03
-6.873836e-03
-5.639726e-03
-2.333221e-03
1.754666e-03
5.104632e-03
6.648145e-03
5.958466e-03
3.265893e-03
-4.962348e-04
-3.887005e-03
-5.528734e-03
-4.714679e-03
-1.670320e-03
2.616770e-03
6.862096e-03
9.997310e-03
1.146119e-02
1.119063e-02
9.521488e-03
7.201383e-03
5.357127e-03
5.086325e-03
6.761546e-03
9.651356e-03
1.230393e-02
1.343858e-02
1.264701e-02
1.041481e-02
7.592882e-03
4.893038e-03
2.770282e-03
1.494885e-03
1.112031e-03
1.374045e-03
1.876965e-03
2.333961e-03
2.738026e-03
3.349436e-03
4.567169e-03
6.646893e-03
9.319717e-03
1.168999e-02
1.274520e-02
1.218744e-02
1.081090e-02
9.984237e-03
1.062014e-02
1.246144e-02
1.424439e-02
1.464406e-02
1.334796e-02
1.146839e-02
1.088419e-02
1.283135e-02
1.671009e-02
2.011131e-02
2.027782e-02
1.603948e-02
8.686416e-03
1.061446e-03
-4.237455e-03
-6.009234e-03
-4.417017e-03
-4.511146e-04
4.439000e-03
8.649692e-03
1.098551e-02
1.125567e-02
1.034187e-02
9.576124e-03
9.864667e-03
1.113701e-02
1.244106e-02
1.262825e-02
1.116318e-02
8.404247e-03
5.141715e-03
1.959713e-03
-8.877876e-04
-3.147855e-03
-4.391785e-03
-4.246366e-03
-2.732679e-03
-3.955390e-04
1.786911e-03
2.628484e-03
1.172243e-03
-2.600000e-03
-7.191536e-03
-9.950500e-03
-8.649154e-03
-3.290577e-03
3.475538e-03
7.944700e-03
7.804155e-03
3.518080e-03
-2.333513e-03
-7.076619e-03
-9.663464e-03
-1.082751e-02
-1.178071e-02
-1.277236e-02
-1.284899e-02
-1.093793e-02
-7.060715e-03
-2.450796e-03
1.368699e-03
3.473357e-03
3.710206e-03
2.448132e-03
3.799641e-04
-1.656875e-03
-3.009952e-03
-3.503861e-03
-3.436112e-03
-3.333584e-03
-3.631250e-03
-4.316809e-03
-4.713498e-03
-3.801263e-03
-1.139777e-03
2.376422e-03
4.900241e-03
5.055803e-03
3.091555e-03
6.304839e-04
-6.870648e-04
-3.681524e-04
8.438748e-04
1.761328e-03
1.645165e-03
5.520354e-04
-9.775469e-04
-2.432711e-03
-3.490780e-03
-3.797377e-03
-2.872247e-03
-4.768627e-04
2.886815e-03
5.978746e-03
7.467209e-03
6.680398e-03
3.880523e-03
2.192703e-05
-3.664132e-03
-6.044844e-03
-6.432739e-03
-4.844537e-03
-1.977588e-03
1.130105e-03
3.486686e-03
4.302273e-03
3.015971e-03
-4.520083e-04
-5.270276e-03
-9.723426e-03
-1.207795e-02
-1.167668e-02
-9.229120e-03
-6.043814e-03
-3.008637e-03
-2.467990e-04
2.460678e-03
5.125811e-03
7.410600e-03
8.846290e-03
9.049504e-03
7.737598e-03
4.727795e-03
1.901796e-04
-5.016320e-03
-9.487103e-03
-1.206181e-02
-1.259507e-02
-1.190460e-02
-1.093883e-02
-9.998217e-03
-8.672303e-03
-6.418203e-03
-3.258927e-03
-4.207424e-05
2.063839e-03
2.524281e-03
1.937473e-03
1.490617e-03
1.853626e-03
2.588927e-03
2.648466e-03
1.464764e-03
-4.588531e-04
-2.075179e-03
-2.899053e-03
-3.519905e-03
-4.957648e-03
-7.513326e-03
-1.026160e-02
-1.164389e-02
-1.064738e-02
-7.712630e-03
-4.696590e-03
-3.698569e-03
-5.454538e-03
-8.683369e-03
-1.110980e-02
-1.126694e-02
-9.427612e-03
-7.002427e-03
-5.274913e-03
-4.721457e-03
-5.185243e-03
-6.251880e-03
-7.416189e-03
-8.303624e-03
-9.050325e-03
-1.033238e-02
-1.271900e-02
-1.587447e-02
-1.843556e-02
-1.877745e-02
-1.611406e-02
-1.115357e-02
-5.854394e-03
-2.370327e-03
-1.784380e-03
-3.480187e-03
-5.671861e-03
-6.705339e-03
-6.042009e-03
-4.206370e-03
-2.064663e-03
-3.099008e-04
5.500098e-04
1.565605e-04
-1.434433e-03
-3.500771e-03
-4.864533e-03
-4.495260e-03
-2.064334e-03
1.865938e-03
6.043413e-03
8.978922e-03
9.504916e-03
7.295147e-03
3.109788e-03
-1.462127e-03
-4.705643e-03
-5.554097e-03
-4.054589e-03
-1.373984e-03
6.339867e-04
2.081435e-04
-3.411226e-03
-9.367389e-03
-1.537529e-02
-1.885004e-02
-1.836118e-02
-1.444317e-02
-9.263006e-03
-5.386347e-03
-4.355946e-03
-5.912550e-03
-8.323177e-03
-9.542415e-03
-8.407981e-03
-5.161126e-03
-1.107842e-03
2.216696e-03
3.814535e-03
3.579534e-03
2.192743e-03
6.156544e-04
-5.882433e-04
-1.584939e-03
-2.896340e-03
-4.672928e-03
-6.379460e-03
-7.220211e-03
-6.851335e-03
-5.656956e-03
-4.337309e-03
-3.250765e-03
-2.175130e-03
-7.317534e-04
9.619763e-04
2.145952e-03
1.998888e-03
3.266078e-04
-2.342549e-03
-5.160421e-03
-7.265841e-03
-7.842605e-03
-6.340001e-03
-3.009283e-03
7.925546e-04
3.106998e-03
2.486090e-03
-1.056587e-03
-5.859895e-03
-9.336138e-03
-9.288687e-03
-5.119305e-03
1.754977e-03
8.446013e-03
1.186648e-02
1.032425e-02
4.688365e-03
-1.816008e-03
-5.418120e-03
-4.159335e-03
9.034704e-04
6.580356e-03
9.783893e-03
9.312351e-03
5.958652e-03
1.330654e-03
-3.262431e-03
-6.989135e-03
-9.083408e-03
-8.788572e-03
-6.003741e-03
-1.902013e-03
1.410352e-03
2.125985e-03
-1.614524e-04
-4.336530e-03
-8.596478e-03
-1.153535e-02
-1.269320e-02
-1.235474e-02
-1.110419e-02
-9.643636e-03
-8.724389e-03
-8.830864e-03
-9.822598e-03
-1.105138e-02
-1.190557e-02
-1.216052e-02
-1.185003e-02
-1.106137e-02
-9.999594e-03
-9.040198e-03
-8.412374e-03
-7.800387e-03
-6.465682e-03
-3.942244e-03
-6.877105e-04
1.932839e-03
2.395797e-03
1.392859e-06
-4.540775e-03
-9.238318e-03
-1.161222e-02
-9.899588e-03
-4.110504e-03
3.786741e-03
1.081021e-02
1.441775e-02
1.352992e-02
8.757921e-03
2.089496e-03
-3.786499e-03
-6.564727e-03
-5.483004e-03
-1.751201e-03
2.172033e-03
3.986005e-03
2.789455e-03
-4.847621e-04
-3.722269e-03
-5.056541e-03
-4.078214e-03
-1.903134e-03
-2.036938e-04
-1.244685e-04
-1.773359e-03
-4.340106e-03
-6.643539e-03
-7.844867e-03
-7.923485e-03
-7.626047e-03
-7.972254e-03
-9.578129e-03
-1.207420e-02
-1.403494e-02
-1.376798e-02
-1.063074e-02
-5.801307e-03
-1.639184e-03
2.443351e-05
-7.441778e-04
-2.185001e-03
-2.470279e-03
-1.304317e-03
-1.104873e-04
-7.466664e-04
-3.953267e-03
-8.761341e-03
-1.307182e-02
-1.478909e-02
-1.286178e-02
-7.822675e-03
-1.540236e-03
3.772288e-03
6.646223e-03
6.742598e-03
4.394217e-03
-2.741915e-05
-6.175819e-03
-1.319215e-02
-1.933036e-02
-2.248703e-02
-2.139137e-02
-1.641570e-02
-9.391748e-03
-2.748708e-03
1.469959e-03
2.389407e-03
5.977248e-04
-2.255970e-03
-4.348278e-03
-4.553849e-03
-2.900924e-03
-3.883844e-04
1.765675e-03
2.893341e-03
3.044611e-03
2.559003e-03
1.589756e-03
1.175760e-05
-2.280549e-03
-4.979066e-03
-7.248268e-03
-8.086300e-03
-6.965848e-03
-4.267065e-03
-1.108921e-03
1.383832e-03
2.881185e-03
4.044514e-03
5.829969e-03
8.461397e-03
1.113317e-02
1.285781e-02
1.358400e-02
1.425507e-02
1.557797e-02
1.682276e-02
1.611486e-02
1.208768e-02
5.221321e-03
-2.504826e-03
-9.223618e-03
-1.440577e-02
-1.867172e-02
-2.267426e-02
-2.622030e-02
-2.834514e-02
-2.823964e-02
-2.621853e-02
-2.368241e-02
-2.187549e-02
-2.064905e-02
-1.862286e-02
-1.461267e-02
-8.817537e-03
-2.665868e-03
2.277382e-03
5.164630e-03
5.929946e-03
4.990261e-03
3.124009e-03
1.445308e-03
1.042609e-03
2.287043e-03
4.466102e-03
6.273150e-03
6.773813e-03
5.958201e-03
4.507174e-03
3.151990e-03
2.178048e-03
1.375913e-03
4.094063e-04
-7.847225e-04
-2.009669e-03
-3.159413e-03
-4.320135e-03
-5.354487e-03
-5.540748e-03
-3.986036e-03
-5.997237e-04
3.446542e-03
6.419333e-03
7.251856e-03
6.117550e-03
3.984118e-03
1.825155e-03
1.885262e-04
-8.283005e-04
-1.423600e-03
-1.825556e-03
-1.987125e-03
-1.518480e-03
-5.434241e-05
2.179132e-03
4.144037e-03
4.514655e-03
2.769925e-03
4.355841e-06
-1.508222e-03
-3.161431e-05
3.964505e-03
7.785223e-03
8.306136e-03
4.045926e-03
-4.135898e-03
-1.390083e-02
-2.273249e-02
-2.871315e-02
-3.079661e-02
-2.894015e-02
-2.405555e-02
-1.764485e-02
-1.134337e-02
-6.600697e-03
-4.386550e-03
-4.832648e-03
-7.105422e-03
-9.854557e-03
-1.207789e-02
-1.370470e-02
-1.527916e-02
-1.692761e-02
-1.762314e-02
-1.569411e-02
-1.037956e-02
-3.020753e-03
3.408287e-03
6.165405e-03
4.393247e-03
-6.676130e-04
-6.703617e-03
-1.159715e-02
-1.417581e-02
-1.425537e-02
-1.231140e-02
-9.265311e-03
-6.410542e-03
-5.049791e-03
-5.734756e-03
-7.718262e-03
-9.333297e-03
-9.229822e-03
-7.486179e-03
-5.577472e-03
-5.187642e-03
-6.900201e-03
-9.847927e-03
-1.248588e-02
-1.369494e-02
-1.326304e-02
-1.150724e-02
-8.662302e-03
-4.788211e-03
-2.216516e-04
4.129341e-03
7.177424e-03
8.383312e-03
7.998417e-03
6.591698e-03
4.520787e-03
2.010912e-03
-3.786721e-04
-1.707370e-03
-1.324072e-03
4.145398e-04
2.242633e-03
2.938732e-03
2.269060e-03
1.008634e-03
3.605406e-06
-7.858567e-04
-2.285372e-03
-5.350280e-03
-9.779097e-03
-1.419313e-02
-1.687066e-02
-1.684192e-02
-1.441911e-02
-1.082221e-02
-7.219031e-03
-3.966479e-03
-7.505698e-04
2.527573e-03
5.137111e-03
5.934355e-03
4.384237e-03
1.110883e-03
-2.514353e-03
-5.306273e-03
-6.967949e-03
-8.111324e-03
-9.646582e-03
-1.197160e-02
-1.447253e-02
-1.570376e-02
-1.430802e-02
-1.016361e-02
-4.799394e-03
-5.450710e-04
9.729154e-04
-2.649004e-04
-2.992805e-03
-5.697892e-03
-7.506584e-03
-8.493577e-03
-9.379774e-03
-1.078043e-02
-1.248107e-02
-1.339009e-02
-1.237361e-02
-9.351106e-03
-5.636291e-03
-3.083917e-03
-2.734358e-03
-4.167646e-03
-6.058238e-03
-7.300420e-03
-7.733988e-03
-7.985979e-03
-8.653818e-03
-9.548906e-03
-9.630462e-03
-7.683561e-03
-3.331408e-03
2.245719e-03
6.582274e-03
7.368901e-03
4.130436e-03
-1.315137e-03
-6.114280e-03
-8.259963e-03
-7.514515e-03
-4.901212e-03
-1.656646e-03
1.296803e-03
3.187977e-03
3.163075e-03
5.683572e-04
-4.365493e-03
-1.015775e-02
-1.455925e-02
-1.565551e-02
-1.291429e-02
-7.610181e-03
-2.341147e-03
2.828425e-04
-8.557370e-04
-4.679274e-03
-8.620552e-03
-1.030664e-02
-8.965490e-03
-5.545881e-03
-1.686778e-03
1.446817e-03
3.575269e-03
4.871690e-03
5.350308e-03
4.857595e-03
3.649750e-03
2.641805e-03
2.751788e-03
4.036401e-03
5.663259e-03
6.676878e-03
6.635073e-03
5.619521e-03
3.945909e-03
1.988266e-03
1.146072e-04
-1.398832e-03
-2.393524e-03
-2.724739e-03
-2.253183e-03
-1.111446e-03
5.870065e-05
3.592101e-04
-6.680093e-04
-2.499732e-03
-3.812930e-03
-3.382197e-03
-1.048449e-03
2.043054e-03
4.203391e-03
4.394104e-03
2.887881e-03
8.650197e-04
-6.421062e-04
-1.449667e-03
-1.958354e-03
-2.359501e-03
-2.283296e-03
-1.273740e-03
4.982757e-04
2.104090e-03
2.481160e-03
1.265805e-03
-8.399089e-04
-2.457394e-03
-2.479601e-03
-1.000098e-03
4.917824e-04
-1.061597e-05
-3.562618e-03
-9.294443e-03
-1.476919e-02
-1.750468e-02
-1.653333e-02
-1.282854e-02
-8.373792e-03
-4.735556e-03
-2.270933e-03
-3.913323e-04
1.642434e-03
4.180865e-03
7.144715e-03
1.014624e-02
1.247818e-02
1.313429e-02
1.123241e-02
6.824375e-03
1.469338e-03
-2.147436e-03
-1.617644e-03
3.565633e-03
1.132097e-02
1.789968e-02
1.998908e-02
1.662370e-02
9.591780e-03
2.175580e-03
-2.752275e-03
-4.067440e-03
-2.597002e-03
-3.180446e-04
8.805442e-04
1.585558e-04
-2.096396e-03
-4.883350e-03
-7.495283e-03
-9.986339e-03
-1.279514e-02
-1.590607e-02
-1.846173e-02
-1.935955e-02
-1.832109e-02
-1.629900e-02
-1.469417e-02
-1.410525e-02
-1.381395e-02
-1.246916e-02
-9.335650e-03
-4.996413e-03
-8.894948e-04
1.840200e-03
3.027174e-03
3.171539e-03
2.787210e-03
2.234115e-03
1.843163e-03
1.694999e-03
1.269918e-03
-2.189083e-04
-2.832424e-03
-5.337777e-03
-5.861710e-03
-3.309500e-03
1.610916e-03
6.534801e-03
8.702907e-03
6.617103e-03
1.050868e-03
-5.322917e-03
-9.487207e-03
-9.770218e-03
-6.615062e-03
-2.090760e-03
1.421866e-03
2.523773e-03
1.314271e-03
-1.015980e-03
-2.973981e-03
-3.359717e-03
-1.633966e-03
1.802800e-03
5.685861e-03
8.610209e-03
9.993370e-03
1.040288e-02
1.087966e-02
1.181997e-02
1.240193e-02
1.112962e-02
7.150266e-03
1.290849e-03
-4.129318e-03
-6.748963e-03
-5.873371e-03
-3.086401e-03
-1.182985e-03
-2.197069e-03
-6.031347e-03
-1.065317e-02
-1.358316e-02
-1.353643e-02
-1.111199e-02
-8.157305e-03
-6.343345e-03
-6.034085e-03
-6.280250e-03
-5.776282e-03
-3.781390e-03
-2.383217e-04
4.647177e-03
1.054361e-02
1.660410e-02
2.121634e-02
2.255388e-02
1.963639e-02
1.293326e-02
4.006344e-03
-5.334890e-03
-1.359709e-02
-1.970523e-02
-2.300968e-02
-2.338564e-02
-2.118382e-02
-1.695081e-02
-1.132269e-02
-5.274492e-03
-1.542231e-04
2.978489e-03
4.141990e-03
4.381678e-03
4.868255e-03
6.105535e-03
7.885108e-03
9.651746e-03
1.075040e-02
1.061806e-02
9.202205e-03
7.357709e-03
6.558520e-03
7.791079e-03
1.055411e-02
1.307804e-02
1.370505e-02
1.215939e-02
9.564706e-03
7.288281e-03
5.751837e-03
4.305343e-03
2.164484e-03
-6.635634e-04
-3.399721e-03
-5.199855e-03
-5.634562e-03
-4.695641e-03
-2.809361e-03
-9.521433e-04
-3.728303e-04
-1.841428e-03
-5.083693e-03
-8.900314e-03
-1.178386e-02
-1.262308e-02
-1.121016e-02
-8.300916e-03
-5.155325e-03
-2.894933e-03
-2.118342e-03
-2.823298e-03
-4.401742e-03
-5.711495e-03
-5.470500e-03
-2.915479e-03
1.752762e-03
7.462514e-03
1.272422e-02
1.608926e-02
1.650029e-02
1.363142e-02
8.192791e-03
1.885266e-03
-3.249146e-03
-5.792457e-03
-5.561776e-03
-3.497710e-03
-1.014544e-03
7.943075e-04
1.718891e-03
2.403373e-03
3.651322e-03
5.585343e-03
7.420092e-03
8.076065e-03
7.066354e-03
4.835021e-03
2.283675e-03
5.624567e-05
-1.650459e-03
-2.686820e-03
-2.669381e-03
-1.354113e-03
7.941473e-04
2.760368e-03
3.893098e-03
4.503589e-03
5.390821e-03
6.812133e-03
8.008197e-03
7.800668e-03
5.761566e-03
2.856760e-03
8.326726e-04
7.908994e-04
2.293015e-03
3.888621e-03
4.506044e-03
4.315408e-03
4.378022e-03
5.623618e-03
8.083041e-03
1.084502e-02
1.262455e-02
1.251020e-02
1.048341e-02
7.506148e-03
5.073521e-03
4.308685e-03
5.166915e-03
6.519285e-03
7.199861e-03
7.110285e-03
7.308634e-03
8.936492e-03
1.196178e-02
1.489843e-02
1.575805e-02
1.342187e-02
8.328053e-03
2.030697e-03
-3.819419e-03
-8.174008e-03
-1.063735e-02
-1.118225e-02
-9.894237e-03
-6.904531e-03
-2.573372e-03
2.261890e-03
6.417894e-03
8.962825e-03
9.711614e-03
9.125921e-03
7.826106e-03
6.229781e-03
4.554102e-03
3.069954e-03
2.277005e-03
2.675778e-03
4.238514e-03
6.182017e-03
7.473526e-03
7.666885e-03
7.194449e-03
6.810801e-03
6.826500e-03
6.926413e-03
6.616184e-03
5.706903e-03
4.451989e-03
3.428422e-03
3.260045e-03
4.191406e-03
5.822166e-03
7.383108e-03
8.320681e-03
8.523790e-03
8.030110e-03
6.754762e-03
4.621179e-03
1.780181e-03
-1.454852e-03
-4.745847e-03
-7.620408e-03
-9.359062e-03
-9.317499e-03
-7.509095e-03
-4.733968e-03
-1.930070e-03
6.325630e-04
3.397625e-03
6.737588e-03
1.024595e-02
1.288506e-02
1.373884e-02
1.254306e-02
9.655191e-03
5.811753e-03
1.969177e-03
-9.282441e-04
-2.387808e-03
-2.670863e-03
-2.507872e-03
-2.381745e-03
-2.101403e-03
-1.082201e-03
1.070464e-03
4.324086e-03
8.429220e-03
1.317084e-02
1.831284e-02
2.323522e-02
2.662489e-02
2.677929e-02
2.267463e-02
1.503113e-02
6.278946e-03
-7.771956e-04
-4.592532e-03
-5.555801e-03
-5.281317e-03
-5.186153e-03
-5.477819e-03
-5.272282e-03
-3.649138e-03
-6.699707e-04
2.583147e-03
4.931518e-03
6.015495e-03
6.345908e-03
6.607251e-03
7.021646e-03
7.358080e-03
7.390826e-03
7.136744e-03
6.562375e-03
5.203231e-03
2.327750e-03
-2.320084e-03
-7.833199e-03
-1.220709e-02
-1.332543e-02
-1.032359e-02
-4.378570e-03
1.763264e-03
5.335557e-03
5.168465e-03
2.284836e-03
-9.134814e-04
-2.320472e-03
-1.509695e-03
1.617448e-04
7.375040e-04
-8.984631e-04
-4.395499e-03
-8.246292e-03
-1.049108e-02
-9.506747e-03
-4.828226e-03
2.353368e-03
9.526568e-03
1.405261e-02
1.458911e-02
1.183668e-02
8.036791e-03
5.552909e-03
5.559359e-03
7.591405e-03
9.963418e-03
1.069972e-02
8.549594e-03
3.580808e-03
-2.938249e-03
-9.126418e-03
-1.306881e-02
-1.325898e-02
-9.164420e-03
-1.898657e-03
5.704014e-03
1.029152e-02
1.001640e-02
5.810579e-03
6.543446e-04
-2.736529e-03
-3.874646e-03
-4.416624e-03
-6.272089e-03
-9.869959e-03
-1.409688e-02
-1.742029e-02
-1.876109e-02
-1.765144e-02
-1.422810e-02
-9.332620e-03
-4.367466e-03
-7.440587e-04
6.876038e-04
-1.356384e-04
-2.531851e-03
-5.225548e-03
-6.708646e-03
-5.888027e-03
-2.727401e-03
1.613635e-03
5.383900e-03
7.307986e-03
7.410024e-03
6.901781e-03
7.113163e-03
8.347359e-03
9.711558e-03
1.005637e-02
9.049710e-03
7.325577e-03
5.679039e-03
4.232516e-03
2.368746e-03
-6.207571e-04
-4.770011e-03
-9.090541e-03
-1.191041e-02
-1.187339e-02
-9.065068e-03
-5.317270e-03
-3.164057e-03
-4.136524e-03
-7.819539e-03
-1.236331e-02
-1.573726e-02
-1.658986e-02
-1.442146e-02
-9.567999e-03
-3.287438e-03
2.388401e-03
5.392187e-03
4.665857e-03
7.617346e-04
-4.486753e-03
-8.973764e-03
-1.125043e-02
-1.083740e-02
-8.051889e-03
-3.782090e-03
6.815198e-04
3.984562e-03
5.291088e-03
4.767936e-03
3.493740e-03
2.742521e-03
3.196607e-03
4.662308e-03
6.282181e-03
6.904547e-03
5.510169e-03
1.790982e-03
-3.306669e-03
-7.621993e-03
-8.777113e-03
-5.773981e-03
-1.452628e-04
4.382816e-03
3.905252e-03
-3.039690e-03
-1.410488e-02
-2.432596e-02
-2.924677e-02
-2.758413e-02
-2.133328e-02
-1.358894e-02
-6.390701e-03
-3.761820e-04
4.244655e-03
7.052158e-03
7.746392e-03
6.632717e-03
4.440729e-03
1.695473e-03
-1.551015e-03
-5.283212e-03
-8.874499e-03
-1.099303e-02
-1.032049e-02
-6.602747e-03
-1.170212e-03
3.624169e-03
5.704136e-03
4.290712e-03
-4.837852e-05
-6.078505e-03
-1.256313e-02
-1.850174e-02
-2.315820e-02
-2.623630e-02
-2.804585e-02
-2.914917e-02
-2.957553e-02
-2.853596e-02
-2.518467e-02
-1.961692e-02
-1.294044e-02
-6.481624e-03
-1.166287e-03
2.449570e-03
4.006471e-03
3.479181e-03
1.393240e-03
-1.288300e-03
-3.634266e-03
-5.247279e-03
-6.356213e-03
-7.294033e-03
-7.850344e-03
-7.367576e-03
-5.634961e-03
-3.488226e-03
-2.225403e-03
-2.357668e-03
-3.036914e-03
-2.799529e-03
-9.243315e-04
1.868365e-03
3.996787e-03
4.335507e-03
3.115390e-03
1.655336e-03
1.180052e-03
1.720951e-03
2.011357e-03
4.728281e-04
-3.514492e-03
-9.084152e-03
-1.441609e-02
-1.774293e-02
-1.807291e-02
-1.537086e-02
-1.038091e-02
-4.360209e-03
1.162186e-03
4.707246e-03
5.335230e-03
3.072651e-03
-1.095805e-03
-5.723437e-03
-9.513548e-03
-1.163606e-02
-1.172021e-02
-9.822826e-03
-6.507302e-03
-2.777211e-03
3.625095e-04
2.480626e-03
3.920005e-03
5.364196e-03
7.068153e-03
8.450400e-03
8.509765e-03
6.713013e-03
3.482663e-03
-1.117260e-04
-2.973256e-03
-4.289899e-03
-3.613932e-03
-1.140152e-03
1.969348e-03
3.910115e-03
3.342004e-03
3.315750e-04
-3.863870e-03
-7.934459e-03
-1.135308e-02
-1.415311e-02
-1.616593e-02
-1.675968e-02
-1.538597e-02
-1.224767e-02
-8.316468e-03
-4.713825e-03
-2.102335e-03
-5.469208e-04
2.932432e-04
9.437903e-04
1.839317e-03
2.938175e-03
3.613044e-03
3.167074e-03
1.537604e-03
-5.783086e-04
-2.210992e-03
-2.626036e-03
-1.569194e-03
5.853475e-04
2.768875e-03
3.537604e-03
1.914941e-03
-1.736583e-03
-5.711411e-03
-8.130430e-03
-8.330632e-03
-7.123548e-03
-5.734437e-03
-4.619698e-03
-3.349016e-03
-1.465283e-03
7.995181e-04
2.740915e-03
3.895552e-03
4.313539e-03
4.238204e-03
3.807672e-03
3.115127e-03
2.368907e-03
1.902489e-03
2.089668e-03
3.179018e-03
4.935053e-03
6.333625e-03
5.937773e-03
3.014511e-03
-1.614004e-03
-5.971099e-03
-8.235577e-03
-7.703933e-03
-4.777721e-03
-4.793966e-04
3.851696e-03
6.725106e-03
6.934530e-03
4.247793e-03
-2.670348e-04
-4.819459e-03
-8.017337e-03
-9.480784e-03
-9.438877e-03
-7.943388e-03
-4.656028e-03
5.574910e-04
6.866307e-03
1.243146e-02
1.534146e-02
1.479504e-02
1.152804e-02
7.273192e-03
3.875369e-03
2.632857e-03
3.891977e-03
6.799807e-03
9.513942e-03
1.023060e-02
8.567744e-03
6.037926e-03
4.933652e-03
6.532850e-03
1.021151e-02
1.405842e-02
1.622250e-02
1.591500e-02
1.363680e-02
1.078714e-02
8.892880e-03
8.708471e-03
9.669083e-03
1.020269e-02
8.852991e-03
5.448285e-03
1.366958e-03
-1.433586e-03
-1.912404e-03
-7.009925e-04
5.187005e-04
3.936229e-04
-1.168215e-03
-3.112734e-03
-4.047914e-03
-3.102888e-03
-4.704721e-04
2.589880e-03
4.447084e-03
4.217653e-03
2.529234e-03
1.254219e-03
2.289027e-03
6.196016e-03
1.166827e-02
1.625083e-02
1.786110e-02
1.597887e-02
1.164034e-02
6.478977e-03
1.787188e-03
-1.810554e-03
-4.220695e-03
-5.642133e-03
-6.407397e-03
-6.916742e-03
-7.553631e-03
-8.448305e-03
-9.214733e-03
-9.046294e-03
-7.313312e-03
-4.222210e-03
-8.879271e-04
1.352138e-03
1.870017e-03
1.174959e-03
4.400430e-04
4.137916e-04
6.233632e-04
-2.637329e-04
-3.022849e-03
-6.645067e-03
-8.653961e-03
-7.025726e-03
-2.106693e-03
3.363600e-03
6.326524e-03
5.756065e-03
3.246616e-03
1.471460e-03
1.961890e-03
4.080953e-03
5.903398e-03
6.029187e-03
4.687113e-03
3.317930e-03
3.161973e-03
4.101978e-03
4.776524e-03
3.910140e-03
1.622562e-03
-5.913580e-04
-1.170330e-03
2.775930e-04
2.928985e-03
5.618499e-03
7.572889e-03
8.486112e-03
8.307630e-03
7.227417e-03
5.799448e-03
4.856677e-03
5.139073e-03
6.877577e-03
9.575381e-03
1.206819e-02
1.287918e-02
1.085138e-02
5.833668e-03
-1.032461e-03
-7.714873e-03
-1.218570e-02
-1.331574e-02
-1.131902e-02
-7.503277e-03
-3.437333e-03
-8.603100e-05
2.432237e-03
4.328782e-03
5.458966e-03
5.219390e-03
3.164039e-03
-2.934320e-04
-3.869572e-03
-6.215045e-03
-6.847596e-03
-6.457736e-03
-6.468742e-03
-8.186085e-03
-1.185876e-02
-1.609606e-02
-1.833961e-02
-1.655669e-02
-1.093950e-02
-3.889371e-03
1.845799e-03
5.019578e-03
6.060218e-03
5.935355e-03
5.210699e-03
3.995633e-03
2.318669e-03
4.127579e-04
-1.128511e-03
-1.383501e-03
3.636437e-04
3.723032e-03
6.898439e-03
7.713579e-03
5.217909e-03
3.159306e-04
-5.048566e-03
-9.103342e-03
-1.080240e-02
-9.804532e-03
-6.490386e-03
-2.087860e-03
1.612575e-03
3.148174e-03
2.210478e-03
-3.798331e-04
-3.411756e-03
-5.936760e-03
-7.473585e-03
-8.040884e-03
-8.165096e-03
-8.588454e-03
-9.634555e-03
-1.082561e-02
-1.125432e-02
-1.034445e-02
-8.213293e-03
-5.367313e-03
-2.141372e-03
1.506376e-03
5.560894e-03
9.285924e-03
1.118429e-02
9.944875e-03
5.646894e-03
5.750664e-05
-4.340107e-03
-5.808881e-03
-4.243923e-03
-1.025363e-03
1.932702e-03
3.354771e-03
3.290991e-03
2.829743e-03
3.050162e-03
4.077745e-03
4.961075e-03
4.328544e-03
1.279889e-03
-3.971795e-03
-1.000345e-02
-1.480441e-02
-1.691109e-02
-1.627311e-02
-1.405294e-02
-1.145490e-02
-8.668940e-03
-4.970754e-03
1.175593e-04
5.784788e-03
1.010326e-02
1.135284e-02
9.341333e-03
5.602932e-03
2.386496e-03
1.269108e-03
2.331555e-03
4.324508e-03
5.617671e-03
5.289101e-03
3.683970e-03
2.098083e-03
1.733227e-03
2.627882e-03
3.514208e-03
2.885107e-03
3.232015e-04
-3.195121e-03
-6.213089e-03
-7.913294e-03
-8.408204e-03
-8.109256e-03
-7.011989e-03
-4.806077e-03
-1.729107e-03
9.828560e-04
1.918790e-03
9.376186e-04
-3.877309e-04
-8.343390e-05
2.260416e-03
4.832394e-03
5.054509e-03
1.900376e-03
-3.029496e-03
-6.618913e-03
-6.525370e-03
-2.731491e-03
2.755714e-03
7.539476e-03
1.028534e-02
1.091573e-02
9.832733e-03
7.311879e-03
3.730008e-03
1.730728e-04
-1.535701e-03
1.944728e-04
5.388541e-03
1.201020e-02
1.694756e-02
1.789931e-02
1.480881e-02
9.799932e-03
5.684262e-03
4.152722e-03
4.884482e-03
6.014609e-03
5.520014e-03
2.677067e-03
-1.275698e-03
-3.821000e-03
-2.907578e-03
1.486654e-03
7.251297e-03
1.161792e-02
1.306460e-02
1.223014e-02
1.121532e-02
1.190995e-02
1.475690e-02
1.882479e-02
2.268206e-02
2.501415e-02
2.479146e-02
2.160729e-02
1.630997e-02
1.109312e-02
8.361171e-03
9.014707e-03
1.171583e-02
1.393383e-02
1.385463e-02
1.148188e-02
8.206783e-03
5.549416e-03
4.224740e-03
4.083372e-03
4.660884e-03
5.706789e-03
7.273812e-03
9.402749e-03
1.172979e-02
1.337468e-02
1.332334e-02
1.116079e-02
7.576327e-03
4.077317e-03
2.023350e-03
1.792246e-03
2.802498e-03
4.264440e-03
5.822730e-03
7.475108e-03
9.040296e-03
9.969015e-03
9.827136e-03
8.868472e-03
7.913529e-03
7.582151e-03
7.722025e-03
7.603333e-03
6.574822e-03
4.541781e-03
1.992851e-03
-3.120402e-04
-1.754980e-03
-2.116642e-03
-1.562440e-03
-5.151336e-04
4.251956e-04
6.157476e-04
-3.120036e-04
-2.127996e-03
-4.020146e-03
-5.083137e-03
-5.011422e-03
-4.471813e-03
-4.723592e-03
-6.594280e-03
-9.612215e-03
-1.212968e-02
-1.236965e-02
-9.514817e-03
-4.161841e-03
1.858661e-03
6.130997e-03
6.757438e-03
3.543992e-03
-1.676569e-03
-6.148516e-03
-7.965942e-03
-7.065175e-03
-4.827361e-03
-2.972814e-03
-2.711379e-03
-4.436669e-03
-7.709771e-03
-1.137645e-02
-1.392525e-02
-1.410767e-02
-1.154145e-02
-6.927171e-03
-1.730291e-03
2.491529e-03
4.719887e-03
4.696384e-03
2.678807e-03
-9.115080e-04
-5.546333e-03
-1.038705e-02
-1.421967e-02
-1.575721e-02
-1.417888e-02
-9.631919e-03
-3.369322e-03
2.767551e-03
7.356471e-03
1.009664e-02
1.152951e-02
1.214007e-02
1.190501e-02
1.071307e-02
8.926426e-03
7.226997e-03
5.883987e-03
4.348013e-03
1.724381e-03
-2.279128e-03
-6.817818e-03
-1.027659e-02
-1.122747e-02
-9.227830e-03
-4.973636e-03
8.116206e-05
4.293432e-03
6.456027e-03
6.376656e-03
4.974892e-03
3.538248e-03
2.638674e-03
1.770428e-03
1.560915e-05
-3.072700e-03
-7.156193e-03
-1.132915e-02
-1.446533e-02
-1.552737e-02
-1.389933e-02
-9.745745e-03
-4.164331e-03
1.178170e-03
4.863577e-03
6.416224e-03
6.329447e-03
5.500929e-03
4.635061e-03
4.029069e-03
3.693841e-03
3.534723e-03
3.460840e-03
3.455662e-03
3.611624e-03
4.103531e-03
5.138857e-03
6.894206e-03
9.355877e-03
1.205649e-02
1.393817e-02
1.368988e-02
1.058960e-02
5.268479e-03
-3.705131e-04
-4.185055e-03
-5.015002e-03
-3.205547e-03
-2.113941e-04
2.260898e-03
3.017237e-03
1.806421e-03
-6.026670e-04
-2.705372e-03
-2.880206e-03
-2.035015e-04
4.855836e-03
1.042861e-02
1.430821e-02
1.545822e-02
1.458491e-02
1.322335e-02
1.235039e-02
1.183359e-02
1.090600e-02
8.938949e-03
5.876251e-03
2.212371e-03
-1.260516e-03
-3.686253e-03
-4.356843e-03
-3.060483e-03
-4.459429e-04
2.070201e-03
3.095038e-03
2.251150e-03
4.902312e-04
-5.872288e-04
2.190564e-04
3.127212e-03
7.430102e-03
1.183983e-02
1.494324e-02
1.577740e-02
1.424067e-02
1.095689e-02
6.778877e-03
2.525423e-03
-9.567366e-04
-2.933082e-03
-3.279520e-03
-2.701706e-03
-2.174009e-03
-2.024380e-03
-1.570106e-03
2.521227e-04
3.735858e-03
7.786408e-03
1.051610e-02
1.063236e-02
8.396146e-03
5.259865e-03
2.519709e-03
2.825104e-04
-2.242537e-03
-5.452922e-03
-8.474651e-03
-9.774265e-03
-8.763738e-03
-6.686874e-03
-5.674017e-03
-6.761264e-03
-8.806617e-03
-9.376658e-03
-6.815115e-03
-1.690547e-03
3.543547e-03
6.279364e-03
5.442535e-03
1.976198e-03
-2.005064e-03
-4.639548e-03
-5.271297e-03
-4.343749e-03
-2.621359e-03
-6.262861e-04
1.336735e-03
2.900813e-03
3.510254e-03
2.604122e-03
9.562127e-05
-3.172151e-03
-5.603011e-03
-5.859299e-03
-3.939397e-03
-1.215153e-03
7.144914e-04
1.236612e-03
8.859367e-04
5.825749e-04
9.137724e-04
1.962903e-03
3.426017e-03
4.741984e-03
5.293133e-03
4.697168e-03
2.983661e-03
4.989292e-04
-2.313632e-03
-4.976912e-03
-6.911639e-03
-7.612595e-03
-7.193606e-03
-6.771774e-03
-8.051035e-03
-1.217383e-02
-1.862801e-02
-2.501383e-02
-2.798967e-02
-2.510622e-02
-1.655393e-02
-5.535081e-03
3.262909e-03
6.210663e-03
2.704692e-03
-4.559823e-03
-1.109840e-02
-1.307048e-02
-9.269388e-03
-1.538779e-03
6.519382e-03
1.158612e-02
1.215746e-02
8.938539e-03
4.243356e-03
8.177364e-04
5.147468e-04
3.378151e-03
7.697938e-03
1.113462e-02
1.225441e-02
1.138389e-02
1.010232e-02
9.796524e-03
1.052374e-02
1.110911e-02
1.027755e-02
7.753426e-03
4.354255e-03
1.060351e-03
-1.958142e-03
-5.319384e-03
-9.408721e-03
-1.341775e-02
-1.546219e-02
-1.380078e-02
-8.266847e-03
-7.836442e-04
5.670560e-03
9.089516e-03
9.783093e-03
9.718614e-03
1.044667e-02
1.166979e-02
1.178290e-02
9.575769e-03
5.229118e-03
-1.308442e-04
-5.372654e-03
-9.675074e-03
-1.221910e-02
-1.205353e-02
-8.665188e-03
-2.886440e-03
2.879266e-03
5.763964e-03
4.300025e-03
-3.931825e-04
-5.111308e-03
-6.469983e-03
-2.933274e-03
4.342114e-03
1.234630e-02
1.808489e-02
2.010499e-02
1.874371e-02
1.539550e-02
1.172881e-02
9.178937e-03
8.376696e-03
8.624258e-03
8.194503e-03
5.607881e-03
8.314760e-04
-4.629385e-03
-8.628547e-03
-9.480980e-03
-6.748547e-03
-1.539520e-03
3.809538e-03
6.720428e-03
5.731399e-03
1.486719e-03
-3.503522e-03
-6.493743e-03
-6.382167e-03
-4.229368e-03
-2.089407e-03
-1.461015e-03
-2.673126e-03
-5.206201e-03
-8.176206e-03
-1.059533e-02
-1.158220e-02
-1.067324e-02
-8.108377e-03
-4.876294e-03
-2.358582e-03
-1.590004e-03
-2.554245e-03
-4.158841e-03
-5.037524e-03
-4.500450e-03
-2.830246e-03
-8.666077e-04
5.620156e-04
9.490770e-04
1.767778e-04
-1.517264e-03
-3.608338e-03
-5.360854e-03
-5.918602e-03
-4.516231e-03
-9.017004e-04
4.238033e-03
9.324149e-03
1.262635e-02
1.323123e-02
1.142740e-02
8.196186e-03
4.338510e-03
5.855703e-05
-4.667589e-03
-9.384212e-03
-1.290758e-02
-1.389173e-02
-1.175126e-02
-7.162447e-03
-1.771726e-03
2.647610e-03
5.031041e-03
5.348540e-03
4.254091e-03
2.366334e-03
-1.940400e-04
-3.581587e-03
-7.564111e-03
-1.117247e-02
-1.314806e-02
-1.286796e-02
-1.089947e-02
-8.597916e-03
-7.013500e-03
-6.090426e-03
-4.960750e-03
-3.040093e-03
-7.458706e-04
8.868470e-04
1.136056e-03
6.269915e-05
-1.689784e-03
-3.265601e-03
-3.875810e-03
-3.139521e-03
-1.439503e-03
1.128717e-04
3.149979e-04
-1.266037e-03
-3.910731e-03
-6.225884e-03
-7.121164e-03
-6.449176e-03
-4.844699e-03
-3.103401e-03
-1.723882e-03
-8.466554e-04
-4.390094e-04
-5.107802e-04
-1.167948e-03
-2.407976e-03
-3.845267e-03
-4.708990e-03
-4.202758e-03
-1.966801e-03
1.676267e-03
5.812532e-03
9.280779e-03
1.112902e-02
1.102587e-02
9.372583e-03
6.944452e-03
4.319889e-03
1.620576e-03
-1.263195e-03
-4.291593e-03
-7.102224e-03
-9.111065e-03
-9.771715e-03
-8.868950e-03
-6.728806e-03
-4.219047e-03
-2.449620e-03
-2.193406e-03
-3.262065e-03
-4.343985e-03
-3.759820e-03
-8.505666e-04
3.139079e-03
5.644363e-03
4.535867e-03
-3.115388e-04
-6.818879e-03
-1.194171e-02
-1.345455e-02
-1.119892e-02
-7.124004e-03
-4.121476e-03
-4.325268e-03
-7.873960e-03
-1.288493e-02
-1.666149e-02
-1.733895e-02
-1.487499e-02
-1.082542e-02
-7.231802e-03
-5.428550e-03
-5.479152e-03
-6.478604e-03
-7.333349e-03
-7.332262e-03
-6.224468e-03
-4.103322e-03
-1.372464e-03
1.316057e-03
3.263565e-03
3.954340e-03
3.272314e-03
1.731683e-03
4.743201e-04
7.068308e-04
2.774322e-03
5.642014e-03
7.422348e-03
6.705218e-03
3.616994e-03
-3.219460e-04
-3.393952e-03
-4.873934e-03
-5.274391e-03
-5.619439e-03
-6.507776e-03
-7.747990e-03
-8.715891e-03
-8.946158e-03
-8.404342e-03
-7.344078e-03
-6.061996e-03
-4.783600e-03
-3.615427e-03
-2.539962e-03
-1.604061e-03
-1.133660e-03
-1.465986e-03
-2.269389e-03
-2.360783e-03
-5.708767e-04
3.055295e-03
6.940299e-03
8.933345e-03
7.790905e-03
4.048738e-03
-2.791450e-04
-2.880948e-03
-2.441737e-03
6.896401e-04
4.855618e-03
8.210251e-03
9.713736e-03
9.257498e-03
7.154055e-03
3.849025e-03
1.371130e-04
-2.739743e-03
-3.622900e-03
-2.192375e-03
8.373243e-04
4.253908e-03
7.046729e-03
8.690165e-03
9.010220e-03
7.999313e-03
5.770788e-03
2.577199e-03
-1.188442e-03
-4.998602e-03
-8.213915e-03
-1.020127e-02
-1.056812e-02
-9.347236e-03
-6.952411e-03
-3.981289e-03
-1.047322e-03
1.347955e-03
2.920725e-03
3.603611e-03
3.474010e-03
2.763226e-03
1.901732e-03
1.420504e-03
1.696604e-03
2.682497e-03
3.793733e-03
4.176314e-03
3.389890e-03
2.031051e-03
1.605004e-03
3.525761e-03
7.980957e-03
1.360883e-02
1.825573e-02
2.017996e-02
1.879472e-02
1.459659e-02
8.671435e-03
2.310295e-03
-3.226271e-03
-7.079301e-03
-9.208847e-03
-1.032731e-02
-1.115233e-02
-1.158140e-02
-1.061868e-02
-7.226954e-03
-1.444843e-03
5.132803e-03
1.000081e-02
1.126489e-02
9.029214e-03
5.444076e-03
3.144873e-03
3.305201e-03
4.995159e-03
6.317247e-03
6.109840e-03
4.624297e-03
2.825136e-03
1.350886e-03
1.986855e-04
-8.556003e-04
-1.816885e-03
-2.514583e-03
-2.970172e-03
-3.527422e-03
-4.460718e-03
-5.468753e-03
-5.710263e-03
-4.454544e-03
-1.725064e-03
1.655060e-03
4.589949e-03
6.303120e-03
6.560189e-03
5.541962e-03
3.684746e-03
1.619986e-03
1.311867e-05
-8.159637e-04
-1.183738e-03
-1.847771e-03
-3.389871e-03
-5.656234e-03
-7.676721e-03
-8.183318e-03
-6.505559e-03
-3.280450e-03
-3.528211e-04
2.937993e-04
-2.046734e-03
-6.151247e-03
-9.638931e-03
-1.059937e-02
-8.749519e-03
-5.319948e-03
-1.995380e-03
1.426838e-04
9.605397e-04
9.558066e-04
8.258897e-04
1.194079e-03
2.335582e-03
3.927620e-03
5.217502e-03
5.707429e-03
5.730886e-03
6.187820e-03
7.538144e-03
9.038554e-03
9.133012e-03
6.822657e-03
2.752554e-03
-1.105736e-03
-2.899677e-03
-2.104146e-03
4.266101e-04
3.265065e-03
5.258491e-03
5.974968e-03
5.773797e-03
5.647503e-03
6.837741e-03
1.010377e-02
1.481329e-02
1.865727e-02
1.878579e-02
1.392875e-02
5.801497e-03
-1.565579e-03
-4.228834e-03
-7.477224e-04
7.073591e-03
1.559471e-02
2.180791e-02
2.494815e-02
2.608294e-02
2.636847e-02
2.576250e-02
2.324099e-02
1.797920e-02
1.023354e-02
1.273150e-03
-7.219978e-03
-1.354692e-02
-1.615667e-02
-1.413830e-02
-8.053147e-03
-2.232660e-04
6.231241e-03
9.122531e-03
8.372093e-03
5.728496e-03
3.354680e-03
2.472636e-03
2.970490e-03
3.919126e-03
4.382716e-03
4.016244e-03
3.192981e-03
2.613193e-03
2.706855e-03
3.387287e-03
4.376722e-03
5.696940e-03
7.769406e-03
1.102270e-02
1.534980e-02
1.982964e-02
2.299157e-02
2.360411e-02
2.146765e-02
1.750789e-02
1.309450e-02
9.265167e-03
6.457816e-03
4.716365e-03
3.958899e-03
3.964100e-03
4.124608e-03
3.468087e-03
1.305525e-03
-1.939635e-03
-4.625480e-03
-4.863817e-03
-1.967140e-03
2.730112e-03
6.477385e-03
6.908302e-03
3.682473e-03
-1.376400e-03
-5.603044e-03
-7.010243e-03
-5.010355e-03
-3.611548e-04
5.263215e-03
9.951863e-03
1.243636e-02
1.279424e-02
1.241646e-02
1.301899e-02
1.522133e-02
1.782135e-02
1.866056e-02
1.665855e-02
1.319014e-02
1.122044e-02
1.274828e-02
1.689274e-02
2.037182e-02
1.993807e-02
1.476837e-02
7.005142e-03
1.975150e-04
-3.018666e-03
-2.294384e-03
6.977498e-04
3.571280e-03
4.542641e-03
3.104620e-03
-7.050968e-05
-3.732956e-03
-6.677033e-03
-8.061915e-03
-7.539014e-03
-5.383505e-03
-2.467128e-03
1.982669e-04
2.106878e-03
3.432678e-03
4.503624e-03
5.220715e-03
5.206149e-03
4.570286e-03
4.309278e-03
5.610427e-03
8.574548e-03
1.168772e-02
1.277067e-02
1.068253e-02
6.261814e-03
1.648528e-03
-1.373444e-03
-2.496524e-03
-2.576048e-03
-2.404931e-03
-1.825073e-03
5.555747e-05
3.802508e-03
8.781668e-03
1.338183e-02
1.614135e-02
1.660941e-02
1.518226e-02
1.244835e-02
8.983633e-03
5.605137e-03
3.318455e-03
2.709965e-03
3.460303e-03
4.605996e-03
5.308210e-03
5.398487e-03
5.304029e-03
5.537365e-03
6.218275e-03
7.010231e-03
7.506720e-03
7.671709e-03
7.825451e-03
8.151473e-03
8.301840e-03
7.590124e-03
5.576885e-03
2.465996e-03
-9.911121e-04
-3.909136e-03
-5.622096e-03
-5.761884e-03
-4.192186e-03
-1.060519e-03
3.027979e-03
6.997396e-03
9.623648e-03
1.002483e-02
8.044039e-03
4.408243e-03
5.828130e-04
-1.812265e-03
-1.842681e-03
2.833318e-04
3.559559e-03
6.943811e-03
9.848298e-03
1.218324e-02
1.420200e-02
1.619830e-02
1.800846e-02
1.873577e-02
1.722680e-02
1.301467e-02
6.840178e-03
3.909203e-04
-4.368736e-03
-5.944260e-03
-4.029425e-03
1.820311e-04
4.614996e-03
7.657646e-03
9.110501e-03
9.832990e-03
1.053316e-02
1.106705e-02
1.092690e-02
1.015020e-02
9.475393e-03
9.576846e-03
1.028365e-02
1.061319e-02
9.501851e-03
6.497557e-03
1.971957e-03
-3.057406e-03
-7.343698e-03
-1.003485e-02
-1.124806e-02
-1.201690e-02
-1.332161e-02
-1.488895e-02
-1.507623e-02
-1.231262e-02
-6.807051e-03
-6.932602e-04
3.566632e-03
4.835088e-03
3.576601e-03
1.029079e-03
-1.647155e-03
-3.727529e-03
-4.913682e-03
-5.149402e-03
-4.393754e-03
-2.525780e-03
5.117244e-04
4.437877e-03
8.491741e-03
1.159428e-02
1.270506e-02
1.115119e-02
6.904317e-03
8.477019e-04
-5.231699e-03
-9.303985e-03
-1.022800e-02
-8.488045e-03
-5.817408e-03
-3.969950e-03
-3.636148e-03
-4.248518e-03
-4.636959e-03
-3.981378e-03
-2.452349e-03
-1.107323e-03
-9.968497e-04
-2.089589e-03
-3.056602e-03
-2.364838e-03
2.198399e-04
3.206753e-03
4.540061e-03
3.335411e-03
6.242917e-04
-1.575461e-03
-1.995496e-03
-1.070640e-03
-3.553598e-04
-1.097701e-03
-3.285773e-03
-5.870268e-03
-7.744354e-03
-8.483245e-03
-8.291096e-03
-7.452900e-03
-5.918175e-03
-3.372713e-03
2.823124e-04
4.499558e-03
8.194332e-03
1.036376e-02
1.061829e-02
9.142774e-03
6.258963e-03
2.156755e-03
-2.901781e-03
-8.189616e-03
-1.249292e-02
-1.466031e-02
-1.429433e-02
-1.199514e-02
-9.035366e-03
-6.764211e-03
-6.007673e-03
-6.672725e-03
-7.846112e-03
-8.445207e-03
-7.940719e-03
-6.515202e-03
-4.562600e-03
-2.132040e-03
1.034742e-03
4.927836e-03
8.821224e-03
1.145709e-02
1.174741e-02
9.457120e-03
5.403915e-03
1.122279e-03
-1.752507e-03
-2.123773e-03
1.163203e-04
4.067944e-03
8.347965e-03
1.188766e-02
1.438988e-02
1.602084e-02
1.670890e-02
1.595318e-02
1.348005e-02
1.001512e-02
7.160035e-03
6.228793e-03
7.053697e-03
8.006255e-03
7.374260e-03
4.844531e-03
1.685069e-03
-4.852083e-04
-1.074804e-03
-7.545063e-04
-4.935135e-04
-4.494606e-04
2.440093e-04
2.615831e-03
6.670978e-03
1.094671e-02
1.328444e-02
1.219871e-02
7.693177e-03
9.882620e-04
-6.308220e-03
-1.275331e-02
-1.719715e-02
-1.893110e-02
-1.797454e-02
-1.508179e-02
-1.127298e-02
-7.292847e-03
-3.468492e-03
3.648824e-05
2.991023e-03
5.255728e-03
7.162939e-03
9.459128e-03
1.247935e-02
1.527409e-02
1.587621e-02
1.285091e-02
6.757463e-03
5.851619e-05
-4.490047e-03
-5.584017e-03
-3.960726e-03
-1.614422e-03
-3.434516e-04
-6.717903e-04
-1.921925e-03
-3.285270e-03
-4.708225e-03
-6.564408e-03
-8.554396e-03
-9.280559e-03
-7.158327e-03
-1.814874e-03
5.307220e-03
1.160750e-02
1.471817e-02
1.369102e-02
9.326761e-03
3.647284e-03
-1.042104e-03
-3.088673e-03
-2.170989e-03
5.651365e-04
3.124103e-03
3.811762e-03
2.239655e-03
-5.129767e-04
-2.707454e-03
-3.093372e-03
-1.542451e-03
1.121206e-03
3.712796e-03
5.241927e-03
5.285648e-03
4.158891e-03
2.770025e-03
2.108623e-03
2.622511e-03
3.951302e-03
5.237289e-03
5.736089e-03
5.257435e-03
4.196255e-03
3.198816e-03
2.676103e-03
2.513846e-03
2.276217e-03
1.732990e-03
1.092122e-03
6.368971e-04
2.892095e-04
-2.473161e-04
-9.628454e-04
-1.416049e-03
-1.197099e-03
-3.070863e-04
1.050992e-03
2.887259e-03
5.402496e-03
8.534737e-03
1.161187e-02
1.347496e-02
1.303129e-02
9.929761e-03
4.914434e-03
-4.232746e-04
-4.334735e-03
-5.662494e-03
-4.337947e-03
-1.344679e-03
1.985560e-03
4.875991e-03
7.326856e-03
9.407443e-03
1.051775e-02
9.703463e-03
6.857584e-03
3.349974e-03
1.048691e-03
5.863983e-04
7.768749e-04
-1.418316e-04
-2.806105e-03
-6.299105e-03
-9.115531e-03
-1.019862e-02
-9.137785e-03
-5.932945e-03
-1.009991e-03
4.618573e-03
9.527390e-03
1.245439e-02
1.294969e-02
1.166977e-02
9.983589e-03
9.017618e-03
8.882825e-03
8.800844e-03
7.998673e-03
6.481576e-03
4.981446e-03
4.270607e-03
4.613955e-03
5.812182e-03
7.561331e-03
9.601081e-03
1.152800e-02
1.261868e-02
1.200697e-02
9.214136e-03
4.713085e-03
2.200121e-05
-3.036298e-03
-3.557748e-03
-2.212665e-03
-6.442538e-04
-1.476929e-04
-8.362123e-04
-1.898088e-03
-2.468056e-03
-2.222421e-03
-1.334393e-03
-1.355663e-04
1.094137e-03
2.151105e-03
2.837842e-03
2.853741e-03
1.790126e-03
-6.416999e-04
-4.275414e-03
-8.320414e-03
-1.153615e-02
-1.275284e-02
-1.149402e-02
-8.263297e-03
-4.252324e-03
-6.998312e-04
1.653355e-03
2.741194e-03
2.965203e-03
2.807435e-03
2.597717e-03
2.559593e-03
2.880760e-03
3.616281e-03
4.647795e-03
5.890044e-03
7.429588e-03
9.233912e-03
1.073292e-02
1.096025e-02
9.356394e-03
6.450707e-03
3.600463e-03
1.930094e-03
1.470364e-03
1.239751e-03
7.511723e-05
-2.494592e-03
-5.876912e-03
-8.684346e-03
-9.427821e-03
-7.287880e-03
-2.680344e-03
2.688843e-03
6.571300e-03
7.466190e-03
5.484487e-03
2.058431e-03
-1.136620e-03
-3.093037e-03
-3.733693e-03
-3.700211e-03
-3.932400e-03
-5.133996e-03
-7.280946e-03
-9.502469e-03
-1.054431e-02
-9.560219e-03
-6.608774e-03
-2.456614e-03
2.001403e-03
6.048588e-03
9.037836e-03
1.032772e-02
9.515556e-03
6.680542e-03
2.392605e-03
-2.374214e-03
-6.308807e-03
-8.020016e-03
-6.689011e-03
-2.828583e-03
1.587471e-03
4.065476e-03
3.081586e-03
-1.009261e-03
-6.321096e-03
-1.070293e-02
-1.295659e-02
-1.318825e-02
-1.220254e-02
-1.063720e-02
-8.689406e-03
-6.551644e-03
-4.856705e-03
-4.501232e-03
-5.974109e-03
-8.785351e-03
-1.143602e-02
-1.201931e-02
-9.259470e-03
-3.457361e-03
3.388208e-03
8.555598e-03
1.002559e-02
7.361413e-03
1.668671e-03
-5.010215e-03
-1.043159e-02
-1.281723e-02
-1.132419e-02
-6.237552e-03
1.068220e-03
8.389945e-03
1.328755e-02
1.396777e-02
1.005867e-02
2.753932e-03
-5.798714e-03
-1.340654e-02
-1.847141e-02
-2.025027e-02
-1.894053e-02
-1.557010e-02
-1.150108e-02
-7.740568e-03
-4.608050e-03
-1.953964e-03
4.496660e-04
2.678474e-03
4.510520e-03
5.335274e-03
4.404714e-03
1.483584e-03
-2.646951e-03
-6.370899e-03
-8.022231e-03
-6.801314e-03
-3.338967e-03
5.092774e-04
2.692391e-03
2.200930e-03
-3.395141e-04
-3.066730e-03
-3.996675e-03
-2.257186e-03
1.292523e-03
4.599378e-03
5.861323e-03
4.758496e-03
2.451763e-03
4.812006e-04
-3.522252e-04
-2.531218e-04
1.068139e-04
2.873346e-04
3.676984e-04
6.861447e-04
1.303062e-03
1.663136e-03
8.488445e-04
-1.585573e-03
-4.794336e-03
-6.729486e-03
-5.509320e-03
-1.204344e-03
3.617105e-03
5.444046e-03
2.385650e-03
-4.445514e-03
-1.181789e-02
-1.651485e-02
-1.692499e-02
-1.336092e-02
-7.601290e-03
-2.236867e-03
1.058214e-04
-2.278903e-03
-9.265855e-03
-1.856330e-02
-2.650530e-02
-2.992453e-02
-2.798684e-02
-2.250567e-02
-1.642018e-02
-1.177465e-02
-8.844513e-03
-6.756544e-03
-4.635863e-03
-2.263448e-03
-3.301709e-05
1.418995e-03
1.546791e-03
1.092997e-04
-2.680563e-03
-6.127329e-03
-9.283722e-03
-1.140216e-02
-1.230848e-02
-1.236636e-02
-1.199344e-02
-1.114637e-02
-9.342087e-03
-6.265258e-03
-2.321567e-03
1.470406e-03
4.105717e-03
5.053821e-03
4.169731e-03
1.424828e-03
-2.962345e-03
-8.101499e-03
-1.243895e-02
-1.450760e-02
-1.382963e-02
-1.118670e-02
-8.068656e-03
-5.773961e-03
-4.868643e-03
-5.350632e-03
-7.126545e-03
-1.008605e-02
-1.367502e-02
-1.665167e-02
-1.755612e-02
-1.560738e-02
-1.136204e-02
-6.688757e-03
-3.906000e-03
-4.360248e-03
-7.389909e-03
-1.071212e-02
-1.214651e-02
-1.120302e-02
-9.077495e-03
-7.218502e-03
-6.044370e-03
-4.966224e-03
-3.310617e-03
-1.004295e-03
1.466853e-03
3.480670e-03
4.651855e-03
5.029490e-03
5.102343e-03
5.574714e-03
6.983306e-03
9.363931e-03
1.216580e-02
1.450377e-02
1.567335e-02
1.556218e-02
1.449477e-02
1.261060e-02
9.558325e-03
4.997193e-03
-6.070365e-04
-5.754719e-03
-8.518212e-03
-7.607274e-03
-3.285997e-03
2.482406e-03
6.964368e-03
8.186464e-03
5.975790e-03
1.706457e-03
-2.953010e-03
-7.125229e-03
-1.078753e-02
-1.408596e-02
-1.676792e-02
-1.818044e-02
-1.768720e-02
-1.518649e-02
-1.138650e-02
-7.526585e-03
-4.599288e-03
-2.633072e-03
-6.817357e-04
2.313976e-03
6.353729e-03
9.925034e-03
1.094623e-02
8.543959e-03
4.081898e-03
3.482305e-04
-4.846303e-04
1.648654e-03
4.990873e-03
7.599587e-03
8.760391e-03
8.980966e-03
8.857189e-03
8.174806e-03
6.187191e-03
2.663893e-03
-1.441486e-03
-4.362020e-03
-4.605876e-03
-1.944567e-03
2.325572e-03
5.968203e-03
6.930315e-03
4.511266e-03
4.594693e-05
-3.424076e-03
-2.717432e-03
3.314707e-03
1.251649e-02
2.033468e-02
2.261187e-02
1.833245e-02
1.025327e-02
2.953937e-03
-1.589531e-04
1.328969e-03
5.281668e-03
8.974033e-03
1.089427e-02
1.120452e-02
1.092148e-02
1.079117e-02
1.081666e-02
1.065095e-02
1.027291e-02
1.018887e-02
1.095903e-02
1.254811e-02
1.416465e-02
1.480089e-02
1.407896e-02
1.272797e-02
1.221029e-02
1.359364e-02
1.649033e-02
1.914155e-02
1.987004e-02
1.866454e-02
1.725028e-02
1.744650e-02
1.945302e-02
2.178724e-02
2.281095e-02
2.221992e-02
2.110387e-02
2.067748e-02
2.096653e-02
2.068470e-02
1.844227e-02
1.419935e-02
9.569596e-03
6.593637e-03
6.055467e-03
6.874663e-03
7.134594e-03
5.842733e-03
3.863323e-03
3.196202e-03
5.268937e-03
9.750393e-03
1.478948e-02
1.829088e-02
1.919479e-02
1.800892e-02
1.636435e-02
1.580168e-02
1.651296e-02
1.707196e-02
1.558628e-02
1.142265e-02
6.019639e-03
2.081564e-03
1.836667e-03
5.694369e-03
1.210738e-02
1.846700e-02
2.236352e-02
2.262623e-02
1.973904e-02
1.541946e-02
1.161585e-02
9.628755e-03
9.855085e-03
1.198611e-02
1.523222e-02
1.847790e-02
2.056221e-02
2.073632e-02
1.900976e-02
1.607635e-02
1.291229e-02
1.039698e-02
9.068828e-03
8.916477e-03
9.341530e-03
9.593993e-03
9.552995e-03
1.012970e-02
1.261965e-02
1.725912e-02
2.232106e-02
2.500104e-02
2.364482e-02
1.921269e-02
1.443950e-02
1.155345e-02
1.082661e-02
1.108219e-02
1.122120e-02
1.118866e-02
1.172585e-02
1.335827e-02
1.555091e-02
1.682383e-02
1.586219e-02
1.268454e-02
8.778437e-03
6.075020e-03
5.698438e-03
7.528283e-03
1.074732e-02
1.458949e-02
1.845389e-02
2.150365e-02
2.262022e-02
2.108975e-02
1.734562e-02
1.289092e-02
9.354071e-03
7.483668e-03
6.921435e-03
6.822280e-03
6.604235e-03
6.147003e-03
5.504902e-03
4.703202e-03
3.924159e-03
3.803203e-03
5.323874e-03
9.151056e-03
1.485922e-02
2.077255e-02
2.468751e-02
2.500849e-02
2.153123e-02
1.542964e-02
8.539014e-03
2.429481e-03
-2.145122e-03
-5.139812e-03
-6.682735e-03
-6.675880e-03
-4.958064e-03
-1.882683e-03
1.346086e-03
3.110718e-03
2.425727e-03
-2.201604e-04
-3.032211e-03
-4.089390e-03
-2.601459e-03
7.021557e-04
4.121218e-03
5.923571e-03
5.229688e-03
2.581030e-03
-1.510023e-04
-7.326484e-04
2.028392e-03
7.459195e-03
1.342889e-02
1.761943e-02
1.874457e-02
1.704052e-02
1.384708e-02
1.058282e-02
7.813050e-03
5.079962e-03
1.592540e-03
-2.801357e-03
-7.173225e-03
-1.001428e-02
-1.031790e-02
-8.359705e-03
-5.539051e-03
-3.473633e-03
-3.092872e-03
-4.261835e-03
-5.946867e-03
-6.735851e-03
-5.566819e-03
-2.401455e-03
1.593980e-03
4.616990e-03
5.268810e-03
3.366219e-03
-2.723335e-05
-3.252522e-03
-4.861224e-03
-4.243140e-03
-1.956635e-03
4.952218e-04
1.577865e-03
8.227839e-04
-8.049032e-04
-1.711087e-03
-1.046051e-03
5.515516e-04
1.469639e-03
3.587418e-04
-2.932486e-03
-7.218662e-03
-1.052073e-02
-1.105394e-02
-8.299134e-03
-3.464320e-03
1.163283e-03
3.563488e-03
3.016373e-03
2.441226e-04
-3.100774e-03
-5.116112e-03
-4.296523e-03
-1.029901e-04
6.706647e-03
1.419440e-02
1.985706e-02
2.158119e-02
1.858079e-02
1.184967e-02
3.818108e-03
-2.701833e-03
-5.775713e-03
-5.088333e-03
-1.752515e-03
2.488888e-03
5.996228e-03
7.678262e-03
7.324951e-03
5.709034e-03
4.105822e-03
3.407968e-03
3.549041e-03
3.673146e-03
2.840339e-03
7.228786e-04
-2.197697e-03
-5.032497e-03
-7.085959e-03
-8.154824e-03
-8.386436e-03
-7.932924e-03
-6.755944e-03
-4.755508e-03
-2.057122e-03
8.218093e-04
3.057476e-03
3.914873e-03
3.353114e-03
2.308171e-03
2.122299e-03
3.444574e-03
5.615941e-03
7.102779e-03
6.526634e-03
3.438790e-03
-1.565963e-03
-7.232328e-03
-1.220597e-02
-1.556652e-02
-1.716028e-02
-1.752046e-02
-1.734997e-02
-1.699048e-02
-1.640692e-02
-1.558330e-02
-1.466517e-02
-1.364140e-02
-1.216252e-02
-9.938146e-03
-7.282768e-03
-5.099216e-03
-4.230195e-03
-4.790153e-03
-6.085051e-03
-7.167627e-03
-7.522059e-03
-7.282565e-03
-6.842728e-03
-6.279746e-03
-5.158511e-03
-2.895380e-03
6.734753e-04
5.027939e-03
9.143716e-03
1.187738e-02
1.232942e-02
1.011406e-02
5.536559e-03
-3.078973e-04
-5.640545e-03
-8.583540e-03
-8.138748e-03
-4.830250e-03
-3.539772e-04
3.493154e-03
5.705086e-03
6.238320e-03
5.639594e-03
4.599132e-03
3.692843e-03
3.236629e-03
3.104062e-03
2.641906e-03
9.981650e-04
-2.195037e-03
-6.383762e-03
-1.041570e-02
-1.342100e-02
-1.548378e-02
-1.746875e-02
-2.004249e-02
-2.269479e-02
-2.383356e-02
-2.219828e-02
-1.831562e-02
-1.431740e-02
-1.210798e-02
-1.174270e-02
-1.160564e-02
-1.000792e-02
-6.549427e-03
-2.157229e-03
1.842122e-03
4.540563e-03
5.599787e-03
5.027842e-03
3.051936e-03
1.646815e-04
-2.874759e-03
-5.246930e-03
-6.403859e-03
-6.263476e-03
-5.123173e-03
-3.479044e-03
-1.988385e-03
-1.444153e-03
-2.433589e-03
-4.777680e-03
-7.365718e-03
-8.767167e-03
-8.176543e-03
-5.856039e-03
-2.770186e-03
6.803477e-05
1.849407e-03
1.807351e-03
-7.587735e-04
-5.978828e-03
-1.282245e-02
-1.901778e-02
-2.184078e-02
-1.968785e-02
-1.352887e-02
-6.850522e-03
-3.608313e-03
-5.487000e-03
-1.064637e-02
-1.511389e-02
-1.576751e-02
-1.238772e-02
-7.185369e-03
-2.700905e-03
-1.977379e-04
5.238717e-04
5.591793e-04
1.289869e-03
3.739705e-03
7.923182e-03
1.267213e-02
1.629661e-02
1.772977e-02
1.728407e-02
1.635637e-02
1.628187e-02
1.733286e-02
1.876366e-02
1.979408e-02
2.047297e-02
2.150618e-02
2.326866e-02
2.510610e-02
2.570624e-02
2.420984e-02
2.104164e-02
1.774591e-02
1.596391e-02
1.634632e-02
1.820724e-02
2.011543e-02
2.091310e-02
2.042131e-02
1.938528e-02
1.877731e-02
1.907977e-02
2.012625e-02
2.143656e-02
2.255728e-02
2.321303e-02
2.343288e-02
2.366282e-02
2.462865e-02
2.688343e-02
3.033571e-02
3.412725e-02
3.696198e-02
3.770188e-02
3.592145e-02
3.211566e-02
2.743017e-02
2.311079e-02
2.003378e-02
1.849865e-02
1.826332e-02
1.882724e-02
1.989693e-02
2.165544e-02
2.447810e-02
2.833883e-02
3.256292e-02
3.623278e-02
3.887445e-02
4.073121e-02
4.228259e-02
4.346212e-02
4.343992e-02
4.131868e-02
3.716555e-02
3.240895e-02
2.913719e-02
2.878517e-02
3.121698e-02
3.487027e-02
3.780902e-02
3.892696e-02
3.854134e-02
3.811160e-02
3.934892e-02
4.319628e-02
4.912296e-02
5.509585e-02
5.840428e-02
5.708361e-02
5.119746e-02
4.311892e-02
3.643490e-02
3.400004e-02
3.636700e-02
4.167119e-02
4.703134e-02
5.038120e-02
5.135880e-02
5.079776e-02
4.960949e-02
4.814853e-02
4.640721e-02
4.457077e-02
4.326395e-02
4.318591e-02
4.441506e-02
4.603620e-02
4.657385e-02
4.507387e-02
4.205060e-02
3.946490e-02
3.953516e-02
4.308564e-02
4.868024e-02
5.341678e-02
5.494728e-02
5.308586e-02
4.963574e-02
4.672290e-02
4.523225e-02
4.461604e-02
4.392747e-02
4.290404e-02
4.216482e-02
4.263366e-02
4.490023e-02
4.891450e-02
5.395783e-02
5.883289e-02
6.231845e-02
6.377402e-02
6.351384e-02
6.258860e-02
6.209701e-02
6.259513e-02
6.396065e-02
6.558786e-02
6.672956e-02
6.687781e-02
6.590095e-02
6.377179e-02
6.034108e-02
5.569724e-02
5.073591e-02
4.701471e-02
4.579896e-02
4.720629e-02
5.017263e-02
5.312934e-02
5.488758e-02
5.528908e-02
5.528789e-02
5.632326e-02
5.930278e-02
6.389363e-02
6.861001e-02
7.153835e-02
7.114273e-02
6.677545e-02
5.894074e-02
4.944448e-02
4.118951e-02
3.719198e-02
3.901797e-02
4.576377e-02
5.462952e-02
6.275090e-02
6.873048e-02
7.272693e-02
7.544804e-02
7.722251e-02
7.787826e-02
7.723328e-02
7.555693e-02
7.358532e-02
7.212335e-02
7.154132e-02
7.153382e-02
7.135589e-02
7.041168e-02
6.876598e-02
6.714840e-02
6.638221e-02
6.665420e-02
6.726443e-02
6.719577e-02
6.610042e-02
6.475028e-02
6.441452e-02
6.571291e-02
6.798443e-02
6.967833e-02
6.947932e-02
6.739464e-02
6.494878e-02
6.415645e-02
6.597205e-02
6.953170e-02
7.288661e-02
7.454528e-02
7.444331e-02
7.367842e-02
7.353190e-02
7.461165e-02
7.647796e-02
7.781453e-02
7.717471e-02
7.399666e-02
6.916155e-02
6.458815e-02
6.211912e-02
6.249501e-02
6.510445e-02
6.858226e-02
7.167634e-02
7.372032e-02
7.463667e-02
7.485868e-02
7.528063e-02
7.691257e-02
8.014830e-02
8.419210e-02
8.734582e-02
8.819344e-02
8.679980e-02
8.480514e-02
8.416271e-02
8.555109e-02
8.789530e-02
8.941234e-02
8.915842e-02
8.767105e-02
8.626303e-02
8.577749e-02
8.592862e-02
8.557510e-02
8.346908e-02
7.902694e-02
7.292620e-02
6.715618e-02
6.411574e-02
6.513139e-02
6.958091e-02
7.543079e-02
8.067350e-02
8.437418e-02
8.664007e-02
8.796882e-02
8.876088e-02
8.922385e-02
8.945839e-02
8.957175e-02
8.973554e-02
9.007894e-02
9.051162e-02
9.082599e-02
9.113912e-02
9.206141e-02
9.405215e-02
9.654634e-02
9.807046e-02
9.754874e-02
9.550993e-02
9.379666e-02
9.385415e-02
9.526244e-02
9.613125e-02
9.506577e-02
9.268488e-02
9.119317e-02
9.254181e-02
9.686988e-02
1.023447e-01
1.062824e-01
1.066460e-01
1.029878e-01
9.646927e-02
8.926692e-02
8.382044e-02
8.199880e-02
8.418329e-02
8.875566e-02
9.268126e-02
9.318005e-02
8.947184e-02
8.331035e-02
7.788168e-02
7.592830e-02
7.841420e-02
8.431684e-02
9.123885e-02
9.638506e-02
9.768636e-02
9.477329e-02
8.922804e-02
8.373481e-02
8.057509e-02
8.056522e-02
8.310568e-02
8.692235e-02
9.065829e-02
9.309644e-02
9.342069e-02
9.167231e-02
8.892110e-02
8.668767e-02
8.590439e-02
8.627151e-02
8.659402e-02
8.584671e-02
8.406099e-02
8.224902e-02
8.144434e-02
8.175954e-02
8.233264e-02
8.219821e-02
8.124948e-02
8.037403e-02
8.072051e-02
8.293849e-02
8.699082e-02
9.222439e-02
9.730490e-02
1.003954e-01
1.000496e-01
9.631021e-02
9.090483e-02
8.617835e-02
8.360284e-02
8.309339e-02
8.362336e-02
8.443385e-02
8.561519e-02
8.761948e-02
9.043202e-02
9.332832e-02
9.538581e-02
9.617717e-02
9.594112e-02
9.507067e-02
9.353458e-02
9.095206e-02
8.722005e-02
8.289247e-02
7.887359e-02
7.588784e-02
7.437384e-02
7.468994e-02
7.698897e-02
8.069852e-02
8.436404e-02
8.637501e-02
8.608859e-02
8.434795e-02
8.284796e-02
8.279697e-02
8.404698e-02
8.546770e-02
8.606210e-02
8.570361e-02
8.509882e-02
8.537728e-02
8.756787e-02
9.192139e-02
9.738855e-02
1.018688e-01
1.033047e-01
1.008544e-01
9.526478e-02
8.831770e-02
8.198289e-02
7.789083e-02
7.709765e-02
7.977569e-02
8.490714e-02
9.059258e-02
9.517442e-02
9.830480e-02
1.009000e-01
1.040630e-01
1.080554e-01
1.121476e-01
1.152301e-01
1.164777e-01
1.155184e-01
1.122137e-01
1.065599e-01
9.891552e-02
9.022746e-02
8.184027e-02
7.494065e-02
7.014897e-02
6.765307e-02
6.761751e-02
7.019416e-02
7.497494e-02
8.059433e-02
8.516662e-02
8.728739e-02
8.674263e-02
8.447923e-02
8.200852e-02
8.058022e-02
8.048460e-02
8.095129e-02
8.085285e-02
7.966689e-02
7.779056e-02
7.595306e-02
7.438209e-02
7.252832e-02
6.957789e-02
6.532184e-02
6.062754e-02
5.701663e-02
5.560661e-02
5.627674e-02
5.780029e-02
5.890953e-02
5.940432e-02
6.027715e-02
6.273987e-02
6.713625e-02
7.275161e-02
7.852813e-02
8.390507e-02
8.913261e-02
9.497711e-02
1.021276e-01
1.107579e-01
1.205926e-01
1.313346e-01
1.428454e-01
1.547516e-01
1.659837e-01
1.749521e-01
1.802875e-01
1.814332e-01
1.786712e-01
1.727592e-01
1.644938e-01
1.543676e-01
1.424950e-01
1.289584e-01
1.143625e-01
9.995659e-02
8.692052e-02
7.534316e-02
6.402848e-02
5.159960e-02
3.795368e-02
2.460035e-02
1.352474e-02
5.718790e-03
7.392194e-04
-2.497119e-03
-4.578530e-03
-5.077381e-03
-2.918354e-03
2.707735e-03
1.150089e-02
2.189616e-02
3.187843e-02
4.033337e-02
4.786475e-02
5.624564e-02
6.685899e-02
7.949553e-02
9.255387e-02
1.043499e-01
1.142903e-01
1.229230e-01
1.309927e-01
1.385436e-01
1.449087e-01
1.494182e-01
1.520254e-01
1.533144e-01
1.539820e-01
1.542567e-01
1.536728e-01
1.513244e-01
1.464379e-01
1.388825e-01
1.292479e-01
1.184621e-01
1.073089e-01
9.623784e-02
8.558270e-02
7.595520e-02
6.834910e-02
6.369845e-02
6.227253e-02
6.356195e-02
6.670577e-02
7.084521e-02
7.502678e-02
7.800461e-02
7.844492e-02
7.550200e-02
6.931101e-02
6.105212e-02
5.254357e-02
4.551320e-02
4.086489e-02
3.838502e-02
3.716820e-02
3.654449e-02
3.681725e-02
3.913383e-02
4.445320e-02
5.238942e-02
6.091441e-02
6.722879e-02
6.922222e-02
6.666972e-02
6.162314e-02
5.777159e-02
5.879825e-02
6.635588e-02
7.893643e-02
9.261795e-02
1.032821e-01
1.087378e-01
1.094374e-01
1.076637e-01
1.059858e-01
1.059823e-01
1.078817e-01
1.110957e-01
1.150080e-01
1.193008e-01
1.236147e-01
1.270087e-01
1.279488e-01
1.250806e-01
1.182033e-01
1.085280e-01
9.790729e-02
8.770886e-02
7.834787e-02
6.977904e-02
6.226188e-02
5.657153e-02
5.359152e-02
5.384884e-02
5.734558e-02
6.354160e-02
7.137035e-02
7.951241e-02
8.704333e-02
9.409030e-02
1.020330e-01
1.131928e-01
1.302303e-01
1.553515e-01
1.894045e-01
2.312710e-01
2.781006e-01
3.264768e-01
3.738954e-01
4.197003e-01
4.650137e-01
5.118317e-01
5.617902e-01
6.150600e-01
6.697268e-01
7.220326e-01
7.675944e-01
8.030314e-01
8.270199e-01
8.402214e-01
8.443520e-01
8.411106e-01
8.316372e-01
8.168373e-01
7.982748e-01
7.786735e-01
7.612206e-01
7.481157e-01
7.397407e-01
7.351595e-01
7.332474e-01
7.333504e-01
7.351305e-01
7.381157e-01
7.416922e-01
7.457582e-01
7.513658e-01
7.603580e-01
7.739367e-01
7.914222e-01
8.105059e-01
8.287706e-01
8.449027e-01
8.584440e-01
8.686749e-01
8.742356e-01
8.741177e-01
8.688699e-01
8.605224e-01
8.512423e-01
8.421141e-01
8.330848e-01
8.237176e-01
8.137718e-01
8.032584e-01
7.923248e-01
7.812095e-01
7.701114e-01
7.589054e-01
7.469667e-01
7.333430e-01
7.171549e-01
6.979306e-01
6.758049e-01
6.516551e-01
6.270209e-01
6.035795e-01
5.823398e-01
5.630541e-01
5.442345e-01
5.238780e-01
5.006813e-01
4.750744e-01
4.492978e-01
4.263587e-01
4.084665e-01
3.958183e-01
3.864316e-01
3.771938e-01
3.655715e-01
3.509880e-01
3.350756e-01
3.206144e-01
3.097903e-01
3.030062e-01
2.990969e-01
2.965424e-01
2.945526e-01
2.933587e-01
2.937611e-01
2.963395e-01
3.009698e-01
3.071789e-01
3.149961e-01
3.252042e-01
3.384050e-01
3.537169e-01
3.685659e-01
3.800273e-01
3.865698e-01
3.887197e-01
3.883867e-01
3.877648e-01
3.886671e-01
3.923564e-01
3.994988e-01
4.100724e-01
4.233715e-01
4.381530e-01
4.528116e-01
4.656807e-01
4.756758e-01
4.829846e-01
4.890552e-01
4.956878e-01
5.040131e-01
5.141813e-01
5.256376e-01
5.372744e-01
5.472374e-01
5.529387e-01
5.518381e-01
5.427651e-01
5.268402e-01
5.071889e-01
4.874785e-01
4.700990e-01
4.550350e-01
4.401075e-01
4.224991e-01
4.006896e-01
3.755807e-01
3.499968e-01
3.268129e-01
3.070820e-01
2.896903e-01
2.728084e-01
2.557427e-01
2.394855e-01
2.256650e-01
2.150639e-01
2.069066e-01
1.991955e-01
1.896938e-01
1.769339e-01
1.606734e-01
1.415854e-01
1.206253e-01
9.878307e-02
7.734419e-02
5.801331e-02
4.241902e-02
3.143504e-02
2.512333e-02
2.337886e-02
2.648855e-02
3.485939e-02
4.799144e-02
6.355174e-02
7.753681e-02
8.577787e-02
8.591527e-02
7.850579e-02
6.656327e-02
5.388982e-02
4.328194e-02
3.573832e-02
3.096197e-02
2.830508e-02
2.715725e-02
2.683850e-02
2.680573e-02
2.732155e-02
2.965125e-02
3.505825e-02
4.331570e-02
5.220485e-02
5.844449e-02
5.909235e-02
5.241829e-02
3.818198e-02
1.766934e-02
-6.512690e-03
-3.112287e-02
-5.338426e-02
-7.197623e-02
-8.730414e-02
-1.008614e-01
-1.141884e-01
-1.281805e-01
-1.429857e-01
-1.581417e-01
-1.726898e-01
-1.854580e-01
-1.956231e-01
-2.030604e-01
-2.079995e-01
-2.104616e-01
-2.103957e-01
-2.084143e-01
-2.059881e-01
-2.045586e-01
-2.044456e-01
-2.047029e-01
-2.039727e-01
-2.014339e-01
-1.971577e-01
-1.919342e-01
-1.868330e-01
-1.825397e-01
-1.786160e-01
-1.731882e-01
-1.635019e-01
-1.471785e-01
-1.234226e-01
-9.339890e-02
-5.954057e-02
-2.425211e-02
1.115313e-02
4.661480e-02
8.254061e-02
1.187041e-01
1.536474e-01
1.849375e-01
2.100071e-01
2.271254e-01
2.360955e-01
2.382405e-01
2.354699e-01
2.289906e-01
2.187508e-01
2.041320e-01
1.852435e-01
1.636366e-01
1.418654e-01
1.223626e-01
1.065313e-01
9.458743e-02
8.612483e-02
8.099808e-02
7.992987e-02
8.436538e-02
9.557839e-02
1.135413e-01
1.362364e-01
1.599045e-01
1.803079e-01
1.945012e-01
2.021305e-01
2.054140e-01
2.077725e-01
2.119707e-01
2.188405e-01
2.270851e-01
2.339806e-01
2.365495e-01
2.327446e-01
2.220820e-01
2.053589e-01
1.838085e-01
1.585983e-01
1.311491e-01
1.036481e-01
7.876810e-02
5.860944e-02
4.394510e-02
3.447574e-02
2.956706e-02
2.854768e-02
3.049034e-02
3.417632e-02
3.860739e-02
4.355514e-02
4.945128e-02
5.663052e-02
6.461974e-02
7.207799e-02
7.737328e-02
7.930092e-02
7.744317e-02
7.209047e-02
6.405730e-02
5.459913e-02
4.520676e-02
3.713817e-02
3.108810e-02
2.740634e-02
2.654638e-02
2.903114e-02
3.484887e-02
4.298219e-02
5.162479e-02
5.888935e-02
6.349920e-02
6.513780e-02
6.425944e-02
6.137080e-02
5.633143e-02
4.844854e-02
3.746420e-02
2.467558e-02
1.340043e-02
8.535565e-03
1.531086e-02
3.759059e-02
7.643361e-02
1.296483e-01
1.925267e-01
2.593808e-01
3.253615e-01
3.879758e-01
4.475516e-01
5.060854e-01
5.647718e-01
6.215620e-01
6.705124e-01
7.038516e-01
7.158258e-01
7.059075e-01
6.793134e-01
6.446696e-01
6.103927e-01
5.818610e-01
5.607635e-01
5.465584e-01
5.385334e-01
5.367622e-01
5.416114e-01
5.529542e-01
5.702239e-01
5.929973e-01
6.208871e-01
6.524730e-01
6.845857e-01
7.132200e-01
7.356413e-01
7.519611e-01
7.648372e-01
7.774356e-01
7.911506e-01
8.047758e-01
8.155683e-01
8.210652e-01
8.201526e-01
8.129757e-01
8.004728e-01
7.843529e-01
7.673560e-01
7.529172e-01
7.439204e-01
7.414686e-01
7.448987e-01
7.531143e-01
7.659926e-01
7.845891e-01
8.100945e-01
8.426991e-01
8.814146e-01
9.246677e-01
9.706249e-01
1.016827e+00
1.059910e+00
1.096239e+00
1.123096e+00
1.139337e+00
1.145069e+00
1.140941e+00
1.127905e+00
1.107469e+00
1.081763e+00
1.052935e+00
1.022256e+00
9.898020e-01
9.551347e-01
9.183170e-01
8.803667e-01
8.430582e-01
8.084514e-01
7.782409e-01
7.529863e-01
7.317842e-01
7.128802e-01
6.948428e-01
6.772940e-01
6.606323e-01
6.452117e-01
6.309559e-01
6.178307e-01
6.065268e-01
5.984034e-01
5.945485e-01
5.947668e-01
5.974075e-01
6.002354e-01
6.017135e-01
6.017809e-01
6.016818e-01
6.031246e-01
6.073852e-01
6.147921e-01
6.246737e-01
6.356442e-01
6.460945e-01
6.547533e-01
6.610672e-01
6.651424e-01
6.673341e-01
6.679666e-01
6.674912e-01
6.667199e-01
6.665292e-01
6.670576e-01
6.671224e-01
6.645248e-01
6.572570e-01
6.449590e-01
6.296235e-01
6.148717e-01
6.041343e-01
5.989930e-01
5.987879e-01
6.015213e-01
6.052084e-01
6.088547e-01
6.127064e-01
6.176936e-01
6.242910e-01
6.316231e-01
6.377639e-01
6.411371e-01
6.417217e-01
6.409651e-01
6.406684e-01
6.419433e-01
6.449129e-01
6.490263e-01
6.535714e-01
6.580651e-01
6.622802e-01
6.659084e-01
6.682489e-01
6.683862e-01
6.658616e-01
6.612984e-01
6.563502e-01
6.529084e-01
6.522894e-01
6.551609e-01
6.620456e-01
6.735166e-01
6.895893e-01
7.087602e-01
7.276091e-01
7.415445e-01
7.465156e-01
7.408147e-01
7.258520e-01
7.052269e-01
6.825066e-01
6.591632e-01
6.341451e-01
6.053898e-01
5.720992e-01
5.359897e-01
5.005652e-01
4.691645e-01
4.435673e-01
4.241737e-01
4.111675e-01
4.055121e-01
4.092200e-01
4.248639e-01
4.544822e-01
4.983229e-01
5.541258e-01
6.174454e-01
6.828653e-01
7.454321e-01
8.017407e-01
8.504522e-01
8.920621e-01
9.278394e-01
9.585293e-01
9.838554e-01
1.003159e+00
1.016451e+00
1.024993e+00
1.031127e+00
1.037649e+00
1.047089e+00
1.061073e+00
1.079865e+00
1.102392e+00
1.127089e+00
1.153130e+00
1.180990e+00
1.211757e+00
1.245802e+00
1.281929e+00
1.317611e+00
1.350063e+00
1.377393e+00
1.399195e+00
1.416445e+00
1.430796e+00
1.443524e+00
1.454617e+00
1.462696e+00
1.465954e+00
1.463462e+00
1.455806e+00
1.444623e+00
1.431586e+00
1.417702e+00
1.403351e+00
1.388905e+00
1.375468e+00
1.365279e+00
1.361415e+00
1.366784e+00
1.382947e+00
1.409516e+00
1.444510e+00
1.485234e+00
1.528894e+00
1.572689e+00
1.613853e+00
1.650158e+00
1.680700e+00
1.706267e+00
1.728839e+00
1.750388e+00
1.771719e+00
1.792083e+00
1.809789e+00
1.823404e+00
1.832829e+00
1.839518e+00
1.845572e+00
1.852267e+00
1.859178e+00
1.864638e+00
1.867050e+00
1.865893e+00
1.861696e+00
1.855384e+00
1.847715e+00
1.839073e+00
1.829405e+00
1.818328e+00
1.805398e+00
1.790302e+00
1.772701e+00
1.751927e+00
1.727037e+00
1.697316e+00
1.662814e+00
1.624408e+00
1.583392e+00
1.540959e+00
1.497943e+00
1.454906e+00
1.412439e+00
1.371448e+00
1.333198e+00
1.299032e+00
1.269900e+00
1.246012e+00
1.226929e+00
1.212053e+00
1.201186e+00
1.194769e+00
1.193689e+00
1.198857e+00
1.210763e+00
1.229136e+00
1.252835e+00
1.280203e+00
1.309736e+00
1.340521e+00
1.372007e+00
1.403407e+00
1.433367e+00
1.460159e+00
1.482058e+00
1.497575e+00
1.505713e+00
1.506594e+00
1.502258e+00
1.496804e+00
1.495334e+00
1.502064e+00
1.518742e+00
1.544261e+00
1.575503e+00
1.608663e+00
1.640334e+00
1.668151e+00
1.691005e+00
1.708829e+00
1.722072e+00
1.731240e+00
1.736723e+00
1.738716e+00
1.736936e+00
1.730300e+00
1.717098e+00
1.695886e+00
1.666555e+00
1.630631e+00
1.590424e+00
1.547676e+00
1.502917e+00
1.456053e+00
1.407562e+00
1.359247e+00
1.314020e+00
1.275035e+00
1.244748e+00
1.224406e+00
1.214114e+00
1.213258e+00
1.220982e+00
1.236536e+00
1.259372e+00
1.288849e+00
1.323724e+00
1.362014e+00
1.401538e+00
1.440646e+00
1.478360e+00
1.513863e+00
1.546025e+00
1.573526e+00
1.595420e+00
1.611476e+00
1.621924e+00
1.626884e+00
1.626089e+00
1.619147e+00
1.605939e+00
1.586662e+00
1.561513e+00
1.530432e+00
1.493142e+00
1.449188e+00
1.397704e+00
1.337256e+00
1.266467e+00
1.185266e+00
1.095626e+00
1.000879e+00
9.042079e-01
8.077046e-01
7.125644e-01
6.197553e-01
5.302967e-01
4.449722e-01
3.640444e-01
2.876841e-01
2.171062e-01
1.553662e-01
1.066900e-01
7.446709e-02
5.945159e-02
5.969332e-02
7.223940e-02
9.520755e-02
1.286776e-01
1.738903e-01
2.315544e-01
3.006193e-01
3.782143e-01
4.603808e-01
5.428925e-01
6.219108e-01
6.945354e-01
7.591940e-01
8.156976e-01
8.649792e-01
9.087779e-01
9.494342e-01
9.896145e-01
1.031656e+00
1.076528e+00
1.122896e+00
1.167031e+00
1.203828e+00
1.228454e+00
1.237789e+00
1.231252e+00
1.211046e+00
1.181825e+00
1.149599e+00
1.119896e+00
1.095911e+00
1.077888e+00
1.064296e+00
1.053975e+00
1.047648e+00
1.047885e+00
1.057940e+00
1.080479e+00
1.116850e+00
1.166794e+00
1.228382e+00
1.298476e+00
1.374053e+00
1.453951e+00
1.539899e+00
1.635983e+00
1.746703e+00
1.874580e+00
2.018495e+00
2.173606e+00
2.332896e+00
2.489590e+00
2.639024e+00
2.778753e+00
2.907022e+00
3.021088e+00
3.116919e+00
3.190374e+00
3.238572e+00
3.260219e+00
3.254962e+00
3.223026e+00
3.166010e+00
3.088159e+00
2.996675e+00
2.900457e+00
2.808122e+00
2.726453e+00
2.659589e+00
2.608575e+00
2.571254e+00
2.543059e+00
2.518882e+00
2.495136e+00
2.470707e+00
2.446262e+00
2.422568e+00
2.399021e+00
2.373348e+00
2.342582e+00
2.304464e+00
2.258051e+00
2.203168e+00
2.139550e+00
2.066756e+00
1.985010e+00
1.896158e+00
1.803788e+00
1.712288e+00
1.625512e+00
1.545936e+00
1.474531e+00
1.410879e+00
1.353104e+00
1.297858e+00
1.241065e+00
1.179604e+00
1.112956e+00
1.043360e+00
9.741952e-01
9.079172e-01
8.451298e-01
7.850435e-01
7.264979e-01
6.687459e-01
6.116639e-01
5.553576e-01
4.995738e-01
4.436788e-01
3.874626e-01
3.319686e-01
2.792738e-01
2.312097e-01
1.882407e-01
1.495352e-01
1.138628e-01
8.022708e-02
4.785022e-02
1.599528e-02
-1.590566e-02
-4.788134e-02
-7.924734e-02
-1.089661e-01
-1.363674e-01
-1.616336e-01
-1.855588e-01
-2.086618e-01
-2.304017e-01
-2.493813e-01
-2.646287e-01
-2.768861e-01
-2.885479e-01
-3.020181e-01
-3.178344e-01
-3.342389e-01
-3.484441e-01
-3.581931e-01
-3.622405e-01
-3.598735e-01
-3.505485e-01
-3.341034e-01
-3.109353e-01
-2.815742e-01
-2.460018e-01
-2.035155e-01
-1.534444e-01
-9.630014e-02
-3.455914e-02
2.768004e-02
8.626927e-02
1.388995e-01
1.859377e-01
2.295298e-01
2.716174e-01
3.123903e-01
3.502814e-01
3.832604e-01
4.101962e-01
4.312953e-01
4.476082e-01
4.602874e-01
4.701791e-01
4.778616e-01
4.839199e-01
4.891387e-01
4.944292e-01
5.006737e-01
5.088477e-01
5.203572e-01
5.370167e-01
5.603185e-01
5.904963e-01
6.263144e-01
6.658670e-01
7.076371e-01
7.508519e-01
7.949619e-01
8.389343e-01
8.811460e-01
9.199674e-01
9.543745e-01
9.839653e-01
1.008563e+00
1.028099e+00
1.042977e+00
1.054411e+00
1.064214e+00
1.074130e+00
1.085115e+00
1.096992e+00
1.108767e+00
1.119550e+00
1.129486e+00
1.139963e+00
1.152967e+00
1.170147e+00
1.192194e+00
1.218664e+00
1.248074e+00
1.278130e+00
1.306200e+00
1.330141e+00
1.349237e+00
1.364568e+00
1.378288e+00
1.392025e+00
1.405406e+00
1.415893e+00
1.420258e+00
1.416708e+00
1.405982e+00
1.390639e+00
1.373423e+00
1.356281e+00
1.340600e+00
1.327915e+00
1.320085e+00
1.318717e+00
1.324438e+00
1.336678e+00
1.354100e+00
1.375269e+00
1.399215e+00
1.425727e+00
1.455145e+00
1.487415e+00
1.520864e+00
1.551746e+00
1.575176e+00
1.586874e+00
1.584509e+00
1.567977e+00
1.538846e+00
1.499626e+00
1.453311e+00
1.403242e+00
1.353035e+00
1.306311e+00
1.266165e+00
1.234517e+00
1.211693e+00
1.196680e+00
1.188127e+00
1.185548e+00
1.189831e+00
1.202704e+00
1.225593e+00
1.258473e+00
1.299114e+00
1.343163e+00
1.385276e+00
1.420995e+00
1.448311e+00
1.467818e+00
1.481295e+00
1.489914e+00
1.493552e+00
1.491498e+00
1.483552e+00
1.470404e+00
1.453058e+00
1.432000e+00
1.406979e+00
1.377683e+00
1.344785e+00
1.310522e+00
1.278234e+00
1.251010e+00
1.230289e+00
1.215407e+00
1.204392e+00
1.195442e+00
1.187969e+00
1.182454e+00
1.179361e+00
1.178117e+00
1.177017e+00
1.173982e+00
1.167390e+00
1.156386e+00
1.140747e+00
1.120677e+00
1.096713e+00
1.069614e+00
1.040199e+00
1.009204e+00
9.773165e-01
9.454537e-01
9.150654e-01
8.880024e-01
8.657720e-01
8.487073e-01
8.359361e-01
8.263751e-01
8.198629e-01
8.172693e-01
8.194424e-01
8.260946e-01
8.357542e-01
8.467107e-01
8.579320e-01
8.691745e-01
8.803913e-01
8.910534e-01
8.998638e-01
9.049638e-01
9.044587e-01
8.970272e-01
8.824434e-01
8.618354e-01
8.374350e-01
8.117526e-01
7.865814e-01
7.624820e-01
7.390926e-01
7.160117e-01
6.935631e-01
6.728822e-01
6.553890e-01
6.422440e-01
6.342671e-01
6.322028e-01
6.367847e-01
6.482078e-01
6.652254e-01
6.846561e-01
7.020387e-01
7.133268e-01
7.165582e-01
7.123525e-01
7.030079e-01
6.909715e-01
6.777167e-01
6.635731e-01
6.483454e-01
6.321038e-01
6.155180e-01
5.996051e-01
5.853876e-01
5.739409e-01
5.665967e-01
5.646504e-01
5.684643e-01
5.767362e-01
5.867882e-01
5.958649e-01
6.025269e-01
6.070986e-01
6.108191e-01
6.143594e-01
6.169279e-01
6.167560e-01
6.125917e-01
6.048954e-01
5.956286e-01
5.868464e-01
5.794963e-01
5.735215e-01
5.688839e-01
5.662588e-01
5.668402e-01
5.717442e-01
5.814947e-01
5.955128e-01
6.117577e-01
6.272797e-01
6.398751e-01
6.495605e-01
6.583454e-01
6.683896e-01
6.802470e-01
6.927270e-01
7.042437e-01
7.141611e-01
7.229162e-01
7.311136e-01
7.386960e-01
7.448784e-01
7.486524e-01
7.494191e-01
7.475188e-01
7.443783e-01
7.419606e-01
7.417654e-01
7.441936e-01
7.486951e-01
7.542795e-01
7.598837e-01
7.646425e-01
7.682839e-01
7.715121e-01
7.760157e-01
7.839513e-01
7.971227e-01
8.162686e-01
8.408244e-01
8.692704e-01
8.997917e-01
9.307719e-01
9.608612e-01
9.887516e-01
1.012972e+00
1.031946e+00
1.044325e+00
1.049301e+00
1.046601e+00
1.036255e+00
1.018518e+00
9.941136e-01
9.644794e-01
9.316466e-01
8.977832e-01
8.648341e-01
8.345514e-01
8.086785e-01
7.888010e-01
7.757663e-01
7.690809e-01
7.666981e-01
7.653651e-01
7.616648e-01
7.536560e-01
7.422365e-01
7.309226e-01
7.237315e-01
7.225660e-01
7.261115e-01
7.309939e-01
7.340510e-01
7.338406e-01
7.305055e-01
7.247077e-01
7.169198e-01
7.075503e-01
6.972964e-01
6.870127e-01
6.771450e-01
6.673175e-01
6.564802e-01
6.435624e-01
6.283242e-01
6.119794e-01
5.970497e-01
5.861674e-01
5.804155e-01
5.785359e-01
5.779449e-01
5.770448e-01
5.770195e-01
5.813752e-01
5.932774e-01
6.128570e-01
6.368686e-01
6.608822e-01
6.818955e-01
6.992367e-01
7.135629e-01
7.253739e-01
7.344336e-01
7.403821e-01
7.438136e-01
7.467635e-01
7.519705e-01
7.612558e-01
7.742609e-01
7.887159e-01
8.022124e-01
8.141269e-01
8.261165e-01
8.407215e-01
8.590896e-01
8.795142e-01
8.979213e-01
9.100200e-01
9.135237e-01
9.088158e-01
8.978154e-01
8.822858e-01
8.629475e-01
8.396569e-01
8.119936e-01
7.797116e-01
7.430472e-01
7.029803e-01
6.613004e-01
6.203143e-01
5.823230e-01
5.491220e-01
5.216079e-01
4.995136e-01
4.814910e-01
4.657578e-01
4.510665e-01
4.373382e-01
4.254496e-01
4.162670e-01
4.096546e-01
4.043570e-01
3.990003e-01
3.933306e-01
3.884114e-01
3.855256e-01
3.848992e-01
3.854924e-01
3.859095e-01
3.854187e-01
3.842288e-01
3.830926e-01
3.828233e-01
3.840855e-01
3.874333e-01
3.934300e-01
4.026821e-01
4.156621e-01
4.323613e-01
4.520333e-01
4.733336e-01
4.949149e-01
5.160290e-01
5.364349e-01
5.555660e-01
5.718861e-01
5.831891e-01
5.874218e-01
5.831865e-01
5.698726e-01
5.479247e-01
5.193027e-01
4.875239e-01
4.567695e-01
4.303617e-01
4.096450e-01
3.941013e-01
3.825627e-01
3.746307e-01
3.714199e-01
3.752250e-01
3.883284e-01
4.117118e-01
4.445411e-01
4.847069e-01
5.298933e-01
5.783195e-01
6.286438e-01
6.792575e-01
7.278259e-01
7.717451e-01
8.092084e-01
8.399367e-01
8.650225e-01
8.861364e-01
9.046729e-01
9.212466e-01
9.356520e-01
9.471935e-01
9.551911e-01
9.594553e-01
9.605737e-01
9.598816e-01
9.590220e-01
9.592174e-01
9.607499e-01
9.631815e-01
9.661250e-01
9.696276e-01
9.736347e-01
9.773015e-01
9.793234e-01
9.792269e-01
9.781690e-01
9.780019e-01
9.790707e-01
9.786675e-01
9.717475e-01
9.536646e-01
9.230199e-01
8.826849e-01
8.383980e-01
7.958348e-01
7.579158e-01
7.240171e-01
6.915482e-01
6.586706e-01
6.261300e-01
5.969597e-01
5.744768e-01
5.602537e-01
5.536756e-01
5.532559e-01
5.582753e-01
5.691328e-01
5.862997e-01
6.092500e-01
6.365367e-01
6.668027e-01
6.996605e-01
7.356284e-01
7.750774e-01
8.169642e-01
8.585469e-01
8.965722e-01
9.289465e-01
9.553607e-01
9.764835e-01
9.927627e-01
1.003960e+00
1.009591e+00
1.009707e+00
1.005392e+00
9.986991e-01
9.920285e-01
9.872350e-01
9.849686e-01
9.847047e-01
9.854354e-01
9.864708e-01
9.878020e-01
9.900050e-01
9.939888e-01
1.000645e+00
1.010247e+00
1.021823e+00
1.033174e+00
1.041884e+00
1.046697e+00
1.048097e+00
1.047644e+00
1.046707e+00
1.045711e+00
1.044372e+00
1.042494e+00
1.040446e+00
1.038902e+00
1.038245e+00
1.038368e+00
1.039014e+00
1.040101e+00
1.041578e+00
1.043102e+00
1.044173e+00
1.044971e+00
1.047331e+00
1.054804e+00
1.071130e+00
1.097772e+00
1.132072e+00
1.167415e+00
1.195565e+00
1.210074e+00
1.209022e+00
1.195603e+00
1.176033e+00
1.155786e+00
1.136445e+00
1.115281e+00
1.087842e+00
1.051704e+00
1.008799e+00
9.647952e-01
9.260748e-01
8.965138e-01
8.762480e-01
8.629590e-01
8.542779e-01
8.493108e-01
8.484434e-01
8.521522e-01
8.599895e-01
8.703310e-01
8.808862e-01
8.896114e-01
8.953241e-01
8.974479e-01
8.952391e-01
8.875542e-01
8.736406e-01
8.542307e-01
8.318158e-01
8.096989e-01
7.904153e-01
7.745641e-01
7.607875e-01
7.468728e-01
7.312631e-01
7.141161e-01
6.974408e-01
6.843064e-01
6.774355e-01
6.778573e-01
6.844536e-01
6.947019e-01
7.060517e-01
7.170289e-01
7.275206e-01
7.382420e-01
7.498045e-01
7.620442e-01
7.740838e-01
7.849682e-01
7.942588e-01
8.021285e-01
8.089052e-01
8.143548e-01
8.172589e-01
8.157457e-01
8.081986e-01
7.940003e-01
7.735745e-01
7.479102e-01
7.180928e-01
6.850949e-01
6.497622e-01
6.129327e-01
5.756408e-01
5.391984e-01
5.048838e-01
4.733405e-01
4.442997e-01
4.171684e-01
3.921774e-01
3.710246e-01
3.562555e-01
3.497201e-01
3.511943e-01
3.581130e-01
3.667022e-01
3.740992e-01
3.804244e-01
3.893653e-01
4.063057e-01
4.347197e-01
4.732329e-01
5.155910e-01
5.536414e-01
5.812351e-01
5.966250e-01
6.024538e-01
6.040732e-01
6.073769e-01
6.168755e-01
6.344320e-01
6.590872e-01
6.881507e-01
7.190075e-01
7.505328e-01
7.832791e-01
8.184878e-01
8.566880e-01
8.967467e-01
9.359255e-01
9.709690e-01
9.995716e-01
1.021174e+00
1.036496e+00
1.046274e+00
1.050302e+00
1.047437e+00
1.036316e+00
1.016035e+00
9.863517e-01
9.476658e-01
9.011820e-01
8.491386e-01
7.946895e-01
7.412164e-01
6.913390e-01
6.462936e-01
6.063052e-01
5.718869e-01
5.450652e-01
5.292371e-01
5.272972e-01
5.392254e-01
5.610029e-01
5.857888e-01
6.065997e-01
6.187917e-01
6.210063e-01
6.143126e-01
6.003280e-01
5.796858e-01
5.518665e-01
5.162028e-01
4.729764e-01
4.237436e-01
3.708093e-01
3.162879e-01
2.613687e-01
2.063221e-01
1.513333e-01
9.757228e-02
4.756774e-02
4.419902e-03
-2.962975e-02
-5.419976e-02
-7.066951e-02
-8.119560e-02
-8.759648e-02
-9.073976e-02
-9.062082e-02
-8.695860e-02
-7.993647e-02
-7.063352e-02
-6.082501e-02
-5.223403e-02
-4.574718e-02
-4.121222e-02
-3.801121e-02
-3.584365e-02
-3.481084e-02
-3.462040e-02
-3.389207e-02
-3.065195e-02
-2.388421e-02
-1.486347e-02
-7.066268e-03
-4.546889e-03
-9.822684e-03
-2.264763e-02
-4.033303e-02
-5.922819e-02
-7.645601e-02
-9.104869e-02
-1.039002e-01
-1.164856e-01
-1.291176e-01
-1.399739e-01
-1.455722e-01
-1.421971e-01
-1.271998e-01
-9.952070e-02
-5.956533e-02
-8.925516e-03
4.980042e-02
1.133235e-01
1.784076e-01
2.427742e-01
3.054362e-01
3.660828e-01
4.240516e-01
4.778603e-01
5.256746e-01
5.662131e-01
5.993951e-01
6.263946e-01
6.490461e-01
6.687818e-01
6.857062e-01
6.985188e-01
7.053667e-01
7.049845e-01
6.974744e-01
6.845458e-01
6.693056e-01
6.556545e-01
6.473171e-01
6.467029e-01
6.541075e-01
6.678295e-01
6.852675e-01
7.043036e-01
7.240308e-01
7.443861e-01
7.650948e-01
7.849035e-01
8.018803e-01
8.145612e-01
8.227639e-01
8.271634e-01
8.281326e-01
8.251801e-01
8.174444e-01
8.043963e-01
7.859866e-01
7.626013e-01
7.354760e-01
7.072131e-01
6.814266e-01
6.614766e-01
6.494261e-01
6.459562e-01
6.507802e-01
6.629011e-01
6.807416e-01
7.024297e-01
7.262043e-01
7.507175e-01
7.751261e-01
7.990315e-01
8.223299e-01
8.449153e-01
8.662364e-01
8.850262e-01
8.996031e-01
9.086755e-01
9.120799e-01
9.109535e-01
9.072356e-01
9.027327e-01
8.982178e-01
8.931352e-01
8.861883e-01
8.764321e-01
8.639946e-01
8.498310e-01
8.348355e-01
8.192421e-01
8.028589e-01
7.858407e-01
7.692185e-01
7.545428e-01
7.427274e-01
7.331143e-01
7.239019e-01
7.138128e-01
7.035054e-01
6.954585e-01
6.925484e-01
6.964319e-01
7.065103e-01
7.197405e-01
7.314810e-01
7.372918e-01
7.348419e-01
7.246443e-01
7.090731e-01
6.905084e-01
6.701167e-01
6.480625e-01
6.246738e-01
6.015108e-01
5.816187e-01
5.687546e-01
5.658563e-01
5.737022e-01
5.908899e-01
6.151732e-01
6.448691e-01
6.791862e-01
7.176879e-01
7.598550e-01
8.050954e-01
8.527250e-01
9.016565e-01
9.502535e-01
9.967599e-01
1.039966e+00
1.079441e+00
1.115121e+00
1.146657e+00
1.173236e+00
1.194205e+00
1.210012e+00
1.222532e+00
1.234365e+00
1.247616e+00
1.263020e+00
1.279832e+00
1.296385e+00
1.311035e+00
1.323140e+00
1.333580e+00
1.344482e+00
1.358227e+00
1.376273e+00
1.398463e+00
1.423142e+00
1.447864e+00
1.470183e+00
1.488161e+00
1.500655e+00
1.507601e+00
1.510143e+00
1.510266e+00
1.509817e+00
1.509364e+00
1.507630e+00
1.502063e+00
1.490496e+00
1.472958e+00
1.452493e+00
1.434405e+00
1.424316e+00
1.425984e+00
1.439901e+00
1.463331e+00
1.491735e+00
1.520676e+00
1.547156e+00
1.570019e+00
1.589742e+00
1.607995e+00
1.626959e+00
1.648318e+00
1.672168e+00
1.696551e+00
1.718107e+00
1.733588e+00
1.741262e+00
1.741329e+00
1.735116e+00
1.723603e+00
1.706331e+00
1.681586e+00
1.647784e+00
1.604942e+00
1.555214e+00
1.502223e+00
1.449563e+00
1.399202e+00
1.350781e+00
1.302293e+00
1.251501e+00
1.197000e+00
1.138575e+00
1.077249e+00
1.015207e+00
9.552501e-01
8.997357e-01
8.497500e-01
8.051277e-01
7.650809e-01
7.288709e-01
6.962920e-01
6.679003e-01
6.448981e-01
6.287700e-01
6.209309e-01
6.224931e-01
6.340970e-01
6.557662e-01
6.868107e-01
7.258021e-01
7.706735e-01
8.189967e-01
8.684035e-01
9.169479e-01
9.631234e-01
1.005448e+00
1.041982e+00
1.070338e+00
1.088311e+00
1.094674e+00
1.089682e+00
1.075203e+00
1.054380e+00
1.030822e+00
1.007579e+00
9.864543e-01
9.680602e-01
9.524597e-01
9.398363e-01
9.305700e-01
9.246698e-01
9.213079e-01
9.192131e-01
9.176620e-01
9.170229e-01
9.183497e-01
9.226465e-01
9.306133e-01
9.428328e-01
9.597518e-01
9.811479e-01
1.005506e+00
1.030044e+00
1.051644e+00
1.068035e+00
1.078317e+00
1.082588e+00
1.081335e+00
1.075091e+00
1.064296e+00
1.049097e+00
1.029253e+00
1.004555e+00
9.756962e-01
9.448846e-01
9.154921e-01
8.908945e-01
8.734389e-01
8.641773e-01
8.631355e-01
8.695638e-01
8.820307e-01
8.985629e-01
9.169202e-01
9.348600e-01
9.502928e-01
9.614835e-01
9.674175e-01
9.679859e-01
9.634871e-01
9.536347e-01
9.370390e-01
9.119268e-01
8.776912e-01
8.358889e-01
7.896713e-01
7.421405e-01
6.951514e-01
6.495151e-01
6.061397e-01
5.669217e-01
5.346231e-01
5.117889e-01
4.994171e-01
4.964151e-01
5.004491e-01
5.096556e-01
5.238626e-01
5.443619e-01
5.724536e-01
6.078532e-01
6.479936e-01
6.885979e-01
7.252360e-01
7.551173e-01
7.780847e-01
7.960911e-01
8.114963e-01
8.254392e-01
8.373421e-01
8.455369e-01
8.482186e-01
8.441002e-01
8.328117e-01
8.152935e-01
7.939969e-01
7.724285e-01
7.540494e-01
7.412034e-01
7.347328e-01
7.343564e-01
7.394091e-01
7.494750e-01
7.646386e-01
7.853155e-01
8.118299e-01
8.440132e-01
8.810064e-01
9.212200e-01
9.623943e-01
1.001961e+00
1.037789e+00
1.068778e+00
1.094630e+00
1.114966e+00
1.128795e+00
1.134955e+00
1.132935e+00
1.123177e+00
1.106724e+00
1.084809e+00
1.058864e+00
1.030916e+00
1.003789e+00
9.805182e-01
9.631841e-01
9.521575e-01
9.466013e-01
9.459783e-01
9.513688e-01
9.654206e-01
9.907802e-01
1.028154e+00
1.075528e+00
1.129009e+00
1.184354e+00
1.238026e+00
1.287521e+00
1.331469e+00
1.369592e+00
1.402132e+00
1.428776e+00
1.448161e+00
1.458760e+00
1.460502e+00
1.455442e+00
1.446634e+00
1.436043e+00
1.423251e+00
1.406090e+00
1.382783e+00
1.354000e+00
1.323244e+00
1.295214e+00
1.273426e+00
1.258771e+00
1.249637e+00
1.242947e+00
1.235500e+00
1.225372e+00
1.212883e+00
1.200388e+00
1.190963e+00
1.187032e+00
1.189862e+00
1.199877e+00
1.217194e+00
1.241824e+00
1.273332e+00
1.310222e+00
1.349654e+00
1.387950e+00
1.421747e+00
1.449125e+00
1.470007e+00
1.485563e+00
1.497083e+00
1.505141e+00
1.509461e+00
1.509272e+00
1.503744e+00
1.492361e+00
1.475437e+00
1.454722e+00
1.433584e+00
1.416294e+00
1.406609e+00
1.406442e+00
1.415352e+00
1.431043e+00
1.450362e+00
1.470096e+00
1.487278e+00
1.499331e+00
1.504433e+00
1.502062e+00
1.493265e+00
1.480386e+00
1.466484e+00
1.454816e+00
1.448314e+00
1.448630e+00
1.455015e+00
1.464091e+00
1.471089e+00
1.471887e+00
1.464751e+00
1.451128e+00
1.435221e+00
1.422214e+00
1.415668e+00
1.415507e+00
1.418086e+00
1.418404e+00
1.412878e+00
1.400827e+00
1.384207e+00
1.366322e+00
1.350367e+00
1.338387e+00
1.331035e+00
1.328011e+00
1.328396e+00
1.330334e+00
1.330613e+00
1.325181e+00
1.310707e+00
1.286142e+00
1.253219e+00
1.215624e+00
1.177260e+00
1.140570e+00
1.105993e+00
1.072816e+00
1.040447e+00
1.008998e+00
9.790138e-01
9.510190e-01
9.254559e-01
9.030098e-01
8.848873e-01
8.725650e-01
8.669464e-01
8.675121e-01
8.722189e-01
8.783555e-01
8.838366e-01
8.880347e-01
8.914889e-01
8.946669e-01
8.967697e-01
8.955569e-01
8.883579e-01
8.736331e-01
8.521786e-01
8.272228e-01
8.031671e-01
7.836398e-01
7.701204e-01
7.618645e-01
7.567889e-01
7.526086e-01
7.478510e-01
7.424694e-01
7.376454e-01
7.347110e-01
7.339082e-01
7.339792e-01
7.329404e-01
7.294227e-01
7.234999e-01
7.163704e-01
7.092814e-01
7.027233e-01
6.964384e-01
6.898562e-01
6.823638e-01
6.733420e-01
6.622445e-01
6.488203e-01
6.332927e-01
6.163219e-01
5.988218e-01
5.817925e-01
5.661137e-01
5.521166e-01
5.390946e-01
5.252840e-01
5.086016e-01
4.877598e-01
4.630761e-01
4.364835e-01
4.106977e-01
3.880259e-01
3.695955e-01
3.554046e-01
3.448588e-01
3.371411e-01
3.311825e-01
3.256247e-01
3.192313e-01
3.116409e-01
3.038368e-01
2.977487e-01
2.949611e-01
2.953078e-01
2.965380e-01
2.954557e-01
2.895722e-01
2.780490e-01
2.616610e-01
2.422721e-01
2.222800e-01
2.041672e-01
1.900734e-01
1.812695e-01
1.776465e-01
1.776177e-01
1.787085e-01
1.786280e-01
1.763584e-01
1.728319e-01
1.706686e-01
1.726024e-01
1.792510e-01
1.879297e-01
1.936843e-01
1.918676e-01
1.803916e-01
1.603226e-01
1.348482e-01
1.075633e-01
8.110540e-02
5.666580e-02
3.426761e-02
1.340457e-02
-6.260824e-03
-2.431122e-02
-3.932000e-02
-4.919820e-02
-5.217992e-02
-4.793831e-02
-3.805085e-02
-2.555193e-02
-1.399765e-02
-6.464732e-03
-4.610767e-03
-8.050224e-03
-1.449029e-02
-2.072596e-02
-2.403720e-02
-2.334462e-02
-1.961042e-02
-1.523148e-02
-1.268757e-02
-1.324159e-02
-1.644722e-02
-2.063325e-02
-2.396384e-02
-2.539667e-02
-2.496410e-02
-2.336187e-02
-2.140096e-02
-1.974747e-02
-1.880459e-02
-1.854596e-02
-1.851654e-02
-1.820212e-02
-1.756337e-02
-1.733423e-02
-1.878762e-02
-2.303177e-02
-3.037763e-02
-4.027983e-02
-5.168573e-02
-6.324358e-02
-7.326835e-02
-7.996694e-02
-8.227973e-02
-8.086622e-02
-7.825764e-02
-7.772561e-02
-8.144767e-02
-8.912223e-02
-9.801803e-02
-1.046711e-01
-1.073108e-01
-1.073758e-01
-1.089683e-01
-1.165442e-01
-1.323997e-01
-1.555884e-01
-1.827319e-01
-2.098134e-01
-2.336099e-01
-2.521009e-01
-2.642173e-01
-2.697095e-01
-2.693938e-01
-2.652859e-01
-2.601589e-01
-2.567715e-01
-2.572931e-01
-2.630064e-01
-2.740883e-01
-2.895543e-01
-3.076202e-01
-3.264289e-01
-3.448272e-01
-3.628844e-01
-3.817621e-01
-4.026728e-01
-4.254372e-01
-4.477878e-01
-4.660133e-01
-4.763491e-01
-4.761481e-01
-4.645270e-01
-4.427392e-01
-4.142236e-01
-3.838318e-01
-3.561425e-01
-3.337025e-01
-3.163625e-01
-3.021867e-01
-2.892571e-01
-2.770090e-01
-2.662271e-01
-2.580609e-01
-2.530721e-01
-2.509740e-01
-2.511102e-01
-2.533000e-01
-2.583177e-01
-2.673031e-01
-2.802735e-01
-2.949657e-01
-3.072039e-01
-3.127278e-01
-3.092160e-01
-2.972138e-01
-2.795691e-01
-2.599137e-01
-2.410959e-01
-2.243156e-01
-2.092812e-01
-1.951924e-01
-1.818927e-01
-1.703761e-01
-1.621866e-01
-1.580798e-01
-1.570697e-01
-1.568232e-01
-1.551377e-01
-1.511467e-01
-1.452113e-01
-1.377865e-01
-1.283945e-01
-1.155177e-01
-9.736110e-02
-7.286758e-02
-4.242271e-02
-8.105422e-03
2.645949e-02
5.683696e-02
7.936219e-02
9.306721e-02
1.005147e-01
1.064116e-01
1.146519e-01
1.259963e-01
1.381625e-01
1.479815e-01
1.536804e-01
1.557753e-01
1.565551e-01
1.589152e-01
1.651767e-01
1.763202e-01
1.918523e-01
2.101302e-01
2.288639e-01
2.457969e-01
2.595602e-01
2.702327e-01
2.790053e-01
2.869838e-01
2.940189e-01
2.985584e-01
2.986854e-01
2.935173e-01
2.839048e-01
2.720153e-01
2.602930e-01
2.506447e-01
2.442249e-01
2.415105e-01
2.423266e-01
2.459902e-01
2.518322e-01
2.597731e-01
2.702871e-01
2.836166e-01
2.989120e-01
3.141499e-01
3.270209e-01
3.360914e-01
3.412679e-01
3.431721e-01
3.420248e-01
3.372179e-01
3.282428e-01
3.163099e-01
3.051326e-01
2.998649e-01
3.045801e-01
3.198866e-01
3.424092e-01
3.666060e-01
3.875982e-01
4.030112e-01
4.129107e-01
4.185740e-01
4.214527e-01
4.229470e-01
4.245427e-01
4.275787e-01
4.325440e-01
4.385028e-01
4.433491e-01
4.449652e-01
4.424585e-01
4.363973e-01
4.278987e-01
4.175711e-01
4.053597e-01
3.912967e-01
3.762499e-01
3.619101e-01
3.501860e-01
3.427061e-01
3.406929e-01
3.448555e-01
3.550195e-01
3.696633e-01
3.857494e-01
3.992608e-01
4.066186e-01
4.063823e-01
3.999067e-01
3.901991e-01
3.798802e-01
3.699939e-01
3.604339e-01
3.512460e-01
3.435714e-01
3.395460e-01
3.413093e-01
3.499311e-01
3.650884e-01
3.856548e-01
4.106543e-01
4.399089e-01
4.739565e-01
5.131616e-01
5.564765e-01
6.008140e-01
6.417263e-01
6.749589e-01
6.976451e-01
7.084385e-01
7.070290e-01
6.937935e-01
6.697167e-01
6.362549e-01
5.950118e-01
5.475031e-01
4.953892e-01
4.411212e-01
3.882828e-01
3.408842e-01
3.018781e-01
2.721401e-01
2.507447e-01
2.360391e-01
2.263920e-01
2.201358e-01
2.151948e-01
2.092082e-01
2.003991e-01
1.885296e-01
1.749583e-01
1.614835e-01
1.486464e-01
1.346917e-01
1.161150e-01
8.969373e-02
5.465406e-02
1.333724e-02
-3.013591e-02
-7.210090e-02
-1.108416e-01
-1.465985e-01
-1.805649e-01
-2.137091e-01
-2.459531e-01
-2.759872e-01
-3.018335e-01
-3.218431e-01
-3.354781e-01
-3.434419e-01
-3.471632e-01
-3.478565e-01
-3.456464e-01
-3.395267e-01
-3.284490e-01
-3.126584e-01
-2.940535e-01
-2.754794e-01
-2.599349e-01
-2.502594e-01
-2.487873e-01
-2.564241e-01
-2.716788e-01
-2.908077e-01
-3.094328e-01
-3.246856e-01
-3.363687e-01
-3.462625e-01
-3.561679e-01
-3.663826e-01
-3.757451e-01
-3.826580e-01
-3.857925e-01
-3.841326e-01
-3.769377e-01
-3.639594e-01
-3.456695e-01
-3.232541e-01
-2.983497e-01
-2.725732e-01
-2.469809e-01
-2.217093e-01
-1.959936e-01
-1.686251e-01
-1.387867e-01
-1.069069e-01
-7.485182e-02
-4.509641e-02
-1.944873e-02
1.618989e-03
1.855396e-02
3.169890e-02
4.059750e-02
4.428687e-02
4.242137e-02
3.626013e-02
2.848985e-02
2.174593e-02
1.681959e-02
1.194927e-02
3.881815e-03
-1.000578e-02
-3.014184e-02
-5.486776e-02
-8.183684e-02
-1.093082e-01
-1.363508e-01
-1.621999e-01
-1.857260e-01
-2.056154e-01
-2.210137e-01
-2.319513e-01
-2.391565e-01
-2.434217e-01
-2.450416e-01
-2.438097e-01
-2.395815e-01
-2.327836e-01
-2.242345e-01
-2.144332e-01
-2.032117e-01
-1.903614e-01
-1.767711e-01
-1.648821e-01
-1.577618e-01
-1.573741e-01
-1.632994e-01
-1.726842e-01
-1.813449e-01
-1.854180e-01
-1.827469e-01
-1.733308e-01
-1.586959e-01
-1.407036e-01
-1.206162e-01
-9.890688e-02
-7.563802e-02
-5.094451e-02
-2.536650e-02
9.487042e-05
2.433835e-02
4.674671e-02
6.737296e-02
8.641163e-02
1.035197e-01
1.178237e-01
1.286608e-01
1.362727e-01
1.418108e-01
1.467922e-01
1.525837e-01
1.602245e-01
1.704072e-01
1.833484e-01
1.986145e-01
2.152049e-01
2.320002e-01
2.483034e-01
2.640727e-01
2.796933e-01
2.954779e-01
3.112263e-01
3.260688e-01
3.386827e-01
3.478168e-01
3.528475e-01
3.540140e-01
3.522346e-01
3.486804e-01
3.443009e-01
3.394538e-01
3.338370e-01
3.268304e-01
3.180663e-01
3.078486e-01
2.971249e-01
2.869592e-01
2.777512e-01
2.687740e-01
2.586443e-01
2.466875e-01
2.342120e-01
2.245348e-01
2.215537e-01
2.278336e-01
2.435225e-01
2.667063e-01
2.946511e-01
3.247913e-01
3.549201e-01
3.830470e-01
4.075700e-01
4.277686e-01
4.440643e-01
4.575523e-01
4.688909e-01
4.772908e-01
4.805159e-01
4.762011e-01
4.637671e-01
4.456179e-01
4.266729e-01
4.122933e-01
4.057070e-01
4.065752e-01
4.117158e-01
4.173685e-01
4.212291e-01
4.229721e-01
4.235116e-01
4.241683e-01
4.264061e-01
4.317267e-01
4.409973e-01
4.532504e-01
4.649433e-01
4.707750e-01
4.660604e-01
4.491883e-01
4.223050e-01
3.896561e-01
3.548766e-01
3.192605e-01
2.820950e-01
2.424083e-01
2.004584e-01
1.578022e-01
1.162617e-01
7.704954e-02
4.080255e-02
8.094846e-03
-2.035266e-02
-4.384278e-02
-6.175034e-02
-7.325563e-02
-7.718424e-02
-7.240742e-02
-5.867322e-02
-3.718278e-02
-1.027014e-02
1.971715e-02
5.136410e-02
8.401575e-02
1.167409e-01
1.476893e-01
1.745155e-01
1.952007e-01
2.083969e-01
2.133392e-01
2.097958e-01
1.980432e-01
1.786010e-01
1.518604e-01
1.180003e-01
7.729371e-02
3.057359e-02
-2.041399e-02
-7.302258e-02
-1.242096e-01
-1.712300e-01
-2.119864e-01
-2.449131e-01
-2.687719e-01
-2.827363e-01
-2.868059e-01
-2.822473e-01
-2.715961e-01
-2.579995e-01
-2.442646e-01
-2.323429e-01
-2.235929e-01
-2.193263e-01
-2.209036e-01
-2.293694e-01
-2.452646e-01
-2.688841e-01
-3.004783e-01
-3.399123e-01
-3.860424e-01
-4.363868e-01
-4.872793e-01
-5.344340e-01
-5.739668e-01
-6.036264e-01
-6.233562e-01
-6.346019e-01
-6.390341e-01
-6.379349e-01
-6.326194e-01
-6.251322e-01
-6.183347e-01
-6.152124e-01
-6.178925e-01
-6.270328e-01
-6.419746e-01
-6.615137e-01
-6.846577e-01
-7.108008e-01
-7.393121e-01
-7.690282e-01
-7.981952e-01
-8.249876e-01
-8.481705e-01
-8.673311e-01
-8.825539e-01
-8.938770e-01
-9.008917e-01
-9.026702e-01
-8.981516e-01
-8.869464e-01
-8.700220e-01
-8.495580e-01
-8.279748e-01
-8.070082e-01
-7.875549e-01
-7.700617e-01
-7.547086e-01
-7.410594e-01
-7.276210e-01
-7.120075e-01
-6.919132e-01
-6.662906e-01
-6.357582e-01
-6.018118e-01
-5.654992e-01
-5.267580e-01
-4.850038e-01
-4.404144e-01
-3.947709e-01
-3.510697e-01
-3.120861e-01
-2.790362e-01
-2.515133e-01
-2.286616e-01
-2.103084e-01
-1.970459e-01
-1.896396e-01
-1.887243e-01
-1.949199e-01
-2.087079e-01
-2.298230e-01
-2.567405e-01
-2.868353e-01
-3.171573e-01
-3.454583e-01
-3.711222e-01
-3.954816e-01
-4.210137e-01
-4.496237e-01
-4.810940e-01
-5.128102e-01
-5.410007e-01
-5.626379e-01
-5.766820e-01
-5.838963e-01
-5.856574e-01
-5.829425e-01
-5.762618e-01
-5.662270e-01
-5.539293e-01
-5.407437e-01
-5.278232e-01
-5.157521e-01
-5.046380e-01
-4.945829e-01
-4.861332e-01
-4.802500e-01
-4.777503e-01
-4.787022e-01
-4.822870e-01
-4.871302e-01
-4.916885e-01
-4.944507e-01
-4.941225e-01
-4.899726e-01
-4.821485e-01
-4.716295e-01
-4.597594e-01
-4.476721e-01
-4.359500e-01
-4.245764e-01
-4.130710e-01
-4.008735e-01
-3.880867e-01
-3.762503e-01
-3.683951e-01
-3.679168e-01
-3.767197e-01
-3.938543e-01
-4.157706e-01
-4.381917e-01
-4.583195e-01
-4.758128e-01
-4.919817e-01
-5.080476e-01
-5.239667e-01
-5.386993e-01
-5.514225e-01
-5.622947e-01
-5.719307e-01
-5.802058e-01
-5.857769e-01
-5.868936e-01
-5.826864e-01
-5.737807e-01
-5.618883e-01
-5.487702e-01
-5.351668e-01
-5.202864e-01
-5.021797e-01
-4.786534e-01
-4.478016e-01
-4.074077e-01
-3.535046e-01
-2.796102e-01
-1.783863e-01
-4.598457e-02
1.130696e-01
2.839851e-01
4.451907e-01
5.763333e-01
6.666861e-01
7.189632e-01
7.459166e-01
7.614883e-01
7.718204e-01
7.716015e-01
7.478327e-01
6.884652e-01
5.906679e-01
4.642077e-01
3.285306e-01
2.055725e-01
1.123430e-01
5.686072e-02
3.847306e-02
5.094427e-02
8.592093e-02
1.355040e-01
1.938687e-01
2.578714e-01
3.261986e-01
3.972087e-01
4.667428e-01
5.274030e-01
5.698449e-01
5.854594e-01
5.692054e-01
5.213661e-01
4.474820e-01
3.566063e-01
2.589303e-01
1.639782e-01
7.977096e-02
1.253858e-02
-3.349468e-02
-5.633254e-02
-5.625738e-02
-3.542041e-02
3.229191e-03
5.731663e-02
1.257486e-01
2.080286e-01
3.024949e-01
4.046544e-01
5.068340e-01
5.996853e-01
6.749893e-01
7.282713e-01
7.596833e-01
7.726945e-01
7.715850e-01
7.593380e-01
7.368890e-01
7.036683e-01
6.588635e-01
6.028153e-01
5.379793e-01
4.688875e-01
4.008932e-01
3.383222e-01
2.832892e-01
2.359134e-01
1.953786e-01
1.607821e-01
1.314336e-01
1.069742e-01
8.751059e-02
7.348399e-02
6.507098e-02
6.147901e-02
6.081191e-02
6.075359e-02
5.954725e-02
5.646515e-02
5.145792e-02
4.441703e-02
3.476449e-02
2.167903e-02
4.565120e-03
-1.692550e-02
-4.341880e-02
-7.605259e-02
-1.156167e-01
-1.610144e-01
-2.084008e-01
-2.519297e-01
-2.858247e-01
-3.066072e-01
-3.142522e-01
-3.116700e-01
-3.028616e-01
-2.908731e-01
-2.767848e-01
-2.601896e-01
-2.404660e-01
-2.177074e-01
-1.928407e-01
-1.673182e-01
-1.428121e-01
-1.209586e-01
-1.031810e-01
-9.071532e-02
-8.464949e-02
-8.549821e-02
-9.227755e-02
-1.018303e-01
-1.093133e-01
-1.100170e-01
-1.016367e-01
-8.552222e-02
-6.587721e-02
-4.729283e-02
-3.217360e-02
-1.953794e-02
-5.776716e-03
1.294911e-02
3.787472e-02
6.618454e-02
9.217648e-02
1.104046e-01
1.186158e-01
1.185058e-01
1.140609e-01
1.089280e-01
1.045791e-01
1.001991e-01
9.415610e-02
8.603398e-02
7.777914e-02
7.308583e-02
7.551631e-02
8.677057e-02
1.062872e-01
1.324022e-01
1.641640e-01
2.022220e-01
2.479106e-01
3.014070e-01
3.606631e-01
4.217932e-01
4.802769e-01
5.321018e-01
5.744276e-01
6.058035e-01
6.261819e-01
6.367701e-01
6.394264e-01
6.355944e-01
6.254491e-01
6.079630e-01
5.819311e-01
5.474230e-01
5.068816e-01
4.651194e-01
4.280168e-01
4.006229e-01
3.857644e-01
3.838664e-01
3.938159e-01
4.139053e-01
4.419641e-01
4.749052e-01
5.087421e-01
5.395576e-01
5.647421e-01
5.835196e-01
5.964929e-01
6.047334e-01
6.090371e-01
6.094908e-01
6.052536e-01
5.946445e-01
5.756607e-01
5.467533e-01
5.075680e-01
4.594893e-01
4.057958e-01
3.511350e-01
3.002918e-01
2.567657e-01
2.219722e-01
1.955595e-01
1.764518e-01
1.636384e-01
1.562406e-01
1.533900e-01
1.545438e-01
1.599925e-01
1.707829e-01
1.877280e-01
2.100235e-01
2.344678e-01
2.560550e-01
2.698807e-01
2.734074e-01
2.677322e-01
2.568663e-01
2.452308e-01
2.349836e-01
2.250672e-01
2.124953e-01
1.946374e-01
1.708313e-01
1.426593e-01
1.133224e-01
8.672128e-02
6.641051e-02
5.438744e-02
5.006515e-02
5.021405e-02
5.030418e-02
4.664114e-02
3.806595e-02
2.634763e-02
1.521469e-02
8.642858e-03
9.297259e-03
1.779574e-02
3.289832e-02
5.233681e-02
7.395634e-02
9.683103e-02
1.218261e-01
1.510174e-01
1.859799e-01
2.260535e-01
2.680737e-01
3.079198e-01
3.426839e-01
3.719393e-01
3.975680e-01
4.226091e-01
4.498333e-01
4.805200e-01
5.137788e-01
5.467240e-01
5.756199e-01
5.977049e-01
6.128744e-01
6.240742e-01
6.357759e-01
6.513465e-01
6.711764e-01
6.927980e-01
7.125343e-01
7.272884e-01
7.355144e-01
7.372798e-01
7.338094e-01
7.269351e-01
7.185839e-01
7.102140e-01
7.023388e-01
6.945647e-01
6.862425e-01
6.771999e-01
6.679516e-01
6.593290e-01
6.519615e-01
6.460144e-01
6.411793e-01
6.367179e-01
6.316511e-01
6.253651e-01
6.184306e-01
6.128332e-01
6.110645e-01
6.145540e-01
6.227040e-01
6.334995e-01
6.453990e-01
6.589951e-01
6.769315e-01
7.019452e-01
7.345054e-01
7.719236e-01
8.096548e-01
8.437685e-01
8.727513e-01
8.975031e-01
9.197955e-01
9.403735e-01
9.579501e-01
9.697552e-01
9.732748e-01
9.679271e-01
9.554731e-01
9.389773e-01
9.211821e-01
9.034004e-01
8.854840e-01
8.666828e-01
8.467845e-01
8.269084e-01
8.094930e-01
7.973239e-01
7.919833e-01
7.926767e-01
7.964106e-01
7.995954e-01
7.999532e-01
7.973074e-01
7.928615e-01
7.879090e-01
7.830889e-01
7.782825e-01
7.725625e-01
7.640986e-01
7.506111e-01
7.306168e-01
7.047012e-01
6.756391e-01
6.469915e-01
6.211318e-01
5.982475e-01
5.770073e-01
5.560381e-01
5.347112e-01
5.126675e-01
4.889396e-01
4.619166e-01
4.303940e-01
3.947112e-01
3.568707e-01
3.195869e-01
2.851470e-01
2.548985e-01
2.294370e-01
2.089948e-01
1.935193e-01
1.823992e-01
1.742945e-01
1.674911e-01
1.606171e-01
1.531346e-01
1.452562e-01
1.375003e-01
1.303693e-01
1.244011e-01
1.204431e-01
1.198055e-01
1.240639e-01
1.345437e-01
1.517146e-01
1.747712e-01
2.016216e-01
2.294353e-01
2.557122e-01
2.793538e-01
3.008808e-01
3.214487e-01
3.413834e-01
3.594405e-01
3.734046e-01
3.816469e-01
3.845528e-01
3.846885e-01
3.854204e-01
3.889906e-01
3.955368e-01
4.036769e-01
4.119970e-01
4.202236e-01
4.292581e-01
4.401792e-01
4.530743e-01
4.665682e-01
4.783255e-01
4.861394e-01
4.888996e-01
4.868920e-01
4.813754e-01
4.738156e-01
4.652633e-01
4.561732e-01
4.466671e-01
4.369816e-01
4.277931e-01
4.202969e-01
4.160955e-01
4.169423e-01
4.243566e-01
4.391751e-01
4.612003e-01
4.891735e-01
5.211869e-01
5.553121e-01
5.899358e-01
6.234989e-01
6.539756e-01
6.788308e-01
6.957747e-01
7.037161e-01
7.030298e-01
6.950023e-01
6.811424e-01
6.629024e-01
6.416062e-01
6.181273e-01
5.923814e-01
5.632562e-01
5.294087e-01
4.905112e-01
4.479350e-01
4.042703e-01
3.621197e-01
3.232217e-01
2.885210e-01
2.587101e-01
2.342846e-01
2.149560e-01
1.992638e-01
1.850609e-01
1.705328e-01
1.548764e-01
1.381106e-01
1.202460e-01
1.006257e-01
7.812078e-02
5.190878e-02
2.184576e-02
-1.202793e-02
-5.017704e-02
-9.342916e-02
-1.417533e-01
-1.929156e-01
-2.424574e-01
-2.854338e-01
-3.186326e-01
-3.415317e-01
-3.555296e-01
-3.624151e-01
-3.632728e-01
-3.583686e-01
-3.477776e-01
-3.320326e-01
-3.122119e-01
-2.895729e-01
-2.653694e-01
-2.412123e-01
-2.195751e-01
-2.036829e-01
-1.965415e-01
-1.997664e-01
-2.132172e-01
-2.357017e-01
-2.658880e-01
-3.024473e-01
-3.436166e-01
-3.872341e-01
-4.316611e-01
-4.768001e-01
-5.241770e-01
-5.758810e-01
-6.330298e-01
-6.947158e-01
-7.581075e-01
-8.196930e-01
-8.768215e-01
-9.284000e-01
-9.743959e-01
-1.014976e+00
-1.050343e+00
-1.081339e+00
-1.109788e+00
-1.137685e+00
-1.165698e+00
-1.192499e+00
-1.215680e+00
-1.233426e+00
-1.245553e+00
-1.253330e+00
-1.258592e+00
-1.262934e+00
-1.267380e+00
-1.272357e+00
-1.277782e+00
-1.283365e+00
-1.289118e+00
-1.295535e+00
-1.303037e+00
-1.311176e+00
-1.318582e+00
-1.324034e+00
-1.327717e+00
-1.331405e+00
-1.337227e+00
-1.346125e+00
-1.357393e+00
-1.369493e+00
-1.381121e+00
-1.391697e+00
-1.401493e+00
-1.411665e+00
-1.423776e+00
-1.438574e+00
-1.455001e+00
-1.470695e+00
-1.483777e+00
-1.494265e+00
-1.503825e+00
-1.514204e+00
-1.525818e+00
-1.537595e+00
-1.547944e+00
-1.555846e+00
-1.561174e+00
-1.564313e+00
-1.565762e+00
-1.566072e+00
-1.565731e+00
-1.564631e+00
-1.561520e+00
-1.554269e+00
-1.541055e+00
-1.521568e+00
-1.497349e+00
-1.471168e+00
-1.445836e+00
-1.422831e+00
-1.401283e+00
-1.378195e+00
-1.350220e+00
-1.315973e+00
-1.277174e+00
-1.237995e+00
-1.203307e+00
-1.176834e+00
-1.159935e+00
-1.151509e+00
-1.149083e+00
-1.150250e+00
-1.153444e+00
-1.157876e+00
-1.163176e+00
-1.169148e+00
-1.175551e+00
-1.181896e+00
-1.187543e+00
-1.192146e+00
-1.195977e+00
-1.199737e+00
-1.203972e+00
-1.208504e+00
-1.212259e+00
-1.213645e+00
-1.211306e+00
-1.204782e+00
-1.194700e+00
-1.182545e+00
-1.170263e+00
-1.159733e+00
-1.152161e+00
-1.147757e+00
-1.146054e+00
-1.146581e+00
-1.149215e+00
-1.154024e+00
-1.161037e+00
-1.170337e+00
-1.182223e+00
-1.196945e+00
-1.214148e+00
-1.232807e+00
-1.251951e+00
-1.271477e+00
-1.292134e+00
-1.314636e+00
-1.338714e+00
-1.363085e+00
-1.386456e+00
-1.408625e+00
-1.430623e+00
-1.453672e+00
-1.477912e+00
-1.502048e+00
-1.524234e+00
-1.543469e+00
-1.560368e+00
-1.576786e+00
-1.594708e+00
-1.615246e+00
-1.638217e+00
-1.662223e+00
-1.685103e+00
-1.704697e+00
-1.719582e+00
-1.729297e+00
-1.733982e+00
-1.733864e+00
-1.728948e+00
-1.718915e+00
-1.703160e+00
-1.681011e+00
-1.652046e+00
-1.616478e+00
-1.575541e+00
-1.531671e+00
-1.488018e+00
-1.447208e+00
-1.410129e+00
-1.375879e+00
-1.343142e+00
-1.311951e+00
-1.284269e+00
-1.262834e+00
-1.249235e+00
-1.242883e+00
-1.241589e+00
-1.242989e+00
-1.245505e+00
-1.248287e+00
-1.250662e+00
-1.251916e+00
-1.251597e+00
-1.249903e+00
-1.247690e+00
-1.246142e+00
-1.246324e+00
-1.248813e+00
-1.253456e+00
-1.259328e+00
-1.265061e+00
-1.269690e+00
-1.273553e+00
-1.278310e+00
-1.285714e+00
-1.296165e+00
-1.308363e+00
-1.320255e+00
-1.330329e+00
-1.338293e+00
-1.344947e+00
-1.351487e+00
-1.358672e+00
-1.366327e+00
-1.373569e+00
-1.379624e+00
-1.384689e+00
-1.390216e+00
-1.398293e+00
-1.410342e+00
-1.426019e+00
-1.443285e+00
-1.459699e+00
-1.473700e+00
-1.484714e+00
-1.492318e+00
-1.495747e+00
-1.494461e+00
-1.489075e+00
-1.481443e+00
-1.473686e+00
-1.467103e+00
-1.461884e+00
-1.457558e+00
-1.453488e+00
-1.449015e+00
-1.443435e+00
-1.436041e+00
-1.426300e+00
-1.414074e+00
-1.399887e+00
-1.385159e+00
-1.372148e+00
-1.363198e+00
-1.359385e+00
-1.359475e+00
-1.360197e+00
-1.357855e+00
-1.350156e+00
-1.337050e+00
-1.320246e+00
-1.301983e+00
-1.283835e+00
-1.266138e+00
-1.248139e+00
-1.228636e+00
-1.206790e+00
-1.182838e+00
-1.158333e+00
-1.135645e+00
-1.116858e+00
-1.102627e+00
-1.091739e+00
-1.081744e+00
-1.070307e+00
-1.056344e+00
-1.040217e+00
-1.023114e+00
-1.006279e+00
-9.905770e-01
-9.763298e-01
-9.632829e-01
-9.507115e-01
-9.378017e-01
-9.242227e-01
-9.105518e-01
-8.982520e-01
-8.892151e-01
-8.851059e-01
-8.867322e-01
-8.936450e-01
-9.042222e-01
-9.163123e-01
-9.280992e-01
-9.386334e-01
-9.477493e-01
-9.555315e-01
-9.617872e-01
-9.660220e-01
-9.680557e-01
-9.687415e-01
-9.699570e-01
-9.736084e-01
-9.803333e-01
-9.889037e-01
-9.967574e-01
-1.001307e+00
-1.001351e+00
-9.978415e-01
-9.933778e-01
-9.904847e-01
-9.898693e-01
-9.900476e-01
-9.886191e-01
-9.841430e-01
-9.772294e-01
-9.701488e-01
-9.653823e-01
-9.642090e-01
-9.661461e-01
-9.693113e-01
-9.714663e-01
-9.714593e-01
-9.704259e-01
-9.718026e-01
-9.797746e-01
-9.969393e-01
-1.022637e+00
-1.053030e+00
-1.082918e+00
-1.108144e+00
-1.127058e+00
-1.140390e+00
-1.150138e+00
-1.158496e+00
-1.167102e+00
-1.176383e+00
-1.185122e+00
-1.190811e+00
-1.190913e+00
-1.184270e+00
-1.171752e+00
-1.155890e+00
-1.139875e+00
-1.126481e+00
-1.117366e+00
-1.112908e+00
-1.112391e+00
-1.114324e+00
-1.117133e+00
-1.120337e+00
-1.125430e+00
-1.135272e+00
-1.152045e+00
-1.175407e+00
-1.202422e+00
-1.229262e+00
-1.253250e+00
-1.273852e+00
-1.292133e+00
-1.309299e+00
-1.325412e+00
-1.339169e+00
-1.348862e+00
-1.353904e+00
-1.355843e+00
-1.358062e+00
-1.364133e+00
-1.375895e+00
-1.392636e+00
-1.411940e+00
-1.431355e+00
-1.449560e+00
-1.466417e+00
-1.482288e+00
-1.497273e+00
-1.510709e+00
-1.521047e+00
-1.526260e+00
-1.524771e+00
-1.516398e+00
-1.502553e+00
-1.485497e+00
-1.467305e+00
-1.449447e+00
-1.433078e+00
-1.419423e+00
-1.409750e+00
-1.404997e+00
-1.405403e+00
-1.410363e+00
-1.418690e+00
-1.429243e+00
-1.441394e+00
-1.454770e+00
-1.468564e+00
-1.481419e+00
-1.492242e+00
-1.501076e+00
-1.508999e+00
-1.517094e+00
-1.525448e+00
-1.533064e+00
-1.538710e+00
-1.541901e+00
-1.543054e+00
-1.542808e+00
-1.541487e+00
-1.539452e+00
-1.537934e+00
-1.539280e+00
-1.546028e+00
-1.559332e+00
-1.577969e+00
-1.598790e+00
-1.618456e+00
-1.635201e+00
-1.649297e+00
-1.661936e+00
-1.673525e+00
-1.682862e+00
-1.688008e+00
-1.688210e+00
-1.685136e+00
-1.682081e+00
-1.681710e+00
-1.684299e+00
-1.687873e+00
-1.689814e+00
-1.688546e+00
-1.684206e+00
-1.677993e+00
-1.670756e+00
-1.662069e+00
-1.650769e+00
-1.636552e+00
-1.621025e+00
-1.607086e+00
-1.597088e+00
-1.591370e+00
-1.588226e+00
-1.585105e+00
-1.580116e+00
-1.573037e+00
-1.565348e+00
-1.559342e+00
-1.556943e+00
-1.558880e+00
-1.564486e+00
-1.572004e+00
-1.579164e+00
-1.583787e+00
-1.584287e+00
-1.579981e+00
-1.571090e+00
-1.558409e+00
-1.542968e+00
-1.525987e+00
-1.508933e+00
-1.493147e+00
-1.479026e+00
-1.465401e+00
-1.449855e+00
-1.430038e+00
-1.405199e+00
-1.376864e+00
-1.348152e+00
-1.322159e+00
-1.300449e+00
-1.282557e+00
-1.266718e+00
-1.251261e+00
-1.235815e+00
-1.221707e+00
-1.211424e+00
-1.207409e+00
-1.210773e+00
-1.220578e+00
-1.234102e+00
-1.247982e+00
-1.259644e+00
-1.268330e+00
-1.275131e+00
-1.281872e+00
-1.289464e+00
-1.296958e+00
-1.302101e+00
-1.302831e+00
-1.298385e+00
-1.289336e+00
-1.277064e+00
-1.263317e+00
-1.249882e+00
-1.238166e+00
-1.228828e+00
-1.221747e+00
-1.216297e+00
-1.211757e+00
-1.207722e+00
-1.204339e+00
-1.202073e+00
-1.200977e+00
-1.200128e+00
-1.197951e+00
-1.193241e+00
-1.185904e+00
-1.176679e+00
-1.166187e+00
-1.154293e+00
-1.140306e+00
-1.123638e+00
-1.104293e+00
-1.082963e+00
-1.060785e+00
-1.038836e+00
-1.017640e+00
-9.971729e-01
-9.773381e-01
-9.583293e-01
-9.404232e-01
-9.234722e-01
-9.066726e-01
-8.888989e-01
-8.693653e-01
-8.480286e-01
-8.254065e-01
-8.021609e-01
-7.789844e-01
-7.568232e-01
-7.370053e-01
-7.209271e-01
-7.094402e-01
-7.026025e-01
-7.002611e-01
-7.028787e-01
-7.114309e-01
-7.261983e-01
-7.456576e-01
-7.666945e-01
-7.861434e-01
-8.025087e-01
-8.164789e-01
-8.297683e-01
-8.433479e-01
-8.566831e-01
-8.684492e-01
-8.777011e-01
-8.843811e-01
-8.890677e-01
-8.925180e-01
-8.953842e-01
-8.981282e-01
-9.009961e-01
-9.039297e-01
-9.064511e-01
-9.077183e-01
-9.068838e-01
-9.036467e-01
-8.986943e-01
-8.936819e-01
-8.905681e-01
-8.905594e-01
-8.933409e-01
-8.971425e-01
-8.995635e-01
-8.985580e-01
-8.929344e-01
-8.822023e-01
-8.662521e-01
-8.454550e-01
-8.210893e-01
-7.953368e-01
-7.703456e-01
-7.468759e-01
-7.237598e-01
-6.989257e-01
-6.713545e-01
-6.423380e-01
-6.149319e-01
-5.921449e-01
-5.754866e-01
-5.649001e-01
-5.597042e-01
-5.595284e-01
-5.646728e-01
-5.759566e-01
-5.943148e-01
-6.203290e-01
-6.537860e-01
-6.933024e-01
-7.361787e-01
-7.788310e-01
-8.179617e-01
-8.519819e-01
-8.816840e-01
-9.094358e-01
-9.372968e-01
-9.655219e-01
-9.927076e-01
-1.017322e+00
-1.039112e+00
-1.059200e+00
-1.079014e+00
-1.099156e+00
-1.119301e+00
-1.139207e+00
-1.159824e+00
-1.183280e+00
-1.211703e+00
-1.245987e+00
-1.285516e+00
-1.328929e+00
-1.375055e+00
-1.423055e+00
-1.471618e+00
-1.518276e+00
-1.559940e+00
-1.594453e+00
-1.621797e+00
-1.643835e+00
-1.662814e+00
-1.679896e+00
-1.694838e+00
-1.706906e+00
-1.716027e+00
-1.723038e+00
-1.728741e+00
-1.732654e+00
-1.732796e+00
-1.726978e+00
-1.714700e+00
-1.698165e+00
-1.681624e+00
-1.669456e+00
-1.664222e+00
-1.665862e+00
-1.672468e+00
-1.682076e+00
-1.694260e+00
-1.710550e+00
-1.733440e+00
-1.764713e+00
-1.804252e+00
-1.850082e+00
-1.899341e+00
-1.949214e+00
-1.997217e+00
-2.041199e+00
-2.079659e+00
-2.112428e+00
-2.141070e+00
-2.168291e+00
-2.196426e+00
-2.226010e+00
-2.255554e+00
-2.282733e+00
-2.306128e+00
-2.326321e+00
-2.345687e+00
-2.367128e+00
-2.392716e+00
-2.423106e+00
-2.457757e+00
-2.495329e+00
-2.533961e+00
-2.571755e+00
-2.607648e+00
-2.642087e+00
-2.676788e+00
-2.713611e+00
-2.753405e+00
-2.795647e+00
-2.838905e+00
-2.881612e+00
-2.922527e+00
-2.960722e+00
-2.995352e+00
-3.025733e+00
-3.051808e+00
-3.074434e+00
-3.094979e+00
-3.114506e+00
-3.133285e+00
-3.150999e+00
-3.167248e+00
-3.181604e+00
-3.193115e+00
-3.199983e+00
-3.200245e+00
-3.193150e+00
-3.179772e+00
-3.161726e+00
-3.138795e+00
-3.107700e+00
-3.063500e+00
-3.002784e+00
-2.926177e+00
-2.838199e+00
-2.744660e+00
-2.649595e+00
-2.553888e+00
-2.456283e+00
-2.355741e+00
-2.253439e+00
-2.153271e+00
-2.060823e+00
-1.981559e+00
-1.919133e+00
-1.874348e+00
-1.845004e+00
-1.826866e+00
-1.815676e+00
-1.809201e+00
-1.807786e+00
-1.812764e+00
-1.823894e+00
-1.837790e+00
-1.848489e+00
-1.849704e+00
-1.837313e+00
-1.810715e+00
-1.772499e+00
-1.726852e+00
-1.677729e+00
-1.627645e+00
-1.577472e+00
-1.527094e+00
-1.476427e+00
-1.426150e+00
-1.377697e+00
-1.332687e+00
-1.292355e+00
-1.257371e+00
-1.227909e+00
-1.203732e+00
-1.184286e+00
-1.168790e+00
-1.156216e+00
-1.145253e+00
-1.134542e+00
-1.123114e+00
-1.110649e+00
-1.097518e+00
-1.084917e+00
-1.074956e+00
-1.070061e+00
-1.071704e+00
-1.079557e+00
-1.091909e+00
-1.106779e+00
-1.122547e+00
-1.137854e+00
-1.151463e+00
-1.162537e+00
-1.170981e+00
-1.177262e+00
-1.181646e+00
-1.183441e+00
-1.180934e+00
-1.172153e+00
-1.155999e+00
-1.133084e+00
-1.105845e+00
-1.077765e+00
-1.051923e+00
-1.029576e+00
-1.009697e+00
-9.898521e-01
-9.677741e-01
-9.424816e-01
-9.143260e-01
-8.842966e-01
-8.533075e-01
-8.219412e-01
-7.906681e-01
-7.602477e-01
-7.318655e-01
-7.067343e-01
-6.854662e-01
-6.678656e-01
-6.532903e-01
-6.410630e-01
-6.305568e-01
-6.211898e-01
-6.127214e-01
-6.058064e-01
-6.022414e-01
-6.043421e-01
-6.136574e-01
-6.300103e-01
-6.516230e-01
-6.760634e-01
-7.011636e-01
-7.253454e-01
-7.474087e-01
-7.662471e-01
-7.808908e-01
-7.907683e-01
-7.957268e-01
-7.957607e-01
-7.909871e-01
-7.820840e-01
-7.705287e-01
-7.580117e-01
-7.455377e-01
-7.333357e-01
-7.217836e-01
-7.121607e-01
-7.060150e-01
-7.035027e-01
-7.024005e-01
-6.989725e-01
-6.901111e-01
-6.751562e-01
-6.563076e-01
-6.376305e-01
-6.232771e-01
-6.157087e-01
-6.146760e-01
-6.174626e-01
-6.203537e-01
-6.206223e-01
-6.179024e-01
-6.140755e-01
-6.117404e-01
-6.123098e-01
-6.150007e-01
-6.171973e-01
-6.155065e-01
-6.065814e-01
-5.877298e-01
-5.579241e-01
-5.189812e-01
-4.756272e-01
-4.337048e-01
-3.975004e-01
-3.680907e-01
-3.438045e-01
-3.223227e-01
-3.028610e-01
-2.868280e-01
-2.764775e-01
-2.728132e-01
-2.747595e-01
-2.803005e-01
-2.882458e-01
-2.989129e-01
-3.134765e-01
-3.329322e-01
-3.573824e-01
-3.856860e-01
-4.154531e-01
-4.435453e-01
-4.670371e-01
-4.842252e-01
-4.951338e-01
-5.011667e-01
-5.040548e-01
-5.047812e-01
-5.032355e-01
-4.988575e-01
-4.917864e-01
-4.835362e-01
-4.764842e-01
-4.725046e-01
-4.719023e-01
-4.735076e-01
-4.757437e-01
-4.777668e-01
-4.799420e-01
-4.835577e-01
-4.899982e-01
-4.996156e-01
-5.109116e-01
-5.209783e-01
-5.272799e-01
-5.293424e-01
-5.287845e-01
-5.277821e-01
-5.275414e-01
-5.280482e-01
-5.289343e-01
-5.304306e-01
-5.337106e-01
-5.406687e-01
-5.534622e-01
-5.739825e-01
-6.033510e-01
-6.416713e-01
-6.881624e-01
-7.414285e-01
-7.995402e-01
-8.600041e-01
-9.200596e-01
-9.775365e-01
-1.031829e+00
-1.084082e+00
-1.136097e+00
-1.188600e+00
-1.240212e+00
-1.287888e+00
-1.328290e+00
-1.359033e+00
-1.379361e+00
-1.390523e+00
-1.395799e+00
-1.399602e+00
-1.405650e+00
-1.415260e+00
-1.427149e+00
-1.438993e+00
-1.449555e+00
-1.459679e+00
-1.471360e+00
-1.485665e+00
-1.501195e+00
-1.514385e+00
-1.521527e+00
-1.520991e+00
-1.513944e+00
-1.503116e+00
-1.490642e+00
-1.476564e+00
-1.459091e+00
-1.436593e+00
-1.409772e+00
-1.381960e+00
-1.357153e+00
-1.337686e+00
-1.323694e+00
-1.314387e+00
-1.309396e+00
-1.308783e+00
-1.312073e+00
-1.317617e+00
-1.323110e+00
-1.326825e+00
-1.328492e+00
-1.329024e+00
-1.329370e+00
-1.329528e+00
-1.328513e+00
-1.325148e+00
-1.318844e+00
-1.309728e+00
-1.298248e+00
-1.284903e+00
-1.270311e+00
-1.255129e+00
-1.239566e+00
-1.222999e+00
-1.204253e+00
-1.182296e+00
-1.156738e+00
-1.127894e+00
-1.096572e+00
-1.063812e+00
-1.030716e+00
-9.984917e-01
-9.686227e-01
-9.429334e-01
-9.232376e-01
-9.105816e-01
-9.046324e-01
-9.038080e-01
-9.060645e-01
-9.096585e-01
-9.133780e-01
-9.162829e-01
-9.173136e-01
-9.151331e-01
-9.084032e-01
-8.964650e-01
-8.800559e-01
-8.613961e-01
-8.432679e-01
-8.276309e-01
-8.148239e-01
-8.038299e-01
-7.932393e-01
-7.823366e-01
-7.719193e-01
-7.644802e-01
-7.634107e-01
-7.713862e-01
-7.888238e-01
-8.134412e-01
-8.412548e-01
-8.683572e-01
-8.922399e-01
-9.118357e-01
-9.266441e-01
-9.360836e-01
-9.397102e-01
-9.377792e-01
-9.312367e-01
-9.210047e-01
-9.073469e-01
-8.900221e-01
-8.690497e-01
-8.453486e-01
-8.207800e-01
-7.977574e-01
-7.788268e-01
-7.662647e-01
-7.614926e-01
-7.645220e-01
-7.740133e-01
-7.880541e-01
-8.049812e-01
-8.235829e-01
-8.427938e-01
-8.615020e-01
-8.787880e-01
-8.943053e-01
-9.084015e-01
-9.219540e-01
-9.360902e-01
-9.517674e-01
-9.692115e-01
-9.875759e-01
-1.005281e+00
-1.021014e+00
-1.034696e+00
-1.047531e+00
-1.060939e+00
-1.075343e+00
-1.090046e+00
-1.104265e+00
-1.118114e+00
-1.132462e+00
-1.147904e+00
-1.163851e+00
-1.178543e+00
-1.189960e+00
-1.197049e+00
-1.200394e+00
-1.201820e+00
-1.203203e+00
-1.205470e+00
-1.208473e+00
-1.211672e+00
-1.214897e+00
-1.218576e+00
-1.223287e+00
-1.229136e+00
-1.235617e+00
-1.242183e+00
-1.248904e+00
-1.256303e+00
-1.264260e+00
-1.271011e+00
-1.273312e+00
-1.267884e+00
-1.253128e+00
-1.230001e+00
-1.201641e+00
-1.172143e+00
-1.145217e+00
-1.123197e+00
-1.106658e+00
-1.094742e+00
-1.086101e+00
-1.079896e+00
-1.076237e+00
-1.075876e+00
-1.079605e+00
-1.087939e+00
-1.101178e+00
-1.119483e+00
-1.142660e+00
-1.169789e+00
-1.199104e+00
-1.228251e+00
-1.254827e+00
-1.277129e+00
-1.294875e+00
-1.309220e+00
-1.321700e+00
-1.332706e+00
-1.340624e+00
-1.342164e+00
-1.333622e+00
-1.312495e+00
-1.278752e+00
-1.235144e+00
-1.186247e+00
-1.136669e+00
-1.089407e+00
-1.045326e+00
-1.003958e+00
-9.649452e-01
-9.291814e-01
-8.990381e-01
-8.774813e-01
-8.663409e-01
-8.646364e-01
-8.682672e-01
-8.716912e-01
-8.706224e-01
-8.638216e-01
-8.528274e-01
-8.402012e-01
-8.278157e-01
-8.162931e-01
-8.056131e-01
-7.961068e-01
-7.889515e-01
-7.857654e-01
-7.876241e-01
-7.944151e-01
-8.053593e-01
-8.205174e-01
-8.419863e-01
-8.734640e-01
-9.180045e-01
-9.752641e-01
-1.040372e+00
-1.105810e+00
-1.165363e+00
-1.217223e+00
-1.263862e+00
-1.309152e+00
-1.355412e+00
-1.402558e+00
-1.449238e+00
-1.494399e+00
-1.537986e+00
-1.580668e+00
-1.623096e+00
-1.665175e+00
-1.705691e+00
-1.742531e+00
-1.773401e+00
-1.796552e+00
-1.811106e+00
-1.817044e+00
-1.815125e+00
-1.806860e+00
-1.794541e+00
-1.781189e+00
-1.770013e+00
-1.763203e+00
-1.760711e+00
-1.760136e+00
-1.758128e+00
-1.752467e+00
-1.743446e+00
-1.733831e+00
-1.727555e+00
-1.727746e+00
-1.734870e+00
-1.745894e+00
-1.755162e+00
-1.756738e+00
-1.746867e+00
-1.725097e+00
-1.693749e+00
-1.656527e+00
-1.617123e+00
-1.578176e+00
-1.540773e+00
-1.504663e+00
-1.469081e+00
-1.433654e+00
-1.398741e+00
-1.365103e+00
-1.333493e+00
-1.304692e+00
-1.279864e+00
-1.260458e+00
-1.247239e+00
-1.239058e+00
-1.232659e+00
-1.224061e+00
-1.210535e+00
-1.191631e+00
-1.168684e+00
-1.143539e+00
-1.117559e+00
-1.091215e+00
-1.064054e+00
-1.035084e+00
-1.003669e+00
-9.704164e-01
-9.373334e-01
-9.071193e-01
-8.820710e-01
-8.630857e-01
-8.491853e-01
-8.379578e-01
-8.268288e-01
-8.143289e-01
-8.004093e-01
-7.857303e-01
-7.708022e-01
-7.557432e-01
-7.405048e-01
-7.249647e-01
-7.087595e-01
-6.912777e-01
-6.720877e-01
-6.514408e-01
-6.302591e-01
-6.095295e-01
-5.896097e-01
-5.698901e-01
-5.488311e-01
-5.242996e-01
-4.942887e-01
-4.579514e-01
-4.163888e-01
-3.725109e-01
-3.298788e-01
-2.912045e-01
-2.573553e-01
-2.273038e-01
-1.989892e-01
-1.706796e-01
-1.421107e-01
-1.147113e-01
-9.079685e-02
-7.226184e-02
-5.950247e-02
-5.106200e-02
-4.410997e-02
-3.557941e-02
-2.358469e-02
-8.498781e-03
7.015717e-03
1.921122e-02
2.496527e-02
2.285724e-02
1.305830e-02
-3.523494e-03
-2.595684e-02
-5.336043e-02
-8.452636e-02
-1.176977e-01
-1.509941e-01
-1.833426e-01
-2.151100e-01
-2.477093e-01
-2.823109e-01
-3.185848e-01
-3.544705e-01
-3.872418e-01
-4.150593e-01
-4.376761e-01
-4.557451e-01
-4.696364e-01
-4.791385e-01
-4.843009e-01
-4.863814e-01
-4.878118e-01
-4.911097e-01
-4.976246e-01
-5.070897e-01
-5.181461e-01
-5.291835e-01
-5.388589e-01
-5.462498e-01
-5.508494e-01
-5.524402e-01
-5.508359e-01
-5.457058e-01
-5.367255e-01
-5.239699e-01
-5.081639e-01
-4.905162e-01
-4.721636e-01
-4.535272e-01
-4.340692e-01
-4.127946e-01
-3.892362e-01
-3.641345e-01
-3.392593e-01
-3.166179e-01
-2.978231e-01
-2.841080e-01
-2.766807e-01
-2.767199e-01
-2.848017e-01
-3.003241e-01
-3.215904e-01
-3.465310e-01
-3.734477e-01
-4.012371e-01
-4.290494e-01
-4.557620e-01
-4.797407e-01
-4.991053e-01
-5.122485e-01
-5.181125e-01
-5.160278e-01
-5.054449e-01
-4.860254e-01
-4.582101e-01
-4.239451e-01
-3.870794e-01
-3.529930e-01
-3.272022e-01
-3.132777e-01
-3.112577e-01
-3.179129e-01
-3.289734e-01
-3.417029e-01
-3.558987e-01
-3.729140e-01
-3.939164e-01
-4.187550e-01
-4.458486e-01
-4.726618e-01
-4.962619e-01
-5.138262e-01
-5.231559e-01
-5.230258e-01
-5.131153e-01
-4.936485e-01
-4.652313e-01
-4.290831e-01
-3.872953e-01
-3.427119e-01
-2.985012e-01
-2.577224e-01
-2.229706e-01
-1.959940e-01
-1.772834e-01
-1.658293e-01
-1.592866e-01
-1.546473e-01
-1.491939e-01
-1.412193e-01
-1.301124e-01
-1.159380e-01
-9.905528e-02
-8.012475e-02
-6.018845e-02
-4.027864e-02
-2.067779e-02
-6.084831e-04
2.121444e-02
4.562256e-02
7.238598e-02
1.002504e-01
1.273459e-01
1.516406e-01
1.714621e-01
1.861568e-01
1.965239e-01
2.044730e-01
2.118985e-01
2.194889e-01
2.263231e-01
2.304803e-01
2.301462e-01
2.245248e-01
2.141550e-01
2.006224e-01
1.860051e-01
1.724483e-01
1.618224e-01
1.551228e-01
1.517597e-01
1.495949e-01
1.462708e-01
1.410382e-01
1.354923e-01
1.325183e-01
1.344075e-01
1.416717e-01
1.531330e-01
1.667615e-01
1.805803e-01
1.932653e-01
2.041820e-01
2.128444e-01
2.183985e-01
2.198962e-01
2.172536e-01
2.118348e-01
2.059125e-01
2.015123e-01
1.997249e-01
2.008659e-01
2.049783e-01
2.121279e-01
2.224891e-01
2.365452e-01
2.554789e-01
2.813134e-01
3.162502e-01
3.612302e-01
4.145264e-01
4.714411e-01
5.256584e-01
5.717776e-01
6.075813e-01
6.344683e-01
6.556509e-01
6.734122e-01
6.874749e-01
6.955621e-01
6.954190e-01
6.865718e-01
6.707275e-01
6.510352e-01
6.310701e-01
6.140305e-01
6.020434e-01
5.955396e-01
5.931814e-01
5.927897e-01
5.928106e-01
5.931004e-01
5.942915e-01
5.963732e-01
5.979302e-01
5.968285e-01
5.916990e-01
5.828141e-01
5.716499e-01
5.597768e-01
5.481987e-01
5.374503e-01
5.278522e-01
5.194850e-01
5.122060e-01
5.060924e-01
5.019400e-01
5.009933e-01
5.037597e-01
5.089387e-01
5.137322e-01
5.155259e-01
5.134903e-01
5.088347e-01
5.039569e-01
5.015547e-01
5.041376e-01
5.135956e-01
5.305799e-01
5.539655e-01
5.809245e-01
6.079657e-01
6.326391e-01
6.548110e-01
6.764626e-01
7.001078e-01
7.269853e-01
7.561063e-01
7.844816e-01
8.083361e-01
8.248980e-01
8.339247e-01
8.378284e-01
8.399476e-01
8.420508e-01
8.430718e-01
8.401867e-01
8.313343e-01
8.170238e-01
7.999356e-01
7.827643e-01
7.661847e-01
7.485575e-01
7.274502e-01
7.016063e-01
6.717787e-01
6.399705e-01
6.080256e-01
5.768776e-01
5.468829e-01
5.185935e-01
4.931297e-01
4.718848e-01
4.557706e-01
4.443915e-01
4.356651e-01
4.264017e-01
4.137676e-01
3.966534e-01
3.758380e-01
3.529179e-01
3.290181e-01
3.041502e-01
2.773575e-01
2.474401e-01
2.138874e-01
1.774275e-01
1.398083e-01
1.030274e-01
6.852126e-02
3.665093e-02
6.658384e-03
-2.275816e-02
-5.239215e-02
-8.168175e-02
-1.088172e-01
-1.317638e-01
-1.493541e-01
-1.617177e-01
-1.699976e-01
-1.756573e-01
-1.797444e-01
-1.825317e-01
-1.837266e-01
-1.828983e-01
-1.796427e-01
-1.735137e-01
-1.641585e-01
-1.517854e-01
-1.374692e-01
-1.227478e-01
-1.086930e-01
-9.530755e-02
-8.184881e-02
-6.780720e-02
-5.374948e-02
-4.147324e-02
-3.346579e-02
-3.199344e-02
-3.816300e-02
-5.124866e-02
-6.867167e-02
-8.698856e-02
-1.036273e-01
-1.182454e-01
-1.325772e-01
-1.488413e-01
-1.679994e-01
-1.891305e-01
-2.101081e-01
-2.288777e-01
-2.444946e-01
-2.574458e-01
-2.692276e-01
-2.815088e-01
-2.953452e-01
-3.108350e-01
-3.273265e-01
-3.439525e-01
-3.601519e-01
-3.760157e-01
-3.923968e-01
-4.106120e-01
-4.316876e-01
-4.556013e-01
-4.811377e-01
-5.064166e-01
-5.296285e-01
-5.496034e-01
-5.660657e-01
-5.794674e-01
-5.905115e-01
-5.998110e-01
-6.079253e-01
-6.154039e-01
-6.224541e-01
-6.286209e-01
-6.332335e-01
-6.365339e-01
-6.403654e-01
-6.474450e-01
-6.595206e-01
-6.758448e-01
-6.933417e-01
-7.085126e-01
-7.195763e-01
-7.271483e-01
-7.332604e-01
-7.399877e-01
-7.487800e-01
-7.604112e-01
-7.749357e-01
-7.915595e-01
-8.087985e-01
-8.250163e-01
-8.390182e-01
-8.504040e-01
-8.595670e-01
-8.673163e-01
-8.743401e-01
-8.808979e-01
-8.868901e-01
-8.920548e-01
-8.960668e-01
-8.986617e-01
-8.999924e-01
-9.010130e-01
-9.033348e-01
-9.083589e-01
-9.163230e-01
-9.262404e-01
-9.369940e-01
-9.485668e-01
-9.619609e-01
-9.776787e-01
-9.944098e-01
-1.009520e+00
-1.020953e+00
-1.028582e+00
-1.033764e+00
-1.037790e+00
-1.040878e+00
-1.042340e+00
-1.041302e+00
-1.037189e+00
-1.029859e+00
-1.019701e+00
-1.007668e+00
-9.950475e-01
-9.829557e-01
-9.719161e-01
-9.618528e-01
-9.524623e-01
-9.435380e-01
-9.349802e-01
-9.267543e-01
-9.191203e-01
-9.129158e-01
-9.093762e-01
-9.093309e-01
-9.122331e-01
-9.158728e-01
-9.173614e-01
-9.149011e-01
-9.089079e-01
-9.014904e-01
-8.947735e-01
-8.895209e-01
-8.850461e-01
-8.801464e-01
-8.740687e-01
-8.668546e-01
-8.591329e-01
-8.517329e-01
-8.453590e-01
-8.403343e-01
-8.363500e-01
-8.323776e-01
-8.270354e-01
-8.192638e-01
-8.087377e-01
-7.958207e-01
-7.814372e-01
-7.670288e-01
-7.542485e-01
-7.442008e-01
-7.367196e-01
-7.304805e-01
-7.240932e-01
-7.172430e-01
-7.107146e-01
-7.052568e-01
-7.005072e-01
-6.950660e-01
-6.875413e-01
-6.775091e-01
-6.655830e-01
-6.527090e-01
-6.395076e-01
-6.262771e-01
-6.133248e-01
-6.008541e-01
-5.884036e-01
-5.747134e-01
-5.585832e-01
-5.401321e-01
-5.213175e-01
-5.052240e-01
-4.946499e-01
-4.909695e-01
-4.939278e-01
-5.022917e-01
-5.147136e-01
-5.302418e-01
-5.483951e-01
-5.689948e-01
-5.918650e-01
-6.164486e-01
-6.415225e-01
-6.652510e-01
-6.856071e-01
-7.009143e-01
-7.101782e-01
-7.130918e-01
-7.099163e-01
-7.014815e-01
-6.892632e-01
-6.752635e-01
-6.614917e-01
-6.492102e-01
-6.384853e-01
-6.284593e-01
-6.180831e-01
-6.066826e-01
-5.941333e-01
-5.808278e-01
-5.675173e-01
-5.550367e-01
-5.440975e-01
-5.352010e-01
-5.284955e-01
-5.236163e-01
-5.198040e-01
-5.162795e-01
-5.124610e-01
-5.078317e-01
-5.017624e-01
-4.936102e-01
-4.830345e-01
-4.702680e-01
-4.562221e-01
-4.424031e-01
-4.305019e-01
-4.215541e-01
-4.150685e-01
-4.089241e-01
-4.004499e-01
-3.881015e-01
-3.724846e-01
-3.559092e-01
-3.409026e-01
-3.289062e-01
-3.198939e-01
-3.126913e-01
-3.055974e-01
-2.972332e-01
-2.873670e-01
-2.771072e-01
-2.682161e-01
-2.620479e-01
-2.588079e-01
-2.574437e-01
-2.560900e-01
-2.528394e-01
-2.465817e-01
-2.376361e-01
-2.278781e-01
-2.201806e-01
-2.172996e-01
-2.206819e-01
-2.297479e-01
-2.419743e-01
-2.537675e-01
-2.617982e-01
-2.642648e-01
-2.615531e-01
-2.559413e-01
-2.504043e-01
-2.471837e-01
-2.470476e-01
-2.495769e-01
-2.539316e-01
-2.593703e-01
-2.653185e-01
-2.711910e-01
-2.762096e-01
-2.794399e-01
-2.801427e-01
-2.781340e-01
-2.736830e-01
-2.669398e-01
-2.573944e-01
-2.437768e-01
-2.244262e-01
-1.979924e-01
-1.642636e-01
-1.247345e-01
-8.253652e-02
-4.164202e-02
-5.547703e-03
2.405736e-02
4.775535e-02
6.734845e-02
8.389185e-02
9.648523e-02
1.029145e-01
1.014465e-01
9.208164e-02
7.636286e-02
5.630751e-02
3.354326e-02
9.112303e-03
-1.626436e-02
-4.179459e-02
-6.635563e-02
-8.860534e-02
-1.074714e-01
-1.226471e-01
-1.346677e-01
-1.445009e-01
-1.530053e-01
-1.607014e-01
-1.679467e-01
-1.751533e-01
-1.827424e-01
-1.909854e-01
-2.000381e-01
-2.101112e-01
-2.213993e-01
-2.336588e-01
-2.458616e-01
-2.564082e-01
-2.638815e-01
-2.678197e-01
-2.688857e-01
-2.682348e-01
-2.666433e-01
-2.642955e-01
-2.614431e-01
-2.591418e-01
-2.591506e-01
-2.629318e-01
-2.705723e-01
-2.806278e-01
-2.912242e-01
-3.016411e-01
-3.129729e-01
-3.272152e-01
-3.456852e-01
-3.682454e-01
-3.936370e-01
-4.200516e-01
-4.454302e-01
-4.679370e-01
-4.868605e-01
-5.031877e-01
-5.189924e-01
-5.359631e-01
-5.543221e-01
-5.728565e-01
-5.896366e-01
-6.027133e-01
-6.106246e-01
-6.128136e-01
-6.098939e-01
-6.035928e-01
-5.962559e-01
-5.899363e-01
-5.854517e-01
-5.820951e-01
-5.783161e-01
-5.728198e-01
-5.651924e-01
-5.558135e-01
-5.455239e-01
-5.354131e-01
-5.266749e-01
-5.204646e-01
-5.177794e-01
-5.192382e-01
-5.246546e-01
-5.327044e-01
-5.412718e-01
-5.485543e-01
-5.541153e-01
-5.589254e-01
-5.644047e-01
-5.714147e-01
-5.799520e-01
-5.894290e-01
-5.990669e-01
-6.081778e-01
-6.163402e-01
-6.235193e-01
-6.301842e-01
-6.373378e-01
-6.461925e-01
-6.573969e-01
-6.702791e-01
-6.829456e-01
-6.935597e-01
-7.018598e-01
-7.093675e-01
-7.178523e-01
-7.274410e-01
-7.362348e-01
-7.418065e-01
-7.430464e-01
-7.405548e-01
-7.354080e-01
-7.277664e-01
-7.167858e-01
-7.018673e-01
-6.839280e-01
-6.653584e-01
-6.486636e-01
-6.350859e-01
-6.243634e-01
-6.155035e-01
-6.076342e-01
-6.003428e-01
-5.936089e-01
-5.876552e-01
-5.828343e-01
-5.794674e-01
-5.775868e-01
-5.767442e-01
-5.761395e-01
-5.750568e-01
-5.732320e-01
-5.708273e-01
-5.681893e-01
-5.658258e-01
-5.645644e-01
-5.653244e-01
-5.683595e-01
-5.727159e-01
-5.766784e-01
-5.790027e-01
-5.799570e-01
-5.813456e-01
-5.854504e-01
-5.936194e-01
-6.055509e-01
-6.197919e-01
-6.349278e-01
-6.503585e-01
-6.660271e-01
-6.814924e-01
-6.953796e-01
-7.058829e-01
-7.118933e-01
-7.135738e-01
-7.117802e-01
-7.070191e-01
-6.990672e-01
-6.874803e-01
-6.722112e-01
-6.535706e-01
-6.316463e-01
-6.060021e-01
-5.762054e-01
-5.427803e-01
-5.076661e-01
-4.737034e-01
-4.434111e-01
-4.177024e-01
-3.952416e-01
-3.729258e-01
-3.472999e-01
-3.160095e-01
-2.785218e-01
-2.362468e-01
-1.925375e-01
-1.523342e-01
-1.207240e-01
-1.006035e-01
-9.097985e-02
-8.742772e-02
-8.468148e-02
-7.974480e-02
-7.356194e-02
-7.034260e-02
-7.510355e-02
-9.085867e-02
-1.169400e-01
-1.493574e-01
-1.829386e-01
-2.137631e-01
-2.402598e-01
-2.625115e-01
-2.806723e-01
-2.938259e-01
-3.000407e-01
-2.974710e-01
-2.857555e-01
-2.668526e-01
-2.447376e-01
-2.239979e-01
-2.080605e-01
-1.980094e-01
-1.925073e-01
-1.887049e-01
-1.836339e-01
-1.754846e-01
-1.642349e-01
-1.512957e-01
-1.383078e-01
-1.258436e-01
-1.128717e-01
-9.719878e-02
-7.645133e-02
-4.908493e-02
-1.505037e-02
2.416873e-02
6.614419e-02
1.082850e-01
1.483424e-01
1.845837e-01
2.158848e-01
2.418583e-01
2.628243e-01
2.794271e-01
2.920514e-01
3.004233e-01
3.035777e-01
3.000812e-01
2.884795e-01
2.680658e-01
2.397658e-01
2.064763e-01
1.723017e-01
1.408679e-01
1.136571e-01
8.951794e-02
6.587676e-02
4.091833e-02
1.510298e-02
-9.135253e-03
-2.906272e-02
-4.306987e-02
-5.068145e-02
-5.159520e-02
-4.517896e-02
-3.114406e-02
-1.063592e-02
1.351585e-02
3.784249e-02
5.997242e-02
7.991852e-02
9.991329e-02
1.226410e-01
1.489059e-01
1.763730e-01
2.003915e-01
2.164468e-01
2.226657e-01
2.209440e-01
2.163263e-01
2.150865e-01
2.222303e-01
2.394206e-01
2.644752e-01
2.928460e-01
3.202384e-01
3.449433e-01
3.687211e-01
3.957334e-01
4.299741e-01
4.726538e-01
5.212177e-01
5.706941e-01
6.164393e-01
6.562816e-01
6.906871e-01
7.214171e-01
7.502103e-01
7.782729e-01
8.061243e-01
8.332406e-01
8.577786e-01
8.771114e-01
8.892947e-01
8.945336e-01
8.953872e-01
8.952736e-01
8.961060e-01
8.967261e-01
8.935905e-01
8.836218e-01
8.671986e-01
8.488992e-01
8.353277e-01
8.315082e-01
8.381929e-01
8.516740e-01
8.659797e-01
8.758872e-01
8.790167e-01
8.762213e-01
8.705403e-01
8.655213e-01
8.637613e-01
8.661786e-01
8.720400e-01
8.795410e-01
8.867049e-01
8.922175e-01
8.956842e-01
8.971497e-01
8.963754e-01
8.926802e-01
8.856745e-01
8.763194e-01
8.672620e-01
8.619239e-01
8.629507e-01
8.712274e-01
8.861175e-01
9.064676e-01
9.313415e-01
9.599370e-01
9.911338e-01
1.023511e+00
1.056035e+00
1.088739e+00
1.122570e+00
1.158298e+00
1.195167e+00
1.230232e+00
1.259001e+00
1.277299e+00
1.283273e+00
1.278142e+00
1.265239e+00
1.248226e+00
1.229692e+00
1.210718e+00
1.191293e+00
1.171203e+00
1.150729e+00
1.130599e+00
1.111354e+00
1.092949e+00
1.075031e+00
1.057445e+00
1.040260e+00
1.023210e+00
1.005149e+00
9.842589e-01
9.591952e-01
9.301715e-01
8.987084e-01
8.660303e-01
8.316473e-01
7.935561e-01
7.498988e-01
7.006001e-01
6.476861e-01
5.942539e-01
5.430675e-01
4.957193e-01
4.526335e-01
4.136909e-01
3.790911e-01
3.499452e-01
3.280500e-01
3.148045e-01
3.101052e-01
3.122173e-01
3.187107e-01
3.276151e-01
3.379516e-01
3.494545e-01
3.618140e-01
3.739289e-01
3.836706e-01
3.884090e-01
3.859743e-01
3.753707e-01
3.568831e-01
3.317955e-01
3.020613e-01
2.699788e-01
2.377511e-01
2.069078e-01
1.777801e-01
1.494319e-01
1.203620e-01
8.967912e-02
5.786604e-02
2.656438e-02
-2.237224e-03
-2.685850e-02
-4.619060e-02
-5.983805e-02
-6.832557e-02
-7.322062e-02
-7.689558e-02
-8.181799e-02
-8.957595e-02
-1.001315e-01
-1.118613e-01
-1.226051e-01
-1.311895e-01
-1.382544e-01
-1.455405e-01
-1.541545e-01
-1.633858e-01
-1.711036e-01
-1.752077e-01
-1.747728e-01
-1.701318e-01
-1.622471e-01
-1.521194e-01
-1.405219e-01
-1.278480e-01
-1.139234e-01
-9.795512e-02
-7.879036e-02
-5.536177e-02
-2.700621e-02
6.444748e-03
4.459972e-02
8.640828e-02
1.303729e-01
1.752686e-01
2.208493e-01
2.677764e-01
3.167404e-01
3.675590e-01
4.189382e-01
4.688705e-01
5.152269e-01
5.561458e-01
5.900871e-01
6.157661e-01
6.322961e-01
6.395357e-01
6.383616e-01
6.306999e-01
6.193141e-01
6.073048e-01
5.972672e-01
5.903341e-01
5.857069e-01
5.812470e-01
5.750042e-01
5.667210e-01
5.582351e-01
5.525796e-01
5.525394e-01
5.594995e-01
5.728806e-01
5.902597e-01
6.083778e-01
6.248218e-01
6.393132e-01
6.534363e-01
6.688296e-01
6.852388e-01
7.000125e-01
7.095043e-01
7.114232e-01
7.064386e-01
6.978163e-01
6.893100e-01
6.829102e-01
6.781527e-01
6.733216e-01
6.672433e-01
6.600885e-01
6.529254e-01
6.470461e-01
6.437994e-01
6.445437e-01
6.501063e-01
6.600346e-01
6.725225e-01
6.853222e-01
6.969478e-01
7.072541e-01
7.171627e-01
7.279695e-01
7.406265e-01
7.550717e-01
7.698404e-01
7.824834e-01
7.908178e-01
7.940873e-01
7.931233e-01
7.896771e-01
7.857482e-01
7.832462e-01
7.836697e-01
7.876006e-01
7.943679e-01
8.023918e-01
8.102455e-01
8.177581e-01
8.261920e-01
8.372257e-01
8.516718e-01
8.691803e-01
8.890947e-01
9.113879e-01
9.366806e-01
9.655462e-01
9.980153e-01
1.033597e+00
1.071319e+00
1.109451e+00
1.145325e+00
1.175903e+00
1.198983e+00
1.214170e+00
1.222729e+00
1.226459e+00
1.226666e+00
1.224110e+00
1.219632e+00
1.214513e+00
1.210105e+00
1.207126e+00
1.205352e+00
1.203903e+00
1.201820e+00
1.198508e+00
1.193960e+00
1.188861e+00
1.184380e+00
1.181458e+00
1.179898e+00
1.178163e+00
1.174396e+00
1.167883e+00
1.159508e+00
1.150774e+00
1.142498e+00
1.134399e+00
1.125673e+00
1.115916e+00
1.105778e+00
1.097036e+00
1.091874e+00
1.091721e+00
1.096451e+00
1.104618e+00
1.114496e+00
1.124957e+00
1.135519e+00
1.145693e+00
1.154350e+00
1.159742e+00
1.160162e+00
1.154666e+00
1.143318e+00
1.127148e+00
1.108203e+00
1.089561e+00
1.074795e+00
1.066853e+00
1.066931e+00
1.074087e+00
1.085977e+00
1.100382e+00
1.116369e+00
1.134158e+00
1.154061e+00
1.175711e+00
1.198234e+00
1.220905e+00
1.243468e+00
1.265824e+00
1.287398e+00
1.306829e+00
1.322468e+00
1.333430e+00
1.340314e+00
1.344784e+00
1.348296e+00
1.351055e+00
1.352167e+00
1.350779e+00
1.347151e+00
1.342768e+00
1.339519e+00
1.338721e+00
1.340695e+00
1.345041e+00
1.351202e+00
1.358844e+00
1.367915e+00
1.378579e+00
1.391158e+00
1.405976e+00
1.422896e+00
1.440830e+00
1.457761e+00
1.471403e+00
1.479937e+00
1.482329e+00
1.478286e+00
1.468210e+00
1.453204e+00
1.434975e+00
1.415504e+00
1.396539e+00
1.379054e+00
1.362834e+00
1.346496e+00
1.328276e+00
1.307337e+00
1.284646e+00
1.262707e+00
1.244409e+00
1.231775e+00
1.225148e+00
1.223110e+00
1.223323e+00
1.223991e+00
1.224973e+00
1.227603e+00
1.233361e+00
1.242562e+00
1.254151e+00
1.266437e+00
1.277656e+00
1.285827e+00
1.288587e+00
1.283906e+00
1.271390e+00
1.252835e+00
1.231262e+00
1.209173e+00
1.187633e+00
1.166749e+00
1.146556e+00
1.127161e+00
1.108379e+00
1.089784e+00
1.071327e+00
1.053630e+00
1.037431e+00
1.022728e+00
1.008547e+00
9.935496e-01
9.770444e-01
9.598079e-01
9.441770e-01
9.330032e-01
9.278299e-01
9.276352e-01
9.293450e-01
9.297848e-01
9.274154e-01
9.225571e-01
9.162963e-01
9.092385e-01
9.010798e-01
8.911697e-01
8.795344e-01
8.674767e-01
8.571379e-01
8.503309e-01
8.476817e-01
8.487490e-01
8.527913e-01
8.593873e-01
8.684730e-01
8.799566e-01
8.933887e-01
9.080687e-01
9.235895e-01
9.403766e-01
9.595772e-01
9.820365e-01
1.006952e+00
1.031410e+00
1.051555e+00
1.064741e+00
1.070949e+00
1.072253e+00
1.070846e+00
1.067388e+00
1.060991e+00
1.050516e+00
1.035759e+00
1.017641e+00
9.975447e-01
9.765028e-01
9.547979e-01
9.321535e-01
9.082918e-01
8.834897e-01
8.589394e-01
8.368117e-01
8.197688e-01
8.098503e-01
8.073222e-01
8.103977e-01
8.161209e-01
8.218023e-01
8.261299e-01
8.294431e-01
8.331228e-01
8.384451e-01
8.456000e-01
8.536215e-01
8.612613e-01
8.678624e-01
8.732561e-01
8.769003e-01
8.774904e-01
8.738148e-01
8.662458e-01
8.574733e-01
8.515975e-01
8.520274e-01
8.597763e-01
8.735594e-01
8.914425e-01
9.122842e-01
9.356420e-01
9.607080e-01
9.858283e-01
1.009163e+00
1.029558e+00
1.046670e+00
1.060507e+00
1.071161e+00
1.078841e+00
1.083746e+00
1.085741e+00
1.084343e+00
1.079340e+00
1.071565e+00
1.062956e+00
1.055637e+00
1.050644e+00
1.047239e+00
1.043194e+00
1.035939e+00
1.024164e+00
1.008916e+00
9.931442e-01
9.798254e-01
9.702616e-01
9.638983e-01
9.593282e-01
9.552368e-01
9.507575e-01
9.456556e-01
9.407121e-01
9.379408e-01
9.399222e-01
9.482170e-01
9.619268e-01
9.777440e-01
9.917526e-01
1.001739e+00
1.008310e+00
1.014164e+00
1.022349e+00
1.034781e+00
1.051650e+00
1.071588e+00
1.092296e+00
1.111355e+00
1.126954e+00
1.138365e+00
1.146182e+00
1.152219e+00
1.158821e+00
1.167745e+00
1.179307e+00
1.192486e+00
1.205894e+00
1.218736e+00
1.230946e+00
1.242390e+00
1.252024e+00
1.258073e+00
1.259208e+00
1.255570e+00
1.248631e+00
1.240215e+00
1.231682e+00
1.223782e+00
1.216783e+00
1.210425e+00
1.203798e+00
1.195730e+00
1.185703e+00
1.174406e+00
1.163144e+00
1.152614e+00
1.142407e+00
1.131738e+00
1.120515e+00
1.109568e+00
1.099902e+00
1.091796e+00
1.084478e+00
1.076407e+00
1.065934e+00
1.052126e+00
1.035469e+00
1.017933e+00
1.002097e+00
9.897887e-01
9.812237e-01
9.753200e-01
9.708906e-01
9.676598e-01
9.662373e-01
9.671366e-01
9.698014e-01
9.726468e-01
9.742038e-01
9.743344e-01
9.743031e-01
9.755643e-01
9.783425e-01
9.811662e-01
9.815754e-01
9.772921e-01
9.670012e-01
9.505197e-01
9.287072e-01
9.033346e-01
8.766378e-01
8.503704e-01
8.249001e-01
7.992633e-01
7.723673e-01
7.443691e-01
7.170213e-01
6.927418e-01
6.732279e-01
6.586497e-01
6.478834e-01
6.394372e-01
6.322688e-01
6.260121e-01
6.208263e-01
6.173624e-01
6.169100e-01
6.211978e-01
6.313716e-01
6.465729e-01
6.633915e-01
6.771437e-01
6.843893e-01
6.847928e-01
6.807989e-01
6.754533e-01
6.702036e-01
6.642645e-01
6.556523e-01
6.427993e-01
6.255665e-01
6.051820e-01
5.834352e-01
5.618023e-01
5.409750e-01
5.208033e-01
5.004722e-01
4.788943e-01
4.553257e-01
4.299306e-01
4.039313e-01
3.792722e-01
3.579614e-01
3.413223e-01
3.295018e-01
3.215556e-01
3.160300e-01
3.115336e-01
3.068462e-01
3.006534e-01
2.914827e-01
2.782400e-01
2.610228e-01
2.415304e-01
2.226981e-01
2.075839e-01
1.978666e-01
1.927603e-01
1.891930e-01
1.833299e-01
1.726322e-01
1.573619e-01
1.406410e-01
1.267772e-01
1.187416e-01
1.166024e-01
1.181125e-01
1.208280e-01
1.238921e-01
1.281070e-01
1.345352e-01
1.430879e-01
1.523258e-01
1.604155e-01
1.662273e-01
1.697004e-01
1.713371e-01
1.713100e-01
1.689316e-01
1.629563e-01
1.524191e-01
1.372817e-01
1.185700e-01
9.821482e-02
7.871346e-02
6.242161e-02
5.052949e-02
4.240882e-02
3.609908e-02
2.975015e-02
2.280533e-02
1.596589e-02
1.027825e-02
6.368574e-03
4.268339e-03
3.510042e-03
3.189157e-03
2.152397e-03
-4.671188e-04
-4.698617e-03
-9.876955e-03
-1.558192e-02
-2.242592e-02
-3.170289e-02
-4.411094e-02
-5.875969e-02
-7.337732e-02
-8.555215e-02
-9.404490e-02
-9.918864e-02
-1.021073e-01
-1.034357e-01
-1.026193e-01
-9.835305e-02
-8.972949e-02
-7.707408e-02
-6.186423e-02
-4.607560e-02
-3.159737e-02
-1.983886e-02
-1.137763e-02
-5.836465e-03
-2.292815e-03
-6.629717e-06
1.208060e-03
1.349494e-03
9.175811e-04
1.104596e-03
3.096614e-03
6.927452e-03
1.089264e-02
1.235965e-02
9.728979e-03
4.033543e-03
-1.378501e-03
-3.049667e-03
2.913476e-04
7.238751e-03
1.517099e-02
2.213162e-02
2.768888e-02
3.259441e-02
3.784881e-02
4.379034e-02
4.969324e-02
5.413151e-02
5.584849e-02
5.451297e-02
5.094430e-02
4.680293e-02
4.391001e-02
4.343373e-02
4.538834e-02
4.889682e-02
5.315938e-02
5.842989e-02
6.618387e-02
7.823719e-02
9.538547e-02
1.165382e-01
1.390089e-01
1.597989e-01
1.769725e-01
1.902022e-01
2.003541e-01
2.087995e-01
2.171087e-01
2.270136e-01
2.399851e-01
2.562461e-01
2.740620e-01
2.903588e-01
3.025731e-01
3.103614e-01
3.157944e-01
3.218728e-01
3.305100e-01
3.415084e-01
3.532277e-01
3.642605e-01
3.746917e-01
3.860275e-01
4.000293e-01
4.174246e-01
4.374096e-01
4.582466e-01
4.785258e-01
4.982190e-01
5.187669e-01
5.420273e-01
5.686966e-01
5.973760e-01
6.251602e-01
6.493804e-01
6.691055e-01
6.853200e-01
6.999155e-01
7.144675e-01
7.296256e-01
7.452208e-01
7.606110e-01
7.748701e-01
7.869687e-01
7.962993e-01
8.033575e-01
8.097547e-01
8.171214e-01
8.256878e-01
8.338799e-01
8.393681e-01
8.407093e-01
8.383564e-01
8.343706e-01
8.310182e-01
8.291873e-01
8.278308e-01
8.249502e-01
8.193590e-01
8.117589e-01
8.042064e-01
7.984363e-01
7.945096e-01
7.908591e-01
7.854869e-01
7.772763e-01
7.666295e-01
7.552229e-01
7.451427e-01
7.379801e-01
7.343219e-01
7.335788e-01
7.339738e-01
7.329107e-01
7.279765e-01
7.181446e-01
7.042298e-01
6.881364e-01
6.714594e-01
6.544931e-01
6.362591e-01
6.153174e-01
5.906656e-01
5.622356e-01
5.308710e-01
4.978620e-01
4.643440e-01
4.310755e-01
3.987982e-01
3.686930e-01
3.422461e-01
3.204266e-01
3.028330e-01
2.876767e-01
2.728957e-01
2.576318e-01
2.427767e-01
2.300891e-01
2.207583e-01
2.146433e-01
2.105235e-01
2.068151e-01
2.021569e-01
1.957099e-01
1.872989e-01
1.774696e-01
1.673129e-01
1.579319e-01
1.498773e-01
1.431146e-01
1.375057e-01
1.330858e-01
1.297474e-01
1.269026e-01
1.238316e-01
1.205351e-01
1.181764e-01
1.185194e-01
1.227051e-01
1.303423e-01
1.397021e-01
1.489225e-01
1.572705e-01
1.654853e-01
1.750173e-01
1.867780e-01
2.002940e-01
2.139131e-01
2.259920e-01
2.361308e-01
2.453282e-01
2.548194e-01
2.646347e-01
2.733186e-01
2.792389e-01
2.823329e-01
2.845546e-01
2.884404e-01
2.950452e-01
3.031316e-01
3.102481e-01
3.145853e-01
3.160325e-01
3.158145e-01
3.153373e-01
3.153621e-01
3.160670e-01
3.175883e-01
3.202708e-01
3.243740e-01
3.296244e-01
3.351329e-01
3.398518e-01
3.432780e-01
3.457974e-01
3.482857e-01
3.513116e-01
3.547394e-01
3.580726e-01
3.611141e-01
3.643156e-01
3.685362e-01
3.744187e-01
3.818869e-01
3.901181e-01
3.978961e-01
4.040709e-01
4.080623e-01
4.103706e-01
4.127260e-01
4.174794e-01
4.264363e-01
4.398714e-01
4.563296e-01
4.733151e-01
4.885691e-01
5.012839e-01
5.124448e-01
5.239618e-01
5.372008e-01
5.521002e-01
5.676148e-01
5.830247e-01
5.987776e-01
6.160371e-01
6.354979e-01
6.565891e-01
6.774820e-01
6.956439e-01
7.086603e-01
7.150589e-01
7.147291e-01
7.086579e-01
6.981296e-01
6.839731e-01
6.665531e-01
6.465827e-01
6.258475e-01
6.068153e-01
5.912482e-01
5.790633e-01
5.685401e-01
5.577519e-01
5.460274e-01
5.342746e-01
5.240082e-01
5.159751e-01
5.095086e-01
5.030826e-01
4.955879e-01
4.873138e-01
4.798472e-01
4.749863e-01
4.735910e-01
4.752444e-01
4.787099e-01
4.825288e-01
4.854224e-01
4.867074e-01
4.866767e-01
4.863909e-01
4.868135e-01
4.881637e-01
4.901219e-01
4.923890e-01
4.948439e-01
4.973434e-01
4.996818e-01
5.018546e-01
5.042494e-01
5.073765e-01
5.112804e-01
5.152669e-01
5.183616e-01
5.201515e-01
5.212430e-01
5.228898e-01
5.259914e-01
5.301185e-01
5.332758e-01
5.327330e-01
5.265529e-01
5.148540e-01
4.998761e-01
4.846719e-01
4.712798e-01
4.597490e-01
4.487326e-01
4.370218e-01
4.246974e-01
4.131124e-01
4.039964e-01
3.985439e-01
3.970822e-01
3.993027e-01
4.047152e-01
4.130329e-01
4.243322e-01
4.388931e-01
4.567783e-01
4.774561e-01
4.998380e-01
5.227935e-01
5.458264e-01
5.694392e-01
5.948573e-01
6.232002e-01
6.546405e-01
6.881404e-01
7.218761e-01
7.539385e-01
7.828455e-01
8.077215e-01
8.282334e-01
8.443454e-01
8.559269e-01
8.624636e-01
8.632268e-01
8.578554e-01
8.467656e-01
8.309123e-01
8.111161e-01
7.876180e-01
7.602269e-01
7.288243e-01
6.937610e-01
6.559498e-01
6.167499e-01
5.777691e-01
5.406067e-01
5.065018e-01
4.759972e-01
4.489384e-01
4.249034e-01
4.035377e-01
3.842438e-01
3.656364e-01
3.458436e-01
3.238615e-01
3.006525e-01
2.786404e-01
2.599575e-01
2.451292e-01
2.332459e-01
2.230772e-01
2.139360e-01
2.057694e-01
1.987759e-01
1.930509e-01
1.885188e-01
1.851178e-01
1.829640e-01
1.822221e-01
1.827977e-01
1.843084e-01
1.865005e-01
1.896738e-01
1.946347e-01
2.022426e-01
2.129348e-01
2.265244e-01
2.424261e-01
2.602430e-01
2.802843e-01
3.034747e-01
3.304851e-01
3.605374e-01
3.908192e-01
4.172916e-01
4.367017e-01
4.485658e-01
4.557265e-01
4.629599e-01
4.743719e-01
4.911170e-01
5.107823e-01
5.288140e-01
5.412244e-01
5.470129e-01
5.488506e-01
5.516783e-01
5.600870e-01
5.759356e-01
5.975353e-01
6.209446e-01
6.425893e-01
6.614489e-01
6.793434e-01
6.992912e-01
7.233547e-01
7.515838e-01
7.824697e-01
8.141027e-01
8.451815e-01
8.755694e-01
9.062288e-01
9.384177e-01
9.725886e-01
1.007873e+00
1.042587e+00
1.075284e+00
1.105508e+00
1.133721e+00
1.160603e+00
1.186340e+00
1.210503e+00
1.232471e+00
1.251747e+00
1.267771e+00
1.279816e+00
1.287655e+00
1.292544e+00
1.297161e+00
1.304009e+00
1.313612e+00
1.324230e+00
1.333366e+00
1.339668e+00
1.343746e+00
1.347553e+00
1.353123e+00
1.361650e+00
1.373186e+00
1.386569e+00
1.399400e+00
1.408572e+00
1.411744e+00
1.408974e+00
1.403123e+00
1.398419e+00
1.398015e+00
1.402154e+00
1.408188e+00
1.412479e+00
1.412741e+00
1.409052e+00
1.402970e+00
1.395935e+00
1.388566e+00
1.381179e+00
1.374473e+00
1.369464e+00
1.366960e+00
1.367285e+00
1.370318e+00
1.375526e+00
1.381956e+00
1.388477e+00
1.394311e+00
1.399513e+00
1.404985e+00
1.411857e+00
1.420572e+00
1.430370e+00
1.439707e+00
1.447374e+00
1.453279e+00
1.457994e+00
1.461356e+00
1.461628e+00
1.456360e+00
1.444365e+00
1.426980e+00
1.407405e+00
1.388743e+00
1.372453e+00
1.358267e+00
1.345120e+00
1.331969e+00
1.318039e+00
1.302761e+00
1.285771e+00
1.266957e+00
1.246563e+00
1.225414e+00
1.205129e+00
1.187729e+00
1.174421e+00
1.164358e+00
1.154663e+00
1.142137e+00
1.125430e+00
1.105894e+00
1.086502e+00
1.069867e+00
1.056832e+00
1.046228e+00
1.035688e+00
1.023122e+00
1.008138e+00
9.923845e-01
9.782898e-01
9.671639e-01
9.583204e-01
9.498462e-01
9.400339e-01
9.281013e-01
9.138306e-01
8.968898e-01
8.767008e-01
8.528802e-01
8.255928e-01
7.953825e-01
7.627840e-01
7.282391e-01
6.922818e-01
6.554206e-01
6.175565e-01
5.777233e-01
5.349242e-01
4.895085e-01
4.436257e-01
4.001935e-01
3.613407e-01
3.275841e-01
2.981478e-01
2.719747e-01
2.485836e-01
2.280557e-01
2.101834e-01
1.936573e-01
1.762261e-01
1.558709e-01
1.319759e-01
1.053962e-01
7.748939e-02
4.928107e-02
2.150257e-02
-5.109491e-03
-3.010413e-02
-5.389114e-02
-7.764867e-02
-1.024654e-01
-1.285952e-01
-1.554717e-01
-1.822718e-01
-2.084704e-01
-2.340665e-01
-2.594016e-01
-2.846080e-01
-3.090093e-01
-3.311002e-01
-3.493969e-01
-3.635584e-01
-3.748056e-01
-3.852629e-01
-3.966868e-01
-4.094490e-01
-4.225140e-01
-4.344988e-01
-4.449901e-01
-4.549542e-01
-4.658759e-01
-4.785045e-01
-4.923589e-01
-5.061761e-01
-5.186488e-01
-5.289798e-01
-5.372123e-01
-5.442066e-01
-5.510488e-01
-5.581499e-01
-5.647822e-01
-5.695374e-01
-5.713578e-01
-5.702725e-01
-5.672619e-01
-5.634469e-01
-5.593654e-01
-5.549221e-01
-5.498895e-01
-5.443574e-01
-5.387286e-01
-5.334262e-01
-5.287152e-01
-5.246931e-01
-5.211264e-01
-5.171186e-01
-5.111825e-01
-5.020811e-01
-4.898477e-01
-4.759515e-01
-4.623122e-01
-4.499523e-01
-4.383791e-01
-4.261088e-01
-4.117532e-01
-3.947190e-01
-3.751276e-01
-3.533840e-01
-3.299808e-01
-3.055906e-01
-2.810959e-01
-2.573814e-01
-2.350555e-01
-2.143037e-01
-1.949028e-01
-1.763666e-01
-1.582056e-01
-1.401769e-01
-1.223099e-01
-1.047305e-01
-8.756877e-02
-7.103119e-02
-5.538315e-02
-4.070647e-02
-2.663664e-02
-1.229520e-02
3.509693e-03
2.173580e-02
4.233126e-02
6.385366e-02
8.411005e-02
1.015555e-01
1.163338e-01
1.300484e-01
1.444499e-01
1.601538e-01
1.764207e-01
1.920403e-01
2.064559e-01
2.202388e-01
2.346804e-01
2.508741e-01
2.688979e-01
2.876095e-01
3.052297e-01
3.203544e-01
3.326805e-01
3.430026e-01
3.526897e-01
3.630561e-01
3.748075e-01
3.877575e-01
4.011326e-01
4.143534e-01
4.275744e-01
4.415210e-01
4.569750e-01
4.744404e-01
4.940230e-01
5.153024e-01
5.371953e-01
5.580190e-01
5.759509e-01
5.897881e-01
5.995335e-01
6.063762e-01
6.121634e-01
6.187575e-01
6.274486e-01
6.384209e-01
6.504824e-01
6.614297e-01
6.691067e-01
6.726771e-01
6.733187e-01
6.736918e-01
6.762307e-01
6.813017e-01
6.866735e-01
6.889208e-01
6.858614e-01
6.782232e-01
6.693211e-01
6.631016e-01
6.620618e-01
6.663281e-01
6.741128e-01
6.829794e-01
6.912062e-01
6.985796e-01
7.061049e-01
7.147672e-01
7.243363e-01
7.333485e-01
7.404251e-01
7.457645e-01
7.513173e-01
7.593211e-01
7.704197e-01
7.830125e-01
7.944220e-01
8.028843e-01
8.086358e-01
8.132391e-01
8.179985e-01
8.230384e-01
8.276109e-01
8.308317e-01
8.319649e-01
8.303635e-01
8.256950e-01
8.185064e-01
8.104971e-01
8.040673e-01
8.013572e-01
8.032404e-01
8.087170e-01
8.151944e-01
8.198485e-01
8.213586e-01
8.206379e-01
8.198374e-01
8.205190e-01
8.226616e-01
8.251346e-01
8.267906e-01
8.271183e-01
8.262738e-01
8.248329e-01
8.233649e-01
8.218323e-01
8.192549e-01
8.142161e-01
8.060288e-01
7.955479e-01
7.848428e-01
7.760349e-01
7.702269e-01
7.670790e-01
7.650568e-01
7.622502e-01
7.575043e-01
7.512127e-01
7.451683e-01
7.415139e-01
7.414022e-01
7.440915e-01
7.470508e-01
7.472010e-01
7.425685e-01
7.331412e-01
7.204070e-01
7.062338e-01
6.920028e-01
6.781964e-01
6.642104e-01
6.484776e-01
6.292172e-01
6.055742e-01
5.783086e-01
5.495158e-01
5.216918e-01
4.967554e-01
4.754380e-01
4.573173e-01
4.415358e-01
4.277248e-01
4.164218e-01
4.086816e-01
4.052276e-01
4.058007e-01
4.092005e-01
4.139443e-01
4.188665e-01
4.230371e-01
4.252505e-01
4.239815e-01
4.181336e-01
4.078091e-01
3.942231e-01
3.789140e-01
3.631421e-01
3.478562e-01
3.337341e-01
3.208755e-01
3.085436e-01
2.955925e-01
2.814758e-01
2.669686e-01
2.539104e-01
2.441366e-01
2.383775e-01
2.358861e-01
2.350855e-01
2.348007e-01
2.350879e-01
2.369491e-01
2.412307e-01
2.477420e-01
2.553173e-01
2.626152e-01
2.689028e-01
2.742781e-01
2.793056e-01
2.843936e-01
2.893587e-01
2.935213e-01
2.962617e-01
2.975312e-01
2.979493e-01
2.986139e-01
3.007852e-01
3.053115e-01
3.119954e-01
3.196983e-01
3.274890e-01
3.357633e-01
3.459578e-01
3.589664e-01
3.738624e-01
3.882570e-01
4.000101e-01
4.088268e-01
4.165339e-01
4.259998e-01
4.395527e-01
4.577991e-01
4.793080e-01
5.011881e-01
5.203246e-01
5.348095e-01
5.448491e-01
5.525222e-01
5.604469e-01
5.702205e-01
5.816694e-01
5.932962e-01
6.034115e-01
6.110906e-01
6.164923e-01
6.207144e-01
6.255062e-01
6.328386e-01
6.442240e-01
6.600424e-01
6.793488e-01
7.003226e-01
7.211477e-01
7.409632e-01
7.603650e-01
7.809047e-01
8.036705e-01
8.280521e-01
8.519343e-01
8.733106e-01
8.918718e-01
9.091249e-01
9.270403e-01
9.464820e-01
9.666017e-01
9.854353e-01
1.001161e+00
1.013163e+00
1.022171e+00
1.029463e+00
1.035915e+00
1.041729e+00
1.046853e+00
1.051506e+00
1.056270e+00
1.061748e+00
1.068139e+00
1.075150e+00
1.082348e+00
1.089762e+00
1.098245e+00
1.109185e+00
1.123631e+00
1.141375e+00
1.160619e+00
1.178568e+00
1.192756e+00
1.202385e+00
1.208792e+00
1.214624e+00
1.222094e+00
1.231414e+00
1.240565e+00
1.246785e+00
1.248753e+00
1.247606e+00
1.245808e+00
1.244915e+00
1.244359e+00
1.242312e+00
1.237688e+00
1.231369e+00
1.225686e+00
1.222802e+00
1.223418e+00
1.226651e+00
1.230876e+00
1.234800e+00
1.238053e+00
1.240947e+00
1.243652e+00
1.245593e+00
1.245656e+00
1.242868e+00
1.236800e+00
1.227426e+00
1.214801e+00
1.199007e+00
1.180487e+00
1.160493e+00
1.141023e+00
1.123846e+00
1.109170e+00
1.095189e+00
1.079223e+00
1.059841e+00
1.038344e+00
1.018265e+00
1.003010e+00
9.934724e-01
9.876934e-01
9.827714e-01
9.770315e-01
9.704755e-01
9.636269e-01
9.564231e-01
9.481632e-01
9.380971e-01
9.258955e-01
9.118002e-01
8.966137e-01
8.815959e-01
8.681766e-01
8.574499e-01
8.496618e-01
8.440943e-01
8.395379e-01
8.350630e-01
8.305175e-01
8.263884e-01
8.231749e-01
8.208142e-01
8.186370e-01
8.158015e-01
8.117203e-01
8.061767e-01
7.992592e-01
7.912555e-01
7.824336e-01
7.727545e-01
7.618337e-01
7.493308e-01
7.354711e-01
7.211630e-01
7.075552e-01
6.954754e-01
6.852405e-01
6.767301e-01
6.693082e-01
6.617350e-01
6.526703e-01
6.417288e-01
6.301206e-01
6.200981e-01
6.135357e-01
6.107044e-01
6.100862e-01
6.092727e-01
6.062358e-01
6.000934e-01
5.910717e-01
5.800992e-01
5.685067e-01
5.577129e-01
5.485826e-01
5.407375e-01
5.325838e-01
5.223270e-01
5.092199e-01
4.939208e-01
4.776822e-01
4.613003e-01
4.449123e-01
4.286420e-01
4.130757e-01
3.988122e-01
3.855430e-01
3.718696e-01
3.563705e-01
3.389690e-01
3.211642e-01
3.048602e-01
2.910229e-01
2.794337e-01
2.694623e-01
2.607617e-01
2.531451e-01
2.459865e-01
2.380368e-01
2.280825e-01
2.158902e-01
2.024495e-01
1.891579e-01
1.766444e-01
1.643024e-01
1.509436e-01
1.359712e-01
1.200658e-01
1.048677e-01
9.194462e-02
8.181785e-02
7.370369e-02
6.602097e-02
5.719762e-02
4.638074e-02
3.393115e-02
2.149020e-02
1.131873e-02
5.105785e-03
3.061222e-03
3.957506e-03
5.975701e-03
7.667277e-03
8.488599e-03
8.772408e-03
9.296470e-03
1.081836e-02
1.392005e-02
1.907079e-02
2.646946e-02
3.557347e-02
4.482984e-02
5.209929e-02
5.565750e-02
5.520634e-02
5.227282e-02
4.960797e-02
4.979340e-02
5.392830e-02
6.127569e-02
6.998652e-02
7.824393e-02
8.502917e-02
9.021136e-02
9.430242e-02
9.833037e-02
1.037414e-01
1.118435e-01
1.228203e-01
1.352216e-01
1.467639e-01
1.560251e-01
1.635364e-01
1.711738e-01
1.803480e-01
1.906370e-01
2.000507e-01
2.066368e-01
2.100485e-01
2.118206e-01
2.142307e-01
2.187357e-01
2.251451e-01
2.319411e-01
2.372763e-01
2.399367e-01
2.399007e-01
2.383854e-01
2.372714e-01
2.380716e-01
2.411217e-01
2.456038e-01
2.502321e-01
2.539273e-01
2.560961e-01
2.566182e-01
2.557380e-01
2.539322e-01
2.517727e-01
2.498104e-01
2.484872e-01
2.480436e-01
2.484531e-01
2.495252e-01
2.512007e-01
2.538015e-01
2.580135e-01
2.646733e-01
2.745490e-01
2.881251e-01
3.052894e-01
3.250676e-01
3.458271e-01
3.660794e-01
3.853245e-01
4.041973e-01
4.237872e-01
4.446631e-01
4.662978e-01
4.873030e-01
5.063360e-01
5.230111e-01
5.380901e-01
5.527769e-01
5.676570e-01
5.821272e-01
5.947842e-01
6.044151e-01
6.107395e-01
6.143983e-01
6.164543e-01
6.179518e-01
6.197563e-01
6.225804e-01
6.270459e-01
6.335710e-01
6.419752e-01
6.511790e-01
6.596190e-01
6.663160e-01
6.716234e-01
6.768488e-01
6.831331e-01
6.907512e-01
6.994303e-01
7.090647e-01
7.198188e-01
7.314936e-01
7.430157e-01
7.527655e-01
7.595353e-01
7.633226e-01
7.653901e-01
7.676192e-01
7.715831e-01
7.777859e-01
7.853977e-01
7.926735e-01
7.979020e-01
8.003382e-01
8.005450e-01
7.999653e-01
8.000150e-01
8.012221e-01
8.029094e-01
8.036365e-01
8.021417e-01
7.981069e-01
7.921713e-01
7.852557e-01
7.778521e-01
7.698601e-01
7.609227e-01
7.507776e-01
7.393588e-01
7.267708e-01
7.131937e-01
6.986496e-01
6.828695e-01
6.656585e-01
6.475679e-01
6.300647e-01
6.147396e-01
6.021250e-01
5.912398e-01
5.804397e-01
5.690051e-01
5.581839e-01
5.507678e-01
5.493911e-01
5.547062e-01
5.647225e-01
5.758152e-01
5.847211e-01
5.901219e-01
5.927723e-01
5.942588e-01
5.954410e-01
5.957486e-01
5.937431e-01
5.882859e-01
5.791766e-01
5.667128e-01
5.507756e-01
5.306326e-01
5.058850e-01
4.776169e-01
4.484108e-01
4.209723e-01
3.965038e-01
3.742442e-01
3.524627e-01
3.298878e-01
3.064517e-01
2.830949e-01
2.610367e-01
2.410742e-01
2.233153e-01
2.073624e-01
1.926040e-01
1.783819e-01
1.641457e-01
1.496398e-01
1.348150e-01
1.193724e-01
1.024988e-01
8.328641e-02
6.150714e-02
3.800362e-02
1.439676e-02
-7.699137e-03
-2.756491e-02
-4.581354e-02
-6.390898e-02
-8.303244e-02
-1.032697e-01
-1.237548e-01
-1.433701e-01
-1.611871e-01
-1.764154e-01
-1.882896e-01
-1.963156e-01
-2.007676e-01
-2.028988e-01
-2.045030e-01
-2.070590e-01
-2.110187e-01
-2.156378e-01
-2.194636e-01
-2.213158e-01
-2.212478e-01
-2.208093e-01
-2.222717e-01
-2.272134e-01
-2.354837e-01
-2.454069e-01
-2.550298e-01
-2.632252e-01
-2.697584e-01
-2.746415e-01
-2.777206e-01
-2.789312e-01
-2.788180e-01
-2.785571e-01
-2.791483e-01
-2.803817e-01
-2.806268e-01
-2.778068e-01
-2.708642e-01
-2.606488e-01
-2.495801e-01
-2.402362e-01
-2.338268e-01
-2.296934e-01
-2.261485e-01
-2.217811e-01
-2.160234e-01
-2.087068e-01
-1.995039e-01
-1.881959e-01
-1.755200e-01
-1.634030e-01
-1.539042e-01
-1.476448e-01
-1.432270e-01
-1.382765e-01
-1.311360e-01
-1.216737e-01
-1.107367e-01
-9.911898e-02
-8.704679e-02
-7.441047e-02
-6.142444e-02
-4.920557e-02
-3.964318e-02
-3.434051e-02
-3.340467e-02
-3.525384e-02
-3.770294e-02
-3.942686e-02
-4.070695e-02
-4.303236e-02
-4.791135e-02
-5.574045e-02
-6.554503e-02
-7.574646e-02
-8.526533e-02
-9.397941e-02
-1.021597e-01
-1.095495e-01
-1.151681e-01
-1.181148e-01
-1.184650e-01
-1.172367e-01
-1.154900e-01
-1.135107e-01
-1.107477e-01
-1.062720e-01
-9.912513e-02
-8.837010e-02
-7.326191e-02
-5.377969e-02
-3.101035e-02
-6.747126e-03
1.749992e-02
4.116160e-02
6.436525e-02
8.724144e-02
1.096660e-01
1.316388e-01
1.536464e-01
1.764355e-01
2.004101e-01
2.252877e-01
2.502734e-01
2.744513e-01
2.969891e-01
3.171355e-01
3.343578e-01
3.487776e-01
3.614399e-01
3.738347e-01
3.868706e-01
4.002469e-01
4.128871e-01
4.240589e-01
4.340956e-01
4.439846e-01
4.542422e-01
4.643115e-01
4.732215e-01
4.808549e-01
4.884738e-01
4.979172e-01
5.101950e-01
5.247166e-01
5.397592e-01
5.536797e-01
5.657808e-01
5.761939e-01
5.851305e-01
5.923794e-01
5.975928e-01
6.011405e-01
6.046458e-01
6.103866e-01
6.198381e-01
6.326705e-01
6.470603e-01
6.607549e-01
6.718538e-01
6.791279e-01
6.823385e-01
6.825044e-01
6.814568e-01
6.806138e-01
6.800252e-01
6.786799e-01
6.757736e-01
6.716740e-01
6.676640e-01
6.647053e-01
6.623521e-01
6.588102e-01
6.520852e-01
6.412727e-01
6.271387e-01
6.118429e-01
5.980884e-01
5.880411e-01
5.824535e-01
5.805254e-01
5.806713e-01
5.816535e-01
5.831988e-01
5.857014e-01
5.894330e-01
5.940385e-01
5.987289e-01
6.029429e-01
6.068562e-01
6.112099e-01
6.164466e-01
6.218298e-01
6.254719e-01
6.254864e-01
6.213259e-01
6.140803e-01
6.055569e-01
5.971605e-01
5.895813e-01
5.832090e-01
5.783931e-01
5.750640e-01
5.722461e-01
5.683290e-01
5.620746e-01
5.533621e-01
5.429865e-01
5.319570e-01
5.210507e-01
5.107024e-01
5.009238e-01
4.912479e-01
4.809127e-01
4.692799e-01
4.562006e-01
4.420311e-01
4.273267e-01
4.125454e-01
3.979963e-01
3.839586e-01
3.707592e-01
3.587017e-01
3.479464e-01
3.385048e-01
3.302974e-01
3.231110e-01
3.164777e-01
3.096938e-01
3.021162e-01
2.935651e-01
2.843869e-01
2.749507e-01
2.650287e-01
2.538093e-01
2.407578e-01
2.266500e-01
2.137298e-01
2.045546e-01
2.002766e-01
1.997090e-01
1.999074e-01
1.977463e-01
1.912748e-01
1.800476e-01
1.645920e-01
1.457356e-01
1.243616e-01
1.016402e-01
7.930366e-02
5.943031e-02
4.367769e-02
3.260506e-02
2.572626e-02
2.210506e-02
2.076741e-02
2.068943e-02
2.084614e-02
2.070248e-02
2.072941e-02
2.213807e-02
2.572084e-02
3.077025e-02
3.517152e-02
3.667204e-02
3.420822e-02
2.818585e-02
1.970810e-02
9.772097e-03
-7.255015e-04
-1.050661e-02
-1.795089e-02
-2.197678e-02
-2.300863e-02
-2.303426e-02
-2.444855e-02
-2.839191e-02
-3.387122e-02
-3.842555e-02
-3.978226e-02
-3.716244e-02
-3.138270e-02
-2.400895e-02
-1.645047e-02
-9.654063e-03
-4.362295e-03
-1.353687e-03
-1.146748e-03
-3.321115e-03
-6.231327e-03
-7.695205e-03
-6.313098e-03
-2.374865e-03
2.417120e-03
6.208922e-03
8.238469e-03
9.046505e-03
9.466280e-03
9.338035e-03
7.306752e-03
2.076400e-03
-6.073795e-03
-1.509981e-02
-2.258766e-02
-2.742562e-02
-3.033175e-02
-3.300727e-02
-3.677402e-02
-4.173601e-02
-4.697713e-02
-5.150118e-02
-5.506172e-02
-5.821707e-02
-6.168443e-02
-6.561737e-02
-6.942751e-02
-7.231942e-02
-7.406605e-02
-7.529097e-02
-7.706765e-02
-8.037720e-02
-8.592768e-02
-9.422094e-02
-1.054966e-01
-1.194926e-01
-1.352717e-01
-1.513323e-01
-1.660045e-01
-1.778888e-01
-1.860335e-01
-1.898591e-01
-1.891994e-01
-1.846020e-01
-1.774572e-01
-1.695269e-01
-1.621576e-01
-1.559179e-01
-1.509307e-01
-1.473284e-01
-1.452173e-01
-1.443806e-01
-1.443877e-01
-1.451171e-01
-1.469899e-01
-1.504990e-01
-1.554722e-01
-1.608518e-01
-1.652204e-01
-1.675612e-01
-1.676700e-01
-1.661211e-01
-1.639763e-01
-1.623362e-01
-1.618013e-01
-1.620274e-01
-1.616180e-01
-1.585254e-01
-1.509236e-01
-1.381589e-01
-1.212132e-01
-1.023855e-01
-8.434879e-02
-6.900126e-02
-5.663492e-02
-4.590222e-02
-3.469353e-02
-2.142854e-02
-5.953353e-03
1.049039e-02
2.615085e-02
3.985853e-02
5.149250e-02
6.152224e-02
7.023708e-02
7.750215e-02
8.312178e-02
8.718272e-02
8.995140e-02
9.157146e-02
9.201960e-02
9.135765e-02
8.992370e-02
8.821791e-02
8.659350e-02
8.503635e-02
8.322897e-02
8.085709e-02
7.791172e-02
7.474866e-02
7.187988e-02
6.967658e-02
6.814971e-02
6.680812e-02
6.463354e-02
6.045147e-02
5.380492e-02
4.570479e-02
3.831748e-02
3.351224e-02
3.138531e-02
3.001849e-02
2.672007e-02
1.983389e-02
9.740549e-03
-1.725825e-03
-1.288775e-02
-2.339855e-02
-3.396878e-02
-4.498263e-02
-5.533211e-02
-6.264166e-02
-6.489399e-02
-6.220919e-02
-5.724968e-02
-5.374389e-02
-5.413655e-02
-5.811327e-02
-6.308231e-02
-6.621241e-02
-6.651192e-02
-6.545216e-02
-6.575082e-02
-6.936446e-02
-7.630144e-02
-8.505120e-02
-9.408270e-02
-1.031466e-01
-1.133440e-01
-1.258921e-01
-1.406907e-01
-1.560984e-01
-1.701886e-01
-1.822840e-01
-1.933453e-01
-2.049456e-01
-2.177899e-01
-2.309612e-01
-2.424091e-01
-2.503146e-01
-2.543315e-01
-2.557685e-01
-2.566587e-01
-2.585913e-01
-2.621540e-01
-2.671055e-01
-2.729011e-01
-2.791527e-01
-2.857167e-01
-2.923687e-01
-2.984552e-01
-3.030233e-01
-3.054420e-01
-3.060194e-01
-3.061100e-01
-3.075381e-01
-3.116034e-01
-3.183372e-01
-3.266132e-01
-3.349596e-01
-3.422155e-01
-3.475224e-01
-3.501320e-01
-3.496911e-01
-3.467558e-01
-3.427363e-01
-3.391213e-01
-3.366822e-01
-3.352600e-01
-3.340708e-01
-3.321851e-01
-3.290223e-01
-3.247584e-01
-3.203688e-01
-3.171086e-01
-3.157311e-01
-3.160562e-01
-3.172057e-01
-3.182913e-01
-3.190806e-01
-3.201868e-01
-3.226109e-01
-3.269695e-01
-3.330380e-01
-3.399289e-01
-3.466492e-01
-3.525369e-01
-3.572660e-01
-3.604891e-01
-3.615214e-01
-3.595298e-01
-3.543115e-01
-3.470837e-01
-3.403709e-01
-3.367219e-01
-3.372233e-01
-3.411441e-01
-3.468880e-01
-3.531326e-01
-3.591639e-01
-3.645842e-01
-3.692142e-01
-3.734923e-01
-3.787793e-01
-3.868109e-01
-3.984108e-01
-4.126054e-01
-4.272053e-01
-4.405021e-01
-4.524441e-01
-4.641630e-01
-4.765257e-01
-4.892961e-01
-5.015875e-01
-5.128947e-01
-5.236631e-01
-5.349883e-01
-5.477718e-01
-5.620210e-01
-5.768569e-01
-5.911668e-01
-6.042563e-01
-6.159899e-01
-6.265593e-01
-6.363215e-01
-6.458225e-01
-6.557403e-01
-6.666011e-01
-6.784928e-01
-6.910379e-01
-7.035331e-01
-7.149515e-01
-7.238239e-01
-7.285431e-01
-7.284251e-01
-7.247707e-01
-7.205849e-01
-7.187147e-01
-7.198743e-01
-7.223262e-01
-7.234944e-01
-7.220476e-01
-7.186839e-01
-7.151897e-01
-7.128550e-01
-7.116028e-01
-7.103231e-01
-7.079811e-01
-7.046835e-01
-7.019337e-01
-7.017402e-01
-7.050821e-01
-7.108923e-01
-7.164199e-01
-7.187452e-01
-7.163565e-01
-7.097186e-01
-7.005208e-01
-6.902568e-01
-6.793045e-01
-6.672178e-01
-6.537875e-01
-6.397027e-01
-6.261513e-01
-6.138426e-01
-6.024770e-01
-5.911698e-01
-5.794226e-01
-5.677755e-01
-5.574979e-01
-5.494487e-01
-5.431004e-01
-5.367580e-01
-5.288353e-01
-5.188931e-01
-5.074641e-01
-4.951210e-01
-4.819419e-01
-4.677847e-01
-4.527098e-01
-4.368500e-01
-4.199438e-01
-4.012906e-01
-3.803443e-01
-3.573770e-01
-3.335938e-01
-3.106160e-01
-2.896738e-01
-2.708999e-01
-2.530453e-01
-2.338623e-01
-2.111335e-01
-1.838736e-01
-1.530095e-01
-1.210829e-01
-9.107901e-02
-6.501264e-02
-4.304297e-02
-2.355986e-02
-4.116489e-03
1.739050e-02
4.196111e-02
6.944290e-02
9.899079e-02
1.295537e-01
1.600354e-01
1.892498e-01
2.160198e-01
2.394686e-01
2.593120e-01
2.760157e-01
2.906401e-01
3.042390e-01
3.171727e-01
3.290069e-01
3.391167e-01
3.473140e-01
3.538606e-01
3.590292e-01
3.628733e-01
3.655835e-01
3.680968e-01
3.721625e-01
3.794170e-01
3.901168e-01
4.028403e-01
4.156161e-01
4.273883e-01
4.384513e-01
4.497226e-01
4.618221e-01
4.747579e-01
4.881966e-01
5.018895e-01
5.159038e-01
5.304869e-01
5.457042e-01
5.613428e-01
5.773665e-01
5.944563e-01
6.138567e-01
6.364071e-01
6.615068e-01
6.868801e-01
7.093832e-01
7.263419e-01
7.365990e-01
7.407541e-01
7.406351e-01
7.383385e-01
7.352637e-01
7.316631e-01
7.270423e-01
7.210565e-01
7.139852e-01
7.062971e-01
6.979882e-01
6.887643e-01
6.789638e-01
6.699141e-01
6.630015e-01
6.583762e-01
6.547603e-01
6.506101e-01
6.453879e-01
6.396206e-01
6.337883e-01
6.273363e-01
6.189012e-01
6.075360e-01
5.937065e-01
5.790207e-01
5.648041e-01
5.507578e-01
5.350358e-01
5.158825e-01
4.934627e-01
4.702334e-01
4.495093e-01
4.334118e-01
4.217564e-01
4.125983e-01
4.039487e-01
3.953424e-01
3.880378e-01
3.837412e-01
3.829813e-01
3.844542e-01
3.857739e-01
3.849985e-01
3.817648e-01
3.771467e-01
3.724401e-01
3.680775e-01
3.635757e-01
3.581970e-01
3.515404e-01
3.439515e-01
3.370198e-01
3.337209e-01
3.372489e-01
3.486247e-01
3.648874e-01
3.798079e-01
3.870633e-01
3.836430e-01
3.710679e-01
3.538190e-01
3.363974e-01
3.210446e-01
3.073202e-01
2.934315e-01
2.781678e-01
2.619663e-01
2.463654e-01
2.324683e-01
2.198341e-01
2.067190e-01
1.914041e-01
1.735443e-01
1.544927e-01
1.362784e-01
1.199781e-01
1.048390e-01
8.892305e-02
7.064655e-02
4.983314e-02
2.753858e-02
5.147118e-03
-1.628489e-02
-3.609794e-02
-5.390173e-02
-6.957912e-02
-8.333576e-02
-9.566583e-02
-1.072420e-01
-1.186896e-01
-1.302264e-01
-1.414548e-01
-1.516820e-01
-1.605947e-01
-1.685426e-01
-1.760805e-01
-1.833865e-01
-1.903317e-01
-1.970465e-01
-2.041045e-01
-2.119424e-01
-2.202040e-01
-2.278950e-01
-2.342865e-01
-2.396572e-01
-2.451294e-01
-2.516744e-01
-2.591076e-01
-2.660367e-01
-2.709420e-01
-2.733557e-01
-2.739061e-01
-2.732673e-01
-2.713146e-01
-2.674226e-01
-2.614037e-01
-2.539380e-01
-2.461155e-01
-2.387255e-01
-2.320443e-01
-2.262295e-01
-2.218513e-01
-2.200240e-01
-2.219294e-01
-2.278854e-01
-2.364688e-01
-2.445217e-01
-2.485576e-01
-2.468520e-01
-2.405336e-01
-2.326949e-01
-2.263213e-01
-2.227662e-01
-2.217831e-01
-2.225915e-01
-2.245811e-01
-2.269414e-01
-2.280359e-01
-2.258405e-01
-2.194402e-01
-2.099936e-01
-1.998977e-01
-1.909068e-01
-1.831150e-01
-1.755889e-01
-1.675697e-01
-1.588366e-01
-1.491845e-01
-1.380412e-01
-1.247279e-01
-1.088147e-01
-9.008409e-02
-6.840591e-02
-4.395794e-02
-1.762777e-02
8.940027e-03
3.389831e-02
5.603978e-02
7.535659e-02
9.294520e-02
1.102719e-01
1.281664e-01
1.461157e-01
1.623265e-01
1.745854e-01
1.814237e-01
1.828771e-01
1.804528e-01
1.764995e-01
1.734204e-01
1.730044e-01
1.760163e-01
1.821509e-01
1.903398e-01
1.992730e-01
2.080077e-01
2.164864e-01
2.256626e-01
2.370175e-01
2.516572e-01
2.695124e-01
2.891153e-01
3.080818e-01
3.239974e-01
3.351552e-01
3.408613e-01
3.415197e-01
3.386465e-01
3.344744e-01
3.309153e-01
3.285596e-01
3.267661e-01
3.248466e-01
3.230569e-01
3.223607e-01
3.234701e-01
3.264540e-01
3.313178e-01
3.386846e-01
3.496137e-01
3.646530e-01
3.831185e-01
4.033771e-01
4.239027e-01
4.441325e-01
4.643704e-01
4.849285e-01
5.053640e-01
5.243858e-01
5.402847e-01
5.514967e-01
5.571009e-01
5.571366e-01
5.525895e-01
5.450153e-01
5.359582e-01
5.264609e-01
5.169864e-01
5.077808e-01
4.993090e-01
4.923951e-01
4.879988e-01
4.867728e-01
4.887195e-01
4.933082e-01
5.000334e-01
5.088920e-01
5.202934e-01
5.345465e-01
5.515039e-01
5.706440e-01
5.912329e-01
6.121838e-01
6.319026e-01
6.487401e-01
6.619714e-01
6.723449e-01
6.814772e-01
6.905281e-01
6.992914e-01
7.063880e-01
7.103102e-01
7.104825e-01
7.075637e-01
7.028837e-01
6.976545e-01
6.925680e-01
6.877684e-01
6.829455e-01
6.775431e-01
6.711401e-01
6.638758e-01
6.566795e-01
6.510685e-01
6.484324e-01
6.491151e-01
6.519268e-01
6.545483e-01
6.546529e-01
6.509786e-01
6.436082e-01
6.334050e-01
6.211784e-01
6.071747e-01
5.911921e-01
5.732698e-01
5.543796e-01
5.362993e-01
5.205636e-01
5.074563e-01
4.959935e-01
4.847826e-01
4.728884e-01
4.601080e-01
4.467616e-01
4.334005e-01
4.206124e-01
4.088184e-01
3.979928e-01
3.875110e-01
3.764845e-01
3.645660e-01
3.525081e-01
3.416844e-01
3.327952e-01
3.250559e-01
3.168775e-01
3.074433e-01
2.974929e-01
2.884604e-01
2.809327e-01
2.740219e-01
2.661842e-01
2.566896e-01
2.465513e-01
2.381790e-01
2.338792e-01
2.342249e-01
2.375502e-01
2.409716e-01
2.421065e-01
2.402354e-01
2.362852e-01
2.319498e-01
2.287051e-01
2.272435e-01
2.273646e-01
2.281326e-01
2.282044e-01
2.263474e-01
2.220944e-01
2.162639e-01
2.108961e-01
2.083464e-01
2.098887e-01
2.147597e-01
2.204696e-01
2.242825e-01
2.247108e-01
2.218209e-01
2.163990e-01
2.091860e-01
2.009763e-01
1.930240e-01
1.868215e-01
1.832243e-01
1.817347e-01
1.806727e-01
1.782137e-01
1.735392e-01
1.672617e-01
1.609790e-01
1.564337e-01
1.547234e-01
1.557781e-01
1.583223e-01
1.604674e-01
1.606787e-01
1.584303e-01
1.539738e-01
1.474789e-01
1.385210e-01
1.265068e-01
1.115594e-01
9.494977e-02
7.866260e-02
6.440047e-02
5.270091e-02
4.276393e-02
3.314948e-02
2.292655e-02
1.248338e-02
3.326077e-03
-3.123966e-03
-6.822773e-03
-9.298390e-03
-1.246348e-02
-1.710310e-02
-2.244558e-02
-2.721581e-02
-3.121216e-02
-3.595764e-02
-4.378800e-02
-5.614477e-02
-7.250383e-02
-9.067718e-02
-1.080103e-01
-1.225369e-01
-1.336364e-01
-1.422333e-01
-1.504948e-01
-1.608503e-01
-1.745880e-01
-1.908905e-01
-2.070873e-01
-2.199269e-01
-2.268007e-01
-2.261378e-01
-2.172728e-01
-2.005258e-01
-1.775342e-01
-1.511819e-01
-1.247602e-01
-1.008381e-01
-8.068674e-02
-6.455567e-02
-5.229265e-02
-4.365679e-02
-3.823657e-02
-3.529080e-02
-3.374904e-02
-3.243980e-02
-3.051329e-02
-2.781243e-02
-2.484116e-02
-2.235505e-02
-2.104597e-02
-2.154519e-02
-2.436987e-02
-2.952870e-02
-3.616540e-02
-4.280494e-02
-4.822679e-02
-5.232273e-02
-5.612646e-02
-6.089070e-02
-6.712476e-02
-7.456123e-02
-8.284891e-02
-9.194044e-02
-1.017401e-01
-1.116068e-01
-1.203800e-01
-1.268804e-01
-1.304216e-01
-1.310619e-01
-1.295500e-01
-1.269467e-01
-1.240597e-01
-1.211229e-01
-1.180212e-01
-1.147336e-01
-1.113394e-01
-1.075134e-01
-1.022927e-01
-9.480067e-02
-8.539051e-02
-7.580158e-02
-6.774695e-02
-6.114371e-02
-5.382457e-02
-4.318184e-02
-2.830714e-02
-1.080083e-02
6.255125e-03
2.012765e-02
2.965852e-02
3.532644e-02
3.860684e-02
4.128338e-02
4.485522e-02
4.995239e-02
5.604555e-02
6.187493e-02
6.637123e-02
6.921003e-02
7.050867e-02
7.015935e-02
6.769497e-02
6.297055e-02
5.697401e-02
5.172352e-02
4.901345e-02
4.911204e-02
5.076227e-02
5.247910e-02
5.386472e-02
5.594829e-02
6.056259e-02
6.921328e-02
8.200749e-02
9.738582e-02
1.130252e-01
1.272260e-01
1.396028e-01
1.507161e-01
1.613428e-01
1.720550e-01
1.830865e-01
1.942655e-01
2.051014e-01
2.151790e-01
2.246988e-01
2.346937e-01
2.465434e-01
2.610324e-01
2.777765e-01
2.955475e-01
3.130437e-01
3.292329e-01
3.431160e-01
3.536681e-01
3.604969e-01
3.646266e-01
3.683130e-01
3.736524e-01
3.810352e-01
3.888166e-01
3.945729e-01
3.968659e-01
3.959708e-01
3.930836e-01
3.890015e-01
3.835810e-01
3.762692e-01
3.669280e-01
3.561389e-01
3.449314e-01
3.343673e-01
3.252085e-01
3.176500e-01
3.112704e-01
3.054698e-01
3.002002e-01
2.962829e-01
2.948884e-01
2.966218e-01
3.010955e-01
3.073666e-01
3.147328e-01
3.230964e-01
3.326639e-01
3.433556e-01
3.543797e-01
3.643092e-01
3.717610e-01
3.761545e-01
3.777315e-01
3.768036e-01
3.731959e-01
3.666425e-01
3.576593e-01
3.477300e-01
3.383606e-01
3.298427e-01
3.209512e-01
3.099232e-01
2.958836e-01
2.795244e-01
2.624963e-01
2.460154e-01
2.298196e-01
2.123476e-01
1.920196e-01
1.686057e-01
1.436315e-01
1.195240e-01
9.809882e-02
7.949726e-02
6.239778e-02
4.524121e-02
2.730679e-02
8.831983e-03
-9.493414e-03
-2.692467e-02
-4.281225e-02
-5.679317e-02
-6.902789e-02
-8.020513e-02
-9.122959e-02
-1.027648e-01
-1.148155e-01
-1.265237e-01
-1.364155e-01
-1.431656e-01
-1.464540e-01
-1.472216e-01
-1.470295e-01
-1.469711e-01
-1.469564e-01
-1.459016e-01
-1.426856e-01
-1.371615e-01
-1.304620e-01
-1.243832e-01
-1.203116e-01
-1.184308e-01
-1.177053e-01
-1.166577e-01
-1.144407e-01
-1.114406e-01
-1.089461e-01
-1.081305e-01
-1.091226e-01
-1.108366e-01
-1.116582e-01
-1.104733e-01
-1.072778e-01
-1.029640e-01
-9.859469e-02
-9.484320e-02
-9.193948e-02
-8.991016e-02
-8.877523e-02
-8.859561e-02
-8.941416e-02
-9.114334e-02
-9.353105e-02
-9.635450e-02
-9.972515e-02
-1.041319e-01
-1.100633e-01
-1.174967e-01
-1.256423e-01
-1.330928e-01
-1.383156e-01
-1.402826e-01
-1.389489e-01
-1.353640e-01
-1.313715e-01
-1.288879e-01
-1.289038e-01
-1.308570e-01
-1.331539e-01
-1.346469e-01
-1.357349e-01
-1.379938e-01
-1.427647e-01
-1.501126e-01
-1.589800e-01
-1.681049e-01
-1.768163e-01
-1.852099e-01
-1.937327e-01
-2.026174e-01
-2.117777e-01
-2.213198e-01
-2.320316e-01
-2.450063e-01
-2.603703e-01
-2.762183e-01
-2.890746e-01
-2.960154e-01
-2.969679e-01
-2.952583e-01
-2.957492e-01
-3.018573e-01
-3.137047e-01
-3.287387e-01
-3.440782e-01
-3.585111e-01
-3.727081e-01
-3.879997e-01
-4.051053e-01
-4.237814e-01
-4.432454e-01
-4.626291e-01
-4.810410e-01
-4.975312e-01
-5.113980e-01
-5.226300e-01
-5.318306e-01
-5.395779e-01
-5.459522e-01
-5.506698e-01
-5.534838e-01
-5.544754e-01
-5.542456e-01
-5.538920e-01
-5.544407e-01
-5.559470e-01
-5.571932e-01
-5.565652e-01
-5.534834e-01
-5.490815e-01
-5.454572e-01
-5.441750e-01
-5.454195e-01
-5.484283e-01
-5.524289e-01
-5.570430e-01
-5.621474e-01
-5.678046e-01
-5.743073e-01
-5.818724e-01
-5.900093e-01
-5.973031e-01
-6.021354e-01
-6.038829e-01
-6.035116e-01
-6.029439e-01
-6.036810e-01
-6.058501e-01
-6.084181e-01
-6.102163e-01
-6.107845e-01
-6.104257e-01
-6.096492e-01
-6.085829e-01
-6.068273e-01
-6.039073e-01
-6.000629e-01
-5.966878e-01
-5.957389e-01
-5.982747e-01
-6.032915e-01
-6.079732e-01
-6.092174e-01
-6.052320e-01
-5.962098e-01
-5.840197e-01
-5.713622e-01
-5.607402e-01
-5.534432e-01
-5.488301e-01
-5.444011e-01
-5.369986e-01
-5.247142e-01
-5.082621e-01
-4.907079e-01
-4.755932e-01
-4.647124e-01
-4.571250e-01
-4.500678e-01
-4.409220e-01
-4.286982e-01
-4.142014e-01
-3.991779e-01
-3.852343e-01
-3.731423e-01
-3.627403e-01
-3.532705e-01
-3.437726e-01
-3.332685e-01
-3.208561e-01
-3.060056e-01
-2.890117e-01
-2.711542e-01
-2.542519e-01
-2.397882e-01
-2.281343e-01
-2.183452e-01
-2.086228e-01
-1.971239e-01
-1.827014e-01
-1.653330e-01
-1.460646e-01
-1.263698e-01
-1.072643e-01
-8.897527e-02
-7.156940e-02
-5.582434e-02
-4.316846e-02
-3.447705e-02
-2.884982e-02
-2.370398e-02
-1.635005e-02
-5.805145e-03
6.692119e-03
1.882907e-02
2.888130e-02
3.645278e-02
4.202298e-02
4.620856e-02
4.953343e-02
5.254709e-02
5.574246e-02
5.929191e-02
6.305803e-02
6.687703e-02
7.064487e-02
7.419320e-02
7.747193e-02
8.105257e-02
8.619655e-02
9.401259e-02
1.042323e-01
1.146535e-01
1.219421e-01
1.235409e-01
1.194189e-01
1.122406e-01
1.057338e-01
1.025450e-01
1.031306e-01
1.061442e-01
1.096475e-01
1.122361e-01
1.136238e-01
1.146837e-01
1.171139e-01
1.228568e-01
1.333121e-01
1.484811e-01
1.665078e-01
1.841833e-01
1.983875e-01
2.075835e-01
2.123057e-01
2.143454e-01
2.153063e-01
2.155684e-01
2.142801e-01
2.101942e-01
2.026119e-01
1.918318e-01
1.790106e-01
1.656868e-01
1.532649e-01
1.426624e-01
1.341854e-01
1.276054e-01
1.223822e-01
1.179830e-01
1.142309e-01
1.114851e-01
1.103965e-01
1.112753e-01
1.135445e-01
1.157713e-01
1.163472e-01
1.144462e-01
1.106177e-01
1.064301e-01
1.032260e-01
1.009557e-01
9.819540e-02
9.344120e-02
8.660912e-02
7.952301e-02
7.497458e-02
7.493916e-02
7.914775e-02
8.502996e-02
8.910251e-02
8.896771e-02
8.477507e-02
7.914933e-02
7.531746e-02
7.461508e-02
7.541946e-02
7.440020e-02
6.887445e-02
5.833034e-02
4.424415e-02
2.877123e-02
1.354137e-02
-6.510214e-04
-1.344031e-02
-2.448807e-02
-3.351184e-02
-4.050071e-02
-4.564578e-02
-4.902875e-02
-5.066134e-02
-5.111603e-02
-5.202776e-02
-5.555544e-02
-6.297628e-02
-7.369750e-02
-8.571276e-02
-9.713112e-02
-1.074040e-01
-1.172870e-01
-1.277683e-01
-1.389159e-01
-1.494999e-01
-1.576847e-01
-1.623117e-01
-1.637463e-01
-1.636263e-01
-1.638647e-01
-1.657642e-01
-1.696403e-01
-1.747969e-01
-1.797622e-01
-1.829464e-01
-1.836383e-01
-1.827022e-01
-1.822819e-01
-1.845396e-01
-1.903481e-01
-1.989941e-01
-2.090401e-01
-2.194095e-01
-2.297500e-01
-2.400853e-01
-2.504052e-01
-2.606047e-01
-2.706915e-01
-2.809624e-01
-2.918476e-01
-3.033628e-01
-3.146329e-01
-3.241935e-01
-3.311063e-01
-3.359130e-01
-3.403851e-01
-3.461525e-01
-3.534040e-01
-3.607656e-01
-3.663575e-01
-3.690979e-01
-3.693303e-01
-3.684955e-01
-3.681823e-01
-3.691264e-01
-3.706873e-01
-3.711501e-01
-3.688254e-01
-3.633112e-01
-3.559432e-01
-3.489706e-01
-3.440644e-01
-3.412972e-01
-3.392178e-01
-3.357837e-01
-3.294894e-01
-3.200747e-01
-3.084525e-01
-2.959739e-01
-2.836188e-01
-2.716737e-01
-2.599284e-01
-2.479886e-01
-2.354287e-01
-2.219060e-01
-2.073881e-01
-1.923452e-01
-1.776693e-01
-1.643866e-01
-1.534775e-01
-1.458639e-01
-1.421968e-01
-1.422736e-01
-1.446092e-01
-1.468371e-01
-1.468714e-01
-1.439280e-01
-1.385592e-01
-1.317713e-01
-1.240771e-01
-1.152267e-01
-1.046683e-01
-9.219981e-02
-7.816521e-02
-6.298044e-02
-4.645187e-02
-2.763483e-02
-5.545131e-03
1.978754e-02
4.685909e-02
7.330125e-02
9.711570e-02
1.175858e-01
1.352668e-01
1.512493e-01
1.663862e-01
1.809970e-01
1.950608e-01
2.085501e-01
2.215226e-01
2.338762e-01
2.451100e-01
2.545461e-01
2.620031e-01
2.683223e-01
2.751394e-01
2.839456e-01
2.951191e-01
3.076537e-01
3.197938e-01
3.300960e-01
3.380980e-01
3.441723e-01
3.488953e-01
3.525868e-01
3.553345e-01
3.573263e-01
3.590977e-01
3.614339e-01
3.649927e-01
3.699729e-01
3.760803e-01
3.827034e-01
3.890866e-01
3.944919e-01
3.984422e-01
4.009624e-01
4.026396e-01
4.044684e-01
4.075391e-01
4.125753e-01
4.193856e-01
4.266052e-01
4.322032e-01
4.346826e-01
4.341243e-01
4.321681e-01
4.308705e-01
4.312637e-01
4.326013e-01
4.327551e-01
4.295022e-01
4.218798e-01
4.107719e-01
3.985032e-01
3.878491e-01
3.809761e-01
3.786698e-01
3.801307e-01
3.834591e-01
3.865965e-01
3.882465e-01
3.883579e-01
3.879854e-01
3.885979e-01
3.911662e-01
3.955314e-01
4.004553e-01
4.043544e-01
4.062445e-01
4.062362e-01
4.052584e-01
4.043493e-01
4.041812e-01
4.050451e-01
4.069065e-01
4.092170e-01
4.107460e-01
4.098810e-01
4.054623e-01
3.976772e-01
3.882485e-01
3.794967e-01
3.728556e-01
3.680611e-01
3.636397e-01
3.581867e-01
3.514098e-01
3.442327e-01
3.380066e-01
3.336019e-01
3.311485e-01
3.303616e-01
3.307901e-01
3.317403e-01
3.322866e-01
3.317065e-01
3.300129e-01
3.279213e-01
3.260853e-01
3.243084e-01
3.216397e-01
3.173974e-01
3.121767e-01
3.078474e-01
3.064881e-01
3.091757e-01
3.155339e-01
3.240597e-01
3.326659e-01
3.391610e-01
3.417818e-01
3.397634e-01
3.336345e-01
3.249587e-01
3.155859e-01
3.068605e-01
2.992798e-01
2.926337e-01
2.862106e-01
2.789371e-01
2.698092e-01
2.586496e-01
2.464941e-01
2.350049e-01
2.252565e-01
2.169407e-01
2.087674e-01
1.997428e-01
1.900090e-01
1.803152e-01
1.708156e-01
1.607227e-01
1.491956e-01
1.363073e-01
1.229928e-01
1.101705e-01
9.805415e-02
8.627796e-02
7.452337e-02
6.292362e-02
5.195296e-02
4.208764e-02
3.359566e-02
2.653104e-02
2.085225e-02
1.659204e-02
1.397865e-02
1.336869e-02
1.492896e-02
1.820469e-02
2.191381e-02
2.428592e-02
2.388654e-02
2.039134e-02
1.468856e-02
8.193579e-03
1.967222e-03
-3.640734e-03
-8.754703e-03
-1.362050e-02
-1.841577e-02
-2.317730e-02
-2.785879e-02
-3.251858e-02
-3.739579e-02
-4.273187e-02
-4.860358e-02
-5.500670e-02
-6.196730e-02
-6.942736e-02
-7.715838e-02
-8.502795e-02
-9.331275e-02
-1.024702e-01
-1.124094e-01
-1.219668e-01
-1.291748e-01
-1.322818e-01
-1.308930e-01
-1.263706e-01
-1.210998e-01
-1.171709e-01
-1.154315e-01
-1.153448e-01
-1.155269e-01
-1.147036e-01
-1.126314e-01
-1.102804e-01
-1.089939e-01
-1.092851e-01
-1.103339e-01
-1.106066e-01
-1.090101e-01
-1.055801e-01
-1.012367e-01
-9.701851e-02
-9.352401e-02
-9.090451e-02
-8.921061e-02
-8.867215e-02
-8.963504e-02
-9.220006e-02
-9.585212e-02
-9.937095e-02
-1.011246e-01
-9.966847e-02
-9.445419e-02
-8.625428e-02
-7.684789e-02
-6.803380e-02
-6.078474e-02
-5.521945e-02
-5.104359e-02
-4.772725e-02
-4.452988e-02
-4.100749e-02
-3.778998e-02
-3.652570e-02
-3.851823e-02
-4.313286e-02
-4.763875e-02
-4.895558e-02
-4.593805e-02
-4.022090e-02
-3.490292e-02
-3.224539e-02
-3.229359e-02
-3.334798e-02
-3.359398e-02
-3.235322e-02
-2.997466e-02
-2.686088e-02
-2.300095e-02
-1.853210e-02
-1.437509e-02
-1.189889e-02
-1.185232e-02
-1.369614e-02
-1.601071e-02
-1.748372e-02
-1.747791e-02
-1.592277e-02
-1.312838e-02
-9.881242e-03
-7.487778e-03
-7.390556e-03
-1.043458e-02
-1.623879e-02
-2.326602e-02
-2.981566e-02
-3.527470e-02
-4.048608e-02
-4.682078e-02
-5.479575e-02
-6.350199e-02
-7.127929e-02
-7.689212e-02
-8.014551e-02
-8.164509e-02
-8.222512e-02
-8.257419e-02
-8.310232e-02
-8.384623e-02
-8.436372e-02
-8.382951e-02
-8.152553e-02
-7.749370e-02
-7.276992e-02
-6.887727e-02
-6.691670e-02
-6.698090e-02
-6.834456e-02
-7.017131e-02
-7.202318e-02
-7.377086e-02
-7.521103e-02
-7.596984e-02
-7.587218e-02
-7.538158e-02
-7.552915e-02
-7.719383e-02
-8.034184e-02
-8.400804e-02
-8.706137e-02
-8.901348e-02
-9.017811e-02
-9.115274e-02
-9.217412e-02
-9.296731e-02
-9.321146e-02
-9.310192e-02
-9.335618e-02
-9.459094e-02
-9.671236e-02
-9.898319e-02
-1.006604e-01
-1.014818e-01
-1.015774e-01
-1.010826e-01
-9.996756e-02
-9.824786e-02
-9.623126e-02
-9.435686e-02
-9.272520e-02
-9.090446e-02
-8.828947e-02
-8.466075e-02
-8.046587e-02
-7.663716e-02
-7.405872e-02
-7.303923e-02
-7.317925e-02
-7.368454e-02
-7.382435e-02
-7.321235e-02
-7.176218e-02
-6.940898e-02
-6.592545e-02
-6.110608e-02
-5.516945e-02
-4.894181e-02
-4.363117e-02
-4.037276e-02
-3.972304e-02
-4.123771e-02
-4.352106e-02
-4.507459e-02
-4.550877e-02
-4.604262e-02
-4.861587e-02
-5.413422e-02
-6.128098e-02
-6.706363e-02
-6.888360e-02
-6.654489e-02
-6.249711e-02
-5.995982e-02
-6.036229e-02
-6.223365e-02
-6.252883e-02
-5.926645e-02
-5.320207e-02
-4.715469e-02
-4.369626e-02
-4.325461e-02
-4.412848e-02
-4.415142e-02
-4.246252e-02
-4.004782e-02
-3.891783e-02
-4.079136e-02
-4.625720e-02
-5.474399e-02
-6.498762e-02
-7.561092e-02
-8.563307e-02
-9.471708e-02
-1.030090e-01
-1.108060e-01
-1.184253e-01
-1.261844e-01
-1.341173e-01
-1.415057e-01
-1.468058e-01
-1.483194e-01
-1.452997e-01
-1.387617e-01
-1.313024e-01
-1.257881e-01
-1.237235e-01
-1.245765e-01
-1.265453e-01
-1.279647e-01
-1.282003e-01
-1.276153e-01
-1.269839e-01
-1.269039e-01
-1.274941e-01
-1.284165e-01
-1.291827e-01
-1.296136e-01
-1.301186e-01
-1.314310e-01
-1.338783e-01
-1.367805e-01
-1.385290e-01
-1.373731e-01
-1.324797e-01
-1.246093e-01
-1.158542e-01
-1.084900e-01
-1.037442e-01
-1.013382e-01
-9.994971e-02
-9.814644e-02
-9.524691e-02
-9.166542e-02
-8.848993e-02
-8.654463e-02
-8.569303e-02
-8.498748e-02
-8.346413e-02
-8.079535e-02
-7.727827e-02
-7.330792e-02
-6.880863e-02
-6.302418e-02
-5.488999e-02
-4.391334e-02
-3.099928e-02
-1.839853e-02
-8.522576e-03
-2.471677e-03
5.024399e-04
2.263151e-03
4.535868e-03
8.042056e-03
1.236846e-02
1.644183e-02
1.928159e-02
2.063624e-02
2.121479e-02
2.247394e-02
2.607250e-02
3.313324e-02
4.357676e-02
5.596322e-02
6.816277e-02
7.863997e-02
8.751683e-02
9.650991e-02
1.076349e-01
1.216297e-01
1.373330e-01
1.524731e-01
1.651840e-01
1.750216e-01
1.827520e-01
1.892766e-01
1.947020e-01
1.982478e-01
1.989190e-01
1.963991e-01
1.915478e-01
1.861127e-01
1.817954e-01
1.793625e-01
1.785030e-01
1.784488e-01
1.786702e-01
1.790277e-01
1.795135e-01
1.801773e-01
1.813574e-01
1.837072e-01
1.877688e-01
1.935429e-01
2.004235e-01
2.072981e-01
2.126490e-01
2.148854e-01
2.129567e-01
2.068003e-01
1.972315e-01
1.854048e-01
1.723239e-01
1.587515e-01
1.454138e-01
1.330502e-01
1.221191e-01
1.125418e-01
1.039724e-01
9.650136e-02
9.103773e-02
8.875784e-02
9.002126e-02
9.389246e-02
9.881780e-02
1.037718e-01
1.088253e-01
1.148143e-01
1.225293e-01
1.320127e-01
1.424205e-01
1.525543e-01
1.616220e-01
1.696060e-01
1.770898e-01
1.848143e-01
1.931597e-01
2.017363e-01
2.094853e-01
2.154492e-01
2.196341e-01
2.231139e-01
2.271482e-01
2.319993e-01
2.365184e-01
2.390028e-01
2.386774e-01
2.364726e-01
2.343843e-01
2.340403e-01
2.357570e-01
2.387463e-01
2.420332e-01
2.451633e-01
2.481993e-01
2.513204e-01
2.546776e-01
2.586191e-01
2.637969e-01
2.708643e-01
2.799927e-01
2.904897e-01
3.007647e-01
3.089560e-01
3.141213e-01
3.171263e-01
3.203223e-01
3.260573e-01
3.351100e-01
3.462952e-01
3.575693e-01
3.676722e-01
3.768409e-01
3.860236e-01
3.955043e-01
4.043380e-01
4.109759e-01
4.143204e-01
4.144577e-01
4.128623e-01
4.119487e-01
4.138872e-01
4.192578e-01
4.266719e-01
4.339315e-01
4.398640e-01
4.451804e-01
4.515906e-01
4.600976e-01
4.700898e-01
4.799377e-01
4.883560e-01
4.952242e-01
5.012844e-01
5.072473e-01
5.132026e-01
5.187780e-01
5.238160e-01
5.288908e-01
5.350505e-01
5.428567e-01
5.514935e-01
5.587819e-01
5.622938e-01
5.608863e-01
5.555364e-01
5.488477e-01
5.436720e-01
5.418880e-01
5.439657e-01
5.491618e-01
5.559070e-01
5.622401e-01
5.664366e-01
5.678653e-01
5.675636e-01
5.677129e-01
5.699688e-01
5.739080e-01
5.770059e-01
5.761990e-01
5.697842e-01
5.583947e-01
5.446313e-01
5.317101e-01
5.219118e-01
5.156574e-01
5.116400e-01
5.078056e-01
5.025442e-01
4.954344e-01
4.872204e-01
4.791746e-01
4.723381e-01
4.671561e-01
4.636994e-01
4.621109e-01
4.626830e-01
4.654017e-01
4.694127e-01
4.729561e-01
4.739633e-01
4.711000e-01
4.646991e-01
4.568723e-01
4.504728e-01
4.474783e-01
4.479794e-01
4.505089e-01
4.532507e-01
4.549854e-01
4.551374e-01
4.533194e-01
4.491412e-01
4.424801e-01
4.337997e-01
4.241565e-01
4.148840e-01
4.071010e-01
4.013120e-01
3.974256e-01
3.951401e-01
3.941850e-01
3.940809e-01
3.937507e-01
3.915956e-01
3.862353e-01
3.774784e-01
3.667684e-01
3.565963e-01
3.491024e-01
3.448028e-01
3.423559e-01
3.394828e-01
3.343456e-01
3.265472e-01
3.172935e-01
3.087302e-01
3.028523e-01
3.005743e-01
3.013689e-01
3.035063e-01
3.047609e-01
3.033989e-01
2.989756e-01
2.923118e-01
2.846388e-01
2.767752e-01
2.691192e-01
2.621805e-01
2.567361e-01
2.533049e-01
2.515582e-01
2.503432e-01
2.483418e-01
2.448251e-01
2.399565e-01
2.344971e-01
2.291779e-01
2.241202e-01
2.186274e-01
2.115803e-01
2.023341e-01
1.914183e-01
1.802570e-01
1.700776e-01
1.611088e-01
1.527226e-01
1.440404e-01
1.343530e-01
1.233675e-01
1.114258e-01
9.941624e-02
8.825382e-02
7.846936e-02
7.044449e-02
6.490368e-02
6.272770e-02
6.397477e-02
6.718428e-02
6.995124e-02
7.046039e-02
6.864732e-02
6.595559e-02
6.399677e-02
6.341234e-02
6.379012e-02
6.428551e-02
6.416869e-02
6.303057e-02
6.078592e-02
5.754810e-02
5.343119e-02
4.849994e-02
4.305095e-02
3.805886e-02
3.531779e-02
3.691625e-02
4.414479e-02
5.642471e-02
7.111074e-02
8.465428e-02
9.448953e-02
1.002072e-01
1.032371e-01
1.056205e-01
1.089253e-01
1.137708e-01
1.198030e-01
1.258547e-01
1.302460e-01
1.313479e-01
1.283731e-01
1.219356e-01
1.138488e-01
1.061867e-01
1.002649e-01
9.626068e-02
9.359287e-02
9.152282e-02
8.947431e-02
8.720326e-02
8.509430e-02
8.425465e-02
8.587943e-02
9.019104e-02
9.599997e-02
1.014538e-01
1.053558e-01
1.078895e-01
1.101784e-01
1.131928e-01
1.170407e-01
1.211618e-01
1.249921e-01
1.283364e-01
1.311462e-01
1.330562e-01
1.332733e-01
1.310324e-01
1.262690e-01
1.200105e-01
1.141745e-01
1.106917e-01
1.103212e-01
1.120524e-01
1.137919e-01
1.139653e-01
1.127199e-01
1.116680e-01
1.124271e-01
1.153068e-01
1.192318e-01
1.227600e-01
1.251689e-01
1.267905e-01
1.285958e-01
1.314883e-01
1.356420e-01
1.401146e-01
1.431190e-01
1.431182e-01
1.400963e-01
1.358982e-01
1.332045e-01
1.338704e-01
1.378940e-01
1.437647e-01
1.498332e-01
1.554929e-01
1.611871e-01
1.674444e-01
1.740689e-01
1.802836e-01
1.855065e-01
1.898418e-01
1.938552e-01
1.980115e-01
2.022942e-01
2.061247e-01
2.084899e-01
2.083177e-01
2.051636e-01
1.999010e-01
1.947218e-01
1.920880e-01
1.932622e-01
1.975502e-01
2.027986e-01
2.067126e-01
2.080362e-01
2.068661e-01
2.041680e-01
2.011857e-01
1.991639e-01
1.991074e-01
2.012618e-01
2.046983e-01
2.076536e-01
2.085637e-01
2.069517e-01
2.034829e-01
1.993087e-01
1.953629e-01
1.920838e-01
1.895131e-01
1.874764e-01
1.857049e-01
1.839596e-01
1.821977e-01
1.806795e-01
1.798879e-01
1.803079e-01
1.822526e-01
1.858522e-01
1.911122e-01
1.978448e-01
2.054565e-01
2.128905e-01
2.190157e-01
2.232748e-01
2.260137e-01
2.281612e-01
2.305411e-01
2.333786e-01
2.362794e-01
2.385090e-01
2.392938e-01
2.381281e-01
2.351709e-01
2.315118e-01
2.288939e-01
2.288608e-01
2.318159e-01
2.366054e-01
2.409582e-01
2.426023e-01
2.404197e-01
2.349919e-01
2.283127e-01
2.228545e-01
2.204055e-01
2.212706e-01
2.243330e-01
2.278404e-01
2.301750e-01
2.301248e-01
2.269603e-01
2.208029e-01
2.130911e-01
2.064292e-01
2.035197e-01
2.057473e-01
2.123453e-01
2.206581e-01
2.273346e-01
2.298708e-01
2.278091e-01
2.229363e-01
2.181531e-01
2.155541e-01
2.150695e-01
2.147562e-01
2.124196e-01
2.071062e-01
1.993350e-01
1.902840e-01
1.809074e-01
1.715310e-01
1.618505e-01
1.512033e-01
1.390163e-01
1.251254e-01
1.097385e-01
9.327052e-02
7.639197e-02
6.020156e-02
4.607911e-02
3.503001e-02
2.700673e-02
2.095881e-02
1.570797e-02
1.081288e-02
6.597954e-03
3.562125e-03
2.011800e-03
2.115585e-03
3.843165e-03
6.636123e-03
9.397343e-03
1.119845e-02
1.218158e-02
1.367207e-02
1.716873e-02
2.299272e-02
2.978277e-02
3.535479e-02
3.830101e-02
3.901513e-02
3.931385e-02
4.117897e-02
4.588261e-02
5.400488e-02
6.572908e-02
8.078702e-02
9.823318e-02
1.165430e-01
1.340998e-01
1.497518e-01
1.631582e-01
1.747805e-01
1.854607e-01
1.957869e-01
2.057396e-01
2.149060e-01
2.229271e-01
2.296741e-01
2.351753e-01
2.396218e-01
2.433887e-01
2.467347e-01
2.493135e-01
2.501156e-01
2.480885e-01
2.428891e-01
2.350699e-01
2.256866e-01
2.159132e-01
2.070336e-01
2.004966e-01
1.975405e-01
1.984824e-01
2.023828e-01
2.076151e-01
2.129563e-01
2.181942e-01
2.237406e-01
2.298034e-01
2.360172e-01
2.417473e-01
2.465083e-01
2.499581e-01
2.516268e-01
2.509304e-01
2.475708e-01
2.418446e-01
2.345102e-01
2.263891e-01
2.180555e-01
2.097177e-01
2.012282e-01
1.923220e-01
1.831043e-01
1.743111e-01
1.668680e-01
1.610964e-01
1.563731e-01
1.514975e-01
1.454170e-01
1.379488e-01
1.301863e-01
1.241446e-01
1.214925e-01
1.221249e-01
1.238546e-01
1.237279e-01
1.200011e-01
1.132219e-01
1.057033e-01
9.994850e-02
9.714023e-02
9.659059e-02
9.642607e-02
9.493470e-02
9.148238e-02
8.640050e-02
8.031888e-02
7.379836e-02
6.750305e-02
6.244188e-02
5.971544e-02
5.970646e-02
6.135539e-02
6.240658e-02
6.078126e-02
5.603972e-02
4.961027e-02
4.364123e-02
3.967311e-02
3.822447e-02
3.914560e-02
4.192057e-02
4.562952e-02
4.896959e-02
5.063967e-02
4.987558e-02
4.676226e-02
4.217655e-02
3.737950e-02
3.335427e-02
3.016826e-02
2.674346e-02
2.126747e-02
1.219791e-02
-5.834236e-04
-1.529687e-02
-2.906458e-02
-3.957998e-02
-4.645803e-02
-5.135693e-02
-5.691688e-02
-6.524389e-02
-7.677581e-02
-9.013485e-02
-1.029999e-01
-1.133036e-01
-1.199560e-01
-1.229485e-01
-1.231179e-01
-1.217315e-01
-1.200379e-01
-1.190105e-01
-1.192663e-01
-1.209573e-01
-1.236962e-01
-1.267709e-01
-1.295845e-01
-1.319321e-01
-1.338813e-01
-1.354651e-01
-1.365864e-01
-1.372224e-01
-1.375338e-01
-1.375848e-01
-1.370533e-01
-1.355085e-01
-1.330320e-01
-1.303275e-01
-1.280786e-01
-1.263566e-01
-1.248504e-01
-1.236573e-01
-1.236776e-01
-1.261022e-01
-1.314809e-01
-1.392734e-01
-1.482216e-01
-1.570800e-01
-1.650945e-01
-1.720542e-01
-1.781040e-01
-1.835117e-01
-1.884914e-01
-1.931256e-01
-1.974099e-01
-2.014109e-01
-2.053871e-01
-2.096515e-01
-2.142328e-01
-2.187698e-01
-2.228740e-01
-2.265489e-01
-2.301177e-01
-2.337600e-01
-2.372582e-01
-2.402172e-01
-2.424196e-01
-2.439142e-01
-2.448557e-01
-2.453501e-01
-2.453858e-01
-2.447503e-01
-2.429671e-01
-2.395034e-01
-2.343270e-01
-2.283683e-01
-2.232546e-01
-2.203060e-01
-2.196432e-01
-2.202589e-01
-2.208889e-01
-2.207220e-01
-2.194278e-01
-2.169017e-01
-2.131931e-01
-2.085097e-01
-2.031307e-01
-1.974312e-01
-1.920922e-01
-1.880455e-01
-1.858202e-01
-1.847981e-01
-1.832958e-01
-1.797010e-01
-1.737955e-01
-1.670852e-01
-1.617898e-01
-1.593350e-01
-1.595674e-01
-1.611538e-01
-1.626184e-01
-1.631550e-01
-1.628463e-01
-1.625082e-01
-1.634017e-01
-1.667025e-01
-1.727132e-01
-1.803921e-01
-1.878408e-01
-1.934962e-01
-1.969542e-01
-1.987975e-01
-1.999453e-01
-2.013269e-01
-2.038472e-01
-2.081073e-01
-2.139526e-01
-2.204793e-01
-2.266279e-01
-2.317945e-01
-2.360283e-01
-2.398358e-01
-2.437741e-01
-2.481082e-01
-2.528361e-01
-2.579827e-01
-2.636643e-01
-2.697460e-01
-2.755325e-01
-2.799672e-01
-2.823079e-01
-2.828372e-01
-2.830509e-01
-2.849083e-01
-2.893667e-01
-2.953466e-01
-3.002522e-01
-3.017661e-01
-2.993462e-01
-2.942249e-01
-2.882360e-01
-2.827236e-01
-2.783014e-01
-2.751768e-01
-2.734081e-01
-2.729024e-01
-2.733028e-01
-2.738574e-01
-2.733656e-01
-2.704492e-01
-2.642321e-01
-2.549901e-01
-2.441268e-01
-2.333581e-01
-2.237367e-01
-2.153059e-01
-2.075652e-01
-2.001932e-01
-1.933508e-01
-1.873850e-01
-1.823037e-01
-1.775803e-01
-1.725669e-01
-1.672023e-01
-1.622842e-01
-1.588953e-01
-1.575096e-01
-1.577420e-01
-1.589129e-01
-1.605519e-01
-1.621928e-01
-1.629765e-01
-1.619054e-01
-1.586271e-01
-1.538516e-01
-1.489018e-01
-1.447730e-01
-1.414499e-01
-1.379536e-01
-1.330165e-01
-1.258711e-01
-1.166751e-01
-1.064132e-01
-9.640810e-02
-8.776719e-02
-8.109807e-02
-7.648459e-02
-7.344111e-02
-7.089207e-02
-6.761706e-02
-6.315761e-02
-5.834908e-02
-5.475768e-02
-5.348180e-02
-5.452716e-02
-5.725305e-02
-6.115881e-02
-6.612482e-02
-7.211799e-02
-7.894075e-02
-8.625404e-02
-9.361598e-02
-1.003628e-01
-1.055644e-01
-1.083475e-01
-1.084574e-01
-1.065759e-01
-1.040752e-01
-1.023411e-01
-1.020822e-01
-1.030152e-01
-1.041477e-01
-1.045568e-01
-1.041169e-01
-1.035046e-01
-1.033752e-01
-1.034070e-01
-1.021390e-01
-9.790736e-02
-9.019072e-02
-8.024763e-02
-7.051710e-02
-6.321986e-02
-5.910016e-02
-5.708992e-02
-5.511746e-02
-5.156531e-02
-4.633439e-02
-4.062620e-02
-3.560046e-02
-3.118514e-02
-2.625663e-02
-2.006791e-02
-1.356063e-02
-9.266839e-03
-9.707037e-03
-1.548163e-02
-2.459236e-02
-3.353168e-02
-3.924404e-02
-4.058332e-02
-3.851714e-02
-3.518218e-02
-3.250097e-02
-3.129039e-02
-3.135117e-02
-3.217672e-02
-3.350280e-02
-3.528440e-02
-3.731547e-02
-3.898077e-02
-3.944806e-02
-3.822936e-02
-3.569838e-02
-3.308560e-02
-3.184044e-02
-3.275028e-02
-3.536375e-02
-3.805890e-02
-3.879007e-02
-3.623398e-02
-3.074494e-02
-2.442444e-02
-2.004057e-02
-1.940353e-02
-2.231489e-02
-2.676413e-02
-3.013816e-02
-3.064376e-02
-2.807851e-02
-2.346466e-02
-1.791991e-02
-1.186520e-02
-5.254734e-03
1.737540e-03
8.611559e-03
1.515984e-02
2.196696e-02
3.004781e-02
3.983427e-02
5.047200e-02
6.020225e-02
6.762578e-02
7.278943e-02
7.715354e-02
8.248020e-02
8.954258e-02
9.758405e-02
1.048334e-01
1.096296e-01
1.112957e-01
1.101917e-01
1.071320e-01
1.027969e-01
9.757354e-02
9.180927e-02
8.614255e-02
8.150089e-02
7.863753e-02
7.761110e-02
7.781253e-02
7.859339e-02
7.984974e-02
8.198438e-02
8.534459e-02
8.964598e-02
9.383363e-02
9.659873e-02
9.735747e-02
9.697007e-02
9.743728e-02
1.006261e-01
1.070283e-01
1.155462e-01
1.243430e-01
1.319836e-01
1.381076e-01
1.433571e-01
1.487412e-01
1.548855e-01
1.616102e-01
1.680411e-01
1.731459e-01
1.763563e-01
1.779025e-01
1.786876e-01
1.797732e-01
1.817572e-01
1.844658e-01
1.872102e-01
1.893491e-01
1.906417e-01
1.911549e-01
1.908475e-01
1.891619e-01
1.850694e-01
1.777282e-01
1.672282e-01
1.546687e-01
1.414473e-01
1.283870e-01
1.154072e-01
1.019137e-01
8.747858e-02
7.222426e-02
5.669068e-02
4.146316e-02
2.695661e-02
1.340483e-02
8.222285e-04
-1.109619e-02
-2.286204e-02
-3.472247e-02
-4.614544e-02
-5.582112e-02
-6.239779e-02
-6.545014e-02
-6.583364e-02
-6.510873e-02
-6.461270e-02
-6.501649e-02
-6.658123e-02
-6.960308e-02
-7.447335e-02
-8.133804e-02
-8.985911e-02
-9.942394e-02
-1.094437e-01
-1.191418e-01
-1.270674e-01
-1.313956e-01
-1.314137e-01
-1.289493e-01
-1.280074e-01
-1.323944e-01
-1.430888e-01
-1.575813e-01
-1.718371e-01
-1.832451e-01
-1.920740e-01
-2.004676e-01
-2.103390e-01
-2.221750e-01
-2.353724e-01
-2.492111e-01
-2.634254e-01
-2.780846e-01
-2.930802e-01
-3.076977e-01
-3.207178e-01
-3.311529e-01
-3.391553e-01
-3.463491e-01
-3.551818e-01
-3.676126e-01
-3.840332e-01
-4.032053e-01
-4.231523e-01
-4.421678e-01
-4.592613e-01
-4.741016e-01
-4.868314e-01
-4.978501e-01
-5.075248e-01
-5.160390e-01
-5.236339e-01
-5.309950e-01
-5.390883e-01
-5.482592e-01
-5.575549e-01
-5.653680e-01
-5.709909e-01
-5.753750e-01
-5.801486e-01
-5.858961e-01
-5.914630e-01
-5.948863e-01
-5.949555e-01
-5.920594e-01
-5.878576e-01
-5.842637e-01
-5.824873e-01
-5.826538e-01
-5.841152e-01
-5.860696e-01
-5.878887e-01
-5.889542e-01
-5.884772e-01
-5.858442e-01
-5.813102e-01
-5.762330e-01
-5.723959e-01
-5.709052e-01
-5.715285e-01
-5.728616e-01
-5.730956e-01
-5.709449e-01
-5.662976e-01
-5.602047e-01
-5.541594e-01
-5.491791e-01
-5.453707e-01
-5.421710e-01
-5.389189e-01
-5.353614e-01
-5.318521e-01
-5.291055e-01
-5.275651e-01
-5.267658e-01
-5.252381e-01
-5.212382e-01
-5.139260e-01
-5.040603e-01
-4.935090e-01
-4.838701e-01
-4.753586e-01
-4.669233e-01
-4.574172e-01
-4.466805e-01
-4.356164e-01
-4.254538e-01
-4.170905e-01
-4.110426e-01
-4.077223e-01
-4.074611e-01
-4.101350e-01
-4.148826e-01
-4.204314e-01
-4.258654e-01
-4.311074e-01
-4.366629e-01
-4.428978e-01
-4.494699e-01
-4.553177e-01
-4.591743e-01
-4.602593e-01
-4.587933e-01
-4.561743e-01
-4.547179e-01
-4.568304e-01
-4.637981e-01
-4.748974e-01
-4.875739e-01
-4.986855e-01
-5.059950e-01
-5.090250e-01
-5.089898e-01
-5.080116e-01
-5.079674e-01
-5.094663e-01
-5.116374e-01
-5.130170e-01
-5.129042e-01
-5.120558e-01
-5.121697e-01
-5.146324e-01
-5.194791e-01
-5.252589e-01
-5.299448e-01
-5.323564e-01
-5.330679e-01
-5.340284e-01
-5.371646e-01
-5.430454e-01
-5.504879e-01
-5.572242e-01
-5.611855e-01
-5.616909e-01
-5.598657e-01
-5.581184e-01
-5.590594e-01
-5.643122e-01
-5.735835e-01
-5.845732e-01
-5.941853e-01
-6.004342e-01
-6.035125e-01
-6.051267e-01
-6.068442e-01
-6.089513e-01
-6.105615e-01
-6.105849e-01
-6.087419e-01
-6.059915e-01
-6.040987e-01
-6.045442e-01
-6.075443e-01
-6.120194e-01
-6.165454e-01
-6.203704e-01
-6.236009e-01
-6.266564e-01
-6.297841e-01
-6.330744e-01
-6.367537e-01
-6.413251e-01
-6.473368e-01
-6.548945e-01
-6.632740e-01
-6.709772e-01
-6.762918e-01
-6.780698e-01
-6.762928e-01
-6.721308e-01
-6.674360e-01
-6.638302e-01
-6.618747e-01
-6.609539e-01
-6.600345e-01
-6.586555e-01
-6.572577e-01
-6.566203e-01
-6.570700e-01
-6.582467e-01
-6.594974e-01
-6.604096e-01
-6.611407e-01
-6.624267e-01
-6.650953e-01
-6.691519e-01
-6.731924e-01
-6.749729e-01
-6.729345e-01
-6.674479e-01
-6.607046e-01
-6.553342e-01
-6.528162e-01
-6.527744e-01
-6.534255e-01
-6.525987e-01
-6.485997e-01
-6.407474e-01
-6.297785e-01
-6.179298e-01
-6.081184e-01
-6.022568e-01
-5.998967e-01
-5.985077e-01
-5.953250e-01
-5.892391e-01
-5.812050e-01
-5.730916e-01
-5.662603e-01
-5.610427e-01
-5.570623e-01
-5.536418e-01
-5.499367e-01
-5.449989e-01
-5.379937e-01
-5.285736e-01
-5.172617e-01
-5.055738e-01
-4.956357e-01
-4.893709e-01
-4.876859e-01
-4.901009e-01
-4.949618e-01
-5.000827e-01
-5.036195e-01
-5.049398e-01
-5.050106e-01
-5.058105e-01
-5.089992e-01
-5.149186e-01
-5.226984e-01
-5.310025e-01
-5.385032e-01
-5.439704e-01
-5.464554e-01
-5.456388e-01
-5.419720e-01
-5.364836e-01
-5.304555e-01
-5.251017e-01
-5.212435e-01
-5.190958e-01
-5.183697e-01
-5.186237e-01
-5.194627e-01
-5.203650e-01
-5.204852e-01
-5.189134e-01
-5.153080e-01
-5.103376e-01
-5.055665e-01
-5.028272e-01
-5.032975e-01
-5.067256e-01
-5.114736e-01
-5.156362e-01
-5.184856e-01
-5.209843e-01
-5.248117e-01
-5.306994e-01
-5.375424e-01
-5.430775e-01
-5.455317e-01
-5.448398e-01
-5.424600e-01
-5.400351e-01
-5.381502e-01
-5.362648e-01
-5.336519e-01
-5.302572e-01
-5.267953e-01
-5.243275e-01
-5.238320e-01
-5.259522e-01
-5.308156e-01
-5.378336e-01
-5.456133e-01
-5.523003e-01
-5.564557e-01
-5.579772e-01
-5.582688e-01
-5.593684e-01
-5.626379e-01
-5.679927e-01
-5.741414e-01
-5.794824e-01
-5.829456e-01
-5.843642e-01
-5.843857e-01
-5.840523e-01
-5.841384e-01
-5.845297e-01
-5.841292e-01
-5.814561e-01
-5.754533e-01
-5.659189e-01
-5.535105e-01
-5.395658e-01
-5.257910e-01
-5.137904e-01
-5.046269e-01
-4.986243e-01
-4.954020e-01
-4.940395e-01
-4.933418e-01
-4.922132e-01
-4.900254e-01
-4.866864e-01
-4.822446e-01
-4.764314e-01
-4.688448e-01
-4.598710e-01
-4.514086e-01
-4.462701e-01
-4.462765e-01
-4.505723e-01
-4.558477e-01
-4.584812e-01
-4.567945e-01
-4.516633e-01
-4.453713e-01
-4.399127e-01
-4.359497e-01
-4.328828e-01
-4.297390e-01
-4.262008e-01
-4.231196e-01
-4.221839e-01
-4.249023e-01
-4.315057e-01
-4.404668e-01
-4.489850e-01
-4.541935e-01
-4.544777e-01
-4.503611e-01
-4.445913e-01
-4.411733e-01
-4.434905e-01
-4.524253e-01
-4.657788e-01
-4.795640e-01
-4.903026e-01
-4.967084e-01
-4.998424e-01
-5.021178e-01
-5.060512e-01
-5.132667e-01
-5.238480e-01
-5.362186e-01
-5.477991e-01
-5.562704e-01
-5.607156e-01
-5.619019e-01
-5.615035e-01
-5.607498e-01
-5.594466e-01
-5.562168e-01
-5.498957e-01
-5.408547e-01
-5.308759e-01
-5.215326e-01
-5.126345e-01
-5.023667e-01
-4.890424e-01
-4.727085e-01
-4.550420e-01
-4.377965e-01
-4.214355e-01
-4.051560e-01
-3.880096e-01
-3.699464e-01
-3.519214e-01
-3.350686e-01
-3.196471e-01
-3.046560e-01
-2.885191e-01
-2.703285e-01
-2.506186e-01
-2.311162e-01
-2.139162e-01
-2.008630e-01
-1.932500e-01
-1.914072e-01
-1.942412e-01
-1.994646e-01
-2.047942e-01
-2.091857e-01
-2.129002e-01
-2.163656e-01
-2.190391e-01
-2.193652e-01
-2.157813e-01
-2.078462e-01
-1.966433e-01
-1.842568e-01
-1.727340e-01
-1.632128e-01
-1.557394e-01
-1.497868e-01
-1.449641e-01
-1.413492e-01
-1.393051e-01
-1.389972e-01
-1.398835e-01
-1.405188e-01
-1.390650e-01
-1.343965e-01
-1.269044e-01
-1.181605e-01
-1.097723e-01
-1.026202e-01
-9.700942e-02
-9.310240e-02
-9.100743e-02
-9.076288e-02
-9.255372e-02
-9.679588e-02
-1.036250e-01
-1.121483e-01
-1.203796e-01
-1.262076e-01
-1.286422e-01
-1.282341e-01
-1.263473e-01
-1.239906e-01
-1.211756e-01
-1.172024e-01
-1.114663e-01
-1.040572e-01
-9.579011e-02
-8.785920e-02
-8.144067e-02
-7.728642e-02
-7.525394e-02
-7.408884e-02
-7.195591e-02
-6.760819e-02
-6.133534e-02
-5.493102e-02
-5.074893e-02
-5.057532e-02
-5.499957e-02
-6.344102e-02
-7.455003e-02
-8.668707e-02
-9.844522e-02
-1.092014e-01
-1.193397e-01
-1.297780e-01
-1.411097e-01
-1.531719e-01
-1.653843e-01
-1.773573e-01
-1.891263e-01
-2.009193e-01
-2.128275e-01
-2.247400e-01
-2.365950e-01
-2.486568e-01
-2.613898e-01
-2.748448e-01
-2.881386e-01
-2.997845e-01
-3.088173e-01
-3.157117e-01
-3.222032e-01
-3.301851e-01
-3.406371e-01
-3.533380e-01
-3.673488e-01
-3.816356e-01
-3.952440e-01
-4.071797e-01
-4.167270e-01
-4.243175e-01
-4.319076e-01
-4.419242e-01
-4.554311e-01
-4.712564e-01
-4.869358e-01
-5.005585e-01
-5.120118e-01
-5.229096e-01
-5.354106e-01
-5.506249e-01
-5.675948e-01
-5.837088e-01
-5.964969e-01
-6.055941e-01
-6.133314e-01
-6.233472e-01
-6.381474e-01
-6.574044e-01
-6.782348e-01
-6.972231e-01
-7.126998e-01
-7.255965e-01
-7.382813e-01
-7.524041e-01
-7.675644e-01
-7.818020e-01
-7.933319e-01
-8.020408e-01
-8.096330e-01
-8.184464e-01
-8.299062e-01
-8.437033e-01
-8.581407e-01
-8.712630e-01
-8.819126e-01
-8.900197e-01
-8.961347e-01
-9.008931e-01
-9.049817e-01
-9.093418e-01
-9.149402e-01
-9.221039e-01
-9.301634e-01
-9.378995e-01
-9.444093e-01
-9.496631e-01
-9.544678e-01
-9.600336e-01
-9.673469e-01
-9.764265e-01
-9.857839e-01
-9.926802e-01
-9.943704e-01
-9.895876e-01
-9.791333e-01
-9.651772e-01
-9.500128e-01
-9.353180e-01
-9.222054e-01
-9.115204e-01
-9.038805e-01
-8.995176e-01
-8.981750e-01
-8.991028e-01
-9.011277e-01
-9.028813e-01
-9.031959e-01
-9.014463e-01
-8.975800e-01
-8.918474e-01
-8.845177e-01
-8.758375e-01
-8.662200e-01
-8.563891e-01
-8.471629e-01
-8.388946e-01
-8.310826e-01
-8.226240e-01
-8.125207e-01
-8.004743e-01
-7.871219e-01
-7.739010e-01
-7.624733e-01
-7.538793e-01
-7.480079e-01
-7.437921e-01
-7.398796e-01
-7.352111e-01
-7.292541e-01
-7.220513e-01
-7.141766e-01
-7.064145e-01
-6.992026e-01
-6.923846e-01
-6.856171e-01
-6.789808e-01
-6.731047e-01
-6.686721e-01
-6.657285e-01
-6.633329e-01
-6.598909e-01
-6.540404e-01
-6.454393e-01
-6.348514e-01
-6.236056e-01
-6.129989e-01
-6.039565e-01
-5.967957e-01
-5.909784e-01
-5.851394e-01
-5.776993e-01
-5.677682e-01
-5.555567e-01
-5.418691e-01
-5.271641e-01
-5.111640e-01
-4.934827e-01
-4.746313e-01
-4.562560e-01
-4.402374e-01
-4.274764e-01
-4.174064e-01
-4.084560e-01
-3.989744e-01
-3.880953e-01
-3.761652e-01
-3.644573e-01
-3.542453e-01
-3.458248e-01
-3.381856e-01
-3.295966e-01
-3.187171e-01
-3.054529e-01
-2.909530e-01
-2.767984e-01
-2.639890e-01
-2.523773e-01
-2.408436e-01
-2.281093e-01
-2.137758e-01
-1.989000e-01
-1.854965e-01
-1.751381e-01
-1.677348e-01
-1.615526e-01
-1.545123e-01
-1.457648e-01
-1.363373e-01
-1.283672e-01
-1.234885e-01
-1.215459e-01
-1.205460e-01
-1.178463e-01
-1.117429e-01
-1.024163e-01
-9.168398e-02
-8.185983e-02
-7.458435e-02
-7.024870e-02
-6.799304e-02
-6.605486e-02
-6.245140e-02
-5.589094e-02
-4.641728e-02
-3.531444e-02
-2.436503e-02
-1.499796e-02
-7.796997e-03
-2.520819e-03
1.523547e-03
5.063483e-03
8.600596e-03
1.233194e-02
1.625054e-02
2.037378e-02
2.487259e-02
2.988318e-02
3.511610e-02
3.964850e-02
4.216762e-02
4.159933e-02
3.776544e-02
3.160041e-02
2.473115e-02
1.876764e-02
1.481596e-02
1.333697e-02
1.417185e-02
1.660194e-02
1.937408e-02
2.072099e-02
1.865689e-02
1.179972e-02
4.034485e-04
-1.326412e-02
-2.583042e-02
-3.460717e-02
-3.896311e-02
-4.027313e-02
-4.069028e-02
-4.188738e-02
-4.459488e-02
-4.878598e-02
-5.395779e-02
-5.940705e-02
-6.471187e-02
-7.017594e-02
-7.660743e-02
-8.442766e-02
-9.305002e-02
-1.012920e-01
-1.083628e-01
-1.143429e-01
-1.197972e-01
-1.251059e-01
-1.301681e-01
-1.346221e-01
-1.383496e-01
-1.418744e-01
-1.462529e-01
-1.523625e-01
-1.601029e-01
-1.683189e-01
-1.756214e-01
-1.813542e-01
-1.859113e-01
-1.903731e-01
-1.958987e-01
-2.031844e-01
-2.121413e-01
-2.219148e-01
-2.312518e-01
-2.390127e-01
-2.445734e-01
-2.480033e-01
-2.500716e-01
-2.521179e-01
-2.557180e-01
-2.620763e-01
-2.713158e-01
-2.821517e-01
-2.924242e-01
-3.003234e-01
-3.053530e-01
-3.082124e-01
-3.099214e-01
-3.112914e-01
-3.132081e-01
-3.169897e-01
-3.239092e-01
-3.340796e-01
-3.458790e-01
-3.566862e-01
-3.643563e-01
-3.681840e-01
-3.688194e-01
-3.677422e-01
-3.669859e-01
-3.688654e-01
-3.750346e-01
-3.851047e-01
-3.961250e-01
-4.039444e-01
-4.058648e-01
-4.025892e-01
-3.977517e-01
-3.953011e-01
-3.969127e-01
-4.015581e-01
-4.073228e-01
-4.134978e-01
-4.208728e-01
-4.300971e-01
-4.399669e-01
-4.475763e-01
-4.503731e-01
-4.482448e-01
-4.437627e-01
-4.404807e-01
-4.407825e-01
-4.448209e-01
-4.509556e-01
-4.570193e-01
-4.614961e-01
-4.640813e-01
-4.655083e-01
-4.667887e-01
-4.683477e-01
-4.697450e-01
-4.702248e-01
-4.695172e-01
-4.681402e-01
-4.670821e-01
-4.672664e-01
-4.691516e-01
-4.726154e-01
-4.771711e-01
-4.823678e-01
-4.879985e-01
-4.939029e-01
-4.996212e-01
-5.043486e-01
-5.073557e-01
-5.085767e-01
-5.087911e-01
-5.090517e-01
-5.097650e-01
-5.103642e-01
-5.100015e-01
-5.085118e-01
-5.065062e-01
-5.044675e-01
-5.019722e-01
-4.980882e-01
-4.926137e-01
-4.867387e-01
-4.822392e-01
-4.799213e-01
-4.789557e-01
-4.778144e-01
-4.756782e-01
-4.726857e-01
-4.689504e-01
-4.638132e-01
-4.563459e-01
-4.464667e-01
-4.353049e-01
-4.243580e-01
-4.142907e-01
-4.044947e-01
-3.937183e-01
-3.812253e-01
-3.676648e-01
-3.549622e-01
-3.450885e-01
-3.385746e-01
-3.341627e-01
-3.299784e-01
-3.249383e-01
-3.189600e-01
-3.121998e-01
-3.047322e-01
-2.972128e-01
-2.914664e-01
-2.898274e-01
-2.935512e-01
-3.017665e-01
-3.119210e-01
-3.212294e-01
-3.279251e-01
-3.316540e-01
-3.331441e-01
-3.335180e-01
-3.335924e-01
-3.335699e-01
-3.332755e-01
-3.325220e-01
-3.311305e-01
-3.288157e-01
-3.255089e-01
-3.219595e-01
-3.196971e-01
-3.200437e-01
-3.231155e-01
-3.278163e-01
-3.326322e-01
-3.363154e-01
-3.381067e-01
-3.378987e-01
-3.365301e-01
-3.357209e-01
-3.372112e-01
-3.415531e-01
-3.476059e-01
-3.532924e-01
-3.570300e-01
-3.586562e-01
-3.591784e-01
-3.597371e-01
-3.608057e-01
-3.622841e-01
-3.640907e-01
-3.663534e-01
-3.690105e-01
-3.714899e-01
-3.730000e-01
-3.732560e-01
-3.730610e-01
-3.741350e-01
-3.779885e-01
-3.845277e-01
-3.916725e-01
-3.966210e-01
-3.978984e-01
-3.964701e-01
-3.949563e-01
-3.956939e-01
-3.993796e-01
-4.053203e-01
-4.127046e-01
-4.214483e-01
-4.318321e-01
-4.434963e-01
-4.549886e-01
-4.644509e-01
-4.708844e-01
-4.748692e-01
-4.781042e-01
-4.821162e-01
-4.871563e-01
-4.921724e-01
-4.958905e-01
-4.980913e-01
-4.999733e-01
-5.032372e-01
-5.085693e-01
-5.147917e-01
-5.195171e-01
-5.208365e-01
-5.185438e-01
-5.138657e-01
-5.081982e-01
-5.022398e-01
-4.962232e-01
-4.906391e-01
-4.863947e-01
-4.841141e-01
-4.833209e-01
-4.823994e-01
-4.793862e-01
-4.728811e-01
-4.625185e-01
-4.490079e-01
-4.339168e-01
-4.192456e-01
-4.068543e-01
-3.978719e-01
-3.922339e-01
-3.885657e-01
-3.846154e-01
-3.781959e-01
-3.683237e-01
-3.560184e-01
-3.440660e-01
-3.354527e-01
-3.313301e-01
-3.301361e-01
-3.287396e-01
-3.247492e-01
-3.180691e-01
-3.104291e-01
-3.034982e-01
-2.975249e-01
-2.917638e-01
-2.859438e-01
-2.809598e-01
-2.779466e-01
-2.767523e-01
-2.755283e-01
-2.719580e-01
-2.649319e-01
-2.551713e-01
-2.445508e-01
-2.350172e-01
-2.279106e-01
-2.237502e-01
-2.222152e-01
-2.222379e-01
-2.223422e-01
-2.212757e-01
-2.186803e-01
-2.153478e-01
-2.127868e-01
-2.123314e-01
-2.143847e-01
-2.182579e-01
-2.225938e-01
-2.260221e-01
-2.277140e-01
-2.276419e-01
-2.263826e-01
-2.244786e-01
-2.218393e-01
-2.178395e-01
-2.121451e-01
-2.054968e-01
-1.996589e-01
-1.964804e-01
-1.967272e-01
-1.995348e-01
-2.029273e-01
-2.051096e-01
-2.056690e-01
-2.058430e-01
-2.076319e-01
-2.124059e-01
-2.201059e-01
-2.296305e-01
-2.399159e-01
-2.506620e-01
-2.621443e-01
-2.744952e-01
-2.872700e-01
-2.996450e-01
-3.108391e-01
-3.203191e-01
-3.279115e-01
-3.340435e-01
-3.397979e-01
-3.463661e-01
-3.542103e-01
-3.627441e-01
-3.708721e-01
-3.778919e-01
-3.839791e-01
-3.898815e-01
-3.960983e-01
-4.022563e-01
-4.072443e-01
-4.100040e-01
-4.103820e-01
-4.094754e-01
-4.092001e-01
-4.112004e-01
-4.157589e-01
-4.215818e-01
-4.267261e-01
-4.299344e-01
-4.313089e-01
-4.319191e-01
-4.328862e-01
-4.348162e-01
-4.379130e-01
-4.423214e-01
-4.481118e-01
-4.549424e-01
-4.619890e-01
-4.684869e-01
-4.744559e-01
-4.808255e-01
-4.887213e-01
-4.985520e-01
-5.097543e-01
-5.213287e-01
-5.324789e-01
-5.427465e-01
-5.518155e-01
-5.595111e-01
-5.660424e-01
-5.720989e-01
-5.785893e-01
-5.861905e-01
-5.949497e-01
-6.040771e-01
-6.120445e-01
-6.171226e-01
-6.183033e-01
-6.161100e-01
-6.125620e-01
-6.100403e-01
-6.097890e-01
-6.112981e-01
-6.131120e-01
-6.142235e-01
-6.146663e-01
-6.149143e-01
-6.149733e-01
-6.141611e-01
-6.116888e-01
-6.074005e-01
-6.020123e-01
-5.967231e-01
-5.925939e-01
-5.901079e-01
-5.889436e-01
-5.879058e-01
-5.852618e-01
-5.796512e-01
-5.710742e-01
-5.611116e-01
-5.521211e-01
-5.459901e-01
-5.432474e-01
-5.429519e-01
-5.432923e-01
-5.425015e-01
-5.396351e-01
-5.349353e-01
-5.296865e-01
-5.255850e-01
-5.238612e-01
-5.246290e-01
-5.268412e-01
-5.288112e-01
-5.289415e-01
-5.263080e-01
-5.209767e-01
-5.140335e-01
-5.072132e-01
-5.021029e-01
-4.993156e-01
-4.982009e-01
-4.972396e-01
-4.947695e-01
-4.896532e-01
-4.816890e-01
-4.716631e-01
-4.610078e-01
-4.512116e-01
-4.432319e-01
-4.371437e-01
-4.322609e-01
-4.278151e-01
-4.237548e-01
-4.209296e-01
-4.204377e-01
-4.226899e-01
-4.269080e-01
-4.313287e-01
-4.339434e-01
-4.334228e-01
-4.298179e-01
-4.246099e-01
-4.199592e-01
-4.175575e-01
-4.177953e-01
-4.197562e-01
-4.220236e-01
-4.237032e-01
-4.248252e-01
-4.258424e-01
-4.268371e-01
-4.273045e-01
-4.267288e-01
-4.253101e-01
-4.239823e-01
-4.236016e-01
-4.241488e-01
-4.248050e-01
-4.248102e-01
-4.242448e-01
-4.240067e-01
-4.249922e-01
-4.271798e-01
-4.294111e-01
-4.300380e-01
-4.278459e-01
-4.225271e-01
-4.145312e-01
-4.047325e-01
-3.943410e-01
-3.848476e-01
-3.774910e-01
-3.724573e-01
-3.687290e-01
-3.648854e-01
-3.599746e-01
-3.536494e-01
-3.458874e-01
-3.369660e-01
-3.275588e-01
-3.184053e-01
-3.096850e-01
-3.008231e-01
-2.910609e-01
-2.802991e-01
-2.694413e-01
-2.598624e-01
-2.523266e-01
-2.462276e-01
-2.398891e-01
-2.317596e-01
-2.215318e-01
-2.103548e-01
-2.001042e-01
-1.923553e-01
-1.877739e-01
-1.861109e-01
-1.864365e-01
-1.873499e-01
-1.873822e-01
-1.857587e-01
-1.830652e-01
-1.810940e-01
-1.817041e-01
-1.854326e-01
-1.909718e-01
-1.959795e-01
-1.985194e-01
-1.979480e-01
-1.947943e-01
-1.900924e-01
-1.847914e-01
-1.794996e-01
-1.744994e-01
-1.698264e-01
-1.653236e-01
-1.608279e-01
-1.565237e-01
-1.530647e-01
-1.510754e-01
-1.503371e-01
-1.495459e-01
-1.471414e-01
-1.426108e-01
-1.370339e-01
-1.322247e-01
-1.291104e-01
-1.267673e-01
-1.230164e-01
-1.160810e-01
-1.058335e-01
-9.360342e-02
-8.092160e-02
-6.845048e-02
-5.583999e-02
-4.223494e-02
-2.683026e-02
-9.172087e-03
1.078775e-02
3.270644e-02
5.579212e-02
7.882770e-02
1.005403e-01
1.201655e-01
1.376376e-01
1.531223e-01
1.664037e-01
1.769043e-01
1.843483e-01
1.892096e-01
1.923781e-01
1.945692e-01
1.962988e-01
1.982963e-01
2.014722e-01
2.061268e-01
2.112296e-01
2.147962e-01
2.153282e-01
2.130992e-01
2.100453e-01
2.082843e-01
2.086071e-01
2.102208e-01
2.116513e-01
2.116869e-01
2.096468e-01
2.052543e-01
1.986188e-01
1.902729e-01
1.809157e-01
1.709011e-01
1.600111e-01
1.479667e-01
1.353542e-01
1.239291e-01
1.155835e-01
1.106283e-01
1.070594e-01
1.018947e-01
9.376116e-02
8.442571e-02
7.762687e-02
7.601525e-02
7.886191e-02
8.251179e-02
8.308797e-02
7.914652e-02
7.232876e-02
6.583949e-02
6.211076e-02
6.131620e-02
6.157829e-02
6.047735e-02
5.665397e-02
5.037996e-02
4.286879e-02
3.512836e-02
2.740822e-02
1.954774e-02
1.165970e-02
4.441222e-03
-1.118453e-03
-4.351716e-03
-5.351755e-03
-4.916145e-03
-4.094524e-03
-3.707221e-03
-4.098187e-03
-5.146302e-03
-6.469643e-03
-7.760620e-03
-9.096170e-03
-1.096670e-02
-1.391550e-02
-1.803717e-02
-2.280575e-02
-2.749604e-02
-3.186919e-02
-3.637118e-02
-4.148169e-02
-4.680264e-02
-5.092463e-02
-5.243367e-02
-5.119927e-02
-4.860963e-02
-4.639560e-02
-4.517194e-02
-4.410663e-02
-4.194181e-02
-3.836926e-02
-3.461103e-02
-3.275176e-02
-3.427014e-02
-3.884383e-02
-4.441726e-02
-4.856958e-02
-5.004995e-02
-4.915731e-02
-4.683749e-02
-4.368895e-02
-3.993216e-02
-3.605738e-02
-3.309734e-02
-3.208984e-02
-3.327176e-02
-3.576922e-02
-3.808281e-02
-3.905047e-02
-3.858038e-02
-3.758761e-02
-3.719620e-02
-3.780454e-02
-3.863578e-02
-3.807179e-02
-3.465501e-02
-2.820030e-02
-2.019171e-02
-1.296217e-02
-8.130468e-03
-5.574846e-03
-3.796635e-03
-1.149555e-03
3.274061e-03
9.527369e-03
1.692197e-02
2.405460e-02
2.922677e-02
3.152012e-02
3.168373e-02
3.176122e-02
3.360046e-02
3.752788e-02
4.229266e-02
4.628839e-02
4.900413e-02
5.141225e-02
5.495521e-02
6.019189e-02
6.643735e-02
7.251824e-02
7.757579e-02
8.106930e-02
8.234260e-02
8.072814e-02
7.634606e-02
7.054815e-02
6.513158e-02
6.096587e-02
5.750438e-02
5.366858e-02
4.910277e-02
4.451313e-02
4.081679e-02
3.798465e-02
3.470149e-02
2.914568e-02
2.018608e-02
8.079756e-03
-5.667594e-03
-1.897918e-02
-2.994123e-02
-3.736596e-02
-4.126036e-02
-4.319027e-02
-4.609152e-02
-5.302864e-02
-6.525048e-02
-8.092837e-02
-9.588503e-02
-1.061821e-01
-1.108073e-01
-1.123431e-01
-1.149028e-01
-1.208505e-01
-1.289931e-01
-1.357973e-01
-1.385219e-01
-1.374368e-01
-1.352890e-01
-1.348588e-01
-1.369848e-01
-1.405138e-01
-1.437541e-01
-1.459895e-01
-1.478523e-01
-1.504027e-01
-1.538638e-01
-1.572140e-01
-1.590091e-01
-1.586964e-01
-1.573008e-01
-1.569172e-01
-1.593581e-01
-1.649373e-01
-1.723154e-01
-1.794783e-01
-1.849272e-01
-1.881957e-01
-1.897518e-01
-1.907970e-01
-1.929533e-01
-1.974378e-01
-2.038849e-01
-2.098325e-01
-2.118051e-01
-2.076070e-01
-1.980750e-01
-1.867034e-01
-1.773477e-01
-1.718458e-01
-1.693004e-01
-1.672796e-01
-1.637577e-01
-1.582509e-01
-1.514596e-01
-1.440997e-01
-1.362478e-01
-1.278210e-01
-1.195513e-01
-1.132507e-01
-1.107853e-01
-1.124656e-01
-1.163281e-01
-1.191314e-01
-1.183065e-01
-1.132377e-01
-1.050573e-01
-9.560161e-02
-8.655051e-02
-7.902385e-02
-7.340059e-02
-6.938768e-02
-6.651244e-02
-6.477585e-02
-6.483231e-02
-6.736508e-02
-7.207984e-02
-7.723069e-02
-8.029923e-02
-7.952134e-02
-7.517088e-02
-6.954416e-02
-6.549897e-02
-6.461389e-02
-6.645725e-02
-6.942668e-02
-7.213666e-02
-7.408185e-02
-7.536196e-02
-7.617424e-02
-7.671360e-02
-7.748764e-02
-7.955020e-02
-8.418460e-02
-9.215525e-02
-1.032157e-01
-1.163559e-01
-1.304734e-01
-1.447831e-01
-1.587476e-01
-1.718792e-01
-1.837629e-01
-1.942458e-01
-2.035239e-01
-2.120055e-01
-2.200606e-01
-2.278411e-01
-2.353082e-01
-2.424795e-01
-2.496780e-01
-2.574468e-01
-2.660340e-01
-2.748255e-01
-2.823180e-01
-2.868892e-01
-2.878940e-01
-2.861496e-01
-2.832780e-01
-2.805091e-01
-2.781323e-01
-2.759365e-01
-2.737659e-01
-2.714303e-01
-2.683371e-01
-2.636090e-01
-2.567451e-01
-2.482226e-01
-2.394400e-01
-2.319046e-01
-2.262499e-01
-2.219750e-01
-2.181699e-01
-2.144764e-01
-2.113053e-01
-2.091413e-01
-2.076905e-01
-2.057588e-01
-2.020691e-01
-1.963816e-01
-1.899710e-01
-1.849750e-01
-1.830291e-01
-1.841698e-01
-1.867419e-01
-1.883081e-01
-1.869852e-01
-1.824666e-01
-1.762121e-01
-1.707301e-01
-1.682827e-01
-1.696511e-01
-1.737425e-01
-1.784693e-01
-1.823515e-01
-1.855084e-01
-1.891512e-01
-1.941055e-01
-1.997900e-01
-2.045447e-01
-2.068911e-01
-2.065589e-01
-2.044910e-01
-2.020271e-01
-2.001302e-01
-1.993023e-01
-1.999884e-01
-2.027196e-01
-2.076298e-01
-2.138142e-01
-2.192457e-01
-2.214699e-01
-2.187706e-01
-2.112247e-01
-2.009459e-01
-1.911165e-01
-1.842657e-01
-1.809448e-01
-1.796344e-01
-1.777379e-01
-1.729532e-01
-1.643900e-01
-1.529565e-01
-1.407450e-01
-1.296887e-01
-1.203080e-01
-1.113867e-01
-1.009054e-01
-8.769113e-02
-7.255068e-02
-5.796172e-02
-4.661735e-02
-3.996696e-02
-3.760611e-02
-3.765808e-02
-3.790546e-02
-3.710658e-02
-3.561208e-02
-3.479350e-02
-3.581155e-02
-3.871204e-02
-4.236346e-02
-4.510648e-02
-4.564494e-02
-4.363851e-02
-3.973018e-02
-3.519729e-02
-3.157426e-02
-3.036077e-02
-3.268820e-02
-3.888710e-02
-4.822271e-02
-5.918223e-02
-7.026344e-02
-8.066668e-02
-9.036023e-02
-9.961412e-02
-1.085532e-01
-1.171457e-01
-1.255354e-01
-1.342290e-01
-1.437413e-01
-1.538840e-01
-1.634073e-01
-1.705368e-01
-1.741587e-01
-1.747256e-01
-1.740295e-01
-1.739131e-01
-1.749384e-01
-1.760359e-01
-1.753230e-01
-1.715505e-01
-1.652331e-01
-1.585130e-01
-1.537061e-01
-1.517464e-01
-1.517579e-01
-1.517047e-01
-1.493131e-01
-1.429226e-01
-1.323412e-01
-1.193550e-01
-1.071756e-01
-9.877998e-02
-9.522409e-02
-9.520855e-02
-9.609202e-02
-9.535905e-02
-9.154893e-02
-8.453697e-02
-7.546882e-02
-6.628774e-02
-5.874176e-02
-5.341986e-02
-4.963811e-02
-4.621941e-02
-4.240260e-02
-3.824431e-02
-3.443269e-02
-3.169411e-02
-3.012099e-02
-2.895306e-02
-2.713728e-02
-2.423897e-02
-2.083107e-02
-1.804028e-02
-1.680074e-02
-1.744997e-02
-1.970923e-02
-2.276707e-02
-2.537675e-02
-2.608325e-02
-2.367110e-02
-1.779491e-02
-9.508863e-03
-1.159492e-03
4.669126e-03
6.642613e-03
5.446201e-03
3.161172e-03
1.847539e-03
2.583147e-03
5.504373e-03
1.029981e-02
1.645139e-02
2.328466e-02
3.035090e-02
3.805047e-02
4.762627e-02
6.009290e-02
7.495066e-02
8.998346e-02
1.024920e-01
1.110118e-01
1.161221e-01
1.197657e-01
1.238610e-01
1.295659e-01
1.376634e-01
1.491521e-01
1.648716e-01
1.842544e-01
2.045853e-01
2.218469e-01
2.326729e-01
2.359523e-01
2.331067e-01
2.271718e-01
2.214512e-01
2.184597e-01
2.194052e-01
2.240145e-01
2.305008e-01
2.358679e-01
2.369622e-01
2.321659e-01
2.226859e-01
2.122496e-01
2.052115e-01
2.043569e-01
2.097173e-01
2.187829e-01
2.277094e-01
2.328831e-01
2.322565e-01
2.260380e-01
2.165990e-01
2.076787e-01
2.030633e-01
2.050917e-01
2.136011e-01
2.259280e-01
2.381276e-01
2.468256e-01
2.505679e-01
2.498035e-01
2.458144e-01
2.398526e-01
2.332487e-01
2.278863e-01
2.259595e-01
2.288387e-01
2.359240e-01
2.445120e-01
2.509438e-01
2.523007e-01
2.475551e-01
2.377227e-01
2.254157e-01
2.142346e-01
2.078156e-01
2.083233e-01
2.151163e-01
2.248282e-01
2.331094e-01
2.367722e-01
2.348593e-01
2.283732e-01
2.195228e-01
2.111471e-01
2.060535e-01
2.058593e-01
2.098018e-01
2.146316e-01
2.161193e-01
2.113968e-01
2.006183e-01
1.868602e-01
1.743683e-01
1.663228e-01
1.635225e-01
1.646038e-01
1.673071e-01
1.696857e-01
1.704269e-01
1.684563e-01
1.628226e-01
1.534720e-01
1.421927e-01
1.323444e-01
1.269731e-01
1.266695e-01
1.291313e-01
1.309615e-01
1.301118e-01
1.268400e-01
1.226562e-01
1.186373e-01
1.147454e-01
1.104988e-01
1.060712e-01
1.027194e-01
1.021983e-01
1.056942e-01
1.130631e-01
1.227672e-01
1.323845e-01
1.393911e-01
1.420316e-01
1.400902e-01
1.351831e-01
1.302118e-01
1.280548e-01
1.301167e-01
1.355287e-01
1.414942e-01
1.447059e-01
1.431631e-01
1.373322e-01
1.297874e-01
1.234252e-01
1.195029e-01
1.170118e-01
1.138356e-01
1.086419e-01
1.019130e-01
9.543948e-02
9.102265e-02
8.957372e-02
9.095706e-02
9.407275e-02
9.699405e-02
9.765100e-02
9.507641e-02
9.015108e-02
8.495193e-02
8.122969e-02
7.938970e-02
7.870635e-02
7.827653e-02
7.769347e-02
7.694533e-02
7.590474e-02
7.408256e-02
7.094762e-02
6.660003e-02
6.226422e-02
5.999167e-02
6.144943e-02
6.670050e-02
7.425131e-02
8.245309e-02
9.086541e-02
1.002734e-01
1.114901e-01
1.242000e-01
1.369506e-01
1.482786e-01
1.578894e-01
1.668050e-01
1.764396e-01
1.875234e-01
1.997839e-01
2.125028e-01
2.253085e-01
2.384412e-01
2.522520e-01
2.663725e-01
2.793476e-01
2.892497e-01
2.949253e-01
2.968195e-01
2.966134e-01
2.959364e-01
2.951718e-01
2.933002e-01
2.889246e-01
2.816205e-01
2.724066e-01
2.629303e-01
2.542227e-01
2.462750e-01
2.387685e-01
2.320361e-01
2.271053e-01
2.247213e-01
2.244156e-01
2.246739e-01
2.240879e-01
2.223584e-01
2.202658e-01
2.188440e-01
2.186374e-01
2.195186e-01
2.209010e-01
2.220905e-01
2.226943e-01
2.229559e-01
2.237630e-01
2.261913e-01
2.307426e-01
2.367872e-01
2.428510e-01
2.478101e-01
2.519965e-01
2.570164e-01
2.643384e-01
2.740389e-01
2.848441e-01
2.951784e-01
3.040915e-01
3.114407e-01
3.175909e-01
3.231341e-01
3.287646e-01
3.351233e-01
3.425341e-01
3.508812e-01
3.598389e-01
3.692061e-01
3.789280e-01
3.888699e-01
3.987977e-01
4.086629e-01
4.187931e-01
4.296952e-01
4.415991e-01
4.540749e-01
4.660669e-01
4.764812e-01
4.849677e-01
4.921920e-01
4.992982e-01
5.070742e-01
5.155373e-01
5.240546e-01
5.316465e-01
5.374149e-01
5.412471e-01
5.443687e-01
5.488843e-01
5.562528e-01
5.659105e-01
5.753741e-01
5.818646e-01
5.841472e-01
5.832106e-01
5.814795e-01
5.813039e-01
5.837608e-01
5.884583e-01
5.943251e-01
6.005906e-01
6.070526e-01
6.135383e-01
6.192974e-01
6.230520e-01
6.237616e-01
6.215088e-01
6.177244e-01
6.144702e-01
6.133255e-01
6.147214e-01
6.180304e-01
6.220749e-01
6.256315e-01
6.277945e-01
6.282831e-01
6.276937e-01
6.273618e-01
6.285117e-01
6.311361e-01
6.336710e-01
6.339305e-01
6.305524e-01
6.238037e-01
6.152624e-01
6.067447e-01
5.992248e-01
5.923762e-01
5.849812e-01
5.759631e-01
5.653610e-01
5.545198e-01
5.452968e-01
5.388841e-01
5.351969e-01
5.332440e-01
5.319224e-01
5.303506e-01
5.276346e-01
5.228039e-01
5.153328e-01
5.057278e-01
4.955045e-01
4.865027e-01
4.799261e-01
4.755952e-01
4.719497e-01
4.670265e-01
4.598304e-01
4.510257e-01
4.423968e-01
4.355216e-01
4.305962e-01
4.261581e-01
4.198881e-01
4.099918e-01
3.962528e-01
3.801936e-01
3.645136e-01
3.521940e-01
3.453337e-01
3.439514e-01
3.456649e-01
3.469029e-01
3.448164e-01
3.382902e-01
3.276032e-01
3.137309e-01
2.982078e-01
2.833862e-01
2.723758e-01
2.682730e-01
2.728428e-01
2.852270e-01
3.014609e-01
3.154533e-01
3.213736e-01
3.163096e-01
3.015467e-01
2.816412e-01
2.620013e-01
2.465307e-01
2.364415e-01
2.303944e-01
2.255824e-01
2.192531e-01
2.100557e-01
1.985244e-01
1.864250e-01
1.754967e-01
1.665497e-01
1.594218e-01
1.534802e-01
1.480787e-01
1.427646e-01
1.373538e-01
1.318845e-01
1.263810e-01
1.205913e-01
1.139837e-01
1.060508e-01
9.671128e-02
8.657258e-02
7.686470e-02
6.896726e-02
6.373478e-02
6.104324e-02
5.983166e-02
5.857841e-02
5.597112e-02
5.148087e-02
4.553004e-02
3.914086e-02
3.337704e-02
2.902079e-02
2.655438e-02
2.619493e-02
2.781205e-02
3.079878e-02
3.414604e-02
3.689931e-02
3.874616e-02
4.019393e-02
4.215904e-02
4.534257e-02
4.980001e-02
5.483307e-02
5.926660e-02
6.208129e-02
6.296180e-02
6.224900e-02
6.048210e-02
5.822332e-02
5.635564e-02
5.629232e-02
5.957740e-02
6.703735e-02
7.815766e-02
9.124697e-02
1.043327e-01
1.161368e-01
1.264378e-01
1.356631e-01
1.441829e-01
1.519385e-01
1.585872e-01
1.638548e-01
1.678079e-01
1.709734e-01
1.741397e-01
1.777433e-01
1.813280e-01
1.837794e-01
1.842601e-01
1.829386e-01
1.808021e-01
1.788232e-01
1.773799e-01
1.764273e-01
1.759912e-01
1.762303e-01
1.769588e-01
1.772763e-01
1.759499e-01
1.724261e-01
1.675460e-01
1.630846e-01
1.603186e-01
1.588619e-01
1.568179e-01
1.520955e-01
1.437810e-01
1.326343e-01
1.206988e-01
1.106148e-01
1.049847e-01
1.056242e-01
1.125866e-01
1.234584e-01
1.337981e-01
1.390540e-01
1.370765e-01
1.294660e-01
1.205310e-01
1.144611e-01
1.128430e-01
1.143062e-01
1.162201e-01
1.168092e-01
1.160482e-01
1.149737e-01
1.143646e-01
1.140260e-01
1.131710e-01
1.114078e-01
1.093592e-01
1.082734e-01
1.089419e-01
1.109511e-01
1.129270e-01
1.134499e-01
1.118869e-01
1.086906e-01
1.050592e-01
1.021651e-01
1.005246e-01
1.000042e-01
1.003421e-01
1.015830e-01
1.039826e-01
1.074992e-01
1.114375e-01
1.146979e-01
1.164491e-01
1.166111e-01
1.157934e-01
1.149016e-01
1.147617e-01
1.158439e-01
1.180415e-01
1.205772e-01
1.221888e-01
1.216694e-01
1.185708e-01
1.135841e-01
1.082372e-01
1.040957e-01
1.020253e-01
1.019672e-01
1.032636e-01
1.051179e-01
1.067384e-01
1.073483e-01
1.066062e-01
1.052390e-01
1.049179e-01
1.070439e-01
1.114425e-01
1.162014e-01
1.188377e-01
1.179103e-01
1.139535e-01
1.091376e-01
1.059416e-01
1.057733e-01
1.084014e-01
1.124286e-01
1.163881e-01
1.196866e-01
1.227226e-01
1.261866e-01
1.302553e-01
1.343666e-01
1.376039e-01
1.392173e-01
1.389133e-01
1.369414e-01
1.341330e-01
1.318004e-01
1.312489e-01
1.329823e-01
1.361978e-01
1.391561e-01
1.402968e-01
1.392647e-01
1.370848e-01
1.354411e-01
1.356481e-01
1.379595e-01
1.414787e-01
1.446142e-01
1.459020e-01
1.448212e-01
1.420869e-01
1.392044e-01
1.376112e-01
1.379240e-01
1.396679e-01
1.417179e-01
1.433229e-01
1.448755e-01
1.475065e-01
1.517521e-01
1.567535e-01
1.609547e-01
1.635315e-01
1.650123e-01
1.666172e-01
1.692139e-01
1.729247e-01
1.775247e-01
1.829456e-01
1.892674e-01
1.963466e-01
2.036745e-01
2.106378e-01
2.168530e-01
2.223051e-01
2.272697e-01
2.321040e-01
2.370468e-01
2.420965e-01
2.468751e-01
2.505278e-01
2.520106e-01
2.508594e-01
2.478036e-01
2.444309e-01
2.420195e-01
2.405745e-01
2.389177e-01
2.356722e-01
2.303383e-01
2.238004e-01
2.180099e-01
2.149014e-01
2.150061e-01
2.167437e-01
2.172277e-01
2.142294e-01
2.078136e-01
2.004204e-01
1.954497e-01
1.953132e-01
2.000309e-01
2.071290e-01
2.129461e-01
2.145838e-01
2.113171e-01
2.047201e-01
1.976317e-01
1.926925e-01
1.912333e-01
1.929275e-01
1.962038e-01
1.991755e-01
2.006749e-01
2.008422e-01
2.008865e-01
2.021706e-01
2.053084e-01
2.099303e-01
2.151469e-01
2.201526e-01
2.244375e-01
2.276095e-01
2.292970e-01
2.294879e-01
2.289945e-01
2.292941e-01
2.315078e-01
2.352999e-01
2.387907e-01
2.397272e-01
2.369924e-01
2.312224e-01
2.241598e-01
2.174973e-01
2.121483e-01
2.081354e-01
2.047598e-01
2.009357e-01
1.957663e-01
1.891220e-01
1.817140e-01
1.745232e-01
1.680993e-01
1.624075e-01
1.573292e-01
1.532216e-01
1.508710e-01
1.508134e-01
1.526888e-01
1.552882e-01
1.572388e-01
1.576826e-01
1.564510e-01
1.537535e-01
1.496900e-01
1.439378e-01
1.359189e-01
1.254499e-01
1.133571e-01
1.014281e-01
9.167279e-02
8.553422e-02
8.358777e-02
8.559186e-02
9.050797e-02
9.657644e-02
1.017817e-01
1.045841e-01
1.043850e-01
1.014600e-01
9.664477e-02
9.115731e-02
8.651177e-02
8.414342e-02
8.467139e-02
8.734581e-02
9.035157e-02
9.198695e-02
9.190527e-02
9.138458e-02
9.225994e-02
9.533714e-02
9.973812e-02
1.038081e-01
1.066282e-01
1.086145e-01
1.107887e-01
1.137224e-01
1.172592e-01
1.209936e-01
1.246915e-01
1.282063e-01
1.312430e-01
1.334491e-01
1.347401e-01
1.353705e-01
1.355850e-01
1.352354e-01
1.338258e-01
1.310348e-01
1.272481e-01
1.235214e-01
1.208930e-01
1.195815e-01
1.186988e-01
1.167275e-01
1.125297e-01
1.063048e-01
9.980513e-02
9.542252e-02
9.459805e-02
9.683223e-02
1.001975e-01
1.027752e-01
1.036667e-01
1.030177e-01
1.014740e-01
9.955576e-02
9.718995e-02
9.369179e-02
8.836709e-02
8.130496e-02
7.359219e-02
6.672690e-02
6.180518e-02
5.910724e-02
5.813405e-02
5.783483e-02
5.695256e-02
5.452944e-02
5.039391e-02
4.528508e-02
4.046528e-02
3.704495e-02
3.546547e-02
3.547081e-02
3.648653e-02
3.799825e-02
3.968745e-02
4.146124e-02
4.349812e-02
4.617034e-02
4.976612e-02
5.421626e-02
5.902401e-02
6.334958e-02
6.614101e-02
6.637352e-02
6.346807e-02
5.766416e-02
4.996966e-02
4.168088e-02
3.395010e-02
2.775460e-02
2.397871e-02
2.310097e-02
2.464537e-02
2.720537e-02
2.936081e-02
3.067022e-02
3.174036e-02
3.346810e-02
3.641981e-02
4.086555e-02
4.703341e-02
5.502409e-02
6.443724e-02
7.412972e-02
8.244579e-02
8.803003e-02
9.083805e-02
9.237693e-02
9.452737e-02
9.776477e-02
1.005846e-01
1.008919e-01
9.806286e-02
9.375866e-02
9.089604e-02
9.177813e-02
9.680118e-02
1.044587e-01
1.124139e-01
1.188366e-01
1.231970e-01
1.262114e-01
1.292576e-01
1.337550e-01
1.406964e-01
1.503095e-01
1.619530e-01
1.743822e-01
1.862057e-01
1.961618e-01
2.031475e-01
2.063202e-01
2.054685e-01
2.014061e-01
1.959625e-01
1.914248e-01
1.896254e-01
1.910664e-01
1.946271e-01
1.982226e-01
2.000591e-01
1.995995e-01
1.976626e-01
1.957968e-01
1.954271e-01
1.971934e-01
2.007531e-01
2.051839e-01
2.097456e-01
2.143785e-01
2.195296e-01
2.255311e-01
2.320318e-01
2.377828e-01
2.408852e-01
2.395374e-01
2.331020e-01
2.228127e-01
2.112901e-01
2.009532e-01
1.926490e-01
1.857061e-01
1.791366e-01
1.727276e-01
1.672265e-01
1.637488e-01
1.629674e-01
1.646481e-01
1.678508e-01
1.715640e-01
1.751588e-01
1.783712e-01
1.811308e-01
1.835710e-01
1.860606e-01
1.889546e-01
1.922122e-01
1.953659e-01
1.979814e-01
2.001412e-01
2.024195e-01
2.053680e-01
2.090107e-01
2.127795e-01
2.159584e-01
2.183360e-01
2.205282e-01
2.235994e-01
2.282640e-01
2.343496e-01
2.408797e-01
2.466093e-01
2.506599e-01
2.528876e-01
2.537361e-01
2.538125e-01
2.537471e-01
2.543817e-01
2.566706e-01
2.610995e-01
2.673296e-01
2.746333e-01
2.826385e-01
2.914722e-01
3.011789e-01
3.111619e-01
3.202763e-01
3.274100e-01
3.319811e-01
3.340507e-01
3.341992e-01
3.334262e-01
3.330469e-01
3.342845e-01
3.375612e-01
3.421139e-01
3.465127e-01
3.497566e-01
3.519438e-01
3.539115e-01
3.562474e-01
3.586410e-01
3.601832e-01
3.603348e-01
3.596281e-01
3.593998e-01
3.608047e-01
3.640065e-01
3.681235e-01
3.718087e-01
3.740441e-01
3.747789e-01
3.751102e-01
3.768195e-01
3.813318e-01
3.885927e-01
3.967272e-01
4.030294e-01
4.057062e-01
4.049369e-01
4.023545e-01
3.995779e-01
3.972547e-01
3.953279e-01
3.939162e-01
3.938141e-01
3.962226e-01
4.019484e-01
4.105971e-01
4.203784e-01
4.288549e-01
4.342655e-01
4.365375e-01
4.372510e-01
4.384462e-01
4.409745e-01
4.436725e-01
4.442810e-01
4.415793e-01
4.368683e-01
4.332501e-01
4.330994e-01
4.358794e-01
4.383082e-01
4.369118e-01
4.308553e-01
4.225609e-01
4.156255e-01
4.121108e-01
4.116491e-01
4.126748e-01
4.140202e-01
4.152847e-01
4.161619e-01
4.160258e-01
4.144511e-01
4.119856e-01
4.101309e-01
4.104097e-01
4.133306e-01
4.180581e-01
4.229998e-01
4.268687e-01
4.293556e-01
4.308489e-01
4.316280e-01
4.315222e-01
4.303723e-01
4.285937e-01
4.270457e-01
4.263332e-01
4.263332e-01
4.263179e-01
4.253552e-01
4.226981e-01
4.182140e-01
4.127921e-01
4.083476e-01
4.070589e-01
4.099974e-01
4.160666e-01
4.223008e-01
4.255583e-01
4.243632e-01
4.195318e-01
4.133376e-01
4.081231e-01
4.054027e-01
4.057187e-01
4.088078e-01
4.137137e-01
4.189858e-01
4.231819e-01
4.254596e-01
4.258532e-01
4.251595e-01
4.245424e-01
4.248640e-01
4.260307e-01
4.270728e-01
4.271985e-01
4.268884e-01
4.278378e-01
4.317636e-01
4.392161e-01
4.492848e-01
4.601174e-01
4.697273e-01
4.767356e-01
4.809227e-01
4.834464e-01
4.864813e-01
4.921686e-01
5.012968e-01
5.126554e-01
5.237492e-01
5.324554e-01
5.383265e-01
5.425457e-01
5.466889e-01
5.513712e-01
5.558791e-01
5.590129e-01
5.602647e-01
5.601878e-01
5.597246e-01
5.593258e-01
5.587966e-01
5.580112e-01
5.577397e-01
5.595798e-01
5.647657e-01
5.728931e-01
5.819077e-01
5.894416e-01
5.942276e-01
5.964660e-01
5.972327e-01
5.976927e-01
5.985699e-01
5.999059e-01
6.011970e-01
6.020189e-01
6.027873e-01
6.048662e-01
6.096231e-01
6.171068e-01
6.256144e-01
6.326882e-01
6.367691e-01
6.382294e-01
6.390624e-01
6.414215e-01
6.459671e-01
6.512174e-01
6.544388e-01
6.533921e-01
6.476449e-01
6.387202e-01
6.292758e-01
6.218768e-01
6.178559e-01
6.166886e-01
6.162467e-01
6.139599e-01
6.083028e-01
5.995927e-01
5.895183e-01
5.799781e-01
5.723789e-01
5.676989e-01
5.665436e-01
5.687105e-01
5.728480e-01
5.769062e-01
5.791257e-01
5.787293e-01
5.759257e-01
5.715162e-01
5.665292e-01
5.620005e-01
5.587252e-01
5.569081e-01
5.559775e-01
5.548194e-01
5.522882e-01
5.476708e-01
5.409834e-01
5.330417e-01
5.252147e-01
5.189978e-01
5.156831e-01
5.161484e-01
5.205573e-01
5.279464e-01
5.360785e-01
5.420600e-01
5.437247e-01
5.409561e-01
5.358357e-01
5.312569e-01
5.289174e-01
5.282434e-01
5.270617e-01
5.233591e-01
5.166712e-01
5.081629e-01
4.995775e-01
4.919441e-01
4.848987e-01
4.770015e-01
4.668996e-01
4.546694e-01
4.423245e-01
4.328227e-01
4.280809e-01
4.275287e-01
4.284544e-01
4.279108e-01
4.246522e-01
4.196799e-01
4.152044e-01
4.129877e-01
4.132870e-01
4.149960e-01
4.166206e-01
4.171596e-01
4.162258e-01
4.135438e-01
4.085280e-01
4.005198e-01
3.895865e-01
3.771077e-01
3.653778e-01
3.563138e-01
3.502811e-01
3.459782e-01
3.413950e-01
3.350687e-01
3.268117e-01
3.175997e-01
3.088599e-01
3.015621e-01
2.955249e-01
2.894572e-01
2.819442e-01
2.727052e-01
2.630095e-01
2.548784e-01
2.497934e-01
2.478884e-01
2.480517e-01
2.487412e-01
2.489173e-01
2.484166e-01
2.475574e-01
2.465032e-01
2.450699e-01
2.430674e-01
2.406557e-01
2.382605e-01
2.361813e-01
2.343717e-01
2.326192e-01
2.309023e-01
2.295631e-01
2.291144e-01
2.298407e-01
2.315981e-01
2.340659e-01
2.372131e-01
2.414256e-01
2.469966e-01
2.533744e-01
2.590433e-01
2.624563e-01
2.632938e-01
2.627755e-01
2.626242e-01
2.636496e-01
2.652742e-01
2.663347e-01
2.662602e-01
2.654952e-01
2.648935e-01
2.647901e-01
2.646668e-01
2.636590e-01
2.612762e-01
2.575898e-01
2.529138e-01
2.475807e-01
2.420868e-01
2.372958e-01
2.343430e-01
2.341935e-01
2.370473e-01
2.419841e-01
2.473162e-01
2.516581e-01
2.549231e-01
2.582820e-01
2.630051e-01
2.692246e-01
2.757896e-01
2.813326e-01
2.855302e-01
2.894127e-01
2.944706e-01
3.013564e-01
3.093331e-01
3.168833e-01
3.227973e-01
3.267991e-01
3.294440e-01
3.315908e-01
3.338115e-01
3.360893e-01
3.380463e-01
3.394512e-01
3.404117e-01
3.410225e-01
3.408852e-01
3.391423e-01
3.352085e-01
3.296149e-01
3.241015e-01
3.207062e-01
3.204947e-01
3.228865e-01
3.260441e-01
3.279659e-01
3.274822e-01
3.246147e-01
3.202934e-01
3.157502e-01
3.119698e-01
3.094607e-01
3.083568e-01
3.086262e-01
3.101427e-01
3.125461e-01
3.150813e-01
3.167478e-01
3.168443e-01
3.155147e-01
3.137988e-01
3.131028e-01
3.144310e-01
3.177776e-01
3.219941e-01
3.253302e-01
3.264387e-01
3.251178e-01
3.221594e-01
3.184829e-01
3.144038e-01
3.096861e-01
3.042058e-01
2.984762e-01
2.934866e-01
2.900514e-01
2.883778e-01
2.882489e-01
2.894188e-01
2.916225e-01
2.943165e-01
2.967555e-01
2.984805e-01
2.995991e-01
3.004604e-01
3.011130e-01
3.012153e-01
3.005127e-01
2.993277e-01
2.984996e-01
2.988172e-01
3.004453e-01
3.027720e-01
3.047243e-01
3.053332e-01
3.042573e-01
3.019836e-01
2.995440e-01
2.979152e-01
2.975433e-01
2.982689e-01
2.995536e-01
3.007817e-01
3.015224e-01
3.016595e-01
3.013021e-01
3.006098e-01
2.998431e-01
2.995907e-01
3.006366e-01
3.032230e-01
3.063812e-01
3.082781e-01
3.075692e-01
3.045746e-01
3.010857e-01
2.988989e-01
2.983832e-01
2.982853e-01
2.968137e-01
2.930137e-01
2.873350e-01
2.810863e-01
2.754494e-01
2.709351e-01
2.674639e-01
2.646090e-01
2.616923e-01
2.579325e-01
2.528908e-01
2.469734e-01
2.413961e-01
2.373167e-01
2.346742e-01
2.318475e-01
2.267747e-01
2.188160e-01
2.097242e-01
2.027148e-01
2.002958e-01
2.025983e-01
2.074485e-01
2.119184e-01
2.140453e-01
2.136456e-01
2.120422e-01
2.110423e-01
2.116624e-01
2.133237e-01
2.141745e-01
2.124749e-01
2.081121e-01
2.030376e-01
2.000248e-01
2.004659e-01
2.030121e-01
2.044381e-01
2.021513e-01
1.961452e-01
1.886974e-01
1.822632e-01
1.775883e-01
1.735664e-01
1.685796e-01
1.618940e-01
1.540752e-01
1.465122e-01
1.407194e-01
1.377892e-01
1.379041e-01
1.399795e-01
1.419165e-01
1.416823e-01
1.385812e-01
1.336893e-01
1.290356e-01
1.262155e-01
1.256618e-01
1.271212e-01
1.305697e-01
1.363005e-01
1.439087e-01
1.513383e-01
1.553685e-01
1.535129e-01
1.458041e-01
1.349653e-01
1.248411e-01
1.182474e-01
1.156017e-01
1.150372e-01
1.137987e-01
1.099626e-01
1.033360e-01
9.512277e-02
8.693701e-02
7.993468e-02
7.436860e-02
6.964501e-02
6.493428e-02
5.992944e-02
5.497913e-02
5.047496e-02
4.635160e-02
4.236936e-02
3.873034e-02
3.616707e-02
3.539596e-02
3.660515e-02
3.952595e-02
4.388558e-02
4.960268e-02
5.650917e-02
6.404993e-02
7.140827e-02
7.795296e-02
8.356776e-02
8.857289e-02
9.331766e-02
9.779638e-02
1.016130e-01
1.043139e-01
1.058077e-01
1.065751e-01
1.075812e-01
1.099437e-01
1.144424e-01
1.210391e-01
1.286371e-01
1.352096e-01
1.383976e-01
1.366398e-01
1.303852e-01
1.223652e-01
1.163207e-01
1.148905e-01
1.181609e-01
1.238729e-01
1.290191e-01
1.315789e-01
1.312158e-01
1.287788e-01
1.254173e-01
1.221170e-01
1.197211e-01
1.189391e-01
1.200136e-01
1.223040e-01
1.243632e-01
1.247034e-01
1.227410e-01
1.191742e-01
1.155595e-01
1.134498e-01
1.135819e-01
1.154374e-01
1.174012e-01
1.176086e-01
1.151680e-01
1.109766e-01
1.073980e-01
1.068725e-01
1.104557e-01
1.173868e-01
1.258571e-01
1.341197e-01
1.410551e-01
1.461130e-01
1.491315e-01
1.503579e-01
1.505070e-01
1.505241e-01
1.510538e-01
1.519821e-01
1.523712e-01
1.508037e-01
1.460000e-01
1.375454e-01
1.264448e-01
1.150643e-01
1.061777e-01
1.014822e-01
1.006223e-01
1.015686e-01
1.020814e-01
1.010381e-01
9.867934e-02
9.591374e-02
9.351945e-02
9.184400e-02
9.095950e-02
9.091966e-02
9.194280e-02
9.452624e-02
9.936153e-02
1.068372e-01
1.163075e-01
1.257889e-01
1.325866e-01
1.346142e-01
1.315829e-01
1.252166e-01
1.182358e-01
1.127783e-01
1.094571e-01
1.076917e-01
1.067742e-01
1.066166e-01
1.077497e-01
1.109000e-01
1.164793e-01
1.241067e-01
1.323929e-01
1.392425e-01
1.426696e-01
1.418589e-01
1.379375e-01
1.337603e-01
1.325217e-01
1.359869e-01
1.435375e-01
1.526289e-01
1.602451e-01
1.643565e-01
1.645974e-01
1.620272e-01
1.583240e-01
1.548795e-01
1.521834e-01
1.497408e-01
1.465581e-01
1.419235e-01
1.359778e-01
1.296821e-01
1.242053e-01
1.201681e-01
1.173054e-01
1.148274e-01
1.121871e-01
1.096200e-01
1.080753e-01
1.086760e-01
1.120787e-01
1.180711e-01
1.256364e-01
1.335067e-01
1.409381e-01
1.482391e-01
1.566306e-01
1.673767e-01
1.807126e-01
1.953975e-01
2.093052e-01
2.206566e-01
2.290488e-01
2.356395e-01
2.424115e-01
2.510106e-01
2.618926e-01
2.742187e-01
2.864040e-01
2.969475e-01
3.052163e-01
3.118382e-01
3.183176e-01
3.259521e-01
3.348811e-01
3.441281e-01
3.525214e-01
3.595601e-01
3.655416e-01
3.711163e-01
3.768474e-01
3.830911e-01
3.900952e-01
3.980704e-01
4.070928e-01
4.168759e-01
4.265815e-01
4.348495e-01
4.401613e-01
4.415251e-01
4.391989e-01
4.348881e-01
4.310383e-01
4.295741e-01
4.310075e-01
4.345894e-01
4.392807e-01
4.446242e-01
4.508070e-01
4.580773e-01
4.661955e-01
4.743033e-01
4.811300e-01
4.853830e-01
4.863028e-01
4.842886e-01
4.811571e-01
4.794666e-01
4.810059e-01
4.855968e-01
4.913845e-01
4.963756e-01
4.997255e-01
5.016902e-01
5.026364e-01
5.023333e-01
5.002256e-01
4.963019e-01
4.916250e-01
4.879874e-01
4.870087e-01
4.894404e-01
4.951137e-01
5.033313e-01
5.132164e-01
5.237816e-01
5.339121e-01
5.425220e-01
5.488211e-01
5.524734e-01
5.536155e-01
5.527979e-01
5.507679e-01
5.480503e-01
5.446385e-01
5.401926e-01
5.345934e-01
5.282312e-01
5.217555e-01
5.156531e-01
5.101045e-01
5.051389e-01
5.007809e-01
4.969506e-01
4.931685e-01
4.883866e-01
4.813097e-01
4.711637e-01
4.583152e-01
4.441772e-01
4.305047e-01
4.186649e-01
4.092287e-01
4.018263e-01
3.952723e-01
3.881755e-01
3.798445e-01
3.706972e-01
3.617293e-01
3.535987e-01
3.461303e-01
3.384227e-01
3.293032e-01
3.179141e-01
3.041808e-01
2.888092e-01
2.727932e-01
2.569083e-01
2.416443e-01
2.275042e-01
2.152443e-01
2.057162e-01
1.992913e-01
1.952810e-01
1.920219e-01
1.878404e-01
1.821940e-01
1.760141e-01
1.709958e-01
1.683905e-01
1.680067e-01
1.679534e-01
1.654510e-01
1.584723e-01
1.471420e-01
1.336674e-01
1.206773e-01
1.093011e-01
9.860402e-02
8.677685e-02
7.300894e-02
5.851860e-02
4.595460e-02
3.762656e-02
3.391499e-02
3.312112e-02
3.287409e-02
3.187023e-02
3.045348e-02
2.967077e-02
2.980348e-02
2.970655e-02
2.748821e-02
2.193954e-02
1.348966e-02
3.829914e-03
-5.448914e-03
-1.393034e-02
-2.225296e-02
-3.113796e-02
-4.058465e-02
-4.984259e-02
-5.803308e-02
-6.490691e-02
-7.115064e-02
-7.786364e-02
-8.545194e-02
-9.286778e-02
-9.803558e-02
-9.926282e-02
-9.648132e-02
-9.133066e-02
-8.612087e-02
-8.255390e-02
-8.106712e-02
-8.097637e-02
-8.104972e-02
-8.018917e-02
-7.809085e-02
-7.560982e-02
-7.438832e-02
-7.571895e-02
-7.943184e-02
-8.380817e-02
-8.660911e-02
-8.623879e-02
-8.215683e-02
-7.468821e-02
-6.489617e-02
-5.465042e-02
-4.639108e-02
-4.224643e-02
-4.288849e-02
-4.700050e-02
-5.194908e-02
-5.534598e-02
-5.640325e-02
-5.610373e-02
-5.620962e-02
-5.807595e-02
-6.216181e-02
-6.820126e-02
-7.542799e-02
-8.268129e-02
-8.872525e-02
-9.279218e-02
-9.485412e-02
-9.532581e-02
-9.448882e-02
-9.213756e-02
-8.768865e-02
-8.064163e-02
-7.110880e-02
-6.014178e-02
-4.963318e-02
-4.165242e-02
-3.735430e-02
-3.609316e-02
-3.558283e-02
-3.330402e-02
-2.824208e-02
-2.161436e-02
-1.604623e-02
-1.386739e-02
-1.573734e-02
-2.042713e-02
-2.573848e-02
-2.979585e-02
-3.178469e-02
-3.181967e-02
-3.045481e-02
-2.843770e-02
-2.663147e-02
-2.567874e-02
-2.549733e-02
-2.519069e-02
-2.357630e-02
-1.983765e-02
-1.381958e-02
-6.035098e-03
2.442451e-03
1.035146e-02
1.691165e-02
2.230615e-02
2.747875e-02
3.338232e-02
4.029386e-02
4.765409e-02
5.440922e-02
5.954333e-02
6.255193e-02
6.377272e-02
6.444398e-02
6.625687e-02
7.045990e-02
7.707700e-02
8.479952e-02
9.160491e-02
9.576098e-02
9.672432e-02
9.539550e-02
9.351348e-02
9.263616e-02
9.343122e-02
9.559540e-02
9.824656e-02
1.004912e-01
1.018659e-01
1.024361e-01
1.026052e-01
1.029455e-01
1.042557e-01
1.075562e-01
1.135370e-01
1.216746e-01
1.300303e-01
1.362668e-01
1.390692e-01
1.387148e-01
1.365527e-01
1.342248e-01
1.333225e-01
1.352504e-01
1.407459e-01
1.491775e-01
1.584146e-01
1.657852e-01
1.696217e-01
1.702513e-01
1.697441e-01
1.707314e-01
1.751181e-01
1.833100e-01
1.941527e-01
2.054385e-01
2.147331e-01
2.203267e-01
2.220549e-01
2.215247e-01
2.213265e-01
2.234526e-01
2.279569e-01
2.330116e-01
2.364797e-01
2.377156e-01
2.379573e-01
2.389376e-01
2.410826e-01
2.430804e-01
2.431661e-01
2.407641e-01
2.370014e-01
2.339053e-01
2.331648e-01
2.352033e-01
2.387244e-01
2.408643e-01
2.383183e-01
2.292995e-01
2.151692e-01
2.003565e-01
1.902420e-01
1.881540e-01
1.933609e-01
2.014243e-01
2.067908e-01
2.060643e-01
1.999181e-01
1.923892e-01
1.880334e-01
1.890205e-01
1.941585e-01
2.000063e-01
2.027465e-01
1.996846e-01
1.901261e-01
1.757185e-01
1.602507e-01
1.487564e-01
1.457817e-01
1.531298e-01
1.682120e-01
1.843918e-01
1.936797e-01
1.904385e-01
1.739258e-01
1.483658e-01
1.209031e-01
9.878578e-02
8.700485e-02
8.696897e-02
9.631180e-02
1.097699e-01
1.209400e-01
1.244410e-01
1.177483e-01
1.019882e-01
8.138130e-02
6.164527e-02
4.805985e-02
4.387002e-02
4.951847e-02
6.290395e-02
8.027657e-02
9.702709e-02
1.082236e-01
1.095410e-01
9.882969e-02
7.741936e-02
5.003204e-02
2.320653e-02
3.157775e-03
-5.972889e-03
-3.167857e-03
9.068949e-03
2.516591e-02
3.811431e-02
4.198628e-02
3.420688e-02
1.639455e-02
-6.524891e-03
-2.825449e-02
-4.312797e-02
-4.754258e-02
-4.075663e-02
-2.521090e-02
-6.191730e-03
9.616511e-03
1.656681e-02
1.238935e-02
-8.199175e-04
-1.742741e-02
-3.049005e-02
-3.455560e-02
-2.808885e-02
-1.453350e-02
-1.240139e-03
3.729544e-03
-4.323379e-03
-2.401465e-02
-4.844737e-02
-6.903275e-02
-8.010908e-02
-8.130341e-02
-7.653168e-02
-7.109028e-02
-6.905800e-02
-7.213135e-02
-7.976125e-02
-9.001189e-02
-1.005735e-01
-1.094544e-01
-1.152063e-01
-1.170126e-01
-1.149848e-01
-1.104493e-01
-1.056547e-01
-1.027460e-01
-1.026305e-01
-1.046697e-01
-1.075702e-01
-1.107581e-01
-1.149244e-01
-1.211248e-01
-1.292597e-01
-1.374283e-01
-1.428015e-01
-1.433165e-01
-1.390352e-01
-1.324643e-01
-1.276649e-01
-1.283627e-01
-1.358050e-01
-1.475985e-01
-1.584664e-01
-1.626921e-01
-1.569385e-01
-1.419982e-01
-1.226910e-01
-1.059753e-01
-9.802955e-02
-1.014305e-01
-1.136232e-01
-1.276260e-01
-1.350733e-01
-1.302946e-01
-1.132044e-01
-8.939789e-02
-6.749864e-02
-5.518747e-02
-5.588511e-02
-6.769289e-02
-8.487004e-02
-1.006615e-01
-1.099611e-01
-1.109820e-01
-1.055956e-01
-9.813254e-02
-9.306677e-02
-9.294122e-02
-9.779504e-02
-1.060007e-01
-1.153783e-01
-1.238151e-01
-1.295647e-01
-1.316394e-01
-1.302058e-01
-1.265713e-01
-1.226629e-01
-1.203679e-01
-1.211101e-01
-1.256625e-01
-1.340377e-01
-1.454705e-01
-1.585546e-01
-1.714523e-01
-1.822084e-01
-1.894169e-01
-1.931611e-01
-1.954880e-01
-1.996965e-01
-2.085960e-01
-2.227829e-01
-2.401361e-01
-2.570045e-01
-2.703902e-01
-2.796258e-01
-2.862995e-01
-2.924589e-01
-2.985557e-01
-3.029077e-01
-3.031447e-01
-2.983081e-01
-2.897747e-01
-2.803495e-01
-2.724411e-01
-2.667919e-01
-2.625008e-01
-2.579433e-01
-2.517491e-01
-2.434282e-01
-2.336553e-01
-2.241281e-01
-2.168674e-01
-2.132311e-01
-2.132752e-01
-2.159067e-01
-2.196650e-01
-2.235273e-01
-2.272099e-01
-2.309166e-01
-2.349094e-01
-2.393306e-01
-2.443449e-01
-2.503271e-01
-2.578714e-01
-2.675877e-01
-2.796864e-01
-2.934697e-01
-3.072075e-01
-3.188737e-01
-3.274586e-01
-3.337574e-01
-3.397834e-01
-3.471910e-01
-3.560531e-01
-3.650091e-01
-3.724815e-01
-3.777103e-01
-3.808125e-01
-3.823115e-01
-3.829638e-01
-3.838865e-01
-3.863640e-01
-3.911882e-01
-3.980917e-01
-4.057699e-01
-4.124730e-01
-4.168712e-01
-4.187909e-01
-4.192945e-01
-4.198366e-01
-4.210649e-01
-4.223620e-01
-4.225731e-01
-4.211419e-01
-4.185256e-01
-4.155938e-01
-4.126958e-01
-4.093121e-01
-4.045794e-01
-3.980999e-01
-3.902084e-01
-3.815796e-01
-3.728245e-01
-3.645520e-01
-3.575802e-01
-3.527403e-01
-3.503359e-01
-3.498799e-01
-3.504556e-01
-3.513425e-01
-3.523106e-01
-3.534350e-01
-3.547331e-01
-3.559305e-01
-3.565017e-01
-3.560085e-01
-3.545613e-01
-3.530045e-01
-3.525261e-01
-3.538288e-01
-3.564442e-01
-3.587952e-01
-3.590860e-01
-3.564182e-01
-3.513694e-01
-3.457417e-01
-3.417950e-01
-3.414345e-01
-3.455484e-01
-3.535401e-01
-3.632892e-01
-3.718408e-01
-3.767418e-01
-3.773723e-01
-3.753271e-01
-3.733498e-01
-3.734111e-01
-3.753890e-01
-3.774732e-01
-3.779642e-01
-3.768498e-01
-3.757618e-01
-3.764482e-01
-3.791930e-01
-3.824575e-01
-3.838280e-01
-3.814425e-01
-3.750098e-01
-3.659541e-01
-3.566622e-01
-3.492615e-01
-3.446488e-01
-3.422531e-01
-3.404298e-01
-3.371632e-01
-3.309529e-01
-3.216724e-01
-3.107736e-01
-3.003588e-01
-2.916603e-01
-2.842345e-01
-2.766306e-01
-2.679041e-01
-2.585742e-01
-2.502407e-01
-2.443576e-01
-2.413177e-01
-2.404752e-01
-2.408021e-01
-2.415279e-01
-2.424186e-01
-2.436823e-01
-2.455773e-01
-2.479042e-01
-2.497990e-01
-2.501467e-01
-2.483536e-01
-2.448803e-01
-2.412424e-01
-2.395255e-01
-2.415006e-01
-2.476210e-01
-2.565738e-01
-2.659168e-01
-2.734175e-01
-2.779733e-01
-2.794626e-01
-2.780878e-01
-2.741932e-01
-2.686795e-01
-2.632269e-01
-2.597435e-01
-2.593731e-01
-2.618772e-01
-2.658559e-01
-2.696090e-01
-2.720631e-01
-2.732509e-01
-2.741457e-01
-2.759631e-01
-2.792804e-01
-2.834752e-01
-2.869200e-01
-2.879314e-01
-2.858226e-01
-2.812293e-01
-2.755616e-01
-2.702071e-01
-2.660456e-01
-2.632635e-01
-2.613059e-01
-2.590854e-01
-2.555883e-01
-2.505639e-01
-2.446882e-01
-2.390075e-01
-2.341830e-01
-2.302348e-01
-2.269362e-01
-2.243440e-01
-2.228306e-01
-2.225353e-01
-2.228096e-01
-2.223199e-01
-2.199012e-01
-2.155304e-01
-2.105358e-01
-2.067364e-01
-2.051876e-01
-2.055441e-01
-2.063989e-01
-2.061842e-01
-2.040147e-01
-2.000627e-01
-1.953507e-01
-1.911222e-01
-1.880791e-01
-1.859192e-01
-1.836495e-01
-1.806183e-01
-1.773811e-01
-1.755266e-01
-1.765667e-01
-1.808224e-01
-1.871457e-01
-1.936205e-01
-1.987760e-01
-2.025516e-01
-2.063406e-01
-2.119909e-01
-2.204088e-01
-2.307564e-01
-2.408533e-01
-2.485266e-01
-2.528924e-01
-2.545988e-01
-2.550230e-01
-2.552872e-01
-2.558425e-01
-2.566312e-01
-2.573673e-01
-2.576397e-01
-2.569698e-01
-2.550488e-01
-2.520532e-01
-2.487106e-01
-2.459863e-01
-2.446118e-01
-2.447872e-01
-2.461711e-01
-2.480505e-01
-2.495707e-01
-2.499841e-01
-2.488906e-01
-2.464049e-01
-2.430582e-01
-2.392016e-01
-2.342010e-01
-2.263718e-01
-2.141808e-01
-1.978024e-01
-1.794991e-01
-1.624360e-01
-1.490175e-01
-1.399888e-01
-1.345980e-01
-1.313493e-01
-1.287963e-01
-1.260344e-01
-1.227611e-01
-1.189849e-01
-1.146304e-01
-1.093409e-01
-1.027827e-01
-9.549073e-02
-8.957001e-02
-8.817281e-02
-9.363190e-02
-1.057252e-01
-1.217442e-01
-1.383727e-01
-1.537430e-01
-1.681013e-01
-1.828689e-01
-1.990795e-01
-2.164033e-01
-2.333351e-01
-2.482140e-01
-2.602146e-01
-2.696195e-01
-2.772738e-01
-2.836858e-01
-2.884724e-01
-2.906031e-01
-2.892175e-01
-2.842831e-01
-2.766302e-01
-2.675922e-01
-2.586367e-01
-2.509821e-01
-2.450807e-01
-2.402564e-01
-2.349689e-01
-2.277184e-01
-2.180170e-01
-2.068321e-01
-1.962914e-01
-1.887615e-01
-1.856358e-01
-1.864852e-01
-1.892417e-01
-1.914098e-01
-1.913677e-01
-1.887256e-01
-1.837352e-01
-1.768060e-01
-1.688640e-01
-1.618766e-01
-1.583670e-01
-1.600449e-01
-1.669133e-01
-1.776132e-01
-1.903894e-01
-2.037382e-01
-2.165525e-01
-2.281356e-01
-2.383392e-01
-2.477060e-01
-2.573043e-01
-2.680700e-01
-2.800046e-01
-2.920092e-01
-3.026659e-01
-3.112001e-01
-3.176065e-01
-3.219744e-01
-3.240741e-01
-3.238950e-01
-3.224779e-01
-3.218009e-01
-3.234785e-01
-3.273890e-01
-3.314251e-01
-3.325040e-01
-3.281030e-01
-3.174446e-01
-3.017528e-01
-2.835095e-01
-2.652190e-01
-2.484647e-01
-2.337828e-01
-2.212594e-01
-2.111944e-01
-2.042060e-01
-2.008288e-01
-2.011906e-01
-2.050969e-01
-2.123154e-01
-2.227545e-01
-2.364405e-01
-2.532779e-01
-2.726310e-01
-2.930033e-01
-3.122054e-01
-3.280544e-01
-3.391434e-01
-3.451224e-01
-3.463910e-01
-3.436209e-01
-3.375762e-01
-3.292535e-01
-3.199282e-01
-3.107584e-01
-3.021129e-01
-2.931990e-01
-2.824052e-01
-2.682819e-01
-2.507146e-01
-2.316777e-01
-2.149643e-01
-2.047627e-01
-2.037854e-01
-2.121033e-01
-2.273323e-01
-2.458572e-01
-2.642519e-01
-2.802367e-01
-2.930100e-01
-3.031703e-01
-3.124509e-01
-3.231750e-01
-3.372119e-01
-3.546362e-01
-3.729111e-01
-3.874516e-01
-3.936069e-01
-3.890082e-01
-3.748301e-01
-3.551914e-01
-3.350711e-01
-3.179272e-01
-3.043468e-01
-2.925269e-01
-2.802710e-01
-2.669591e-01
-2.538204e-01
-2.424184e-01
-2.330841e-01
-2.249486e-01
-2.173514e-01
-2.109805e-01
-2.074989e-01
-2.079433e-01
-2.113812e-01
-2.151448e-01
-2.165362e-01
-2.145539e-01
-2.102355e-01
-2.054952e-01
-2.015823e-01
-1.984040e-01
-1.949755e-01
-1.903283e-01
-1.841607e-01
-1.769729e-01
-1.697034e-01
-1.630920e-01
-1.572778e-01
-1.520169e-01
-1.472792e-01
-1.435329e-01
-1.413113e-01
-1.404017e-01
-1.394647e-01
-1.365292e-01
-1.299807e-01
-1.193197e-01
-1.053909e-01
-9.020557e-02
-7.639094e-02
-6.618546e-02
-6.025638e-02
-5.712489e-02
-5.388489e-02
-4.797775e-02
-3.879792e-02
-2.791789e-02
-1.783239e-02
-1.027786e-02
-5.388588e-03
-2.118389e-03
7.449036e-04
3.950675e-03
7.802580e-03
1.234914e-02
1.735178e-02
2.212961e-02
2.560318e-02
2.671835e-02
2.513309e-02
2.174525e-02
1.856119e-02
1.777912e-02
2.059867e-02
2.659697e-02
3.412784e-02
4.135677e-02
4.707571e-02
5.083845e-02
5.267007e-02
5.281773e-02
5.168848e-02
4.979101e-02
4.749825e-02
4.474345e-02
4.101515e-02
3.578613e-02
2.892414e-02
2.054846e-02
1.056315e-02
-1.302677e-03
-1.468353e-02
-2.784045e-02
-3.802529e-02
-4.289833e-02
-4.185210e-02
-3.619177e-02
-2.816652e-02
-1.966650e-02
-1.142708e-02
-3.097762e-03
6.059540e-03
1.646809e-02
2.801566e-02
4.019193e-02
5.207560e-02
6.208819e-02
6.814251e-02
6.866674e-02
6.393534e-02
5.648005e-02
4.995067e-02
4.708887e-02
4.829842e-02
5.187465e-02
5.555821e-02
5.801190e-02
5.916501e-02
5.962165e-02
6.001231e-02
6.078308e-02
6.232640e-02
6.519075e-02
7.013095e-02
7.786356e-02
8.866995e-02
1.021551e-01
1.173119e-01
1.328582e-01
1.477462e-01
1.616022e-01
1.747467e-01
1.877206e-01
2.007021e-01
2.132548e-01
2.244729e-01
2.333327e-01
2.391133e-01
2.417958e-01
2.422199e-01
2.417883e-01
2.418115e-01
2.429125e-01
2.449624e-01
2.477009e-01
2.515769e-01
2.578653e-01
2.675558e-01
2.798767e-01
2.920955e-01
3.011968e-01
3.061249e-01
3.085987e-01
3.117825e-01
3.180224e-01
3.275287e-01
3.387273e-01
3.494820e-01
3.581645e-01
3.642994e-01
3.688075e-01
3.735893e-01
3.803824e-01
3.895869e-01
4.000086e-01
4.097334e-01
4.174269e-01
4.231026e-01
4.278849e-01
4.330878e-01
4.393846e-01
4.465843e-01
4.539091e-01
4.604057e-01
4.653217e-01
4.684040e-01
4.699406e-01
4.703993e-01
4.699169e-01
4.681715e-01
4.648483e-01
4.602820e-01
4.556500e-01
4.525329e-01
4.521954e-01
4.550321e-01
4.604154e-01
4.669927e-01
4.732847e-01
4.782592e-01
4.815766e-01
4.834144e-01
4.840630e-01
4.836360e-01
4.821301e-01
4.797541e-01
4.771617e-01
4.752796e-01
4.747937e-01
4.756436e-01
4.768995e-01
4.772412e-01
4.758709e-01
4.731646e-01
4.703328e-01
4.682270e-01
4.663862e-01
4.632449e-01
4.572620e-01
4.479771e-01
4.363391e-01
4.242890e-01
4.138771e-01
4.063745e-01
4.019095e-01
3.997521e-01
3.987705e-01
3.976114e-01
3.947590e-01
3.889379e-01
3.798418e-01
3.684996e-01
3.566568e-01
3.454813e-01
3.347030e-01
3.230245e-01
3.094716e-01
2.944395e-01
2.795298e-01
2.664700e-01
2.560984e-01
2.480469e-01
2.410954e-01
2.338526e-01
2.254194e-01
2.157994e-01
2.058641e-01
1.967323e-01
1.888123e-01
1.812461e-01
1.723463e-01
1.607666e-01
1.465320e-01
1.312487e-01
1.173913e-01
1.070385e-01
1.007401e-01
9.718064e-02
9.381211e-02
8.806409e-02
7.853245e-02
6.563155e-02
5.143242e-02
3.874502e-02
2.980420e-02
2.512145e-02
2.315957e-02
2.121058e-02
1.709686e-02
1.064061e-02
3.893577e-03
-1.306395e-04
5.356716e-04
5.486314e-03
1.230306e-02
1.819841e-02
2.149550e-02
2.201826e-02
2.069077e-02
1.894592e-02
1.801595e-02
1.815153e-02
1.835834e-02
1.713124e-02
1.366912e-02
8.426771e-03
2.505977e-03
-3.405344e-03
-9.471469e-03
-1.624219e-02
-2.389578e-02
-3.190470e-02
-3.931477e-02
-4.530933e-02
-4.959369e-02
-5.239264e-02
-5.420062e-02
-5.553935e-02
-5.684087e-02
-5.840188e-02
-6.032177e-02
-6.241969e-02
-6.422534e-02
-6.518522e-02
-6.509342e-02
-6.444603e-02
-6.429115e-02
-6.552100e-02
-6.817018e-02
-7.144771e-02
-7.457787e-02
-7.763093e-02
-8.142545e-02
-8.653082e-02
-9.236135e-02
-9.723280e-02
-9.934757e-02
-9.803547e-02
-9.445066e-02
-9.112386e-02
-9.047594e-02
-9.330361e-02
-9.833557e-02
-1.030176e-01
-1.047978e-01
-1.022017e-01
-9.543643e-02
-8.637280e-02
-7.776230e-02
-7.199430e-02
-7.013306e-02
-7.177484e-02
-7.564439e-02
-8.039267e-02
-8.507721e-02
-8.924842e-02
-9.292364e-02
-9.652087e-02
-1.004663e-01
-1.045111e-01
-1.074629e-01
-1.078934e-01
-1.053670e-01
-1.010893e-01
-9.729376e-02
-9.570368e-02
-9.613122e-02
-9.619969e-02
-9.239308e-02
-8.183911e-02
-6.394981e-02
-4.113337e-02
-1.806643e-02
2.767788e-04
1.072739e-02
1.290763e-02
8.795129e-03
1.549485e-03
-5.635858e-03
-1.040787e-02
-1.186299e-02
-1.075003e-02
-9.076145e-03
-9.158139e-03
-1.240730e-02
-1.837977e-02
-2.482682e-02
-2.903967e-02
-2.966336e-02
-2.759092e-02
-2.530463e-02
-2.524376e-02
-2.837774e-02
-3.392796e-02
-4.029235e-02
-4.625901e-02
-5.150223e-02
-5.627023e-02
-6.095005e-02
-6.596163e-02
-7.177530e-02
-7.874387e-02
-8.682472e-02
-9.544907e-02
-1.036590e-01
-1.104860e-01
-1.154160e-01
-1.186585e-01
-1.210171e-01
-1.234466e-01
-1.265435e-01
-1.301547e-01
-1.332693e-01
-1.344282e-01
-1.326055e-01
-1.279689e-01
-1.218568e-01
-1.159601e-01
-1.113929e-01
-1.084062e-01
-1.068271e-01
-1.065179e-01
-1.072348e-01
-1.082035e-01
-1.082083e-01
-1.063581e-01
-1.028153e-01
-9.871514e-02
-9.533994e-02
-9.342119e-02
-9.318290e-02
-9.472152e-02
-9.801713e-02
-1.026050e-01
-1.074431e-01
-1.112190e-01
-1.129340e-01
-1.124639e-01
-1.107516e-01
-1.094024e-01
-1.098432e-01
-1.125589e-01
-1.168591e-01
-1.212751e-01
-1.243285e-01
-1.252197e-01
-1.240538e-01
-1.215669e-01
-1.185971e-01
-1.156418e-01
-1.128200e-01
-1.102658e-01
-1.084782e-01
-1.081064e-01
-1.092443e-01
-1.108880e-01
-1.112302e-01
-1.088782e-01
-1.041629e-01
-9.923979e-02
-9.650703e-02
-9.653105e-02
-9.739843e-02
-9.622571e-02
-9.151024e-02
-8.415712e-02
-7.632367e-02
-6.936004e-02
-6.279142e-02
-5.494977e-02
-4.429849e-02
-3.031712e-02
-1.363389e-02
4.330477e-03
2.190654e-02
3.768192e-02
5.081778e-02
6.115456e-02
6.911010e-02
7.530628e-02
8.001045e-02
8.282962e-02
8.314223e-02
8.117519e-02
7.880689e-02
7.899824e-02
8.382240e-02
9.261126e-02
1.020181e-01
1.082153e-01
1.095455e-01
1.076033e-01
1.060695e-01
1.082879e-01
1.152546e-01
1.251607e-01
1.345664e-01
1.404143e-01
1.416901e-01
1.397578e-01
1.373148e-01
1.368565e-01
1.396718e-01
1.457448e-01
1.542670e-01
1.641718e-01
1.742873e-01
1.832663e-01
1.898194e-01
1.933597e-01
1.944124e-01
1.941867e-01
1.936215e-01
1.928273e-01
1.914267e-01
1.894248e-01
1.877807e-01
1.880801e-01
1.914569e-01
1.975802e-01
2.045175e-01
2.096397e-01
2.109934e-01
2.082238e-01
2.024839e-01
1.955774e-01
1.891191e-01
1.842643e-01
1.818621e-01
1.824493e-01
1.857916e-01
1.903901e-01
1.937143e-01
1.934214e-01
1.888177e-01
1.813651e-01
1.738184e-01
1.687452e-01
1.674361e-01
1.696227e-01
1.739230e-01
1.787036e-01
1.828926e-01
1.863454e-01
1.896592e-01
1.935924e-01
1.984225e-01
2.036642e-01
2.083796e-01
2.119366e-01
2.147594e-01
2.184611e-01
2.249754e-01
2.351163e-01
2.477198e-01
2.601924e-01
2.701010e-01
2.766055e-01
2.807307e-01
2.843786e-01
2.888892e-01
2.942242e-01
2.992432e-01
3.026641e-01
3.039712e-01
3.037658e-01
3.033506e-01
3.037294e-01
3.047773e-01
3.054076e-01
3.046444e-01
3.025457e-01
3.000944e-01
2.982843e-01
2.973262e-01
2.965824e-01
2.950976e-01
2.922593e-01
2.881837e-01
2.835772e-01
2.791155e-01
2.748395e-01
2.701711e-01
2.645454e-01
2.579791e-01
2.510410e-01
2.444569e-01
2.389153e-01
2.351193e-01
2.336624e-01
2.346268e-01
2.373599e-01
2.407490e-01
2.437078e-01
2.454187e-01
2.453061e-01
2.430296e-01
2.386240e-01
2.326705e-01
2.263136e-01
2.209226e-01
2.173733e-01
2.154365e-01
2.140176e-01
2.123685e-01
2.112281e-01
2.125207e-01
2.176016e-01
2.258075e-01
2.349051e-01
2.428616e-01
2.490093e-01
2.537483e-01
2.576211e-01
2.608113e-01
2.632352e-01
2.648138e-01
2.655737e-01
2.655310e-01
2.646069e-01
2.628716e-01
2.609636e-01
2.600013e-01
2.606707e-01
2.623152e-01
2.631907e-01
2.618814e-01
2.585725e-01
2.549755e-01
2.529850e-01
2.532577e-01
2.548598e-01
2.560718e-01
2.554978e-01
2.527112e-01
2.483701e-01
2.439383e-01
2.409146e-01
2.397320e-01
2.391501e-01
2.369036e-01
2.312792e-01
2.223134e-01
2.116139e-01
2.011347e-01
1.921054e-01
1.848817e-01
1.794579e-01
1.759152e-01
1.743795e-01
1.745963e-01
1.756349e-01
1.762036e-01
1.754509e-01
1.734969e-01
1.711205e-01
1.689419e-01
1.669642e-01
1.648117e-01
1.622502e-01
1.595090e-01
1.572553e-01
1.562109e-01
1.565558e-01
1.576235e-01
1.583491e-01
1.581499e-01
1.572948e-01
1.563305e-01
1.552513e-01
1.533948e-01
1.501873e-01
1.459715e-01
1.420993e-01
1.400602e-01
1.401696e-01
1.409405e-01
1.400031e-01
1.360019e-01
1.296725e-01
1.230043e-01
1.174216e-01
1.128400e-01
1.082752e-01
1.030340e-01
9.732821e-02
9.212464e-02
8.865653e-02
8.785096e-02
8.979071e-02
9.349227e-02
9.726141e-02
9.954201e-02
9.981252e-02
9.897370e-02
9.890190e-02
1.013301e-01
1.067328e-01
1.140657e-01
1.216601e-01
1.284842e-01
1.345176e-01
1.399266e-01
1.441161e-01
1.458458e-01
1.443501e-01
1.403008e-01
1.356294e-01
1.323005e-01
1.310175e-01
1.308911e-01
1.303094e-01
1.282957e-01
1.253259e-01
1.230836e-01
1.233775e-01
1.269274e-01
1.328003e-01
1.389160e-01
1.433182e-01
1.452945e-01
1.455481e-01
1.454857e-01
1.464384e-01
1.494157e-01
1.551248e-01
1.636739e-01
1.739785e-01
1.835585e-01
1.893219e-01
1.891694e-01
1.833845e-01
1.746317e-01
1.664348e-01
1.613379e-01
1.600784e-01
1.619854e-01
1.658178e-01
1.702639e-01
1.739622e-01
1.754303e-01
1.732496e-01
1.664627e-01
1.549721e-01
1.399042e-01
1.238580e-01
1.105171e-01
1.031209e-01
1.023825e-01
1.055337e-01
1.076205e-01
1.042321e-01
9.363772e-02
7.704296e-02
5.732854e-02
3.757382e-02
2.030098e-02
7.301533e-03
-6.571967e-04
-4.394036e-03
-6.479311e-03
-1.040321e-02
-1.897625e-02
-3.286738e-02
-5.017109e-02
-6.724466e-02
-8.023365e-02
-8.640451e-02
-8.485041e-02
-7.665206e-02
-6.454562e-02
-5.198636e-02
-4.181965e-02
-3.526098e-02
-3.183500e-02
-3.027457e-02
-2.963611e-02
-2.963243e-02
-2.984192e-02
-2.870726e-02
-2.374324e-02
-1.317899e-02
2.448795e-03
2.032725e-02
3.699245e-02
5.018671e-02
5.971714e-02
6.703968e-02
7.412003e-02
8.241648e-02
9.247908e-02
1.040170e-01
1.160859e-01
1.273423e-01
1.364290e-01
1.423607e-01
1.447627e-01
1.439929e-01
1.411558e-01
1.378854e-01
1.358732e-01
1.363102e-01
1.394357e-01
1.444123e-01
1.498324e-01
1.548395e-01
1.600580e-01
1.672595e-01
1.777614e-01
1.909988e-01
2.047825e-01
2.171703e-01
2.282881e-01
2.404187e-01
2.562510e-01
2.768656e-01
3.011641e-01
3.268925e-01
3.519825e-01
3.751644e-01
3.959730e-01
4.146838e-01
4.322166e-01
4.497615e-01
4.681972e-01
4.876292e-01
5.072368e-01
5.254398e-01
5.403811e-01
5.506608e-01
5.560004e-01
5.573870e-01
5.565724e-01
5.553079e-01
5.548282e-01
5.557584e-01
5.581781e-01
5.615265e-01
5.645005e-01
5.654003e-01
5.629653e-01
5.571504e-01
5.493068e-01
5.416203e-01
5.359806e-01
5.328333e-01
5.308326e-01
5.276623e-01
5.214024e-01
5.113904e-01
4.981249e-01
4.825861e-01
4.656205e-01
4.477444e-01
4.293528e-01
4.110550e-01
3.937361e-01
3.781725e-01
3.645487e-01
3.524104e-01
3.410788e-01
3.299266e-01
3.181363e-01
3.044940e-01
2.880136e-01
2.690497e-01
2.495007e-01
2.315267e-01
2.160604e-01
2.026866e-01
1.906963e-01
1.797690e-01
1.695859e-01
1.593069e-01
1.479538e-01
1.354261e-01
1.230243e-01
1.128355e-01
1.063558e-01
1.033341e-01
1.017118e-01
9.876614e-02
9.259566e-02
8.286688e-02
7.051111e-02
5.688215e-02
4.298372e-02
2.911197e-02
1.507481e-02
8.347365e-04
-1.302177e-02
-2.551654e-02
-3.599340e-02
-4.454306e-02
-5.174607e-02
-5.810702e-02
-6.372345e-02
-6.829728e-02
-7.127443e-02
-7.198366e-02
-6.985643e-02
-6.483668e-02
-5.782511e-02
-5.066630e-02
-4.533723e-02
-4.279499e-02
-4.249284e-02
-4.302140e-02
-4.328171e-02
-4.323595e-02
-4.373310e-02
-4.560166e-02
-4.874273e-02
-5.199496e-02
-5.394021e-02
-5.405421e-02
-5.328147e-02
-5.344214e-02
-5.575149e-02
-5.960175e-02
-6.275799e-02
-6.301723e-02
-6.005887e-02
-5.590445e-02
-5.351144e-02
-5.463771e-02
-5.872739e-02
-6.360348e-02
-6.719426e-02
-6.885552e-02
-6.947548e-02
-7.056449e-02
-7.307032e-02
-7.672848e-02
-8.048392e-02
-8.371657e-02
-8.709304e-02
-9.203331e-02
-9.919867e-02
-1.074928e-01
-1.145295e-01
-1.180835e-01
-1.172818e-01
-1.127591e-01
-1.059796e-01
-9.846138e-02
-9.140964e-02
-8.572418e-02
-8.206770e-02
-8.079847e-02
-8.186184e-02
-8.487155e-02
-8.940415e-02
-9.523377e-02
-1.022876e-01
-1.104140e-01
-1.191845e-01
-1.278801e-01
-1.357377e-01
-1.423669e-01
-1.479864e-01
-1.531998e-01
-1.585358e-01
-1.642482e-01
-1.704818e-01
-1.774121e-01
-1.850127e-01
-1.925721e-01
-1.984879e-01
-2.008202e-01
-1.983894e-01
-1.914898e-01
-1.815573e-01
-1.701942e-01
-1.585286e-01
-1.473480e-01
-1.375709e-01
-1.304015e-01
-1.269567e-01
-1.276196e-01
-1.315932e-01
-1.371543e-01
-1.426421e-01
-1.473649e-01
-1.515505e-01
-1.556326e-01
-1.599668e-01
-1.652143e-01
-1.724589e-01
-1.824769e-01
-1.948555e-01
-2.079498e-01
-2.196878e-01
-2.284055e-01
-2.331751e-01
-2.338475e-01
-2.311395e-01
-2.265737e-01
-2.219625e-01
-2.186729e-01
-2.172387e-01
-2.175326e-01
-2.191951e-01
-2.219067e-01
-2.253827e-01
-2.292804e-01
-2.331429e-01
-2.363183e-01
-2.379435e-01
-2.372597e-01
-2.341809e-01
-2.295841e-01
-2.249597e-01
-2.216858e-01
-2.204965e-01
-2.214439e-01
-2.241948e-01
-2.283244e-01
-2.333941e-01
-2.388103e-01
-2.436341e-01
-2.466571e-01
-2.469600e-01
-2.446321e-01
-2.408385e-01
-2.368349e-01
-2.326864e-01
-2.269726e-01
-2.178466e-01
-2.044335e-01
-1.872621e-01
-1.675319e-01
-1.462261e-01
-1.240677e-01
-1.021597e-01
-8.220337e-02
-6.562263e-02
-5.236058e-02
-4.079279e-02
-2.909036e-02
-1.675635e-02
-4.908120e-03
4.807465e-03
1.157793e-02
1.590812e-02
1.889525e-02
2.096466e-02
2.119156e-02
1.789570e-02
1.013369e-02
-1.151336e-03
-1.338795e-02
-2.387138e-02
-3.118131e-02
-3.540647e-02
-3.735516e-02
-3.780784e-02
-3.746429e-02
-3.724796e-02
-3.820864e-02
-4.082781e-02
-4.446403e-02
-4.776292e-02
-4.975562e-02
-5.047332e-02
-5.051265e-02
-5.026440e-02
-4.974576e-02
-4.903458e-02
-4.857921e-02
-4.896290e-02
-5.041379e-02
-5.254928e-02
-5.451597e-02
-5.538987e-02
-5.461676e-02
-5.225629e-02
-4.889417e-02
-4.532049e-02
-4.222108e-02
-4.005813e-02
-3.909172e-02
-3.933030e-02
-4.035481e-02
-4.129201e-02
-4.116839e-02
-3.939402e-02
-3.588866e-02
-3.080651e-02
-2.439231e-02
-1.730998e-02
-1.093275e-02
-6.846581e-03
-5.775889e-03
-7.016780e-03
-9.000020e-03
-1.044222e-02
-1.107423e-02
-1.144656e-02
-1.214460e-02
-1.322296e-02
-1.440057e-02
-1.573011e-02
-1.789060e-02
-2.163171e-02
-2.690069e-02
-3.264621e-02
-3.757739e-02
-4.112973e-02
-4.378170e-02
-4.657649e-02
-5.028179e-02
-5.473131e-02
-5.877301e-02
-6.094156e-02
-6.047593e-02
-5.796136e-02
-5.505476e-02
-5.341747e-02
-5.365842e-02
-5.515679e-02
-5.688379e-02
-5.839740e-02
-5.998005e-02
-6.175320e-02
-6.277097e-02
-6.118114e-02
-5.522601e-02
-4.385567e-02
-2.650189e-02
-2.854446e-03
2.670623e-02
6.057534e-02
9.617972e-02
1.310285e-01
1.637253e-01
1.941726e-01
2.228728e-01
2.499054e-01
2.744620e-01
2.954184e-01
3.123932e-01
3.260862e-01
3.373735e-01
3.460433e-01
3.504996e-01
3.487279e-01
3.395616e-01
3.231254e-01
3.002373e-01
2.715568e-01
2.374331e-01
1.985680e-01
1.566722e-01
1.143446e-01
7.430511e-02
3.867476e-02
8.692368e-03
-1.525545e-02
-3.350211e-02
-4.689113e-02
-5.643865e-02
-6.297235e-02
-6.703953e-02
-6.924254e-02
-7.068273e-02
-7.295561e-02
-7.754762e-02
-8.510349e-02
-9.518906e-02
-1.067603e-01
-1.189802e-01
-1.318067e-01
-1.460295e-01
-1.627845e-01
-1.827560e-01
-2.054715e-01
-2.292385e-01
-2.519672e-01
-2.724206e-01
-2.909719e-01
-3.092394e-01
-3.288494e-01
-3.502893e-01
-3.726288e-01
-3.940754e-01
-4.128190e-01
-4.277729e-01
-4.390704e-01
-4.480968e-01
-4.567978e-01
-4.664260e-01
-4.765527e-01
-4.853037e-01
-4.908849e-01
-4.931709e-01
-4.938352e-01
-4.948019e-01
-4.964598e-01
-4.972503e-01
-4.947583e-01
-4.870955e-01
-4.735298e-01
-4.543736e-01
-4.306854e-01
-4.039972e-01
-3.758651e-01
-3.472925e-01
-3.185386e-01
-2.895127e-01
-2.601932e-01
-2.305581e-01
-2.002882e-01
-1.687670e-01
-1.354766e-01
-1.005580e-01
-6.522564e-02
-3.163342e-02
-1.919115e-03
2.317384e-02
4.504476e-02
6.662592e-02
9.086149e-02
1.194156e-01
1.522235e-01
1.876557e-01
2.230048e-01
2.553727e-01
2.828736e-01
3.055068e-01
3.250104e-01
3.436747e-01
3.628731e-01
3.823074e-01
4.004208e-01
4.155323e-01
4.268369e-01
4.347346e-01
4.405077e-01
4.456342e-01
4.510098e-01
4.563392e-01
4.601263e-01
4.606329e-01
4.573860e-01
4.519511e-01
4.470884e-01
4.449922e-01
4.462541e-01
4.502612e-01
4.561526e-01
4.632435e-01
4.709644e-01
4.789637e-01
4.873730e-01
4.966447e-01
5.068529e-01
5.171693e-01
5.261882e-01
5.328641e-01
5.371367e-01
5.396986e-01
5.412985e-01
5.422916e-01
5.425983e-01
5.417090e-01
5.386279e-01
5.321352e-01
5.214796e-01
5.068852e-01
4.892672e-01
4.694134e-01
4.474391e-01
4.229685e-01
3.958524e-01
3.669012e-01
3.380973e-01
3.119672e-01
2.903560e-01
2.734330e-01
2.596959e-01
2.470312e-01
2.341699e-01
2.215879e-01
2.111858e-01
2.049286e-01
2.033811e-01
2.050741e-01
2.070502e-01
2.063111e-01
2.013646e-01
1.928834e-01
1.830595e-01
1.742504e-01
1.679346e-01
1.644820e-01
1.635481e-01
1.646740e-01
1.678146e-01
1.736188e-01
1.832423e-01
1.976143e-01
2.165398e-01
2.383354e-01
2.604237e-01
2.805968e-01
2.980240e-01
3.132080e-01
3.270507e-01
3.399708e-01
3.517585e-01
3.620278e-01
3.706819e-01
3.779369e-01
3.838703e-01
3.879402e-01
3.891072e-01
3.866561e-01
3.809796e-01
3.734682e-01
3.655342e-01
3.576651e-01
3.493050e-01
3.395450e-01
3.279886e-01
3.151846e-01
3.023863e-01
2.907580e-01
2.805499e-01
2.710237e-01
2.613910e-01
2.519544e-01
2.443423e-01
2.406371e-01
2.421686e-01
2.488036e-01
2.590456e-01
2.708205e-01
2.825341e-01
2.937234e-01
3.047266e-01
3.155340e-01
3.248407e-01
3.303663e-01
3.304573e-01
3.256687e-01
3.188073e-01
3.132766e-01
3.111552e-01
3.125283e-01
3.162502e-01
3.211329e-01
3.265822e-01
3.324658e-01
3.385724e-01
3.441455e-01
3.479296e-01
3.488401e-01
3.467244e-01
3.424830e-01
3.374927e-01
3.329230e-01
3.293594e-01
3.267037e-01
3.243144e-01
3.214628e-01
3.178960e-01
3.139545e-01
3.100269e-01
3.058869e-01
3.006622e-01
2.935142e-01
2.843749e-01
2.740772e-01
2.637407e-01
2.538560e-01
2.439252e-01
2.332506e-01
2.222185e-01
2.125173e-01
2.057127e-01
2.015308e-01
1.976732e-01
1.914642e-01
1.818892e-01
1.703430e-01
1.596540e-01
1.523177e-01
1.491850e-01
1.492591e-01
1.504821e-01
1.509053e-01
1.496149e-01
1.470509e-01
1.446221e-01
1.438325e-01
1.454711e-01
1.493362e-01
1.544707e-01
1.596041e-01
1.636049e-01
1.658699e-01
1.665220e-01
1.662826e-01
1.660578e-01
1.664807e-01
1.676670e-01
1.692522e-01
1.705531e-01
1.707106e-01
1.689004e-01
1.647279e-01
1.585439e-01
1.512827e-01
1.439268e-01
1.371644e-01
1.315128e-01
1.275411e-01
1.256497e-01
1.253927e-01
1.251090e-01
1.226876e-01
1.171757e-01
1.097672e-01
1.030295e-01
9.888236e-02
9.706445e-02
9.534984e-02
9.123100e-02
8.372707e-02
7.410248e-02
6.508794e-02
5.910408e-02
5.663309e-02
5.586944e-02
5.399562e-02
4.924970e-02
4.216482e-02
3.488476e-02
2.920997e-02
2.525621e-02
2.179540e-02
1.751002e-02
1.180553e-02
4.767601e-03
-3.303290e-03
-1.232738e-02
-2.259385e-02
-3.450610e-02
-4.814321e-02
-6.315947e-02
-7.924426e-02
-9.660439e-02
-1.157130e-01
-1.364019e-01
-1.573215e-01
-1.765868e-01
-1.931795e-01
-2.078163e-01
-2.225008e-01
-2.392047e-01
-2.586965e-01
-2.800907e-01
-3.011008e-01
-3.188032e-01
-3.306940e-01
-3.356969e-01
-3.347645e-01
-3.308369e-01
-3.279921e-01
-3.298421e-01
-3.378453e-01
-3.506541e-01
-3.651002e-01
-3.781799e-01
-3.885909e-01
-3.967842e-01
-4.037820e-01
-4.099829e-01
-4.149052e-01
-4.177863e-01
-4.183391e-01
-4.170892e-01
-4.151341e-01
-4.135203e-01
-4.126214e-01
-4.119007e-01
-4.102883e-01
-4.070118e-01
-4.022559e-01
-3.970408e-01
-3.923941e-01
-3.885744e-01
-3.849748e-01
-3.806163e-01
-3.747096e-01
-3.669630e-01
-3.576719e-01
-3.476811e-01
-3.381905e-01
-3.304115e-01
-3.252830e-01
-3.234221e-01
-3.251958e-01
-3.306097e-01
-3.389542e-01
-3.485842e-01
-3.572949e-01
-3.632566e-01
-3.658342e-01
-3.656251e-01
-3.637565e-01
-3.610934e-01
-3.578887e-01
-3.539184e-01
-3.488542e-01
-3.425999e-01
-3.354458e-01
-3.280610e-01
-3.213493e-01
-3.160795e-01
-3.123923e-01
-3.096434e-01
-3.068857e-01
-3.036595e-01
-3.004633e-01
-2.985773e-01
-2.993376e-01
-3.032705e-01
-3.097021e-01
-3.172201e-01
-3.246351e-01
-3.316470e-01
-3.387864e-01
-3.468099e-01
-3.559450e-01
-3.653602e-01
-3.732265e-01
-3.775062e-01
-3.770376e-01
-3.721687e-01
-3.645312e-01
-3.561873e-01
-3.486852e-01
-3.424490e-01
-3.367613e-01
-3.304576e-01
-3.230300e-01
-3.152693e-01
-3.087231e-01
-3.043726e-01
-3.018230e-01
-2.997424e-01
-2.969472e-01
-2.929902e-01
-2.878180e-01
-2.811095e-01
-2.722800e-01
-2.613756e-01
-2.498584e-01
-2.401235e-01
-2.339183e-01
-2.310696e-01
-2.296467e-01
-2.273405e-01
-2.228471e-01
-2.162191e-01
-2.082147e-01
-1.995225e-01
-1.905328e-01
-1.815418e-01
-1.729795e-01
-1.654362e-01
-1.593287e-01
-1.542683e-01
-1.487981e-01
-1.411709e-01
-1.307505e-01
-1.187426e-01
-1.075092e-01
-9.897305e-02
-9.323886e-02
-8.834034e-02
-8.138381e-02
-7.051997e-02
-5.644931e-02
-4.225300e-02
-3.149776e-02
-2.596556e-02
-2.478759e-02
-2.571767e-02
-2.747861e-02
-3.112862e-02
-3.921847e-02
-5.338701e-02
-7.237129e-02
-9.220814e-02
-1.086644e-01
-1.198827e-01
-1.269504e-01
-1.321710e-01
-1.369998e-01
-1.414515e-01
-1.448494e-01
-1.466862e-01
-1.470477e-01
-1.468504e-01
-1.478503e-01
-1.519280e-01
-1.597919e-01
-1.702496e-01
-1.809793e-01
-1.902461e-01
-1.979750e-01
-2.052351e-01
-2.127490e-01
-2.198507e-01
-2.247454e-01
-2.257583e-01
-2.225562e-01
-2.164461e-01
-2.095838e-01
-2.036877e-01
-1.991120e-01
-1.948228e-01
-1.892348e-01
-1.813336e-01
-1.713291e-01
-1.604133e-01
-1.498492e-01
-1.401525e-01
-1.310366e-01
-1.220664e-01
-1.133556e-01
-1.057327e-01
-1.003372e-01
-9.796986e-02
-9.852800e-02
-1.007627e-01
-1.025600e-01
-1.018336e-01
-9.768430e-02
-9.102036e-02
-8.402840e-02
-7.879987e-02
-7.609487e-02
-7.498036e-02
-7.340068e-02
-6.933536e-02
-6.201941e-02
-5.256064e-02
-4.345300e-02
-3.708857e-02
-3.409075e-02
-3.263095e-02
-2.940171e-02
-2.170697e-02
-9.157861e-03
6.298176e-03
2.192418e-02
3.593852e-02
4.811201e-02
5.912235e-02
6.958998e-02
7.954188e-02
8.835335e-02
9.502171e-02
9.876919e-02
9.976902e-02
9.941329e-02
9.969039e-02
1.019431e-01
1.059023e-01
1.098703e-01
1.121144e-01
1.124340e-01
1.125170e-01
1.146297e-01
1.196701e-01
1.262508e-01
1.315913e-01
1.334071e-01
1.312268e-01
1.262514e-01
1.201742e-01
1.140969e-01
1.083101e-01
1.027528e-01
9.745557e-02
9.257122e-02
8.812638e-02
8.381805e-02
7.907139e-02
7.338973e-02
6.679005e-02
5.991864e-02
5.358975e-02
4.808880e-02
4.301512e-02
3.795854e-02
3.329226e-02
3.012291e-02
2.939284e-02
3.109305e-02
3.425771e-02
3.735874e-02
3.850811e-02
3.574111e-02
2.797134e-02
1.612773e-02
3.039271e-03
-8.421831e-03
-1.745368e-02
-2.572488e-02
-3.576754e-02
-4.892018e-02
-6.452438e-02
-8.075935e-02
-9.616211e-02
-1.105344e-01
-1.246134e-01
-1.389529e-01
-1.531189e-01
-1.659976e-01
-1.769503e-01
-1.866466e-01
-1.966387e-01
-2.079870e-01
-2.203028e-01
-2.322304e-01
-2.428871e-01
-2.527731e-01
-2.632906e-01
-2.754785e-01
-2.891743e-01
-3.031617e-01
-3.159818e-01
-3.268451e-01
-3.362252e-01
-3.457956e-01
-3.575865e-01
-3.728009e-01
-3.911098e-01
-4.108941e-01
-4.301526e-01
-4.474056e-01
-4.621073e-01
-4.745027e-01
-4.851547e-01
-4.944517e-01
-5.023932e-01
-5.088194e-01
-5.138559e-01
-5.180761e-01
-5.221908e-01
-5.266697e-01
-5.317581e-01
-5.377607e-01
-5.450430e-01
-5.536449e-01
-5.630711e-01
-5.726265e-01
-5.819239e-01
-5.910524e-01
-6.003729e-01
-6.102288e-01
-6.207825e-01
-6.319763e-01
-6.434974e-01
-6.547492e-01
-6.650548e-01
-6.741394e-01
-6.823826e-01
-6.903777e-01
-6.982244e-01
-7.054333e-01
-7.115585e-01
-7.167764e-01
-7.217461e-01
-7.269109e-01
-7.319444e-01
-7.359055e-01
-7.380200e-01
-7.383951e-01
-7.380148e-01
-7.380901e-01
-7.393702e-01
-7.418713e-01
-7.450547e-01
-7.482111e-01
-7.507239e-01
-7.520829e-01
-7.518308e-01
-7.496265e-01
-7.453621e-01
-7.391899e-01
-7.315048e-01
-7.230321e-01
-7.149453e-01
-7.086481e-01
-7.050639e-01
-7.039167e-01
-7.036986e-01
-7.024474e-01
-6.987767e-01
-6.925141e-01
-6.846729e-01
-6.768218e-01
-6.701372e-01
-6.646354e-01
-6.591052e-01
-6.518312e-01
-6.415942e-01
-6.282654e-01
-6.127435e-01
-5.965041e-01
-5.811098e-01
-5.677792e-01
-5.570166e-01
-5.484516e-01
-5.410470e-01
-5.336060e-01
-5.252896e-01
-5.158511e-01
-5.055071e-01
-4.946036e-01
-4.833388e-01
-4.717498e-01
-4.599876e-01
-4.486256e-01
-4.386048e-01
-4.306732e-01
-4.246515e-01
-4.191771e-01
-4.123805e-01
-4.032160e-01
-3.924003e-01
-3.820052e-01
-3.739184e-01
-3.685284e-01
-3.647538e-01
-3.611732e-01
-3.570927e-01
-3.527317e-01
-3.486589e-01
-3.451957e-01
-3.423667e-01
-3.403005e-01
-3.394140e-01
-3.399044e-01
-3.409559e-01
-3.406109e-01
-3.367287e-01
-3.283947e-01
-3.166267e-01
-3.037371e-01
-2.918046e-01
-2.814881e-01
-2.721364e-01
-2.629212e-01
-2.537632e-01
-2.452067e-01
-2.375715e-01
-2.303304e-01
-2.223483e-01
-2.128287e-01
-2.021482e-01
-1.917818e-01
-1.833453e-01
-1.775506e-01
-1.738527e-01
-1.709491e-01
-1.676812e-01
-1.636817e-01
-1.593726e-01
-1.554063e-01
-1.519592e-01
-1.483830e-01
-1.435689e-01
-1.368185e-01
-1.284366e-01
-1.194525e-01
-1.107704e-01
-1.025755e-01
-9.446532e-02
-8.606285e-02
-7.753811e-02
-6.966706e-02
-6.346499e-02
-5.967436e-02
-5.832390e-02
-5.848215e-02
-5.840562e-02
-5.622633e-02
-5.096902e-02
-4.334409e-02
-3.568541e-02
-3.076790e-02
-3.012295e-02
-3.314333e-02
-3.774481e-02
-4.198882e-02
-4.531359e-02
-4.852680e-02
-5.277041e-02
-5.834564e-02
-6.428672e-02
-6.899987e-02
-7.144759e-02
-7.193715e-02
-7.200544e-02
-7.364342e-02
-7.839304e-02
-8.671789e-02
-9.790713e-02
-1.105847e-01
-1.235286e-01
-1.362406e-01
-1.488717e-01
-1.616677e-01
-1.745502e-01
-1.872536e-01
-1.997284e-01
-2.122461e-01
-2.251569e-01
-2.387123e-01
-2.530965e-01
-2.683858e-01
-2.843383e-01
-3.003479e-01
-3.157863e-01
-3.304239e-01
-3.444615e-01
-3.581262e-01
-3.711706e-01
-3.826679e-01
-3.913950e-01
-3.967689e-01
-3.996845e-01
-4.024061e-01
-4.074273e-01
-4.161842e-01
-4.285266e-01
-4.430812e-01
-4.580585e-01
-4.719964e-01
-4.841312e-01
-4.943484e-01
-5.028807e-01
-5.099882e-01
-5.158263e-01
-5.205488e-01
-5.244725e-01
-5.280240e-01
-5.313723e-01
-5.341047e-01
-5.355208e-01
-5.355082e-01
-5.350825e-01
-5.358049e-01
-5.384757e-01
-5.423484e-01
-5.456445e-01
-5.468979e-01
-5.459333e-01
-5.437956e-01
-5.419567e-01
-5.414964e-01
-5.426250e-01
-5.446148e-01
-5.461394e-01
-5.458735e-01
-5.430719e-01
-5.378911e-01
-5.313165e-01
-5.246700e-01
-5.189282e-01
-5.142512e-01
-5.099730e-01
-5.050068e-01
-4.984199e-01
-4.898961e-01
-4.799318e-01
-4.696990e-01
-4.605092e-01
-4.530542e-01
-4.470102e-01
-4.414520e-01
-4.357050e-01
-4.297794e-01
-4.240906e-01
-4.190165e-01
-4.148372e-01
-4.118535e-01
-4.101478e-01
-4.090684e-01
-4.071983e-01
-4.031885e-01
-3.967959e-01
-3.891160e-01
-3.817751e-01
-3.758398e-01
-3.713909e-01
-3.679646e-01
-3.651826e-01
-3.628230e-01
-3.604061e-01
-3.570236e-01
-3.517741e-01
-3.444182e-01
-3.357641e-01
-3.276246e-01
-3.222534e-01
-3.212643e-01
-3.245989e-01
-3.304184e-01
-3.361110e-01
-3.396223e-01
-3.402191e-01
-3.384808e-01
-3.358287e-01
-3.339278e-01
-3.341208e-01
-3.369366e-01
-3.417891e-01
-3.471332e-01
-3.511557e-01
-3.525541e-01
-3.508141e-01
-3.459795e-01
-3.384187e-01
-3.289075e-01
-3.188037e-01
-3.098644e-01
-3.035647e-01
-3.002870e-01
-2.989639e-01
-2.975511e-01
-2.942442e-01
-2.888065e-01
-2.830679e-01
-2.800497e-01
-2.821442e-01
-2.895323e-01
-2.998741e-01
-3.094874e-01
-3.153731e-01
-3.168723e-01
-3.157810e-01
-3.147788e-01
-3.153960e-01
-3.170194e-01
-3.174433e-01
-3.143845e-01
-3.069918e-01
-2.965073e-01
-2.856349e-01
-2.768654e-01
-2.707995e-01
-2.657801e-01
-2.593220e-01
-2.503183e-01
-2.401826e-01
-2.319274e-01
-2.279875e-01
-2.286171e-01
-2.319725e-01
-2.355072e-01
-2.375231e-01
-2.379493e-01
-2.380805e-01
-2.396076e-01
-2.435634e-01
-2.497123e-01
-2.566763e-01
-2.627349e-01
-2.667308e-01
-2.683700e-01
-2.679342e-01
-2.661207e-01
-2.642027e-01
-2.637715e-01
-2.656954e-01
-2.691951e-01
-2.721276e-01
-2.723779e-01
-2.692536e-01
-2.638858e-01
-2.584499e-01
-2.548844e-01
-2.540793e-01
-2.558860e-01
-2.595257e-01
-2.640065e-01
-2.685924e-01
-2.732428e-01
-2.785430e-01
-2.849402e-01
-2.919052e-01
-2.978523e-01
-3.009453e-01
-3.001619e-01
-2.958973e-01
-2.897650e-01
-2.837022e-01
-2.788588e-01
-2.749941e-01
-2.709444e-01
-2.659283e-01
-2.605334e-01
-2.563288e-01
-2.544051e-01
-2.543380e-01
-2.546376e-01
-2.541443e-01
-2.529630e-01
-2.522054e-01
-2.530085e-01
-2.557788e-01
-2.602059e-01
-2.657755e-01
-2.720679e-01
-2.785995e-01
-2.847163e-01
-2.899653e-01
-2.946058e-01
-2.995837e-01
-3.057487e-01
-3.128398e-01
-3.191618e-01
-3.225041e-01
-3.217852e-01
-3.180740e-01
-3.140632e-01
-3.123993e-01
-3.141331e-01
-3.183234e-01
-3.229453e-01
-3.263866e-01
-3.284474e-01
-3.301570e-01
-3.327085e-01
-3.365216e-01
-3.411102e-01
-3.455310e-01
-3.489046e-01
-3.508271e-01
-3.515333e-01
-3.515598e-01
-3.511121e-01
-3.498733e-01
-3.475634e-01
-3.446223e-01
-3.422265e-01
-3.415644e-01
-3.429892e-01
-3.457681e-01
-3.486428e-01
-3.507323e-01
-3.520554e-01
-3.533489e-01
-3.553892e-01
-3.582789e-01
-3.611764e-01
-3.627173e-01
-3.618733e-01
-3.585961e-01
-3.538036e-01
-3.488226e-01
-3.447126e-01
-3.418506e-01
-3.399816e-01
-3.386374e-01
-3.375478e-01
-3.368077e-01
-3.368936e-01
-3.385601e-01
-3.424399e-01
-3.484608e-01
-3.556093e-01
-3.623457e-01
-3.673504e-01
-3.700891e-01
-3.709331e-01
-3.708375e-01
-3.707875e-01
-3.713855e-01
-3.727806e-01
-3.747488e-01
-3.766867e-01
-3.776369e-01
-3.766092e-01
-3.731582e-01
-3.678415e-01
-3.621784e-01
-3.580258e-01
-3.566569e-01
-3.580524e-01
-3.608599e-01
-3.631346e-01
-3.634527e-01
-3.616375e-01
-3.585735e-01
-3.553068e-01
-3.522176e-01
-3.489510e-01
-3.450829e-01
-3.408288e-01
-3.370991e-01
-3.348753e-01
-3.345292e-01
-3.356492e-01
-3.373881e-01
-3.389561e-01
-3.399035e-01
-3.401288e-01
-3.398551e-01
-3.397611e-01
-3.409600e-01
-3.443784e-01
-3.498009e-01
-3.555687e-01
-3.595151e-01
-3.604297e-01
-3.586932e-01
-3.556129e-01
-3.523654e-01
-3.495927e-01
-3.476233e-01
-3.465837e-01
-3.461363e-01
-3.453689e-01
-3.433635e-01
-3.401824e-01
-3.373245e-01
-3.369276e-01
-3.400778e-01
-3.455852e-01
-3.504430e-01
-3.518370e-01
-3.491544e-01
-3.443365e-01
-3.403597e-01
-3.392697e-01
-3.413341e-01
-3.454925e-01
-3.501229e-01
-3.534613e-01
-3.539320e-01
-3.507420e-01
-3.443957e-01
-3.364714e-01
-3.286508e-01
-3.218545e-01
-3.162333e-01
-3.117323e-01
-3.083971e-01
-3.062163e-01
-3.049965e-01
-3.045417e-01
-3.048512e-01
-3.060947e-01
-3.084910e-01
-3.121735e-01
-3.168787e-01
-3.215544e-01
-3.244935e-01
-3.243063e-01
-3.209981e-01
-3.160158e-01
-3.111409e-01
-3.073146e-01
-3.043605e-01
-3.014928e-01
-2.979616e-01
-2.934648e-01
-2.882537e-01
-2.828827e-01
-2.777455e-01
-2.728577e-01
-2.681965e-01
-2.642120e-01
-2.617605e-01
-2.613321e-01
-2.623924e-01
-2.637224e-01
-2.645884e-01
-2.655742e-01
-2.681099e-01
-2.730168e-01
-2.794116e-01
-2.850575e-01
-2.879929e-01
-2.880851e-01
-2.870584e-01
-2.868191e-01
-2.876047e-01
-2.878367e-01
-2.858430e-01
-2.816139e-01
-2.768135e-01
-2.732126e-01
-2.711782e-01
-2.694572e-01
-2.661692e-01
-2.600976e-01
-2.514245e-01
-2.416075e-01
-2.326943e-01
-2.265834e-01
-2.244941e-01
-2.266336e-01
-2.320767e-01
-2.389758e-01
-2.451040e-01
-2.485773e-01
-2.485488e-01
-2.455611e-01
-2.412008e-01
-2.371351e-01
-2.342278e-01
-2.323937e-01
-2.310701e-01
-2.296262e-01
-2.273513e-01
-2.233726e-01
-2.170720e-01
-2.089382e-01
-2.009462e-01
-1.956632e-01
-1.945744e-01
-1.971534e-01
-2.014838e-01
-2.055324e-01
-2.077428e-01
-2.069633e-01
-2.027134e-01
-1.959743e-01
-1.894092e-01
-1.861371e-01
-1.877123e-01
-1.930056e-01
-1.990463e-01
-2.031435e-01
-2.044367e-01
-2.036505e-01
-2.016362e-01
-1.983623e-01
-1.933139e-01
-1.866971e-01
-1.800242e-01
-1.752713e-01
-1.732523e-01
-1.727289e-01
-1.711513e-01
-1.664480e-01
-1.584774e-01
-1.491961e-01
-1.415446e-01
-1.377062e-01
-1.377091e-01
-1.392890e-01
-1.392637e-01
-1.355771e-01
-1.285305e-01
-1.202874e-01
-1.131739e-01
-1.082919e-01
-1.054987e-01
-1.043250e-01
-1.045483e-01
-1.058582e-01
-1.072986e-01
-1.073508e-01
-1.047004e-01
-9.909682e-02
-9.170056e-02
-8.461344e-02
-7.982304e-02
-7.831114e-02
-7.993721e-02
-8.392688e-02
-8.929201e-02
-9.485728e-02
-9.922610e-02
-1.011191e-01
-9.998845e-02
-9.636417e-02
-9.158971e-02
-8.721674e-02
-8.457962e-02
-8.463200e-02
-8.770729e-02
-9.314588e-02
-9.927412e-02
-1.041416e-01
-1.066684e-01
-1.072384e-01
-1.070987e-01
-1.070444e-01
-1.066295e-01
-1.046180e-01
-1.001461e-01
-9.349780e-02
-8.596985e-02
-7.912838e-02
-7.398943e-02
-7.047755e-02
-6.738059e-02
-6.287086e-02
-5.540423e-02
-4.462771e-02
-3.186270e-02
-1.976560e-02
-1.115803e-02
-7.676680e-03
-9.090293e-03
-1.356610e-02
-1.851961e-02
-2.160411e-02
-2.163823e-02
-1.921897e-02
-1.652277e-02
-1.607262e-02
-1.913705e-02
-2.497035e-02
-3.148617e-02
-3.672228e-02
-3.992654e-02
-4.166884e-02
-4.320632e-02
-4.568881e-02
-4.973782e-02
-5.557968e-02
-6.335833e-02
-7.305378e-02
-8.400879e-02
-9.476631e-02
-1.037101e-01
-1.100326e-01
-1.141162e-01
-1.171047e-01
-1.202801e-01
-1.247524e-01
-1.313082e-01
-1.401099e-01
-1.503894e-01
-1.605810e-01
-1.690286e-01
-1.747894e-01
-1.779169e-01
-1.791465e-01
-1.794151e-01
-1.795631e-01
-1.802172e-01
-1.816927e-01
-1.838247e-01
-1.858502e-01
-1.865956e-01
-1.850326e-01
-1.808991e-01
-1.749639e-01
-1.687429e-01
-1.638303e-01
-1.612245e-01
-1.609234e-01
-1.618654e-01
-1.622898e-01
-1.606001e-01
-1.563898e-01
-1.507413e-01
-1.452064e-01
-1.402296e-01
-1.346857e-01
-1.271924e-01
-1.178672e-01
-1.086713e-01
-1.020336e-01
-9.919733e-02
-9.975520e-02
-1.023854e-01
-1.057524e-01
-1.089074e-01
-1.113049e-01
-1.127227e-01
-1.131959e-01
-1.129485e-01
-1.122504e-01
-1.112715e-01
-1.101225e-01
-1.090299e-01
-1.083453e-01
-1.082863e-01
-1.086253e-01
-1.085813e-01
-1.070051e-01
-1.028208e-01
-9.559530e-02
-8.599171e-02
-7.574386e-02
-6.698405e-02
-6.128465e-02
-5.909980e-02
-5.989395e-02
-6.257236e-02
-6.580891e-02
-6.840013e-02
-6.981866e-02
-7.056549e-02
-7.177608e-02
-7.422707e-02
-7.757371e-02
-8.050806e-02
-8.169477e-02
-8.066504e-02
-7.801702e-02
-7.498642e-02
-7.279879e-02
-7.202202e-02
-7.208970e-02
-7.142261e-02
-6.844457e-02
-6.299841e-02
-5.698139e-02
-5.337351e-02
-5.416063e-02
-5.872673e-02
-6.401710e-02
-6.643133e-02
-6.413839e-02
-5.818635e-02
-5.163784e-02
-4.747499e-02
-4.693826e-02
-4.941336e-02
-5.355023e-02
-5.841330e-02
-6.376784e-02
-6.952956e-02
-7.508879e-02
-7.927068e-02
-8.110037e-02
-8.068160e-02
-7.922767e-02
-7.812385e-02
-7.798032e-02
-7.857578e-02
-7.950341e-02
-8.063836e-02
-8.195739e-02
-8.307870e-02
-8.319199e-02
-8.155727e-02
-7.804799e-02
-7.312737e-02
-6.730894e-02
-6.076189e-02
-5.350941e-02
-4.591873e-02
-3.887421e-02
-3.342602e-02
-3.014424e-02
-2.853000e-02
-2.691819e-02
-2.327103e-02
-1.665176e-02
-8.301990e-03
-1.219952e-03
1.694371e-03
-4.214253e-04
-5.814621e-03
-1.122014e-02
-1.374162e-02
-1.226619e-02
-7.700826e-03
-2.149023e-03
2.266883e-03
4.179069e-03
3.033322e-03
-1.260283e-03
-8.487793e-03
-1.782187e-02
-2.739513e-02
-3.440824e-02
-3.604227e-02
-3.073983e-02
-1.910890e-02
-3.983272e-03
1.043708e-02
2.016036e-02
2.305936e-02
1.965926e-02
1.254392e-02
4.835532e-03
-1.273850e-03
-5.213686e-03
-7.789536e-03
-1.032218e-02
-1.372125e-02
-1.794799e-02
-2.206416e-02
-2.480642e-02
-2.535487e-02
-2.385512e-02
-2.147648e-02
-2.001473e-02
-2.104396e-02
-2.482972e-02
-2.976681e-02
-3.308705e-02
-3.251133e-02
-2.759517e-02
-1.990379e-02
-1.216642e-02
-6.999170e-03
-5.720898e-03
-7.778848e-03
-1.115035e-02
-1.347997e-02
-1.318396e-02
-9.946122e-03
-4.575174e-03
1.565815e-03
7.293667e-03
1.209652e-02
1.603995e-02
1.921454e-02
2.130474e-02
2.175284e-02
2.034735e-02
1.760464e-02
1.460661e-02
1.252071e-02
1.209207e-02
1.321784e-02
1.485412e-02
1.556809e-02
1.450213e-02
1.191000e-02
8.680042e-03
5.304481e-03
1.414018e-03
-3.598708e-03
-9.541938e-03
-1.507234e-02
-1.839283e-02
-1.835666e-02
-1.503332e-02
-9.364231e-03
-2.368797e-03
5.327253e-03
1.336345e-02
2.134161e-02
2.880382e-02
3.537173e-02
4.068538e-02
4.416966e-02
4.500001e-02
4.250370e-02
3.683012e-02
2.937460e-02
2.246828e-02
1.838865e-02
1.832161e-02
2.190851e-02
2.753020e-02
3.302524e-02
3.639004e-02
3.621284e-02
3.195540e-02
2.421452e-02
1.468865e-02
5.517968e-03
-1.665996e-03
-6.209486e-03
-8.237046e-03
-8.335409e-03
-7.445555e-03
-6.648863e-03
-6.660399e-03
-7.455986e-03
-8.441628e-03
-8.926651e-03
-8.358340e-03
-6.185196e-03
-1.748019e-03
5.403079e-03
1.489390e-02
2.519861e-02
3.408645e-02
3.976815e-02
4.206806e-02
4.273723e-02
4.447845e-02
4.920548e-02
5.677186e-02
6.514783e-02
7.188427e-02
7.567233e-02
7.686345e-02
7.684419e-02
7.702198e-02
7.810151e-02
7.984424e-02
8.133610e-02
8.168544e-02
8.070014e-02
7.898677e-02
7.744426e-02
7.664457e-02
7.653743e-02
7.658609e-02
7.619906e-02
7.511779e-02
7.336883e-02
7.082720e-02
6.704067e-02
6.179190e-02
5.587550e-02
5.104552e-02
4.890195e-02
4.970179e-02
5.219425e-02
5.452025e-02
5.531324e-02
5.424195e-02
5.189478e-02
4.933862e-02
4.765164e-02
4.752709e-02
4.902281e-02
5.163160e-02
5.474001e-02
5.817740e-02
6.236758e-02
6.793046e-02
7.509850e-02
8.344337e-02
9.210844e-02
1.003012e-01
1.075591e-01
1.135869e-01
1.179903e-01
1.202855e-01
1.201786e-01
1.179155e-01
1.145445e-01
1.118712e-01
1.119051e-01
1.159887e-01
1.241774e-01
1.352488e-01
1.471661e-01
1.576170e-01
1.645817e-01
1.670503e-01
1.655896e-01
1.621697e-01
1.591927e-01
1.584012e-01
1.603464e-01
1.644785e-01
1.695039e-01
1.738416e-01
1.762825e-01
1.766881e-01
1.761840e-01
1.765744e-01
1.793297e-01
1.847273e-01
1.915853e-01
1.977770e-01
2.013125e-01
2.013721e-01
1.987075e-01
1.952363e-01
1.930525e-01
1.933371e-01
1.957621e-01
1.987998e-01
2.008103e-01
2.011585e-01
2.005512e-01
2.004135e-01
2.017864e-01
2.044555e-01
2.069033e-01
2.071951e-01
2.042011e-01
1.982842e-01
1.909926e-01
1.839878e-01
1.779568e-01
1.722885e-01
1.657371e-01
1.575523e-01
1.482801e-01
1.397136e-01
1.339341e-01
1.318968e-01
1.325400e-01
1.333304e-01
1.320216e-01
1.281646e-01
1.231203e-01
1.188225e-01
1.165727e-01
1.167161e-01
1.189764e-01
1.227841e-01
1.273563e-01
1.317793e-01
1.352873e-01
1.376131e-01
1.392003e-01
1.411055e-01
1.444739e-01
1.497984e-01
1.565159e-01
1.632841e-01
1.687328e-01
1.721808e-01
1.738356e-01
1.743492e-01
1.741757e-01
1.733598e-01
1.718877e-01
1.701772e-01
1.691893e-01
1.698980e-01
1.724149e-01
1.756167e-01
1.778666e-01
1.782840e-01
1.773475e-01
1.763114e-01
1.761090e-01
1.767810e-01
1.777901e-01
1.786949e-01
1.794124e-01
1.798558e-01
1.794425e-01
1.770949e-01
1.719258e-01
1.642183e-01
1.558976e-01
1.498351e-01
1.481743e-01
1.508093e-01
1.552550e-01
1.581553e-01
1.573332e-01
1.528147e-01
1.462210e-01
1.393557e-01
1.332331e-01
1.279986e-01
1.233397e-01
1.189383e-01
1.148631e-01
1.117506e-01
1.103531e-01
1.104545e-01
1.101538e-01
1.066726e-01
9.845028e-02
8.673111e-02
7.499288e-02
6.652191e-02
6.222070e-02
6.046487e-02
5.883669e-02
5.597920e-02
5.210139e-02
4.817457e-02
4.492290e-02
4.253035e-02
4.109167e-02
4.113524e-02
4.351215e-02
4.855574e-02
5.523665e-02
6.126377e-02
6.426492e-02
6.311394e-02
5.842451e-02
5.213916e-02
4.672451e-02
4.428946e-02
4.578844e-02
5.070226e-02
5.751272e-02
6.464489e-02
7.113185e-02
7.664433e-02
8.118128e-02
8.483228e-02
8.770392e-02
8.996093e-02
9.194845e-02
9.420626e-02
9.715470e-02
1.006231e-01
1.037185e-01
1.053239e-01
1.049529e-01
1.032412e-01
1.015062e-01
1.006376e-01
1.003088e-01
9.930933e-02
9.680542e-02
9.344948e-02
9.125307e-02
9.216789e-02
9.654035e-02
1.027049e-01
1.078470e-01
1.093354e-01
1.058823e-01
9.829432e-02
8.946868e-02
8.323051e-02
8.230460e-02
8.662409e-02
9.327298e-02
9.829613e-02
9.916550e-02
9.613185e-02
9.159174e-02
8.819558e-02
8.728653e-02
8.865752e-02
9.129703e-02
9.418498e-02
9.667135e-02
9.856824e-02
1.000913e-01
1.015894e-01
1.031710e-01
1.046036e-01
1.056455e-01
1.064175e-01
1.073311e-01
1.086405e-01
1.101074e-01
1.110807e-01
1.108623e-01
1.090330e-01
1.055421e-01
1.006569e-01
9.494354e-02
8.923896e-02
8.446258e-02
8.127900e-02
7.973745e-02
7.902504e-02
7.759797e-02
7.390397e-02
6.734452e-02
5.865989e-02
4.936208e-02
4.079032e-02
3.368015e-02
2.847453e-02
2.574077e-02
2.595943e-02
2.876849e-02
3.258356e-02
3.532860e-02
3.586180e-02
3.483758e-02
3.421264e-02
3.585047e-02
4.037371e-02
4.703856e-02
5.450934e-02
6.174271e-02
6.821796e-02
7.350984e-02
7.699465e-02
7.830729e-02
7.810638e-02
7.810772e-02
8.005821e-02
8.450095e-02
9.041777e-02
9.593378e-02
9.935957e-02
9.985537e-02
9.757921e-02
9.350017e-02
8.900256e-02
8.535058e-02
8.316661e-02
8.220560e-02
8.167854e-02
8.099868e-02
8.038633e-02
8.083296e-02
8.345296e-02
8.868387e-02
9.582262e-02
1.031584e-01
1.087163e-01
1.112994e-01
1.111115e-01
1.093772e-01
1.073080e-01
1.053954e-01
1.034719e-01
1.011733e-01
9.837970e-02
9.551289e-02
9.355493e-02
9.361985e-02
9.627808e-02
1.011553e-01
1.070856e-01
1.126184e-01
1.165382e-01
1.182200e-01
1.177545e-01
1.158342e-01
1.135181e-01
1.119894e-01
1.122085e-01
1.144006e-01
1.177553e-01
1.208076e-01
1.223406e-01
1.220703e-01
1.205581e-01
1.185131e-01
1.161361e-01
1.130160e-01
1.085802e-01
1.027191e-01
9.610089e-02
8.990717e-02
8.523795e-02
8.277833e-02
8.293299e-02
8.594654e-02
9.153180e-02
9.835434e-02
1.042635e-01
1.075035e-01
1.079346e-01
1.070775e-01
1.069083e-01
1.084881e-01
1.114860e-01
1.147337e-01
1.171664e-01
1.184468e-01
1.190198e-01
1.197668e-01
1.214727e-01
1.243074e-01
1.276679e-01
1.305783e-01
1.322975e-01
1.325816e-01
1.314959e-01
1.291219e-01
1.254868e-01
1.207849e-01
1.156729e-01
1.113074e-01
1.089470e-01
1.092936e-01
1.119969e-01
1.157002e-01
1.186674e-01
1.196363e-01
1.183927e-01
1.157529e-01
1.129888e-01
1.110622e-01
1.102292e-01
1.103384e-01
1.114400e-01
1.139173e-01
1.179162e-01
1.227845e-01
1.272941e-01
1.304666e-01
1.321058e-01
1.326107e-01
1.326144e-01
1.330448e-01
1.352493e-01
1.403945e-01
1.483228e-01
1.571443e-01
1.643066e-01
1.682538e-01
1.691763e-01
1.684738e-01
1.677664e-01
1.682256e-01
1.702473e-01
1.732843e-01
1.760227e-01
1.771086e-01
1.761082e-01
1.739604e-01
1.724505e-01
1.730391e-01
1.759447e-01
1.801002e-01
1.838297e-01
1.857065e-01
1.852270e-01
1.831541e-01
1.813434e-01
1.819039e-01
1.859748e-01
1.929217e-01
2.006265e-01
2.066943e-01
2.096938e-01
2.096795e-01
2.078922e-01
2.059888e-01
2.052070e-01
2.058084e-01
2.070401e-01
2.076047e-01
2.063483e-01
2.028909e-01
1.980345e-01
1.936305e-01
1.915916e-01
1.924970e-01
1.950633e-01
1.972368e-01
1.979569e-01
1.978395e-01
1.982315e-01
1.998148e-01
2.021297e-01
2.041607e-01
2.051301e-01
2.048130e-01
2.034038e-01
2.012961e-01
1.989325e-01
1.966505e-01
1.945199e-01
1.923967e-01
1.903912e-01
1.894465e-01
1.912424e-01
1.970453e-01
2.063202e-01
2.164913e-01
2.243052e-01
2.277671e-01
2.271524e-01
2.244863e-01
2.221273e-01
2.215746e-01
2.231253e-01
2.262372e-01
2.300569e-01
2.336675e-01
2.360362e-01
2.361444e-01
2.336379e-01
2.294471e-01
2.254326e-01
2.230983e-01
2.225667e-01
2.228047e-01
2.227958e-01
2.224460e-01
2.223708e-01
2.228888e-01
2.233227e-01
2.223299e-01
2.189772e-01
2.136321e-01
2.079160e-01
2.037617e-01
2.023265e-01
2.035024e-01
2.061534e-01
2.087294e-01
2.098832e-01
2.089282e-01
2.061104e-01
2.026347e-01
2.003017e-01
2.007018e-01
2.042818e-01
2.099177e-01
2.154166e-01
2.186716e-01
2.187079e-01
2.160346e-01
2.122556e-01
2.093049e-01
2.087124e-01
2.111028e-01
2.159983e-01
2.220686e-01
2.278099e-01
2.322181e-01
2.350006e-01
2.363794e-01
2.368237e-01
2.368167e-01
2.365875e-01
2.359267e-01
2.343656e-01
2.317113e-01
2.284233e-01
2.253323e-01
2.228730e-01
2.205870e-01
2.174691e-01
2.128952e-01
2.072087e-01
2.013230e-01
1.957270e-01
1.899143e-01
1.827996e-01
1.737087e-01
1.630885e-01
1.524580e-01
1.437199e-01
1.382646e-01
1.362809e-01
1.365661e-01
1.370230e-01
1.357485e-01
1.321029e-01
1.269278e-01
1.217007e-01
1.173796e-01
1.138864e-01
1.104423e-01
1.062470e-01
1.009784e-01
9.497979e-02
8.918493e-02
8.471332e-02
8.218139e-02
8.122349e-02
8.081192e-02
8.025268e-02
7.990761e-02
8.081894e-02
8.352024e-02
8.719824e-02
9.001907e-02
9.031270e-02
8.762398e-02
8.288383e-02
7.773391e-02
7.367035e-02
7.163271e-02
7.204392e-02
7.490195e-02
7.979364e-02
8.605525e-02
9.312021e-02
1.007454e-01
1.089132e-01
1.175676e-01
1.264125e-01
1.348327e-01
1.419820e-01
1.471334e-01
1.501959e-01
1.520100e-01
1.540323e-01
1.573879e-01
1.618396e-01
1.655432e-01
1.660043e-01
1.616545e-01
1.529334e-01
1.421741e-01
1.324420e-01
1.260540e-01
1.235871e-01
1.238755e-01
1.249139e-01
1.250279e-01
1.235900e-01
1.210213e-01
1.183080e-01
1.163722e-01
1.155810e-01
1.156454e-01
1.160054e-01
1.163910e-01
1.170189e-01
1.182656e-01
1.202601e-01
1.228008e-01
1.255086e-01
1.280133e-01
1.301597e-01
1.321466e-01
1.343814e-01
1.370641e-01
1.397906e-01
1.414784e-01
1.407918e-01
1.369348e-01
1.302641e-01
1.222004e-01
1.145299e-01
1.086556e-01
1.051800e-01
1.038540e-01
1.038166e-01
1.039974e-01
1.034393e-01
1.013747e-01
9.718024e-02
9.045256e-02
8.122277e-02
7.009659e-02
5.820104e-02
4.703898e-02
3.830137e-02
3.346167e-02
3.310745e-02
3.645630e-02
4.158929e-02
4.633921e-02
4.919544e-02
4.962737e-02
4.780747e-02
4.429982e-02
4.013352e-02
3.685462e-02
3.587628e-02
3.735804e-02
3.975930e-02
4.079637e-02
3.915129e-02
3.545511e-02
3.169712e-02
2.965599e-02
2.972618e-02
3.095405e-02
3.202918e-02
3.240368e-02
3.270719e-02
3.405929e-02
3.679514e-02
3.981737e-02
4.130216e-02
4.017700e-02
3.705396e-02
3.384507e-02
3.245751e-02
3.367103e-02
3.702673e-02
4.160693e-02
4.679733e-02
5.228574e-02
5.750836e-02
6.138552e-02
6.280177e-02
6.145689e-02
5.834316e-02
5.537151e-02
5.426848e-02
5.547108e-02
5.790250e-02
5.987117e-02
6.034835e-02
5.956528e-02
5.857589e-02
5.831201e-02
5.882790e-02
5.909035e-02
5.744246e-02
5.266581e-02
4.508071e-02
3.680580e-02
3.078763e-02
2.919510e-02
3.227628e-02
3.836026e-02
4.482634e-02
4.933001e-02
5.069325e-02
4.923623e-02
4.651927e-02
4.460050e-02
4.509034e-02
4.834141e-02
5.316431e-02
5.746381e-02
5.965581e-02
5.985024e-02
5.970209e-02
6.096666e-02
6.402061e-02
6.761725e-02
6.996805e-02
7.010701e-02
6.842338e-02
6.612515e-02
6.425196e-02
6.298993e-02
6.164400e-02
5.920129e-02
5.512613e-02
4.989933e-02
4.496687e-02
4.211618e-02
4.259609e-02
4.642739e-02
5.232038e-02
5.835643e-02
6.307468e-02
6.617217e-02
6.822634e-02
6.973871e-02
7.055523e-02
7.034022e-02
6.948747e-02
6.922053e-02
7.058051e-02
7.335940e-02
7.613131e-02
7.734232e-02
7.638081e-02
7.375963e-02
7.059220e-02
6.810880e-02
6.746161e-02
6.941025e-02
7.372446e-02
7.891956e-02
8.294799e-02
8.445705e-02
8.351338e-02
8.126680e-02
7.907550e-02
7.784683e-02
7.781041e-02
7.858980e-02
7.952690e-02
8.018955e-02
8.071191e-02
8.160002e-02
8.311009e-02
8.479272e-02
8.570290e-02
8.511854e-02
8.310074e-02
8.044132e-02
7.814114e-02
7.687960e-02
7.681156e-02
7.767572e-02
7.897202e-02
8.009251e-02
8.047214e-02
7.973959e-02
7.775626e-02
7.458085e-02
7.047414e-02
6.586763e-02
6.116356e-02
5.653616e-02
5.204359e-02
4.795157e-02
4.478749e-02
4.295129e-02
4.232111e-02
4.233132e-02
4.244029e-02
4.248645e-02
4.258871e-02
4.276152e-02
4.276434e-02
4.243670e-02
4.207137e-02
4.220095e-02
4.296035e-02
4.388234e-02
4.445783e-02
4.472617e-02
4.510658e-02
4.570531e-02
4.599979e-02
4.530929e-02
4.355550e-02
4.155366e-02
4.053924e-02
4.124342e-02
4.321000e-02
4.499560e-02
4.522366e-02
4.363404e-02
4.123674e-02
3.953559e-02
3.957446e-02
4.154493e-02
4.506375e-02
4.966622e-02
5.504261e-02
6.094852e-02
6.708436e-02
7.323070e-02
7.952801e-02
8.644062e-02
9.423269e-02
1.024819e-01
1.102343e-01
1.166150e-01
1.211510e-01
1.235181e-01
1.232266e-01
1.198363e-01
1.135555e-01
1.054913e-01
9.712555e-02
8.946058e-02
8.270931e-02
7.681087e-02
7.203093e-02
6.872133e-02
6.640381e-02
6.341258e-02
5.786056e-02
4.914530e-02
3.853060e-02
2.829282e-02
2.027862e-02
1.508702e-02
1.230545e-02
1.121443e-02
1.122511e-02
1.200635e-02
1.358028e-02
1.624703e-02
2.016266e-02
2.505726e-02
3.067558e-02
3.757087e-02
4.716667e-02
6.062391e-02
7.740936e-02
9.496087e-02
1.098109e-01
1.191593e-01
1.217383e-01
1.177732e-01
1.085750e-01
9.612666e-02
8.253719e-02
6.927442e-02
5.662873e-02
4.405177e-02
3.131617e-02
1.951428e-02
1.083473e-02
7.048373e-03
7.857986e-03
1.056756e-02
1.150982e-02
8.229183e-03
8.849151e-04
-7.936471e-03
-1.465531e-02
-1.640343e-02
-1.217877e-02
-3.139301e-03
7.950897e-03
1.796617e-02
2.486843e-02
2.852116e-02
3.032791e-02
3.213239e-02
3.540488e-02
4.115690e-02
5.004679e-02
6.206646e-02
7.602877e-02
8.962045e-02
1.003317e-01
1.066864e-01
1.088821e-01
1.084609e-01
1.073646e-01
1.070183e-01
1.078283e-01
1.091669e-01
1.098122e-01
1.086957e-01
1.055556e-01
1.010109e-01
9.594097e-02
9.071666e-02
8.508164e-02
7.882585e-02
7.243563e-02
6.688396e-02
6.276967e-02
5.983974e-02
5.749381e-02
5.569920e-02
5.521632e-02
5.675007e-02
5.986004e-02
6.287393e-02
6.408844e-02
6.318914e-02
6.161164e-02
6.161116e-02
6.482615e-02
7.130941e-02
7.957218e-02
8.752656e-02
9.365235e-02
9.764558e-02
1.002659e-01
1.026398e-01
1.054978e-01
1.087369e-01
1.115057e-01
1.128337e-01
1.124906e-01
1.113720e-01
1.109095e-01
1.119370e-01
1.140565e-01
1.160097e-01
1.165782e-01
1.152381e-01
1.122149e-01
1.080173e-01
1.027830e-01
9.604836e-02
8.738092e-02
7.739387e-02
6.797582e-02
6.119341e-02
5.769580e-02
5.604376e-02
5.359563e-02
4.826390e-02
3.985377e-02
3.018409e-02
2.208623e-02
1.789124e-02
1.812115e-02
2.108366e-02
2.375723e-02
2.356326e-02
1.988581e-02
1.425676e-02
9.073496e-03
5.890613e-03
4.658046e-03
4.300933e-03
3.769752e-03
2.537215e-03
4.149066e-04
-2.745136e-03
-7.082057e-03
-1.264247e-02
-1.943845e-02
-2.754597e-02
-3.691252e-02
-4.681785e-02
-5.546987e-02
-6.044486e-02
-6.013855e-02
-5.528416e-02
-4.905747e-02
-4.528795e-02
-4.607441e-02
-5.074182e-02
-5.682241e-02
-6.195976e-02
-6.513108e-02
-6.657081e-02
-6.697718e-02
-6.690328e-02
-6.671483e-02
-6.683607e-02
-6.781274e-02
-7.005954e-02
-7.354960e-02
-7.775476e-02
-8.193926e-02
-8.563444e-02
-8.889642e-02
-9.202428e-02
-9.493556e-02
-9.691813e-02
-9.721952e-02
-9.592179e-02
-9.402727e-02
-9.251290e-02
-9.133570e-02
-8.948025e-02
-8.605297e-02
-8.132560e-02
-7.664433e-02
-7.331654e-02
-7.165840e-02
-7.103605e-02
-7.050570e-02
-6.923279e-02
-6.659533e-02
-6.240009e-02
-5.714281e-02
-5.171162e-02
-4.646854e-02
-4.061643e-02
-3.274589e-02
-2.229079e-02
-1.055382e-02
-2.210699e-04
6.274847e-03
8.088125e-03
5.980361e-03
1.340093e-03
-4.790379e-03
-1.202071e-02
-2.035764e-02
-2.998013e-02
-4.136143e-02
-5.530887e-02
-7.243526e-02
-9.247320e-02
-1.142669e-01
-1.364867e-01
-1.583601e-01
-1.799539e-01
-2.020243e-01
-2.255099e-01
-2.507828e-01
-2.770947e-01
-3.027283e-01
-3.258584e-01
-3.454440e-01
-3.613569e-01
-3.736890e-01
-3.821113e-01
-3.860978e-01
-3.857598e-01
-3.822751e-01
-3.773715e-01
-3.723326e-01
-3.673582e-01
-3.616210e-01
-3.538279e-01
-3.430108e-01
-3.292681e-01
-3.139828e-01
-2.992075e-01
-2.866332e-01
-2.769908e-01
-2.702148e-01
-2.659080e-01
-2.635173e-01
-2.621819e-01
-2.607380e-01
-2.582124e-01
-2.544017e-01
-2.497917e-01
-2.447949e-01
-2.391624e-01
-2.322000e-01
-2.234896e-01
-2.134486e-01
-2.033785e-01
-1.949509e-01
-1.892945e-01
-1.861976e-01
-1.840673e-01
-1.807883e-01
-1.749095e-01
-1.663459e-01
-1.561962e-01
-1.459244e-01
-1.364880e-01
-1.278797e-01
-1.192526e-01
-1.095679e-01
-9.844159e-02
-8.659046e-02
-7.543162e-02
-6.612221e-02
-5.885450e-02
-5.283511e-02
-4.669136e-02
-3.897374e-02
-2.867081e-02
-1.555892e-02
-9.373252e-05
1.704750e-02
3.523201e-02
5.369587e-02
7.133802e-02
8.697819e-02
9.997036e-02
1.105824e-01
1.197745e-01
1.286232e-01
1.379105e-01
1.480727e-01
1.592460e-01
1.711820e-01
1.832175e-01
1.945549e-01
2.046754e-01
2.134710e-01
2.209740e-01
2.269561e-01
2.307734e-01
2.316686e-01
2.293808e-01
2.245829e-01
2.187589e-01
2.136132e-01
2.104035e-01
2.094586e-01
2.100035e-01
2.104820e-01
2.094413e-01
2.065310e-01
2.028455e-01
2.002090e-01
1.998485e-01
2.014662e-01
2.034400e-01
2.038824e-01
2.016025e-01
1.963953e-01
1.888443e-01
1.799445e-01
1.705732e-01
1.609376e-01
1.504664e-01
1.384285e-01
1.248032e-01
1.104948e-01
9.657007e-02
8.327898e-02
6.995339e-02
5.594677e-02
4.157223e-02
2.798555e-02
1.615756e-02
6.037722e-03
-3.307527e-03
-1.291077e-02
-2.337997e-02
-3.493705e-02
-4.746189e-02
-6.016594e-02
-7.142712e-02
-7.949738e-02
-8.386071e-02
-8.605914e-02
-8.895188e-02
-9.471755e-02
-1.032656e-01
-1.125211e-01
-1.202827e-01
-1.259326e-01
-1.306551e-01
-1.362671e-01
-1.437169e-01
-1.522376e-01
-1.595879e-01
-1.632756e-01
-1.621623e-01
-1.574227e-01
-1.519677e-01
-1.485074e-01
-1.477061e-01
-1.479474e-01
-1.468098e-01
-1.429318e-01
-1.368796e-01
-1.306056e-01
-1.260445e-01
-1.238839e-01
-1.234167e-01
-1.234478e-01
-1.232278e-01
-1.225435e-01
-1.212346e-01
-1.189941e-01
-1.157072e-01
-1.118234e-01
-1.083254e-01
-1.063706e-01
-1.068642e-01
-1.100341e-01
-1.150981e-01
-1.203590e-01
-1.239454e-01
-1.247809e-01
-1.230380e-01
-1.198061e-01
-1.163436e-01
-1.134356e-01
-1.111584e-01
-1.090617e-01
-1.065715e-01
-1.034212e-01
-9.996903e-02
-9.710388e-02
-9.553010e-02
-9.495393e-02
-9.410738e-02
-9.172709e-02
-8.749004e-02
-8.197533e-02
-7.582308e-02
-6.907318e-02
-6.135853e-02
-5.256811e-02
-4.305109e-02
-3.318941e-02
-2.317621e-02
-1.349003e-02
-5.289181e-03
2.416510e-04
3.231201e-03
5.682235e-03
1.035588e-02
1.875163e-02
2.998025e-02
4.161672e-02
5.178032e-02
6.051401e-02
6.928614e-02
7.938909e-02
9.100457e-02
1.036562e-01
1.171222e-01
1.316341e-01
1.472832e-01
1.634323e-01
1.787839e-01
1.920868e-01
2.029772e-01
2.123408e-01
2.218226e-01
2.326866e-01
2.448466e-01
2.568884e-01
2.670706e-01
2.744738e-01
2.794824e-01
2.834045e-01
2.876020e-01
2.927559e-01
2.987067e-01
3.047785e-01
3.101612e-01
3.141687e-01
3.165047e-01
3.175002e-01
3.180121e-01
3.188879e-01
3.204296e-01
3.224057e-01
3.246292e-01
3.274558e-01
3.315709e-01
3.372404e-01
3.438896e-01
3.505337e-01
3.566028e-01
3.622976e-01
3.682327e-01
3.748455e-01
3.820118e-01
3.889090e-01
3.941711e-01
3.965474e-01
3.959038e-01
3.937336e-01
3.923884e-01
3.933730e-01
3.962365e-01
3.992709e-01
4.013656e-01
4.030808e-01
4.059535e-01
4.109734e-01
4.177442e-01
4.248432e-01
4.308026e-01
4.349206e-01
4.374745e-01
4.393697e-01
4.416119e-01
4.450026e-01
4.500441e-01
4.567448e-01
4.643179e-01
4.712325e-01
4.759238e-01
4.778071e-01
4.778260e-01
4.780113e-01
4.802068e-01
4.847885e-01
4.903617e-01
4.947450e-01
4.964423e-01
4.953885e-01
4.925534e-01
4.890456e-01
4.855047e-01
4.819938e-01
4.782186e-01
4.738997e-01
4.690872e-01
4.641500e-01
4.594553e-01
4.551469e-01
4.513001e-01
4.481911e-01
4.462613e-01
4.457813e-01
4.465495e-01
4.478268e-01
4.485097e-01
4.475694e-01
4.446481e-01
4.403634e-01
4.359556e-01
4.325398e-01
4.305742e-01
4.298118e-01
4.295383e-01
4.288470e-01
4.269517e-01
4.235744e-01
4.191301e-01
4.143489e-01
4.095612e-01
4.043910e-01
3.982108e-01
3.908333e-01
3.826867e-01
3.743932e-01
3.663643e-01
3.588399e-01
3.520457e-01
3.460134e-01
3.402775e-01
3.340399e-01
3.268191e-01
3.189113e-01
3.111619e-01
3.043238e-01
2.986248e-01
2.938182e-01
2.895154e-01
2.854533e-01
2.815087e-01
2.775608e-01
2.734344e-01
2.689508e-01
2.639777e-01
2.585371e-01
2.529791e-01
2.478743e-01
2.434590e-01
2.392173e-01
2.342263e-01
2.279459e-01
2.205915e-01
2.128499e-01
2.054154e-01
1.986913e-01
1.926347e-01
1.868132e-01
1.808201e-01
1.748122e-01
1.696230e-01
1.662397e-01
1.650637e-01
1.655658e-01
1.665431e-01
1.667316e-01
1.654114e-01
1.627171e-01
1.594390e-01
1.563345e-01
1.534124e-01
1.498749e-01
1.449076e-01
1.386284e-01
1.322589e-01
1.273515e-01
1.247880e-01
1.243137e-01
1.247862e-01
1.248300e-01
1.234558e-01
1.203610e-01
1.159428e-01
1.111335e-01
1.069464e-01
1.037803e-01
1.011511e-01
9.839981e-02
9.569820e-02
9.408700e-02
9.438969e-02
9.616226e-02
9.773850e-02
9.735512e-02
9.445259e-02
9.009747e-02
8.616217e-02
8.396660e-02
8.354734e-02
8.410939e-02
8.510241e-02
8.675249e-02
8.946532e-02
9.283938e-02
9.553114e-02
9.618882e-02
9.445294e-02
9.105596e-02
8.704008e-02
8.292205e-02
7.861757e-02
7.409976e-02
6.994830e-02
6.717355e-02
6.659715e-02
6.836240e-02
7.176662e-02
7.541926e-02
7.777160e-02
7.787461e-02
7.591995e-02
7.308121e-02
7.057755e-02
6.861996e-02
6.623205e-02
6.219212e-02
5.623083e-02
4.945990e-02
4.379976e-02
4.086508e-02
4.095376e-02
4.277681e-02
4.428492e-02
4.413041e-02
4.256506e-02
4.096346e-02
4.048792e-02
4.119569e-02
4.228320e-02
4.298995e-02
4.322435e-02
4.345609e-02
4.413961e-02
4.526879e-02
4.647566e-02
4.756704e-02
4.895380e-02
5.145356e-02
5.544924e-02
6.003211e-02
6.305535e-02
6.247140e-02
5.810274e-02
5.228382e-02
4.856743e-02
4.936210e-02
5.438528e-02
6.112739e-02
6.672157e-02
6.951805e-02
6.931737e-02
6.668219e-02
6.236768e-02
5.728689e-02
5.260317e-02
4.948262e-02
4.857442e-02
4.966678e-02
5.186120e-02
5.419372e-02
5.624531e-02
5.824920e-02
6.061204e-02
6.331462e-02
6.583347e-02
6.774877e-02
6.943310e-02
7.199744e-02
7.642027e-02
8.269717e-02
8.976651e-02
9.609392e-02
1.003712e-01
1.020816e-01
1.018332e-01
1.011561e-01
1.016533e-01
1.040828e-01
1.081671e-01
1.131916e-01
1.186409e-01
1.242338e-01
1.295513e-01
1.338556e-01
1.363432e-01
1.366004e-01
1.349027e-01
1.320906e-01
1.290385e-01
1.261288e-01
1.232440e-01
1.203195e-01
1.178760e-01
1.168484e-01
1.177188e-01
1.198146e-01
1.215937e-01
1.217341e-01
1.200612e-01
1.176091e-01
1.159155e-01
1.161044e-01
1.183288e-01
1.218994e-01
1.259096e-01
1.297192e-01
1.329567e-01
1.354000e-01
1.371224e-01
1.386603e-01
1.407630e-01
1.438248e-01
1.475119e-01
1.509217e-01
1.531972e-01
1.542314e-01
1.549303e-01
1.566727e-01
1.602525e-01
1.651357e-01
1.695934e-01
1.715418e-01
1.695432e-01
1.635266e-01
1.549471e-01
1.462356e-01
1.397199e-01
1.366463e-01
1.369120e-01
1.394432e-01
1.426694e-01
1.449072e-01
1.449433e-01
1.427421e-01
1.395687e-01
1.370897e-01
1.361220e-01
1.362202e-01
1.364231e-01
1.362890e-01
1.362831e-01
1.373795e-01
1.402832e-01
1.447119e-01
1.491365e-01
1.512799e-01
1.493324e-01
1.432678e-01
1.352648e-01
1.286881e-01
1.262175e-01
1.283981e-01
1.334683e-01
1.384239e-01
1.406288e-01
1.390655e-01
1.345846e-01
1.291493e-01
1.246365e-01
1.219353e-01
1.208391e-01
1.206615e-01
1.209959e-01
1.219703e-01
1.237845e-01
1.259789e-01
1.272382e-01
1.260704e-01
1.218570e-01
1.154388e-01
1.088034e-01
1.040609e-01
1.023470e-01
1.033670e-01
1.057857e-01
1.079393e-01
1.082671e-01
1.054855e-01
9.885472e-02
8.856170e-02
7.595775e-02
6.344581e-02
5.383167e-02
4.911926e-02
4.934844e-02
5.242558e-02
5.522573e-02
5.521577e-02
5.161162e-02
4.559517e-02
3.957907e-02
3.581206e-02
3.507123e-02
3.635826e-02
3.781584e-02
3.806276e-02
3.690384e-02
3.505455e-02
3.334695e-02
3.213712e-02
3.123904e-02
3.018494e-02
2.849748e-02
2.587133e-02
2.226161e-02
1.783020e-02
1.278743e-02
7.327356e-03
1.782273e-03
-3.180037e-03
-6.670675e-03
-8.138961e-03
-8.018178e-03
-7.809793e-03
-9.268393e-03
-1.314216e-02
-1.850874e-02
-2.339785e-02
-2.626798e-02
-2.710372e-02
-2.722285e-02
-2.801010e-02
-2.972468e-02
-3.141651e-02
-3.196038e-02
-3.125753e-02
-3.052543e-02
-3.137994e-02
-3.451919e-02
-3.919661e-02
-4.391284e-02
-4.768119e-02
-5.080418e-02
-5.453564e-02
-5.992340e-02
-6.682500e-02
-7.387353e-02
-7.928628e-02
-8.189381e-02
-8.185640e-02
-8.062392e-02
-7.994259e-02
-8.055224e-02
-8.179196e-02
-8.259029e-02
-8.287363e-02
-8.388112e-02
-8.694336e-02
-9.194791e-02
-9.714517e-02
-1.006033e-01
-1.019620e-01
-1.028640e-01
-1.056989e-01
-1.117347e-01
-1.200782e-01
-1.281288e-01
-1.330961e-01
-1.335227e-01
-1.299440e-01
-1.245035e-01
-1.198911e-01
-1.181416e-01
-1.198207e-01
-1.239692e-01
-1.287867e-01
-1.325770e-01
-1.343888e-01
-1.341517e-01
-1.324960e-01
-1.304254e-01
-1.288386e-01
-1.280535e-01
-1.277405e-01
-1.274003e-01
-1.269073e-01
-1.265329e-01
-1.265116e-01
-1.267420e-01
-1.269429e-01
-1.269916e-01
-1.270048e-01
-1.270641e-01
-1.269190e-01
-1.261253e-01
-1.246282e-01
-1.231290e-01
-1.226351e-01
-1.235647e-01
-1.253849e-01
-1.271134e-01
-1.280337e-01
-1.279028e-01
-1.266404e-01
-1.240527e-01
-1.200633e-01
-1.153097e-01
-1.113737e-01
-1.100519e-01
-1.120442e-01
-1.162198e-01
-1.202109e-01
-1.218619e-01
-1.203777e-01
-1.164939e-01
-1.118547e-01
-1.080809e-01
-1.059080e-01
-1.047813e-01
-1.031988e-01
-9.969228e-02
-9.395854e-02
-8.748420e-02
-8.306424e-02
-8.317036e-02
-8.810443e-02
-9.535965e-02
-1.009021e-01
-1.016162e-01
-9.714097e-02
-8.976672e-02
-8.269906e-02
-7.824861e-02
-7.717804e-02
-7.912766e-02
-8.322158e-02
-8.824771e-02
-9.259191e-02
-9.445737e-02
-9.255880e-02
-8.693129e-02
-7.927200e-02
-7.244211e-02
-6.920492e-02
-7.073462e-02
-7.570537e-02
-8.069339e-02
-8.202592e-02
-7.814935e-02
-7.082521e-02
-6.403591e-02
-6.128628e-02
-6.341152e-02
-6.855377e-02
-7.399238e-02
-7.798727e-02
-8.020901e-02
-8.099230e-02
-8.063591e-02
-7.943263e-02
-7.800774e-02
-7.725842e-02
-7.786259e-02
-7.984355e-02
-8.244302e-02
-8.431833e-02
-8.419668e-02
-8.183925e-02
-7.852806e-02
-7.643007e-02
-7.722913e-02
-8.110493e-02
-8.675749e-02
-9.229761e-02
-9.631295e-02
-9.848388e-02
-9.946323e-02
-1.001412e-01
-1.008246e-01
-1.010196e-01
-1.000907e-01
-9.823164e-02
-9.673415e-02
-9.715663e-02
-1.001107e-01
-1.047166e-01
-1.090345e-01
-1.109898e-01
-1.092722e-01
-1.039951e-01
-9.690305e-02
-9.074426e-02
-8.781362e-02
-8.856979e-02
-9.151672e-02
-9.452602e-02
-9.640937e-02
-9.736530e-02
-9.811860e-02
-9.882971e-02
-9.889432e-02
-9.767103e-02
-9.523143e-02
-9.240758e-02
-9.028621e-02
-8.967807e-02
-9.077385e-02
-9.305231e-02
-9.565413e-02
-9.810521e-02
-1.006817e-01
-1.039494e-01
-1.080023e-01
-1.123164e-01
-1.163353e-01
-1.199522e-01
-1.232049e-01
-1.255877e-01
-1.259739e-01
-1.234723e-01
-1.184379e-01
-1.126345e-01
-1.084068e-01
-1.075968e-01
-1.109121e-01
-1.177941e-01
-1.265570e-01
-1.348678e-01
-1.406742e-01
-1.431453e-01
-1.429144e-01
-1.414729e-01
-1.402516e-01
-1.399930e-01
-1.406550e-01
-1.418286e-01
-1.434289e-01
-1.460845e-01
-1.506612e-01
-1.571183e-01
-1.637531e-01
-1.677835e-01
-1.671053e-01
-1.619299e-01
-1.549176e-01
-1.495908e-01
-1.482730e-01
-1.510556e-01
-1.561789e-01
-1.611407e-01
-1.638214e-01
-1.633276e-01
-1.602971e-01
-1.563993e-01
-1.532761e-01
-1.517049e-01
-1.515938e-01
-1.526590e-01
-1.550021e-01
-1.588698e-01
-1.637616e-01
-1.679566e-01
-1.692930e-01
-1.666900e-01
-1.610422e-01
-1.547882e-01
-1.506929e-01
-1.507081e-01
-1.552746e-01
-1.631164e-01
-1.716446e-01
-1.780123e-01
-1.804328e-01
-1.789820e-01
-1.753224e-01
-1.716427e-01
-1.696920e-01
-1.703749e-01
-1.736464e-01
-1.785284e-01
-1.835596e-01
-1.877191e-01
-1.910864e-01
-1.945559e-01
-1.988713e-01
-2.038478e-01
-2.083449e-01
-2.110011e-01
-2.113286e-01
-2.103833e-01
-2.102356e-01
-2.124172e-01
-2.166690e-01
-2.212217e-01
-2.243932e-01
-2.259823e-01
-2.271873e-01
-2.292835e-01
-2.324129e-01
-2.354978e-01
-2.371076e-01
-2.364236e-01
-2.336708e-01
-2.299268e-01
-2.265630e-01
-2.246619e-01
-2.246380e-01
-2.261281e-01
-2.281953e-01
-2.298850e-01
-2.308757e-01
-2.316715e-01
-2.330442e-01
-2.351543e-01
-2.371724e-01
-2.378103e-01
-2.363196e-01
-2.330725e-01
-2.292431e-01
-2.259316e-01
-2.235531e-01
-2.219595e-01
-2.209074e-01
-2.201781e-01
-2.193192e-01
-2.176232e-01
-2.146221e-01
-2.105910e-01
-2.064718e-01
-2.032858e-01
-2.016098e-01
-2.014924e-01
-2.026249e-01
-2.043512e-01
-2.054676e-01
-2.042845e-01
-1.993965e-01
-1.908783e-01
-1.808596e-01
-1.725906e-01
-1.683835e-01
-1.680664e-01
-1.693536e-01
-1.697838e-01
-1.684321e-01
-1.660793e-01
-1.641779e-01
-1.637981e-01
-1.652185e-01
-1.680345e-01
-1.714707e-01
-1.747368e-01
-1.773262e-01
-1.791392e-01
-1.804086e-01
-1.815526e-01
-1.831029e-01
-1.857038e-01
-1.899901e-01
-1.961737e-01
-2.034980e-01
-2.101114e-01
-2.138648e-01
-2.137552e-01
-2.107918e-01
-2.072581e-01
-2.048907e-01
-2.036686e-01
-2.022391e-01
-1.993631e-01
-1.949890e-01
-1.901735e-01
-1.861768e-01
-1.836288e-01
-1.823541e-01
-1.817314e-01
-1.810968e-01
-1.799309e-01
-1.779491e-01
-1.752024e-01
-1.719882e-01
-1.684242e-01
-1.640884e-01
-1.583219e-01
-1.511111e-01
-1.436933e-01
-1.381793e-01
-1.363481e-01
-1.384092e-01
-1.426054e-01
-1.460818e-01
-1.465930e-01
-1.438302e-01
-1.393229e-01
-1.350732e-01
-1.320753e-01
-1.297281e-01
-1.263637e-01
-1.204878e-01
-1.119410e-01
-1.021650e-01
-9.337598e-02
-8.727165e-02
-8.415332e-02
-8.295678e-02
-8.212842e-02
-8.079883e-02
-7.940288e-02
-7.910167e-02
-8.032763e-02
-8.180460e-02
-8.117736e-02
-7.681798e-02
-6.913989e-02
-6.027808e-02
-5.261919e-02
-4.752579e-02
-4.503199e-02
-4.432569e-02
-4.445878e-02
-4.482067e-02
-4.513271e-02
-4.513054e-02
-4.445497e-02
-4.298688e-02
-4.116729e-02
-3.975466e-02
-3.920306e-02
-3.936019e-02
-3.975034e-02
-3.999811e-02
-3.996285e-02
-3.968413e-02
-3.934344e-02
-3.909480e-02
-3.862923e-02
-3.684531e-02
-3.219951e-02
-2.376016e-02
-1.221663e-02
5.222491e-05
1.003168e-02
1.552977e-02
1.609359e-02
1.295160e-02
8.227770e-03
3.993857e-03
1.599433e-03
1.395574e-03
2.788012e-03
4.586785e-03
5.599167e-03
5.226951e-03
3.725237e-03
1.938112e-03
6.765633e-04
2.356441e-04
4.627134e-04
1.173248e-03
2.300666e-03
3.607176e-03
4.463821e-03
4.146666e-03
2.410485e-03
-2.818372e-04
-3.124117e-03
-5.534042e-03
-7.381761e-03
-8.794818e-03
-9.896719e-03
-1.079494e-02
-1.177944e-02
-1.340725e-02
-1.619796e-02
-2.011877e-02
-2.445279e-02
-2.833702e-02
-3.144603e-02
-3.411825e-02
-3.695660e-02
-4.042926e-02
-4.463130e-02
-4.905189e-02
-5.252848e-02
-5.375747e-02
-5.219049e-02
-4.860427e-02
-4.483149e-02
-4.279724e-02
-4.348478e-02
-4.647038e-02
-5.027176e-02
-5.326236e-02
-5.461501e-02
-5.470477e-02
-5.469013e-02
-5.561794e-02
-5.780613e-02
-6.085545e-02
-6.392827e-02
-6.593789e-02
-6.586945e-02
-6.346972e-02
-5.981507e-02
-5.696330e-02
-5.667374e-02
-5.914470e-02
-6.276633e-02
-6.506486e-02
-6.413671e-02
-5.960519e-02
-5.259591e-02
-4.496706e-02
-3.843453e-02
-3.407383e-02
-3.224106e-02
-3.268377e-02
-3.467633e-02
-3.718438e-02
-3.910601e-02
-3.959072e-02
-3.837465e-02
-3.595807e-02
-3.342023e-02
-3.191761e-02
-3.221142e-02
-3.451551e-02
-3.862880e-02
-4.410456e-02
-5.026740e-02
-5.614959e-02
-6.065796e-02
-6.314831e-02
-6.404140e-02
-6.479651e-02
-6.702554e-02
-7.133592e-02
-7.675377e-02
-8.116941e-02
-8.259615e-02
-8.049294e-02
-7.628856e-02
-7.270274e-02
-7.219154e-02
-7.542957e-02
-8.083048e-02
-8.547977e-02
-8.687621e-02
-8.436585e-02
-7.945122e-02
-7.491626e-02
[truncated: 3,538 more chars]
