# Supplementary material for: Air blast injuries killed the crew of the submarine H.L. Hunley
Source: PLoS One. 2017 Aug 23;12(8):e0182244. doi: 10.1371/journal.pone.0182244 (PMC5568114; doi:10.1371/journal.pone.0182244)
Supplement: S1 File — This file contains all the test data used for the conclusions presented in this publication. (ZIP) [file pone.0182244.s007.zip › Lance2017_HunleyData/MetalPlates_InAir_ShockTube_Pressure_Transmission/PlateBlasts_InAir_70milMembraneThickness_Gauge2.txt]

9.932097e-03
1.522852e-02
1.761386e-02
1.681364e-02
1.339564e-02
8.145083e-03
2.073633e-03
-3.340846e-03
-6.411363e-03
-6.056600e-03
-2.526022e-03
2.634713e-03
7.455161e-03
1.059008e-02
1.166799e-02
1.076146e-02
7.802504e-03
2.818056e-03
-3.228914e-03
-8.146908e-03
-9.536829e-03
-6.526822e-03
-7.017719e-04
4.802797e-03
7.516687e-03
7.366916e-03
6.437614e-03
7.023966e-03
9.745463e-03
1.324825e-02
1.545100e-02
1.502103e-02
1.190987e-02
6.945386e-03
1.297852e-03
-3.696863e-03
-6.637098e-03
-6.453742e-03
-2.974564e-03
2.808165e-03
9.049842e-03
1.377547e-02
1.557058e-02
1.399681e-02
9.812534e-03
4.951187e-03
1.862650e-03
2.160547e-03
5.501196e-03
9.838436e-03
1.296154e-02
1.393560e-02
1.327629e-02
1.197731e-02
1.042780e-02
8.180870e-03
4.707320e-03
3.111886e-04
-3.802979e-03
-6.402778e-03
-7.133220e-03
-6.636005e-03
-5.941387e-03
-5.749006e-03
-6.082151e-03
-6.413005e-03
-6.106689e-03
-4.934654e-03
-3.361267e-03
-2.368876e-03
-2.862530e-03
-5.014491e-03
-7.955212e-03
-1.002590e-02
-9.600709e-03
-6.170838e-03
-9.470132e-04
3.730001e-03
5.976438e-03
5.715419e-03
4.587807e-03
4.490238e-03
6.059748e-03
8.364548e-03
9.870321e-03
9.745318e-03
8.509628e-03
7.627653e-03
8.349831e-03
1.059895e-02
1.277169e-02
1.284345e-02
1.012026e-02
6.074550e-03
3.225306e-03
2.956904e-03
4.341014e-03
4.963099e-03
2.896971e-03
-1.713565e-03
-6.522366e-03
-8.479668e-03
-6.083621e-03
-7.196597e-04
4.138495e-03
5.380773e-03
2.385252e-03
-2.843948e-03
-7.315672e-03
-8.885127e-03
-7.105880e-03
-3.106001e-03
1.096036e-03
3.691896e-03
4.282489e-03
4.227883e-03
5.466186e-03
8.646152e-03
1.241215e-02
1.461917e-02
1.424055e-02
1.207299e-02
9.703195e-03
8.007419e-03
6.733386e-03
5.273934e-03
3.421097e-03
1.235848e-03
-1.505795e-03
-5.310566e-03
-1.023383e-02
-1.523839e-02
-1.847558e-02
-1.838370e-02
-1.470770e-02
-8.696747e-03
-2.491716e-03
1.810819e-03
2.982468e-03
1.103677e-03
-2.569598e-03
-6.295831e-03
-8.733298e-03
-9.510422e-03
-9.167347e-03
-8.551065e-03
-8.148024e-03
-7.919003e-03
-7.692622e-03
-7.543612e-03
-7.674164e-03
-8.040272e-03
-8.303666e-03
-8.195556e-03
-7.798439e-03
-7.409605e-03
-7.267531e-03
-7.556558e-03
-8.551935e-03
-1.039610e-02
-1.248491e-02
-1.322507e-02
-1.089789e-02
-5.294596e-03
1.356527e-03
5.501828e-03
4.941015e-03
7.744294e-04
-3.337527e-03
-4.119566e-03
-1.288936e-03
2.423085e-03
3.820963e-03
2.082417e-03
-6.681813e-04
-1.439423e-03
1.012771e-03
5.374170e-03
9.079755e-03
1.023827e-02
8.646316e-03
5.482632e-03
2.258419e-03
-9.050877e-05
-1.389967e-03
-1.743397e-03
-1.001301e-03
1.146630e-03
4.547222e-03
8.334842e-03
1.155689e-02
1.388598e-02
1.539872e-02
1.574653e-02
1.404088e-02
9.888559e-03
4.390225e-03
-2.545891e-04
-2.351373e-03
-1.969903e-03
-6.907637e-04
-2.317293e-04
-1.264106e-03
-3.250472e-03
-5.135338e-03
-6.194212e-03
-6.441608e-03
-6.431673e-03
-6.738397e-03
-7.570558e-03
-8.749131e-03
-9.884954e-03
-1.047842e-02
-9.965254e-03
-7.967541e-03
-4.723809e-03
-1.245789e-03
1.138785e-03
1.579290e-03
1.444103e-04
-2.441703e-03
-5.399492e-03
-8.194722e-03
-1.038471e-02
-1.145989e-02
-1.108724e-02
-9.515054e-03
-7.553571e-03
-6.033898e-03
-5.295513e-03
-5.193814e-03
-5.518001e-03
-6.332770e-03
-7.916842e-03
-1.036799e-02
-1.320955e-02
-1.537164e-02
-1.572672e-02
-1.391246e-02
-1.080009e-02
-8.163181e-03
-7.730750e-03
-1.021573e-02
-1.485761e-02
-1.974332e-02
-2.279326e-02
-2.283248e-02
-1.997670e-02
-1.508826e-02
-8.937098e-03
-1.955463e-03
5.229798e-03
1.120088e-02
1.394774e-02
1.199093e-02
5.636843e-03
-2.758277e-03
-1.001444e-02
-1.407486e-02
-1.509425e-02
-1.474796e-02
-1.450583e-02
-1.455220e-02
-1.420088e-02
-1.301277e-02
-1.127311e-02
-9.519413e-03
-7.937557e-03
-6.341489e-03
-4.616057e-03
-3.055724e-03
-2.206728e-03
-2.286299e-03
-2.697577e-03
-2.209015e-03
1.681065e-04
4.266476e-03
8.598157e-03
1.111122e-02
1.034950e-02
6.315309e-03
5.849118e-04
-4.390065e-03
-6.494662e-03
-5.107568e-03
-1.544705e-03
1.648261e-03
2.314076e-03
1.344306e-04
-3.257666e-03
-5.580580e-03
-5.456184e-03
-3.024634e-03
5.298039e-04
3.903929e-03
6.417061e-03
8.175736e-03
9.498036e-03
1.005239e-02
8.770810e-03
4.986357e-03
-2.951348e-04
-4.547390e-03
-5.467805e-03
-2.852722e-03
1.018534e-03
2.897641e-03
9.486516e-04
-3.744247e-03
-7.820467e-03
-8.166557e-03
-4.383782e-03
9.065033e-04
4.153478e-03
3.439860e-03
-5.579290e-04
-5.489885e-03
-8.850149e-03
-8.938083e-03
-5.193223e-03
1.668720e-03
9.746287e-03
1.664332e-02
2.058355e-02
2.109282e-02
1.873983e-02
1.442286e-02
8.976882e-03
3.212062e-03
-2.064442e-03
-6.272333e-03
-9.259633e-03
-1.118354e-02
-1.218456e-02
-1.222882e-02
-1.128555e-02
-9.588822e-03
-7.621706e-03
-5.842052e-03
-4.527112e-03
-3.888467e-03
-4.106100e-03
-4.953669e-03
-5.359670e-03
-3.698805e-03
9.883233e-04
7.806266e-03
1.409623e-02
1.697201e-02
1.514137e-02
9.629149e-03
2.980887e-03
-2.294373e-03
-4.874279e-03
-4.774813e-03
-2.801718e-03
1.228686e-05
2.604490e-03
3.900481e-03
3.069492e-03
8.184254e-05
-3.891336e-03
-6.779182e-03
-6.674431e-03
-3.081261e-03
2.561410e-03
7.682283e-03
1.027493e-02
1.006112e-02
8.066811e-03
5.248521e-03
1.783673e-03
-2.375403e-03
-6.669623e-03
-9.950612e-03
-1.129183e-02
-1.068473e-02
-8.982866e-03
-7.228807e-03
-5.973308e-03
-5.124368e-03
-4.368026e-03
-3.676403e-03
-3.370327e-03
-3.725528e-03
-4.622850e-03
-5.629375e-03
-6.348449e-03
-6.625273e-03
-6.472743e-03
-5.923952e-03
-5.020725e-03
-3.906475e-03
-2.853635e-03
-2.179579e-03
-2.150357e-03
-2.889545e-03
-4.227635e-03
-5.607474e-03
-6.289032e-03
-5.843297e-03
-4.571087e-03
-3.431166e-03
-3.373345e-03
-4.490061e-03
-5.733428e-03
-5.623680e-03
-3.511324e-03
-3.306079e-04
1.936164e-03
1.761362e-03
-7.575279e-04
-4.097410e-03
-6.565828e-03
-7.390966e-03
-6.875220e-03
-5.857760e-03
-5.142206e-03
-5.218943e-03
-6.177593e-03
-7.646937e-03
-8.851677e-03
-8.997132e-03
-7.891829e-03
-6.302116e-03
-5.597601e-03
-6.836671e-03
-9.972784e-03
-1.384983e-02
-1.706184e-02
-1.896432e-02
-1.990713e-02
-2.051286e-02
-2.078758e-02
-1.994838e-02
-1.709700e-02
-1.210735e-02
-5.929899e-03
-1.586737e-05
4.614702e-03
7.734825e-03
9.402018e-03
9.387656e-03
7.474751e-03
4.301559e-03
1.442122e-03
2.508347e-04
7.144381e-04
1.755069e-03
2.645616e-03
3.769553e-03
5.833586e-03
8.630285e-03
1.092694e-02
1.158496e-02
1.059922e-02
8.951369e-03
7.509499e-03
6.174717e-03
4.141378e-03
9.330068e-04
-2.864562e-03
-5.819797e-03
-6.526334e-03
-4.390574e-03
1.281268e-04
5.781567e-03
1.098884e-02
1.424811e-02
1.449535e-02
1.149164e-02
6.121193e-03
2.142755e-04
-4.318151e-03
-6.570107e-03
-7.071203e-03
-7.189572e-03
-8.034975e-03
-9.711470e-03
-1.131798e-02
-1.149449e-02
-9.112256e-03
-3.845446e-03
3.514101e-03
1.112453e-02
1.662236e-02
1.802199e-02
1.465770e-02
7.655505e-03
-4.854619e-04
-7.111629e-03
-1.069757e-02
-1.132204e-02
-1.012894e-02
-8.414372e-03
-7.087901e-03
-6.592010e-03
-6.893293e-03
-7.428444e-03
-7.301656e-03
-5.869407e-03
-3.301264e-03
-5.637521e-04
1.178942e-03
1.223813e-03
-3.648528e-04
-2.845288e-03
-5.187459e-03
-6.577339e-03
-6.732031e-03
-5.848734e-03
-4.325307e-03
-2.539535e-03
-8.592892e-04
2.207205e-04
1.406746e-04
-1.334895e-03
-3.771174e-03
-6.187894e-03
-7.552434e-03
-7.243503e-03
-5.341959e-03
-2.764777e-03
-1.024227e-03
-1.382000e-03
-3.822345e-03
-6.835846e-03
-8.420909e-03
-7.454127e-03
-4.251655e-03
-6.339089e-05
3.833725e-03
6.711297e-03
8.419773e-03
9.139144e-03
9.206850e-03
9.112614e-03
9.445394e-03
1.059618e-02
1.236485e-02
1.384913e-02
1.382615e-02
1.149373e-02
7.167288e-03
2.426420e-03
-5.471675e-04
-1.566075e-04
3.561711e-03
8.679818e-03
1.225841e-02
1.208803e-02
8.245710e-03
3.229957e-03
3.018033e-04
1.109547e-03
4.478510e-03
7.390869e-03
7.242673e-03
3.441844e-03
-2.673887e-03
-9.025884e-03
-1.394007e-02
-1.665326e-02
-1.727657e-02
-1.649991e-02
-1.515710e-02
-1.372663e-02
-1.203291e-02
-9.436078e-03
-5.445869e-03
-3.400400e-04
4.644639e-03
7.713878e-03
7.342395e-03
3.139896e-03
-3.710281e-03
-1.082455e-02
-1.572742e-02
-1.698614e-02
-1.462996e-02
-9.809403e-03
-4.228208e-03
2.869316e-04
2.260947e-03
1.322385e-03
-1.230911e-03
-2.949036e-03
-1.883531e-03
1.904557e-03
6.347961e-03
8.886131e-03
8.228251e-03
5.112607e-03
1.696740e-03
9.458356e-05
1.040894e-03
3.550233e-03
5.716330e-03
5.986503e-03
4.072795e-03
1.081088e-03
-1.154760e-03
-1.217974e-03
1.008914e-03
4.426213e-03
7.582045e-03
9.424965e-03
9.479719e-03
7.773791e-03
4.796739e-03
1.303307e-03
-2.084204e-03
-5.066346e-03
-7.427997e-03
-8.766472e-03
-8.671431e-03
-7.231192e-03
-5.212982e-03
-3.528688e-03
-2.413754e-03
-1.141919e-03
1.391635e-03
5.637319e-03
1.065564e-02
1.430891e-02
1.447154e-02
1.046144e-02
3.492309e-03
-4.192674e-03
-1.055467e-02
-1.433011e-02
-1.503046e-02
-1.303536e-02
-9.737401e-03
-7.096165e-03
-6.555515e-03
-8.173657e-03
-1.073975e-02
-1.273487e-02
-1.330030e-02
-1.255138e-02
-1.124686e-02
-1.018833e-02
-9.673151e-03
-9.285864e-03
-8.225103e-03
-5.958261e-03
-2.650559e-03
9.932184e-04
4.276174e-03
6.875577e-03
8.697308e-03
9.529744e-03
9.036352e-03
7.145750e-03
4.378297e-03
1.649956e-03
-4.438576e-04
-2.257058e-03
-4.856848e-03
-8.898630e-03
-1.366863e-02
-1.737772e-02
-1.850845e-02
-1.693096e-02
-1.386737e-02
-1.097158e-02
-9.411599e-03
-9.508820e-03
-1.085416e-02
-1.256530e-02
-1.356718e-02
-1.299914e-02
-1.066247e-02
-7.133000e-03
-3.391984e-03
-3.554207e-04
1.338122e-03
1.421810e-03
1.755505e-04
-1.557886e-03
-2.780550e-03
-2.893201e-03
-1.885435e-03
-1.056253e-04
1.985578e-03
3.814052e-03
4.656392e-03
3.906685e-03
1.530938e-03
-1.801013e-03
-5.099102e-03
-7.516029e-03
-8.432016e-03
-7.327599e-03
-3.981101e-03
9.349004e-04
5.541534e-03
7.435928e-03
5.173386e-03
-5.259520e-04
-6.842880e-03
-1.030465e-02
-8.831884e-03
-3.191025e-03
3.227693e-03
6.535919e-03
5.121725e-03
8.879352e-04
-2.277002e-03
-1.663783e-03
2.119301e-03
5.815932e-03
6.340323e-03
3.330460e-03
-6.556307e-04
-2.379316e-03
-5.901322e-04
3.217972e-03
6.418353e-03
7.454623e-03
6.642894e-03
5.305065e-03
4.452115e-03
4.148844e-03
3.738715e-03
2.498743e-03
2.343411e-04
-2.553058e-03
-5.023935e-03
-6.562229e-03
-7.045581e-03
-6.665689e-03
-5.601285e-03
-3.913148e-03
-1.728439e-03
5.016717e-04
1.964605e-03
1.852368e-03
-1.676701e-05
-2.847828e-03
-5.242335e-03
-6.112348e-03
-5.411275e-03
-4.088252e-03
-3.309803e-03
-3.584467e-03
-4.513269e-03
-5.338466e-03
-5.726439e-03
-6.025003e-03
-6.745863e-03
-7.719769e-03
-7.706623e-03
-4.991915e-03
1.257664e-03
9.884446e-03
1.789624e-02
2.194282e-02
2.013521e-02
1.313152e-02
3.999228e-03
-3.138492e-03
-5.221257e-03
-2.053359e-03
3.514129e-03
7.457651e-03
7.384066e-03
4.169544e-03
1.067757e-03
1.018158e-03
4.472759e-03
9.460706e-03
1.342755e-02
1.497485e-02
1.424984e-02
1.225071e-02
1.000258e-02
8.155957e-03
6.946215e-03
6.253308e-03
5.659356e-03
4.623579e-03
2.880627e-03
8.287210e-04
-5.270894e-04
-1.498789e-04
2.324571e-03
6.169150e-03
9.713549e-03
1.118760e-02
9.880421e-03
6.717259e-03
3.657009e-03
2.307195e-03
2.845313e-03
4.099303e-03
4.647160e-03
3.861449e-03
1.988860e-03
-4.424237e-04
-2.950184e-03
-4.973077e-03
-5.911549e-03
-5.616404e-03
-4.846527e-03
-5.094764e-03
-7.687906e-03
-1.271371e-02
-1.865850e-02
-2.322722e-02
-2.480384e-02
-2.336870e-02
-2.017700e-02
-1.663988e-02
-1.348100e-02
-1.079094e-02
-8.603659e-03
-7.164280e-03
-6.586768e-03
-6.392022e-03
-5.555874e-03
-3.146763e-03
9.515632e-04
5.829995e-03
1.004524e-02
1.246327e-02
1.284971e-02
1.180208e-02
1.014359e-02
8.336457e-03
6.376416e-03
4.080873e-03
1.382217e-03
-1.507093e-03
-3.993240e-03
-5.199237e-03
-4.429355e-03
-1.778441e-03
1.606285e-03
3.962644e-03
3.992456e-03
1.929405e-03
-4.036674e-04
-8.779731e-04
1.327654e-03
5.196685e-03
8.702664e-03
1.002329e-02
8.230094e-03
3.449054e-03
-3.114089e-03
-9.340575e-03
-1.296786e-02
-1.279595e-02
-9.345528e-03
-4.320259e-03
5.358093e-04
4.207251e-03
6.597706e-03
8.372176e-03
1.035037e-02
1.249942e-02
1.343750e-02
1.137463e-02
5.922307e-03
-1.060002e-03
-6.645725e-03
-9.029737e-03
-8.670073e-03
-7.440121e-03
-6.761060e-03
-6.430408e-03
-5.033242e-03
-1.452035e-03
3.842155e-03
8.831593e-03
1.133575e-02
1.058796e-02
7.694368e-03
4.672935e-03
2.966728e-03
2.611520e-03
2.506305e-03
1.325089e-03
-1.683663e-03
-6.390346e-03
-1.187155e-02
-1.667911e-02
-1.921851e-02
-1.822894e-02
-1.334490e-02
-5.644365e-03
2.217535e-03
6.910331e-03
6.380138e-03
1.589064e-03
-3.706082e-03
-5.490482e-03
-2.451592e-03
3.242887e-03
8.067715e-03
1.012786e-02
1.021806e-02
1.020868e-02
1.067882e-02
1.027684e-02
7.365373e-03
2.204444e-03
-2.543156e-03
-3.586081e-03
4.268510e-04
7.744919e-03
1.473441e-02
1.840934e-02
1.821064e-02
1.581017e-02
1.339375e-02
1.193015e-02
1.074696e-02
8.541652e-03
4.703445e-03
-2.496323e-04
-5.184399e-03
-9.032046e-03
-1.112612e-02
-1.129889e-02
-9.932669e-03
-7.917462e-03
-6.349796e-03
-5.971073e-03
-6.636833e-03
-7.244360e-03
-6.351801e-03
-3.256250e-03
1.210763e-03
4.996840e-03
6.280579e-03
4.869887e-03
2.167931e-03
-2.246377e-04
-1.735336e-03
-2.743715e-03
-3.727049e-03
-4.796782e-03
-5.877674e-03
-6.898754e-03
-7.603178e-03
-7.314812e-03
-5.213446e-03
-1.146191e-03
3.718388e-03
7.208753e-03
7.480109e-03
4.390009e-03
-2.585222e-04
-3.932848e-03
-5.156860e-03
-4.442592e-03
-3.615640e-03
-4.127840e-03
-5.767188e-03
-6.783527e-03
-5.310366e-03
-1.026151e-03
4.204847e-03
7.353704e-03
6.319105e-03
1.504393e-03
-4.374268e-03
-8.003890e-03
-7.364372e-03
-2.675000e-03
3.864270e-03
9.245892e-03
1.116992e-02
9.137273e-03
4.527066e-03
-3.491703e-04
-3.620893e-03
-4.781129e-03
-4.539584e-03
-3.828139e-03
-2.925321e-03
-1.457310e-03
9.046614e-04
3.866944e-03
6.656661e-03
8.671082e-03
9.795411e-03
9.951003e-03
8.552225e-03
4.845654e-03
-1.026670e-03
-7.465330e-03
-1.212129e-02
-1.330358e-02
-1.091101e-02
-6.299729e-03
-1.410197e-03
2.191299e-03
3.919346e-03
4.210327e-03
3.987975e-03
3.933819e-03
4.112072e-03
4.132947e-03
3.630429e-03
2.738489e-03
2.217928e-03
2.944913e-03
5.008530e-03
7.302197e-03
8.198026e-03
6.745109e-03
3.319945e-03
-6.060630e-04
-3.162488e-03
-2.913826e-03
3.498594e-04
5.381093e-03
1.021708e-02
1.336803e-02
1.437770e-02
1.345358e-02
1.095556e-02
7.433964e-03
3.826689e-03
1.052061e-03
-8.066656e-04
-2.685681e-03
-5.617277e-03
-9.487830e-03
-1.272055e-02
-1.331567e-02
-1.043156e-02
-5.172439e-03
5.986704e-05
3.058653e-03
2.955091e-03
3.118534e-04
-3.568162e-03
-7.377959e-03
-1.016600e-02
-1.145626e-02
-1.135472e-02
-1.050947e-02
-9.692021e-03
-9.208703e-03
-8.665759e-03
-7.295622e-03
-4.564828e-03
-6.391946e-04
3.598175e-03
7.005018e-03
8.791338e-03
8.860655e-03
7.700279e-03
5.945063e-03
3.952471e-03
1.758059e-03
-5.262448e-04
-2.308198e-03
-2.701360e-03
-1.305634e-03
1.261424e-03
3.838177e-03
5.759118e-03
7.240988e-03
8.688105e-03
9.864786e-03
9.992126e-03
8.586926e-03
6.015697e-03
3.264515e-03
1.330791e-03
7.831165e-04
1.602475e-03
3.160205e-03
4.358682e-03
4.157989e-03
2.398910e-03
2.318700e-04
-4.837052e-04
1.523169e-03
6.036614e-03
1.151531e-02
1.598403e-02
1.797534e-02
1.712895e-02
1.428032e-02
1.093954e-02
8.332976e-03
6.637371e-03
5.118727e-03
3.176732e-03
1.320864e-03
1.031247e-03
3.555084e-03
8.761435e-03
1.504469e-02
2.023924e-02
2.276924e-02
2.231700e-02
1.974407e-02
1.640496e-02
1.328354e-02
1.050631e-02
7.577181e-03
4.153305e-03
7.237316e-04
-1.421699e-03
-9.970325e-04
2.290128e-03
7.361662e-03
1.234033e-02
1.559201e-02
1.636175e-02
1.465096e-02
1.084281e-02
5.650290e-03
2.135214e-04
-4.190573e-03
-6.780545e-03
-7.599651e-03
-7.199219e-03
-6.079073e-03
-4.471481e-03
-2.531915e-03
-4.933880e-04
1.527950e-03
3.809590e-03
6.873865e-03
1.086993e-02
1.503120e-02
1.774434e-02
1.724868e-02
1.256178e-02
4.146401e-03
-6.059777e-03
-1.534898e-02
-2.132764e-02
-2.281848e-02
-2.025554e-02
-1.545479e-02
-1.069255e-02
-7.411456e-03
-5.441813e-03
-3.453256e-03
-2.969261e-04
3.941546e-03
8.040739e-03
1.066431e-02
1.135042e-02
1.068061e-02
9.551727e-03
8.248947e-03
6.312815e-03
3.451369e-03
4.520534e-04
-1.165534e-03
-5.484185e-04
1.617813e-03
3.757760e-03
4.798935e-03
4.846407e-03
4.696564e-03
4.968358e-03
5.721689e-03
6.648964e-03
7.352995e-03
7.408612e-03
6.366442e-03
3.921333e-03
1.912947e-04
-4.134354e-03
-7.981338e-03
-1.039578e-02
-1.105811e-02
-1.040055e-02
-9.191887e-03
-7.888431e-03
-6.310683e-03
-4.026616e-03
-1.183649e-03
1.066741e-03
1.210066e-03
-1.314706e-03
-5.392442e-03
-8.992399e-03
-1.083848e-02
-1.136735e-02
-1.199764e-02
-1.350411e-02
-1.520731e-02
-1.572075e-02
-1.433766e-02
-1.164191e-02
-8.899574e-03
-6.961925e-03
-5.684119e-03
-4.265285e-03
-2.097398e-03
6.835660e-04
3.364468e-03
5.177274e-03
5.605138e-03
4.466945e-03
2.074773e-03
-6.929253e-04
-2.759525e-03
-3.436154e-03
-2.647970e-03
-7.141835e-04
1.902468e-03
4.632514e-03
6.765210e-03
7.543647e-03
6.445132e-03
3.551936e-03
-2.421493e-04
-3.447773e-03
-4.624338e-03
-3.175001e-03
1.817631e-04
3.741105e-03
5.861305e-03
5.835660e-03
3.794357e-03
1.789108e-05
-5.299893e-03
-1.157124e-02
-1.737468e-02
-2.077628e-02
-2.030107e-02
-1.585306e-02
-8.961409e-03
-2.196934e-03
1.959127e-03
2.284080e-03
-5.693420e-04
-4.495937e-03
-7.338789e-03
-8.334780e-03
-8.389758e-03
-8.919418e-03
-1.036497e-02
-1.176632e-02
-1.163600e-02
-9.173172e-03
-4.861921e-03
-2.907809e-04
2.577369e-03
2.472007e-03
-2.905581e-04
-3.853305e-03
-5.958205e-03
-5.335680e-03
-2.356632e-03
1.295944e-03
3.562976e-03
3.091746e-03
-5.086122e-06
-4.180046e-03
-7.304403e-03
-7.769314e-03
-5.202877e-03
-5.834520e-04
4.197382e-03
7.156697e-03
7.086107e-03
4.064802e-03
-5.979408e-04
-4.970306e-03
-7.383390e-03
-7.137639e-03
-4.697257e-03
-1.360386e-03
1.400300e-03
2.606453e-03
2.077317e-03
2.335614e-04
-2.340813e-03
-5.201060e-03
-8.017350e-03
-1.034072e-02
-1.154213e-02
-1.118023e-02
-9.486737e-03
-7.370492e-03
-5.832359e-03
-5.330775e-03
-5.625387e-03
-6.104197e-03
-6.248577e-03
-5.941673e-03
-5.521307e-03
-5.593409e-03
-6.680955e-03
-8.882103e-03
-1.177742e-02
-1.467411e-02
-1.697338e-02
-1.836992e-02
-1.884186e-02
-1.857034e-02
-1.783243e-02
-1.682756e-02
-1.549839e-02
-1.353090e-02
-1.067956e-02
-7.258829e-03
-4.283213e-03
-2.897604e-03
-3.465436e-03
-5.144795e-03
-6.388498e-03
-6.004784e-03
-3.997287e-03
-1.574374e-03
-2.731358e-04
-8.410997e-04
-2.819480e-03
-5.137308e-03
-7.001932e-03
-8.203871e-03
-8.791083e-03
-8.750989e-03
-8.092599e-03
-7.071989e-03
-6.161806e-03
-5.784461e-03
-6.130720e-03
-7.225404e-03
-9.066934e-03
-1.153242e-02
-1.398644e-02
-1.504431e-02
-1.312976e-02
-7.782530e-03
-6.143279e-04
5.284127e-03
7.333558e-03
5.199139e-03
6.913714e-04
-3.983544e-03
-7.857559e-03
-1.124862e-02
-1.449419e-02
-1.687387e-02
-1.680415e-02
-1.305596e-02
-5.947364e-03
2.330707e-03
8.525331e-03
1.002327e-02
6.557375e-03
6.078895e-04
-4.124509e-03
-5.202017e-03
-2.966217e-03
1.058088e-04
1.609709e-03
1.072979e-03
-9.873673e-05
-3.390897e-04
4.625613e-04
8.944793e-04
-6.653828e-04
-4.660597e-03
-9.946394e-03
-1.444409e-02
-1.624766e-02
-1.445192e-02
-9.341187e-03
-2.180255e-03
5.008434e-03
9.847036e-03
1.054252e-02
6.946894e-03
7.952258e-04
-5.125093e-03
-8.252276e-03
-7.370521e-03
-3.207455e-03
1.974046e-03
5.897000e-03
7.848364e-03
8.835098e-03
1.016588e-02
1.193620e-02
1.288234e-02
1.158906e-02
7.836135e-03
2.982643e-03
-7.969275e-04
-1.836506e-03
-7.206714e-06
3.209296e-03
5.686648e-03
6.015132e-03
4.258173e-03
1.556958e-03
-9.974954e-04
-3.193799e-03
-5.498853e-03
-8.108200e-03
-1.036265e-02
-1.129741e-02
-1.078531e-02
-9.989090e-03
-1.050628e-02
-1.287121e-02
-1.571672e-02
-1.640056e-02
-1.274705e-02
-4.738969e-03
4.986558e-03
1.235776e-02
1.427583e-02
1.063567e-02
4.395702e-03
-4.323919e-04
-1.353473e-03
1.359487e-03
5.388329e-03
8.131792e-03
8.116024e-03
5.421412e-03
1.283452e-03
-2.747378e-03
-5.658598e-03
-7.385580e-03
-8.570814e-03
-9.920565e-03
-1.162570e-02
-1.315785e-02
-1.350385e-02
-1.173706e-02
-7.689217e-03
-2.368887e-03
2.235869e-03
4.082838e-03
2.290534e-03
-2.242984e-03
-7.418810e-03
-1.133541e-02
-1.337594e-02
-1.413154e-02
-1.439483e-02
-1.430746e-02
-1.347925e-02
-1.178435e-02
-9.821482e-03
-8.478322e-03
-8.098859e-03
-8.195493e-03
-7.995488e-03
-7.191752e-03
-6.160221e-03
-5.563475e-03
-5.779045e-03
-6.556473e-03
-7.069521e-03
-6.385768e-03
-4.205207e-03
-1.412309e-03
1.658409e-04
-1.048917e-03
-5.010772e-03
-9.721243e-03
-1.244981e-02
-1.162752e-02
-7.900160e-03
-3.602216e-03
-1.233530e-03
-2.086262e-03
-5.740779e-03
-1.045893e-02
-1.412939e-02
-1.529061e-02
-1.366571e-02
-9.868252e-03
-4.666905e-03
1.360742e-03
7.545778e-03
1.283549e-02
1.606576e-02
1.664653e-02
1.505968e-02
1.269468e-02
1.100158e-02
1.046947e-02
1.021947e-02
8.689890e-03
5.035001e-03
1.347575e-04
-3.720832e-03
-4.391889e-03
-1.563956e-03
2.841137e-03
6.025477e-03
6.445738e-03
4.889826e-03
3.571166e-03
4.178029e-03
6.650151e-03
9.506238e-03
1.113131e-02
1.089963e-02
9.356354e-03
7.453346e-03
5.645303e-03
3.779028e-03
1.806854e-03
3.499633e-04
2.717072e-04
1.653221e-03
3.436015e-03
4.318777e-03
3.993337e-03
3.346303e-03
3.432549e-03
4.359399e-03
5.120041e-03
4.317450e-03
1.154565e-03
-3.783737e-03
-8.407548e-03
-1.006813e-02
-7.275765e-03
-1.021148e-03
5.422181e-03
8.282619e-03
5.581073e-03
-1.526165e-03
-9.234393e-03
-1.321939e-02
-1.124415e-02
-4.662800e-03
2.293192e-03
5.209644e-03
2.413723e-03
-4.018570e-03
-9.951801e-03
-1.222234e-02
-1.064244e-02
-7.607867e-03
-5.930502e-03
-6.708036e-03
-8.697866e-03
-9.440430e-03
-7.231223e-03
-2.520237e-03
2.308388e-03
4.655485e-03
3.592659e-03
4.014114e-04
-2.548258e-03
-3.424896e-03
-1.738197e-03
1.861504e-03
6.042930e-03
9.109511e-03
9.564179e-03
7.104620e-03
3.176458e-03
1.566271e-04
-2.969844e-04
1.764022e-03
4.857326e-03
7.012421e-03
6.786236e-03
4.140888e-03
6.458070e-04
-1.582977e-03
-1.606033e-03
-3.790000e-04
3.728094e-04
-5.126839e-05
-7.715262e-04
-4.220076e-04
1.514339e-03
4.462949e-03
7.412176e-03
9.471053e-03
9.975825e-03
8.561660e-03
5.456208e-03
1.616059e-03
-1.721227e-03
-3.794428e-03
-4.675376e-03
-4.993668e-03
-5.425662e-03
-6.320295e-03
-7.530402e-03
-8.494328e-03
-8.646275e-03
-7.955522e-03
-7.093668e-03
-6.958249e-03
-7.911457e-03
-9.374072e-03
-1.004728e-02
-8.561680e-03
-4.256180e-03
2.204571e-03
8.850658e-03
1.338549e-02
1.456406e-02
1.281002e-02
9.637606e-03
6.626853e-03
4.777551e-03
4.320207e-03
4.820466e-03
5.597529e-03
6.238097e-03
6.723054e-03
7.120041e-03
7.310290e-03
7.028483e-03
6.060705e-03
4.405567e-03
2.348478e-03
4.145971e-04
-8.302366e-04
-1.077793e-03
-5.084097e-04
2.859332e-04
7.244091e-04
6.212988e-04
1.461036e-04
-4.772803e-04
-1.108617e-03
-1.638431e-03
-2.017430e-03
-2.344386e-03
-2.713197e-03
-2.860583e-03
-2.101389e-03
1.828088e-04
3.910346e-03
8.164175e-03
1.170220e-02
1.368415e-02
1.407149e-02
1.339856e-02
1.206157e-02
9.767686e-03
5.774085e-03
-1.824848e-04
-7.088034e-03
-1.277945e-02
-1.507358e-02
-1.316061e-02
-8.240365e-03
-2.853117e-03
7.474887e-04
2.076310e-03
2.546825e-03
3.978607e-03
6.749483e-03
9.393027e-03
1.003848e-02
8.223849e-03
5.369437e-03
3.582297e-03
3.918458e-03
5.626681e-03
7.001437e-03
6.922488e-03
5.507068e-03
3.469524e-03
1.337866e-03
-4.865898e-04
-1.301108e-03
-2.910421e-04
2.714382e-03
6.899882e-03
1.100242e-02
1.402607e-02
1.536221e-02
1.463660e-02
1.199825e-02
8.578714e-03
6.172460e-03
6.025838e-03
7.820422e-03
9.897287e-03
1.059265e-02
9.532444e-03
7.755421e-03
6.551520e-03
6.096130e-03
5.205018e-03
2.461489e-03
-2.355447e-03
-7.789251e-03
-1.142855e-02
-1.117385e-02
-6.323494e-03
1.890979e-03
1.056590e-02
1.634728e-02
1.720232e-02
1.360236e-02
8.090611e-03
3.400530e-03
6.093476e-04
-1.079231e-03
-2.837266e-03
-4.652136e-03
-5.339938e-03
-3.934824e-03
-7.876466e-04
2.704794e-03
5.161299e-03
5.914323e-03
5.032502e-03
3.105851e-03
1.016021e-03
-4.965319e-04
-1.361151e-03
-2.155132e-03
-3.234109e-03
-3.848273e-03
-2.451402e-03
1.803575e-03
7.862021e-03
1.316996e-02
1.529200e-02
1.321852e-02
7.547101e-03
1.550079e-05
-7.031727e-03
-1.136322e-02
-1.187124e-02
-9.240253e-03
-5.518766e-03
-2.759337e-03
-1.794357e-03
-2.054433e-03
-2.346544e-03
-1.796910e-03
-3.104916e-04
1.576157e-03
3.243603e-03
4.545295e-03
5.878245e-03
7.629356e-03
9.552738e-03
1.079297e-02
1.054816e-02
8.676524e-03
5.764631e-03
2.842076e-03
1.065239e-03
1.337592e-03
3.802234e-03
7.541163e-03
1.093570e-02
1.262431e-02
1.231687e-02
1.071244e-02
8.627132e-03
6.236270e-03
3.100059e-03
-1.224925e-03
-6.580210e-03
-1.195739e-02
-1.576128e-02
-1.665373e-02
-1.456778e-02
-1.095734e-02
-7.800296e-03
-6.121666e-03
-5.378495e-03
-4.234977e-03
-1.956016e-03
8.905547e-04
3.095965e-03
4.227927e-03
5.363779e-03
8.240724e-03
1.351407e-02
1.977877e-02
2.421823e-02
2.424116e-02
1.893975e-02
9.662546e-03
-5.064760e-04
-8.173614e-03
-1.126177e-02
-9.905405e-03
-6.143997e-03
-2.713112e-03
-1.651926e-03
-3.377635e-03
-6.600781e-03
-9.126778e-03
-9.189976e-03
-6.589491e-03
-2.840047e-03
-1.319282e-04
1.189255e-04
-2.038757e-03
-5.501670e-03
-8.867516e-03
-1.080049e-02
-1.017289e-02
-6.490242e-03
-4.441620e-04
6.143171e-03
1.127136e-02
1.391691e-02
1.440591e-02
1.378131e-02
1.285959e-02
1.179395e-02
1.033951e-02
8.390282e-03
6.240735e-03
4.339059e-03
2.753126e-03
9.494381e-04
-1.609502e-03
-4.428981e-03
-5.757851e-03
-3.881477e-03
1.105529e-03
6.917143e-03
1.063990e-02
1.077812e-02
7.902984e-03
3.580490e-03
-1.058622e-03
-5.698999e-03
-1.016561e-02
-1.379794e-02
-1.564971e-02
-1.516952e-02
-1.252420e-02
-8.305086e-03
-3.091660e-03
2.651226e-03
8.346827e-03
1.305320e-02
1.550085e-02
1.459303e-02
1.016973e-02
3.445846e-03
-3.374558e-03
-8.183941e-03
-1.004529e-02
-9.501641e-03
-7.913765e-03
-6.360241e-03
-4.963573e-03
-3.092770e-03
-1.398152e-04
3.783712e-03
7.663315e-03
9.988920e-03
9.570749e-03
6.315006e-03
1.406332e-03
-3.291393e-03
-6.209820e-03
-6.769754e-03
-5.401795e-03
-2.990239e-03
-2.331568e-04
2.495767e-03
4.668840e-03
5.250381e-03
3.327036e-03
-6.516725e-04
-4.495449e-03
-5.509149e-03
-2.369932e-03
3.978036e-03
1.106154e-02
1.644210e-02
1.877510e-02
1.789617e-02
1.455517e-02
1.027620e-02
6.948908e-03
5.843677e-03
6.732841e-03
8.026774e-03
7.893931e-03
5.478760e-03
1.374763e-03
-2.867471e-03
-5.774213e-03
-6.799024e-03
-6.473337e-03
-5.877187e-03
-5.862184e-03
-6.499209e-03
-7.033208e-03
-6.403425e-03
-4.114120e-03
-8.938139e-04
1.535835e-03
1.693613e-03
-3.515996e-04
-2.875998e-03
-3.837768e-03
-2.502510e-03
-2.542239e-05
1.352611e-03
-1.269985e-04
-4.403766e-03
-9.384472e-03
-1.216439e-02
-1.103123e-02
-6.852056e-03
-2.642436e-03
-1.410141e-03
-3.892205e-03
-8.099842e-03
-1.104025e-02
-1.099418e-02
-8.424088e-03
-5.146802e-03
-2.880444e-03
-2.316874e-03
-3.081285e-03
-4.336918e-03
-5.518314e-03
-6.626304e-03
-7.868594e-03
-9.058004e-03
-9.457833e-03
-8.323960e-03
-5.672650e-03
-2.545983e-03
-4.597824e-04
-3.990474e-04
-2.146906e-03
-4.510786e-03
-6.231873e-03
-6.782586e-03
-6.478649e-03
-6.008437e-03
-5.866968e-03
-6.072346e-03
-6.248645e-03
-5.953753e-03
-5.040809e-03
-3.822423e-03
-2.912482e-03
-2.877855e-03
-3.994761e-03
-6.207695e-03
-9.093389e-03
-1.172616e-02
-1.271552e-02
-1.076930e-02
-5.690339e-03
9.201786e-04
6.134659e-03
7.417214e-03
4.390802e-03
-8.750240e-04
-5.365191e-03
-7.164141e-03
-6.506183e-03
-5.287461e-03
-5.575439e-03
-8.079180e-03
-1.149724e-02
-1.331362e-02
-1.173556e-02
-7.318661e-03
-2.698950e-03
-4.845619e-04
-1.185538e-03
-2.928395e-03
-2.958365e-03
3.708153e-04
6.456343e-03
1.278432e-02
1.643550e-02
1.575192e-02
1.113808e-02
4.578732e-03
-1.674525e-03
-6.232048e-03
-8.807159e-03
-9.739288e-03
-9.402895e-03
-7.877187e-03
-4.978195e-03
-6.333175e-04
4.639909e-03
9.556885e-03
1.243296e-02
1.200461e-02
8.311056e-03
2.987240e-03
-1.548561e-03
-3.696389e-03
-3.836450e-03
-3.949273e-03
-5.906765e-03
-9.901484e-03
-1.434169e-02
-1.711258e-02
-1.691586e-02
-1.368851e-02
-8.307993e-03
-2.284392e-03
2.516701e-03
4.558399e-03
3.534333e-03
5.850427e-04
-2.542565e-03
-4.591120e-03
-5.186299e-03
-4.545410e-03
-3.152274e-03
-1.673675e-03
-8.767777e-04
-1.366221e-03
-3.271866e-03
-6.112218e-03
-8.942439e-03
-1.075117e-02
-1.095619e-02
-9.756779e-03
-8.083231e-03
-7.052897e-03
-7.209104e-03
-8.118888e-03
-8.736798e-03
-8.293295e-03
-6.954977e-03
-5.710134e-03
-5.619937e-03
-7.027900e-03
-9.271160e-03
-1.109768e-02
-1.151387e-02
-1.038766e-02
-8.304311e-03
-5.937764e-03
-3.681260e-03
-1.822868e-03
-7.850372e-04
-9.371052e-04
-2.203986e-03
-4.055432e-03
-5.939554e-03
-7.614465e-03
-9.004095e-03
-9.835580e-03
-9.533519e-03
-7.525255e-03
-3.763498e-03
8.957676e-04
4.857918e-03
6.554400e-03
5.227330e-03
1.094207e-03
-4.965439e-03
-1.159719e-02
-1.700951e-02
-1.943777e-02
-1.811994e-02
-1.391815e-02
-8.790258e-03
-4.514006e-03
-1.846014e-03
-6.851798e-04
-7.288468e-04
-1.842498e-03
-3.907877e-03
-6.480700e-03
-8.708055e-03
-9.675153e-03
-8.958424e-03
-6.979202e-03
-4.919829e-03
-4.257745e-03
-6.089262e-03
-1.045425e-02
-1.605773e-02
-2.081593e-02
-2.309533e-02
-2.273977e-02
-2.096714e-02
-1.921826e-02
-1.804181e-02
-1.697215e-02
-1.528754e-02
-1.277119e-02
-9.830802e-03
-7.082070e-03
-4.972366e-03
-3.845056e-03
-4.225054e-03
-6.718300e-03
-1.130581e-02
-1.666068e-02
-2.042323e-02
-2.056961e-02
-1.682953e-02
-1.091076e-02
-5.374011e-03
-2.144161e-03
-1.692451e-03
-3.166783e-03
-5.132162e-03
-6.412540e-03
-6.602482e-03
-6.066502e-03
-5.559581e-03
-5.744906e-03
-6.827605e-03
-8.448391e-03
-9.916347e-03
-1.068103e-02
-1.072540e-02
-1.057027e-02
-1.086562e-02
-1.185544e-02
-1.311269e-02
-1.376782e-02
-1.305155e-02
-1.068254e-02
-6.835647e-03
-1.912130e-03
3.557131e-03
8.876179e-03
1.318162e-02
1.547736e-02
1.471351e-02
1.013888e-02
2.020458e-03
-7.767770e-03
-1.608689e-02
-2.002631e-02
-1.867359e-02
-1.374081e-02
-8.392540e-03
-5.157925e-03
-4.568796e-03
-5.386264e-03
-5.917716e-03
-5.296783e-03
-3.916276e-03
-2.910177e-03
-3.196919e-03
-4.815062e-03
-6.960135e-03
-8.575046e-03
-9.045022e-03
-8.567015e-03
-7.950836e-03
-7.982146e-03
-8.834471e-03
-9.934422e-03
-1.029140e-02
-9.112918e-03
-6.477757e-03
-3.625632e-03
-2.409419e-03
-4.072120e-03
-8.227068e-03
-1.288279e-02
-1.556348e-02
-1.478023e-02
-1.089926e-02
-5.888089e-03
-2.174224e-03
-1.373761e-03
-3.556590e-03
-7.297153e-03
-1.048151e-02
-1.153981e-02
-1.032996e-02
-7.980548e-03
-5.895051e-03
-4.855803e-03
-4.874902e-03
-5.589299e-03
-6.589127e-03
-7.382209e-03
-7.246242e-03
-5.413363e-03
-1.669340e-03
3.123407e-03
7.203078e-03
8.841767e-03
7.374560e-03
3.540648e-03
-1.104536e-03
-5.218558e-03
-8.307408e-03
-1.053932e-02
-1.214904e-02
-1.315398e-02
-1.352380e-02
-1.334018e-02
-1.267216e-02
-1.143253e-02
-9.489880e-03
-6.901227e-03
-4.003685e-03
-1.293400e-03
8.498250e-04
2.423853e-03
3.773156e-03
5.185528e-03
6.450839e-03
6.843562e-03
5.654922e-03
2.860313e-03
-7.120813e-04
-3.891201e-03
-5.879044e-03
-6.599045e-03
-6.519702e-03
-6.203649e-03
-5.953869e-03
-5.777367e-03
-5.610609e-03
-5.552451e-03
-5.853252e-03
-6.606801e-03
-7.376841e-03
-7.169538e-03
-5.018442e-03
-9.289411e-04
3.609303e-03
6.248050e-03
5.338469e-03
1.264231e-03
-3.568024e-03
-6.170280e-03
-4.883024e-03
-4.768120e-04
4.321436e-03
6.610750e-03
5.171413e-03
1.042131e-03
-3.517760e-03
-6.684679e-03
-7.957318e-03
-7.785726e-03
-6.660479e-03
-4.688312e-03
-1.953207e-03
9.296857e-04
2.825969e-03
2.773115e-03
7.289745e-04
-2.328572e-03
-5.058215e-03
-6.602105e-03
-6.943389e-03
-6.605645e-03
-6.104212e-03
-5.660154e-03
-5.327951e-03
-5.278538e-03
-5.857613e-03
-7.273181e-03
-9.172155e-03
-1.058815e-02
-1.049972e-02
-8.662654e-03
-5.992439e-03
-4.021613e-03
-3.755420e-03
-4.883673e-03
-6.052947e-03
-5.977839e-03
-4.512589e-03
-2.880410e-03
-2.825552e-03
-5.193945e-03
-8.994029e-03
-1.179901e-02
-1.133622e-02
-7.077171e-03
-6.007246e-04
5.464625e-03
9.009304e-03
9.428496e-03
7.593427e-03
5.072475e-03
3.124748e-03
1.987781e-03
8.809976e-04
-1.251914e-03
-4.826053e-03
-9.223244e-03
-1.313138e-02
-1.529422e-02
-1.518357e-02
-1.319574e-02
-1.025531e-02
-7.144369e-03
-4.128808e-03
-1.149053e-03
1.792095e-03
4.569297e-03
7.129833e-03
9.426368e-03
1.106336e-02
1.131578e-02
9.841308e-03
7.365688e-03
5.348151e-03
4.682088e-03
4.694125e-03
3.589221e-03
9.705393e-05
-5.131249e-03
-9.706119e-03
-1.125100e-02
-9.271437e-03
-5.532522e-03
-2.692988e-03
-2.425893e-03
-4.451955e-03
-6.928480e-03
-7.650834e-03
-5.295249e-03
-1.719063e-04
5.854107e-03
1.037336e-02
1.190174e-02
1.079205e-02
8.794656e-03
7.601768e-03
7.695026e-03
8.448834e-03
9.118865e-03
9.614961e-03
1.038598e-02
1.163901e-02
1.271246e-02
1.229023e-02
9.356756e-03
4.084215e-03
-2.091637e-03
-7.230929e-03
-9.893515e-03
-9.802398e-03
-7.938326e-03
-6.055585e-03
-5.742887e-03
-7.435131e-03
-1.001707e-02
-1.147175e-02
-1.032677e-02
-6.869018e-03
-3.062103e-03
-1.120850e-03
-1.857752e-03
-4.075740e-03
-5.427550e-03
-4.107097e-03
-1.437349e-04
4.703709e-03
8.386661e-03
1.011223e-02
1.067754e-02
1.142461e-02
1.284149e-02
1.401690e-02
1.337125e-02
1.001231e-02
4.535773e-03
-1.369239e-03
-6.021469e-03
-8.511653e-03
-8.644130e-03
-6.548242e-03
-2.695028e-03
1.714156e-03
4.800160e-03
4.958106e-03
1.979736e-03
-2.784074e-03
-7.304968e-03
-9.847625e-03
-9.403306e-03
-5.866043e-03
-2.509394e-04
5.411090e-03
8.921757e-03
9.107740e-03
6.363187e-03
2.061120e-03
-2.517330e-03
-6.674569e-03
-9.986652e-03
-1.197773e-02
-1.242744e-02
-1.190693e-02
-1.160519e-02
-1.228313e-02
-1.340207e-02
-1.352343e-02
-1.170414e-02
-8.477860e-03
-5.527208e-03
-4.511722e-03
-6.053272e-03
-9.413156e-03
-1.287138e-02
-1.459254e-02
-1.356228e-02
-1.006879e-02
-5.480055e-03
-1.522992e-03
5.638956e-04
6.934154e-04
2.333632e-05
1.395875e-04
1.672601e-03
3.531047e-03
3.680548e-03
9.449374e-04
-3.765037e-03
-7.888062e-03
-8.956989e-03
-6.287468e-03
-1.380714e-03
3.133943e-03
5.106050e-03
3.911949e-03
5.018064e-04
-3.304523e-03
-5.784650e-03
-6.071282e-03
-4.352058e-03
-1.501187e-03
1.444574e-03
3.506731e-03
3.745757e-03
1.509366e-03
-2.961642e-03
-8.249961e-03
-1.234925e-02
-1.375627e-02
-1.226904e-02
-9.054892e-03
-6.033637e-03
-4.905969e-03
-6.292262e-03
-9.387595e-03
-1.231486e-02
-1.305088e-02
-1.048290e-02
-5.050988e-03
1.353045e-03
6.247779e-03
7.845601e-03
5.985864e-03
1.991946e-03
-2.379365e-03
-5.918716e-03
-8.205647e-03
-9.305951e-03
-9.390264e-03
-8.468579e-03
-6.352593e-03
-2.996959e-03
9.913143e-04
4.327160e-03
5.798892e-03
5.129796e-03
3.076394e-03
8.199084e-04
-6.037522e-04
-5.237946e-04
1.207334e-03
3.993773e-03
6.524895e-03
7.310720e-03
5.517877e-03
1.547858e-03
-3.084834e-03
-6.513156e-03
-7.433027e-03
-5.697029e-03
-2.373226e-03
7.492395e-04
2.058024e-03
9.733786e-04
-1.820860e-03
-4.935845e-03
-7.116156e-03
-7.693183e-03
-6.523126e-03
-3.809105e-03
-1.310350e-04
3.474110e-03
5.794009e-03
6.154667e-03
4.996172e-03
3.628894e-03
3.242923e-03
4.063375e-03
5.449477e-03
6.753589e-03
7.931000e-03
9.256639e-03
1.066539e-02
1.161533e-02
1.155068e-02
1.034143e-02
8.341384e-03
6.197888e-03
4.550444e-03
3.674829e-03
3.340942e-03
3.117013e-03
2.827081e-03
2.620373e-03
2.589977e-03
2.454549e-03
1.750314e-03
3.446235e-04
-1.347311e-03
-2.720302e-03
-3.506048e-03
-3.933052e-03
-4.486035e-03
-5.576626e-03
-7.284677e-03
-9.187212e-03
-1.041785e-02
-1.008083e-02
-7.791499e-03
-3.886088e-03
8.703745e-04
5.758608e-03
1.034730e-02
1.438494e-02
1.746296e-02
1.874275e-02
1.719763e-02
1.247237e-02
5.660800e-03
-8.850768e-04
-4.752572e-03
-4.776501e-03
-1.506887e-03
3.339803e-03
7.853295e-03
1.068882e-02
1.143212e-02
1.061138e-02
9.313822e-03
8.491212e-03
8.381501e-03
8.482199e-03
8.034926e-03
6.559026e-03
4.082361e-03
1.085576e-03
-1.756658e-03
-4.018072e-03
-5.850621e-03
-7.699429e-03
-9.442633e-03
-9.837171e-03
-7.151856e-03
-7.263454e-04
7.976349e-03
1.598567e-02
2.062182e-02
2.086237e-02
1.740686e-02
1.204308e-02
7.110166e-03
4.877046e-03
6.453541e-03
1.090205e-02
1.565766e-02
1.814099e-02
1.715988e-02
1.308748e-02
7.174653e-03
8.916043e-04
-4.370380e-03
-7.465658e-03
-7.742139e-03
-5.293493e-03
-9.499807e-04
4.138292e-03
9.086920e-03
1.353614e-02
1.728941e-02
1.963180e-02
1.914055e-02
1.453234e-02
6.025249e-03
-4.070568e-03
-1.232307e-02
-1.611217e-02
-1.497310e-02
-1.033314e-02
-4.201062e-03
1.816046e-03
6.625693e-03
9.527669e-03
1.045414e-02
1.023973e-02
1.021384e-02
1.114394e-02
1.251130e-02
1.302342e-02
1.202830e-02
1.043144e-02
1.013362e-02
1.244817e-02
1.682041e-02
2.083148e-02
2.156499e-02
1.754723e-02
9.948034e-03
2.037070e-03
-2.842799e-03
-3.265862e-03
-2.103573e-04
4.074127e-03
7.666057e-03
9.788618e-03
1.050798e-02
1.001020e-02
8.428339e-03
6.407133e-03
5.458414e-03
7.078839e-03
1.111933e-02
1.533159e-02
1.709455e-02
1.573650e-02
1.298890e-02
1.120250e-02
1.131710e-02
1.245884e-02
1.307025e-02
1.211887e-02
9.380958e-03
5.126176e-03
9.901114e-06
-4.817917e-03
-8.032485e-03
-8.945356e-03
-8.010937e-03
-6.458383e-03
-5.423651e-03
-5.342665e-03
-5.926509e-03
-6.515198e-03
-6.503790e-03
-5.686081e-03
-4.427020e-03
-3.516870e-03
-3.647303e-03
-4.831346e-03
-6.368435e-03
-7.549945e-03
-8.432409e-03
-9.763819e-03
-1.205594e-02
-1.483089e-02
-1.688611e-02
-1.726158e-02
-1.595782e-02
-1.391636e-02
-1.243397e-02
-1.235994e-02
-1.344537e-02
-1.431277e-02
-1.332175e-02
-9.931266e-03
-5.475372e-03
-2.391983e-03
-2.233702e-03
-4.180545e-03
-5.527458e-03
-3.777130e-03
1.478068e-03
8.391243e-03
1.434877e-02
1.768620e-02
1.826133e-02
1.678043e-02
1.383915e-02
9.607977e-03
4.306755e-03
-1.166507e-03
-5.283171e-03
-6.811617e-03
-5.825251e-03
-3.680911e-03
-1.860807e-03
-9.024438e-04
-5.563078e-04
-7.423525e-04
-1.863350e-03
-3.999334e-03
-6.162579e-03
-6.841483e-03
-5.402821e-03
-2.766723e-03
-5.924723e-04
1.074895e-04
-4.781982e-04
-1.573267e-03
-2.726168e-03
-4.027833e-03
-5.517136e-03
-6.592815e-03
-6.285659e-03
-4.261077e-03
-1.448152e-03
5.629245e-04
8.408638e-04
-2.325995e-04
-1.548639e-03
-2.274172e-03
-2.256959e-03
-1.749550e-03
-1.038043e-03
-3.899140e-04
-2.099774e-04
-1.012694e-03
-3.012940e-03
-5.639253e-03
-7.586346e-03
-7.664737e-03
-5.839828e-03
-3.425945e-03
-2.098660e-03
-2.570339e-03
-4.130899e-03
-5.407729e-03
-5.547455e-03
-4.723968e-03
-3.668486e-03
-2.869226e-03
-2.239730e-03
-1.456229e-03
-5.028443e-04
1.681084e-04
-2.763620e-05
-1.357578e-03
-3.557945e-03
-5.880736e-03
-7.302100e-03
-6.860533e-03
-4.133460e-03
2.642281e-04
4.537436e-03
6.388675e-03
4.477082e-03
-3.017567e-04
-4.965928e-03
-6.246450e-03
-2.815270e-03
3.669488e-03
9.432749e-03
1.079963e-02
6.351623e-03
-2.301303e-03
-1.155179e-02
-1.792239e-02
-1.989273e-02
-1.827821e-02
-1.514598e-02
-1.229988e-02
-1.036633e-02
-8.765413e-03
-6.319556e-03
-2.197557e-03
3.171062e-03
7.862737e-03
9.458900e-03
6.827150e-03
1.217073e-03
-4.399480e-03
-7.228515e-03
-6.265124e-03
-2.569128e-03
1.664384e-03
4.389472e-03
4.610115e-03
2.703613e-03
2.408951e-04
-7.605846e-04
9.278975e-04
4.740535e-03
8.495184e-03
9.862544e-03
7.977643e-03
3.786309e-03
-1.050410e-03
-5.425789e-03
-9.018973e-03
-1.169578e-02
-1.313554e-02
-1.305243e-02
-1.143156e-02
-8.376596e-03
-3.971254e-03
1.378755e-03
6.484767e-03
9.639476e-03
9.754435e-03
7.380216e-03
4.431276e-03
2.619222e-03
2.020227e-03
1.228416e-03
-1.044450e-03
-4.526809e-03
-7.428113e-03
-7.811142e-03
-5.103848e-03
-5.745048e-04
3.614842e-03
5.990298e-03
6.553546e-03
6.133193e-03
5.169009e-03
3.261427e-03
-1.950450e-04
-5.094412e-03
-1.027165e-02
-1.392847e-02
-1.454902e-02
-1.180399e-02
-6.823369e-03
-1.501456e-03
2.716537e-03
5.569819e-03
7.678740e-03
9.661738e-03
1.157449e-02
1.303075e-02
1.364169e-02
1.331685e-02
1.232841e-02
1.122939e-02
1.060765e-02
1.064641e-02
1.076719e-02
9.849129e-03
7.132226e-03
3.156203e-03
-1.967844e-04
-8.474425e-04
1.937813e-03
6.861356e-03
1.131196e-02
1.288982e-02
1.068617e-02
5.621310e-03
-2.358357e-04
-4.890709e-03
-7.408877e-03
-8.096678e-03
-7.969958e-03
-8.076611e-03
-9.051376e-03
-1.087456e-02
-1.284494e-02
-1.399534e-02
-1.388204e-02
-1.309579e-02
-1.288335e-02
-1.409668e-02
-1.640838e-02
-1.850199e-02
-1.900972e-02
-1.738618e-02
-1.419986e-02
-1.087929e-02
-9.080082e-03
-9.802307e-03
-1.265533e-02
-1.588132e-02
-1.733726e-02
-1.585755e-02
-1.202742e-02
-7.778181e-03
-5.113284e-03
-4.917245e-03
-6.600739e-03
-8.632003e-03
-9.517411e-03
-8.677273e-03
-6.749115e-03
-5.157066e-03
-5.212926e-03
-7.249194e-03
-1.026776e-02
-1.243034e-02
-1.228088e-02
-9.894180e-03
-6.902670e-03
-5.206258e-03
-5.451299e-03
-6.622906e-03
-6.995096e-03
-5.472309e-03
-2.245528e-03
1.479891e-03
4.202993e-03
4.796590e-03
2.972937e-03
-4.888812e-04
-3.932604e-03
-5.599757e-03
-4.735648e-03
-2.276622e-03
-4.263995e-04
-1.220351e-03
-5.103337e-03
-1.066204e-02
-1.568731e-02
-1.863490e-02
-1.939661e-02
-1.901247e-02
-1.870789e-02
-1.896461e-02
-1.921197e-02
-1.828875e-02
-1.534888e-02
-1.059419e-02
-5.255059e-03
-7.748957e-04
2.100883e-03
3.513335e-03
3.906593e-03
3.405994e-03
1.801869e-03
-9.582058e-04
-4.344368e-03
-7.248026e-03
-8.330393e-03
-6.539869e-03
-1.726662e-03
4.902503e-03
1.100388e-02
1.416183e-02
1.316700e-02
8.595072e-03
2.385802e-03
-3.161363e-03
-6.393059e-03
-6.899416e-03
-5.500404e-03
-3.671088e-03
-2.713625e-03
-3.122327e-03
-4.498690e-03
-5.997486e-03
-6.889151e-03
-6.846904e-03
-5.948442e-03
-4.598245e-03
-3.420384e-03
-3.004619e-03
-3.551158e-03
-4.720360e-03
-5.878528e-03
-6.522290e-03
-6.519413e-03
-6.070185e-03
-5.553389e-03
-5.390707e-03
-5.904315e-03
-7.125611e-03
-8.671137e-03
-9.892417e-03
-1.030218e-02
-9.931782e-03
-9.214562e-03
-8.397924e-03
-7.029177e-03
-4.150944e-03
7.899702e-04
7.134944e-03
1.315422e-02
1.704976e-02
1.788383e-02
1.573018e-02
1.128324e-02
5.564901e-03
-1.547424e-04
-4.605379e-03
-7.013988e-03
-7.421240e-03
-6.525762e-03
-5.286872e-03
-4.631341e-03
-5.271190e-03
-7.438896e-03
-1.060014e-02
-1.354564e-02
-1.507304e-02
-1.477679e-02
-1.317977e-02
-1.112083e-02
-9.128441e-03
-7.386711e-03
-6.097544e-03
-5.640216e-03
-6.275219e-03
-7.687747e-03
-8.889179e-03
-8.757195e-03
-6.909214e-03
-4.121519e-03
-1.756820e-03
-6.208133e-04
-3.438885e-04
1.005585e-04
1.303090e-03
2.818631e-03
3.522955e-03
2.532792e-03
-7.506414e-05
-3.320780e-03
-6.051707e-03
-7.594076e-03
-7.750662e-03
-6.392782e-03
-3.316047e-03
1.383727e-03
6.814126e-03
1.128199e-02
1.304514e-02
1.147071e-02
7.766009e-03
4.483939e-03
3.808420e-03
5.813126e-03
8.263850e-03
8.300924e-03
4.588597e-03
-1.810235e-03
-8.284503e-03
-1.231535e-02
-1.263261e-02
-9.342152e-03
-3.515708e-03
3.051952e-03
8.043257e-03
9.424046e-03
6.709141e-03
1.496139e-03
-3.547102e-03
-6.510930e-03
-7.310799e-03
-7.207047e-03
-7.420791e-03
-8.124407e-03
-8.565490e-03
-8.035521e-03
-6.716134e-03
-5.652417e-03
-5.910232e-03
-7.598346e-03
-9.505133e-03
-9.729623e-03
-7.022507e-03
-1.890320e-03
3.520284e-03
6.829483e-03
7.014474e-03
4.876705e-03
2.169891e-03
3.158349e-04
-3.070052e-04
-2.269146e-04
-2.506243e-04
-8.878461e-04
-2.141513e-03
-3.640423e-03
-4.951906e-03
-5.877795e-03
-6.506028e-03
-6.941471e-03
-6.971258e-03
-6.068047e-03
-3.847298e-03
-5.823782e-04
2.809768e-03
5.417964e-03
7.014879e-03
8.098784e-03
9.320673e-03
1.090441e-02
1.256124e-02
1.381694e-02
1.423975e-02
1.331560e-02
1.039418e-02
5.173706e-03
-1.645442e-03
-8.380229e-03
-1.319855e-02
-1.505086e-02
-1.408905e-02
-1.152813e-02
-9.049076e-03
-7.840395e-03
-7.758664e-03
-7.384590e-03
-5.217504e-03
-1.159991e-03
3.045522e-03
4.973402e-03
3.413608e-03
-5.337436e-04
-4.106327e-03
-4.800496e-03
-2.054539e-03
2.556679e-03
6.554980e-03
8.089885e-03
6.730701e-03
3.296631e-03
-9.086201e-04
-4.883589e-03
-8.143460e-03
-1.021114e-02
-1.008932e-02
-6.672219e-03
-3.153713e-05
7.779322e-03
1.357915e-02
1.503898e-02
1.206239e-02
6.577152e-03
1.248128e-03
-1.895171e-03
-2.328373e-03
-1.092902e-03
3.413874e-05
-2.271268e-04
-1.888066e-03
-3.873898e-03
-4.934546e-03
-4.600102e-03
-3.457436e-03
-2.469224e-03
-1.906463e-03
-1.022726e-03
9.952903e-04
3.710358e-03
5.317302e-03
4.146483e-03
4.425051e-04
-3.330405e-03
-4.087961e-03
-4.109547e-04
6.253600e-03
1.235655e-02
1.436329e-02
1.077188e-02
2.884913e-03
-5.944498e-03
-1.209650e-02
-1.351229e-02
-1.055028e-02
-5.462654e-03
-9.611397e-04
1.199027e-03
8.466490e-04
-9.935878e-04
-3.057481e-03
-4.584348e-03
-5.448085e-03
-5.888784e-03
-6.191733e-03
-6.453496e-03
-6.492997e-03
-5.989783e-03
-4.823354e-03
-3.370001e-03
-2.449323e-03
-2.866520e-03
-4.843083e-03
-7.697388e-03
-9.965681e-03
-1.000546e-02
-6.906125e-03
-1.154162e-03
5.556255e-03
1.131151e-02
1.491455e-02
1.600169e-02
1.454737e-02
1.064816e-02
4.982679e-03
-7.206933e-04
-4.114556e-03
-3.493298e-03
1.185910e-03
8.385805e-03
1.594139e-02
2.199367e-02
2.538612e-02
2.567508e-02
2.303881e-02
1.811866e-02
1.180673e-02
5.139847e-03
-7.231728e-04
-4.733247e-03
-6.420985e-03
-6.133306e-03
-4.648385e-03
-2.445904e-03
5.952853e-04
4.578810e-03
8.573794e-03
1.048518e-02
8.394883e-03
2.282445e-03
-5.521770e-03
-1.155375e-02
-1.315117e-02
-9.949272e-03
-4.162037e-03
6.520262e-04
1.782835e-03
-8.773246e-04
-4.729934e-03
-6.074175e-03
-2.401848e-03
6.000908e-03
1.614262e-02
2.407775e-02
2.717288e-02
2.540836e-02
2.098228e-02
1.667253e-02
1.415124e-02
1.328923e-02
1.266777e-02
1.076644e-02
7.094723e-03
2.645186e-03
-7.228659e-04
-1.693049e-03
-5.874884e-04
8.625118e-04
8.561160e-04
-1.244007e-03
-4.669585e-03
-7.805686e-03
-8.891586e-03
-6.631070e-03
-8.580893e-04
6.939195e-03
1.389200e-02
1.709146e-02
1.523852e-02
9.379656e-03
2.184073e-03
-3.653227e-03
-6.747479e-03
-7.332772e-03
-6.609850e-03
-5.792370e-03
-5.500603e-03
-5.714546e-03
-6.080871e-03
-6.256598e-03
-6.111417e-03
-5.774756e-03
-5.563926e-03
-5.804319e-03
-6.575874e-03
-7.541323e-03
-8.099100e-03
-7.919906e-03
-7.465713e-03
-7.853952e-03
-9.938769e-03
-1.336819e-02
-1.658433e-02
-1.788560e-02
-1.663265e-02
-1.356331e-02
-1.009023e-02
-7.361135e-03
-5.829602e-03
-5.393548e-03
-5.710145e-03
-6.368817e-03
-6.883593e-03
-6.683363e-03
-5.297782e-03
-2.703325e-03
4.946437e-04
3.346730e-03
5.207763e-03
6.239901e-03
7.278753e-03
9.076890e-03
1.158037e-02
1.397034e-02
1.539940e-02
1.555620e-02
1.450016e-02
1.220130e-02
8.511437e-03
3.589937e-03
-1.817623e-03
-6.607460e-03
-9.787731e-03
-1.078008e-02
-9.486463e-03
-6.292754e-03
-2.082191e-03
1.874732e-03
4.330793e-03
4.678229e-03
3.311037e-03
1.359443e-03
-1.817789e-06
-9.976030e-05
1.164418e-03
3.555846e-03
6.654663e-03
9.740159e-03
1.175466e-02
1.177723e-02
9.792710e-03
6.991916e-03
5.164969e-03
5.563125e-03
8.044258e-03
1.111169e-02
1.284259e-02
1.203065e-02
8.697727e-03
3.789827e-03
-1.348920e-03
-5.216690e-03
-6.299237e-03
-3.543708e-03
2.919389e-03
1.138523e-02
1.900676e-02
2.301286e-02
2.210032e-02
1.712646e-02
1.060567e-02
5.359925e-03
3.225151e-03
4.516351e-03
8.325197e-03
1.319289e-02
1.760952e-02
2.019282e-02
1.984691e-02
1.614371e-02
9.740631e-03
2.424868e-03
-3.443799e-03
-5.926591e-03
-4.409158e-03
1.500002e-04
5.779756e-03
1.048971e-02
1.311772e-02
1.364299e-02
1.292654e-02
1.211218e-02
1.198766e-02
1.253671e-02
1.290732e-02
1.201234e-02
9.579127e-03
6.785711e-03
5.633706e-03
7.357263e-03
1.127964e-02
1.521635e-02
1.708944e-02
1.640367e-02
1.447073e-02
1.323003e-02
1.349435e-02
1.402793e-02
1.239816e-02
7.034223e-03
-1.167349e-03
-8.977055e-03
-1.276878e-02
-1.108405e-02
-5.865610e-03
-1.021353e-03
7.003515e-04
-3.095891e-04
-1.435340e-03
-4.584411e-04
2.650835e-03
6.019377e-03
7.568037e-03
6.677072e-03
4.680778e-03
3.854106e-03
5.576720e-03
9.089853e-03
1.191957e-02
1.167080e-02
7.735295e-03
1.603564e-03
-4.281525e-03
-8.017289e-03
-8.918811e-03
-7.239479e-03
-3.672817e-03
8.317965e-04
5.177489e-03
8.516846e-03
1.066049e-02
1.194004e-02
1.259621e-02
1.236562e-02
1.067721e-02
7.227313e-03
2.472233e-03
-2.282027e-03
-5.378960e-03
-5.824107e-03
-4.133171e-03
-2.090220e-03
-1.414040e-03
-2.563351e-03
-4.742886e-03
-6.782639e-03
-7.827775e-03
-7.407953e-03
-5.304982e-03
-1.650213e-03
2.901171e-03
7.330840e-03
1.071580e-02
1.248324e-02
1.229588e-02
1.008069e-02
6.526907e-03
3.392797e-03
2.701532e-03
5.092386e-03
8.852778e-03
1.078289e-02
8.327007e-03
1.266948e-03
-8.174406e-03
-1.658230e-02
-2.094350e-02
-1.978373e-02
-1.358677e-02
-4.547292e-03
4.234313e-03
9.960540e-03
1.133159e-02
9.022596e-03
4.997637e-03
1.118497e-03
-1.826145e-03
-3.994067e-03
-5.684589e-03
-6.747566e-03
-6.642551e-03
-4.959978e-03
-1.919571e-03
1.627545e-03
4.784147e-03
7.232845e-03
9.196004e-03
1.077862e-02
1.153762e-02
1.083108e-02
8.491846e-03
5.004338e-03
1.072120e-03
-2.775654e-03
-6.112117e-03
-8.412828e-03
-9.167644e-03
-8.167051e-03
-5.606596e-03
-1.980121e-03
2.105412e-03
6.161290e-03
9.985376e-03
1.355974e-02
1.673537e-02
1.906462e-02
2.001315e-02
1.939685e-02
1.761799e-02
1.535744e-02
1.294307e-02
1.011883e-02
6.515877e-03
2.217226e-03
-2.209411e-03
-6.031256e-03
-8.576740e-03
-9.368175e-03
-8.307991e-03
-5.767419e-03
-2.424463e-03
9.457895e-04
3.504981e-03
4.409318e-03
3.188028e-03
1.933142e-04
-3.469674e-03
-6.592629e-03
-8.472473e-03
-9.021193e-03
-8.578005e-03
-7.754460e-03
-7.242279e-03
-7.431084e-03
-8.094628e-03
-8.563441e-03
-8.317204e-03
-7.418853e-03
-6.384285e-03
-5.705985e-03
-5.531855e-03
-5.707818e-03
-6.002750e-03
-6.255682e-03
-6.365309e-03
-6.227634e-03
-5.755212e-03
-4.980956e-03
-4.103860e-03
-3.371845e-03
-2.934041e-03
-2.890012e-03
-3.445665e-03
-4.790919e-03
-6.668465e-03
-8.207338e-03
-8.439480e-03
-7.096423e-03
-4.927625e-03
-3.258024e-03
-3.114994e-03
-4.533932e-03
-6.586664e-03
-8.173577e-03
-8.886847e-03
-9.100249e-03
-9.250124e-03
-9.165753e-03
-8.192758e-03
-5.925905e-03
-2.764030e-03
2.550490e-04
2.219270e-03
3.076325e-03
3.678107e-03
5.007807e-03
7.189714e-03
9.154732e-03
9.318772e-03
6.740349e-03
1.826895e-03
-3.872787e-03
-8.497424e-03
-1.070844e-02
-1.009654e-02
-7.098203e-03
-2.664379e-03
2.056448e-03
6.005268e-03
8.571721e-03
9.876768e-03
1.061096e-02
1.138119e-02
1.211416e-02
1.212219e-02
1.079431e-02
8.291230e-03
5.666098e-03
4.270663e-03
4.780567e-03
6.563142e-03
8.053252e-03
7.978470e-03
6.398618e-03
4.680661e-03
4.532400e-03
6.900451e-03
1.138396e-02
1.634029e-02
1.959272e-02
1.948793e-02
1.579237e-02
9.839949e-03
3.743630e-03
-8.598291e-04
-3.633394e-03
-5.241384e-03
-6.176485e-03
-5.910026e-03
-3.376924e-03
1.581950e-03
7.347778e-03
1.132278e-02
1.182667e-02
9.341815e-03
5.975581e-03
3.714264e-03
3.011075e-03
2.754629e-03
1.458052e-03
-1.404791e-03
-4.962819e-03
-7.554271e-03
-7.723061e-03
-4.987973e-03
-1.505789e-04
4.981972e-03
8.490658e-03
9.470851e-03
8.630093e-03
7.778398e-03
8.403410e-03
1.037348e-02
1.191350e-02
1.099501e-02
7.004748e-03
1.272877e-03
-3.938637e-03
-7.026199e-03
-7.857948e-03
-7.353928e-03
-6.534421e-03
-5.983143e-03
-5.955793e-03
-6.606663e-03
-7.864215e-03
-9.204669e-03
-9.882591e-03
-9.577282e-03
-8.758763e-03
-8.286358e-03
-8.571484e-03
-9.117126e-03
-8.880801e-03
-7.143380e-03
-4.209678e-03
-1.454266e-03
-5.712722e-04
-2.352516e-03
-5.895306e-03
-9.119214e-03
-1.034872e-02
-9.518822e-03
-7.864577e-03
-6.592318e-03
-6.012762e-03
-5.815367e-03
-5.807342e-03
-6.170053e-03
-7.047916e-03
-8.018847e-03
-8.115341e-03
-6.567349e-03
-3.645800e-03
-6.760708e-04
9.434333e-04
7.785161e-04
-5.271362e-04
-2.010461e-03
-3.216387e-03
-4.458848e-03
-6.400045e-03
-9.245951e-03
-1.219966e-02
-1.382669e-02
-1.323173e-02
-1.096122e-02
-8.639597e-03
-7.651055e-03
-8.122449e-03
-8.960812e-03
-8.630956e-03
-6.039928e-03
-1.216504e-03
4.438764e-03
8.672786e-03
9.619220e-03
6.956531e-03
2.065867e-03
-2.906366e-03
-6.288366e-03
-7.543851e-03
-7.106167e-03
-5.800296e-03
-4.395102e-03
-3.443732e-03
-3.217521e-03
-3.636412e-03
-4.369531e-03
-5.166051e-03
-6.075145e-03
-7.186051e-03
-8.053343e-03
-7.477662e-03
-4.159775e-03
2.076761e-03
9.584073e-03
1.558756e-02
1.786204e-02
1.594240e-02
1.098498e-02
4.809754e-03
-9.008251e-04
-4.974368e-03
-6.900457e-03
-6.785083e-03
-5.059797e-03
-2.183477e-03
1.344948e-03
4.735940e-03
6.905838e-03
7.019102e-03
5.173047e-03
2.469596e-03
2.540927e-04
-8.278199e-04
-1.071833e-03
-1.066539e-03
-8.755582e-04
9.088524e-05
2.443615e-03
6.154501e-03
1.051168e-02
1.454835e-02
1.737228e-02
1.823390e-02
1.668644e-02
1.298429e-02
8.257229e-03
3.959186e-03
8.716024e-04
-1.349413e-03
-3.498975e-03
-5.715026e-03
-7.231398e-03
-7.315499e-03
-6.299859e-03
-5.508261e-03
-6.132921e-03
-8.217766e-03
-1.068984e-02
-1.222798e-02
-1.202158e-02
-9.888714e-03
-6.053615e-03
-1.054700e-03
4.252502e-03
8.967590e-03
1.265537e-02
1.544997e-02
1.742555e-02
1.802126e-02
1.652668e-02
1.323687e-02
9.707269e-03
7.482004e-03
6.681866e-03
6.148523e-03
4.930577e-03
3.294484e-03
2.146494e-03
1.688127e-03
9.366514e-04
-1.323073e-03
-5.174695e-03
-9.197815e-03
-1.142783e-02
-1.077139e-02
-7.776267e-03
-4.291199e-03
-2.312471e-03
-2.775251e-03
-5.031385e-03
-7.258595e-03
-7.480228e-03
-4.666219e-03
5.826493e-04
6.201434e-03
9.761113e-03
9.885063e-03
7.005129e-03
2.936620e-03
-4.254665e-04
-2.389774e-03
-3.752384e-03
-5.798694e-03
-8.894818e-03
-1.199143e-02
-1.349614e-02
-1.265857e-02
-1.018129e-02
-7.570350e-03
-5.923402e-03
-5.278218e-03
-5.006212e-03
-4.761526e-03
-5.060718e-03
-6.922483e-03
-1.081365e-02
-1.583083e-02
-1.997699e-02
-2.144806e-02
-1.985207e-02
-1.632414e-02
-1.253731e-02
-9.492719e-03
-6.972600e-03
-3.962423e-03
3.115656e-04
5.521935e-03
1.018841e-02
1.237741e-02
1.066193e-02
4.969128e-03
-3.010588e-03
-1.029774e-02
-1.402066e-02
-1.294335e-02
-8.042068e-03
-1.728060e-03
3.582847e-03
6.407134e-03
6.294854e-03
3.758136e-03
3.990610e-04
-1.430616e-03
-1.645775e-06
4.241716e-03
8.586501e-03
9.908857e-03
7.049888e-03
1.646841e-03
-3.277507e-03
-5.652169e-03
-5.590022e-03
-4.662769e-03
-4.186405e-03
-4.197934e-03
-3.882734e-03
-2.720341e-03
-1.052865e-03
4.078996e-04
1.390853e-03
2.150233e-03
2.731837e-03
2.400069e-03
9.232248e-05
-4.388826e-03
-9.591995e-03
-1.290802e-02
-1.216701e-02
-7.251120e-03
-4.675761e-04
4.788280e-03
6.237149e-03
4.126745e-03
7.687858e-04
-1.268697e-03
-7.444157e-04
1.949534e-03
5.524361e-03
8.661311e-03
1.040946e-02
1.020562e-02
7.926668e-03
4.130472e-03
2.131842e-04
-1.924463e-03
-8.188687e-04
3.478894e-03
9.073066e-03
1.312365e-02
1.345693e-02
9.795086e-03
3.847966e-03
-1.707965e-03
-4.662608e-03
-4.229894e-03
-1.123023e-03
2.981064e-03
6.162132e-03
7.002359e-03
5.205580e-03
1.695554e-03
-2.050521e-03
-5.034721e-03
-7.311448e-03
-9.629969e-03
-1.249853e-02
-1.547173e-02
-1.717805e-02
-1.603637e-02
-1.124404e-02
-3.452570e-03
5.386562e-03
1.299044e-02
1.783320e-02
1.962014e-02
1.902652e-02
1.705050e-02
1.437938e-02
1.112439e-02
7.101318e-03
2.382724e-03
-2.418178e-03
-6.383445e-03
-8.829526e-03
-9.720819e-03
-9.629041e-03
-9.258622e-03
-8.892888e-03
-8.125865e-03
-6.056676e-03
-1.927737e-03
4.131592e-03
1.084901e-02
1.631661e-02
1.884178e-02
1.753714e-02
1.254738e-02
5.111391e-03
-2.649819e-03
-8.459327e-03
-1.086433e-02
-9.799781e-03
-6.359676e-03
-2.038649e-03
1.948627e-03
4.830557e-03
6.024215e-03
5.037935e-03
1.898428e-03
-2.344658e-03
-5.820506e-03
-6.832199e-03
-4.899833e-03
-1.056302e-03
2.804744e-03
5.014708e-03
4.789815e-03
2.074701e-03
-2.877471e-03
-9.424283e-03
-1.609690e-02
-2.070854e-02
-2.137029e-02
-1.763425e-02
-1.076069e-02
-3.020614e-03
3.242824e-03
6.260579e-03
5.308163e-03
1.174349e-03
-3.804380e-03
-6.782646e-03
-6.208935e-03
-2.918159e-03
6.422275e-04
2.408947e-03
2.044002e-03
5.787669e-04
-8.561573e-04
-1.867338e-03
-2.836990e-03
-4.568615e-03
-7.717085e-03
-1.205172e-02
-1.612608e-02
-1.804956e-02
-1.701571e-02
-1.411474e-02
-1.141666e-02
-1.016969e-02
-9.984716e-03
-9.689884e-03
-8.660403e-03
-7.202011e-03
-5.945408e-03
-5.215558e-03
-4.999250e-03
-5.282337e-03
-6.190758e-03
-7.702006e-03
-9.248719e-03
-9.762022e-03
-8.332250e-03
-5.019546e-03
-1.084444e-03
1.684551e-03
2.142487e-03
6.192678e-04
-1.230172e-03
-1.561333e-03
2.156825e-04
2.781097e-03
3.795088e-03
1.783977e-03
-2.643236e-03
-7.359091e-03
-1.038767e-02
-1.107521e-02
-1.000750e-02
-8.222841e-03
-6.558743e-03
-5.450282e-03
-5.058910e-03
-5.473370e-03
-6.740978e-03
-8.681655e-03
-1.071667e-02
-1.200773e-02
-1.195126e-02
-1.071058e-02
-9.269912e-03
-8.749809e-03
-9.445722e-03
-1.052664e-02
-1.078602e-02
-9.720438e-03
-7.869062e-03
-6.203220e-03
-5.318949e-03
-5.185936e-03
-5.483222e-03
-6.027966e-03
-6.888477e-03
-8.184251e-03
-9.847950e-03
-1.155088e-02
-1.276602e-02
-1.285602e-02
-1.116286e-02
-7.211356e-03
-1.152470e-03
5.745382e-03
1.119761e-02
1.306321e-02
1.098613e-02
7.041284e-03
4.428243e-03
5.086986e-03
8.386048e-03
1.205999e-02
1.423090e-02
1.439292e-02
1.277850e-02
9.487637e-03
4.674121e-03
-6.626937e-04
-4.664533e-03
-5.793331e-03
-4.156469e-03
-1.655376e-03
-6.549641e-04
-2.201157e-03
-5.321590e-03
-8.022196e-03
-8.984924e-03
-8.377591e-03
-7.233352e-03
-6.283885e-03
-5.453565e-03
-4.367247e-03
-3.192127e-03
-2.820198e-03
-4.058475e-03
-6.611744e-03
-9.023891e-03
-9.747350e-03
-8.284322e-03
-5.431891e-03
-2.703217e-03
-1.536741e-03
-2.682115e-03
-5.883188e-03
-9.932938e-03
-1.315008e-02
-1.417924e-02
-1.273820e-02
-9.780107e-03
-6.871299e-03
-5.229145e-03
-5.121538e-03
-5.932774e-03
-6.664755e-03
-6.496962e-03
-5.190452e-03
-3.229242e-03
-1.592872e-03
-1.174421e-03
-2.136795e-03
-3.660513e-03
-4.360040e-03
-3.217883e-03
-4.622791e-04
2.326236e-03
3.186322e-03
1.242543e-03
-2.507052e-03
-5.767570e-03
-6.424325e-03
-3.821830e-03
9.495422e-04
5.823170e-03
9.036884e-03
1.010320e-02
9.819620e-03
9.323864e-03
8.961915e-03
7.927923e-03
5.004706e-03
-1.853338e-04
-6.449218e-03
-1.146154e-02
-1.310367e-02
-1.073090e-02
-5.521472e-03
1.925975e-04
4.118551e-03
5.074945e-03
3.378253e-03
3.456182e-04
-2.640084e-03
-4.768067e-03
-5.853312e-03
-6.093857e-03
-5.870345e-03
-5.634792e-03
-5.770429e-03
-6.368828e-03
-7.032239e-03
-6.931302e-03
-5.276598e-03
-2.022023e-03
1.764433e-03
4.382729e-03
4.697456e-03
3.154463e-03
1.662948e-03
2.211992e-03
5.198236e-03
8.933193e-03
1.097541e-02
1.018186e-02
7.508602e-03
4.855011e-03
3.294915e-03
2.478513e-03
1.481530e-03
-9.853641e-05
-1.886462e-03
-3.307146e-03
-4.299197e-03
-5.514770e-03
-7.776142e-03
-1.116151e-02
-1.457112e-02
-1.635335e-02
-1.552036e-02
-1.237597e-02
-8.015654e-03
-3.425651e-03
8.306616e-04
4.305077e-03
6.437144e-03
6.789919e-03
5.466915e-03
3.214518e-03
9.830297e-04
-7.187035e-04
-1.963480e-03
-2.849107e-03
-3.037235e-03
-2.143075e-03
-5.405737e-04
5.406522e-04
-7.068726e-06
-2.010102e-03
-3.917326e-03
-4.048311e-03
-2.091595e-03
6.067472e-04
2.304058e-03
2.485830e-03
2.309887e-03
3.494146e-03
6.689083e-03
1.069212e-02
1.308535e-02
1.184848e-02
6.847670e-03
1.371836e-04
-5.214472e-03
-6.998514e-03
-5.152951e-03
-1.629352e-03
1.006531e-03
1.261992e-03
-4.623066e-04
-2.417865e-03
-2.868072e-03
-1.180147e-03
2.003357e-03
5.312993e-03
7.339348e-03
7.170341e-03
4.784611e-03
1.162627e-03
-2.131444e-03
-3.765444e-03
-3.284312e-03
-1.154041e-03
1.678555e-03
4.291848e-03
6.057352e-03
6.611121e-03
5.726445e-03
3.407856e-03
2.047567e-04
-2.743425e-03
-4.284047e-03
-4.058570e-03
-2.765124e-03
-1.613749e-03
-1.501977e-03
-2.624938e-03
-4.719495e-03
-7.523932e-03
-1.088143e-02
-1.434966e-02
-1.683401e-02
-1.694675e-02
-1.409069e-02
-9.291354e-03
-4.789690e-03
-2.559063e-03
-2.967485e-03
-4.667735e-03
-5.715263e-03
-4.954552e-03
-2.638573e-03
1.259143e-05
1.734349e-03
1.832005e-03
2.960451e-04
-2.248954e-03
-4.658910e-03
-5.662629e-03
-4.452734e-03
-1.056714e-03
3.690908e-03
8.380778e-03
1.135627e-02
1.128166e-02
7.899941e-03
2.460203e-03
-2.688807e-03
-5.251553e-03
-4.285047e-03
-9.128881e-04
2.147877e-03
2.270456e-03
-1.192415e-03
-6.310336e-03
-9.838343e-03
-9.340947e-03
-4.583421e-03
2.598202e-03
9.535539e-03
1.407241e-02
1.524748e-02
1.322733e-02
8.905576e-03
3.512548e-03
-1.747955e-03
-6.020660e-03
-8.856620e-03
-9.951618e-03
-8.949544e-03
-5.657756e-03
-4.487248e-04
5.651576e-03
1.131149e-02
1.538595e-02
1.726689e-02
1.699935e-02
1.520071e-02
1.287498e-02
1.114859e-02
1.085930e-02
1.206761e-02
1.381654e-02
1.445251e-02
1.251736e-02
7.826664e-03
1.995120e-03
-2.275272e-03
-2.984224e-03
-4.035513e-04
3.043443e-03
4.732455e-03
4.010732e-03
2.617571e-03
2.953817e-03
5.849056e-03
9.872831e-03
1.258993e-02
1.236811e-02
9.236617e-03
4.490055e-03
-3.192239e-04
-4.248993e-03
-7.213992e-03
-9.521610e-03
-1.117585e-02
-1.170605e-02
-1.068817e-02
-8.258958e-03
-4.973220e-03
-1.251118e-03
2.862294e-03
7.382655e-03
1.191618e-02
1.549252e-02
1.685565e-02
1.514656e-02
1.064738e-02
4.921152e-03
-6.858721e-05
-3.252344e-03
-4.916489e-03
-5.859044e-03
-6.185101e-03
-5.062395e-03
-1.686036e-03
3.560791e-03
8.935667e-03
1.237917e-02
1.289518e-02
1.115631e-02
8.934949e-03
7.875776e-03
8.511960e-03
1.013801e-02
1.151241e-02
1.179477e-02
1.096666e-02
9.433232e-03
7.318330e-03
4.356523e-03
6.236110e-04
-2.776982e-03
-4.104699e-03
-2.297714e-03
2.054667e-03
7.048916e-03
1.073797e-02
1.212813e-02
1.123416e-02
8.610563e-03
5.023772e-03
1.300166e-03
-1.966962e-03
-4.767401e-03
-7.591165e-03
-1.073528e-02
-1.357472e-02
-1.463121e-02
-1.259651e-02
-7.507371e-03
-1.022744e-03
4.531006e-03
7.617737e-03
8.252223e-03
7.530113e-03
6.551829e-03
5.724426e-03
4.814769e-03
3.482130e-03
1.776250e-03
1.567014e-04
-9.690307e-04
-1.674027e-03
-2.434386e-03
-3.640833e-03
-5.190320e-03
-6.490170e-03
-6.803851e-03
-5.676121e-03
-3.231283e-03
-2.217433e-04
2.211669e-03
2.982525e-03
1.561952e-03
-1.625855e-03
-5.176047e-03
-7.234647e-03
-6.405118e-03
-2.524532e-03
3.163018e-03
8.585567e-03
1.185179e-02
1.205189e-02
9.418162e-03
4.925329e-03
-2.891407e-04
-5.317345e-03
-9.520330e-03
-1.236974e-02
-1.339419e-02
-1.231642e-02
-9.217549e-03
-4.571746e-03
8.620740e-04
6.168123e-03
1.031155e-02
1.224114e-02
1.131380e-02
7.850149e-03
3.212119e-03
-8.491298e-04
-3.079072e-03
-3.185573e-03
-1.766697e-03
1.208212e-05
8.331227e-04
-2.870986e-04
-3.627486e-03
-8.699687e-03
-1.439465e-02
-1.918946e-02
-2.151237e-02
-2.034186e-02
-1.577051e-02
-9.151066e-03
-2.685763e-03
1.473147e-03
2.344064e-03
7.708008e-04
-1.107636e-03
-1.350845e-03
5.425133e-04
3.618924e-03
6.442433e-03
8.015475e-03
7.960258e-03
6.263100e-03
3.273379e-03
-7.245019e-05
-2.512608e-03
-3.339931e-03
-2.991925e-03
-2.579826e-03
-2.785629e-03
-3.271853e-03
-3.212854e-03
-2.410625e-03
-1.824839e-03
-2.853412e-03
-5.916323e-03
-9.649894e-03
-1.154650e-02
-9.609248e-03
-3.744704e-03
4.090426e-03
1.099294e-02
1.466716e-02
1.444219e-02
1.127146e-02
7.029499e-03
3.689322e-03
2.609799e-03
3.993300e-03
6.788941e-03
9.280971e-03
1.016253e-02
9.466572e-03
8.622021e-03
9.369562e-03
1.220207e-02
1.558471e-02
1.675374e-02
1.366414e-02
6.647512e-03
-1.577560e-03
-7.662082e-03
-9.807220e-03
-8.673294e-03
-6.483222e-03
-5.277900e-03
-5.670461e-03
-6.725451e-03
-6.771981e-03
-4.597505e-03
-3.795940e-04
4.219934e-03
6.957041e-03
6.400824e-03
2.952947e-03
-1.192755e-03
-3.261332e-03
-1.611746e-03
3.209658e-03
8.804024e-03
1.230234e-02
1.185714e-02
7.490302e-03
9.715583e-04
-5.132262e-03
-8.608816e-03
-8.283510e-03
-4.145353e-03
2.718070e-03
1.026229e-02
1.602757e-02
1.819712e-02
1.656708e-02
1.259431e-02
8.428891e-03
5.710197e-03
4.897357e-03
5.247027e-03
5.212921e-03
3.221710e-03
-1.234278e-03
-6.779701e-03
-1.054092e-02
-9.959989e-03
-4.830657e-03
2.292999e-03
7.873057e-03
9.799187e-03
8.401573e-03
5.631398e-03
3.522915e-03
3.068848e-03
3.924107e-03
4.884710e-03
4.770943e-03
3.133176e-03
3.901829e-04
-2.568497e-03
-4.994873e-03
-6.678825e-03
-7.840622e-03
-8.679033e-03
-9.071266e-03
-8.699863e-03
-7.384660e-03
-5.264868e-03
-2.732741e-03
-2.063639e-04
2.129510e-03
4.393239e-03
6.704105e-03
8.693678e-03
9.335990e-03
7.418913e-03
2.423843e-03
-4.834165e-03
-1.233167e-02
-1.767451e-02
-1.913690e-02
-1.642513e-02
-1.089524e-02
-5.034411e-03
-1.233606e-03
-4.033287e-04
-1.405116e-03
-1.974669e-03
-6.435374e-04
1.956893e-03
3.682341e-03
2.825375e-03
-4.420775e-04
-4.357421e-03
-7.025285e-03
-7.602272e-03
-6.436842e-03
-4.450817e-03
-2.399819e-03
-4.489535e-04
1.681375e-03
4.034410e-03
5.865669e-03
6.049955e-03
4.248723e-03
1.584273e-03
3.820269e-05
1.139296e-03
4.991628e-03
1.017045e-02
1.446936e-02
1.611797e-02
1.471766e-02
1.127185e-02
7.477141e-03
4.905070e-03
4.361539e-03
5.433976e-03
6.518010e-03
5.696743e-03
2.169465e-03
-2.833237e-03
-6.540531e-03
-6.352422e-03
-1.619921e-03
5.746094e-03
1.232957e-02
1.527096e-02
1.388750e-02
9.745468e-03
5.344850e-03
2.564165e-03
1.875256e-03
2.476241e-03
2.948970e-03
2.111225e-03
-2.666844e-04
-3.376132e-03
-6.029186e-03
-7.437661e-03
-7.451127e-03
-6.311132e-03
-4.426577e-03
-2.373489e-03
-8.508159e-04
-3.784461e-04
-9.812689e-04
-2.203700e-03
-3.346929e-03
-3.591311e-03
-2.079161e-03
1.666705e-03
7.090692e-03
1.244146e-02
1.555915e-02
1.512773e-02
1.145648e-02
6.285861e-03
1.746810e-03
-9.301550e-04
-2.050555e-03
-2.878842e-03
-4.413857e-03
-6.721821e-03
-9.246670e-03
-1.140497e-02
-1.282150e-02
-1.334301e-02
-1.312997e-02
-1.268329e-02
-1.259570e-02
-1.319634e-02
-1.435583e-02
-1.548617e-02
-1.572190e-02
-1.431326e-02
-1.103105e-02
-6.240913e-03
-6.495542e-04
4.934725e-03
9.631741e-03
1.245453e-02
1.248494e-02
9.351912e-03
3.705599e-03
-2.819798e-03
-8.295734e-03
-1.139235e-02
-1.187301e-02
-1.046985e-02
-8.355451e-03
-6.561075e-03
-5.604127e-03
-5.447869e-03
-5.740066e-03
-6.114314e-03
-6.345608e-03
-6.335229e-03
-6.061258e-03
-5.616184e-03
-5.297403e-03
-5.584358e-03
-6.886761e-03
-9.188364e-03
-1.190752e-02
-1.415705e-02
-1.519468e-02
-1.471033e-02
-1.287860e-02
-1.030557e-02
-7.835071e-03
-6.145073e-03
-5.391675e-03
-5.266027e-03
-5.422632e-03
-5.844040e-03
-6.794210e-03
-8.427424e-03
-1.043108e-02
-1.203824e-02
-1.244737e-02
-1.137965e-02
-9.343948e-03
-7.319250e-03
-6.053823e-03
-5.590778e-03
-5.443263e-03
-5.228210e-03
-5.159763e-03
-5.923869e-03
-7.968071e-03
-1.080613e-02
-1.309524e-02
-1.362819e-02
-1.236374e-02
-1.038825e-02
-8.824594e-03
-7.909590e-03
-7.178407e-03
-6.352291e-03
-5.863074e-03
-6.531424e-03
-8.796429e-03
-1.219566e-02
-1.548696e-02
-1.730244e-02
-1.692785e-02
-1.476664e-02
-1.211319e-02
-1.017463e-02
-9.004245e-03
-7.415403e-03
-4.140540e-03
8.630942e-04
6.306548e-03
1.073280e-02
1.364331e-02
1.534670e-02
1.583783e-02
1.430738e-02
1.013383e-02
4.156882e-03
-1.553785e-03
-5.397797e-03
-7.543801e-03
-9.436128e-03
-1.211844e-02
-1.512195e-02
-1.690406e-02
-1.623968e-02
-1.324049e-02
-9.275980e-03
-6.077120e-03
-4.775395e-03
-5.436117e-03
-7.186047e-03
-8.745142e-03
-9.125215e-03
-8.201115e-03
-6.783745e-03
-6.054648e-03
-6.730297e-03
-8.587840e-03
-1.069146e-02
-1.205223e-02
-1.209419e-02
-1.062680e-02
-7.706252e-03
-3.822949e-03
-1.319361e-04
1.894265e-03
1.330561e-03
-1.593436e-03
-5.658286e-03
-9.308459e-03
-1.121006e-02
-1.049877e-02
-6.928175e-03
-1.126395e-03
5.222446e-03
9.769674e-03
1.063294e-02
7.568447e-03
2.113349e-03
-3.549531e-03
-8.000810e-03
-1.105110e-02
-1.312879e-02
-1.448078e-02
-1.494004e-02
-1.419808e-02
-1.213445e-02
-8.991437e-03
-5.413843e-03
-2.295048e-03
-3.488129e-04
4.051892e-04
8.182695e-04
2.127243e-03
4.929873e-03
8.361876e-03
1.037618e-02
9.161504e-03
4.544147e-03
-1.885061e-03
-7.992478e-03
-1.257574e-02
-1.592159e-02
-1.913257e-02
-2.285068e-02
-2.639866e-02
-2.803127e-02
-2.617513e-02
-2.070956e-02
-1.314361e-02
-5.460949e-03
1.192046e-03
6.598005e-03
1.049214e-02
1.205352e-02
1.074197e-02
7.449029e-03
4.271372e-03
2.774214e-03
2.553599e-03
1.779206e-03
-7.748018e-04
-4.362760e-03
-6.962842e-03
-7.238724e-03
-5.751228e-03
-4.292916e-03
-4.130272e-03
-4.900909e-03
-5.121398e-03
-3.699850e-03
-1.014390e-03
1.380126e-03
2.032804e-03
5.495054e-04
-2.613565e-03
-6.930834e-03
-1.200873e-02
-1.705404e-02
-2.059646e-02
-2.118240e-02
-1.850173e-02
-1.380581e-02
-9.165695e-03
-6.191426e-03
-5.203952e-03
-5.371876e-03
-5.556895e-03
-5.157053e-03
-4.340768e-03
-3.587577e-03
-3.021945e-03
-2.179780e-03
-4.019542e-04
2.515220e-03
5.893346e-03
8.259224e-03
8.081217e-03
4.915833e-03
9.436178e-05
-3.914262e-03
-5.201026e-03
-3.781341e-03
-1.456469e-03
-3.633483e-04
-1.493466e-03
-4.286976e-03
-7.315841e-03
-9.270239e-03
-9.588885e-03
-8.574454e-03
-7.079257e-03
-5.949865e-03
-5.563351e-03
-5.742046e-03
-6.030505e-03
-6.074997e-03
-5.857010e-03
-5.674543e-03
-5.889131e-03
-6.557461e-03
-7.175990e-03
-6.812540e-03
-4.721481e-03
-1.106819e-03
2.656948e-03
4.770267e-03
4.245030e-03
1.559635e-03
-1.806315e-03
-4.430311e-03
-5.720761e-03
-6.019522e-03
-6.169274e-03
-6.878243e-03
-8.256296e-03
-9.799402e-03
-1.078495e-02
-1.072165e-02
-9.507358e-03
-7.281534e-03
-4.246948e-03
-6.645451e-04
3.067046e-03
6.400748e-03
8.659466e-03
9.079538e-03
7.122494e-03
3.109024e-03
-1.386720e-03
-4.063132e-03
-3.213680e-03
1.153330e-03
7.280562e-03
1.264656e-02
1.523128e-02
1.441779e-02
1.122792e-02
7.807877e-03
6.343925e-03
7.906146e-03
1.185372e-02
1.624656e-02
1.909788e-02
1.956214e-02
1.813546e-02
1.585407e-02
1.331357e-02
1.030155e-02
6.226812e-03
9.346804e-04
-4.781795e-03
-9.474833e-03
-1.194212e-02
-1.186878e-02
-9.606763e-03
-5.567734e-03
-1.813603e-04
5.512768e-03
9.634787e-03
1.033624e-02
7.180053e-03
1.657574e-03
-3.767410e-03
-7.233663e-03
-8.305317e-03
-7.590896e-03
-5.889672e-03
-3.761262e-03
-1.619248e-03
2.217948e-04
1.847691e-03
3.884619e-03
6.876363e-03
1.031278e-02
1.249489e-02
1.173070e-02
7.937659e-03
3.157633e-03
3.132384e-04
1.077511e-03
4.676506e-03
8.707123e-03
1.114039e-02
1.163099e-02
1.120521e-02
1.105625e-02
1.164499e-02
1.253835e-02
1.275895e-02
1.142130e-02
8.412404e-03
4.568854e-03
1.010166e-03
-1.768180e-03
-4.004416e-03
-5.836703e-03
-6.552172e-03
-4.950982e-03
-6.824379e-04
4.722494e-03
8.353544e-03
7.881694e-03
3.438594e-03
-2.289351e-03
-5.999587e-03
-6.206816e-03
-4.160414e-03
-2.520981e-03
-3.002300e-03
-5.002019e-03
-6.231893e-03
-4.634725e-03
-3.745020e-06
5.878832e-03
1.060120e-02
1.283911e-02
1.304089e-02
1.267996e-02
1.296265e-02
1.414368e-02
1.574380e-02
1.712589e-02
1.785554e-02
1.770813e-02
1.650450e-02
1.405643e-02
1.040775e-02
6.213381e-03
2.744080e-03
1.183009e-03
1.616965e-03
2.615704e-03
1.939644e-03
-1.964744e-03
-8.711967e-03
-1.595213e-02
-2.072110e-02
-2.126758e-02
-1.804192e-02
-1.317564e-02
-9.009047e-03
-6.866473e-03
-6.767697e-03
-7.879840e-03
-9.172675e-03
-9.872957e-03
-9.547687e-03
-7.940413e-03
-4.884241e-03
-4.680496e-04
4.707995e-03
9.524190e-03
1.275570e-02
1.370067e-02
1.257859e-02
1.042082e-02
8.528713e-03
7.811500e-03
8.360477e-03
9.470355e-03
1.003627e-02
9.056442e-03
6.054753e-03
1.408524e-03
-3.577038e-03
-7.208822e-03
-8.469819e-03
-7.748588e-03
-6.491480e-03
-6.064537e-03
-6.805787e-03
-7.974202e-03
-8.539364e-03
-8.122919e-03
-7.283416e-03
-6.895659e-03
-7.207749e-03
-7.459324e-03
-6.402934e-03
-3.237075e-03
1.833478e-03
7.725139e-03
1.303209e-02
1.666385e-02
1.834707e-02
1.875983e-02
1.910684e-02
2.025581e-02
2.198395e-02
2.304906e-02
2.225868e-02
1.964893e-02
1.651596e-02
1.418494e-02
1.285845e-02
1.173535e-02
1.003978e-02
7.746184e-03
5.442993e-03
3.701204e-03
2.546335e-03
1.436042e-03
-1.801287e-04
-2.142831e-03
-3.449758e-03
-2.996100e-03
-5.627323e-04
2.838340e-03
5.486263e-03
5.892541e-03
3.619233e-03
-4.278323e-04
-4.462692e-03
-6.835648e-03
-6.933751e-03
-5.388355e-03
-3.560772e-03
-2.695282e-03
-3.237292e-03
-4.703471e-03
-6.134077e-03
-6.747140e-03
-6.361277e-03
-5.451061e-03
-4.920575e-03
-5.669766e-03
-8.049882e-03
-1.151428e-02
-1.485244e-02
-1.696299e-02
-1.750672e-02
-1.683536e-02
-1.538427e-02
-1.325966e-02
-1.042475e-02
-7.180063e-03
-4.274844e-03
-2.314652e-03
-9.898574e-04
8.640576e-04
4.157110e-03
8.476512e-03
1.220939e-02
1.373319e-02
1.259247e-02
9.807021e-03
7.229148e-03
6.466168e-03
8.098597e-03
1.163934e-02
1.604088e-02
2.020480e-02
2.321161e-02
2.439245e-02
2.340239e-02
2.026071e-02
1.532366e-02
9.361433e-03
3.796503e-03
6.244288e-04
1.510264e-03
6.521983e-03
1.370802e-02
2.006981e-02
2.320280e-02
2.244577e-02
1.892218e-02
1.458874e-02
1.092501e-02
8.147229e-03
5.509994e-03
2.341500e-03
-1.184556e-03
-4.152573e-03
-5.629367e-03
-5.342667e-03
-3.811306e-03
-1.862131e-03
1.140877e-05
1.778390e-03
3.338874e-03
4.055572e-03
3.178997e-03
9.530107e-04
-9.046640e-04
-3.513275e-04
2.944948e-03
6.804328e-03
8.183227e-03
5.879035e-03
1.570194e-03
-1.812466e-03
-2.554366e-03
-9.869933e-04
1.714767e-03
5.003782e-03
9.112974e-03
1.413265e-02
1.929311e-02
2.312293e-02
2.419083e-02
2.189881e-02
1.696766e-02
1.130677e-02
7.127556e-03
5.769388e-03
7.131520e-03
1.007529e-02
1.327514e-02
1.585681e-02
1.758704e-02
1.862473e-02
1.898943e-02
1.818602e-02
1.546166e-02
1.066339e-02
4.987733e-03
7.399586e-04
-4.929175e-05
2.892146e-03
7.891140e-03
1.263182e-02
1.562364e-02
1.658140e-02
1.593391e-02
1.443232e-02
1.303661e-02
1.254659e-02
1.301645e-02
1.371108e-02
1.389106e-02
1.364003e-02
1.374739e-02
1.466691e-02
1.561995e-02
1.482115e-02
1.078672e-02
3.750522e-03
-4.044442e-03
-9.697707e-03
-1.166525e-02
-1.059870e-02
-8.274574e-03
-5.856448e-03
-3.242259e-03
1.339025e-04
4.157748e-03
7.723505e-03
9.388871e-03
8.301439e-03
4.719831e-03
-1.136153e-04
-4.603961e-03
-7.505816e-03
-8.251959e-03
-6.888741e-03
-3.989595e-03
-6.880764e-04
1.553804e-03
1.721223e-03
1.941958e-05
-2.268283e-03
-3.832475e-03
-4.153570e-03
-3.228957e-03
-8.597985e-04
3.193662e-03
8.156180e-03
1.182337e-02
1.186966e-02
7.841332e-03
1.749766e-03
-3.463708e-03
-6.188310e-03
-7.110237e-03
-8.179295e-03
-1.065476e-02
-1.397894e-02
-1.635523e-02
-1.633683e-02
-1.392553e-02
-1.038764e-02
-7.286633e-03
-5.653688e-03
-5.684676e-03
-6.847493e-03
-8.234228e-03
-9.043813e-03
-8.972968e-03
-8.248873e-03
-7.310653e-03
-6.456499e-03
-5.677645e-03
-4.635004e-03
-2.775483e-03
2.985064e-04
4.312028e-03
8.066686e-03
9.839501e-03
8.386159e-03
3.914744e-03
-1.791963e-03
-6.307205e-03
-7.868629e-03
-6.205507e-03
-2.550033e-03
1.018024e-03
2.580986e-03
1.317838e-03
-2.121209e-03
-5.989276e-03
-8.278665e-03
-7.590849e-03
-3.815781e-03
1.581688e-03
6.055504e-03
7.336771e-03
4.836692e-03
-8.854257e-05
-5.216015e-03
-8.818032e-03
-1.024033e-02
-9.691982e-03
-7.897919e-03
-5.929670e-03
-5.005408e-03
-6.046633e-03
-9.119547e-03
-1.313480e-02
-1.613412e-02
-1.616338e-02
-1.231732e-02
-5.326373e-03
2.780949e-03
9.832885e-03
1.466870e-02
1.732873e-02
1.819002e-02
1.711112e-02
1.365991e-02
8.154925e-03
2.140743e-03
-2.497727e-03
-4.935014e-03
-5.824285e-03
-6.404649e-03
-7.397064e-03
-8.734697e-03
-1.003516e-02
-1.111169e-02
-1.210739e-02
-1.322723e-02
-1.427632e-02
-1.445236e-02
-1.274920e-02
-8.740848e-03
-3.077329e-03
2.744409e-03
7.169761e-03
9.354915e-03
9.398329e-03
7.995040e-03
5.909409e-03
3.656091e-03
1.458712e-03
-6.982436e-04
-3.083849e-03
-6.177909e-03
-1.028022e-02
-1.485717e-02
-1.828768e-02
-1.856857e-02
-1.464573e-02
-7.303331e-03
1.158812e-03
8.154751e-03
1.193636e-02
1.198165e-02
8.882959e-03
4.179932e-03
4.935664e-05
-1.494320e-03
3.261177e-04
4.545822e-03
9.076271e-03
1.199081e-02
1.252705e-02
1.131140e-02
9.835038e-03
9.393539e-03
1.006824e-02
1.062273e-02
9.542841e-03
6.314767e-03
1.803452e-03
-2.491208e-03
-5.523948e-03
-7.183479e-03
-7.849070e-03
-7.569332e-03
-5.754194e-03
-1.780228e-03
4.006208e-03
9.877421e-03
1.343714e-02
1.304086e-02
8.929999e-03
3.248687e-03
-1.189375e-03
-2.637230e-03
-1.411451e-03
6.045598e-04
1.505894e-03
7.319651e-04
-7.300099e-04
-1.375589e-03
-5.338914e-04
1.230792e-03
3.038466e-03
4.847069e-03
7.478841e-03
1.147171e-02
1.600793e-02
1.906575e-02
1.875433e-02
1.473170e-02
8.507728e-03
2.344212e-03
-2.320215e-03
-5.533521e-03
-8.062782e-03
-1.010780e-02
-1.085474e-02
-9.245266e-03
-5.120224e-03
3.424212e-04
5.211615e-03
7.821848e-03
7.486291e-03
4.672294e-03
6.925896e-04
-3.060075e-03
-5.971089e-03
-8.406841e-03
-1.102041e-02
-1.392462e-02
-1.663046e-02
-1.866606e-02
-1.999689e-02
-2.077666e-02
-2.090106e-02
-2.002396e-02
-1.798882e-02
-1.502799e-02
-1.140520e-02
-7.038556e-03
-1.776646e-03
3.915558e-03
8.739926e-03
1.115768e-02
1.028874e-02
6.452383e-03
1.045337e-03
-4.139457e-03
-7.768251e-03
-9.506170e-03
-9.882503e-03
-9.555485e-03
-8.629391e-03
-6.771205e-03
-4.055728e-03
-1.522246e-03
-6.445289e-04
-2.166005e-03
-5.464842e-03
-9.002433e-03
-1.138177e-02
-1.213915e-02
-1.169800e-02
-1.062298e-02
-8.979994e-03
-6.513165e-03
-3.404882e-03
-6.561402e-04
5.151564e-04
-1.546421e-04
-1.318044e-03
-6.887490e-04
3.256781e-03
9.873682e-03
1.642259e-02
1.963163e-02
1.767499e-02
1.122943e-02
2.881868e-03
-4.601496e-03
-9.690573e-03
-1.217740e-02
-1.238152e-02
-1.066619e-02
-7.671674e-03
-4.578438e-03
-2.736817e-03
-2.905086e-03
-4.853507e-03
-7.674350e-03
-1.042329e-02
-1.251856e-02
-1.372187e-02
-1.396732e-02
-1.330790e-02
-1.194052e-02
-1.015758e-02
-8.251475e-03
-6.494996e-03
-5.207013e-03
-4.792950e-03
-5.615617e-03
-7.647158e-03
-1.013749e-02
-1.175792e-02
-1.138979e-02
-9.027406e-03
-5.953365e-03
-3.904736e-03
-3.843262e-03
-5.324796e-03
-7.009683e-03
-7.857074e-03
-7.859333e-03
-7.626825e-03
-7.356450e-03
-6.364553e-03
-3.773598e-03
2.547436e-04
4.033535e-03
5.335643e-03
3.091920e-03
-1.784395e-03
-7.120292e-03
-1.090208e-02
-1.223911e-02
-1.151224e-02
-9.892383e-03
-8.506946e-03
-7.735309e-03
-7.173577e-03
-6.218318e-03
-4.580861e-03
-2.308124e-03
3.303320e-04
2.663672e-03
3.474064e-03
1.519140e-03
-3.445534e-03
-1.017784e-02
-1.661647e-02
-2.106425e-02
-2.278229e-02
-2.171745e-02
-1.804557e-02
-1.221790e-02
-5.400936e-03
4.724649e-04
3.618021e-03
3.781692e-03
2.653495e-03
2.465219e-03
3.885114e-03
5.387973e-03
4.827426e-03
1.556355e-03
-3.002634e-03
-6.609473e-03
-7.832835e-03
-6.717245e-03
-4.353277e-03
-1.945416e-03
2.515803e-05
2.062155e-03
5.045824e-03
9.084102e-03
1.282734e-02
1.409725e-02
1.160448e-02
6.395696e-03
1.560225e-03
6.987505e-05
2.420265e-03
6.137297e-03
7.628926e-03
4.869255e-03
-1.146719e-03
-7.146298e-03
-9.871579e-03
-8.266686e-03
-4.070613e-03
-4.868053e-04
7.000304e-05
-2.426145e-03
-5.687717e-03
-6.674438e-03
-3.535851e-03
3.222452e-03
1.092126e-02
1.607247e-02
1.617521e-02
1.095264e-02
2.330459e-03
-6.728269e-03
-1.365583e-02
-1.713655e-02
-1.719170e-02
-1.471613e-02
-1.075810e-02
-5.977687e-03
-7.227335e-04
4.398907e-03
8.203115e-03
9.433387e-03
7.721192e-03
4.013291e-03
-7.046685e-05
-3.350735e-03
-5.560255e-03
-6.843381e-03
-7.057623e-03
-5.763992e-03
-2.948234e-03
3.326894e-04
2.262531e-03
1.540066e-03
-1.478556e-03
-4.904563e-03
-6.648066e-03
-5.821036e-03
-3.169980e-03
-3.545519e-04
1.314609e-03
1.713197e-03
1.664924e-03
1.908246e-03
2.303572e-03
2.029779e-03
4.684350e-04
-2.165418e-03
-5.000159e-03
-7.200029e-03
-8.501009e-03
-9.218273e-03
-9.808821e-03
-1.031612e-02
-1.013315e-02
-8.413971e-03
-4.957600e-03
-8.310111e-04
1.995658e-03
1.990916e-03
-6.161708e-04
-3.787375e-03
-5.122851e-03
-3.624874e-03
-3.288424e-04
2.582811e-03
3.333887e-03
1.572962e-03
-1.728257e-03
-5.141976e-03
-7.565898e-03
-8.382084e-03
-7.230113e-03
-4.021569e-03
6.357255e-04
5.185322e-03
7.673784e-03
6.922686e-03
3.369599e-03
-1.213027e-03
-4.943634e-03
-6.978291e-03
-7.670930e-03
-7.812672e-03
-7.842311e-03
-7.775583e-03
-7.706676e-03
-8.102248e-03
-9.450111e-03
-1.167583e-02
-1.399900e-02
-1.534121e-02
-1.490475e-02
-1.264475e-02
-9.531105e-03
-7.350609e-03
-7.861558e-03
-1.166349e-02
-1.753389e-02
-2.276921e-02
-2.453875e-02
-2.161033e-02
-1.523933e-02
-8.329475e-03
-3.429153e-03
-1.251361e-03
-7.531840e-04
-2.356182e-04
1.619733e-03
5.198535e-03
9.814427e-03
1.399983e-02
1.617589e-02
1.533835e-02
1.142065e-02
5.296343e-03
-1.511721e-03
-7.348361e-03
-1.098093e-02
-1.199270e-02
-1.093881e-02
-9.125056e-03
-7.846836e-03
-7.404543e-03
-6.749114e-03
-4.331038e-03
3.479006e-04
5.849766e-03
9.607145e-03
9.903292e-03
7.231225e-03
3.778592e-03
1.625959e-03
1.312066e-03
1.821365e-03
1.740913e-03
4.738242e-04
-1.515836e-03
-3.515888e-03
-5.500022e-03
-8.128887e-03
-1.176865e-02
-1.562014e-02
-1.805093e-02
-1.792143e-02
-1.550245e-02
-1.201466e-02
-8.446205e-03
-5.026753e-03
-1.693166e-03
1.333498e-03
3.563592e-03
4.599903e-03
4.299744e-03
2.663756e-03
-2.591825e-04
-4.252980e-03
-8.630650e-03
-1.199809e-02
-1.255510e-02
-9.173266e-03
-2.588032e-03
4.546529e-03
9.157388e-03
9.654357e-03
6.635747e-03
1.990254e-03
-2.561797e-03
-6.159893e-03
-8.411576e-03
-8.813988e-03
-6.943909e-03
-3.236523e-03
6.781319e-04
2.673959e-03
1.393950e-03
-2.896386e-03
-8.464106e-03
-1.311114e-02
-1.536047e-02
-1.513469e-02
-1.355425e-02
-1.198366e-02
-1.093788e-02
-9.620199e-03
-6.500759e-03
-6.356289e-04
7.205384e-03
1.458255e-02
1.874191e-02
1.826005e-02
1.371035e-02
7.039525e-03
3.478953e-04
-5.048580e-03
-8.766083e-03
-1.076996e-02
-1.072326e-02
-8.029547e-03
-2.624083e-03
4.267217e-03
1.026185e-02
1.298552e-02
1.153138e-02
7.130416e-03
2.419458e-03
-2.577715e-04
-2.512363e-04
1.297253e-03
2.515810e-03
2.096746e-03
3.143667e-05
-2.533709e-03
-4.190149e-03
-4.290691e-03
-3.331286e-03
-2.457776e-03
-2.572089e-03
-3.666965e-03
-4.747597e-03
-4.445530e-03
-2.079540e-03
1.584607e-03
4.647792e-03
5.396491e-03
3.560762e-03
3.898395e-04
-2.473994e-03
-4.189288e-03
-4.939354e-03
-5.301521e-03
-5.621293e-03
-5.900613e-03
-6.033801e-03
-6.021879e-03
-5.994100e-03
-6.079303e-03
-6.258057e-03
-6.325512e-03
-6.031584e-03
-5.336997e-03
-4.569372e-03
-4.225141e-03
-4.418549e-03
-4.447991e-03
-3.088858e-03
4.176046e-04
5.565482e-03
1.078358e-02
1.438862e-02
1.535924e-02
1.346973e-02
9.112535e-03
3.191661e-03
-2.994340e-03
-8.082156e-03
-1.105637e-02
-1.144503e-02
-9.286924e-03
-5.148039e-03
-2.278258e-04
3.847832e-03
5.757184e-03
5.175532e-03
2.678492e-03
-1.020801e-03
-5.561924e-03
-1.061712e-02
-1.531495e-02
-1.830156e-02
-1.854808e-02
-1.614740e-02
-1.236433e-02
-8.892027e-03
-6.842168e-03
-6.132566e-03
-5.697263e-03
-4.403851e-03
-1.987539e-03
7.878638e-04
2.886550e-03
3.915688e-03
4.279213e-03
4.500376e-03
4.494171e-03
3.552465e-03
1.147748e-03
-2.111775e-03
-4.417383e-03
-3.979278e-03
-5.976586e-04
3.885390e-03
6.759795e-03
6.295602e-03
2.817055e-03
-1.658401e-03
-4.752763e-03
-5.092854e-03
-2.979381e-03
-5.686676e-05
1.817781e-03
1.785661e-03
4.476728e-04
-6.764188e-04
-2.441287e-04
1.909053e-03
4.384554e-03
4.814959e-03
1.349670e-03
-5.826025e-03
-1.412818e-02
-1.990316e-02
-2.070855e-02
-1.689077e-02
-1.119564e-02
-6.734840e-03
-4.964911e-03
-5.148447e-03
-5.416395e-03
-4.378745e-03
-2.048180e-03
4.669688e-04
2.051973e-03
2.470041e-03
2.417115e-03
2.902955e-03
4.487817e-03
6.812684e-03
8.683519e-03
8.700719e-03
6.059321e-03
1.050508e-03
-4.970149e-03
-1.015795e-02
-1.306597e-02
-1.328103e-02
-1.134149e-02
-8.130117e-03
-4.361443e-03
-5.136873e-04
2.949709e-03
5.472546e-03
6.676780e-03
6.813585e-03
6.831365e-03
7.764207e-03
9.883493e-03
1.240871e-02
1.406221e-02
1.392882e-02
1.184121e-02
8.100706e-03
3.113085e-03
-2.473214e-03
-7.362008e-03
-9.745440e-03
-8.319502e-03
-3.498503e-03
2.370782e-03
6.358336e-03
6.968767e-03
5.081240e-03
2.962978e-03
2.335364e-03
3.229393e-03
4.403519e-03
4.674838e-03
3.946011e-03
3.158268e-03
3.318076e-03
4.470617e-03
5.525435e-03
5.107098e-03
2.696992e-03
-8.583264e-04
-3.753454e-03
-4.190356e-03
-1.415656e-03
3.656086e-03
8.701300e-03
1.115288e-02
9.580843e-03
4.404952e-03
-2.421556e-03
-8.447571e-03
-1.179160e-02
-1.167320e-02
-8.417038e-03
-3.283740e-03
1.875297e-03
5.409064e-03
6.817762e-03
7.017233e-03
7.533646e-03
9.227179e-03
1.152406e-02
1.272438e-02
1.121630e-02
6.759043e-03
8.273465e-04
-4.318571e-03
-7.088152e-03
-7.362860e-03
-6.144284e-03
-4.550802e-03
-3.052547e-03
-1.497191e-03
2.143682e-04
1.568671e-03
1.691943e-03
1.645390e-04
-2.576408e-03
-5.661045e-03
-8.397780e-03
-1.039712e-02
-1.138695e-02
-1.124877e-02
-1.026339e-02
-9.121970e-03
-8.568484e-03
-8.986728e-03
-1.023125e-02
-1.179857e-02
-1.328278e-02
-1.477595e-02
-1.670550e-02
-1.907375e-02
-2.086716e-02
-2.048736e-02
-1.703292e-02
-1.119384e-02
-4.798244e-03
5.488802e-04
4.436340e-03
7.468114e-03
1.030083e-02
1.281907e-02
1.406949e-02
1.292632e-02
9.009227e-03
3.234979e-03
-2.446495e-03
-6.044152e-03
-6.564045e-03
-4.358997e-03
-6.400486e-04
3.343139e-03
6.784102e-03
9.213181e-03
1.014826e-02
9.056864e-03
5.782099e-03
9.724273e-04
-4.027858e-03
-7.750965e-03
-9.088824e-03
-7.492736e-03
-3.225601e-03
2.269412e-03
6.525521e-03
7.246315e-03
3.880386e-03
-1.851730e-03
-7.111198e-03
-9.845149e-03
-9.879926e-03
-8.466856e-03
-6.906554e-03
-5.551184e-03
-3.959508e-03
-1.815742e-03
4.727873e-04
2.157606e-03
3.019955e-03
3.582774e-03
4.262924e-03
4.512267e-03
3.219010e-03
7.607849e-05
-3.695207e-03
-6.146684e-03
-6.114173e-03
-4.063308e-03
-1.704633e-03
-7.999455e-04
-1.992343e-03
-4.353722e-03
-5.909637e-03
-4.853722e-03
-6.975295e-04
5.426419e-03
1.146458e-02
1.549403e-02
1.636825e-02
1.388171e-02
8.818869e-03
2.849410e-03
-2.116257e-03
-4.904515e-03
-5.515886e-03
-4.663913e-03
-3.113802e-03
-1.534800e-03
-6.373641e-04
-9.865278e-04
-2.549937e-03
-4.599453e-03
-6.195727e-03
-6.797446e-03
-6.488470e-03
-5.792776e-03
-5.352453e-03
-5.655871e-03
-6.834736e-03
-8.559072e-03
-1.014241e-02
-1.088356e-02
-1.044685e-02
-9.009020e-03
-7.103783e-03
-5.365003e-03
-4.397913e-03
-4.734807e-03
-6.603038e-03
-9.464231e-03
-1.182443e-02
-1.190889e-02
-8.983588e-03
-4.132226e-03
5.054648e-04
3.538032e-03
5.431120e-03
7.706477e-03
1.099398e-02
1.401912e-02
1.464611e-02
1.191347e-02
7.057593e-03
2.590130e-03
2.969809e-04
1.165224e-05
3.109902e-04
3.323556e-04
6.973852e-04
2.540108e-03
5.780206e-03
8.628491e-03
8.966795e-03
6.216424e-03
1.839454e-03
-1.850406e-03
-3.274245e-03
-2.314765e-03
-5.279687e-05
1.947835e-03
2.399462e-03
8.888377e-04
-1.961315e-03
-4.990508e-03
-7.417506e-03
-9.433481e-03
-1.185624e-02
-1.510951e-02
-1.853028e-02
-2.066204e-02
-2.018228e-02
-1.665391e-02
-1.069626e-02
-3.743749e-03
2.335164e-03
5.793265e-03
5.809116e-03
3.086619e-03
-4.599934e-04
-2.915867e-03
-3.526861e-03
-2.888951e-03
-2.119969e-03
-1.792422e-03
-1.518778e-03
-4.843347e-04
1.581697e-03
3.932282e-03
5.408417e-03
5.644097e-03
5.566921e-03
6.486943e-03
8.673901e-03
1.095669e-02
1.170027e-02
1.008412e-02
6.582624e-03
2.591857e-03
-2.213054e-04
-5.764381e-04
1.749160e-03
5.631590e-03
9.238669e-03
1.125403e-02
1.155672e-02
1.081776e-02
9.683112e-03
8.458287e-03
7.404230e-03
7.015540e-03
7.705452e-03
9.072405e-03
9.638465e-03
7.701919e-03
2.794738e-03
-3.568835e-03
-8.684110e-03
-1.043213e-02
-8.535967e-03
-4.358204e-03
2.391856e-04
3.837896e-03
5.765417e-03
6.087517e-03
5.576565e-03
5.462810e-03
6.734965e-03
9.356990e-03
1.219496e-02
1.393235e-02
1.420858e-02
1.382526e-02
1.374139e-02
1.391542e-02
1.328851e-02
1.095048e-02
7.214784e-03
3.430263e-03
7.296556e-04
-9.351355e-04
-2.474826e-03
-4.503953e-03
-6.566534e-03
-7.375684e-03
-5.766129e-03
-1.687413e-03
3.412505e-03
7.201111e-03
7.816047e-03
5.035638e-03
3.628429e-04
-4.048055e-03
-6.753171e-03
-7.611409e-03
-7.304225e-03
-6.427863e-03
-5.025633e-03
-2.836055e-03
1.681711e-04
3.528473e-03
6.522260e-03
8.602341e-03
9.642936e-03
9.735921e-03
8.742122e-03
6.240267e-03
2.173523e-03
-2.517192e-03
-6.222531e-03
-7.790039e-03
-7.319685e-03
-5.962931e-03
-5.086921e-03
-5.470633e-03
-6.861408e-03
-7.982671e-03
-7.101923e-03
-3.123354e-03
3.351507e-03
9.926436e-03
1.366404e-02
1.286568e-02
8.037296e-03
1.496944e-03
-3.891375e-03
-6.144950e-03
-5.184153e-03
-2.822499e-03
-1.411097e-03
-1.958396e-03
-3.350249e-03
-3.432352e-03
-9.056930e-04
3.714341e-03
8.682062e-03
1.221382e-02
1.316138e-02
1.109402e-02
6.365005e-03
2.484797e-04
-5.296316e-03
-8.352426e-03
-7.854790e-03
-4.092988e-03
1.271711e-03
5.860938e-03
7.851580e-03
7.110643e-03
5.197102e-03
4.127743e-03
4.930522e-03
7.098098e-03
9.170131e-03
9.845161e-03
8.832587e-03
6.919132e-03
5.207830e-03
4.094823e-03
2.858212e-03
2.806561e-04
-4.177677e-03
-9.641588e-03
-1.417492e-02
-1.601901e-02
-1.477426e-02
-1.160328e-02
-8.354527e-03
-6.355202e-03
-5.747819e-03
-5.728838e-03
-5.428865e-03
-4.793629e-03
-4.808295e-03
-6.787332e-03
-1.112219e-02
-1.646630e-02
-2.024050e-02
-2.031968e-02
-1.659467e-02
-1.106625e-02
-6.422179e-03
-4.339911e-03
-4.751874e-03
-6.271887e-03
-7.158099e-03
-6.184630e-03
-3.164124e-03
9.544873e-04
4.474438e-03
5.756024e-03
4.095458e-03
1.612439e-04
-4.335844e-03
-7.516532e-03
-8.149385e-03
-6.044525e-03
-2.103711e-03
1.887611e-03
3.877549e-03
2.572474e-03
-1.671020e-03
-6.886542e-03
-1.071211e-02
-1.192254e-02
-1.096293e-02
-9.138597e-03
-7.481947e-03
-6.339882e-03
-5.575989e-03
-4.726348e-03
-3.071542e-03
-9.765253e-05
3.735093e-03
6.755194e-03
6.922395e-03
3.240880e-03
-3.341926e-03
-1.029124e-02
-1.499573e-02
-1.645057e-02
-1.579318e-02
-1.517218e-02
-1.588968e-02
-1.742235e-02
-1.808864e-02
-1.666019e-02
-1.347137e-02
-1.011274e-02
-8.070785e-03
-7.585375e-03
-7.729955e-03
-7.519201e-03
-6.888557e-03
-6.624400e-03
-7.427605e-03
-9.096109e-03
-1.062335e-02
-1.110285e-02
-1.054105e-02
-9.794079e-03
-9.768820e-03
-1.070509e-02
-1.208788e-02
-1.304746e-02
-1.280894e-02
-1.097321e-02
-7.707410e-03
-3.878041e-03
-8.760296e-04
7.975471e-05
-1.196833e-03
-3.634893e-03
-5.672691e-03
-6.398767e-03
-6.102834e-03
-5.859624e-03
-6.539803e-03
-7.983639e-03
-8.974197e-03
-8.176576e-03
-5.433828e-03
-2.257148e-03
-8.191023e-04
-2.172148e-03
-5.345756e-03
-8.198407e-03
-9.157646e-03
-8.229286e-03
-6.595995e-03
-5.486612e-03
-5.366354e-03
-5.883370e-03
-6.331352e-03
-6.201392e-03
-5.543770e-03
-5.007729e-03
-5.497619e-03
-7.533576e-03
-1.070728e-02
-1.379110e-02
-1.563540e-02
-1.610998e-02
-1.606287e-02
-1.627739e-02
-1.661637e-02
-1.628919e-02
-1.478029e-02
-1.234400e-02
-9.723378e-03
-7.611029e-03
-6.345887e-03
-5.884783e-03
-5.912567e-03
-6.028879e-03
-5.966720e-03
-5.744029e-03
-5.642015e-03
-5.970303e-03
-6.708795e-03
-7.273699e-03
-6.709962e-03
-4.389993e-03
-8.078607e-04
2.296993e-03
2.899979e-03
1.500690e-04
-4.877640e-03
-9.783717e-03
-1.233295e-02
-1.179752e-02
-9.317467e-03
-7.055129e-03
-6.705914e-03
-8.424438e-03
-1.091882e-02
-1.252903e-02
-1.236610e-02
-1.069548e-02
-8.491260e-03
-6.684390e-03
-5.667009e-03
-5.302444e-03
-5.307894e-03
-5.608936e-03
-6.304210e-03
-7.242378e-03
-7.629745e-03
-6.193912e-03
-2.038412e-03
4.357674e-03
1.091115e-02
1.495947e-02
1.500482e-02
1.187548e-02
8.223931e-03
6.539985e-03
7.244039e-03
8.565679e-03
8.365904e-03
6.192282e-03
3.658736e-03
2.977072e-03
5.168554e-03
9.430007e-03
1.382432e-02
1.645501e-02
1.627301e-02
1.329253e-02
8.452638e-03
3.238281e-03
-9.998235e-04
-3.767118e-03
-5.610629e-03
-7.518735e-03
-9.974761e-03
-1.245388e-02
-1.382865e-02
-1.336347e-02
-1.143768e-02
-9.378898e-03
-8.508189e-03
-9.042286e-03
-9.659168e-03
-8.267624e-03
-3.676440e-03
3.107986e-03
9.204402e-03
1.174057e-02
9.848726e-03
5.197987e-03
6.963031e-04
-1.556426e-03
-1.488731e-03
-6.665974e-04
-8.223169e-04
-2.582363e-03
-5.317929e-03
-7.948162e-03
-9.750590e-03
-1.054298e-02
-1.044909e-02
-9.704677e-03
-8.585748e-03
-7.416026e-03
-6.737468e-03
-7.453571e-03
-1.040712e-02
-1.533694e-02
-2.016240e-02
-2.172285e-02
-1.791792e-02
-9.667972e-03
-8.359495e-04
4.163718e-03
3.253839e-03
-2.166734e-03
-8.481930e-03
-1.231724e-02
-1.245062e-02
-1.009376e-02
-7.600555e-03
-6.661679e-03
-7.312573e-03
-8.343432e-03
-8.537154e-03
-7.610904e-03
-6.226740e-03
-5.331439e-03
-5.465494e-03
-6.418389e-03
-7.274112e-03
-6.817813e-03
-4.229806e-03
2.654944e-04
5.333091e-03
9.230809e-03
1.073446e-02
9.535275e-03
6.014363e-03
9.199697e-04
-4.677723e-03
-9.313585e-03
-1.131894e-02
-9.432143e-03
-3.589948e-03
4.593008e-03
1.212898e-02
1.589783e-02
1.437319e-02
8.757228e-03
2.449550e-03
-1.114551e-03
-7.223482e-04
2.059714e-03
4.366355e-03
4.178178e-03
1.418403e-03
-2.595807e-03
-6.491352e-03
-9.617657e-03
-1.179496e-02
-1.273023e-02
-1.190189e-02
-8.937234e-03
-4.059775e-03
1.687384e-03
6.662323e-03
9.401478e-03
9.490500e-03
7.700040e-03
5.243638e-03
2.975597e-03
1.235495e-03
1.588026e-04
-8.010340e-05
7.133031e-04
2.516319e-03
4.731780e-03
6.097527e-03
5.366280e-03
2.535621e-03
-5.525819e-04
-1.229081e-03
1.876038e-03
7.361776e-03
1.165630e-02
1.142880e-02
5.997688e-03
-2.181208e-03
-9.292286e-03
-1.266505e-02
-1.208371e-02
-9.280764e-03
-6.448786e-03
-4.984193e-03
-5.112484e-03
-6.283593e-03
-7.811808e-03
-9.272109e-03
-1.044802e-02
-1.099685e-02
-1.033399e-02
-8.134201e-03
-5.098642e-03
-2.990616e-03
-3.435504e-03
-6.379389e-03
-9.796420e-03
-1.115589e-02
-9.378749e-03
-5.554091e-03
-1.958448e-03
-3.974401e-04
-1.178863e-03
-3.251576e-03
-5.159043e-03
-6.052610e-03
-6.110826e-03
-6.150050e-03
-6.744456e-03
-7.502969e-03
-7.099987e-03
-4.209143e-03
1.217769e-03
7.385168e-03
1.151635e-02
1.168512e-02
8.193365e-03
3.349984e-03
-1.641471e-04
-9.959561e-04
4.255658e-04
2.810183e-03
5.223128e-03
7.447756e-03
9.417419e-03
1.062358e-02
1.026081e-02
7.912545e-03
3.965393e-03
-6.810810e-04
-5.206171e-03
-9.127326e-03
-1.212325e-02
-1.377205e-02
-1.350076e-02
-1.086130e-02
-6.115277e-03
-7.596876e-04
2.713727e-03
2.121800e-03
-2.860862e-03
-1.028556e-02
-1.712884e-02
-2.111778e-02
-2.176811e-02
-2.010451e-02
-1.757114e-02
-1.497619e-02
-1.209947e-02
-8.194367e-03
-3.034055e-03
2.421534e-03
6.483656e-03
7.947661e-03
6.847857e-03
4.140731e-03
9.571365e-04
-1.773115e-03
-3.411814e-03
-3.803629e-03
-3.316271e-03
-2.325897e-03
-6.043706e-04
2.466438e-03
6.915192e-03
1.169195e-02
1.542356e-02
1.752908e-02
1.840837e-02
1.871287e-02
1.871300e-02
1.835579e-02
1.770711e-02
1.713617e-02
1.694334e-02
1.679721e-02
1.566329e-02
1.245763e-02
6.938974e-03
1.144947e-04
-6.185035e-03
-1.029425e-02
-1.164866e-02
-1.111338e-02
-1.043034e-02
-1.097671e-02
-1.265716e-02
-1.388888e-02
-1.278904e-02
-8.597613e-03
-2.220427e-03
4.390576e-03
9.400452e-03
1.196185e-02
1.241477e-02
1.195992e-02
1.205737e-02
1.368956e-02
1.671932e-02
1.978196e-02
2.099194e-02
1.911403e-02
1.434380e-02
8.118691e-03
2.238527e-03
-1.936122e-03
-3.818744e-03
-3.659253e-03
-2.476061e-03
-1.620393e-03
-1.948431e-03
-3.260347e-03
-4.659194e-03
-5.483219e-03
-5.781091e-03
-5.928000e-03
-6.022205e-03
-5.810849e-03
-5.176895e-03
-4.630312e-03
-5.222532e-03
-7.742777e-03
-1.172786e-02
-1.525851e-02
-1.609897e-02
-1.347332e-02
-8.858048e-03
-4.882590e-03
-3.275087e-03
-3.743013e-03
-4.674539e-03
-4.786958e-03
-4.155693e-03
-3.850939e-03
-4.727837e-03
-6.583661e-03
-8.388376e-03
-9.168109e-03
-8.587888e-03
-6.854114e-03
-4.387686e-03
-1.746746e-03
3.428984e-04
1.237740e-03
8.031856e-04
-5.189627e-04
-2.157951e-03
-3.819001e-03
-5.321218e-03
-6.152630e-03
-5.475250e-03
-2.782844e-03
1.387685e-03
5.435053e-03
7.517800e-03
6.671311e-03
3.443914e-03
-3.585544e-04
-2.667278e-03
-2.317894e-03
3.325595e-04
3.793938e-03
6.544146e-03
7.919899e-03
8.121097e-03
7.586729e-03
6.535852e-03
5.029002e-03
3.197011e-03
1.236831e-03
-7.491205e-04
-2.795858e-03
-4.964003e-03
-7.187630e-03
-9.128706e-03
-1.010344e-02
-9.209306e-03
-5.680331e-03
6.292116e-04
8.793776e-03
1.672241e-02
2.181870e-02
2.229162e-02
1.825166e-02
1.171613e-02
5.493017e-03
1.635102e-03
3.422486e-04
1.187455e-04
-6.499134e-04
-1.907182e-03
-1.779493e-03
1.497983e-03
7.377131e-03
1.273797e-02
1.398507e-02
9.821015e-03
2.467661e-03
-3.691126e-03
-5.077221e-03
-1.248330e-03
5.131900e-03
1.048955e-02
1.283554e-02
1.263386e-02
1.163849e-02
1.102808e-02
1.058466e-02
9.457093e-03
7.440097e-03
5.303766e-03
3.914908e-03
3.326898e-03
2.963280e-03
2.524988e-03
2.272281e-03
2.254762e-03
1.660879e-03
-5.688337e-04
-4.435905e-03
-8.479655e-03
-1.083467e-02
-1.069643e-02
-8.860028e-03
-6.984990e-03
-6.261966e-03
-6.476931e-03
-6.099096e-03
-3.316145e-03
2.644098e-03
1.070865e-02
1.816752e-02
2.189209e-02
2.004570e-02
1.331417e-02
4.701893e-03
-2.170049e-03
-5.145512e-03
-4.582284e-03
-2.809789e-03
-2.531007e-03
-5.193172e-03
-1.018024e-02
-1.516177e-02
-1.736486e-02
-1.513958e-02
-9.031315e-03
-1.719215e-03
3.290842e-03
3.604254e-03
-6.129861e-04
-6.648144e-03
-1.076094e-02
-1.018458e-02
-4.376668e-03
4.982627e-03
1.491870e-02
2.237142e-02
2.519118e-02
2.272486e-02
1.594978e-02
7.120945e-03
-1.027897e-03
-6.279931e-03
-7.713237e-03
-5.908296e-03
-2.503021e-03
7.177157e-04
2.813135e-03
4.166502e-03
5.939953e-03
8.781505e-03
1.200248e-02
1.417684e-02
1.456371e-02
1.376410e-02
1.291119e-02
1.236232e-02
1.132840e-02
8.765246e-03
4.559992e-03
-9.910935e-05
-3.388344e-03
-3.937794e-03
-1.622320e-03
2.361820e-03
6.190082e-03
8.450683e-03
8.767039e-03
7.560450e-03
5.325886e-03
2.243515e-03
-1.455366e-03
-4.834970e-03
-6.239293e-03
-4.293967e-03
7.839087e-04
6.816183e-03
1.083565e-02
1.105924e-02
8.141585e-03
4.717889e-03
3.534684e-03
5.468891e-03
8.871086e-03
1.079661e-02
9.225856e-03
4.514864e-03
-1.021558e-03
-4.871342e-03
-5.861173e-03
-4.350318e-03
-1.342151e-03
2.376532e-03
6.364515e-03
1.015936e-02
1.302627e-02
1.410282e-02
1.280209e-02
9.188023e-03
4.045272e-03
-1.485435e-03
-6.465481e-03
-1.040660e-02
-1.299715e-02
-1.366696e-02
-1.153001e-02
-5.937442e-03
2.598155e-03
1.183327e-02
1.842048e-02
1.975043e-02
1.573711e-02
8.996264e-03
3.156020e-03
6.134701e-04
1.356965e-03
3.465769e-03
4.672653e-03
3.810458e-03
1.296296e-03
-1.351977e-03
-2.429614e-03
-8.966822e-04
3.138554e-03
8.462991e-03
1.324187e-02
1.573106e-02
1.507390e-02
1.188462e-02
8.065354e-03
5.663822e-03
5.463461e-03
6.398473e-03
6.346402e-03
3.850471e-03
-4.989495e-04
-4.270932e-03
-5.017558e-03
-2.265442e-03
1.998249e-03
4.740435e-03
4.006188e-03
6.638102e-05
-5.079685e-03
-9.075855e-03
-1.033149e-02
-8.522079e-03
-4.637996e-03
-5.724913e-04
1.806247e-03
1.621006e-03
-7.646213e-04
-4.329636e-03
-8.092678e-03
-1.126328e-02
-1.304610e-02
-1.275903e-02
-1.036184e-02
-6.752709e-03
-3.370623e-03
-1.446333e-03
-1.511533e-03
-3.312277e-03
-5.911799e-03
-7.883453e-03
-7.706211e-03
-4.443966e-03
1.545316e-03
8.493606e-03
1.409060e-02
1.678596e-02
1.641778e-02
1.377946e-02
9.878155e-03
5.720333e-03
2.505066e-03
1.442195e-03
2.907482e-03
5.737237e-03
7.703579e-03
7.056238e-03
3.823847e-03
-2.217052e-04
-2.860942e-03
-3.025075e-03
-1.562458e-03
-5.328913e-04
-1.496629e-03
-4.194469e-03
-6.706210e-03
-6.896437e-03
-4.039084e-03
4.751891e-04
3.880149e-03
3.881277e-03
3.512682e-04
-4.509908e-03
-7.796674e-03
-8.018437e-03
-5.983418e-03
-3.826539e-03
-3.190249e-03
-4.139519e-03
-5.486153e-03
-5.907873e-03
-4.820324e-03
-2.503003e-03
2.956504e-04
2.801746e-03
4.444589e-03
4.864331e-03
3.842291e-03
1.358726e-03
-2.237078e-03
-6.266247e-03
-1.003689e-02
-1.300876e-02
-1.464319e-02
-1.440745e-02
-1.217030e-02
-8.493712e-03
-4.389502e-03
-8.007538e-04
1.720126e-03
2.998843e-03
3.035180e-03
1.866088e-03
-3.139622e-04
-2.941599e-03
-5.175095e-03
-6.351003e-03
-6.410169e-03
-5.915998e-03
-5.667595e-03
-6.178112e-03
-7.323659e-03
-8.397013e-03
-8.600631e-03
-7.637594e-03
-5.835699e-03
-3.627990e-03
-9.652625e-04
2.578555e-03
6.994792e-03
1.116539e-02
1.316081e-02
1.149292e-02
6.412721e-03
1.561958e-04
-4.219943e-03
-4.619740e-03
-9.954117e-04
4.909411e-03
1.068991e-02
1.436211e-02
1.490470e-02
1.238317e-02
7.915083e-03
3.405537e-03
8.172054e-04
1.185721e-03
4.121619e-03
8.273933e-03
1.231120e-02
1.550587e-02
1.757099e-02
1.828815e-02
1.757166e-02
1.584524e-02
1.406110e-02
1.312374e-02
1.326155e-02
1.399371e-02
1.469289e-02
1.508286e-02
1.505950e-02
1.408315e-02
1.116045e-02
5.915734e-03
-2.551754e-04
-4.509934e-03
-4.533835e-03
-5.374149e-04
4.537729e-03
6.920652e-03
4.622526e-03
-1.199420e-03
-7.152652e-03
-1.012502e-02
-9.493982e-03
-7.290559e-03
-6.191630e-03
-7.059497e-03
-8.166960e-03
-6.780571e-03
-1.724240e-03
5.291117e-03
1.067390e-02
1.134342e-02
6.527566e-03
-2.148193e-03
-1.181952e-02
-1.968259e-02
-2.383019e-02
-2.366343e-02
-1.997329e-02
-1.455429e-02
-9.348262e-03
-5.588601e-03
-3.532831e-03
-2.832309e-03
-3.005151e-03
-3.558425e-03
-3.873732e-03
-3.274753e-03
-1.455657e-03
1.012153e-03
2.671376e-03
2.009021e-03
-1.342931e-03
-6.112018e-03
-1.019186e-02
-1.210296e-02
-1.181644e-02
-1.035065e-02
-8.748400e-03
-7.423319e-03
-6.218598e-03
-4.774711e-03
-2.799511e-03
-2.693651e-04
2.406078e-03
4.506942e-03
5.429743e-03
4.981125e-03
3.332227e-03
9.342184e-04
-1.474061e-03
-3.050973e-03
-3.290183e-03
-2.326657e-03
-8.085011e-04
5.784869e-04
1.586865e-03
2.495464e-03
3.722458e-03
5.356426e-03
7.061217e-03
8.357395e-03
8.919050e-03
8.642975e-03
7.576497e-03
5.894164e-03
3.958977e-03
2.366978e-03
1.858664e-03
2.995740e-03
5.626591e-03
8.521540e-03
9.804480e-03
8.322393e-03
4.978352e-03
2.527132e-03
3.478515e-03
7.768998e-03
1.246310e-02
1.394063e-02
1.062980e-02
3.903166e-03
-3.361452e-03
-8.901293e-03
-1.198748e-02
-1.288116e-02
-1.196173e-02
-9.463953e-03
-5.757948e-03
-1.617077e-03
1.901782e-03
3.952920e-03
4.406465e-03
3.963415e-03
3.856145e-03
5.334913e-03
8.994520e-03
1.413070e-02
1.876543e-02
2.074872e-02
1.928362e-02
1.557425e-02
1.191810e-02
9.873210e-03
8.943777e-03
6.884805e-03
1.481704e-03
-7.524438e-03
-1.783504e-02
-2.576397e-02
-2.835275e-02
-2.503351e-02
-1.781121e-02
-9.953146e-03
-4.192232e-03
-1.641993e-03
-1.842661e-03
-3.498963e-03
-5.290116e-03
-6.401685e-03
-6.662301e-03
-6.342812e-03
-5.844612e-03
-5.504727e-03
-5.546768e-03
-6.038660e-03
-6.767699e-03
-7.152643e-03
-6.439926e-03
-4.255570e-03
-1.147333e-03
1.514191e-03
2.486508e-03
1.739633e-03
5.832999e-04
6.091405e-04
2.439316e-03
5.421513e-03
8.368990e-03
1.045759e-02
1.145940e-02
1.133658e-02
9.879021e-03
6.934451e-03
2.984884e-03
-7.519078e-04
-3.057373e-03
-3.644680e-03
-3.417989e-03
-3.902418e-03
-6.300550e-03
-1.066521e-02
-1.560225e-02
-1.883062e-02
-1.844433e-02
-1.409097e-02
-7.247885e-03
-3.919979e-04
4.454243e-03
6.884302e-03
8.077509e-03
9.498414e-03
1.142257e-02
1.258618e-02
1.115828e-02
6.134702e-03
-1.844340e-03
-1.068442e-02
-1.787049e-02
-2.174623e-02
-2.226343e-02
-2.070628e-02
-1.861804e-02
-1.679906e-02
-1.513771e-02
-1.322109e-02
-1.098157e-02
-8.737077e-03
-6.723359e-03
-4.808888e-03
-2.826166e-03
-1.099251e-03
-3.952638e-04
-1.223711e-03
-3.266952e-03
-5.565352e-03
-7.159264e-03
-7.507293e-03
-6.511576e-03
-4.471403e-03
-2.118791e-03
-4.838200e-04
-4.010676e-04
-1.972118e-03
-4.487095e-03
-6.836329e-03
-7.981409e-03
-7.231933e-03
-4.476419e-03
-4.161033e-04
3.582343e-03
6.291001e-03
7.528242e-03
8.180837e-03
9.185041e-03
1.048989e-02
1.104839e-02
9.779260e-03
6.517470e-03
2.100370e-03
-2.370800e-03
-6.325064e-03
-9.865505e-03
-1.324306e-02
-1.625177e-02
-1.814312e-02
-1.814482e-02
-1.612625e-02
-1.282721e-02
-9.480351e-03
-7.175507e-03
-6.370711e-03
-6.677749e-03
-6.956512e-03
-5.806802e-03
-2.363331e-03
3.059715e-03
8.980943e-03
1.346157e-02
1.502365e-02
1.327185e-02
9.076213e-03
4.323618e-03
1.154964e-03
7.992296e-04
2.673393e-03
4.634560e-03
4.535870e-03
1.983137e-03
-1.288429e-03
-2.913200e-03
-1.983001e-03
2.168991e-04
1.496564e-03
7.968984e-04
-9.117592e-04
-1.483435e-03
7.407168e-04
5.720683e-03
1.159629e-02
1.566066e-02
1.591156e-02
1.226466e-02
6.593502e-03
1.470248e-03
-1.501170e-03
-2.414591e-03
-2.404580e-03
-2.573558e-03
-3.598534e-03
-5.890054e-03
-9.481941e-03
-1.356784e-02
-1.651343e-02
-1.680905e-02
-1.417764e-02
-9.684314e-03
-4.832387e-03
-7.012967e-04
2.227731e-03
3.948749e-03
4.990900e-03
6.378204e-03
8.960739e-03
1.240285e-02
1.492906e-02
1.448943e-02
1.055692e-02
4.871960e-03
2.291590e-04
-1.744678e-03
-1.802046e-03
-2.178229e-03
-4.526203e-03
-8.649964e-03
-1.300360e-02
-1.607352e-02
-1.708887e-02
-1.566859e-02
-1.147334e-02
-4.738193e-03
2.955507e-03
8.911027e-03
1.064195e-02
7.191891e-03
-4.411266e-04
-9.755116e-03
-1.766958e-02
-2.166576e-02
-2.085516e-02
-1.640341e-02
-1.083010e-02
-6.510102e-03
-4.461149e-03
-4.249026e-03
-4.789336e-03
-5.128093e-03
-4.608725e-03
-2.683989e-03
1.021847e-03
6.316398e-03
1.221732e-02
1.726333e-02
2.017708e-02
2.048126e-02
1.869982e-02
1.587435e-02
1.260477e-02
8.515114e-03
2.906692e-03
-3.930917e-03
-1.024906e-02
-1.390518e-02
-1.394944e-02
-1.120087e-02
-7.442942e-03
-4.198170e-03
-2.142023e-03
-1.299249e-03
-1.448093e-03
-2.290291e-03
-3.459543e-03
-4.623177e-03
-5.670031e-03
-6.715911e-03
-7.809292e-03
-8.645174e-03
-8.713865e-03
-7.851222e-03
-6.613443e-03
-5.970310e-03
-6.460400e-03
-7.484562e-03
-7.385810e-03
-4.467299e-03
1.613116e-03
9.142430e-03
1.509714e-02
1.691425e-02
1.395618e-02
7.668083e-03
5.325371e-04
-5.304458e-03
-8.838854e-03
-1.010713e-02
-9.582231e-03
-7.728309e-03
-4.940838e-03
-1.650293e-03
1.585717e-03
4.003215e-03
4.676495e-03
2.954440e-03
-7.246726e-04
-4.363396e-03
-5.234469e-03
-1.842646e-03
4.652446e-03
1.103269e-02
1.418555e-02
1.299655e-02
8.639649e-03
3.370940e-03
-1.088915e-03
-4.413527e-03
-7.288992e-03
-1.030747e-02
-1.319705e-02
-1.506619e-02
-1.532892e-02
-1.427008e-02
-1.264267e-02
-1.089792e-02
-9.100383e-03
-7.562530e-03
-7.126728e-03
-8.407067e-03
-1.069859e-02
-1.191342e-02
-1.002560e-02
-4.955427e-03
8.563959e-04
3.966258e-03
2.496363e-03
-2.319384e-03
-6.948926e-03
-8.107904e-03
-4.969942e-03
5.778093e-04
5.467415e-03
7.327061e-03
5.495806e-03
9.828430e-04
-4.263044e-03
-8.396368e-03
-1.054591e-02
-1.097583e-02
-1.051036e-02
-9.768519e-03
-8.698069e-03
-6.618949e-03
-2.887533e-03
2.145552e-03
6.840973e-03
9.204137e-03
8.279223e-03
4.721437e-03
2.063992e-04
-3.622875e-03
-5.897642e-03
-6.668756e-03
-6.557521e-03
-6.214979e-03
-5.951270e-03
-5.740908e-03
-5.514836e-03
-5.439268e-03
-5.900160e-03
-7.153828e-03
-8.924696e-03
-1.036623e-02
-1.054750e-02
-9.138863e-03
-6.709879e-03
-4.346737e-03
-2.952095e-03
-2.912780e-03
-4.319925e-03
-7.166218e-03
-1.100055e-02
-1.440222e-02
-1.516821e-02
-1.151554e-02
-3.489303e-03
6.647330e-03
1.551536e-02
2.050678e-02
2.119529e-02
1.937561e-02
1.768591e-02
1.766999e-02
1.865218e-02
1.834387e-02
1.475199e-02
7.881792e-03
-4.919368e-05
-5.945158e-03
-7.690149e-03
-5.325407e-03
-9.342778e-04
2.616131e-03
3.369485e-03
1.429045e-03
-1.237447e-03
-2.350372e-03
-1.174277e-03
8.639813e-04
1.460441e-03
-4.592629e-04
-3.726218e-03
-5.845327e-03
-4.920739e-03
-1.041934e-03
3.730147e-03
6.686752e-03
6.328966e-03
3.519884e-03
9.017678e-04
8.725352e-04
3.811076e-03
7.995296e-03
1.095411e-02
1.091807e-02
7.582692e-03
2.278952e-03
-2.382378e-03
-3.632738e-03
-1.875871e-04
6.685215e-03
1.365606e-02
1.717046e-02
1.543253e-02
9.438461e-03
2.594690e-03
-1.067110e-03
5.856438e-04
6.121511e-03
1.132848e-02
1.224187e-02
8.093175e-03
1.728265e-03
-2.784410e-03
-3.240485e-03
-5.510782e-04
2.571804e-03
4.023129e-03
3.758051e-03
3.471430e-03
5.116824e-03
9.371267e-03
1.497756e-02
1.940956e-02
2.046514e-02
1.764188e-02
1.227970e-02
6.512224e-03
2.058111e-03
-2.567561e-04
-3.499592e-04
1.280946e-03
3.567178e-03
5.060600e-03
4.535196e-03
1.744957e-03
-2.248966e-03
-5.595025e-03
-6.767476e-03
-5.506888e-03
-2.937324e-03
-8.011189e-04
-3.411762e-04
-1.637275e-03
-3.868321e-03
-6.142595e-03
-8.060380e-03
-9.629184e-03
-1.092100e-02
-1.195480e-02
-1.275254e-02
-1.326006e-02
-1.317124e-02
-1.199656e-02
-9.507926e-03
-6.252249e-03
-3.588739e-03
-2.930653e-03
-4.569815e-03
-7.066799e-03
-7.963248e-03
-5.536726e-03
-3.141818e-04
5.001866e-03
7.398882e-03
5.854546e-03
2.152378e-03
-5.299566e-04
-4.246477e-05
3.328945e-03
7.370772e-03
9.570318e-03
8.500548e-03
4.266534e-03
-1.828612e-03
-7.892674e-03
-1.199052e-02
-1.268897e-02
-9.751658e-03
-4.613970e-03
1.314443e-04
2.309283e-03
1.602433e-03
-4.722060e-04
-1.973106e-03
-1.949072e-03
-7.525715e-04
6.155919e-04
1.284338e-03
8.604837e-04
-5.874477e-04
-2.660232e-03
-4.812687e-03
-6.552977e-03
-7.494238e-03
-7.253038e-03
-5.482084e-03
-2.220436e-03
1.735748e-03
4.965581e-03
6.158747e-03
4.885839e-03
1.734071e-03
-2.201653e-03
-5.873413e-03
-8.484779e-03
-9.531309e-03
-8.929638e-03
-7.119518e-03
-4.928119e-03
-3.232932e-03
-2.610673e-03
-3.137691e-03
-4.448512e-03
-5.987923e-03
-7.195047e-03
-7.477884e-03
-6.201333e-03
-2.987508e-03
1.770739e-03
6.692766e-03
9.911932e-03
1.014672e-02
7.621421e-03
4.054606e-03
1.512736e-03
8.423479e-04
9.923530e-04
1.895059e-05
-3.023207e-03
-7.136203e-03
-1.026644e-02
-1.102302e-02
-9.607294e-03
-7.373550e-03
-5.695899e-03
-5.146260e-03
-5.450183e-03
-5.980960e-03
-6.271164e-03
-6.219425e-03
-6.001379e-03
-5.861098e-03
-5.933981e-03
-6.162907e-03
-6.322624e-03
-6.161431e-03
-5.633828e-03
-5.098575e-03
-5.271921e-03
-6.809631e-03
-9.700162e-03
-1.296135e-02
-1.505054e-02
-1.483979e-02
-1.245094e-02
-9.256012e-03
-6.972995e-03
-6.518491e-03
-7.494680e-03
-8.660446e-03
-8.907873e-03
-7.913692e-03
-6.075792e-03
-4.015885e-03
-2.100870e-03
-2.066340e-04
2.125051e-03
5.045403e-03
7.715829e-03
8.502857e-03
6.331194e-03
2.062254e-03
-1.678330e-03
-2.399480e-03
3.142052e-04
4.635850e-03
8.092973e-03
9.260408e-03
8.151807e-03
5.440854e-03
1.635849e-03
-2.998843e-03
-7.993081e-03
-1.244671e-02
-1.537629e-02
-1.627973e-02
-1.539483e-02
-1.348878e-02
-1.139480e-02
-9.623364e-03
-8.247781e-03
-7.046805e-03
-5.770262e-03
-4.407539e-03
-3.311066e-03
-3.002316e-03
-3.723263e-03
-5.134474e-03
-6.499223e-03
-7.220518e-03
-7.250466e-03
-7.008377e-03
-6.922042e-03
-7.111707e-03
-7.528055e-03
-8.207242e-03
-9.177488e-03
-1.016031e-02
-1.057916e-02
-9.989022e-03
-8.508160e-03
-6.820224e-03
-5.728830e-03
-5.612103e-03
-6.137928e-03
-6.362045e-03
-5.141350e-03
-1.747214e-03
3.510242e-03
9.032766e-03
1.249681e-02
1.219596e-02
8.343630e-03
3.216109e-03
-2.792859e-04
-7.003131e-04
8.989942e-04
2.021963e-03
1.022587e-03
-1.397239e-03
-2.781341e-03
-1.046809e-03
3.636054e-03
8.719635e-03
1.098217e-02
8.671482e-03
2.464788e-03
-5.212999e-03
-1.163057e-02
-1.487660e-02
-1.438004e-02
-1.102405e-02
-6.800995e-03
-3.829919e-03
-3.124378e-03
-4.003449e-03
-4.628504e-03
-3.252563e-03
6.164474e-04
5.738778e-03
9.681303e-03
1.027553e-02
7.133755e-03
1.988957e-03
-2.550427e-03
-4.836500e-03
-5.126877e-03
-5.010941e-03
-5.908069e-03
-7.831456e-03
-9.325417e-03
-8.542416e-03
-4.564249e-03
1.950801e-03
9.026663e-03
1.420008e-02
1.555039e-02
1.261843e-02
6.722988e-03
2.882552e-04
-4.414089e-03
-6.119472e-03
-4.559990e-03
-1.018688e-04
6.309331e-03
1.300658e-02
1.791952e-02
1.951903e-02
1.768594e-02
1.375710e-02
9.769342e-03
7.440766e-03
7.324513e-03
8.477572e-03
9.019087e-03
7.439502e-03
3.686152e-03
-8.879724e-04
-4.551774e-03
-6.273353e-03
-6.157825e-03
-5.160977e-03
-4.340052e-03
-4.065538e-03
-3.739093e-03
-2.364876e-03
4.040260e-04
3.737530e-03
6.163919e-03
6.566682e-03
4.729955e-03
1.338498e-03
-2.188263e-03
-4.098186e-03
-3.157342e-03
5.111297e-04
5.408239e-03
9.623008e-03
1.206776e-02
1.304556e-02
1.372814e-02
1.496512e-02
1.642116e-02
1.684278e-02
1.528483e-02
1.215304e-02
9.003127e-03
7.241976e-03
6.964342e-03
7.020403e-03
6.233813e-03
4.593629e-03
3.271325e-03
3.459323e-03
5.154697e-03
7.066268e-03
7.772511e-03
7.023811e-03
5.911337e-03
5.791304e-03
7.062856e-03
8.866987e-03
9.810140e-03
9.034719e-03
6.835748e-03
4.419201e-03
3.050680e-03
3.290145e-03
4.843628e-03
6.986104e-03
9.087493e-03
1.081693e-02
1.197308e-02
1.220862e-02
1.098250e-02
7.952463e-03
3.646221e-03
-3.099459e-04
-2.087707e-03
-1.214935e-03
7.469424e-04
1.343507e-03
-7.598953e-04
-4.799058e-03
-8.746720e-03
-1.092155e-02
-1.089495e-02
-9.324388e-03
-7.342713e-03
-6.030836e-03
-5.980449e-03
-6.913168e-03
-7.625633e-03
-6.581389e-03
-3.053659e-03
1.927511e-03
5.836484e-03
6.367570e-03
3.396676e-03
-5.997816e-04
-2.200349e-03
5.739349e-04
6.960129e-03
1.392589e-02
1.786804e-02
1.657955e-02
1.049057e-02
2.360032e-03
-4.494381e-03
-8.115790e-03
-8.558315e-03
-7.126326e-03
-5.255937e-03
-4.003350e-03
-4.131320e-03
-6.114571e-03
-9.668776e-03
-1.328481e-02
-1.468388e-02
-1.234922e-02
-6.948981e-03
-1.182046e-03
2.042430e-03
1.581695e-03
-1.417073e-03
-4.685304e-03
-6.549403e-03
-6.844517e-03
-6.566528e-03
-6.820220e-03
-7.971093e-03
-9.536432e-03
-1.069129e-02
-1.083633e-02
-9.778734e-03
-7.554182e-03
-4.265438e-03
-1.717242e-04
4.170999e-03
8.043620e-03
1.092362e-02
1.270434e-02
1.356176e-02
1.361442e-02
1.268892e-02
1.039798e-02
6.481720e-03
1.173093e-03
-4.641045e-03
-9.588041e-03
-1.232816e-02
-1.224397e-02
-9.872774e-03
-6.718144e-03
-4.536146e-03
-4.541700e-03
-6.871189e-03
-1.042945e-02
-1.328086e-02
-1.366622e-02
-1.119123e-02
-7.244362e-03
-4.092284e-03
-3.251680e-03
-4.456133e-03
-5.991545e-03
-5.984285e-03
-3.608556e-03
5.258506e-04
4.861610e-03
7.765373e-03
8.153730e-03
5.613346e-03
3.090293e-04
-6.912361e-03
-1.429769e-02
-1.936656e-02
-1.982291e-02
-1.484643e-02
-5.880760e-03
3.829357e-03
1.087807e-02
1.349644e-02
1.222303e-02
8.996252e-03
5.560189e-03
2.556105e-03
-2.142504e-04
-2.970259e-03
-5.425909e-03
-6.978922e-03
-7.452664e-03
-7.641356e-03
-8.838930e-03
-1.145092e-02
-1.396590e-02
-1.357643e-02
-8.292609e-03
1.144152e-03
1.127818e-02
1.803282e-02
1.925853e-02
1.576110e-02
1.018784e-02
4.968434e-03
1.093627e-03
-1.632130e-03
-3.709510e-03
-5.439269e-03
-6.866778e-03
-7.746108e-03
-7.501505e-03
-5.572298e-03
-2.193293e-03
1.091323e-03
2.077226e-03
-3.627606e-04
-4.905081e-03
-8.309053e-03
-7.733358e-03
-2.971851e-03
3.252996e-03
7.186358e-03
6.643845e-03
2.319217e-03
-3.089884e-03
-6.969240e-03
-8.275675e-03
-7.526035e-03
-5.859595e-03
-4.232299e-03
-3.186675e-03
-2.935748e-03
-3.437891e-03
-4.471720e-03
-5.794076e-03
-7.243784e-03
-8.644302e-03
-9.630443e-03
-9.631820e-03
-8.084042e-03
-4.811952e-03
-4.279526e-04
3.652961e-03
5.941793e-03
5.949330e-03
4.502338e-03
2.821369e-03
1.372775e-03
-1.899173e-04
-2.132543e-03
-4.089343e-03
-5.480116e-03
-6.202884e-03
-6.692164e-03
-7.274438e-03
-7.525300e-03
-6.376829e-03
-3.090799e-03
1.657355e-03
5.716474e-03
6.813540e-03
4.290463e-03
-3.822019e-04
-4.783009e-03
-7.248058e-03
-7.646710e-03
-6.887352e-03
-5.943264e-03
-5.299338e-03
-5.057925e-03
-5.297267e-03
-6.146331e-03
-7.420339e-03
-8.209434e-03
-7.064562e-03
-3.039179e-03
3.061076e-03
8.501305e-03
1.017663e-02
6.888848e-03
3.622207e-04
-5.882649e-03
-8.727314e-03
-7.051043e-03
-1.989178e-03
3.909310e-03
8.099438e-03
9.368081e-03
8.273427e-03
6.373084e-03
4.941048e-03
4.297880e-03
4.095707e-03
3.919244e-03
3.580510e-03
3.135597e-03
2.868284e-03
3.249366e-03
4.766031e-03
7.570496e-03
1.104887e-02
1.367977e-02
1.357759e-02
9.633496e-03
2.567811e-03
-4.959258e-03
-9.573822e-03
-9.245680e-03
-4.821782e-03
3.602015e-04
2.845929e-03
1.574526e-03
-1.706070e-03
-4.349308e-03
-5.051390e-03
-4.448907e-03
-3.992606e-03
-4.508830e-03
-5.679314e-03
-6.533080e-03
-6.292357e-03
-4.956447e-03
-3.345138e-03
-2.594334e-03
-3.374081e-03
-5.324367e-03
-7.094296e-03
-6.976555e-03
-3.827524e-03
2.138660e-03
9.128418e-03
1.442919e-02
1.577374e-02
1.264797e-02
6.655811e-03
5.837531e-04
-3.313515e-03
-4.611192e-03
-4.581295e-03
-4.786609e-03
-5.708085e-03
-6.590401e-03
-6.431469e-03
-4.994977e-03
-2.878388e-03
-7.378215e-04
1.376053e-03
3.818385e-03
6.528463e-03
8.552434e-03
8.558665e-03
5.947280e-03
1.470743e-03
-3.271620e-03
-6.937590e-03
-9.048781e-03
-9.715930e-03
-9.139093e-03
-7.593878e-03
-5.791429e-03
-4.960501e-03
-6.294639e-03
-1.006354e-02
-1.507967e-02
-1.905233e-02
-1.972721e-02
-1.612612e-02
-9.178114e-03
-1.421724e-03
4.138240e-03
5.542963e-03
2.929640e-03
-1.667330e-03
-5.808489e-03
-8.352151e-03
-9.871715e-03
-1.141976e-02
-1.297658e-02
-1.324058e-02
-1.095068e-02
-6.342440e-03
-1.275758e-03
2.056883e-03
2.610305e-03
9.154068e-04
-1.659963e-03
-3.963097e-03
-5.591154e-03
-6.728755e-03
-7.634063e-03
-8.273266e-03
-8.417244e-03
-8.037077e-03
-7.465356e-03
-7.044078e-03
-6.645178e-03
-5.700573e-03
-3.868425e-03
-1.716767e-03
-5.952668e-04
-1.526037e-03
-3.989275e-03
-5.832970e-03
-4.659120e-03
2.998535e-04
7.331913e-03
1.317617e-02
1.506225e-02
1.231896e-02
6.459984e-03
-6.690177e-05
-5.354039e-03
-8.694070e-03
-1.021518e-02
-1.013560e-02
-8.447358e-03
-5.227472e-03
-1.098032e-03
2.724776e-03
4.916709e-03
4.732057e-03
2.402263e-03
-1.069341e-03
-4.603789e-03
-7.665284e-03
-1.027471e-02
-1.253957e-02
-1.429743e-02
-1.517045e-02
-1.477696e-02
-1.282743e-02
-9.224879e-03
-4.359859e-03
6.372941e-04
4.174038e-03
5.068336e-03
3.414578e-03
6.527271e-04
-1.403105e-03
-1.902518e-03
-1.554677e-03
-1.974256e-03
-4.333291e-03
-8.377554e-03
-1.249582e-02
-1.471390e-02
-1.384379e-02
-1.000625e-02
-4.332217e-03
1.725243e-03
6.931315e-03
1.049002e-02
1.208244e-02
1.183072e-02
1.019000e-02
7.835413e-03
5.602176e-03
4.294145e-03
4.199369e-03
4.669175e-03
4.351574e-03
2.101643e-03
-2.110488e-03
-7.042757e-03
-1.096210e-02
-1.282355e-02
-1.296204e-02
-1.271193e-02
-1.316139e-02
-1.406736e-02
-1.400535e-02
-1.170429e-02
-7.305340e-03
-2.415286e-03
1.006937e-03
2.052037e-03
1.595842e-03
1.778394e-03
4.382298e-03
9.210653e-03
1.386406e-02
1.532537e-02
1.217371e-02
5.621413e-03
-1.412224e-03
-6.291322e-03
-8.076786e-03
-7.481896e-03
-5.808348e-03
-3.910204e-03
-1.864428e-03
6.747627e-04
3.917841e-03
7.697392e-03
1.165852e-02
1.548380e-02
1.878545e-02
2.087827e-02
2.090530e-02
1.835832e-02
1.357604e-02
7.798022e-03
2.633419e-03
-7.917812e-04
-2.401866e-03
-2.996968e-03
-3.536531e-03
-4.528328e-03
-5.918705e-03
-7.338528e-03
-8.392446e-03
-8.870626e-03
-8.843431e-03
-8.552303e-03
-8.182202e-03
-7.816180e-03
-7.619675e-03
-7.848548e-03
-8.442788e-03
-8.678819e-03
-7.543406e-03
-4.697942e-03
-1.062108e-03
1.690426e-03
2.300641e-03
7.147077e-04
-2.004301e-03
-4.303026e-03
-4.794040e-03
-2.782907e-03
1.321832e-03
5.925812e-03
8.895118e-03
8.908510e-03
6.557313e-03
3.956126e-03
2.874687e-03
3.093163e-03
2.704158e-03
1.333306e-04
-4.098072e-03
-7.523604e-03
-7.627873e-03
-3.833679e-03
2.063317e-03
7.256910e-03
9.813619e-03
9.586359e-03
7.770566e-03
5.793469e-03
4.399901e-03
3.397008e-03
2.083189e-03
-9.935094e-07
-2.601883e-03
-4.943929e-03
-6.355510e-03
-6.726772e-03
-6.452905e-03
-6.042678e-03
-5.791964e-03
-5.735334e-03
-5.798989e-03
-5.947388e-03
-6.183957e-03
-6.431669e-03
-6.450005e-03
-5.940269e-03
-4.827038e-03
-3.486167e-03
-2.648978e-03
-2.972205e-03
-4.569979e-03
-6.792889e-03
-8.324820e-03
-7.632950e-03
-3.817372e-03
2.481399e-03
8.977711e-03
1.298683e-02
1.326219e-02
1.078720e-02
7.752910e-03
5.749774e-03
4.911870e-03
4.646449e-03
4.884024e-03
6.330857e-03
9.527923e-03
1.396508e-02
1.823514e-02
2.085217e-02
2.083928e-02
1.784170e-02
1.215037e-02
4.906309e-03
-1.812364e-03
-5.580828e-03
-4.905718e-03
-3.157836e-04
5.758524e-03
1.040297e-02
1.185630e-02
1.011843e-02
6.355336e-03
2.018640e-03
-1.545249e-03
-3.159572e-03
-2.049802e-03
1.780448e-03
7.464572e-03
1.368627e-02
1.928863e-02
2.354264e-02
2.588269e-02
2.557815e-02
2.200707e-02
1.548810e-02
7.721848e-03
1.022639e-03
-3.178271e-03
-5.057223e-03
-5.554204e-03
-4.986643e-03
-2.803492e-03
1.285601e-03
6.277524e-03
1.027169e-02
1.195308e-02
1.163026e-02
1.081209e-02
1.080143e-02
1.165400e-02
1.234956e-02
1.184260e-02
9.971070e-03
7.471873e-03
5.196371e-03
3.333047e-03
1.418635e-03
-8.905217e-04
-3.131662e-03
-4.203638e-03
-3.242424e-03
-3.171728e-04
3.682694e-03
7.692338e-03
1.088925e-02
1.258521e-02
1.206078e-02
8.872984e-03
3.439430e-03
-2.831989e-03
-8.212933e-03
-1.162573e-02
-1.305130e-02
-1.297918e-02
-1.144901e-02
-7.801974e-03
-1.626893e-03
6.071655e-03
1.299316e-02
1.711643e-02
1.815264e-02
1.735423e-02
1.600283e-02
1.427110e-02
1.149461e-02
7.241353e-03
1.954195e-03
-3.249027e-03
-7.112600e-03
-8.580330e-03
-6.948551e-03
-2.143175e-03
4.898889e-03
1.224592e-02
1.775522e-02
2.021439e-02
1.991979e-02
1.823841e-02
1.662087e-02
1.584162e-02
1.576577e-02
1.548949e-02
1.378438e-02
9.927790e-03
4.601957e-03
-2.084972e-05
-1.543030e-03
8.569977e-04
5.718948e-03
1.037102e-02
1.274809e-02
1.245961e-02
1.059387e-02
8.747993e-03
8.011827e-03
8.442387e-03
9.238301e-03
9.395530e-03
8.329518e-03
6.089379e-03
3.225381e-03
5.669782e-04
-9.902723e-04
-6.996397e-04
1.813465e-03
6.286469e-03
1.164128e-02
1.624012e-02
1.862733e-02
1.824713e-02
1.561539e-02
1.191442e-02
8.317116e-03
5.382850e-03
2.854836e-03
7.161657e-05
-3.228957e-03
-6.404101e-03
-8.268156e-03
-8.097883e-03
-6.357026e-03
-4.410713e-03
-3.447643e-03
-3.586476e-03
-3.992421e-03
-3.889276e-03
-3.454865e-03
-3.639732e-03
-5.001885e-03
-6.688917e-03
-6.672100e-03
-3.260265e-03
3.254788e-03
1.026271e-02
1.430338e-02
1.331547e-02
7.939492e-03
9.448671e-04
-4.662514e-03
-7.386986e-03
-7.662807e-03
-6.915814e-03
-6.244491e-03
-5.764058e-03
-4.929822e-03
-3.368517e-03
-1.453941e-03
-1.546440e-04
-2.633636e-04
-1.604170e-03
-2.945172e-03
-2.910828e-03
-1.254014e-03
7.549274e-04
1.391746e-03
5.568624e-05
-2.186594e-03
-3.516258e-03
-2.693286e-03
3.047184e-04
4.415693e-03
7.952522e-03
9.239150e-03
7.390692e-03
2.874400e-03
-2.591049e-03
-6.850033e-03
-8.424485e-03
-7.265477e-03
-4.633042e-03
-2.147048e-03
-6.275275e-04
4.256263e-04
2.226062e-03
5.440622e-03
9.468384e-03
1.294299e-02
1.486590e-02
1.520753e-02
1.450931e-02
1.310419e-02
1.086728e-02
7.698356e-03
4.106957e-03
1.198552e-03
-3.601875e-05
4.131259e-04
1.355101e-03
1.242119e-03
-5.311163e-04
-3.139384e-03
-5.158077e-03
-5.805737e-03
-5.344899e-03
-4.408385e-03
-3.147423e-03
-1.188751e-03
1.568486e-03
4.250344e-03
5.280380e-03
3.541121e-03
-5.409476e-04
-4.956563e-03
-7.247916e-03
-6.031567e-03
-1.903526e-03
2.832682e-03
5.474367e-03
4.447177e-03
3.657809e-05
-6.012140e-03
-1.142648e-02
-1.417581e-02
-1.300440e-02
-7.910804e-03
-3.726924e-04
7.108488e-03
1.213965e-02
1.359031e-02
1.198183e-02
8.906124e-03
5.978551e-03
4.001135e-03
2.716838e-03
1.271049e-03
-7.995408e-04
-2.844491e-03
-3.603094e-03
-2.687518e-03
-1.404728e-03
-1.803152e-03
-4.817042e-03
-9.289461e-03
-1.265458e-02
-1.264895e-02
-8.837174e-03
-2.984945e-03
1.972204e-03
3.788696e-03
2.434260e-03
1.054484e-04
-5.601012e-04
1.211146e-03
3.583750e-03
3.755492e-03
4.674779e-04
-4.973388e-03
-9.885974e-03
-1.223270e-02
-1.170956e-02
-9.407049e-03
-6.764160e-03
-4.765904e-03
-3.781073e-03
-3.759697e-03
-4.313330e-03
-4.651404e-03
-3.815564e-03
-1.361251e-03
2.132019e-03
5.428777e-03
7.665059e-03
8.995888e-03
1.017988e-02
1.154796e-02
1.243573e-02
1.167655e-02
8.695658e-03
4.137649e-03
-6.197398e-04
-4.609839e-03
-7.907683e-03
-1.107372e-02
-1.401453e-02
-1.554005e-02
-1.422501e-02
-9.862017e-03
-4.096037e-03
5.586086e-04
2.598927e-03
2.585250e-03
2.375415e-03
3.350817e-03
5.289403e-03
6.689136e-03
5.993344e-03
2.627809e-03
-2.787318e-03
-8.904889e-03
-1.428449e-02
-1.787488e-02
-1.931426e-02
-1.903258e-02
-1.806793e-02
-1.761031e-02
-1.842490e-02
-2.035172e-02
-2.218358e-02
-2.225311e-02
-1.961506e-02
-1.503453e-02
-1.085890e-02
-9.581961e-03
-1.205159e-02
-1.681801e-02
-2.124871e-02
-2.337032e-02
-2.277574e-02
-2.013047e-02
-1.632785e-02
-1.230896e-02
-9.253825e-03
-8.225991e-03
-9.239835e-03
-1.078169e-02
-1.060621e-02
-7.406599e-03
-1.996120e-03
3.158161e-03
5.845294e-03
5.834103e-03
4.840865e-03
4.836905e-03
6.296551e-03
7.880633e-03
7.701200e-03
4.970594e-03
5.071107e-04
-4.358972e-03
-9.227825e-03
-1.468571e-02
-2.086858e-02
-2.634889e-02
-2.886755e-02
-2.724054e-02
-2.242705e-02
-1.674349e-02
-1.215750e-02
-9.299235e-03
-7.778872e-03
-7.027715e-03
-6.696351e-03
-6.503183e-03
-6.077556e-03
-5.169850e-03
-4.033318e-03
-3.450873e-03
-4.117598e-03
-5.797007e-03
-7.174363e-03
-6.858184e-03
-4.744630e-03
-2.324118e-03
-1.439240e-03
-2.618602e-03
-4.570682e-03
-5.229032e-03
-3.302110e-03
9.615657e-04
6.158297e-03
1.061803e-02
1.300599e-02
1.251993e-02
9.065539e-03
3.491036e-03
-2.516299e-03
-7.105875e-03
-9.179280e-03
-8.972002e-03
-7.923800e-03
-7.805263e-03
-9.516354e-03
-1.236245e-02
-1.441767e-02
-1.375533e-02
-9.662500e-03
-3.093470e-03
3.764453e-03
8.486514e-03
9.509326e-03
6.875993e-03
2.243154e-03
-1.995577e-03
-4.116711e-03
-4.110941e-03
-3.528138e-03
-4.201524e-03
-6.880631e-03
-1.078551e-02
-1.423505e-02
-1.574885e-02
-1.485583e-02
-1.211806e-02
-8.489029e-03
-4.741147e-03
-1.520158e-03
3.761359e-04
2.629648e-04
-1.764379e-03
-4.708752e-03
-7.455854e-03
-9.694764e-03
-1.201456e-02
-1.506123e-02
-1.855900e-02
-2.116212e-02
-2.135197e-02
-1.861418e-02
-1.389160e-02
-9.008875e-03
-5.622752e-03
-4.468781e-03
-5.230002e-03
-6.827703e-03
-7.831232e-03
-6.947862e-03
-3.670563e-03
1.175801e-03
5.599241e-03
7.538425e-03
6.136836e-03
2.105263e-03
-2.997287e-03
-7.728335e-03
-1.124476e-02
-1.327738e-02
-1.386121e-02
-1.307019e-02
-1.102417e-02
-8.195003e-03
-5.583462e-03
-4.346091e-03
-5.045923e-03
-7.183731e-03
-9.479034e-03
-1.068898e-02
-1.028532e-02
-8.538566e-03
-6.133731e-03
-3.691759e-03
-1.477912e-03
4.995467e-04
2.033050e-03
2.451174e-03
1.085140e-03
-1.915975e-03
-5.412051e-03
-8.058003e-03
-9.312901e-03
-9.752055e-03
-1.045308e-02
-1.203733e-02
-1.418037e-02
-1.587576e-02
-1.605691e-02
-1.408111e-02
-9.967229e-03
-4.542874e-03
5.087805e-04
3.052838e-03
1.593577e-03
-3.527466e-03
-9.996621e-03
-1.489416e-02
-1.655120e-02
-1.542536e-02
-1.345150e-02
-1.250556e-02
-1.311620e-02
-1.428067e-02
-1.442603e-02
-1.270779e-02
-9.636000e-03
-6.647988e-03
-5.101907e-03
-5.489039e-03
-7.328448e-03
-9.690412e-03
-1.194475e-02
-1.414508e-02
-1.663826e-02
-1.924178e-02
-2.097900e-02
-2.087412e-02
-1.900791e-02
-1.653624e-02
-1.451539e-02
-1.289169e-02
-1.087249e-02
-8.135461e-03
-5.324062e-03
-3.355265e-03
-2.551257e-03
-2.496661e-03
-2.393562e-03
-1.353005e-03
1.313489e-03
5.532011e-03
1.002278e-02
1.272332e-02
1.210638e-02
8.424749e-03
3.766808e-03
6.859752e-04
4.179833e-04
2.217575e-03
4.334749e-03
5.468383e-03
5.238064e-03
3.713012e-03
1.189355e-03
-1.383196e-03
-2.351995e-03
-5.349313e-04
3.283768e-03
6.355585e-03
5.888121e-03
1.187101e-03
-5.922221e-03
-1.255263e-02
-1.660882e-02
-1.762182e-02
-1.637602e-02
-1.407818e-02
-1.176627e-02
-1.006612e-02
-9.107700e-03
-8.590255e-03
-8.071861e-03
-7.305753e-03
-6.348847e-03
-5.460816e-03
-5.008268e-03
-5.402701e-03
-6.912457e-03
-9.345380e-03
-1.188477e-02
-1.333679e-02
-1.269683e-02
-9.700298e-03
-5.082624e-03
-4.024899e-04
2.578482e-03
2.721623e-03
1.311878e-04
-3.817916e-03
-7.231949e-03
-8.908476e-03
-9.120667e-03
-9.254716e-03
-1.050301e-02
-1.262070e-02
-1.383930e-02
-1.225419e-02
-7.631177e-03
-1.888803e-03
2.298609e-03
3.352911e-03
1.369458e-03
-2.604198e-03
-7.288754e-03
-1.127330e-02
-1.320009e-02
-1.263291e-02
-1.086373e-02
-1.036526e-02
-1.288924e-02
-1.787790e-02
-2.275771e-02
-2.486255e-02
-2.328578e-02
-1.927054e-02
-1.512250e-02
-1.263747e-02
-1.209039e-02
-1.228699e-02
-1.153377e-02
-8.861629e-03
-4.688175e-03
-5.338551e-04
1.914021e-03
1.762152e-03
-6.318701e-04
-3.932589e-03
-6.611242e-03
-7.672085e-03
-6.912735e-03
-4.810632e-03
-2.300605e-03
-4.696887e-04
-1.227124e-04
-1.440375e-03
-4.001376e-03
-7.023332e-03
-9.453791e-03
-9.986984e-03
-7.502890e-03
-1.966559e-03
5.024443e-03
1.080690e-02
1.305300e-02
1.099287e-02
5.706731e-03
-5.960267e-04
-5.814409e-03
-8.877998e-03
-9.818640e-03
-9.259577e-03
-7.956547e-03
-6.616974e-03
-5.800833e-03
-5.786249e-03
-6.508855e-03
-7.674058e-03
-8.966566e-03
-1.015503e-02
-1.099793e-02
-1.117412e-02
-1.050896e-02
-9.280714e-03
-8.068623e-03
-7.118494e-03
-5.935176e-03
-3.693779e-03
-1.589170e-04
3.815740e-03
6.735978e-03
7.426983e-03
5.657637e-03
2.105853e-03
-2.024990e-03
-5.419802e-03
-7.059869e-03
-6.609143e-03
-4.616161e-03
-2.330671e-03
-1.053824e-03
-1.287685e-03
-2.358353e-03
-3.017425e-03
-2.597565e-03
-1.605502e-03
-1.172027e-03
-2.000562e-03
-3.878029e-03
-6.008971e-03
-7.554626e-03
-7.849880e-03
-6.452023e-03
-3.401367e-03
4.284433e-04
3.490846e-03
4.490170e-03
3.403631e-03
1.589119e-03
7.277255e-04
1.438393e-03
2.725562e-03
2.717583e-03
8.867786e-05
-4.945037e-03
-1.072079e-02
-1.505648e-02
-1.623748e-02
-1.358107e-02
-7.588777e-03
2.456162e-04
7.943590e-03
1.359155e-02
1.565417e-02
1.324306e-02
6.653197e-03
-2.181741e-03
-1.015082e-02
-1.450091e-02
-1.437398e-02
-1.106906e-02
-6.915094e-03
-3.817130e-03
-2.515741e-03
-2.714893e-03
-3.629915e-03
-4.571682e-03
-5.358028e-03
-6.320849e-03
-7.825786e-03
-9.682377e-03
-1.106185e-02
-1.108937e-02
-9.518066e-03
-6.766629e-03
-3.392974e-03
1.978340e-04
3.414960e-03
5.192362e-03
4.586162e-03
1.884377e-03
-1.107732e-03
-2.240846e-03
-7.425547e-04
2.073023e-03
3.824715e-03
2.961686e-03
-1.592531e-04
-3.877519e-03
-6.689792e-03
-8.096340e-03
-8.316122e-03
-7.599895e-03
-6.038641e-03
-3.921069e-03
-1.979409e-03
-1.061850e-03
-1.477358e-03
-2.613536e-03
-3.209324e-03
-2.184364e-03
5.215044e-04
3.759776e-03
5.870105e-03
5.812553e-03
3.906227e-03
1.595256e-03
4.332468e-04
1.117478e-03
3.219027e-03
5.535896e-03
6.682758e-03
5.730744e-03
2.730594e-03
-1.267757e-03
-4.866046e-03
-7.133450e-03
-7.877780e-03
-7.307171e-03
-5.687823e-03
-3.460618e-03
-1.531285e-03
-1.023079e-03
-2.305317e-03
-4.139744e-03
-4.071186e-03
-1.398537e-04
7.367490e-03
1.559827e-02
2.059329e-02
1.959007e-02
1.275147e-02
3.283723e-03
-4.191176e-03
-6.159726e-03
-2.220450e-03
4.676637e-03
1.007510e-02
1.089894e-02
7.354942e-03
2.343475e-03
-1.047102e-03
-1.647521e-03
-2.298106e-04
1.918915e-03
4.052870e-03
5.987006e-03
7.850912e-03
1.005643e-02
1.296819e-02
1.608963e-02
1.773485e-02
1.606532e-02
1.079389e-02
3.852775e-03
-1.740882e-03
-3.851810e-03
-2.424035e-03
8.961230e-04
4.259685e-03
6.950695e-03
9.448041e-03
1.234698e-02
1.543069e-02
1.786981e-02
1.909060e-02
1.912104e-02
1.809247e-02
1.578996e-02
1.206523e-02
7.692096e-03
4.409467e-03
3.599498e-03
4.768481e-03
5.670898e-03
4.263521e-03
5.114392e-04
-3.772548e-03
-6.644704e-03
-7.459276e-03
-6.885636e-03
-5.895383e-03
-4.777649e-03
-2.944774e-03
3.487848e-04
4.895224e-03
9.023341e-03
1.044951e-02
8.030396e-03
2.810721e-03
-2.751790e-03
-6.634286e-03
-8.353234e-03
-8.477019e-03
-7.415448e-03
-4.918544e-03
-7.763165e-04
4.122773e-03
7.657504e-03
7.706315e-03
3.877692e-03
-1.713510e-03
-5.459459e-03
-4.566959e-03
9.226904e-04
7.964950e-03
1.246361e-02
1.193810e-02
6.922822e-03
2.250010e-04
-5.120817e-03
-7.589525e-03
-7.550818e-03
-6.430393e-03
-5.548191e-03
-5.444940e-03
-5.895154e-03
-6.323630e-03
-6.271518e-03
-5.712497e-03
-5.130744e-03
-5.287932e-03
-6.684184e-03
-8.983086e-03
-1.094220e-02
-1.119629e-02
-9.418716e-03
-6.734531e-03
-4.832047e-03
-4.629222e-03
-5.844360e-03
-7.678239e-03
-9.539965e-03
-1.100496e-02
-1.145275e-02
-1.023265e-02
-7.292966e-03
-3.440584e-03
1.598055e-04
2.741504e-03
4.249736e-03
5.012471e-03
5.142165e-03
4.313386e-03
2.193462e-03
-9.917779e-04
-4.440983e-03
-7.222542e-03
-8.566616e-03
-7.857335e-03
-4.801354e-03
2.107757e-06
4.708481e-03
6.936589e-03
5.385239e-03
9.658904e-04
-3.800623e-03
-6.737401e-03
-7.547596e-03
-7.537694e-03
-7.865579e-03
-8.098929e-03
-6.625631e-03
-2.592607e-03
2.637477e-03
6.162540e-03
5.843680e-03
2.042762e-03
-2.799644e-03
-6.166053e-03
-7.089348e-03
-6.148113e-03
-4.293532e-03
-1.921314e-03
9.494849e-04
3.897965e-03
5.928092e-03
6.263935e-03
5.140779e-03
3.612457e-03
2.678436e-03
2.717959e-03
3.506608e-03
4.367460e-03
4.335476e-03
2.655011e-03
-5.317787e-04
-4.037380e-03
-6.337983e-03
-6.530573e-03
-4.738895e-03
-1.808461e-03
1.271622e-03
3.747311e-03
5.157519e-03
5.276214e-03
4.157481e-03
2.231265e-03
2.259902e-04
-1.108225e-03
-1.278361e-03
-2.415997e-04
1.504477e-03
3.173329e-03
4.360185e-03
5.479366e-03
7.268637e-03
9.813968e-03
1.226115e-02
1.349529e-02
1.294348e-02
1.077828e-02
7.588160e-03
3.978607e-03
4.942760e-04
-2.185894e-03
-3.337195e-03
-2.840369e-03
-1.680804e-03
-1.361975e-03
-2.496467e-03
-4.002268e-03
-3.865603e-03
-8.004094e-04
4.736013e-03
1.090461e-02
1.557008e-02
1.710233e-02
1.471295e-02
8.766049e-03
1.022086e-03
-5.851465e-03
-9.653386e-03
-9.929299e-03
-8.041883e-03
-6.021246e-03
-5.210631e-03
-5.658054e-03
-6.432306e-03
-6.455778e-03
-5.338506e-03
-3.783107e-03
-3.235862e-03
-4.794247e-03
-8.049836e-03
-1.095881e-02
-1.118266e-02
-7.936927e-03
-2.698503e-03
1.979251e-03
4.574326e-03
5.673106e-03
6.928325e-03
9.025768e-03
1.094165e-02
1.120423e-02
9.474846e-03
6.645696e-03
3.690390e-03
8.492998e-04
-2.051018e-03
-4.868120e-03
-7.062299e-03
-8.275486e-03
-8.647060e-03
-8.348120e-03
-6.967844e-03
-3.722549e-03
1.486246e-03
7.245460e-03
1.107612e-02
1.098363e-02
6.875321e-03
7.618174e-04
-4.325292e-03
-5.959238e-03
-3.576215e-03
1.295388e-03
6.002709e-03
8.448052e-03
8.453971e-03
7.801598e-03
8.777295e-03
1.229463e-02
1.709727e-02
2.058950e-02
2.048738e-02
1.611726e-02
8.753150e-03
9.424972e-04
-4.851624e-03
-7.511080e-03
-7.579679e-03
-6.521567e-03
-5.641882e-03
-5.463051e-03
-5.781179e-03
-6.111485e-03
-6.126513e-03
-5.863895e-03
-5.672401e-03
-5.965707e-03
-6.911456e-03
-8.239225e-03
-9.314059e-03
-9.421564e-03
-8.049330e-03
-5.066941e-03
-8.863151e-04
3.430971e-03
6.378951e-03
6.695469e-03
4.256668e-03
4.450602e-04
-2.597125e-03
-3.424507e-03
-2.195463e-03
-2.628068e-04
9.973905e-04
1.034795e-03
1.949555e-04
-7.370554e-04
-1.131412e-03
-9.537394e-04
-8.072217e-04
-1.496178e-03
-3.358984e-03
-5.880255e-03
-7.972807e-03
-8.745707e-03
-8.072508e-03
-6.502605e-03
-4.763416e-03
-3.375283e-03
-2.562657e-03
-2.332042e-03
-2.586594e-03
-3.195559e-03
-3.982765e-03
-4.741153e-03
-5.377036e-03
-6.024426e-03
-6.875376e-03
-7.808579e-03
-8.260356e-03
-7.641083e-03
-5.988057e-03
-4.154341e-03
-3.260187e-03
-3.917508e-03
-5.865643e-03
-8.117455e-03
-9.398595e-03
-8.773757e-03
-6.273207e-03
-3.008885e-03
-4.563769e-04
5.725201e-04
3.051268e-04
-5.051289e-04
-1.274252e-03
-1.845760e-03
-2.379965e-03
-3.125453e-03
-4.123932e-03
-4.967220e-03
-4.855273e-03
-3.019993e-03
6.809353e-04
5.336595e-03
9.135384e-03
1.028041e-02
8.197777e-03
4.123297e-03
4.991548e-04
-5.149888e-04
1.579557e-03
5.319651e-03
8.289172e-03
8.796039e-03
7.065824e-03
4.957854e-03
4.286995e-03
5.200015e-03
6.154395e-03
5.445999e-03
2.655834e-03
-1.307981e-03
-5.151387e-03
-7.775672e-03
-8.160357e-03
-5.504318e-03
-1.247585e-04
5.948281e-03
9.948466e-03
1.044486e-02
8.524183e-03
6.757827e-03
6.820726e-03
8.054125e-03
8.341233e-03
6.291606e-03
2.546117e-03
-8.137426e-04
-1.939699e-03
-5.610509e-04
1.869762e-03
3.236878e-03
2.245910e-03
-7.440617e-04
-4.107804e-03
-6.170391e-03
-6.266063e-03
-4.906951e-03
-3.151386e-03
-1.873180e-03
-1.509878e-03
-2.221857e-03
-3.991241e-03
-6.470202e-03
-8.874609e-03
-1.024344e-02
-9.975075e-03
-8.197089e-03
-5.592882e-03
-2.797514e-03
6.061812e-05
3.224157e-03
6.783816e-03
1.034583e-02
1.310932e-02
1.414274e-02
1.278092e-02
9.197854e-03
4.745166e-03
1.385161e-03
3.503648e-04
1.152181e-03
1.892036e-03
7.044819e-04
-2.765064e-03
-7.022020e-03
-9.858265e-03
-1.002532e-02
-7.965686e-03
-5.047035e-03
-2.228079e-03
5.088678e-04
3.565822e-03
6.673127e-03
8.411389e-03
6.953983e-03
1.670527e-03
-5.812901e-03
-1.233938e-02
-1.531883e-02
-1.436429e-02
-1.111244e-02
-7.637892e-03
-5.017338e-03
-3.172807e-03
-1.756939e-03
-9.168408e-04
-1.142545e-03
-2.552554e-03
-4.543896e-03
-6.174021e-03
-6.808566e-03
-6.452787e-03
-5.653169e-03
-5.182391e-03
-5.673871e-03
-7.271491e-03
-9.444653e-03
-1.119870e-02
-1.165842e-02
-1.057151e-02
-8.301281e-03
-5.478984e-03
-2.837857e-03
-1.270198e-03
-1.553805e-03
-3.546774e-03
-5.674024e-03
-5.719518e-03
-2.628047e-03
2.331614e-03
6.267173e-03
6.681618e-03
3.177240e-03
-2.356721e-03
-7.103966e-03
-9.187759e-03
-8.646425e-03
-6.917917e-03
-5.532180e-03
-5.168756e-03
-5.589661e-03
-6.147999e-03
-6.334245e-03
-6.055642e-03
-5.624043e-03
-5.531512e-03
-6.088176e-03
-7.045636e-03
-7.456284e-03
-6.039423e-03
-2.030201e-03
4.018549e-03
1.022259e-02
1.439007e-02
1.543653e-02
1.407734e-02
1.219533e-02
1.142451e-02
1.214650e-02
1.352755e-02
1.418566e-02
1.284367e-02
8.825323e-03
2.438662e-03
-5.043317e-03
-1.206321e-02
-1.763539e-02
-2.150640e-02
-2.356051e-02
-2.339039e-02
-2.067994e-02
-1.591954e-02
-1.052707e-02
-6.169704e-03
-3.957759e-03
-4.163094e-03
-6.403486e-03
-9.842025e-03
-1.327075e-02
-1.535305e-02
-1.517012e-02
-1.276762e-02
-9.241591e-03
-6.233543e-03
-5.165990e-03
-6.680746e-03
-1.046615e-02
-1.536838e-02
-1.971171e-02
-2.187539e-02
-2.099574e-02
-1.737098e-02
-1.225082e-02
-7.177241e-03
-3.389016e-03
-1.621617e-03
-2.118244e-03
-4.486770e-03
-7.482871e-03
-9.239908e-03
-8.204977e-03
-4.251097e-03
1.033855e-03
5.340980e-03
7.178181e-03
6.676847e-03
5.185557e-03
4.251959e-03
4.719813e-03
6.202551e-03
7.164315e-03
5.912575e-03
2.048862e-03
-2.957709e-03
-6.832026e-03
-8.248305e-03
-7.634862e-03
-6.523364e-03
-6.337976e-03
-7.596997e-03
-9.756605e-03
-1.157609e-02
-1.186177e-02
-1.021261e-02
-7.283408e-03
-4.489215e-03
-3.465340e-03
-5.460991e-03
-1.064464e-02
-1.760174e-02
-2.367076e-02
-2.632345e-02
-2.469493e-02
-1.991861e-02
-1.396103e-02
-8.174222e-03
-2.960978e-03
1.443881e-03
4.295776e-03
4.685346e-03
2.574654e-03
-6.222897e-04
-2.713730e-03
-2.225329e-03
6.593656e-04
4.601669e-03
8.432946e-03
1.187723e-02
1.504418e-02
1.746006e-02
1.786293e-02
1.512653e-02
9.436201e-03
2.514922e-03
-3.364140e-03
-6.704700e-03
-7.429139e-03
-6.569875e-03
-5.479424e-03
-5.142312e-03
-5.826785e-03
-7.019188e-03
-7.609271e-03
-6.430546e-03
-3.109991e-03
1.294886e-03
4.618553e-03
4.946952e-03
1.949271e-03
-3.054112e-03
-8.248747e-03
-1.246668e-02
-1.537570e-02
-1.698079e-02
-1.725501e-02
-1.624244e-02
-1.431961e-02
-1.217503e-02
-1.038090e-02
-8.863399e-03
-6.861366e-03
-3.664661e-03
4.760454e-04
4.325107e-03
6.694021e-03
7.416394e-03
7.190624e-03
6.583645e-03
5.435414e-03
3.293417e-03
2.044568e-04
-3.150590e-03
-6.049401e-03
-8.222771e-03
-9.705758e-03
-1.042116e-02
-1.016315e-02
-9.045383e-03
-7.820702e-03
-7.524138e-03
-8.598309e-03
-1.033901e-02
-1.135734e-02
-1.074284e-02
-8.800800e-03
-6.675580e-03
-5.362010e-03
-5.092913e-03
-5.480485e-03
-6.027445e-03
-6.485207e-03
-6.889181e-03
-7.437961e-03
-8.389426e-03
-9.919311e-03
-1.186101e-02
-1.358337e-02
-1.436746e-02
-1.404504e-02
-1.314117e-02
-1.227876e-02
-1.155025e-02
-1.059013e-02
-9.169070e-03
-7.538680e-03
-6.185646e-03
-5.402227e-03
-5.178221e-03
-5.411315e-03
-6.053108e-03
-6.943968e-03
-7.515477e-03
-6.809829e-03
-4.074557e-03
4.003833e-04
4.999355e-03
7.565605e-03
6.821042e-03
3.286502e-03
-1.122269e-03
-4.536258e-03
-6.395101e-03
-7.451372e-03
-8.584713e-03
-9.597883e-03
-9.206853e-03
-6.350273e-03
-1.660072e-03
2.373269e-03
2.953973e-03
-8.826415e-04
-7.297085e-03
-1.264808e-02
-1.371539e-02
-9.610258e-03
-2.263525e-03
4.674798e-03
7.898656e-03
6.331672e-03
1.608066e-03
-3.283292e-03
-6.180109e-03
-7.006767e-03
-7.219253e-03
-8.125138e-03
-9.613387e-03
-1.037095e-02
-9.343528e-03
-7.028342e-03
-5.277787e-03
-5.748362e-03
-8.466993e-03
-1.175227e-02
-1.339424e-02
-1.210436e-02
-8.304087e-03
-3.820522e-03
-6.872503e-04
1.460539e-04
-7.341772e-04
-1.856717e-03
-1.954380e-03
-6.227454e-04
1.651767e-03
3.774382e-03
4.493622e-03
3.072540e-03
-3.973664e-05
-3.035271e-03
-3.492844e-03
1.968563e-05
6.414052e-03
1.209532e-02
1.312164e-02
8.122721e-03
-5.084710e-04
-8.357787e-03
-1.222473e-02
-1.206021e-02
-1.017379e-02
-8.859797e-03
-8.733335e-03
-8.868438e-03
-7.953540e-03
-5.203097e-03
-6.900363e-04
4.593645e-03
8.956284e-03
1.072787e-02
9.213276e-03
5.206808e-03
6.757192e-04
-2.244186e-03
-2.447798e-03
-5.805631e-04
1.339419e-03
1.398416e-03
-6.650893e-04
-3.230245e-03
-4.170679e-03
-2.575727e-03
6.819107e-04
3.779531e-03
5.226434e-03
4.648782e-03
2.876216e-03
1.513183e-03
2.075619e-03
4.942087e-03
8.875918e-03
1.175681e-02
1.211401e-02
1.020986e-02
7.768816e-03
6.600534e-03
7.241650e-03
8.642547e-03
9.035294e-03
7.237031e-03
3.420695e-03
-1.101389e-03
-4.748714e-03
-6.505679e-03
-6.300267e-03
-4.915690e-03
-3.545686e-03
-3.133092e-03
-3.811201e-03
-4.880232e-03
-5.423408e-03
-5.070771e-03
-4.210199e-03
-3.425799e-03
-2.700231e-03
-1.243726e-03
1.701121e-03
5.752346e-03
9.198659e-03
1.025492e-02
8.800931e-03
6.830576e-03
6.808995e-03
9.263396e-03
1.203416e-02
1.212407e-02
8.374794e-03
2.362537e-03
-3.161461e-03
-6.554079e-03
-8.135150e-03
-9.097512e-03
-9.817650e-03
-9.314897e-03
-6.382011e-03
-1.265895e-03
3.828429e-03
6.155790e-03
4.712820e-03
1.284340e-03
-9.251352e-04
3.398445e-05
3.329045e-03
6.269406e-03
6.626303e-03
4.286729e-03
1.140836e-03
-4.879649e-04
2.531417e-04
1.910575e-03
1.809295e-03
-1.646718e-03
-7.401595e-03
-1.227728e-02
-1.315830e-02
-9.152352e-03
-2.270770e-03
3.737399e-03
5.675389e-03
2.923583e-03
-2.154257e-03
-5.808876e-03
-5.476704e-03
-1.549709e-03
2.921152e-03
4.481932e-03
1.960298e-03
-2.456271e-03
-4.704211e-03
-1.830794e-03
5.802162e-03
1.475483e-02
2.091839e-02
2.218258e-02
1.938578e-02
1.508234e-02
1.140875e-02
8.807362e-03
6.290769e-03
2.597865e-03
-2.699140e-03
-8.662980e-03
-1.329224e-02
-1.458608e-02
-1.173039e-02
-5.621849e-03
1.535100e-03
7.261229e-03
9.902764e-03
9.223368e-03
6.247710e-03
2.635522e-03
-1.713235e-05
-8.463688e-04
-2.162962e-04
5.033019e-04
1.425087e-04
-9.949460e-04
-1.230758e-03
8.624106e-04
4.902673e-03
8.772341e-03
1.015021e-02
8.055037e-03
3.307382e-03
-2.111715e-03
-6.159295e-03
-7.558103e-03
-5.992387e-03
-1.894977e-03
3.703200e-03
9.185483e-03
1.265829e-02
1.284419e-02
1.009750e-02
6.577526e-03
5.021078e-03
6.745207e-03
1.050928e-02
1.341978e-02
1.322009e-02
9.963145e-03
5.726971e-03
2.857264e-03
2.326769e-03
3.480196e-03
5.184766e-03
7.127735e-03
9.815327e-03
1.323860e-02
1.584286e-02
1.528572e-02
1.049031e-02
2.995066e-03
-3.769165e-03
-6.694319e-03
-4.886510e-03
9.331573e-05
5.532373e-03
9.297420e-03
1.084122e-02
1.099142e-02
1.092004e-02
1.123216e-02
1.181554e-02
1.225154e-02
1.214218e-02
1.108869e-02
8.675707e-03
4.821900e-03
2.019277e-04
-3.915578e-03
-6.460808e-03
-7.237480e-03
-6.860496e-03
-6.149615e-03
-5.613385e-03
-5.384500e-03
-5.464842e-03
-5.908182e-03
-6.725927e-03
-7.657676e-03
-8.180226e-03
-7.948997e-03
-7.320344e-03
-7.267692e-03
-8.474863e-03
-1.036205e-02
-1.115977e-02
-9.268250e-03
-4.783412e-03
2.749904e-04
3.324847e-03
3.031704e-03
1.747983e-04
-2.998385e-03
-4.444578e-03
-3.720465e-03
-1.849448e-03
1.800656e-04
2.552520e-03
5.995603e-03
1.016371e-02
1.318151e-02
1.315834e-02
1.007916e-02
5.971857e-03
3.102476e-03
2.002759e-03
1.321583e-03
-3.611057e-04
-2.725921e-03
-3.963656e-03
-2.871638e-03
-4.339242e-04
9.351403e-04
-3.181794e-04
-3.438122e-03
-6.028572e-03
-5.979872e-03
-2.933001e-03
1.706949e-03
5.970958e-03
8.678103e-03
9.892501e-03
1.030846e-02
1.036651e-02
1.000599e-02
9.105699e-03
7.856151e-03
6.511878e-03
4.910640e-03
2.541990e-03
-7.728340e-04
-4.364372e-03
-6.956406e-03
-7.435244e-03
-5.550454e-03
-2.180003e-03
9.712477e-04
2.207580e-03
8.276122e-04
-2.407959e-03
-5.705708e-03
-7.264576e-03
-6.221822e-03
-3.038261e-03
7.809714e-04
3.472541e-03
3.954643e-03
2.448016e-03
4.053136e-04
-2.955054e-04
1.502402e-03
5.459649e-03
9.895811e-03
1.279518e-02
1.297783e-02
1.068930e-02
7.323000e-03
4.560498e-03
3.474056e-03
3.982481e-03
4.831482e-03
4.234843e-03
1.099673e-03
-3.840060e-03
-7.994256e-03
-8.440759e-03
-4.211924e-03
2.444958e-03
7.257506e-03
7.025198e-03
2.144078e-03
-3.624783e-03
-5.867939e-03
-2.385237e-03
5.850015e-03
1.584339e-02
2.452394e-02
2.999458e-02
3.157201e-02
2.921305e-02
2.321478e-02
1.446737e-02
4.792978e-03
-3.314839e-03
-7.776193e-03
-8.181505e-03
-6.080344e-03
-3.855383e-03
-3.077869e-03
-3.722041e-03
-4.686806e-03
-4.850462e-03
-3.676050e-03
-1.168095e-03
2.344480e-03
6.265274e-03
9.792931e-03
1.221855e-02
1.330338e-02
1.337544e-02
1.304031e-02
1.276625e-02
1.267215e-02
1.262583e-02
1.251246e-02
1.243181e-02
1.264518e-02
1.326876e-02
1.392495e-02
1.368697e-02
1.152124e-02
7.025474e-03
9.053477e-04
-5.210654e-03
-9.443965e-03
-1.037827e-02
-7.616835e-03
-2.096196e-03
4.181529e-03
9.129019e-03
1.161000e-02
1.168752e-02
1.009796e-02
7.674704e-03
5.169517e-03
3.302009e-03
2.704872e-03
3.679620e-03
5.940510e-03
8.611835e-03
1.062837e-02
1.140309e-02
1.131397e-02
1.151007e-02
1.299155e-02
1.565350e-02
1.822387e-02
1.927125e-02
1.835592e-02
1.620265e-02
1.381488e-02
1.156675e-02
9.215933e-03
6.668913e-03
4.517892e-03
3.650222e-03
4.248762e-03
5.296393e-03
5.379087e-03
4.175311e-03
2.963088e-03
3.313585e-03
5.283108e-03
7.246246e-03
7.670509e-03
6.785371e-03
6.297234e-03
7.680767e-03
1.094474e-02
1.475367e-02
1.726953e-02
1.691439e-02
1.299084e-02
6.305238e-03
-6.664297e-04
-4.791297e-03
-4.242268e-03
5.429909e-05
4.880206e-03
6.937098e-03
5.046048e-03
5.406927e-04
-4.235017e-03
-7.699661e-03
-9.531714e-03
-9.934930e-03
-8.912076e-03
-6.400455e-03
-2.863873e-03
6.336381e-04
3.133810e-03
4.498566e-03
5.334621e-03
6.314690e-03
7.728974e-03
9.634011e-03
1.219473e-02
1.570383e-02
2.021510e-02
2.515696e-02
2.935474e-02
3.157292e-02
3.125179e-02
2.890097e-02
2.580909e-02
2.323696e-02
2.170831e-02
2.095613e-02
2.048368e-02
2.012060e-02
2.002429e-02
2.025373e-02
2.056296e-02
2.076819e-02
2.126290e-02
2.295966e-02
2.651530e-02
3.150682e-02
3.637586e-02
3.925358e-02
3.898685e-02
3.566402e-02
3.050738e-02
2.534819e-02
2.189224e-02
2.103037e-02
2.252652e-02
2.526554e-02
2.795830e-02
2.994066e-02
3.152792e-02
3.356079e-02
3.644913e-02
3.962553e-02
4.203592e-02
4.319941e-02
4.367799e-02
4.443305e-02
4.579758e-02
4.716486e-02
4.765125e-02
4.698089e-02
4.571547e-02
4.473021e-02
4.457666e-02
4.527204e-02
4.645522e-02
4.759204e-02
4.810885e-02
4.752852e-02
4.570097e-02
4.311493e-02
4.102705e-02
4.098652e-02
4.376539e-02
4.852298e-02
5.313783e-02
5.559968e-02
5.531086e-02
5.328593e-02
5.124469e-02
5.039359e-02
5.077390e-02
5.155651e-02
5.194202e-02
5.184409e-02
5.175101e-02
5.203521e-02
5.259277e-02
5.319877e-02
5.397660e-02
5.526086e-02
5.700729e-02
5.853229e-02
5.894876e-02
5.783369e-02
5.548381e-02
5.269633e-02
5.049261e-02
4.995602e-02
5.188952e-02
5.622608e-02
6.174152e-02
6.650635e-02
6.877640e-02
6.775426e-02
6.394067e-02
5.897058e-02
5.493647e-02
5.351771e-02
5.537128e-02
5.993309e-02
6.552315e-02
6.981588e-02
7.084754e-02
6.822135e-02
6.354285e-02
5.946020e-02
5.793030e-02
5.909358e-02
6.153116e-02
6.343844e-02
6.369110e-02
6.218528e-02
5.949089e-02
5.626279e-02
5.295313e-02
5.002405e-02
4.822863e-02
4.837344e-02
5.066095e-02
5.437746e-02
5.835640e-02
6.171625e-02
6.413002e-02
6.558343e-02
6.614638e-02
6.603814e-02
6.578650e-02
6.618905e-02
6.792831e-02
7.092928e-02
7.399371e-02
7.539612e-02
7.430983e-02
7.181587e-02
7.032351e-02
7.166449e-02
7.545589e-02
7.921865e-02
8.022766e-02
7.750310e-02
7.231633e-02
6.712278e-02
6.412716e-02
6.442761e-02
6.776990e-02
7.271463e-02
7.728363e-02
7.998731e-02
8.057402e-02
7.982320e-02
7.859878e-02
7.718500e-02
7.553012e-02
7.388979e-02
7.295026e-02
7.328678e-02
7.487823e-02
7.721690e-02
7.973221e-02
8.201113e-02
8.374163e-02
8.460765e-02
8.432066e-02
8.285067e-02
8.067011e-02
7.858311e-02
7.706202e-02
7.578893e-02
7.407554e-02
7.172903e-02
6.931852e-02
6.760158e-02
6.687314e-02
6.694135e-02
6.763485e-02
6.916611e-02
7.186196e-02
7.555065e-02
7.939969e-02
8.249495e-02
8.445341e-02
8.527256e-02
8.472261e-02
8.231172e-02
7.805498e-02
7.309238e-02
6.929599e-02
6.814075e-02
6.980251e-02
7.312415e-02
7.636079e-02
7.810640e-02
7.778977e-02
7.560464e-02
7.222706e-02
6.865494e-02
6.613357e-02
6.587997e-02
6.845633e-02
7.318331e-02
7.836840e-02
8.250036e-02
8.532885e-02
8.761687e-02
8.982892e-02
9.129237e-02
9.076997e-02
8.771745e-02
8.287298e-02
7.778092e-02
7.392417e-02
7.214174e-02
7.244599e-02
7.413751e-02
7.616817e-02
7.759227e-02
7.784949e-02
7.679410e-02
7.458363e-02
7.156807e-02
6.825695e-02
6.531384e-02
6.340582e-02
6.285505e-02
6.336261e-02
6.415062e-02
6.449676e-02
6.425307e-02
6.396693e-02
6.452590e-02
6.653055e-02
6.975484e-02
7.305606e-02
7.489850e-02
7.425175e-02
7.123327e-02
6.697336e-02
6.289119e-02
6.008910e-02
5.922868e-02
6.061160e-02
6.414137e-02
6.922404e-02
7.477229e-02
7.931484e-02
8.125932e-02
7.948207e-02
7.411349e-02
6.690241e-02
6.063719e-02
5.779280e-02
5.919317e-02
6.359147e-02
6.856795e-02
7.216131e-02
7.394822e-02
7.475412e-02
7.550300e-02
7.642947e-02
7.721004e-02
7.747694e-02
7.700847e-02
7.563352e-02
7.336572e-02
7.082071e-02
6.929440e-02
7.005018e-02
7.325520e-02
7.754156e-02
8.070062e-02
8.097597e-02
7.787624e-02
7.202931e-02
6.463582e-02
5.720079e-02
5.140041e-02
4.861557e-02
4.934408e-02
5.310486e-02
5.884852e-02
6.534611e-02
7.133192e-02
7.562878e-02
7.738715e-02
7.629609e-02
7.267777e-02
6.751610e-02
6.233165e-02
5.871256e-02
5.765013e-02
5.920258e-02
6.274540e-02
6.740443e-02
7.213719e-02
7.556835e-02
7.620939e-02
7.328137e-02
6.747587e-02
6.081647e-02
5.560426e-02
5.327000e-02
5.392375e-02
5.669046e-02
6.036861e-02
6.399213e-02
6.721647e-02
7.052396e-02
7.498288e-02
8.132940e-02
8.884704e-02
9.510826e-02
9.712871e-02
9.321496e-02
8.405418e-02
7.214571e-02
6.009539e-02
4.928581e-02
3.991887e-02
3.195655e-02
2.574603e-02
2.176246e-02
1.997425e-02
1.965923e-02
1.990851e-02
2.033376e-02
2.132918e-02
2.359521e-02
2.722474e-02
3.116241e-02
3.370847e-02
3.379592e-02
3.191735e-02
2.982270e-02
2.923287e-02
3.067739e-02
3.339802e-02
3.626530e-02
3.877519e-02
4.126881e-02
4.435431e-02
4.819026e-02
5.229467e-02
5.602162e-02
5.925298e-02
6.265889e-02
6.727032e-02
7.372556e-02
8.180468e-02
9.055329e-02
9.881931e-02
1.058476e-01
1.116477e-01
1.168889e-01
1.222431e-01
1.276065e-01
1.319665e-01
1.341331e-01
1.336642e-01
1.311929e-01
1.279775e-01
1.250321e-01
1.224005e-01
1.191420e-01
1.141474e-01
1.071210e-01
9.879523e-02
9.018335e-02
8.168047e-02
7.297637e-02
6.382947e-02
5.474602e-02
4.670717e-02
4.026387e-02
3.510742e-02
3.057924e-02
2.641844e-02
2.290371e-02
2.039401e-02
1.882875e-02
1.752169e-02
1.529655e-02
1.106961e-02
4.822324e-03
-1.729218e-03
-5.695795e-03
-4.845659e-03
5.444546e-04
7.395179e-03
1.161457e-02
1.087556e-02
6.363301e-03
2.075427e-03
2.088403e-03
7.875636e-03
1.771255e-02
2.831545e-02
3.702805e-02
4.292014e-02
4.660435e-02
4.952813e-02
5.327692e-02
5.894803e-02
6.665008e-02
7.536387e-02
8.335130e-02
8.901819e-02
9.176095e-02
9.215485e-02
9.126999e-02
8.972765e-02
8.740541e-02
8.398350e-02
7.963431e-02
7.515684e-02
7.154556e-02
6.942528e-02
6.873645e-02
6.884164e-02
6.898288e-02
6.879755e-02
6.854851e-02
6.888813e-02
7.026759e-02
7.239857e-02
7.427341e-02
7.492664e-02
7.444767e-02
7.426809e-02
7.613273e-02
8.043299e-02
8.552744e-02
8.894795e-02
8.946985e-02
8.803578e-02
8.664251e-02
8.631971e-02
8.614114e-02
8.410918e-02
7.900044e-02
7.154976e-02
6.409287e-02
5.904707e-02
5.736919e-02
5.804333e-02
5.885773e-02
5.777868e-02
5.390196e-02
4.750944e-02
3.957428e-02
3.136075e-02
2.434356e-02
2.005837e-02
1.949097e-02
2.232826e-02
2.690217e-02
3.115641e-02
3.395441e-02
3.569045e-02
3.777509e-02
4.145068e-02
4.682929e-02
5.279440e-02
5.773302e-02
6.055201e-02
6.139639e-02
6.170436e-02
6.346859e-02
6.797221e-02
7.483031e-02
8.221164e-02
8.814972e-02
9.178432e-02
9.351785e-02
9.420801e-02
9.430494e-02
9.363583e-02
9.182480e-02
8.888000e-02
8.555927e-02
8.333781e-02
8.383195e-02
8.774244e-02
9.397606e-02
9.986785e-02
1.026635e-01
1.012189e-01
9.657749e-02
9.107693e-02
8.682964e-02
8.465985e-02
8.395170e-02
8.320971e-02
8.091456e-02
7.629040e-02
6.967471e-02
6.235598e-02
5.601097e-02
5.202526e-02
5.094270e-02
5.222304e-02
5.444413e-02
5.591786e-02
5.544707e-02
5.287974e-02
4.922922e-02
4.624945e-02
4.551472e-02
4.741005e-02
5.077064e-02
5.362058e-02
5.451249e-02
5.333454e-02
5.094100e-02
4.811415e-02
4.499333e-02
4.152381e-02
3.825151e-02
3.636204e-02
3.680816e-02
3.942455e-02
4.280649e-02
4.493898e-02
4.418031e-02
4.017035e-02
3.413237e-02
2.820073e-02
2.412396e-02
2.233623e-02
2.214129e-02
2.275171e-02
2.421678e-02
2.752824e-02
3.393824e-02
4.400837e-02
5.701580e-02
7.116228e-02
8.452180e-02
9.607354e-02
1.060364e-01
1.152965e-01
1.245696e-01
1.341518e-01
1.442677e-01
1.551717e-01
1.665687e-01
1.770736e-01
1.845988e-01
1.874929e-01
1.854089e-01
1.792590e-01
1.705373e-01
1.606540e-01
1.505891e-01
1.408128e-01
1.313487e-01
1.219056e-01
1.120140e-01
1.011818e-01
8.923153e-02
7.680098e-02
6.550485e-02
5.726893e-02
5.315819e-02
5.266269e-02
5.406486e-02
5.552283e-02
5.584929e-02
5.437159e-02
5.038968e-02
4.325015e-02
3.320755e-02
2.211371e-02
1.300087e-02
8.721508e-03
1.070571e-02
1.872820e-02
3.159628e-02
4.786812e-02
6.590784e-02
8.357214e-02
9.844679e-02
1.089262e-01
1.151970e-01
1.190049e-01
1.223533e-01
1.263472e-01
1.309690e-01
1.354595e-01
1.386534e-01
1.392181e-01
1.362294e-01
1.300799e-01
1.228635e-01
1.174656e-01
1.158253e-01
1.177766e-01
1.213996e-01
1.244988e-01
1.260070e-01
1.263434e-01
1.266968e-01
1.280021e-01
1.304487e-01
1.337109e-01
1.373943e-01
1.411141e-01
1.442116e-01
1.456575e-01
1.445203e-01
1.406399e-01
1.347791e-01
1.280525e-01
1.212292e-01
1.145679e-01
1.081614e-01
1.021749e-01
9.655738e-02
9.060960e-02
8.314789e-02
7.328941e-02
6.106239e-02
4.727575e-02
3.291718e-02
1.871143e-02
5.212709e-03
-6.714872e-03
-1.565158e-02
-2.014390e-02
-1.967805e-02
-1.509856e-02
-7.952247e-03
5.897423e-04
1.020238e-02
2.101182e-02
3.287977e-02
4.499568e-02
5.609558e-02
6.521849e-02
7.243706e-02
7.888030e-02
8.593759e-02
9.428499e-02
1.035520e-01
1.129018e-01
1.219614e-01
1.311473e-01
1.410312e-01
1.514369e-01
1.611945e-01
1.686825e-01
1.725557e-01
1.721231e-01
1.673117e-01
1.584892e-01
1.464198e-01
1.323397e-01
1.178751e-01
1.046198e-01
9.356121e-02
8.480824e-02
7.791693e-02
7.255909e-02
6.888205e-02
6.723413e-02
6.766899e-02
6.983527e-02
7.327801e-02
7.766443e-02
8.263153e-02
8.745942e-02
9.095776e-02
9.179690e-02
8.927254e-02
8.409993e-02
7.847247e-02
7.500157e-02
7.523232e-02
7.894992e-02
8.475280e-02
9.123762e-02
9.776825e-02
1.043389e-01
1.108798e-01
1.167797e-01
1.211012e-01
1.232760e-01
1.236098e-01
1.230569e-01
1.223791e-01
1.214350e-01
1.192277e-01
1.145559e-01
1.066778e-01
9.573949e-02
8.303931e-02
7.093103e-02
6.200474e-02
5.780085e-02
5.801623e-02
6.084695e-02
6.404893e-02
6.583357e-02
6.526869e-02
6.242592e-02
5.836272e-02
5.466629e-02
5.252408e-02
5.196498e-02
5.203840e-02
5.183907e-02
5.138144e-02
5.150043e-02
5.298469e-02
5.582449e-02
5.915954e-02
6.178808e-02
6.278051e-02
6.191640e-02
5.979744e-02
5.747380e-02
5.570528e-02
5.446621e-02
5.322318e-02
5.174722e-02
5.064479e-02
5.108133e-02
5.399602e-02
5.959174e-02
6.752024e-02
7.735025e-02
8.861851e-02
1.004668e-01
1.116163e-01
1.210780e-01
1.289547e-01
1.363973e-01
1.446499e-01
1.540628e-01
1.639286e-01
1.731571e-01
1.810538e-01
1.874793e-01
1.923626e-01
1.951801e-01
1.949936e-01
1.910673e-01
1.835508e-01
1.736920e-01
1.635047e-01
1.551359e-01
1.500730e-01
1.483168e-01
1.480575e-01
1.464724e-01
1.413363e-01
1.321903e-01
1.202603e-01
1.075781e-01
9.615772e-02
8.747829e-02
8.212757e-02
7.967941e-02
7.903098e-02
7.909240e-02
7.931220e-02
7.960695e-02
7.980593e-02
7.921608e-02
7.685288e-02
7.219137e-02
6.570022e-02
5.870153e-02
5.284815e-02
4.971769e-02
5.056937e-02
5.601778e-02
6.570154e-02
7.835727e-02
9.239335e-02
1.065028e-01
1.198669e-01
1.319745e-01
1.423324e-01
1.503034e-01
1.552649e-01
1.571073e-01
1.566674e-01
1.555820e-01
1.555753e-01
1.577464e-01
1.622782e-01
1.684693e-01
1.749141e-01
1.799483e-01
1.823691e-01
1.819505e-01
1.792491e-01
1.748663e-01
1.689034e-01
1.611381e-01
1.516425e-01
1.410693e-01
1.302587e-01
1.196434e-01
1.092135e-01
9.933386e-02
9.192444e-02
9.100186e-02
1.017856e-01
1.285388e-01
1.723781e-01
2.305380e-01
2.976622e-01
3.682619e-01
4.386998e-01
5.075978e-01
5.749176e-01
6.409218e-01
7.059710e-01
7.709512e-01
8.372992e-01
9.060393e-01
9.764190e-01
1.045267e+00
1.107637e+00
1.158413e+00
1.194121e+00
1.214310e+00
1.221961e+00
1.222506e+00
1.221546e+00
1.222238e+00
1.223825e+00
1.222350e+00
1.213352e+00
1.194925e+00
1.168967e+00
1.139663e+00
1.110641e+00
1.083463e+00
1.058452e+00
1.036294e+00
1.018485e+00
1.006494e+00
1.000950e+00
1.001733e+00
1.008512e+00
1.020840e+00
1.037533e+00
1.056055e+00
1.072833e+00
1.084559e+00
1.089577e+00
1.088399e+00
1.083227e+00
1.077004e+00
1.072383e+00
1.070751e+00
1.071744e+00
1.073817e+00
1.075739e+00
1.077898e+00
1.082281e+00
1.091079e+00
1.105145e+00
1.123555e+00
1.144499e+00
1.166530e+00
1.189116e+00
1.212242e+00
1.235784e+00
1.259404e+00
1.282855e+00
1.305976e+00
1.328161e+00
1.347914e+00
1.363182e+00
1.372250e+00
1.374375e+00
1.369757e+00
1.359191e+00
1.343755e+00
1.324480e+00
1.301959e+00
1.276151e+00
1.246646e+00
1.213246e+00
1.176564e+00
1.138327e+00
1.101112e+00
1.067474e+00
1.038893e+00
1.015305e+00
9.956160e-01
9.787672e-01
9.644144e-01
9.527436e-01
9.438701e-01
9.375738e-01
9.335513e-01
9.316832e-01
9.318633e-01
9.335791e-01
9.357891e-01
9.373345e-01
9.376338e-01
9.371709e-01
9.372681e-01
9.390155e-01
9.420913e-01
9.446106e-01
9.442601e-01
9.396804e-01
9.308977e-01
9.186454e-01
9.033512e-01
8.845941e-01
8.613774e-01
8.331205e-01
8.007738e-01
7.670761e-01
7.353884e-01
7.078455e-01
6.844403e-01
6.638422e-01
6.449914e-01
6.278755e-01
6.130268e-01
6.006478e-01
5.903523e-01
5.816369e-01
5.745233e-01
5.697832e-01
5.685470e-01
5.715756e-01
5.786693e-01
5.885113e-01
5.989942e-01
6.079325e-01
6.138967e-01
6.167372e-01
6.174243e-01
6.171956e-01
6.165998e-01
6.152606e-01
6.125356e-01
6.082663e-01
6.027776e-01
5.963028e-01
5.887405e-01
5.801462e-01
5.713506e-01
5.639474e-01
5.596657e-01
5.596449e-01
5.639104e-01
5.711529e-01
5.790951e-01
5.855956e-01
5.898915e-01
5.929402e-01
5.965247e-01
6.019428e-01
6.093454e-01
6.179647e-01
6.267427e-01
6.349388e-01
6.425417e-01
6.502223e-01
6.586457e-01
6.675806e-01
6.756394e-01
6.809478e-01
6.821643e-01
6.790374e-01
6.722018e-01
6.625716e-01
6.509831e-01
6.383031e-01
6.254795e-01
6.131012e-01
6.009492e-01
5.882458e-01
5.743739e-01
5.592683e-01
5.432676e-01
5.268760e-01
5.107211e-01
4.956036e-01
4.824411e-01
4.718911e-01
4.636475e-01
4.560905e-01
4.470980e-01
4.356011e-01
4.223480e-01
4.090647e-01
3.969449e-01
3.859579e-01
3.753691e-01
3.646490e-01
3.538868e-01
3.436097e-01
3.343941e-01
3.265101e-01
3.196726e-01
3.130682e-01
3.057471e-01
2.971598e-01
2.875092e-01
2.778266e-01
2.698374e-01
2.655307e-01
2.663401e-01
2.723338e-01
2.821345e-01
2.937874e-01
3.059270e-01
3.183410e-01
3.316493e-01
3.466223e-01
3.637532e-01
3.831312e-01
4.043319e-01
4.263033e-01
4.475234e-01
4.664830e-01
4.821178e-01
4.938554e-01
5.014400e-01
5.049171e-01
5.047979e-01
5.020719e-01
4.978846e-01
4.930743e-01
4.879027e-01
4.821564e-01
4.755147e-01
4.678333e-01
4.591250e-01
4.494387e-01
4.389526e-01
4.282408e-01
4.183641e-01
4.105546e-01
4.056299e-01
4.035528e-01
4.035827e-01
4.050785e-01
4.083235e-01
4.144540e-01
4.243472e-01
4.374911e-01
4.520230e-01
4.659834e-01
4.786462e-01
4.907633e-01
5.036323e-01
5.179139e-01
5.331752e-01
5.483668e-01
5.626503e-01
5.758127e-01
5.880307e-01
5.993812e-01
6.095926e-01
6.181317e-01
6.244223e-01
6.280373e-01
6.289028e-01
6.275134e-01
6.248833e-01
6.219531e-01
6.188141e-01
6.146001e-01
6.083144e-01
5.997208e-01
5.892341e-01
5.769467e-01
5.621535e-01
5.443377e-01
5.248028e-01
5.071032e-01
4.954699e-01
4.924121e-01
4.974601e-01
5.079073e-01
5.207117e-01
5.340815e-01
5.479220e-01
5.632335e-01
5.810459e-01
6.016385e-01
6.245736e-01
6.493242e-01
6.756902e-01
7.035598e-01
7.323909e-01
7.609797e-01
7.876275e-01
8.104868e-01
8.279831e-01
8.393056e-01
8.447340e-01
8.454392e-01
8.427383e-01
8.373391e-01
8.292630e-01
8.186355e-01
8.066797e-01
7.958924e-01
7.891035e-01
7.882266e-01
7.937286e-01
8.050496e-01
8.213991e-01
8.422732e-01
8.674701e-01
8.968138e-01
9.299547e-01
9.664558e-01
1.006024e+00
1.048521e+00
1.093562e+00
1.140008e+00
1.185869e+00
1.228857e+00
1.267185e+00
1.300143e+00
1.328224e+00
1.352860e+00
1.375803e+00
1.398360e+00
1.420801e+00
1.442119e+00
1.460143e+00
1.472125e+00
1.475903e+00
1.471118e+00
1.459507e+00
1.443840e+00
1.426298e+00
1.407644e+00
1.387636e+00
1.365998e+00
1.343136e+00
1.320392e+00
1.299825e+00
1.283485e+00
1.272542e+00
1.266968e+00
1.265986e+00
1.268702e+00
1.274325e+00
1.282088e+00
1.291368e+00
1.301962e+00
1.314106e+00
1.328027e+00
1.343376e+00
1.359037e+00
1.373599e+00
1.386196e+00
1.397000e+00
1.406904e+00
1.416620e+00
1.425972e+00
1.433946e+00
1.439320e+00
1.441287e+00
1.439757e+00
1.435363e+00
1.429085e+00
1.421565e+00
1.412708e+00
1.402149e+00
1.390173e+00
1.378028e+00
1.367160e+00
1.358096e+00
1.350146e+00
1.342208e+00
1.333844e+00
1.325652e+00
1.318787e+00
1.314210e+00
1.312165e+00
1.312063e+00
1.312804e+00
1.313393e+00
1.313309e+00
1.312214e+00
1.309395e+00
1.303829e+00
1.295083e+00
1.284130e+00
1.273114e+00
1.264237e+00
1.258879e+00
1.257666e+00
1.261119e+00
1.269953e+00
1.284735e+00
1.305324e+00
1.330569e+00
1.358341e+00
1.385938e+00
1.410993e+00
1.432472e+00
1.450809e+00
1.466828e+00
1.480334e+00
1.489767e+00
1.493242e+00
1.490016e+00
1.481102e+00
1.468622e+00
1.454571e+00
1.439965e+00
1.424808e+00
1.408641e+00
1.391192e+00
1.372791e+00
1.354422e+00
1.337306e+00
1.322140e+00
1.308544e+00
1.295304e+00
1.281455e+00
1.267350e+00
1.254789e+00
1.246010e+00
1.242299e+00
1.243321e+00
1.247599e+00
1.253605e+00
1.260460e+00
1.267766e+00
1.274943e+00
1.280822e+00
1.283916e+00
1.283272e+00
1.279500e+00
1.275139e+00
1.273522e+00
1.276364e+00
1.282030e+00
1.286487e+00
1.286568e+00
1.282760e+00
1.279058e+00
1.280172e+00
1.288522e+00
1.303091e+00
1.320298e+00
1.335804e+00
1.346369e+00
1.351275e+00
1.352777e+00
1.355060e+00
1.362119e+00
1.375879e+00
1.395791e+00
1.419981e+00
1.446788e+00
1.475313e+00
1.504870e+00
1.534410e+00
1.562636e+00
1.588356e+00
1.610532e+00
1.628307e+00
1.641400e+00
1.650460e+00
1.656694e+00
1.660906e+00
1.662780e+00
1.661030e+00
1.654314e+00
1.642273e+00
1.626028e+00
1.607716e+00
1.589351e+00
1.571991e+00
1.555992e+00
1.541913e+00
1.530962e+00
1.524440e+00
1.522799e+00
1.525297e+00
1.530468e+00
1.536880e+00
1.543579e+00
1.550082e+00
1.556138e+00
1.561521e+00
1.565912e+00
1.568803e+00
1.569406e+00
1.566719e+00
1.559936e+00
1.548893e+00
1.533985e+00
1.515568e+00
1.493609e+00
1.468130e+00
1.439899e+00
1.410393e+00
1.380992e+00
1.352329e+00
1.324368e+00
1.296861e+00
1.269640e+00
1.242793e+00
1.216982e+00
1.193654e+00
1.174726e+00
1.161809e+00
1.155600e+00
1.155872e+00
1.161830e+00
1.172370e+00
1.186082e+00
1.201349e+00
1.216836e+00
1.232096e+00
1.247676e+00
1.264488e+00
1.282919e+00
1.302352e+00
1.321317e+00
1.338011e+00
1.350794e+00
1.358511e+00
1.360698e+00
1.357821e+00
1.351455e+00
1.344014e+00
1.337782e+00
1.333761e+00
1.331306e+00
1.328892e+00
1.325426e+00
1.321163e+00
1.317642e+00
1.316728e+00
1.319342e+00
1.324724e+00
1.330726e+00
1.335029e+00
1.336637e+00
1.336798e+00
1.338582e+00
1.345147e+00
1.357781e+00
1.375082e+00
1.393738e+00
1.410186e+00
1.422078e+00
1.428969e+00
1.432101e+00
1.433600e+00
1.435571e+00
1.439503e+00
1.446036e+00
1.455039e+00
1.465927e+00
1.478043e+00
1.490804e+00
1.503519e+00
1.515230e+00
1.524867e+00
1.531629e+00
1.535233e+00
1.535868e+00
1.534019e+00
1.530412e+00
1.526065e+00
1.522101e+00
1.519106e+00
1.516359e+00
1.511662e+00
1.502189e+00
1.486033e+00
1.463462e+00
1.436928e+00
1.409694e+00
1.384065e+00
1.360565e+00
1.338563e+00
1.317517e+00
1.297460e+00
1.278286e+00
1.258852e+00
1.237306e+00
1.212729e+00
1.186563e+00
1.162314e+00
1.143635e+00
1.132274e+00
1.127352e+00
1.126202e+00
1.125977e+00
1.124923e+00
1.122684e+00
1.119784e+00
1.116938e+00
1.114596e+00
1.112731e+00
1.110832e+00
1.108196e+00
1.104407e+00
1.099602e+00
1.094267e+00
1.088756e+00
1.083005e+00
1.076652e+00
1.069347e+00
1.060957e+00
1.051676e+00
1.042084e+00
1.033051e+00
1.025377e+00
1.019348e+00
1.014465e+00
1.009668e+00
1.004021e+00
9.973196e-01
9.900425e-01
9.827691e-01
9.756762e-01
9.684076e-01
9.602028e-01
9.501689e-01
9.376743e-01
9.226783e-01
9.057122e-01
8.875441e-01
8.689158e-01
8.505064e-01
8.328369e-01
8.160634e-01
8.001990e-01
7.860060e-01
7.755917e-01
7.714580e-01
7.744434e-01
7.827633e-01
7.934729e-01
8.049170e-01
8.176030e-01
8.328203e-01
8.506944e-01
8.695380e-01
8.867406e-01
9.001510e-01
9.089136e-01
9.134019e-01
9.145249e-01
9.129691e-01
9.088432e-01
9.018828e-01
8.920124e-01
8.797821e-01
8.662437e-01
8.523482e-01
8.384766e-01
8.246028e-01
8.108864e-01
7.980071e-01
7.868813e-01
7.781065e-01
7.717149e-01
7.674077e-01
7.649518e-01
7.643465e-01
7.656235e-01
7.684165e-01
7.716188e-01
7.735184e-01
7.725324e-01
7.680796e-01
7.608198e-01
7.519391e-01
7.420283e-01
7.305302e-01
7.162510e-01
6.984662e-01
6.776638e-01
6.553762e-01
6.334088e-01
6.132377e-01
5.959993e-01
5.827662e-01
5.745875e-01
5.722862e-01
5.763215e-01
5.866867e-01
6.026953e-01
6.229155e-01
6.454967e-01
6.685756e-01
6.904370e-01
7.096285e-01
7.252431e-01
7.371378e-01
7.457956e-01
7.518832e-01
7.557669e-01
7.572177e-01
7.555265e-01
7.501399e-01
7.414761e-01
7.311650e-01
7.213154e-01
7.133890e-01
7.077018e-01
7.038829e-01
7.016858e-01
7.014523e-01
7.041208e-01
7.109703e-01
7.230551e-01
7.402715e-01
7.605989e-01
7.803587e-01
7.956097e-01
8.037631e-01
8.042948e-01
7.981605e-01
7.865128e-01
7.697993e-01
7.478996e-01
7.210219e-01
6.904608e-01
6.584761e-01
6.273449e-01
5.984137e-01
5.719452e-01
5.477225e-01
5.257877e-01
5.068866e-01
4.925082e-01
4.844171e-01
4.837802e-01
4.904603e-01
5.030880e-01
5.198840e-01
5.395376e-01
5.614603e-01
5.853589e-01
6.106241e-01
6.360663e-01
6.601585e-01
6.815235e-01
6.992429e-01
7.128327e-01
7.220628e-01
7.268605e-01
7.273669e-01
7.239837e-01
7.171911e-01
7.072077e-01
6.938549e-01
6.768110e-01
6.560670e-01
6.323057e-01
6.070379e-01
5.824079e-01
5.606953e-01
5.436721e-01
5.320397e-01
5.252117e-01
5.217094e-01
5.201257e-01
5.200626e-01
5.222949e-01
5.280171e-01
5.377321e-01
5.504765e-01
5.637633e-01
5.743457e-01
5.796518e-01
5.792738e-01
5.754062e-01
5.714628e-01
5.695505e-01
5.687328e-01
5.655275e-01
5.562519e-01
5.394281e-01
5.165242e-01
4.906416e-01
4.644532e-01
4.392288e-01
4.154541e-01
3.938180e-01
3.752860e-01
3.603810e-01
3.487514e-01
3.396655e-01
3.330105e-01
3.298442e-01
3.319325e-01
3.405604e-01
3.555400e-01
3.751999e-01
3.972306e-01
4.194896e-01
4.401558e-01
4.575443e-01
4.701554e-01
4.769377e-01
4.773607e-01
4.712658e-01
4.588435e-01
4.408500e-01
4.187160e-01
3.941433e-01
3.682631e-01
3.410148e-01
3.113762e-01
2.783469e-01
2.419371e-01
2.034522e-01
1.649227e-01
1.282033e-01
9.455388e-02
6.503190e-02
4.109848e-02
2.449985e-02
1.624941e-02
1.561917e-02
2.018986e-02
2.697869e-02
3.364434e-02
3.890883e-02
4.227674e-02
4.366098e-02
4.324358e-02
4.137495e-02
3.818535e-02
3.304170e-02
2.446735e-02
1.081498e-02
-8.873298e-03
-3.453608e-02
-6.526609e-02
-9.947363e-02
-1.348468e-01
-1.683510e-01
-1.965437e-01
-2.162965e-01
-2.257489e-01
-2.249741e-01
-2.157871e-01
-2.006773e-01
-1.816313e-01
-1.597201e-01
-1.354680e-01
-1.092025e-01
-8.094028e-02
-5.033154e-02
-1.719149e-02
1.784404e-02
5.338560e-02
8.797926e-02
1.204249e-01
1.492963e-01
1.725266e-01
1.880675e-01
1.952809e-01
1.956278e-01
1.918553e-01
1.864085e-01
1.803711e-01
1.735232e-01
1.651818e-01
1.551129e-01
1.439899e-01
1.333096e-01
1.249537e-01
1.205940e-01
1.211323e-01
1.263847e-01
1.350967e-01
1.452241e-01
1.544438e-01
1.608993e-01
1.639673e-01
1.645293e-01
1.643231e-01
1.646309e-01
1.652691e-01
1.646545e-01
1.607246e-01
1.518728e-01
1.374659e-01
1.180857e-01
9.559508e-02
7.283181e-02
5.279876e-02
3.758057e-02
2.752366e-02
2.126389e-02
1.675562e-02
1.268232e-02
9.276202e-03
8.057535e-03
1.079532e-02
1.843743e-02
3.064265e-02
4.600065e-02
6.257094e-02
7.848284e-02
9.264545e-02
1.054124e-01
1.185978e-01
1.344764e-01
1.543463e-01
1.777852e-01
2.031013e-01
2.283213e-01
2.517596e-01
2.720856e-01
2.885480e-01
3.015511e-01
3.128682e-01
3.248784e-01
3.392432e-01
3.560545e-01
3.740620e-01
3.916807e-01
4.079294e-01
4.226885e-01
4.364520e-01
4.501269e-01
4.649974e-01
4.824930e-01
5.036037e-01
5.283140e-01
5.555379e-01
5.835850e-01
6.107620e-01
6.357889e-01
6.580462e-01
6.777230e-01
6.956988e-01
7.130304e-01
7.303482e-01
7.476179e-01
7.642163e-01
7.789224e-01
7.899146e-01
7.953590e-01
7.946375e-01
7.892450e-01
7.823217e-01
7.769874e-01
7.748322e-01
7.757436e-01
7.789376e-01
7.840487e-01
7.914500e-01
8.019974e-01
8.167137e-01
8.364028e-01
8.610049e-01
8.890446e-01
9.178338e-01
9.445811e-01
9.677014e-01
9.873124e-01
1.004457e+00
1.019607e+00
1.031655e+00
1.038269e+00
1.037433e+00
1.029088e+00
1.015653e+00
1.000902e+00
9.878665e-01
9.773926e-01
9.684740e-01
9.599080e-01
9.517337e-01
9.453716e-01
9.426428e-01
9.446683e-01
9.514770e-01
9.623644e-01
9.765066e-01
9.933953e-01
1.012893e+00
1.034838e+00
1.058418e+00
1.081911e+00
1.103254e+00
1.121182e+00
1.136019e+00
1.149343e+00
1.162818e+00
1.177292e+00
1.192930e+00
1.209892e+00
1.228400e+00
1.247983e+00
1.267049e+00
1.283787e+00
1.297821e+00
1.310910e+00
1.325861e+00
1.344629e+00
1.367304e+00
1.392571e+00
1.418777e+00
1.444558e+00
1.468902e+00
1.491145e+00
1.511209e+00
1.529945e+00
1.549122e+00
1.570769e+00
1.596088e+00
1.624590e+00
1.653986e+00
1.680947e+00
1.702351e+00
1.716381e+00
1.723054e+00
1.724246e+00
1.723332e+00
1.724303e+00
1.730389e+00
1.742829e+00
1.760647e+00
1.781715e+00
1.804404e+00
1.828589e+00
1.855306e+00
1.885401e+00
1.918309e+00
1.951830e+00
1.983044e+00
2.009669e+00
2.030774e+00
2.046367e+00
2.056439e+00
2.060553e+00
2.058198e+00
2.049249e+00
2.034049e+00
2.013330e+00
1.988265e+00
1.960525e+00
1.932122e+00
1.904967e+00
1.880356e+00
1.858788e+00
1.840405e+00
1.825804e+00
1.816454e+00
1.814188e+00
1.820050e+00
1.833338e+00
1.851589e+00
1.871516e+00
1.890252e+00
1.906028e+00
1.917922e+00
1.925060e+00
1.926081e+00
1.919295e+00
1.903354e+00
1.877941e+00
1.844167e+00
1.804506e+00
1.762123e+00
1.719813e+00
1.679122e+00
1.640355e+00
1.603588e+00
1.569881e+00
1.541468e+00
1.520545e+00
1.507706e+00
1.501539e+00
1.499776e+00
1.500886e+00
1.504677e+00
1.511577e+00
1.521567e+00
1.533892e+00
1.547632e+00
1.562243e+00
1.577218e+00
1.591088e+00
1.600953e+00
1.603434e+00
1.596556e+00
1.580970e+00
1.559360e+00
1.534496e+00
1.507680e+00
1.478895e+00
1.448318e+00
1.417618e+00
1.389843e+00
1.368073e+00
1.353969e+00
1.347144e+00
1.345640e+00
1.347199e+00
1.350650e+00
1.356640e+00
1.367225e+00
1.384460e+00
1.408861e+00
1.438722e+00
1.470688e+00
1.501216e+00
1.527889e+00
1.549733e+00
1.566651e+00
1.578837e+00
1.586725e+00
1.591220e+00
1.593642e+00
1.595197e+00
1.596333e+00
1.596554e+00
1.594902e+00
1.590816e+00
1.584882e+00
1.579041e+00
1.575912e+00
1.577413e+00
1.583665e+00
1.593186e+00
1.604319e+00
1.616696e+00
1.631533e+00
1.650641e+00
1.675159e+00
1.705196e+00
1.740436e+00
1.780738e+00
1.825883e+00
1.874749e+00
1.924909e+00
1.973225e+00
2.017007e+00
2.054899e+00
2.086902e+00
2.113558e+00
2.134930e+00
2.150188e+00
2.158087e+00
2.157739e+00
2.148874e+00
2.131647e+00
2.106651e+00
2.075425e+00
2.040862e+00
2.006804e+00
1.976897e+00
1.953489e+00
1.937274e+00
1.927726e+00
1.923827e+00
1.924709e+00
1.930039e+00
1.939932e+00
1.954364e+00
1.972572e+00
1.993002e+00
2.013803e+00
2.033365e+00
2.050613e+00
2.065163e+00
2.077375e+00
2.088138e+00
2.098449e+00
2.109084e+00
2.120468e+00
2.132465e+00
2.144037e+00
2.153242e+00
2.158009e+00
2.157323e+00
2.151981e+00
2.144310e+00
2.137026e+00
2.131824e+00
2.128334e+00
2.123901e+00
2.114436e+00
2.096276e+00
2.068296e+00
2.033002e+00
1.995644e+00
1.961755e+00
1.934744e+00
1.914965e+00
1.900399e+00
1.888077e+00
1.875388e+00
1.860974e+00
1.845048e+00
1.828962e+00
1.814242e+00
1.801677e+00
1.790859e+00
1.780141e+00
1.766956e+00
1.748590e+00
1.723322e+00
1.691389e+00
1.655235e+00
1.618777e+00
1.585980e+00
1.559481e+00
1.539954e+00
1.526355e+00
1.516622e+00
1.508458e+00
1.500141e+00
1.491212e+00
1.482575e+00
1.475788e+00
1.472030e+00
1.471467e+00
1.473327e+00
1.476464e+00
1.479923e+00
1.483057e+00
1.485192e+00
1.485356e+00
1.482647e+00
1.477122e+00
1.470393e+00
1.465155e+00
1.463736e+00
1.466598e+00
1.471819e+00
1.476085e+00
1.476636e+00
1.472810e+00
1.466017e+00
1.458300e+00
1.450857e+00
1.443569e+00
1.435448e+00
1.425408e+00
1.413060e+00
1.399250e+00
1.385919e+00
1.375110e+00
1.367656e+00
1.362506e+00
1.357240e+00
1.349450e+00
1.337988e+00
1.323204e+00
1.306165e+00
1.287611e+00
1.267419e+00
1.244754e+00
1.218626e+00
1.188470e+00
1.154542e+00
1.117992e+00
1.080532e+00
1.043787e+00
1.008742e+00
9.757272e-01
9.448219e-01
9.162108e-01
8.902294e-01
8.672652e-01
8.477531e-01
8.322225e-01
8.211051e-01
8.142015e-01
8.102222e-01
8.069683e-01
8.021568e-01
7.942754e-01
7.829072e-01
7.685036e-01
7.519062e-01
7.339118e-01
7.150772e-01
6.957774e-01
6.762904e-01
6.567553e-01
6.371957e-01
6.178505e-01
5.995736e-01
5.837247e-01
5.714136e-01
5.628126e-01
5.572830e-01
5.540141e-01
5.522157e-01
5.506929e-01
5.476811e-01
5.415327e-01
5.317209e-01
5.192917e-01
5.065408e-01
4.962498e-01
4.908459e-01
4.917768e-01
4.993127e-01
5.127149e-01
5.304354e-01
5.501282e-01
5.687434e-01
5.832755e-01
5.921698e-01
5.963490e-01
5.986196e-01
6.014014e-01
6.042782e-01
6.033213e-01
5.929690e-01
5.693235e-01
5.326200e-01
4.872566e-01
4.395528e-01
3.948271e-01
3.554963e-01
3.210045e-01
2.893165e-01
2.589172e-01
2.300646e-01
2.046325e-01
1.848794e-01
1.721304e-01
1.662213e-01
1.658157e-01
1.690919e-01
1.743474e-01
1.803882e-01
1.865788e-01
1.924589e-01
1.972305e-01
1.996610e-01
1.985869e-01
1.937284e-01
1.862935e-01
1.787923e-01
1.738377e-01
1.726040e-01
1.741911e-01
1.765250e-01
1.781029e-01
1.791769e-01
1.815145e-01
1.870931e-01
1.967854e-01
2.098690e-01
2.245528e-01
2.391151e-01
2.528437e-01
2.661166e-01
2.797059e-01
2.940236e-01
3.089113e-01
3.239826e-01
3.391205e-01
3.547123e-01
3.714110e-01
3.895108e-01
4.083254e-01
4.260805e-01
4.405815e-01
4.503640e-01
4.556112e-01
4.581816e-01
4.605748e-01
4.643883e-01
4.693554e-01
4.737810e-01
4.760072e-01
4.755896e-01
4.732755e-01
4.700933e-01
4.664514e-01
4.617878e-01
4.548026e-01
4.440955e-01
4.289757e-01
4.101331e-01
3.897709e-01
3.709130e-01
3.561138e-01
3.464087e-01
3.413058e-01
3.397555e-01
3.412445e-01
3.462335e-01
3.558718e-01
3.714099e-01
3.936363e-01
4.223953e-01
4.563099e-01
4.930086e-01
5.298859e-01
5.649129e-01
5.970019e-01
6.259379e-01
6.521462e-01
6.763901e-01
6.993743e-01
7.213481e-01
7.419391e-01
7.603589e-01
7.757700e-01
7.874401e-01
7.946524e-01
7.967335e-01
7.934430e-01
7.855463e-01
7.750935e-01
7.649609e-01
7.577016e-01
7.544565e-01
7.548231e-01
7.578171e-01
7.630237e-01
7.708260e-01
7.815241e-01
7.943288e-01
8.073614e-01
8.187694e-01
8.279891e-01
8.360989e-01
8.450561e-01
8.564669e-01
8.706643e-01
8.864824e-01
9.017542e-01
9.142948e-01
9.228619e-01
9.275970e-01
9.298601e-01
9.317126e-01
9.352603e-01
9.419285e-01
9.518448e-01
9.636549e-01
9.749617e-01
9.831978e-01
9.864606e-01
9.839140e-01
9.756800e-01
9.623934e-01
9.446599e-01
9.226922e-01
8.963987e-01
8.659503e-01
8.323710e-01
7.974951e-01
7.631639e-01
7.304417e-01
6.997453e-01
6.716772e-01
6.474085e-01
6.281076e-01
6.142435e-01
6.056982e-01
6.024135e-01
6.045532e-01
6.118301e-01
6.228021e-01
6.351501e-01
6.468792e-01
6.572373e-01
6.663944e-01
6.743617e-01
6.804370e-01
6.836886e-01
6.837909e-01
6.813416e-01
6.775376e-01
6.736239e-01
6.704120e-01
6.679744e-01
6.657048e-01
6.628242e-01
6.589551e-01
6.542455e-01
6.489823e-01
6.431235e-01
6.362245e-01
6.279278e-01
6.187047e-01
6.101708e-01
6.044861e-01
6.031425e-01
6.060178e-01
6.113331e-01
6.164753e-01
6.192110e-01
6.187342e-01
6.160802e-01
6.135951e-01
6.135115e-01
6.163020e-01
6.199200e-01
6.206673e-01
6.153290e-01
6.032617e-01
5.870899e-01
5.715708e-01
5.613826e-01
5.592676e-01
5.656292e-01
5.794941e-01
5.996963e-01
6.252683e-01
6.550305e-01
6.871135e-01
7.191506e-01
7.492648e-01
7.770842e-01
8.037223e-01
8.305552e-01
8.578098e-01
8.840857e-01
9.070225e-01
9.244365e-01
9.351105e-01
9.389429e-01
9.367585e-01
9.301382e-01
9.212622e-01
9.125988e-01
9.064228e-01
9.042658e-01
9.064541e-01
9.119658e-01
9.187871e-01
9.246831e-01
9.280236e-01
9.283000e-01
9.262663e-01
9.238302e-01
9.236365e-01
9.281914e-01
9.387898e-01
9.549136e-01
9.745296e-01
9.950894e-01
1.014683e+00
1.032851e+00
1.050736e+00
1.070441e+00
1.093820e+00
1.121205e+00
1.150698e+00
1.178466e+00
1.200075e+00
1.212269e+00
1.214211e+00
1.207579e+00
1.195658e+00
1.182040e+00
1.169517e+00
1.159626e+00
1.152922e+00
1.149536e+00
1.149498e+00
1.152754e+00
1.159080e+00
1.168069e+00
1.179241e+00
1.192226e+00
1.206882e+00
1.223188e+00
1.240811e+00
1.258479e+00
1.273721e+00
1.283424e+00
1.285005e+00
1.277361e+00
1.261023e+00
1.237555e+00
1.208799e+00
1.176620e+00
1.143223e+00
1.111399e+00
1.084105e+00
1.063529e+00
1.050441e+00
1.044470e+00
1.045258e+00
1.053612e+00
1.071622e+00
1.101483e+00
1.143825e+00
1.196746e+00
1.256238e+00
1.317760e+00
1.377925e+00
1.435311e+00
1.490088e+00
1.542863e+00
1.593475e+00
1.640381e+00
1.680956e+00
1.712569e+00
1.733916e+00
1.745849e+00
1.751012e+00
1.752353e+00
1.751659e+00
1.749260e+00
1.744831e+00
1.738354e+00
1.730609e+00
1.723158e+00
1.717948e+00
1.716616e+00
1.719728e+00
1.726387e+00
1.734619e+00
1.742438e+00
1.748958e+00
1.754763e+00
1.761291e+00
1.769677e+00
1.779911e+00
1.790766e+00
1.800393e+00
1.807060e+00
1.809627e+00
1.807714e+00
1.801806e+00
1.793417e+00
1.785001e+00
1.779313e+00
1.778454e+00
1.783091e+00
1.792083e+00
1.802619e+00
1.811038e+00
1.814162e+00
1.810486e+00
1.800572e+00
1.786357e+00
1.769749e+00
1.751428e+00
1.730785e+00
1.706954e+00
1.679922e+00
1.650902e+00
1.621919e+00
1.594947e+00
1.571008e+00
1.549761e+00
1.530006e+00
1.510763e+00
1.492048e+00
1.474734e+00
1.459731e+00
1.447334e+00
1.437181e+00
1.428459e+00
1.419904e+00
1.409901e+00
1.397148e+00
1.381394e+00
1.363325e+00
1.343709e+00
1.322737e+00
1.300085e+00
1.275291e+00
1.248003e+00
1.218068e+00
1.185685e+00
1.151587e+00
1.116951e+00
1.082946e+00
1.050407e+00
1.019967e+00
9.923376e-01
9.680899e-01
9.470136e-01
9.278730e-01
9.091988e-01
8.906233e-01
8.735252e-01
8.602996e-01
8.527450e-01
8.506545e-01
8.513921e-01
8.505600e-01
8.434870e-01
8.271161e-01
8.014826e-01
7.696713e-01
7.359038e-01
7.029895e-01
6.711196e-01
6.388970e-01
6.055111e-01
5.719800e-01
5.404064e-01
5.121778e-01
4.869047e-01
4.629353e-01
4.388363e-01
4.147191e-01
3.927066e-01
3.763872e-01
3.695094e-01
3.745182e-01
3.916240e-01
4.187686e-01
4.524851e-01
4.893597e-01
5.274136e-01
5.664805e-01
6.071559e-01
6.489985e-01
6.894226e-01
7.242624e-01
7.495924e-01
7.633097e-01
7.652856e-01
7.562952e-01
7.370353e-01
7.082036e-01
6.712766e-01
6.288320e-01
5.838808e-01
5.388579e-01
4.952688e-01
4.542207e-01
4.171029e-01
3.854934e-01
3.601943e-01
3.403517e-01
3.236992e-01
3.079143e-01
2.919969e-01
2.765656e-01
2.629640e-01
2.520693e-01
2.436947e-01
2.367570e-01
2.298922e-01
2.221431e-01
2.132931e-01
2.035355e-01
1.927739e-01
1.803672e-01
1.657514e-01
1.493765e-01
1.329716e-01
1.188236e-01
1.087220e-01
1.034527e-01
1.030667e-01
1.073611e-01
1.159396e-01
1.279467e-01
1.420831e-01
1.571154e-01
1.724348e-01
1.882269e-01
2.052567e-01
2.244603e-01
2.464297e-01
2.708439e-01
2.960913e-01
3.195043e-01
3.383406e-01
3.509544e-01
3.573516e-01
3.589170e-01
3.577340e-01
3.558316e-01
3.544040e-01
3.532722e-01
3.511037e-01
3.464252e-01
3.386653e-01
3.283078e-01
3.160246e-01
3.016866e-01
2.843252e-01
2.631544e-01
2.387025e-01
2.130382e-01
1.889429e-01
1.687366e-01
1.535782e-01
1.435172e-01
1.379983e-01
1.363889e-01
1.383213e-01
1.438887e-01
1.537246e-01
1.687729e-01
1.895996e-01
2.156711e-01
2.453197e-01
2.764150e-01
3.070108e-01
3.356009e-01
3.613061e-01
3.841156e-01
4.047619e-01
4.240135e-01
4.418497e-01
4.571738e-01
4.683423e-01
4.743276e-01
4.758937e-01
4.758623e-01
4.780121e-01
4.853409e-01
4.990328e-01
5.187360e-01
5.435616e-01
5.727891e-01
6.058456e-01
6.419896e-01
6.802822e-01
7.197340e-01
7.590470e-01
7.959974e-01
8.274065e-01
8.503329e-01
8.636676e-01
8.685084e-01
8.667756e-01
8.593851e-01
8.457679e-01
8.251037e-01
7.979307e-01
7.665766e-01
7.341845e-01
7.034794e-01
6.763166e-01
6.538451e-01
6.365386e-01
6.240033e-01
6.151323e-01
6.088063e-01
6.045756e-01
6.027022e-01
6.035419e-01
6.067358e-01
6.108162e-01
6.136984e-01
6.139321e-01
6.117416e-01
6.087766e-01
6.065883e-01
6.051058e-01
6.024683e-01
5.963662e-01
5.857578e-01
5.716664e-01
5.566768e-01
5.436851e-01
5.346835e-01
5.300926e-01
5.287654e-01
5.285060e-01
5.269286e-01
5.225668e-01
5.159047e-01
5.095272e-01
5.067347e-01
5.092393e-01
5.158369e-01
5.234989e-01
5.301176e-01
5.363807e-01
5.449959e-01
5.580777e-01
5.751764e-01
5.935069e-01
6.096911e-01
6.212940e-01
6.273471e-01
6.282602e-01
6.255097e-01
6.208896e-01
6.153383e-01
6.081894e-01
5.977560e-01
5.830453e-01
5.653311e-01
5.483639e-01
5.368847e-01
5.341087e-01
5.396664e-01
5.495287e-01
5.581517e-01
5.614103e-01
5.584513e-01
5.515273e-01
5.441558e-01
5.388606e-01
5.359474e-01
5.339182e-01
5.307975e-01
5.251670e-01
5.164887e-01
5.052226e-01
4.931786e-01
4.837156e-01
4.809692e-01
4.879206e-01
5.043477e-01
5.263002e-01
5.478867e-01
5.643545e-01
5.742424e-01
5.790311e-01
5.807898e-01
5.799080e-01
5.746178e-01
5.622879e-01
5.412177e-01
5.117027e-01
4.758809e-01
4.366827e-01
3.967320e-01
3.579288e-01
3.217112e-01
2.894217e-01
2.623247e-01
2.413291e-01
2.266924e-01
2.178424e-01
2.132970e-01
2.107329e-01
2.073832e-01
2.008046e-01
1.896677e-01
1.740491e-01
1.550348e-01
1.339350e-01
1.115716e-01
8.789361e-02
6.199469e-02
3.258268e-02
-1.169007e-03
-3.871860e-02
-7.774464e-02
-1.147626e-01
-1.467846e-01
-1.730140e-01
-1.950864e-01
-2.153898e-01
-2.347840e-01
-2.517729e-01
-2.639626e-01
-2.705230e-01
-2.735081e-01
-2.770789e-01
-2.854431e-01
-3.009259e-01
-3.230846e-01
-3.491449e-01
-3.755879e-01
-4.001643e-01
-4.231310e-01
-4.467367e-01
-4.731676e-01
-5.024698e-01
-5.321194e-01
-5.585906e-01
-5.796080e-01
-5.952972e-01
-6.075419e-01
-6.183566e-01
-6.286045e-01
-6.376869e-01
-6.439251e-01
-6.452312e-01
-6.400307e-01
-6.282760e-01
-6.117839e-01
-5.932571e-01
-5.746127e-01
-5.561568e-01
-5.373407e-01
-5.181804e-01
-4.999049e-01
-4.844191e-01
-4.732924e-01
-4.671045e-01
-4.653844e-01
-4.669405e-01
-4.703924e-01
-4.747865e-01
-4.800032e-01
-4.865477e-01
-4.947312e-01
-5.038963e-01
-5.124064e-01
-5.184575e-01
-5.210918e-01
-5.206981e-01
-5.186482e-01
-5.162432e-01
-5.136634e-01
-5.097938e-01
-5.032007e-01
-4.935052e-01
-4.819719e-01
-4.707441e-01
-4.612816e-01
-4.532844e-01
-4.450525e-01
-4.349807e-01
-4.229047e-01
-4.102632e-01
-3.991585e-01
-3.911791e-01
-3.867894e-01
-3.855692e-01
-3.869803e-01
-3.909097e-01
-3.974652e-01
-4.064220e-01
-4.171733e-01
-4.292242e-01
-4.423630e-01
-4.560870e-01
-4.689993e-01
-4.790885e-01
-4.848602e-01
-4.863902e-01
-4.854426e-01
-4.846021e-01
-4.860283e-01
-4.904630e-01
-4.968030e-01
-5.023900e-01
-5.041353e-01
-5.001808e-01
-4.910258e-01
-4.790316e-01
-4.666133e-01
-4.548646e-01
-4.438644e-01
-4.339037e-01
-4.258712e-01
-4.203100e-01
-4.164444e-01
-4.124590e-01
-4.067741e-01
-3.990829e-01
-3.904256e-01
-3.825264e-01
-3.769362e-01
-3.743880e-01
-3.746808e-01
-3.771919e-01
-3.815416e-01
-3.876365e-01
-3.950130e-01
-4.023834e-01
-4.081239e-01
-4.112551e-01
-4.118623e-01
-4.106209e-01
-4.080810e-01
-4.044713e-01
-4.000737e-01
-3.955550e-01
-3.916566e-01
-3.883991e-01
-3.847022e-01
-3.790587e-01
-3.707834e-01
-3.607050e-01
-3.507964e-01
-3.432623e-01
-3.397730e-01
-3.409880e-01
-3.462897e-01
-3.539342e-01
-3.618290e-01
-3.686414e-01
-3.745383e-01
-3.809865e-01
-3.896194e-01
-4.009077e-01
-4.136637e-01
-4.257869e-01
-4.356181e-01
-4.428707e-01
-4.486597e-01
-4.548269e-01
-4.628958e-01
-4.730445e-01
-4.837982e-01
-4.928815e-01
-4.985903e-01
-5.004644e-01
-4.988150e-01
-4.938101e-01
-4.850946e-01
-4.722687e-01
-4.556709e-01
-4.365530e-01
-4.162652e-01
-3.951325e-01
-3.722288e-01
-3.465053e-01
-3.183369e-01
-2.900622e-01
-2.650806e-01
-2.463301e-01
-2.351601e-01
-2.309681e-01
-2.315226e-01
-2.338897e-01
-2.357368e-01
-2.363504e-01
-2.365486e-01
-2.373680e-01
-2.385745e-01
-2.383977e-01
-2.347568e-01
-2.267889e-01
-2.153461e-01
-2.023022e-01
-1.895206e-01
-1.782216e-01
-1.688752e-01
-1.615161e-01
-1.563831e-01
-1.545444e-01
-1.579655e-01
-1.688108e-01
-1.883822e-01
-2.163229e-01
-2.504545e-01
-2.872856e-01
-3.230105e-01
-3.545936e-01
-3.803941e-01
-4.000048e-01
-4.134974e-01
-4.206893e-01
-4.210254e-01
-4.141288e-01
-4.004996e-01
-3.818366e-01
-3.608642e-01
-3.407634e-01
-3.242978e-01
-3.129404e-01
-3.065879e-01
-3.041593e-01
-3.045800e-01
-3.072571e-01
-3.116828e-01
-3.167844e-01
-3.209985e-01
-3.233108e-01
-3.243441e-01
-3.263018e-01
-3.315468e-01
-3.408706e-01
-3.528213e-01
-3.645715e-01
-3.735900e-01
-3.788896e-01
-3.811036e-01
-3.816142e-01
-3.815667e-01
-3.814513e-01
-3.813400e-01
-3.814541e-01
-3.826537e-01
-3.865427e-01
-3.950401e-01
-4.095412e-01
-4.301403e-01
-4.554909e-01
-4.834948e-01
-5.123697e-01
-5.413423e-01
-5.705195e-01
-6.001267e-01
-6.297197e-01
-6.578808e-01
-6.825409e-01
-7.018164e-01
-7.150719e-01
-7.235946e-01
-7.301618e-01
-7.374921e-01
-7.466583e-01
-7.567322e-01
-7.658885e-01
-7.730314e-01
-7.787620e-01
-7.851341e-01
-7.944975e-01
-8.082319e-01
-8.260986e-01
-8.464271e-01
-8.668197e-01
-8.848502e-01
-8.984507e-01
-9.061400e-01
-9.074398e-01
-9.033860e-01
-8.964434e-01
-8.893641e-01
-8.835187e-01
-8.778844e-01
-8.695245e-01
-8.553431e-01
-8.339663e-01
-8.065452e-01
-7.761638e-01
-7.465216e-01
-7.208023e-01
-7.011757e-01
-6.888418e-01
-6.842709e-01
-6.872992e-01
-6.969808e-01
-7.114903e-01
-7.285588e-01
-7.464934e-01
-7.650244e-01
-7.850651e-01
-8.074405e-01
-8.317313e-01
-8.562732e-01
-8.791966e-01
-8.994680e-01
-9.170464e-01
-9.321304e-01
-9.441871e-01
-9.516226e-01
-9.525536e-01
-9.462729e-01
-9.342390e-01
-9.197065e-01
-9.063433e-01
-8.969323e-01
-8.927562e-01
-8.935330e-01
-8.977573e-01
-9.034400e-01
-9.089145e-01
-9.132138e-01
-9.160249e-01
-9.176334e-01
-9.188565e-01
-9.204671e-01
-9.220914e-01
-9.215454e-01
-9.155453e-01
-9.014486e-01
-8.786329e-01
-8.485205e-01
-8.135126e-01
-7.757853e-01
-7.365904e-01
-6.961752e-01
-6.542848e-01
-6.111700e-01
-5.686271e-01
-5.301802e-01
-4.998642e-01
-4.802521e-01
-4.712577e-01
-4.707289e-01
-4.762574e-01
-4.866004e-01
-5.016461e-01
-5.212665e-01
-5.442489e-01
-5.681915e-01
-5.902954e-01
-6.083383e-01
-6.212341e-01
-6.290282e-01
-6.324251e-01
-6.320943e-01
-6.281725e-01
-6.203255e-01
-6.083646e-01
-5.930314e-01
-5.763694e-01
-5.611601e-01
-5.494726e-01
-5.413292e-01
-5.347847e-01
-5.275988e-01
-5.191394e-01
-5.109321e-01
-5.055755e-01
-5.050430e-01
-5.095600e-01
-5.175831e-01
-5.266859e-01
-5.347788e-01
-5.410411e-01
-5.461065e-01
-5.513407e-01
-5.575154e-01
-5.637712e-01
-5.678771e-01
-5.677981e-01
-5.632362e-01
-5.557484e-01
-5.474824e-01
-5.397514e-01
-5.323980e-01
-5.239665e-01
-5.123299e-01
-4.955885e-01
-4.731073e-01
-4.463069e-01
-4.186572e-01
-3.946130e-01
-3.778865e-01
-3.699919e-01
-3.699667e-01
-3.754883e-01
-3.846339e-01
-3.969974e-01
-4.133752e-01
-4.344395e-01
-4.596555e-01
-4.873725e-01
-5.158295e-01
-5.439130e-01
-5.708002e-01
-5.948558e-01
-6.131064e-01
-6.222497e-01
-6.206537e-01
-6.096310e-01
-5.927553e-01
-5.737567e-01
-5.547833e-01
-5.362656e-01
-5.179663e-01
-4.998920e-01
-4.823636e-01
-4.656872e-01
-4.501677e-01
-4.364998e-01
-4.258758e-01
-4.194502e-01
-4.177295e-01
-4.206849e-01
-4.285168e-01
-4.421031e-01
-4.623879e-01
-4.892062e-01
-5.208825e-01
-5.552460e-01
-5.911341e-01
-6.288478e-01
-6.690668e-01
-7.112799e-01
-7.533045e-01
-7.924374e-01
-8.271729e-01
-8.578644e-01
-8.858042e-01
-9.117797e-01
-9.354639e-01
-9.558360e-01
-9.718602e-01
-9.829922e-01
-9.897122e-01
-9.939966e-01
-9.990364e-01
-1.007878e+00
-1.021801e+00
-1.039713e+00
-1.058939e+00
-1.076747e+00
-1.091637e+00
-1.103874e+00
-1.115130e+00
-1.127506e+00
-1.142424e+00
-1.159759e+00
-1.177407e+00
-1.191427e+00
-1.196778e+00
-1.188435e+00
-1.162563e+00
-1.117612e+00
-1.055279e+00
-9.809484e-01
-9.028236e-01
-8.292691e-01
-7.654835e-01
-7.118775e-01
-6.656011e-01
-6.240137e-01
-5.873206e-01
-5.587248e-01
-5.427306e-01
-5.432005e-01
-5.620109e-01
-5.983284e-01
-6.486547e-01
-7.080109e-01
-7.718630e-01
-8.373234e-01
-9.024219e-01
-9.640406e-01
-1.016616e+00
-1.053169e+00
-1.068092e+00
-1.059639e+00
-1.030495e+00
-9.862907e-01
-9.332109e-01
-8.761694e-01
-8.183306e-01
-7.615546e-01
-7.069241e-01
-6.551294e-01
-6.069944e-01
-5.640820e-01
-5.289019e-01
-5.044804e-01
-4.935001e-01
-4.973501e-01
-5.153884e-01
-5.447104e-01
-5.806543e-01
-6.179290e-01
-6.517174e-01
-6.780452e-01
-6.935063e-01
-6.951549e-01
-6.810156e-01
-6.507675e-01
-6.058295e-01
-5.485190e-01
-4.807385e-01
-4.031635e-01
-3.156530e-01
-2.186993e-01
-1.149024e-01
-9.337768e-03
9.153419e-02
1.815828e-01
2.560860e-01
3.117869e-01
3.466493e-01
3.599938e-01
3.527535e-01
3.271572e-01
2.857157e-01
2.301764e-01
1.612999e-01
7.976546e-02
-1.233655e-02
-1.104651e-01
-2.078668e-01
-2.971179e-01
-3.720806e-01
-4.289971e-01
-4.661241e-01
-4.826559e-01
-4.782756e-01
-4.537140e-01
-4.113774e-01
-3.551031e-01
-2.891832e-01
-2.174689e-01
-1.431181e-01
-6.897573e-02
1.876936e-03
6.597467e-02
1.199025e-01
1.609581e-01
1.875807e-01
1.993781e-01
1.969361e-01
1.817141e-01
1.560414e-01
1.228281e-01
8.481901e-02
4.397496e-02
1.698422e-03
-4.036676e-02
-8.004297e-02
-1.152868e-01
-1.449778e-01
-1.688489e-01
-1.867342e-01
-1.980914e-01
-2.022521e-01
-1.990028e-01
-1.889002e-01
-1.731015e-01
-1.529763e-01
-1.299451e-01
-1.056142e-01
-8.177669e-02
-5.999606e-02
-4.117372e-02
-2.567540e-02
-1.395018e-02
-7.020159e-03
-6.383083e-03
-1.337740e-02
-2.838464e-02
-5.031288e-02
-7.671592e-02
-1.046259e-01
-1.316993e-01
-1.569249e-01
-1.804156e-01
-2.025621e-01
-2.232565e-01
-2.416174e-01
-2.562154e-01
-2.656115e-01
-2.689586e-01
-2.663638e-01
-2.588110e-01
-2.477406e-01
-2.346090e-01
-2.206712e-01
-2.069664e-01
-1.943650e-01
-1.836814e-01
-1.759631e-01
-1.727334e-01
-1.755795e-01
-1.849945e-01
-1.995065e-01
-2.162672e-01
-2.329655e-01
-2.495644e-01
-2.683116e-01
-2.918190e-01
-3.206993e-01
-3.527100e-01
-3.840202e-01
-4.114592e-01
-4.341077e-01
-4.533520e-01
-4.716205e-01
-4.908671e-01
-5.118546e-01
-5.342957e-01
-5.571231e-01
-5.785273e-01
-5.960887e-01
-6.072696e-01
-6.100899e-01
-6.037416e-01
-5.890349e-01
-5.684970e-01
-5.458229e-01
-5.246193e-01
-5.069543e-01
-4.925492e-01
-4.790581e-01
-4.631693e-01
-4.419549e-01
-4.140410e-01
-3.802684e-01
-3.435563e-01
-3.079623e-01
-2.772723e-01
-2.535124e-01
-2.357926e-01
-2.201461e-01
-2.009609e-01
-1.736613e-01
-1.372037e-01
-9.481249e-02
-5.239445e-02
-1.551259e-02
1.327672e-02
3.520128e-02
5.392657e-02
7.306981e-02
9.400592e-02
1.151760e-01
1.333034e-01
1.456056e-01
1.512764e-01
1.512887e-01
1.471991e-01
1.402650e-01
1.313651e-01
1.212389e-01
1.105627e-01
1.000297e-01
9.081126e-02
8.518043e-02
8.652121e-02
9.820390e-02
1.217063e-01
1.551800e-01
1.936627e-01
2.310661e-01
2.627171e-01
2.868200e-01
3.040650e-01
3.158826e-01
3.226207e-01
3.228336e-01
3.140849e-01
2.946578e-01
2.649679e-01
2.277288e-01
1.868775e-01
1.461243e-01
1.080826e-01
7.431155e-02
4.580699e-02
2.324258e-02
6.868998e-03
-3.402371e-03
-7.523315e-03
-5.012447e-03
4.613796e-03
2.103535e-02
4.277763e-02
6.752617e-02
9.259227e-02
1.151881e-01
1.327305e-01
1.433747e-01
1.465018e-01
1.427183e-01
1.332621e-01
1.191247e-01
1.004336e-01
7.663559e-02
4.756500e-02
1.458782e-02
-1.943992e-02
-5.177135e-02
-8.157907e-02
-1.100488e-01
-1.384515e-01
-1.660900e-01
-1.902458e-01
-2.082443e-01
-2.197170e-01
-2.269887e-01
-2.332315e-01
-2.399930e-01
-2.461820e-01
-2.491633e-01
-2.467039e-01
-2.380668e-01
-2.237602e-01
-2.047146e-01
-1.818009e-01
-1.559458e-01
-1.285078e-01
-1.014354e-01
-7.699400e-02
-5.718253e-02
-4.314158e-02
-3.490861e-02
-3.172250e-02
-3.268511e-02
-3.727647e-02
-4.538924e-02
-5.700044e-02
-7.176897e-02
-8.870458e-02
-1.060516e-01
-1.216072e-01
-1.333965e-01
-1.402429e-01
-1.419419e-01
-1.391450e-01
-1.330194e-01
-1.245844e-01
-1.139475e-01
-1.001087e-01
-8.171764e-02
-5.831059e-02
-3.117252e-02
-3.396349e-03
2.082365e-02
3.748038e-02
4.423161e-02
4.140354e-02
3.192343e-02
2.001169e-02
9.103406e-03
1.462816e-04
-8.551066e-03
-1.984449e-02
-3.584564e-02
-5.683904e-02
-8.130699e-02
-1.065834e-01
-1.296428e-01
-1.478183e-01
-1.594428e-01
-1.643935e-01
-1.642739e-01
-1.618390e-01
-1.597058e-01
-1.590801e-01
-1.593823e-01
-1.590090e-01
-1.566547e-01
-1.523019e-01
-1.472990e-01
-1.435318e-01
-1.422767e-01
-1.435819e-01
-1.466145e-01
-1.505542e-01
-1.551454e-01
-1.604605e-01
-1.663288e-01
-1.722429e-01
-1.779494e-01
-1.840819e-01
-1.921541e-01
-2.039642e-01
-2.209059e-01
-2.433942e-01
-2.704371e-01
-2.997497e-01
-3.288142e-01
-3.564052e-01
-3.833436e-01
-4.116728e-01
-4.427603e-01
-4.758359e-01
-5.082411e-01
-5.372447e-01
-5.619056e-01
-5.834827e-01
-6.042434e-01
-6.257916e-01
-6.481394e-01
-6.699953e-01
-6.899500e-01
-7.077306e-01
-7.246246e-01
-7.427021e-01
-7.633266e-01
-7.859723e-01
-8.081915e-01
-8.268352e-01
-8.398088e-01
-8.472974e-01
-8.516781e-01
-8.560740e-01
-8.624161e-01
-8.703866e-01
-8.780070e-01
-8.832288e-01
-8.850973e-01
-8.837582e-01
-8.798016e-01
-8.737993e-01
-8.663811e-01
-8.586203e-01
-8.522166e-01
-8.490417e-01
-8.501476e-01
-8.549907e-01
-8.616590e-01
-8.680913e-01
-8.733711e-01
-8.780835e-01
-8.836017e-01
-8.911415e-01
-9.013742e-01
-9.144200e-01
-9.296170e-01
-9.452330e-01
-9.589182e-01
-9.689750e-01
-9.753327e-01
-9.791682e-01
-9.814849e-01
-9.820388e-01
-9.795803e-01
-9.730423e-01
-9.625054e-01
-9.491509e-01
-9.344119e-01
-9.192038e-01
-9.039402e-01
-8.892669e-01
-8.767441e-01
-8.686505e-01
-8.667497e-01
-8.708102e-01
-8.781391e-01
-8.847760e-01
-8.876524e-01
-8.861711e-01
-8.821663e-01
-8.785212e-01
-8.775254e-01
-8.797801e-01
-8.838925e-01
-8.869960e-01
-8.859318e-01
-8.785245e-01
-8.643664e-01
-8.449029e-01
-8.228129e-01
-8.007948e-01
-7.803217e-01
-7.612093e-01
-7.423180e-01
-7.228013e-01
-7.029204e-01
-6.838552e-01
-6.668146e-01
-6.523826e-01
-6.407930e-01
-6.328331e-01
-6.303549e-01
-6.357374e-01
-6.506625e-01
-6.751376e-01
-7.074434e-01
-7.450612e-01
-7.859802e-01
-8.293886e-01
-8.751785e-01
-9.227948e-01
-9.705901e-01
-1.016287e+00
-1.058064e+00
-1.095216e+00
-1.127822e+00
-1.155785e+00
-1.178173e+00
-1.193482e+00
-1.200628e+00
-1.199864e+00
-1.192862e+00
-1.181968e+00
-1.169301e+00
-1.156286e+00
-1.143797e+00
-1.132604e+00
-1.123700e+00
-1.118353e+00
-1.118062e+00
-1.124394e+00
-1.138341e+00
-1.159265e+00
-1.184340e+00
-1.209359e+00
-1.230679e+00
-1.246973e+00
-1.259462e+00
-1.270417e+00
-1.281088e+00
-1.290664e+00
-1.296873e+00
-1.297451e+00
-1.291278e+00
-1.278727e+00
-1.261483e+00
-1.242019e+00
-1.222676e+00
-1.204654e+00
-1.187626e+00
-1.170372e+00
-1.151924e+00
-1.132391e+00
-1.113020e+00
-1.095600e+00
-1.081591e+00
-1.071535e+00
-1.065030e+00
-1.061106e+00
-1.058584e+00
-1.056255e+00
-1.053035e+00
-1.048113e+00
-1.041006e+00
-1.031543e+00
-1.019851e+00
-1.006366e+00
-9.918436e-01
-9.772440e-01
-9.633117e-01
-9.499550e-01
-9.360604e-01
-9.203256e-01
-9.027132e-01
-8.852161e-01
-8.710236e-01
-8.626596e-01
-8.606648e-01
-8.638314e-01
-8.705513e-01
-8.799592e-01
-8.919869e-01
-9.065714e-01
-9.228909e-01
-9.392042e-01
-9.532504e-01
-9.629142e-01
-9.669013e-01
-9.651457e-01
-9.586191e-01
-9.484623e-01
-9.349637e-01
-9.172661e-01
-8.941893e-01
-8.655189e-01
-8.326391e-01
-7.980275e-01
-7.642187e-01
-7.332063e-01
-7.065936e-01
-6.859375e-01
-6.726170e-01
-6.672733e-01
-6.695170e-01
-6.783540e-01
-6.929436e-01
-7.129164e-01
-7.380006e-01
-7.674518e-01
-7.998557e-01
-8.333457e-01
-8.659294e-01
-8.958227e-01
-9.219022e-01
-9.440765e-01
-9.630216e-01
-9.792131e-01
-9.921922e-01
-1.001047e+00
-1.005706e+00
-1.007536e+00
-1.008543e+00
-1.010064e+00
-1.012233e+00
-1.014462e+00
-1.016270e+00
-1.017764e+00
-1.019575e+00
-1.022479e+00
-1.027000e+00
-1.033164e+00
-1.040455e+00
-1.047872e+00
-1.054061e+00
-1.057638e+00
-1.057751e+00
-1.054588e+00
-1.049347e+00
-1.043517e+00
-1.037933e+00
-1.032286e+00
-1.025366e+00
-1.015788e+00
-1.002901e+00
-9.876015e-01
-9.725160e-01
-9.611395e-01
-9.563373e-01
-9.592104e-01
-9.689734e-01
-9.837773e-01
-1.002006e+00
-1.023359e+00
-1.048997e+00
-1.080554e+00
-1.118724e+00
-1.162390e+00
-1.208740e+00
-1.254150e+00
-1.295431e+00
-1.330945e+00
-1.360985e+00
-1.386972e+00
-1.409764e+00
-1.428362e+00
-1.440207e+00
-1.442977e+00
-1.436343e+00
-1.422209e+00
-1.403484e+00
-1.382689e+00
-1.361548e+00
-1.341454e+00
-1.323882e+00
-1.310161e+00
-1.300992e+00
-1.296388e+00
-1.296203e+00
-1.300769e+00
-1.310888e+00
-1.326910e+00
-1.347539e+00
-1.369584e+00
-1.389269e+00
-1.404332e+00
-1.415337e+00
-1.425120e+00
-1.436762e+00
-1.451546e+00
-1.468279e+00
-1.484267e+00
-1.497065e+00
-1.505684e+00
-1.510495e+00
-1.512241e+00
-1.511349e+00
-1.508236e+00
-1.504035e+00
-1.500680e+00
-1.500062e+00
-1.503011e+00
-1.508973e+00
-1.516627e+00
-1.525031e+00
-1.534495e+00
-1.546440e+00
-1.562197e+00
-1.581623e+00
-1.602780e+00
-1.623025e+00
-1.640569e+00
-1.655131e+00
-1.667296e+00
-1.677472e+00
-1.685491e+00
-1.690999e+00
-1.693915e+00
-1.694373e+00
-1.692251e+00
-1.686847e+00
-1.677103e+00
-1.662306e+00
-1.642858e+00
-1.620558e+00
-1.598039e+00
-1.577468e+00
-1.559329e+00
-1.542378e+00
-1.525099e+00
-1.507454e+00
-1.491341e+00
-1.479428e+00
-1.473551e+00
-1.473893e+00
-1.479118e+00
-1.486821e+00
-1.494018e+00
-1.497945e+00
-1.497204e+00
-1.492390e+00
-1.485302e+00
-1.477193e+00
-1.467581e+00
-1.454745e+00
-1.437473e+00
-1.416499e+00
-1.394338e+00
-1.373721e+00
-1.356066e+00
-1.341078e+00
-1.327448e+00
-1.313840e+00
-1.299579e+00
-1.284855e+00
-1.270508e+00
-1.257521e+00
-1.246463e+00
-1.237222e+00
-1.229256e+00
-1.222164e+00
-1.216097e+00
-1.211779e+00
-1.210361e+00
-1.213323e+00
-1.222287e+00
-1.238510e+00
-1.262096e+00
-1.291385e+00
-1.323067e+00
-1.353198e+00
-1.378602e+00
-1.397821e+00
-1.411179e+00
-1.419996e+00
-1.425346e+00
-1.427148e+00
-1.424341e+00
-1.416046e+00
-1.402587e+00
-1.385364e+00
-1.365793e+00
-1.344410e+00
-1.320845e+00
-1.294367e+00
-1.264391e+00
-1.230777e+00
-1.194077e+00
-1.155630e+00
-1.117210e+00
-1.080335e+00
-1.045831e+00
-1.014060e+00
-9.855711e-01
-9.614750e-01
-9.429559e-01
-9.301734e-01
-9.216765e-01
-9.152207e-01
-9.094547e-01
-9.048933e-01
-9.032478e-01
-9.058809e-01
-9.129483e-01
-9.238339e-01
-9.380372e-01
-9.554173e-01
-9.756635e-01
-9.977308e-01
-1.019857e+00
-1.040077e+00
-1.056770e+00
-1.068978e+00
-1.076579e+00
-1.080430e+00
-1.082354e+00
-1.084765e+00
-1.089927e+00
-1.099083e+00
-1.111860e+00
-1.126462e+00
-1.140870e+00
-1.154352e+00
-1.167932e+00
-1.183238e+00
-1.200729e+00
-1.219002e+00
-1.235746e+00
-1.249344e+00
-1.259707e+00
-1.267876e+00
-1.274930e+00
-1.281118e+00
-1.285826e+00
-1.288337e+00
-1.288707e+00
-1.287936e+00
-1.287190e+00
-1.286776e+00
-1.285855e+00
-1.283219e+00
-1.278533e+00
-1.273109e+00
-1.269582e+00
-1.270643e+00
-1.277672e+00
-1.290198e+00
-1.306413e+00
-1.324147e+00
-1.341587e+00
-1.357507e+00
-1.371275e+00
-1.382787e+00
-1.392184e+00
-1.399352e+00
-1.403542e+00
-1.403501e+00
-1.398091e+00
-1.387106e+00
-1.371814e+00
-1.354796e+00
-1.338850e+00
-1.325455e+00
-1.314031e+00
-1.302755e+00
-1.290188e+00
-1.276186e+00
-1.261563e+00
-1.247301e+00
-1.234182e+00
-1.222885e+00
-1.214061e+00
-1.208174e+00
-1.205377e+00
-1.205728e+00
-1.209526e+00
-1.217273e+00
-1.229174e+00
-1.244654e+00
-1.262388e+00
-1.280819e+00
-1.298701e+00
-1.315295e+00
-1.330237e+00
-1.343314e+00
-1.354322e+00
-1.363153e+00
-1.370099e+00
-1.376027e+00
-1.382019e+00
-1.388555e+00
-1.395022e+00
-1.400294e+00
-1.404049e+00
-1.407651e+00
-1.413659e+00
-1.424231e+00
-1.439578e+00
-1.457633e+00
-1.475229e+00
-1.489945e+00
-1.501242e+00
-1.510151e+00
-1.518078e+00
-1.525821e+00
-1.533395e+00
-1.540425e+00
-1.546583e+00
-1.551881e+00
-1.556847e+00
-1.562533e+00
-1.570254e+00
-1.581205e+00
-1.596172e+00
-1.615351e+00
-1.638133e+00
-1.663087e+00
-1.688511e+00
-1.713280e+00
-1.737112e+00
-1.759855e+00
-1.780491e+00
-1.796974e+00
-1.807275e+00
-1.810904e+00
-1.809657e+00
-1.806786e+00
-1.804963e+00
-1.804455e+00
-1.803005e+00
-1.797573e+00
-1.786540e+00
-1.770633e+00
-1.751979e+00
-1.732264e+00
-1.711587e+00
-1.688872e+00
-1.663315e+00
-1.635481e+00
-1.607133e+00
-1.580179e+00
-1.555933e+00
-1.535321e+00
-1.519513e+00
-1.509997e+00
-1.507844e+00
-1.512967e+00
-1.524230e+00
-1.540432e+00
-1.561184e+00
-1.586589e+00
-1.615786e+00
-1.645792e+00
-1.672049e+00
-1.690599e+00
-1.700251e+00
-1.703028e+00
-1.702523e+00
-1.701332e+00
-1.699282e+00
-1.693558e+00
-1.680632e+00
-1.658706e+00
-1.628896e+00
-1.594396e+00
-1.558654e+00
-1.524280e+00
-1.493211e+00
-1.467187e+00
-1.447699e+00
-1.435557e+00
-1.430725e+00
-1.432565e+00
-1.440254e+00
-1.453177e+00
-1.471188e+00
-1.494550e+00
-1.523414e+00
-1.557103e+00
-1.593694e+00
-1.630176e+00
-1.663087e+00
-1.689238e+00
-1.706266e+00
-1.713101e+00
-1.710392e+00
-1.700401e+00
-1.685834e+00
-1.668287e+00
-1.647746e+00
-1.623641e+00
-1.596290e+00
-1.567302e+00
-1.538788e+00
-1.512332e+00
-1.488709e+00
-1.468447e+00
-1.452387e+00
-1.441449e+00
-1.435667e+00
-1.433544e+00
-1.432590e+00
-1.430735e+00
-1.427348e+00
-1.422981e+00
-1.418178e+00
-1.412522e+00
-1.404720e+00
-1.393666e+00
-1.379657e+00
-1.364872e+00
-1.352630e+00
-1.345597e+00
-1.343900e+00
-1.344686e+00
-1.343916e+00
-1.339189e+00
-1.331156e+00
-1.322354e+00
-1.314785e+00
-1.308466e+00
-1.301882e+00
-1.293422e+00
-1.282419e+00
-1.269134e+00
-1.253930e+00
-1.236438e+00
-1.215619e+00
-1.190896e+00
-1.163466e+00
-1.136384e+00
-1.113083e+00
-1.095366e+00
-1.082361e+00
-1.071199e+00
-1.058884e+00
-1.043949e+00
-1.026670e+00
-1.007952e+00
-9.881600e-01
-9.668722e-01
-9.433918e-01
-9.173707e-01
-8.891622e-01
-8.598940e-01
-8.313141e-01
-8.054023e-01
-7.837585e-01
-7.669371e-01
-7.541064e-01
-7.434498e-01
-7.333303e-01
-7.235103e-01
-7.153993e-01
-7.109778e-01
-7.111671e-01
-7.148518e-01
-7.192193e-01
-7.212012e-01
-7.191927e-01
-7.139871e-01
-7.082145e-01
-7.046208e-01
-7.044511e-01
-7.070188e-01
-7.105103e-01
-7.133193e-01
-7.151387e-01
-7.172765e-01
-7.219546e-01
-7.309000e-01
-7.441840e-01
-7.601893e-01
-7.765640e-01
-7.911984e-01
-8.025803e-01
-8.097478e-01
-8.123730e-01
-8.110540e-01
-8.073451e-01
-8.031627e-01
-7.998783e-01
-7.978385e-01
-7.967084e-01
-7.963027e-01
-7.971883e-01
-8.005695e-01
-8.075592e-01
-8.184770e-01
-8.328062e-01
-8.497900e-01
-8.689941e-01
-8.902560e-01
-9.131380e-01
-9.365295e-01
-9.588676e-01
-9.787816e-01
-9.955751e-01
-1.009222e+00
-1.020023e+00
-1.028231e+00
-1.033867e+00
-1.036853e+00
-1.037475e+00
-1.036868e+00
-1.036956e+00
-1.039584e+00
-1.045440e+00
-1.053760e+00
-1.063092e+00
-1.072338e+00
-1.081177e+00
-1.089923e+00
-1.099365e+00
-1.110621e+00
-1.124630e+00
-1.141370e+00
-1.159466e+00
-1.176573e+00
-1.190304e+00
-1.199226e+00
-1.203580e+00
-1.205301e+00
-1.207036e+00
-1.210634e+00
-1.216209e+00
-1.222429e+00
-1.227643e+00
-1.230866e+00
-1.231962e+00
-1.231052e+00
-1.227495e+00
-1.219139e+00
-1.202654e+00
-1.175254e+00
-1.136811e+00
-1.090689e+00
-1.042514e+00
-9.975922e-01
-9.586272e-01
-9.250586e-01
-8.942339e-01
-8.636102e-01
-8.328468e-01
-8.048244e-01
-7.850516e-01
-7.795942e-01
-7.924124e-01
-8.234788e-01
-8.687824e-01
-9.221448e-01
-9.775131e-01
-1.030377e+00
-1.078085e+00
-1.119674e+00
-1.155558e+00
-1.186839e+00
-1.214151e+00
-1.236754e+00
-1.252664e+00
-1.259683e+00
-1.256506e+00
-1.243424e+00
-1.222651e+00
-1.198125e+00
-1.174448e+00
-1.155250e+00
-1.142069e+00
-1.134713e+00
-1.132709e+00
-1.136412e+00
-1.146694e+00
-1.163583e+00
-1.185252e+00
-1.208436e+00
-1.229938e+00
-1.247895e+00
-1.261802e+00
-1.271673e+00
-1.277385e+00
-1.278773e+00
-1.276035e+00
-1.269729e+00
-1.260303e+00
-1.247829e+00
-1.232362e+00
-1.214560e+00
-1.195796e+00
-1.177545e+00
-1.160571e+00
-1.144649e+00
-1.128993e+00
-1.112999e+00
-1.096634e+00
-1.080231e+00
-1.063987e+00
-1.047757e+00
-1.031308e+00
-1.014694e+00
-9.983397e-01
-9.827970e-01
-9.685120e-01
-9.558131e-01
-9.449470e-01
-9.358692e-01
-9.278901e-01
-9.196380e-01
-9.096284e-01
-8.970933e-01
-8.822929e-01
-8.659560e-01
-8.484918e-01
-8.299365e-01
-8.106945e-01
-7.920474e-01
-7.755199e-01
-7.615043e-01
-7.485845e-01
-7.344383e-01
-7.175959e-01
-6.985585e-01
-6.795518e-01
-6.632736e-01
-6.514202e-01
-6.438154e-01
-6.387562e-01
-6.344121e-01
-6.301888e-01
-6.269550e-01
-6.260227e-01
-6.278284e-01
-6.315252e-01
-6.358914e-01
-6.406391e-01
-6.467500e-01
-6.555067e-01
-6.672285e-01
-6.808697e-01
-6.947428e-01
-7.077414e-01
-7.200855e-01
-7.329069e-01
-7.469032e-01
-7.611763e-01
-7.733402e-01
-7.809590e-01
-7.832036e-01
-7.813436e-01
-7.776571e-01
-7.737153e-01
-7.694645e-01
-7.637574e-01
-7.558203e-01
-7.465154e-01
-7.384298e-01
-7.346600e-01
-7.371276e-01
-7.456028e-01
-7.579840e-01
-7.713919e-01
-7.832330e-01
-7.918172e-01
-7.966955e-01
-7.989050e-01
-8.008274e-01
-8.052492e-01
-8.139215e-01
-8.267230e-01
-8.421991e-01
-8.589443e-01
-8.765092e-01
-8.951179e-01
-9.147807e-01
-9.350282e-01
-9.556961e-01
-9.776802e-01
-1.002328e+00
-1.029794e+00
-1.058159e+00
-1.084321e+00
-1.105669e+00
-1.120901e+00
-1.129682e+00
-1.132054e+00
-1.128334e+00
-1.119241e+00
-1.105759e+00
-1.088748e+00
-1.068755e+00
-1.046272e+00
-1.022214e+00
-9.981456e-01
-9.760175e-01
-9.575903e-01
-9.438950e-01
-9.349143e-01
-9.295688e-01
-9.261384e-01
-9.231135e-01
-9.200426e-01
-9.176619e-01
-9.170530e-01
-9.184473e-01
-9.205459e-01
-9.206706e-01
-9.156235e-01
-9.030842e-01
-8.830737e-01
-8.585275e-01
-8.341803e-01
-8.141041e-01
-7.995140e-01
-7.885717e-01
-7.783793e-01
-7.674421e-01
-7.565461e-01
-7.476521e-01
-7.422002e-01
-7.403049e-01
-7.410616e-01
-7.432704e-01
-7.459290e-01
-7.482724e-01
-7.495403e-01
-7.488627e-01
-7.454380e-01
-7.388260e-01
-7.291928e-01
-7.174666e-01
-7.051897e-01
-6.938677e-01
-6.842353e-01
-6.762474e-01
-6.699221e-01
-6.661232e-01
-6.663373e-01
-6.715688e-01
-6.813771e-01
-6.938944e-01
-7.068154e-01
-7.186718e-01
-7.295695e-01
-7.409295e-01
-7.544415e-01
-7.709384e-01
-7.898781e-01
-8.096898e-01
-8.287708e-01
-8.465546e-01
-8.639425e-01
-8.827137e-01
-9.042970e-01
-9.288460e-01
-9.552777e-01
-9.820910e-01
-1.008154e+00
-1.032805e+00
-1.055414e+00
-1.075118e+00
-1.091085e+00
-1.102884e+00
-1.110514e+00
-1.114160e+00
-1.114019e+00
-1.110243e+00
-1.102834e+00
-1.091526e+00
-1.075931e+00
-1.056047e+00
-1.032758e+00
-1.007916e+00
-9.839151e-01
-9.629841e-01
-9.465078e-01
-9.346557e-01
-9.265444e-01
-9.209790e-01
-9.175164e-01
-9.172414e-01
-9.225931e-01
-9.361636e-01
-9.592135e-01
-9.907996e-01
-1.027835e+00
-1.066007e+00
-1.101393e+00
-1.132190e+00
-1.159263e+00
-1.184723e+00
-1.209400e+00
-1.231314e+00
-1.246424e+00
-1.250950e+00
-1.243454e+00
-1.225349e+00
-1.199966e+00
-1.171242e+00
-1.142828e+00
-1.117493e+00
-1.096476e+00
-1.079163e+00
-1.063791e+00
-1.049037e+00
-1.035309e+00
-1.024578e+00
-1.018954e+00
-1.019317e+00
-1.025036e+00
-1.034593e+00
-1.046341e+00
-1.058922e+00
-1.071391e+00
-1.083146e+00
-1.093783e+00
-1.103051e+00
-1.110973e+00
-1.117904e+00
-1.124231e+00
-1.129862e+00
-1.133967e+00
-1.135222e+00
-1.132535e+00
-1.125921e+00
-1.116976e+00
-1.108436e+00
-1.102907e+00
-1.101582e+00
-1.103790e+00
-1.107627e+00
-1.111261e+00
-1.114057e+00
-1.116705e+00
-1.120342e+00
-1.125621e+00
-1.132605e+00
-1.141325e+00
-1.152083e+00
-1.165061e+00
-1.179668e+00
-1.194449e+00
-1.207742e+00
-1.218463e+00
-1.226387e+00
-1.231836e+00
-1.235271e+00
-1.237128e+00
-1.237815e+00
-1.237622e+00
-1.236448e+00
-1.233527e+00
-1.227557e+00
-1.217419e+00
-1.203076e+00
-1.185992e+00
-1.168762e+00
-1.154166e+00
-1.144044e+00
-1.138503e+00
-1.135907e+00
-1.133736e+00
-1.129952e+00
-1.124138e+00
-1.117604e+00
-1.112335e+00
-1.109586e+00
-1.109231e+00
-1.110172e+00
-1.111169e+00
-1.111364e+00
-1.110227e+00
-1.107294e+00
-1.102116e+00
-1.094468e+00
-1.084487e+00
-1.072473e+00
-1.058621e+00
-1.043198e+00
-1.027193e+00
-1.012740e+00
-1.002615e+00
-9.990452e-01
-1.002908e+00
-1.013918e+00
-1.031334e+00
-1.054318e+00
-1.081779e+00
-1.112209e+00
-1.143833e+00
-1.174958e+00
-1.204239e+00
-1.230737e+00
-1.253841e+00
-1.273294e+00
-1.289338e+00
-1.302689e+00
-1.314094e+00
-1.323672e+00
-1.330636e+00
-1.333662e+00
-1.331614e+00
-1.324220e+00
-1.312661e+00
-1.299914e+00
-1.290347e+00
-1.288256e+00
-1.296018e+00
-1.313060e+00
-1.336417e+00
-1.362532e+00
-1.389104e+00
-1.415757e+00
-1.443304e+00
-1.472388e+00
-1.502517e+00
-1.531904e+00
-1.557950e+00
-1.578111e+00
-1.590801e+00
-1.595816e+00
-1.593878e+00
-1.585613e+00
-1.570885e+00
-1.549091e+00
-1.520182e+00
-1.485576e+00
-1.448266e+00
-1.412101e+00
-1.380767e+00
-1.357071e+00
-1.342609e+00
-1.337614e+00
-1.340972e+00
-1.350611e+00
-1.364396e+00
-1.381105e+00
-1.400720e+00
-1.423635e+00
-1.449366e+00
-1.476002e+00
-1.501075e+00
-1.523099e+00
-1.542306e+00
-1.559888e+00
-1.576430e+00
-1.590958e+00
-1.601398e+00
-1.606054e+00
-1.604835e+00
-1.599301e+00
-1.591765e+00
-1.584399e+00
-1.578852e+00
-1.576092e+00
-1.576212e+00
-1.578528e+00
-1.582170e+00
-1.586765e+00
-1.592586e+00
-1.600123e+00
-1.609562e+00
-1.620605e+00
-1.632593e+00
-1.644561e+00
-1.655079e+00
-1.662165e+00
-1.663660e+00
-1.657972e+00
-1.644653e+00
-1.624455e+00
-1.598921e+00
-1.569857e+00
-1.538941e+00
-1.507546e+00
-1.476634e+00
-1.446590e+00
-1.417067e+00
-1.387212e+00
-1.356440e+00
-1.325214e+00
-1.294898e+00
-1.266526e+00
-1.239563e+00
-1.211834e+00
-1.180619e+00
-1.143981e+00
-1.101626e+00
-1.055298e+00
-1.008656e+00
-9.662481e-01
-9.316357e-01
-9.056696e-01
-8.862044e-01
-8.695633e-01
-8.528189e-01
-8.355053e-01
-8.198669e-01
-8.095951e-01
-8.077587e-01
-8.150335e-01
-8.291734e-01
-8.460020e-01
-8.613382e-01
-8.727020e-01
-8.797795e-01
-8.835009e-01
-8.845919e-01
-8.827252e-01
-8.767563e-01
-8.656600e-01
-8.493947e-01
-8.291694e-01
-8.070725e-01
-7.853027e-01
-7.653393e-01
-7.475246e-01
-7.313783e-01
-7.163343e-01
-7.022331e-01
-6.893256e-01
-6.780488e-01
-6.687519e-01
-6.613195e-01
-6.548304e-01
-6.476452e-01
-6.380818e-01
-6.252453e-01
-6.092608e-01
-5.905826e-01
-5.689643e-01
-5.431368e-01
-5.116997e-01
-4.746055e-01
-4.339176e-01
-3.930279e-01
-3.549609e-01
-3.212407e-01
-2.920146e-01
-2.668306e-01
-2.452680e-01
-2.273156e-01
-2.136856e-01
-2.059168e-01
-2.059146e-01
-2.149921e-01
-2.330318e-01
-2.583287e-01
-2.881056e-01
-3.193447e-01
-3.496591e-01
-3.779634e-01
-4.045662e-01
-4.304748e-01
-4.563154e-01
-4.816451e-01
-5.050378e-01
-5.246748e-01
-5.389925e-01
-5.471422e-01
-5.491653e-01
-5.458728e-01
-5.385544e-01
-5.286327e-01
-5.172662e-01
-5.049661e-01
-4.914682e-01
-4.760846e-01
-4.584394e-01
-4.390927e-01
-4.195455e-01
-4.016169e-01
-3.866399e-01
-3.748640e-01
-3.652319e-01
-3.556897e-01
-3.441293e-01
-3.295528e-01
-3.125676e-01
-2.947041e-01
-2.771115e-01
-2.597867e-01
-2.419272e-01
-2.229099e-01
-2.029413e-01
-1.829446e-01
-1.640155e-01
-1.470618e-01
-1.329167e-01
-1.226581e-01
-1.176359e-01
-1.190268e-01
-1.272059e-01
-1.413391e-01
-1.594095e-01
-1.786389e-01
-1.961212e-01
-2.094982e-01
-2.175146e-01
-2.201826e-01
-2.183697e-01
-2.130512e-01
-2.047675e-01
-1.936247e-01
-1.797623e-01
-1.639350e-01
-1.478248e-01
-1.338740e-01
-1.246591e-01
-1.220391e-01
-1.264549e-01
-1.367487e-01
-1.506469e-01
-1.657471e-01
-1.805199e-01
-1.946010e-01
-2.079832e-01
-2.197669e-01
-2.277604e-01
-2.294073e-01
-2.231464e-01
-2.090710e-01
-1.886861e-01
-1.643014e-01
-1.384304e-01
-1.131949e-01
-8.987959e-02
-6.900607e-02
-5.095504e-02
-3.656984e-02
-2.718016e-02
-2.410454e-02
-2.809042e-02
-3.892352e-02
-5.518605e-02
-7.437880e-02
-9.378472e-02
-1.118249e-01
-1.288334e-01
-1.464478e-01
-1.661183e-01
-1.880116e-01
-2.109846e-01
-2.332938e-01
-2.533705e-01
-2.702621e-01
-2.836897e-01
-2.939009e-01
-3.015424e-01
-3.076175e-01
-3.133669e-01
-3.198797e-01
-3.275456e-01
-3.357786e-01
-3.433085e-01
-3.488727e-01
-3.518569e-01
-3.524823e-01
-3.514096e-01
-3.490922e-01
-3.454974e-01
-3.404532e-01
-3.341399e-01
-3.270342e-01
-3.192465e-01
-3.100043e-01
-2.980660e-01
-2.828531e-01
-2.650627e-01
-2.458803e-01
-2.255143e-01
-2.027289e-01
-1.760397e-01
-1.454209e-01
-1.128566e-01
-8.125755e-02
-5.268773e-02
-2.720962e-02
-3.026811e-03
2.229545e-02
5.034056e-02
8.095054e-02
1.123568e-01
1.420847e-01
1.679633e-01
1.887233e-01
2.041912e-01
2.153428e-01
2.241554e-01
2.328593e-01
2.425515e-01
2.520922e-01
2.585435e-01
2.592584e-01
2.540344e-01
2.454647e-01
2.372284e-01
2.318306e-01
2.294894e-01
2.286325e-01
2.272640e-01
2.242165e-01
2.197078e-01
2.150259e-01
2.114760e-01
2.091649e-01
2.065368e-01
2.012345e-01
1.918231e-01
1.790180e-01
1.652603e-01
1.528229e-01
1.420287e-01
1.312056e-01
1.184577e-01
1.036446e-01
8.886697e-02
7.724677e-02
7.119530e-02
7.144420e-02
7.723770e-02
8.721881e-02
1.003083e-01
1.162334e-01
1.356656e-01
1.598410e-01
1.896433e-01
2.246294e-01
2.626437e-01
3.002253e-01
3.335715e-01
3.596900e-01
3.773073e-01
3.870850e-01
3.909247e-01
3.906658e-01
3.869626e-01
3.790922e-01
3.657767e-01
3.464018e-01
3.218767e-01
2.947185e-01
2.683148e-01
2.456731e-01
2.283646e-01
2.163327e-01
2.084943e-01
2.034358e-01
1.997831e-01
1.965008e-01
1.933221e-01
1.908269e-01
1.896426e-01
1.892610e-01
1.876875e-01
1.824639e-01
1.722813e-01
1.578736e-01
1.414788e-01
1.252374e-01
1.096944e-01
9.353169e-02
7.468433e-02
5.186493e-02
2.533095e-02
-3.390957e-03
-3.219918e-02
-5.893694e-02
-8.177440e-02
-9.968862e-02
-1.128416e-01
-1.223626e-01
-1.294800e-01
-1.347018e-01
-1.377928e-01
-1.384071e-01
-1.365882e-01
-1.327543e-01
-1.274385e-01
-1.210996e-01
-1.141209e-01
-1.069934e-01
-1.004052e-01
-9.485272e-02
-8.994871e-02
-8.425488e-02
-7.621712e-02
-6.567006e-02
-5.453045e-02
-4.579366e-02
-4.154901e-02
-4.175088e-02
-4.469426e-02
-4.855557e-02
-5.275742e-02
-5.838948e-02
-6.751118e-02
-8.169060e-02
-1.007151e-01
-1.225088e-01
-1.444567e-01
-1.651029e-01
-1.847758e-01
-2.047243e-01
-2.258372e-01
-2.481944e-01
-2.714522e-01
-2.951394e-01
-3.183660e-01
-3.394077e-01
-3.559495e-01
-3.661798e-01
-3.699807e-01
-3.691468e-01
-3.663413e-01
-3.636516e-01
-3.618451e-01
-3.606050e-01
-3.592389e-01
-3.573193e-01
-3.550488e-01
-3.532836e-01
-3.531748e-01
-3.555667e-01
-3.605144e-01
-3.672614e-01
-3.747133e-01
-3.820729e-01
-3.892045e-01
-3.966288e-01
-4.053849e-01
-4.168043e-01
-4.319602e-01
-4.509416e-01
-4.726824e-01
-4.956988e-01
-5.190525e-01
-5.425566e-01
-5.660618e-01
-5.886623e-01
-6.087844e-01
-6.251672e-01
-6.377061e-01
-6.472547e-01
-6.546559e-01
-6.600536e-01
-6.630857e-01
-6.635875e-01
-6.620505e-01
-6.595031e-01
-6.570524e-01
-6.554641e-01
-6.549131e-01
-6.548860e-01
-6.543488e-01
-6.523055e-01
-6.485146e-01
-6.437908e-01
-6.395565e-01
-6.369568e-01
-6.362129e-01
-6.366525e-01
-6.373235e-01
-6.376400e-01
-6.374446e-01
-6.364172e-01
-6.334873e-01
-6.269727e-01
-6.154701e-01
-5.987639e-01
-5.778982e-01
-5.542421e-01
-5.283619e-01
-4.997415e-01
-4.674869e-01
-4.312092e-01
-3.913919e-01
-3.492506e-01
-3.063359e-01
-2.639432e-01
-2.224815e-01
-1.812663e-01
-1.390717e-01
-9.513622e-02
-4.993835e-02
-5.349326e-03
3.572078e-02
6.998866e-02
9.477107e-02
1.090662e-01
1.140151e-01
1.120841e-01
1.053136e-01
9.393782e-02
7.651438e-02
5.152544e-02
1.927567e-02
-1.732850e-02
-5.382193e-02
-8.651912e-02
-1.145265e-01
-1.398007e-01
-1.651354e-01
-1.917451e-01
-2.183228e-01
-2.420089e-01
-2.602732e-01
-2.723361e-01
-2.792452e-01
-2.826891e-01
-2.835734e-01
-2.815076e-01
-2.755199e-01
-2.653091e-01
-2.519957e-01
-2.378250e-01
-2.251798e-01
-2.157483e-01
-2.103124e-01
-2.088988e-01
-2.108432e-01
-2.147590e-01
-2.187962e-01
-2.213060e-01
-2.214533e-01
-2.193266e-01
-2.156351e-01
-2.113152e-01
-2.071539e-01
-2.033733e-01
-1.993060e-01
-1.935316e-01
-1.846648e-01
-1.724032e-01
-1.580846e-01
-1.442710e-01
-1.335306e-01
-1.271507e-01
-1.245964e-01
-1.240347e-01
-1.235200e-01
-1.220116e-01
-1.195097e-01
-1.162736e-01
-1.119404e-01
-1.055175e-01
-9.634611e-02
-8.512227e-02
-7.402986e-02
-6.586599e-02
-6.273300e-02
-6.499049e-02
-7.103962e-02
-7.817860e-02
-8.402741e-02
-8.754110e-02
-8.912112e-02
-9.011077e-02
-9.207470e-02
-9.602537e-02
-1.018362e-01
-1.082788e-01
-1.138580e-01
-1.178886e-01
-1.208468e-01
-1.236258e-01
-1.264591e-01
-1.286588e-01
-1.294335e-01
-1.288288e-01
-1.276625e-01
-1.264737e-01
-1.246563e-01
-1.207432e-01
-1.135516e-01
-1.030931e-01
-9.051767e-02
-7.732454e-02
-6.463792e-02
-5.305440e-02
-4.282209e-02
-3.388055e-02
-2.580491e-02
-1.806632e-02
-1.060396e-02
-4.146962e-03
1.228999e-04
1.355113e-03
-3.041477e-04
-3.652847e-03
-7.144141e-03
-9.991614e-03
-1.279100e-02
-1.696146e-02
-2.334309e-02
-3.120465e-02
-3.856722e-02
-4.346598e-02
-4.505408e-02
-4.386153e-02
-4.126021e-02
-3.861757e-02
-3.670900e-02
-3.565588e-02
-3.519103e-02
-3.500796e-02
-3.522017e-02
-3.677585e-02
-4.122043e-02
-4.962513e-02
-6.165175e-02
-7.584622e-02
-9.086029e-02
-1.061878e-01
-1.216152e-01
-1.361597e-01
-1.479384e-01
-1.553564e-01
-1.584306e-01
-1.588803e-01
-1.589661e-01
-1.602146e-01
-1.629278e-01
-1.664475e-01
-1.697649e-01
-1.722795e-01
-1.744584e-01
-1.778659e-01
-1.842904e-01
-1.945142e-01
-2.076936e-01
-2.218683e-01
-2.351934e-01
-2.468972e-01
-2.572759e-01
-2.669910e-01
-2.765214e-01
-2.862175e-01
-2.965604e-01
-3.079973e-01
-3.203355e-01
-3.323858e-01
-3.424873e-01
-3.496727e-01
-3.544551e-01
-3.584378e-01
-3.630275e-01
-3.683443e-01
-3.731354e-01
-3.755681e-01
-3.742208e-01
-3.686736e-01
-3.594542e-01
-3.474801e-01
-3.334591e-01
-3.177260e-01
-3.006118e-01
-2.829588e-01
-2.662588e-01
-2.522378e-01
-2.422142e-01
-2.367293e-01
-2.356960e-01
-2.389199e-01
-2.465895e-01
-2.593040e-01
-2.774764e-01
-3.005268e-01
-3.266270e-01
-3.533597e-01
-3.788315e-01
-4.024086e-01
-4.245654e-01
-4.459989e-01
-4.667498e-01
-4.861046e-01
-5.033062e-01
-5.182474e-01
-5.314354e-01
-5.434865e-01
-5.549020e-01
-5.662998e-01
-5.785530e-01
-5.924273e-01
-6.080133e-01
-6.245087e-01
-6.405311e-01
-6.547246e-01
-6.662737e-01
-6.749730e-01
-6.808077e-01
-6.834691e-01
-6.823183e-01
-6.768696e-01
-6.673588e-01
-6.549083e-01
-6.412025e-01
-6.279663e-01
-6.165621e-01
-6.078441e-01
-6.022543e-01
-5.999986e-01
-6.011251e-01
-6.055644e-01
-6.133457e-01
-6.248594e-01
-6.406218e-01
-6.603158e-01
-6.818441e-01
-7.015160e-01
-7.155487e-01
-7.217400e-01
-7.200037e-01
-7.115650e-01
-6.977320e-01
-6.792686e-01
-6.565586e-01
-6.299366e-01
-5.997095e-01
-5.661965e-01
-5.302870e-01
-4.942286e-01
-4.616952e-01
-4.365946e-01
-4.211997e-01
-4.149376e-01
-4.147440e-01
-4.166654e-01
-4.176452e-01
-4.166885e-01
-4.150834e-01
-4.155188e-01
-4.202931e-01
-4.295294e-01
-4.405738e-01
-4.490698e-01
-4.512110e-01
-4.460391e-01
-4.364296e-01
-4.278529e-01
-4.254386e-01
-4.313201e-01
-4.440963e-01
-4.604534e-01
-4.773190e-01
-4.929618e-01
-5.067829e-01
-5.185879e-01
-5.281167e-01
-5.350359e-01
-5.391189e-01
-5.402219e-01
-5.380282e-01
-5.320096e-01
-5.219612e-01
-5.087480e-01
-4.944104e-01
-4.812009e-01
-4.701841e-01
-4.606854e-01
-4.512367e-01
-4.412082e-01
-4.316405e-01
-4.246395e-01
-4.219829e-01
-4.240304e-01
-4.295767e-01
-4.365069e-01
-4.425681e-01
-4.457681e-01
-4.446289e-01
-4.386569e-01
-4.286571e-01
-4.162588e-01
-4.029137e-01
-3.894090e-01
-3.763490e-01
-3.648564e-01
-3.565112e-01
-3.524215e-01
-3.522125e-01
-3.538628e-01
-3.546958e-01
-3.529170e-01
-3.486614e-01
-3.439425e-01
-3.415992e-01
-3.437931e-01
-3.508956e-01
-3.615554e-01
-3.739278e-01
-3.869550e-01
-4.004927e-01
-4.142880e-01
-4.270296e-01
-4.365967e-01
-4.413778e-01
-4.414097e-01
-4.382098e-01
-4.334060e-01
-4.274359e-01
-4.195345e-01
-4.090050e-01
-3.964953e-01
-3.839650e-01
-3.733235e-01
-3.650552e-01
-3.581347e-01
-3.512648e-01
-3.442757e-01
-3.385063e-01
-3.360165e-01
-3.384445e-01
-3.463303e-01
-3.591267e-01
-3.757099e-01
-3.950685e-01
-4.166788e-01
-4.402268e-01
-4.650497e-01
-4.900696e-01
-5.143665e-01
-5.376752e-01
-5.601623e-01
-5.817158e-01
-6.015465e-01
-6.185243e-01
-6.318897e-01
-6.417067e-01
-6.488258e-01
-6.545573e-01
-6.602537e-01
-6.668789e-01
-6.747499e-01
-6.836500e-01
-6.931850e-01
-7.030335e-01
-7.129660e-01
-7.227170e-01
-7.317679e-01
-7.392014e-01
-7.439452e-01
-7.454246e-01
-7.440819e-01
-7.411954e-01
-7.380949e-01
-7.354520e-01
-7.332174e-01
-7.311022e-01
-7.290002e-01
-7.270314e-01
-7.255535e-01
-7.254605e-01
-7.282581e-01
-7.351734e-01
-7.456881e-01
-7.570226e-01
-7.655153e-01
-7.690465e-01
-7.685514e-01
-7.672847e-01
-7.682986e-01
-7.721476e-01
-7.766873e-01
-7.789719e-01
-7.774929e-01
-7.730256e-01
-7.677601e-01
-7.636209e-01
-7.609966e-01
-7.586610e-01
-7.547935e-01
-7.482641e-01
-7.393367e-01
-7.295398e-01
-7.210431e-01
-7.159665e-01
-7.157410e-01
-7.204436e-01
-7.283681e-01
-7.365053e-01
-7.421385e-01
-7.445319e-01
-7.451984e-01
-7.464217e-01
-7.494202e-01
-7.537726e-01
-7.582454e-01
-7.618525e-01
-7.642515e-01
-7.656018e-01
-7.663450e-01
-7.669972e-01
-7.678690e-01
-7.688469e-01
-7.694731e-01
-7.692703e-01
-7.679429e-01
-7.652502e-01
-7.608116e-01
-7.542551e-01
-7.457139e-01
-7.361585e-01
-7.270403e-01
-7.193724e-01
-7.130210e-01
-7.068179e-01
-6.993580e-01
-6.898861e-01
-6.787227e-01
-6.669063e-01
-6.551768e-01
-6.430812e-01
-6.291381e-01
-6.121084e-01
-5.922964e-01
-5.717423e-01
-5.531483e-01
-5.382857e-01
-5.269161e-01
-5.169962e-01
-5.061396e-01
-4.933297e-01
-4.795958e-01
-4.671927e-01
-4.580678e-01
-4.528752e-01
-4.511629e-01
-4.523319e-01
-4.564453e-01
-4.641511e-01
-4.756725e-01
-4.896569e-01
-5.029572e-01
-5.117238e-01
-5.131183e-01
-5.065934e-01
-4.941544e-01
-4.795415e-01
-4.665081e-01
-4.568399e-01
-4.494178e-01
-4.413210e-01
-4.303189e-01
-4.167532e-01
-4.033209e-01
-3.931829e-01
-3.882257e-01
-3.888251e-01
-3.947645e-01
-4.060403e-01
-4.228231e-01
-4.448018e-01
-4.705396e-01
-4.973529e-01
-5.218711e-01
-5.410430e-01
-5.530464e-01
-5.575305e-01
-5.550732e-01
-5.464316e-01
-5.322594e-01
-5.132345e-01
-4.900757e-01
-4.634137e-01
-4.339209e-01
-4.026750e-01
-3.712638e-01
-3.414192e-01
-3.145471e-01
-2.916588e-01
-2.737678e-01
-2.622319e-01
-2.584978e-01
-2.632999e-01
-2.759392e-01
-2.942484e-01
-3.153744e-01
-3.370393e-01
-3.586501e-01
-3.814483e-01
-4.072330e-01
-4.363706e-01
-4.668029e-01
-4.950611e-01
-5.182907e-01
-5.353483e-01
-5.463228e-01
-5.515960e-01
-5.516214e-01
-5.472639e-01
-5.397956e-01
-5.303003e-01
-5.191537e-01
-5.061885e-01
-4.913488e-01
-4.751402e-01
-4.584447e-01
-4.419260e-01
-4.257016e-01
-4.097687e-01
-3.948664e-01
-3.827984e-01
-3.755651e-01
-3.738802e-01
-3.765233e-01
-3.813493e-01
-3.871078e-01
-3.944384e-01
-4.052886e-01
-4.213821e-01
-4.429172e-01
-4.682737e-01
-4.947347e-01
-5.196627e-01
-5.414477e-01
-5.597649e-01
-5.750877e-01
-5.878449e-01
-5.977633e-01
-6.037242e-01
-6.041541e-01
-5.977037e-01
-5.838129e-01
-5.629038e-01
-5.362895e-01
-5.060190e-01
-4.747081e-01
-4.451769e-01
-4.197383e-01
-3.993782e-01
-3.834562e-01
-3.703183e-01
-3.584710e-01
-3.474749e-01
-3.379733e-01
-3.310251e-01
-3.273902e-01
-3.271685e-01
-3.297246e-01
-3.338132e-01
-3.380213e-01
-3.414634e-01
-3.442637e-01
-3.474140e-01
-3.521274e-01
-3.591648e-01
-3.684843e-01
-3.792727e-01
-3.903109e-01
-4.005607e-01
-4.096943e-01
-4.182246e-01
-4.271159e-01
-4.371145e-01
-4.482949e-01
-4.602000e-01
-4.724197e-01
-4.850123e-01
-4.983582e-01
-5.126464e-01
-5.275235e-01
-5.421558e-01
-5.555121e-01
-5.666459e-01
-5.749670e-01
-5.804183e-01
-5.833133e-01
-5.838674e-01
-5.818634e-01
-5.767935e-01
-5.682944e-01
-5.563615e-01
-5.410545e-01
-5.220258e-01
-4.985816e-01
-4.704896e-01
-4.388144e-01
-4.059240e-01
-3.746281e-01
-3.470879e-01
-3.241756e-01
-3.056601e-01
-2.910087e-01
-2.799881e-01
-2.724978e-01
-2.680918e-01
-2.660566e-01
-2.661276e-01
-2.689831e-01
-2.757648e-01
-2.869140e-01
-3.013537e-01
-3.166511e-01
-3.298599e-01
-3.384104e-01
-3.407727e-01
-3.368694e-01
-3.280946e-01
-3.167441e-01
-3.049853e-01
-2.939470e-01
-2.835874e-01
-2.734616e-01
-2.637177e-01
-2.553862e-01
-2.496907e-01
-2.470979e-01
-2.470626e-01
-2.486398e-01
-2.512138e-01
-2.545986e-01
-2.585853e-01
-2.625736e-01
-2.656083e-01
-2.665952e-01
-2.644703e-01
-2.583613e-01
-2.477275e-01
-2.322981e-01
-2.118713e-01
-1.863600e-01
-1.561801e-01
-1.224327e-01
-8.633520e-02
-4.829939e-02
-7.835338e-03
3.519961e-02
7.907230e-02
1.200259e-01
1.539271e-01
1.783996e-01
1.937142e-01
2.018253e-01
2.044622e-01
2.018861e-01
1.933022e-01
1.784424e-01
1.587563e-01
1.370863e-01
1.162361e-01
9.784145e-02
8.243929e-02
7.037174e-02
6.252872e-02
6.037664e-02
6.550083e-02
7.912120e-02
1.017514e-01
1.329733e-01
1.712918e-01
2.139914e-01
2.570776e-01
2.958479e-01
3.264549e-01
3.475942e-01
3.606897e-01
3.681096e-01
3.709639e-01
3.684923e-01
3.593666e-01
3.433448e-01
3.216995e-01
2.964642e-01
2.696887e-01
2.434232e-01
2.200433e-01
2.021857e-01
1.921108e-01
1.909593e-01
1.984731e-01
2.133440e-01
2.339090e-01
2.587769e-01
2.871146e-01
3.185393e-01
3.527216e-01
3.888582e-01
4.252532e-01
4.593812e-01
4.887070e-01
5.119672e-01
5.299117e-01
5.445684e-01
5.573883e-01
5.679780e-01
5.747141e-01
5.765355e-01
5.740186e-01
5.688812e-01
5.628524e-01
5.572828e-01
5.537781e-01
5.548544e-01
5.633789e-01
5.807072e-01
6.050315e-01
6.317854e-01
6.562565e-01
6.764165e-01
6.936649e-01
7.109912e-01
7.302243e-01
7.506849e-01
7.702136e-01
7.874490e-01
8.032050e-01
8.197468e-01
8.387651e-01
8.599469e-01
8.812409e-01
9.002493e-01
9.154154e-01
9.262475e-01
9.328179e-01
9.352826e-01
9.339012e-01
9.293370e-01
9.226469e-01
9.147541e-01
9.058304e-01
8.951575e-01
8.816038e-01
8.643692e-01
8.435285e-01
8.201232e-01
7.958245e-01
7.723691e-01
7.510635e-01
7.325652e-01
7.169313e-01
7.038378e-01
6.929402e-01
6.842669e-01
6.783161e-01
6.756378e-01
6.762500e-01
6.795357e-01
6.847570e-01
6.916205e-01
7.003372e-01
7.112975e-01
7.248991e-01
7.416505e-01
7.620632e-01
7.859988e-01
8.119297e-01
8.369492e-01
8.578243e-01
8.724818e-01
8.809037e-01
8.848248e-01
8.864793e-01
8.872193e-01
8.867922e-01
8.836016e-01
8.757172e-01
8.620412e-01
8.430406e-01
8.207570e-01
7.981333e-01
7.779867e-01
7.621089e-01
7.508190e-01
7.430512e-01
7.369716e-01
7.309594e-01
7.244166e-01
7.178138e-01
7.120414e-01
7.078162e-01
7.056860e-01
7.063159e-01
7.103749e-01
7.178740e-01
7.275833e-01
7.372906e-01
7.449941e-01
7.501987e-01
7.542376e-01
7.593343e-01
7.671953e-01
7.781922e-01
7.915620e-01
8.063044e-01
8.220872e-01
8.395291e-01
8.596921e-01
8.832299e-01
9.098787e-01
9.386706e-01
9.686850e-01
9.997021e-01
1.032104e+00
1.065968e+00
1.100145e+00
1.132309e+00
1.160088e+00
1.182233e+00
1.198805e+00
1.210542e+00
1.218350e+00
1.223346e+00
1.226818e+00
1.229597e+00
1.231379e+00
1.230971e+00
1.227516e+00
1.221606e+00
1.215251e+00
1.210786e+00
1.209626e+00
1.211627e+00
1.215235e+00
1.218267e+00
1.219035e+00
1.217389e+00
1.215057e+00
1.214847e+00
1.219007e+00
1.227918e+00
1.240201e+00
1.254001e+00
1.268199e+00
1.282511e+00
1.296648e+00
1.309493e+00
1.319099e+00
1.323506e+00
1.321720e+00
1.314236e+00
1.302681e+00
1.288672e+00
1.272681e+00
1.253925e+00
1.231423e+00
1.205316e+00
1.177380e+00
1.150418e+00
1.126987e+00
1.108232e+00
1.093550e+00
1.081303e+00
1.070084e+00
1.059614e+00
1.050776e+00
1.045116e+00
1.044229e+00
1.049128e+00
1.059731e+00
1.074860e+00
1.092925e+00
1.112734e+00
1.133728e+00
1.155619e+00
1.177988e+00
1.200185e+00
1.221342e+00
1.240283e+00
1.255550e+00
1.265840e+00
1.270737e+00
1.271121e+00
1.268879e+00
1.266221e+00
1.265198e+00
1.267470e+00
1.274022e+00
1.284773e+00
1.298508e+00
1.313336e+00
1.327506e+00
1.340262e+00
1.352334e+00
1.365538e+00
1.381518e+00
1.400450e+00
1.420709e+00
1.439563e+00
1.454327e+00
1.463443e+00
1.467231e+00
1.467975e+00
1.469041e+00
1.473245e+00
1.481382e+00
1.491848e+00
1.501609e+00
1.507921e+00
1.509846e+00
1.508702e+00
1.507192e+00
1.507766e+00
1.511245e+00
1.516508e+00
1.521298e+00
1.523661e+00
1.523169e+00
1.521079e+00
1.519206e+00
1.518385e+00
1.517787e+00
1.515512e+00
1.509815e+00
1.499994e+00
1.486416e+00
1.469847e+00
1.450750e+00
1.429221e+00
1.405522e+00
1.380614e+00
1.356047e+00
1.333304e+00
1.313190e+00
1.295761e+00
1.280701e+00
1.267712e+00
1.256521e+00
1.246527e+00
1.236627e+00
1.225598e+00
1.212779e+00
1.198335e+00
1.182773e+00
1.166103e+00
1.147446e+00
1.125588e+00
1.100175e+00
1.072430e+00
1.044592e+00
1.018534e+00
9.949501e-01
9.739001e-01
9.559834e-01
9.427979e-01
9.361917e-01
9.370249e-01
9.443948e-01
9.557137e-01
9.675481e-01
9.769122e-01
9.824319e-01
9.846355e-01
9.850696e-01
9.848328e-01
9.836808e-01
9.804326e-01
9.742219e-01
9.653269e-01
9.547697e-01
9.431459e-01
9.298673e-01
9.134684e-01
8.925600e-01
8.665985e-01
8.361503e-01
8.028614e-01
7.691969e-01
7.377116e-01
7.100115e-01
6.862008e-01
6.653630e-01
6.466416e-01
6.299649e-01
6.159589e-01
6.053719e-01
5.986012e-01
5.956390e-01
5.963959e-01
6.010945e-01
6.102966e-01
6.243753e-01
6.428820e-01
6.645331e-01
6.878821e-01
7.119333e-01
7.360727e-01
7.595274e-01
7.810568e-01
7.993238e-01
8.137662e-01
8.252013e-01
8.353545e-01
8.454574e-01
8.552090e-01
8.631537e-01
8.679924e-01
8.694277e-01
8.678830e-01
8.637286e-01
8.570181e-01
8.479295e-01
8.371979e-01
8.259061e-01
8.148835e-01
8.043963e-01
7.943142e-01
7.843585e-01
7.741478e-01
7.632249e-01
7.513216e-01
7.387278e-01
7.263867e-01
7.155569e-01
7.072286e-01
7.016015e-01
6.979130e-01
6.948019e-01
6.910828e-01
6.864388e-01
6.815383e-01
6.775038e-01
6.751162e-01
6.743110e-01
6.743178e-01
6.743477e-01
6.743492e-01
6.753070e-01
6.788204e-01
6.861350e-01
6.972439e-01
7.107793e-01
7.248960e-01
7.385518e-01
7.522361e-01
7.675143e-01
7.855464e-01
8.056456e-01
8.251940e-01
8.412230e-01
8.524237e-01
8.598867e-01
8.660295e-01
8.727133e-01
8.799981e-01
8.862145e-01
8.890229e-01
8.867162e-01
8.791715e-01
8.680500e-01
8.560346e-01
8.454491e-01
8.371798e-01
8.306218e-01
8.245350e-01
8.181203e-01
8.116196e-01
8.060699e-01
8.023846e-01
8.004663e-01
7.990732e-01
7.965613e-01
7.919062e-01
7.852630e-01
7.778069e-01
7.710358e-01
7.658622e-01
7.620382e-01
7.585352e-01
7.547566e-01
7.514198e-01
7.501372e-01
7.521184e-01
7.572177e-01
7.639610e-01
7.702814e-01
7.743920e-01
7.753702e-01
7.733177e-01
7.691904e-01
7.643825e-01
7.600999e-01
7.568135e-01
7.542672e-01
7.520265e-01
7.498791e-01
7.476763e-01
7.451032e-01
7.419493e-01
7.386001e-01
7.360532e-01
7.353322e-01
7.368417e-01
7.402532e-01
7.450051e-01
7.508593e-01
7.577590e-01
7.650140e-01
7.709291e-01
7.737819e-01
7.733993e-01
7.715522e-01
7.704626e-01
7.706869e-01
7.703079e-01
7.661679e-01
7.561102e-01
7.404573e-01
7.217718e-01
7.033614e-01
6.876902e-01
6.755444e-01
6.661125e-01
6.576582e-01
6.483514e-01
6.369261e-01
6.230412e-01
6.074753e-01
5.922468e-01
5.803236e-01
5.744806e-01
5.756957e-01
5.823629e-01
5.911580e-01
5.989376e-01
6.042771e-01
6.077812e-01
6.112411e-01
6.162903e-01
6.233820e-01
6.316538e-01
6.396386e-01
6.462703e-01
6.515014e-01
6.560747e-01
6.606282e-01
6.650207e-01
6.686510e-01
6.714773e-01
6.745870e-01
6.795880e-01
6.873064e-01
6.968816e-01
7.059256e-01
7.117082e-01
7.127667e-01
7.098622e-01
7.053314e-01
7.011989e-01
6.978389e-01
6.945126e-01
6.909826e-01
6.882285e-01
6.874694e-01
6.886578e-01
6.901016e-01
6.895974e-01
6.859856e-01
6.798329e-01
6.728524e-01
6.665766e-01
6.612383e-01
6.557458e-01
6.488262e-01
6.402899e-01
6.312113e-01
6.229484e-01
6.160645e-01
6.101096e-01
6.042521e-01
5.981414e-01
5.924254e-01
5.886119e-01
5.882941e-01
5.921874e-01
5.996778e-01
6.092493e-01
6.193221e-01
6.286217e-01
6.359361e-01
6.400964e-01
6.407190e-01
6.389755e-01
6.371446e-01
6.367769e-01
6.369259e-01
6.342820e-01
6.254540e-01
6.095870e-01
5.891911e-01
5.686631e-01
5.517814e-01
5.399842e-01
5.323958e-01
5.271992e-01
5.230715e-01
5.196081e-01
5.167855e-01
5.144409e-01
5.124151e-01
5.109672e-01
5.107737e-01
5.124775e-01
5.162832e-01
5.219398e-01
5.290113e-01
5.371228e-01
5.459458e-01
5.549122e-01
5.629445e-01
5.686230e-01
5.708778e-01
5.697095e-01
5.663033e-01
5.624394e-01
5.597152e-01
5.590879e-01
5.607985e-01
5.645130e-01
5.696470e-01
5.757985e-01
5.829360e-01
5.910862e-01
5.998867e-01
6.086491e-01
6.169188e-01
6.248285e-01
6.328345e-01
6.412144e-01
6.498534e-01
6.583212e-01
6.659040e-01
6.715263e-01
6.739009e-01
6.720812e-01
6.660008e-01
6.564037e-01
6.441853e-01
6.298654e-01
6.138071e-01
5.969117e-01
5.808517e-01
5.673404e-01
5.570845e-01
5.495091e-01
5.434700e-01
5.381481e-01
5.334198e-01
5.297708e-01
5.280804e-01
5.293109e-01
5.340424e-01
5.420750e-01
5.524419e-01
5.638784e-01
5.754162e-01
5.867071e-01
5.979179e-01
6.093559e-01
6.210678e-01
6.325312e-01
6.425591e-01
6.496503e-01
6.528246e-01
6.524452e-01
6.502901e-01
6.486253e-01
6.489130e-01
6.511739e-01
6.544074e-01
6.574878e-01
6.597088e-01
6.607857e-01
6.607307e-01
6.599298e-01
6.592689e-01
6.599304e-01
6.627269e-01
6.673905e-01
6.725628e-01
6.767888e-01
6.798081e-01
6.829758e-01
6.883928e-01
6.974648e-01
7.099647e-01
7.241388e-01
7.376892e-01
7.490026e-01
7.578854e-01
7.653664e-01
7.727668e-01
7.807227e-01
7.887865e-01
7.957882e-01
8.006786e-01
8.032910e-01
8.045264e-01
8.059102e-01
8.088449e-01
8.139205e-01
8.206429e-01
8.278563e-01
8.346530e-01
8.410305e-01
8.477603e-01
8.556991e-01
8.652269e-01
8.762318e-01
8.884615e-01
9.017879e-01
9.161448e-01
9.312198e-01
9.461571e-01
9.595818e-01
9.701282e-01
9.772562e-01
9.817528e-01
9.853930e-01
9.898579e-01
9.957001e-01
1.002184e+00
1.008030e+00
1.012267e+00
1.014602e+00
1.015488e+00
1.016168e+00
1.018282e+00
1.022687e+00
1.028329e+00
1.032552e+00
1.032944e+00
1.029121e+00
1.022865e+00
1.016743e+00
1.012550e+00
1.010635e+00
1.010161e+00
1.009921e+00
1.009346e+00
1.009230e+00
1.011479e+00
1.017769e+00
1.027996e+00
1.039845e+00
1.050040e+00
1.056514e+00
1.059804e+00
1.062481e+00
1.067070e+00
1.074231e+00
1.082608e+00
1.090198e+00
1.095846e+00
1.099714e+00
1.102734e+00
1.105929e+00
1.110096e+00
1.115674e+00
1.122512e+00
1.129786e+00
1.136460e+00
1.142029e+00
1.146696e+00
1.150609e+00
1.153080e+00
1.152846e+00
1.149228e+00
1.142953e+00
1.135715e+00
1.128814e+00
1.122161e+00
1.114538e+00
1.104817e+00
1.092996e+00
1.080286e+00
1.068313e+00
1.058178e+00
1.050111e+00
1.043980e+00
1.040114e+00
1.039624e+00
1.043859e+00
1.053436e+00
1.067579e+00
1.084254e+00
1.101141e+00
1.116983e+00
1.132424e+00
1.149397e+00
1.169251e+00
1.191237e+00
1.212808e+00
1.231423e+00
1.246179e+00
1.258041e+00
1.268793e+00
1.279796e+00
1.291493e+00
1.303744e+00
1.316303e+00
1.328862e+00
1.340824e+00
1.351414e+00
1.360252e+00
1.367830e+00
1.375167e+00
1.382809e+00
1.390094e+00
1.395402e+00
1.397044e+00
1.394023e+00
1.386359e+00
1.375017e+00
1.361436e+00
1.346810e+00
1.331702e+00
1.316324e+00
1.301048e+00
1.286527e+00
1.273409e+00
1.262128e+00
1.252944e+00
1.245980e+00
1.241225e+00
1.238662e+00
1.238522e+00
1.241386e+00
1.247954e+00
1.258604e+00
1.273068e+00
1.290506e+00
1.309896e+00
1.330258e+00
1.350392e+00
1.368531e+00
1.382566e+00
1.390802e+00
1.392691e+00
1.388969e+00
1.381081e+00
1.370185e+00
1.356447e+00
1.339240e+00
1.318153e+00
1.293864e+00
1.268114e+00
1.242842e+00
1.219230e+00
1.197420e+00
1.177162e+00
1.158824e+00
1.143746e+00
1.133434e+00
1.128365e+00
1.127542e+00
1.129136e+00
1.131448e+00
1.133418e+00
1.134577e+00
1.134840e+00
1.134378e+00
1.133554e+00
1.132795e+00
1.132437e+00
1.132572e+00
1.132809e+00
1.132110e+00
1.129087e+00
1.122939e+00
1.114385e+00
1.105645e+00
1.099307e+00
1.096935e+00
1.098487e+00
1.102840e+00
1.108874e+00
1.116160e+00
1.124736e+00
1.134321e+00
1.143891e+00
1.152035e+00
1.157610e+00
1.160034e+00
1.159169e+00
1.155220e+00
1.148799e+00
1.140952e+00
1.132958e+00
1.126026e+00
1.121143e+00
1.118998e+00
1.119865e+00
1.123566e+00
1.129750e+00
1.138337e+00
1.149517e+00
1.163096e+00
1.177804e+00
1.191421e+00
1.201827e+00
1.208097e+00
1.210719e+00
1.210977e+00
1.210220e+00
1.209440e+00
1.209080e+00
1.208998e+00
1.208762e+00
1.208111e+00
1.207058e+00
1.205427e+00
1.202383e+00
1.196780e+00
1.188194e+00
1.177497e+00
1.166199e+00
1.155196e+00
1.144222e+00
1.132424e+00
1.119286e+00
1.104992e+00
1.090072e+00
1.074849e+00
1.059244e+00
1.043189e+00
1.027366e+00
1.013505e+00
1.003600e+00
9.984759e-01
9.969961e-01
9.967600e-01
9.957427e-01
9.935512e-01
9.914882e-01
9.916402e-01
9.957026e-01
1.004084e+00
1.015598e+00
1.027950e+00
1.038917e+00
1.047587e+00
1.054840e+00
1.062642e+00
1.072593e+00
1.084836e+00
1.098262e+00
1.111681e+00
1.124623e+00
1.137015e+00
1.148260e+00
1.156895e+00
1.161246e+00
1.160538e+00
1.155565e+00
1.148532e+00
1.142196e+00
1.138764e+00
1.139030e+00
1.142179e+00
1.146350e+00
1.149651e+00
1.151016e+00
1.150361e+00
1.148085e+00
1.144582e+00
1.140323e+00
1.136203e+00
1.133400e+00
1.132555e+00
1.133002e+00
1.133003e+00
1.131015e+00
1.126959e+00
1.122297e+00
1.118750e+00
1.116762e+00
1.115146e+00
1.112278e+00
1.107753e+00
1.102902e+00
1.099670e+00
1.098974e+00
1.100078e+00
1.101318e+00
1.101153e+00
1.098591e+00
1.093144e+00
1.084978e+00
1.075354e+00
1.066713e+00
1.061876e+00
1.062659e+00
1.068958e+00
1.078945e+00
1.090144e+00
1.100571e+00
1.109310e+00
1.116269e+00
1.121426e+00
1.124362e+00
1.124584e+00
1.122263e+00
1.118428e+00
1.114332e+00
1.110658e+00
1.107348e+00
1.104056e+00
1.100606e+00
1.097075e+00
1.093723e+00
1.091102e+00
1.090214e+00
1.092194e+00
1.097516e+00
1.105430e+00
1.114272e+00
1.122363e+00
1.128633e+00
1.132548e+00
1.133753e+00
1.132062e+00
1.127780e+00
1.121807e+00
1.115190e+00
1.108486e+00
1.101466e+00
1.093388e+00
1.083533e+00
1.071671e+00
1.058281e+00
1.044536e+00
1.032077e+00
1.022589e+00
1.017213e+00
1.016090e+00
1.018312e+00
1.022307e+00
1.026344e+00
1.028952e+00
1.029264e+00
1.027286e+00
1.023888e+00
1.020408e+00
1.017974e+00
1.016960e+00
1.016917e+00
1.016984e+00
1.016477e+00
1.015301e+00
1.014023e+00
1.013564e+00
1.014533e+00
1.016619e+00
1.018701e+00
1.019709e+00
1.019383e+00
1.018145e+00
1.016315e+00
1.013545e+00
1.009056e+00
1.002417e+00
9.940968e-01
9.852344e-01
9.768441e-01
9.693169e-01
9.626627e-01
9.569330e-01
9.519861e-01
9.467696e-01
9.392558e-01
9.276319e-01
9.118362e-01
8.939515e-01
8.770095e-01
8.631947e-01
8.528257e-01
8.446565e-01
8.369740e-01
8.286673e-01
8.197675e-01
8.112979e-01
8.045518e-01
8.002307e-01
7.979570e-01
7.963539e-01
7.935414e-01
7.878330e-01
7.783859e-01
7.654530e-01
7.501070e-01
7.337853e-01
7.180248e-01
7.042273e-01
6.931237e-01
6.841556e-01
6.755209e-01
6.652867e-01
6.528923e-01
6.397296e-01
6.281700e-01
6.198272e-01
6.145689e-01
6.110446e-01
6.080310e-01
6.052670e-01
6.032140e-01
6.022346e-01
6.019626e-01
6.013257e-01
5.992274e-01
5.953742e-01
5.904949e-01
5.857211e-01
5.817429e-01
5.784851e-01
5.754499e-01
5.723666e-01
5.696976e-01
5.685600e-01
5.698820e-01
5.733559e-01
5.772438e-01
5.794185e-01
5.787858e-01
5.758658e-01
5.721558e-01
5.689640e-01
5.666806e-01
5.648826e-01
5.629429e-01
5.605465e-01
5.577839e-01
5.549059e-01
5.520380e-01
5.491523e-01
5.463308e-01
5.439381e-01
5.423614e-01
5.416269e-01
5.414738e-01
5.418295e-01
5.430194e-01
5.453874e-01
5.488331e-01
5.529465e-01
5.576453e-01
5.634899e-01
5.711437e-01
5.804487e-01
5.901007e-01
5.983227e-01
6.039464e-01
6.069525e-01
6.080938e-01
6.080817e-01
6.070986e-01
6.049252e-01
6.014281e-01
5.969969e-01
5.926544e-01
5.897648e-01
5.895079e-01
5.924238e-01
5.982574e-01
6.061322e-01
6.149092e-01
6.235835e-01
6.316736e-01
6.395026e-01
6.480576e-01
6.582154e-01
6.697882e-01
6.813737e-01
6.913781e-01
6.992429e-01
7.056268e-01
7.115509e-01
7.175873e-01
7.237725e-01
7.299526e-01
7.360178e-01
7.419143e-01
7.475888e-01
7.529205e-01
7.576091e-01
7.610992e-01
7.626652e-01
7.616801e-01
7.579959e-01
7.522829e-01
7.459840e-01
7.406184e-01
7.367941e-01
7.338263e-01
7.304235e-01
7.258084e-01
7.202414e-01
7.146677e-01
7.100569e-01
7.069325e-01
7.051288e-01
7.038362e-01
7.020896e-01
6.994047e-01
6.958810e-01
6.916142e-01
6.861212e-01
6.785461e-01
6.685962e-01
6.573083e-01
6.467545e-01
6.387870e-01
6.339070e-01
6.311905e-01
6.291716e-01
6.268671e-01
6.242849e-01
6.223300e-01
6.222842e-01
6.249304e-01
6.295795e-01
6.338211e-01
6.346410e-01
6.302210e-01
6.208709e-01
6.084038e-01
5.947599e-01
5.810755e-01
5.676225e-01
5.542589e-01
5.409384e-01
5.280682e-01
5.165648e-01
5.075293e-01
5.017735e-01
4.995595e-01
5.006193e-01
5.042529e-01
5.094149e-01
5.148927e-01
5.196160e-01
5.229767e-01
5.249732e-01
5.260095e-01
5.263951e-01
5.259852e-01
5.243782e-01
5.214271e-01
5.174622e-01
5.130578e-01
5.086954e-01
5.046492e-01
5.010691e-01
4.979800e-01
4.950392e-01
4.913876e-01
4.861101e-01
4.791685e-01
4.718890e-01
4.663529e-01
4.641516e-01
4.655996e-01
4.699589e-01
4.762163e-01
4.835683e-01
4.913271e-01
4.986572e-01
5.045942e-01
5.083823e-01
5.098766e-01
5.097011e-01
5.089248e-01
5.083311e-01
5.078024e-01
5.064295e-01
5.033516e-01
4.986270e-01
4.934287e-01
4.895547e-01
4.887711e-01
4.923192e-01
5.004660e-01
5.121508e-01
5.253398e-01
5.383432e-01
5.510573e-01
5.646876e-01
5.799951e-01
5.957976e-01
6.092660e-01
6.177551e-01
6.205565e-01
6.191811e-01
6.160881e-01
6.129980e-01
6.101122e-01
6.066145e-01
6.017517e-01
5.955460e-01
5.887402e-01
5.822177e-01
5.764056e-01
5.710521e-01
5.655229e-01
5.594791e-01
5.534556e-01
5.487770e-01
5.467599e-01
5.477996e-01
5.509969e-01
5.545356e-01
5.565490e-01
5.559537e-01
5.527771e-01
5.479246e-01
5.427226e-01
5.384725e-01
5.359390e-01
5.348488e-01
5.339007e-01
5.316298e-01
5.276270e-01
5.230345e-01
5.197260e-01
5.187942e-01
5.196795e-01
5.206895e-01
5.203468e-01
5.183482e-01
5.154593e-01
5.126420e-01
5.101823e-01
5.074264e-01
5.032592e-01
4.969091e-01
4.884535e-01
4.787446e-01
4.689160e-01
4.597007e-01
4.508649e-01
4.412289e-01
4.294480e-01
4.150876e-01
3.993543e-01
3.851592e-01
3.764217e-01
3.766759e-01
3.874793e-01
4.075770e-01
4.335367e-01
4.615585e-01
4.892668e-01
5.163408e-01
5.437496e-01
5.723521e-01
6.019157e-01
6.311089e-01
6.581842e-01
6.815871e-01
6.999822e-01
7.119327e-01
7.158507e-01
7.103932e-01
6.948628e-01
6.692804e-01
6.343460e-01
5.914870e-01
5.427013e-01
4.899450e-01
4.344669e-01
3.767953e-01
3.174637e-01
2.576580e-01
1.989219e-01
1.420962e-01
8.662706e-02
3.107570e-02
-2.552604e-02
-8.260133e-02
-1.381330e-01
-1.899990e-01
-2.377184e-01
-2.834093e-01
-3.312334e-01
-3.856451e-01
-4.495265e-01
-5.231990e-01
-6.045741e-01
-6.900478e-01
-7.756245e-01
-8.579377e-01
-9.348724e-01
-1.005567e+00
-1.070009e+00
-1.128819e+00
-1.183489e+00
-1.236399e+00
-1.289813e+00
-1.344128e+00
-1.396827e+00
-1.443217e+00
-1.478464e+00
-1.499374e+00
-1.505022e+00
-1.496456e+00
-1.476256e+00
-1.448111e+00
-1.416025e+00
-1.383140e+00
-1.350950e+00
-1.319611e+00
-1.288969e+00
-1.259304e+00
-1.231370e+00
-1.206146e+00
-1.184706e+00
-1.168171e+00
-1.157554e+00
-1.153424e+00
-1.155475e+00
-1.162317e+00
-1.171909e+00
-1.182470e+00
-1.193067e+00
-1.203261e+00
-1.212270e+00
-1.218706e+00
-1.221155e+00
-1.218840e+00
-1.211654e+00
-1.199746e+00
-1.183186e+00
-1.161808e+00
-1.135137e+00
-1.102547e+00
-1.063777e+00
-1.019440e+00
-9.709166e-01
-9.195957e-01
-8.660518e-01
-8.098104e-01
-7.497970e-01
-6.850517e-01
-6.152037e-01
-5.405360e-01
-4.618946e-01
-3.806527e-01
-2.985317e-01
-2.170653e-01
-1.370673e-01
-5.873458e-02
1.761885e-02
9.102173e-02
1.601747e-01
2.243447e-01
2.839576e-01
3.404611e-01
3.956863e-01
4.511292e-01
5.075036e-01
5.648244e-01
6.229611e-01
6.822009e-01
7.433805e-01
8.075282e-01
8.752610e-01
9.462742e-01
1.019259e+00
1.092358e+00
1.163897e+00
1.232957e+00
1.299582e+00
1.364551e+00
1.428775e+00
1.492483e+00
1.554758e+00
1.613825e+00
1.667947e+00
1.716290e+00
1.759328e+00
1.798611e+00
1.836004e+00
1.872838e+00
1.909657e+00
1.946731e+00
1.984695e+00
2.024653e+00
2.067741e+00
2.114579e+00
2.164919e+00
2.217521e+00
2.270282e+00
2.320723e+00
2.366862e+00
2.408121e+00
2.445709e+00
2.482229e+00
2.520761e+00
2.563894e+00
2.612958e+00
2.667612e+00
2.726033e+00
2.785921e+00
2.845930e+00
2.906372e+00
2.968382e+00
3.032163e+00
3.095897e+00
3.156354e+00
3.210805e+00
3.258758e+00
3.302108e+00
3.343549e+00
3.384568e+00
3.424769e+00
3.462954e+00
3.498684e+00
3.532757e+00
3.566496e+00
3.600966e+00
3.637052e+00
3.676050e+00
3.719788e+00
3.769782e+00
3.826010e+00
3.886394e+00
3.947467e+00
4.005717e+00
4.058786e+00
4.106054e+00
4.148440e+00
4.187413e+00
4.223556e+00
4.255647e+00
4.281100e+00
4.297551e+00
4.304226e+00
4.302047e+00
4.292680e+00
4.277548e+00
4.257452e+00
4.232703e+00
4.203337e+00
4.169145e+00
4.129681e+00
4.084550e+00
4.033800e+00
3.977945e+00
3.917473e+00
3.852368e+00
3.782209e+00
3.706868e+00
3.627313e+00
3.545821e+00
3.465211e+00
3.387412e+00
3.312257e+00
3.237447e+00
3.159908e+00
3.077747e+00
2.991510e+00
2.904002e+00
2.819012e+00
2.739862e+00
2.668389e+00
2.604503e+00
2.546484e+00
2.492014e+00
2.439388e+00
2.388122e+00
2.338728e+00
2.291988e+00
2.248174e+00
2.206629e+00
2.166062e+00
2.125357e+00
2.084087e+00
2.042238e+00
1.999635e+00
1.955811e+00
1.910339e+00
1.863094e+00
1.814105e+00
1.763208e+00
1.709898e+00
1.653576e+00
1.594011e+00
1.531653e+00
1.467546e+00
1.402884e+00
1.338429e+00
1.274190e+00
1.209692e+00
1.144736e+00
1.079959e+00
1.016584e+00
9.556251e-01
8.973200e-01
8.412124e-01
7.865616e-01
7.326543e-01
6.789629e-01
6.252579e-01
5.716228e-01
5.182973e-01
4.654642e-01
4.131735e-01
3.614036e-01
3.100546e-01
2.587888e-01
2.069944e-01
1.541761e-01
1.005569e-01
4.723439e-02
-4.424667e-03
-5.361173e-02
-1.002816e-01
-1.445766e-01
-1.862027e-01
-2.245241e-01
-2.593189e-01
-2.914200e-01
-3.225538e-01
-3.544114e-01
-3.876748e-01
-4.217716e-01
-4.554907e-01
-4.878707e-01
-5.186214e-01
-5.478908e-01
-5.759514e-01
-6.033994e-01
-6.314877e-01
-6.616408e-01
-6.941830e-01
-7.276199e-01
-7.594169e-01
-7.875901e-01
-8.117134e-01
-8.327488e-01
-8.521156e-01
-8.707237e-01
-8.885131e-01
-9.046746e-01
-9.183039e-01
-9.290037e-01
-9.370640e-01
-9.431077e-01
-9.473378e-01
-9.488361e-01
-9.456090e-01
-9.357069e-01
-9.187300e-01
-8.963617e-01
-8.712685e-01
-8.452687e-01
-8.184193e-01
-7.897196e-01
-7.585296e-01
-7.252935e-01
-6.911413e-01
-6.571068e-01
-6.237663e-01
-5.913559e-01
-5.599611e-01
-5.295288e-01
-4.998251e-01
-4.705769e-01
-4.417474e-01
-4.136338e-01
-3.867273e-01
-3.616310e-01
-3.391756e-01
-3.204854e-01
-3.067204e-01
-2.985050e-01
-2.953887e-01
-2.958577e-01
-2.980769e-01
-3.008113e-01
-3.037414e-01
-3.070030e-01
-3.104983e-01
-3.136414e-01
-3.157783e-01
-3.168874e-01
-3.177829e-01
-3.194461e-01
-3.220503e-01
-3.246990e-01
-3.262533e-01
-3.264602e-01
-3.261315e-01
-3.259927e-01
-3.252533e-01
-3.213794e-01
-3.114550e-01
-2.940880e-01
-2.703660e-01
-2.431156e-01
-2.150150e-01
-1.870087e-01
-1.582004e-01
-1.271150e-01
-9.309402e-02
-5.669814e-02
-1.909308e-02
1.878545e-02
5.659795e-02
9.434390e-02
1.317678e-01
1.679718e-01
2.016636e-01
2.318904e-01
2.586087e-01
2.826141e-01
3.049638e-01
3.264070e-01
3.472483e-01
3.676710e-01
3.880922e-01
4.090223e-01
4.304473e-01
4.514297e-01
4.705589e-01
4.869999e-01
5.011844e-01
5.145196e-01
5.284231e-01
5.434744e-01
5.592588e-01
5.749789e-01
5.903558e-01
6.060188e-01
6.230081e-01
6.418872e-01
6.622841e-01
6.831558e-01
7.034115e-01
7.223461e-01
7.396605e-01
7.552805e-01
7.692986e-01
7.820630e-01
7.941134e-01
8.058171e-01
8.170628e-01
8.274626e-01
8.369205e-01
8.459220e-01
8.552142e-01
8.652310e-01
8.757687e-01
8.860787e-01
8.953174e-01
9.031809e-01
9.102653e-01
9.176614e-01
9.259734e-01
9.346732e-01
9.425207e-01
9.487577e-01
9.539712e-01
9.597874e-01
9.676366e-01
9.776921e-01
9.889299e-01
1.000204e+00
1.011210e+00
1.022318e+00
1.033553e+00
1.044047e+00
1.052695e+00
1.059221e+00
1.064304e+00
1.068559e+00
1.071469e+00
1.071349e+00
1.066377e+00
1.055885e+00
1.041008e+00
1.024214e+00
1.007811e+00
9.922839e-01
9.758556e-01
9.559946e-01
9.318347e-01
9.054458e-01
8.807822e-01
8.611336e-01
8.471323e-01
8.368107e-01
8.274926e-01
8.178842e-01
8.087228e-01
8.016688e-01
7.976857e-01
7.964376e-01
7.969231e-01
7.982935e-01
8.000607e-01
8.018919e-01
8.034396e-01
8.042753e-01
8.038547e-01
8.016086e-01
7.972853e-01
7.913525e-01
7.849868e-01
7.794836e-01
7.755878e-01
7.733524e-01
7.724787e-01
7.726190e-01
7.734193e-01
7.744806e-01
7.752877e-01
7.749875e-01
7.722014e-01
7.653168e-01
7.533455e-01
7.367631e-01
7.175076e-01
6.978999e-01
6.792531e-01
6.613062e-01
6.428367e-01
6.227294e-01
6.005700e-01
5.765265e-01
5.509480e-01
5.241376e-01
4.963978e-01
4.681787e-01
4.401466e-01
4.131226e-01
3.879499e-01
3.653637e-01
3.459087e-01
3.298876e-01
3.172196e-01
3.071852e-01
2.983701e-01
2.891644e-01
2.786189e-01
2.669246e-01
2.549947e-01
2.434754e-01
2.321043e-01
2.199684e-01
2.062688e-01
1.907713e-01
1.736469e-01
1.551323e-01
1.354674e-01
1.150338e-01
9.433970e-02
7.383468e-02
5.387481e-02
3.487749e-02
1.727138e-02
1.105768e-03
-1.414922e-02
-2.916405e-02
-4.407505e-02
-5.834197e-02
-7.131292e-02
-8.291151e-02
-9.371312e-02
-1.042944e-01
-1.145639e-01
-1.238212e-01
-1.314119e-01
-1.372053e-01
-1.415308e-01
-1.449657e-01
-1.483841e-01
-1.530398e-01
-1.602054e-01
-1.704721e-01
-1.833573e-01
-1.975780e-01
-2.117158e-01
-2.247929e-01
-2.364320e-01
-2.465914e-01
-2.552849e-01
-2.627306e-01
-2.696743e-01
-2.771331e-01
-2.854512e-01
-2.935616e-01
-2.992975e-01
-3.006246e-01
-2.969635e-01
-2.897381e-01
-2.816810e-01
-2.752356e-01
-2.712265e-01
-2.688178e-01
-2.665625e-01
-2.634259e-01
-2.590300e-01
-2.533689e-01
-2.466377e-01
-2.393093e-01
-2.320170e-01
-2.250789e-01
-2.182446e-01
-2.111615e-01
-2.040771e-01
-1.979050e-01
-1.936031e-01
-1.916106e-01
-1.918544e-01
-1.940380e-01
-1.976769e-01
-2.018681e-01
-2.053093e-01
-2.068982e-01
-2.065272e-01
-2.052694e-01
-2.045510e-01
-2.048788e-01
-2.052963e-01
-2.041744e-01
-2.006268e-01
-1.952098e-01
-1.893353e-01
-1.840855e-01
-1.795400e-01
-1.750267e-01
-1.697826e-01
-1.633676e-01
-1.556861e-01
-1.468194e-01
-1.367982e-01
-1.254282e-01
-1.123940e-01
-9.770609e-02
-8.206027e-02
-6.656318e-02
-5.193429e-02
-3.800277e-02
-2.409524e-02
-9.926696e-03
3.987430e-03
1.683775e-02
2.831341e-02
3.876840e-02
4.872293e-02
5.847072e-02
6.819447e-02
7.816059e-02
8.858822e-02
9.940407e-02
1.102274e-01
1.206045e-01
1.303496e-01
1.398293e-01
1.499233e-01
1.614507e-01
1.743325e-01
1.872831e-01
1.985703e-01
2.073237e-01
2.141980e-01
2.207812e-01
2.283364e-01
2.369559e-01
2.456563e-01
2.531254e-01
2.585268e-01
2.619379e-01
2.642530e-01
2.666409e-01
2.699194e-01
2.742989e-01
2.796328e-01
2.857926e-01
2.926377e-01
2.996195e-01
3.056759e-01
3.098390e-01
3.120905e-01
3.135459e-01
3.155773e-01
3.185065e-01
3.210688e-01
3.212717e-01
3.179451e-01
3.115955e-01
3.039275e-01
2.966085e-01
2.902034e-01
2.838669e-01
2.760193e-01
2.656948e-01
2.535590e-01
2.416546e-01
2.320748e-01
2.257650e-01
2.223225e-01
2.205794e-01
2.192588e-01
2.173144e-01
2.140410e-01
2.092101e-01
2.032687e-01
1.973276e-01
1.926949e-01
1.900730e-01
1.889206e-01
1.875901e-01
1.844358e-01
1.792293e-01
1.737025e-01
1.705739e-01
1.716150e-01
1.761680e-01
1.813553e-01
1.840348e-01
1.830836e-01
1.801314e-01
1.781450e-01
1.791928e-01
1.832205e-01
1.884166e-01
1.924083e-01
1.933666e-01
1.906489e-01
1.849654e-01
1.780067e-01
1.714968e-01
1.660747e-01
1.607921e-01
1.537156e-01
1.432872e-01
1.294744e-01
1.138675e-01
9.868546e-02
8.551366e-02
7.469157e-02
6.553100e-02
5.687668e-02
4.755177e-02
3.659580e-02
2.343363e-02
8.148315e-03
-8.214555e-03
-2.376922e-02
-3.666100e-02
-4.619282e-02
-5.320378e-02
-5.932024e-02
-6.580288e-02
-7.299556e-02
-8.062778e-02
-8.842861e-02
-9.646869e-02
-1.051147e-01
-1.147785e-01
-1.255820e-01
-1.370475e-01
-1.481345e-01
-1.578534e-01
-1.660275e-01
-1.733852e-01
-1.808002e-01
-1.884901e-01
-1.960213e-01
-2.030036e-01
-2.096068e-01
-2.163262e-01
-2.232618e-01
-2.296423e-01
-2.341236e-01
-2.357790e-01
-2.349922e-01
-2.333556e-01
-2.325624e-01
-2.333125e-01
-2.352095e-01
-2.375616e-01
-2.401366e-01
-2.431511e-01
-2.467176e-01
-2.505224e-01
-2.541832e-01
-2.579482e-01
-2.629261e-01
-2.704020e-01
-2.807541e-01
-2.929858e-01
-3.053073e-01
-3.161963e-01
-3.250342e-01
-3.320241e-01
-3.378467e-01
-3.435523e-01
-3.505476e-01
-3.601668e-01
-3.728177e-01
-3.874335e-01
-4.018624e-01
-4.139332e-01
-4.223196e-01
-4.266793e-01
-4.273568e-01
-4.252093e-01
-4.216074e-01
-4.182183e-01
-4.164488e-01
-4.169327e-01
-4.194348e-01
-4.231397e-01
-4.270918e-01
-4.306039e-01
-4.333994e-01
-4.353482e-01
-4.361586e-01
-4.355942e-01
-4.340316e-01
-4.324610e-01
-4.316454e-01
-4.313410e-01
-4.305095e-01
-4.283093e-01
-4.248528e-01
-4.210255e-01
-4.175745e-01
-4.143876e-01
-4.107838e-01
-4.066038e-01
-4.028741e-01
-4.011404e-01
-4.020474e-01
-4.046234e-01
-4.069304e-01
-4.073507e-01
-4.054167e-01
-4.018104e-01
-3.978013e-01
-3.944798e-01
-3.921137e-01
-3.900099e-01
-3.870448e-01
-3.824818e-01
-3.764322e-01
-3.697241e-01
-3.635009e-01
-3.588865e-01
-3.566825e-01
-3.569944e-01
-3.590130e-01
-3.612676e-01
-3.622414e-01
-3.609107e-01
-3.570102e-01
-3.511392e-01
-3.446525e-01
-3.390775e-01
-3.352280e-01
-3.327200e-01
-3.303361e-01
-3.268274e-01
-3.214081e-01
-3.137901e-01
-3.042004e-01
-2.935732e-01
-2.834810e-01
-2.754269e-01
-2.699237e-01
-2.662551e-01
-2.632328e-01
-2.601910e-01
-2.571972e-01
-2.544322e-01
-2.516805e-01
-2.485850e-01
-2.452526e-01
-2.424332e-01
-2.410509e-01
-2.414751e-01
-2.430754e-01
-2.443941e-01
-2.438268e-01
-2.403440e-01
-2.338560e-01
-2.251463e-01
-2.154522e-01
-2.057949e-01
-1.963795e-01
-1.865664e-01
-1.755290e-01
-1.630667e-01
-1.499607e-01
-1.377206e-01
-1.278639e-01
-1.209441e-01
-1.158352e-01
-1.100039e-01
-1.009534e-01
-8.792442e-02
-7.249752e-02
-5.755798e-02
-4.543264e-02
-3.659767e-02
-2.974452e-02
-2.289933e-02
-1.472901e-02
-5.308538e-03
3.998748e-03
1.148848e-02
1.634510e-02
1.931791e-02
2.233369e-02
2.733055e-02
3.512056e-02
4.497432e-02
5.518178e-02
6.429688e-02
7.219493e-02
8.003394e-02
8.910168e-02
9.956130e-02
1.101699e-01
1.191355e-01
1.253665e-01
1.291865e-01
1.320637e-01
1.355788e-01
1.403547e-01
1.456555e-01
1.498590e-01
1.514455e-01
1.498740e-01
1.457701e-01
1.403149e-01
1.344020e-01
1.283337e-01
1.222710e-01
1.168492e-01
1.131679e-01
1.120693e-01
1.134108e-01
1.160245e-01
1.184380e-01
1.198567e-01
1.206205e-01
1.216230e-01
1.231362e-01
1.241923e-01
1.231526e-01
1.189038e-01
1.116324e-01
1.026269e-01
9.334585e-02
8.445212e-02
7.548743e-02
6.538652e-02
5.338535e-02
3.959203e-02
2.485828e-02
1.021329e-02
-3.631375e-03
-1.642729e-02
-2.825430e-02
-3.933203e-02
-4.987745e-02
-5.988377e-02
-6.877903e-02
-7.531922e-02
-7.815132e-02
-7.688900e-02
-7.286133e-02
-6.877789e-02
-6.744113e-02
-7.041331e-02
-7.745337e-02
-8.690254e-02
-9.670076e-02
-1.054804e-01
-1.131530e-01
-1.206870e-01
-1.292541e-01
-1.393162e-01
-1.503340e-01
-1.613602e-01
-1.719657e-01
-1.825563e-01
-1.937968e-01
-2.057859e-01
-2.177251e-01
-2.283034e-01
-2.365734e-01
-2.427529e-01
-2.482190e-01
-2.544561e-01
-2.616798e-01
-2.683353e-01
-2.720577e-01
-2.714480e-01
-2.672802e-01
-2.622129e-01
-2.592597e-01
-2.601083e-01
-2.643685e-01
-2.701488e-01
-2.754513e-01
-2.793228e-01
-2.820401e-01
-2.845100e-01
-2.875596e-01
-2.915926e-01
-2.967125e-01
-3.030494e-01
-3.107998e-01
-3.197936e-01
-3.290857e-01
-3.372195e-01
-3.431218e-01
-3.468647e-01
-3.495402e-01
-3.522780e-01
-3.553106e-01
-3.580094e-01
-3.597802e-01
-3.608310e-01
-3.621449e-01
-3.648526e-01
-3.695538e-01
-3.759833e-01
-3.832029e-01
-3.902442e-01
-3.967495e-01
-4.030577e-01
-4.097157e-01
-4.170132e-01
-4.249625e-01
-4.334261e-01
-4.418950e-01
-4.490392e-01
-4.527743e-01
-4.513364e-01
-4.447535e-01
-4.352505e-01
-4.257978e-01
-4.178953e-01
-4.107138e-01
-4.024103e-01
-3.921683e-01
-3.809854e-01
-3.708539e-01
-3.634824e-01
-3.595733e-01
-3.587671e-01
-3.599684e-01
-3.618720e-01
-3.635436e-01
-3.648067e-01
-3.662235e-01
-3.686640e-01
-3.726824e-01
-3.780727e-01
-3.838845e-01
-3.888194e-01
-3.916433e-01
-3.913785e-01
-3.873775e-01
-3.795123e-01
-3.684368e-01
-3.555636e-01
-3.425677e-01
-3.307076e-01
-3.203894e-01
-3.112217e-01
-3.026736e-01
-2.950777e-01
-2.900475e-01
-2.894906e-01
-2.938881e-01
-3.016070e-01
-3.099848e-01
-3.170323e-01
-3.222639e-01
-3.263238e-01
-3.300596e-01
-3.338652e-01
-3.377283e-01
-3.416958e-01
-3.460242e-01
-3.507714e-01
-3.554259e-01
-3.591205e-01
-3.611709e-01
-3.613786e-01
-3.600038e-01
-3.576971e-01
-3.554834e-01
-3.545084e-01
-3.554108e-01
-3.578307e-01
-3.606897e-01
-3.630304e-01
-3.645157e-01
-3.651581e-01
-3.648258e-01
-3.632874e-01
-3.608386e-01
-3.588144e-01
-3.593221e-01
-3.641897e-01
-3.737867e-01
-3.865865e-01
-3.999114e-01
-4.114420e-01
-4.204340e-01
-4.277630e-01
-4.349122e-01
-4.428860e-01
-4.518321e-01
-4.612479e-01
-4.702466e-01
-4.777317e-01
-4.827194e-01
-4.848569e-01
-4.846984e-01
-4.833834e-01
-4.820888e-01
-4.818650e-01
-4.837124e-01
-4.883339e-01
-4.956684e-01
-5.048272e-01
-5.145040e-01
-5.233604e-01
-5.301504e-01
-5.338493e-01
-5.340317e-01
-5.313413e-01
-5.275338e-01
-5.246833e-01
-5.238701e-01
-5.243995e-01
-5.243546e-01
-5.220955e-01
-5.174330e-01
-5.115772e-01
-5.061212e-01
-5.020026e-01
-4.990894e-01
-4.963891e-01
-4.925902e-01
-4.866628e-01
-4.782383e-01
-4.675969e-01
-4.554554e-01
-4.428819e-01
-4.312652e-01
-4.219867e-01
-4.157862e-01
-4.122975e-01
-4.101957e-01
-4.079298e-01
-4.045666e-01
-4.001534e-01
-3.953447e-01
-3.906341e-01
-3.858184e-01
-3.800981e-01
-3.728158e-01
-3.643727e-01
-3.565132e-01
-3.514387e-01
-3.502397e-01
-3.518965e-01
-3.536406e-01
-3.523024e-01
-3.456844e-01
-3.333021e-01
-3.163967e-01
-2.974272e-01
-2.793052e-01
-2.645876e-01
-2.547618e-01
-2.497571e-01
-2.479196e-01
-2.466765e-01
-2.437915e-01
-2.386197e-01
-2.325036e-01
-2.278442e-01
-2.263678e-01
-2.278401e-01
-2.301885e-01
-2.309122e-01
-2.286927e-01
-2.240320e-01
-2.186216e-01
-2.141204e-01
-2.111848e-01
-2.091750e-01
-2.065940e-01
-2.020331e-01
-1.950375e-01
-1.862852e-01
-1.770477e-01
-1.684713e-01
-1.611448e-01
-1.549887e-01
-1.493633e-01
-1.434139e-01
-1.365712e-01
-1.288510e-01
-1.206676e-01
-1.123800e-01
-1.041077e-01
-9.598785e-02
-8.842380e-02
-8.188292e-02
-7.644353e-02
-7.160266e-02
-6.645295e-02
-5.997694e-02
-5.134011e-02
-4.023639e-02
-2.721698e-02
-1.372156e-02
-1.528384e-03
8.243011e-03
1.585230e-02
2.272780e-02
3.058384e-02
4.070734e-02
5.374172e-02
6.963572e-02
8.759282e-02
1.062899e-01
1.244767e-01
1.415683e-01
1.577269e-01
1.733709e-01
1.885920e-01
2.030249e-01
2.162359e-01
2.281762e-01
2.391877e-01
2.494833e-01
2.585878e-01
2.654010e-01
2.690115e-01
2.695872e-01
2.684758e-01
2.674173e-01
2.676661e-01
2.697993e-01
2.740873e-01
2.806615e-01
2.891227e-01
2.981771e-01
3.060792e-01
3.118021e-01
3.159527e-01
3.205088e-01
3.274325e-01
3.372791e-01
3.490197e-01
3.611747e-01
3.731479e-01
3.855772e-01
3.995355e-01
4.154587e-01
4.327764e-01
4.503521e-01
4.670218e-01
4.817205e-01
4.935419e-01
5.022264e-01
5.087206e-01
5.149525e-01
5.227721e-01
5.329675e-01
5.450708e-01
5.578122e-01
5.697117e-01
5.795315e-01
5.865830e-01
5.909181e-01
5.933040e-01
5.948478e-01
5.963909e-01
5.980735e-01
5.993324e-01
5.992481e-01
5.970740e-01
5.927935e-01
5.873752e-01
5.824145e-01
5.792740e-01
5.782566e-01
5.784638e-01
5.786731e-01
5.786558e-01
5.796743e-01
5.835416e-01
5.910594e-01
6.012446e-01
6.120047e-01
6.216848e-01
6.302200e-01
6.389858e-01
6.495432e-01
6.623670e-01
6.765541e-01
6.905951e-01
7.034301e-01
7.148391e-01
7.248210e-01
7.326318e-01
7.367109e-01
7.359115e-01
7.307998e-01
7.233706e-01
7.152558e-01
7.063701e-01
6.955064e-01
6.821959e-01
6.678673e-01
6.552470e-01
6.466961e-01
6.429516e-01
6.431016e-01
6.454867e-01
6.487078e-01
6.522253e-01
6.564066e-01
6.619717e-01
6.690193e-01
6.763286e-01
6.816793e-01
6.830681e-01
6.797932e-01
6.725599e-01
6.627095e-01
6.512395e-01
6.382052e-01
6.228336e-01
6.043225e-01
5.828318e-01
5.599507e-01
5.382717e-01
5.202961e-01
5.072746e-01
4.985816e-01
4.920470e-01
4.852994e-01
4.774572e-01
4.698884e-01
4.652397e-01
4.654162e-01
4.701334e-01
4.770368e-01
4.830304e-01
4.857993e-01
4.847296e-01
4.808217e-01
4.756245e-01
4.699097e-01
4.631353e-01
4.540692e-01
4.418945e-01
4.268158e-01
4.097555e-01
3.915528e-01
3.724673e-01
3.524040e-01
3.315353e-01
3.107434e-01
2.916664e-01
2.764216e-01
2.669924e-01
2.643153e-01
2.675119e-01
2.739630e-01
2.804518e-01
2.846671e-01
2.859118e-01
2.845897e-01
2.812550e-01
2.762937e-01
2.703063e-01
2.643582e-01
2.596242e-01
2.568324e-01
2.559909e-01
2.564029e-01
2.568874e-01
2.562333e-01
2.537206e-01
2.494081e-01
2.441440e-01
2.393596e-01
2.365481e-01
2.364972e-01
2.387558e-01
2.417888e-01
2.438207e-01
2.439155e-01
2.425801e-01
2.413311e-01
2.414167e-01
2.427020e-01
2.437116e-01
2.427864e-01
2.392594e-01
2.337154e-01
2.274556e-01
2.218577e-01
2.179858e-01
2.163560e-01
2.167649e-01
2.182917e-01
2.196395e-01
2.197066e-01
2.180478e-01
2.150455e-01
2.118567e-01
2.101233e-01
2.113743e-01
2.162993e-01
2.242820e-01
2.334693e-01
2.413780e-01
2.458110e-01
2.457049e-01
2.415354e-01
2.350868e-01
2.286751e-01
2.241540e-01
2.221715e-01
2.221054e-01
2.227842e-01
2.235192e-01
2.246303e-01
2.270457e-01
2.313681e-01
2.371237e-01
2.426754e-01
2.459859e-01
2.459319e-01
2.431962e-01
2.398678e-01
2.380793e-01
2.389266e-01
2.424491e-01
2.482776e-01
2.560050e-01
2.648882e-01
2.734544e-01
2.798466e-01
2.829022e-01
2.830153e-01
2.819726e-01
2.819493e-01
2.844688e-01
2.899566e-01
2.979795e-01
3.077547e-01
3.183815e-01
3.287494e-01
3.375969e-01
3.439506e-01
3.476208e-01
3.493727e-01
3.506274e-01
3.526800e-01
3.557630e-01
3.587606e-01
3.600684e-01
3.590161e-01
3.566377e-01
3.550707e-01
3.559953e-01
3.594000e-01
3.637870e-01
3.676363e-01
3.707113e-01
3.739733e-01
3.783101e-01
3.834292e-01
3.879943e-01
3.908045e-01
3.918685e-01
3.924494e-01
3.941485e-01
3.978053e-01
4.029683e-01
4.081781e-01
4.117750e-01
4.127754e-01
4.114137e-01
4.089673e-01
4.067430e-01
4.048903e-01
4.021799e-01
3.970895e-01
3.892083e-01
3.796802e-01
3.704011e-01
3.627627e-01
3.569413e-01
3.521445e-01
3.474492e-01
3.424960e-01
3.375742e-01
3.332182e-01
3.297667e-01
3.271710e-01
3.250347e-01
3.227531e-01
3.196478e-01
3.150270e-01
3.082082e-01
2.986799e-01
2.865143e-01
2.727660e-01
2.593479e-01
2.482044e-01
2.402603e-01
2.348985e-01
2.303429e-01
2.246467e-01
2.166640e-01
2.065823e-01
1.959304e-01
1.870668e-01
1.822208e-01
1.824899e-01
1.874166e-01
1.953911e-01
2.044992e-01
2.132220e-01
2.206838e-01
2.265669e-01
2.309977e-01
2.345270e-01
2.380267e-01
2.423061e-01
2.475987e-01
2.533588e-01
2.585895e-01
2.623901e-01
2.642562e-01
2.640685e-01
2.620755e-01
2.589714e-01
2.557786e-01
2.533584e-01
2.519108e-01
2.509839e-01
2.499885e-01
2.486169e-01
2.466756e-01
2.436259e-01
2.386432e-01
2.314616e-01
2.232001e-01
2.161113e-01
2.122000e-01
2.118636e-01
2.138173e-01
2.163672e-01
2.187968e-01
2.216089e-01
2.256237e-01
2.309916e-01
2.369903e-01
2.425447e-01
2.468413e-01
2.495724e-01
2.508129e-01
2.508023e-01
2.498311e-01
2.482121e-01
2.462090e-01
2.439878e-01
2.418261e-01
2.404775e-01
2.411324e-01
2.446868e-01
2.508243e-01
2.577420e-01
2.628955e-01
2.643829e-01
2.620794e-01
2.577273e-01
2.538341e-01
2.520154e-01
2.518840e-01
2.513443e-01
2.481444e-01
2.415034e-01
2.325735e-01
2.234718e-01
2.157015e-01
2.090951e-01
2.019718e-01
1.924018e-01
1.797185e-01
1.651987e-01
1.514194e-01
1.407765e-01
1.342293e-01
1.311058e-01
1.299273e-01
1.294249e-01
1.289727e-01
1.283676e-01
1.274032e-01
1.256946e-01
1.229480e-01
1.194170e-01
1.159405e-01
1.132873e-01
1.113738e-01
1.092194e-01
1.057506e-01
1.006416e-01
9.438685e-02
8.770022e-02
8.103436e-02
7.473015e-02
6.938241e-02
6.564668e-02
6.349623e-02
6.187722e-02
5.941317e-02
5.553669e-02
5.084139e-02
4.631264e-02
4.228564e-02
3.810395e-02
3.260606e-02
2.487499e-02
1.470164e-02
2.565580e-03
-1.077358e-02
-2.479750e-02
-3.952977e-02
-5.539932e-02
-7.268272e-02
-9.083348e-02
-1.082052e-01
-1.225259e-01
-1.319867e-01
-1.362907e-01
-1.368402e-01
-1.357359e-01
-1.342563e-01
-1.320797e-01
-1.279183e-01
-1.209260e-01
-1.115581e-01
-1.012019e-01
-9.113712e-02
-8.189678e-02
-7.348605e-02
-6.597024e-02
-5.969821e-02
-5.503095e-02
-5.202764e-02
-5.041823e-02
-4.980597e-02
-4.995545e-02
-5.099371e-02
-5.328397e-02
-5.702265e-02
-6.201460e-02
-6.785473e-02
-7.414002e-02
-8.037569e-02
-8.593132e-02
-9.054724e-02
-9.500541e-02
-1.009328e-01
-1.095252e-01
-1.203592e-01
-1.314872e-01
-1.405922e-01
-1.460107e-01
-1.470351e-01
-1.439072e-01
-1.378632e-01
-1.309032e-01
-1.249386e-01
-1.207696e-01
-1.178647e-01
-1.152581e-01
-1.126958e-01
-1.108910e-01
-1.107356e-01
-1.124632e-01
-1.157887e-01
-1.208374e-01
-1.285805e-01
-1.399873e-01
-1.546878e-01
-1.706023e-01
-1.849432e-01
-1.956500e-01
-2.021783e-01
-2.053698e-01
-2.067432e-01
-2.076012e-01
-2.082982e-01
-2.080963e-01
-2.058171e-01
-2.008088e-01
-1.934137e-01
-1.847260e-01
-1.761809e-01
-1.694123e-01
-1.661236e-01
-1.674780e-01
-1.731498e-01
-1.809850e-01
-1.880566e-01
-1.925853e-01
-1.951136e-01
-1.978112e-01
-2.024603e-01
-2.088225e-01
-2.146991e-01
-2.175122e-01
-2.159880e-01
-2.106155e-01
-2.028473e-01
-1.940617e-01
-1.851102e-01
-1.764089e-01
-1.680790e-01
-1.599302e-01
-1.515555e-01
-1.427632e-01
-1.340146e-01
-1.263331e-01
-1.207171e-01
-1.176531e-01
-1.171477e-01
-1.190809e-01
-1.233495e-01
-1.295621e-01
-1.366802e-01
-1.432290e-01
-1.480769e-01
-1.510260e-01
-1.526461e-01
-1.536706e-01
-1.546175e-01
-1.558031e-01
-1.573924e-01
-1.592213e-01
-1.605750e-01
-1.602910e-01
-1.573013e-01
-1.513682e-01
-1.435148e-01
-1.356668e-01
-1.295611e-01
-1.257468e-01
-1.235281e-01
-1.217569e-01
-1.196271e-01
-1.168936e-01
-1.136672e-01
-1.101821e-01
-1.066834e-01
-1.033935e-01
-1.005830e-01
-9.868740e-02
-9.814866e-02
-9.885220e-02
-9.970934e-02
-9.908640e-02
-9.594885e-02
-9.072830e-02
-8.504397e-02
-8.041664e-02
-7.705139e-02
-7.374858e-02
-6.901507e-02
-6.243349e-02
-5.525420e-02
-4.986826e-02
-4.846919e-02
-5.161527e-02
-5.772352e-02
-6.416639e-02
-6.925982e-02
-7.340628e-02
-7.844483e-02
-8.599149e-02
-9.619974e-02
-1.076313e-01
-1.180631e-01
-1.256867e-01
-1.300260e-01
-1.320141e-01
-1.332280e-01
-1.349420e-01
-1.377219e-01
-1.416320e-01
-1.465758e-01
-1.524323e-01
-1.590368e-01
-1.661192e-01
-1.732735e-01
-1.800906e-01
-1.864949e-01
-1.929952e-01
-2.004141e-01
-2.090777e-01
-2.181327e-01
-2.257722e-01
-2.303952e-01
-2.318246e-01
-2.315784e-01
-2.319324e-01
-2.344449e-01
-2.389997e-01
-2.440398e-01
-2.477976e-01
-2.495641e-01
-2.500605e-01
-2.508178e-01
-2.532365e-01
-2.579339e-01
-2.645076e-01
-2.716903e-01
-2.779173e-01
-2.821273e-01
-2.843317e-01
-2.855507e-01
-2.871714e-01
-2.901645e-01
-2.945992e-01
-2.996516e-01
-3.040490e-01
-3.067183e-01
-3.073189e-01
-3.064309e-01
-3.053462e-01
-3.055400e-01
-3.079735e-01
-3.125442e-01
-3.181236e-01
-3.232892e-01
-3.271865e-01
-3.297731e-01
-3.313727e-01
-3.321433e-01
-3.319548e-01
-3.306439e-01
-3.283201e-01
-3.253750e-01
-3.220823e-01
-3.181630e-01
-3.128820e-01
-3.057266e-01
-2.970471e-01
-2.880019e-01
-2.797787e-01
-2.727325e-01
-2.662027e-01
-2.591559e-01
-2.509793e-01
-2.416829e-01
-2.316022e-01
-2.212635e-01
-2.115558e-01
-2.036916e-01
-1.986888e-01
-1.967657e-01
-1.971506e-01
-1.984585e-01
-1.993943e-01
-1.992830e-01
-1.980844e-01
-1.961290e-01
-1.940206e-01
-1.926396e-01
-1.928328e-01
-1.948127e-01
-1.977928e-01
-2.002063e-01
-2.003765e-01
-1.973489e-01
-1.915680e-01
-1.849221e-01
-1.798337e-01
-1.778375e-01
-1.787182e-01
-1.808373e-01
-1.821845e-01
-1.812663e-01
-1.775117e-01
-1.714253e-01
-1.645613e-01
-1.590664e-01
-1.567303e-01
-1.580352e-01
-1.618777e-01
-1.661743e-01
-1.689196e-01
-1.690638e-01
-1.667958e-01
-1.631939e-01
-1.595631e-01
-1.569312e-01
-1.558766e-01
-1.564514e-01
-1.580295e-01
-1.593197e-01
-1.588688e-01
-1.559071e-01
-1.508803e-01
-1.451832e-01
-1.403591e-01
-1.374785e-01
-1.370484e-01
-1.391476e-01
-1.433702e-01
-1.486834e-01
-1.536589e-01
-1.571500e-01
-1.588633e-01
-1.592543e-01
-1.588206e-01
-1.574604e-01
-1.544350e-01
-1.488491e-01
-1.402475e-01
-1.290702e-01
-1.168264e-01
-1.058033e-01
-9.825678e-02
-9.535744e-02
-9.641994e-02
-9.898153e-02
-9.998208e-02
-9.753992e-02
-9.210034e-02
-8.597247e-02
-8.156922e-02
-7.977849e-02
-7.964503e-02
-7.931354e-02
-7.730260e-02
-7.326587e-02
-6.797861e-02
-6.274514e-02
-5.862913e-02
-5.591474e-02
-5.403321e-02
-5.196484e-02
-4.891030e-02
-4.479872e-02
-4.022736e-02
-3.590825e-02
-3.216529e-02
-2.892184e-02
-2.611718e-02
-2.412208e-02
-2.372178e-02
-2.555419e-02
-2.936816e-02
-3.377947e-02
-3.695976e-02
-3.788485e-02
-3.710165e-02
-3.626539e-02
-3.678259e-02
-3.868376e-02
-4.058369e-02
-4.062166e-02
-3.754860e-02
-3.119824e-02
-2.224916e-02
-1.178456e-02
-1.115079e-03
8.249369e-03
1.493965e-02
1.843838e-02
1.955071e-02
1.998212e-02
2.113496e-02
2.303404e-02
2.423712e-02
2.274810e-02
1.727240e-02
8.127542e-03
-2.652433e-03
-1.219543e-02
-1.825399e-02
-2.031277e-02
-1.958452e-02
-1.796123e-02
-1.667339e-02
-1.547073e-02
-1.275598e-02
-6.651369e-03
3.533674e-03
1.646168e-02
2.940070e-02
4.001742e-02
4.788836e-02
5.444100e-02
6.136110e-02
6.876899e-02
7.465383e-02
7.607226e-02
7.121052e-02
6.068590e-02
4.712046e-02
3.348825e-02
2.157886e-02
1.148997e-02
2.118899e-03
-7.890157e-03
-1.925062e-02
-3.152052e-02
-4.317466e-02
-5.223248e-02
-5.712241e-02
-5.739316e-02
-5.398589e-02
-4.884697e-02
-4.387807e-02
-3.977482e-02
-3.567306e-02
-3.002232e-02
-2.202980e-02
-1.247720e-02
-3.292383e-03
3.679320e-03
7.739821e-03
9.569592e-03
1.059793e-02
1.198305e-02
1.380563e-02
1.489515e-02
1.343610e-02
8.167319e-03
-5.010246e-04
-1.037611e-02
-1.868485e-02
-2.373730e-02
-2.574282e-02
-2.627193e-02
-2.700015e-02
-2.874786e-02
-3.134202e-02
-3.411729e-02
-3.652716e-02
-3.844898e-02
-4.008700e-02
-4.166758e-02
-4.325327e-02
-4.486311e-02
-4.672456e-02
-4.925887e-02
-5.266050e-02
-5.649953e-02
-5.997651e-02
-6.283545e-02
-6.603549e-02
-7.128178e-02
-7.969900e-02
-9.091051e-02
-1.032658e-01
-1.147356e-01
-1.237171e-01
-1.295830e-01
-1.329979e-01
-1.356776e-01
-1.393632e-01
-1.446000e-01
-1.504043e-01
-1.551755e-01
-1.579514e-01
-1.588694e-01
-1.587202e-01
-1.583575e-01
-1.584951e-01
-1.597009e-01
-1.622398e-01
-1.658136e-01
-1.694823e-01
-1.719140e-01
-1.718586e-01
-1.685731e-01
-1.620044e-01
-1.528587e-01
-1.427055e-01
-1.337649e-01
-1.279790e-01
-1.258657e-01
-1.262513e-01
-1.272057e-01
-1.273387e-01
-1.264900e-01
-1.255938e-01
-1.260391e-01
-1.288624e-01
-1.340661e-01
-1.404119e-01
-1.458792e-01
-1.485985e-01
-1.477527e-01
-1.438534e-01
-1.381211e-01
-1.314433e-01
-1.238500e-01
-1.149443e-01
-1.047038e-01
-9.371077e-02
-8.259467e-02
-7.141663e-02
-5.982124e-02
-4.782782e-02
-3.622908e-02
-2.593814e-02
-1.691826e-02
-7.941733e-03
2.357414e-03
1.399639e-02
2.513718e-02
3.316440e-02
3.649794e-02
3.565408e-02
3.281370e-02
3.039645e-02
2.972539e-02
3.057271e-02
3.173404e-02
3.218738e-02
3.198844e-02
3.217264e-02
3.374510e-02
3.669216e-02
3.994825e-02
4.232205e-02
4.344822e-02
4.390580e-02
4.458643e-02
4.603607e-02
4.827378e-02
5.107727e-02
5.444203e-02
5.887261e-02
6.532647e-02
7.487788e-02
8.820336e-02
1.049538e-01
1.233779e-01
1.408175e-01
1.551414e-01
1.661624e-01
1.757851e-01
1.865345e-01
1.994755e-01
2.131603e-01
2.245304e-01
2.311343e-01
2.329099e-01
2.321339e-01
2.317264e-01
2.334224e-01
2.371293e-01
2.415353e-01
2.451714e-01
2.472207e-01
2.478000e-01
2.477094e-01
2.478353e-01
2.485978e-01
2.498554e-01
2.513780e-01
2.534766e-01
2.571099e-01
2.632286e-01
2.719118e-01
2.820671e-01
2.919408e-01
3.001041e-01
3.063125e-01
3.116619e-01
3.178696e-01
3.261170e-01
3.361810e-01
3.463963e-01
3.545819e-01
3.594464e-01
3.613992e-01
3.619608e-01
3.623056e-01
3.623997e-01
3.614521e-01
3.589492e-01
3.551581e-01
3.508451e-01
3.467819e-01
3.435373e-01
3.414990e-01
3.408458e-01
3.414124e-01
3.426247e-01
3.436951e-01
3.440953e-01
3.440339e-01
3.445017e-01
3.467152e-01
3.512767e-01
3.575925e-01
3.639681e-01
3.684364e-01
3.698337e-01
3.683271e-01
3.650106e-01
3.610338e-01
3.570971e-01
3.536060e-01
3.509802e-01
3.495547e-01
3.492263e-01
3.493915e-01
3.492732e-01
3.482488e-01
3.459739e-01
3.424782e-01
3.383074e-01
3.344392e-01
3.317877e-01
3.306480e-01
3.306956e-01
3.316172e-01
3.336219e-01
3.370890e-01
3.416517e-01
3.458109e-01
3.476778e-01
3.462391e-01
3.419704e-01
3.362519e-01
3.302317e-01
3.242643e-01
3.182326e-01
3.120229e-01
3.055075e-01
2.982851e-01
2.898288e-01
2.801286e-01
2.701360e-01
2.613417e-01
2.547495e-01
2.502469e-01
2.469460e-01
2.439963e-01
2.409900e-01
2.377628e-01
2.341351e-01
2.299772e-01
2.253239e-01
2.201932e-01
2.143596e-01
2.076315e-01
2.005729e-01
1.948042e-01
1.921613e-01
1.931619e-01
1.961930e-01
1.983738e-01
1.974690e-01
1.931971e-01
1.869132e-01
1.802037e-01
1.738014e-01
1.676700e-01
1.618636e-01
1.571029e-01
1.544738e-01
1.546228e-01
1.572419e-01
1.612067e-01
1.651239e-01
1.678717e-01
1.689007e-01
1.682794e-01
1.665886e-01
1.647384e-01
1.636619e-01
1.639021e-01
1.653474e-01
1.673944e-01
1.694038e-01
1.709497e-01
1.716391e-01
1.709201e-01
1.683366e-01
1.640010e-01
1.586593e-01
1.532409e-01
1.484156e-01
1.445341e-01
1.417643e-01
1.401540e-01
1.396558e-01
1.401363e-01
1.412084e-01
1.419771e-01
1.412086e-01
1.381737e-01
1.335247e-01
1.291475e-01
1.268125e-01
1.268315e-01
1.280415e-01
1.289561e-01
1.287307e-01
1.271592e-01
1.242610e-01
1.202562e-01
1.158089e-01
1.118275e-01
1.086976e-01
1.057660e-01
1.018555e-01
9.649023e-02
9.064180e-02
8.619002e-02
8.449610e-02
8.529425e-02
8.684005e-02
8.722426e-02
8.581698e-02
8.367706e-02
8.257046e-02
8.343761e-02
8.571373e-02
8.813090e-02
9.015175e-02
9.255395e-02
9.660002e-02
1.027245e-01
1.101327e-01
1.176019e-01
1.244349e-01
1.305512e-01
1.358877e-01
1.400604e-01
1.427523e-01
1.442858e-01
1.455484e-01
1.471903e-01
1.489177e-01
1.497136e-01
1.488303e-01
1.465121e-01
1.437130e-01
1.412187e-01
1.391091e-01
1.369073e-01
1.340308e-01
1.301543e-01
1.254046e-01
1.203410e-01
1.156761e-01
1.119318e-01
1.092827e-01
1.075888e-01
1.065190e-01
1.057844e-01
1.054430e-01
1.059940e-01
1.080240e-01
1.116160e-01
1.161489e-01
1.208414e-01
1.255253e-01
1.307427e-01
1.370302e-01
1.441929e-01
1.512617e-01
1.571017e-01
1.612278e-01
1.642916e-01
1.678228e-01
1.732935e-01
1.811146e-01
1.902581e-01
1.988475e-01
2.054478e-01
2.101385e-01
2.144192e-01
2.199117e-01
2.269102e-01
2.339724e-01
2.388531e-01
2.400270e-01
2.376317e-01
2.331889e-01
2.284954e-01
2.246603e-01
2.218944e-01
2.199035e-01
2.184102e-01
2.174573e-01
2.172978e-01
2.178790e-01
2.183663e-01
2.174085e-01
2.142667e-01
2.098887e-01
2.067529e-01
2.073378e-01
2.123423e-01
2.200170e-01
2.270807e-01
2.305658e-01
2.293516e-01
2.244722e-01
2.182207e-01
2.127595e-01
2.089979e-01
2.062681e-01
2.030157e-01
1.981162e-01
1.917904e-01
1.852705e-01
1.795376e-01
1.744694e-01
1.693347e-01
1.640671e-01
1.598659e-01
1.584259e-01
1.605656e-01
1.655351e-01
1.714462e-01
1.762706e-01
1.787293e-01
1.787846e-01
1.776004e-01
1.768848e-01
1.778580e-01
1.804629e-01
1.833896e-01
1.849520e-01
1.841746e-01
1.812306e-01
1.769430e-01
1.719243e-01
1.661887e-01
1.594837e-01
1.519046e-01
1.442652e-01
1.379719e-01
1.343879e-01
1.339760e-01
1.359004e-01
1.386075e-01
1.409879e-01
1.430574e-01
1.456024e-01
1.493189e-01
1.542240e-01
1.594582e-01
1.633409e-01
1.639813e-01
1.605808e-01
1.544823e-01
1.487128e-01
1.460969e-01
1.475025e-01
1.516719e-01
1.565662e-01
1.609035e-01
1.647464e-01
1.689803e-01
1.741627e-01
1.794578e-01
1.825100e-01
1.806396e-01
1.726066e-01
1.595945e-01
1.447542e-01
1.317091e-01
1.228829e-01
1.184826e-01
1.167171e-01
1.151017e-01
1.118505e-01
1.064025e-01
9.912205e-02
9.087836e-02
8.284410e-02
7.625222e-02
7.189303e-02
6.963255e-02
6.843690e-02
6.700894e-02
6.455562e-02
6.104650e-02
5.685466e-02
5.229027e-02
4.745716e-02
4.233777e-02
3.688896e-02
3.115250e-02
2.536236e-02
1.990863e-02
1.517526e-02
1.144028e-02
8.884074e-03
7.529298e-03
7.041048e-03
6.660600e-03
5.578646e-03
3.586655e-03
1.439435e-03
4.976318e-04
1.745684e-03
4.859483e-03
8.208865e-03
1.003578e-02
9.868541e-03
8.821061e-03
8.477292e-03
9.516363e-03
1.144143e-02
1.350150e-02
1.564171e-02
1.849840e-02
2.265249e-02
2.800139e-02
3.367147e-02
3.832707e-02
4.070430e-02
4.021756e-02
3.723601e-02
3.271671e-02
2.751645e-02
2.201787e-02
1.626017e-02
1.029264e-02
4.484920e-03
-3.427975e-04
-3.116708e-03
-3.041314e-03
-1.216771e-04
4.774442e-03
1.038304e-02
1.566606e-02
2.019658e-02
2.420322e-02
2.835897e-02
3.337542e-02
3.945278e-02
4.581556e-02
5.076477e-02
5.248862e-02
5.019549e-02
4.463777e-02
3.755416e-02
3.056999e-02
2.441904e-02
1.877778e-02
1.256990e-02
4.647185e-03
-5.429069e-03
-1.714865e-02
-2.965661e-02
-4.260804e-02
-5.638204e-02
-7.137965e-02
-8.698879e-02
-1.012630e-01
-1.119900e-01
-1.185604e-01
-1.229326e-01
-1.284876e-01
-1.375227e-01
-1.495319e-01
-1.617231e-01
-1.711634e-01
-1.766619e-01
-1.791247e-01
-1.806151e-01
-1.830436e-01
-1.871463e-01
-1.920966e-01
-1.959556e-01
-1.968307e-01
-1.941609e-01
-1.893937e-01
-1.855721e-01
-1.858672e-01
-1.917641e-01
-2.020530e-01
-2.134336e-01
-2.224490e-01
-2.274768e-01
-2.294075e-01
-2.305557e-01
-2.327007e-01
-2.358417e-01
-2.385966e-01
-2.397792e-01
-2.397627e-01
-2.405191e-01
-2.444008e-01
-2.527440e-01
-2.652910e-01
-2.804954e-01
-2.961541e-01
-3.100191e-01
-3.203838e-01
-3.266107e-01
-3.293906e-01
-3.304464e-01
-3.316064e-01
-3.336978e-01
-3.360687e-01
-3.371527e-01
-3.355840e-01
-3.309271e-01
-3.236270e-01
-3.146225e-01
-3.051514e-01
-2.966816e-01
-2.905824e-01
-2.875168e-01
-2.870107e-01
-2.876221e-01
-2.876718e-01
-2.861134e-01
-2.830917e-01
-2.799226e-01
-2.784056e-01
-2.796426e-01
-2.830171e-01
-2.862321e-01
-2.866172e-01
-2.827399e-01
-2.750203e-01
-2.650273e-01
-2.543584e-01
-2.441240e-01
-2.350448e-01
-2.274621e-01
-2.210782e-01
-2.149926e-01
-2.083343e-01
-2.009619e-01
-1.935659e-01
-1.871100e-01
-1.820920e-01
-1.781791e-01
-1.745120e-01
-1.705205e-01
-1.666500e-01
-1.643261e-01
-1.650572e-01
-1.694163e-01
-1.768253e-01
-1.862319e-01
-1.967898e-01
-2.077116e-01
-2.175889e-01
-2.243350e-01
-2.262955e-01
-2.235936e-01
-2.182559e-01
-2.128508e-01
-2.088154e-01
-2.057553e-01
-2.019774e-01
-1.956558e-01
-1.858691e-01
-1.729627e-01
-1.581243e-01
-1.426200e-01
-1.273151e-01
-1.126531e-01
-9.880301e-02
-8.572121e-02
-7.312720e-02
-6.050041e-02
-4.717609e-02
-3.255805e-02
-1.642813e-02
7.801431e-04
1.809127e-02
3.464839e-02
5.038820e-02
6.598132e-02
8.208621e-02
9.866975e-02
1.148734e-01
1.292915e-01
1.404004e-01
1.470426e-01
1.488336e-01
1.462304e-01
1.401641e-01
1.315525e-01
1.211212e-01
1.095192e-01
9.731664e-02
8.478412e-02
7.190992e-02
5.895886e-02
4.707125e-02
3.806783e-02
3.340175e-02
3.323284e-02
3.655190e-02
4.211950e-02
4.915990e-02
5.725741e-02
6.592440e-02
7.455197e-02
8.282914e-02
9.104347e-02
9.968393e-02
1.085456e-01
1.162815e-01
1.210840e-01
1.220417e-01
1.199199e-01
1.165686e-01
1.134850e-01
1.108736e-01
1.079591e-01
1.039428e-01
9.845830e-02
9.126320e-02
8.195746e-02
7.035656e-02
5.713010e-02
4.384961e-02
3.217010e-02
2.274762e-02
1.478358e-02
6.589028e-03
-3.251780e-03
-1.498806e-02
-2.768505e-02
-4.000384e-02
-5.115202e-02
-6.128080e-02
-7.105227e-02
-8.089456e-02
-9.080962e-02
-1.008817e-01
-1.116466e-01
-1.236350e-01
-1.365626e-01
-1.491957e-01
-1.601340e-01
-1.687551e-01
-1.755158e-01
-1.814597e-01
-1.873402e-01
-1.930332e-01
-1.977463e-01
-2.007972e-01
-2.021000e-01
-2.018730e-01
-2.000539e-01
-1.961718e-01
-1.897620e-01
-1.808365e-01
-1.700279e-01
-1.583998e-01
-1.470806e-01
-1.368568e-01
-1.278560e-01
-1.194469e-01
-1.104487e-01
-9.967200e-02
-8.662948e-02
-7.199895e-02
-5.742689e-02
-4.473650e-02
-3.508045e-02
-2.846863e-02
-2.371455e-02
-1.885423e-02
-1.216244e-02
-3.330781e-03
6.209421e-03
1.430339e-02
1.964177e-02
2.255452e-02
2.442954e-02
2.634704e-02
2.813451e-02
2.862673e-02
2.684824e-02
2.307562e-02
1.889977e-02
1.624257e-02
1.609035e-02
1.788818e-02
1.998947e-02
2.079699e-02
1.982570e-02
1.800092e-02
1.699494e-02
1.804290e-02
2.103136e-02
2.449231e-02
2.654983e-02
2.613234e-02
2.345558e-02
1.941138e-02
1.458608e-02
8.936151e-03
2.303830e-03
-4.962188e-03
-1.196904e-02
-1.773669e-02
-2.154957e-02
-2.287991e-02
-2.120452e-02
-1.623460e-02
-8.530398e-03
2.164267e-04
7.853116e-03
1.304672e-02
1.607492e-02
1.841377e-02
2.153054e-02
2.595810e-02
3.136462e-02
3.735238e-02
4.404725e-02
5.183447e-02
6.054950e-02
6.902411e-02
7.553325e-02
7.881851e-02
7.884410e-02
7.668384e-02
7.365250e-02
7.039900e-02
6.671683e-02
6.218741e-02
5.694974e-02
5.178723e-02
4.752550e-02
4.444496e-02
4.220539e-02
4.012223e-02
3.742741e-02
3.345207e-02
2.785353e-02
2.079622e-02
1.285017e-02
4.660067e-03
-3.267686e-03
-1.054213e-02
-1.690935e-02
-2.249810e-02
-2.802874e-02
-3.460346e-02
-4.305945e-02
-5.332168e-02
-6.426667e-02
-7.420162e-02
-8.164454e-02
-8.603212e-02
-8.802551e-02
-8.912155e-02
-9.068859e-02
-9.313260e-02
-9.582735e-02
-9.770227e-02
-9.790053e-02
-9.609382e-02
-9.241393e-02
-8.716860e-02
-8.058772e-02
-7.284567e-02
-6.439810e-02
-5.627089e-02
-4.982813e-02
-4.605233e-02
-4.490333e-02
-4.521058e-02
-4.512845e-02
-4.301894e-02
-3.849435e-02
-3.298268e-02
-2.911934e-02
-2.907927e-02
-3.304889e-02
-3.912064e-02
-4.468051e-02
-4.806021e-02
-4.914438e-02
-4.873514e-02
-4.758764e-02
-4.603688e-02
-4.420123e-02
-4.217136e-02
-3.999605e-02
-3.774049e-02
-3.564560e-02
-3.405804e-02
-3.305593e-02
-3.219578e-02
-3.074433e-02
-2.815078e-02
-2.422295e-02
-1.892373e-02
-1.223856e-02
-4.431175e-03
3.599453e-03
1.042352e-02
1.478796e-02
1.640847e-02
1.612000e-02
1.514284e-02
1.402836e-02
1.225663e-02
8.961848e-03
4.210135e-03
-3.675162e-04
-2.349591e-03
-2.748216e-04
5.053491e-03
1.094669e-02
1.468908e-02
1.530590e-02
1.386562e-02
1.239303e-02
1.251128e-02
1.475164e-02
1.871118e-02
2.367673e-02
2.916823e-02
3.504836e-02
4.127391e-02
4.768533e-02
5.412266e-02
6.072962e-02
6.803786e-02
7.662596e-02
8.660861e-02
9.739218e-02
1.078665e-01
1.168908e-01
1.238445e-01
1.289566e-01
1.330854e-01
1.369638e-01
1.405429e-01
1.431213e-01
1.441582e-01
1.439350e-01
1.434216e-01
1.435163e-01
1.443988e-01
1.455430e-01
1.462451e-01
1.461117e-01
1.451727e-01
1.436530e-01
1.416139e-01
1.387969e-01
1.349384e-01
1.303296e-01
1.259808e-01
1.230674e-01
1.220872e-01
1.224844e-01
1.230973e-01
1.230471e-01
1.222893e-01
1.214169e-01
1.210691e-01
1.215967e-01
1.231858e-01
1.260417e-01
1.301993e-01
1.351056e-01
1.395562e-01
1.422256e-01
1.423363e-01
1.399426e-01
1.358105e-01
1.311182e-01
1.269857e-01
1.238575e-01
1.211741e-01
1.177981e-01
1.129237e-01
1.066268e-01
9.966454e-02
9.297497e-02
8.740504e-02
8.365206e-02
8.215400e-02
8.290058e-02
8.532922e-02
8.841002e-02
9.092132e-02
9.186226e-02
9.085685e-02
8.832720e-02
8.530836e-02
8.300266e-02
8.229482e-02
8.340055e-02
8.573799e-02
8.807810e-02
8.898168e-02
8.740405e-02
8.320165e-02
7.724257e-02
7.101084e-02
6.590882e-02
6.263206e-02
6.092819e-02
5.988287e-02
5.859597e-02
5.676805e-02
5.472692e-02
5.293552e-02
5.148900e-02
5.006713e-02
4.840180e-02
4.685331e-02
4.648265e-02
4.836141e-02
5.256710e-02
5.766095e-02
6.110605e-02
6.045732e-02
5.472242e-02
4.516360e-02
3.498185e-02
2.785622e-02
2.606473e-02
2.937103e-02
3.544746e-02
4.143732e-02
4.541584e-02
4.687432e-02
4.638653e-02
4.509725e-02
4.429192e-02
4.485708e-02
4.666335e-02
4.844572e-02
4.858266e-02
4.622273e-02
4.173124e-02
3.613596e-02
3.023126e-02
2.412822e-02
1.745556e-02
9.923654e-03
1.786580e-03
-6.206252e-03
-1.334617e-02
-1.945620e-02
-2.488834e-02
-3.013666e-02
-3.543621e-02
-4.056030e-02
-4.492010e-02
-4.802199e-02
-5.005861e-02
-5.213319e-02
-5.578154e-02
-6.198036e-02
-7.026778e-02
-7.864228e-02
-8.451100e-02
-8.627317e-02
-8.450841e-02
-8.179986e-02
-8.118078e-02
-8.427785e-02
-9.044915e-02
-9.745936e-02
-1.031145e-01
-1.065900e-01
-1.085201e-01
-1.100484e-01
-1.118708e-01
-1.140736e-01
-1.166395e-01
-1.198336e-01
-1.239160e-01
-1.285146e-01
-1.325098e-01
-1.347232e-01
-1.347474e-01
-1.331103e-01
-1.307218e-01
-1.281863e-01
-1.255005e-01
-1.222545e-01
-1.181571e-01
-1.135605e-01
-1.095758e-01
-1.075368e-01
-1.081290e-01
-1.109340e-01
-1.147592e-01
-1.183606e-01
-1.210189e-01
-1.228173e-01
-1.245614e-01
-1.271442e-01
-1.305517e-01
-1.334005e-01
-1.337354e-01
-1.306066e-01
-1.250590e-01
-1.196296e-01
-1.167236e-01
-1.171547e-01
-1.199569e-01
-1.234482e-01
-1.264822e-01
-1.289035e-01
-1.311714e-01
-1.337818e-01
-1.369929e-01
-1.408734e-01
-1.454350e-01
-1.506825e-01
-1.565497e-01
-1.627979e-01
-1.690263e-01
-1.747761e-01
-1.795268e-01
-1.826562e-01
-1.837382e-01
-1.830940e-01
-1.819155e-01
-1.816414e-01
-1.831479e-01
-1.864485e-01
-1.909678e-01
-1.959731e-01
-2.007997e-01
-2.048030e-01
-2.072556e-01
-2.075079e-01
-2.054763e-01
-2.020005e-01
-1.984702e-01
-1.958041e-01
-1.937360e-01
-1.911538e-01
-1.870615e-01
-1.811655e-01
-1.737272e-01
-1.651016e-01
-1.554937e-01
-1.451308e-01
-1.345958e-01
-1.248392e-01
-1.167182e-01
-1.104869e-01
-1.057429e-01
-1.018166e-01
-9.816596e-02
-9.448403e-02
-9.068165e-02
-8.703329e-02
-8.437838e-02
-8.389311e-02
-8.629187e-02
-9.109200e-02
-9.668838e-02
-1.012046e-01
-1.034386e-01
-1.033487e-01
-1.019490e-01
-1.006848e-01
-1.005279e-01
-1.013216e-01
-1.019366e-01
-1.012768e-01
-9.938378e-02
-9.761779e-02
-9.762422e-02
-9.992519e-02
-1.033317e-01
-1.056485e-01
-1.051166e-01
-1.014943e-01
-9.598851e-02
-9.024137e-02
-8.533482e-02
-8.149532e-02
-7.836477e-02
-7.541482e-02
-7.232581e-02
-6.920578e-02
-6.641222e-02
-6.402301e-02
-6.149841e-02
-5.801253e-02
-5.321718e-02
-4.769383e-02
-4.268214e-02
-3.937237e-02
-3.828838e-02
-3.906523e-02
-4.070176e-02
-4.214946e-02
-4.284305e-02
-4.285302e-02
-4.271591e-02
-4.313075e-02
-4.457075e-02
-4.689432e-02
-4.922425e-02
-5.026323e-02
-4.884054e-02
-4.435216e-02
-3.699939e-02
-2.785720e-02
-1.866478e-02
-1.127790e-02
-6.998304e-03
-6.062761e-03
-7.445541e-03
-9.121473e-03
-8.887326e-03
-5.433683e-03
1.061206e-03
9.299913e-03
1.784926e-02
2.587896e-02
3.312021e-02
3.925045e-02
4.342279e-02
4.455496e-02
4.225681e-02
3.754880e-02
3.263416e-02
2.984876e-02
3.055919e-02
3.465014e-02
4.075082e-02
4.701412e-02
5.204511e-02
5.542351e-02
5.747368e-02
5.854849e-02
5.854461e-02
5.710201e-02
5.419510e-02
5.041539e-02
4.660585e-02
4.323739e-02
4.023228e-02
3.741406e-02
3.496428e-02
3.324802e-02
3.220843e-02
3.112801e-02
2.916053e-02
2.613902e-02
2.278874e-02
2.006398e-02
1.823563e-02
1.655649e-02
1.373413e-02
8.842115e-03
2.083267e-03
-5.155904e-03
-1.114026e-02
-1.494588e-02
-1.697248e-02
-1.839372e-02
-2.017717e-02
-2.266742e-02
-2.594455e-02
-3.020946e-02
-3.557311e-02
-4.160402e-02
-4.735883e-02
-5.193399e-02
-5.493836e-02
-5.648390e-02
-5.685358e-02
-5.626015e-02
-5.492686e-02
-5.333700e-02
-5.230682e-02
-5.273318e-02
-5.517703e-02
-5.955842e-02
-6.515934e-02
-7.095985e-02
-7.614098e-02
-8.047860e-02
-8.443191e-02
-8.891524e-02
-9.484040e-02
-1.025905e-01
-1.117310e-01
-1.211876e-01
-1.297265e-01
-1.363951e-01
-1.408148e-01
-1.433443e-01
-1.449714e-01
-1.468416e-01
-1.497249e-01
-1.538323e-01
-1.590051e-01
-1.649854e-01
-1.715553e-01
-1.784944e-01
-1.854060e-01
-1.916218e-01
-1.964363e-01
-1.996306e-01
-2.018500e-01
-2.043448e-01
-2.080724e-01
-2.128549e-01
-2.174502e-01
-2.206223e-01
-2.222887e-01
-2.237048e-01
-2.265735e-01
-2.318907e-01
-2.393795e-01
-2.477336e-01
-2.553530e-01
-2.610769e-01
-2.645321e-01
-2.660851e-01
-2.666793e-01
-2.676391e-01
-2.701559e-01
-2.744256e-01
-2.791235e-01
-2.820256e-01
-2.816080e-01
-2.783327e-01
-2.744549e-01
-2.725146e-01
-2.737236e-01
-2.773297e-01
-2.812316e-01
-2.833514e-01
-2.828053e-01
-2.800644e-01
-2.761591e-01
-2.717809e-01
-2.670723e-01
-2.621772e-01
-2.579295e-01
-2.558284e-01
-2.569786e-01
-2.608173e-01
-2.650620e-01
-2.672951e-01
-2.668155e-01
-2.649875e-01
-2.638820e-01
-2.646597e-01
-2.671071e-01
-2.704100e-01
-2.741350e-01
-2.783999e-01
-2.832091e-01
-2.878846e-01
-2.913516e-01
-2.929334e-01
-2.927221e-01
-2.912440e-01
-2.889870e-01
-2.862654e-01
-2.833131e-01
-2.803613e-01
-2.776784e-01
-2.756064e-01
-2.745433e-01
-2.748621e-01
-2.768341e-01
-2.805566e-01
-2.857893e-01
-2.917659e-01
-2.972893e-01
-3.013098e-01
-3.036370e-01
-3.050828e-01
-3.067776e-01
-3.092563e-01
-3.120989e-01
-3.142860e-01
-3.148683e-01
-3.135013e-01
-3.105615e-01
-3.068286e-01
-3.030405e-01
-2.996849e-01
-2.971016e-01
-2.957063e-01
-2.961090e-01
-2.989587e-01
-3.045002e-01
-3.121047e-01
-3.202122e-01
-3.268939e-01
-3.307343e-01
-3.314342e-01
-3.297693e-01
-3.270210e-01
-3.242541e-01
-3.218174e-01
-3.193644e-01
-3.164277e-01
-3.130818e-01
-3.100295e-01
-3.079565e-01
-3.067926e-01
-3.056896e-01
-3.038400e-01
-3.013827e-01
-2.994707e-01
-2.993626e-01
-3.013577e-01
-3.045296e-01
-3.074510e-01
-3.092722e-01
-3.102536e-01
-3.113122e-01
-3.130208e-01
-3.149953e-01
-3.161720e-01
-3.156043e-01
-3.130430e-01
-3.088817e-01
-3.036494e-01
-2.976347e-01
-2.910567e-01
-2.845145e-01
-2.790491e-01
-2.755782e-01
-2.742236e-01
-2.742103e-01
-2.743986e-01
-2.739037e-01
-2.723518e-01
-2.698368e-01
-2.668698e-01
-2.643596e-01
-2.633305e-01
-2.642343e-01
-2.663436e-01
-2.679857e-01
-2.677062e-01
-2.654670e-01
-2.627890e-01
-2.616058e-01
-2.627185e-01
-2.651472e-01
-2.669158e-01
-2.665579e-01
-2.640729e-01
-2.607189e-01
-2.581112e-01
-2.574540e-01
-2.592176e-01
-2.630442e-01
-2.677667e-01
-2.717988e-01
-2.740560e-01
-2.749333e-01
-2.763889e-01
-2.806591e-01
-2.884346e-01
-2.981459e-01
-3.071254e-01
-3.135981e-01
-3.177197e-01
-3.209640e-01
-3.247158e-01
-3.293804e-01
-3.344842e-01
-3.392382e-01
-3.429493e-01
-3.452547e-01
-3.463739e-01
-3.471794e-01
-3.487214e-01
-3.514079e-01
-3.546088e-01
-3.571545e-01
-3.583088e-01
-3.583497e-01
-3.583068e-01
-3.591337e-01
-3.609910e-01
-3.631666e-01
-3.646128e-01
-3.645696e-01
-3.627959e-01
-3.594789e-01
-3.551747e-01
-3.507860e-01
-3.472697e-01
-3.450933e-01
-3.438967e-01
-3.426773e-01
-3.403827e-01
-3.365869e-01
-3.318724e-01
-3.275533e-01
-3.247656e-01
-3.235689e-01
-3.228154e-01
-3.209078e-01
-3.168388e-01
-3.107257e-01
-3.035581e-01
-2.965153e-01
-2.903821e-01
-2.853199e-01
-2.810172e-01
-2.771340e-01
-2.737747e-01
-2.715672e-01
-2.711248e-01
-2.722740e-01
-2.738409e-01
-2.743474e-01
-2.730369e-01
-2.703284e-01
-2.674484e-01
-2.656966e-01
-2.658514e-01
-2.679267e-01
-2.713201e-01
-2.752161e-01
-2.789402e-01
-2.820948e-01
-2.845933e-01
-2.867110e-01
-2.890647e-01
-2.922978e-01
-2.964587e-01
-3.005934e-01
-3.032181e-01
-3.034812e-01
-3.018919e-01
-2.998611e-01
-2.986271e-01
-2.987292e-01
-3.003725e-01
-3.039327e-01
-3.097902e-01
-3.175965e-01
-3.258393e-01
-3.323809e-01
-3.357011e-01
-3.358053e-01
-3.340450e-01
-3.321445e-01
-3.312962e-01
-3.317701e-01
-3.329588e-01
-3.337806e-01
-3.333891e-01
-3.317980e-01
-3.298913e-01
-3.287869e-01
-3.291618e-01
-3.310967e-01
-3.343291e-01
-3.384500e-01
-3.428987e-01
-3.469520e-01
-3.499002e-01
-3.514550e-01
-3.521429e-01
-3.531497e-01
-3.554875e-01
-3.592756e-01
-3.639565e-01
-3.691072e-01
-3.747851e-01
-3.810864e-01
-3.876333e-01
-3.936472e-01
-3.984756e-01
-4.020300e-01
-4.047882e-01
-4.073787e-01
-4.100725e-01
-4.126387e-01
-4.147255e-01
-4.163926e-01
-4.182435e-01
-4.209917e-01
-4.248218e-01
-4.291334e-01
-4.329571e-01
-4.356999e-01
-4.375547e-01
-4.392401e-01
-4.413332e-01
-4.437704e-01
-4.458702e-01
-4.467201e-01
-4.455276e-01
-4.418509e-01
-4.358991e-01
-4.288054e-01
-4.224352e-01
-4.186038e-01
-4.182134e-01
-4.209330e-01
-4.255569e-01
-4.306908e-01
-4.352892e-01
-4.387638e-01
-4.407455e-01
-4.409130e-01
-4.392701e-01
-4.366848e-01
-4.349472e-01
-4.358963e-01
-4.401552e-01
-4.465194e-01
-4.525053e-01
-4.556678e-01
-4.548569e-01
-4.506979e-01
-4.450344e-01
-4.397188e-01
-4.356204e-01
-4.325227e-01
-4.298328e-01
-4.274150e-01
-4.258325e-01
-4.257682e-01
-4.271027e-01
-4.285144e-01
-4.281146e-01
-4.247353e-01
-4.188384e-01
-4.122385e-01
-4.068155e-01
-4.032934e-01
-4.010697e-01
-3.990307e-01
-3.964116e-01
-3.929718e-01
-3.887082e-01
-3.838308e-01
-3.791012e-01
-3.757601e-01
-3.745946e-01
-3.750346e-01
-3.755282e-01
-3.749758e-01
-3.735657e-01
-3.720599e-01
-3.705881e-01
-3.685426e-01
-3.655552e-01
-3.621150e-01
-3.590163e-01
-3.564194e-01
-3.537792e-01
-3.507771e-01
-3.480847e-01
-3.468921e-01
-3.475799e-01
-3.489638e-01
-3.489468e-01
-3.459370e-01
-3.397670e-01
-3.315898e-01
-3.231900e-01
-3.162656e-01
-3.118347e-01
-3.098341e-01
-3.091288e-01
-3.080429e-01
-3.052046e-01
-3.002908e-01
-2.942126e-01
-2.885462e-01
-2.846018e-01
-2.828662e-01
-2.831765e-01
-2.852622e-01
-2.889508e-01
-2.937430e-01
-2.982974e-01
-3.007126e-01
-2.996797e-01
-2.954240e-01
-2.894179e-01
-2.832267e-01
-2.777709e-01
-2.735421e-01
-2.709867e-01
-2.702698e-01
-2.707987e-01
-2.713755e-01
-2.710001e-01
-2.695007e-01
-2.673659e-01
-2.649867e-01
-2.621600e-01
-2.584820e-01
-2.542198e-01
-2.505499e-01
-2.487096e-01
-2.488815e-01
-2.499371e-01
-2.502839e-01
-2.490983e-01
-2.470301e-01
-2.458690e-01
-2.473261e-01
-2.516790e-01
-2.572433e-01
-2.612132e-01
-2.614530e-01
-2.579170e-01
-2.525223e-01
-2.476514e-01
-2.446392e-01
-2.433295e-01
-2.426220e-01
-2.412321e-01
-2.381713e-01
-2.330691e-01
-2.264887e-01
-2.198737e-01
-2.147640e-01
-2.117556e-01
-2.101965e-01
-2.089022e-01
-2.071176e-01
-2.048628e-01
-2.026183e-01
-2.008897e-01
-1.999434e-01
-1.995554e-01
-1.987811e-01
-1.962312e-01
-1.911123e-01
-1.843081e-01
-1.783214e-01
-1.758097e-01
-1.778066e-01
-1.830735e-01
-1.890878e-01
-1.938541e-01
-1.971514e-01
-2.004054e-01
-2.054639e-01
-2.132099e-01
-2.228923e-01
-2.325571e-01
-2.402556e-01
-2.451126e-01
-2.474354e-01
-2.480025e-01
-2.474800e-01
-2.465348e-01
-2.461646e-01
-2.474930e-01
-2.510119e-01
-2.559860e-01
-2.606923e-01
-2.635086e-01
-2.641447e-01
-2.641182e-01
-2.661025e-01
-2.725488e-01
-2.843877e-01
-3.004923e-01
-3.181690e-01
-3.344414e-01
-3.474021e-01
-3.567782e-01
-3.634443e-01
-3.684561e-01
-3.723452e-01
-3.749087e-01
-3.753998e-01
-3.730926e-01
-3.680688e-01
-3.616954e-01
-3.562356e-01
-3.535857e-01
-3.538903e-01
-3.551837e-01
-3.546930e-01
-3.510193e-01
-3.453553e-01
-3.405402e-01
-3.387172e-01
-3.396906e-01
-3.413818e-01
-3.417888e-01
-3.405497e-01
-3.387901e-01
-3.376948e-01
-3.373858e-01
-3.371403e-01
-3.364658e-01
-3.357640e-01
-3.359458e-01
-3.375106e-01
-3.400629e-01
-3.426742e-01
-3.446246e-01
-3.457932e-01
-3.464719e-01
-3.469720e-01
-3.474004e-01
-3.476363e-01
-3.474158e-01
-3.465128e-01
-3.449468e-01
-3.430555e-01
-3.413524e-01
-3.402429e-01
-3.397704e-01
-3.396286e-01
-3.395534e-01
-3.398180e-01
-3.412825e-01
-3.447633e-01
-3.502129e-01
-3.564906e-01
-3.619888e-01
-3.656173e-01
-3.673525e-01
-3.679432e-01
-3.681211e-01
-3.680514e-01
-3.673384e-01
-3.653559e-01
-3.617201e-01
-3.568841e-01
-3.524682e-01
-3.506709e-01
-3.527843e-01
-3.579337e-01
-3.632637e-01
-3.656061e-01
-3.634062e-01
-3.575429e-01
-3.505956e-01
-3.451866e-01
-3.425695e-01
-3.423565e-01
-3.433412e-01
-3.445867e-01
-3.459525e-01
-3.478395e-01
-3.504794e-01
-3.533411e-01
-3.552245e-01
-3.551968e-01
-3.537053e-01
-3.527189e-01
-3.544563e-01
-3.596694e-01
-3.670353e-01
-3.741867e-01
-3.794027e-01
-3.825765e-01
-3.849395e-01
-3.880471e-01
-3.928691e-01
-3.994733e-01
-4.072554e-01
-4.153898e-01
-4.232370e-01
-4.305962e-01
-4.377356e-01
-4.451405e-01
-4.530678e-01
-4.612101e-01
-4.687749e-01
-4.749970e-01
-4.797430e-01
-4.837635e-01
-4.883895e-01
-4.948321e-01
-5.034333e-01
-5.132634e-01
-5.224594e-01
-5.293349e-01
-5.335188e-01
-5.361018e-01
-5.386130e-01
-5.417203e-01
-5.446984e-01
-5.460163e-01
-5.446359e-01
-5.411316e-01
-5.377225e-01
-5.369879e-01
-5.401409e-01
-5.462334e-01
-5.528868e-01
-5.578556e-01
-5.602356e-01
-5.606428e-01
-5.604819e-01
-5.609281e-01
-5.623155e-01
-5.642562e-01
-5.662043e-01
-5.678105e-01
-5.687803e-01
-5.686867e-01
-5.672948e-01
-5.651760e-01
-5.637562e-01
-5.643636e-01
-5.669402e-01
-5.695955e-01
-5.695385e-01
-5.648026e-01
-5.555937e-01
-5.443636e-01
-5.344864e-01
-5.282740e-01
-5.256527e-01
-5.246064e-01
-5.231737e-01
-5.212582e-01
-5.205162e-01
-5.224349e-01
-5.265022e-01
-5.302311e-01
-5.310144e-01
-5.281976e-01
-5.236764e-01
-5.206140e-01
-5.213727e-01
-5.262538e-01
-5.337548e-01
-5.417331e-01
-5.484190e-01
-5.527823e-01
-5.544621e-01
-5.536953e-01
-5.513808e-01
-5.489681e-01
-5.478615e-01
-5.486275e-01
-5.507295e-01
-5.530771e-01
-5.548061e-01
-5.555269e-01
-5.550181e-01
-5.530029e-01
-5.493904e-01
-5.446476e-01
-5.397349e-01
-5.355572e-01
-5.325040e-01
-5.305425e-01
-5.295903e-01
-5.296127e-01
-5.304281e-01
-5.316074e-01
-5.325807e-01
-5.327655e-01
-5.316346e-01
-5.288034e-01
-5.241427e-01
-5.178672e-01
-5.106764e-01
-5.039642e-01
-4.997086e-01
-4.996029e-01
-5.038356e-01
-5.106931e-01
-5.175855e-01
-5.226577e-01
-5.255788e-01
-5.270350e-01
-5.277463e-01
-5.280375e-01
-5.281014e-01
-5.283114e-01
-5.290707e-01
-5.302887e-01
-5.310412e-01
-5.299903e-01
-5.265366e-01
-5.217669e-01
-5.181013e-01
-5.176694e-01
-5.207863e-01
-5.258935e-01
-5.308885e-01
-5.344903e-01
-5.365493e-01
-5.374930e-01
-5.377911e-01
-5.378797e-01
-5.383150e-01
-5.398483e-01
-5.433167e-01
-5.493244e-01
-5.577528e-01
-5.673581e-01
-5.759119e-01
-5.811900e-01
-5.824208e-01
-5.810378e-01
-5.798237e-01
-5.809596e-01
-5.846336e-01
-5.893456e-01
-5.934652e-01
-5.965903e-01
-5.995776e-01
-6.033284e-01
-6.075510e-01
-6.107871e-01
-6.117558e-01
-6.106845e-01
-6.092705e-01
-6.093153e-01
-6.113295e-01
-6.142898e-01
-6.166247e-01
-6.175350e-01
-6.175693e-01
-6.180131e-01
-6.196744e-01
-6.221799e-01
-6.243894e-01
-6.254823e-01
-6.256937e-01
-6.260595e-01
-6.274057e-01
-6.294377e-01
-6.307217e-01
-6.296262e-01
-6.254610e-01
-6.189081e-01
-6.115262e-01
-6.048208e-01
-5.994960e-01
-5.952349e-01
-5.910458e-01
-5.859899e-01
-5.799425e-01
-5.739395e-01
-5.697193e-01
-5.685275e-01
-5.700145e-01
-5.723106e-01
-5.734137e-01
-5.726446e-01
-5.708403e-01
-5.693694e-01
-5.691440e-01
-5.703274e-01
-5.724480e-01
-5.745157e-01
-5.752299e-01
-5.734895e-01
-5.690537e-01
-5.628921e-01
-5.568575e-01
-5.527504e-01
-5.512735e-01
-5.515063e-01
-5.513339e-01
-5.487389e-01
-5.431838e-01
-5.359786e-01
-5.291581e-01
-5.237578e-01
-5.191378e-01
-5.140557e-01
-5.083675e-01
-5.035906e-01
-5.017972e-01
-5.039599e-01
-5.092051e-01
-5.154586e-01
-5.208775e-01
-5.249759e-01
-5.285821e-01
-5.326963e-01
-5.373396e-01
-5.414516e-01
-5.438274e-01
-5.441940e-01
-5.435413e-01
-5.434430e-01
-5.448803e-01
-5.475670e-01
-5.504170e-01
-5.527105e-01
-5.547446e-01
-5.572440e-01
-5.601641e-01
-5.622525e-01
-5.619276e-01
-5.586144e-01
-5.532768e-01
-5.477494e-01
-5.434892e-01
-5.407466e-01
-5.388323e-01
-5.372556e-01
-5.365588e-01
-5.378325e-01
-5.413527e-01
-5.458800e-01
-5.494539e-01
-5.508980e-01
-5.506099e-01
-5.500164e-01
-5.502878e-01
-5.514551e-01
-5.526091e-01
-5.528090e-01
-5.517171e-01
-5.494808e-01
-5.463374e-01
-5.425689e-01
-5.387283e-01
-5.356055e-01
-5.337879e-01
-5.332318e-01
-5.332745e-01
-5.330892e-01
-5.322333e-01
-5.308452e-01
-5.292734e-01
-5.274646e-01
-5.248041e-01
-5.207202e-01
-5.155356e-01
-5.106731e-01
-5.078844e-01
-5.081516e-01
-5.112332e-01
-5.160950e-01
-5.216387e-01
-5.271055e-01
-5.320463e-01
-5.361547e-01
-5.392939e-01
-5.417177e-01
-5.441294e-01
-5.473315e-01
-5.516868e-01
-5.568602e-01
-5.621395e-01
-5.671638e-01
-5.723911e-01
-5.786955e-01
-5.863139e-01
-5.941198e-01
-5.999689e-01
-6.019454e-01
-5.996637e-01
-5.947159e-01
-5.898429e-01
-5.873110e-01
-5.876411e-01
-5.895644e-01
-5.911483e-01
-5.912471e-01
-5.901826e-01
-5.890740e-01
-5.884909e-01
-5.878874e-01
-5.864041e-01
-5.840043e-01
-5.816662e-01
-5.806551e-01
-5.817957e-01
-5.851438e-01
-5.897669e-01
-5.936686e-01
-5.944126e-01
-5.904574e-01
-5.822040e-01
-5.718125e-01
-5.619457e-01
-5.543379e-01
-5.489570e-01
-5.441813e-01
-5.380137e-01
-5.295868e-01
-5.197337e-01
-5.101265e-01
-5.018372e-01
-4.946556e-01
-4.876399e-01
-4.801728e-01
-4.724512e-01
-4.650865e-01
-4.584268e-01
-4.523594e-01
-4.466682e-01
-4.413849e-01
-4.367041e-01
-4.326455e-01
-4.289159e-01
-4.250746e-01
-4.207258e-01
-4.155682e-01
-4.094094e-01
-4.022250e-01
-3.942087e-01
-3.858096e-01
-3.777256e-01
-3.706270e-01
-3.645732e-01
-3.586394e-01
-3.512898e-01
-3.412318e-01
-3.279834e-01
-3.119060e-01
-2.940762e-01
-2.760692e-01
-2.592805e-01
-2.439782e-01
-2.290494e-01
-2.128914e-01
-1.946857e-01
-1.749895e-01
-1.553309e-01
-1.372029e-01
-1.210906e-01
-1.061635e-01
-9.102051e-02
-7.509476e-02
-5.946364e-02
-4.604634e-02
-3.571627e-02
-2.710873e-02
-1.737804e-02
-4.361092e-03
1.168280e-02
2.820533e-02
4.221551e-02
5.232739e-02
5.949397e-02
6.608659e-02
7.427551e-02
8.503451e-02
9.828168e-02
1.135349e-01
1.302102e-01
1.474883e-01
1.643494e-01
1.800434e-01
1.945922e-01
2.088637e-01
2.241493e-01
2.413847e-01
2.602771e-01
2.788934e-01
2.942982e-01
3.040643e-01
3.075585e-01
3.060490e-01
3.017804e-01
2.968669e-01
2.925899e-01
2.892232e-01
2.863234e-01
2.832452e-01
2.795204e-01
2.749735e-01
2.696808e-01
2.638253e-01
2.574824e-01
2.504836e-01
2.425116e-01
2.333964e-01
2.233866e-01
2.131361e-01
2.033480e-01
1.943120e-01
1.856569e-01
1.764996e-01
1.659906e-01
1.540360e-01
1.416581e-01
1.305020e-01
1.217208e-01
1.151942e-01
1.097455e-01
1.040016e-01
9.706830e-02
8.872898e-02
7.943271e-02
7.019799e-02
6.228110e-02
5.666572e-02
5.372104e-02
5.320584e-02
5.442344e-02
5.631281e-02
5.756666e-02
5.695799e-02
5.377473e-02
4.806312e-02
4.049344e-02
3.189449e-02
2.277171e-02
1.320769e-02
3.162522e-03
-7.205109e-03
-1.741767e-02
-2.669849e-02
-3.420390e-02
-3.963265e-02
-4.392073e-02
-4.924143e-02
-5.784040e-02
-7.032116e-02
-8.485761e-02
-9.834274e-02
-1.087598e-01
-1.167211e-01
-1.247592e-01
-1.350802e-01
-1.478658e-01
-1.614744e-01
-1.740454e-01
-1.849424e-01
-1.949130e-01
-2.050797e-01
-2.158133e-01
-2.264944e-01
-2.362562e-01
-2.448371e-01
-2.526524e-01
-2.601602e-01
-2.673958e-01
-2.742363e-01
-2.810125e-01
-2.887086e-01
-2.985111e-01
-3.111053e-01
-3.261800e-01
-3.423314e-01
-3.574924e-01
-3.699396e-01
-3.794323e-01
-3.875897e-01
-3.970475e-01
-4.099197e-01
-4.266005e-01
-4.456355e-01
-4.646754e-01
-4.818832e-01
-4.969114e-01
-5.108294e-01
-5.250704e-01
-5.402425e-01
-5.558008e-01
-5.707524e-01
-5.845818e-01
-5.975459e-01
-6.102975e-01
-6.233681e-01
-6.368473e-01
-6.502463e-01
-6.626660e-01
-6.734856e-01
-6.832045e-01
-6.934679e-01
-7.058728e-01
-7.205145e-01
-7.357348e-01
-7.494240e-01
-7.606588e-01
-7.701509e-01
-7.792651e-01
-7.887661e-01
-7.984649e-01
-8.077999e-01
-8.165063e-01
-8.247018e-01
-8.324817e-01
-8.396262e-01
-8.458202e-01
-8.511799e-01
-8.564797e-01
-8.626920e-01
-8.701436e-01
-8.780765e-01
-8.850428e-01
-8.897178e-01
-8.913859e-01
-8.898813e-01
-8.854012e-01
-8.785650e-01
-8.705509e-01
-8.629112e-01
-8.570142e-01
-8.534541e-01
-8.518029e-01
-8.508635e-01
-8.493258e-01
-8.464374e-01
-8.422076e-01
-8.370473e-01
-8.312877e-01
-8.250161e-01
-8.181763e-01
-8.106132e-01
-8.019941e-01
-7.918406e-01
-7.798283e-01
-7.662134e-01
-7.520753e-01
-7.391085e-01
-7.289266e-01
-7.222817e-01
-7.188221e-01
-7.175205e-01
-7.172673e-01
-7.172111e-01
-7.169452e-01
-7.166454e-01
-7.168926e-01
-7.180375e-01
-7.195746e-01
-7.201834e-01
-7.185163e-01
-7.141109e-01
-7.076549e-01
-7.003719e-01
-6.930765e-01
-6.857065e-01
-6.775909e-01
-6.680222e-01
-6.566307e-01
-6.435072e-01
-6.292943e-01
-6.151538e-01
-6.021843e-01
-5.904289e-01
-5.785889e-01
-5.651641e-01
-5.499978e-01
-5.345161e-01
-5.204702e-01
-5.086804e-01
-4.989753e-01
-4.909041e-01
-4.841136e-01
-4.781131e-01
-4.720467e-01
-4.649265e-01
-4.560679e-01
-4.452628e-01
-4.326859e-01
-4.188680e-01
-4.047446e-01
-3.913912e-01
-3.793575e-01
-3.681611e-01
-3.564902e-01
-3.429953e-01
-3.271002e-01
-3.093676e-01
-2.912040e-01
-2.739924e-01
-2.582109e-01
-2.432680e-01
-2.282089e-01
-2.126767e-01
-1.974022e-01
-1.838746e-01
-1.732724e-01
-1.652719e-01
-1.577969e-01
-1.482836e-01
-1.356342e-01
-1.211470e-01
-1.075128e-01
-9.675435e-02
-8.890081e-02
-8.233521e-02
-7.521184e-02
-6.663999e-02
-5.686285e-02
-4.663902e-02
-3.651629e-02
-2.645776e-02
-1.590243e-02
-4.198219e-03
8.821402e-03
2.257645e-02
3.608362e-02
4.861978e-02
6.013838e-02
7.118219e-02
8.245743e-02
9.436364e-02
1.067328e-01
1.189496e-01
1.303748e-01
1.406990e-01
1.499299e-01
1.581490e-01
1.653787e-01
1.716566e-01
1.770908e-01
1.816858e-01
1.850724e-01
1.865481e-01
1.856337e-01
1.827715e-01
1.794516e-01
1.774350e-01
1.775950e-01
1.793914e-01
1.814903e-01
1.829740e-01
1.840724e-01
1.858395e-01
1.891365e-01
1.938294e-01
1.988623e-01
2.030409e-01
2.057142e-01
2.067631e-01
2.061648e-01
2.038294e-01
1.997887e-01
1.941831e-01
1.869591e-01
1.779483e-01
1.675876e-01
1.574076e-01
1.493683e-01
1.444564e-01
1.419353e-01
1.400145e-01
1.372549e-01
1.333968e-01
1.290024e-01
1.244429e-01
1.192616e-01
1.125349e-01
1.039361e-01
9.448791e-02
8.612807e-02
8.029453e-02
7.679937e-02
7.409700e-02
7.071381e-02
6.651559e-02
6.271686e-02
6.068934e-02
6.059625e-02
6.099094e-02
5.978888e-02
5.592000e-02
5.025861e-02
4.488834e-02
4.128380e-02
3.909726e-02
3.661501e-02
3.229726e-02
2.597519e-02
1.888262e-02
1.276413e-02
8.795078e-03
6.931736e-03
5.970961e-03
4.215153e-03
3.383614e-04
-6.017269e-03
-1.422174e-02
-2.316861e-02
-3.186956e-02
-3.963987e-02
-4.590000e-02
-5.013977e-02
-5.232884e-02
-5.323535e-02
-5.397022e-02
-5.504019e-02
-5.596930e-02
-5.596080e-02
-5.485636e-02
-5.333828e-02
-5.221500e-02
-5.164135e-02
-5.113251e-02
-5.029796e-02
-4.947520e-02
-4.966282e-02
-5.188411e-02
-5.650562e-02
-6.295259e-02
-7.002016e-02
-7.660879e-02
-8.229081e-02
-8.718383e-02
-9.137265e-02
-9.471220e-02
-9.734794e-02
-1.002293e-01
-1.047088e-01
-1.113808e-01
-1.193341e-01
-1.266758e-01
-1.318388e-01
-1.344116e-01
-1.349213e-01
-1.341623e-01
-1.328340e-01
-1.315329e-01
-1.306811e-01
-1.302124e-01
-1.293233e-01
-1.267801e-01
-1.218391e-01
-1.151377e-01
-1.087373e-01
-1.051318e-01
-1.058006e-01
-1.101724e-01
-1.156736e-01
-1.189832e-01
-1.178335e-01
-1.122225e-01
-1.042425e-01
-9.668150e-02
-9.138094e-02
-8.841117e-02
-8.651294e-02
-8.440464e-02
-8.195508e-02
-8.028429e-02
-8.069461e-02
-8.335292e-02
-8.688171e-02
-8.917305e-02
-8.863731e-02
-8.484966e-02
-7.833858e-02
-7.011436e-02
-6.146860e-02
-5.386260e-02
-4.853312e-02
-4.596711e-02
-4.565083e-02
-4.621428e-02
-4.590904e-02
-4.332707e-02
-3.803605e-02
-3.063876e-02
-2.210773e-02
-1.292293e-02
-2.864828e-03
8.229138e-03
1.952900e-02
2.933735e-02
3.647519e-02
4.151781e-02
4.636316e-02
5.244903e-02
5.949543e-02
6.599319e-02
7.075037e-02
7.391244e-02
7.662995e-02
7.987034e-02
8.355159e-02
8.673418e-02
8.853516e-02
8.884364e-02
8.832988e-02
8.798560e-02
8.868771e-02
9.098739e-02
9.499743e-02
1.002975e-01
1.060411e-01
1.113680e-01
1.157980e-01
1.192376e-01
1.217078e-01
1.231574e-01
1.234661e-01
1.225360e-01
1.204374e-01
1.174992e-01
1.141208e-01
1.103859e-01
1.059495e-01
1.004406e-01
9.403179e-02
8.765315e-02
8.262375e-02
7.984179e-02
7.895498e-02
7.810517e-02
7.472223e-02
6.718122e-02
5.622332e-02
4.485599e-02
3.654577e-02
3.302755e-02
3.346020e-02
3.548734e-02
3.716378e-02
3.816292e-02
3.946976e-02
4.205455e-02
4.578061e-02
4.942647e-02
5.158896e-02
5.156369e-02
4.960619e-02
4.657580e-02
4.320536e-02
3.935100e-02
3.380691e-02
2.513122e-02
1.306698e-02
-6.685637e-04
-1.311566e-02
-2.185861e-02
-2.639369e-02
-2.801874e-02
-2.858845e-02
-2.941222e-02
-3.112525e-02
-3.415210e-02
-3.883862e-02
-4.501881e-02
-5.171862e-02
-5.762730e-02
-6.199061e-02
-6.497957e-02
-6.715725e-02
-6.871690e-02
-6.939458e-02
-6.910339e-02
-6.848697e-02
-6.874100e-02
-7.085412e-02
-7.488086e-02
-7.972234e-02
-8.357354e-02
-8.487262e-02
-8.321810e-02
-7.957905e-02
-7.555069e-02
-7.216583e-02
-6.916672e-02
-6.528627e-02
-5.931424e-02
-5.115607e-02
-4.206561e-02
-3.377395e-02
-2.709628e-02
-2.112428e-02
-1.374689e-02
-3.231969e-03
1.028192e-02
2.464762e-02
3.722872e-02
4.686707e-02
5.449504e-02
6.182749e-02
6.949816e-02
7.648405e-02
8.119542e-02
8.297510e-02
8.263541e-02
8.177188e-02
8.159451e-02
8.217329e-02
8.252149e-02
8.140496e-02
7.836959e-02
7.419797e-02
7.023421e-02
6.701347e-02
6.352680e-02
5.802291e-02
4.969262e-02
3.958730e-02
2.988667e-02
2.229662e-02
1.707253e-02
1.334596e-02
1.013961e-02
6.955557e-03
3.495069e-03
-8.765679e-04
-7.066768e-03
-1.547798e-02
-2.523048e-02
-3.428593e-02
-4.069430e-02
-4.404243e-02
-4.573945e-02
-4.776560e-02
-5.098103e-02
-5.446635e-02
-5.636310e-02
-5.539205e-02
-5.179501e-02
-4.708676e-02
-4.300785e-02
-4.055436e-02
-3.968021e-02
-3.968236e-02
-3.986701e-02
-3.997573e-02
-4.007388e-02
-4.012477e-02
-3.981478e-02
-3.888424e-02
-3.755477e-02
-3.646781e-02
-3.614338e-02
-3.656042e-02
-3.725675e-02
-3.772187e-02
-3.768854e-02
-3.722456e-02
-3.669904e-02
-3.663842e-02
-3.744487e-02
-3.903878e-02
-4.069255e-02
-4.135441e-02
-4.029827e-02
-3.744547e-02
-3.302342e-02
-2.709874e-02
-1.969460e-02
-1.131935e-02
-3.055463e-03
4.090066e-03
9.871162e-03
1.474156e-02
1.913965e-02
2.288939e-02
2.527434e-02
2.567932e-02
2.425851e-02
2.206212e-02
2.040532e-02
1.986170e-02
1.968833e-02
1.827494e-02
1.437516e-02
8.123706e-03
9.701757e-04
-5.381213e-03
-1.009778e-02
-1.357001e-02
-1.693031e-02
-2.125193e-02
-2.691004e-02
-3.337836e-02
-3.961955e-02
-4.488946e-02
-4.928437e-02
-5.350020e-02
-5.811012e-02
-6.310729e-02
-6.802107e-02
-7.237411e-02
-7.611929e-02
-7.975918e-02
-8.404516e-02
-8.949958e-02
-9.613104e-02
-1.034380e-01
-1.105491e-01
-1.164515e-01
-1.203879e-01
-1.222879e-01
-1.228480e-01
-1.230781e-01
-1.236895e-01
-1.248751e-01
-1.265561e-01
-1.286668e-01
-1.311114e-01
-1.334525e-01
-1.347413e-01
-1.338953e-01
-1.305272e-01
-1.255534e-01
-1.209815e-01
-1.189500e-01
-1.206872e-01
-1.260714e-01
-1.339779e-01
-1.430171e-01
-1.521168e-01
-1.607267e-01
-1.687389e-01
-1.762161e-01
-1.829991e-01
-1.884930e-01
-1.920069e-01
-1.934981e-01
-1.939760e-01
-1.950060e-01
-1.976412e-01
-2.017003e-01
-2.060048e-01
-2.093052e-01
-2.110916e-01
-2.117684e-01
-2.122735e-01
-2.134742e-01
-2.156621e-01
-2.184342e-01
-2.210580e-01
-2.230306e-01
-2.243717e-01
-2.254609e-01
-2.266123e-01
-2.277444e-01
-2.284540e-01
-2.284755e-01
-2.280631e-01
-2.278608e-01
-2.284381e-01
-2.300485e-01
-2.328032e-01
-2.368812e-01
-2.423439e-01
-2.486503e-01
-2.545264e-01
-2.587232e-01
-2.612337e-01
-2.637024e-01
-2.682522e-01
-2.755572e-01
-2.839171e-01
-2.902184e-01
-2.919664e-01
-2.887999e-01
-2.825180e-01
-2.758406e-01
-2.709119e-01
-2.685030e-01
-2.682170e-01
-2.693102e-01
-2.713937e-01
-2.744066e-01
-2.779362e-01
-2.807620e-01
-2.814286e-01
-2.794478e-01
-2.758220e-01
-2.722594e-01
-2.699005e-01
-2.688062e-01
-2.685444e-01
-2.690715e-01
-2.709002e-01
-2.744116e-01
-2.791229e-01
-2.837026e-01
-2.866994e-01
-2.873103e-01
-2.856098e-01
-2.822752e-01
-2.782603e-01
-2.745961e-01
-2.719958e-01
-2.702335e-01
-2.679964e-01
-2.637367e-01
-2.569249e-01
-2.484978e-01
-2.400658e-01
-2.327087e-01
-2.264793e-01
-2.207932e-01
-2.149640e-01
-2.082903e-01
-1.999535e-01
-1.892922e-01
-1.764059e-01
-1.624440e-01
-1.492051e-01
-1.383029e-01
-1.303504e-01
-1.245259e-01
-1.188693e-01
-1.113586e-01
-1.011421e-01
-8.901999e-02
-7.681046e-02
-6.605396e-02
-5.701614e-02
-4.879118e-02
-4.037794e-02
-3.163419e-02
-2.319374e-02
-1.560132e-02
-8.651474e-03
-1.514984e-03
6.633133e-03
1.617995e-02
2.714124e-02
3.934060e-02
5.226803e-02
6.486989e-02
7.582411e-02
8.424294e-02
9.015876e-02
9.438363e-02
9.796275e-02
1.017171e-01
1.061061e-01
1.112340e-01
1.168267e-01
1.223686e-01
1.275814e-01
1.328683e-01
1.390580e-01
1.464285e-01
1.539588e-01
1.597330e-01
1.622350e-01
1.613579e-01
1.583740e-01
1.552156e-01
1.538099e-01
1.556470e-01
1.612825e-01
1.698292e-01
1.790452e-01
1.864075e-01
1.906246e-01
1.923996e-01
1.937701e-01
1.966158e-01
2.016269e-01
2.084125e-01
2.162546e-01
2.246172e-01
2.331374e-01
2.414353e-01
2.490229e-01
2.553389e-01
2.599803e-01
2.631818e-01
2.661526e-01
2.706292e-01
2.776765e-01
2.867464e-01
2.959773e-01
3.035310e-01
3.087579e-01
3.122803e-01
3.152408e-01
3.185840e-01
3.228332e-01
3.281797e-01
3.345662e-01
3.416706e-01
3.488305e-01
3.550528e-01
3.593082e-01
3.610733e-01
3.607138e-01
3.593360e-01
3.581547e-01
3.577688e-01
3.578476e-01
3.575448e-01
3.563662e-01
3.546640e-01
3.531982e-01
3.522277e-01
3.511953e-01
3.494532e-01
3.472742e-01
3.460254e-01
3.472991e-01
3.518733e-01
3.593616e-01
3.685965e-01
3.782404e-01
3.872487e-01
3.951485e-01
4.021398e-01
4.088473e-01
4.156875e-01
4.223281e-01
4.278467e-01
4.315305e-01
4.335069e-01
4.345558e-01
4.353951e-01
4.362815e-01
4.372331e-01
4.383341e-01
4.395203e-01
4.400956e-01
4.388837e-01
4.353069e-01
4.303364e-01
4.260156e-01
4.237700e-01
4.231735e-01
4.223427e-01
4.193941e-01
4.135363e-01
4.050876e-01
3.948527e-01
3.836331e-01
3.720945e-01
3.606682e-01
3.493420e-01
3.376704e-01
3.251917e-01
3.118441e-01
2.979508e-01
2.839241e-01
2.700718e-01
2.565920e-01
2.436427e-01
2.314016e-01
2.200441e-01
2.096541e-01
2.002298e-01
1.918634e-01
1.848849e-01
1.796806e-01
1.762534e-01
1.740385e-01
1.723005e-01
1.706697e-01
1.690955e-01
1.672801e-01
1.644823e-01
1.601780e-01
1.548620e-01
1.499347e-01
1.466780e-01
1.453954e-01
1.454658e-01
1.459351e-01
1.458853e-01
1.444624e-01
1.409839e-01
1.352876e-01
1.279777e-01
1.202097e-01
1.130760e-01
1.070301e-01
1.017955e-01
9.679515e-02
9.164062e-02
8.622320e-02
8.047434e-02
7.420842e-02
6.726841e-02
5.982214e-02
5.247901e-02
4.600109e-02
4.077661e-02
3.657858e-02
3.288784e-02
2.939286e-02
2.607801e-02
2.285487e-02
1.924612e-02
1.453342e-02
8.229133e-03
4.180769e-04
-8.248488e-03
-1.673392e-02
-2.377630e-02
-2.811780e-02
-2.897505e-02
-2.659713e-02
-2.242178e-02
-1.847641e-02
-1.626691e-02
-1.592352e-02
-1.628800e-02
-1.590787e-02
-1.413629e-02
-1.145460e-02
-8.856050e-03
-6.935217e-03
-5.469970e-03
-3.745976e-03
-1.187679e-03
2.365706e-03
6.899818e-03
1.246421e-02
1.895218e-02
2.569341e-02
3.147191e-02
3.508722e-02
3.599690e-02
3.456799e-02
3.181270e-02
2.878209e-02
2.594628e-02
2.291670e-02
1.873144e-02
1.258949e-02
4.550011e-03
-4.311412e-03
-1.241106e-02
-1.854631e-02
-2.266431e-02
-2.593310e-02
-2.984815e-02
-3.492250e-02
-4.007251e-02
-4.329694e-02
-4.307565e-02
-3.930501e-02
-3.307608e-02
-2.564904e-02
-1.762282e-02
-8.960223e-03
3.683223e-04
9.818914e-03
1.824423e-02
2.444960e-02
2.805054e-02
3.003010e-02
3.237963e-02
3.681424e-02
4.344636e-02
5.057183e-02
5.588020e-02
5.816301e-02
5.815549e-02
5.783858e-02
5.876048e-02
6.078371e-02
6.227660e-02
6.142639e-02
5.752744e-02
5.145683e-02
4.524438e-02
4.102819e-02
3.995729e-02
4.169745e-02
4.474781e-02
4.717027e-02
4.735532e-02
4.479383e-02
4.061487e-02
3.724217e-02
3.698243e-02
4.045169e-02
4.614818e-02
5.160552e-02
5.517204e-02
5.688926e-02
5.782789e-02
5.873467e-02
5.940266e-02
5.926841e-02
5.838978e-02
5.763877e-02
5.794626e-02
5.949742e-02
6.166468e-02
6.354646e-02
6.450529e-02
6.440390e-02
6.360650e-02
6.282201e-02
6.281041e-02
6.406173e-02
6.657071e-02
6.970503e-02
7.222104e-02
7.267635e-02
7.026966e-02
6.554569e-02
6.028062e-02
5.652329e-02
5.546775e-02
5.689786e-02
5.949727e-02
6.178964e-02
6.310994e-02
6.395526e-02
6.541576e-02
6.806054e-02
7.122612e-02
7.346393e-02
7.380626e-02
7.258118e-02
7.099785e-02
7.012079e-02
7.035395e-02
7.165646e-02
7.381503e-02
7.634052e-02
7.833904e-02
7.884300e-02
7.750050e-02
7.503175e-02
7.295965e-02
7.268889e-02
7.459979e-02
7.786613e-02
8.108063e-02
8.313439e-02
8.375341e-02
8.349044e-02
8.334267e-02
8.429470e-02
8.697929e-02
9.147067e-02
9.720130e-02
1.030933e-01
1.079466e-01
1.109319e-01
1.119900e-01
1.119911e-01
1.124554e-01
1.147449e-01
1.191543e-01
1.246705e-01
1.297189e-01
1.333150e-01
1.356789e-01
1.379650e-01
1.415381e-01
1.472908e-01
1.551152e-01
1.636552e-01
1.707107e-01
1.743952e-01
1.744354e-01
1.725889e-01
1.716272e-01
1.735006e-01
1.781500e-01
1.838822e-01
1.887173e-01
1.914178e-01
1.916729e-01
1.899052e-01
1.871386e-01
1.847599e-01
1.839019e-01
1.847721e-01
1.866421e-01
1.886958e-01
1.909805e-01
1.944492e-01
1.999531e-01
2.071439e-01
2.144270e-01
2.201245e-01
2.237527e-01
2.261417e-01
2.283659e-01
2.306742e-01
2.323681e-01
2.324258e-01
2.301795e-01
2.256925e-01
2.198499e-01
2.142271e-01
2.107059e-01
2.107398e-01
2.144112e-01
2.199414e-01
2.243460e-01
2.250701e-01
2.214352e-01
2.147969e-01
2.074583e-01
2.013690e-01
1.974985e-01
1.959473e-01
1.963473e-01
1.981459e-01
2.006427e-01
2.029516e-01
2.042100e-01
2.040845e-01
2.031244e-01
2.024962e-01
2.032464e-01
2.057661e-01
2.098813e-01
2.152521e-01
2.214642e-01
2.277082e-01
2.325477e-01
2.342658e-01
2.317997e-01
2.257798e-01
2.188172e-01
2.143701e-01
2.146037e-01
2.188237e-01
2.238963e-01
2.264537e-01
2.251356e-01
2.211775e-01
2.172184e-01
2.156225e-01
2.175095e-01
2.225718e-01
2.292066e-01
2.349438e-01
2.375016e-01
2.362087e-01
2.326892e-01
2.299277e-01
2.302071e-01
2.335162e-01
2.376812e-01
2.400414e-01
2.392889e-01
2.361408e-01
2.325942e-01
2.305503e-01
2.307910e-01
2.327546e-01
2.349644e-01
2.357857e-01
2.342273e-01
2.304270e-01
2.255511e-01
2.212249e-01
2.188560e-01
2.191152e-01
2.217091e-01
2.255093e-01
2.289820e-01
2.307168e-01
2.298879e-01
2.265971e-01
2.219604e-01
2.176284e-01
2.147380e-01
2.130424e-01
2.111101e-01
2.075426e-01
2.021675e-01
1.962020e-01
1.912969e-01
1.882520e-01
1.863917e-01
1.839831e-01
1.792876e-01
1.715932e-01
1.617230e-01
1.516442e-01
1.432140e-01
1.369116e-01
1.316563e-01
1.259266e-01
1.192258e-01
1.126368e-01
1.080120e-01
1.065159e-01
1.077483e-01
1.100731e-01
1.117217e-01
1.117395e-01
1.102012e-01
1.078321e-01
1.055613e-01
1.043545e-01
1.051588e-01
1.085413e-01
1.140278e-01
1.198188e-01
1.235112e-01
1.235053e-01
1.199709e-01
1.146038e-01
1.094918e-01
1.060555e-01
1.047428e-01
1.054039e-01
1.077756e-01
1.116227e-01
1.165734e-01
1.219505e-01
1.267730e-01
1.299681e-01
1.307970e-01
1.293349e-01
1.266262e-01
1.242015e-01
1.231099e-01
1.231651e-01
1.231429e-01
1.218870e-01
1.193766e-01
1.167985e-01
1.155898e-01
1.162525e-01
1.178016e-01
1.181977e-01
1.154950e-01
1.089347e-01
9.921860e-02
8.794213e-02
7.689247e-02
6.772472e-02
6.185534e-02
6.021926e-02
6.280342e-02
6.817693e-02
7.349986e-02
7.545498e-02
7.190224e-02
6.323019e-02
5.232396e-02
4.307887e-02
3.851360e-02
3.965049e-02
4.552815e-02
5.397751e-02
6.261319e-02
6.962029e-02
7.410647e-02
7.602267e-02
7.586497e-02
7.439843e-02
7.244512e-02
7.062192e-02
6.908846e-02
6.758868e-02
6.584886e-02
6.395336e-02
6.231924e-02
6.132085e-02
6.084705e-02
5.999324e-02
5.716030e-02
5.085641e-02
4.084602e-02
2.856478e-02
1.622601e-02
5.401191e-03
-3.695108e-03
-1.185834e-02
-2.003114e-02
-2.862468e-02
-3.745082e-02
-4.620415e-02
-5.489225e-02
-6.370672e-02
-7.260675e-02
-8.119997e-02
-8.893279e-02
-9.524246e-02
-9.967145e-02
-1.021344e-01
-1.031662e-01
-1.037448e-01
-1.046345e-01
-1.057595e-01
-1.062264e-01
-1.050230e-01
-1.017762e-01
-9.696093e-02
-9.152615e-02
-8.638663e-02
-8.218513e-02
-7.930290e-02
-7.786735e-02
-7.774089e-02
-7.867247e-02
-8.051934e-02
-8.315216e-02
-8.598469e-02
-8.771946e-02
-8.691253e-02
-8.311315e-02
-7.756349e-02
-7.265494e-02
-7.037809e-02
-7.095302e-02
-7.279687e-02
-7.383472e-02
-7.294030e-02
-7.031151e-02
-6.673384e-02
-6.264839e-02
-5.788347e-02
-5.210115e-02
-4.529378e-02
-3.774126e-02
-2.955434e-02
-2.039238e-02
-9.669831e-03
2.995354e-03
1.752560e-02
3.343545e-02
4.993139e-02
6.588038e-02
7.986038e-02
9.055215e-02
9.731829e-02
1.005802e-01
1.018168e-01
1.031926e-01
1.067976e-01
1.136916e-01
1.233540e-01
1.340149e-01
1.435968e-01
1.505709e-01
1.543368e-01
1.551677e-01
1.538719e-01
1.513733e-01
1.484610e-01
1.457598e-01
1.437592e-01
1.428268e-01
1.432333e-01
1.451038e-01
1.482483e-01
1.520998e-01
1.559976e-01
1.596219e-01
1.631233e-01
1.668834e-01
1.712868e-01
1.766446e-01
1.829661e-01
1.895687e-01
1.951776e-01
1.989282e-01
2.014780e-01
2.049154e-01
2.112572e-01
2.208270e-01
2.319270e-01
2.419640e-01
2.489875e-01
2.525323e-01
2.534904e-01
2.534611e-01
2.540588e-01
2.563896e-01
2.608027e-01
2.669243e-01
2.737912e-01
2.800142e-01
2.841598e-01
2.853501e-01
2.836273e-01
2.796838e-01
2.741636e-01
2.671675e-01
2.583864e-01
2.476727e-01
2.353985e-01
2.221468e-01
2.080528e-01
1.926094e-01
1.752790e-01
1.563110e-01
1.368976e-01
1.185024e-01
1.020001e-01
8.727726e-02
7.336972e-02
5.891427e-02
4.286474e-02
2.538660e-02
8.350321e-03
-5.333847e-03
-1.344167e-02
-1.592163e-02
-1.484863e-02
-1.302405e-02
-1.264219e-02
-1.501518e-02
-2.097916e-02
-3.101476e-02
-4.480569e-02
-6.089281e-02
-7.711050e-02
-9.164548e-02
-1.039069e-01
-1.146367e-01
-1.253273e-01
-1.373351e-01
-1.511383e-01
-1.661615e-01
-1.812447e-01
-1.952873e-01
-2.075294e-01
-2.174818e-01
-2.249228e-01
-2.301536e-01
-2.341862e-01
-2.383870e-01
-2.435830e-01
-2.493422e-01
-2.542072e-01
-2.567388e-01
-2.563542e-01
-2.532878e-01
-2.481220e-01
-2.416665e-01
-2.351338e-01
-2.299375e-01
-2.270189e-01
-2.264004e-01
-2.274095e-01
-2.292029e-01
-2.310538e-01
-2.323286e-01
-2.323970e-01
-2.306912e-01
-2.269418e-01
-2.214259e-01
-2.150151e-01
-2.089196e-01
-2.041510e-01
-2.009421e-01
-1.986194e-01
-1.961975e-01
-1.932517e-01
-1.902756e-01
-1.881696e-01
-1.872671e-01
-1.867861e-01
-1.853545e-01
-1.822434e-01
-1.780705e-01
-1.741721e-01
-1.713083e-01
-1.690756e-01
-1.664650e-01
-1.627211e-01
-1.575967e-01
-1.509811e-01
-1.424696e-01
-1.313814e-01
-1.173064e-01
-1.007014e-01
-8.288243e-02
-6.531917e-02
-4.885714e-02
-3.347995e-02
-1.861038e-02
-3.551665e-03
1.217753e-02
2.858750e-02
4.499787e-02
6.000694e-02
7.195084e-02
7.991683e-02
8.471408e-02
8.883322e-02
9.511453e-02
1.050700e-01
1.181512e-01
1.323791e-01
1.457198e-01
1.572416e-01
1.673739e-01
1.772497e-01
1.878202e-01
1.995280e-01
2.125598e-01
2.269361e-01
2.420106e-01
2.560152e-01
2.665872e-01
2.721947e-01
2.733027e-01
2.723327e-01
2.724858e-01
2.761316e-01
2.835610e-01
2.928935e-01
3.014290e-01
3.075637e-01
3.117466e-01
3.158009e-01
3.213530e-01
3.286871e-01
3.368620e-01
3.449063e-01
3.529780e-01
3.623052e-01
3.738370e-01
3.868615e-01
3.989908e-01
4.076803e-01
4.120385e-01
4.134063e-01
4.142528e-01
4.163523e-01
4.197068e-01
4.229206e-01
4.245709e-01
4.244902e-01
4.239900e-01
4.247936e-01
4.275501e-01
4.313109e-01
4.344316e-01
4.358927e-01
4.357168e-01
4.343340e-01
4.319501e-01
4.287392e-01
4.254417e-01
4.234158e-01
4.239267e-01
4.272835e-01
4.325036e-01
4.377983e-01
4.416480e-01
4.436513e-01
4.443367e-01
4.441392e-01
4.427411e-01
4.395867e-01
4.349640e-01
4.303458e-01
4.275281e-01
4.274337e-01
4.297303e-01
4.334242e-01
4.375773e-01
4.414244e-01
4.441666e-01
4.451686e-01
4.445310e-01
4.431643e-01
4.419280e-01
4.406393e-01
4.381038e-01
4.332706e-01
4.263953e-01
4.190672e-01
4.130994e-01
4.093710e-01
4.075872e-01
4.068540e-01
4.062431e-01
4.048788e-01
4.018562e-01
3.964811e-01
3.887583e-01
3.795602e-01
3.701454e-01
3.613700e-01
3.532755e-01
3.454093e-01
3.375262e-01
3.298828e-01
3.227577e-01
3.157967e-01
3.080991e-01
2.990881e-01
2.891671e-01
2.793092e-01
2.700016e-01
2.608124e-01
2.511576e-01
2.413775e-01
2.328030e-01
2.266129e-01
2.226043e-01
2.190924e-01
2.141088e-01
2.069385e-01
1.987365e-01
1.917661e-01
1.879771e-01
1.879912e-01
1.909202e-01
1.948240e-01
1.975275e-01
1.974981e-01
1.943912e-01
1.890554e-01
1.831362e-01
1.785081e-01
1.766503e-01
1.781043e-01
1.823231e-01
1.881698e-01
1.948086e-01
2.021560e-01
2.103020e-01
2.184807e-01
2.249213e-01
2.280254e-01
2.276966e-01
2.253884e-01
2.229203e-01
2.213522e-01
2.207614e-01
2.206180e-01
2.201998e-01
2.189937e-01
2.170836e-01
2.151304e-01
2.137983e-01
2.132433e-01
2.132241e-01
2.135577e-01
2.143669e-01
2.160613e-01
2.192313e-01
2.243877e-01
2.314380e-01
2.392425e-01
2.458947e-01
2.498339e-01
2.509333e-01
2.505150e-01
2.502366e-01
2.508694e-01
2.519464e-01
2.523246e-01
2.510305e-01
2.478404e-01
2.434275e-01
2.391044e-01
2.362476e-01
2.356419e-01
2.370881e-01
2.394909e-01
2.414346e-01
2.420493e-01
2.416739e-01
2.417410e-01
2.438205e-01
2.484931e-01
2.548991e-01
2.612398e-01
2.657919e-01
2.677357e-01
2.673552e-01
2.656522e-01
2.637424e-01
2.623597e-01
2.616237e-01
2.611212e-01
2.602270e-01
2.584084e-01
2.553067e-01
2.507415e-01
2.449072e-01
2.386063e-01
2.330036e-01
2.288251e-01
2.256521e-01
2.219670e-01
2.159447e-01
2.064775e-01
1.939137e-01
1.801411e-01
1.678088e-01
1.589536e-01
1.539159e-01
1.514088e-01
1.496967e-01
1.479222e-01
1.464998e-01
1.462719e-01
1.472589e-01
1.482607e-01
1.476605e-01
1.445698e-01
1.394074e-01
1.337768e-01
1.298576e-01
1.293987e-01
1.326129e-01
1.377373e-01
1.418602e-01
1.426896e-01
1.400827e-01
1.361317e-01
1.335716e-01
1.336662e-01
1.353257e-01
1.362236e-01
1.348943e-01
1.319566e-01
1.295105e-01
1.293608e-01
1.315391e-01
1.342018e-01
1.349006e-01
1.322345e-01
1.267383e-01
1.205654e-01
1.163027e-01
1.156028e-01
1.183282e-01
1.226388e-01
1.259448e-01
1.261825e-01
1.227466e-01
1.166370e-01
1.097881e-01
1.039787e-01
9.997179e-02
9.738632e-02
9.533477e-02
9.333287e-02
9.176259e-02
9.151870e-02
9.320342e-02
9.659178e-02
1.007023e-01
1.042552e-01
1.061652e-01
1.058498e-01
1.032736e-01
9.881751e-02
9.315595e-02
8.718964e-02
8.190131e-02
7.803912e-02
7.575516e-02
7.450340e-02
7.337886e-02
7.174087e-02
6.974881e-02
6.839790e-02
6.878578e-02
7.096841e-02
7.347936e-02
7.423090e-02
7.212269e-02
6.790390e-02
6.360335e-02
6.115780e-02
6.132630e-02
6.341215e-02
6.564781e-02
6.603008e-02
6.348653e-02
5.883828e-02
5.463568e-02
5.359700e-02
5.667541e-02
6.224252e-02
6.701107e-02
6.805446e-02
6.461692e-02
5.861005e-02
5.353806e-02
5.254703e-02
5.675430e-02
6.480442e-02
7.387796e-02
8.143421e-02
8.645565e-02
8.945335e-02
9.155454e-02
9.359351e-02
9.583188e-02
9.820481e-02
1.005996e-01
1.029036e-01
1.049301e-01
1.063932e-01
1.070052e-01
1.066899e-01
1.057644e-01
1.048862e-01
1.047572e-01
1.057915e-01
1.080005e-01
1.112118e-01
1.154032e-01
1.207044e-01
1.269811e-01
1.335361e-01
1.394320e-01
1.441503e-01
1.478218e-01
1.508126e-01
1.533154e-01
1.555260e-01
1.580264e-01
1.615454e-01
1.660971e-01
1.705387e-01
1.733721e-01
1.741831e-01
1.741983e-01
1.752461e-01
1.780871e-01
1.817585e-01
1.845594e-01
1.857028e-01
1.860946e-01
1.876252e-01
1.917102e-01
1.982848e-01
2.058494e-01
2.123363e-01
2.161826e-01
2.169854e-01
2.153632e-01
2.122319e-01
2.082451e-01
2.039478e-01
2.002646e-01
1.984339e-01
1.991849e-01
2.020253e-01
2.055438e-01
2.085480e-01
2.109586e-01
2.136323e-01
2.173394e-01
2.218693e-01
2.260267e-01
2.284899e-01
2.288555e-01
2.281292e-01
2.283309e-01
2.314361e-01
2.382719e-01
2.480180e-01
2.585701e-01
2.674689e-01
2.729276e-01
2.746922e-01
2.744343e-01
2.750731e-01
2.788537e-01
2.853902e-01
2.915888e-01
2.939114e-01
2.910277e-01
2.844161e-01
2.766818e-01
2.696208e-01
2.637717e-01
2.591737e-01
2.559565e-01
2.541385e-01
2.532084e-01
2.522318e-01
2.504334e-01
2.475989e-01
2.439720e-01
2.399987e-01
2.362869e-01
2.335903e-01
2.325195e-01
2.332230e-01
2.354974e-01
2.392038e-01
2.444275e-01
2.512266e-01
2.593709e-01
2.683268e-01
2.773091e-01
2.853165e-01
2.914142e-01
2.953070e-01
2.976536e-01
2.996358e-01
3.020495e-01
3.046815e-01
3.065002e-01
3.065599e-01
3.049399e-01
3.029026e-01
3.020305e-01
3.030714e-01
3.055552e-01
3.084615e-01
3.111623e-01
3.137455e-01
3.165962e-01
3.197884e-01
3.228535e-01
3.250459e-01
3.258046e-01
3.250041e-01
3.228540e-01
3.197103e-01
3.160952e-01
3.127655e-01
3.104761e-01
3.095758e-01
3.099492e-01
3.113622e-01
3.136994e-01
3.168279e-01
3.204072e-01
3.239445e-01
3.269540e-01
3.290557e-01
3.300967e-01
3.302751e-01
3.300196e-01
3.296159e-01
3.289610e-01
3.276452e-01
3.250974e-01
3.206386e-01
3.137228e-01
3.044276e-01
2.936188e-01
2.824150e-01
2.714611e-01
2.607546e-01
2.501162e-01
2.398564e-01
2.311016e-01
2.253594e-01
2.234067e-01
2.243882e-01
2.261266e-01
2.265112e-01
2.247310e-01
2.214375e-01
2.180111e-01
2.155404e-01
2.140212e-01
2.122912e-01
2.089329e-01
2.035305e-01
1.971983e-01
1.918836e-01
1.889713e-01
1.882825e-01
1.882681e-01
1.871936e-01
1.842119e-01
1.794621e-01
1.735157e-01
1.671138e-01
1.613861e-01
1.577865e-01
1.572989e-01
1.595574e-01
1.628295e-01
1.650427e-01
1.651030e-01
1.634743e-01
1.616293e-01
1.609693e-01
1.620876e-01
1.646352e-01
1.674720e-01
1.689299e-01
1.673994e-01
1.622647e-01
1.545249e-01
1.463287e-01
1.396236e-01
1.350186e-01
1.316790e-01
1.281868e-01
1.237223e-01
1.187580e-01
1.147122e-01
1.127969e-01
1.130352e-01
1.143068e-01
1.153519e-01
1.158296e-01
1.165535e-01
1.187962e-01
1.232984e-01
1.297664e-01
1.371648e-01
1.444330e-01
1.509594e-01
1.565094e-01
1.609248e-01
1.640480e-01
1.658994e-01
1.667872e-01
1.671685e-01
1.674186e-01
1.677093e-01
1.680071e-01
1.681202e-01
1.677950e-01
1.668726e-01
1.654025e-01
1.635558e-01
1.613519e-01
1.584966e-01
1.546900e-01
1.503476e-01
1.470128e-01
1.466624e-01
1.501603e-01
1.562503e-01
1.621499e-01
1.653527e-01
1.653198e-01
1.639058e-01
1.641284e-01
1.679839e-01
1.749174e-01
1.822312e-01
1.870675e-01
1.882301e-01
1.864464e-01
1.832457e-01
1.797362e-01
1.762065e-01
1.724418e-01
1.681716e-01
1.632547e-01
1.575319e-01
1.506527e-01
1.424010e-01
1.335091e-01
1.260031e-01
1.221811e-01
1.227893e-01
1.261561e-01
1.293085e-01
1.301335e-01
1.287063e-01
1.268944e-01
1.268717e-01
1.297371e-01
1.350298e-01
1.411805e-01
1.463395e-01
1.490092e-01
1.484022e-01
1.447050e-01
1.390970e-01
1.331461e-01
1.277238e-01
1.223519e-01
1.157522e-01
1.072022e-01
9.738927e-02
8.792592e-02
8.007154e-02
7.391872e-02
6.864144e-02
6.331187e-02
5.750707e-02
5.141586e-02
4.558021e-02
4.046887e-02
3.612039e-02
3.214222e-02
2.808322e-02
2.376963e-02
1.924120e-02
1.447715e-02
9.389407e-03
4.147650e-03
-6.402526e-04
-4.281672e-03
-6.641258e-03
-8.423545e-03
-1.076249e-02
-1.444209e-02
-1.939493e-02
-2.486863e-02
-3.006726e-02
-3.471058e-02
-3.917786e-02
-4.431148e-02
-5.095083e-02
-5.921924e-02
-6.804572e-02
-7.563482e-02
-8.073740e-02
-8.355425e-02
-8.541265e-02
-8.765681e-02
-9.085541e-02
-9.483820e-02
-9.918133e-02
-1.035734e-01
-1.078767e-01
-1.119767e-01
-1.155912e-01
-1.183003e-01
-1.199064e-01
-1.207562e-01
-1.215636e-01
-1.228467e-01
-1.245699e-01
-1.263289e-01
-1.278320e-01
-1.291169e-01
-1.302289e-01
-1.307635e-01
-1.299150e-01
-1.270704e-01
-1.223969e-01
-1.170109e-01
-1.126910e-01
-1.111460e-01
-1.129813e-01
-1.170425e-01
-1.209542e-01
-1.227025e-01
-1.219797e-01
-1.201562e-01
-1.190082e-01
-1.193403e-01
-1.205544e-01
-1.213549e-01
-1.208922e-01
-1.193616e-01
-1.176077e-01
-1.161980e-01
-1.148983e-01
-1.130414e-01
-1.103299e-01
-1.071555e-01
-1.041306e-01
-1.014303e-01
-9.864336e-02
-9.522301e-02
-9.115357e-02
-8.734885e-02
-8.540747e-02
-8.672420e-02
-9.152336e-02
-9.861866e-02
-1.061956e-01
-1.129771e-01
-1.187320e-01
-1.238260e-01
-1.286189e-01
-1.334945e-01
-1.391474e-01
-1.462040e-01
-1.542668e-01
-1.615520e-01
-1.658339e-01
-1.660085e-01
-1.629721e-01
-1.591328e-01
-1.569028e-01
-1.571759e-01
-1.588055e-01
-1.594625e-01
-1.572828e-01
-1.520843e-01
-1.452525e-01
-1.385188e-01
-1.327771e-01
-1.278773e-01
-1.233084e-01
-1.189650e-01
-1.153349e-01
-1.130364e-01
-1.121776e-01
-1.121221e-01
-1.118417e-01
-1.105341e-01
-1.080530e-01
-1.049089e-01
-1.019126e-01
-9.974693e-02
-9.870200e-02
-9.861617e-02
-9.898653e-02
-9.925314e-02
-9.916418e-02
-9.891744e-02
-9.889980e-02
-9.928908e-02
-9.985341e-02
-9.995838e-02
-9.875085e-02
-9.560249e-02
-9.058223e-02
-8.442289e-02
-7.791376e-02
-7.138992e-02
-6.487671e-02
-5.855790e-02
-5.283096e-02
-4.785374e-02
-4.322038e-02
-3.824474e-02
-3.259076e-02
-2.660211e-02
-2.100614e-02
-1.628650e-02
-1.226916e-02
-8.162012e-03
-2.949910e-03
3.986377e-03
1.226371e-02
2.042551e-02
2.671953e-02
3.017139e-02
3.096031e-02
2.985028e-02
2.745488e-02
2.409803e-02
2.016252e-02
1.633650e-02
1.348903e-02
1.231335e-02
1.288317e-02
1.427506e-02
1.471538e-02
1.263841e-02
8.057023e-03
2.815013e-03
-8.813431e-04
-2.334120e-03
-2.687205e-03
-3.471430e-03
-5.108046e-03
-6.953523e-03
-8.489303e-03
-1.001753e-02
-1.204288e-02
-1.415104e-02
-1.479855e-02
-1.253077e-02
-7.624807e-03
-2.477466e-03
-1.253782e-04
-2.131167e-03
-7.660555e-03
-1.438523e-02
-2.031122e-02
-2.508951e-02
-2.994759e-02
-3.651832e-02
-4.564809e-02
-5.702679e-02
-6.955381e-02
-8.183827e-02
-9.251519e-02
-1.005210e-01
-1.055050e-01
-1.081701e-01
-1.100379e-01
-1.124598e-01
-1.155165e-01
-1.178386e-01
-1.176548e-01
-1.141880e-01
-1.082518e-01
-1.018143e-01
-9.713920e-02
-9.602085e-02
-9.914890e-02
-1.056568e-01
-1.132583e-01
-1.192441e-01
-1.218649e-01
-1.211536e-01
-1.187074e-01
-1.167961e-01
-1.174225e-01
-1.216257e-01
-1.291021e-01
-1.383262e-01
-1.472503e-01
-1.541952e-01
-1.583381e-01
-1.596488e-01
-1.586004e-01
-1.559098e-01
-1.523457e-01
-1.486655e-01
-1.456909e-01
-1.442576e-01
-1.448538e-01
-1.472567e-01
-1.506059e-01
-1.538786e-01
-1.563911e-01
-1.581058e-01
-1.596740e-01
-1.620957e-01
-1.660575e-01
-1.713510e-01
-1.767793e-01
-1.806457e-01
-1.815842e-01
-1.792272e-01
-1.742685e-01
-1.679963e-01
-1.617913e-01
-1.568777e-01
-1.541411e-01
-1.537903e-01
-1.550669e-01
-1.564227e-01
-1.561693e-01
-1.531212e-01
-1.468906e-01
-1.379295e-01
-1.274715e-01
-1.172851e-01
-1.090910e-01
-1.037566e-01
-1.007504e-01
-9.842312e-02
-9.514780e-02
-9.051329e-02
-8.555498e-02
-8.182677e-02
-8.017176e-02
-8.021784e-02
-8.084294e-02
-8.104832e-02
-8.052839e-02
-7.961144e-02
-7.875589e-02
-7.812723e-02
-7.767563e-02
-7.752324e-02
-7.800219e-02
-7.913527e-02
-8.026789e-02
-8.055033e-02
-7.985137e-02
-7.902255e-02
-7.920467e-02
-8.096823e-02
-8.405707e-02
-8.763220e-02
-9.051884e-02
-9.142615e-02
-8.949882e-02
-8.512892e-02
-8.022846e-02
-7.722587e-02
-7.718835e-02
-7.863545e-02
-7.836860e-02
-7.389870e-02
-6.546525e-02
-5.589253e-02
-4.845708e-02
-4.467858e-02
-4.383634e-02
-4.425458e-02
-4.481750e-02
-4.529766e-02
-4.554445e-02
-4.472779e-02
-4.162628e-02
-3.576963e-02
-2.824695e-02
-2.117999e-02
-1.618637e-02
-1.326409e-02
-1.112806e-02
-8.577028e-03
-5.588625e-03
-3.274762e-03
-2.869391e-03
-4.634955e-03
-7.608493e-03
-1.046604e-02
-1.280257e-02
-1.563087e-02
-2.055420e-02
-2.835482e-02
-3.825771e-02
-4.834982e-02
-5.664994e-02
-6.210489e-02
-6.501208e-02
-6.661587e-02
-6.806449e-02
-6.947997e-02
-7.000083e-02
-6.887262e-02
-6.652154e-02
-6.440601e-02
-6.372181e-02
-6.429623e-02
-6.479386e-02
-6.401669e-02
-6.206554e-02
-6.032658e-02
-6.033457e-02
-6.254620e-02
-6.611467e-02
-6.980734e-02
-7.310444e-02
-7.643515e-02
-8.052306e-02
-8.566480e-02
-9.154261e-02
-9.747371e-02
-1.027915e-01
-1.072047e-01
-1.109071e-01
-1.141893e-01
-1.167988e-01
-1.177516e-01
-1.159200e-01
-1.109102e-01
-1.035103e-01
-9.547094e-02
-8.884708e-02
-8.516827e-02
-8.471116e-02
-8.633440e-02
-8.816217e-02
-8.867511e-02
-8.735177e-02
-8.457308e-02
-8.130576e-02
-7.896439e-02
-7.910902e-02
-8.263099e-02
-8.897576e-02
-9.632477e-02
-1.028057e-01
-1.077835e-01
-1.121930e-01
-1.176046e-01
-1.246806e-01
-1.323277e-01
-1.384039e-01
-1.413676e-01
-1.413146e-01
-1.396435e-01
-1.380186e-01
-1.376205e-01
-1.389436e-01
-1.418572e-01
-1.457223e-01
-1.496135e-01
-1.527429e-01
-1.549581e-01
-1.569112e-01
-1.595976e-01
-1.635189e-01
-1.681564e-01
-1.722378e-01
-1.746320e-01
-1.752268e-01
-1.751763e-01
-1.763477e-01
-1.802665e-01
-1.870857e-01
-1.951867e-01
-2.019209e-01
-2.053238e-01
-2.055229e-01
-2.044308e-01
-2.039196e-01
-2.043079e-01
-2.045365e-01
-2.035108e-01
-2.010937e-01
-1.979406e-01
-1.945863e-01
-1.907088e-01
-1.851606e-01
-1.766779e-01
-1.647509e-01
-1.501267e-01
-1.346020e-01
-1.201417e-01
-1.079109e-01
-9.795510e-02
-8.967029e-02
-8.250090e-02
-7.629508e-02
-7.123898e-02
-6.754957e-02
-6.506608e-02
-6.301068e-02
-6.034784e-02
-5.672266e-02
-5.313855e-02
-5.148418e-02
-5.310938e-02
-5.769656e-02
-6.338953e-02
-6.788977e-02
-6.950949e-02
-6.759962e-02
-6.252503e-02
-5.554748e-02
-4.866212e-02
-4.417174e-02
-4.386087e-02
-4.802491e-02
-5.504285e-02
-6.208607e-02
-6.668563e-02
-6.800616e-02
-6.684976e-02
-6.456186e-02
-6.194958e-02
-5.913237e-02
-5.617724e-02
-5.356416e-02
-5.187130e-02
-5.110441e-02
-5.049133e-02
-4.893757e-02
-4.566145e-02
-4.053449e-02
-3.403631e-02
-2.696238e-02
-1.999859e-02
-1.327410e-02
-6.197895e-03
2.124373e-03
1.213630e-02
2.341154e-02
3.487461e-02
4.529295e-02
5.359354e-02
5.905839e-02
6.168894e-02
6.257353e-02
6.367126e-02
6.686277e-02
7.294116e-02
8.131778e-02
9.050440e-02
9.881519e-02
1.048091e-01
1.074448e-01
1.061602e-01
1.010229e-01
9.294049e-02
8.371886e-02
7.561781e-02
7.034608e-02
6.810974e-02
6.752978e-02
6.654076e-02
6.354010e-02
5.800661e-02
5.042259e-02
4.184842e-02
3.355547e-02
2.689858e-02
2.331306e-02
2.413524e-02
3.008679e-02
4.063666e-02
5.366793e-02
6.578017e-02
7.329455e-02
7.367458e-02
6.670640e-02
5.469586e-02
4.142581e-02
3.043827e-02
2.363683e-02
2.087970e-02
2.058435e-02
2.096126e-02
2.137863e-02
2.322494e-02
2.949977e-02
4.279826e-02
6.261745e-02
8.404502e-02
9.941776e-02
1.023160e-01
9.119685e-02
7.017659e-02
4.676015e-02
2.840875e-02
2.001444e-02
2.300196e-02
3.549803e-02
5.287764e-02
6.873622e-02
7.673334e-02
7.303440e-02
5.803422e-02
3.618312e-02
1.410057e-02
-1.791360e-03
-7.116055e-03
-6.693814e-04
1.515532e-02
3.493464e-02
5.195818e-02
6.060285e-02
5.830034e-02
4.629608e-02
2.899215e-02
1.225757e-02
1.505875e-03
2.539109e-04
9.332061e-03
2.658810e-02
4.713446e-02
6.441435e-02
7.212841e-02
6.652445e-02
4.813010e-02
2.200083e-02
-3.906013e-03
-2.167749e-02
-2.637014e-02
-1.757928e-02
8.777099e-04
2.275725e-02
4.171876e-02
5.319702e-02
5.528753e-02
4.879242e-02
3.679209e-02
2.381243e-02
1.459019e-02
1.273800e-02
1.964984e-02
3.380644e-02
5.079269e-02
6.449398e-02
6.937209e-02
6.282921e-02
4.645746e-02
2.553712e-02
6.931972e-03
-3.691994e-03
-3.944704e-03
4.782812e-03
1.817463e-02
3.059465e-02
3.706690e-02
3.511457e-02
2.559170e-02
1.200309e-02
-1.261343e-03
-1.075236e-02
-1.501425e-02
-1.468852e-02
-1.193443e-02
-9.424905e-03
-9.160077e-03
-1.157373e-02
-1.545091e-02
-1.871479e-02
-1.960115e-02
-1.758567e-02
-1.361508e-02
-9.565848e-03
-7.307107e-03
-7.944463e-03
-1.154057e-02
-1.722894e-02
-2.361610e-02
-2.942785e-02
-3.405706e-02
-3.745160e-02
-3.932521e-02
-3.852654e-02
-3.339929e-02
-2.295672e-02
-7.851061e-03
9.634610e-03
2.645667e-02
3.993008e-02
4.864580e-02
5.300757e-02
5.520531e-02
5.839078e-02
6.511177e-02
7.572088e-02
8.791995e-02
9.802640e-02
1.031574e-01
1.027681e-01
9.871052e-02
9.425606e-02
9.292708e-02
9.748946e-02
1.090744e-01
1.265609e-01
1.465370e-01
1.640692e-01
1.743248e-01
1.747098e-01
1.664973e-01
1.546458e-01
1.454905e-01
1.436612e-01
1.501934e-01
1.626879e-01
1.769011e-01
1.886846e-01
1.955449e-01
1.973679e-01
1.960284e-01
1.940602e-01
1.931402e-01
1.933128e-01
1.934294e-01
1.924110e-01
1.902786e-01
1.881604e-01
1.874565e-01
1.889814e-01
1.926202e-01
1.974781e-01
2.023502e-01
2.063215e-01
2.091199e-01
2.109350e-01
2.119891e-01
2.123462e-01
2.119776e-01
2.108170e-01
2.088174e-01
2.061542e-01
2.033810e-01
2.011859e-01
1.998237e-01
1.988000e-01
1.972844e-01
1.949982e-01
1.927187e-01
1.918220e-01
1.932376e-01
1.967220e-01
2.009476e-01
2.041829e-01
2.050673e-01
2.031336e-01
1.989206e-01
1.936435e-01
1.885932e-01
1.845909e-01
1.817862e-01
1.798694e-01
1.784722e-01
1.773777e-01
1.764057e-01
1.752728e-01
1.736760e-01
1.713672e-01
1.680008e-01
1.630940e-01
1.563743e-01
1.480529e-01
1.385588e-01
1.281247e-01
1.168501e-01
1.051039e-01
9.362094e-02
8.310270e-02
7.379330e-02
6.549666e-02
5.796960e-02
5.122166e-02
4.539827e-02
4.046565e-02
3.619292e-02
3.249926e-02
2.962563e-02
2.771081e-02
2.617879e-02
2.382286e-02
1.981656e-02
1.470328e-02
1.016869e-02
7.584394e-03
6.695933e-03
5.813304e-03
3.331456e-03
-9.626706e-04
-5.996531e-03
-1.062019e-02
-1.468638e-02
-1.908156e-02
-2.471791e-02
-3.141048e-02
-3.778652e-02
-4.239978e-02
-4.490938e-02
-4.612249e-02
-4.698115e-02
-4.763967e-02
-4.752825e-02
-4.620447e-02
-4.404269e-02
-4.205814e-02
-4.109856e-02
-4.128750e-02
-4.223644e-02
-4.361537e-02
-4.535244e-02
-4.734175e-02
-4.920217e-02
-5.050431e-02
-5.117582e-02
-5.148266e-02
-5.155933e-02
-5.114981e-02
-4.998157e-02
-4.827126e-02
-4.657057e-02
-4.505025e-02
-4.322443e-02
-4.062895e-02
-3.761534e-02
-3.518150e-02
-3.405566e-02
-3.418567e-02
-3.512339e-02
-3.670214e-02
-3.929896e-02
-4.354473e-02
-4.972687e-02
-5.726530e-02
-6.467092e-02
-7.012968e-02
-7.239581e-02
-7.145775e-02
-6.857421e-02
-6.558187e-02
-6.377951e-02
-6.308890e-02
-6.219531e-02
-5.971817e-02
-5.554339e-02
-5.113346e-02
-4.843605e-02
-4.833166e-02
-5.001026e-02
-5.174208e-02
-5.229017e-02
-5.181659e-02
-5.158255e-02
-5.267805e-02
-5.492135e-02
-5.702139e-02
-5.786215e-02
-5.760472e-02
-5.754634e-02
-5.901086e-02
-6.239879e-02
-6.706556e-02
-7.177289e-02
-7.520675e-02
-7.637516e-02
-7.487256e-02
-7.097670e-02
-6.559964e-02
-6.009171e-02
-5.578593e-02
-5.333667e-02
-5.225739e-02
-5.106934e-02
-4.808023e-02
-4.243915e-02
-3.492821e-02
-2.787808e-02
-2.393112e-02
-2.434119e-02
-2.819733e-02
-3.326331e-02
-3.763152e-02
-4.080543e-02
-4.357017e-02
-4.700647e-02
-5.145414e-02
-5.616250e-02
-5.989319e-02
-6.197854e-02
-6.282652e-02
-6.329792e-02
-6.359304e-02
-6.295790e-02
-6.068783e-02
-5.738954e-02
-5.500847e-02
-5.533679e-02
-5.833258e-02
-6.187302e-02
-6.322160e-02
-6.090174e-02
-5.541565e-02
-4.846289e-02
-4.164409e-02
-3.577210e-02
-3.096981e-02
-2.698869e-02
-2.340154e-02
-1.980011e-02
-1.599042e-02
-1.187867e-02
-7.096714e-03
-9.663442e-04
6.887991e-03
1.585300e-02
2.436511e-02
3.073031e-02
3.408623e-02
3.489027e-02
3.469377e-02
3.531250e-02
3.786048e-02
4.227874e-02
4.763044e-02
5.282438e-02
5.718799e-02
6.056645e-02
6.302952e-02
6.452766e-02
6.482984e-02
6.380892e-02
6.181963e-02
5.980445e-02
5.894921e-02
6.004103e-02
6.291813e-02
6.640522e-02
6.886931e-02
6.910571e-02
6.698328e-02
6.343765e-02
5.989075e-02
5.753982e-02
5.687946e-02
5.750980e-02
5.822146e-02
5.748083e-02
5.422490e-02
4.840485e-02
4.080982e-02
3.244929e-02
2.415498e-02
1.656952e-02
1.016667e-02
5.147020e-03
1.408330e-03
-1.381181e-03
-3.775850e-03
-6.462108e-03
-9.757479e-03
-1.297260e-02
-1.449565e-02
-1.290494e-02
-8.163572e-03
-1.655309e-03
4.982636e-03
1.103119e-02
1.680668e-02
2.282494e-02
2.894497e-02
3.425438e-02
3.769198e-02
3.880254e-02
3.799981e-02
3.618425e-02
3.408575e-02
3.183125e-02
2.895115e-02
2.469482e-02
1.839066e-02
9.684950e-03
-1.298594e-03
-1.376152e-02
-2.607287e-02
-3.595991e-02
-4.126583e-02
-4.103504e-02
-3.622768e-02
-2.938696e-02
-2.325249e-02
-1.921678e-02
-1.684770e-02
-1.490052e-02
-1.286858e-02
-1.159960e-02
-1.247670e-02
-1.607955e-02
-2.164170e-02
-2.771965e-02
-3.329569e-02
-3.828473e-02
-4.323196e-02
-4.877262e-02
-5.533489e-02
-6.304416e-02
-7.164297e-02
-8.045977e-02
-8.852757e-02
-9.480770e-02
-9.844462e-02
-9.906793e-02
-9.706646e-02
-9.354689e-02
-8.980074e-02
-8.660248e-02
-8.396110e-02
-8.156094e-02
-7.940913e-02
-7.800836e-02
-7.794735e-02
-7.940212e-02
-8.197637e-02
-8.488345e-02
-8.732251e-02
-8.894380e-02
-9.015359e-02
-9.191746e-02
-9.511735e-02
-1.000688e-01
-1.066863e-01
-1.149430e-01
-1.248140e-01
-1.356262e-01
-1.457252e-01
-1.531562e-01
-1.568832e-01
-1.574573e-01
-1.565941e-01
-1.560386e-01
-1.565072e-01
-1.573056e-01
-1.568099e-01
-1.535911e-01
-1.475861e-01
-1.405107e-01
-1.350043e-01
-1.328951e-01
-1.338697e-01
-1.357310e-01
-1.361312e-01
-1.343567e-01
-1.317027e-01
-1.301924e-01
-1.307443e-01
-1.322758e-01
-1.324011e-01
-1.290917e-01
-1.219908e-01
-1.124785e-01
-1.026723e-01
-9.433416e-02
-8.840429e-02
-8.501803e-02
-8.356271e-02
-8.285325e-02
-8.178101e-02
-8.016041e-02
-7.885956e-02
-7.882967e-02
-7.992416e-02
-8.082223e-02
-8.028225e-02
-7.848758e-02
-7.703583e-02
-7.748533e-02
-7.990450e-02
-8.286276e-02
-8.470203e-02
-8.459255e-02
-8.243575e-02
-7.831241e-02
-7.259017e-02
-6.649701e-02
-6.195007e-02
-6.022049e-02
-6.057057e-02
-6.034781e-02
-5.674312e-02
-4.888634e-02
-3.865213e-02
-2.960818e-02
-2.488235e-02
-2.537100e-02
-2.942742e-02
-3.419338e-02
-3.756133e-02
-3.924608e-02
-4.028818e-02
-4.182286e-02
-4.442387e-02
-4.832307e-02
-5.374892e-02
-6.073902e-02
-6.867590e-02
-7.626237e-02
-8.212500e-02
-8.545989e-02
-8.615866e-02
-8.451204e-02
-8.093428e-02
-7.591646e-02
-7.007453e-02
-6.408364e-02
-5.847139e-02
-5.345494e-02
-4.903532e-02
-4.534618e-02
-4.295946e-02
-4.279631e-02
-4.559174e-02
-5.124524e-02
-5.855600e-02
-6.567575e-02
-7.113603e-02
-7.479628e-02
-7.800305e-02
-8.276457e-02
-9.037273e-02
-1.002430e-01
-1.097670e-01
-1.155924e-01
-1.157812e-01
-1.112892e-01
-1.053998e-01
-1.014342e-01
-1.006208e-01
-1.017490e-01
-1.025339e-01
-1.013106e-01
-9.784221e-02
-9.304903e-02
-8.819545e-02
-8.415128e-02
-8.111289e-02
-7.885991e-02
-7.724150e-02
-7.636721e-02
-7.629958e-02
-7.670540e-02
-7.705119e-02
-7.723772e-02
-7.796699e-02
-8.039191e-02
-8.529170e-02
-9.241043e-02
-1.004810e-01
-1.079400e-01
-1.137844e-01
-1.179378e-01
-1.209166e-01
-1.231190e-01
-1.243622e-01
-1.240838e-01
-1.219423e-01
-1.181396e-01
-1.132057e-01
-1.076534e-01
-1.019237e-01
-9.645495e-02
-9.148151e-02
-8.671889e-02
-8.155631e-02
-7.582232e-02
-7.021742e-02
-6.565040e-02
-6.205944e-02
-5.809297e-02
-5.215155e-02
-4.385083e-02
-3.461478e-02
-2.698930e-02
-2.327851e-02
-2.441684e-02
-2.965486e-02
-3.711590e-02
-4.483662e-02
-5.164614e-02
-5.739647e-02
-6.263788e-02
-6.824017e-02
-7.518168e-02
-8.422479e-02
-9.533126e-02
-1.072785e-01
-1.180010e-01
-1.255431e-01
-1.290522e-01
-1.292865e-01
-1.282676e-01
-1.280452e-01
-1.292618e-01
-1.307188e-01
-1.305313e-01
-1.279530e-01
-1.241382e-01
-1.211155e-01
-1.200614e-01
-1.205187e-01
-1.210459e-01
-1.204289e-01
-1.184314e-01
-1.157950e-01
-1.137520e-01
-1.133480e-01
-1.148056e-01
-1.172164e-01
-1.188279e-01
-1.179015e-01
-1.136630e-01
-1.066695e-01
-9.831305e-02
-8.987473e-02
-8.184605e-02
-7.390645e-02
-6.541286e-02
-5.594365e-02
-4.548124e-02
-3.420702e-02
-2.228042e-02
-9.911287e-03
2.410208e-03
1.391303e-02
2.391447e-02
3.223523e-02
3.920669e-02
4.521880e-02
5.025361e-02
5.387730e-02
5.569365e-02
5.581895e-02
5.499162e-02
5.431412e-02
5.484787e-02
5.723764e-02
6.147003e-02
6.684926e-02
7.221776e-02
7.636910e-02
7.853732e-02
7.877872e-02
7.802942e-02
7.772357e-02
7.908449e-02
8.245411e-02
8.714994e-02
9.208044e-02
9.669465e-02
1.014057e-01
1.070621e-01
1.139836e-01
1.214907e-01
1.283602e-01
1.338157e-01
1.382056e-01
1.427920e-01
1.488486e-01
1.568126e-01
1.660489e-01
1.752229e-01
1.829365e-01
1.882808e-01
1.911144e-01
1.921021e-01
1.926262e-01
1.944496e-01
1.989295e-01
2.061072e-01
2.144412e-01
2.214778e-01
2.249287e-01
2.235516e-01
2.176378e-01
2.089897e-01
2.002061e-01
1.935166e-01
1.898603e-01
1.887134e-01
1.886470e-01
1.883112e-01
1.873333e-01
1.864492e-01
1.866441e-01
1.880556e-01
1.897376e-01
1.905250e-01
1.901185e-01
1.893254e-01
1.892105e-01
1.899263e-01
1.903475e-01
1.889556e-01
1.852269e-01
1.802429e-01
1.759710e-01
1.739051e-01
1.741596e-01
1.754658e-01
1.758830e-01
1.739394e-01
1.697200e-01
1.650404e-01
1.622232e-01
1.623038e-01
1.642283e-01
1.656869e-01
1.646996e-01
1.606673e-01
1.544102e-01
1.475353e-01
1.416694e-01
1.378690e-01
1.362562e-01
1.359644e-01
1.356718e-01
1.346554e-01
1.334993e-01
1.335862e-01
1.357213e-01
1.392669e-01
1.426431e-01
1.445981e-01
1.449678e-01
1.443396e-01
1.431785e-01
1.413676e-01
1.385113e-01
1.344635e-01
1.294110e-01
1.235543e-01
1.169677e-01
1.098898e-01
1.030398e-01
9.746453e-02
9.395669e-02
9.252669e-02
9.231700e-02
9.200445e-02
9.052614e-02
8.782032e-02
8.503967e-02
8.375178e-02
8.448975e-02
8.598745e-02
8.607304e-02
8.354827e-02
7.930430e-02
7.563833e-02
7.445381e-02
7.599773e-02
7.904537e-02
8.191089e-02
8.318044e-02
8.193441e-02
7.791672e-02
7.175381e-02
6.482453e-02
5.861985e-02
5.401019e-02
5.096298e-02
4.881726e-02
4.679353e-02
4.442534e-02
4.179549e-02
3.946670e-02
3.803155e-02
3.754532e-02
3.733823e-02
3.639655e-02
3.403477e-02
3.045717e-02
2.685741e-02
2.480668e-02
2.517510e-02
2.744505e-02
3.007763e-02
3.159158e-02
3.139140e-02
2.980552e-02
2.760524e-02
2.553693e-02
2.408975e-02
2.343604e-02
2.345763e-02
2.382282e-02
2.411255e-02
2.399548e-02
2.341837e-02
2.273273e-02
2.260539e-02
2.359742e-02
2.564135e-02
2.796746e-02
2.973898e-02
3.090177e-02
3.240841e-02
3.552792e-02
4.086015e-02
4.795804e-02
5.580546e-02
6.353200e-02
7.064296e-02
7.675126e-02
8.139834e-02
8.436828e-02
8.624266e-02
8.854912e-02
9.312517e-02
1.010249e-01
1.117554e-01
1.234043e-01
1.335821e-01
1.405923e-01
1.441486e-01
1.453261e-01
1.459227e-01
1.475976e-01
1.511147e-01
1.560249e-01
1.610359e-01
1.649400e-01
1.675483e-01
1.699450e-01
1.737437e-01
1.798556e-01
1.878453e-01
1.964407e-01
2.045740e-01
2.119147e-01
2.186288e-01
2.248967e-01
2.306742e-01
2.357595e-01
2.401281e-01
2.444204e-01
2.500862e-01
2.586420e-01
2.703352e-01
2.834166e-01
2.949680e-01
3.028722e-01
3.073230e-01
3.105091e-01
3.147278e-01
3.206367e-01
3.270802e-01
3.322909e-01
3.351505e-01
3.356172e-01
3.344998e-01
3.330907e-01
3.327289e-01
3.341667e-01
3.370508e-01
3.400921e-01
3.419352e-01
3.420024e-01
3.406817e-01
3.389893e-01
3.381873e-01
3.395117e-01
3.438467e-01
3.512691e-01
3.607217e-01
3.702332e-01
3.778108e-01
3.825459e-01
3.851223e-01
3.872553e-01
3.904240e-01
3.948169e-01
3.991711e-01
4.015367e-01
4.005106e-01
3.962460e-01
3.905095e-01
3.855694e-01
3.826555e-01
3.811865e-01
3.793287e-01
3.753896e-01
3.690259e-01
3.614575e-01
3.546009e-01
3.498240e-01
3.472602e-01
3.460583e-01
3.451692e-01
3.439963e-01
3.425205e-01
3.409821e-01
3.395074e-01
3.380363e-01
3.366180e-01
3.357730e-01
3.363884e-01
3.389410e-01
3.427103e-01
3.459913e-01
3.473287e-01
3.465856e-01
3.448606e-01
3.434798e-01
3.429488e-01
3.425124e-01
3.405448e-01
3.355688e-01
3.272496e-01
3.166798e-01
3.058355e-01
2.966030e-01
2.898302e-01
2.848003e-01
2.795226e-01
2.718643e-01
2.608872e-01
2.475115e-01
2.340654e-01
2.229825e-01
2.154129e-01
2.105656e-01
2.061794e-01
1.998449e-01
1.903303e-01
1.780811e-01
1.647233e-01
1.520756e-01
1.413264e-01
1.327329e-01
1.258014e-01
1.196487e-01
1.133253e-01
1.060995e-01
9.770108e-02
8.838290e-02
7.873557e-02
6.942952e-02
6.111642e-02
5.448845e-02
5.020909e-02
4.847624e-02
4.848837e-02
4.849340e-02
4.668401e-02
4.228417e-02
3.590636e-02
2.899591e-02
2.296467e-02
1.859115e-02
1.574556e-02
1.331555e-02
9.504438e-03
2.766419e-03
-6.967703e-03
-1.784803e-02
-2.717105e-02
-3.321184e-02
-3.618521e-02
-3.763285e-02
-3.915701e-02
-4.173417e-02
-4.578586e-02
-5.136352e-02
-5.805377e-02
-6.484351e-02
-7.033633e-02
-7.335191e-02
-7.353400e-02
-7.150518e-02
-6.844248e-02
-6.545941e-02
-6.329871e-02
-6.239286e-02
-6.295284e-02
-6.490263e-02
-6.782622e-02
-7.107466e-02
-7.391098e-02
-7.556867e-02
-7.538162e-02
-7.315763e-02
-6.955357e-02
-6.599092e-02
-6.403738e-02
-6.468239e-02
-6.793170e-02
-7.280641e-02
-7.767427e-02
-8.082751e-02
-8.107432e-02
-7.805251e-02
-7.222545e-02
-6.470247e-02
-5.690945e-02
-5.012601e-02
-4.515039e-02
-4.236463e-02
-4.208277e-02
-4.474771e-02
-5.066760e-02
-5.944376e-02
-6.966226e-02
-7.936706e-02
-8.717235e-02
-9.315574e-02
-9.871484e-02
-1.054362e-01
-1.138694e-01
-1.231288e-01
-1.315141e-01
-1.375513e-01
-1.406493e-01
-1.410748e-01
-1.395936e-01
-1.371844e-01
-1.347961e-01
-1.329929e-01
-1.317030e-01
-1.303924e-01
-1.285870e-01
-1.263135e-01
-1.241232e-01
-1.226856e-01
-1.222813e-01
-1.226341e-01
-1.231981e-01
-1.235745e-01
-1.236755e-01
-1.235646e-01
-1.231721e-01
-1.221103e-01
-1.197245e-01
-1.153954e-01
-1.089481e-01
-1.008485e-01
-9.196968e-02
-8.311105e-02
-7.469171e-02
-6.678002e-02
-5.923667e-02
-5.179843e-02
-4.425576e-02
-3.683667e-02
-3.043794e-02
-2.617839e-02
-2.438738e-02
-2.400170e-02
-2.325347e-02
-2.120253e-02
-1.853033e-02
-1.669090e-02
-1.631669e-02
-1.641104e-02
-1.483236e-02
-9.561991e-03
-5.300943e-05
1.210737e-02
2.390139e-02
3.269330e-02
3.775600e-02
4.027805e-02
4.208566e-02
4.442875e-02
4.773741e-02
5.197589e-02
5.678267e-02
6.138297e-02
6.490440e-02
6.714422e-02
6.894629e-02
7.160104e-02
7.577111e-02
8.090685e-02
8.555934e-02
8.826522e-02
8.839634e-02
8.648826e-02
8.386031e-02
8.173729e-02
8.049476e-02
7.967853e-02
7.874998e-02
7.770464e-02
7.693056e-02
7.672785e-02
7.725165e-02
7.877204e-02
8.156030e-02
8.539259e-02
8.940877e-02
9.266342e-02
9.487826e-02
9.672169e-02
9.929885e-02
1.031272e-01
1.075139e-01
1.111065e-01
1.131693e-01
1.142867e-01
1.158444e-01
1.188495e-01
1.230525e-01
1.269435e-01
1.286359e-01
1.271682e-01
1.233791e-01
1.195285e-01
1.176939e-01
1.181996e-01
1.195101e-01
1.196126e-01
1.175193e-01
1.137117e-01
1.095439e-01
1.063410e-01
1.047776e-01
1.046916e-01
1.052402e-01
1.053643e-01
1.045173e-01
1.032102e-01
1.026975e-01
1.038426e-01
1.061810e-01
1.081317e-01
1.082774e-01
1.067532e-01
1.055733e-01
1.072933e-01
1.127808e-01
1.200711e-01
1.256624e-01
1.272745e-01
1.255455e-01
1.231756e-01
1.224564e-01
1.234443e-01
1.242265e-01
1.227931e-01
1.186865e-01
1.130154e-01
1.071469e-01
1.016060e-01
9.616317e-02
9.064736e-02
8.541229e-02
8.099438e-02
7.737405e-02
7.359282e-02
6.824233e-02
6.068114e-02
5.205022e-02
4.499574e-02
4.198386e-02
4.345466e-02
4.737391e-02
5.062344e-02
5.116771e-02
4.932172e-02
4.718533e-02
4.679364e-02
4.852597e-02
5.100779e-02
5.245188e-02
5.220011e-02
5.113171e-02
5.072073e-02
5.180322e-02
5.419103e-02
5.714012e-02
5.986434e-02
6.170846e-02
6.229755e-02
6.182129e-02
6.106274e-02
6.089883e-02
6.166667e-02
6.303533e-02
6.451054e-02
6.607623e-02
6.839525e-02
7.240276e-02
7.859734e-02
8.654779e-02
9.494811e-02
1.021397e-01
1.067957e-01
1.084918e-01
1.078650e-01
1.061090e-01
1.040913e-01
1.019162e-01
9.936672e-02
9.667451e-02
9.474267e-02
9.459278e-02
9.659343e-02
1.001982e-01
1.043883e-01
1.083300e-01
1.116077e-01
1.138789e-01
1.144203e-01
1.122638e-01
1.070998e-01
1.001438e-01
9.385017e-02
9.041249e-02
9.033480e-02
9.233328e-02
9.454308e-02
9.597497e-02
9.718079e-02
9.974723e-02
1.050079e-01
1.128972e-01
1.218266e-01
1.297405e-01
1.355406e-01
1.397332e-01
1.438761e-01
1.494361e-01
1.569216e-01
1.656669e-01
1.742037e-01
1.810138e-01
1.853379e-01
1.876126e-01
1.892314e-01
1.917358e-01
1.960301e-01
2.021894e-01
2.098169e-01
2.184168e-01
2.274086e-01
2.358925e-01
2.425971e-01
2.463444e-01
2.468542e-01
2.452844e-01
2.440292e-01
2.457577e-01
2.520740e-01
2.625259e-01
2.747309e-01
2.857115e-01
2.935821e-01
2.984516e-01
3.019864e-01
3.060233e-01
3.113275e-01
3.174107e-01
3.232759e-01
3.281756e-01
3.318165e-01
3.342405e-01
3.357274e-01
3.366732e-01
3.373718e-01
3.378906e-01
3.381255e-01
3.378698e-01
3.368491e-01
3.348817e-01
3.321342e-01
3.291581e-01
3.265668e-01
3.246375e-01
3.231956e-01
3.218241e-01
3.201766e-01
3.181488e-01
3.157976e-01
3.131408e-01
3.101287e-01
3.069248e-01
3.041551e-01
3.025944e-01
3.023649e-01
3.025239e-01
3.016945e-01
2.992578e-01
2.959645e-01
2.933988e-01
2.927705e-01
2.939970e-01
2.957598e-01
2.965376e-01
2.958323e-01
2.945058e-01
2.938482e-01
2.941953e-01
2.943414e-01
2.922293e-01
2.863388e-01
2.767873e-01
2.654459e-01
2.549707e-01
2.472933e-01
2.425269e-01
2.389582e-01
2.339988e-01
2.254912e-01
2.127980e-01
1.971522e-01
1.809198e-01
1.661163e-01
1.532358e-01
1.412827e-01
1.289374e-01
1.158969e-01
1.033173e-01
9.301257e-02
8.613248e-02
8.247001e-02
8.083299e-02
7.990103e-02
7.883978e-02
7.751184e-02
7.641955e-02
7.633405e-02
7.756895e-02
7.934297e-02
7.996878e-02
7.796461e-02
7.314346e-02
6.662187e-02
5.972389e-02
5.277702e-02
4.486213e-02
3.472020e-02
2.196138e-02
7.498822e-03
-7.006094e-03
-2.003438e-02
-3.082818e-02
-3.959658e-02
-4.728870e-02
-5.492417e-02
-6.283642e-02
-7.047641e-02
-7.700083e-02
-8.207711e-02
-8.614996e-02
-9.006468e-02
-9.457780e-02
-1.001322e-01
-1.067494e-01
-1.138862e-01
-1.204867e-01
-1.254280e-01
-1.280722e-01
-1.284628e-01
-1.271105e-01
-1.247543e-01
-1.223391e-01
-1.209474e-01
-1.213979e-01
-1.237849e-01
-1.274473e-01
-1.313740e-01
-1.346305e-01
-1.365432e-01
-1.367339e-01
-1.352139e-01
-1.325614e-01
-1.299427e-01
-1.287741e-01
-1.301474e-01
-1.342903e-01
-1.402727e-01
-1.462523e-01
-1.504560e-01
-1.523863e-01
-1.531566e-01
-1.545027e-01
-1.573947e-01
-1.615503e-01
-1.660780e-01
-1.704139e-01
-1.747495e-01
-1.797246e-01
-1.856866e-01
-1.922284e-01
-1.985254e-01
-2.040984e-01
-2.091608e-01
-2.142427e-01
-2.195453e-01
-2.247065e-01
-2.292416e-01
-2.331658e-01
-2.369569e-01
-2.406692e-01
-2.431111e-01
-2.422777e-01
-2.370826e-01
-2.288528e-01
-2.208742e-01
-2.160482e-01
-2.147054e-01
-2.146262e-01
-2.132071e-01
-2.096646e-01
-2.053542e-01
-2.023723e-01
-2.020832e-01
-2.046148e-01
-2.090716e-01
-2.139650e-01
-2.178002e-01
-2.197720e-01
-2.202050e-01
-2.203459e-01
-2.214967e-01
-2.240038e-01
-2.268595e-01
-2.282631e-01
-2.267228e-01
-2.219056e-01
-2.147558e-01
-2.069959e-01
-2.004064e-01
-1.961813e-01
-1.945485e-01
-1.948345e-01
-1.959608e-01
-1.969677e-01
-1.970873e-01
-1.954554e-01
-1.911435e-01
-1.838999e-01
-1.749918e-01
-1.670646e-01
-1.627542e-01
-1.631206e-01
-1.671935e-01
-1.727960e-01
-1.778084e-01
-1.810755e-01
-1.826067e-01
-1.831065e-01
-1.832809e-01
-1.834709e-01
-1.836824e-01
-1.836277e-01
-1.825979e-01
-1.794983e-01
-1.734305e-01
-1.645538e-01
-1.543833e-01
-1.450100e-01
-1.377896e-01
-1.326596e-01
-1.286652e-01
-1.250787e-01
-1.219922e-01
-1.199186e-01
-1.189556e-01
-1.184163e-01
-1.173072e-01
-1.151989e-01
-1.126763e-01
-1.109608e-01
-1.110925e-01
-1.134183e-01
-1.176653e-01
-1.232054e-01
-1.291202e-01
-1.342279e-01
-1.374230e-01
-1.382344e-01
-1.371354e-01
-1.353156e-01
-1.340576e-01
-1.341314e-01
-1.355525e-01
-1.377001e-01
-1.395167e-01
-1.396955e-01
-1.371277e-01
-1.317387e-01
-1.251524e-01
-1.203143e-01
-1.199369e-01
-1.247837e-01
-1.331272e-01
-1.418541e-01
-1.483750e-01
-1.518162e-01
-1.527149e-01
-1.519827e-01
-1.504171e-01
-1.489437e-01
-1.486846e-01
-1.503204e-01
-1.533329e-01
-1.560343e-01
-1.565322e-01
-1.539365e-01
-1.489626e-01
-1.435247e-01
-1.395371e-01
-1.376776e-01
-1.370419e-01
-1.360309e-01
-1.336828e-01
-1.301978e-01
-1.263526e-01
-1.227542e-01
-1.198102e-01
-1.181566e-01
-1.187089e-01
-1.220637e-01
-1.278010e-01
-1.343833e-01
-1.398064e-01
-1.425124e-01
-1.419358e-01
-1.384531e-01
-1.329749e-01
-1.264882e-01
-1.196806e-01
-1.127932e-01
-1.059082e-01
-9.948260e-02
-9.447586e-02
-9.177025e-02
-9.146390e-02
-9.281633e-02
-9.486444e-02
-9.703356e-02
-9.928340e-02
-1.020079e-01
-1.060328e-01
-1.125190e-01
-1.223488e-01
-1.351926e-01
-1.490923e-01
-1.611132e-01
-1.687102e-01
-1.708909e-01
-1.684445e-01
-1.631622e-01
-1.566579e-01
-1.497011e-01
-1.425242e-01
-1.355718e-01
-1.296739e-01
-1.253939e-01
-1.223707e-01
-1.194114e-01
-1.151680e-01
-1.088558e-01
-1.007788e-01
-9.244791e-02
-8.590095e-02
-8.233784e-02
-8.110995e-02
-8.012323e-02
-7.751827e-02
-7.324859e-02
-6.915709e-02
-6.748183e-02
-6.916443e-02
-7.337996e-02
-7.841147e-02
-8.289108e-02
-8.644783e-02
-8.949224e-02
-9.251258e-02
-9.550195e-02
-9.791071e-02
-9.907696e-02
-9.879002e-02
-9.762787e-02
-9.687479e-02
-9.798301e-02
-1.016989e-01
-1.072994e-01
-1.126290e-01
-1.152384e-01
-1.140074e-01
-1.100311e-01
-1.059672e-01
-1.042902e-01
-1.058441e-01
-1.096757e-01
-1.139061e-01
-1.167503e-01
-1.171364e-01
-1.149458e-01
-1.110305e-01
-1.069237e-01
-1.041115e-01
-1.032274e-01
-1.038864e-01
-1.053606e-01
-1.074285e-01
-1.105411e-01
-1.151252e-01
-1.207629e-01
-1.261853e-01
-1.301266e-01
-1.320849e-01
-1.322559e-01
-1.310229e-01
-1.287964e-01
-1.262619e-01
-1.244634e-01
-1.244501e-01
-1.267922e-01
-1.313310e-01
-1.372363e-01
-1.432899e-01
-1.482912e-01
-1.514592e-01
-1.527870e-01
-1.533234e-01
-1.550980e-01
-1.602885e-01
-1.698214e-01
-1.824110e-01
-1.949563e-01
-2.041315e-01
-2.081090e-01
-2.074243e-01
-2.045632e-01
-2.024437e-01
-2.026806e-01
-2.048908e-01
-2.075267e-01
-2.093562e-01
-2.102339e-01
-2.106094e-01
-2.103961e-01
-2.084056e-01
-2.030891e-01
-1.940850e-01
-1.831435e-01
-1.734381e-01
-1.677756e-01
-1.672023e-01
-1.709063e-01
-1.769788e-01
-1.832284e-01
-1.879022e-01
-1.904027e-01
-1.915494e-01
-1.928920e-01
-1.954774e-01
-1.990661e-01
-2.022925e-01
-2.034751e-01
-2.015777e-01
-1.969577e-01
-1.914899e-01
-1.877362e-01
-1.874756e-01
-1.905883e-01
-1.951439e-01
-1.986206e-01
-1.993787e-01
-1.974529e-01
-1.942788e-01
-1.916119e-01
-1.903727e-01
-1.901974e-01
-1.899405e-01
-1.886591e-01
-1.863746e-01
-1.841935e-01
-1.837611e-01
-1.863396e-01
-1.920020e-01
-1.994250e-01
-2.064964e-01
-2.114480e-01
-2.137607e-01
-2.141764e-01
-2.138828e-01
-2.136286e-01
-2.134385e-01
-2.129277e-01
-2.117751e-01
-2.100208e-01
-2.080596e-01
-2.063196e-01
-2.048740e-01
-2.034099e-01
-2.016424e-01
-1.997401e-01
-1.982544e-01
-1.975252e-01
-1.971213e-01
-1.959040e-01
-1.926909e-01
-1.869783e-01
-1.792557e-01
-1.708204e-01
-1.632521e-01
-1.578353e-01
-1.552236e-01
-1.554407e-01
-1.580599e-01
-1.623244e-01
-1.671050e-01
-1.708474e-01
-1.718372e-01
-1.689408e-01
-1.624126e-01
-1.540570e-01
-1.464770e-01
-1.418817e-01
-1.411836e-01
-1.438113e-01
-1.481888e-01
-1.525007e-01
-1.553429e-01
-1.561043e-01
-1.551141e-01
-1.535160e-01
-1.527455e-01
-1.537310e-01
-1.563074e-01
-1.593113e-01
-1.613305e-01
-1.615323e-01
-1.598630e-01
-1.564692e-01
-1.510891e-01
-1.432740e-01
-1.332363e-01
-1.222594e-01
-1.121449e-01
-1.042256e-01
-9.869010e-02
-9.454666e-02
-9.021316e-02
-8.446541e-02
-7.724339e-02
-6.980230e-02
-6.398771e-02
-6.096840e-02
-6.033719e-02
-6.038549e-02
-5.929666e-02
-5.611467e-02
-5.079502e-02
-4.375320e-02
-3.560714e-02
-2.717417e-02
-1.928421e-02
-1.223320e-02
-5.388897e-03
2.360933e-03
1.147222e-02
2.104063e-02
2.937494e-02
3.535792e-02
3.928813e-02
4.250467e-02
4.633382e-02
5.135538e-02
5.735777e-02
6.363880e-02
6.931121e-02
7.362984e-02
7.638980e-02
7.815976e-02
7.999861e-02
8.265761e-02
8.588489e-02
8.859537e-02
8.989032e-02
8.998937e-02
9.022611e-02
9.221787e-02
9.700670e-02
1.047234e-01
1.146271e-01
1.251813e-01
1.343180e-01
1.402660e-01
1.426357e-01
1.427509e-01
1.427454e-01
1.441822e-01
1.473125e-01
1.513043e-01
1.549554e-01
1.572596e-01
1.575486e-01
1.554988e-01
1.514170e-01
1.465740e-01
1.428509e-01
1.415764e-01
1.424959e-01
1.439399e-01
1.441964e-01
1.429029e-01
1.412048e-01
1.406009e-01
1.415820e-01
1.432164e-01
1.438668e-01
1.423119e-01
1.384099e-01
1.329955e-01
1.273108e-01
1.224434e-01
1.190236e-01
1.171683e-01
1.165475e-01
1.164257e-01
1.156723e-01
1.130024e-01
1.076581e-01
1.001530e-01
9.229272e-02
8.621713e-02
8.325064e-02
8.361485e-02
8.709236e-02
9.369278e-02
1.035523e-01
1.163061e-01
1.306938e-01
1.448083e-01
1.567698e-01
1.652940e-01
1.698585e-01
1.706538e-01
1.686180e-01
1.653879e-01
1.627332e-01
1.616107e-01
1.617362e-01
1.622340e-01
1.626687e-01
1.633265e-01
1.645992e-01
1.663465e-01
1.679092e-01
1.685906e-01
1.680951e-01
1.666918e-01
1.651156e-01
1.642440e-01
1.646644e-01
1.663730e-01
1.687688e-01
1.708784e-01
1.716856e-01
1.704870e-01
1.671641e-01
1.622556e-01
1.568246e-01
1.521389e-01
1.491862e-01
1.482103e-01
1.485912e-01
1.491852e-01
1.489028e-01
1.471966e-01
1.442506e-01
1.408277e-01
1.378343e-01
1.357738e-01
1.343897e-01
1.327968e-01
1.300967e-01
1.260793e-01
1.214846e-01
1.175805e-01
1.153521e-01
1.149338e-01
1.156499e-01
1.164615e-01
1.163856e-01
1.146915e-01
1.109915e-01
1.054293e-01
9.893399e-02
9.315221e-02
8.969058e-02
8.898679e-02
8.978953e-02
8.989783e-02
8.766099e-02
8.299728e-02
7.717429e-02
7.175492e-02
6.771205e-02
6.528045e-02
6.430802e-02
6.453478e-02
6.554050e-02
6.658553e-02
6.670268e-02
6.511902e-02
6.175147e-02
5.743966e-02
5.372760e-02
5.221299e-02
5.369517e-02
5.755276e-02
6.179683e-02
6.388193e-02
6.181783e-02
5.494774e-02
4.410848e-02
3.127780e-02
1.887937e-02
8.931029e-03
2.380368e-03
-1.045108e-03
-2.449602e-03
-3.084670e-03
-3.687109e-03
-4.146673e-03
-3.750823e-03
-2.005418e-03
5.118814e-04
2.162669e-03
1.394881e-03
-1.940145e-03
-6.372006e-03
-9.829544e-03
-1.084409e-02
-9.003865e-03
-4.729499e-03
1.022139e-03
6.923064e-03
1.157836e-02
1.400771e-02
1.390765e-02
1.145327e-02
6.915751e-03
5.333381e-04
-7.270696e-03
-1.567108e-02
-2.365047e-02
-3.063115e-02
-3.699014e-02
-4.390298e-02
-5.253400e-02
-6.316276e-02
-7.489125e-02
-8.614911e-02
-9.560288e-02
-1.026851e-01
-1.072953e-01
-1.091864e-01
-1.080018e-01
-1.040710e-01
-9.893992e-02
-9.478914e-02
-9.318210e-02
-9.433954e-02
-9.749113e-02
-1.017053e-01
-1.063055e-01
-1.107275e-01
-1.143552e-01
-1.167086e-01
-1.178103e-01
-1.183383e-01
-1.193335e-01
-1.215679e-01
-1.249865e-01
-1.286425e-01
-1.312056e-01
-1.317472e-01
-1.303356e-01
-1.280340e-01
-1.262090e-01
-1.255665e-01
-1.256638e-01
-1.253888e-01
-1.240709e-01
-1.222047e-01
-1.210545e-01
-1.215396e-01
-1.235287e-01
-1.261766e-01
-1.288130e-01
-1.314428e-01
-1.345001e-01
-1.382735e-01
-1.425933e-01
-1.470077e-01
-1.512048e-01
-1.552013e-01
-1.590450e-01
-1.623347e-01
-1.641426e-01
-1.636027e-01
-1.607797e-01
-1.570591e-01
-1.545822e-01
-1.550023e-01
-1.583888e-01
-1.630856e-01
-1.667224e-01
-1.677073e-01
-1.661537e-01
-1.637101e-01
-1.625232e-01
-1.639181e-01
-1.675160e-01
-1.715010e-01
-1.740526e-01
-1.748253e-01
-1.751444e-01
-1.768162e-01
-1.807328e-01
-1.863652e-01
-1.922426e-01
-1.968594e-01
-1.994669e-01
-2.003946e-01
-2.007093e-01
-2.013754e-01
-2.025262e-01
-2.034438e-01
-2.032596e-01
-2.018207e-01
-2.000654e-01
-1.995733e-01
-2.015234e-01
-2.058196e-01
-2.111193e-01
-2.157954e-01
-2.190793e-01
-2.215228e-01
-2.245176e-01
-2.292566e-01
-2.358224e-01
-2.430761e-01
-2.495534e-01
-2.546420e-01
-2.589074e-01
-2.632960e-01
-2.681583e-01
-2.730766e-01
-2.774272e-01
-2.809220e-01
-2.836793e-01
-2.859012e-01
-2.874336e-01
-2.876153e-01
-2.857899e-01
-2.822013e-01
-2.782847e-01
-2.757719e-01
-2.753389e-01
-2.760956e-01
-2.763473e-01
-2.748807e-01
-2.717543e-01
-2.681274e-01
-2.652856e-01
-2.635189e-01
-2.617721e-01
-2.585120e-01
-2.531688e-01
-2.469287e-01
-2.422224e-01
-2.412525e-01
-2.445311e-01
-2.504306e-01
-2.561801e-01
-2.596612e-01
-2.605824e-01
-2.600936e-01
-2.593871e-01
-2.587291e-01
-2.576993e-01
-2.560987e-01
-2.544386e-01
-2.535372e-01
-2.537035e-01
-2.543117e-01
-2.540837e-01
-2.518181e-01
-2.471630e-01
-2.410286e-01
-2.352291e-01
-2.313965e-01
-2.300293e-01
-2.305713e-01
-2.322972e-01
-2.349319e-01
-2.384538e-01
-2.425463e-01
-2.463980e-01
-2.490706e-01
-2.501899e-01
-2.504672e-01
-2.514954e-01
-2.546702e-01
-2.599300e-01
-2.654263e-01
-2.685408e-01
-2.674985e-01
-2.623733e-01
-2.548525e-01
-2.470492e-01
-2.402471e-01
-2.344794e-01
-2.292120e-01
-2.244135e-01
-2.208899e-01
-2.195840e-01
-2.206779e-01
-2.233555e-01
-2.261715e-01
-2.275753e-01
-2.265275e-01
-2.231956e-01
-2.191887e-01
-2.167589e-01
-2.173300e-01
-2.205825e-01
-2.249928e-01
-2.293446e-01
-2.337086e-01
-2.389356e-01
-2.452950e-01
-2.517428e-01
-2.565424e-01
-2.585876e-01
-2.582001e-01
-2.567477e-01
-2.554842e-01
-2.546256e-01
-2.533780e-01
-2.507615e-01
-2.464841e-01
-2.412465e-01
-2.363601e-01
-2.329529e-01
-2.312552e-01
-2.304804e-01
-2.294056e-01
-2.271235e-01
-2.232954e-01
-2.178626e-01
-2.108122e-01
-2.024096e-01
-1.935538e-01
-1.856537e-01
-1.799865e-01
-1.771054e-01
-1.767685e-01
-1.782950e-01
-1.809576e-01
-1.841916e-01
-1.876286e-01
-1.910140e-01
-1.940968e-01
-1.965913e-01
-1.982404e-01
-1.989390e-01
-1.988547e-01
-1.984927e-01
-1.986590e-01
-2.002231e-01
-2.036261e-01
-2.083874e-01
-2.131517e-01
-2.164833e-01
-2.178346e-01
-2.178482e-01
-2.177620e-01
-2.184870e-01
-2.201642e-01
-2.225607e-01
-2.258563e-01
-2.308633e-01
-2.382429e-01
-2.474915e-01
-2.568621e-01
-2.643672e-01
-2.689125e-01
-2.706509e-01
-2.704815e-01
-2.693106e-01
-2.677524e-01
-2.663839e-01
-2.660188e-01
-2.674231e-01
-2.706210e-01
-2.746096e-01
-2.779424e-01
-2.795729e-01
-2.790477e-01
-2.761040e-01
-2.705362e-01
-2.627245e-01
-2.541921e-01
-2.473261e-01
-2.441466e-01
-2.449503e-01
-2.479515e-01
-2.503574e-01
-2.501535e-01
-2.472980e-01
-2.435695e-01
-2.412970e-01
-2.418428e-01
-2.448298e-01
-2.485957e-01
-2.513684e-01
-2.521665e-01
-2.509806e-01
-2.485614e-01
-2.461820e-01
-2.452720e-01
-2.467126e-01
-2.500817e-01
-2.535809e-01
-2.550203e-01
-2.532594e-01
-2.489585e-01
-2.440702e-01
-2.405991e-01
-2.396263e-01
-2.411338e-01
-2.443904e-01
-2.483248e-01
-2.516623e-01
-2.531351e-01
-2.520354e-01
-2.487879e-01
-2.449360e-01
-2.423948e-01
-2.424403e-01
-2.451104e-01
-2.494319e-01
-2.542808e-01
-2.591536e-01
-2.642802e-01
-2.702143e-01
-2.774041e-01
-2.859891e-01
-2.957718e-01
-3.063197e-01
-3.171403e-01
-3.277078e-01
-3.372325e-01
-3.445582e-01
-3.486744e-01
-3.496219e-01
-3.488487e-01
-3.484309e-01
-3.497332e-01
-3.526763e-01
-3.561559e-01
-3.591292e-01
-3.614730e-01
-3.639868e-01
-3.675644e-01
-3.722574e-01
-3.771299e-01
-3.810828e-01
-3.838749e-01
-3.863871e-01
-3.899075e-01
-3.950527e-01
-4.011806e-01
-4.067626e-01
-4.105070e-01
-4.124294e-01
-4.139127e-01
-4.165301e-01
-4.206489e-01
-4.252005e-01
-4.288614e-01
-4.314764e-01
-4.343227e-01
-4.388858e-01
-4.452448e-01
-4.516827e-01
-4.560591e-01
-4.576752e-01
-4.577553e-01
-4.581487e-01
-4.597362e-01
-4.620506e-01
-4.640363e-01
-4.648966e-01
-4.644631e-01
-4.632182e-01
-4.621064e-01
-4.621243e-01
-4.639102e-01
-4.676898e-01
-4.735592e-01
-4.816027e-01
-4.915129e-01
-5.021200e-01
-5.115991e-01
-5.184854e-01
-5.226671e-01
-5.253967e-01
-5.282916e-01
-5.322833e-01
-5.374087e-01
-5.433800e-01
-5.501533e-01
-5.579237e-01
-5.666644e-01
-5.757641e-01
-5.842024e-01
-5.911478e-01
-5.964323e-01
-6.005379e-01
-6.042719e-01
-6.085077e-01
-6.140819e-01
-6.216310e-01
-6.312587e-01
-6.423581e-01
-6.540239e-01
-6.658983e-01
-6.786680e-01
-6.936381e-01
-7.116381e-01
-7.321105e-01
-7.531482e-01
-7.725329e-01
-7.889893e-01
-8.026902e-01
-8.147476e-01
-8.262778e-01
-8.378346e-01
-8.495065e-01
-8.613059e-01
-8.732935e-01
-8.852999e-01
-8.965950e-01
-9.059091e-01
-9.119870e-01
-9.145533e-01
-9.150984e-01
-9.166178e-01
-9.220191e-01
-9.321482e-01
-9.450454e-01
-9.571899e-01
-9.658033e-01
-9.703953e-01
-9.725075e-01
-9.741708e-01
-9.764841e-01
-9.793462e-01
-9.822281e-01
-9.849597e-01
-9.876857e-01
-9.902441e-01
-9.919432e-01
-9.921313e-01
-9.908508e-01
-9.887138e-01
-9.861507e-01
-9.830002e-01
-9.789360e-01
-9.740983e-01
-9.691131e-01
-9.645836e-01
-9.607309e-01
-9.574718e-01
-9.546858e-01
-9.524081e-01
-9.508352e-01
-9.500694e-01
-9.497425e-01
-9.490036e-01
-9.471515e-01
-9.443811e-01
-9.417838e-01
-9.405295e-01
-9.410356e-01
-9.427831e-01
-9.446224e-01
-9.450651e-01
-9.424727e-01
-9.354696e-01
-9.236784e-01
-9.083216e-01
-8.919886e-01
-8.773209e-01
-8.654079e-01
-8.553103e-01
-8.452379e-01
-8.342596e-01
-8.230151e-01
-8.130773e-01
-8.057568e-01
-8.012304e-01
-7.983817e-01
-7.953596e-01
-7.906144e-01
-7.838710e-01
-7.762980e-01
-7.695228e-01
-7.641246e-01
-7.588689e-01
-7.513705e-01
-7.395511e-01
-7.226679e-01
-7.013473e-01
-6.769600e-01
-6.509095e-01
-6.241715e-01
-5.971176e-01
-5.695443e-01
-5.409424e-01
-5.110175e-01
-4.800759e-01
-4.487879e-01
-4.174997e-01
-3.858560e-01
-3.531623e-01
-3.190585e-01
-2.837605e-01
-2.477038e-01
-2.111317e-01
-1.740925e-01
-1.366858e-01
-9.917646e-02
-6.197234e-02
-2.566337e-02
8.964920e-03
4.117378e-02
7.065717e-02
9.770762e-02
1.230455e-01
1.475134e-01
1.718430e-01
1.965178e-01
2.216006e-01
2.464273e-01
2.694258e-01
2.885906e-01
3.026700e-01
3.121755e-01
3.192306e-01
3.263694e-01
3.353005e-01
3.463887e-01
3.588747e-01
3.715426e-01
3.835321e-01
3.948459e-01
4.060991e-01
4.176308e-01
4.288165e-01
4.383064e-01
4.449847e-01
4.487917e-01
4.507671e-01
4.523303e-01
4.543485e-01
4.566612e-01
4.583791e-01
4.587109e-01
4.577075e-01
4.563672e-01
4.559812e-01
4.571945e-01
4.595552e-01
4.619268e-01
4.633151e-01
4.632901e-01
4.617340e-01
4.584746e-01
4.534447e-01
4.471863e-01
4.408094e-01
4.349971e-01
4.289227e-01
4.203607e-01
4.071769e-01
3.890481e-01
3.680773e-01
3.477739e-01
3.309238e-01
3.177344e-01
3.057130e-01
2.915873e-01
2.738448e-01
2.537342e-01
2.338587e-01
2.158238e-01
1.993174e-01
1.833349e-01
1.678500e-01
1.538778e-01
1.419424e-01
1.308416e-01
1.181496e-01
1.019931e-01
8.253046e-02
6.200028e-02
4.336117e-02
2.851321e-02
1.733251e-02
8.062632e-03
-1.449499e-03
-1.264422e-02
-2.585803e-02
-4.060408e-02
-5.611384e-02
-7.176684e-02
-8.728950e-02
-1.027618e-01
-1.184564e-01
-1.345458e-01
-1.508173e-01
-1.666163e-01
-1.811931e-01
-1.943394e-01
-2.067877e-01
-2.198086e-01
-2.341424e-01
-2.492399e-01
-2.637095e-01
-2.766847e-01
-2.887716e-01
-3.015746e-01
-3.161946e-01
-3.320709e-01
-3.471797e-01
-3.594432e-01
-3.682938e-01
-3.752219e-01
-3.828173e-01
-3.929346e-01
-4.053816e-01
-4.181971e-01
-4.292617e-01
-4.378431e-01
-4.448453e-01
-4.518356e-01
-4.599129e-01
-4.692207e-01
-4.790328e-01
-4.879981e-01
-4.945012e-01
-4.973585e-01
-4.966687e-01
-4.940990e-01
-4.920907e-01
-4.923714e-01
-4.948769e-01
-4.980161e-01
-5.000983e-01
-5.005829e-01
-4.999112e-01
-4.982185e-01
-4.945142e-01
-4.873515e-01
-4.762601e-01
-4.624282e-01
-4.480886e-01
-4.354161e-01
-4.259039e-01
-4.202783e-01
-4.184013e-01
-4.189952e-01
-4.197076e-01
-4.179482e-01
-4.121116e-01
-4.023195e-01
-3.902773e-01
-3.785117e-01
-3.693165e-01
-3.635813e-01
-3.599771e-01
-3.553419e-01
-3.465510e-01
-3.328027e-01
-3.164987e-01
-3.017686e-01
-2.915892e-01
-2.857036e-01
-2.809981e-01
-2.740447e-01
-2.637449e-01
-2.519258e-01
-2.415505e-01
-2.342998e-01
-2.296201e-01
-2.256457e-01
-2.206894e-01
-2.139936e-01
-2.056479e-01
-1.962728e-01
-1.867686e-01
-1.780841e-01
-1.709993e-01
-1.658996e-01
-1.624743e-01
-1.596094e-01
-1.558817e-01
-1.503880e-01
-1.431003e-01
-1.344985e-01
-1.250408e-01
-1.150146e-01
-1.047383e-01
-9.471129e-02
-8.543108e-02
-7.708181e-02
-6.953312e-02
-6.265591e-02
-5.648409e-02
-5.098737e-02
-4.579834e-02
-4.031930e-02
-3.417098e-02
-2.756118e-02
-2.122950e-02
-1.598064e-02
-1.211120e-02
-9.128129e-03
-5.989417e-03
-1.697123e-03
4.210361e-03
1.155940e-02
1.970221e-02
2.761788e-02
3.397995e-02
3.761595e-02
3.839369e-02
3.773632e-02
3.801957e-02
4.115231e-02
4.741985e-02
5.546339e-02
6.340769e-02
7.024585e-02
7.637201e-02
8.297846e-02
9.106664e-02
1.009081e-01
1.120772e-01
1.237149e-01
1.348247e-01
1.446310e-01
1.529501e-01
1.603307e-01
1.677364e-01
1.758354e-01
1.843554e-01
1.921055e-01
1.978234e-01
2.011984e-01
2.030972e-01
2.047735e-01
2.069255e-01
2.095610e-01
2.126335e-01
2.165238e-01
2.217107e-01
2.280339e-01
2.344795e-01
2.397939e-01
2.432968e-01
2.451307e-01
2.458828e-01
2.461356e-01
2.463786e-01
2.471206e-01
2.487759e-01
2.512847e-01
2.539334e-01
2.557680e-01
2.563663e-01
2.562316e-01
2.563073e-01
2.569070e-01
2.570000e-01
2.546452e-01
2.484239e-01
2.387617e-01
2.279490e-01
2.186608e-01
2.121206e-01
2.074644e-01
2.027455e-01
1.965090e-01
1.886411e-01
1.802143e-01
1.728151e-01
1.677941e-01
1.656800e-01
1.659567e-01
1.673043e-01
1.682417e-01
1.679194e-01
1.665520e-01
1.650314e-01
1.639512e-01
1.629414e-01
1.609608e-01
1.572250e-01
1.518163e-01
1.454168e-01
1.385558e-01
1.311841e-01
1.229356e-01
1.137512e-01
1.042569e-01
9.549441e-02
8.820694e-02
8.238810e-02
7.752865e-02
7.318686e-02
6.925427e-02
6.582938e-02
6.306708e-02
6.123179e-02
6.081700e-02
6.239168e-02
6.599106e-02
7.047070e-02
7.368736e-02
7.376372e-02
7.044092e-02
6.520715e-02
6.005624e-02
5.601923e-02
5.261762e-02
4.838947e-02
4.188250e-02
3.250604e-02
2.094813e-02
9.038061e-03
-1.000845e-03
-7.712078e-03
-1.134013e-02
-1.375610e-02
-1.720650e-02
-2.277246e-02
-2.986034e-02
-3.713546e-02
-4.389070e-02
-5.055096e-02
-5.805593e-02
-6.682891e-02
-7.612782e-02
-8.423713e-02
-8.948248e-02
-9.140667e-02
-9.118604e-02
-9.095909e-02
-9.261986e-02
-9.693056e-02
-1.034140e-01
-1.108720e-01
-1.180313e-01
-1.239382e-01
-1.281010e-01
-1.305551e-01
-1.318636e-01
-1.328956e-01
-1.343367e-01
-1.362166e-01
-1.379078e-01
-1.387143e-01
-1.385708e-01
-1.382246e-01
-1.387955e-01
-1.411364e-01
-1.454069e-01
-1.509940e-01
-1.567807e-01
-1.616929e-01
-1.652920e-01
-1.680110e-01
-1.707209e-01
-1.738410e-01
-1.767750e-01
-1.782997e-01
-1.776296e-01
-1.752196e-01
-1.726406e-01
-1.716818e-01
-1.733912e-01
-1.776777e-01
-1.835592e-01
-1.897024e-01
-1.949324e-01
-1.985848e-01
-2.005989e-01
-2.013277e-01
-2.012645e-01
-2.008908e-01
-2.005891e-01
-2.005388e-01
-2.007158e-01
-2.010587e-01
-2.015958e-01
-2.024326e-01
-2.038020e-01
-2.062027e-01
-2.102572e-01
-2.161675e-01
-2.232626e-01
-2.301239e-01
-2.352045e-01
-2.375439e-01
-2.372267e-01
-2.353037e-01
-2.331034e-01
-2.313691e-01
-2.299161e-01
-2.280373e-01
-2.251572e-01
-2.211023e-01
-2.159129e-01
-2.096507e-01
-2.025642e-01
-1.954487e-01
-1.897002e-01
-1.867389e-01
-1.870159e-01
-1.893337e-01
-1.912138e-01
-1.902890e-01
-1.857881e-01
-1.790688e-01
-1.728394e-01
-1.695019e-01
-1.696233e-01
-1.716296e-01
-1.729779e-01
-1.718485e-01
-1.681333e-01
-1.633048e-01
-1.595419e-01
-1.586557e-01
-1.612409e-01
-1.663764e-01
-1.720293e-01
-1.760099e-01
-1.770468e-01
-1.754203e-01
-1.726957e-01
-1.706427e-01
-1.701316e-01
-1.708323e-01
-1.717740e-01
-1.720997e-01
-1.714102e-01
-1.696898e-01
-1.671557e-01
-1.641801e-01
-1.611762e-01
-1.584209e-01
-1.559603e-01
-1.536801e-01
-1.514371e-01
-1.491084e-01
-1.465436e-01
-1.435631e-01
-1.401197e-01
-1.364831e-01
-1.331429e-01
-1.304028e-01
-1.280183e-01
-1.252044e-01
-1.210102e-01
-1.148716e-01
-1.071296e-01
-9.916992e-02
-9.278768e-02
-8.898778e-02
-8.725905e-02
-8.611661e-02
-8.438244e-02
-8.194215e-02
-7.941291e-02
-7.725809e-02
-7.521460e-02
-7.243560e-02
-6.813786e-02
-6.226271e-02
-5.571925e-02
-5.001253e-02
-4.644686e-02
-4.543464e-02
-4.633947e-02
-4.785667e-02
-4.866052e-02
-4.800749e-02
-4.602231e-02
-4.351900e-02
-4.144873e-02
-4.030869e-02
-3.991953e-02
-3.974057e-02
-3.943609e-02
-3.917254e-02
-3.942173e-02
-4.052573e-02
-4.239292e-02
-4.443109e-02
-4.563777e-02
-4.488792e-02
-4.154760e-02
-3.618887e-02
-3.069583e-02
-2.727194e-02
-2.689585e-02
-2.851022e-02
-2.970398e-02
-2.838781e-02
-2.421031e-02
-1.871694e-02
-1.417284e-02
-1.193084e-02
-1.156175e-02
-1.134980e-02
-9.669246e-03
-6.163376e-03
-1.969863e-03
1.044655e-03
1.558013e-03
-1.977747e-04
-2.460308e-03
-3.131409e-03
-1.258585e-03
2.444808e-03
6.400480e-03
9.377820e-03
1.099057e-02
1.134553e-02
1.061546e-02
9.093099e-03
7.453630e-03
6.697614e-03
7.761531e-03
1.115798e-02
1.677898e-02
2.378972e-02
3.076513e-02
3.628402e-02
3.969497e-02
4.140088e-02
4.244121e-02
4.382889e-02
4.611823e-02
4.923787e-02
5.249371e-02
5.481176e-02
5.521705e-02
5.327547e-02
4.921443e-02
4.373911e-02
3.779954e-02
3.247008e-02
2.882188e-02
2.759325e-02
2.873789e-02
3.122090e-02
3.335328e-02
3.359499e-02
3.142488e-02
2.770770e-02
2.415590e-02
2.214266e-02
2.176616e-02
2.191338e-02
2.122688e-02
1.919188e-02
1.655622e-02
1.485295e-02
1.543101e-02
1.862208e-02
2.346629e-02
2.814792e-02
3.101033e-02
3.160670e-02
3.104301e-02
3.126493e-02
3.368615e-02
3.809657e-02
4.272561e-02
4.551051e-02
4.553966e-02
4.344437e-02
4.056315e-02
3.780485e-02
3.513386e-02
3.186174e-02
2.739151e-02
2.189637e-02
1.645632e-02
1.253087e-02
1.116860e-02
1.249887e-02
1.571396e-02
1.942565e-02
2.220945e-02
2.314038e-02
2.211270e-02
1.983146e-02
1.751227e-02
1.641141e-02
1.733713e-02
2.030480e-02
2.449767e-02
2.861877e-02
3.149853e-02
3.260191e-02
3.213098e-02
3.072010e-02
2.893884e-02
2.682916e-02
2.372638e-02
1.864529e-02
1.119657e-02
2.373618e-03
-5.640808e-03
-1.077479e-02
-1.252919e-02
-1.231775e-02
-1.226246e-02
-1.338543e-02
-1.475359e-02
-1.437721e-02
-1.114482e-02
-6.146987e-03
-2.254079e-03
-2.215548e-03
-6.622351e-03
-1.322003e-02
-1.824946e-02
-1.899431e-02
-1.559850e-02
-1.075203e-02
-7.683427e-03
-8.152857e-03
-1.173444e-02
-1.648253e-02
-2.034353e-02
-2.249778e-02
-2.382317e-02
-2.611285e-02
-3.067046e-02
-3.748374e-02
-4.549430e-02
-5.335515e-02
-5.993460e-02
-6.456631e-02
-6.732756e-02
-6.912389e-02
-7.116551e-02
-7.409630e-02
-7.762438e-02
-8.109289e-02
-8.450152e-02
-8.903092e-02
-9.642298e-02
-1.074309e-01
-1.205770e-01
-1.326640e-01
-1.410419e-01
-1.456390e-01
-1.486745e-01
-1.523270e-01
-1.567761e-01
-1.604508e-01
-1.619040e-01
-1.612885e-01
-1.601705e-01
-1.601623e-01
-1.617711e-01
-1.643576e-01
-1.669902e-01
-1.692660e-01
-1.713178e-01
-1.731352e-01
-1.741018e-01
-1.733550e-01
-1.705590e-01
-1.662246e-01
-1.613116e-01
-1.566415e-01
-1.526620e-01
-1.494783e-01
-1.467881e-01
-1.437754e-01
-1.394009e-01
-1.331635e-01
-1.256818e-01
-1.184317e-01
-1.128620e-01
-1.097172e-01
-1.089186e-01
-1.096374e-01
-1.103939e-01
-1.096047e-01
-1.066526e-01
-1.025141e-01
-9.902150e-02
-9.729869e-02
-9.692305e-02
-9.656531e-02
-9.528856e-02
-9.319220e-02
-9.096924e-02
-8.905979e-02
-8.736752e-02
-8.578296e-02
-8.478298e-02
-8.527577e-02
-8.779642e-02
-9.195077e-02
-9.670101e-02
-1.011742e-01
-1.052132e-01
-1.092409e-01
-1.137130e-01
-1.187698e-01
-1.243073e-01
-1.300784e-01
-1.354792e-01
-1.393237e-01
-1.402086e-01
-1.374819e-01
-1.320485e-01
-1.261395e-01
-1.219050e-01
-1.198234e-01
-1.184113e-01
-1.156504e-01
-1.107436e-01
-1.044472e-01
-9.788862e-02
-9.142050e-02
-8.474299e-02
-7.782362e-02
-7.128170e-02
-6.579950e-02
-6.138936e-02
-5.739717e-02
-5.314442e-02
-4.844086e-02
-4.354132e-02
-3.883608e-02
-3.468977e-02
-3.144833e-02
-2.947461e-02
-2.919049e-02
-3.102013e-02
-3.505639e-02
-4.063173e-02
-4.630444e-02
-5.046774e-02
-5.218621e-02
-5.163228e-02
-4.980204e-02
-4.775328e-02
-4.595861e-02
-4.419392e-02
-4.191220e-02
-3.871675e-02
-3.454791e-02
-2.952901e-02
-2.380172e-02
-1.762925e-02
-1.159188e-02
-6.466645e-03
-2.687885e-03
2.020309e-04
3.520465e-03
8.672400e-03
1.621481e-02
2.556760e-02
3.554059e-02
4.507841e-02
5.365706e-02
6.129796e-02
6.835325e-02
7.514196e-02
8.163722e-02
8.746027e-02
9.213978e-02
9.537356e-02
9.719225e-02
9.806880e-02
9.886143e-02
1.004090e-01
1.029712e-01
1.061016e-01
1.092252e-01
1.123469e-01
1.160849e-01
1.210282e-01
1.271933e-01
1.340871e-01
1.410449e-01
1.473019e-01
1.518460e-01
1.535724e-01
1.519663e-01
1.477722e-01
1.428221e-01
1.389455e-01
1.369089e-01
1.363322e-01
1.365257e-01
1.373459e-01
1.392492e-01
1.425810e-01
1.469465e-01
1.514351e-01
1.555341e-01
1.597559e-01
1.652164e-01
1.724857e-01
1.808174e-01
1.884795e-01
1.938492e-01
1.963609e-01
1.966894e-01
1.962109e-01
1.962381e-01
1.975457e-01
2.003568e-01
2.045291e-01
2.095666e-01
2.145308e-01
2.183668e-01
2.207034e-01
2.222130e-01
2.237791e-01
2.252489e-01
2.253173e-01
2.228164e-01
2.180365e-01
2.127826e-01
2.092976e-01
2.090721e-01
2.122828e-01
2.179809e-01
2.247369e-01
2.312493e-01
2.366233e-01
2.404823e-01
2.430651e-01
2.450523e-01
2.469679e-01
2.486734e-01
2.495596e-01
2.492215e-01
2.478796e-01
2.462421e-01
2.450627e-01
2.447120e-01
2.449793e-01
2.452722e-01
2.451065e-01
2.444436e-01
2.435826e-01
2.428678e-01
2.426409e-01
2.434211e-01
2.458598e-01
2.502797e-01
2.562318e-01
2.625831e-01
2.680584e-01
2.717819e-01
2.735326e-01
2.736638e-01
2.727846e-01
2.714682e-01
2.701664e-01
2.692503e-01
2.690489e-01
2.698661e-01
2.718860e-01
2.748955e-01
2.780811e-01
2.803172e-01
2.809364e-01
2.803400e-01
2.797270e-01
2.800040e-01
2.809217e-01
2.814077e-01
2.807180e-01
2.790920e-01
2.772913e-01
2.756764e-01
2.738035e-01
2.709342e-01
2.670366e-01
2.633253e-01
2.616407e-01
2.630272e-01
2.667442e-01
2.706534e-01
2.727024e-01
2.722838e-01
2.704204e-01
2.687057e-01
2.679094e-01
2.673653e-01
2.655193e-01
2.610788e-01
2.539170e-01
2.452281e-01
2.369514e-01
2.308697e-01
2.278365e-01
2.273946e-01
2.279660e-01
2.276743e-01
2.254053e-01
2.213564e-01
2.166925e-01
2.127335e-01
2.104059e-01
2.101844e-01
2.121641e-01
2.159631e-01
2.205573e-01
2.243535e-01
2.257401e-01
2.240420e-01
2.202641e-01
2.167971e-01
2.159978e-01
2.187241e-01
2.240723e-01
2.303353e-01
2.360635e-01
2.404268e-01
2.431334e-01
2.444315e-01
2.451636e-01
2.464520e-01
2.489142e-01
2.520032e-01
2.542811e-01
2.545978e-01
2.530578e-01
2.507543e-01
2.486204e-01
2.467658e-01
2.449675e-01
2.434384e-01
2.427062e-01
2.427548e-01
2.426071e-01
2.409849e-01
2.374492e-01
2.329288e-01
2.291642e-01
2.275752e-01
2.284416e-01
2.308588e-01
2.333069e-01
2.344109e-01
2.335423e-01
2.310882e-01
2.283412e-01
2.270202e-01
2.285018e-01
2.330113e-01
2.392575e-01
2.449690e-01
2.481907e-01
2.484267e-01
2.467499e-01
2.449418e-01
2.444308e-01
2.456046e-01
2.476685e-01
2.491140e-01
2.486222e-01
2.458160e-01
2.414067e-01
2.368603e-01
2.339068e-01
2.339873e-01
2.376797e-01
2.443185e-01
2.521019e-01
2.588213e-01
2.629406e-01
2.643545e-01
2.642644e-01
2.643177e-01
2.657531e-01
2.691005e-01
2.742908e-01
2.808123e-01
2.879181e-01
2.949652e-01
3.015773e-01
3.073924e-01
3.117910e-01
3.141823e-01
3.147178e-01
3.145919e-01
3.153179e-01
3.174771e-01
3.201826e-01
3.218330e-01
3.213825e-01
3.189338e-01
3.152703e-01
3.108862e-01
3.053485e-01
2.975028e-01
2.863724e-01
2.719635e-01
2.552099e-01
2.371472e-01
2.182063e-01
1.983121e-01
1.775264e-01
1.564628e-01
1.361710e-01
1.178724e-01
1.028674e-01
9.240281e-02
8.722730e-02
8.707260e-02
9.059886e-02
9.606611e-02
1.024399e-01
1.102296e-01
1.213813e-01
1.381098e-01
1.613587e-01
1.899668e-01
2.211426e-01
2.518450e-01
2.801161e-01
3.056999e-01
3.297900e-01
3.540647e-01
3.794612e-01
4.053875e-01
4.299337e-01
4.510659e-01
4.681070e-01
4.824375e-01
4.966900e-01
5.128403e-01
5.306471e-01
5.476983e-01
5.609051e-01
5.681316e-01
5.689006e-01
5.641986e-01
5.559299e-01
5.462453e-01
5.367100e-01
5.276097e-01
5.180255e-01
5.068459e-01
4.939644e-01
4.806258e-01
4.686306e-01
4.590908e-01
4.517402e-01
4.452973e-01
4.385177e-01
4.310351e-01
4.233066e-01
4.158514e-01
4.086672e-01
4.014713e-01
3.944217e-01
3.883464e-01
3.840184e-01
3.810931e-01
3.777175e-01
3.712344e-01
3.595801e-01
3.425323e-01
3.219664e-01
3.008249e-01
2.814566e-01
2.645616e-01
2.494633e-01
2.352358e-01
2.215262e-01
2.083977e-01
1.956204e-01
1.824072e-01
1.679978e-01
1.523983e-01
1.363830e-01
1.208075e-01
1.059931e-01
9.159161e-02
7.677054e-02
6.056532e-02
4.241201e-02
2.268820e-02
2.829761e-03
-1.522806e-02
-2.997878e-02
-4.104093e-02
-4.927382e-02
-5.631044e-02
-6.368438e-02
-7.196795e-02
-8.050403e-02
-8.797688e-02
-9.341876e-02
-9.693711e-02
-9.969059e-02
-1.031401e-01
-1.080534e-01
-1.139525e-01
-1.194422e-01
-1.231761e-01
-1.246732e-01
-1.243573e-01
-1.228928e-01
-1.204190e-01
-1.162680e-01
-1.094184e-01
-9.945384e-02
-8.732786e-02
-7.526153e-02
-6.572795e-02
-6.010463e-02
-5.774931e-02
-5.613505e-02
-5.225236e-02
-4.459394e-02
-3.427120e-02
-2.420160e-02
-1.685690e-02
-1.240029e-02
-8.798295e-03
-3.744127e-03
3.396043e-03
1.123016e-02
1.749773e-02
2.045151e-02
1.961448e-02
1.598310e-02
1.177154e-02
9.527872e-03
1.093526e-02
1.609903e-02
2.368462e-02
3.166356e-02
3.835857e-02
4.334929e-02
4.752376e-02
5.209795e-02
5.754455e-02
6.347797e-02
6.934049e-02
7.486590e-02
7.986037e-02
8.389236e-02
8.654306e-02
8.798210e-02
8.910505e-02
9.095507e-02
9.394282e-02
9.754889e-02
1.007161e-01
1.026226e-01
1.033144e-01
1.037443e-01
1.051374e-01
1.081766e-01
1.126776e-01
1.179244e-01
1.232319e-01
1.282223e-01
1.326883e-01
1.363060e-01
1.385706e-01
1.391418e-01
1.383588e-01
1.373453e-01
1.373870e-01
1.390280e-01
1.416754e-01
1.440241e-01
1.449416e-01
1.442364e-01
1.429140e-01
1.427749e-01
1.454527e-01
1.513527e-01
1.592677e-01
1.671642e-01
1.736289e-01
1.787055e-01
1.833759e-01
1.883024e-01
1.931307e-01
1.969059e-01
1.989763e-01
1.994813e-01
1.991165e-01
1.984865e-01
1.976133e-01
1.960418e-01
1.934238e-01
1.899261e-01
1.860152e-01
1.819235e-01
1.774534e-01
1.723171e-01
1.665837e-01
1.607768e-01
1.556493e-01
1.519324e-01
1.501579e-01
1.504139e-01
1.520420e-01
1.536051e-01
1.534270e-01
1.504915e-01
1.450506e-01
1.384434e-01
1.322603e-01
1.274774e-01
1.240976e-01
1.213557e-01
1.182082e-01
1.138684e-01
1.082441e-01
1.020601e-01
9.651000e-02
9.263000e-02
9.076442e-02
9.031541e-02
8.989164e-02
8.796414e-02
8.377037e-02
7.779245e-02
7.140758e-02
6.605246e-02
6.257095e-02
6.109833e-02
6.134763e-02
6.286372e-02
6.489488e-02
6.608103e-02
6.464794e-02
5.944459e-02
5.113520e-02
4.232485e-02
3.615342e-02
3.433859e-02
3.629841e-02
4.005437e-02
4.397378e-02
4.769018e-02
5.145599e-02
5.481833e-02
5.622088e-02
5.417371e-02
4.893576e-02
4.295891e-02
3.943793e-02
4.014105e-02
4.437164e-02
4.975526e-02
5.389040e-02
5.545179e-02
5.419853e-02
5.034519e-02
4.410240e-02
3.586556e-02
2.678502e-02
1.887042e-02
1.409300e-02
1.302864e-02
1.423936e-02
1.500964e-02
1.287053e-02
6.825663e-03
-2.292805e-03
-1.223850e-02
-2.032823e-02
-2.475351e-02
-2.559483e-02
-2.478716e-02
-2.495793e-02
-2.788597e-02
-3.355856e-02
-4.037382e-02
-4.628894e-02
-5.012961e-02
-5.222554e-02
-5.399360e-02
-5.675368e-02
-6.060216e-02
-6.419524e-02
-6.563634e-02
-6.379249e-02
-5.908043e-02
-5.328223e-02
-4.865313e-02
-4.687665e-02
-4.837722e-02
-5.230381e-02
-5.712239e-02
-6.142796e-02
-6.455266e-02
-6.664751e-02
-6.815503e-02
-6.913233e-02
-6.918459e-02
-6.815352e-02
-6.678431e-02
-6.658100e-02
-6.891478e-02
-7.405588e-02
-8.073926e-02
-8.660206e-02
-8.942610e-02
-8.845700e-02
-8.478159e-02
-8.042692e-02
-7.691969e-02
-7.443093e-02
-7.202899e-02
-6.866309e-02
-6.410949e-02
-5.929522e-02
-5.578663e-02
-5.472667e-02
-5.598492e-02
-5.817504e-02
-5.949379e-02
-5.881967e-02
-5.645514e-02
-5.398100e-02
-5.307070e-02
-5.403869e-02
-5.549065e-02
-5.556551e-02
-5.361654e-02
-5.076237e-02
-4.896376e-02
-4.952963e-02
-5.212238e-02
-5.485420e-02
-5.543948e-02
-5.265063e-02
-4.700088e-02
-4.022153e-02
-3.418079e-02
-3.017656e-02
-2.881401e-02
-3.003266e-02
-3.302102e-02
-3.626324e-02
-3.801219e-02
-3.702066e-02
-3.299715e-02
-2.646827e-02
-1.829353e-02
-9.343257e-03
-5.396768e-04
7.040307e-03
1.241066e-02
1.525710e-02
1.632595e-02
1.709656e-02
1.885565e-02
2.190052e-02
2.547416e-02
2.840325e-02
2.993233e-02
3.015095e-02
2.969843e-02
2.905441e-02
2.815017e-02
2.668167e-02
2.470858e-02
2.279225e-02
2.140383e-02
2.017221e-02
1.789380e-02
1.353938e-02
7.359437e-03
9.312389e-04
-3.999223e-03
-6.820111e-03
-8.315489e-03
-9.765365e-03
-1.186217e-02
-1.442702e-02
-1.696898e-02
-1.933533e-02
-2.176684e-02
-2.437375e-02
-2.667639e-02
-2.781082e-02
-2.729296e-02
-2.561588e-02
-2.410923e-02
-2.415917e-02
-2.634203e-02
-3.003391e-02
-3.377861e-02
-3.617917e-02
-3.661064e-02
-3.522517e-02
-3.247257e-02
-2.877820e-02
-2.462740e-02
-2.067481e-02
-1.742736e-02
-1.466668e-02
-1.136182e-02
-6.541610e-03
-5.322355e-04
4.738915e-03
6.968613e-03
5.214810e-03
4.874526e-04
-5.230382e-03
-1.035596e-02
-1.421798e-02
-1.665189e-02
-1.749565e-02
-1.658027e-02
-1.409245e-02
-1.082502e-02
-8.051258e-03
-7.140050e-03
-9.123874e-03
-1.431310e-02
-2.203940e-02
-3.070678e-02
-3.824485e-02
-4.280747e-02
-4.345715e-02
-4.061867e-02
-3.605150e-02
-3.213974e-02
-3.070098e-02
-3.201754e-02
-3.480716e-02
-3.717477e-02
-3.777438e-02
-3.630386e-02
-3.320842e-02
-2.923410e-02
-2.538179e-02
-2.302382e-02
-2.349420e-02
-2.707546e-02
-3.233937e-02
-3.679873e-02
-3.853563e-02
-3.740110e-02
-3.479833e-02
-3.241860e-02
-3.111647e-02
-3.067905e-02
-3.026258e-02
-2.893963e-02
-2.622501e-02
-2.260019e-02
-1.962314e-02
-1.918642e-02
-2.229116e-02
-2.826722e-02
-3.493602e-02
-3.951175e-02
-3.981748e-02
-3.534066e-02
-2.753852e-02
-1.906302e-02
-1.226318e-02
-7.867079e-03
-4.747186e-03
-1.035237e-03
4.188255e-03
9.999467e-03
1.430442e-02
1.551510e-02
1.382967e-02
1.111093e-02
9.580249e-03
1.044761e-02
1.338036e-02
1.686030e-02
1.901134e-02
1.850009e-02
1.511739e-02
9.727494e-03
3.703022e-03
-1.691672e-03
-5.685882e-03
-8.166065e-03
-9.590674e-03
-1.056381e-02
-1.125874e-02
-1.124711e-02
-1.008722e-02
-8.180205e-03
-6.879673e-03
-7.477271e-03
-9.884993e-03
-1.227117e-02
-1.213643e-02
-8.077986e-03
-8.716394e-04
6.997864e-03
1.303232e-02
1.634374e-02
1.791948e-02
1.936336e-02
2.133427e-02
2.316939e-02
2.390471e-02
2.346844e-02
2.282905e-02
2.312204e-02
2.474053e-02
2.721979e-02
2.988490e-02
3.251911e-02
3.537124e-02
3.856648e-02
4.160607e-02
4.350885e-02
4.350580e-02
4.169199e-02
3.907674e-02
3.703515e-02
3.668235e-02
3.855884e-02
4.252306e-02
4.766493e-02
5.240963e-02
5.513549e-02
5.519637e-02
5.357546e-02
5.240268e-02
5.354555e-02
5.742367e-02
6.297261e-02
6.859216e-02
7.320755e-02
7.676111e-02
7.996514e-02
8.354850e-02
8.758224e-02
9.150035e-02
9.476669e-02
9.739895e-02
9.975431e-02
1.018733e-01
1.031097e-01
1.023974e-01
9.895278e-02
9.293177e-02
8.558158e-02
7.873484e-02
7.394768e-02
7.181589e-02
7.182479e-02
7.272540e-02
7.322797e-02
7.275817e-02
7.189720e-02
7.206759e-02
7.444271e-02
7.882300e-02
8.350175e-02
8.636618e-02
8.630475e-02
8.372734e-02
7.995852e-02
7.631506e-02
7.368247e-02
7.256779e-02
7.311730e-02
7.497127e-02
7.729522e-02
7.912863e-02
7.974976e-02
7.878660e-02
7.615643e-02
7.203162e-02
6.686792e-02
6.140451e-02
5.653998e-02
5.303400e-02
5.111446e-02
5.025814e-02
4.940865e-02
4.755909e-02
4.426849e-02
3.974482e-02
3.457088e-02
2.944342e-02
2.508945e-02
2.214015e-02
2.079659e-02
2.058085e-02
2.056014e-02
1.988198e-02
1.806230e-02
1.487122e-02
1.028132e-02
4.801431e-03
-2.650155e-04
-3.325923e-03
-3.590944e-03
-1.709938e-03
7.070710e-04
2.233229e-03
2.483481e-03
2.204701e-03
2.749715e-03
5.329237e-03
1.035976e-02
1.714190e-02
2.412224e-02
2.976248e-02
3.343720e-02
3.558389e-02
3.705589e-02
3.843345e-02
3.992750e-02
4.171787e-02
4.412740e-02
4.741054e-02
5.148040e-02
5.584902e-02
5.973813e-02
6.232099e-02
6.307041e-02
6.197720e-02
5.946176e-02
5.615858e-02
5.278804e-02
5.003280e-02
4.828239e-02
4.739186e-02
4.678271e-02
4.598951e-02
4.525296e-02
4.551877e-02
4.765350e-02
5.149656e-02
5.567748e-02
5.851303e-02
5.928135e-02
5.877323e-02
5.867489e-02
6.035106e-02
6.396811e-02
6.844911e-02
7.216002e-02
7.394852e-02
7.397927e-02
7.370448e-02
7.479128e-02
7.783406e-02
8.205528e-02
8.622131e-02
8.971838e-02
9.271288e-02
9.550389e-02
9.803405e-02
1.001130e-01
1.019127e-01
1.039738e-01
1.066427e-01
1.096450e-01
1.123949e-01
1.147076e-01
1.170373e-01
1.199843e-01
1.237263e-01
1.279974e-01
1.324655e-01
1.369916e-01
1.415262e-01
1.457780e-01
1.489826e-01
1.501226e-01
1.486300e-01
1.450113e-01
1.406811e-01
1.370299e-01
1.346035e-01
1.331106e-01
1.320585e-01
1.313291e-01
1.312651e-01
1.323155e-01
1.345871e-01
1.376791e-01
1.409298e-01
1.438639e-01
1.464570e-01
1.489452e-01
1.512854e-01
1.527591e-01
1.522483e-01
1.491700e-01
1.443021e-01
1.396177e-01
1.371041e-01
1.375010e-01
1.398971e-01
1.423092e-01
1.427403e-01
1.401727e-01
1.351234e-01
1.294759e-01
1.255165e-01
1.246364e-01
1.266357e-01
1.301953e-01
1.340031e-01
1.374727e-01
1.406167e-01
1.435715e-01
1.464595e-01
1.496965e-01
1.541699e-01
1.607628e-01
1.695434e-01
1.794900e-01
1.890520e-01
1.969722e-01
2.026693e-01
2.060272e-01
2.070282e-01
2.057568e-01
2.027446e-01
1.990666e-01
1.958397e-01
1.935599e-01
1.919968e-01
1.907296e-01
1.896643e-01
1.890185e-01
1.890353e-01
1.899013e-01
1.917997e-01
1.947424e-01
1.982362e-01
2.012506e-01
2.027527e-01
2.024971e-01
2.013834e-01
2.009243e-01
2.021347e-01
2.047733e-01
2.075865e-01
2.093099e-01
2.096071e-01
2.092425e-01
2.093485e-01
2.103167e-01
2.112487e-01
2.105733e-01
2.074326e-01
2.026643e-01
1.985072e-01
1.972317e-01
1.997312e-01
2.050713e-01
2.111840e-01
2.160833e-01
2.188105e-01
2.196477e-01
2.195378e-01
2.191564e-01
2.184599e-01
2.170943e-01
2.150756e-01
2.129212e-01
2.111576e-01
2.098187e-01
2.084664e-01
2.066604e-01
2.043261e-01
2.016116e-01
1.984307e-01
1.942461e-01
1.883959e-01
1.807055e-01
1.718124e-01
1.628084e-01
1.544407e-01
1.466821e-01
1.392218e-01
1.323487e-01
1.270698e-01
1.241640e-01
1.232358e-01
1.228613e-01
1.216229e-01
1.189399e-01
1.150974e-01
1.108085e-01
1.068433e-01
1.038636e-01
1.023684e-01
1.027109e-01
1.051482e-01
1.097818e-01
1.163030e-01
1.237487e-01
1.306372e-01
1.355868e-01
1.380432e-01
1.385445e-01
1.382863e-01
1.382826e-01
1.386780e-01
1.386469e-01
1.369813e-01
1.330001e-01
1.271331e-01
1.207429e-01
1.152886e-01
1.114093e-01
1.086161e-01
1.058632e-01
1.025551e-01
9.913010e-02
9.665773e-02
9.575050e-02
9.581696e-02
9.546158e-02
9.367703e-02
9.062941e-02
8.735437e-02
8.484790e-02
8.341275e-02
8.259304e-02
8.151182e-02
7.933629e-02
7.569947e-02
7.095984e-02
6.615156e-02
6.253048e-02
6.088771e-02
6.108573e-02
6.217669e-02
6.295453e-02
6.243754e-02
6.004414e-02
5.568746e-02
4.994039e-02
4.399826e-02
3.918244e-02
3.625404e-02
3.510764e-02
3.508012e-02
3.553198e-02
3.616907e-02
3.694721e-02
3.786969e-02
3.895098e-02
4.022009e-02
4.158913e-02
4.277673e-02
4.353278e-02
4.396464e-02
4.450509e-02
4.543444e-02
4.640885e-02
4.649978e-02
4.481770e-02
4.129790e-02
3.699021e-02
3.346118e-02
3.166574e-02
3.121741e-02
3.069499e-02
2.872004e-02
2.492422e-02
2.009399e-02
1.546511e-02
1.175760e-02
8.705153e-03
5.467637e-03
1.599379e-03
-2.314146e-03
-5.002732e-03
-5.534001e-03
-4.021733e-03
-1.372353e-03
1.599190e-03
4.737529e-03
8.215962e-03
1.173133e-02
1.422760e-02
1.459246e-02
1.263965e-02
9.279286e-03
5.646821e-03
2.158940e-03
-1.454126e-03
-5.261487e-03
-8.531269e-03
-1.024857e-02
-1.031054e-02
-1.009245e-02
-1.159540e-02
-1.585952e-02
-2.217915e-02
-2.885178e-02
-3.460081e-02
-3.922984e-02
-4.305658e-02
-4.600331e-02
-4.744076e-02
-4.693823e-02
-4.509039e-02
-4.352522e-02
-4.400666e-02
-4.737892e-02
-5.312050e-02
-5.962179e-02
-6.486652e-02
-6.727323e-02
-6.647753e-02
-6.362644e-02
-6.079530e-02
-5.968560e-02
-6.044187e-02
-6.155505e-02
-6.106791e-02
-5.820391e-02
-5.411273e-02
-5.112716e-02
-5.117290e-02
-5.459394e-02
-6.008935e-02
-6.549739e-02
-6.881689e-02
-6.898617e-02
-6.609121e-02
-6.102588e-02
-5.503223e-02
-4.939335e-02
-4.513167e-02
-4.268272e-02
-4.186741e-02
-4.227233e-02
-4.361150e-02
-4.563768e-02
-4.778282e-02
-4.916467e-02
-4.923888e-02
-4.849674e-02
-4.832012e-02
-4.998665e-02
-5.383043e-02
-5.930203e-02
-6.553165e-02
-7.160255e-02
-7.643993e-02
-7.882949e-02
-7.785674e-02
-7.349990e-02
-6.689827e-02
-6.001210e-02
-5.474755e-02
-5.198154e-02
-5.110140e-02
-5.046000e-02
-4.853500e-02
-4.500436e-02
-4.098469e-02
-3.827744e-02
-3.807004e-02
-3.991915e-02
-4.185532e-02
-4.167129e-02
-3.832038e-02
-3.227533e-02
-2.489702e-02
-1.771454e-02
-1.206930e-02
-8.885525e-03
-8.425494e-03
-1.023130e-02
-1.332652e-02
-1.650008e-02
-1.859483e-02
-1.889202e-02
-1.753463e-02
-1.566414e-02
-1.500534e-02
-1.703490e-02
-2.218216e-02
-2.947038e-02
-3.676272e-02
-4.154706e-02
-4.204452e-02
-3.827287e-02
-3.245553e-02
-2.814871e-02
-2.819856e-02
-3.284385e-02
-3.960476e-02
-4.524211e-02
-4.815494e-02
-4.914082e-02
-5.003899e-02
-5.175384e-02
-5.348441e-02
-5.349095e-02
-5.024225e-02
-4.292270e-02
-3.144342e-02
-1.655153e-02
-5.934856e-06
1.571362e-02
2.827653e-02
3.629343e-02
3.931373e-02
3.714844e-02
2.939677e-02
1.580112e-02
-2.939099e-03
-2.483485e-02
-4.717807e-02
-6.749789e-02
-8.418167e-02
-9.665734e-02
-1.054392e-01
-1.120065e-01
-1.181623e-01
-1.249538e-01
-1.319025e-01
-1.372256e-01
-1.389084e-01
-1.358305e-01
-1.282387e-01
-1.173917e-01
-1.047010e-01
-9.098618e-02
-7.639521e-02
-6.095844e-02
-4.509911e-02
-2.951780e-02
-1.467242e-02
-5.459646e-04
1.309310e-02
2.641877e-02
3.960701e-02
5.291276e-02
6.640085e-02
7.962780e-02
9.183879e-02
1.026088e-01
1.121992e-01
1.211612e-01
1.296519e-01
1.373720e-01
1.442865e-01
1.512379e-01
1.596394e-01
1.704842e-01
1.834881e-01
1.969517e-01
2.085498e-01
2.167989e-01
2.222060e-01
2.269083e-01
2.328387e-01
2.400194e-01
2.465036e-01
2.498384e-01
2.487139e-01
2.437312e-01
2.370415e-01
2.311019e-01
2.271884e-01
2.246859e-01
2.218340e-01
2.173392e-01
2.113708e-01
2.051515e-01
1.998124e-01
1.956712e-01
1.923482e-01
1.893270e-01
1.864090e-01
1.838019e-01
1.818894e-01
1.808574e-01
1.803580e-01
1.793927e-01
1.766156e-01
1.710768e-01
1.629843e-01
1.537907e-01
1.453223e-01
1.385015e-01
1.326607e-01
1.260586e-01
1.172530e-01
1.062635e-01
9.464932e-02
8.453495e-02
7.734534e-02
7.304824e-02
7.028560e-02
6.723125e-02
6.258892e-02
5.612017e-02
4.844766e-02
4.034782e-02
3.216050e-02
2.395617e-02
1.630496e-02
1.053182e-02
7.669434e-03
6.959562e-03
5.701438e-03
1.092096e-03
-7.377352e-03
-1.714386e-02
-2.424805e-02
-2.619416e-02
-2.372496e-02
-2.016563e-02
-1.899698e-02
-2.165658e-02
-2.716717e-02
-3.355593e-02
-3.962781e-02
-4.561727e-02
-5.243220e-02
-6.040325e-02
-6.864146e-02
-7.544212e-02
-7.938011e-02
-8.026359e-02
-7.923209e-02
-7.803808e-02
-7.820988e-02
-8.060365e-02
-8.523874e-02
-9.123471e-02
-9.705719e-02
-1.012662e-01
-1.033853e-01
-1.041618e-01
-1.049443e-01
-1.067378e-01
-1.097557e-01
-1.136595e-01
-1.180380e-01
-1.227341e-01
-1.279767e-01
-1.343437e-01
-1.425483e-01
-1.531362e-01
-1.662530e-01
-1.815294e-01
-1.980127e-01
-2.141910e-01
-2.283644e-01
-2.394339e-01
-2.476087e-01
-2.543040e-01
-2.611054e-01
-2.685601e-01
-2.757637e-01
-2.810112e-01
-2.829438e-01
-2.813545e-01
-2.771871e-01
-2.718594e-01
-2.664654e-01
-2.613867e-01
-2.564472e-01
-2.513598e-01
-2.461412e-01
-2.413267e-01
-2.378642e-01
-2.365870e-01
-2.375589e-01
-2.399987e-01
-2.429728e-01
-2.460432e-01
-2.491182e-01
-2.518636e-01
-2.535324e-01
-2.534000e-01
-2.512672e-01
-2.475697e-01
-2.431354e-01
-2.388667e-01
-2.355387e-01
-2.337346e-01
-2.337863e-01
-2.355692e-01
-2.382622e-01
-2.404497e-01
-2.407351e-01
-2.385019e-01
-2.342483e-01
-2.292476e-01
-2.247813e-01
-2.214496e-01
-2.189473e-01
-2.163577e-01
-2.127473e-01
-2.077676e-01
-2.019642e-01
-1.965866e-01
-1.930514e-01
-1.924592e-01
-1.952686e-01
-2.009178e-01
-2.075552e-01
-2.124633e-01
-2.133137e-01
-2.095126e-01
-2.026376e-01
-1.955409e-01
-1.906183e-01
-1.884106e-01
-1.875402e-01
-1.859575e-01
-1.824575e-01
-1.773296e-01
-1.718061e-01
-1.668990e-01
-1.625920e-01
-1.579933e-01
-1.522277e-01
-1.452415e-01
-1.378477e-01
-1.311010e-01
-1.256359e-01
-1.214131e-01
-1.178681e-01
-1.143507e-01
-1.106786e-01
-1.073123e-01
-1.047997e-01
-1.029397e-01
-1.005548e-01
-9.622448e-02
-8.943409e-02
-8.118305e-02
-7.346863e-02
-6.798607e-02
-6.507721e-02
-6.372004e-02
-6.241032e-02
-6.012313e-02
-5.670745e-02
-5.266987e-02
-4.868051e-02
-4.509207e-02
-4.162975e-02
-3.746682e-02
-3.182727e-02
-2.473080e-02
-1.711441e-02
-1.009017e-02
-4.065476e-03
1.333979e-03
6.457109e-03
1.083918e-02
1.331104e-02
1.287668e-02
9.481252e-03
4.100947e-03
-1.726972e-03
-6.587248e-03
-9.754647e-03
-1.128654e-02
-1.156585e-02
-1.082224e-02
-9.203506e-03
-7.151542e-03
-5.309112e-03
-3.874989e-03
-2.278682e-03
2.093043e-04
3.501413e-03
6.495737e-03
8.044328e-03
8.160496e-03
8.115254e-03
9.204721e-03
1.147567e-02
1.374058e-02
1.475710e-02
1.424823e-02
1.275570e-02
1.067075e-02
7.661544e-03
3.143826e-03
-2.818651e-03
-9.204230e-03
-1.461472e-02
-1.821174e-02
-2.024019e-02
-2.176616e-02
-2.393341e-02
-2.735431e-02
-3.193451e-02
-3.706779e-02
-4.207715e-02
-4.665555e-02
-5.091777e-02
-5.498624e-02
-5.857381e-02
-6.107805e-02
-6.210964e-02
-6.183118e-02
-6.075445e-02
-5.940396e-02
-5.832616e-02
-5.820087e-02
-5.952800e-02
-6.204332e-02
-6.464558e-02
-6.620276e-02
-6.655981e-02
-6.671899e-02
-6.801748e-02
-7.111760e-02
-7.563683e-02
-8.058267e-02
-8.522428e-02
-8.975809e-02
-9.514863e-02
-1.021582e-01
-1.104534e-01
-1.187237e-01
-1.257218e-01
-1.311951e-01
-1.358661e-01
-1.405963e-01
-1.455446e-01
-1.500146e-01
-1.530424e-01
-1.541786e-01
-1.538781e-01
-1.533525e-01
-1.540518e-01
-1.569525e-01
-1.619724e-01
-1.679973e-01
-1.735970e-01
-1.778327e-01
-1.805296e-01
-1.819802e-01
-1.824667e-01
-1.819853e-01
-1.803565e-01
-1.776437e-01
-1.744826e-01
-1.719259e-01
-1.709138e-01
-1.718636e-01
-1.745770e-01
-1.782800e-01
-1.817989e-01
-1.840719e-01
-1.847485e-01
-1.842826e-01
-1.834605e-01
-1.829614e-01
-1.833071e-01
-1.849041e-01
-1.878123e-01
-1.913881e-01
-1.942707e-01
-1.949431e-01
-1.925971e-01
-1.877258e-01
-1.819279e-01
-1.769229e-01
-1.734828e-01
-1.711391e-01
-1.688189e-01
-1.657773e-01
-1.621332e-01
-1.587613e-01
-1.566679e-01
-1.562162e-01
-1.566809e-01
-1.564594e-01
-1.538640e-01
-1.480635e-01
-1.396661e-01
-1.306321e-01
-1.234780e-01
-1.200379e-01
-1.203951e-01
-1.227052e-01
-1.241387e-01
-1.223689e-01
-1.166597e-01
-1.079286e-01
-9.792856e-02
-8.830173e-02
-8.013603e-02
-7.397749e-02
-6.988741e-02
-6.742513e-02
-6.578536e-02
-6.420210e-02
-6.235543e-02
-6.041479e-02
-5.867593e-02
-5.713747e-02
-5.540496e-02
-5.299268e-02
-4.974588e-02
-4.601733e-02
-4.243102e-02
-3.941247e-02
-3.688444e-02
-3.435444e-02
-3.123130e-02
-2.710708e-02
-2.196112e-02
-1.630548e-02
-1.110536e-02
-7.326650e-03
-5.337519e-03
-4.644225e-03
-4.173382e-03
-2.846951e-03
-7.986226e-05
3.992288e-03
8.635524e-03
1.296053e-02
1.642287e-02
1.904838e-02
2.128491e-02
2.360600e-02
2.609746e-02
2.835748e-02
2.991899e-02
3.090042e-02
3.222505e-02
3.508741e-02
4.008689e-02
4.675795e-02
5.381063e-02
5.980484e-02
6.379056e-02
6.560302e-02
6.574177e-02
6.502713e-02
6.435352e-02
6.459961e-02
6.638052e-02
6.948522e-02
7.251855e-02
7.349339e-02
7.126506e-02
6.661432e-02
6.188152e-02
5.940077e-02
6.006483e-02
6.302110e-02
6.637691e-02
6.820626e-02
6.737626e-02
6.400259e-02
5.933287e-02
5.500311e-02
5.208834e-02
5.058344e-02
4.958442e-02
4.793017e-02
4.485812e-02
4.035533e-02
3.513080e-02
3.026955e-02
2.669165e-02
2.467607e-02
2.375955e-02
2.306450e-02
2.176372e-02
1.937247e-02
1.586676e-02
1.174553e-02
7.859663e-03
4.770321e-03
2.023661e-03
-1.813732e-03
-8.134651e-03
-1.711323e-02
-2.744253e-02
-3.731492e-02
-4.588835e-02
-5.391149e-02
-6.283933e-02
-7.325937e-02
-8.415074e-02
-9.359091e-02
-1.001544e-01
-1.038452e-01
-1.059856e-01
-1.082744e-01
-1.117505e-01
-1.163999e-01
-1.215352e-01
-1.263890e-01
-1.303798e-01
-1.331594e-01
-1.348161e-01
-1.360867e-01
-1.380713e-01
-1.414968e-01
-1.462432e-01
-1.515585e-01
-1.566038e-01
-1.608370e-01
-1.642115e-01
-1.673092e-01
-1.711922e-01
-1.767213e-01
-1.836473e-01
-1.903400e-01
-1.947552e-01
-1.960641e-01
-1.954939e-01
-1.955258e-01
-1.981452e-01
-2.036086e-01
-2.105361e-01
-2.169778e-01
-2.215514e-01
-2.239719e-01
-2.248495e-01
-2.250967e-01
-2.253952e-01
-2.259630e-01
-2.266720e-01
-2.274102e-01
-2.283405e-01
-2.297146e-01
-2.314051e-01
-2.327362e-01
-2.329611e-01
-2.320790e-01
-2.312006e-01
-2.318687e-01
-2.347516e-01
-2.390107e-01
-2.430869e-01
-2.460595e-01
-2.481104e-01
-2.497357e-01
-2.507599e-01
-2.502996e-01
-2.476869e-01
-2.432889e-01
-2.383076e-01
-2.338054e-01
-2.300138e-01
-2.265404e-01
-2.230391e-01
-2.195457e-01
-2.162765e-01
-2.133240e-01
-2.105933e-01
-2.078882e-01
-2.050158e-01
-2.019751e-01
-1.991323e-01
-1.970470e-01
-1.959809e-01
-1.956751e-01
-1.957522e-01
-1.962838e-01
-1.978373e-01
-2.009368e-01
-2.055227e-01
-2.109799e-01
-2.166596e-01
-2.222053e-01
-2.272622e-01
-2.310586e-01
-2.326293e-01
-2.315952e-01
-2.286103e-01
-2.249816e-01
-2.219506e-01
-2.202336e-01
-2.197209e-01
-2.191770e-01
-2.165045e-01
-2.100492e-01
-2.000665e-01
-1.887610e-01
-1.786218e-01
-1.706059e-01
-1.637836e-01
-1.564747e-01
-1.476554e-01
-1.375831e-01
-1.274867e-01
-1.187710e-01
-1.122740e-01
-1.079609e-01
-1.051523e-01
-1.030064e-01
-1.008128e-01
-9.796182e-02
-9.387825e-02
-8.823090e-02
-8.136163e-02
-7.447414e-02
-6.909689e-02
-6.592369e-02
-6.397130e-02
-6.103725e-02
-5.528021e-02
-4.658227e-02
-3.660756e-02
-2.775122e-02
-2.191043e-02
-1.972484e-02
-2.044190e-02
-2.237793e-02
-2.381327e-02
-2.388605e-02
-2.290019e-02
-2.177953e-02
-2.108496e-02
-2.046657e-02
-1.912479e-02
-1.695709e-02
-1.530973e-02
-1.637980e-02
-2.147049e-02
-2.959520e-02
-3.787228e-02
-4.348987e-02
-4.550386e-02
-4.503876e-02
-4.404347e-02
-4.383865e-02
-4.450446e-02
-4.527422e-02
-4.539030e-02
-4.477644e-02
-4.420810e-02
-4.496074e-02
-4.809680e-02
-5.377067e-02
-6.099630e-02
-6.804091e-02
-7.325919e-02
-7.598084e-02
-7.696367e-02
-7.805947e-02
-8.121338e-02
-8.740578e-02
-9.624780e-02
-1.065217e-01
-1.171936e-01
-1.279631e-01
-1.389004e-01
-1.497676e-01
-1.599476e-01
-1.690261e-01
-1.771992e-01
-1.849912e-01
-1.926942e-01
-2.001601e-01
-2.070091e-01
-2.129074e-01
-2.176856e-01
-2.212831e-01
-2.236072e-01
-2.245423e-01
-2.243006e-01
-2.237539e-01
-2.240802e-01
-2.258323e-01
-2.284510e-01
-2.308231e-01
-2.322561e-01
-2.328978e-01
-2.334169e-01
-2.344719e-01
-2.364160e-01
-2.392565e-01
-2.427586e-01
-2.466669e-01
-2.509331e-01
-2.556505e-01
-2.605905e-01
-2.647825e-01
-2.668015e-01
-2.657855e-01
-2.623017e-01
-2.581555e-01
-2.552333e-01
-2.544306e-01
-2.556033e-01
-2.583471e-01
-2.624972e-01
-2.677512e-01
-2.731438e-01
-2.773298e-01
-2.794954e-01
-2.799433e-01
-2.798940e-01
-2.808311e-01
-2.838390e-01
-2.891273e-01
-2.959235e-01
-3.029045e-01
-3.089643e-01
-3.137222e-01
-3.173789e-01
-3.201728e-01
-3.220785e-01
-3.231190e-01
-3.239348e-01
-3.258149e-01
-3.298520e-01
-3.358661e-01
-3.421773e-01
-3.466036e-01
-3.478696e-01
-3.462232e-01
-3.429119e-01
-3.392456e-01
-3.361105e-01
-3.340448e-01
-3.333732e-01
-3.341278e-01
-3.360520e-01
-3.388989e-01
-3.426543e-01
-3.472695e-01
-3.521706e-01
-3.562236e-01
-3.584437e-01
-3.589448e-01
-3.592109e-01
-3.612185e-01
-3.659506e-01
-3.724723e-01
-3.783499e-01
-3.811511e-01
-3.799639e-01
-3.759122e-01
-3.714330e-01
-3.688807e-01
-3.692890e-01
-3.719072e-01
-3.747282e-01
-3.756868e-01
-3.737752e-01
-3.694582e-01
-3.643309e-01
-3.603218e-01
-3.587798e-01
-3.598076e-01
-3.621903e-01
-3.639811e-01
-3.634309e-01
-3.598154e-01
-3.538072e-01
-3.472152e-01
-3.421926e-01
-3.402735e-01
-3.416477e-01
-3.450137e-01
-3.482329e-01
[truncated: 5,741 more chars]
