# Supplementary material for: Air blast injuries killed the crew of the submarine H.L. Hunley
Source: PLoS One. 2017 Aug 23;12(8):e0182244. doi: 10.1371/journal.pone.0182244 (PMC5568114; doi:10.1371/journal.pone.0182244)
Supplement: S1 File — This file contains all the test data used for the conclusions presented in this publication. (ZIP) [file pone.0182244.s007.zip › Lance2017_HunleyData/MetalPlates_InAir_ShockTube_Pressure_Transmission/ShockTubeOutput_140milMembraneThickness.txt]

-1.968748e+01
-1.950729e+01
-1.942627e+01
-1.948925e+01
-1.966541e+01
-1.987002e+01
-2.001184e+01
-2.003732e+01
-1.994944e+01
-1.979688e+01
-1.964529e+01
-1.954880e+01
-1.953465e+01
-1.960292e+01
-1.973412e+01
-1.989728e+01
-2.005727e+01
-2.018428e+01
-2.026470e+01
-2.030582e+01
-2.032824e+01
-2.034933e+01
-2.037000e+01
-2.037465e+01
-2.034335e+01
-2.026713e+01
-2.015819e+01
-2.005064e+01
-1.999027e+01
-2.001506e+01
-2.013449e+01
-2.031962e+01
-2.051110e+01
-2.064173e+01
-2.066343e+01
-2.056741e+01
-2.038920e+01
-2.019557e+01
-2.005876e+01
-2.002925e+01
-2.011789e+01
-2.029201e+01
-2.048567e+01
-2.062162e+01
-2.063971e+01
-2.052196e+01
-2.030191e+01
-2.005173e+01
-1.985265e+01
-1.976281e+01
-1.979612e+01
-1.991991e+01
-2.007175e+01
-2.018844e+01
-2.023371e+01
-2.021108e+01
-2.015601e+01
-2.011323e+01
-2.011212e+01
-2.015279e+01
-2.020848e+01
-2.024208e+01
-2.022706e+01
-2.016206e+01
-2.007103e+01
-1.998925e+01
-1.994318e+01
-1.993754e+01
-1.995801e+01
-1.998728e+01
-2.002165e+01
-2.007559e+01
-2.017014e+01
-2.031189e+01
-2.047589e+01
-2.060566e+01
-2.063472e+01
-2.051990e+01
-2.026788e+01
-1.993895e+01
-1.962533e+01
-1.941399e+01
-1.935106e+01
-1.942512e+01
-1.957794e+01
-1.973675e+01
-1.985034e+01
-1.990866e+01
-1.993658e+01
-1.996827e+01
-2.001983e+01
-2.007661e+01
-2.010176e+01
-2.006126e+01
-1.995146e+01
-1.981231e+01
-1.971539e+01
-1.973009e+01
-1.988495e+01
-2.014618e+01
-2.042786e+01
-2.063048e+01
-2.068647e+01
-2.058701e+01
-2.037755e+01
-2.013088e+01
-1.991694e+01
-1.978377e+01
-1.975126e+01
-1.981165e+01
-1.993238e+01
-2.006241e+01
-2.014515e+01
-2.013881e+01
-2.003758e+01
-1.988046e+01
-1.973621e+01
-1.966733e+01
-1.969335e+01
-1.977774e+01
-1.984913e+01
-1.984469e+01
-1.974782e+01
-1.959549e+01
-1.945193e+01
-1.936908e+01
-1.936238e+01
-1.941646e+01
-1.951055e+01
-1.963944e+01
-1.981264e+01
-2.003446e+01
-2.028312e+01
-2.050772e+01
-2.064866e+01
-2.066897e+01
-2.057473e+01
-2.041057e+01
-2.023616e+01
-2.010175e+01
-2.003569e+01
-2.004336e+01
-2.011019e+01
-2.020607e+01
-2.029351e+01
-2.033966e+01
-2.032721e+01
-2.025802e+01
-2.014865e+01
-2.002274e+01
-1.990556e+01
-1.982144e+01
-1.978962e+01
-1.981633e+01
-1.988776e+01
-1.997175e+01
-2.003107e+01
-2.004213e+01
-2.000759e+01
-1.995478e+01
-1.992071e+01
-1.993222e+01
-1.999231e+01
-2.008011e+01
-2.016529e+01
-2.022772e+01
-2.026872e+01
-2.030514e+01
-2.035225e+01
-2.040957e+01
-2.046053e+01
-2.048598e+01
-2.048136e+01
-2.046431e+01
-2.046524e+01
-2.050536e+01
-2.057759e+01
-2.064557e+01
-2.066362e+01
-2.060500e+01
-2.047922e+01
-2.032608e+01
-2.019036e+01
-2.009429e+01
-2.002716e+01
-1.995901e+01
-1.986839e+01
-1.976494e+01
-1.968980e+01
-1.969078e+01
-1.978693e+01
-1.994765e+01
-2.010374e+01
-2.018517e+01
-2.016072e+01
-2.005335e+01
-1.992268e+01
-1.982833e+01
-1.979846e+01
-1.982130e+01
-1.986071e+01
-1.988246e+01
-1.987411e+01
-1.984764e+01
-1.982614e+01
-1.982618e+01
-1.984808e+01
-1.987826e+01
-1.989783e+01
-1.989086e+01
-1.984986e+01
-1.977875e+01
-1.969248e+01
-1.961252e+01
-1.955984e+01
-1.954886e+01
-1.958354e+01
-1.965406e+01
-1.973455e+01
-1.978672e+01
-1.977378e+01
-1.968203e+01
-1.953788e+01
-1.940604e+01
-1.936397e+01
-1.946343e+01
-1.970026e+01
-2.001102e+01
-2.030014e+01
-2.048304e+01
-2.052105e+01
-2.043062e+01
-2.026729e+01
-2.009857e+01
-1.998076e+01
-1.994526e+01
-1.999340e+01
-2.009948e+01
-2.022289e+01
-2.032523e+01
-2.038407e+01
-2.039655e+01
-2.037385e+01
-2.033173e+01
-2.028251e+01
-2.023152e+01
-2.017877e+01
-2.012370e+01
-2.006896e+01
-2.002071e+01
-1.998576e+01
-1.996854e+01
-1.997032e+01
-1.999140e+01
-2.003404e+01
-2.010170e+01
-2.019088e+01
-2.027955e+01
-2.032492e+01
-2.028157e+01
-2.013456e+01
-1.992593e+01
-1.975221e+01
-1.972692e+01
-1.992596e+01
-2.034520e+01
-2.089258e+01
-2.141817e+01
-2.176821e+01
-2.183972e+01
-2.161243e+01
-2.114676e+01
-2.055458e+01
-1.996072e+01
-1.947182e+01
-1.915901e+01
-1.905078e+01
-1.913020e+01
-1.933754e+01
-1.958423e+01
-1.977989e+01
-1.986330e+01
-1.982248e+01
-1.969397e+01
-1.954272e+01
-1.943446e+01
-1.941313e+01
-1.949109e+01
-1.965192e+01
-1.986000e+01
-2.007062e+01
-2.023886e+01
-2.033017e+01
-2.033227e+01
-2.026148e+01
-2.015696e+01
-2.006379e+01
-2.001344e+01
-2.001158e+01
-2.003953e+01
-2.006914e+01
-2.008292e+01
-2.008644e+01
-2.010412e+01
-2.016044e+01
-2.025866e+01
-2.037078e+01
-2.044575e+01
-2.043382e+01
-2.031479e+01
-2.011354e+01
-1.989153e+01
-1.971769e+01
-1.963587e+01
-1.964750e+01
-1.971721e+01
-1.979480e+01
-1.984054e+01
-1.984152e+01
-1.981297e+01
-1.978665e+01
-1.979498e+01
-1.985853e+01
-1.997975e+01
-2.014188e+01
-2.031321e+01
-2.045690e+01
-2.054443e+01
-2.056612e+01
-2.053259e+01
-2.046675e+01
-2.039224e+01
-2.032476e+01
-2.026874e+01
-2.021837e+01
-2.016200e+01
-2.008965e+01
-2.000112e+01
-1.990947e+01
-1.983620e+01
-1.980098e+01
-1.981343e+01
-1.987240e+01
-1.997117e+01
-2.010300e+01
-2.026265e+01
-2.044194e+01
-2.062239e+01
-2.077223e+01
-2.085417e+01
-2.084155e+01
-2.073354e+01
-2.056052e+01
-2.037658e+01
-2.024052e+01
-2.019154e+01
-2.023053e+01
-2.031877e+01
-2.039692e+01
-2.041456e+01
-2.035408e+01
-2.023646e+01
-2.010601e+01
-2.000294e+01
-1.994049e+01
-1.990097e+01
-1.985295e+01
-1.977753e+01
-1.968670e+01
-1.962153e+01
-1.963016e+01
-1.973977e+01
-1.994094e+01
-2.019341e+01
-2.044600e+01
-2.065657e+01
-2.080321e+01
-2.088553e+01
-2.091854e+01
-2.092098e+01
-2.090203e+01
-2.085403e+01
-2.075840e+01
-2.060289e+01
-2.039759e+01
-2.017628e+01
-1.998086e+01
-1.984071e+01
-1.976213e+01
-1.973336e+01
-1.973734e+01
-1.976086e+01
-1.979454e+01
-1.982814e+01
-1.984798e+01
-1.983958e+01
-1.979361e+01
-1.971181e+01
-1.961022e+01
-1.951822e+01
-1.947241e+01
-1.950474e+01
-1.962670e+01
-1.981599e+01
-2.001550e+01
-2.015187e+01
-2.016932e+01
-2.006064e+01
-1.987509e+01
-1.969613e+01
-1.960104e+01
-1.962528e+01
-1.975116e+01
-1.992511e+01
-2.008991e+01
-2.021120e+01
-2.028423e+01
-2.032139e+01
-2.033364e+01
-2.032037e+01
-2.027310e+01
-2.018710e+01
-2.007070e+01
-1.994529e+01
-1.983638e+01
-1.976202e+01
-1.972607e+01
-1.971908e+01
-1.972409e+01
-1.972344e+01
-1.970482e+01
-1.966630e+01
-1.961888e+01
-1.958339e+01
-1.958039e+01
-1.961743e+01
-1.968176e+01
-1.974475e+01
-1.977590e+01
-1.975722e+01
-1.968987e+01
-1.959194e+01
-1.949203e+01
-1.942360e+01
-1.942062e+01
-1.951182e+01
-1.970947e+01
-1.999448e+01
-2.030765e+01
-2.055942e+01
-2.066139e+01
-2.056737e+01
-2.030202e+01
-1.995880e+01
-1.966520e+01
-1.953089e+01
-1.960346e+01
-1.985197e+01
-2.018364e+01
-2.048368e+01
-2.065897e+01
-2.066799e+01
-2.052849e+01
-2.030320e+01
-2.007101e+01
-1.989613e+01
-1.980847e+01
-1.980291e+01
-1.985243e+01
-1.992312e+01
-1.998287e+01
-2.000470e+01
-1.997021e+01
-1.987517e+01
-1.973393e+01
-1.957725e+01
-1.944318e+01
-1.936523e+01
-1.936227e+01
-1.943280e+01
-1.955586e+01
-1.969927e+01
-1.983244e+01
-1.993691e+01
-2.000919e+01
-2.005484e+01
-2.007929e+01
-2.008226e+01
-2.005954e+01
-2.001014e+01
-1.994330e+01
-1.987948e+01
-1.984377e+01
-1.985498e+01
-1.991675e+01
-2.001541e+01
-2.012566e+01
-2.022129e+01
-2.028559e+01
-2.031606e+01
-2.032169e+01
-2.031543e+01
-2.030652e+01
-2.029660e+01
-2.028038e+01
-2.024889e+01
-2.019378e+01
-2.011298e+01
-2.001755e+01
-1.993486e+01
-1.990022e+01
-1.993594e+01
-2.003028e+01
-2.013397e+01
-2.018185e+01
-2.012848e+01
-1.997570e+01
-1.977404e+01
-1.959636e+01
-1.949934e+01
-1.949639e+01
-1.955713e+01
-1.963129e+01
-1.967851e+01
-1.968447e+01
-1.965621e+01
-1.960518e+01
-1.953448e+01
-1.944201e+01
-1.933806e+01
-1.926236e+01
-1.928148e+01
-1.945885e+01
-1.980943e+01
-2.026833e+01
-2.070084e+01
-2.095785e+01
-2.094937e+01
-2.069294e+01
-2.030630e+01
-1.994695e+01
-1.973401e+01
-1.969717e+01
-1.977840e+01
-1.987839e+01
-1.991539e+01
-1.986312e+01
-1.975356e+01
-1.965091e+01
-1.961336e+01
-1.966007e+01
-1.975777e+01
-1.983542e+01
-1.982203e+01
-1.968888e+01
-1.947102e+01
-1.925388e+01
-1.913192e+01
-1.916343e+01
-1.934608e+01
-1.962362e+01
-1.991664e+01
-2.015910e+01
-2.032152e+01
-2.040972e+01
-2.044315e+01
-2.043039e+01
-2.036052e+01
-2.021622e+01
-1.999692e+01
-1.973317e+01
-1.948094e+01
-1.930073e+01
-1.923528e+01
-1.929676e+01
-1.946504e+01
-1.969421e+01
-1.992532e+01
-2.010291e+01
-2.019096e+01
-2.018324e+01
-2.010467e+01
-2.000181e+01
-1.992416e+01
-1.990337e+01
-1.993955e+01
-2.000242e+01
-2.004772e+01
-2.004203e+01
-1.998353e+01
-1.990675e+01
-1.986665e+01
-1.990833e+01
-2.004014e+01
-2.022766e+01
-2.041175e+01
-2.053719e+01
-2.057425e+01
-2.052541e+01
-2.041971e+01
-2.030051e+01
-2.021051e+01
-2.017753e+01
-2.020561e+01
-2.027460e+01
-2.034833e+01
-2.038865e+01
-2.037057e+01
-2.029205e+01
-2.017242e+01
-2.004054e+01
-1.992037e+01
-1.982326e+01
-1.975097e+01
-1.970677e+01
-1.970489e+01
-1.976793e+01
-1.991092e+01
-2.012338e+01
-2.036420e+01
-2.057388e+01
-2.069682e+01
-2.070247e+01
-2.059646e+01
-2.041820e+01
-2.022598e+01
-2.007540e+01
-1.999881e+01
-1.999437e+01
-2.002965e+01
-2.005863e+01
-2.004362e+01
-1.997095e+01
-1.985256e+01
-1.971438e+01
-1.957991e+01
-1.945990e+01
-1.935296e+01
-1.925400e+01
-1.916259e+01
-1.908608e+01
-1.903755e+01
-1.903180e+01
-1.908081e+01
-1.918971e+01
-1.935410e+01
-1.955989e+01
-1.978645e+01
-2.001183e+01
-2.021771e+01
-2.039161e+01
-2.052573e+01
-2.061342e+01
-2.064593e+01
-2.061241e+01
-2.050494e+01
-2.032634e+01
-2.009579e+01
-1.984799e+01
-1.962583e+01
-1.946958e+01
-1.940628e+01
-1.944227e+01
-1.956151e+01
-1.973128e+01
-1.991332e+01
-2.007541e+01
-2.019808e+01
-2.027450e+01
-2.030499e+01
-2.029218e+01
-2.024175e+01
-2.016840e+01
-2.009893e+01
-2.006415e+01
-2.008076e+01
-2.013600e+01
-2.018954e+01
-2.019564e+01
-2.013261e+01
-2.001984e+01
-1.991022e+01
-1.986139e+01
-1.990370e+01
-2.002513e+01
-2.018157e+01
-2.032291e+01
-2.041531e+01
-2.044645e+01
-2.041671e+01
-2.033013e+01
-2.019499e+01
-2.003126e+01
-1.987416e+01
-1.976678e+01
-1.974351e+01
-1.981114e+01
-1.993693e+01
-2.005292e+01
-2.008131e+01
-1.997365e+01
-1.974225e+01
-1.946091e+01
-1.922844e+01
-1.911472e+01
-1.912324e+01
-1.919482e+01
-1.925045e+01
-1.924590e+01
-1.920315e+01
-1.919870e+01
-1.931590e+01
-1.958930e+01
-1.997376e+01
-2.035750e+01
-2.061427e+01
-2.066720e+01
-2.052859e+01
-2.029247e+01
-2.008467e+01
-1.999872e+01
-2.005275e+01
-2.018918e+01
-2.031420e+01
-2.035182e+01
-2.028088e+01
-2.013729e+01
-1.998655e+01
-1.988752e+01
-1.986732e+01
-1.991632e+01
-2.000069e+01
-2.008301e+01
-2.013864e+01
-2.015986e+01
-2.014901e+01
-2.011079e+01
-2.005207e+01
-1.998792e+01
-1.994421e+01
-1.995026e+01
-2.002394e+01
-2.015868e+01
-2.032155e+01
-2.046507e+01
-2.054769e+01
-2.055224e+01
-2.049182e+01
-2.039975e+01
-2.030969e+01
-2.023984e+01
-2.019086e+01
-2.015561e+01
-2.012818e+01
-2.010331e+01
-2.007031e+01
-2.001318e+01
-1.992142e+01
-1.980214e+01
-1.968134e+01
-1.959347e+01
-1.956802e+01
-1.961995e+01
-1.974399e+01
-1.991142e+01
-2.007332e+01
-2.017553e+01
-2.018203e+01
-2.009344e+01
-1.994727e+01
-1.979734e+01
-1.968395e+01
-1.961429e+01
-1.956637e+01
-1.951183e+01
-1.943826e+01
-1.935505e+01
-1.928266e+01
-1.923757e+01
-1.922470e+01
-1.923984e+01
-1.927642e+01
-1.933017e+01
-1.939925e+01
-1.948143e+01
-1.957166e+01
-1.966300e+01
-1.975007e+01
-1.983118e+01
-1.990592e+01
-1.996977e+01
-2.001093e+01
-2.001282e+01
-1.996136e+01
-1.985341e+01
-1.970240e+01
-1.953873e+01
-1.940312e+01
-1.933276e+01
-1.934456e+01
-1.942490e+01
-1.953426e+01
-1.962582e+01
-1.966802e+01
-1.965859e+01
-1.962268e+01
-1.959714e+01
-1.961093e+01
-1.967283e+01
-1.977085e+01
-1.988016e+01
-1.997430e+01
-2.003554e+01
-2.006135e+01
-2.006435e+01
-2.006460e+01
-2.007753e+01
-2.010445e+01
-2.013195e+01
-2.014032e+01
-2.011496e+01
-2.005417e+01
-1.997003e+01
-1.988351e+01
-1.981559e+01
-1.977682e+01
-1.975910e+01
-1.973583e+01
-1.967356e+01
-1.955116e+01
-1.937608e+01
-1.918750e+01
-1.904347e+01
-1.899722e+01
-1.907379e+01
-1.925844e+01
-1.950271e+01
-1.974449e+01
-1.993267e+01
-2.004559e+01
-2.009509e+01
-2.011283e+01
-2.012609e+01
-2.013790e+01
-2.012581e+01
-2.006147e+01
-1.993764e+01
-1.978227e+01
-1.964858e+01
-1.958804e+01
-1.962453e+01
-1.974413e+01
-1.990308e+01
-2.004654e+01
-2.012790e+01
-2.012138e+01
-2.002624e+01
-1.986544e+01
-1.968046e+01
-1.952176e+01
-1.943459e+01
-1.944339e+01
-1.954204e+01
-1.969688e+01
-1.986315e+01
-2.000528e+01
-2.010855e+01
-2.017655e+01
-2.022028e+01
-2.024921e+01
-2.026944e+01
-2.028581e+01
-2.030179e+01
-2.031546e+01
-2.031514e+01
-2.028003e+01
-2.018888e+01
-2.003389e+01
-1.983102e+01
-1.961829e+01
-1.944082e+01
-1.933202e+01
-1.930228e+01
-1.933967e+01
-1.941836e+01
-1.950840e+01
-1.958439e+01
-1.963249e+01
-1.965424e+01
-1.966421e+01
-1.968101e+01
-1.971514e+01
-1.975968e+01
-1.979056e+01
-1.977888e+01
-1.970953e+01
-1.959413e+01
-1.946885e+01
-1.937732e+01
-1.934891e+01
-1.938483e+01
-1.945941e+01
-1.953505e+01
-1.958146e+01
-1.958758e+01
-1.955971e+01
-1.950973e+01
-1.944392e+01
-1.936230e+01
-1.926907e+01
-1.918369e+01
-1.913993e+01
-1.917057e+01
-1.928828e+01
-1.947621e+01
-1.969313e+01
-1.988809e+01
-2.001593e+01
-2.004919e+01
-1.998562e+01
-1.984946e+01
-1.968330e+01
-1.953087e+01
-1.941962e+01
-1.935439e+01
-1.932502e+01
-1.931902e+01
-1.932884e+01
-1.935181e+01
-1.938760e+01
-1.943730e+01
-1.950320e+01
-1.958655e+01
-1.968260e+01
-1.977684e+01
-1.984878e+01
-1.988336e+01
-1.988187e+01
-1.986185e+01
-1.984346e+01
-1.983220e+01
-1.981298e+01
-1.976252e+01
-1.967079e+01
-1.955403e+01
-1.944856e+01
-1.939000e+01
-1.939282e+01
-1.944378e+01
-1.951246e+01
-1.956929e+01
-1.959676e+01
-1.958913e+01
-1.954872e+01
-1.948773e+01
-1.943367e+01
-1.942763e+01
-1.950911e+01
-1.969268e+01
-1.995101e+01
-2.021797e+01
-2.041470e+01
-2.048624e+01
-2.042788e+01
-2.028596e+01
-2.013363e+01
-2.003528e+01
-2.001759e+01
-2.006067e+01
-2.011399e+01
-2.012906e+01
-2.008971e+01
-2.002011e+01
-1.996598e+01
-1.996420e+01
-2.002235e+01
-2.011931e+01
-2.022248e+01
-2.030859e+01
-2.037443e+01
-2.043220e+01
-2.049456e+01
-2.056103e+01
-2.061496e+01
-2.063217e+01
-2.059576e+01
-2.050679e+01
-2.038291e+01
-2.024559e+01
-2.010686e+01
-1.996717e+01
-1.982573e+01
-1.969286e+01
-1.959214e+01
-1.954953e+01
-1.957880e+01
-1.967445e+01
-1.981605e+01
-1.997748e+01
-2.013270e+01
-2.025559e+01
-2.031944e+01
-2.030252e+01
-2.019874e+01
-2.002464e+01
-1.981436e+01
-1.960529e+01
-1.942552e+01
-1.929131e+01
-1.921103e+01
-1.918709e+01
-1.921317e+01
-1.927192e+01
-1.933929e+01
-1.939456e+01
-1.943001e+01
-1.945421e+01
-1.948720e+01
-1.955015e+01
-1.965407e+01
-1.979178e+01
-1.993680e+01
-2.005130e+01
-2.010137e+01
-2.007242e+01
-1.997597e+01
-1.984394e+01
-1.971441e+01
-1.961721e+01
-1.956608e+01
-1.955929e+01
-1.958612e+01
-1.963463e+01
-1.969627e+01
-1.976570e+01
-1.983837e+01
-1.991010e+01
-1.997968e+01
-2.005067e+01
-2.012902e+01
-2.021680e+01
-2.030651e+01
-2.038012e+01
-2.041487e+01
-2.039405e+01
-2.031743e+01
-2.020463e+01
-2.008834e+01
-1.999991e+01
-1.995400e+01
-1.994150e+01
-1.993725e+01
-1.992029e+01
-1.989325e+01
-1.988579e+01
-1.993680e+01
-2.006495e+01
-2.024667e+01
-2.041808e+01
-2.050249e+01
-2.044867e+01
-2.025783e+01
-1.998470e+01
-1.971321e+01
-1.952100e+01
-1.945191e+01
-1.950720e+01
-1.965302e+01
-1.983436e+01
-1.999057e+01
-2.007287e+01
-2.006200e+01
-1.997837e+01
-1.987614e+01
-1.982044e+01
-1.985716e+01
-1.999099e+01
-2.018333e+01
-2.037005e+01
-2.048867e+01
-2.050162e+01
-2.040760e+01
-2.024025e+01
-2.005743e+01
-1.992406e+01
-1.989098e+01
-1.997566e+01
-2.015325e+01
-2.036309e+01
-2.052941e+01
-2.058916e+01
-2.051647e+01
-2.033339e+01
-2.010171e+01
-1.989853e+01
-1.978540e+01
-1.978460e+01
-1.987447e+01
-2.000629e+01
-2.013096e+01
-2.021753e+01
-2.025447e+01
-2.024059e+01
-2.017913e+01
-2.008026e+01
-1.996636e+01
-1.987014e+01
-1.982297e+01
-1.984045e+01
-1.991535e+01
-2.002209e+01
-2.012818e+01
-2.020548e+01
-2.023698e+01
-2.021847e+01
-2.015694e+01
-2.006876e+01
-1.997925e+01
-1.992034e+01
-1.992072e+01
-1.998919e+01
-2.010234e+01
-2.020961e+01
-2.025753e+01
-2.021994e+01
-2.011424e+01
-1.999172e+01
-1.990761e+01
-1.989024e+01
-1.992842e+01
-1.998236e+01
-2.000859e+01
-1.998324e+01
-1.991235e+01
-1.982560e+01
-1.975867e+01
-1.973573e+01
-1.976129e+01
-1.982289e+01
-1.989892e+01
-1.996624e+01
-2.000613e+01
-2.000973e+01
-1.998349e+01
-1.995188e+01
-1.995163e+01
-2.001384e+01
-2.014088e+01
-2.029486e+01
-2.041149e+01
-2.043580e+01
-2.035788e+01
-2.022303e+01
-2.010690e+01
-2.007040e+01
-2.012478e+01
-2.022901e+01
-2.031771e+01
-2.033740e+01
-2.026918e+01
-2.012983e+01
-1.995809e+01
-1.979731e+01
-1.968209e+01
-1.963057e+01
-1.964139e+01
-1.969495e+01
-1.975914e+01
-1.979928e+01
-1.979085e+01
-1.973170e+01
-1.964799e+01
-1.958720e+01
-1.959770e+01
-1.970439e+01
-1.989453e+01
-2.012188e+01
-2.032585e+01
-2.045456e+01
-2.048105e+01
-2.040835e+01
-2.026535e+01
-2.009637e+01
-1.994592e+01
-1.984190e+01
-1.978555e+01
-1.975623e+01
-1.972886e+01
-1.969133e+01
-1.964911e+01
-1.961559e+01
-1.959780e+01
-1.958959e+01
-1.957746e+01
-1.955308e+01
-1.952089e+01
-1.949492e+01
-1.948900e+01
-1.950934e+01
-1.955446e+01
-1.962128e+01
-1.971118e+01
-1.982945e+01
-1.997643e+01
-2.013675e+01
-2.027641e+01
-2.035285e+01
-2.033378e+01
-2.021445e+01
-2.002371e+01
-1.981477e+01
-1.964519e+01
-1.955629e+01
-1.956145e+01
-1.964709e+01
-1.978267e+01
-1.993283e+01
-2.006584e+01
-2.015781e+01
-2.019593e+01
-2.018179e+01
-2.013215e+01
-2.007330e+01
-2.002986e+01
-2.001321e+01
-2.001564e+01
-2.001261e+01
-1.997247e+01
-1.987022e+01
-1.970119e+01
-1.948875e+01
-1.927971e+01
-1.912626e+01
-1.906362e+01
-1.909708e+01
-1.920585e+01
-1.935842e+01
-1.952766e+01
-1.969711e+01
-1.985847e+01
-2.000599e+01
-2.013305e+01
-2.023249e+01
-2.029888e+01
-2.033043e+01
-2.032832e+01
-2.029321e+01
-2.022135e+01
-2.010518e+01
-1.994029e+01
-1.973562e+01
-1.952002e+01
-1.934064e+01
-1.925258e+01
-1.930237e+01
-1.950813e+01
-1.984192e+01
-2.022430e+01
-2.054216e+01
-2.069010e+01
-2.061939e+01
-2.036706e+01
-2.004391e+01
-1.978246e+01
-1.967337e+01
-1.972822e+01
-1.988861e+01
-2.006999e+01
-2.020899e+01
-2.028771e+01
-2.032668e+01
-2.035649e+01
-2.038849e+01
-2.040287e+01
-2.036039e+01
-2.022959e+01
-2.001335e+01
-1.976090e+01
-1.955820e+01
-1.949809e+01
-1.964013e+01
-1.997617e+01
-2.041897e+01
-2.082438e+01
-2.104399e+01
-2.098873e+01
-2.067331e+01
-2.021601e+01
-1.978896e+01
-1.954189e+01
-1.953795e+01
-1.973323e+01
-2.000819e+01
-2.023197e+01
-2.032286e+01
-2.027375e+01
-2.013512e+01
-1.997441e+01
-1.984002e+01
-1.974860e+01
-1.969610e+01
-1.967762e+01
-1.969942e+01
-1.977514e+01
-1.991200e+01
-2.009926e+01
-2.030724e+01
-2.049607e+01
-2.062775e+01
-2.067601e+01
-2.063181e+01
-2.050472e+01
-2.032113e+01
-2.011907e+01
-1.994016e+01
-1.981988e+01
-1.977805e+01
-1.981163e+01
-1.989340e+01
-1.998031e+01
-2.003041e+01
-2.002095e+01
-1.995768e+01
-1.987037e+01
-1.979759e+01
-1.977012e+01
-1.980135e+01
-1.988759e+01
-2.001440e+01
-2.016301e+01
-2.031210e+01
-2.043579e+01
-2.050372e+01
-2.048918e+01
-2.038362e+01
-2.020811e+01
-2.001170e+01
-1.985421e+01
-1.978066e+01
-1.980112e+01
-1.988735e+01
-1.998746e+01
-2.004977e+01
-2.004322e+01
-1.996596e+01
-1.984142e+01
-1.970579e+01
-1.959231e+01
-1.951831e+01
-1.948127e+01
-1.946688e+01
-1.946451e+01
-1.947936e+01
-1.953138e+01
-1.964012e+01
-1.980594e+01
-2.000313e+01
-2.019184e+01
-2.034066e+01
-2.044194e+01
-2.050895e+01
-2.055941e+01
-2.060023e+01
-2.062430e+01
-2.061748e+01
-2.056659e+01
-2.046386e+01
-2.030963e+01
-2.011507e+01
-1.990319e+01
-1.970541e+01
-1.955350e+01
-1.946966e+01
-1.945890e+01
-1.950793e+01
-1.959272e+01
-1.969077e+01
-1.978992e+01
-1.988756e+01
-1.998323e+01
-2.007298e+01
-2.015057e+01
-2.021268e+01
-2.026201e+01
-2.030556e+01
-2.035013e+01
-2.039858e+01
-2.044806e+01
-2.049065e+01
-2.051565e+01
-2.051184e+01
-2.046855e+01
-2.037670e+01
-2.023260e+01
-2.004401e+01
-1.983381e+01
-1.963623e+01
-1.948538e+01
-1.940184e+01
-1.938481e+01
-1.941497e+01
-1.946704e+01
-1.952433e+01
-1.958464e+01
-1.965348e+01
-1.973084e+01
-1.980429e+01
-1.985493e+01
-1.987132e+01
-1.985864e+01
-1.983510e+01
-1.981907e+01
-1.981787e+01
-1.982649e+01
-1.983442e+01
-1.983335e+01
-1.982088e+01
-1.980035e+01
-1.977780e+01
-1.975752e+01
-1.973860e+01
-1.971567e+01
-1.968382e+01
-1.964341e+01
-1.960150e+01
-1.957139e+01
-1.957317e+01
-1.963374e+01
-1.977945e+01
-2.001677e+01
-2.030917e+01
-2.057094e+01
-2.069503e+01
-2.060889e+01
-2.032573e+01
-1.995355e+01
-1.964848e+01
-1.953713e+01
-1.965499e+01
-1.993632e+01
-2.025640e+01
-2.049614e+01
-2.059256e+01
-2.055360e+01
-2.043736e+01
-2.031280e+01
-2.022546e+01
-2.018488e+01
-2.017475e+01
-2.017240e+01
-2.016317e+01
-2.014323e+01
-2.011425e+01
-2.007751e+01
-2.003289e+01
-1.998273e+01
-1.993562e+01
-1.990449e+01
-1.989811e+01
-1.991152e+01
-1.992371e+01
-1.990551e+01
-1.983353e+01
-1.970246e+01
-1.953034e+01
-1.935498e+01
-1.922215e+01
-1.916934e+01
-1.921282e+01
-1.934483e+01
-1.954041e+01
-1.976711e+01
-1.999180e+01
-2.018420e+01
-2.032055e+01
-2.038991e+01
-2.039994e+01
-2.037504e+01
-2.034344e+01
-2.031960e+01
-2.029399e+01
-2.023864e+01
-2.012633e+01
-1.995100e+01
-1.973588e+01
-1.952441e+01
-1.936194e+01
-1.928012e+01
-1.929001e+01
-1.938178e+01
-1.952767e+01
-1.968806e+01
-1.982204e+01
-1.990137e+01
-1.992226e+01
-1.990869e+01
-1.990228e+01
-1.994044e+01
-2.003381e+01
-2.015867e+01
-2.027067e+01
-2.033072e+01
-2.032467e+01
-2.026389e+01
-2.016863e+01
-2.004921e+01
-1.990169e+01
-1.972210e+01
-1.952676e+01
-1.936070e+01
-1.928486e+01
-1.934791e+01
-1.955763e+01
-1.986833e+01
-2.019378e+01
-2.044231e+01
-2.055702e+01
-2.053913e+01
-2.044191e+01
-2.033978e+01
-2.028982e+01
-2.030681e+01
-2.036387e+01
-2.041476e+01
-2.042194e+01
-2.037545e+01
-2.029695e+01
-2.022962e+01
-2.021735e+01
-2.028005e+01
-2.039662e+01
-2.050835e+01
-2.054692e+01
-2.047388e+01
-2.030622e+01
-2.010931e+01
-1.996168e+01
-1.991537e+01
-1.997524e+01
-2.010426e+01
-2.024567e+01
-2.034785e+01
-2.038151e+01
-2.034511e+01
-2.025886e+01
-2.015270e+01
-2.005594e+01
-1.999337e+01
-1.998543e+01
-2.004476e+01
-2.016641e+01
-2.031937e+01
-2.045105e+01
-2.050774e+01
-2.046027e+01
-2.031874e+01
-2.012815e+01
-1.994917e+01
-1.983495e+01
-1.981384e+01
-1.988169e+01
-2.000368e+01
-2.012534e+01
-2.019252e+01
-2.017538e+01
-2.008458e+01
-1.996700e+01
-1.987937e+01
-1.985570e+01
-1.989152e+01
-1.995503e+01
-2.001349e+01
-2.005230e+01
-2.007408e+01
-2.008423e+01
-2.008042e+01
-2.005550e+01
-2.000779e+01
-1.994590e+01
-1.988242e+01
-1.982256e+01
-1.975785e+01
-1.967152e+01
-1.955394e+01
-1.941877e+01
-1.930770e+01
-1.927642e+01
-1.936636e+01
-1.957795e+01
-1.986343e+01
-2.014522e+01
-2.034930e+01
-2.043455e+01
-2.040488e+01
-2.030210e+01
-2.018633e+01
-2.011229e+01
-2.010894e+01
-2.016989e+01
-2.026003e+01
-2.033508e+01
-2.036263e+01
-2.033321e+01
-2.025835e+01
-2.016145e+01
-2.006908e+01
-2.000585e+01
-1.998970e+01
-2.002458e+01
-2.009353e+01
-2.015949e+01
-2.017736e+01
-2.011233e+01
-1.995428e+01
-1.972129e+01
-1.945257e+01
-1.919670e+01
-1.900202e+01
-1.891060e+01
-1.895272e+01
-1.913713e+01
-1.943879e+01
-1.979408e+01
-2.011464e+01
-2.031901e+01
-2.036691e+01
-2.027678e+01
-2.011679e+01
-1.997439e+01
-1.992036e+01
-1.998323e+01
-2.014362e+01
-2.034785e+01
-2.053216e+01
-2.064627e+01
-2.066802e+01
-2.060559e+01
-2.048901e+01
-2.035593e+01
-2.023781e+01
-2.015026e+01
-2.008910e+01
-2.003343e+01
-1.995650e+01
-1.984066e+01
-1.968901e+01
-1.952617e+01
-1.938727e+01
-1.930074e+01
-1.927495e+01
-1.929700e+01
-1.934442e+01
-1.940011e+01
-1.945843e+01
-1.951951e+01
-1.958014e+01
-1.963118e+01
-1.966391e+01
-1.967915e+01
-1.969060e+01
-1.971865e+01
-1.977834e+01
-1.986924e+01
-1.997261e+01
-2.005616e+01
-2.008408e+01
-2.003117e+01
-1.989873e+01
-1.972462e+01
-1.957623e+01
-1.952185e+01
-1.959226e+01
-1.975608e+01
-1.992806e+01
-2.001050e+01
-1.994653e+01
-1.975380e+01
-1.951646e+01
-1.933989e+01
-1.929597e+01
-1.939124e+01
-1.957228e+01
-1.975925e+01
-1.988445e+01
-1.991558e+01
-1.985795e+01
-1.974336e+01
-1.961567e+01
-1.951839e+01
-1.948407e+01
-1.952593e+01
-1.963370e+01
-1.977627e+01
-1.991045e+01
-1.999274e+01
-1.999116e+01
-1.989559e+01
-1.972445e+01
-1.952396e+01
-1.935750e+01
-1.928518e+01
-1.933944e+01
-1.950750e+01
-1.973140e+01
-1.992976e+01
-2.003316e+01
-2.001558e+01
-1.990391e+01
-1.976062e+01
-1.965163e+01
-1.961851e+01
-1.966761e+01
-1.977709e+01
-1.991437e+01
-2.005212e+01
-2.017275e+01
-2.026097e+01
-2.029503e+01
-2.024845e+01
-2.010438e+01
-1.987365e+01
-1.960326e+01
-1.936734e+01
-1.924186e+01
-1.927316e+01
-1.945469e+01
-1.972550e+01
-1.999451e+01
-2.017972e+01
-2.024074e+01
-2.018689e+01
-2.005993e+01
-1.990668e+01
-1.975938e+01
-1.963243e+01
-1.953207e+01
-1.946856e+01
-1.945994e+01
-1.952285e+01
-1.965719e+01
-1.983677e+01
-2.001426e+01
-2.013866e+01
-2.017652e+01
-2.012775e+01
-2.002962e+01
-1.994504e+01
-1.993589e+01
-2.003203e+01
-2.021358e+01
-2.041880e+01
-2.057528e+01
-2.063731e+01
-2.060703e+01
-2.052603e+01
-2.044458e+01
-2.039169e+01
-2.036685e+01
-2.035439e+01
-2.034280e+01
-2.033016e+01
-2.031359e+01
-2.027791e+01
-2.019908e+01
-2.006340e+01
-1.988735e+01
-1.972004e+01
-1.962173e+01
-1.962881e+01
-1.972749e+01
-1.985522e+01
-1.993186e+01
-1.990307e+01
-1.976997e+01
-1.958768e+01
-1.943478e+01
-1.937275e+01
-1.941769e+01
-1.953738e+01
-1.967170e+01
-1.976392e+01
-1.978772e+01
-1.975737e+01
-1.971563e+01
-1.970527e+01
-1.974118e+01
-1.980203e+01
-1.984656e+01
-1.984154e+01
-1.978143e+01
-1.968915e+01
-1.960119e+01
-1.954919e+01
-1.954846e+01
-1.959675e+01
-1.968055e+01
-1.978332e+01
-1.989103e+01
-1.999206e+01
-2.007330e+01
-2.011798e+01
-2.011092e+01
-2.004936e+01
-1.994980e+01
-1.984292e+01
-1.975820e+01
-1.970915e+01
-1.968889e+01
-1.967767e+01
-1.965672e+01
-1.961981e+01
-1.957619e+01
-1.954307e+01
-1.953240e+01
-1.954120e+01
-1.955311e+01
-1.955106e+01
-1.953163e+01
-1.950970e+01
-1.950860e+01
-1.954122e+01
-1.959605e+01
-1.964079e+01
-1.964392e+01
-1.959900e+01
-1.953123e+01
-1.947993e+01
-1.947054e+01
-1.949793e+01
-1.953307e+01
-1.954773e+01
-1.953931e+01
-1.953792e+01
-1.958927e+01
-1.972303e+01
-1.992796e+01
-2.015266e+01
-2.033404e+01
-2.043304e+01
-2.045176e+01
-2.042146e+01
-2.037417e+01
-2.032215e+01
-2.026006e+01
-2.018365e+01
-2.010505e+01
-2.004950e+01
-2.003704e+01
-2.006600e+01
-2.011215e+01
-2.014358e+01
-2.013841e+01
-2.009300e+01
-2.001748e+01
-1.992585e+01
-1.982992e+01
-1.974020e+01
-1.966962e+01
-1.963328e+01
-1.964127e+01
-1.968890e+01
-1.975345e+01
-1.980338e+01
-1.981609e+01
-1.979194e+01
-1.975338e+01
-1.972885e+01
-1.973244e+01
-1.975377e+01
-1.976483e+01
-1.973857e+01
-1.966627e+01
-1.956328e+01
-1.946117e+01
-1.939285e+01
-1.937919e+01
-1.942231e+01
-1.950698e+01
-1.960813e+01
-1.970009e+01
-1.976280e+01
-1.978417e+01
-1.976151e+01
-1.970408e+01
-1.963455e+01
-1.958489e+01
-1.958529e+01
-1.965040e+01
-1.977059e+01
-1.991305e+01
-2.003266e+01
-2.008856e+01
-2.006121e+01
-1.996283e+01
-1.983421e+01
-1.972691e+01
-1.967983e+01
-1.970365e+01
-1.978132e+01
-1.988167e+01
-1.997531e+01
-2.004191e+01
-2.006702e+01
-2.003741e+01
-1.994437e+01
-1.979464e+01
-1.961837e+01
-1.946377e+01
-1.937736e+01
-1.937964e+01
-1.945120e+01
-1.954076e+01
-1.959360e+01
-1.958376e+01
-1.952836e+01
-1.947389e+01
-1.946434e+01
-1.951247e+01
-1.959146e+01
-1.965060e+01
-1.964474e+01
-1.956040e+01
-1.942367e+01
-1.928597e+01
-1.919733e+01
-1.918365e+01
-1.923977e+01
-1.933827e+01
-1.944560e+01
-1.953609e+01
-1.959912e+01
-1.963851e+01
-1.966664e+01
-1.969660e+01
-1.973642e+01
-1.978785e+01
-1.984926e+01
-1.991861e+01
-1.999248e+01
-2.006256e+01
-2.011533e+01
-2.013758e+01
-2.012387e+01
-2.007962e+01
-2.001766e+01
-1.995230e+01
-1.989686e+01
-1.986569e+01
-1.987608e+01
-1.994442e+01
-2.007511e+01
-2.024800e+01
-2.041477e+01
-2.051177e+01
-2.048699e+01
-2.032867e+01
-2.007858e+01
-1.981835e+01
-1.963225e+01
-1.956743e+01
-1.961647e+01
-1.973157e+01
-1.985648e+01
-1.995205e+01
-2.000160e+01
-2.000148e+01
-1.995182e+01
-1.985711e+01
-1.973411e+01
-1.961790e+01
-1.955788e+01
-1.960105e+01
-1.976790e+01
-2.003322e+01
-2.032473e+01
-2.054418e+01
-2.060309e+01
-2.045892e+01
-2.013726e+01
-1.972948e+01
-1.936228e+01
-1.914830e+01
-1.914088e+01
-1.931647e+01
-1.959246e+01
-1.986752e+01
-2.006204e+01
-2.014035e+01
-2.010998e+01
-2.000557e+01
-1.987035e+01
-1.974363e+01
-1.965548e+01
-1.962576e+01
-1.966396e+01
-1.976687e+01
-1.991523e+01
-2.007519e+01
-2.020887e+01
-2.028981e+01
-2.031235e+01
-2.028865e+01
-2.023831e+01
-2.018051e+01
-2.013365e+01
-2.011746e+01
-2.014862e+01
-2.022773e+01
-2.032738e+01
-2.039538e+01
-2.037813e+01
-2.025359e+01
-2.005311e+01
-1.985431e+01
-1.974398e+01
-1.976980e+01
-1.990949e+01
-2.007796e+01
-2.017048e+01
-2.011849e+01
-1.992657e+01
-1.967024e+01
-1.945701e+01
-1.937438e+01
-1.945371e+01
-1.966641e+01
-1.994795e+01
-2.023121e+01
-2.047090e+01
-2.065036e+01
-2.077325e+01
-2.084904e+01
-2.088211e+01
-2.086950e+01
-2.080523e+01
-2.068561e+01
-2.051244e+01
-2.029535e+01
-2.005441e+01
-1.982078e+01
-1.963174e+01
-1.951958e+01
-1.949970e+01
-1.956372e+01
-1.968047e+01
-1.980400e+01
-1.988775e+01
-1.990098e+01
-1.984071e+01
-1.973295e+01
-1.962287e+01
-1.955835e+01
-1.957337e+01
-1.967801e+01
-1.985834e+01
-2.008370e+01
-2.031519e+01
-2.051170e+01
-2.063508e+01
-2.065841e+01
-2.057591e+01
-2.040798e+01
-2.019561e+01
-1.998590e+01
-1.981566e+01
-1.970172e+01
-1.964146e+01
-1.962064e+01
-1.962235e+01
-1.963323e+01
-1.964622e+01
-1.965923e+01
-1.967070e+01
-1.967617e+01
-1.967141e+01
-1.966152e+01
-1.966706e+01
-1.971769e+01
-1.983349e+01
-2.000603e+01
-2.019403e+01
-2.033930e+01
-2.039467e+01
-2.034673e+01
-2.021907e+01
-2.005525e+01
-1.989514e+01
-1.976069e+01
-1.965669e+01
-1.957961e+01
-1.952472e+01
-1.948851e+01
-1.946989e+01
-1.947345e+01
-1.951245e+01
-1.960586e+01
-1.976866e+01
-2.000017e+01
-2.027765e+01
-2.055928e+01
-2.079596e+01
-2.094715e+01
-2.099435e+01
-2.094681e+01
-2.083587e+01
-2.069938e+01
-2.056225e+01
-2.042358e+01
-2.025879e+01
-2.003890e+01
-1.975846e+01
-1.945533e+01
-1.920652e+01
-1.909718e+01
-1.917717e+01
-1.942959e+01
-1.977038e+01
-2.008131e+01
-2.025993e+01
-2.026032e+01
-2.010455e+01
-1.986279e+01
-1.961701e+01
-1.942868e+01
-1.932365e+01
-1.929663e+01
-1.932883e+01
-1.940619e+01
-1.952591e+01
-1.968847e+01
-1.988397e+01
-2.008429e+01
-2.024726e+01
-2.033049e+01
-2.030873e+01
-2.018732e+01
-2.000437e+01
-1.981795e+01
-1.968346e+01
-1.963305e+01
-1.966722e+01
-1.975940e+01
-1.986885e+01
-1.995599e+01
-1.999515e+01
-1.998153e+01
-1.993220e+01
-1.988282e+01
-1.987912e+01
-1.995876e+01
-2.012565e+01
-2.033234e+01
-2.049019e+01
-2.051014e+01
-2.035313e+01
-2.005854e+01
-1.973171e+01
-1.949644e+01
-1.943870e+01
-1.957146e+01
-1.983569e+01
-2.013180e+01
-2.036282e+01
-2.047101e+01
-2.045483e+01
-2.036015e+01
-2.025004e+01
-2.017062e+01
-2.013266e+01
-2.011670e+01
-2.009412e+01
-2.004972e+01
-1.999350e+01
-1.995729e+01
-1.997870e+01
-2.008029e+01
-2.025365e+01
-2.045706e+01
-2.062886e+01
-2.071023e+01
-2.066694e+01
-2.050151e+01
-2.025331e+01
-1.998787e+01
-1.977924e+01
-1.969004e+01
-1.975462e+01
-1.996884e+01
-2.028777e+01
-2.063360e+01
-2.091632e+01
-2.106368e+01
-2.104736e+01
-2.089080e+01
-2.065377e+01
-2.040295e+01
-2.018396e+01
-2.000876e+01
-1.986353e+01
-1.973027e+01
-1.960626e+01
-1.950753e+01
-1.945539e+01
-1.945904e+01
-1.950857e+01
-1.958163e+01
-1.965572e+01
-1.971644e+01
-1.975836e+01
-1.978158e+01
-1.978892e+01
-1.978563e+01
-1.977939e+01
-1.977908e+01
-1.979279e+01
-1.982560e+01
-1.987604e+01
-1.993141e+01
-1.996665e+01
-1.995234e+01
-1.987115e+01
-1.973312e+01
-1.957762e+01
-1.945790e+01
-1.941662e+01
-1.946765e+01
-1.959435e+01
-1.976193e+01
-1.993332e+01
-2.007846e+01
-2.017487e+01
-2.020473e+01
-2.015608e+01
-2.003028e+01
-1.985055e+01
-1.966204e+01
-1.951846e+01
-1.945968e+01
-1.949324e+01
-1.959212e+01
-1.971101e+01
-1.981043e+01
-1.987275e+01
-1.990081e+01
-1.990441e+01
-1.988819e+01
-1.985022e+01
-1.978995e+01
-1.971629e+01
-1.964848e+01
-1.960930e+01
-1.961477e+01
-1.966571e+01
-1.974537e+01
-1.982541e+01
-1.987839e+01
-1.989168e+01
-1.987469e+01
-1.985327e+01
-1.985271e+01
-1.988050e+01
-1.992120e+01
-1.994672e+01
-1.993388e+01
-1.987736e+01
-1.979140e+01
-1.970158e+01
-1.963371e+01
-1.960651e+01
-1.963025e+01
-1.970690e+01
-1.982752e+01
-1.996869e+01
-2.009551e+01
-2.017544e+01
-2.019642e+01
-2.017534e+01
-2.014824e+01
-2.014836e+01
-2.018744e+01
-2.025144e+01
-2.030972e+01
-2.033064e+01
-2.029673e+01
-2.021440e+01
-2.011358e+01
-2.003491e+01
-2.000890e+01
-2.003817e+01
-2.009403e+01
-2.013105e+01
-2.011177e+01
-2.002722e+01
-1.990128e+01
-1.977716e+01
-1.969538e+01
-1.967597e+01
-1.971204e+01
-1.977529e+01
-1.983049e+01
-1.985304e+01
-1.984178e+01
-1.981901e+01
-1.981612e+01
-1.985269e+01
-1.992219e+01
-1.999335e+01
-2.002608e+01
-1.999281e+01
-1.989343e+01
-1.975578e+01
-1.962202e+01
-1.952923e+01
-1.949478e+01
-1.951280e+01
-1.956152e+01
-1.961679e+01
-1.966428e+01
-1.970249e+01
-1.973476e+01
-1.975807e+01
-1.975924e+01
-1.972135e+01
-1.963411e+01
-1.950067e+01
-1.933916e+01
-1.917950e+01
-1.905610e+01
-1.899770e+01
-1.901923e+01
-1.912005e+01
-1.928625e+01
-1.949170e+01
-1.969737e+01
-1.985598e+01
-1.992704e+01
-1.989729e+01
-1.979311e+01
-1.967392e+01
-1.960641e+01
-1.963163e+01
-1.974291e+01
-1.988745e+01
-1.999128e+01
-1.999441e+01
-1.987845e+01
-1.967359e+01
-1.944322e+01
-1.925679e+01
-1.916511e+01
-1.918691e+01
-1.930773e+01
-1.948798e+01
-1.967588e+01
-1.982144e+01
-1.988919e+01
-1.986806e+01
-1.977547e+01
-1.965138e+01
-1.954182e+01
-1.947845e+01
-1.946616e+01
-1.948700e+01
-1.951835e+01
-1.955283e+01
-1.960503e+01
-1.969857e+01
-1.984217e+01
-2.001329e+01
-2.016340e+01
-2.024288e+01
-2.022938e+01
-2.014108e+01
-2.002817e+01
-1.994974e+01
-1.994818e+01
-2.003158e+01
-2.017088e+01
-2.031332e+01
-2.040581e+01
-2.041639e+01
-2.034443e+01
-2.021780e+01
-2.008036e+01
-1.997475e+01
-1.992651e+01
-1.993598e+01
-1.998140e+01
-2.003074e+01
-2.005530e+01
-2.003855e+01
-1.997791e+01
-1.988148e+01
-1.976393e+01
-1.964469e+01
-1.954752e+01
-1.949834e+01
-1.951910e+01
-1.961955e+01
-1.979110e+01
-2.000573e+01
-2.022235e+01
-2.040071e+01
-2.051861e+01
-2.058256e+01
-2.062286e+01
-2.067252e+01
-2.074166e+01
-2.080401e+01
-2.080683e+01
-2.070092e+01
-2.047311e+01
-2.016195e+01
-1.984732e+01
-1.961881e+01
-1.953832e+01
-1.961499e+01
-1.980409e+01
-2.002909e+01
-2.021535e+01
-2.031867e+01
-2.033645e+01
-2.029927e+01
-2.025096e+01
-2.022791e+01
-2.024611e+01
-2.029925e+01
-2.036625e+01
-2.042313e+01
-2.045328e+01
-2.045258e+01
-2.042939e+01
-2.040106e+01
-2.038806e+01
-2.040610e+01
-2.045772e+01
-2.052681e+01
-2.058047e+01
-2.058116e+01
-2.050725e+01
-2.037116e+01
-2.022135e+01
-2.012179e+01
-2.011836e+01
-2.021258e+01
-2.036038e+01
-2.049664e+01
-2.056912e+01
-2.056084e+01
-2.049000e+01
-2.039240e+01
-2.030073e+01
-2.023424e+01
-2.020187e+01
-2.020979e+01
-2.026165e+01
-2.035039e+01
-2.045114e+01
-2.052489e+01
-2.053354e+01
-2.045843e+01
-2.031218e+01
-2.013694e+01
-1.998876e+01
-1.991330e+01
-1.992317e+01
-1.998862e+01
-2.004913e+01
-2.004324e+01
-1.994228e+01
-1.976957e+01
-1.959381e+01
-1.949862e+01
-1.954258e+01
-1.972925e+01
-2.000318e+01
-2.027556e+01
-2.046550e+01
-2.053422e+01
-2.049534e+01
-2.040004e+01
-2.030776e+01
-2.025683e+01
-2.024804e+01
-2.024925e+01
-2.021881e+01
-2.013447e+01
-2.000946e+01
-1.988548e+01
-1.980788e+01
-1.979959e+01
-1.984969e+01
-1.992205e+01
-1.997803e+01
-1.999945e+01
-1.999752e+01
-2.000084e+01
-2.002951e+01
-2.007369e+01
-2.009333e+01
-2.004081e+01
-1.989218e+01
-1.966726e+01
-1.942632e+01
-1.924475e+01
-1.918040e+01
-1.925147e+01
-1.943446e+01
-1.967818e+01
-1.992228e+01
-2.011198e+01
-2.020851e+01
-2.019735e+01
-2.009302e+01
-1.993559e+01
-1.977832e+01
-1.967128e+01
-1.964720e+01
-1.971294e+01
-1.984878e+01
-2.001645e+01
-2.017267e+01
-2.028189e+01
-2.032352e+01
-2.029406e+01
-2.020673e+01
-2.009012e+01
-1.998354e+01
-1.992611e+01
-1.994084e+01
-2.002046e+01
-2.012378e+01
-2.018806e+01
-2.015637e+01
-2.000871e+01
-1.977909e+01
-1.954639e+01
-1.940186e+01
-1.941014e+01
-1.958207e+01
-1.987112e+01
-2.019355e+01
-2.046225e+01
-2.061889e+01
-2.065068e+01
-2.058623e+01
-2.047468e+01
-2.036032e+01
-2.026659e+01
-2.019722e+01
-2.014946e+01
-2.012460e+01
-2.012406e+01
-2.013572e+01
-2.012810e+01
-2.006513e+01
-1.993478e+01
-1.976911e+01
-1.963538e+01
-1.959847e+01
-1.967883e+01
-1.983661e+01
-1.999387e+01
-2.007958e+01
-2.006740e+01
-1.998385e+01
-1.988486e+01
-1.981905e+01
-1.980210e+01
-1.981663e+01
-1.983348e+01
-1.983622e+01
-1.983079e+01
-1.983467e+01
-1.985693e+01
-1.988755e+01
-1.990573e+01
-1.989887e+01
-1.987419e+01
-1.985352e+01
-1.985761e+01
-1.989426e+01
-1.995758e+01
-2.003473e+01
-2.011159e+01
-2.017308e+01
-2.020172e+01
-2.018131e+01
-2.010667e+01
-1.999224e+01
-1.987102e+01
-1.978360e+01
-1.976352e+01
-1.982499e+01
-1.995631e+01
-2.012173e+01
-2.027444e+01
-2.037687e+01
-2.041871e+01
-2.042146e+01
-2.042557e+01
-2.046608e+01
-2.055042e+01
-2.065047e+01
-2.071299e+01
-2.068369e+01
-2.053419e+01
-2.027958e+01
-1.997689e+01
-1.970382e+01
-1.952746e+01
-1.947841e+01
-1.954275e+01
-1.967420e+01
-1.981884e+01
-1.993903e+01
-2.002624e+01
-2.009880e+01
-2.018669e+01
-2.030984e+01
-2.046177e+01
-2.060872e+01
-2.070417e+01
-2.070928e+01
-2.060958e+01
-2.042427e+01
-2.020547e+01
-2.002450e+01
-1.994655e+01
-2.000421e+01
-2.018362e+01
-2.042979e+01
-2.066684e+01
-2.082340e+01
-2.085368e+01
-2.074904e+01
-2.053875e+01
-2.028065e+01
-2.004380e+01
-1.988629e+01
-1.983547e+01
-1.988006e+01
-1.998047e+01
-2.009349e+01
-2.019698e+01
-2.029739e+01
-2.041478e+01
-2.055676e+01
-2.070074e+01
-2.079717e+01
-2.079297e+01
-2.066198e+01
-2.042530e+01
-2.014819e+01
-1.991297e+01
-1.977984e+01
-1.975563e+01
-1.979032e+01
-1.980754e+01
-1.975263e+01
-1.962634e+01
-1.948114e+01
-1.938452e+01
-1.937602e+01
-1.944491e+01
-1.953945e+01
-1.959911e+01
-1.959005e+01
-1.952313e+01
-1.944374e+01
-1.940049e+01
-1.941328e+01
-1.946261e+01
-1.950616e+01
-1.951021e+01
-1.947333e+01
-1.942622e+01
-1.940963e+01
-1.944769e+01
-1.953435e+01
-1.963907e+01
-1.972547e+01
-1.977187e+01
-1.978241e+01
-1.978198e+01
-1.979797e+01
-1.984058e+01
-1.989510e+01
-1.993064e+01
-1.991853e+01
-1.984916e+01
-1.973864e+01
-1.962327e+01
-1.954529e+01
-1.953708e+01
-1.961090e+01
-1.975777e+01
-1.995330e+01
-2.016413e+01
-2.035114e+01
-2.047312e+01
-2.049698e+01
-2.041385e+01
-2.025157e+01
-2.007206e+01
-1.994989e+01
-1.994011e+01
-2.005076e+01
-2.023533e+01
-2.041174e+01
-2.049937e+01
-2.045490e+01
-2.028882e+01
-2.005687e+01
-1.983473e+01
-1.968959e+01
-1.965937e+01
-1.974369e+01
-1.990766e+01
-2.009778e+01
-2.026504e+01
-2.038370e+01
-2.045463e+01
-2.049191e+01
-2.050393e+01
-2.048368e+01
-2.041503e+01
-2.028984e+01
-2.012202e+01
-1.994648e+01
-1.980189e+01
-1.970879e+01
-1.965846e+01
-1.962029e+01
-1.956327e+01
-1.947854e+01
-1.938900e+01
-1.933884e+01
-1.936835e+01
-1.948917e+01
-1.967530e+01
-1.987514e+01
-2.003675e+01
-2.013096e+01
-2.015995e+01
-2.014857e+01
-2.012601e+01
-2.011011e+01
-2.010243e+01
-2.009443e+01
-2.007899e+01
-2.005925e+01
-2.004855e+01
-2.006045e+01
-2.009473e+01
-2.013035e+01
-2.013328e+01
-2.007601e+01
-1.995590e+01
-1.980008e+01
-1.965413e+01
-1.956193e+01
-1.954767e+01
-1.960808e+01
-1.971758e+01
-1.984312e+01
-1.996125e+01
-2.006753e+01
-2.017106e+01
-2.027717e+01
-2.037230e+01
-2.042526e+01
-2.040631e+01
-2.031065e+01
-2.016826e+01
-2.003149e+01
-1.994717e+01
-1.993056e+01
-1.995709e+01
-1.997838e+01
-1.995510e+01
-1.988733e+01
-1.982015e+01
-1.981647e+01
-1.991266e+01
-2.008658e+01
-2.026129e+01
-2.034458e+01
-2.028049e+01
-2.008106e+01
-1.981983e+01
-1.959283e+01
-1.947115e+01
-1.947193e+01
-1.956008e+01
-1.967405e+01
-1.975799e+01
-1.978493e+01
-1.976313e+01
-1.972600e+01
-1.971151e+01
-1.974236e+01
-1.981730e+01
-1.991613e+01
-2.001193e+01
-2.008191e+01
-2.011246e+01
-2.009959e+01
-2.004754e+01
-1.996755e+01
-1.987725e+01
-1.979925e+01
-1.975733e+01
-1.976921e+01
-1.983835e+01
-1.995034e+01
-2.007818e+01
-2.019388e+01
-2.027750e+01
-2.031693e+01
-2.030166e+01
-2.022077e+01
-2.007117e+01
-1.987052e+01
-1.966180e+01
-1.950066e+01
-1.942906e+01
-1.945200e+01
-1.953498e+01
-1.962530e+01
-1.968300e+01
-1.970206e+01
-1.971125e+01
-1.975597e+01
-1.987080e+01
-2.005587e+01
-2.027014e+01
-2.044720e+01
-2.052640e+01
-2.048236e+01
-2.033683e+01
-2.014717e+01
-1.997813e+01
-1.987166e+01
-1.983118e+01
-1.982839e+01
-1.982651e+01
-1.980291e+01
-1.975702e+01
-1.970238e+01
-1.965319e+01
-1.961763e+01
-1.960195e+01
-1.961852e+01
-1.968665e+01
-1.982032e+01
-2.000979e+01
-2.021223e+01
-2.036299e+01
-2.040553e+01
-2.032347e+01
-2.015420e+01
-1.997296e+01
-1.985348e+01
-1.982653e+01
-1.986250e+01
-1.989184e+01
-1.985363e+01
-1.974083e+01
-1.961062e+01
-1.955043e+01
-1.962081e+01
-1.981172e+01
-2.003959e+01
-2.018711e+01
-2.016333e+01
-1.995141e+01
-1.961908e+01
-1.928827e+01
-1.908206e+01
-1.907499e+01
-1.926651e+01
-1.958487e+01
-1.991762e+01
-2.015642e+01
-2.023750e+01
-2.015978e+01
-1.997422e+01
-1.975419e+01
-1.956505e+01
-1.944593e+01
-1.940628e+01
-1.943311e+01
-1.950295e+01
-1.959282e+01
-1.968565e+01
-1.976966e+01
-1.983573e+01
-1.987681e+01
-1.988914e+01
-1.987230e+01
-1.982680e+01
-1.975208e+01
-1.964904e+01
-1.952818e+01
-1.941685e+01
-1.935565e+01
-1.937953e+01
-1.949340e+01
-1.966051e+01
-1.981467e+01
-1.989137e+01
-1.986058e+01
-1.974348e+01
-1.960414e+01
-1.951879e+01
-1.953640e+01
-1.965201e+01
-1.980998e+01
-1.993675e+01
-1.998261e+01
-1.994633e+01
-1.986900e+01
-1.980324e+01
-1.977840e+01
-1.978357e+01
-1.977860e+01
-1.972446e+01
-1.961250e+01
-1.947469e+01
-1.937034e+01
-1.935636e+01
-1.945609e+01
-1.964396e+01
-1.985685e+01
-2.002660e+01
-2.011377e+01
-2.012307e+01
-2.009438e+01
-2.007767e+01
-2.010722e+01
-2.018831e+01
-2.030052e+01
-2.041228e+01
-2.049645e+01
-2.053924e+01
-2.053931e+01
-2.049971e+01
-2.042002e+01
-2.029620e+01
-2.012891e+01
-1.993346e+01
-1.974245e+01
-1.959670e+01
-1.952812e+01
-1.954369e+01
-1.962088e+01
-1.971732e+01
-1.978915e+01
-1.980731e+01
-1.976459e+01
-1.967386e+01
-1.956200e+01
-1.946289e+01
-1.941016e+01
-1.943018e+01
-1.953686e+01
-1.972788e+01
-1.998166e+01
-2.025763e+01
-2.050479e+01
-2.067809e+01
-2.075398e+01
-2.073627e+01
-2.065067e+01
-2.053291e+01
-2.041615e+01
-2.032202e+01
-2.025752e+01
-2.021774e+01
-2.019131e+01
-2.016542e+01
-2.012838e+01
-2.007050e+01
-1.998661e+01
-1.988164e+01
-1.977562e+01
-1.969999e+01
-1.968233e+01
-1.972731e+01
-1.980761e+01
-1.987294e+01
-1.987298e+01
-1.978236e+01
-1.961558e+01
-1.942539e+01
-1.928402e+01
-1.925317e+01
-1.935482e+01
-1.955739e+01
-1.978792e+01
-1.996670e+01
-2.004563e+01
-2.002801e+01
-1.996099e+01
-1.990872e+01
-1.992194e+01
-2.001669e+01
-2.016876e+01
-2.032415e+01
-2.042108e+01
-2.041554e+01
-2.030067e+01
-2.011146e+01
-1.991226e+01
-1.977192e+01
-1.973651e+01
-1.980966e+01
-1.994916e+01
-2.008456e+01
-2.015143e+01
-2.012506e+01
-2.003246e+01
-1.993396e+01
-1.988593e+01
-1.990839e+01
-1.997644e+01
-2.003725e+01
-2.003988e+01
-1.996048e+01
-1.981175e+01
-1.963546e+01
-1.948501e+01
-1.940781e+01
-1.943337e+01
-1.956688e+01
-1.978497e+01
-2.003472e+01
-2.024247e+01
-2.033742e+01
-2.028358e+01
-2.010175e+01
-1.986327e+01
-1.965358e+01
-1.952649e+01
-1.948040e+01
-1.947366e+01
-1.946673e+01
-1.945856e+01
-1.949079e+01
-1.961779e+01
-1.986360e+01
-2.019424e+01
-2.052346e+01
-2.074935e+01
-2.080145e+01
-2.067307e+01
-2.042381e+01
-2.015394e+01
-1.996418e+01
-1.991816e+01
-2.002060e+01
-2.021759e+01
-2.041700e+01
-2.052199e+01
-2.046742e+01
-2.024774e+01
-1.992361e+01
-1.959887e+01
-1.937418e+01
-1.930117e+01
-1.936411e+01
-1.949925e+01
-1.963685e+01
-1.973786e+01
-1.980467e+01
-1.986439e+01
-1.993972e+01
-2.002745e+01
-2.009782e+01
-2.011396e+01
-2.005813e+01
-1.994719e+01
-1.982719e+01
-1.975024e+01
-1.974698e+01
-1.981010e+01
-1.989739e+01
-1.995267e+01
-1.993408e+01
-1.983623e+01
-1.969599e+01
-1.957904e+01
-1.955158e+01
-1.964827e+01
-1.985096e+01
-2.009042e+01
-2.027299e+01
-2.032184e+01
-2.021315e+01
-1.998824e+01
-1.973319e+01
-1.953578e+01
-1.944405e+01
-1.945020e+01
-1.950624e+01
-1.955757e+01
-1.957267e+01
-1.955444e+01
-1.953287e+01
-1.954773e+01
-1.963108e+01
-1.979390e+01
-2.001840e+01
-2.025887e+01
-2.045414e+01
-2.054877e+01
-2.051377e+01
-2.035697e+01
-2.011932e+01
-1.986053e+01
-1.964053e+01
-1.950278e+01
-1.946317e+01
-1.950624e+01
-1.959026e+01
-1.966149e+01
-1.967395e+01
-1.960665e+01
-1.947175e+01
-1.931178e+01
-1.918648e+01
-1.915135e+01
-1.923353e+01
-1.941515e+01
-1.963516e+01
-1.981361e+01
-1.989031e+01
-1.985784e+01
-1.976801e+01
-1.970458e+01
-1.973608e+01
-1.987614e+01
-2.007499e+01
-2.024705e+01
-2.031793e+01
-2.026442e+01
-2.012613e+01
-1.998361e+01
-1.991541e+01
-1.995873e+01
-2.009530e+01
-2.026773e+01
-2.041253e+01
-2.048930e+01
-2.049279e+01
-2.044726e+01
-2.039054e+01
-2.035648e+01
-2.036151e+01
-2.039900e+01
-2.044283e+01
-2.045875e+01
-2.041870e+01
-2.031282e+01
-2.015488e+01
-1.997929e+01
-1.982969e+01
-1.974247e+01
-1.973186e+01
-1.978309e+01
-1.985734e+01
-1.990619e+01
-1.988968e+01
-1.979152e+01
-1.962747e+01
-1.944383e+01
-1.930409e+01
-1.926628e+01
-1.936041e+01
-1.957681e+01
-1.986961e+01
-2.017179e+01
-2.041432e+01
-2.054370e+01
-2.053568e+01
-2.040425e+01
-2.020244e+01
-2.000966e+01
-1.990449e+01
-1.993228e+01
-2.008466e+01
-2.030381e+01
-2.051142e+01
-2.064700e+01
-2.069402e+01
-2.067875e+01
-2.064411e+01
-2.061647e+01
-2.058717e+01
-2.052012e+01
-2.038024e+01
-2.016392e+01
-1.991112e+01
-1.969023e+01
-1.956502e+01
-1.956428e+01
-1.967180e+01
-1.983911e+01
-2.001016e+01
-2.014344e+01
-2.022293e+01
-2.025728e+01
-2.027105e+01
-2.029243e+01
-2.034075e+01
-2.041738e+01
-2.050493e+01
-2.057691e+01
-2.061371e+01
-2.061502e+01
-2.060019e+01
-2.059543e+01
-2.061522e+01
-2.065019e+01
-2.067109e+01
-2.064702e+01
-2.056520e+01
-2.043813e+01
-2.029361e+01
-2.015613e+01
-2.003426e+01
-1.992237e+01
-1.981218e+01
-1.970169e+01
-1.959546e+01
-1.949953e+01
-1.941817e+01
-1.935519e+01
-1.931745e+01
-1.931686e+01
-1.936790e+01
-1.947954e+01
-1.964441e+01
-1.983233e+01
-1.999574e+01
-2.008890e+01
-2.009290e+01
-2.003019e+01
-1.995454e+01
-1.991820e+01
-1.993686e+01
-1.997851e+01
-1.998740e+01
-1.992902e+01
-1.982362e+01
-1.974155e+01
-1.975984e+01
-1.990731e+01
-2.013484e+01
-2.033230e+01
-2.038550e+01
-2.024080e+01
-1.993897e+01
-1.959803e+01
-1.935565e+01
-1.930486e+01
-1.945688e+01
-1.974550e+01
-2.006394e+01
-2.031141e+01
-2.042768e+01
-2.040536e+01
-2.028193e+01
-2.011812e+01
-1.996956e+01
-1.986140e+01
-1.977771e+01
-1.967411e+01
-1.950928e+01
-1.927775e+01
-1.902282e+01
-1.882023e+01
-1.874232e+01
-1.882341e+01
-1.904363e+01
-1.933662e+01
-1.961609e+01
-1.980869e+01
-1.987922e+01
-1.983798e+01
-1.972888e+01
-1.960598e+01
-1.951227e+01
-1.947108e+01
-1.948974e+01
-1.956604e+01
-1.968959e+01
-1.983912e+01
-1.998321e+01
-2.009007e+01
-2.014266e+01
-2.014813e+01
-2.013294e+01
-2.012716e+01
-2.014877e+01
-2.019660e+01
-2.025321e+01
-2.029325e+01
-2.029232e+01
-2.023404e+01
-2.011481e+01
-1.994606e+01
-1.975360e+01
-1.957343e+01
-1.944343e+01
-1.939167e+01
-1.942508e+01
-1.952420e+01
-1.964797e+01
-1.974883e+01
-1.979315e+01
-1.977668e+01
-1.972467e+01
-1.967486e+01
-1.965548e+01
-1.967458e+01
-1.972595e+01
-1.980158e+01
-1.989723e+01
-2.000845e+01
-2.012491e+01
-2.023120e+01
-2.031341e+01
-2.036481e+01
-2.038574e+01
-2.037938e+01
-2.034878e+01
-2.029729e+01
-2.022902e+01
-2.014628e+01
-2.004638e+01
-1.992349e+01
-1.977668e+01
-1.961901e+01
-1.947995e+01
-1.939729e+01
-1.940124e+01
-1.949847e+01
-1.966421e+01
-1.984690e+01
-1.998492e+01
-2.003213e+01
-1.998262e+01
-1.987928e+01
-1.979423e+01
-1.978781e+01
-1.987165e+01
-2.000108e+01
-2.010310e+01
-2.012322e+01
-2.006200e+01
-1.997697e+01
-1.994550e+01
-2.001164e+01
-2.015237e+01
-2.028624e+01
-2.031929e+01
-2.020055e+01
-1.995505e+01
-1.967601e+01
-1.947929e+01
-1.944450e+01
-1.957510e+01
-1.979965e+01
-2.001234e+01
-2.012777e+01
-2.011788e+01
-2.001237e+01
-1.986885e+01
-1.973699e+01
-1.964012e+01
-1.958043e+01
-1.955594e+01
-1.957191e+01
-1.963841e+01
-1.975812e+01
-1.991548e+01
-2.007515e+01
-2.019110e+01
-2.022300e+01
-2.015436e+01
-2.000530e+01
-1.983159e+01
-1.970507e+01
-1.968069e+01
-1.976727e+01
-1.992066e+01
-2.006532e+01
-2.013315e+01
-2.009755e+01
-1.998411e+01
-1.985344e+01
-1.976722e+01
-1.975636e+01
-1.980823e+01
-1.987872e+01
-1.992095e+01
-1.991266e+01
-1.986614e+01
-1.981644e+01
-1.979838e+01
-1.982785e+01
-1.989739e+01
-1.998496e+01
-2.006724e+01
-2.012908e+01
-2.016700e+01
-2.018935e+01
-2.021455e+01
-2.026511e+01
-2.035561e+01
-2.047959e+01
-2.060451e+01
-2.068152e+01
-2.066672e+01
-2.054338e+01
-2.033262e+01
-2.008623e+01
-1.986487e+01
-1.971469e+01
-1.965579e+01
-1.968555e+01
-1.978845e+01
-1.994245e+01
-2.011981e+01
-2.028780e+01
-2.041401e+01
-2.047579e+01
-2.046808e+01
-2.040433e+01
-2.030907e+01
-2.020637e+01
-2.011049e+01
-2.002364e+01
-1.994216e+01
-1.986738e+01
-1.981277e+01
-1.979967e+01
-1.984240e+01
-1.993311e+01
-2.003837e+01
-2.011166e+01
-2.011564e+01
-2.004185e+01
-1.991632e+01
-1.978739e+01
-1.970225e+01
-1.968551e+01
-1.973154e+01
-1.981323e+01
-1.990030e+01
-1.997502e+01
-2.003643e+01
-2.009311e+01
-2.015116e+01
-2.020510e+01
-2.023701e+01
-2.022445e+01
-2.015251e+01
-2.002236e+01
-1.985283e+01
-1.967693e+01
-1.953509e+01
-1.946438e+01
-1.948462e+01
-1.958736e+01
-1.973500e+01
-1.987216e+01
-1.994480e+01
-1.991982e+01
-1.979863e+01
-1.962015e+01
-1.944939e+01
-1.935276e+01
-1.936931e+01
-1.949254e+01
-1.967299e+01
-1.984165e+01
-1.994266e+01
-1.995808e+01
-1.991062e+01
-1.984328e+01
-1.979067e+01
-1.976118e+01
-1.973902e+01
-1.969978e+01
-1.962731e+01
-1.952394e+01
-1.941263e+01
-1.933161e+01
-1.932239e+01
-1.941368e+01
-1.960678e+01
-1.986969e+01
-2.014412e+01
-2.036336e+01
-2.047472e+01
-2.045814e+01
-2.033319e+01
-2.015075e+01
-1.997208e+01
-1.984512e+01
-1.978851e+01
-1.978918e+01
-1.981336e+01
-1.982535e+01
-1.980474e+01
-1.975298e+01
-1.968730e+01
-1.962879e+01
-1.959453e+01
-1.959770e+01
-1.964943e+01
-1.975372e+01
-1.989514e+01
-2.003284e+01
-2.011484e+01
-2.011015e+01
-2.003672e+01
-1.996088e+01
-1.996195e+01
-2.008079e+01
-2.028541e+01
-2.047875e+01
-2.054770e+01
-2.042624e+01
-2.013696e+01
-1.978701e+01
-1.951954e+01
-1.944537e+01
-1.959137e+01
-1.989269e+01
-2.023060e+01
-2.049191e+01
-2.061679e+01
-2.061311e+01
-2.053617e+01
-2.044939e+01
-2.038913e+01
-2.035197e+01
-2.030795e+01
-2.022774e+01
-2.010439e+01
-1.995721e+01
-1.981893e+01
-1.971860e+01
-1.967229e+01
-1.968361e+01
-1.974795e+01
-1.985431e+01
-1.998464e+01
-2.011500e+01
-2.022110e+01
-2.028613e+01
-2.030562e+01
-2.028554e+01
-2.023519e+01
-2.015978e+01
-2.005797e+01
-1.992619e+01
-1.976696e+01
-1.959568e+01
-1.944229e+01
-1.934707e+01
-1.935054e+01
-1.947759e+01
-1.972040e+01
-2.002969e+01
-2.032401e+01
-2.051752e+01
-2.055444e+01
-2.043244e+01
-2.020206e+01
-1.994346e+01
-1.973355e+01
-1.962016e+01
-1.961289e+01
-1.969034e+01
-1.981504e+01
-1.994670e+01
-2.005023e+01
-2.010188e+01
-2.009724e+01
-2.005747e+01
-2.002514e+01
-2.004519e+01
-2.013885e+01
-2.028579e+01
-2.042698e+01
-2.048953e+01
-2.042246e+01
-2.022563e+01
-1.995493e+01
-1.969841e+01
-1.953459e+01
-1.949589e+01
-1.955856e+01
-1.966282e+01
-1.974709e+01
-1.977424e+01
-1.973884e+01
-1.965972e+01
-1.956745e+01
-1.949319e+01
-1.946098e+01
-1.948309e+01
-1.955729e+01
-1.966606e+01
-1.977962e+01
-1.986416e+01
-1.989411e+01
-1.986283e+01
-1.978519e+01
-1.968929e+01
-1.960265e+01
-1.954160e+01
-1.950968e+01
-1.950273e+01
-1.951542e+01
-1.954616e+01
-1.959904e+01
-1.968219e+01
-1.980247e+01
-1.995908e+01
-2.013945e+01
-2.031965e+01
-2.046903e+01
-2.055815e+01
-2.056907e+01
-2.050537e+01
-2.039628e+01
-2.028864e+01
-2.022712e+01
-2.023249e+01
-2.029129e+01
-2.036435e+01
-2.040959e+01
-2.040542e+01
-2.035928e+01
-2.029595e+01
-2.023476e+01
-2.017348e+01
-2.009122e+01
-1.996843e+01
-1.980978e+01
-1.965327e+01
-1.955804e+01
-1.957710e+01
-1.972871e+01
-1.998084e+01
-2.025804e+01
-2.047020e+01
-2.055012e+01
-2.048030e+01
-2.029484e+01
-2.005765e+01
-1.983318e+01
-1.966853e+01
-1.959412e+01
-1.963224e+01
-1.979638e+01
-2.007663e+01
-2.042598e+01
-2.076594e+01
-2.101490e+01
-2.112317e+01
-2.109317e+01
-2.097249e+01
-2.082441e+01
-2.069430e+01
-2.059175e+01
-2.049791e+01
-2.039124e+01
-2.027308e+01
-2.017405e+01
-2.013567e+01
-2.018025e+01
-2.029103e+01
-2.041576e+01
-2.049013e+01
-2.046651e+01
-2.033356e+01
-2.011978e+01
-1.988158e+01
-1.968234e+01
-1.957139e+01
-1.956998e+01
-1.966753e+01
-1.982760e+01
-2.000073e+01
-2.013944e+01
-2.020942e+01
-2.019432e+01
-2.009633e+01
-1.993663e+01
-1.975551e+01
-1.960708e+01
-1.954508e+01
-1.960272e+01
-1.977618e+01
-2.002130e+01
-2.026707e+01
-2.044227e+01
-2.050504e+01
-2.046186e+01
-2.036420e+01
-2.028258e+01
-2.027213e+01
-2.034880e+01
-2.048783e+01
-2.064221e+01
-2.076881e+01
-2.084655e+01
-2.087692e+01
-2.087072e+01
-2.083367e+01
-2.076125e+01
-2.064364e+01
-2.047535e+01
-2.026363e+01
-2.003050e+01
-1.980710e+01
-1.962276e+01
-1.949453e+01
-1.942199e+01
-1.938897e+01
-1.937105e+01
-1.934629e+01
-1.930586e+01
-1.925852e+01
-1.922425e+01
-1.921966e+01
-1.924605e+01
-1.929014e+01
-1.933613e+01
-1.937909e+01
-1.943059e+01
-1.951417e+01
-1.965298e+01
-1.985361e+01
-2.009408e+01
-2.032487e+01
-2.048724e+01
-2.054215e+01
-2.049403e+01
-2.039411e+01
-2.031810e+01
-2.032811e+01
-2.043974e+01
-2.061407e+01
-2.077896e+01
-2.086630e+01
-2.084413e+01
-2.072741e+01
-2.056446e+01
-2.040801e+01
-2.028816e+01
-2.020193e+01
-2.012326e+01
-2.002445e+01
-1.989531e+01
-1.975074e+01
-1.962526e+01
-1.955795e+01
-1.957383e+01
-1.966951e+01
-1.981105e+01
-1.994750e+01
-2.003561e+01
-2.006430e+01
-2.006481e+01
-2.009763e+01
-2.021903e+01
-2.044397e+01
-2.072730e+01
-2.097666e+01
-2.109316e+01
-2.101995e+01
-2.077232e+01
-2.043177e+01
-2.010638e+01
-1.987968e+01
-1.977645e+01
-1.976229e+01
-1.977413e+01
-1.976145e+01
-1.971343e+01
-1.965680e+01
-1.962948e+01
-1.965133e+01
-1.971112e+01
-1.977347e+01
-1.979712e+01
-1.975362e+01
-1.963998e+01
-1.948259e+01
-1.933146e+01
-1.924432e+01
-1.926340e+01
-1.939427e+01
-1.959933e+01
-1.981300e+01
-1.997127e+01
-2.003765e+01
-2.001156e+01
-1.991846e+01
-1.979278e+01
-1.966532e+01
-1.955825e+01
-1.948366e+01
-1.944161e+01
-1.942029e+01
-1.940390e+01
-1.938818e+01
-1.939295e+01
-1.945751e+01
-1.961436e+01
-1.985579e+01
-2.011959e+01
-2.031126e+01
-2.035472e+01
-2.024015e+01
-2.003618e+01
-1.985525e+01
-1.979160e+01
-1.987071e+01
-2.004107e+01
-2.021106e+01
-2.030445e+01
-2.029957e+01
-2.023199e+01
-2.016569e+01
-2.015440e+01
-2.021559e+01
-2.032839e+01
-2.045088e+01
-2.054171e+01
-2.057266e+01
-2.052901e+01
-2.040575e+01
-2.020981e+01
-1.996833e+01
-1.973156e+01
-1.955949e+01
-1.949573e+01
-1.954429e+01
-1.966496e+01
-1.979121e+01
-1.986193e+01
-1.985124e+01
-1.978040e+01
-1.970463e+01
-1.968154e+01
-1.973946e+01
-1.986438e+01
-2.001221e+01
-2.013624e+01
-2.021051e+01
-2.023457e+01
-2.022002e+01
-2.017326e+01
-2.009143e+01
-1.997545e+01
-1.984698e+01
-1.975019e+01
-1.973246e+01
-1.981578e+01
-1.997940e+01
-2.016631e+01
-2.031082e+01
-2.037216e+01
-2.035571e+01
-2.030924e+01
-2.029416e+01
-2.034707e+01
-2.045500e+01
-2.056117e+01
-2.059805e+01
-2.052579e+01
-2.035265e+01
-2.012896e+01
-1.992233e+01
-1.978891e+01
-1.975305e+01
-1.980140e+01
-1.989173e+01
-1.997172e+01
-2.000036e+01
-1.996346e+01
-1.987753e+01
-1.978082e+01
-1.971633e+01
-1.971675e+01
-1.979883e+01
-1.996641e+01
-2.021356e+01
-2.052090e+01
-2.084723e+01
-2.112685e+01
-2.128256e+01
-2.125541e+01
-2.103944e+01
-2.069994e+01
-2.035667e+01
-2.013269e+01
-2.009397e+01
-2.021583e+01
-2.039878e+01
-2.052472e+01
-2.051910e+01
-2.038339e+01
-2.018439e+01
-2.001270e+01
-1.993671e+01
-1.997456e+01
-2.009280e+01
-2.022647e+01
-2.030867e+01
-2.029759e+01
-2.019180e+01
-2.002792e+01
-1.986228e+01
-1.974548e+01
-1.970214e+01
-1.972441e+01
-1.977974e+01
-1.982733e+01
-1.983560e+01
-1.979506e+01
-1.972349e+01
-1.966132e+01
-1.965759e+01
-1.975028e+01
-1.994806e+01
-2.022158e+01
-2.051011e+01
-2.074242e+01
-2.086272e+01
-2.084864e+01
-2.071327e+01
-2.049467e+01
-2.024239e+01
-2.000692e+01
-1.983082e+01
-1.973907e+01
-1.973116e+01
-1.978032e+01
-1.984331e+01
-1.987765e+01
-1.985776e+01
-1.978198e+01
-1.966911e+01
-1.954973e+01
-1.945720e+01
-1.941993e+01
-1.945514e+01
-1.956517e+01
-1.973806e+01
-1.995190e+01
-2.018035e+01
-2.039608e+01
-2.057188e+01
-2.068288e+01
-2.071243e+01
-2.065967e+01
-2.054307e+01
-2.039646e+01
-2.025851e+01
-2.015987e+01
-2.011271e+01
-2.010780e+01
-2.012101e+01
-2.012658e+01
-2.011017e+01
-2.007475e+01
-2.003631e+01
-2.001260e+01
-2.001141e+01
-2.002452e+01
-2.003023e+01
-2.000381e+01
-1.993274e+01
-1.982947e+01
-1.973262e+01
-1.969044e+01
-1.973217e+01
-1.984588e+01
-1.998031e+01
-2.007219e+01
-2.008127e+01
-2.000997e+01
-1.989583e+01
-1.978348e+01
-1.969699e+01
-1.963145e+01
-1.956726e+01
-1.949304e+01
-1.941915e+01
-1.937280e+01
-1.937879e+01
-1.943982e+01
-1.953230e+01
-1.962420e+01
-1.970271e+01
-1.978785e+01
-1.991759e+01
-2.011341e+01
-2.035181e+01
-2.056379e+01
-2.066547e+01
-2.060330e+01
-2.038661e+01
-2.008717e+01
-1.980501e+01
-1.962123e+01
-1.956431e+01
-1.960609e+01
-1.968593e+01
-1.974750e+01
-1.976761e+01
-1.976138e+01
-1.976405e+01
-1.980446e+01
-1.988835e+01
-1.999862e+01
-2.010777e+01
-2.019267e+01
-2.024359e+01
-2.026431e+01
-2.026491e+01
-2.025256e+01
-2.022621e+01
-2.017889e+01
-2.010612e+01
-2.001326e+01
-1.991561e+01
-1.983045e+01
-1.976746e+01
-1.972534e+01
-1.969732e+01
-1.968122e+01
-1.968545e+01
-1.972550e+01
-1.981244e+01
-1.994122e+01
-2.008677e+01
-2.021146e+01
-2.028139e+01
-2.028278e+01
-2.022854e+01
-2.015005e+01
-2.007838e+01
-2.002648e+01
-1.998352e+01
-1.992565e+01
-1.983702e+01
-1.972757e+01
-1.963432e+01
-1.960341e+01
-1.966276e+01
-1.980252e+01
-1.997597e+01
-2.011971e+01
-2.018031e+01
-2.013266e+01
-1.998370e+01
-1.976524e+01
-1.952300e+01
-1.930704e+01
-1.916360e+01
-1.912542e+01
-1.919944e+01
-1.935744e+01
-1.953867e+01
-1.966898e+01
-1.969158e+01
-1.959593e+01
-1.942930e+01
-1.928110e+01
-1.924337e+01
-1.936656e+01
-1.963486e+01
-1.997490e+01
-2.029140e+01
-2.050900e+01
-2.059976e+01
-2.058621e+01
-2.052271e+01
-2.046638e+01
-2.045201e+01
-2.048085e+01
-2.052550e+01
-2.054533e+01
-2.050360e+01
-2.038065e+01
-2.018335e+01
-1.995120e+01
-1.975306e+01
-1.966655e+01
-1.974234e+01
-1.997123e+01
-2.027795e+01
-2.055202e+01
-2.070174e+01
-2.069841e+01
-2.058248e+01
-2.042944e+01
-2.030162e+01
-2.021937e+01
-2.016654e+01
-2.011782e+01
-2.006239e+01
-2.000788e+01
-1.996771e+01
-1.994660e+01
-1.993627e+01
-1.992347e+01
-1.990210e+01
-1.987808e+01
-1.986276e+01
-1.986134e+01
-1.986769e+01
-1.987102e+01
-1.986904e+01
-1.987537e+01
-1.991237e+01
-1.999255e+01
-2.010252e+01
-2.020371e+01
-2.025157e+01
-2.022102e+01
-2.012033e+01
-1.998521e+01
-1.985968e+01
-1.977800e+01
-1.975785e+01
-1.980396e+01
-1.991396e+01
-2.007898e+01
-2.027930e+01
-2.048066e+01
-2.063725e+01
-2.070366e+01
-2.065234e+01
-2.048796e+01
-2.024956e+01
-1.999761e+01
-1.979103e+01
-1.966521e+01
-1.962154e+01
-1.963371e+01
-1.966585e+01
-1.969058e+01
-1.969672e+01
-1.968564e+01
-1.966340e+01
-1.963515e+01
-1.960280e+01
-1.956519e+01
-1.952110e+01
-1.947478e+01
-1.944101e+01
-1.944417e+01
-1.950827e+01
-1.964089e+01
-1.982107e+01
-2.000160e+01
-2.012749e+01
-2.016044e+01
-2.009485e+01
-1.995732e+01
-1.979315e+01
-1.964951e+01
-1.956286e+01
-1.955232e+01
-1.961762e+01
-1.974089e+01
-1.989277e+01
-2.004321e+01
-2.017353e+01
-2.028206e+01
-2.037775e+01
-2.046486e+01
-2.052972e+01
-2.054050e+01
-2.046216e+01
-2.027867e+01
-2.001001e+01
-1.971343e+01
-1.946626e+01
-1.933600e+01
-1.935082e+01
-1.948444e+01
-1.966455e+01
-1.980413e+01
-1.984279e+01
-1.977683e+01
-1.966073e+01
-1.957862e+01
-1.960097e+01
-1.974851e+01
-1.998079e+01
-2.021435e+01
-2.036167e+01
-2.037216e+01
-2.025537e+01
-2.007589e+01
-1.992296e+01
-1.986981e+01
-1.994359e+01
-2.012007e+01
-2.034169e+01
-2.054335e+01
-2.067072e+01
-2.068811e+01
-2.058172e+01
-2.036382e+01
-2.007627e+01
-1.978750e+01
-1.957834e+01
-1.951888e+01
-1.964489e+01
-1.994349e+01
-2.035268e+01
-2.077491e+01
-2.110257e+01
-2.124982e+01
-2.118014e+01
-2.091785e+01
-2.053898e+01
-2.014592e+01
-1.983514e+01
-1.966810e+01
-1.965494e+01
-1.975762e+01
-1.991190e+01
-2.005783e+01
-2.016329e+01
-2.022932e+01
-2.027595e+01
-2.031882e+01
-2.035298e+01
-2.035560e+01
-2.030587e+01
-2.020727e+01
-2.009533e+01
-2.002323e+01
-2.003225e+01
-2.012511e+01
-2.026015e+01
-2.037172e+01
-2.040581e+01
-2.034957e+01
-2.023644e+01
-2.012434e+01
-2.006203e+01
-2.006639e+01
-2.012309e+01
-2.020476e+01
-2.029022e+01
-2.037235e+01
-2.045390e+01
-2.053748e+01
-2.061668e+01
-2.067319e+01
-2.068184e+01
-2.062158e+01
-2.048695e+01
-2.029388e+01
-2.007542e+01
-1.986851e+01
-1.969835e+01
-1.956953e+01
-1.946865e+01
-1.937633e+01
-1.928068e+01
-1.918489e+01
-1.910576e+01
-1.906513e+01
-1.907873e+01
-1.914875e+01
-1.926520e+01
-1.941627e+01
-1.959972e+01
-1.982410e+01
-2.009470e+01
-2.039319e+01
-2.066862e+01
-2.085180e+01
-2.088761e+01
-2.076540e+01
-2.052804e+01
-2.025390e+01
-2.002238e+01
-1.988201e+01
-1.983673e+01
-1.985550e+01
-1.989718e+01
-1.993464e+01
-1.996439e+01
-1.999922e+01
-2.005311e+01
-2.013081e+01
-2.022745e+01
-2.033463e+01
-2.044549e+01
-2.055423e+01
-2.065131e+01
-2.072046e+01
-2.074217e+01
-2.070249e+01
-2.060056e+01
-2.044951e+01
-2.027191e+01
-2.009483e+01
-1.994669e+01
-1.985440e+01
-1.983922e+01
-1.991087e+01
-2.006160e+01
-2.026447e+01
-2.047890e+01
-2.066184e+01
-2.077905e+01
-2.081205e+01
-2.075949e+01
-2.063383e+01
-2.045567e+01
-2.024796e+01
-2.003333e+01
-1.983549e+01
-1.968223e+01
-1.960308e+01
-1.961740e+01
-1.971854e+01
-1.986746e+01
-2.000513e+01
-2.007872e+01
-2.006672e+01
-1.998923e+01
-1.989792e+01
-1.984932e+01
-1.987433e+01
-1.996129e+01
-2.006432e+01
-2.013271e+01
-2.014217e+01
-2.010634e+01
-2.006098e+01
-2.003397e+01
-2.002509e+01
-2.001161e+01
-1.997520e+01
-1.992816e+01
-1.991623e+01
-1.999236e+01
-2.017821e+01
-2.044010e+01
-2.069680e+01
-2.085577e+01
-2.085691e+01
-2.069989e+01
-2.044090e+01
-2.016217e+01
-1.993281e+01
-1.978446e+01
-1.971350e+01
-1.970241e+01
-1.974009e+01
-1.982479e+01
-1.995000e+01
-2.008921e+01
-2.019699e+01
-2.022996e+01
-2.017366e+01
-2.005426e+01
-1.992476e+01
-1.983376e+01
-1.979831e+01
-1.979905e+01
-1.980038e+01
-1.978033e+01
-1.974897e+01
-1.974231e+01
-1.979592e+01
-1.991694e+01
-2.007399e+01
-2.021202e+01
-2.028180e+01
-2.026454e+01
-2.017779e+01
-2.006235e+01
-1.996062e+01
-1.990003e+01
-1.988868e+01
-1.992187e+01
-1.999113e+01
-2.008872e+01
-2.020511e+01
-2.032309e+01
-2.041584e+01
-2.045484e+01
-2.042562e+01
-2.034080e+01
-2.023874e+01
-2.016612e+01
-2.015502e+01
-2.020974e+01
-2.031156e+01
-2.043595e+01
-2.056819e+01
-2.070639e+01
-2.085099e+01
-2.098936e+01
-2.108810e+01
-2.110073e+01
-2.098805e+01
-2.074064e+01
-2.039109e+01
-2.000821e+01
-1.967289e+01
-1.944607e+01
-1.934623e+01
-1.934955e+01
-1.941142e+01
-1.949379e+01
-1.958119e+01
-1.967776e+01
-1.979081e+01
-1.991282e+01
-2.001416e+01
-2.005363e+01
-2.000218e+01
-1.986448e+01
-1.968182e+01
-1.951343e+01
-1.940912e+01
-1.939021e+01
-1.944802e+01
-1.955718e+01
-1.969290e+01
-1.983971e+01
-1.998656e+01
-2.011675e+01
-2.020693e+01
-2.024121e+01
-2.022894e+01
-2.020686e+01
-2.021749e+01
-2.027745e+01
-2.035975e+01
-2.040426e+01
-2.035107e+01
-2.017771e+01
-1.991926e+01
-1.965975e+01
-1.949791e+01
-1.950267e+01
-1.967916e+01
-1.996178e+01
-2.023853e+01
-2.039697e+01
-2.037245e+01
-2.017739e+01
-1.989640e+01
-1.964669e+01
-1.952209e+01
-1.955087e+01
-1.969080e+01
-1.986187e+01
-1.999354e+01
-2.005641e+01
-2.006231e+01
-2.003971e+01
-2.000563e+01
-1.995396e+01
-1.986699e+01
-1.974010e+01
-1.959829e+01
-1.948900e+01
-1.945436e+01
-1.950397e+01
-1.960980e+01
-1.972718e+01
-1.982395e+01
-1.989454e+01
-1.995142e+01
-2.000718e+01
-2.006349e+01
-2.011083e+01
-2.013412e+01
-2.011942e+01
-2.005982e+01
-1.995937e+01
-1.983393e+01
-1.970812e+01
-1.960750e+01
-1.954754e+01
-1.952406e+01
-1.951139e+01
-1.947241e+01
-1.937982e+01
-1.923992e+01
-1.910303e+01
-1.904782e+01
-1.914206e+01
-1.940019e+01
-1.976300e+01
-2.011464e+01
-2.033219e+01
-2.034355e+01
-2.016272e+01
-1.988276e+01
-1.963001e+01
-1.950322e+01
-1.952850e+01
-1.965239e+01
-1.977611e+01
-1.981103e+01
-1.972383e+01
-1.954882e+01
-1.936615e+01
-1.926235e+01
-1.929404e+01
-1.946883e+01
-1.974689e+01
-2.005849e+01
-2.032883e+01
-2.050167e+01
-2.055537e+01
-2.050819e+01
-2.040948e+01
-2.031598e+01
-2.025977e+01
-2.022523e+01
-2.015382e+01
-1.998167e+01
-1.969181e+01
-1.934662e+01
-1.907241e+01
-1.899730e+01
-1.917635e+01
-1.955008e+01
-1.996440e+01
-2.024376e+01
-2.027827e+01
-2.007713e+01
-1.975901e+01
-1.948615e+01
-1.938011e+01
-1.946608e+01
-1.967340e+01
-1.988536e+01
-2.000463e+01
-1.999679e+01
-1.989306e+01
-1.975919e+01
-1.965421e+01
-1.960396e+01
-1.960138e+01
-1.962657e+01
-1.966778e+01
-1.972837e+01
-1.981795e+01
-1.993785e+01
-2.007189e+01
-2.018828e+01
-2.025221e+01
-2.024315e+01
-2.016749e+01
-2.005859e+01
-1.996334e+01
-1.992268e+01
-1.995765e+01
-2.006633e+01
-2.022810e+01
-2.040853e+01
-2.056387e+01
-2.064875e+01
-2.063000e+01
-2.050187e+01
-2.029332e+01
-2.006054e+01
-1.986699e+01
-1.976015e+01
-1.975443e+01
-1.982616e+01
-1.992250e+01
-1.998284e+01
-1.996576e+01
-1.986777e+01
-1.972244e+01
-1.958040e+01
-1.948439e+01
-1.945470e+01
-1.949059e+01
-1.958098e+01
-1.971407e+01
-1.987903e+01
-2.006095e+01
-2.023418e+01
-2.036077e+01
-2.039907e+01
-2.032177e+01
-2.013406e+01
-1.987987e+01
-1.963001e+01
-1.945663e+01
-1.940549e+01
-1.947962e+01
-1.964229e+01
-1.983748e+01
-2.001544e+01
-2.014891e+01
-2.023439e+01
-2.028259e+01
-2.030687e+01
-2.031599e+01
-2.031358e+01
-2.030196e+01
-2.028467e+01
-2.026384e+01
-2.023614e+01
-2.019417e+01
-2.013520e+01
-2.006975e+01
-2.002198e+01
-2.002043e+01
-2.008425e+01
-2.021229e+01
-2.037978e+01
-2.054414e+01
-2.065875e+01
-2.069076e+01
-2.063595e+01
-2.052207e+01
-2.039608e+01
-2.030038e+01
-2.025110e+01
-2.023188e+01
-2.020836e+01
-2.015516e+01
-2.007792e+01
-2.001520e+01
-2.001764e+01
-2.011551e+01
-2.029377e+01
-2.049052e+01
-2.062355e+01
-2.063271e+01
-2.051410e+01
-2.032425e+01
-2.015052e+01
-2.006591e+01
-2.009682e+01
-2.022119e+01
-2.039103e+01
-2.055716e+01
-2.067997e+01
-2.072775e+01
-2.067529e+01
-2.051154e+01
-2.025316e+01
-1.995091e+01
-1.967690e+01
-1.949467e+01
-1.942936e+01
-1.945834e+01
-1.952926e+01
-1.959348e+01
-1.963325e+01
-1.966618e+01
-1.972555e+01
-1.983054e+01
-1.996641e+01
-2.008808e+01
-2.014571e+01
-2.011626e+01
-2.002070e+01
-1.991526e+01
-1.986141e+01
-1.989191e+01
-1.999307e+01
-2.011379e+01
-2.019571e+01
-2.020463e+01
-2.014328e+01
-2.004085e+01
-1.993091e+01
-1.983357e+01
-1.975115e+01
-1.967644e+01
-1.960590e+01
-1.954735e+01
-1.951681e+01
-1.952794e+01
-1.958428e+01
-1.968065e+01
-1.981018e+01
-1.996764e+01
-2.014378e+01
-2.031625e+01
-2.044782e+01
-2.049827e+01
-2.044527e+01
-2.030125e+01
-2.011408e+01
-1.994880e+01
-1.986023e+01
-1.987106e+01
-1.996472e+01
-2.009395e+01
-2.020061e+01
-2.023915e+01
-2.019388e+01
-2.008170e+01
-1.993945e+01
-1.980438e+01
-1.969881e+01
-1.962586e+01
-1.957620e+01
-1.954022e+01
-1.951804e+01
-1.952158e+01
-1.956743e+01
-1.966460e+01
-1.980311e+01
-1.995009e+01
-2.005793e+01
-2.008335e+01
-2.000872e+01
-1.985241e+01
-1.966010e+01
-1.948184e+01
-1.934928e+01
-1.926640e+01
-1.921738e+01
-1.918454e+01
-1.916351e+01
-1.916546e+01
-1.920529e+01
-1.928558e+01
-1.938992e+01
-1.949235e+01
-1.957608e+01
-1.964650e+01
-1.972690e+01
-1.983865e+01
-1.998057e+01
-2.012356e+01
-2.022518e+01
-2.025315e+01
-2.020278e+01
-2.010059e+01
-1.999505e+01
-1.993853e+01
-1.996547e+01
-2.007493e+01
-2.022719e+01
-2.035943e+01
-2.041518e+01
-2.037258e+01
-2.025483e+01
-2.011636e+01
-2.001267e+01
-1.997155e+01
-1.998235e+01
-2.000814e+01
-2.000967e+01
-1.996332e+01
-1.986371e+01
-1.971690e+01
-1.953571e+01
-1.934140e+01
-1.916656e+01
-1.905186e+01
-1.903409e+01
-1.912994e+01
-1.932441e+01
-1.957114e+01
-1.980659e+01
-1.997295e+01
-2.003997e+01
-2.001465e+01
-1.993399e+01
-1.984558e+01
-1.978830e+01
-1.978291e+01
-1.983316e+01
-1.993004e+01
-2.005316e+01
-2.017026e+01
-2.024120e+01
-2.023158e+01
-2.013287e+01
-1.997632e+01
-1.982611e+01
-1.974881e+01
-1.977579e+01
-1.988405e+01
-2.000983e+01
-2.008545e+01
-2.007485e+01
-1.998707e+01
-1.986309e+01
-1.974684e+01
-1.965895e+01
-1.959017e+01
-1.951798e+01
-1.943205e+01
-1.934765e+01
-1.929724e+01
-1.930849e+01
-1.938557e+01
-1.950491e+01
-1.962489e+01
-1.970250e+01
-1.970983e+01
-1.964542e+01
-1.953602e+01
-1.942653e+01
-1.936186e+01
-1.936921e+01
-1.944953e+01
-1.958078e+01
-1.972939e+01
-1.986335e+01
-1.996190e+01
-2.001991e+01
-2.004707e+01
-2.006226e+01
-2.008437e+01
-2.012424e+01
-2.018314e+01
-2.025768e+01
-2.034335e+01
-2.043083e+01
-2.050003e+01
-2.052271e+01
-2.047739e+01
-2.036745e+01
-2.022707e+01
-2.010730e+01
-2.004942e+01
-2.006323e+01
-2.012421e+01
-2.018926e+01
-2.022037e+01
-2.020317e+01
-2.015148e+01
-2.009628e+01
-2.006624e+01
-2.007180e+01
-2.010184e+01
-2.013348e+01
-2.014715e+01
-2.013671e+01
-2.010849e+01
-2.007266e+01
-2.003560e+01
-1.999897e+01
-1.996493e+01
-1.994198e+01
-1.994491e+01
-1.998583e+01
-2.006084e+01
-2.014341e+01
-2.019443e+01
-2.018646e+01
-2.012550e+01
-2.005219e+01
-2.001860e+01
-2.005573e+01
-2.015373e+01
-2.026807e+01
-2.034691e+01
-2.036126e+01
-2.031920e+01
-2.025735e+01
-2.021722e+01
-2.022116e+01
-2.026161e+01
-2.030827e+01
-2.032702e+01
-2.029778e+01
-2.022167e+01
-2.011707e+01
-2.001151e+01
-1.993498e+01
-1.991389e+01
-1.996269e+01
-2.007496e+01
-2.022128e+01
-2.036020e+01
-2.045890e+01
-2.051059e+01
-2.053641e+01
-2.056972e+01
-2.063239e+01
-2.071823e+01
-2.079445e+01
-2.082018e+01
-2.077049e+01
-2.065082e+01
-2.049300e+01
-2.033576e+01
-2.020320e+01
-2.009612e+01
-2.000105e+01
-1.990908e+01
-1.983015e+01
-1.979203e+01
-1.982390e+01
-1.993471e+01
-2.009900e+01
-2.025922e+01
-2.034614e+01
-2.031132e+01
-2.015633e+01
-1.993936e+01
-1.974975e+01
-1.966257e+01
-1.970184e+01
-1.983543e+01
-2.000106e+01
-2.014200e+01
-2.022930e+01
-2.026247e+01
-2.025635e+01
-2.022780e+01
-2.019027e+01
-2.015495e+01
-2.013212e+01
-2.012915e+01
-2.014765e+01
-2.018301e+01
-2.022612e+01
-2.026425e+01
-2.028212e+01
-2.026760e+01
-2.022267e+01
-2.017056e+01
-2.014875e+01
-2.018904e+01
-2.029803e+01
-2.045172e+01
-2.060689e+01
-2.072118e+01
-2.076919e+01
-2.074618e+01
-2.065963e+01
-2.051796e+01
-2.032725e+01
-2.009898e+01
-1.986086e+01
-1.965798e+01
-1.953843e+01
-1.952915e+01
-1.961761e+01
-1.975435e+01
-1.987922e+01
-1.995726e+01
-2.000025e+01
-2.005661e+01
-2.017290e+01
-2.035244e+01
-2.054165e+01
-2.065721e+01
-2.063710e+01
-2.048082e+01
-2.025242e+01
-2.004692e+01
-1.994353e+01
-1.997295e+01
-2.011200e+01
-2.030100e+01
-2.047000e+01
-2.056219e+01
-2.054939e+01
-2.043717e+01
-2.025822e+01
-2.005601e+01
-1.986674e+01
-1.970910e+01
-1.958635e+01
-1.949760e+01
-1.945027e+01
-1.946452e+01
-1.956408e+01
-1.975637e+01
-2.001442e+01
-2.027533e+01
-2.046123e+01
-2.051346e+01
-2.042147e+01
-2.023019e+01
-2.002161e+01
-1.987981e+01
-1.985563e+01
-1.994660e+01
-2.010017e+01
-2.023826e+01
-2.029344e+01
-2.024135e+01
-2.011415e+01
-1.998687e+01
-1.994177e+01
-2.002773e+01
-2.023439e+01
-2.049494e+01
-2.071711e+01
-2.082696e+01
-2.080246e+01
-2.067927e+01
-2.052646e+01
-2.040712e+01
-2.034793e+01
-2.033535e+01
-2.033720e+01
-2.033275e+01
-2.032987e+01
-2.035801e+01
-2.044332e+01
-2.058507e+01
-2.075124e+01
-2.089582e+01
-2.098340e+01
-2.100327e+01
-2.096586e+01
-2.088905e+01
-2.078725e+01
-2.066983e+01
-2.054525e+01
-2.042317e+01
-2.031236e+01
-2.021863e+01
-2.014643e+01
-2.010209e+01
-2.009422e+01
-2.013011e+01
-2.021025e+01
-2.032422e+01
-2.044987e+01
-2.055683e+01
-2.061373e+01
-2.059715e+01
-2.050011e+01
-2.033804e+01
-2.014957e+01
-1.998814e+01
-1.990344e+01
-1.991866e+01
-2.001594e+01
-2.014075e+01
-2.022708e+01
-2.023196e+01
-2.015949e+01
-2.005828e+01
-1.999165e+01
-1.999853e+01
-2.007088e+01
-2.016173e+01
-2.021669e+01
-2.020676e+01
-2.014246e+01
-2.006301e+01
-2.001038e+01
-2.000582e+01
-2.004182e+01
-2.009096e+01
-2.012346e+01
-2.012265e+01
-2.009111e+01
-2.004738e+01
-2.001830e+01
-2.003136e+01
-2.010620e+01
-2.024368e+01
-2.041598e+01
-2.056763e+01
-2.063574e+01
-2.058431e+01
-2.043303e+01
-2.025854e+01
-2.016178e+01
-2.021684e+01
-2.042903e+01
-2.072596e+01
-2.098873e+01
-2.110834e+01
-2.103757e+01
-2.081110e+01
-2.052555e+01
-2.029257e+01
-2.018926e+01
-2.022793e+01
-2.035773e+01
-2.049671e+01
-2.057759e+01
-2.058103e+01
-2.053653e+01
-2.049320e+01
-2.048277e+01
-2.050080e+01
-2.051650e+01
-2.050053e+01
-2.044879e+01
-2.038596e+01
-2.034879e+01
-2.036308e+01
-2.042922e+01
-2.052305e+01
-2.060829e+01
-2.065290e+01
-2.064234e+01
-2.058471e+01
-2.050491e+01
-2.042917e+01
-2.036861e+01
-2.031257e+01
-2.023668e+01
-2.012113e+01
-1.996891e+01
-1.981295e+01
-1.970578e+01
-1.969532e+01
-1.979932e+01
-1.999324e+01
-2.021863e+01
-2.040818e+01
-2.051355e+01
-2.052104e+01
-2.044827e+01
-2.032835e+01
-2.019320e+01
-2.006320e+01
-1.994325e+01
-1.982435e+01
-1.969160e+01
-1.953785e+01
-1.937634e+01
-1.924257e+01
-1.918063e+01
-1.922053e+01
-1.936043e+01
-1.956472e+01
-1.977847e+01
-1.994907e+01
-2.004340e+01
-2.005378e+01
-1.999396e+01
-1.989113e+01
-1.977861e+01
-1.968986e+01
-1.965211e+01
-1.967989e+01
-1.977187e+01
-1.991388e+01
-2.008660e+01
-2.027162e+01
-2.045063e+01
-2.059909e+01
-2.068218e+01
-2.066158e+01
-2.051236e+01
-2.024053e+01
-1.989004e+01
-1.953479e+01
-1.925874e+01
-1.913149e+01
-1.918735e+01
-1.941361e+01
-1.975072e+01
-2.010562e+01
-2.037758e+01
-2.049168e+01
-2.042770e+01
-2.022925e+01
-1.998491e+01
-1.978823e+01
-1.969729e+01
-1.971519e+01
-1.980020e+01
-1.989655e+01
-1.996606e+01
-2.000275e+01
-2.002415e+01
-2.004889e+01
-2.007940e+01
-2.010177e+01
-2.009923e+01
-2.006580e+01
-2.000995e+01
-1.994729e+01
-1.988926e+01
-1.983792e+01
-1.979049e+01
-1.974753e+01
-1.971572e+01
-1.970365e+01
-1.971702e+01
-1.975818e+01
-1.982798e+01
-1.992508e+01
-2.004294e+01
-2.016931e+01
-2.029009e+01
-2.039324e+01
-2.046883e+01
-2.050740e+01
-2.050077e+01
-2.044594e+01
-2.034932e+01
-2.022912e+01
-2.011429e+01
-2.003837e+01
-2.002813e+01
-2.009020e+01
-2.020291e+01
-2.032007e+01
-2.038909e+01
-2.037667e+01
-2.028806e+01
-2.016604e+01
-2.006677e+01
-2.002632e+01
-2.004059e+01
-2.007315e+01
-2.008474e+01
-2.006199e+01
-2.002496e+01
-2.001044e+01
-2.004603e+01
-2.013386e+01
-2.025220e+01
-2.037000e+01
-2.046426e+01
-2.053117e+01
-2.058523e+01
-2.064523e+01
-2.071333e+01
-2.076139e+01
-2.073826e+01
-2.060020e+01
-2.034754e+01
-2.004028e+01
-1.977574e+01
-1.963802e+01
-1.965142e+01
-1.976852e+01
-1.990008e+01
-1.996607e+01
-1.993574e+01
-1.983548e+01
-1.972613e+01
-1.966877e+01
-1.969995e+01
-1.982563e+01
-2.002839e+01
-2.027591e+01
-2.052353e+01
-2.071518e+01
-2.079339e+01
-2.072292e+01
-2.051714e+01
-2.024604e+01
-2.001225e+01
-1.990367e+01
-1.995070e+01
-2.011447e+01
-2.031156e+01
-2.045811e+01
-2.050785e+01
-2.046587e+01
-2.037528e+01
-2.028800e+01
-2.023800e+01
-2.023127e+01
-2.025401e+01
-2.028789e+01
-2.031970e+01
-2.034046e+01
-2.033997e+01
-2.030642e+01
-2.023472e+01
-2.013726e+01
-2.004607e+01
-2.000054e+01
-2.002636e+01
-2.011874e+01
-2.024037e+01
-2.033699e+01
-2.036352e+01
-2.030715e+01
-2.019304e+01
-2.006876e+01
-1.997790e+01
-1.993967e+01
-1.994503e+01
-1.996802e+01
-1.998286e+01
-1.997568e+01
-1.994573e+01
-1.989946e+01
-1.984475e+01
-1.978965e+01
-1.974484e+01
-1.972576e+01
-1.974968e+01
-1.982543e+01
-1.994149e+01
-2.006370e+01
-2.014955e+01
-2.017210e+01
-2.013694e+01
-2.007907e+01
-2.004205e+01
-2.005344e+01
-2.011104e+01
-2.018703e+01
-2.024649e+01
-2.026780e+01
-2.025116e+01
-2.021095e+01
-2.015968e+01
-2.009602e+01
-2.000609e+01
-1.987866e+01
-1.972494e+01
-1.958704e+01
-1.952438e+01
-1.958224e+01
-1.976187e+01
-2.001332e+01
-2.025735e+01
-2.042477e+01
-2.049129e+01
-2.048815e+01
-2.048137e+01
-2.053131e+01
-2.065730e+01
-2.082753e+01
-2.097699e+01
-2.104016e+01
-2.098000e+01
-2.080082e+01
-2.054361e+01
-2.026947e+01
-2.003717e+01
-1.988134e+01
-1.980029e+01
-1.976239e+01
-1.972971e+01
-1.968397e+01
-1.963644e+01
-1.961593e+01
-1.964576e+01
-1.972752e+01
-1.984195e+01
-1.996392e+01
-2.007880e+01
-2.018769e+01
-2.029737e+01
-2.040373e+01
-2.048414e+01
-2.050857e+01
-2.046307e+01
-2.036627e+01
-2.026277e+01
-2.019552e+01
-2.017660e+01
-2.017840e+01
-2.015288e+01
-2.006604e+01
-1.992355e+01
-1.977022e+01
-1.966547e+01
-1.965125e+01
-1.973076e+01
-1.986792e+01
-2.000744e+01
-2.010398e+01
-2.014431e+01
-2.015024e+01
-2.016158e+01
-2.020961e+01
-2.029682e+01
-2.039520e+01
-2.046377e+01
-2.047330e+01
-2.042122e+01
-2.032757e+01
-2.021648e+01
-2.009853e+01
-1.996846e+01
-1.981984e+01
-1.966290e+01
-1.952822e+01
-1.945122e+01
-1.944864e+01
-1.950454e+01
-1.957555e+01
-1.961214e+01
-1.958374e+01
-1.949429e+01
-1.938063e+01
-1.929458e+01
-1.927763e+01
-1.934050e+01
-1.945799e+01
-1.958201e+01
-1.966617e+01
-1.968865e+01
-1.966079e+01
-1.961852e+01
-1.960380e+01
-1.964641e+01
-1.975257e+01
-1.990239e+01
-2.005658e+01
-2.017130e+01
-2.021545e+01
-2.018103e+01
-2.008173e+01
-1.994416e+01
-1.979979e+01
-1.968101e+01
-1.961727e+01
-1.962650e+01
-1.970423e+01
-1.981997e+01
-1.992794e+01
-1.998910e+01
-1.999190e+01
-1.995866e+01
-1.993211e+01
-1.994897e+01
-2.001726e+01
-2.011226e+01
-2.019326e+01
-2.022819e+01
-2.020889e+01
-2.014926e+01
-2.007234e+01
-1.999817e+01
-1.993912e+01
-1.990096e+01
-1.988498e+01
-1.988940e+01
-1.990977e+01
-1.993854e+01
-1.996466e+01
-1.997562e+01
-1.996167e+01
-1.991900e+01
-1.984960e+01
-1.976084e+01
-1.966858e+01
-1.960073e+01
-1.959257e+01
-1.966975e+01
-1.982749e+01
-2.002167e+01
-2.018256e+01
-2.024714e+01
-2.019364e+01
-2.005805e+01
-1.991932e+01
-1.985729e+01
-1.990646e+01
-2.003555e+01
-2.016820e+01
-2.023291e+01
-2.021001e+01
-2.014511e+01
-2.012000e+01
-2.019979e+01
-2.038926e+01
-2.062530e+01
-2.080919e+01
-2.085958e+01
-2.075497e+01
-2.054186e+01
-2.030510e+01
-2.012031e+01
-2.001854e+01
-1.998395e+01
-1.998009e+01
-1.998128e+01
-1.998556e+01
-2.000403e+01
-2.003977e+01
-2.007546e+01
-2.007929e+01
-2.002410e+01
-1.990679e+01
-1.975696e+01
-1.962941e+01
-1.958178e+01
-1.964569e+01
-1.980624e+01
-2.000312e+01
-2.015593e+01
-2.020313e+01
-2.013415e+01
-1.999659e+01
-1.987302e+01
-1.983912e+01
-1.992513e+01
-2.010144e+01
-2.029585e+01
-2.043232e+01
-2.046952e+01
-2.041862e+01
-2.033161e+01
-2.026802e+01
-2.025936e+01
-2.029077e+01
-2.031032e+01
-2.026206e+01
-2.012475e+01
-1.993174e+01
-1.975732e+01
-1.967626e+01
-1.972197e+01
-1.986931e+01
-2.005131e+01
-2.019677e+01
-2.026458e+01
-2.025615e+01
-2.020398e+01
-2.014674e+01
-2.010535e+01
-2.007156e+01
-2.001517e+01
-1.990644e+01
-1.974012e+01
-1.954565e+01
-1.937658e+01
-1.928666e+01
-1.930623e+01
-1.942981e+01
-1.961859e+01
-1.981558e+01
-1.996764e+01
-2.004537e+01
-2.005235e+01
-2.001986e+01
-1.999026e+01
-1.999734e+01
-2.005288e+01
-2.014464e+01
-2.024502e+01
-2.032397e+01
-2.035882e+01
-2.033833e+01
-2.026348e+01
-2.014877e+01
-2.002260e+01
-1.992172e+01
-1.987800e+01
-1.990337e+01
-1.998182e+01
-2.007463e+01
-2.013861e+01
-2.014986e+01
-2.011856e+01
-2.008219e+01
-2.007872e+01
-2.011803e+01
-2.017364e+01
-2.020249e+01
-2.017786e+01
-2.011018e+01
-2.004037e+01
-2.001105e+01
-2.003689e+01
-2.009474e+01
-2.014000e+01
-2.013650e+01
-2.007927e+01
-1.999697e+01
-1.993496e+01
-1.993025e+01
-1.999196e+01
-2.009659e+01
-2.019886e+01
-2.025121e+01
-2.022217e+01
-2.010664e+01
-1.992639e+01
-1.972215e+01
-1.954035e+01
-1.941826e+01
-1.937313e+01
-1.939899e+01
-1.947092e+01
-1.955424e+01
-1.961674e+01
-1.964144e+01
-1.963417e+01
-1.961984e+01
-1.962756e+01
-1.967316e+01
-1.974951e+01
-1.982942e+01
-1.987958e+01
-1.987900e+01
-1.983220e+01
-1.976764e+01
-1.972066e+01
-1.971211e+01
-1.973787e+01
-1.977617e+01
-1.980597e+01
-1.982294e+01
-1.984329e+01
-1.989370e+01
-1.999328e+01
-2.013687e+01
-2.028933e+01
-2.039590e+01
-2.040532e+01
-2.029480e+01
-2.008350e+01
-1.982657e+01
-1.959257e+01
-1.943657e+01
-1.938168e+01
-1.941533e+01
-1.949891e+01
-1.958524e+01
-1.963720e+01
-1.964097e+01
-1.960937e+01
-1.957287e+01
-1.956018e+01
-1.957825e+01
-1.960494e+01
-1.960102e+01
-1.953517e+01
-1.940699e+01
-1.925453e+01
-1.914127e+01
-1.912811e+01
-1.924390e+01
-1.946945e+01
-1.974484e+01
-1.999739e+01
-2.017486e+01
-2.026400e+01
-2.028565e+01
-2.027496e+01
-2.026335e+01
-2.027211e+01
-2.031535e+01
-2.040404e+01
-2.054417e+01
-2.072684e+01
-2.091537e+01
-2.104196e+01
-2.102657e+01
-2.081732e+01
-2.043059e+01
-1.996090e+01
-1.954655e+01
-1.930786e+01
-1.929440e+01
-1.947010e+01
-1.973881e+01
-1.999082e+01
-2.014556e+01
-2.017382e+01
-2.009505e+01
-1.995575e+01
-1.980329e+01
-1.966843e+01
-1.956128e+01
-1.947641e+01
-1.940043e+01
-1.931982e+01
-1.922862e+01
-1.913348e+01
-1.905176e+01
-1.900289e+01
-1.899930e+01
-1.904360e+01
-1.913195e+01
-1.925888e+01
-1.942056e+01
-1.961519e+01
-1.983915e+01
-2.007919e+01
-2.030645e+01
-2.048007e+01
-2.056193e+01
-2.053488e+01
-2.041409e+01
-2.024469e+01
-2.008554e+01
-1.998566e+01
-1.996433e+01
-2.000554e+01
-2.006948e+01
-2.011427e+01
-2.011634e+01
-2.007972e+01
-2.003103e+01
-2.000455e+01
-2.002488e+01
-2.009508e+01
-2.019418e+01
-2.028476e+01
-2.032729e+01
-2.029544e+01
-2.018558e+01
-2.001563e+01
-1.981429e+01
-1.960823e+01
-1.941594e+01
-1.925153e+01
-1.913312e+01
-1.908550e+01
-1.913030e+01
-1.926759e+01
-1.946323e+01
-1.965446e+01
-1.977441e+01
-1.978266e+01
-1.968597e+01
-1.953864e+01
-1.942190e+01
-1.941011e+01
-1.953769e+01
-1.978208e+01
-2.007230e+01
-2.032018e+01
-2.045852e+01
-2.046805e+01
-2.038124e+01
-2.026102e+01
-2.016455e+01
-2.011257e+01
-2.008466e+01
-2.004333e+01
-1.996863e+01
-1.987797e+01
-1.981777e+01
-1.983270e+01
-1.993237e+01
-2.007703e+01
-2.019288e+01
-2.020889e+01
-2.009375e+01
-1.987188e+01
-1.961161e+01
-1.939379e+01
-1.927828e+01
-1.928380e+01
-1.938722e+01
-1.953877e+01
-1.968536e+01
-1.979238e+01
-1.985403e+01
-1.988720e+01
-1.991402e+01
-1.994566e+01
-1.997790e+01
-1.999915e+01
-2.000360e+01
-1.999986e+01
-2.000861e+01
-2.005024e+01
-2.012987e+01
-2.022833e+01
-2.030486e+01
-2.031273e+01
-2.022358e+01
-2.004864e+01
-1.984194e+01
-1.967909e+01
-1.962041e+01
-1.967817e+01
-1.980749e+01
-1.992859e+01
-1.997023e+01
-1.991002e+01
-1.978693e+01
-1.967663e+01
-1.964439e+01
-1.970641e+01
-1.982485e+01
-1.993658e+01
-1.999135e+01
-1.997127e+01
-1.988319e+01
-1.973997e+01
-1.955264e+01
-1.933904e+01
-1.913526e+01
-1.899379e+01
-1.896571e+01
-1.907751e+01
-1.931672e+01
-1.963457e+01
-1.996327e+01
-2.023870e+01
-2.041849e+01
-2.048940e+01
-2.046319e+01
-2.036570e+01
-2.022575e+01
-2.006772e+01
-1.990813e+01
-1.975612e+01
-1.961868e+01
-1.950816e+01
-1.944434e+01
-1.944505e+01
-1.951069e+01
-1.961689e+01
-1.972508e+01
-1.980460e+01
-1.984891e+01
-1.987412e+01
-1.990376e+01
-1.995295e+01
-2.002145e+01
-2.009673e+01
-2.016389e+01
-2.021590e+01
-2.025690e+01
-2.029470e+01
-2.032774e+01
-2.033786e+01
-2.029751e+01
-2.018928e+01
-2.002509e+01
-1.984980e+01
-1.972230e+01
-1.968258e+01
-1.972533e+01
-1.979904e+01
-1.983388e+01
-1.978345e+01
-1.965613e+01
-1.951678e+01
-1.945562e+01
-1.954043e+01
-1.977892e+01
-2.011178e+01
-2.043864e+01
-2.066102e+01
-2.071977e+01
-2.061204e+01
-2.038554e+01
-2.011814e+01
-1.989203e+01
-1.976927e+01
-1.977384e+01
-1.988662e+01
-2.005676e+01
-2.022469e+01
-2.034469e+01
-2.039604e+01
-2.038003e+01
-2.030932e+01
-2.019897e+01
-2.006398e+01
-1.992038e+01
-1.978396e+01
-1.966507e+01
-1.956350e+01
-1.946922e+01
-1.937045e+01
-1.926534e+01
-1.916955e+01
-1.911304e+01
-1.912587e+01
-1.922181e+01
-1.939066e+01
-1.960298e+01
-1.982211e+01
-2.001486e+01
-2.015678e+01
-2.023267e+01
-2.023680e+01
-2.017568e+01
-2.007159e+01
-1.996128e+01
-1.988485e+01
-1.986729e+01
-1.990394e+01
-1.996308e+01
-2.000689e+01
-2.001679e+01
-2.000480e+01
-2.000355e+01
-2.004211e+01
-2.012300e+01
-2.021396e+01
-2.026049e+01
-2.021490e+01
-2.006771e+01
-1.986291e+01
-1.968412e+01
-1.961401e+01
-1.968792e+01
-1.986957e+01
-2.006663e+01
-2.017939e+01
-2.015429e+01
-2.001086e+01
-1.982872e+01
-1.970446e+01
-1.970278e+01
-1.982691e+01
-2.002155e+01
-2.020360e+01
-2.030251e+01
-2.029034e+01
-2.018946e+01
-2.005620e+01
-1.994929e+01
-1.989915e+01
-1.989431e+01
-1.989164e+01
-1.984362e+01
-1.972777e+01
-1.956362e+01
-1.940736e+01
-1.932380e+01
-1.934975e+01
-1.947046e+01
-1.962470e+01
-1.973626e+01
-1.975452e+01
-1.968196e+01
-1.957332e+01
-1.950549e+01
-1.953352e+01
-1.965679e+01
-1.981549e+01
-1.992158e+01
-1.990931e+01
-1.977677e+01
-1.959296e+01
-1.946393e+01
-1.947688e+01
-1.965376e+01
-1.993904e+01
-2.022619e+01
-2.040755e+01
-2.042301e+01
-2.028480e+01
-2.006674e+01
-1.986317e+01
-1.974132e+01
-1.971612e+01
-1.975977e+01
-1.983189e+01
-1.990360e+01
-1.996103e+01
-1.999504e+01
-1.999360e+01
-1.994652e+01
-1.985821e+01
-1.975669e+01
-1.968838e+01
-1.969813e+01
-1.980505e+01
-1.998995e+01
-2.020266e+01
-2.038409e+01
-2.048922e+01
-2.050061e+01
-2.042981e+01
-2.030980e+01
-2.018366e+01
-2.009272e+01
-2.006466e+01
-2.010245e+01
-2.017856e+01
-2.024066e+01
-2.023080e+01
-2.011165e+01
-1.988775e+01
-1.960990e+01
-1.935793e+01
-1.920849e+01
-1.920342e+01
-1.933331e+01
-1.954194e+01
-1.974821e+01
-1.987660e+01
-1.988504e+01
-1.977931e+01
-1.960836e+01
-1.944257e+01
-1.934445e+01
-1.934448e+01
-1.943265e+01
-1.956918e+01
-1.970840e+01
-1.982211e+01
-1.990809e+01
-1.997895e+01
-2.004139e+01
-2.008413e+01
-2.008501e+01
-2.002981e+01
-1.992653e+01
-1.980499e+01
-1.970436e+01
-1.965728e+01
-1.967804e+01
-1.975955e+01
-1.988046e+01
-2.001730e+01
-2.015262e+01
-2.027440e+01
-2.037025e+01
-2.042444e+01
-2.042273e+01
-2.036247e+01
-2.025953e+01
-2.014414e+01
-2.004698e+01
-1.998519e+01
-1.995749e+01
-1.994870e+01
-1.993795e+01
-1.990603e+01
-1.984184e+01
-1.974847e+01
-1.964621e+01
-1.956737e+01
-1.954118e+01
-1.957585e+01
-1.965013e+01
-1.972266e+01
-1.975473e+01
-1.973299e+01
-1.967817e+01
-1.963381e+01
-1.964069e+01
-1.971261e+01
-1.982953e+01
-1.995139e+01
-2.004076e+01
-2.007818e+01
-2.006364e+01
-2.000830e+01
-1.992438e+01
-1.981916e+01
-1.969715e+01
-1.957023e+01
-1.946817e+01
-1.943742e+01
-1.952131e+01
-1.973013e+01
-2.002167e+01
-2.030977e+01
-2.050102e+01
-2.053989e+01
-2.043625e+01
-2.025935e+01
-2.010112e+01
-2.002866e+01
-2.005177e+01
-2.012327e+01
-2.017146e+01
-2.014504e+01
-2.004277e+01
-1.991020e+01
-1.980798e+01
-1.977467e+01
-1.980781e+01
-1.987241e+01
-1.992769e+01
-1.995371e+01
-1.996087e+01
-1.997711e+01
-2.002195e+01
-2.008699e+01
-2.013832e+01
-2.014021e+01
-2.008360e+01
-1.999930e+01
-1.994532e+01
-1.997378e+01
-2.009718e+01
-2.027623e+01
-2.043841e+01
-2.051587e+01
-2.047900e+01
-2.034640e+01
-2.016828e+01
-1.999595e+01
-1.985808e+01
-1.975805e+01
-1.969019e+01
-1.965762e+01
-1.967441e+01
-1.974974e+01
-1.986871e+01
-1.998873e+01
-2.005885e+01
-2.005144e+01
-1.998476e+01
-1.991929e+01
-1.992619e+01
-2.004438e+01
-2.025252e+01
-2.047525e+01
-2.062261e+01
-2.063965e+01
-2.053596e+01
-2.037672e+01
-2.024168e+01
-2.017945e+01
-2.018597e+01
-2.021799e+01
-2.022792e+01
-2.019545e+01
-2.013744e+01
-2.009420e+01
-2.010456e+01
-2.018425e+01
-2.031611e+01
-2.045411e+01
-2.053966e+01
-2.052518e+01
-2.039696e+01
-2.018847e+01
-1.997551e+01
-1.984803e+01
-1.986546e+01
-2.001812e+01
-2.022099e+01
-2.034978e+01
-2.030326e+01
-2.005867e+01
-1.968897e+01
-1.932966e+01
-1.911231e+01
-1.910215e+01
-1.927412e+01
-1.953626e+01
-1.978114e+01
-1.993425e+01
-1.997726e+01
-1.994144e+01
-1.988168e+01
-1.984748e+01
-1.986437e+01
-1.993012e+01
-2.002160e+01
-2.010649e+01
-2.015659e+01
-2.015921e+01
-2.012171e+01
-2.006665e+01
-2.002170e+01
-2.001033e+01
-2.004588e+01
-2.012812e+01
-2.024236e+01
-2.036257e+01
-2.045691e+01
-2.049270e+01
-2.044068e+01
-2.028279e+01
-2.002485e+01
-1.970720e+01
-1.940228e+01
-1.919532e+01
-1.915469e+01
-1.930362e+01
-1.960419e+01
-1.996252e+01
-2.026026e+01
-2.040461e+01
-2.037334e+01
-2.022667e+01
-2.007485e+01
-2.001761e+01
-2.009106e+01
-2.025333e+01
-2.041511e+01
-2.049303e+01
-2.045250e+01
-2.031772e+01
-2.014951e+01
-2.000879e+01
-1.992720e+01
-1.989802e+01
-1.988766e+01
-1.985899e+01
-1.979344e+01
-1.970155e+01
-1.961695e+01
-1.957705e+01
-1.960034e+01
-1.967313e+01
-1.975383e+01
-1.979325e+01
-1.976091e+01
-1.966314e+01
-1.954202e+01
-1.945426e+01
-1.944235e+01
-1.951618e+01
-1.965469e+01
-1.982280e+01
-1.999030e+01
-2.014196e+01
-2.027639e+01
-2.039713e+01
-2.050269e+01
-2.058143e+01
-2.061415e+01
-2.058349e+01
-2.048617e+01
-2.034210e+01
-2.019347e+01
-2.009047e+01
-2.006860e+01
-2.013051e+01
-2.024464e+01
-2.036203e+01
-2.044062e+01
-2.046202e+01
-2.043174e+01
-2.036661e+01
-2.028120e+01
-2.018273e+01
-2.007480e+01
-1.996384e+01
-1.986313e+01
-1.979209e+01
-1.976991e+01
-1.980453e+01
-1.988393e+01
-1.997785e+01
-2.005139e+01
-2.008197e+01
-2.006826e+01
-2.002585e+01
-1.997412e+01
-1.992369e+01
-1.987205e+01
-1.980873e+01
-1.972521e+01
-1.962294e+01
-1.951577e+01
-1.942604e+01
-1.937523e+01
-1.937256e+01
-1.940811e+01
-1.945652e+01
-1.949101e+01
-1.949994e+01
-1.949533e+01
-1.950674e+01
-1.956354e+01
-1.967679e+01
-1.983162e+01
-1.999374e+01
-2.012613e+01
-2.020715e+01
-2.023991e+01
-2.024709e+01
-2.025388e+01
-2.027047e+01
-2.028675e+01
-2.028394e+01
-2.025436e+01
-2.021344e+01
-2.019303e+01
-2.021916e+01
-2.029055e+01
-2.037531e+01
-2.043108e+01
-2.043449e+01
-2.039604e+01
-2.034810e+01
-2.031653e+01
-2.030039e+01
-2.027603e+01
-2.022153e+01
-2.014105e+01
-2.006875e+01
-2.004739e+01
-2.009596e+01
-2.019029e+01
-2.027174e+01
-2.027857e+01
-2.018080e+01
-1.999872e+01
-1.979526e+01
-1.964452e+01
-1.959307e+01
-1.963702e+01
-1.972979e+01
-1.981457e+01
-1.985798e+01
-1.986159e+01
-1.984656e+01
-1.982788e+01
-1.980062e+01
-1.974830e+01
-1.966477e+01
-1.957086e+01
-1.951130e+01
-1.953290e+01
-1.965836e+01
-1.987188e+01
-2.012312e+01
-2.034532e+01
-2.047716e+01
-2.048056e+01
-2.035135e+01
-2.012176e+01
-1.985333e+01
-1.961969e+01
-1.948300e+01
-1.947165e+01
-1.956905e+01
-1.972114e+01
-1.986231e+01
-1.994749e+01
-1.997226e+01
-1.996884e+01
-1.998144e+01
-2.003663e+01
-2.012637e+01
-2.021249e+01
-2.024885e+01
-2.020784e+01
-2.009612e+01
-1.995070e+01
-1.981781e+01
-1.972745e+01
-1.968009e+01
-1.965364e+01
-1.962546e+01
-1.959321e+01
-1.957819e+01
-1.960783e+01
-1.969038e+01
-1.980201e+01
-1.989737e+01
-1.993682e+01
-1.991164e+01
-1.985078e+01
-1.980585e+01
-1.982408e+01
-1.992448e+01
-2.008959e+01
-2.027503e+01
-2.042911e+01
-2.051187e+01
-2.050731e+01
-2.042749e+01
-2.030832e+01
-2.019749e+01
-2.013843e+01
-2.015729e+01
-2.025782e+01
-2.042350e+01
-2.062231e+01
-2.081072e+01
-2.093827e+01
-2.095774e+01
-2.084235e+01
-2.060345e+01
-2.029639e+01
-2.000679e+01
-1.981951e+01
-1.978256e+01
-1.988246e+01
-2.004547e+01
-2.016857e+01
-2.016802e+01
-2.002142e+01
-1.978104e+01
-1.955035e+01
-1.943434e+01
-1.948806e+01
-1.969070e+01
-1.995927e+01
-2.019280e+01
-2.032046e+01
-2.032741e+01
-2.024828e+01
-2.013873e+01
-2.004559e+01
-1.999216e+01
-1.998201e+01
-2.001160e+01
-2.007823e+01
-2.017747e+01
-2.029604e+01
-2.041093e+01
-2.049807e+01
-2.054387e+01
-2.055008e+01
-2.052949e+01
-2.049708e+01
-2.046230e+01
-2.042577e+01
-2.038141e+01
-2.032225e+01
-2.024608e+01
-2.015700e+01
-2.006314e+01
-1.997487e+01
-1.990589e+01
-1.987396e+01
-1.989634e+01
-1.998002e+01
-2.011506e+01
-2.027882e+01
-2.044906e+01
-2.061396e+01
-2.077003e+01
-2.091073e+01
-2.101698e+01
-2.105862e+01
-2.100766e+01
-2.085683e+01
-2.063213e+01
-2.038988e+01
-2.019653e+01
-2.010006e+01
-2.010855e+01
-2.018944e+01
-2.029106e+01
-2.037402e+01
-2.043247e+01
-2.049173e+01
-2.058421e+01
-2.071978e+01
-2.087090e+01
-2.098279e+01
-2.100168e+01
-2.090273e+01
-2.070126e+01
-2.044344e+01
-2.018475e+01
-1.996865e+01
-1.981402e+01
-1.971543e+01
-1.965551e+01
-1.962103e+01
-1.961157e+01
-1.963537e+01
-1.969826e+01
-1.979570e+01
-1.991250e+01
-2.002698e+01
-2.011374e+01
-2.014501e+01
-2.009641e+01
-1.996011e+01
-1.975851e+01
-1.954502e+01
-1.938426e+01
-1.931949e+01
-1.934756e+01
-1.942030e+01
-1.947474e+01
-1.947510e+01
-1.943984e+01
-1.943332e+01
-1.952368e+01
-1.973348e+01
-2.001663e+01
-2.027721e+01
-2.041838e+01
-2.039304e+01
-2.022934e+01
-2.001837e+01
-1.987093e+01
-1.986499e+01
-2.001065e+01
-2.025010e+01
-2.049043e+01
-2.064842e+01
-2.068298e+01
-2.060321e+01
-2.045569e+01
-2.030164e+01
-2.019237e+01
-2.015027e+01
-2.016312e+01
-2.019572e+01
-2.021228e+01
-2.019501e+01
-2.014933e+01
-2.009707e+01
-2.006517e+01
-2.007437e+01
-2.012981e+01
-2.021630e+01
-2.030191e+01
-2.034977e+01
-2.033399e+01
-2.025288e+01
-2.013390e+01
-2.002568e+01
-1.997733e+01
-2.001295e+01
-2.011591e+01
-2.023515e+01
-2.031323e+01
-2.031999e+01
-2.027059e+01
-2.021492e+01
-2.020443e+01
-2.025803e+01
-2.034985e+01
-2.042586e+01
-2.043613e+01
-2.036168e+01
-2.022108e+01
-2.005627e+01
-1.990897e+01
-1.980218e+01
-1.973610e+01
-1.969722e+01
-1.967139e+01
-1.965079e+01
-1.963127e+01
-1.960571e+01
-1.956441e+01
-1.950929e+01
-1.947125e+01
-1.950062e+01
-1.960556e+01
-1.965296e+01
-1.929630e+01
-1.800522e+01
-1.522203e+01
-1.058652e+01
-4.113842e+00
3.775685e+00
1.239444e+01
2.101959e+01
2.909925e+01
3.633959e+01
4.265893e+01
4.807102e+01
5.258767e+01
5.619683e+01
5.890884e+01
6.081512e+01
6.210217e+01
6.300175e+01
6.370791e+01
6.431682e+01
6.482891e+01
6.520708e+01
6.544488e+01
6.559558e+01
6.574558e+01
6.595812e+01
6.623242e+01
6.650888e+01
6.671595e+01
6.682435e+01
6.687080e+01
6.693644e+01
6.709656e+01
6.737566e+01
6.773466e+01
6.809345e+01
6.837125e+01
6.852170e+01
6.854811e+01
6.849649e+01
6.843379e+01
6.842266e+01
6.850277e+01
6.868370e+01
6.894900e+01
6.926695e+01
6.960171e+01
6.991901e+01
7.018532e+01
7.036622e+01
7.043280e+01
7.037781e+01
7.023233e+01
7.006843e+01
6.998154e+01
7.005840e+01
7.034400e+01
7.082102e+01
7.141105e+01
7.199998e+01
7.247958e+01
7.278777e+01
7.292849e+01
7.296356e+01
7.298503e+01
7.308464e+01
7.333205e+01
7.376346e+01
7.437772e+01
7.513725e+01
7.597284e+01
7.679354e+01
7.750403e+01
7.802942e+01
7.833962e+01
7.846034e+01
7.846292e+01
7.843688e+01
7.845765e+01
7.856277e+01
7.874285e+01
7.894785e+01
7.910520e+01
7.914386e+01
7.901727e+01
7.871918e+01
7.828854e+01
7.780138e+01
7.735026e+01
7.701736e+01
7.685054e+01
7.685026e+01
7.696992e+01
7.712931e+01
7.723807e+01
7.722353e+01
7.705415e+01
7.674861e+01
7.636455e+01
7.597161e+01
7.562400e+01
7.534783e+01
7.514687e+01
7.501785e+01
7.496170e+01
7.498342e+01
7.508258e+01
7.524407e+01
7.543696e+01
7.562235e+01
7.576484e+01
7.584151e+01
7.584656e+01
7.579371e+01
7.571603e+01
7.565843e+01
7.566007e+01
7.573279e+01
7.584865e+01
7.594657e+01
7.595591e+01
7.582482e+01
7.554024e+01
7.513411e+01
7.467580e+01
7.425307e+01
7.394481e+01
7.379291e+01
7.378436e+01
7.385296e+01
7.390062e+01
7.382852e+01
7.356697e+01
7.309727e+01
7.246155e+01
7.175550e+01
7.110133e+01
7.060718e+01
7.032818e+01
7.024695e+01
7.028358e+01
7.033098e+01
7.029729e+01
7.013328e+01
6.983292e+01
6.941237e+01
6.888560e+01
6.825499e+01
6.752326e+01
6.671763e+01
6.590668e+01
6.519284e+01
6.467760e+01
6.441481e+01
6.437880e+01
6.446869e+01
6.455028e+01
6.451464e+01
6.432251e+01
6.401095e+01
6.366064e+01
6.334503e+01
6.309224e+01
6.288039e+01
6.266419e+01
6.241220e+01
6.213176e+01
6.186880e+01
6.168372e+01
6.161570e+01
6.165463e+01
6.173835e+01
6.177962e+01
6.170946e+01
6.151207e+01
6.123205e+01
6.095082e+01
6.074739e+01
6.066467e+01
6.069579e+01
6.079209e+01
6.088487e+01
6.091024e+01
6.082841e+01
6.063287e+01
6.034734e+01
6.001075e+01
5.965575e+01
5.929719e+01
5.895615e+01
5.873615e+01
5.893304e+01
6.011465e+01
6.309332e+01
6.875952e+01
7.782839e+01
9.061393e+01
1.069371e+02
1.261945e+02
1.475212e+02
1.699501e+02
1.925037e+02
2.142299e+02
2.342275e+02
2.517055e+02
2.660771e+02
2.770564e+02
2.847098e+02
2.894292e+02
2.918318e+02
2.926235e+02
2.924733e+02
2.919340e+02
2.914150e+02
2.911932e+02
2.914418e+02
2.922540e+02
2.936508e+02
2.955751e+02
2.978878e+02
3.003840e+02
3.028330e+02
3.050320e+02
3.068480e+02
3.082313e+02
3.091951e+02
3.097825e+02
3.100396e+02
3.100090e+02
3.097375e+02
3.092835e+02
3.087167e+02
3.081064e+02
3.075045e+02
3.069308e+02
3.063715e+02
3.057947e+02
3.051780e+02
3.045338e+02
3.039148e+02
3.033963e+02
3.030428e+02
3.028802e+02
3.028849e+02
3.029944e+02
3.031272e+02
3.031999e+02
3.031389e+02
3.028862e+02
3.024054e+02
3.016891e+02
3.007650e+02
2.996942e+02
2.985556e+02
2.974181e+02
2.963146e+02
2.952334e+02
2.941303e+02
2.929525e+02
2.916584e+02
2.902275e+02
2.886608e+02
2.869752e+02
2.851981e+02
2.833654e+02
2.815210e+02
2.797179e+02
2.780128e+02
2.764549e+02
2.750694e+02
2.738456e+02
2.727361e+02
2.716717e+02
2.705845e+02
2.694294e+02
2.681895e+02
2.668668e+02
2.654659e+02
2.639858e+02
2.624286e+02
2.608193e+02
2.592222e+02
2.577330e+02
2.564448e+02
2.554021e+02
2.545740e+02
2.538676e+02
2.531770e+02
2.524388e+02
2.516568e+02
2.508843e+02
2.501785e+02
2.495587e+02
2.489916e+02
2.484070e+02
2.477332e+02
2.469343e+02
2.460315e+02
2.450991e+02
2.442344e+02
2.435162e+02
2.429751e+02
2.425884e+02
2.423027e+02
2.420617e+02
2.418241e+02
2.415641e+02
2.412640e+02
2.409078e+02
2.404794e+02
2.399649e+02
2.393564e+02
2.386554e+02
2.378747e+02
2.370340e+02
2.361526e+02
2.352445e+02
2.343209e+02
2.333966e+02
2.324930e+02
2.316323e+02
2.308258e+02
2.300662e+02
2.293309e+02
2.285941e+02
2.278427e+02
2.270867e+02
2.263577e+02
2.256969e+02
2.251354e+02
2.246802e+02
2.243148e+02
2.240140e+02
2.237633e+02
2.235673e+02
2.234433e+02
2.234028e+02
2.234371e+02
2.235173e+02
2.236063e+02
2.236721e+02
2.236927e+02
2.236529e+02
2.235410e+02
2.233502e+02
2.230854e+02
2.227689e+02
2.224384e+02
2.221308e+02
2.218610e+02
2.216087e+02
2.213244e+02
2.209543e+02
2.204709e+02
2.198918e+02
2.192744e+02
2.186902e+02
2.181914e+02
2.177924e+02
2.174716e+02
2.171892e+02
2.169037e+02
2.165771e+02
2.161730e+02
2.156556e+02
2.149979e+02
2.141965e+02
2.132836e+02
2.123260e+02
2.114051e+02
2.105860e+02
2.098921e+02
2.093046e+02
2.087880e+02
2.083285e+02
2.079583e+02
2.077506e+02
2.077823e+02
2.080885e+02
2.086337e+02
2.093195e+02
2.100227e+02
2.106419e+02
2.111252e+02
2.114674e+02
2.116881e+02
2.118113e+02
2.118586e+02
2.118542e+02
2.118302e+02
2.118248e+02
2.118735e+02
2.119978e+02
2.121951e+02
2.124328e+02
2.126498e+02
2.127675e+02
2.127107e+02
2.124334e+02
2.119360e+02
2.112648e+02
2.104924e+02
2.096871e+02
2.088931e+02
2.081293e+02
2.074043e+02
2.067326e+02
2.061395e+02
2.056531e+02
2.052876e+02
2.050302e+02
2.048430e+02
2.046817e+02
2.045199e+02
2.043626e+02
2.042382e+02
2.041758e+02
2.041810e+02
2.042272e+02
2.042653e+02
2.042478e+02
2.041513e+02
2.039814e+02
2.037599e+02
2.035004e+02
2.031900e+02
2.027854e+02
2.022300e+02
2.014797e+02
2.005213e+02
1.993747e+02
1.980807e+02
1.966876e+02
1.952463e+02
1.938105e+02
1.924380e+02
1.911880e+02
1.901164e+02
1.892681e+02
1.886673e+02
1.883066e+02
1.881452e+02
1.881187e+02
1.881591e+02
1.882138e+02
1.882512e+02
1.882519e+02
1.881956e+02
1.880560e+02
1.878078e+02
1.874388e+02
1.869558e+02
1.863793e+02
1.857314e+02
1.850252e+02
1.842618e+02
1.834366e+02
1.825491e+02
1.816136e+02
1.806637e+02
1.797468e+02
1.789105e+02
1.781848e+02
1.775717e+02
1.770462e+02
1.765660e+02
1.760847e+02
1.755651e+02
1.749906e+02
1.743698e+02
1.737312e+02
1.731104e+02
1.725367e+02
1.720259e+02
1.715831e+02
1.712114e+02
1.709163e+02
1.707013e+02
1.705585e+02
1.704632e+02
1.703797e+02
1.702740e+02
1.701288e+02
1.699490e+02
1.697537e+02
1.695559e+02
1.693414e+02
1.690633e+02
1.686615e+02
1.680974e+02
1.673846e+02
1.665930e+02
1.658243e+02
1.651699e+02
1.646755e+02
1.643320e+02
1.640920e+02
1.638997e+02
1.637170e+02
1.635358e+02
1.633734e+02
1.632577e+02
1.632121e+02
1.632474e+02
1.633586e+02
1.635255e+02
1.637137e+02
1.638808e+02
1.639876e+02
1.640135e+02
1.639696e+02
1.638973e+02
1.638515e+02
1.638735e+02
1.639695e+02
1.641076e+02
1.642385e+02
1.643274e+02
1.643779e+02
1.644312e+02
1.645397e+02
1.647313e+02
1.649842e+02
1.652310e+02
1.653882e+02
1.653980e+02
1.652599e+02
1.650377e+02
1.648349e+02
1.647475e+02
1.648175e+02
1.650141e+02
1.652572e+02
1.654635e+02
1.655861e+02
1.656233e+02
1.655960e+02
1.655157e+02
1.653650e+02
1.651040e+02
1.646987e+02
1.641508e+02
1.635105e+02
1.628599e+02
1.622787e+02
1.618114e+02
1.614571e+02
1.611829e+02
1.609496e+02
1.607320e+02
1.605203e+02
1.603080e+02
1.600763e+02
1.597901e+02
1.594108e+02
1.589174e+02
1.583223e+02
1.576714e+02
1.570272e+02
1.564427e+02
1.559382e+02
1.554934e+02
1.550630e+02
1.546064e+02
1.541185e+02
1.536408e+02
1.532455e+02
1.530010e+02
1.529405e+02
1.530513e+02
1.532891e+02
1.536033e+02
1.539565e+02
1.543291e+02
1.547099e+02
1.550818e+02
1.554140e+02
1.556639e+02
1.557876e+02
1.557495e+02
1.555291e+02
1.551250e+02
1.545589e+02
1.538778e+02
1.531502e+02
1.524564e+02
1.518744e+02
1.514640e+02
1.512550e+02
1.512433e+02
1.513965e+02
1.516661e+02
1.520030e+02
1.523700e+02
1.527482e+02
1.531344e+02
1.535294e+02
1.539246e+02
1.542950e+02
1.546040e+02
1.548180e+02
1.549240e+02
1.549409e+02
1.549194e+02
1.549298e+02
1.550426e+02
1.553068e+02
1.557351e+02
1.563030e+02
1.569605e+02
1.576497e+02
1.583183e+02
1.589250e+02
1.594398e+02
1.598438e+02
1.601302e+02
1.603045e+02
1.603822e+02
1.603854e+02
1.603395e+02
1.602745e+02
1.602257e+02
1.602325e+02
1.603302e+02
1.605391e+02
1.608607e+02
1.612839e+02
1.617970e+02
1.623954e+02
1.630765e+02
1.638287e+02
1.646244e+02
1.654245e+02
1.661914e+02
1.669002e+02
1.675417e+02
1.681161e+02
1.686236e+02
1.690542e+02
1.693833e+02
1.695763e+02
1.696037e+02
1.694635e+02
1.691961e+02
1.688790e+02
1.685994e+02
1.684182e+02
1.683473e+02
1.683525e+02
1.683822e+02
1.684020e+02
1.684158e+02
1.684579e+02
1.685632e+02
1.687336e+02
1.689260e+02
1.690691e+02
1.690960e+02
1.689730e+02
1.687088e+02
1.683446e+02
1.679364e+02
1.675404e+02
1.672114e+02
1.670076e+02
1.669928e+02
1.672232e+02
1.677203e+02
1.684480e+02
1.693147e+02
1.702048e+02
1.710237e+02
1.717339e+02
1.723676e+02
1.730181e+02
1.738168e+02
1.749031e+02
1.763895e+02
1.783301e+02
1.807032e+02
1.834147e+02
1.863194e+02
1.892467e+02
1.920189e+02
1.944597e+02
1.964009e+02
1.976959e+02
1.982426e+02
1.980095e+02
1.970530e+02
1.955162e+02
1.936056e+02
1.915537e+02
1.895798e+02
1.878601e+02
1.865123e+02
1.855919e+02
1.850963e+02
1.849697e+02
1.851087e+02
1.853703e+02
1.855913e+02
1.856179e+02
1.853386e+02
1.847040e+02
1.837237e+02
1.824421e+02
1.809090e+02
1.791623e+02
1.772350e+02
1.751766e+02
1.730701e+02
1.710271e+02
1.691602e+02
1.675507e+02
1.662295e+02
1.651817e+02
1.643650e+02
1.637304e+02
1.632313e+02
1.628238e+02
1.624634e+02
1.621073e+02
1.617228e+02
1.612981e+02
1.608481e+02
1.604112e+02
1.600340e+02
1.597512e+02
1.595716e+02
1.594811e+02
1.594596e+02
1.595008e+02
1.596187e+02
1.598350e+02
1.601585e+02
1.605689e+02
1.610162e+02
1.614383e+02
1.617879e+02
1.620538e+02
1.622654e+02
1.624761e+02
1.627356e+02
1.630641e+02
1.634434e+02
1.638273e+02
1.641649e+02
1.644222e+02
1.645908e+02
1.646820e+02
1.647122e+02
1.646902e+02
1.646144e+02
1.644826e+02
1.643049e+02
1.641108e+02
1.639451e+02
1.638567e+02
1.638853e+02
1.640515e+02
1.643506e+02
1.647506e+02
1.651951e+02
1.656110e+02
1.659227e+02
1.660679e+02
1.660100e+02
1.657412e+02
1.652762e+02
1.646416e+02
1.638678e+02
1.629896e+02
1.620538e+02
1.611234e+02
1.602707e+02
1.595584e+02
1.590202e+02
1.586496e+02
1.584031e+02
1.582118e+02
1.579976e+02
1.576904e+02
1.572442e+02
1.566463e+02
1.559166e+02
1.550977e+02
1.542404e+02
1.533919e+02
1.525893e+02
1.518576e+02
1.512083e+02
1.506356e+02
1.501122e+02
1.495903e+02
1.490100e+02
1.483133e+02
1.474628e+02
1.464567e+02
1.453364e+02
1.441758e+02
1.430566e+02
1.420400e+02
1.411529e+02
1.403955e+02
1.397622e+02
1.392596e+02
1.389072e+02
1.387186e+02
1.386780e+02
1.387269e+02
1.387741e+02
1.387219e+02
1.384943e+02
1.380514e+02
1.373855e+02
1.365078e+02
1.354442e+02
1.342449e+02
1.329971e+02
1.318227e+02
1.308520e+02
1.301788e+02
1.298205e+02
1.297063e+02
1.297038e+02
1.296737e+02
1.295249e+02
1.292442e+02
1.288859e+02
1.285321e+02
1.282460e+02
1.280454e+02
1.279078e+02
1.277952e+02
1.276815e+02
1.275663e+02
1.274713e+02
1.274268e+02
1.274535e+02
1.275488e+02
1.276829e+02
1.278105e+02
1.278925e+02
1.279159e+02
1.278988e+02
1.278817e+02
1.279086e+02
1.280090e+02
1.281846e+02
1.284085e+02
1.286372e+02
1.288320e+02
1.289800e+02
1.291021e+02
1.292445e+02
1.294546e+02
1.297538e+02
1.301179e+02
1.304778e+02
1.307421e+02
1.308347e+02
1.307281e+02
1.304546e+02
1.300893e+02
1.297147e+02
1.293882e+02
1.291296e+02
1.289324e+02
1.287853e+02
1.286855e+02
1.286333e+02
1.286144e+02
1.285872e+02
1.284902e+02
1.282660e+02
1.278869e+02
1.273652e+02
1.267451e+02
1.260877e+02
1.254579e+02
1.249171e+02
1.245159e+02
1.242842e+02
1.242230e+02
1.243040e+02
1.244839e+02
1.247234e+02
1.249963e+02
1.252851e+02
1.255671e+02
1.258049e+02
1.259497e+02
1.259561e+02
1.258046e+02
1.255227e+02
1.251923e+02
1.249332e+02
1.248638e+02
1.250518e+02
1.254781e+02
1.260348e+02
1.265616e+02
1.269079e+02
1.269901e+02
1.268160e+02
1.264666e+02
1.260464e+02
1.256332e+02
1.252545e+02
1.248988e+02
1.245466e+02
1.241984e+02
1.238845e+02
1.236548e+02
1.235550e+02
1.235993e+02
1.237546e+02
1.239439e+02
1.240689e+02
1.240388e+02
1.237930e+02
1.233100e+02
1.226066e+02
1.217282e+02
1.207375e+02
1.197047e+02
1.187026e+02
1.178040e+02
1.170737e+02
1.165540e+02
1.162482e+02
1.161148e+02
1.160776e+02
1.160491e+02
1.159549e+02
1.157471e+02
1.154032e+02
1.149174e+02
1.142924e+02
1.135396e+02
1.126821e+02
1.117569e+02
1.108085e+02
1.098797e+02
1.090017e+02
1.081917e+02
1.074591e+02
1.068143e+02
1.062722e+02
1.058463e+02
1.055366e+02
1.053210e+02
1.051556e+02
1.049874e+02
1.047723e+02
1.044906e+02
1.041481e+02
1.037649e+02
1.033607e+02
1.029455e+02
1.025226e+02
1.020968e+02
1.016791e+02
1.012836e+02
1.009180e+02
1.005759e+02
1.002377e+02
9.988343e+01
9.950774e+01
9.912992e+01
9.879012e+01
9.853257e+01
9.838344e+01
9.833448e+01
9.834325e+01
9.835142e+01
9.831183e+01
9.820890e+01
9.806195e+01
9.791063e+01
9.779094e+01
9.771523e+01
9.766714e+01
9.761222e+01
9.751539e+01
9.735377e+01
9.712028e+01
9.682127e+01
9.647350e+01
9.610138e+01
9.573243e+01
9.539080e+01
9.509276e+01
9.484716e+01
9.465865e+01
9.453004e+01
9.446297e+01
9.445761e+01
9.451105e+01
9.461398e+01
9.474736e+01
9.488175e+01
9.498169e+01
9.501629e+01
9.497273e+01
9.486508e+01
9.472964e+01
9.460622e+01
9.451537e+01
9.444545e+01
9.435644e+01
9.419670e+01
9.392271e+01
9.351417e+01
9.298239e+01
9.237180e+01
9.175320e+01
9.120740e+01
9.080136e+01
9.056596e+01
9.048599e+01
9.050865e+01
9.056713e+01
9.060738e+01
9.060472e+01
9.056316e+01
9.050058e+01
9.043031e+01
9.035035e+01
9.024495e+01
9.009386e+01
8.988111e+01
8.959867e+01
8.924640e+01
8.883241e+01
8.837548e+01
8.790702e+01
8.746800e+01
8.709895e+01
8.682617e+01
8.665262e+01
8.656132e+01
8.653046e+01
8.654966e+01
8.662510e+01
8.677147e+01
8.699844e+01
8.730138e+01
8.765973e+01
8.803973e+01
8.839787e+01
8.868528e+01
8.885524e+01
8.887419e+01
8.873308e+01
8.845523e+01
8.809672e+01
8.773664e+01
8.745790e+01
8.732513e+01
8.736856e+01
8.758088e+01
8.792692e+01
8.836015e+01
8.883781e+01
8.932838e+01
8.980937e+01
9.025952e+01
9.065264e+01
9.095848e+01
9.114922e+01
9.120754e+01
9.113397e+01
9.095279e+01
9.071433e+01
9.048936e+01
9.035299e+01
9.036135e+01
9.053084e+01
9.083153e+01
9.120044e+01
9.156857e+01
9.188650e+01
9.213582e+01
9.232407e+01
9.247220e+01
9.260443e+01
9.274429e+01
9.291385e+01
9.313247e+01
9.341407e+01
9.376464e+01
9.418014e+01
9.464367e+01
9.512281e+01
9.557228e+01
9.594429e+01
9.620160e+01
9.632607e+01
9.632074e+01
9.620836e+01
9.602919e+01
9.583752e+01
9.569390e+01
9.565024e+01
9.573081e+01
9.591943e+01
9.616414e+01
9.640112e+01
9.658687e+01
9.672164e+01
9.685046e+01
9.703880e+01
9.733541e+01
9.774440e+01
9.822440e+01
9.871508e+01
9.917260e+01
9.959026e+01
9.999175e+01
1.004035e+02
1.008258e+02
1.012224e+02
1.015346e+02
1.017142e+02
1.017544e+02
1.017006e+02
1.016336e+02
1.016305e+02
1.017273e+02
1.019042e+02
1.021015e+02
1.022553e+02
1.023291e+02
1.023283e+02
1.022911e+02
1.022671e+02
1.022943e+02
1.023856e+02
1.025293e+02
1.026999e+02
1.028713e+02
1.030242e+02
1.031456e+02
1.032248e+02
1.032488e+02
1.032001e+02
1.030578e+02
1.028046e+02
1.024359e+02
1.019675e+02
1.014357e+02
1.008862e+02
1.003605e+02
9.988518e+01
9.946960e+01
9.911500e+01
9.882855e+01
9.863468e+01
9.857207e+01
9.867240e+01
9.893074e+01
9.928927e+01
9.965191e+01
9.992696e+01
1.000718e+02
1.001096e+02
1.001064e+02
1.001262e+02
1.001924e+02
1.002792e+02
1.003331e+02
1.003090e+02
1.001962e+02
1.000218e+02
9.983163e+01
9.966370e+01
9.953061e+01
9.942038e+01
9.931048e+01
9.918343e+01
9.903394e+01
9.886376e+01
9.866871e+01
9.842976e+01
9.812020e+01
9.773026e+01
9.729376e+01
9.689423e+01
9.663930e+01
9.661531e+01
9.684969e+01
9.730252e+01
9.788848e+01
9.851321e+01
9.910469e+01
9.962655e+01
1.000721e+02
1.004469e+02
1.007523e+02
1.009777e+02
1.011053e+02
1.011220e+02
1.010327e+02
1.008649e+02
1.006635e+02
1.004755e+02
1.003329e+02
1.002431e+02
1.001910e+02
1.001508e+02
1.001016e+02
1.000402e+02
9.998807e+01
9.999062e+01
1.001068e+02
1.003915e+02
1.008748e+02
1.015470e+02
1.023569e+02
1.032291e+02
1.040913e+02
1.048956e+02
1.056211e+02
1.062557e+02
1.067694e+02
1.070976e+02
1.071488e+02
1.068394e+02
1.061376e+02
1.050928e+02
1.038291e+02
1.025035e+02
1.012499e+02
1.001398e+02
9.917839e+01
9.833301e+01
9.757568e+01
9.691636e+01
9.640958e+01
9.613187e+01
9.614294e+01
9.645190e+01
9.700609e+01
9.770598e+01
9.843722e+01
9.910487e+01
9.965532e+01
1.000784e+02
1.003920e+02
1.006181e+02
1.007622e+02
1.008053e+02
1.007133e+02
1.004591e+02
1.000465e+02
9.951913e+01
9.895007e+01
9.841176e+01
9.794345e+01
9.753407e+01
9.713103e+01
9.666954e+01
9.610575e+01
9.543758e+01
9.470552e+01
9.397587e+01
9.331591e+01
9.277244e+01
9.236193e+01
9.207341e+01
9.187981e+01
9.175204e+01
9.167103e+01
9.163415e+01
9.165217e+01
9.173787e+01
9.189301e+01
9.210251e+01
9.233941e+01
9.257523e+01
9.278619e+01
9.295001e+01
9.303798e+01
9.301199e+01
9.283233e+01
9.247314e+01
9.193748e+01
9.126410e+01
9.052093e+01
8.978500e+01
8.911608e+01
8.853827e+01
8.804189e+01
8.760475e+01
8.721640e+01
8.688693e+01
8.663555e+01
8.647067e+01
8.637828e+01
8.632614e+01
8.627751e+01
8.620263e+01
8.608141e+01
8.590020e+01
8.564930e+01
8.532534e+01
8.493590e+01
8.450023e+01
8.404330e+01
8.358553e+01
8.313351e+01
8.267604e+01
8.218871e+01
8.164750e+01
8.104771e+01
8.041922e+01
7.982828e+01
7.936107e+01
7.909335e+01
7.905921e+01
7.923423e+01
7.954233e+01
7.988332e+01
8.016780e+01
8.034292e+01
8.039825e+01
8.035230e+01
8.022986e+01
8.004337e+01
7.978717e+01
7.944541e+01
7.900858e+01
7.848947e+01
7.792775e+01
7.737647e+01
7.687667e+01
7.643742e+01
7.603699e+01
7.564471e+01
7.524644e+01
7.485478e+01
7.449970e+01
7.421014e+01
7.400035e+01
7.386584e+01
7.378720e+01
7.373853e+01
7.369897e+01
7.366390e+01
7.364910e+01
7.368266e+01
7.378636e+01
7.395806e+01
7.416744e+01
7.436779e+01
7.451527e+01
7.458446e+01
7.457419e+01
7.450323e+01
7.439870e+01
7.428255e+01
7.416232e+01
7.403098e+01
7.387560e+01
7.368900e+01
7.347642e+01
7.325426e+01
7.304445e+01
7.286927e+01
7.274844e+01
7.269736e+01
7.272546e+01
7.283383e+01
7.301160e+01
7.323298e+01
7.346029e+01
7.365702e+01
7.380556e+01
7.391572e+01
7.401386e+01
7.411818e+01
7.422011e+01
7.428854e+01
7.429554e+01
7.424431e+01
7.417701e+01
7.415403e+01
7.421733e+01
7.436295e+01
7.454183e+01
7.468720e+01
7.474923e+01
7.471598e+01
7.461227e+01
7.448177e+01
7.436425e+01
7.428008e+01
7.422920e+01
7.420482e+01
7.421269e+01
7.428097e+01
7.444952e+01
7.474238e+01
7.514147e+01
7.558114e+01
7.597164e+01
7.624087e+01
7.637011e+01
7.640096e+01
7.640840e+01
7.645720e+01
7.656947e+01
7.672189e+01
7.686932e+01
7.697527e+01
7.703014e+01
7.705049e+01
7.706457e+01
7.709503e+01
7.714664e+01
7.720257e+01
7.722946e+01
7.719090e+01
7.706514e+01
7.685696e+01
7.659418e+01
7.630828e+01
7.601113e+01
7.568546e+01
7.529868e+01
7.483326e+01
7.431350e+01
7.381075e+01
7.342359e+01
7.324410e+01
7.332663e+01
7.367186e+01
7.422860e+01
7.490786e+01
7.560376e+01
7.621845e+01
7.668524e+01
7.698029e+01
7.711667e+01
7.712434e+01
7.702696e+01
7.682659e+01
7.650510e+01
7.604387e+01
7.545151e+01
7.478024e+01
7.411593e+01
7.354531e+01
7.312087e+01
7.284482e+01
7.267859e+01
7.256815e+01
7.246890e+01
7.235871e+01
7.223749e+01
7.211908e+01
7.202284e+01
7.196800e+01
7.196806e+01
7.202265e+01
7.210950e+01
7.218519e+01
7.220153e+01
7.213366e+01
7.200310e+01
7.187810e+01
7.184662e+01
7.197463e+01
7.227153e+01
7.268011e+01
7.309626e+01
7.340922e+01
7.354405e+01
7.348679e+01
7.328110e+01
7.300059e+01
7.271347e+01
7.245865e+01
7.224368e+01
7.206137e+01
7.191137e+01
7.181172e+01
7.179420e+01
7.188741e+01
7.209864e+01
7.240412e+01
7.275265e+01
7.308124e+01
7.333594e+01
7.348818e+01
7.354023e+01
7.351852e+01
7.345816e+01
7.338435e+01
7.329898e+01
7.318030e+01
7.299743e+01
7.273228e+01
7.239648e+01
7.203371e+01
7.170541e+01
7.146513e+01
7.133318e+01
7.128594e+01
7.126901e+01
7.122935e+01
7.114767e+01
7.105118e+01
7.099932e+01
7.105214e+01
7.123994e+01
7.155011e+01
7.193594e+01
7.234034e+01
7.272075e+01
7.306314e+01
7.338056e+01
7.369978e+01
7.404336e+01
7.441424e+01
7.478743e+01
7.511198e+01
7.532422e+01
7.536889e+01
7.522038e+01
7.489559e+01
7.445328e+01
7.397950e+01
7.356302e+01
7.326737e+01
7.311026e+01
7.306158e+01
7.306268e+01
7.305686e+01
7.301409e+01
7.293817e+01
7.285635e+01
7.280044e+01
7.279041e+01
7.282694e+01
7.289420e+01
7.297001e+01
7.303848e+01
7.309840e+01
7.316320e+01
7.325338e+01
7.338535e+01
7.356034e+01
7.375653e+01
7.392987e+01
7.402756e+01
7.401052e+01
7.387294e+01
7.364627e+01
7.338327e+01
7.312876e+01
7.289190e+01
7.263532e+01
7.228897e+01
7.178340e+01
7.108635e+01
7.022436e+01
6.927942e+01
6.836388e+01
6.758581e+01
6.701928e+01
6.668910e+01
6.657295e+01
6.661789e+01
6.676398e+01
6.696479e+01
6.719524e+01
6.744602e+01
6.771305e+01
6.799265e+01
6.828501e+01
6.859953e+01
6.895322e+01
6.935919e+01
6.981161e+01
7.027998e+01
7.072133e+01
7.110598e+01
7.143944e+01
7.176135e+01
7.211654e+01
7.251416e+01
7.290319e+01
7.318493e+01
7.326002e+01
7.308467e+01
7.270295e+01
7.223292e+01
7.181054e+01
7.152235e+01
7.136803e+01
7.127571e+01
7.115810e+01
7.097092e+01
7.073779e+01
7.053141e+01
7.042897e+01
7.047119e+01
7.064710e+01
7.090849e+01
7.120032e+01
7.148540e+01
7.174788e+01
7.197765e+01
7.215363e+01
7.224326e+01
7.221884e+01
7.207596e+01
7.183827e+01
7.154496e+01
7.123103e+01
7.091445e+01
7.059787e+01
7.028055e+01
6.996939e+01
6.967964e+01
6.942534e+01
6.920732e+01
6.900816e+01
6.879879e+01
6.855469e+01
6.827448e+01
6.799200e+01
6.777450e+01
6.770318e+01
6.784044e+01
6.819815e+01
6.872496e+01
6.932186e+01
6.987794e+01
7.030670e+01
7.056495e+01
7.065001e+01
7.058326e+01
7.039154e+01
7.009430e+01
6.970129e+01
6.922167e+01
6.867849e+01
6.811596e+01
6.758988e+01
6.714426e+01
6.679018e+01
6.650304e+01
6.624153e+01
6.597740e+01
6.571743e+01
6.550312e+01
6.538651e+01
6.539559e+01
6.550999e+01
6.566226e+01
6.576640e+01
6.575966e+01
6.563423e+01
6.543949e+01
6.525251e+01
6.513551e+01
6.510637e+01
6.513701e+01
6.517399e+01
6.516440e+01
6.507396e+01
6.489337e+01
6.463508e+01
6.432546e+01
6.399722e+01
6.368350e+01
6.341082e+01
6.318889e+01
6.300241e+01
6.281391e+01
6.258024e+01
6.227364e+01
6.189351e+01
6.146148e+01
6.100449e+01
6.053943e+01
6.007146e+01
5.960640e+01
5.916505e+01
5.878397e+01
5.849659e+01
5.830446e+01
5.815976e+01
5.797670e+01
5.767126e+01
5.720699e+01
5.661815e+01
5.599528e+01
5.544296e+01
5.503511e+01
5.479040e+01
5.467577e+01
5.463053e+01
5.459546e+01
5.453252e+01
5.443048e+01
5.430077e+01
5.416949e+01
5.406743e+01
5.401789e+01
5.402549e+01
5.407205e+01
5.412258e+01
5.413841e+01
5.409231e+01
5.398029e+01
5.382391e+01
5.365844e+01
5.351152e+01
5.338764e+01
5.327142e+01
5.314710e+01
5.301859e+01
5.291450e+01
5.287496e+01
5.292995e+01
5.308303e+01
5.331012e+01
5.357318e+01
5.383875e+01
5.408798e+01
5.431174e+01
5.449697e+01
5.461793e+01
5.464256e+01
5.455217e+01
5.436042e+01
5.411551e+01
5.387993e+01
5.369995e+01
5.358545e+01
5.351329e+01
5.344848e+01
5.336497e+01
5.325145e+01
5.310160e+01
5.290151e+01
5.262781e+01
5.226004e+01
5.179767e+01
5.126838e+01
5.072086e+01
5.020713e+01
4.976625e+01
4.941869e+01
4.917173e+01
4.902785e+01
4.898838e+01
4.905077e+01
4.920351e+01
4.942299e+01
4.967364e+01
4.991099e+01
5.008770e+01
5.016249e+01
5.011135e+01
4.993893e+01
4.968500e+01
4.941874e+01
4.921720e+01
4.913525e+01
4.918302e+01
4.932349e+01
4.949083e+01
4.961982e+01
4.967351e+01
4.965667e+01
4.960734e+01
4.957012e+01
4.956686e+01
4.958309e+01
4.957844e+01
4.951404e+01
4.937912e+01
4.920026e+01
4.902849e+01
4.891191e+01
4.886919e+01
4.887815e+01
4.888595e+01
4.883679e+01
4.870292e+01
4.850160e+01
4.828815e+01
4.812911e+01
4.807099e+01
4.812172e+01
4.825319e+01
4.842085e+01
4.858691e+01
4.873268e+01
4.885546e+01
4.895699e+01
4.903629e+01
4.909306e+01
4.913608e+01
4.918504e+01
4.926030e+01
4.936656e+01
4.948256e+01
4.956555e+01
4.957008e+01
4.947256e+01
4.928884e+01
4.907404e+01
4.890310e+01
4.884220e+01
4.892696e+01
4.915823e+01
4.951386e+01
4.996528e+01
5.048644e+01
5.104983e+01
5.161481e+01
5.212002e+01
5.248985e+01
5.265628e+01
5.258630e+01
5.229891e+01
5.185975e+01
5.135376e+01
5.084970e+01
5.037536e+01
4.991692e+01
4.944270e+01
4.893691e+01
4.842265e+01
4.796013e+01
4.762055e+01
4.745096e+01
4.745031e+01
4.757147e+01
4.774797e+01
4.792735e+01
4.808785e+01
4.822901e+01
4.834899e+01
4.843181e+01
4.845664e+01
4.841852e+01
4.833910e+01
4.825519e+01
4.819218e+01
4.814136e+01
4.805793e+01
4.788343e+01
4.758078e+01
4.716204e+01
4.669239e+01
4.626677e+01
4.597109e+01
4.584839e+01
4.588709e+01
4.603535e+01
4.623007e+01
4.642196e+01
4.658399e+01
4.670467e+01
4.677727e+01
4.679469e+01
4.675134e+01
4.664632e+01
4.648271e+01
4.626386e+01
4.599258e+01
4.567624e+01
4.533296e+01
4.499152e+01
4.468275e+01
4.442917e+01
4.423995e+01
4.411254e+01
4.403722e+01
4.400102e+01
4.399113e+01
4.399824e+01
4.401858e+01
4.405306e+01
4.410406e+01
4.417284e+01
4.425859e+01
4.435697e+01
4.445677e+01
4.453715e+01
4.456983e+01
4.452804e+01
4.440077e+01
4.420598e+01
4.399414e+01
4.383574e+01
4.379393e+01
4.389331e+01
4.410214e+01
4.434229e+01
4.452570e+01
4.459691e+01
4.455553e+01
4.444718e+01
4.433221e+01
4.425293e+01
4.421617e+01
4.419580e+01
4.415007e+01
4.404368e+01
4.386483e+01
4.363058e+01
4.337860e+01
4.314982e+01
4.297162e+01
4.285053e+01
4.277683e+01
4.273570e+01
4.271730e+01
4.272139e+01
4.275603e+01
4.283159e+01
4.295293e+01
4.311285e+01
4.328932e+01
4.344785e+01
4.354989e+01
4.356616e+01
4.349004e+01
4.334260e+01
4.316524e+01
4.300307e+01
4.288721e+01
4.282366e+01
4.279173e+01
4.275238e+01
4.266383e+01
4.249927e+01
4.225895e+01
4.197150e+01
4.168535e+01
4.145479e+01
4.132379e+01
4.131058e+01
4.139951e+01
4.154623e+01
4.169574e+01
4.180426e+01
4.185416e+01
4.185544e+01
4.183467e+01
4.181921e+01
4.182568e+01
4.185811e+01
4.191473e+01
4.199626e+01
4.210807e+01
4.225438e+01
4.242969e+01
4.261598e+01
4.278939e+01
4.293277e+01
4.304523e+01
4.314258e+01
4.324887e+01
4.338282e+01
4.354407e+01
4.370492e+01
4.381446e+01
4.381693e+01
4.367658e+01
4.339552e+01
4.301465e+01
4.259758e+01
4.220617e+01
4.187927e+01
4.162228e+01
4.140959e+01
4.119722e+01
4.094067e+01
4.061184e+01
4.020807e+01
3.974894e+01
3.926297e+01
3.877345e+01
3.829376e+01
3.783632e+01
3.742654e+01
3.710672e+01
3.692108e+01
3.689061e+01
3.699655e+01
3.718581e+01
3.739406e+01
3.757159e+01
3.769831e+01
3.778348e+01
3.785241e+01
3.792575e+01
3.800001e+01
3.804009e+01
3.799145e+01
3.780867e+01
3.748419e+01
3.705907e+01
3.660816e+01
3.620929e+01
3.591516e+01
3.574117e+01
3.566987e+01
3.566370e+01
3.567913e+01
3.567995e+01
3.564866e+01
3.559177e+01
3.553539e+01
3.551211e+01
3.554678e+01
3.564842e+01
3.581097e+01
3.601973e+01
3.625835e+01
3.651212e+01
3.676646e+01
3.700313e+01
3.719938e+01
3.733234e+01
3.738569e+01
3.735383e+01
3.724231e+01
3.706659e+01
3.685039e+01
3.662130e+01
3.640198e+01
3.619985e+01
3.600230e+01
3.578320e+01
3.552033e+01
3.521525e+01
3.490228e+01
3.463750e+01
3.447231e+01
3.442894e+01
3.449347e+01
3.462791e+01
3.478982e+01
3.494808e+01
3.508910e+01
3.521365e+01
3.532728e+01
3.542995e+01
3.550952e+01
3.554209e+01
3.549904e+01
3.535886e+01
3.511859e+01
3.479898e+01
3.444004e+01
3.408855e+01
3.378437e+01
3.355207e+01
3.340066e+01
3.332859e+01
3.332936e+01
3.339368e+01
3.350695e+01
3.364424e+01
3.376862e+01
3.383723e+01
3.381451e+01
3.368767e+01
3.347723e+01
3.323398e+01
3.301726e+01
3.286139e+01
3.275178e+01
3.263205e+01
3.244274e+01
3.216761e+01
3.185624e+01
3.160686e+01
3.151796e+01
3.163579e+01
3.192739e+01
3.229353e+01
3.261353e+01
3.279621e+01
3.281089e+01
3.268725e+01
3.249111e+01
3.229202e+01
3.213676e+01
3.203664e+01
3.196998e+01
3.189743e+01
3.178475e+01
3.162383e+01
3.143966e+01
3.127760e+01
3.118027e+01
3.117147e+01
3.125689e+01
3.143453e+01
3.170140e+01
3.205048e+01
3.246391e+01
3.291091e+01
3.335414e+01
3.376286e+01
3.412736e+01
3.446549e+01
3.481295e+01
3.519936e+01
3.562478e+01
3.605353e+01
3.643105e+01
3.671287e+01
3.688683e+01
3.697554e+01
3.701995e+01
3.705550e+01
3.709447e+01
3.712109e+01
3.709956e+01
3.699134e+01
3.677673e+01
3.647142e+01
3.612750e+01
3.581550e+01
3.559610e+01
3.549679e+01
3.550440e+01
3.557457e+01
3.565244e+01
3.569581e+01
3.569054e+01
3.565009e+01
3.559906e+01
3.555155e+01
3.549879e+01
3.541417e+01
3.527331e+01
3.507704e+01
3.486049e+01
3.467709e+01
3.456298e+01
3.450388e+01
3.442976e+01
3.424587e+01
3.388509e+01
3.335107e+01
3.272585e+01
3.213609e+01
3.169508e+01
3.145044e+01
3.136489e+01
3.133869e+01
3.125995e+01
3.105533e+01
3.071727e+01
3.029754e+01
2.987353e+01
2.950700e+01
2.921766e+01
2.898386e+01
2.876551e+01
2.853302e+01
2.828533e+01
2.804921e+01
2.786220e+01
2.775151e+01
2.772320e+01
2.776837e+01
2.787901e+01
2.805874e+01
2.831996e+01
2.866943e+01
2.909201e+01
2.954347e+01
2.995891e+01
3.027514e+01
3.045500e+01
3.049876e+01
3.043471e+01
3.029675e+01
3.010613e+01
2.986934e+01
2.958900e+01
2.927538e+01
2.894916e+01
2.863443e+01
2.834767e+01
2.809014e+01
2.784845e+01
2.760187e+01
2.733056e+01
2.702058e+01
2.666646e+01
2.627506e+01
2.587072e+01
2.549632e+01
2.520363e+01
2.503323e+01
2.499418e+01
2.505694e+01
2.516660e+01
2.526997e+01
2.534049e+01
2.538592e+01
2.543445e+01
2.550901e+01
2.560758e+01
2.570351e+01
2.576476e+01
2.577692e+01
2.575295e+01
2.572366e+01
2.571701e+01
2.574126e+01
2.578345e+01
2.582317e+01
2.584954e+01
2.586622e+01
2.588002e+01
2.588376e+01
2.584997e+01
2.574317e+01
2.554427e+01
2.527120e+01
2.498088e+01
2.474855e+01
2.463529e+01
2.466301e+01
2.481150e+01
2.503700e+01
2.529774e+01
2.556907e+01
2.584119e+01
2.610658e+01
2.634970e+01
2.654745e+01
2.668012e+01
2.674500e+01
2.676105e+01
2.675870e+01
2.676070e+01
2.676927e+01
2.677002e+01
2.674913e+01
2.670906e+01
2.667003e+01
2.665803e+01
2.669069e+01
2.677207e+01
2.689723e+01
2.705896e+01
2.725045e+01
2.746446e+01
2.769354e+01
2.793263e+01
2.818083e+01
2.843848e+01
2.869880e+01
2.893902e+01
2.912019e+01
2.920012e+01
2.915248e+01
2.897846e+01
2.870375e+01
2.836602e+01
2.800340e+01
2.765003e+01
2.733795e+01
2.710021e+01
2.696764e+01
2.695502e+01
2.704394e+01
2.717803e+01
2.728097e+01
2.728985e+01
2.718356e+01
2.698877e+01
2.676127e+01
2.655565e+01
2.640067e+01
2.629104e+01
2.619478e+01
2.606899e+01
2.587762e+01
2.560800e+01
2.528232e+01
2.495727e+01
2.470782e+01
2.459952e+01
2.466039e+01
2.486406e+01
2.513282e+01
2.536318e+01
2.546638e+01
2.540444e+01
2.520247e+01
2.493089e+01
2.466928e+01
2.447055e+01
2.434079e+01
2.424110e+01
2.410989e+01
2.389577e+01
2.358513e+01
2.321090e+01
2.283924e+01
2.254336e+01
2.237814e+01
2.236564e+01
2.249380e+01
2.272536e+01
2.301223e+01
2.331087e+01
2.359351e+01
2.385130e+01
2.408839e+01
2.431042e+01
2.451331e+01
2.467930e+01
2.478442e+01
2.481590e+01
2.478934e+01
2.475162e+01
2.476295e+01
2.486762e+01
2.507249e+01
2.534561e+01
2.563161e+01
2.587136e+01
2.601630e+01
2.603664e+01
2.592497e+01
2.569443e+01
2.536940e+01
2.497270e+01
2.451775e+01
2.401190e+01
2.346797e+01
2.291425e+01
2.239472e+01
2.195760e+01
2.163884e+01
2.144926e+01
2.137187e+01
2.137131e+01
2.141236e+01
2.147919e+01
2.158402e+01
2.175797e+01
2.202791e+01
2.239119e+01
2.280374e+01
2.319199e+01
2.348639e+01
2.365787e+01
2.373287e+01
2.377575e+01
2.384841e+01
2.397070e+01
2.410465e+01
2.417186e+01
2.409526e+01
2.384262e+01
2.344778e+01
2.299737e+01
2.258965e+01
2.228719e+01
2.209008e+01
2.194570e+01
2.178908e+01
2.158687e+01
2.135639e+01
2.114965e+01
2.101665e+01
2.097327e+01
2.099242e+01
2.101931e+01
2.099741e+01
2.088969e+01
2.068769e+01
2.040996e+01
2.009507e+01
1.979307e+01
1.955644e+01
1.943044e+01
1.944392e+01
1.960179e+01
1.988125e+01
2.023584e+01
2.061007e+01
2.095971e+01
2.126573e+01
2.153255e+01
2.177333e+01
2.199391e+01
2.218715e+01
2.234094e+01
2.245316e+01
2.254106e+01
2.263500e+01
2.275846e+01
2.290799e+01
2.304998e+01
2.314088e+01
2.316132e+01
2.314123e+01
2.315312e+01
2.327011e+01
2.351279e+01
2.382250e+01
2.408393e+01
2.418572e+01
2.408096e+01
2.381153e+01
2.348714e+01
2.323709e+01
2.316108e+01
2.329665e+01
2.360929e+01
2.400580e+01
2.436893e+01
2.460513e+01
2.468636e+01
2.466199e+01
2.462871e+01
2.467305e+01
2.482106e+01
2.502547e+01
2.519498e+01
2.524445e+01
2.513593e+01
2.489183e+01
2.457941e+01
2.427834e+01
2.404798e+01
2.390886e+01
2.384505e+01
2.382156e+01
2.380292e+01
2.376160e+01
2.367778e+01
2.354111e+01
2.336059e+01
2.317429e+01
2.304393e+01
2.302929e+01
2.315458e+01
2.338744e+01
2.364585e+01
2.383151e+01
2.387221e+01
2.375066e+01
2.350766e+01
2.322224e+01
2.297993e+01
2.284051e+01
2.281601e+01
2.286906e+01
2.293539e+01
2.296013e+01
2.292553e+01
2.285268e+01
2.277956e+01
2.273436e+01
2.272183e+01
2.272622e+01
2.272305e+01
2.269092e+01
2.261969e+01
2.251457e+01
2.239489e+01
2.228529e+01
2.220211e+01
2.214279e+01
2.208674e+01
2.200854e+01
2.189600e+01
2.176124e+01
2.163735e+01
2.156199e+01
2.155679e+01
2.161282e+01
2.169054e+01
2.173584e+01
2.170527e+01
2.158725e+01
2.140701e+01
2.121201e+01
2.104691e+01
2.093447e+01
2.087303e+01
2.084765e+01
2.084187e+01
2.083962e+01
2.082018e+01
2.075948e+01
2.064582e+01
2.050114e+01
2.038542e+01
2.036806e+01
2.047451e+01
2.064102e+01
2.071588e+01
2.052141e+01
1.994998e+01
1.903861e+01
1.797410e+01
1.702123e+01
1.641155e+01
1.625180e+01
1.649702e+01
1.699525e+01
1.757205e+01
1.810628e+01
1.856156e+01
1.896815e+01
1.937773e+01
1.982287e+01
2.030099e+01
2.078149e+01
2.122182e+01
2.158143e+01
2.183202e+01
2.196510e+01
2.199494e+01
2.195384e+01
2.188134e+01
2.181411e+01
2.178128e+01
2.180309e+01
2.188701e+01
2.202116e+01
2.217176e+01
2.229156e+01
2.233926e+01
2.230140e+01
2.220352e+01
2.210054e+01
2.204781e+01
2.206788e+01
2.213377e+01
2.218014e+01
2.213730e+01
2.196841e+01
2.168946e+01
2.136198e+01
2.106364e+01
2.085260e+01
2.074305e+01
2.070236e+01
2.066932e+01
2.058380e+01
2.041439e+01
2.017283e+01
1.990895e+01
1.968756e+01
1.955729e+01
1.952741e+01
1.956609e+01
1.962205e+01
1.965702e+01
1.966870e+01
1.968892e+01
1.975857e+01
1.989689e+01
2.008580e+01
2.027908e+01
2.042872e+01
2.051016e+01
2.053040e+01
2.051508e+01
2.048525e+01
2.044166e+01
2.036857e+01
2.025340e+01
2.010434e+01
1.994975e+01
1.981864e+01
1.971809e+01
1.962640e+01
1.950756e+01
1.933563e+01
1.911146e+01
1.886236e+01
1.862821e+01
1.844336e+01
1.832216e+01
1.825358e+01
1.820803e+01
1.815508e+01
1.808255e+01
1.800540e+01
1.795837e+01
1.797620e+01
1.807229e+01
1.822821e+01
1.839968e+01
1.853489e+01
1.859457e+01
1.856449e+01
1.845682e+01
1.830090e+01
1.812824e+01
1.795825e+01
1.779084e+01
1.760860e+01
1.738779e+01
1.711388e+01
1.679431e+01
1.646019e+01
1.615472e+01
1.591358e+01
1.574801e+01
1.564004e+01
1.555272e+01
1.544885e+01
1.530742e+01
1.512989e+01
1.493618e+01
1.475544e+01
1.461613e+01
1.453626e+01
1.451563e+01
1.453432e+01
1.456009e+01
1.456134e+01
1.451898e+01
1.443221e+01
1.431755e+01
1.420441e+01
1.413051e+01
1.413616e+01
1.425377e+01
1.449414e+01
1.483904e+01
1.524813e+01
1.567789e+01
1.610163e+01
1.651866e+01
1.694866e+01
1.741632e+01
1.793625e+01
1.850478e+01
1.909956e+01
1.968469e+01
2.021901e+01
2.066551e+01
2.099992e+01
2.121601e+01
2.132538e+01
2.134952e+01
2.130528e+01
2.119124e+01
2.098650e+01
2.066639e+01
2.022678e+01
1.969981e+01
1.914818e+01
1.864037e+01
1.822318e+01
1.791035e+01
1.769299e+01
1.756150e+01
1.752015e+01
1.758234e+01
1.775007e+01
1.799476e+01
1.825643e+01
1.846559e+01
1.857534e+01
1.858208e+01
1.852020e+01
1.843383e+01
1.834543e+01
1.824337e+01
1.809708e+01
1.788782e+01
1.763174e+01
1.737781e+01
1.718094e+01
1.706746e+01
1.701572e+01
1.696455e+01
1.684430e+01
1.661256e+01
1.627556e+01
1.588669e+01
1.552531e+01
1.526723e+01
1.515914e+01
1.520572e+01
1.537205e+01
1.559814e+01
1.581884e+01
1.598315e+01
1.606794e+01
1.608170e+01
1.605633e+01
1.602935e+01
1.602518e+01
1.604674e+01
1.608288e+01
1.612628e+01
1.618730e+01
1.629222e+01
1.646636e+01
1.671377e+01
1.700813e+01
1.730292e+01
1.755683e+01
1.775729e+01
1.792377e+01
1.808775e+01
1.826714e+01
1.845646e+01
1.863726e+01
1.879277e+01
1.891060e+01
1.897419e+01
1.895874e+01
1.884196e+01
1.862327e+01
1.833354e+01
1.802325e+01
1.773522e+01
1.748209e+01
1.724623e+01
1.700183e+01
1.674184e+01
1.648899e+01
1.628347e+01
1.615632e+01
1.610627e+01
1.609300e+01
1.605057e+01
1.591566e+01
1.565770e+01
1.529329e+01
1.487494e+01
1.446171e+01
1.409383e+01
1.378878e+01
1.355596e+01
1.341067e+01
1.337053e+01
1.343619e+01
1.357642e+01
1.373877e+01
1.388679e+01
1.403714e+01
1.426011e+01
1.462865e+01
1.514147e+01
1.567441e+01
1.600587e+01
1.591763e+01
1.531949e+01
1.432170e+01
1.320405e+01
1.229093e+01
1.180129e+01
1.175869e+01
1.200841e+01
1.232240e+01
1.252506e+01
1.257091e+01
1.254197e+01
1.257966e+01
1.279700e+01
1.321866e+01
1.377465e+01
1.434316e+01
1.481431e+01
1.513949e+01
1.534289e+01
1.549437e+01
1.566352e+01
1.588120e+01
1.612679e+01
1.634292e+01
1.646652e+01
1.646174e+01
1.634199e+01
1.617193e+01
1.604589e+01
1.605020e+01
1.622716e+01
1.655811e+01
1.697225e+01
1.737587e+01
1.768860e+01
1.787207e+01
1.793982e+01
1.794430e+01
1.794629e+01
1.798148e+01
1.804256e+01
1.808731e+01
1.806714e+01
1.795802e+01
1.777632e+01
1.757333e+01
1.741489e+01
1.735848e+01
1.743601e+01
1.764404e+01
1.794095e+01
1.825182e+01
1.848353e+01
1.854983e+01
1.840045e+01
1.804255e+01
1.754174e+01
1.699751e+01
1.650187e+01
1.610044e+01
1.577570e+01
1.546263e+01
1.509047e+01
1.462877e+01
1.411149e+01
1.362438e+01
1.326310e+01
1.308578e+01
1.308595e+01
1.319912e+01
1.333814e+01
1.343714e+01
1.347926e+01
1.349415e+01
1.352973e+01
1.361779e+01
1.375398e+01
1.390231e+01
1.401763e+01
1.406920e+01
1.405025e+01
1.397124e+01
1.384566e+01
1.367906e+01
1.346598e+01
1.319426e+01
1.285540e+01
1.245802e+01
1.203677e+01
1.164627e+01
1.133874e+01
1.113811e+01
1.102928e+01
1.097085e+01
1.092192e+01
1.086442e+01
1.080617e+01
1.076494e+01
1.074690e+01
1.073612e+01
1.070221e+01
1.062114e+01
1.049666e+01
1.036971e+01
1.030707e+01
1.037027e+01
1.057903e+01
1.089089e+01
1.121092e+01
1.142769e+01
1.145759e+01
1.127774e+01
1.093393e+01
1.052153e+01
1.014842e+01
9.895826e+00
9.793119e+00
9.816449e+00
9.909785e+00
1.001534e+01
1.009699e+01
1.014798e+01
1.018448e+01
1.023148e+01
1.030833e+01
1.042140e+01
1.056766e+01
1.074339e+01
1.094642e+01
1.116757e+01
1.138135e+01
1.155060e+01
1.164790e+01
1.167925e+01
1.168888e+01
1.173660e+01
1.185928e+01
1.204118e+01
1.221454e+01
1.229338e+01
1.222097e+01
1.200176e+01
1.169983e+01
1.140787e+01
1.120461e+01
1.112044e+01
1.112449e+01
1.113846e+01
1.107234e+01
1.086639e+01
1.051767e+01
1.007682e+01
9.619126e+00
9.209590e+00
8.880997e+00
8.631045e+00
8.432065e+00
8.244859e+00
8.032772e+00
7.774560e+00
7.472607e+00
7.151621e+00
6.846949e+00
6.588652e+00
6.390991e+00
6.252863e+00
6.166270e+00
6.123983e+00
6.119373e+00
6.139901e+00
6.162997e+00
6.161162e+00
6.114351e+00
6.021404e+00
5.903273e+00
5.795576e+00
5.732296e+00
5.726243e+00
5.755381e+00
5.764820e+00
5.688483e+00
5.482983e+00
5.156592e+00
4.776317e+00
4.446665e+00
4.268112e+00
4.294384e+00
4.509696e+00
4.837105e+00
5.171309e+00
5.416281e+00
5.509880e+00
5.430451e+00
5.191848e+00
4.835772e+00
4.425210e+00
4.036169e+00
3.742226e+00
3.591589e+00
3.586953e+00
3.683442e+00
3.810768e+00
3.908462e+00
3.953259e+00
3.963275e+00
3.979177e+00
4.036929e+00
4.149831e+00
4.307586e+00
4.486888e+00
4.662815e+00
4.814263e+00
4.923453e+00
4.973938e+00
4.951992e+00
4.852852e+00
4.688267e+00
4.488752e+00
4.295916e+00
4.146447e+00
4.055408e+00
4.007976e+00
3.965238e+00
3.883158e+00
3.736736e+00
3.535936e+00
3.321755e+00
3.142771e+00
3.027498e+00
2.972290e+00
2.952890e+00
2.949728e+00
2.967330e+00
3.032803e+00
3.173099e+00
3.386621e+00
3.630867e+00
3.838074e+00
3.950890e+00
3.955447e+00
3.891021e+00
3.831225e+00
3.848543e+00
3.981876e+00
4.222973e+00
4.525871e+00
4.830946e+00
5.089488e+00
5.278635e+00
5.404529e+00
5.495827e+00
5.589940e+00
5.715905e+00
5.880960e+00
6.066947e+00
6.236856e+00
6.347469e+00
6.364713e+00
6.279220e+00
6.116872e+00
5.936790e+00
5.813493e+00
5.808864e+00
5.946318e+00
6.199780e+00
6.503656e+00
6.779882e+00
6.969482e+00
7.053922e+00
7.056992e+00
7.028184e+00
7.017968e+00
7.058651e+00
7.158676e+00
7.307011e+00
7.478305e+00
7.635270e+00
7.734465e+00
7.741773e+00
7.652584e+00
7.501397e+00
7.348980e+00
7.251378e+00
7.229397e+00
7.257287e+00
7.276629e+00
7.226359e+00
7.071936e+00
6.819764e+00
6.513499e+00
6.217694e+00
5.997169e+00
5.899899e+00
5.948375e+00
6.138811e+00
6.443631e+00
6.815107e+00
7.192589e+00
7.514955e+00
7.735176e+00
7.831357e+00
7.809712e+00
7.697476e+00
7.528638e+00
7.331633e+00
7.128289e+00
6.942996e+00
6.809990e+00
6.767260e+00
6.837082e+00
7.005167e+00
7.215137e+00
7.388785e+00
7.465371e+00
7.435906e+00
7.347949e+00
7.276567e+00
7.281264e+00
7.376835e+00
7.533635e+00
7.702014e+00
7.841952e+00
7.938875e+00
7.998264e+00
8.027246e+00
8.020064e+00
7.959741e+00
7.834225e+00
7.653118e+00
7.450990e+00
7.274976e+00
7.166268e+00
7.146313e+00
7.211471e+00
7.334741e+00
7.473514e+00
7.582631e+00
7.628961e+00
7.601482e+00
7.513826e+00
7.400224e+00
7.305853e+00
7.271702e+00
7.317735e+00
7.433623e+00
7.584783e+00
7.731310e+00
7.847405e+00
7.928678e+00
7.984079e+00
8.020377e+00
8.031745e+00
8.001779e+00
7.914994e+00
7.768901e+00
7.579758e+00
7.379968e+00
7.208522e+00
7.098455e+00
7.066692e+00
7.110066e+00
7.208223e+00
7.332359e+00
7.457502e+00
7.573304e+00
7.686904e+00
7.815272e+00
7.971410e+00
8.152412e+00
8.335499e+00
8.483557e+00
8.557297e+00
8.528709e+00
8.390386e+00
8.157395e+00
7.861896e+00
7.544060e+00
7.243497e+00
6.992474e+00
6.808916e+00
6.688206e+00
6.598576e+00
6.488592e+00
6.310231e+00
6.048502e+00
5.738795e+00
5.456618e+00
5.281174e+00
5.252524e+00
5.348051e+00
5.492267e+00
5.593250e+00
5.584569e+00
5.451862e+00
5.234326e+00
5.004366e+00
4.836833e+00
4.780395e+00
4.839937e+00
4.974560e+00
5.112454e+00
5.179576e+00
5.132836e+00
4.983764e+00
4.800090e+00
4.680728e+00
4.711553e+00
4.921537e+00
5.264101e+00
5.638450e+00
5.942357e+00
6.126672e+00
6.218027e+00
6.293946e+00
6.425220e+00
6.624093e+00
6.833928e+00
6.966542e+00
6.959964e+00
6.817194e+00
6.602556e+00
6.401691e+00
6.272379e+00
6.214821e+00
6.175908e+00
6.082552e+00
5.884252e+00
5.581785e+00
5.228008e+00
4.901805e+00
4.669434e+00
4.553944e+00
4.529365e+00
4.542112e+00
4.545118e+00
4.522495e+00
4.491017e+00
4.482748e+00
4.525051e+00
4.630131e+00
4.793172e+00
4.991611e+00
5.184219e+00
5.316975e+00
5.340450e+00
5.232106e+00
5.009628e+00
4.726134e+00
4.449277e+00
4.234157e+00
4.101704e+00
4.032097e+00
3.977342e+00
3.887313e+00
3.734099e+00
3.520172e+00
3.268432e+00
3.005113e+00
2.748019e+00
2.504205e+00
2.273489e+00
2.053098e+00
1.842100e+00
1.645823e+00
1.478454e+00
1.360214e+00
1.308009e+00
1.323684e+00
1.387257e+00
1.461125e+00
1.505469e+00
1.497496e+00
1.443148e+00
1.374614e+00
1.337022e+00
1.372352e+00
1.505209e+00
1.731504e+00
2.012846e+00
2.282346e+00
2.465905e+00
2.514946e+00
2.435278e+00
2.292462e+00
2.185286e+00
2.200127e+00
2.371976e+00
2.672037e+00
3.024321e+00
3.338838e+00
3.544303e+00
3.607481e+00
3.535117e+00
3.362694e+00
3.137482e+00
2.901849e+00
2.681386e+00
2.482168e+00
2.297881e+00
2.120883e+00
1.948904e+00
1.784697e+00
1.632959e+00
1.499362e+00
1.391325e+00
1.316266e+00
1.275634e+00
1.259590e+00
1.249366e+00
1.228051e+00
1.192432e+00
1.157475e+00
1.150692e+00
1.199133e+00
1.314279e+00
1.482105e+00
1.665839e+00
1.822498e+00
1.923144e+00
1.961878e+00
1.947236e+00
1.885415e+00
1.772328e+00
1.602508e+00
1.385596e+00
1.153133e+00
9.470055e-01
7.966404e-01
7.008175e-01
6.269515e-01
5.298733e-01
3.801771e-01
1.851930e-01
-1.175637e-02
-1.557556e-01
-2.149876e-01
-2.043064e-01
-1.817671e-01
-2.191563e-01
-3.647479e-01
-6.204013e-01
-9.434287e-01
-1.267769e+00
-1.530789e+00
-1.693136e+00
-1.744549e+00
-1.695210e+00
-1.559612e+00
-1.344776e+00
-1.052057e+00
-6.917698e-01
-2.990010e-01
6.473055e-02
3.313861e-01
4.594036e-01
4.592130e-01
3.927380e-01
3.437893e-01
3.749678e-01
4.958993e-01
6.604884e-01
7.932407e-01
8.295025e-01
7.494710e-01
5.902383e-01
4.297993e-01
3.486404e-01
3.857621e-01
5.123474e-01
6.412693e-01
6.721763e-01
5.489130e-01
2.945809e-01
1.766304e-04
-2.288800e-01
-3.359154e-01
-3.456557e-01
-3.453472e-01
-4.268309e-01
-6.273296e-01
-9.070116e-01
-1.176378e+00
-1.353221e+00
-1.410798e+00
-1.387915e+00
-1.359116e+00
-1.387938e+00
-1.492466e+00
-1.640212e+00
-1.770026e+00
-1.824665e+00
-1.775888e+00
-1.633030e+00
-1.437242e+00
-1.247340e+00
-1.120316e+00
-1.088995e+00
-1.144647e+00
-1.235941e+00
-1.289304e+00
-1.242749e+00
-1.075544e+00
-8.173522e-01
-5.320600e-01
-2.859020e-01
-1.172515e-01
-2.338113e-02
3.026266e-02
8.549867e-02
1.673851e-01
2.747927e-01
3.890370e-01
4.925823e-01
5.846736e-01
6.835712e-01
8.132289e-01
9.821950e-01
1.169538e+00
1.330308e+00
1.420424e+00
1.426875e+00
1.383930e+00
1.362791e+00
1.437090e+00
1.642080e+00
1.951226e+00
2.285089e+00
2.548993e+00
2.679497e+00
2.674774e+00
2.593198e+00
2.522071e+00
2.534363e+00
2.656166e+00
2.859308e+00
3.079110e+00
3.245854e+00
3.314136e+00
3.277140e+00
3.162138e+00
3.014317e+00
2.880058e+00
2.795384e+00
2.778355e+00
2.824081e+00
2.905729e+00
2.985007e+00
3.028667e+00
3.021214e+00
2.965982e+00
2.875091e+00
2.756122e+00
2.604796e+00
2.408303e+00
2.156026e+00
1.849338e+00
1.504160e+00
1.146280e+00
8.033563e-01
4.979663e-01
2.451099e-01
5.484872e-02
-6.363012e-02
-1.017380e-01
-5.656243e-02
6.228341e-02
2.296420e-01
4.090650e-01
5.633092e-01
6.662415e-01
7.104023e-01
7.065307e-01
6.755016e-01
6.378230e-01
6.073042e-01
5.913038e-01
5.941189e-01
6.186182e-01
6.648275e-01
7.285272e-01
8.035707e-01
8.876072e-01
9.862563e-01
1.111245e+00
1.273349e+00
1.474474e+00
1.702029e+00
1.927752e+00
2.114078e+00
2.228420e+00
2.258756e+00
2.221198e+00
2.156110e+00
2.116831e+00
2.155949e+00
2.310225e+00
2.585072e+00
2.944449e+00
3.314861e+00
3.607135e+00
3.749720e+00
3.719007e+00
3.551085e+00
3.327185e+00
3.138090e+00
3.043814e+00
3.047860e+00
3.098619e+00
3.117035e+00
3.036840e+00
2.838585e+00
2.562778e+00
2.296463e+00
2.137687e+00
2.152351e+00
2.343889e+00
2.651694e+00
2.978903e+00
3.233940e+00
3.364794e+00
3.372407e+00
3.301453e+00
3.215150e+00
3.164579e+00
3.164399e+00
3.186103e+00
3.174237e+00
3.079427e+00
2.890760e+00
2.648297e+00
2.426772e+00
2.297218e+00
2.286077e+00
2.355022e+00
2.415514e+00
2.373000e+00
2.177941e+00
1.855899e+00
1.499870e+00
1.228089e+00
1.128555e+00
1.218020e+00
1.435506e+00
1.672872e+00
1.826162e+00
1.840820e+00
1.727935e+00
1.546521e+00
1.367583e+00
1.244115e+00
1.201546e+00
1.245641e+00
1.374489e+00
1.583472e+00
1.861419e+00
2.184630e+00
2.517571e+00
2.823609e+00
3.080638e+00
3.291124e+00
3.478197e+00
3.668343e+00
3.871902e+00
4.075543e+00
4.251620e+00
4.375598e+00
4.438188e+00
4.446672e+00
4.419999e+00
4.383933e+00
4.366689e+00
4.391226e+00
4.464115e+00
4.568338e+00
4.668552e+00
4.728609e+00
4.730140e+00
4.678392e+00
4.590756e+00
4.477073e+00
4.327481e+00
4.117776e+00
3.828835e+00
3.465942e+00
3.063458e+00
2.670714e+00
2.329424e+00
2.059573e+00
1.863225e+00
1.740223e+00
1.699733e+00
1.754814e+00
1.901390e+00
2.099010e+00
2.275432e+00
2.362222e+00
2.342271e+00
2.273932e+00
2.266798e+00
2.415741e+00
2.730129e+00
3.103345e+00
3.348611e+00
3.289733e+00
2.859100e+00
2.144484e+00
1.353737e+00
7.167589e-01
3.812193e-01
3.576235e-01
5.358351e-01
7.548621e-01
8.837502e-01
8.723354e-01
7.518119e-01
5.940300e-01
4.596626e-01
3.672580e-01
2.976298e-01
2.237300e-01
1.411623e-01
7.655163e-02
6.734319e-02
1.276187e-01
2.264609e-01
2.977961e-01
2.777747e-01
1.454325e-01
-5.997786e-02
-2.558182e-01
-3.572196e-01
-3.207647e-01
-1.691115e-01
1.627479e-02
1.326940e-01
1.064730e-01
-7.032584e-02
-3.367193e-01
-5.942270e-01
-7.541677e-01
-7.747956e-01
-6.716737e-01
-5.013207e-01
-3.299795e-01
-2.028705e-01
-1.263429e-01
-6.860261e-02
2.211373e-02
1.885515e-01
4.368908e-01
7.258332e-01
9.810914e-01
1.129128e+00
1.131952e+00
1.004668e+00
8.072385e-01
6.144672e-01
4.787941e-01
4.049462e-01
3.508386e-01
2.561230e-01
8.345798e-02
-1.527135e-01
-3.894311e-01
-5.491823e-01
-5.825870e-01
-4.935187e-01
-3.334646e-01
-1.710125e-01
-5.585767e-02
1.803109e-03
2.668298e-02
5.507737e-02
1.094154e-01
1.858820e-01
2.609661e-01
3.120364e-01
3.389654e-01
3.717977e-01
4.569695e-01
6.297269e-01
8.919338e-01
1.210972e+00
1.539395e+00
1.840972e+00
2.106380e+00
2.349401e+00
2.586762e+00
2.815788e+00
3.005760e+00
3.108814e+00
3.083989e+00
2.922566e+00
2.662830e+00
2.384717e+00
2.182276e+00
2.124749e+00
2.225892e+00
2.438136e+00
2.675638e+00
2.855493e+00
2.935358e+00
2.925489e+00
2.868013e+00
2.799021e+00
2.721727e+00
2.608783e+00
2.427179e+00
2.162664e+00
1.826359e+00
1.444939e+00
1.047640e+00
6.604012e-01
3.067676e-01
8.282207e-03
-2.207518e-01
-3.813844e-01
-4.927375e-01
-5.838013e-01
-6.781552e-01
-7.829214e-01
-8.910233e-01
-9.951047e-01
-1.101771e+00
-1.234360e+00
-1.420840e+00
-1.674005e+00
-1.977192e+00
-2.286154e+00
-2.547419e+00
-2.722849e+00
-2.806507e+00
-2.824239e+00
-2.815319e+00
-2.805795e+00
-2.790215e+00
-2.735468e+00
-2.606437e+00
-2.396921e+00
-2.144344e+00
-1.918511e+00
-1.792684e+00
-1.814296e+00
-1.988254e+00
-2.276622e+00
-2.612595e+00
-2.923907e+00
-3.158498e+00
-3.303632e+00
-3.389989e+00
-3.475855e+00
-3.615471e+00
-3.827211e+00
-4.080757e+00
-4.310939e+00
-4.448831e+00
-4.453046e+00
-4.328148e+00
-4.124391e+00
-3.919088e+00
-3.785935e+00
-3.764119e+00
-3.841329e+00
-3.961200e+00
-4.054937e+00
-4.081649e+00
-4.052673e+00
-4.023086e+00
-4.055590e+00
-4.180429e+00
-4.376280e+00
-4.582549e+00
-4.734049e+00
-4.795894e+00
-4.777231e+00
-4.717283e+00
-4.656013e+00
-4.610912e+00
-4.574743e+00
-4.532567e+00
-4.483085e+00
-4.448373e+00
-4.465370e+00
-4.564319e+00
-4.747482e+00
-4.981713e+00
-5.210325e+00
-5.378367e+00
-5.457740e+00
-5.458126e+00
-5.417432e+00
-5.378414e+00
-5.367690e+00
-5.390650e+00
-5.442158e+00
-5.520231e+00
-5.629112e+00
-5.769015e+00
-5.922226e+00
-6.049108e+00
-6.101079e+00
-6.045717e+00
-5.889208e+00
-5.680833e+00
-5.495181e+00
-5.402128e+00
-5.440254e+00
-5.604137e+00
-5.847954e+00
-6.103403e+00
-6.306508e+00
-6.422844e+00
-6.458463e+00
-6.450024e+00
-6.440253e+00
-6.453841e+00
-6.487223e+00
-6.515655e+00
-6.510368e+00
-6.454121e+00
-6.347863e+00
-6.209367e+00
-6.068452e+00
-5.961055e+00
-5.921663e+00
-5.974308e+00
-6.124402e+00
-6.354437e+00
-6.625553e+00
-6.885605e+00
-7.083184e+00
-7.184650e+00
-7.187557e+00
-7.122873e+00
-7.043510e+00
-7.004750e+00
-7.045901e+00
-7.179375e+00
-7.388345e+00
-7.632365e+00
-7.860272e+00
-8.027265e+00
-8.109242e+00
-8.107331e+00
-8.040686e+00
-7.932847e+00
-7.800805e+00
-7.652906e+00
-7.494360e+00
-7.333125e+00
-7.179096e+00
-7.035869e+00
-6.892630e+00
-6.726981e+00
-6.522658e+00
-6.292046e+00
-6.084392e+00
-5.967771e+00
-5.992421e+00
-6.158049e+00
-6.406100e+00
-6.642686e+00
-6.779997e+00
-6.773806e+00
-6.637782e+00
-6.429507e+00
-6.219034e+00
-6.058644e+00
-5.968316e+00
-5.939538e+00
-5.949770e+00
-5.977270e+00
-6.009914e+00
-6.046711e+00
-6.093971e+00
-6.159390e+00
-6.246976e+00
-6.353857e+00
-6.468294e+00
-6.569144e+00
-6.629149e+00
-6.623438e+00
-6.540256e+00
-6.388176e+00
-6.196061e+00
-6.006589e+00
-5.866130e+00
-5.812666e+00
-5.863739e+00
-6.009654e+00
-6.217356e+00
-6.444174e+00
-6.654235e+00
-6.829451e+00
-6.970535e+00
-7.088479e+00
-7.192554e+00
-7.283765e+00
-7.358704e+00
-7.419913e+00
-7.483164e+00
-7.574164e+00
-7.714831e+00
-7.906661e+00
-8.122028e+00
-8.311217e+00
-8.423628e+00
-8.431791e+00
-8.344125e+00
-8.199234e+00
-8.045577e+00
-7.918950e+00
-7.831558e+00
-7.779003e+00
-7.758531e+00
-7.782992e+00
-7.878049e+00
-8.062842e+00
-8.327097e+00
-8.621893e+00
-8.873906e+00
-9.018016e+00
-9.030037e+00
-8.938933e+00
-8.809590e+00
-8.706404e+00
-8.659955e+00
-8.654941e+00
-8.643072e+00
-8.571147e+00
-8.408213e+00
-8.158334e+00
-7.855397e+00
-7.546988e+00
-7.278181e+00
-7.081567e+00
-6.972689e+00
-6.947516e+00
-6.981703e+00
-7.034372e+00
-7.057956e+00
-7.012075e+00
-6.876745e+00
-6.659863e+00
-6.396225e+00
-6.138945e+00
-5.946224e+00
-5.865983e+00
-5.920544e+00
-6.095456e+00
-6.338707e+00
-6.574957e+00
-6.733041e+00
-6.775879e+00
-6.716246e+00
-6.607269e+00
-6.513058e+00
-6.478128e+00
-6.511684e+00
-6.590211e+00
-6.672815e+00
-6.721518e+00
-6.718322e+00
-6.671691e+00
-6.609538e+00
-6.562903e+00
-6.549925e+00
-6.569716e+00
-6.608700e+00
-6.652422e+00
-6.692832e+00
-6.727618e+00
-6.755940e+00
-6.776027e+00
-6.785745e+00
-6.783456e+00
-6.766390e+00
-6.727118e+00
-6.652058e+00
-6.525494e+00
-6.338257e+00
-6.096278e+00
-5.823918e+00
-5.559824e+00
-5.346611e+00
-5.218483e+00
-5.191962e+00
-5.263291e+00
-5.412310e+00
-5.609489e+00
-5.822846e+00
-6.023969e+00
-6.192986e+00
-6.320914e+00
-6.408729e+00
-6.465779e+00
-6.509394e+00
-6.562547e+00
-6.645494e+00
-6.763097e+00
-6.895042e+00
-6.996599e+00
-7.013935e+00
-6.911354e+00
-6.698647e+00
-6.440999e+00
-6.239486e+00
-6.187137e+00
-6.322946e+00
-6.611332e+00
-6.961044e+00
-7.272585e+00
-7.485142e+00
-7.596518e+00
-7.648712e+00
-7.692202e+00
-7.751647e+00
-7.811971e+00
-7.830344e+00
-7.764528e+00
-7.600057e+00
-7.361652e+00
-7.104960e+00
-6.895310e+00
-6.784421e+00
-6.793643e+00
-6.908303e+00
-7.084239e+00
-7.263450e+00
-7.392415e+00
-7.436745e+00
-7.388443e+00
-7.264446e+00
-7.097645e+00
-6.924372e+00
-6.773223e+00
-6.658459e+00
-6.578797e+00
-6.520683e+00
-6.464372e+00
-6.391087e+00
-6.289743e+00
-6.161468e+00
-6.019852e+00
-5.885802e+00
-5.779535e+00
-5.715599e+00
-5.704613e+00
-5.758038e+00
-5.888236e+00
-6.100231e+00
-6.379394e+00
-6.683851e+00
-6.949332e+00
-7.108687e+00
-7.120071e+00
-6.989474e+00
-6.771025e+00
-6.539312e+00
-6.348021e+00
-6.201826e+00
-6.060798e+00
-5.874249e+00
-5.621659e+00
-5.334392e+00
-5.084143e+00
-4.944496e+00
-4.948523e+00
-5.067519e+00
-5.222484e+00
-5.320278e+00
-5.292942e+00
-5.119136e+00
-4.820231e+00
-4.440581e+00
-4.028970e+00
-3.630855e+00
-3.287055e+00
-3.028629e+00
-2.864914e+00
-2.772510e+00
-2.695723e+00
-2.562493e+00
-2.310425e+00
-1.911404e+00
-1.383821e+00
-7.879828e-01
-2.081327e-01
2.710909e-01
5.860875e-01
7.084317e-01
6.493971e-01
4.554034e-01
1.964838e-01
-5.074528e-02
-2.236487e-01
-2.914183e-01
-2.609470e-01
-1.667176e-01
-5.148700e-02
4.960894e-02
1.139103e-01
1.278631e-01
8.340194e-02
-2.187485e-02
-1.829084e-01
-3.871851e-01
-6.174888e-01
-8.563880e-01
-1.090497e+00
-1.312303e+00
-1.519140e+00
-1.711393e+00
-1.891656e+00
-2.063728e+00
-2.230094e+00
-2.389656e+00
-2.538989e+00
-2.676865e+00
-2.807750e+00
-2.940694e+00
-3.084842e+00
-3.246108e+00
-3.427378e+00
-3.629104e+00
-3.845105e+00
-4.054133e+00
-4.216482e+00
-4.285633e+00
-4.232987e+00
-4.069840e+00
-3.849789e+00
-3.647920e+00
-3.528108e+00
-3.516322e+00
-3.594125e+00
-3.715145e+00
-3.833727e+00
-3.928210e+00
-4.006514e+00
-4.094351e+00
-4.215818e+00
-4.377794e+00
-4.565420e+00
-4.749937e+00
-4.904045e+00
-5.016359e+00
-5.097845e+00
-5.178183e+00
-5.294532e+00
-5.477088e+00
-5.736023e+00
-6.053751e+00
-6.385676e+00
-6.671401e+00
-6.855284e+00
-6.909980e+00
-6.851991e+00
-6.739158e+00
-6.648342e+00
-6.642937e+00
-6.746309e+00
-6.934025e+00
-7.147746e+00
-7.323331e+00
-7.420024e+00
-7.437457e+00
-7.412677e+00
-7.399564e+00
-7.442416e+00
-7.557433e+00
-7.729936e+00
-7.926539e+00
-8.114137e+00
-8.274159e+00
-8.403795e+00
-8.505379e+00
-8.574778e+00
-8.600468e+00
-8.574691e+00
-8.506236e+00
-8.422477e+00
-8.357543e+00
-8.334843e+00
-8.355913e+00
-8.401666e+00
-8.443200e+00
-8.455229e+00
-8.426261e+00
-8.361931e+00
-8.280580e+00
-8.204063e+00
-8.149342e+00
-8.124818e+00
-8.131487e+00
-8.166217e+00
-8.224305e+00
-8.299929e+00
-8.384747e+00
-8.466311e+00
-8.529083e+00
-8.559851e+00
-8.555878e+00
-8.530728e+00
-8.512258e+00
-8.530476e+00
-8.599559e+00
-8.704758e+00
-8.804758e+00
-8.850953e+00
-8.812897e+00
-8.693409e+00
-8.523083e+00
-8.338148e+00
-8.156803e+00
-7.969097e+00
-7.746531e+00
-7.466915e+00
-7.141446e+00
-6.826573e+00
-6.608129e+00
-6.561213e+00
-6.707057e+00
-6.993030e+00
-7.308675e+00
-7.529413e+00
-7.565847e+00
-7.397350e+00
-7.078661e+00
-6.719088e+00
-6.441783e+00
-6.336884e+00
-6.427108e+00
-6.662023e+00
-6.943549e+00
-7.167888e+00
-7.261978e+00
-7.200690e+00
-7.005076e+00
-6.730467e+00
-6.452857e+00
-6.256148e+00
-6.216918e+00
-6.383485e+00
-6.753421e+00
-7.261955e+00
-7.794124e+00
-8.222832e+00
-8.458423e+00
-8.484376e+00
-8.358645e+00
-8.180276e+00
-8.041993e+00
-7.995010e+00
-8.039312e+00
-8.134762e+00
-8.221597e+00
-8.244207e+00
-8.176356e+00
-8.040487e+00
-7.906727e+00
-7.863176e+00
-7.969104e+00
-8.219407e+00
-8.544233e+00
-8.844346e+00
-9.039757e+00
-9.102870e+00
-9.060362e+00
-8.969407e+00
-8.887444e+00
-8.852144e+00
-8.876373e+00
-8.954203e+00
-9.072089e+00
-9.219494e+00
-9.393179e+00
-9.591745e+00
-9.803538e+00
-9.997934e+00
-1.013044e+01
-1.016304e+01
-1.008833e+01
-9.939863e+00
-9.778778e+00
-9.663061e+00
-9.619354e+00
-9.636330e+00
-9.683463e+00
-9.740358e+00
-9.813707e+00
-9.928240e+00
-1.009839e+01
-1.030332e+01
-1.048643e+01
-1.058301e+01
-1.055892e+01
-1.043494e+01
-1.027979e+01
-1.017482e+01
-1.017027e+01
-1.025749e+01
-1.037365e+01
-1.043767e+01
-1.039708e+01
-1.025719e+01
-1.007444e+01
-9.918676e+00
-9.829249e+00
-9.793765e+00
-9.761833e+00
-9.681425e+00
-9.531421e+00
-9.331471e+00
-9.129087e+00
-8.976386e+00
-8.908898e+00
-8.933027e+00
-9.024424e+00
-9.137749e+00
-9.226418e+00
-9.265822e+00
-9.267935e+00
-9.276445e+00
-9.341778e+00
-9.488511e+00
-9.695007e+00
-9.900397e+00
-1.003736e+01
-1.007012e+01
-1.001124e+01
-9.905884e+00
-9.797872e+00
-9.704999e+00
-9.620165e+00
-9.532080e+00
-9.445293e+00
-9.383014e+00
-9.371548e+00
-9.419671e+00
-9.510116e+00
-9.610941e+00
-9.699602e+00
-9.782641e+00
-9.895607e+00
-1.008013e+01
-1.035078e+01
-1.067375e+01
-1.097458e+01
-1.117409e+01
-1.123087e+01
-1.116252e+01
-1.103137e+01
-1.090650e+01
-1.082989e+01
-1.080864e+01
-1.083251e+01
-1.089640e+01
-1.100703e+01
-1.116989e+01
-1.137100e+01
-1.157297e+01
-1.173066e+01
-1.181351e+01
-1.181676e+01
-1.175627e+01
-1.165667e+01
-1.154357e+01
-1.144124e+01
-1.136957e+01
-1.133705e+01
-1.133506e+01
-1.134065e+01
-1.132810e+01
-1.128204e+01
-1.120555e+01
-1.112059e+01
-1.106090e+01
-1.105839e+01
-1.112745e+01
-1.125483e+01
-1.140132e+01
-1.151589e+01
-1.155738e+01
-1.151413e+01
-1.140994e+01
-1.129088e+01
-1.119960e+01
-1.115342e+01
-1.114009e+01
-1.113194e+01
-1.110712e+01
-1.106331e+01
-1.101521e+01
-1.097861e+01
-1.095380e+01
-1.092170e+01
-1.085641e+01
-1.074471e+01
-1.059866e+01
-1.045303e+01
-1.034965e+01
-1.031769e+01
-1.036027e+01
-1.045356e+01
-1.055724e+01
-1.063021e+01
-1.064470e+01
-1.059437e+01
-1.049393e+01
-1.037102e+01
-1.025524e+01
-1.017031e+01
-1.013164e+01
-1.014660e+01
-1.021258e+01
-1.031250e+01
-1.041287e+01
-1.047165e+01
-1.045695e+01
-1.036687e+01
-1.023549e+01
-1.011727e+01
-1.005761e+01
-1.006787e+01
-1.012057e+01
-1.016707e+01
-1.016518e+01
-1.009851e+01
-9.977454e+00
-9.826470e+00
-9.669251e+00
-9.519814e+00
-9.380182e+00
-9.242571e+00
-9.094173e+00
-8.922813e+00
-8.722631e+00
-8.499884e+00
-8.277151e+00
-8.091279e+00
-7.982331e+00
-7.977631e+00
-8.079124e+00
-8.260074e+00
-8.472009e+00
-8.658752e+00
-8.772284e+00
-8.785118e+00
-8.695931e+00
-8.527973e+00
-8.321111e+00
-8.119053e+00
-7.955261e+00
-7.843705e+00
-7.779388e+00
-7.746755e+00
-7.728351e+00
-7.708560e+00
-7.674794e+00
-7.621033e+00
-7.552912e+00
-7.487582e+00
-7.444099e+00
-7.429224e+00
-7.429119e+00
-7.413822e+00
-7.352683e+00
-7.232387e+00
-7.068105e+00
-6.901654e+00
-6.785465e+00
-6.757694e+00
-6.820902e+00
-6.938564e+00
-7.054647e+00
-7.125973e+00
-7.147210e+00
-7.152221e+00
-7.190494e+00
-7.293107e+00
-7.449215e+00
-7.608434e+00
-7.709458e+00
-7.718206e+00
-7.650343e+00
-7.561646e+00
-7.511555e+00
-7.524151e+00
-7.572891e+00
-7.599175e+00
-7.551630e+00
-7.419057e+00
-7.235739e+00
-7.058866e+00
-6.937207e+00
-6.892492e+00
-6.920331e+00
-7.000796e+00
-7.104968e+00
-7.193842e+00
-7.218513e+00
-7.132746e+00
-6.917785e+00
-6.604298e+00
-6.272178e+00
-6.021437e+00
-5.927404e+00
-6.005444e+00
-6.205515e+00
-6.438750e+00
-6.618828e+00
-6.693755e+00
-6.653977e+00
-6.521157e+00
-6.331703e+00
-6.124023e+00
-5.929517e+00
-5.766304e+00
-5.638250e+00
-5.540145e+00
-5.464127e+00
-5.401705e+00
-5.341708e+00
-5.269359e+00
-5.169978e+00
-5.035449e+00
-4.868755e+00
-4.684074e+00
-4.504197e+00
-4.358255e+00
-4.279144e+00
-4.295937e+00
-4.418583e+00
-4.621532e+00
-4.840674e+00
-4.993294e+00
-5.014728e+00
-4.891531e+00
-4.670707e+00
-4.437836e+00
-4.274653e+00
-4.218108e+00
-4.242779e+00
-4.277590e+00
-4.249774e+00
-4.131266e+00
-3.958379e+00
-3.811889e+00
-3.771048e+00
-3.870880e+00
-4.086915e+00
-4.352356e+00
-4.593996e+00
-4.765579e+00
-4.862225e+00
-4.912105e+00
-4.954126e+00
-5.016297e+00
-5.105976e+00
-5.214083e+00
-5.327095e+00
-5.437751e+00
-5.548607e+00
-5.668687e+00
-5.807437e+00
-5.969803e+00
-6.154242e+00
-6.354401e+00
-6.563751e+00
-6.779398e+00
-7.000399e+00
-7.220839e+00
-7.424506e+00
-7.588454e+00
-7.695733e+00
-7.749011e+00
-7.773672e+00
-7.804849e+00
-7.865244e+00
-7.949886e+00
-8.030471e+00
-8.077274e+00
-8.083202e+00
-8.073056e+00
-8.091288e+00
-8.175216e+00
-8.329703e+00
-8.519199e+00
-8.683043e+00
-8.765085e+00
-8.739898e+00
-8.621881e+00
-8.455745e+00
-8.297093e+00
-8.194340e+00
-8.178839e+00
-8.262943e+00
-8.441265e+00
-8.691160e+00
-8.973142e+00
-9.236705e+00
-9.436553e+00
-9.555292e+00
-9.617414e+00
-9.679613e+00
-9.798634e+00
-9.996484e+00
-1.024560e+01
-1.048198e+01
-1.063752e+01
-1.067459e+01
-1.060546e+01
-1.048513e+01
-1.038018e+01
-1.033187e+01
-1.033588e+01
-1.034974e+01
-1.032195e+01
-1.022512e+01
-1.007371e+01
-9.915181e+00
-9.799683e+00
-9.748885e+00
-9.745427e+00
-9.748824e+00
-9.723207e+00
-9.655642e+00
-9.555606e+00
-9.443435e+00
-9.341697e+00
-9.275024e+00
-9.271861e+00
-9.358190e+00
-9.540855e+00
-9.790243e+00
-1.003810e+01
-1.019942e+01
-1.021067e+01
-1.006309e+01
-9.810649e+00
-9.546108e+00
-9.356765e+00
-9.283256e+00
-9.303924e+00
-9.352195e+00
-9.354569e+00
-9.265994e+00
-9.083994e+00
-8.838048e+00
-8.565805e+00
-8.293396e+00
-8.030022e+00
-7.773935e+00
-7.520173e+00
-7.263990e+00
-7.000906e+00
-6.727592e+00
-6.446389e+00
-6.171937e+00
-5.934295e+00
-5.773195e+00
-5.723353e+00
-5.797028e+00
-5.973071e+00
-6.199622e+00
-6.410518e+00
-6.547858e+00
-6.581069e+00
-6.516669e+00
-6.397248e+00
-6.290125e+00
-6.267509e+00
-6.382540e+00
-6.648374e+00
-7.028596e+00
-7.445639e+00
-7.808266e+00
-8.049111e+00
-8.154023e+00
-8.166453e+00
-8.163999e+00
-8.219828e+00
-8.368414e+00
-8.592020e+00
-8.834267e+00
-9.033171e+00
-9.155422e+00
-9.213460e+00
-9.256523e+00
-9.340588e+00
-9.494447e+00
-9.702730e+00
-9.916445e+00
-1.008330e+01
-1.017843e+01
-1.021822e+01
-1.025100e+01
-1.033040e+01
-1.048760e+01
-1.071983e+01
-1.100046e+01
-1.129789e+01
-1.158570e+01
-1.183861e+01
-1.202425e+01
-1.210530e+01
-1.205728e+01
-1.189047e+01
-1.165670e+01
-1.143015e+01
-1.127115e+01
-1.119507e+01
-1.116582e+01
-1.111808e+01
-1.099567e+01
-1.078395e+01
-1.051857e+01
-1.026720e+01
-1.009725e+01
-1.004831e+01
-1.012153e+01
-1.028632e+01
-1.049570e+01
-1.069961e+01
-1.085081e+01
-1.090817e+01
-1.084571e+01
-1.066857e+01
-1.042438e+01
-1.019472e+01
-1.006372e+01
-1.007873e+01
-1.022700e+01
-1.044372e+01
-1.064605e+01
-1.077237e+01
-1.080495e+01
-1.076721e+01
-1.070281e+01
-1.065138e+01
-1.063353e+01
-1.065007e+01
-1.069260e+01
-1.075714e+01
-1.085144e+01
-1.099030e+01
-1.118100e+01
-1.140872e+01
-1.163370e+01
-1.180595e+01
-1.189145e+01
-1.189363e+01
-1.185457e+01
-1.183307e+01
-1.187226e+01
-1.197654e+01
-1.211116e+01
-1.222275e+01
-1.226705e+01
-1.222872e+01
-1.212517e+01
-1.199568e+01
-1.188284e+01
-1.181643e+01
-1.180712e+01
-1.185162e+01
-1.194419e+01
-1.208437e+01
-1.227263e+01
-1.249623e+01
-1.271909e+01
-1.288940e+01
-1.296472e+01
-1.293880e+01
-1.285084e+01
-1.276813e+01
-1.275042e+01
-1.281677e+01
-1.293551e+01
-1.304417e+01
-1.308662e+01
-1.304419e+01
-1.294317e+01
-1.283682e+01
-1.277504e+01
-1.277878e+01
-1.283138e+01
-1.288872e+01
-1.290108e+01
-1.283421e+01
-1.268018e+01
-1.245589e+01
-1.219316e+01
-1.192728e+01
-1.168857e+01
-1.149830e+01
-1.136609e+01
-1.128738e+01
-1.124352e+01
-1.120920e+01
-1.116608e+01
-1.111442e+01
-1.107274e+01
-1.106327e+01
-1.109237e+01
-1.114021e+01
-1.116743e+01
-1.113509e+01
-1.102697e+01
-1.086382e+01
-1.070156e+01
-1.061030e+01
-1.064122e+01
-1.079792e+01
-1.103006e+01
-1.125511e+01
-1.139783e+01
-1.142534e+01
-1.135645e+01
-1.124039e+01
-1.112103e+01
-1.101193e+01
-1.089779e+01
-1.075753e+01
-1.059002e+01
-1.042514e+01
-1.031377e+01
-1.030281e+01
-1.040894e+01
-1.060624e+01
-1.083501e+01
-1.102724e+01
-1.113476e+01
-1.114587e+01
-1.108427e+01
-1.099495e+01
-1.092651e+01
-1.091717e+01
-1.098687e+01
-1.113475e+01
-1.134014e+01
-1.156580e+01
-1.176586e+01
-1.189982e+01
-1.194898e+01
-1.192696e+01
-1.187765e+01
-1.186012e+01
-1.192587e+01
-1.209767e+01
-1.235953e+01
-1.266285e+01
-1.294557e+01
-1.315524e+01
-1.326634e+01
-1.328657e+01
-1.325153e+01
-1.321022e+01
-1.320594e+01
-1.325923e+01
-1.335989e+01
-1.347149e+01
-1.354689e+01
-1.354853e+01
-1.346535e+01
-1.331885e+01
-1.315479e+01
-1.302464e+01
-1.296598e+01
-1.299062e+01
-1.308386e+01
-1.321197e+01
-1.333340e+01
-1.341096e+01
-1.342397e+01
-1.337618e+01
-1.329389e+01
-1.321304e+01
-1.316097e+01
-1.314164e+01
-1.313137e+01
-1.308923e+01
-1.298101e+01
-1.280646e+01
-1.261231e+01
-1.247791e+01
-1.247591e+01
-1.262789e+01
-1.288117e+01
-1.312550e+01
-1.324651e+01
-1.318926e+01
-1.299348e+01
-1.277739e+01
-1.267807e+01
-1.278197e+01
-1.308199e+01
-1.348174e+01
-1.384229e+01
-1.404501e+01
-1.403847e+01
-1.385072e+01
-1.356835e+01
-1.329678e+01
-1.311861e+01
-1.306491e+01
-1.310931e+01
-1.318725e+01
-1.323161e+01
-1.320673e+01
-1.312179e+01
-1.301738e+01
-1.293641e+01
-1.289953e+01
-1.289910e+01
-1.291113e+01
-1.291265e+01
-1.289155e+01
-1.284513e+01
-1.277347e+01
-1.267565e+01
-1.255128e+01
-1.240393e+01
-1.224308e+01
-1.208364e+01
-1.194346e+01
-1.183793e+01
-1.177269e+01
-1.174051e+01
-1.172810e+01
-1.172927e+01
-1.175205e+01
-1.181032e+01
-1.190407e+01
-1.200503e+01
-1.206241e+01
-1.202912e+01
-1.189319e+01
-1.169394e+01
-1.150974e+01
-1.141994e+01
-1.146061e+01
-1.160042e+01
-1.175265e+01
-1.181583e+01
-1.171894e+01
-1.144766e+01
-1.104325e+01
-1.058180e+01
-1.014784e+01
-9.811716e+00
-9.612717e+00
-9.548304e+00
-9.573824e+00
-9.617532e+00
-9.609164e+00
-9.511128e+00
-9.336538e+00
-9.141944e+00
-8.995855e+00
-8.940911e+00
-8.973608e+00
-9.053480e+00
-9.132767e+00
-9.184672e+00
-9.211876e+00
-9.233257e+00
-9.262697e+00
-9.297534e+00
-9.324169e+00
-9.334861e+00
-9.342225e+00
-9.379358e+00
-9.482952e+00
-9.669119e+00
-9.917704e+00
-1.017565e+01
-1.037856e+01
-1.047951e+01
-1.046971e+01
-1.037907e+01
-1.025620e+01
-1.014146e+01
-1.005115e+01
-9.982015e+00
-9.928728e+00
-9.897646e+00
-9.903798e+00
-9.952798e+00
-1.002294e+01
-1.006532e+01
-1.002794e+01
-9.890962e+00
-9.688697e+00
-9.499818e+00
-9.408621e+00
-9.460638e+00
-9.640825e+00
-9.888226e+00
-1.013696e+01
-1.035503e+01
-1.055383e+01
-1.076298e+01
-1.099177e+01
-1.120895e+01
-1.135815e+01
-1.139876e+01
-1.134130e+01
-1.124935e+01
-1.120408e+01
-1.125565e+01
-1.139488e+01
-1.156400e+01
-1.169824e+01
-1.176870e+01
-1.179751e+01
-1.183654e+01
-1.192646e+01
-1.206513e+01
-1.220532e+01
-1.228137e+01
-1.224549e+01
-1.209145e+01
-1.185515e+01
-1.159610e+01
-1.137133e+01
-1.121363e+01
-1.112229e+01
-1.106844e+01
-1.101195e+01
-1.092265e+01
-1.079664e+01
-1.065927e+01
-1.055140e+01
-1.050408e+01
-1.051632e+01
-1.055320e+01
-1.057047e+01
-1.055099e+01
-1.052611e+01
-1.056407e+01
-1.073029e+01
-1.104384e+01
-1.145691e+01
-1.187019e+01
-1.217703e+01
-1.231326e+01
-1.228717e+01
-1.217418e+01
-1.207947e+01
-1.208795e+01
-1.222672e+01
-1.245903e+01
-1.271126e+01
-1.291537e+01
-1.304154e+01
-1.310498e+01
-1.314894e+01
-1.321802e+01
-1.333759e+01
-1.350712e+01
-1.370647e+01
-1.390825e+01
-1.408803e+01
-1.422841e+01
-1.431884e+01
-1.435590e+01
-1.434522e+01
-1.430168e+01
-1.424493e+01
-1.419095e+01
-1.414438e+01
-1.409643e+01
-1.403073e+01
-1.393436e+01
-1.380760e+01
-1.366653e+01
-1.353650e+01
-1.343933e+01
-1.338092e+01
-1.334681e+01
-1.331010e+01
-1.324769e+01
-1.315506e+01
-1.304916e+01
-1.295641e+01
-1.289339e+01
-1.285439e+01
-1.281602e+01
-1.275613e+01
-1.267298e+01
-1.259015e+01
-1.254288e+01
-1.255406e+01
-1.261463e+01
-1.268191e+01
-1.269998e+01
-1.263318e+01
-1.249236e+01
-1.233406e+01
-1.222881e+01
-1.221669e+01
-1.227916e+01
-1.234686e+01
-1.233900e+01
-1.220943e+01
-1.197053e+01
-1.168158e+01
-1.141156e+01
-1.120190e+01
-1.105216e+01
-1.093330e+01
-1.081447e+01
-1.068276e+01
-1.054418e+01
-1.040951e+01
-1.027947e+01
-1.014287e+01
-9.989707e+00
-9.827882e+00
-9.688263e+00
-9.612333e+00
-9.630434e+00
-9.745011e+00
-9.928174e+00
-1.013293e+01
-1.031149e+01
-1.043300e+01
-1.049343e+01
-1.051334e+01
-1.052572e+01
-1.056157e+01
-1.063955e+01
-1.076027e+01
-1.090417e+01
-1.103458e+01
-1.110782e+01
-1.108779e+01
-1.095818e+01
-1.072683e+01
-1.042239e+01
-1.008756e+01
-9.771923e+00
-9.523211e+00
-9.375244e+00
-9.335213e+00
-9.377980e+00
-9.453888e+00
-9.509695e+00
-9.513810e+00
-9.472079e+00
-9.423494e+00
-9.416743e+00
-9.480998e+00
-9.608091e+00
-9.755891e+00
-9.870380e+00
-9.914018e+00
-9.884913e+00
-9.816538e+00
-9.758757e+00
-9.751176e+00
-9.803482e+00
-9.893305e+00
-9.982183e+00
-1.003926e+01
-1.005726e+01
-1.005098e+01
-1.004164e+01
-1.004130e+01
-1.004961e+01
-1.006338e+01
-1.008848e+01
-1.014261e+01
-1.024555e+01
-1.040354e+01
-1.059884e+01
-1.079169e+01
-1.093414e+01
-1.098908e+01
-1.094591e+01
-1.082605e+01
-1.067580e+01
-1.054890e+01
-1.048554e+01
-1.049666e+01
-1.056055e+01
-1.063353e+01
-1.066975e+01
-1.064136e+01
-1.055147e+01
-1.043397e+01
-1.033934e+01
-1.031351e+01
-1.038249e+01
-1.054958e+01
-1.080201e+01
-1.111861e+01
-1.147336e+01
-1.183565e+01
-1.217196e+01
-1.245339e+01
-1.266759e+01
-1.282665e+01
-1.296266e+01
-1.311122e+01
-1.329257e+01
-1.350067e+01
-1.370512e+01
-1.386385e+01
-1.394066e+01
-1.392070e+01
-1.381789e+01
-1.367193e+01
-1.353600e+01
-1.345922e+01
-1.346918e+01
-1.356156e+01
-1.370273e+01
-1.384566e+01
-1.395181e+01
-1.400715e+01
-1.402323e+01
-1.402279e+01
-1.401979e+01
-1.400739e+01
-1.396173e+01
-1.385773e+01
-1.368631e+01
-1.346345e+01
-1.322765e+01
-1.302810e+01
-1.290906e+01
-1.289513e+01
-1.298057e+01
-1.312664e+01
-1.327277e+01
-1.336167e+01
-1.336681e+01
-1.330439e+01
-1.322130e+01
-1.316819e+01
-1.317503e+01
-1.324104e+01
-1.333916e+01
-1.343092e+01
-1.348687e+01
-1.350401e+01
-1.350839e+01
-1.353757e+01
-1.361295e+01
-1.372119e+01
-1.381896e+01
-1.385880e+01
-1.381863e+01
-1.371537e+01
-1.359528e+01
-1.350950e+01
-1.348972e+01
-1.353505e+01
-1.361455e+01
-1.368393e+01
-1.370898e+01
-1.368370e+01
-1.363290e+01
-1.359787e+01
-1.361336e+01
-1.368877e+01
-1.380391e+01
-1.392024e+01
-1.399965e+01
-1.401936e+01
-1.397734e+01
-1.388891e+01
-1.377875e+01
-1.367129e+01
-1.358197e+01
-1.351173e+01
-1.344712e+01
-1.336724e+01
-1.325490e+01
-1.310639e+01
-1.293329e+01
-1.275509e+01
-1.258777e+01
-1.243719e+01
-1.230120e+01
-1.217677e+01
-1.206527e+01
-1.197268e+01
-1.190609e+01
-1.187013e+01
-1.186623e+01
-1.189508e+01
-1.195929e+01
-1.206331e+01
-1.220938e+01
-1.239172e+01
-1.259298e+01
-1.278562e+01
-1.293909e+01
-1.303125e+01
-1.305973e+01
-1.304554e+01
-1.302383e+01
-1.302453e+01
-1.305449e+01
-1.309351e+01
-1.310827e+01
-1.307588e+01
-1.300225e+01
-1.292336e+01
-1.288684e+01
-1.292281e+01
-1.302118e+01
-1.313099e+01
-1.318405e+01
-1.313006e+01
-1.296413e+01
-1.273274e+01
-1.251617e+01
-1.239574e+01
-1.241951e+01
-1.257980e+01
-1.281222e+01
-1.301895e+01
-1.310838e+01
-1.303418e+01
-1.281556e+01
-1.252899e+01
-1.227583e+01
-1.214046e+01
-1.215736e+01
-1.230123e+01
-1.250225e+01
-1.267631e+01
-1.275500e+01
-1.270528e+01
-1.253594e+01
-1.229163e+01
-1.203537e+01
-1.182317e+01
-1.168026e+01
-1.159244e+01
-1.151950e+01
-1.142391e+01
-1.129630e+01
-1.116183e+01
-1.106497e+01
-1.104431e+01
-1.111293e+01
-1.125282e+01
-1.142244e+01
-1.157176e+01
-1.165921e+01
-1.166522e+01
-1.159834e+01
-1.149215e+01
-1.139437e+01
-1.135159e+01
-1.139460e+01
-1.152934e+01
-1.173733e+01
-1.198440e+01
-1.223156e+01
-1.244336e+01
-1.259400e+01
-1.267431e+01
-1.269786e+01
-1.270002e+01
-1.272567e+01
-1.280881e+01
-1.295438e+01
-1.313283e+01
-1.329140e+01
-1.337716e+01
-1.336020e+01
-1.324537e+01
-1.306783e+01
-1.287701e+01
-1.272008e+01
-1.263327e+01
-1.264070e+01
-1.275368e+01
-1.296560e+01
-1.324617e+01
-1.354384e+01
-1.380174e+01
-1.398255e+01
-1.408785e+01
-1.415726e+01
-1.424314e+01
-1.437501e+01
-1.453834e+01
-1.468424e+01
-1.476455e+01
-1.476741e+01
-1.472747e+01
-1.470255e+01
-1.473272e+01
-1.481117e+01
-1.488764e+01
-1.490175e+01
-1.482300e+01
-1.467140e+01
-1.450669e+01
-1.439475e+01
-1.437222e+01
-1.442856e+01
-1.451195e+01
-1.455424e+01
-1.450427e+01
-1.435568e+01
-1.415508e+01
-1.398326e+01
-1.391650e+01
-1.398807e+01
-1.417210e+01
-1.439960e+01
-1.459622e+01
-1.471768e+01
-1.476300e+01
-1.476305e+01
-1.475696e+01
-1.477105e+01
-1.480906e+01
-1.485516e+01
-1.488525e+01
-1.487898e+01
-1.482730e+01
-1.473445e+01
-1.461621e+01
-1.449522e+01
-1.439399e+01
-1.432642e+01
-1.429133e+01
-1.427294e+01
-1.424951e+01
-1.420511e+01
-1.413746e+01
-1.405754e+01
-1.398228e+01
-1.392550e+01
-1.389414e+01
-1.389179e+01
-1.392491e+01
-1.400400e+01
-1.413711e+01
-1.431992e+01
-1.452952e+01
-1.472574e+01
-1.486070e+01
-1.489496e+01
-1.481540e+01
-1.464529e+01
-1.443791e+01
-1.425450e+01
-1.413858e+01
-1.410146e+01
-1.412602e+01
-1.418323e+01
-1.424932e+01
-1.431503e+01
-1.438581e+01
-1.447608e+01
-1.460024e+01
-1.476244e+01
-1.494871e+01
-1.512682e+01
-1.525702e+01
-1.530952e+01
-1.527838e+01
-1.518254e+01
-1.505300e+01
-1.491505e+01
-1.477777e+01
-1.463725e+01
-1.448860e+01
-1.433665e+01
-1.419944e+01
-1.410398e+01
-1.407616e+01
-1.412661e+01
-1.423873e+01
-1.436721e+01
-1.445156e+01
-1.444172e+01
-1.432387e+01
-1.413050e+01
-1.392498e+01
-1.376803e+01
-1.368773e+01
-1.367237e+01
-1.368746e+01
-1.370184e+01
-1.370384e+01
-1.369868e+01
-1.369364e+01
-1.368631e+01
-1.366644e+01
-1.362822e+01
-1.358051e+01
-1.354508e+01
-1.354342e+01
-1.358157e+01
-1.364360e+01
-1.369826e+01
-1.371534e+01
-1.368203e+01
-1.360979e+01
-1.352733e+01
-1.346418e+01
-1.343378e+01
-1.342495e+01
-1.340663e+01
-1.334532e+01
-1.322716e+01
-1.307108e+01
-1.292261e+01
-1.283149e+01
-1.282678e+01
-1.290373e+01
-1.302747e+01
-1.314936e+01
-1.322742e+01
-1.324296e+01
-1.320737e+01
-1.315542e+01
-1.312732e+01
-1.314934e+01
-1.322526e+01
-1.334235e+01
-1.348445e+01
-1.364102e+01
-1.380681e+01
-1.397557e+01
-1.413491e+01
-1.426732e+01
-1.435803e+01
-1.440438e+01
-1.441926e+01
-1.442485e+01
-1.444100e+01
-1.447760e+01
-1.453644e+01
-1.461855e+01
-1.472758e+01
-1.486384e+01
-1.501355e+01
-1.514428e+01
-1.521439e+01
-1.519341e+01
-1.508169e+01
-1.491628e+01
-1.475806e+01
-1.466562e+01
-1.466835e+01
-1.475215e+01
-1.486556e+01
-1.494357e+01
-1.493711e+01
-1.483334e+01
-1.465776e+01
-1.445875e+01
-1.428483e+01
-1.416801e+01
-1.412069e+01
-1.414306e+01
-1.423078e+01
-1.437575e+01
-1.456186e+01
-1.476349e+01
-1.495098e+01
-1.510089e+01
-1.520558e+01
-1.527613e+01
-1.533524e+01
-1.540204e+01
-1.547770e+01
-1.554066e+01
-1.555460e+01
-1.548522e+01
-1.531877e+01
-1.507429e+01
-1.480330e+01
-1.457492e+01
-1.445104e+01
-1.446314e+01
-1.460217e+01
-1.482571e+01
-1.507642e+01
-1.530213e+01
-1.547014e+01
-1.557063e+01
-1.560795e+01
-1.558578e+01
-1.549948e+01
-1.534468e+01
-1.513697e+01
-1.492461e+01
-1.477816e+01
-1.475821e+01
-1.488119e+01
-1.510698e+01
-1.535757e+01
-1.555544e+01
-1.565879e+01
-1.567533e+01
-1.565128e+01
-1.564610e+01
-1.570701e+01
-1.585082e+01
-1.605535e+01
-1.626337e+01
-1.640181e+01
-1.641183e+01
-1.627741e+01
-1.603812e+01
-1.577766e+01
-1.559034e+01
-1.553893e+01
-1.562404e+01
-1.578168e+01
-1.591257e+01
-1.592960e+01
-1.579914e+01
-1.555474e+01
-1.527728e+01
-1.505511e+01
-1.494616e+01
-1.496086e+01
-1.507115e+01
-1.523518e+01
-1.541917e+01
-1.560349e+01
-1.577491e+01
-1.591743e+01
-1.601222e+01
-1.604652e+01
-1.602252e+01
-1.595840e+01
-1.588106e+01
-1.581685e+01
-1.578538e+01
-1.579723e+01
-1.585280e+01
-1.594083e+01
-1.603898e+01
-1.611954e+01
-1.615966e+01
-1.615089e+01
-1.610301e+01
-1.604127e+01
-1.599880e+01
-1.600563e+01
-1.607635e+01
-1.620187e+01
-1.635184e+01
-1.648940e+01
-1.659042e+01
-1.665508e+01
-1.670392e+01
-1.676166e+01
-1.683982e+01
-1.692857e+01
-1.700182e+01
-1.703146e+01
-1.700282e+01
-1.692270e+01
-1.681449e+01
-1.670303e+01
-1.660083e+01
-1.650863e+01
-1.642999e+01
-1.638457e+01
-1.640315e+01
-1.650310e+01
-1.666266e+01
-1.681769e+01
-1.688919e+01
-1.682596e+01
-1.663461e+01
-1.637977e+01
-1.615691e+01
-1.605371e+01
-1.611753e+01
-1.634102e+01
-1.666814e+01
-1.701443e+01
-1.729244e+01
-1.743623e+01
-1.742002e+01
-1.726350e+01
-1.701921e+01
-1.674647e+01
-1.648680e+01
-1.625508e+01
-1.604995e+01
-1.587361e+01
-1.574409e+01
-1.568929e+01
-1.572607e+01
-1.583972e+01
-1.597997e+01
-1.607907e+01
-1.608300e+01
-1.597746e+01
-1.579416e+01
-1.559577e+01
-1.544883e+01
-1.539656e+01
-1.544224e+01
-1.554987e+01
-1.566209e+01
-1.572598e+01
-1.571388e+01
-1.562990e+01
-1.550076e+01
-1.535769e+01
-1.521935e+01
-1.508564e+01
-1.494544e+01
-1.479231e+01
-1.463726e+01
-1.451020e+01
-1.444920e+01
-1.448234e+01
-1.461015e+01
-1.479778e+01
-1.498313e+01
-1.510015e+01
-1.510737e+01
-1.500660e+01
-1.484081e+01
-1.467263e+01
-1.455708e+01
-1.452348e+01
-1.457219e+01
-1.468108e+01
-1.481424e+01
-1.493048e+01
-1.499458e+01
-1.499185e+01
-1.493884e+01
-1.487927e+01
-1.486227e+01
-1.491447e+01
-1.502426e+01
-1.514742e+01
-1.522925e+01
-1.523114e+01
-1.515061e+01
-1.502699e+01
-1.492854e+01
-1.492340e+01
-1.504486e+01
-1.526794e+01
-1.551357e+01
-1.568409e+01
-1.571447e+01
-1.560978e+01
-1.544366e+01
-1.531658e+01
-1.529843e+01
-1.538927e+01
-1.552027e+01
-1.559275e+01
-1.553220e+01
-1.532718e+01
-1.503265e+01
-1.473900e+01
-1.452734e+01
-1.443675e+01
-1.445771e+01
-1.454783e+01
-1.465553e+01
-1.473908e+01
-1.477704e+01
-1.477139e+01
-1.474532e+01
-1.473528e+01
-1.477689e+01
-1.488842e+01
-1.505981e+01
-1.525561e+01
-1.543255e+01
-1.556211e+01
-1.564398e+01
-1.570149e+01
-1.576171e+01
-1.583390e+01
-1.590110e+01
-1.593101e+01
-1.589879e+01
-1.580627e+01
-1.568513e+01
-1.558262e+01
-1.553977e+01
-1.557353e+01
-1.566947e+01
-1.578554e+01
-1.586528e+01
-1.585820e+01
-1.574251e+01
-1.554209e+01
-1.532811e+01
-1.519918e+01
-1.524280e+01
-1.549271e+01
-1.590512e+01
-1.637160e+01
-1.676657e+01
-1.700417e+01
-1.707215e+01
-1.702491e+01
-1.694483e+01
-1.689922e+01
-1.691724e+01
-1.699238e+01
-1.709905e+01
-1.720902e+01
-1.730087e+01
-1.736378e+01
-1.739901e+01
-1.741996e+01
-1.744867e+01
-1.750799e+01
-1.761163e+01
-1.775701e+01
-1.792504e+01
-1.808765e+01
-1.821913e+01
-1.830544e+01
-1.834630e+01
-1.834924e+01
-1.832134e+01
-1.826683e+01
-1.819307e+01
-1.811773e+01
-1.806802e+01
-1.806882e+01
-1.812623e+01
-1.821803e+01
-1.830124e+01
-1.833606e+01
-1.831064e+01
-1.824847e+01
-1.819272e+01
-1.817923e+01
-1.821524e+01
-1.827610e+01
-1.832216e+01
-1.832620e+01
-1.829284e+01
-1.825589e+01
-1.825547e+01
-1.831149e+01
-1.841103e+01
-1.851591e+01
-1.858366e+01
-1.858777e+01
-1.852578e+01
-1.841500e+01
-1.828293e+01
-1.815790e+01
-1.805958e+01
-1.798948e+01
-1.792808e+01
-1.784535e+01
-1.772142e+01
-1.756361e+01
-1.740723e+01
-1.729913e+01
-1.727418e+01
-1.733687e+01
-1.745614e+01
-1.757630e+01
-1.764035e+01
-1.761504e+01
-1.750398e+01
-1.734089e+01
-1.716774e+01
-1.701210e+01
-1.687809e+01
-1.675559e+01
-1.664042e+01
-1.655052e+01
-1.652536e+01
-1.660601e+01
-1.680657e+01
-1.709527e+01
-1.739905e+01
-1.762992e+01
-1.771810e+01
-1.763523e+01
-1.740109e+01
-1.707548e+01
-1.673964e+01
-1.647106e+01
-1.631879e+01
-1.628947e+01
-1.635037e+01
-1.644784e+01
-1.653141e+01
-1.657199e+01
-1.656749e+01
-1.653704e+01
-1.650858e+01
-1.650414e+01
-1.652725e+01
-1.655970e+01
-1.657188e+01
-1.654266e+01
-1.647627e+01
-1.640375e+01
-1.636708e+01
-1.639625e+01
-1.649450e+01
-1.664055e+01
-1.680374e+01
-1.696021e+01
-1.709983e+01
-1.722253e+01
-1.733020e+01
-1.742114e+01
-1.749017e+01
-1.753241e+01
-1.754665e+01
-1.753478e+01
-1.749700e+01
-1.742577e+01
-1.730363e+01
-1.710964e+01
-1.683521e+01
-1.650238e+01
-1.617103e+01
-1.592421e+01
-1.583338e+01
-1.592143e+01
-1.614647e+01
-1.641879e+01
-1.664163e+01
-1.675257e+01
-1.674341e+01
-1.665105e+01
-1.652851e+01
-1.641404e+01
-1.631539e+01
-1.621624e+01
-1.609841e+01
-1.596397e+01
-1.584156e+01
-1.577146e+01
-1.577936e+01
-1.585762e+01
-1.596770e+01
-1.606098e+01
-1.610209e+01
-1.608021e+01
-1.600593e+01
-1.590116e+01
-1.579126e+01
-1.570364e+01
-1.566908e+01
-1.571785e+01
-1.586562e+01
-1.609423e+01
-1.634341e+01
-1.652802e+01
-1.657753e+01
-1.647418e+01
-1.626304e+01
-1.602638e+01
-1.583981e+01
-1.573748e+01
-1.570313e+01
-1.568655e+01
-1.563279e+01
-1.550956e+01
-1.532211e+01
-1.511131e+01
-1.493640e+01
-1.484967e+01
-1.487475e+01
-1.499906e+01
-1.518301e+01
-1.537838e+01
-1.554476e+01
-1.565787e+01
-1.571134e+01
-1.571641e+01
-1.569978e+01
-1.569583e+01
-1.573178e+01
-1.581130e+01
-1.590760e+01
-1.597370e+01
-1.596691e+01
-1.587357e+01
-1.571848e+01
-1.555138e+01
-1.541672e+01
-1.532360e+01
-1.523511e+01
-1.508668e+01
-1.482534e+01
-1.444706e+01
-1.400944e+01
-1.361024e+01
-1.334248e+01
-1.325048e+01
-1.331144e+01
-1.345189e+01
-1.358739e+01
-1.366202e+01
-1.366812e+01
-1.364117e+01
-1.363717e+01
-1.370598e+01
-1.387164e+01
-1.412501e+01
-1.442829e+01
-1.472782e+01
-1.497157e+01
-1.512624e+01
-1.518731e+01
-1.517646e+01
-1.512779e+01
-1.507012e+01
-1.501426e+01
-1.495149e+01
-1.486530e+01
-1.475140e+01
-1.463381e+01
-1.456321e+01
-1.459381e+01
-1.475027e+01
-1.500564e+01
-1.528643e+01
-1.550380e+01
-1.559362e+01
-1.554523e+01
-1.540730e+01
-1.526950e+01
-1.522606e+01
-1.533486e+01
-1.559128e+01
-1.593171e+01
-1.626683e+01
-1.652559e+01
-1.668365e+01
-1.676098e+01
-1.679603e+01
-1.681821e+01
-1.683646e+01
-1.684500e+01
-1.683552e+01
-1.680519e+01
-1.675758e+01
-1.669956e+01
-1.663795e+01
-1.657709e+01
-1.651723e+01
-1.645425e+01
-1.638215e+01
-1.629840e+01
-1.620927e+01
-1.613168e+01
-1.608946e+01
-1.610562e+01
-1.619347e+01
-1.634893e+01
-1.654598e+01
-1.673905e+01
-1.687497e+01
-1.691181e+01
-1.683530e+01
-1.666276e+01
-1.643166e+01
-1.618163e+01
-1.594237e+01
-1.573202e+01
-1.556109e+01
-1.543444e+01
-1.534878e+01
-1.528898e+01
-1.523008e+01
-1.514972e+01
-1.504641e+01
-1.494908e+01
-1.490534e+01
-1.495192e+01
-1.508664e+01
-1.526258e+01
-1.540959e+01
-1.546975e+01
-1.542455e+01
-1.529866e+01
-1.514029e+01
-1.499093e+01
-1.486285e+01
-1.473677e+01
-1.457952e+01
-1.436902e+01
-1.411180e+01
-1.384478e+01
-1.362136e+01
-1.348778e+01
-1.345958e+01
-1.350994e+01
-1.357891e+01
-1.360347e+01
-1.355468e+01
-1.345815e+01
-1.338068e+01
-1.338752e+01
-1.349627e+01
-1.365807e+01
-1.378143e+01
-1.378866e+01
-1.367102e+01
-1.350534e+01
-1.341706e+01
-1.351079e+01
-1.381175e+01
-1.425366e+01
-1.471692e+01
-1.508975e+01
-1.531579e+01
-1.540510e+01
-1.541069e+01
-1.539215e+01
-1.539034e+01
-1.542284e+01
-1.549117e+01
-1.558536e+01
-1.568205e+01
-1.574538e+01
-1.573918e+01
-1.564713e+01
-1.548732e+01
-1.530960e+01
-1.517435e+01
-1.512337e+01
-1.515961e+01
-1.524848e+01
-1.534070e+01
-1.540299e+01
-1.543766e+01
-1.547954e+01
-1.557287e+01
-1.574249e+01
-1.597568e+01
-1.622411e+01
-1.642545e+01
-1.653497e+01
-1.655058e+01
-1.651544e+01
-1.649398e+01
-1.653526e+01
-1.664636e+01
-1.679099e+01
-1.691204e+01
-1.696260e+01
-1.692761e+01
-1.682532e+01
-1.669106e+01
-1.655624e+01
-1.643740e+01
-1.634030e+01
-1.627121e+01
-1.624169e+01
-1.626146e+01
-1.632619e+01
-1.641251e+01
-1.648628e+01
-1.651994e+01
-1.650839e+01
-1.647345e+01
-1.645277e+01
-1.647940e+01
-1.656560e+01
-1.670163e+01
-1.686741e+01
-1.704477e+01
-1.722068e+01
-1.738288e+01
-1.751664e+01
-1.760854e+01
-1.765520e+01
-1.766936e+01
-1.767561e+01
-1.769638e+01
-1.773939e+01
-1.779745e+01
-1.786061e+01
-1.792937e+01
-1.801720e+01
-1.813974e+01
-1.829830e+01
-1.847045e+01
-1.861679e+01
-1.870188e+01
-1.871536e+01
-1.867621e+01
-1.861503e+01
-1.854812e+01
-1.846526e+01
-1.834141e+01
-1.816207e+01
-1.794094e+01
-1.771654e+01
-1.753224e+01
-1.741518e+01
-1.736591e+01
-1.736208e+01
-1.737252e+01
-1.737441e+01
-1.736396e+01
-1.735451e+01
-1.736504e+01
-1.740825e+01
-1.748447e+01
-1.758078e+01
-1.767269e+01
-1.772853e+01
-1.771796e+01
-1.762383e+01
-1.745353e+01
-1.724407e+01
-1.705474e+01
-1.694551e+01
-1.694758e+01
-1.704147e+01
-1.715876e+01
-1.721134e+01
-1.713435e+01
-1.691965e+01
-1.662174e+01
-1.633308e+01
-1.614118e+01
-1.608854e+01
-1.615522e+01
-1.627261e+01
-1.636119e+01
-1.637222e+01
-1.631157e+01
-1.623310e+01
-1.620528e+01
-1.627012e+01
-1.641863e+01
-1.659767e+01
-1.674355e+01
-1.682086e+01
-1.684289e+01
-1.686097e+01
-1.692871e+01
-1.706287e+01
-1.722601e+01
-1.734375e+01
-1.734755e+01
-1.721667e+01
-1.699264e+01
-1.675621e+01
-1.658232e+01
-1.650334e+01
-1.650284e+01
-1.653897e+01
-1.657781e+01
-1.661508e+01
-1.667545e+01
-1.679262e+01
-1.698333e+01
-1.722975e+01
-1.747907e+01
-1.765970e+01
-1.770673e+01
-1.758597e+01
-1.730841e+01
-1.693199e+01
-1.655033e+01
-1.626701e+01
-1.615761e+01
-1.623424e+01
-1.643529e+01
-1.665235e+01
-1.678169e+01
-1.677079e+01
-1.663475e+01
-1.643757e+01
-1.625259e+01
-1.612510e+01
-1.605510e+01
-1.600650e+01
-1.593461e+01
-1.581499e+01
-1.565729e+01
-1.549816e+01
-1.538062e+01
-1.533233e+01
-1.535231e+01
-1.540858e+01
-1.544598e+01
-1.540219e+01
-1.522871e+01
-1.491079e+01
-1.447884e+01
-1.400405e+01
-1.357558e+01
-1.326547e+01
-1.309724e+01
-1.303530e+01
-1.300312e+01
-1.292261e+01
-1.275556e+01
-1.252463e+01
-1.230135e+01
-1.216834e+01
-1.217791e+01
-1.233038e+01
-1.258208e+01
-1.287506e+01
-1.316632e+01
-1.343679e+01
-1.367831e+01
-1.387531e+01
-1.400067e+01
-1.403081e+01
-1.396738e+01
-1.384624e+01
-1.372417e+01
-1.365126e+01
-1.364834e+01
-1.370505e+01
-1.379751e+01
-1.390952e+01
-1.403947e+01
-1.418851e+01
-1.434216e+01
-1.446315e+01
-1.450444e+01
-1.443566e+01
-1.426675e+01
-1.405433e+01
-1.388492e+01
-1.383977e+01
-1.395531e+01
-1.420030e+01
-1.448666e+01
-1.471379e+01
-1.482238e+01
-1.482483e+01
-1.479339e+01
-1.481394e+01
-1.493443e+01
-1.513890e+01
-1.536123e+01
-1.552804e+01
-1.560266e+01
-1.560346e+01
-1.558959e+01
-1.562699e+01
-1.575512e+01
-1.596950e+01
-1.622577e+01
-1.646150e+01
-1.662373e+01
-1.668793e+01
-1.666120e+01
-1.657239e+01
-1.645837e+01
-1.635436e+01
-1.628925e+01
-1.628090e+01
-1.632752e+01
-1.639951e+01
-1.644115e+01
-1.638759e+01
-1.619344e+01
-1.586111e+01
-1.545304e+01
-1.507592e+01
-1.483761e+01
-1.479636e+01
-1.493073e+01
-1.514872e+01
-1.533162e+01
-1.538846e+01
-1.529445e+01
-1.509807e+01
-1.489611e+01
-1.478812e+01
-1.483017e+01
-1.500966e+01
-1.525446e+01
-1.547068e+01
-1.558707e+01
-1.558271e+01
-1.548676e+01
-1.535589e+01
-1.524499e+01
-1.518713e+01
-1.519065e+01
-1.524968e+01
-1.535659e+01
-1.550665e+01
-1.569317e+01
-1.590007e+01
-1.610143e+01
-1.627202e+01
-1.640285e+01
-1.650967e+01
-1.662589e+01
-1.678264e+01
-1.698793e+01
-1.721850e+01
-1.743069e+01
-1.758449e+01
-1.766540e+01
-1.768925e+01
-1.768729e+01
-1.768264e+01
-1.767433e+01
-1.763964e+01
-1.755337e+01
-1.741129e+01
-1.724101e+01
-1.709175e+01
-1.700988e+01
-1.701739e+01
-1.710754e+01
-1.725798e+01
-1.744834e+01
-1.766711e+01
-1.790358e+01
-1.813447e+01
-1.831886e+01
-1.840819e+01
-1.836774e+01
-1.819812e+01
-1.794354e+01
-1.767734e+01
-1.747030e+01
-1.736236e+01
-1.735700e+01
-1.743693e+01
-1.758294e+01
-1.778010e+01
-1.801047e+01
-1.824280e+01
-1.843039e+01
-1.852177e+01
-1.847983e+01
-1.830030e+01
-1.802027e+01
-1.771078e+01
-1.745419e+01
-1.731385e+01
-1.730943e+01
-1.740949e+01
-1.754605e+01
-1.764526e+01
-1.766045e+01
-1.759230e+01
-1.748663e+01
-1.741096e+01
-1.742069e+01
-1.753141e+01
-1.771162e+01
-1.789937e+01
-1.803308e+01
-1.807978e+01
-1.804673e+01
-1.797297e+01
-1.790706e+01
-1.788395e+01
-1.791286e+01
-1.798124e+01
-1.806927e+01
-1.816292e+01
-1.825550e+01
-1.833786e+01
-1.838865e+01
-1.837776e+01
-1.828450e+01
-1.811796e+01
-1.792211e+01
-1.775814e+01
-1.767194e+01
-1.766607e+01
-1.769593e+01
-1.769582e+01
-1.761977e+01
-1.747075e+01
-1.729913e+01
-1.717127e+01
-1.712834e+01
-1.716138e+01
-1.721942e+01
-1.724631e+01
-1.722116e+01
-1.717288e+01
-1.715775e+01
-1.721842e+01
-1.735513e+01
-1.752736e+01
-1.767910e+01
-1.776714e+01
-1.777514e+01
-1.771001e+01
-1.758894e+01
-1.742945e+01
-1.724868e+01
-1.706944e+01
-1.692474e+01
-1.685378e+01
-1.688876e+01
-1.703878e+01
-1.727963e+01
-1.755562e+01
-1.779420e+01
-1.792849e+01
-1.791949e+01
-1.776920e+01
-1.751922e+01
-1.723513e+01
-1.698158e+01
-1.679750e+01
-1.668177e+01
-1.659720e+01
-1.649280e+01
-1.633406e+01
-1.612459e+01
-1.590572e+01
-1.573325e+01
-1.564469e+01
-1.563584e+01
-1.566085e+01
-1.565613e+01
-1.557532e+01
-1.541512e+01
-1.521675e+01
-1.504224e+01
-1.493957e+01
-1.491804e+01
-1.494933e+01
-1.499372e+01
-1.503357e+01
-1.508988e+01
-1.520890e+01
-1.542564e+01
-1.572776e+01
-1.604456e+01
-1.627197e+01
-1.632102e+01
-1.616222e+01
-1.584073e+01
-1.545581e+01
-1.511732e+01
-1.490224e+01
-1.483123e+01
-1.487366e+01
-1.497433e+01
-1.508526e+01
-1.518499e+01
-1.527648e+01
-1.536970e+01
-1.546586e+01
-1.555724e+01
-1.564093e+01
-1.573144e+01
-1.585820e+01
-1.604689e+01
-1.629637e+01
-1.656666e+01
-1.678941e+01
-1.689928e+01
-1.686972e+01
-1.673044e+01
-1.655522e+01
-1.642703e+01
-1.640088e+01
-1.648385e+01
-1.664016e+01
-1.681413e+01
-1.695609e+01
-1.703903e+01
-1.706253e+01
-1.704791e+01
-1.702942e+01
-1.704421e+01
-1.712138e+01
-1.727170e+01
-1.748191e+01
-1.771748e+01
-1.793422e+01
-1.809428e+01
-1.817894e+01
-1.819171e+01
-1.815069e+01
-1.807642e+01
-1.798448e+01
-1.788820e+01
-1.780753e+01
-1.777273e+01
-1.781281e+01
-1.793218e+01
-1.809302e+01
-1.822186e+01
-1.824343e+01
-1.812382e+01
-1.789673e+01
-1.765613e+01
-1.751706e+01
-1.756303e+01
-1.780465e+01
-1.816904e+01
-1.852651e+01
-1.874365e+01
-1.873707e+01
-1.850162e+01
-1.810249e+01
-1.764214e+01
-1.722280e+01
-1.691991e+01
-1.676962e+01
-1.676669e+01
-1.686963e+01
-1.701325e+01
-1.712944e+01
-1.717107e+01
-1.712790e+01
-1.702582e+01
-1.691065e+01
-1.682603e+01
-1.679533e+01
-1.681290e+01
-1.684704e+01
-1.685397e+01
-1.679906e+01
-1.667576e+01
-1.651088e+01
-1.635220e+01
-1.624609e+01
-1.621929e+01
-1.627406e+01
-1.639375e+01
-1.654997e+01
-1.670718e+01
-1.682834e+01
-1.688592e+01
-1.687492e+01
-1.681757e+01
-1.675225e+01
-1.671179e+01
-1.670664e+01
-1.672550e+01
-1.675123e+01
-1.677691e+01
-1.680816e+01
-1.685216e+01
-1.690523e+01
-1.695068e+01
-1.696790e+01
-1.694509e+01
-1.688676e+01
-1.681246e+01
-1.674861e+01
-1.671835e+01
-1.673433e+01
-1.679611e+01
-1.689124e+01
-1.699912e+01
-1.709812e+01
-1.717502e+01
-1.723207e+01
-1.728619e+01
-1.735929e+01
-1.746439e+01
-1.759334e+01
-1.771258e+01
-1.777169e+01
-1.772564e+01
-1.756120e+01
-1.731134e+01
-1.704524e+01
-1.683759e+01
-1.673576e+01
-1.674508e+01
-1.683929e+01
-1.698505e+01
-1.716050e+01
-1.735578e+01
-1.755959e+01
-1.774700e+01
-1.788019e+01
-1.792333e+01
-1.786211e+01
-1.771508e+01
-1.752963e+01
-1.736499e+01
-1.727150e+01
-1.727585e+01
-1.737603e+01
-1.754379e+01
-1.773196e+01
-1.788702e+01
-1.796699e+01
-1.795926e+01
-1.788926e+01
-1.781338e+01
-1.779658e+01
-1.788243e+01
-1.806807e+01
-1.829847e+01
-1.848767e+01
-1.855897e+01
-1.848098e+01
-1.827807e+01
-1.801346e+01
-1.776070e+01
-1.758082e+01
-1.751074e+01
-1.756021e+01
-1.771356e+01
-1.793566e+01
-1.818230e+01
-1.841270e+01
-1.859941e+01
-1.873101e+01
-1.880779e+01
-1.883492e+01
-1.881786e+01
-1.876129e+01
-1.866942e+01
-1.854684e+01
-1.840020e+01
-1.823990e+01
-1.807914e+01
-1.793033e+01
-1.780234e+01
-1.770199e+01
-1.763804e+01
-1.762232e+01
-1.766459e+01
-1.776355e+01
-1.790066e+01
-1.804376e+01
-1.816074e+01
-1.823450e+01
-1.826827e+01
-1.827884e+01
-1.828520e+01
-1.830112e+01
-1.833336e+01
-1.838312e+01
-1.844849e+01
-1.852696e+01
-1.861534e+01
-1.870543e+01
-1.877895e+01
-1.880958e+01
-1.877556e+01
-1.867553e+01
-1.853555e+01
-1.840209e+01
-1.832537e+01
-1.834138e+01
-1.845984e+01
-1.866190e+01
-1.890662e+01
-1.914248e+01
-1.932066e+01
-1.940775e+01
-1.939467e+01
-1.929941e+01
-1.916302e+01
-1.903958e+01
-1.897916e+01
-1.900688e+01
-1.910811e+01
-1.923090e+01
-1.930680e+01
-1.928015e+01
-1.913249e+01
-1.889196e+01
-1.862198e+01
-1.839189e+01
-1.824388e+01
-1.817584e+01
-1.815122e+01
-1.812818e+01
-1.808711e+01
-1.803699e+01
-1.799823e+01
-1.797763e+01
-1.795593e+01
-1.789783e+01
-1.777731e+01
-1.760035e+01
-1.740780e+01
-1.725376e+01
-1.717208e+01
-1.715441e+01
-1.715715e+01
-1.713428e+01
-1.707228e+01
-1.700078e+01
-1.696980e+01
-1.700919e+01
-1.709933e+01
-1.717548e+01
-1.716441e+01
-1.702884e+01
-1.678982e+01
-1.651352e+01
-1.627313e+01
-1.611116e+01
-1.602412e+01
-1.597480e+01
-1.592066e+01
-1.583936e+01
-1.573871e+01
-1.564956e+01
-1.560928e+01
-1.564417e+01
-1.575752e+01
-1.592787e+01
-1.611855e+01
-1.629232e+01
-1.642172e+01
-1.649082e+01
-1.649283e+01
-1.642939e+01
-1.631298e+01
-1.616885e+01
-1.603291e+01
-1.594348e+01
-1.592837e+01
-1.599192e+01
-1.610922e+01
-1.623328e+01
-1.631557e+01
-1.633112e+01
-1.629367e+01
-1.624986e+01
-1.625448e+01
-1.634140e+01
-1.650665e+01
-1.671092e+01
-1.689780e+01
-1.701813e+01
-1.705017e+01
-1.700814e+01
-1.693576e+01
-1.688637e+01
-1.689780e+01
-1.697426e+01
-1.708566e+01
-1.718629e+01
-1.724277e+01
-1.725383e+01
-1.724879e+01
-1.726572e+01
-1.732435e+01
-1.741233e+01
-1.749392e+01
-1.753392e+01
-1.752019e+01
-1.747066e+01
-1.742339e+01
-1.741733e+01
-1.747426e+01
-1.758995e+01
-1.773817e+01
-1.788483e+01
-1.800519e+01
-1.809480e+01
-1.816738e+01
-1.823963e+01
-1.831244e+01
-1.836329e+01
-1.835900e+01
-1.828298e+01
-1.815737e+01
-1.803998e+01
-1.799294e+01
-1.804199e+01
-1.815530e+01
-1.825916e+01
-1.828307e+01
-1.820541e+01
-1.806911e+01
-1.795605e+01
-1.793639e+01
-1.802534e+01
-1.817351e+01
-1.829442e+01
-1.831020e+01
-1.818946e+01
-1.795964e+01
-1.769085e+01
-1.746225e+01
-1.732962e+01
-1.731052e+01
-1.739135e+01
-1.754550e+01
-1.774683e+01
-1.796957e+01
-1.817983e+01
-1.833168e+01
-1.837748e+01
-1.828951e+01
-1.807985e+01
-1.780448e+01
-1.754559e+01
-1.737862e+01
-1.734067e+01
-1.741864e+01
-1.756419e+01
-1.772474e+01
-1.786893e+01
-1.799100e+01
-1.809548e+01
-1.817838e+01
-1.822014e+01
-1.819412e+01
-1.808366e+01
-1.789633e+01
-1.766636e+01
-1.744241e+01
-1.726699e+01
-1.715972e+01
-1.711412e+01
-1.710760e+01
-1.711577e+01
-1.712174e+01
-1.711655e+01
-1.709465e+01
-1.705249e+01
-1.699433e+01
-1.693978e+01
-1.692228e+01
-1.697432e+01
-1.710788e+01
-1.730448e+01
-1.752250e+01
-1.771615e+01
-1.785315e+01
-1.792164e+01
-1.792568e+01
-1.787670e+01
-1.779009e+01
-1.768942e+01
-1.761093e+01
-1.759775e+01
-1.768246e+01
-1.786894e+01
-1.812813e+01
-1.841168e+01
-1.867429e+01
-1.889009e+01
-1.905478e+01
-1.917566e+01
-1.925904e+01
-1.930513e+01
-1.931428e+01
-1.929867e+01
-1.928730e+01
-1.931597e+01
-1.940591e+01
-1.954581e+01
-1.969269e+01
-1.979422e+01
-1.981937e+01
-1.977653e+01
-1.970706e+01
-1.965873e+01
-1.965622e+01
-1.968678e+01
-1.970830e+01
-1.967473e+01
-1.956401e+01
-1.939230e+01
-1.920638e+01
-1.905983e+01
-1.898704e+01
-1.898741e+01
-1.902615e+01
-1.905165e+01
-1.902326e+01
-1.893614e+01
-1.882758e+01
-1.875798e+01
-1.877591e+01
-1.888841e+01
-1.905410e+01
-1.920283e+01
-1.927062e+01
-1.923012e+01
-1.909872e+01
-1.892098e+01
-1.873862e+01
-1.856873e+01
-1.840213e+01
-1.821958e+01
-1.801293e+01
-1.779691e+01
-1.760337e+01
-1.746216e+01
-1.738298e+01
-1.735161e+01
-1.734160e+01
-1.733196e+01
-1.731900e+01
-1.731666e+01
-1.734630e+01
-1.742236e+01
-1.754126e+01
-1.767919e+01
-1.780017e+01
-1.787186e+01
-1.788176e+01
-1.784541e+01
-1.780157e+01
-1.779764e+01
-1.787315e+01
-1.804699e+01
-1.830971e+01
-1.862256e+01
-1.892612e+01
-1.915829e+01
-1.927631e+01
-1.927475e+01
-1.919014e+01
-1.908696e+01
-1.902817e+01
-1.904446e+01
-1.911880e+01
-1.919566e+01
-1.921136e+01
-1.913107e+01
-1.897247e+01
-1.880050e+01
-1.869256e+01
-1.869382e+01
-1.879205e+01
-1.892912e+01
-1.903877e+01
-1.908336e+01
-1.906755e+01
-1.902587e+01
-1.899598e+01
-1.899497e+01
-1.901260e+01
-1.902342e+01
-1.900703e+01
-1.896180e+01
-1.890369e+01
-1.885301e+01
-1.881972e+01
-1.879729e+01
-1.876894e+01
-1.872142e+01
-1.865735e+01
-1.859724e+01
-1.856892e+01
-1.859074e+01
-1.865974e+01
-1.875165e+01
-1.883275e+01
-1.887677e+01
-1.887723e+01
-1.884828e+01
-1.881432e+01
-1.879528e+01
-1.879673e+01
-1.880975e+01
-1.882015e+01
-1.882175e+01
-1.882469e+01
-1.885038e+01
-1.891365e+01
-1.900396e+01
-1.908155e+01
-1.909475e+01
-1.900924e+01
-1.883144e+01
-1.861157e+01
-1.842372e+01
-1.833309e+01
-1.836776e+01
-1.850987e+01
-1.870929e+01
-1.890947e+01
-1.906978e+01
-1.917443e+01
-1.922847e+01
-1.924767e+01
-1.924851e+01
-1.924171e+01
-1.923033e+01
-1.921313e+01
-1.919186e+01
-1.917773e+01
-1.919063e+01
-1.924829e+01
-1.935004e+01
-1.946634e+01
-1.954368e+01
-1.952597e+01
-1.938269e+01
-1.912930e+01
-1.882847e+01
-1.856823e+01
-1.842537e+01
-1.843303e+01
-1.857131e+01
-1.878490e+01
-1.901413e+01
-1.921922e+01
-1.938443e+01
-1.950378e+01
-1.956355e+01
-1.953941e+01
-1.941373e+01
-1.920045e+01
-1.895596e+01
-1.876323e+01
-1.869573e+01
-1.878220e+01
-1.899365e+01
-1.925994e+01
-1.950349e+01
-1.966811e+01
-1.972869e+01
-1.968403e+01
-1.954527e+01
-1.933025e+01
-1.906452e+01
-1.878356e+01
-1.853048e+01
-1.834778e+01
-1.826549e+01
-1.829103e+01
-1.840690e+01
-1.857801e+01
-1.876392e+01
-1.892914e+01
-1.904842e+01
-1.910770e+01
-1.910290e+01
-1.903829e+01
-1.892556e+01
-1.878262e+01
-1.863134e+01
-1.849439e+01
-1.839113e+01
-1.833256e+01
-1.831676e+01
-1.832894e+01
-1.834778e+01
-1.835499e+01
-1.834254e+01
-1.831341e+01
-1.827468e+01
-1.822725e+01
-1.816015e+01
-1.805680e+01
-1.791075e+01
-1.773972e+01
-1.758536e+01
-1.749640e+01
-1.750456e+01
-1.760705e+01
-1.776548e+01
-1.792211e+01
-1.802559e+01
-1.805165e+01
-1.800775e+01
-1.792231e+01
-1.782895e+01
-1.775586e+01
-1.772245e+01
-1.773902e+01
-1.780444e+01
-1.790255e+01
-1.800312e+01
-1.807283e+01
-1.809360e+01
-1.807626e+01
-1.805598e+01
-1.806836e+01
-1.812190e+01
-1.818850e+01
-1.822090e+01
-1.818614e+01
-1.809223e+01
-1.798929e+01
-1.794141e+01
-1.798456e+01
-1.809637e+01
-1.819898e+01
-1.819774e+01
-1.803619e+01
-1.773523e+01
-1.739119e+01
-1.713095e+01
-1.704885e+01
-1.716137e+01
-1.740373e+01
-1.766737e+01
-1.785409e+01
-1.791600e+01
-1.786325e+01
-1.774312e+01
-1.760942e+01
-1.750087e+01
-1.743519e+01
-1.741447e+01
-1.743327e+01
-1.748336e+01
-1.755310e+01
-1.762440e+01
-1.767252e+01
-1.767243e+01
-1.761064e+01
-1.749664e+01
-1.736618e+01
-1.727046e+01
-1.725205e+01
-1.731909e+01
-1.743536e+01
-1.753576e+01
-1.756078e+01
-1.749074e+01
-1.736052e+01
-1.724510e+01
-1.722120e+01
-1.732389e+01
-1.752265e+01
-1.773271e+01
-1.785770e+01
-1.784107e+01
-1.769711e+01
-1.750350e+01
-1.736036e+01
-1.733994e+01
-1.745372e+01
-1.765156e+01
-1.785088e+01
-1.797989e+01
-1.801211e+01
-1.797468e+01
-1.792731e+01
-1.792549e+01
-1.798905e+01
-1.809351e+01
-1.818768e+01
-1.822529e+01
-1.819028e+01
-1.810230e+01
-1.800291e+01
-1.793413e+01
-1.792206e+01
-1.797242e+01
-1.807581e+01
-1.821570e+01
-1.837320e+01
-1.852796e+01
-1.865866e+01
-1.874620e+01
-1.877972e+01
-1.876147e+01
-1.870627e+01
-1.863460e+01
-1.856350e+01
-1.850121e+01
-1.844897e+01
-1.840844e+01
-1.838903e+01
-1.840817e+01
-1.848130e+01
-1.860685e+01
-1.875841e+01
-1.889301e+01
-1.897088e+01
-1.897204e+01
-1.889998e+01
-1.877524e+01
-1.862823e+01
-1.849509e+01
-1.841259e+01
-1.840664e+01
-1.847711e+01
-1.859005e+01
-1.868696e+01
-1.870884e+01
-1.862233e+01
-1.843506e+01
-1.819485e+01
-1.797426e+01
-1.784660e+01
-1.786120e+01
-1.802602e+01
-1.830355e+01
-1.862185e+01
-1.889784e+01
-1.906495e+01
-1.909364e+01
-1.899667e+01
-1.881897e+01
-1.861866e+01
-1.844772e+01
-1.833894e+01
-1.830269e+01
-1.833177e+01
-1.840906e+01
-1.851311e+01
-1.862038e+01
-1.870583e+01
-1.874596e+01
-1.872594e+01
-1.864811e+01
-1.853483e+01
-1.842145e+01
-1.834077e+01
-1.830597e+01
-1.830185e+01
-1.829285e+01
-1.824782e+01
-1.816659e+01
-1.808612e+01
-1.805773e+01
-1.811215e+01
-1.824064e+01
-1.840509e+01
-1.856549e+01
-1.870285e+01
-1.882394e+01
-1.894884e+01
-1.909280e+01
-1.925336e+01
-1.940778e+01
-1.952050e+01
-1.955800e+01
-1.950607e+01
-1.938169e+01
-1.923177e+01
-1.911524e+01
-1.907517e+01
-1.911593e+01
-1.920080e+01
-1.927279e+01
-1.928679e+01
-1.923399e+01
-1.914486e+01
-1.906993e+01
-1.905034e+01
-1.909499e+01
-1.917633e+01
-1.924506e+01
-1.925505e+01
-1.918626e+01
-1.905637e+01
-1.891529e+01
-1.882260e+01
-1.881774e+01
-1.890032e+01
-1.903193e+01
-1.915548e+01
-1.921817e+01
-1.918740e+01
-1.905796e+01
-1.885181e+01
-1.861033e+01
-1.838023e+01
-1.819812e+01
-1.808119e+01
-1.802687e+01
-1.801978e+01
-1.804253e+01
-1.808713e+01
-1.816181e+01
-1.828658e+01
-1.847529e+01
-1.871338e+01
-1.894825e+01
-1.910435e+01
-1.911885e+01
-1.897683e+01
-1.872250e+01
-1.843876e+01
-1.820888e+01
-1.808374e+01
-1.806964e+01
-1.813532e+01
-1.822774e+01
-1.828872e+01
-1.827150e+01
-1.815692e+01
-1.796467e+01
-1.775098e+01
-1.758792e+01
-1.753135e+01
-1.759492e+01
-1.774543e+01
-1.792190e+01
-1.806807e+01
-1.816150e+01
-1.822421e+01
-1.830760e+01
-1.845860e+01
-1.868601e+01
-1.894769e+01
-1.916767e+01
-1.927350e+01
-1.923168e+01
-1.906106e+01
-1.881950e+01
-1.857478e+01
-1.837699e+01
-1.824522e+01
-1.817267e+01
-1.814475e+01
-1.815706e+01
-1.821963e+01
-1.834388e+01
-1.852334e+01
-1.872463e+01
-1.889757e+01
-1.899959e+01
-1.901899e+01
-1.898064e+01
-1.892984e+01
-1.890584e+01
-1.892311e+01
-1.896925e+01
-1.901606e+01
-1.903593e+01
-1.901682e+01
-1.896970e+01
-1.892293e+01
-1.890538e+01
-1.892734e+01
-1.897110e+01
-1.899708e+01
-1.896298e+01
-1.884659e+01
-1.866070e+01
-1.845238e+01
-1.828625e+01
-1.821847e+01
-1.827204e+01
-1.842467e+01
-1.861688e+01
-1.877876e+01
-1.886217e+01
-1.886082e+01
-1.880789e+01
-1.875378e+01
-1.873668e+01
-1.876173e+01
-1.880029e+01
-1.880935e+01
-1.875891e+01
-1.864971e+01
-1.851112e+01
-1.838236e+01
-1.829067e+01
-1.823979e+01
-1.821384e+01
-1.819123e+01
-1.815804e+01
-1.811333e+01
-1.806547e+01
-1.802478e+01
-1.799834e+01
-1.798880e+01
-1.799570e+01
-1.801670e+01
-1.804790e+01
-1.808428e+01
-1.812188e+01
-1.816087e+01
-1.820654e+01
-1.826657e+01
-1.834681e+01
-1.844858e+01
-1.856882e+01
-1.870207e+01
-1.884214e+01
-1.898147e+01
-1.910873e+01
-1.920823e+01
-1.926544e+01
-1.927756e+01
-1.926106e+01
-1.924770e+01
-1.926880e+01
-1.933701e+01
-1.943674e+01
-1.952814e+01
-1.956103e+01
-1.949322e+01
-1.930805e+01
-1.902603e+01
-1.870404e+01
-1.841839e+01
-1.823730e+01
-1.819498e+01
-1.828012e+01
-1.844418e+01
-1.862430e+01
-1.876852e+01
-1.885128e+01
-1.887462e+01
-1.885845e+01
-1.882735e+01
-1.880081e+01
-1.878983e+01
-1.879831e+01
-1.882485e+01
-1.886250e+01
-1.889862e+01
-1.891856e+01
-1.891334e+01
-1.888599e+01
-1.885139e+01
-1.882948e+01
-1.883665e+01
-1.887982e+01
-1.895417e+01
-1.904361e+01
-1.912314e+01
-1.916353e+01
-1.913903e+01
-1.903727e+01
-1.886688e+01
-1.865725e+01
-1.844884e+01
-1.827932e+01
-1.817363e+01
-1.814196e+01
-1.818402e+01
-1.829412e+01
-1.846252e+01
-1.867158e+01
-1.889127e+01
-1.908027e+01
-1.919638e+01
-1.921368e+01
-1.913778e+01
-1.900901e+01
-1.888828e+01
-1.883062e+01
-1.885906e+01
-1.895234e+01
-1.905208e+01
-1.908572e+01
-1.899625e+01
-1.876685e+01
-1.842999e+01
-1.805593e+01
-1.772582e+01
-1.750203e+01
-1.740837e+01
-1.742775e+01
-1.751592e+01
-1.762247e+01
-1.770779e+01
-1.775023e+01
-1.774527e+01
-1.770235e+01
-1.764271e+01
-1.759612e+01
-1.759263e+01
-1.764900e+01
-1.775543e+01
-1.787201e+01
-1.794267e+01
-1.792467e+01
-1.781869e+01
-1.767834e+01
-1.758759e+01
-1.761626e+01
-1.777995e+01
-1.802894e+01
-1.827177e+01
-1.841902e+01
-1.842310e+01
-1.829540e+01
-1.809464e+01
-1.789432e+01
-1.774597e+01
-1.765717e+01
-1.759658e+01
-1.752285e+01
-1.741819e+01
-1.730391e+01
-1.722747e+01
-1.723144e+01
-1.732569e+01
-1.748004e+01
-1.763980e+01
-1.775413e+01
-1.780187e+01
-1.780280e+01
-1.780983e+01
-1.788550e+01
-1.807174e+01
-1.836595e+01
-1.871562e+01
-1.903499e+01
-1.923558e+01
-1.925767e+01
-1.909322e+01
-1.879378e+01
-1.845833e+01
-1.820015e+01
-1.810311e+01
-1.818817e+01
-1.840897e+01
-1.867963e+01
-1.891805e+01
-1.907897e+01
-1.916018e+01
-1.918469e+01
-1.917670e+01
-1.914810e+01
-1.909957e+01
-1.902934e+01
-1.894092e+01
-1.884709e+01
-1.877004e+01
-1.873592e+01
-1.876201e+01
-1.884197e+01
-1.894186e+01
-1.901554e+01
-1.903231e+01
-1.899701e+01
-1.894582e+01
-1.891934e+01
-1.893253e+01
-1.896348e+01
-1.896904e+01
-1.891651e+01
-1.881042e+01
-1.869687e+01
-1.864241e+01
-1.870029e+01
-1.888413e+01
-1.916216e+01
-1.947177e+01
-1.974465e+01
-1.993032e+01
-2.000859e+01
-1.998793e+01
-1.989422e+01
-1.975851e+01
-1.960944e+01
-1.947106e+01
-1.936290e+01
-1.929929e+01
-1.928664e+01
-1.931993e+01
-1.938057e+01
-1.943869e+01
-1.946107e+01
-1.942233e+01
-1.931429e+01
-1.914995e+01
-1.896111e+01
-1.879036e+01
-1.867931e+01
-1.865547e+01
-1.872147e+01
-1.885115e+01
-1.899661e+01
-1.910646e+01
-1.914735e+01
-1.911720e+01
-1.904154e+01
-1.895550e+01
-1.888236e+01
-1.882102e+01
-1.874890e+01
-1.863888e+01
-1.848137e+01
-1.829746e+01
-1.813230e+01
-1.803080e+01
-1.801115e+01
-1.805508e+01
-1.812124e+01
-1.817247e+01
-1.819881e+01
-1.822254e+01
-1.828371e+01
-1.841661e+01
-1.863118e+01
-1.890664e+01
-1.919629e+01
-1.943886e+01
-1.957401e+01
-1.956103e+01
-1.939702e+01
-1.912613e+01
-1.883201e+01
-1.861224e+01
-1.854256e+01
-1.864479e+01
-1.887400e+01
-1.913543e+01
-1.932755e+01
-1.939014e+01
-1.932931e+01
-1.920476e+01
-1.908950e+01
-1.902933e+01
-1.902645e+01
-1.905172e+01
-1.907130e+01
-1.906695e+01
-1.903924e+01
-1.899703e+01
-1.894636e+01
-1.888860e+01
-1.882839e+01
-1.878216e+01
-1.877600e+01
-1.882874e+01
-1.892954e+01
-1.902927e+01
-1.905902e+01
-1.896721e+01
-1.874994e+01
-1.845327e+01
-1.814839e+01
-1.789902e+01
-1.774030e+01
-1.767402e+01
-1.767517e+01
-1.770447e+01
-1.772489e+01
-1.771787e+01
-1.769146e+01
-1.767453e+01
-1.769923e+01
-1.778081e+01
-1.790589e+01
-1.803624e+01
-1.812681e+01
-1.814851e+01
-1.810278e+01
-1.802024e+01
-1.794471e+01
-1.791232e+01
-1.793674e+01
-1.800716e+01
-1.809806e+01
-1.818346e+01
-1.824584e+01
-1.827505e+01
-1.826098e+01
-1.819036e+01
-1.805551e+01
-1.787066e+01
-1.768013e+01
-1.754533e+01
-1.751481e+01
-1.759783e+01
-1.776157e+01
-1.795397e+01
-1.813396e+01
-1.828731e+01
-1.842031e+01
-1.854220e+01
-1.865225e+01
-1.873917e+01
-1.878921e+01
-1.879545e+01
-1.876191e+01
-1.870001e+01
-1.862041e+01
-1.852737e+01
-1.842091e+01
-1.830436e+01
-1.819038e+01
-1.809939e+01
-1.805059e+01
-1.805089e+01
-1.808958e+01
-1.814367e+01
-1.819150e+01
-1.822610e+01
-1.825861e+01
-1.830841e+01
-1.838641e+01
-1.848400e+01
-1.857562e+01
-1.863212e+01
-1.863629e+01
-1.859375e+01
-1.853494e+01
-1.850568e+01
-1.854795e+01
-1.867985e+01
-1.888556e+01
-1.912010e+01
-1.932515e+01
-1.944737e+01
-1.945195e+01
-1.932900e+01
-1.909458e+01
-1.878856e+01
-1.846870e+01
-1.819955e+01
-1.803564e+01
-1.800247e+01
-1.808361e+01
-1.822420e+01
-1.835375e+01
-1.841909e+01
-1.840979e+01
-1.836025e+01
-1.832660e+01
-1.835194e+01
-1.844035e+01
-1.855298e+01
-1.862757e+01
-1.861218e+01
-1.849637e+01
-1.832188e+01
-1.816433e+01
-1.809461e+01
-1.814187e+01
-1.827938e+01
-1.843958e+01
-1.854748e+01
-1.855397e+01
-1.845458e+01
-1.828855e+01
-1.812194e+01
-1.802327e+01
-1.804042e+01
-1.818513e+01
-1.842843e+01
-1.870896e+01
-1.895356e+01
-1.910414e+01
-1.913908e+01
-1.907791e+01
-1.896702e+01
-1.885591e+01
-1.877808e+01
-1.874546e+01
-1.875510e+01
-1.880023e+01
-1.887684e+01
-1.898160e+01
-1.910442e+01
-1.922383e+01
-1.931078e+01
-1.933982e+01
-1.930066e+01
-1.920352e+01
-1.907564e+01
-1.895087e+01
-1.885731e+01
-1.880924e+01
-1.880833e+01
-1.885357e+01
-1.895106e+01
-1.911234e+01
-1.933947e+01
-1.960818e+01
-1.986417e+01
-2.003893e+01
-2.007953e+01
-1.997766e+01
-1.978123e+01
-1.957882e+01
-1.946141e+01
-1.947818e+01
-1.960881e+01
-1.977004e+01
-1.985763e+01
-1.980263e+01
-1.960987e+01
-1.935598e+01
-1.914899e+01
-1.907294e+01
-1.914701e+01
-1.931960e+01
-1.949918e+01
-1.960314e+01
-1.959624e+01
-1.949833e+01
-1.936210e+01
-1.923888e+01
-1.915247e+01
-1.909186e+01
-1.902268e+01
-1.890969e+01
-1.873756e+01
-1.851929e+01
-1.828942e+01
-1.808889e+01
-1.795113e+01
-1.789425e+01
-1.791834e+01
-1.800599e+01
-1.812597e+01
-1.824026e+01
-1.831338e+01
-1.832174e+01
-1.826083e+01
-1.814780e+01
-1.801634e+01
-1.790392e+01
-1.783644e+01
-1.781913e+01
-1.783954e+01
-1.788004e+01
-1.792957e+01
-1.798475e+01
-1.803983e+01
-1.807563e+01
-1.806047e+01
-1.796721e+01
-1.779682e+01
-1.759137e+01
-1.742451e+01
-1.737135e+01
-1.747303e+01
-1.771657e+01
-1.804136e+01
-1.836782e+01
-1.863093e+01
-1.880078e+01
-1.888257e+01
-1.890118e+01
-1.888306e+01
-1.884580e+01
-1.879720e+01
-1.873920e+01
-1.867095e+01
-1.858970e+01
-1.849257e+01
-1.838271e+01
-1.827757e+01
-1.821232e+01
-1.823124e+01
-1.836706e+01
-1.861755e+01
-1.893344e+01
-1.922876e+01
-1.941343e+01
-1.943444e+01
-1.930434e+01
-1.909887e+01
-1.892106e+01
-1.884935e+01
-1.889992e+01
-1.902568e+01
-1.915124e+01
-1.922065e+01
-1.922855e+01
-1.921663e+01
-1.923929e+01
-1.932156e+01
-1.943718e+01
-1.952137e+01
-1.950936e+01
-1.937426e+01
-1.913981e+01
-1.886384e+01
-1.860778e+01
-1.841184e+01
-1.828568e+01
-1.821370e+01
-1.816877e+01
-1.812683e+01
-1.807631e+01
-1.801971e+01
-1.796824e+01
-1.793245e+01
-1.791291e+01
-1.789605e+01
-1.785933e+01
-1.778546e+01
-1.767780e+01
-1.756446e+01
-1.748442e+01
-1.746277e+01
-1.749225e+01
-1.753521e+01
-1.754527e+01
-1.749407e+01
-1.738583e+01
-1.725145e+01
-1.712818e+01
-1.703981e+01
-1.698987e+01
-1.696792e+01
-1.696043e+01
-1.695839e+01
-1.696027e+01
-1.697162e+01
-1.700180e+01
-1.705834e+01
-1.714077e+01
-1.723734e+01
-1.732692e+01
-1.738591e+01
-1.739708e+01
-1.735560e+01
-1.727052e+01
-1.716307e+01
-1.706388e+01
-1.700847e+01
-1.702856e+01
-1.713932e+01
-1.732914e+01
-1.756087e+01
-1.778637e+01
-1.796532e+01
-1.807700e+01
-1.812136e+01
-1.811385e+01
-1.808004e+01
-1.805201e+01
-1.806427e+01
-1.814617e+01
-1.831132e+01
-1.854983e+01
-1.883039e+01
-1.911197e+01
-1.935698e+01
-1.953781e+01
-1.963661e+01
-1.964463e+01
-1.956522e+01
-1.941816e+01
-1.923993e+01
-1.907721e+01
-1.897467e+01
-1.896114e+01
-1.904003e+01
-1.918788e+01
-1.936078e+01
-1.950504e+01
-1.957061e+01
-1.952591e+01
-1.937028e+01
-1.913597e+01
-1.887548e+01
-1.863946e+01
-1.845682e+01
-1.832801e+01
-1.823499e+01
-1.816056e+01
-1.810319e+01
-1.807703e+01
-1.809914e+01
-1.817447e+01
-1.828944e+01
-1.841626e+01
-1.852321e+01
-1.858555e+01
-1.859489e+01
-1.856409e+01
-1.852258e+01
-1.850094e+01
-1.851255e+01
-1.854457e+01
-1.856396e+01
-1.853403e+01
-1.843240e+01
-1.826311e+01
-1.805956e+01
-1.787716e+01
-1.777600e+01
-1.779757e+01
-1.794439e+01
-1.817400e+01
-1.841421e+01
-1.859518e+01
-1.868286e+01
-1.869467e+01
-1.868602e+01
-1.871349e+01
-1.879632e+01
-1.890122e+01
-1.896147e+01
-1.891942e+01
-1.876555e+01
-1.854842e+01
-1.834861e+01
-1.823460e+01
-1.823056e+01
-1.831414e+01
-1.843861e+01
-1.856015e+01
-1.865499e+01
-1.872274e+01
-1.878000e+01
-1.884961e+01
-1.894958e+01
-1.908445e+01
-1.924225e+01
-1.939929e+01
-1.953095e+01
-1.962247e+01
-1.967382e+01
-1.969608e+01
-1.970102e+01
-1.968993e+01
-1.964953e+01
-1.955942e+01
-1.940868e+01
-1.921204e+01
-1.901388e+01
-1.887399e+01
-1.884075e+01
-1.892603e+01
-1.909624e+01
-1.928415e+01
-1.941577e+01
-1.943995e+01
-1.934711e+01
-1.916801e+01
-1.895331e+01
-1.874658e+01
-1.856828e+01
-1.842007e+01
-1.830253e+01
-1.822867e+01
-1.822046e+01
-1.829069e+01
-1.842581e+01
-1.858549e+01
-1.872174e+01
-1.880519e+01
-1.883949e+01
-1.885337e+01
-1.887668e+01
-1.891843e+01
-1.896100e+01
-1.897177e+01
-1.892357e+01
-1.881242e+01
-1.866345e+01
-1.852141e+01
-1.843103e+01
-1.841690e+01
-1.847269e+01
-1.856504e+01
-1.865082e+01
-1.869845e+01
-1.869969e+01
-1.866460e+01
-1.860506e+01
-1.852049e+01
-1.839715e+01
-1.822245e+01
-1.800474e+01
-1.778346e+01
-1.761909e+01
-1.756593e+01
-1.764507e+01
-1.783522e+01
-1.808483e+01
-1.833485e+01
-1.853878e+01
-1.867385e+01
-1.874308e+01
-1.876917e+01
-1.878204e+01
-1.880474e+01
-1.884321e+01
-1.888344e+01
-1.889714e+01
-1.885479e+01
-1.874119e+01
-1.856553e+01
-1.836007e+01
-1.816893e+01
-1.803465e+01
-1.798820e+01
-1.804249e+01
-1.818645e+01
-1.838182e+01
-1.856753e+01
-1.867451e+01
-1.864738e+01
-1.846597e+01
-1.815868e+01
-1.780178e+01
-1.750167e+01
-1.736157e+01
-1.744150e+01
-1.772804e+01
-1.813314e+01
-1.852936e+01
-1.880693e+01
-1.892125e+01
-1.890398e+01
-1.883433e+01
-1.879160e+01
-1.881642e+01
-1.889795e+01
-1.898811e+01
-1.903178e+01
-1.899545e+01
-1.887930e+01
-1.870945e+01
-1.851978e+01
-1.833616e+01
-1.817009e+01
-1.802066e+01
-1.788069e+01
-1.774368e+01
-1.761123e+01
-1.749860e+01
-1.743368e+01
-1.744628e+01
-1.755205e+01
-1.773989e+01
-1.797052e+01
-1.818777e+01
-1.833879e+01
-1.839382e+01
-1.835498e+01
-1.824890e+01
-1.810822e+01
-1.795343e+01
-1.778481e+01
-1.758844e+01
-1.735239e+01
-1.708376e+01
-1.681623e+01
-1.660370e+01
-1.650364e+01
-1.655716e+01
-1.677274e+01
-1.711912e+01
-1.753055e+01
-1.792405e+01
-1.822369e+01
-1.838391e+01
-1.840305e+01
-1.832016e+01
-1.819491e+01
-1.808043e+01
-1.800424e+01
-1.796786e+01
-1.796316e+01
-1.799228e+01
-1.807535e+01
-1.823852e+01
-1.848912e+01
-1.879520e+01
-1.908616e+01
-1.927800e+01
-1.931120e+01
-1.918047e+01
-1.894018e+01
-1.868223e+01
-1.849693e+01
-1.843542e+01
-1.849213e+01
-1.861547e+01
-1.873902e+01
-1.881399e+01
-1.882572e+01
-1.878950e+01
-1.873434e+01
-1.868772e+01
-1.866773e+01
-1.868050e+01
-1.871970e+01
-1.876869e+01
-1.880743e+01
-1.882271e+01
-1.881605e+01
-1.880519e+01
-1.881678e+01
-1.887185e+01
-1.897063e+01
-1.908737e+01
-1.918042e+01
-1.921270e+01
-1.917027e+01
-1.906924e+01
-1.894761e+01
-1.884601e+01
-1.878615e+01
-1.875766e+01
-1.872294e+01
-1.864122e+01
-1.849897e+01
-1.832421e+01
-1.817069e+01
-1.808001e+01
-1.804836e+01
-1.802376e+01
-1.793861e+01
-1.775724e+01
-1.750554e+01
-1.726213e+01
-1.711568e+01
-1.711419e+01
-1.723671e+01
-1.740326e+01
-1.751547e+01
-1.750353e+01
-1.735484e+01
-1.711368e+01
-1.685667e+01
-1.665876e+01
-1.656557e+01
-1.658230e+01
-1.667983e+01
-1.681148e+01
-1.693153e+01
-1.700892e+01
-1.703323e+01
-1.701350e+01
-1.697231e+01
-1.693730e+01
-1.693118e+01
-1.696211e+01
-1.701838e+01
-1.707253e+01
-1.709534e+01
-1.707267e+01
-1.701398e+01
-1.694657e+01
-1.689975e+01
-1.689020e+01
-1.691790e+01
-1.697337e+01
-1.704898e+01
-1.714604e+01
-1.727408e+01
-1.744456e+01
-1.766236e+01
-1.791766e+01
-1.818214e+01
-1.841350e+01
-1.856952e+01
-1.862626e+01
-1.859008e+01
-1.849464e+01
-1.838243e+01
-1.828137e+01
-1.819240e+01
-1.809767e+01
-1.798350e+01
-1.786028e+01
-1.776414e+01
-1.773905e+01
-1.781184e+01
-1.797684e+01
-1.819925e+01
-1.843235e+01
-1.863611e+01
-1.878685e+01
-1.887572e+01
-1.890046e+01
-1.885881e+01
-1.875096e+01
-1.859047e+01
-1.841354e+01
-1.827375e+01
-1.821908e+01
-1.826313e+01
-1.837016e+01
-1.846678e+01
-1.847691e+01
-1.836072e+01
-1.813514e+01
-1.786383e+01
-1.762428e+01
-1.747296e+01
-1.742781e+01
-1.747356e+01
-1.758071e+01
-1.772162e+01
-1.787216e+01
-1.800273e+01
-1.807501e+01
-1.805593e+01
-1.794018e+01
-1.776025e+01
-1.757216e+01
-1.742616e+01
-1.734409e+01
-1.731779e+01
-1.732697e+01
-1.736119e+01
-1.742810e+01
-1.754084e+01
-1.769415e+01
-1.785038e+01
-1.795001e+01
-1.794321e+01
-1.782274e+01
-1.763658e+01
-1.746978e+01
-1.740304e+01
-1.746962e+01
-1.763571e+01
-1.781645e+01
-1.791945e+01
-1.789149e+01
-1.774371e+01
-1.754316e+01
-1.737700e+01
-1.730903e+01
-1.735046e+01
-1.745848e+01
-1.756157e+01
-1.759735e+01
-1.754387e+01
-1.742874e+01
-1.731283e+01
-1.725874e+01
-1.730221e+01
-1.744005e+01
-1.763647e+01
-1.783926e+01
-1.799615e+01
-1.806807e+01
-1.804098e+01
-1.793418e+01
-1.779742e+01
-1.769138e+01
-1.765879e+01
-1.770299e+01
-1.778734e+01
-1.785474e+01
-1.785652e+01
-1.777691e+01
-1.764207e+01
-1.750783e+01
-1.743079e+01
-1.743858e+01
-1.751750e+01
-1.762457e+01
-1.771384e+01
-1.775966e+01
-1.776437e+01
-1.774958e+01
-1.773824e+01
-1.773889e+01
-1.774167e+01
-1.772902e+01
-1.769298e+01
-1.764513e+01
-1.761040e+01
-1.760939e+01
-1.764290e+01
-1.768982e+01
-1.771897e+01
-1.770609e+01
-1.764471e+01
-1.754700e+01
-1.743805e+01
-1.734928e+01
-1.731148e+01
-1.734633e+01
-1.745784e+01
-1.762757e+01
-1.781698e+01
-1.797754e+01
-1.806591e+01
-1.805873e+01
-1.796035e+01
-1.780085e+01
-1.762624e+01
-1.748498e+01
-1.741368e+01
-1.742438e+01
-1.749724e+01
-1.758500e+01
-1.763102e+01
-1.759419e+01
-1.746731e+01
-1.727860e+01
-1.707599e+01
-1.690386e+01
-1.678555e+01
-1.671931e+01
-1.668612e+01
-1.666298e+01
-1.663599e+01
-1.660915e+01
-1.660433e+01
-1.665035e+01
-1.676467e+01
-1.693755e+01
-1.712940e+01
-1.728562e+01
-1.736102e+01
-1.733983e+01
-1.724082e+01
-1.710690e+01
-1.698520e+01
-1.690532e+01
-1.686470e+01
-1.683022e+01
-1.675865e+01
-1.662608e+01
-1.644803e+01
-1.627536e+01
-1.616707e+01
-1.615653e+01
-1.623275e+01
-1.634868e+01
-1.645060e+01
-1.650847e+01
-1.652647e+01
-1.652872e+01
-1.653440e+01
-1.654415e+01
-1.654875e+01
-1.654969e+01
-1.657009e+01
-1.664258e+01
-1.678171e+01
-1.696311e+01
-1.712807e+01
-1.721262e+01
-1.718274e+01
-1.705388e+01
-1.688422e+01
-1.674628e+01
-1.669264e+01
-1.673351e+01
-1.683580e+01
-1.694141e+01
-1.699424e+01
-1.696379e+01
-1.685620e+01
-1.670764e+01
-1.656324e+01
-1.645316e+01
-1.637994e+01
-1.632341e+01
-1.625819e+01
-1.617176e+01
-1.607300e+01
-1.598816e+01
-1.594799e+01
-1.597289e+01
-1.606269e+01
-1.619589e+01
-1.633829e+01
-1.645692e+01
-1.653290e+01
-1.656887e+01
-1.658859e+01
-1.662729e+01
-1.671393e+01
-1.685179e+01
-1.700946e+01
-1.713249e+01
-1.717324e+01
-1.712176e+01
-1.701614e+01
-1.692361e+01
-1.690350e+01
-1.697555e+01
-1.711181e+01
-1.725420e+01
-1.734505e+01
-1.735285e+01
-1.728071e+01
-1.715709e+01
-1.701946e+01
-1.690232e+01
-1.683375e+01
-1.683606e+01
-1.692386e+01
-1.709601e+01
-1.732596e+01
-1.756209e+01
-1.774622e+01
-1.784300e+01
-1.785892e+01
-1.783464e+01
-1.781401e+01
-1.781218e+01
-1.780577e+01
-1.775142e+01
-1.761969e+01
-1.742215e+01
-1.721426e+01
-1.707187e+01
-1.705443e+01
-1.717658e+01
-1.740338e+01
-1.766922e+01
-1.790687e+01
-1.807192e+01
-1.815485e+01
-1.817947e+01
-1.819006e+01
-1.823095e+01
-1.832520e+01
-1.846112e+01
-1.859447e+01
-1.866823e+01
-1.864146e+01
-1.851242e+01
-1.832351e+01
-1.814495e+01
-1.804482e+01
-1.805985e+01
-1.818133e+01
-1.836197e+01
-1.853742e+01
-1.864926e+01
-1.866032e+01
-1.856133e+01
-1.837121e+01
-1.813169e+01
-1.789552e+01
-1.771070e+01
-1.760638e+01
-1.758656e+01
-1.763280e+01
-1.771254e+01
-1.778808e+01
-1.782517e+01
-1.780275e+01
-1.772317e+01
-1.761689e+01
-1.753496e+01
-1.752929e+01
-1.762983e+01
-1.783056e+01
-1.809056e+01
-1.834869e+01
-1.854487e+01
-1.863965e+01
-1.862583e+01
-1.852899e+01
-1.839706e+01
-1.828264e+01
-1.822495e+01
-1.823856e+01
-1.831308e+01
-1.842276e+01
-1.853906e+01
-1.863843e+01
-1.870263e+01
-1.871585e+01
-1.866552e+01
-1.855050e+01
-1.839286e+01
-1.824209e+01
-1.816164e+01
-1.819951e+01
-1.835955e+01
-1.859454e+01
-1.882897e+01
-1.899797e+01
-1.907649e+01
-1.908161e+01
-1.905094e+01
-1.901635e+01
-1.899028e+01
-1.896814e+01
-1.893839e+01
-1.889126e+01
-1.882458e+01
-1.874778e+01
-1.868257e+01
-1.865620e+01
-1.868805e+01
-1.877680e+01
-1.889723e+01
-1.900903e+01
-1.907334e+01
-1.907039e+01
-1.901124e+01
-1.893708e+01
-1.890215e+01
-1.894554e+01
-1.906779e+01
-1.922960e+01
-1.937736e+01
-1.947958e+01
-1.954662e+01
-1.961668e+01
-1.971760e+01
-1.983579e+01
-1.991776e+01
-1.990321e+01
-1.976529e+01
-1.953151e+01
-1.927371e+01
-1.907464e+01
-1.899003e+01
-1.902547e+01
-1.913899e+01
-1.926648e+01
-1.935425e+01
-1.937946e+01
-1.934915e+01
-1.928390e+01
-1.920076e+01
-1.910715e+01
-1.900693e+01
-1.890958e+01
-1.883246e+01
-1.879336e+01
-1.880020e+01
-1.884575e+01
-1.890912e+01
-1.896104e+01
-1.897073e+01
-1.891573e+01
-1.879385e+01
-1.863189e+01
-1.848307e+01
-1.840829e+01
-1.844709e+01
-1.859494e+01
-1.880383e+01
-1.900623e+01
-1.914539e+01
-1.919279e+01
-1.914820e+01
-1.903170e+01
-1.887921e+01
-1.874086e+01
-1.867169e+01
-1.870914e+01
-1.884867e+01
-1.903726e+01
-1.919454e+01
-1.925072e+01
-1.917946e+01
-1.900764e+01
-1.879865e+01
-1.862072e+01
-1.851911e+01
-1.850660e+01
-1.857242e+01
-1.869778e+01
-1.886463e+01
-1.905400e+01
-1.923967e+01
-1.938693e+01
-1.946089e+01
-1.944075e+01
-1.933072e+01
-1.916029e+01
-1.897302e+01
-1.881008e+01
-1.869604e+01
-1.863185e+01
-1.859630e+01
-1.855473e+01
-1.847382e+01
-1.833905e+01
-1.816745e+01
-1.800555e+01
-1.790814e+01
-1.790635e+01
-1.798472e+01
-1.808556e+01
-1.814238e+01
-1.812203e+01
-1.804539e+01
-1.797070e+01
-1.795137e+01
-1.799896e+01
-1.807610e+01
-1.812059e+01
-1.808300e+01
-1.795559e+01
-1.777942e+01
-1.762741e+01
-1.757094e+01
-1.764489e+01
-1.782912e+01
-1.805788e+01
-1.825304e+01
-1.836099e+01
-1.837069e+01
-1.830525e+01
-1.819827e+01
-1.807286e+01
-1.793455e+01
-1.777768e+01
-1.759792e+01
-1.740226e+01
-1.721142e+01
-1.705478e+01
-1.696123e+01
-1.694974e+01
-1.702288e+01
-1.716482e+01
-1.734412e+01
-1.752075e+01
-1.765626e+01
-1.772489e+01
-1.772194e+01
-1.766537e+01
-1.758826e+01
-1.752415e+01
-1.749238e+01
-1.749215e+01
-1.750832e+01
-1.752348e+01
-1.752795e+01
-1.752368e+01
-1.752318e+01
-1.754378e+01
-1.759770e+01
-1.768195e+01
-1.777614e+01
-1.785159e+01
-1.788656e+01
-1.787720e+01
-1.783763e+01
-1.779087e+01
-1.775782e+01
-1.775031e+01
-1.777033e+01
-1.781324e+01
-1.787198e+01
-1.794026e+01
-1.801360e+01
-1.808743e+01
-1.815215e+01
-1.818768e+01
-1.816338e+01
-1.804900e+01
-1.783349e+01
-1.753927e+01
-1.721946e+01
-1.693807e+01
-1.674619e+01
-1.666810e+01
-1.670154e+01
-1.682763e+01
-1.702244e+01
-1.726264e+01
-1.752276e+01
-1.776965e+01
-1.796472e+01
-1.807825e+01
-1.810792e+01
-1.808612e+01
-1.806735e+01
-1.810125e+01
-1.820762e+01
-1.836733e+01
-1.853331e+01
-1.865448e+01
-1.869933e+01
-1.866734e+01
-1.858457e+01
-1.848941e+01
-1.841771e+01
-1.839317e+01
-1.842291e+01
-1.849666e+01
-1.859038e+01
-1.867664e+01
-1.873954e+01
-1.878624e+01
-1.884698e+01
-1.895979e+01
-1.914445e+01
-1.938022e+01
-1.960571e+01
-1.974727e+01
-1.976031e+01
-1.965643e+01
-1.949865e+01
-1.936940e+01
-1.933148e+01
-1.940237e+01
-1.955117e+01
-1.971542e+01
-1.982834e+01
-1.984486e+01
-1.975735e+01
-1.959657e+01
-1.941789e+01
-1.927820e+01
-1.921431e+01
-1.923226e+01
-1.931080e+01
-1.941457e+01
-1.950928e+01
-1.957238e+01
-1.959682e+01
-1.958795e+01
-1.955651e+01
-1.951264e+01
-1.946424e+01
-1.941849e+01
-1.938233e+01
-1.935939e+01
-1.934521e+01
-1.932499e+01
-1.927789e+01
-1.918881e+01
-1.906230e+01
-1.892826e+01
-1.883190e+01
-1.881079e+01
-1.887286e+01
-1.898898e+01
-1.910544e+01
-1.916983e+01
-1.915671e+01
-1.908003e+01
-1.898713e+01
-1.893791e+01
-1.897876e+01
-1.912264e+01
-1.934372e+01
-1.958854e+01
-1.979790e+01
-1.992895e+01
-1.996728e+01
-1.992594e+01
-1.983554e+01
-1.973258e+01
-1.964949e+01
-1.960659e+01
-1.960627e+01
-1.963171e+01
-1.965371e+01
-1.964584e+01
-1.960303e+01
-1.955236e+01
-1.954550e+01
-1.963122e+01
-1.982082e+01
-2.006889e+01
-2.028582e+01
-2.037956e+01
-2.030472e+01
-2.009104e+01
-1.983265e+01
-1.964129e+01
-1.958867e+01
-1.967058e+01
-1.981224e+01
-1.990956e+01
-1.988244e+01
-1.971243e+01
-1.944828e+01
-1.918026e+01
-1.899855e+01
-1.895528e+01
-1.904558e+01
-1.921377e+01
-1.937992e+01
-1.947281e+01
-1.945426e+01
-1.932753e+01
-1.913212e+01
-1.892993e+01
-1.878600e+01
-1.874666e+01
-1.882114e+01
-1.897529e+01
-1.914418e+01
-1.926017e+01
-1.928124e+01
-1.920363e+01
-1.905501e+01
-1.887717e+01
-1.871133e+01
-1.859275e+01
-1.855252e+01
-1.861683e+01
-1.879650e+01
-1.907011e+01
-1.937579e+01
-1.962683e+01
-1.975029e+01
-1.972699e+01
-1.960451e+01
-1.947135e+01
-1.940795e+01
-1.944612e+01
-1.956099e+01
-1.969672e+01
-1.980613e+01
-1.987766e+01
-1.993394e+01
-2.000749e+01
-2.011445e+01
-2.024470e+01
-2.037102e+01
-2.046554e+01
-2.051005e+01
-2.049642e+01
-2.042229e+01
-2.029018e+01
-2.011275e+01
-1.991950e+01
-1.975586e+01
-1.966963e+01
-1.968995e+01
-1.981206e+01
-1.999890e+01
-2.019929e+01
-2.037100e+01
-2.049567e+01
-2.057877e+01
-2.063831e+01
-2.069084e+01
-2.074272e+01
-2.078842e+01
-2.081279e+01
-2.079427e+01
-2.071031e+01
-2.054706e+01
-2.031190e+01
-2.004146e+01
-1.979663e+01
-1.964065e+01
-1.960819e+01
-1.968387e+01
-1.980709e+01
-1.990243e+01
-1.991565e+01
-1.983151e+01
-1.966624e+01
-1.944743e+01
-1.919899e+01
-1.893909e+01
-1.868545e+01
-1.845839e+01
-1.827780e+01
-1.815761e+01
-1.810328e+01
-1.811323e+01
-1.818148e+01
-1.829916e+01
-1.845430e+01
-1.863058e+01
-1.880681e+01
-1.895907e+01
-1.906576e+01
-1.911415e+01
-1.910595e+01
-1.905831e+01
-1.899682e+01
-1.894096e+01
-1.888926e+01
-1.881418e+01
-1.867374e+01
-1.843722e+01
-1.811157e+01
-1.775130e+01
-1.744192e+01
-1.726370e+01
-1.725550e+01
-1.739871e+01
-1.762766e+01
-1.785818e+01
-1.802010e+01
-1.808075e+01
-1.805165e+01
-1.797709e+01
-1.791122e+01
-1.789492e+01
-1.794224e+01
-1.804019e+01
-1.815969e+01
-1.827151e+01
-1.835929e+01
-1.842210e+01
-1.846444e+01
-1.848174e+01
-1.845435e+01
-1.835828e+01
-1.818671e+01
-1.796574e+01
-1.774956e+01
-1.759511e+01
-1.753178e+01
-1.754593e+01
-1.759026e+01
-1.761143e+01
-1.757802e+01
-1.749189e+01
-1.737833e+01
-1.726348e+01
-1.715510e+01
-1.703985e+01
-1.689937e+01
-1.673385e+01
-1.657582e+01
-1.648272e+01
-1.650925e+01
-1.667381e+01
-1.693931e+01
-1.722275e+01
-1.743083e+01
-1.750226e+01
-1.743216e+01
-1.726593e+01
-1.707055e+01
-1.690519e+01
-1.680739e+01
-1.679523e+01
-1.687532e+01
-1.704687e+01
-1.729866e+01
-1.760275e+01
-1.791248e+01
-1.816939e+01
-1.831769e+01
-1.832140e+01
-1.817960e+01
-1.793410e+01
-1.766170e+01
-1.744836e+01
-1.735506e+01
-1.739364e+01
-1.752744e+01
-1.769604e+01
-1.784860e+01
-1.796543e+01
-1.805694e+01
-1.814440e+01
-1.823665e+01
-1.831781e+01
-1.835344e+01
-1.831162e+01
-1.818535e+01
-1.800121e+01
-1.780856e+01
-1.765597e+01
-1.756833e+01
-1.753653e+01
-1.752401e+01
-1.748745e+01
-1.740217e+01
-1.727914e+01
-1.716201e+01
-1.710353e+01
-1.713441e+01
-1.724312e+01
-1.737824e+01
-1.747098e+01
-1.746600e+01
-1.734714e+01
-1.714768e+01
-1.693917e+01
-1.680099e+01
-1.678449e+01
-1.689146e+01
-1.707963e+01
-1.729002e+01
-1.747765e+01
-1.762625e+01
-1.774002e+01
-1.782265e+01
-1.786324e+01
-1.784202e+01
-1.775117e+01
-1.761278e+01
-1.747787e+01
-1.740472e+01
-1.743019e+01
-1.755233e+01
-1.773398e+01
-1.792294e+01
-1.807538e+01
-1.816959e+01
-1.820592e+01
-1.819694e+01
-1.815619e+01
-1.809190e+01
-1.800793e+01
-1.791008e+01
-1.781249e+01
-1.773835e+01
-1.771287e+01
-1.775298e+01
-1.786086e+01
-1.802571e+01
-1.823040e+01
-1.845601e+01
-1.868136e+01
-1.888205e+01
-1.903434e+01
-1.912297e+01
-1.914726e+01
-1.912093e+01
-1.906584e+01
-1.900397e+01
-1.895219e+01
-1.892112e+01
-1.891520e+01
-1.893104e+01
-1.895628e+01
-1.897399e+01
-1.897379e+01
-1.896379e+01
-1.897397e+01
-1.904423e+01
-1.919866e+01
-1.941894e+01
-1.963663e+01
-1.975587e+01
-1.969934e+01
-1.945246e+01
-1.907890e+01
-1.869634e+01
-1.842490e+01
-1.833521e+01
-1.842064e+01
-1.860569e+01
-1.878518e+01
-1.887322e+01
-1.883602e+01
-1.869505e+01
-1.850638e+01
-1.833317e+01
-1.822471e+01
-1.820690e+01
-1.828215e+01
-1.843413e+01
-1.863309e+01
-1.883983e+01
-1.901004e+01
-1.910256e+01
-1.909126e+01
-1.897591e+01
-1.878502e+01
-1.856842e+01
-1.838261e+01
-1.827449e+01
-1.826653e+01
-1.834614e+01
-1.846425e+01
-1.855012e+01
-1.854169e+01
-1.841821e+01
-1.821510e+01
-1.800965e+01
-1.788364e+01
-1.788239e+01
-1.799244e+01
-1.814940e+01
-1.827026e+01
-1.829167e+01
-1.819481e+01
-1.800774e+01
-1.778892e+01
-1.760289e+01
-1.749910e+01
-1.749996e+01
-1.759977e+01
-1.777322e+01
-1.798749e+01
-1.821001e+01
-1.840896e+01
-1.855119e+01
-1.860518e+01
-1.855161e+01
-1.839649e+01
-1.817744e+01
-1.795566e+01
-1.779447e+01
-1.773418e+01
-1.777573e+01
-1.788104e+01
-1.798942e+01
-1.804336e+01
-1.801355e+01
-1.791255e+01
-1.779048e+01
-1.771328e+01
-1.773218e+01
-1.785904e+01
-1.806116e+01
-1.827817e+01
-1.844889e+01
-1.853184e+01
-1.851142e+01
-1.839319e+01
-1.819605e+01
-1.794542e+01
-1.766483e+01
-1.736174e+01
-1.701134e+01
-1.655089e+01
-1.589564e+01
-1.497351e+01
-1.376199e+01
-1.230658e+01
-1.071003e+01
-9.098269e+00
-7.581547e+00
-6.230560e+00
-5.076780e+00
-4.131511e+00
-3.407579e+00
-2.927850e+00
-2.715453e+00
-2.773910e+00
-3.071948e+00
-3.543369e+00
-4.101801e+00
-4.662222e+00
-5.160233e+00
-5.563259e+00
-5.871004e+00
-6.105397e+00
-6.293973e+00
-6.454170e+00
-6.586607e+00
-6.680646e+00
-6.727485e+00
-6.731150e+00
-6.710623e+00
-6.693850e+00
-6.709516e+00
-6.781189e+00
-6.923813e+00
-7.140818e+00
-7.422642e+00
-7.749091e+00
-8.095655e+00
-8.440533e+00
-8.768501e+00
-9.069916e+00
-9.336177e+00
-9.555225e+00
-9.710840e+00
-9.787338e+00
-9.777441e+00
-9.688039e+00
-9.539322e+00
-9.357508e+00
-9.166716e+00
-8.987003e+00
-8.840404e+00
-8.757965e+00
-8.776707e+00
-8.922352e+00
-9.187144e+00
-9.520092e+00
-9.841184e+00
-1.007510e+01
-1.018543e+01
-1.018811e+01
-1.013561e+01
-1.008404e+01
-1.006734e+01
-1.009476e+01
-1.016652e+01
-1.028776e+01
-1.046628e+01
-1.069805e+01
-1.095652e+01
-1.119740e+01
-1.137624e+01
-1.146663e+01
-1.146754e+01
-1.139704e+01
-1.127961e+01
-1.113813e+01
-1.099619e+01
-1.088616e+01
-1.085076e+01
-1.092919e+01
-1.113212e+01
-1.142389e+01
-1.172970e+01
-1.196878e+01
-1.209442e+01
-1.211555e+01
-1.208698e+01
-1.207463e+01
-1.211698e+01
-1.220575e+01
-1.229646e+01
-1.234048e+01
-1.231756e+01
-1.224865e+01
-1.218240e+01
-1.216526e+01
-1.221504e+01
-1.231386e+01
-1.242233e+01
-1.250373e+01
-1.254374e+01
-1.255721e+01
-1.258026e+01
-1.265286e+01
-1.280052e+01
-1.302284e+01
-1.329250e+01
-1.356414e+01
-1.379053e+01
-1.394064e+01
-1.401244e+01
-1.403316e+01
-1.404491e+01
-1.408253e+01
-1.415612e+01
-1.424750e+01
-1.432068e+01
-1.433908e+01
-1.428085e+01
-1.414824e+01
-1.396920e+01
-1.378998e+01
-1.365829e+01
-1.360178e+01
-1.361230e+01
-1.364597e+01
-1.364102e+01
-1.354450e+01
-1.333492e+01
-1.303049e+01
-1.267977e+01
-1.233851e+01
-1.204413e+01
-1.180221e+01
-1.159269e+01
-1.139005e+01
-1.118316e+01
-1.098174e+01
-1.080670e+01
-1.067262e+01
-1.057741e+01
-1.050789e+01
-1.045656e+01
-1.043522e+01
-1.047243e+01
-1.059301e+01
-1.079142e+01
-1.101950e+01
-1.120244e+01
-1.127688e+01
-1.122747e+01
-1.109747e+01
-1.096634e+01
-1.090749e+01
-1.095097e+01
-1.107158e+01
-1.120632e+01
-1.128847e+01
-1.127823e+01
-1.117469e+01
-1.100634e+01
-1.080976e+01
-1.061144e+01
-1.042367e+01
-1.025431e+01
-1.012118e+01
-1.005830e+01
-1.010684e+01
-1.029357e+01
-1.060956e+01
-1.100312e+01
-1.139267e+01
-1.169523e+01
-1.185813e+01
-1.188050e+01
-1.181416e+01
-1.174264e+01
-1.174669e+01
-1.187126e+01
-1.210840e+01
-1.240396e+01
-1.268488e+01
-1.289249e+01
-1.300383e+01
-1.303096e+01
-1.300233e+01
-1.294065e+01
-1.285178e+01
-1.273087e+01
-1.258024e+01
-1.242472e+01
-1.231045e+01
-1.228357e+01
-1.236081e+01
-1.251296e+01
-1.267519e+01
-1.278028e+01
-1.279488e+01
-1.273616e+01
-1.265802e+01
-1.261560e+01
-1.263094e+01
-1.268077e+01
-1.271236e+01
-1.267599e+01
-1.255405e+01
-1.237084e+01
-1.217988e+01
-1.203846e+01
-1.198346e+01
-1.201883e+01
-1.211800e+01
-1.223831e+01
-1.234015e+01
-1.240210e+01
-1.242520e+01
-1.242582e+01
-1.242353e+01
-1.243247e+01
-1.245972e+01
-1.250821e+01
-1.258003e+01
-1.267806e+01
-1.280586e+01
-1.296564e+01
-1.315427e+01
-1.335923e+01
-1.355828e+01
-1.372451e+01
-1.383438e+01
-1.387545e+01
-1.385112e+01
-1.378105e+01
-1.369582e+01
-1.362697e+01
-1.359699e+01
-1.361538e+01
-1.368181e+01
-1.379134e+01
-1.393615e+01
-1.410431e+01
-1.427962e+01
-1.444543e+01
-1.459184e+01
-1.472206e+01
-1.485151e+01
-1.499662e+01
-1.515939e+01
-1.532094e+01
-1.545160e+01
-1.553113e+01
-1.556332e+01
-1.557430e+01
-1.559581e+01
-1.564596e+01
-1.572085e+01
-1.580148e+01
-1.586841e+01
-1.591206e+01
-1.593276e+01
-1.593351e+01
-1.591402e+01
-1.587267e+01
-1.581511e+01
-1.576105e+01
-1.574043e+01
-1.577860e+01
-1.587849e+01
-1.601144e+01
-1.612401e+01
-1.615861e+01
-1.607675e+01
-1.587253e+01
-1.557132e+01
-1.521763e+01
-1.486012e+01
-1.454082e+01
-1.429070e+01
-1.412936e+01
-1.406536e+01
-1.409501e+01
-1.420019e+01
-1.434807e+01
-1.449598e+01
-1.460138e+01
-1.463395e+01
-1.458595e+01
-1.447684e+01
-1.434857e+01
-1.425098e+01
-1.422285e+01
-1.427791e+01
-1.440260e+01
-1.456509e+01
-1.472853e+01
-1.486136e+01
-1.494219e+01
-1.496201e+01
-1.492614e+01
-1.485400e+01
-1.477227e+01
-1.470117e+01
-1.464122e+01
-1.457133e+01
-1.446340e+01
-1.430687e+01
-1.412756e+01
-1.398553e+01
-1.394787e+01
-1.405005e+01
-1.427011e+01
-1.453448e+01
-1.475415e+01
-1.487032e+01
-1.488347e+01
-1.484930e+01
-1.484498e+01
-1.492549e+01
-1.509497e+01
-1.530706e+01
-1.549168e+01
-1.559134e+01
-1.558641e+01
-1.549723e+01
-1.536509e+01
-1.522492e+01
-1.508511e+01
-1.492452e+01
-1.470679e+01
-1.440161e+01
-1.399944e+01
-1.351139e+01
-1.295626e+01
-1.234264e+01
-1.165635e+01
-1.085997e+01
-9.905685e+00
-8.756025e+00
-7.402364e+00
-5.873110e+00
-4.230153e+00
-2.558360e+00
-9.532518e-01
4.912946e-01
1.695036e+00
2.601816e+00
3.186959e+00
3.460930e+00
3.467982e+00
3.277059e+00
2.963971e+00
2.590284e+00
2.189448e+00
1.767526e+00
1.316258e+00
8.294050e-01
3.144350e-01
-2.033780e-01
-6.840479e-01
-1.081718e+00
-1.357335e+00
-1.492123e+00
-1.497093e+00
-1.413106e+00
-1.299120e+00
-1.213014e+00
-1.194875e+00
-1.261186e+00
-1.409967e+00
-1.628813e+00
-1.898453e+00
-2.192952e+00
-2.483345e+00
-2.747078e+00
-2.976847e+00
-3.180365e+00
-3.370511e+00
-3.554657e+00
-3.732074e+00
-3.899440e+00
-4.056723e+00
-4.206705e+00
-4.348535e+00
-4.472123e+00
-4.560545e+00
-4.601694e+00
-4.602228e+00
-4.592698e+00
-4.616914e+00
-4.709874e+00
-4.878738e+00
-5.100756e+00
-5.339868e+00
-5.570302e+00
-5.791341e+00
-6.023832e+00
-6.290887e+00
-6.595758e+00
-6.912438e+00
-7.195935e+00
-7.405039e+00
-7.522009e+00
-7.556820e+00
-7.534896e+00
-7.478201e+00
-7.393279e+00
-7.273660e+00
-7.112870e+00
-6.917617e+00
-6.713494e+00
-6.541842e+00
-6.449185e+00
-6.471668e+00
-6.619846e+00
-6.870605e+00
-7.169691e+00
-7.444010e+00
-7.621495e+00
-7.655025e+00
-7.542843e+00
-7.334904e+00
-7.117830e+00
-6.981213e+00
-6.979540e+00
-7.109252e+00
-7.313566e+00
-7.511523e+00
-7.634064e+00
-7.648655e+00
-7.563853e+00
-7.417513e+00
-7.258806e+00
-7.132749e+00
-7.070613e+00
-7.086037e+00
-7.176211e+00
-7.327273e+00
-7.521916e+00
-7.745832e+00
-7.989432e+00
-8.243530e+00
-8.491646e+00
-8.703545e+00
-8.833537e+00
-8.825454e+00
-8.624889e+00
-8.197039e+00
-7.545311e+00
-6.722795e+00
-5.827220e+00
-4.973743e+00
-4.251689e+00
-3.686199e+00
-3.229792e+00
-2.793588e+00
-2.302398e+00
-1.741718e+00
-1.170117e+00
-6.922347e-01
-4.096306e-01
-3.760027e-01
-5.771860e-01
-9.411130e-01
-1.368205e+00
-1.765889e+00
-2.073499e+00
-2.270865e+00
-2.369957e+00
-2.394051e+00
-2.354506e+00
-2.237835e+00
-2.011157e+00
-1.644115e+00
-1.135572e+00
-5.291615e-01
9.378125e-02
6.434466e-01
1.058849e+00
1.332083e+00
1.504047e+00
1.633236e+00
1.757226e+00
1.872121e+00
1.943752e+00
1.943306e+00
1.883066e+00
1.826389e+00
1.862055e+00
2.056718e+00
2.413865e+00
2.863566e+00
3.288794e+00
3.574506e+00
3.655532e+00
3.541459e+00
3.308186e+00
3.060497e+00
2.882112e+00
2.795839e+00
2.753669e+00
2.662962e+00
2.435632e+00
2.034587e+00
1.493975e+00
9.045341e-01
3.726997e-01
-2.649119e-02
-2.804510e-01
-4.394013e-01
-5.868192e-01
-7.964639e-01
-1.098905e+00
-1.473648e+00
-1.867670e+00
-2.227191e+00
-2.524401e+00
-2.765996e+00
-2.981698e+00
-3.202148e+00
-3.440345e+00
-3.686754e+00
-3.918340e+00
-4.112996e+00
-4.259385e+00
-4.357840e+00
-4.415057e+00
-4.438996e+00
-4.439159e+00
-4.431635e+00
-4.441902e+00
-4.498258e+00
-4.617270e+00
-4.792225e+00
-4.996141e+00
-5.200128e+00
-5.394236e+00
-5.594017e+00
-5.826105e+00
-6.101981e+00
-6.398126e+00
-6.657121e+00
-6.811636e+00
-6.819177e+00
-6.687514e+00
-6.474072e+00
-6.257952e+00
-6.101526e+00
-6.025672e+00
-6.012183e+00
-6.027243e+00
-6.046087e+00
-6.061261e+00
-6.072979e+00
-6.075421e+00
-6.053980e+00
-5.996126e+00
-5.905425e+00
-5.805671e+00
-5.731386e+00
-5.712587e+00
-5.764362e+00
-5.884319e+00
-6.054093e+00
-6.242595e+00
-6.412756e+00
-6.531543e+00
-6.578242e+00
-6.546897e+00
-6.444777e+00
-6.291359e+00
-6.118414e+00
-5.967031e+00
-5.878132e+00
-5.878557e+00
-5.969327e+00
-6.121903e+00
-6.284157e+00
-6.394992e+00
-6.405052e+00
-6.297394e+00
-6.097770e+00
-5.866205e+00
-5.671796e+00
-5.563866e+00
-5.555081e+00
-5.624479e+00
-5.736910e+00
-5.866686e+00
-6.011076e+00
-6.185159e+00
-6.401406e+00
-6.648379e+00
-6.885222e+00
-7.059204e+00
-7.137664e+00
-7.134342e+00
-7.111401e+00
-7.151772e+00
-7.314765e+00
-7.600814e+00
-7.948701e+00
-8.268790e+00
-8.491566e+00
-8.600197e+00
-8.626986e+00
-8.618706e+00
-8.597671e+00
-8.547576e+00
-8.432865e+00
-8.234164e+00
-7.971751e+00
-7.701125e+00
-7.486522e+00
-7.370953e+00
-7.358711e+00
-7.416352e+00
-7.489838e+00
-7.530251e+00
-7.516902e+00
-7.466964e+00
-7.426906e+00
-7.449545e+00
-7.566618e+00
-7.769189e+00
-8.006416e+00
-8.205115e+00
-8.300833e+00
-8.263831e+00
-8.106820e+00
-7.873206e+00
-7.616274e+00
-7.382281e+00
-7.203213e+00
-7.095789e+00
-7.060741e+00
-7.081062e+00
-7.123143e+00
-7.144937e+00
-7.110538e+00
-7.004805e+00
-6.839373e+00
-6.645597e+00
-6.458406e+00
-6.301139e+00
-6.179392e+00
-6.083826e+00
-5.996471e+00
-5.896996e+00
-5.769507e+00
-5.609581e+00
-5.427370e+00
-5.242941e+00
-5.076514e+00
-4.941725e+00
-4.846892e+00
-4.800374e+00
-4.811778e+00
-4.885821e+00
-5.013820e+00
-5.170223e+00
-5.317550e+00
-5.417916e+00
-5.446927e+00
-5.405183e+00
-5.321894e+00
-5.245978e+00
-5.225725e+00
-5.286845e+00
-5.421544e+00
-5.594311e+00
-5.759565e+00
-5.880592e+00
-5.940267e+00
-5.940006e+00
-5.891055e+00
-5.806844e+00
-5.702421e+00
-5.598343e+00
-5.521077e+00
-5.496434e+00
-5.540730e+00
-5.655920e+00
-5.830306e+00
-6.043004e+00
-6.269910e+00
-6.488927e+00
-6.683169e+00
-6.842850e+00
-6.966723e+00
-7.062452e+00
-7.145304e+00
-7.234998e+00
-7.349512e+00
-7.495126e+00
-7.656269e+00
-7.793134e+00
-7.853815e+00
-7.799409e+00
-7.628912e+00
-7.386069e+00
-7.140122e+00
-6.950980e+00
-6.840628e+00
-6.787161e+00
-6.742233e+00
-6.660254e+00
-6.524277e+00
-6.357009e+00
-6.212409e+00
-6.152386e+00
-6.220232e+00
-6.422877e+00
-6.727695e+00
-7.072344e+00
-7.382508e+00
-7.592293e+00
-7.663009e+00
-7.596351e+00
-7.436811e+00
-7.257910e+00
-7.132208e+00
-7.096088e+00
-7.129135e+00
-7.163928e+00
-7.124519e+00
-6.972677e+00
-6.734506e+00
-6.490396e+00
-6.331835e+00
-6.308392e+00
-6.396336e+00
-6.509834e+00
-6.550296e+00
-6.465093e+00
-6.280602e+00
-6.090134e+00
-6.003804e+00
-6.088669e+00
-6.332414e+00
-6.650292e+00
-6.929992e+00
-7.088274e+00
-7.109295e+00
-7.046980e+00
-6.992843e+00
-7.027289e+00
-7.179894e+00
-7.418040e+00
-7.666901e+00
-7.847073e+00
-7.908523e+00
-7.844377e+00
-7.681522e+00
-7.457922e+00
-7.201403e+00
-6.920705e+00
-6.611322e+00
-6.270651e+00
-5.912234e+00
-5.568927e+00
-5.281025e+00
-5.075919e+00
-4.953080e+00
-4.884997e+00
-4.833794e+00
-4.773582e+00
-4.705813e+00
-4.659366e+00
-4.675913e+00
-4.789194e+00
-5.009046e+00
-5.316300e+00
-5.667680e+00
-6.006121e+00
-6.272775e+00
-6.419557e+00
-6.422029e+00
-6.290664e+00
-6.075483e+00
-5.856969e+00
-5.719556e+00
-5.715198e+00
-5.836527e+00
-6.018532e+00
-6.170415e+00
-6.218666e+00
-6.135805e+00
-5.941246e+00
-5.680396e+00
-5.400564e+00
-5.139672e+00
-4.929660e+00
-4.803025e+00
-4.789228e+00
-4.899160e+00
-5.109974e+00
-5.366354e+00
-5.602919e+00
-5.774866e+00
-5.875520e+00
-5.928251e+00
-5.959307e+00
-5.971623e+00
-5.937366e+00
-5.811641e+00
-5.554511e+00
-5.145656e+00
-4.586213e+00
-3.893923e+00
-3.099228e+00
-2.242676e+00
-1.368850e+00
-5.161639e-01
2.902833e-01
1.035264e+00
1.701243e+00
2.259103e+00
2.673296e+00
2.921662e+00
3.016340e+00
3.008033e+00
2.966477e+00
2.947960e+00
2.971835e+00
3.022446e+00
3.074357e+00
3.122094e+00
3.193599e+00
3.338536e+00
3.597695e+00
3.969732e+00
4.394089e+00
4.763663e+00
4.966838e+00
4.940375e+00
4.703677e+00
4.352457e+00
4.014534e+00
3.794929e+00
3.741710e+00
3.845312e+00
4.060465e+00
4.330702e+00
4.602824e+00
4.831193e+00
4.978516e+00
5.018326e+00
4.939433e+00
4.749847e+00
4.478017e+00
4.169422e+00
3.876112e+00
3.639306e+00
3.471899e+00
3.352686e+00
3.239297e+00
3.093714e+00
2.904656e+00
2.694054e+00
2.506375e+00
2.389150e+00
2.375089e+00
2.472257e+00
2.663915e+00
2.916241e+00
3.189685e+00
3.448614e+00
3.666186e+00
3.825596e+00
3.920007e+00
3.951598e+00
3.929573e+00
3.868234e+00
3.785871e+00
3.703142e+00
3.639638e+00
3.609969e+00
3.621841e+00
3.676254e+00
3.767843e+00
3.884658e+00
4.008833e+00
4.119164e+00
4.194692e+00
4.217889e+00
4.177046e+00
4.067813e+00
3.893622e+00
3.665536e+00
3.403172e+00
3.137143e+00
2.909138e+00
2.763317e+00
2.727874e+00
2.795724e+00
2.918018e+00
3.018101e+00
3.021741e+00
2.890257e+00
2.640310e+00
2.338438e+00
2.070092e+00
1.898498e+00
1.837299e+00
1.853342e+00
1.895368e+00
1.926769e+00
1.940165e+00
1.947719e+00
1.958958e+00
1.964233e+00
1.935753e+00
1.845884e+00
1.690440e+00
1.499266e+00
1.323617e+00
1.206842e+00
1.158415e+00
1.149846e+00
1.135377e+00
1.082129e+00
9.880033e-01
8.765290e-01
7.760559e-01
7.000695e-01
6.408916e-01
5.784957e-01
4.974893e-01
4.009107e-01
3.113917e-01
2.590654e-01
2.647068e-01
3.279767e-01
4.255647e-01
5.192076e-01
5.703729e-01
5.549345e-01
4.702207e-01
3.318369e-01
1.643257e-01
-8.921444e-03
-1.738357e-01
-3.303154e-01
-4.910955e-01
-6.743188e-01
-8.931903e-01
-1.148314e+00
-1.426648e+00
-1.706808e+00
-1.966981e+00
-2.191484e+00
-2.373936e+00
-2.516388e+00
-2.623890e+00
-2.695989e+00
-2.720805e+00
-2.678494e+00
-2.554739e+00
-2.355958e+00
-2.114772e+00
-1.880766e+00
-1.702029e+00
-1.608516e+00
-1.605586e+00
-1.679017e+00
-1.806076e+00
-1.964077e+00
-2.130693e+00
-2.278483e+00
-2.373270e+00
-2.384273e+00
-2.302807e+00
-2.155386e+00
-1.996900e+00
-1.882391e+00
-1.833384e+00
-1.822755e+00
-1.792145e+00
-1.693310e+00
-1.526282e+00
-1.347359e+00
-1.239531e+00
-1.263308e+00
-1.418871e+00
-1.642326e+00
-1.836797e+00
-1.918666e+00
-1.852738e+00
-1.658844e+00
-1.389283e+00
-1.092204e+00
-7.834168e-01
-4.442732e-01
-4.714526e-02
4.088585e-01
8.779811e-01
1.280347e+00
1.541699e+00
1.636374e+00
1.606351e+00
1.542469e+00
1.535777e+00
1.625654e+00
1.775629e+00
1.893212e+00
1.883594e+00
1.705011e+00
1.391870e+00
1.033265e+00
7.235145e-01
5.165252e-01
4.085287e-01
3.533396e-01
2.961372e-01
2.057082e-01
9.064904e-02
-5.176938e-03
-2.413345e-02
7.698767e-02
3.052815e-01
6.258438e-01
9.718676e-01
1.264642e+00
1.437767e+00
1.461383e+00
1.359291e+00
1.208692e+00
1.117038e+00
1.183087e+00
1.459154e+00
1.930745e+00
2.521022e+00
3.117408e+00
3.609279e+00
3.921545e+00
4.031377e+00
3.963165e+00
3.766047e+00
3.486140e+00
3.148830e+00
2.761277e+00
2.332025e+00
1.892310e+00
1.502327e+00
1.236367e+00
1.154903e+00
1.279664e+00
1.585116e+00
2.008600e+00
2.471198e+00
2.899678e+00
3.244026e+00
3.487107e+00
3.643336e+00
3.746985e+00
3.836423e+00
3.941298e+00
4.074679e+00
4.228470e+00
4.371753e+00
4.455110e+00
4.423813e+00
4.237510e+00
3.887945e+00
3.405083e+00
2.847209e+00
2.278765e+00
1.747037e+00
1.271103e+00
8.499359e-01
4.823599e-01
1.811329e-01
-3.167212e-02
-1.435999e-01
-1.675075e-01
-1.388265e-01
-9.379997e-02
-4.345062e-02
3.670191e-02
1.907119e-01
4.483046e-01
7.952203e-01
1.168212e+00
1.478720e+00
1.650787e+00
1.651592e+00
1.500364e+00
1.255592e+00
9.903112e-01
7.668066e-01
6.187462e-01
5.452965e-01
5.188131e-01
5.033789e-01
4.758116e-01
4.375185e-01
4.096098e-01
4.144948e-01
4.566085e-01
5.147491e-01
5.497923e-01
5.223087e-01
4.102892e-01
2.182145e-01
-2.577005e-02
-2.806746e-01
-5.040511e-01
-6.587224e-01
-7.147190e-01
-6.504111e-01
-4.571203e-01
-1.473629e-01
2.382778e-01
6.323528e-01
9.533591e-01
1.127722e+00
1.113506e+00
9.170283e-01
5.954700e-01
2.423070e-01
-4.204164e-02
-1.848911e-01
-1.668718e-01
-2.625491e-02
1.608140e-01
3.158445e-01
3.928359e-01
3.949392e-01
3.643407e-01
3.515467e-01
3.817477e-01
4.380485e-01
4.728490e-01
4.417615e-01
3.380147e-01
2.024479e-01
1.002168e-01
7.939131e-02
1.395428e-01
2.301629e-01
2.776391e-01
2.223887e-01
4.464430e-02
-2.329805e-01
-5.632065e-01
-8.980923e-01
-1.204690e+00
-1.467009e+00
-1.679486e+00
-1.840791e+00
-1.953489e+00
-2.028424e+00
-2.086810e+00
-2.153701e+00
-2.245369e+00
-2.361068e+00
-2.486702e+00
-2.607591e+00
-2.720881e+00
-2.839377e+00
-2.983537e+00
-3.164773e+00
-3.370577e+00
-3.564742e+00
-3.706885e+00
-3.778973e+00
-3.798217e+00
-3.805455e+00
-3.837514e+00
-3.903545e+00
-3.980535e+00
-4.028908e+00
-4.017006e+00
-3.939550e+00
-3.819934e+00
-3.696566e+00
-3.603153e+00
-3.555584e+00
-3.551747e+00
-3.580506e+00
-3.630438e+00
-3.691930e+00
-3.753734e+00
-3.800186e+00
-3.814563e+00
-3.788431e+00
-3.730037e+00
-3.662849e+00
-3.612369e+00
-3.590692e+00
-3.591918e+00
-3.601765e+00
-3.610906e+00
-3.618388e+00
-3.622587e+00
-3.611040e+00
-3.562629e+00
-3.463571e+00
-3.325322e+00
-3.190440e+00
-3.120927e+00
-3.173134e+00
-3.369480e+00
-3.681059e+00
-4.033348e+00
-4.335584e+00
-4.518557e+00
-4.559563e+00
-4.483355e+00
-4.343898e+00
-4.199713e+00
-4.093893e+00
-4.044969e+00
-4.049462e+00
-4.091127e+00
-4.149442e+00
-4.203660e+00
-4.234695e+00
-4.228587e+00
-4.181225e+00
-4.100506e+00
-4.004258e+00
-3.916357e+00
-3.863382e+00
-3.870183e+00
-3.951426e+00
-4.100541e+00
-4.283690e+00
-4.447160e+00
-4.538458e+00
-4.530195e+00
-4.432452e+00
-4.287385e+00
-4.150531e+00
-4.068381e+00
-4.062156e+00
-4.124566e+00
-4.228485e+00
-4.339071e+00
-4.422393e+00
-4.451604e+00
-4.414398e+00
-4.320579e+00
-4.204761e+00
-4.120694e+00
-4.126514e+00
-4.262346e+00
-4.526213e+00
-4.860440e+00
-5.162204e+00
-5.322247e+00
-5.277588e+00
-5.049634e+00
-4.741589e+00
-4.491002e+00
-4.401921e+00
-4.495499e+00
-4.706091e+00
-4.921135e+00
-5.038649e+00
-5.010925e+00
-4.855958e+00
-4.637722e+00
-4.430494e+00
-4.285607e+00
-4.213916e+00
-4.188981e+00
-4.167500e+00
-4.116355e+00
-4.032528e+00
-3.945410e+00
-3.900049e+00
-3.930637e+00
-4.039219e+00
-4.191096e+00
-4.327865e+00
-4.389201e+00
-4.332315e+00
-4.142861e+00
-3.836054e+00
-3.449097e+00
-3.028130e+00
-2.615417e+00
-2.242601e+00
-1.932306e+00
-1.704676e+00
-1.581018e+00
-1.578170e+00
-1.694856e+00
-1.899283e+00
-2.128583e+00
-2.304535e+00
-2.360471e+00
-2.266489e+00
-2.039085e+00
-1.729871e+00
-1.401148e+00
-1.103345e+00
-8.647386e-01
-6.926351e-01
-5.783004e-01
-5.012912e-01
-4.357909e-01
-3.616972e-01
-2.762953e-01
-1.975704e-01
-1.538295e-01
-1.637269e-01
-2.186719e-01
-2.802963e-01
-2.986086e-01
-2.446097e-01
-1.392765e-01
-5.720285e-02
-9.559530e-02
-3.229462e-01
-7.376403e-01
-1.260641e+00
-1.764530e+00
-2.122087e+00
-2.252028e+00
-2.144932e+00
-1.862097e+00
-1.510186e+00
-1.202701e+00
-1.023273e+00
-1.004334e+00
-1.127840e+00
-1.344160e+00
-1.596364e+00
-1.836542e+00
-2.030150e+00
-2.155061e+00
-2.203600e+00
-2.187929e+00
-2.141784e+00
-2.112548e+00
-2.144926e+00
-2.263567e+00
-2.462546e+00
-2.705641e+00
-2.936881e+00
-3.098020e+00
-3.147755e+00
-3.076140e+00
-2.908462e+00
-2.696803e+00
-2.502628e+00
-2.377167e+00
-2.346239e+00
-2.402721e+00
-2.507405e+00
-2.600452e+00
-2.624953e+00
-2.554894e+00
-2.410759e+00
-2.250539e+00
-2.140250e+00
-2.121942e+00
-2.198764e+00
-2.344937e+00
-2.530464e+00
-2.739595e+00
-2.968783e+00
-3.208723e+00
-3.429216e+00
-3.582961e+00
-3.628370e+00
-3.555953e+00
-3.399501e+00
-3.223257e+00
-3.091394e+00
-3.036834e+00
-3.047165e+00
-3.076171e+00
-3.075218e+00
-3.026534e+00
-2.957574e+00
-2.925773e+00
-2.981409e+00
-3.131266e+00
-3.327053e+00
-3.488242e+00
-3.547207e+00
-3.489139e+00
-3.361653e+00
-3.248824e+00
-3.227244e+00
-3.330598e+00
-3.540038e+00
-3.800338e+00
-4.048853e+00
-4.241333e+00
-4.364147e+00
-4.431159e+00
-4.469963e+00
-4.504577e+00
-4.541687e+00
-4.566790e+00
-4.553430e+00
-4.482079e+00
-4.358106e+00
-4.216851e+00
-4.110094e+00
-4.078737e+00
-4.125743e+00
-4.206222e+00
-4.244145e+00
-4.169757e+00
-3.958267e+00
-3.648486e+00
-3.330564e+00
-3.108029e+00
-3.052622e+00
-3.174092e+00
-3.418482e+00
-3.692621e+00
-3.899916e+00
-3.971000e+00
-3.880970e+00
-3.653727e+00
-3.355389e+00
-3.075937e+00
-2.900328e+00
-2.878307e+00
-3.007126e+00
-3.236379e+00
-3.492649e+00
-3.712183e+00
-3.866951e+00
-3.971934e+00
-4.068918e+00
-4.194447e+00
-4.351236e+00
-4.502961e+00
-4.598246e+00
-4.609107e+00
-4.557224e+00
-4.507965e+00
-4.534005e+00
-4.672156e+00
-4.901823e+00
-5.157714e+00
-5.365994e+00
-5.479755e+00
-5.494167e+00
-5.437647e+00
-5.349927e+00
-5.262099e+00
-5.187961e+00
-5.127730e+00
-5.079365e+00
-5.049689e+00
-5.056741e+00
-5.119055e+00
-5.237188e+00
-5.381506e+00
-5.499265e+00
-5.541082e+00
-5.490808e+00
-5.377772e+00
-5.261833e+00
-5.200354e+00
-5.217411e+00
-5.292943e+00
-5.376484e+00
-5.414871e+00
-5.375462e+00
-5.252310e+00
-5.057831e+00
-4.812974e+00
-4.545205e+00
-4.291039e+00
-4.092695e+00
-3.984308e+00
-3.975289e+00
-4.044840e+00
-4.154944e+00
-4.274100e+00
-4.394325e+00
-4.528578e+00
-4.690379e+00
-4.870354e+00
-5.027277e+00
-5.102282e+00
-5.049430e+00
-4.864094e+00
-4.591734e+00
-4.312207e+00
-4.108506e+00
-4.035375e+00
-4.101152e+00
-4.268383e+00
-4.470078e+00
-4.633144e+00
-4.699768e+00
-4.640725e+00
-4.459953e+00
-4.192881e+00
-3.898899e+00
-3.645439e+00
-3.484234e+00
-3.428850e+00
-3.447459e+00
-3.479132e+00
-3.467400e+00
-3.391169e+00
-3.272133e+00
-3.153690e+00
-3.067787e+00
-3.014589e+00
-2.968380e+00
-2.903012e+00
-2.817512e+00
-2.743346e+00
-2.726554e+00
-2.794940e+00
-2.933212e+00
-3.085609e+00
-3.185472e+00
-3.190895e+00
-3.102816e+00
-2.956401e+00
-2.794798e+00
-2.644893e+00
-2.512109e+00
-2.396601e+00
-2.315886e+00
-2.312557e+00
-2.436241e+00
-2.709423e+00
-3.101331e+00
-3.530162e+00
-3.894546e+00
-4.115920e+00
-4.168459e+00
-4.082888e+00
-3.925861e+00
-3.768409e+00
-3.659875e+00
-3.617321e+00
-3.629755e+00
-3.669826e+00
-3.706341e+00
-3.714320e+00
-3.680597e+00
-3.603902e+00
-3.491528e+00
-3.356918e+00
-3.220162e+00
-3.108218e+00
-3.049189e+00
-3.059034e+00
-3.127546e+00
-3.215053e+00
-3.266104e+00
-3.234970e+00
-3.109056e+00
-2.917015e+00
-2.717394e+00
-2.574211e+00
-2.531061e+00
-2.595083e+00
-2.738402e+00
-2.916556e+00
-3.092708e+00
-3.251822e+00
-3.396624e+00
-3.531195e+00
-3.647116e+00
-3.724737e+00
-3.749635e+00
-3.730997e+00
-3.705913e+00
-3.724212e+00
-3.823040e+00
-4.007594e+00
-4.249461e+00
-4.502177e+00
-4.724194e+00
-4.896640e+00
-5.026158e+00
-5.131412e+00
-5.223272e+00
-5.294126e+00
-5.323857e+00
-5.295530e+00
-5.207487e+00
-5.074374e+00
-4.919313e+00
-4.764737e+00
-4.628470e+00
-4.526820e+00
-4.481056e+00
-4.520329e+00
-4.674577e+00
-4.956870e+00
-5.344079e+00
-5.769635e+00
-6.137098e+00
-6.351809e+00
-6.357313e+00
-6.158453e+00
-5.818067e+00
-5.428944e+00
-5.077330e+00
-4.817487e+00
-4.666900e+00
-4.617879e+00
-4.653347e+00
-4.756277e+00
-4.910012e+00
-5.093929e+00
-5.281039e+00
-5.441236e+00
-5.549655e+00
-5.596037e+00
-5.588878e+00
-5.550040e+00
-5.502197e+00
-5.457168e+00
-5.412780e+00
-5.360260e+00
-5.297011e+00
-5.234535e+00
-5.193136e+00
-5.185245e+00
-5.199983e+00
-5.202937e+00
-5.154891e+00
-5.039300e+00
-4.880715e+00
-4.740495e+00
-4.689390e+00
-4.770862e+00
-4.976043e+00
-5.245850e+00
-5.499686e+00
-5.673188e+00
-5.742635e+00
-5.724877e+00
-5.658499e+00
-5.580846e+00
-5.513494e+00
-5.461072e+00
-5.419988e+00
-5.388246e+00
-5.369000e+00
-5.367309e+00
-5.385127e+00
-5.420083e+00
-5.470578e+00
-5.543677e+00
-5.656774e+00
-5.826920e+00
-6.052945e+00
-6.303807e+00
-6.523745e+00
-6.654424e+00
-6.663666e+00
-6.564962e+00
-6.415316e+00
-6.290287e+00
-6.248144e+00
-6.302560e+00
-6.420151e+00
-6.545452e+00
-6.638103e+00
-6.697983e+00
-6.762085e+00
-6.876763e+00
-7.065236e+00
-7.311511e+00
-7.569295e+00
-7.788033e+00
-7.938193e+00
-8.019753e+00
-8.050291e+00
-8.043621e+00
-7.995401e+00
-7.884927e+00
-7.690146e+00
-7.405709e+00
-7.054015e+00
-6.683469e+00
-6.353904e+00
-6.115150e+00
-5.988694e+00
-5.961621e+00
-5.996251e+00
-6.050634e+00
-6.098416e+00
-6.136190e+00
-6.174669e+00
-6.221950e+00
-6.272426e+00
-6.309165e+00
-6.316625e+00
-6.293368e+00
-6.255234e+00
-6.227305e+00
-6.231689e+00
-6.280404e+00
-6.376155e+00
-6.515876e+00
-6.690769e+00
-6.882321e+00
-7.059328e+00
-7.182082e+00
-7.216330e+00
-7.152196e+00
-7.016062e+00
-6.864469e+00
-6.760424e+00
-6.744066e+00
-6.812448e+00
-6.918557e+00
-6.991605e+00
-6.969743e+00
-6.828165e+00
-6.588653e+00
-6.309361e+00
-6.063632e+00
-5.916717e+00
-5.905251e+00
-6.024155e+00
-6.227244e+00
-6.444978e+00
-6.614068e+00
-6.704789e+00
-6.730572e+00
-6.734515e+00
-6.762314e+00
-6.838418e+00
-6.957288e+00
-7.090500e+00
-7.202000e+00
-7.262644e+00
-7.259930e+00
-7.203732e+00
-7.128337e+00
-7.086561e+00
-7.131516e+00
-7.290446e+00
-7.545607e+00
-7.837139e+00
-8.089891e+00
-8.250221e+00
-8.311806e+00
-8.315792e+00
-8.325912e+00
-8.394137e+00
-8.537604e+00
-8.739155e+00
-8.967202e+00
-9.197398e+00
-9.419147e+00
-9.624442e+00
-9.793168e+00
-9.893004e+00
-9.898709e+00
-9.816656e+00
-9.693101e+00
-9.595227e+00
-9.574649e+00
-9.637709e+00
-9.742658e+00
-9.824035e+00
-9.826764e+00
-9.729962e+00
-9.550692e+00
-9.330617e+00
-9.116486e+00
-8.945799e+00
-8.841984e+00
-8.815177e+00
-8.862816e+00
-8.968878e+00
-9.104532e+00
-9.232300e+00
-9.313630e+00
-9.319646e+00
-9.243915e+00
-9.110682e+00
-8.968022e+00
-8.862686e+00
-8.809825e+00
-8.779901e+00
-8.714523e+00
-8.560496e+00
-8.298445e+00
-7.949947e+00
-7.564559e+00
-7.198522e+00
-6.895517e+00
-6.673772e+00
-6.520581e+00
-6.396618e+00
-6.252877e+00
-6.056846e+00
-5.814538e+00
-5.572051e+00
-5.391065e+00
-5.310739e+00
-5.319984e+00
-5.359286e+00
-5.352285e+00
-5.247940e+00
-5.048816e+00
-4.811352e+00
-4.619542e+00
-4.545059e+00
-4.612022e+00
-4.782906e+00
-4.972776e+00
-5.085631e+00
-5.055617e+00
-4.873162e+00
-4.583585e+00
-4.260409e+00
-3.969624e+00
-3.744765e+00
-3.583469e+00
-3.462262e+00
-3.357679e+00
-3.261890e+00
-3.186126e+00
-3.151701e+00
-3.174250e+00
-3.250075e+00
-3.352405e+00
-3.440078e+00
-3.474331e+00
-3.435553e+00
-3.332974e+00
-3.203479e+00
-3.097893e+00
-3.057075e+00
-3.088320e+00
-3.158353e+00
-3.212110e+00
-3.208260e+00
-3.148130e+00
-3.077918e+00
-3.062023e+00
-3.143681e+00
-3.315957e+00
-3.519562e+00
-3.669578e+00
-3.698648e+00
-3.595306e+00
-3.416304e+00
-3.262748e+00
-3.229343e+00
-3.353621e+00
-3.594141e+00
-3.850823e+00
-4.016663e+00
-4.032714e+00
-3.917214e+00
-3.754365e+00
-3.648736e+00
-3.668833e+00
-3.811124e+00
-4.006049e+00
-4.161981e+00
-4.219223e+00
-4.181714e+00
-4.110270e+00
-4.084316e+00
-4.155694e+00
-4.321021e+00
-4.526653e+00
-4.699914e+00
-4.785928e+00
-4.770147e+00
-4.678485e+00
-4.559719e+00
-4.461562e+00
-4.411374e+00
-4.408136e+00
-4.427338e+00
-4.435777e+00
-4.409514e+00
-4.347047e+00
-4.272109e+00
-4.225534e+00
-4.250256e+00
-4.374818e+00
-4.600114e+00
-4.894813e+00
-5.204261e+00
-5.470964e+00
-5.655737e+00
-5.747343e+00
-5.757714e+00
-5.711065e+00
-5.637259e+00
-5.571061e+00
-5.549785e+00
-5.602780e+00
-5.735771e+00
-5.920448e+00
-6.098239e+00
-6.200122e+00
-6.176356e+00
-6.023064e+00
-5.790252e+00
-5.563290e+00
-5.425232e+00
-5.420067e+00
-5.537048e+00
-5.723213e+00
-5.914030e+00
-6.062909e+00
-6.154780e+00
-6.201538e+00
-6.227351e+00
-6.253952e+00
-6.291928e+00
-6.338730e+00
-6.381615e+00
-6.403800e+00
-6.392610e+00
-6.347142e+00
-6.280955e+00
-6.216201e+00
-6.170859e+00
-6.146883e+00
-6.128426e+00
-6.093429e+00
-6.032078e+00
-5.959510e+00
-5.913104e+00
-5.934055e+00
-6.042665e+00
-6.221991e+00
-6.421600e+00
-6.581072e+00
-6.659514e+00
-6.654078e+00
-6.598833e+00
-6.546365e+00
-6.541435e+00
-6.598505e+00
-6.694142e+00
-6.780080e+00
-6.811994e+00
-6.777641e+00
-6.705522e+00
-6.647325e+00
-6.646522e+00
-6.715007e+00
-6.831112e+00
-6.955295e+00
-7.049572e+00
-7.089253e+00
-7.064922e+00
-6.979957e+00
-6.848782e+00
-6.695718e+00
-6.551097e+00
-6.443669e+00
-6.392351e+00
-6.401333e+00
-6.460181e+00
-6.547802e+00
-6.638196e+00
-6.706340e+00
-6.732907e+00
-6.707160e+00
-6.628403e+00
-6.506318e+00
-6.359632e+00
-6.212579e+00
-6.088932e+00
-6.003513e+00
-5.953911e+00
-5.919365e+00
-5.871861e+00
-5.794460e+00
-5.693734e+00
-5.596276e+00
-5.530830e+00
-5.507802e+00
-5.509872e+00
-5.500881e+00
-5.449013e+00
-5.350507e+00
-5.237887e+00
-5.164678e+00
-5.173033e+00
-5.262908e+00
-5.383249e+00
-5.454164e+00
-5.409113e+00
-5.230921e+00
-4.958674e+00
-4.663892e+00
-4.415216e+00
-4.254176e+00
-4.191971e+00
-4.221571e+00
-4.331279e+00
-4.508734e+00
-4.735385e+00
-4.981173e+00
-5.208812e+00
-5.387965e+00
-5.510541e+00
-5.596008e+00
-5.681000e+00
-5.797316e+00
-5.950679e+00
-6.113501e+00
-6.237208e+00
-6.277958e+00
-6.221279e+00
-6.091658e+00
-5.942106e+00
-5.830326e+00
-5.794754e+00
-5.842042e+00
-5.949924e+00
-6.080789e+00
-6.196935e+00
-6.271157e+00
-6.292044e+00
-6.265065e+00
-6.209066e+00
-6.148844e+00
-6.106725e+00
-6.095396e+00
-6.112380e+00
-6.137391e+00
-6.135945e+00
-6.071766e+00
-5.925303e+00
-5.709191e+00
-5.469347e+00
-5.266600e+00
-5.147197e+00
-5.120889e+00
-5.161462e+00
-5.227853e+00
-5.289594e+00
-5.340429e+00
-5.395381e+00
-5.477057e+00
-5.600109e+00
-5.761021e+00
-5.937468e+00
-6.097304e+00
-6.212467e+00
-6.270910e+00
-6.281721e+00
-6.272356e+00
-6.279065e+00
-6.331744e+00
-6.436151e+00
-6.561727e+00
-6.646614e+00
-6.624595e+00
-6.463103e+00
-6.189984e+00
-5.890188e+00
-5.670975e+00
-5.614197e+00
-5.742620e+00
-6.016955e+00
-6.359653e+00
-6.688031e+00
-6.940610e+00
-7.089001e+00
-7.134812e+00
-7.096646e+00
-6.996635e+00
-6.855056e+00
-6.693936e+00
-6.542418e+00
-6.435203e+00
-6.401597e+00
-6.451121e+00
-6.565616e+00
-6.704835e+00
-6.825272e+00
-6.904314e+00
-6.955847e+00
-7.023487e+00
-7.149697e+00
-7.338745e+00
-7.541421e+00
-7.677431e+00
-7.685188e+00
-7.567654e+00
-7.402072e+00
-7.302732e+00
-7.356695e+00
-7.571733e+00
-7.868801e+00
-8.123297e+00
-8.230291e+00
-8.156647e+00
-7.952220e+00
-7.717476e+00
-7.550629e+00
-7.505608e+00
-7.578815e+00
-7.722508e+00
-7.871831e+00
-7.972603e+00
-8.000263e+00
-7.963752e+00
-7.894167e+00
-7.825891e+00
-7.781416e+00
-7.766528e+00
-7.774141e+00
-7.790192e+00
-7.796899e+00
-7.774194e+00
-7.703398e+00
-7.575362e+00
-7.399997e+00
-7.209891e+00
-7.051894e+00
-6.967552e+00
-6.971528e+00
-7.041099e+00
-7.126006e+00
-7.176214e+00
-7.171617e+00
-7.134204e+00
-7.114474e+00
-7.160408e+00
-7.286638e+00
-7.460190e+00
-7.610273e+00
-7.657947e+00
-7.552273e+00
-7.296759e+00
-6.953900e+00
-6.624232e+00
-6.407103e+00
-6.360218e+00
-6.478019e+00
-6.700377e+00
-6.946123e+00
-7.151902e+00
-7.295169e+00
-7.391066e+00
-7.469116e+00
-7.547158e+00
-7.619904e+00
-7.667324e+00
-7.672692e+00
-7.634350e+00
-7.563835e+00
-7.476705e+00
-7.387249e+00
-7.310484e+00
-7.264923e+00
-7.268739e+00
-7.329733e+00
-7.436807e+00
-7.560602e+00
-7.664668e+00
-7.721467e+00
-7.724836e+00
-7.692949e+00
-7.660755e+00
-7.665290e+00
-7.730500e+00
-7.859037e+00
-8.034794e+00
-8.232937e+00
-8.429534e+00
-8.604818e+00
-8.741065e+00
-8.821753e+00
-8.836808e+00
-8.791003e+00
-8.708157e+00
-8.626502e+00
-8.585488e+00
-8.608007e+00
-8.685677e+00
-8.776519e+00
-8.819968e+00
-8.764227e+00
-8.592286e+00
-8.332805e+00
-8.050954e+00
-7.824760e+00
-7.717340e+00
-7.754988e+00
-7.918571e+00
-8.151276e+00
-8.379517e+00
-8.538666e+00
-8.594058e+00
-8.550464e+00
-8.447392e+00
-8.341405e+00
-8.281395e+00
-8.287803e+00
-8.346476e+00
-8.419595e+00
-8.466407e+00
-8.463065e+00
-8.413569e+00
-8.348289e+00
-8.310763e+00
-8.337752e+00
-8.441003e+00
-8.599270e+00
-8.765070e+00
-8.884294e+00
-8.920792e+00
-8.874287e+00
-8.782050e+00
-8.703534e+00
-8.696065e+00
-8.792225e+00
-8.987181e+00
-9.240447e+00
-9.491593e+00
-9.683628e+00
-9.784062e+00
-9.793984e+00
-9.740810e+00
-9.659571e+00
-9.575006e+00
-9.495673e+00
-9.421702e+00
-9.357194e+00
-9.315794e+00
-9.315618e+00
-9.369197e+00
-9.476440e+00
-9.623864e+00
-9.788557e+00
-9.944210e+00
-1.006730e+01
-1.014226e+01
-1.016532e+01
-1.014672e+01
-1.010865e+01
-1.007620e+01
-1.006298e+01
-1.006038e+01
-1.004090e+01
-9.976201e+00
-9.858098e+00
-9.707149e+00
-9.562233e+00
-9.457723e+00
-9.402775e+00
-9.375541e+00
-9.336224e+00
-9.252198e+00
-9.120955e+00
-8.976404e+00
-8.873070e+00
-8.856396e+00
-8.936012e+00
-9.077200e+00
-9.215779e+00
-9.289256e+00
-9.268153e+00
-9.170691e+00
-9.052414e+00
-8.976016e+00
-8.978029e+00
-9.051218e+00
-9.152711e+00
-9.232595e+00
-9.265183e+00
-9.264007e+00
-9.273111e+00
-9.341632e+00
-9.495716e+00
-9.721356e+00
-9.967491e+00
-1.016994e+01
-1.028394e+01
-1.030542e+01
-1.026686e+01
-1.021076e+01
-1.015963e+01
-1.010400e+01
-1.001674e+01
-9.882297e+00
-9.718300e+00
-9.572124e+00
-9.493215e+00
-9.500807e+00
-9.570988e+00
-9.653353e+00
-9.706041e+00
-9.724330e+00
-9.741721e+00
-9.802008e+00
-9.922739e+00
-1.007781e+01
-1.021318e+01
-1.028422e+01
-1.028564e+01
-1.025083e+01
-1.022200e+01
-1.021533e+01
-1.020755e+01
-1.015253e+01
-1.001500e+01
-9.797726e+00
-9.544620e+00
-9.319531e+00
-9.176334e+00
-9.138533e+00
-9.196634e+00
-9.319181e+00
-9.467876e+00
-9.609729e+00
-9.723740e+00
-9.801841e+00
-9.844680e+00
-9.854844e+00
-9.831966e+00
-9.773246e+00
-9.679275e+00
-9.560809e+00
-9.440246e+00
-9.344876e+00
-9.295594e+00
-9.298495e+00
-9.344161e+00
-9.414139e+00
-9.490402e+00
-9.562422e+00
-9.627885e+00
-9.687476e+00
-9.739177e+00
-9.777808e+00
-9.799728e+00
-9.807185e+00
-9.807851e+00
-9.809776e+00
-9.815000e+00
-9.815717e+00
-9.795887e+00
-9.738312e+00
-9.634102e+00
-9.490339e+00
-9.331908e+00
-9.194362e+00
-9.108662e+00
-9.085130e+00
-9.107223e+00
-9.140524e+00
-9.152012e+00
-9.127594e+00
-9.077156e+00
-9.024328e+00
-8.987948e+00
-8.968111e+00
-8.947232e+00
-8.905300e+00
-8.836099e+00
-8.750256e+00
-8.664367e+00
-8.588271e+00
-8.520806e+00
-8.453037e+00
-8.372308e+00
-8.265003e+00
-8.121489e+00
-7.944744e+00
-7.757281e+00
-7.598530e+00
-7.510982e+00
-7.522296e+00
-7.633582e+00
-7.819227e+00
-8.036795e+00
-8.242063e+00
-8.403922e+00
-8.513853e+00
-8.585598e+00
-8.644466e+00
-8.711527e+00
-8.791302e+00
-8.869340e+00
-8.919890e+00
-8.919248e+00
-8.859618e+00
-8.758979e+00
-8.662731e+00
-8.633897e+00
-8.731696e+00
-8.983404e+00
-9.360935e+00
-9.777406e+00
-1.011343e+01
-1.026637e+01
-1.019822e+01
-9.954640e+00
-9.643638e+00
-9.386578e+00
-9.267487e+00
-9.302812e+00
-9.441049e+00
-9.589358e+00
-9.655228e+00
-9.586081e+00
-9.389932e+00
-9.127927e+00
-8.883672e+00
-8.726676e+00
-8.687700e+00
-8.752918e+00
-8.873755e+00
-8.987435e+00
-9.043185e+00
-9.024735e+00
-8.957382e+00
-8.894782e+00
-8.892528e+00
-8.982322e+00
-9.158045e+00
-9.377677e+00
-9.578873e+00
-9.702867e+00
-9.718857e+00
-9.639127e+00
-9.517287e+00
-9.429038e+00
-9.442630e+00
-9.590660e+00
-9.855378e+00
-1.017497e+01
-1.046811e+01
-1.066493e+01
-1.073114e+01
-1.067859e+01
-1.056037e+01
-1.045126e+01
-1.041648e+01
-1.047949e+01
-1.060719e+01
-1.072617e+01
-1.076438e+01
-1.069219e+01
-1.053621e+01
-1.035962e+01
-1.022584e+01
-1.016827e+01
-1.017977e+01
-1.022162e+01
-1.024469e+01
-1.021304e+01
-1.012086e+01
-9.994995e+00
-9.881487e+00
-9.823654e+00
-9.844366e+00
-9.940725e+00
-1.009012e+01
-1.026162e+01
-1.042701e+01
-1.056821e+01
-1.068000e+01
-1.076874e+01
-1.084732e+01
-1.092638e+01
-1.100404e+01
-1.106088e+01
-1.106551e+01
-1.098841e+01
-1.081514e+01
-1.055261e+01
-1.022932e+01
-9.891776e+00
-9.596210e+00
-9.393943e+00
-9.314296e+00
-9.352931e+00
-9.472600e+00
-9.616902e+00
-9.730418e+00
-9.775961e+00
-9.742503e+00
-9.642663e+00
-9.503443e+00
-9.355957e+00
-9.227994e+00
-9.139721e+00
-9.100723e+00
-9.107353e+00
-9.141944e+00
-9.177369e+00
-9.188666e+00
-9.167393e+00
-9.129112e+00
-9.106672e+00
-9.131784e+00
-9.216693e+00
-9.347812e+00
-9.494168e+00
-9.623567e+00
-9.716261e+00
-9.769804e+00
-9.794607e+00
-9.803790e+00
-9.803165e+00
-9.786780e+00
-9.740108e+00
-9.650001e+00
-9.518851e+00
-9.376598e+00
-9.279756e+00
-9.290372e+00
-9.442122e+00
-9.714622e+00
-1.003566e+01
-1.031281e+01
-1.047507e+01
-1.049932e+01
-1.040857e+01
-1.024998e+01
-1.007177e+01
-9.913444e+00
-9.808206e+00
-9.785436e+00
-9.863773e+00
-1.003660e+01
-1.026210e+01
-1.047090e+01
-1.059369e+01
-1.059607e+01
-1.050014e+01
-1.037822e+01
-1.031931e+01
-1.038458e+01
-1.057543e+01
-1.083229e+01
-1.106469e+01
-1.119517e+01
-1.119293e+01
-1.108142e+01
-1.091956e+01
-1.076969e+01
-1.066982e+01
-1.062221e+01
-1.059977e+01
-1.056406e+01
-1.048572e+01
-1.035929e+01
-1.020725e+01
-1.007250e+01
-1.000183e+01
-1.002614e+01
-1.014540e+01
-1.032632e+01
-1.051608e+01
-1.066645e+01
-1.075498e+01
-1.079024e+01
-1.079918e+01
-1.080774e+01
-1.082849e+01
-1.086018e+01
-1.089387e+01
-1.091969e+01
-1.093253e+01
-1.093633e+01
-1.094463e+01
-1.097535e+01
-1.104196e+01
-1.114635e+01
-1.127641e+01
-1.140839e+01
-1.151331e+01
-1.156715e+01
-1.156184e+01
-1.150912e+01
-1.143178e+01
-1.134704e+01
-1.125610e+01
-1.114961e+01
-1.102498e+01
-1.090070e+01
-1.081446e+01
-1.080364e+01
-1.087942e+01
-1.101215e+01
-1.114089e+01
-1.120494e+01
-1.117866e+01
-1.108704e+01
-1.099165e+01
-1.095509e+01
-1.100412e+01
-1.111289e+01
-1.121697e+01
-1.125109e+01
-1.118847e+01
-1.105899e+01
-1.093661e+01
-1.090401e+01
-1.101369e+01
-1.126468e+01
-1.160446e+01
-1.195236e+01
-1.223097e+01
-1.239215e+01
-1.242947e+01
-1.237538e+01
-1.228515e+01
-1.221439e+01
-1.219961e+01
-1.224826e+01
-1.233929e+01
-1.243116e+01
-1.247467e+01
-1.242813e+01
-1.227172e+01
-1.201590e+01
-1.169981e+01
-1.137831e+01
-1.110275e+01
-1.090475e+01
-1.079115e+01
-1.075051e+01
-1.076419e+01
-1.081466e+01
-1.088773e+01
-1.097073e+01
-1.105079e+01
-1.111546e+01
-1.115459e+01
-1.116102e+01
-1.112937e+01
-1.105500e+01
-1.093597e+01
-1.077846e+01
-1.060281e+01
-1.044451e+01
-1.034684e+01
-1.034608e+01
-1.045497e+01
-1.065221e+01
-1.088368e+01
-1.107725e+01
-1.116792e+01
-1.112419e+01
-1.096327e+01
-1.074558e+01
-1.054908e+01
-1.043530e+01
-1.042517e+01
-1.049780e+01
-1.061147e+01
-1.073265e+01
-1.085522e+01
-1.099918e+01
-1.119123e+01
-1.143997e+01
-1.172116e+01
-1.198137e+01
-1.215832e+01
-1.220714e+01
-1.211946e+01
-1.192637e+01
-1.168616e+01
-1.146499e+01
-1.131862e+01
-1.127909e+01
-1.134811e+01
-1.149795e+01
-1.167870e+01
-1.183009e+01
-1.189784e+01
-1.185405e+01
-1.171499e+01
-1.154383e+01
-1.142913e+01
-1.144371e+01
-1.160496e+01
-1.186099e+01
-1.211420e+01
-1.227140e+01
-1.229173e+01
-1.220301e+01
-1.207634e+01
-1.197755e+01
-1.192839e+01
-1.190104e+01
-1.184459e+01
-1.172190e+01
-1.153273e+01
-1.131193e+01
-1.110844e+01
-1.096042e+01
-1.088059e+01
-1.085667e+01
-1.086251e+01
-1.087140e+01
-1.086568e+01
-1.084112e+01
-1.080633e+01
-1.077751e+01
-1.076964e+01
-1.078752e+01
-1.082136e+01
-1.085003e+01
-1.085114e+01
-1.081147e+01
-1.073061e+01
-1.061694e+01
-1.048229e+01
-1.034118e+01
-1.021391e+01
-1.012604e+01
-1.009930e+01
-1.013816e+01
-1.022362e+01
-1.032201e+01
-1.040452e+01
-1.046304e+01
-1.051021e+01
-1.056378e+01
-1.062759e+01
-1.068318e+01
-1.069685e+01
-1.063593e+01
-1.048452e+01
-1.025185e+01
-9.970966e+00
-9.688779e+00
-9.450433e+00
-9.284494e+00
-9.195728e+00
-9.167955e+00
-9.173377e+00
-9.183050e+00
-9.175429e+00
-9.141694e+00
-9.087146e+00
-9.028576e+00
-8.987867e+00
-8.982752e+00
-9.017888e+00
-9.081455e+00
-9.150312e+00
-9.201099e+00
-9.221123e+00
-9.213794e+00
-9.195993e+00
-9.187603e+00
-9.198615e+00
-9.223959e+00
-9.252230e+00
-9.281971e+00
-9.330890e+00
-9.428505e+00
-9.595751e+00
-9.824632e+00
-1.007172e+01
-1.027195e+01
-1.036724e+01
-1.033478e+01
-1.020007e+01
-1.002855e+01
-9.899599e+00
-9.873972e+00
-9.969071e+00
-1.015332e+01
-1.036121e+01
-1.051992e+01
-1.057434e+01
-1.050253e+01
-1.032051e+01
-1.007793e+01
-9.844655e+00
-9.689145e+00
-9.654563e+00
-9.743319e+00
-9.918485e+00
-1.012049e+01
-1.028907e+01
-1.038087e+01
-1.037974e+01
-1.030002e+01
-1.018220e+01
-1.007891e+01
-1.003275e+01
-1.005514e+01
-1.012011e+01
-1.018103e+01
-1.020307e+01
-1.019029e+01
-1.018784e+01
-1.025731e+01
-1.044197e+01
-1.074341e+01
-1.111903e+01
-1.149581e+01
-1.179157e+01
-1.193838e+01
-1.190522e+01
-1.171334e+01
-1.143457e+01
-1.116767e+01
-1.100029e+01
-1.097438e+01
-1.107186e+01
-1.122697e+01
-1.135810e+01
-1.140200e+01
-1.133433e+01
-1.117093e+01
-1.095545e+01
-1.074279e+01
-1.058432e+01
-1.051699e+01
-1.055761e+01
-1.070298e+01
-1.093426e+01
-1.122086e+01
-1.152100e+01
-1.178229e+01
-1.194904e+01
-1.197921e+01
-1.186365e+01
-1.163436e+01
-1.135393e+01
-1.109154e+01
-1.089922e+01
-1.079956e+01
-1.078713e+01
-1.083853e+01
-1.092377e+01
-1.101401e+01
-1.108536e+01
-1.112145e+01
-1.111644e+01
-1.107723e+01
-1.102161e+01
-1.097148e+01
-1.094435e+01
-1.094906e+01
-1.098705e+01
-1.105503e+01
-1.114524e+01
-1.124397e+01
-1.133204e+01
-1.138919e+01
-1.140129e+01
-1.136771e+01
-1.130582e+01
-1.124809e+01
-1.122879e+01
-1.126445e+01
-1.133985e+01
-1.141140e+01
-1.142925e+01
-1.136689e+01
-1.124025e+01
-1.110397e+01
-1.102637e+01
-1.105722e+01
-1.120460e+01
-1.143124e+01
-1.167072e+01
-1.185549e+01
-1.194332e+01
-1.192976e+01
-1.184229e+01
-1.172228e+01
-1.160594e+01
-1.151324e+01
-1.144718e+01
-1.140101e+01
-1.136819e+01
-1.134879e+01
-1.134695e+01
-1.136025e+01
-1.137058e+01
-1.134661e+01
-1.125965e+01
-1.110297e+01
-1.090177e+01
-1.070638e+01
-1.057140e+01
-1.053091e+01
-1.058230e+01
-1.068802e+01
-1.079536e+01
-1.086324e+01
-1.087975e+01
-1.086017e+01
-1.082965e+01
-1.080461e+01
-1.078572e+01
-1.076457e+01
-1.073667e+01
-1.071035e+01
-1.070534e+01
-1.074182e+01
-1.082799e+01
-1.095448e+01
-1.109818e+01
-1.123173e+01
-1.133407e+01
-1.139864e+01
-1.143573e+01
-1.146692e+01
-1.151399e+01
-1.158826e+01
-1.168524e+01
-1.178630e+01
-1.186613e+01
-1.190335e+01
-1.189049e+01
-1.183928e+01
-1.177781e+01
-1.173926e+01
-1.174632e+01
-1.179921e+01
-1.187541e+01
-1.194411e+01
-1.198866e+01
-1.202219e+01
-1.208432e+01
-1.221822e+01
-1.244002e+01
-1.271795e+01
-1.297578e+01
-1.312356e+01
-1.310284e+01
-1.292116e+01
-1.265353e+01
-1.240653e+01
-1.226446e+01
-1.224851e+01
-1.231140e+01
-1.236891e+01
-1.234865e+01
-1.222788e+01
-1.204099e+01
-1.185631e+01
-1.173933e+01
-1.172310e+01
-1.179809e+01
-1.192143e+01
-1.203734e+01
-1.209884e+01
-1.208300e+01
-1.199555e+01
-1.186514e+01
-1.173189e+01
-1.163569e+01
-1.160639e+01
-1.165616e+01
-1.177552e+01
-1.193649e+01
-1.210421e+01
-1.225204e+01
-1.237012e+01
-1.246031e+01
-1.252175e+01
-1.254073e+01
-1.249615e+01
-1.237761e+01
-1.220094e+01
-1.200730e+01
-1.184558e+01
-1.174981e+01
-1.172488e+01
-1.174738e+01
-1.178080e+01
-1.179716e+01
-1.179288e+01
-1.178870e+01
-1.181282e+01
-1.187739e+01
-1.196417e+01
-1.202973e+01
-1.202824e+01
-1.193999e+01
-1.178942e+01
-1.163940e+01
-1.156138e+01
-1.159794e+01
-1.174144e+01
-1.194049e+01
-1.212748e+01
-1.224850e+01
-1.228045e+01
-1.223044e+01
-1.212422e+01
-1.199383e+01
-1.187012e+01
-1.177743e+01
-1.172635e+01
-1.170702e+01
-1.169159e+01
-1.165076e+01
-1.157746e+01
-1.150104e+01
-1.147866e+01
-1.156564e+01
-1.178098e+01
-1.208805e+01
-1.240315e+01
-1.263047e+01
-1.270708e+01
-1.263332e+01
-1.247029e+01
-1.230575e+01
-1.220962e+01
-1.220521e+01
-1.226977e+01
-1.235844e+01
-1.243274e+01
-1.247621e+01
-1.249232e+01
-1.249394e+01
-1.249561e+01
-1.251156e+01
-1.255260e+01
-1.261801e+01
-1.268873e+01
-1.273316e+01
-1.272723e+01
-1.267501e+01
-1.261152e+01
-1.258175e+01
-1.260857e+01
-1.267244e+01
-1.271862e+01
-1.268912e+01
-1.255975e+01
-1.235852e+01
-1.215317e+01
-1.201513e+01
-1.198217e+01
-1.204138e+01
-1.214051e+01
-1.221889e+01
-1.224052e+01
-1.221269e+01
-1.217953e+01
-1.219243e+01
-1.227354e+01
-1.239656e+01
-1.249965e+01
-1.252302e+01
-1.244571e+01
-1.229794e+01
-1.214287e+01
-1.204268e+01
-1.203106e+01
-1.210622e+01
-1.224313e+01
-1.241310e+01
-1.259785e+01
-1.279148e+01
-1.299233e+01
-1.319253e+01
-1.337334e+01
-1.350966e+01
-1.358098e+01
-1.358146e+01
-1.352305e+01
-1.343020e+01
-1.332971e+01
-1.324202e+01
-1.317808e+01
-1.314115e+01
-1.312897e+01
-1.313366e+01
-1.314024e+01
-1.312725e+01
-1.307298e+01
-1.296627e+01
-1.281561e+01
-1.264952e+01
-1.250686e+01
-1.242254e+01
-1.241613e+01
-1.248763e+01
-1.262025e+01
-1.278814e+01
-1.296594e+01
-1.313608e+01
-1.329049e+01
-1.342710e+01
-1.354598e+01
-1.364874e+01
-1.373917e+01
-1.382175e+01
-1.389715e+01
-1.395894e+01
-1.399554e+01
-1.399803e+01
-1.396829e+01
-1.392028e+01
-1.387175e+01
-1.383240e+01
-1.379804e+01
-1.375600e+01
-1.369668e+01
-1.362041e+01
-1.353315e+01
-1.343595e+01
-1.332042e+01
-1.317744e+01
-1.301334e+01
-1.285915e+01
-1.276163e+01
-1.275895e+01
-1.285684e+01
-1.302147e+01
-1.319205e+01
-1.330490e+01
-1.331814e+01
-1.322799e+01
-1.306900e+01
-1.289642e+01
-1.276005e+01
-1.268445e+01
-1.266525e+01
-1.267948e+01
-1.270101e+01
-1.271196e+01
-1.270572e+01
-1.268210e+01
-1.263966e+01
-1.257088e+01
-1.246504e+01
-1.231901e+01
-1.214984e+01
-1.199921e+01
-1.192273e+01
-1.196705e+01
-1.214610e+01
-1.243035e+01
-1.275648e+01
-1.305369e+01
-1.327178e+01
-1.339463e+01
-1.343365e+01
-1.341006e+01
-1.334084e+01
-1.323670e+01
-1.310859e+01
-1.297428e+01
-1.285955e+01
-1.279383e+01
-1.280234e+01
-1.289638e+01
-1.306348e+01
-1.326297e+01
-1.343405e+01
-1.351878e+01
-1.349075e+01
-1.337206e+01
-1.322554e+01
-1.312350e+01
-1.310991e+01
-1.317880e+01
-1.328225e+01
-1.336234e+01
-1.338531e+01
-1.335613e+01
-1.330760e+01
-1.327550e+01
-1.327899e+01
-1.331762e+01
-1.338290e+01
-1.347101e+01
-1.358427e+01
-1.372154e+01
-1.386904e+01
-1.400223e+01
-1.409695e+01
-1.414053e+01
-1.413601e+01
-1.409975e+01
-1.405525e+01
-1.402562e+01
-1.402760e+01
-1.406980e+01
-1.415509e+01
-1.428339e+01
-1.445114e+01
-1.464828e+01
-1.485572e+01
-1.504573e+01
-1.518494e+01
-1.524064e+01
-1.519149e+01
-1.504040e+01
-1.482155e+01
-1.459278e+01
-1.441327e+01
-1.431799e+01
-1.430403e+01
-1.433664e+01
-1.437056e+01
-1.437359e+01
-1.433923e+01
-1.428390e+01
-1.423382e+01
-1.421085e+01
-1.422311e+01
-1.426083e+01
-1.429737e+01
-1.429672e+01
-1.422893e+01
-1.408936e+01
-1.391054e+01
-1.375522e+01
-1.368973e+01
-1.375048e+01
-1.392239e+01
-1.414067e+01
-1.431457e+01
-1.436278e+01
-1.424625e+01
-1.398463e+01
-1.364795e+01
-1.332648e+01
-1.309283e+01
-1.297337e+01
-1.294052e+01
-1.292791e+01
-1.286211e+01
-1.269827e+01
-1.244345e+01
-1.215507e+01
-1.191446e+01
-1.178947e+01
-1.180641e+01
-1.194385e+01
-1.214687e+01
-1.234925e+01
-1.249128e+01
-1.252954e+01
-1.244329e+01
-1.224134e+01
-1.196499e+01
-1.167872e+01
-1.144716e+01
-1.130956e+01
-1.126750e+01
-1.129217e+01
-1.134359e+01
-1.138848e+01
-1.140929e+01
-1.140509e+01
-1.138815e+01
-1.137743e+01
-1.138913e+01
-1.142701e+01
-1.147879e+01
-1.152325e+01
-1.154504e+01
-1.154758e+01
-1.155499e+01
-1.160104e+01
-1.171147e+01
-1.188931e+01
-1.211183e+01
-1.234163e+01
-1.254484e+01
-1.270422e+01
-1.281915e+01
-1.289544e+01
-1.293512e+01
-1.293507e+01
-1.289516e+01
-1.282834e+01
-1.276310e+01
-1.273423e+01
-1.276628e+01
-1.286030e+01
-1.299263e+01
-1.312699e+01
-1.323250e+01
-1.329681e+01
-1.332602e+01
-1.333173e+01
-1.331480e+01
-1.325854e+01
-1.313772e+01
-1.293860e+01
-1.267659e+01
-1.239870e+01
-1.216758e+01
-1.203576e+01
-1.202268e+01
-1.210458e+01
-1.222218e+01
-1.230547e+01
-1.230651e+01
-1.222323e+01
-1.209944e+01
-1.199986e+01
-1.197579e+01
-1.204258e+01
-1.218036e+01
-1.235317e+01
-1.253208e+01
-1.270772e+01
-1.288561e+01
-1.306846e+01
-1.323963e+01
-1.336293e+01
-1.340249e+01
-1.334952e+01
-1.323600e+01
-1.312350e+01
-1.307262e+01
-1.311099e+01
-1.321841e+01
-1.333666e+01
-1.339846e+01
-1.336069e+01
-1.322526e+01
-1.303809e+01
-1.286897e+01
-1.278368e+01
-1.282017e+01
-1.297665e+01
-1.321556e+01
-1.348099e+01
-1.372034e+01
-1.389913e+01
-1.400409e+01
-1.403769e+01
-1.401050e+01
-1.393598e+01
-1.382874e+01
-1.370494e+01
-1.358268e+01
-1.348110e+01
-1.341865e+01
-1.341172e+01
-1.347356e+01
-1.361134e+01
-1.382020e+01
-1.407623e+01
-1.433543e+01
-1.454404e+01
-1.465835e+01
-1.466273e+01
-1.457557e+01
-1.444105e+01
-1.431222e+01
-1.423183e+01
-1.421650e+01
-1.424984e+01
-1.428886e+01
-1.428329e+01
-1.420048e+01
-1.404424e+01
-1.385773e+01
-1.370713e+01
-1.365167e+01
-1.371368e+01
-1.386400e+01
-1.403212e+01
-1.413776e+01
-1.412855e+01
-1.400422e+01
-1.381399e+01
-1.362965e+01
-1.351131e+01
-1.348660e+01
-1.355282e+01
-1.369421e+01
-1.389647e+01
-1.414659e+01
-1.442089e+01
-1.467597e+01
-1.485598e+01
-1.491637e+01
-1.484931e+01
-1.469222e+01
-1.451172e+01
-1.437195e+01
-1.430713e+01
-1.431394e+01
-1.436426e+01
-1.442488e+01
-1.447088e+01
-1.448834e+01
-1.447180e+01
-1.442247e+01
-1.435026e+01
-1.427650e+01
-1.423221e+01
-1.424852e+01
-1.434230e+01
-1.450388e+01
-1.469477e+01
-1.485910e+01
-1.494553e+01
-1.492844e+01
-1.481685e+01
-1.464645e+01
-1.445980e+01
-1.428508e+01
-1.412512e+01
-1.396369e+01
-1.378646e+01
-1.360363e+01
-1.345816e+01
-1.341044e+01
-1.350583e+01
-1.374416e+01
-1.407034e+01
-1.439244e+01
-1.461699e+01
-1.468378e+01
-1.458568e+01
-1.436786e+01
-1.410877e+01
-1.389125e+01
-1.377524e+01
-1.378264e+01
-1.389837e+01
-1.408303e+01
-1.428896e+01
-1.447356e+01
-1.460667e+01
-1.467154e+01
-1.466140e+01
-1.457738e+01
-1.443161e+01
-1.425349e+01
-1.409054e+01
-1.399777e+01
-1.401847e+01
-1.416565e+01
-1.441372e+01
-1.470446e+01
-1.496508e+01
-1.513101e+01
-1.516437e+01
-1.506286e+01
-1.485774e+01
-1.460344e+01
-1.436264e+01
-1.419067e+01
-1.412047e+01
-1.415010e+01
-1.423905e+01
-1.432075e+01
-1.433051e+01
-1.423566e+01
-1.405110e+01
-1.383205e+01
-1.364846e+01
-1.355393e+01
-1.356303e+01
-1.364804e+01
-1.375661e+01
-1.384075e+01
-1.388092e+01
-1.389223e+01
-1.391089e+01
-1.397063e+01
-1.408427e+01
-1.423987e+01
-1.441032e+01
-1.456694e+01
-1.468894e+01
-1.476701e+01
-1.480336e+01
-1.481060e+01
-1.480946e+01
-1.482394e+01
-1.487372e+01
-1.496500e+01
-1.508397e+01
-1.519882e+01
-1.527308e+01
-1.528383e+01
-1.523338e+01
-1.514677e+01
-1.505775e+01
-1.499127e+01
-1.495092e+01
-1.491674e+01
-1.485568e+01
-1.474128e+01
-1.457239e+01
-1.437943e+01
-1.421311e+01
-1.412105e+01
-1.412546e+01
-1.421419e+01
-1.434825e+01
-1.447893e+01
-1.456422e+01
-1.457927e+01
-1.452073e+01
-1.440636e+01
-1.427036e+01
-1.415400e+01
-1.409262e+01
-1.410361e+01
-1.418084e+01
-1.429728e+01
-1.441284e+01
-1.448450e+01
-1.447964e+01
-1.439094e+01
-1.424475e+01
-1.409434e+01
-1.399800e+01
-1.399236e+01
-1.407518e+01
-1.420778e+01
-1.433438e+01
-1.440641e+01
-1.439986e+01
-1.432094e+01
-1.419940e+01
-1.407285e+01
-1.396974e+01
-1.390198e+01
-1.387080e+01
-1.387866e+01
-1.393411e+01
-1.404274e+01
-1.419009e+01
-1.433208e+01
-1.440667e+01
-1.436607e+01
-1.420942e+01
-1.399064e+01
-1.379167e+01
-1.367688e+01
-1.365871e+01
-1.369747e+01
-1.373409e+01
-1.373234e+01
-1.370186e+01
-1.368800e+01
-1.373814e+01
-1.386853e+01
-1.405308e+01
-1.423880e+01
-1.437565e+01
-1.444063e+01
-1.444206e+01
-1.440425e+01
-1.434678e+01
-1.427490e+01
-1.418582e+01
-1.408148e+01
-1.397524e+01
-1.388871e+01
-1.384301e+01
-1.384980e+01
-1.390539e+01
-1.399027e+01
-1.407527e+01
-1.413204e+01
-1.414267e+01
-1.410445e+01
-1.402883e+01
-1.393744e+01
-1.385720e+01
-1.381437e+01
-1.382681e+01
-1.389713e+01
-1.401078e+01
-1.414008e+01
-1.425186e+01
-1.431607e+01
-1.431456e+01
-1.424814e+01
-1.413803e+01
-1.401873e+01
-1.392416e+01
-1.387351e+01
-1.386416e+01
-1.387511e+01
-1.387840e+01
-1.385172e+01
-1.378551e+01
-1.368324e+01
-1.355740e+01
-1.342557e+01
-1.330871e+01
-1.323014e+01
-1.321232e+01
-1.326986e+01
-1.340123e+01
-1.358351e+01
-1.377448e+01
-1.392325e+01
-1.398833e+01
-1.395683e+01
-1.385444e+01
-1.373709e+01
-1.366436e+01
-1.366652e+01
-1.372360e+01
-1.377125e+01
-1.373402e+01
-1.356987e+01
-1.330098e+01
-1.301146e+01
-1.281053e+01
-1.277997e+01
-1.293567e+01
-1.322418e+01
-1.355351e+01
-1.383732e+01
-1.402688e+01
-1.411694e+01
-1.412940e+01
-1.409063e+01
-1.401761e+01
-1.391848e+01
-1.380249e+01
-1.368941e+01
-1.361001e+01
-1.359656e+01
-1.366871e+01
-1.382280e+01
-1.402928e+01
-1.423850e+01
-1.439238e+01
-1.444015e+01
-1.435618e+01
-1.415469e+01
-1.389185e+01
-1.364829e+01
-1.349554e+01
-1.346314e+01
-1.352670e+01
-1.362588e+01
-1.370167e+01
-1.372962e+01
-1.372833e+01
-1.373892e+01
-1.378950e+01
-1.386922e+01
-1.393140e+01
-1.392658e+01
-1.384346e+01
-1.372698e+01
-1.365744e+01
-1.370379e+01
-1.388261e+01
-1.414845e+01
-1.441933e+01
-1.461994e+01
-1.471668e+01
-1.472566e+01
-1.469142e+01
-1.465155e+01
-1.461065e+01
-1.454102e+01
-1.440905e+01
-1.420931e+01
-1.398249e+01
-1.380314e+01
-1.374227e+01
-1.382667e+01
-1.402026e+01
-1.424003e+01
-1.439855e+01
-1.444817e+01
-1.440082e+01
-1.431257e+01
-1.424517e+01
-1.423130e+01
-1.426562e+01
-1.432346e+01
-1.438865e+01
-1.446739e+01
-1.457844e+01
-1.472964e+01
-1.490031e+01
-1.504323e+01
-1.510602e+01
-1.505811e+01
-1.490712e+01
-1.469587e+01
-1.448354e+01
-1.432153e+01
-1.423471e+01
-1.421424e+01
-1.422486e+01
-1.422564e+01
-1.419546e+01
-1.414755e+01
-1.412216e+01
-1.416116e+01
-1.428034e+01
-1.445665e+01
-1.463807e+01
-1.476897e+01
-1.481437e+01
-1.476937e+01
-1.465317e+01
-1.449692e+01
-1.433481e+01
-1.420128e+01
-1.413066e+01
-1.415301e+01
-1.428308e+01
-1.450710e+01
-1.477879e+01
-1.503322e+01
-1.521530e+01
-1.530787e+01
-1.534085e+01
-1.537290e+01
-1.545404e+01
-1.559185e+01
-1.574228e+01
-1.583191e+01
-1.579906e+01
-1.563110e+01
-1.537662e+01
-1.512478e+01
-1.496261e+01
-1.493441e+01
-1.502454e+01
-1.517078e+01
-1.529801e+01
-1.535339e+01
-1.532535e+01
-1.524035e+01
-1.514348e+01
-1.507596e+01
-1.505983e+01
-1.509300e+01
-1.515355e+01
-1.521063e+01
-1.523831e+01
-1.522649e+01
-1.518361e+01
-1.513048e+01
-1.508960e+01
-1.507608e+01
-1.509267e+01
-1.512874e+01
-1.516210e+01
-1.516452e+01
-1.511210e+01
-1.499828e+01
-1.484245e+01
-1.468674e+01
-1.457975e+01
-1.455443e+01
-1.461172e+01
-1.471862e+01
-1.482115e+01
-1.486529e+01
-1.481665e+01
-1.467213e+01
-1.446089e+01
-1.423502e+01
-1.405343e+01
-1.396403e+01
-1.399023e+01
-1.412503e+01
-1.433351e+01
-1.456223e+01
-1.475325e+01
-1.485970e+01
-1.485876e+01
-1.475814e+01
-1.459310e+01
-1.441358e+01
-1.426492e+01
-1.416900e+01
-1.411479e+01
-1.406602e+01
-1.398502e+01
-1.385953e+01
-1.371432e+01
-1.359839e+01
-1.355462e+01
-1.359074e+01
-1.366993e+01
-1.372771e+01
-1.370564e+01
-1.358219e+01
-1.338330e+01
-1.316749e+01
-1.299493e+01
-1.289918e+01
-1.287848e+01
-1.291005e+01
-1.297372e+01
-1.306566e+01
-1.319310e+01
-1.335784e+01
-1.354521e+01
-1.372986e+01
-1.389402e+01
-1.404227e+01
-1.419850e+01
-1.438611e+01
-1.460585e+01
-1.482757e+01
-1.500194e+01
-1.508608e+01
-1.506801e+01
-1.497424e+01
-1.485505e+01
-1.475763e+01
-1.470472e+01
-1.468999e+01
-1.468842e+01
-1.467278e+01
-1.462751e+01
-1.455509e+01
-1.447331e+01
-1.440591e+01
-1.437290e+01
-1.438605e+01
-1.444889e+01
-1.455573e+01
-1.468778e+01
-1.481188e+01
-1.488979e+01
-1.489807e+01
-1.484824e+01
-1.479140e+01
-1.479758e+01
-1.491604e+01
-1.513974e+01
-1.540042e+01
-1.560321e+01
-1.568008e+01
-1.562552e+01
-1.549023e+01
-1.534098e+01
-1.521750e+01
-1.511517e+01
-1.500065e+01
-1.484652e+01
-1.466136e+01
-1.449592e+01
-1.442087e+01
-1.448959e+01
-1.471001e+01
-1.504318e+01
-1.542676e+01
-1.580376e+01
-1.613682e+01
-1.640428e+01
-1.658941e+01
-1.667578e+01
-1.665269e+01
-1.652524e+01
-1.632060e+01
-1.608402e+01
-1.586431e+01
-1.569498e+01
-1.558227e+01
-1.550834e+01
-1.544820e+01
-1.538950e+01
-1.534357e+01
-1.534183e+01
-1.541904e+01
-1.559057e+01
-1.583564e+01
-1.609778e+01
-1.630564e+01
-1.640318e+01
-1.637095e+01
-1.622700e+01
-1.601065e+01
-1.576320e+01
-1.551799e+01
-1.530288e+01
-1.514742e+01
-1.508317e+01
-1.513066e+01
-1.527926e+01
-1.547658e+01
-1.564210e+01
-1.570222e+01
-1.562483e+01
-1.543104e+01
-1.517927e+01
-1.493605e+01
-1.475224e+01
-1.465462e+01
-1.465030e+01
-1.473480e+01
-1.489520e+01
-1.510667e+01
-1.532866e+01
-1.551008e+01
-1.560700e+01
-1.560424e+01
-1.552628e+01
-1.542847e+01
-1.537243e+01
-1.539823e+01
-1.550821e+01
-1.566981e+01
-1.583327e+01
-1.595207e+01
-1.599547e+01
-1.595064e+01
-1.581853e+01
-1.560986e+01
-1.534516e+01
-1.505733e+01
-1.479101e+01
-1.459456e+01
-1.450516e+01
-1.453155e+01
-1.464296e+01
-1.477471e+01
-1.485384e+01
-1.483471e+01
-1.472449e+01
-1.458277e+01
-1.449305e+01
-1.451950e+01
-1.467270e+01
-1.490446e+01
-1.513465e+01
-1.529284e+01
-1.534975e+01
-1.532241e+01
-1.525551e+01
-1.519410e+01
-1.516372e+01
-1.516535e+01
-1.518336e+01
-1.519917e+01
-1.520367e+01
-1.520328e+01
-1.521678e+01
-1.526359e+01
-1.534995e+01
-1.546154e+01
-1.556695e+01
-1.563104e+01
-1.563293e+01
-1.557957e+01
-1.550477e+01
-1.545083e+01
-1.544173e+01
-1.546426e+01
-1.547127e+01
-1.540935e+01
-1.525635e+01
-1.504419e+01
-1.484865e+01
-1.475021e+01
-1.479063e+01
-1.495098e+01
-1.516168e+01
-1.533663e+01
-1.541310e+01
-1.537733e+01
-1.526450e+01
-1.513685e+01
-1.505454e+01
-1.505219e+01
-1.512604e+01
-1.523406e+01
-1.531210e+01
-1.530487e+01
-1.519863e+01
-1.503577e+01
-1.489822e+01
-1.486593e+01
-1.497248e+01
-1.518412e+01
-1.541662e+01
-1.558170e+01
-1.563493e+01
-1.559485e+01
-1.552402e+01
-1.548798e+01
-1.551937e+01
-1.560534e+01
-1.569999e+01
-1.575097e+01
-1.572506e+01
-1.562096e+01
-1.546648e+01
-1.530541e+01
-1.518093e+01
-1.511922e+01
-1.511775e+01
-1.514525e+01
-1.515801e+01
-1.512557e+01
-1.504909e+01
-1.495898e+01
-1.489418e+01
-1.487813e+01
-1.490717e+01
-1.495625e+01
-1.499561e+01
-1.500709e+01
-1.499056e+01
-1.495810e+01
-1.492203e+01
-1.488754e+01
-1.485621e+01
-1.483523e+01
-1.484048e+01
-1.488789e+01
-1.497937e+01
-1.509610e+01
-1.520683e+01
-1.528731e+01
-1.533712e+01
-1.537976e+01
-1.544450e+01
-1.554343e+01
-1.566134e+01
-1.576459e+01
-1.582136e+01
-1.581953e+01
-1.577267e+01
-1.571166e+01
-1.566746e+01
-1.565586e+01
-1.567380e+01
-1.570821e+01
-1.574899e+01
-1.579434e+01
-1.584408e+01
-1.588756e+01
-1.589900e+01
-1.584709e+01
-1.571407e+01
-1.551204e+01
-1.528586e+01
-1.509892e+01
-1.500833e+01
-1.504242e+01
-1.519171e+01
-1.541597e+01
-1.566128e+01
-1.587771e+01
-1.603103e+01
-1.610660e+01
-1.610778e+01
-1.605171e+01
-1.596384e+01
-1.587120e+01
-1.579491e+01
-1.574371e+01
-1.571114e+01
-1.567826e+01
-1.562175e+01
-1.552470e+01
-1.538593e+01
-1.522294e+01
-1.506528e+01
-1.494037e+01
-1.485945e+01
-1.481263e+01
-1.477702e+01
-1.473290e+01
-1.467706e+01
-1.462383e+01
-1.459300e+01
-1.459314e+01
-1.461302e+01
-1.462905e+01
-1.462522e+01
-1.460970e+01
-1.461231e+01
-1.466160e+01
-1.475758e+01
-1.486211e+01
-1.491759e+01
-1.488356e+01
-1.476616e+01
-1.461927e+01
-1.451550e+01
-1.450533e+01
-1.458941e+01
-1.472024e+01
-1.483138e+01
-1.487533e+01
-1.484695e+01
-1.478037e+01
-1.472475e+01
-1.471536e+01
-1.475711e+01
-1.482746e+01
-1.489296e+01
-1.492593e+01
-1.491256e+01
-1.485274e+01
-1.475702e+01
-1.464342e+01
-1.453299e+01
-1.444364e+01
-1.438503e+01
-1.435787e+01
-1.435842e+01
-1.438344e+01
-1.442973e+01
-1.448767e+01
-1.453699e+01
-1.455393e+01
-1.452828e+01
-1.447661e+01
-1.443710e+01
-1.444674e+01
-1.451721e+01
-1.462801e+01
-1.474130e+01
-1.482613e+01
-1.487341e+01
-1.489251e+01
-1.489592e+01
-1.488733e+01
-1.486221e+01
-1.481824e+01
-1.476471e+01
-1.472189e+01
-1.470968e+01
-1.473423e+01
-1.478370e+01
-1.483701e+01
-1.487812e+01
-1.490444e+01
-1.492269e+01
-1.493671e+01
-1.493911e+01
-1.491666e+01
-1.486638e+01
-1.480747e+01
-1.477497e+01
-1.479685e+01
-1.487232e+01
-1.497101e+01
-1.505588e+01
-1.511161e+01
-1.515385e+01
-1.521066e+01
-1.529152e+01
-1.537069e+01
-1.540003e+01
-1.534294e+01
-1.520480e+01
-1.503850e+01
-1.492095e+01
-1.491490e+01
-1.503731e+01
-1.524997e+01
-1.547535e+01
-1.562788e+01
-1.564570e+01
-1.551068e+01
-1.525149e+01
-1.493077e+01
-1.462184e+01
-1.438306e+01
-1.424011e+01
-1.418325e+01
-1.417978e+01
-1.419317e+01
-1.419834e+01
-1.418692e+01
-1.416480e+01
-1.414725e+01
-1.415317e+01
-1.419649e+01
-1.427420e+01
-1.435726e+01
-1.439452e+01
-1.433538e+01
-1.416412e+01
-1.392434e+01
-1.371051e+01
-1.362114e+01
-1.369842e+01
-1.389537e+01
-1.409766e+01
-1.419061e+01
-1.413039e+01
-1.397429e+01
-1.385058e+01
-1.388553e+01
-1.413166e+01
-1.453967e+01
-1.498838e+01
-1.535126e+01
-1.555843e+01
-1.562025e+01
-1.560643e+01
-1.560037e+01
-1.565722e+01
-1.578424e+01
-1.594649e+01
-1.608896e+01
-1.616178e+01
-1.613783e+01
-1.601872e+01
-1.583123e+01
-1.561842e+01
-1.542788e+01
-1.529968e+01
-1.525776e+01
-1.530767e+01
-1.544023e+01
-1.563683e+01
-1.587259e+01
-1.611762e+01
-1.633886e+01
-1.650300e+01
-1.657978e+01
-1.654706e+01
-1.640046e+01
-1.616553e+01
-1.590366e+01
-1.570057e+01
-1.563456e+01
-1.573598e+01
-1.596135e+01
-1.620402e+01
-1.634388e+01
-1.631106e+01
-1.612542e+01
-1.588601e+01
-1.571566e+01
-1.569316e+01
-1.581256e+01
-1.599150e+01
-1.612098e+01
-1.612612e+01
-1.600422e+01
-1.581959e+01
-1.566045e+01
-1.558536e+01
-1.559200e+01
-1.562408e+01
-1.560925e+01
-1.550447e+01
-1.532314e+01
-1.512829e+01
-1.499528e+01
-1.496576e+01
-1.502158e+01
-1.509577e+01
-1.511385e+01
-1.503806e+01
-1.488688e+01
-1.472133e+01
-1.461145e+01
-1.460402e+01
-1.470550e+01
-1.488274e+01
-1.507871e+01
-1.523706e+01
-1.532666e+01
-1.535466e+01
-1.536139e+01
-1.539885e+01
-1.550283e+01
-1.567260e+01
-1.586915e+01
-1.603401e+01
-1.611982e+01
-1.611600e+01
-1.605409e+01
-1.598874e+01
-1.596572e+01
-1.599669e+01
-1.605542e+01
-1.609556e+01
-1.607797e+01
-1.599104e+01
-1.585432e+01
-1.570592e+01
-1.558290e+01
-1.550652e+01
-1.547942e+01
-1.549361e+01
-1.554112e+01
-1.561954e+01
-1.573024e+01
-1.587143e+01
-1.602974e+01
-1.617627e+01
-1.627360e+01
-1.629399e+01
-1.623856e+01
-1.614266e+01
-1.606070e+01
-1.603969e+01
-1.609829e+01
-1.622244e+01
-1.637534e+01
-1.651277e+01
-1.659665e+01
-1.660544e+01
-1.654198e+01
-1.643710e+01
-1.634378e+01
-1.631834e+01
-1.639399e+01
-1.656088e+01
-1.676686e+01
-1.694196e+01
-1.703311e+01
-1.702775e+01
-1.695263e+01
-1.685190e+01
-1.676205e+01
-1.669901e+01
-1.666044e+01
-1.663597e+01
-1.661697e+01
-1.660075e+01
-1.658817e+01
-1.657829e+01
-1.656445e+01
-1.653453e+01
-1.647428e+01
-1.637237e+01
-1.622626e+01
-1.604731e+01
-1.586143e+01
-1.570207e+01
-1.559738e+01
-1.555956e+01
-1.558568e+01
-1.567027e+01
-1.581833e+01
-1.604421e+01
-1.635265e+01
-1.671491e+01
-1.705855e+01
-1.728342e+01
-1.730105e+01
-1.707960e+01
-1.666852e+01
-1.618638e+01
-1.577623e+01
-1.555187e+01
-1.556070e+01
-1.577666e+01
-1.612022e+01
-1.649254e+01
-1.680856e+01
-1.701725e+01
-1.710485e+01
-1.708628e+01
-1.699411e+01
-1.687020e+01
-1.675792e+01
-1.669202e+01
-1.668765e+01
-1.673477e+01
-1.680303e+01
-1.685566e+01
-1.686489e+01
-1.682018e+01
-1.672582e+01
-1.659198e+01
-1.642817e+01
-1.624369e+01
-1.605189e+01
-1.587184e+01
-1.572535e+01
-1.563179e+01
-1.560370e+01
-1.564464e+01
-1.574951e+01
-1.590620e+01
-1.609662e+01
-1.629563e+01
-1.647014e+01
-1.658225e+01
-1.659903e+01
-1.650547e+01
-1.631351e+01
-1.606089e+01
-1.579951e+01
-1.557855e+01
-1.543034e+01
-1.536503e+01
-1.537436e+01
-1.544005e+01
-1.554091e+01
-1.565583e+01
-1.576358e+01
-1.584277e+01
-1.587529e+01
-1.585399e+01
-1.579093e+01
-1.571835e+01
-1.567727e+01
-1.569757e+01
-1.578158e+01
-1.590356e+01
-1.602792e+01
-1.613401e+01
-1.622865e+01
-1.633562e+01
-1.647058e+01
-1.662171e+01
-1.675198e+01
-1.682108e+01
-1.681143e+01
-1.674004e+01
-1.664908e+01
-1.658270e+01
-1.656517e+01
-1.659171e+01
-1.663395e+01
-1.665536e+01
-1.662950e+01
-1.655304e+01
-1.644647e+01
-1.634100e+01
-1.625868e+01
-1.619825e+01
-1.613628e+01
-1.604413e+01
-1.591147e+01
-1.576165e+01
-1.564707e+01
-1.562369e+01
-1.571809e+01
-1.590756e+01
-1.612741e+01
-1.630285e+01
-1.638681e+01
-1.638118e+01
-1.633028e+01
-1.629232e+01
-1.630671e+01
-1.637520e+01
-1.646506e+01
-1.652934e+01
-1.653182e+01
-1.646417e+01
-1.634790e+01
-1.622129e+01
-1.611965e+01
-1.606109e+01
-1.604601e+01
-1.606855e+01
-1.612867e+01
-1.623399e+01
-1.638906e+01
-1.658076e+01
-1.677197e+01
-1.691038e+01
-1.694973e+01
-1.687285e+01
-1.670428e+01
-1.650439e+01
-1.634450e+01
-1.627320e+01
-1.629207e+01
-1.635718e+01
-1.640709e+01
-1.640085e+01
-1.634252e+01
-1.627711e+01
-1.626002e+01
-1.631889e+01
-1.643224e+01
-1.653901e+01
-1.657394e+01
-1.650649e+01
-1.635902e+01
-1.619331e+01
-1.607606e+01
-1.604684e+01
-1.610663e+01
-1.622792e+01
-1.637330e+01
-1.650924e+01
-1.661051e+01
-1.665822e+01
-1.663762e+01
-1.654022e+01
-1.637102e+01
-1.615559e+01
-1.593886e+01
-1.577031e+01
-1.567964e+01
-1.565710e+01
-1.565532e+01
-1.561800e+01
-1.552079e+01
-1.539655e+01
-1.532455e+01
-1.538771e+01
-1.562367e+01
-1.599925e+01
-1.642212e+01
-1.678170e+01
-1.699726e+01
-1.704973e+01
-1.698298e+01
-1.687523e+01
-1.679682e+01
-1.677760e+01
-1.680091e+01
-1.682414e+01
-1.680994e+01
-1.674864e+01
-1.666156e+01
-1.658905e+01
-1.657348e+01
-1.664341e+01
-1.680118e+01
-1.701731e+01
-1.723626e+01
-1.739374e+01
-1.743840e+01
-1.734878e+01
-1.713991e+01
-1.685905e+01
-1.657197e+01
-1.634294e+01
-1.621365e+01
-1.618963e+01
-1.624115e+01
-1.632022e+01
-1.638680e+01
-1.643019e+01
-1.647111e+01
-1.654198e+01
-1.665831e+01
-1.680125e+01
-1.692238e+01
-1.696816e+01
-1.691093e+01
-1.677034e+01
-1.661211e+01
-1.652058e+01
-1.655621e+01
-1.672122e+01
-1.695535e+01
-1.716611e+01
-1.727577e+01
-1.725647e+01
-1.713499e+01
-1.697011e+01
-1.682054e+01
-1.672101e+01
-1.667497e+01
-1.666370e+01
-1.666492e+01
-1.666908e+01
-1.668366e+01
-1.672353e+01
-1.679536e+01
-1.688878e+01
-1.698036e+01
-1.704639e+01
-1.707417e+01
-1.706403e+01
-1.702144e+01
-1.694646e+01
-1.683025e+01
-1.666307e+01
-1.644740e+01
-1.620524e+01
-1.597296e+01
-1.578727e+01
-1.567096e+01
-1.562633e+01
-1.563959e+01
-1.569255e+01
-1.577297e+01
-1.587614e+01
-1.599689e+01
-1.611926e+01
-1.621271e+01
-1.623880e+01
-1.616652e+01
-1.598966e+01
-1.573786e+01
-1.547316e+01
-1.526933e+01
-1.518192e+01
-1.522440e+01
-1.536290e+01
-1.553137e+01
-1.565831e+01
-1.569262e+01
-1.561893e+01
-1.546007e+01
-1.526941e+01
-1.511598e+01
-1.506427e+01
-1.515126e+01
-1.536857e+01
-1.565930e+01
-1.593522e+01
-1.610862e+01
-1.612458e+01
-1.597872e+01
-1.571443e+01
-1.540417e+01
-1.512525e+01
-1.493810e+01
-1.487078e+01
-1.491210e+01
-1.501633e+01
-1.512007e+01
-1.516759e+01
-1.513454e+01
-1.503809e+01
-1.492712e+01
-1.485653e+01
-1.485865e+01
-1.492627e+01
-1.501730e+01
-1.507979e+01
-1.508415e+01
-1.504322e+01
-1.500680e+01
-1.503284e+01
-1.515186e+01
-1.534464e+01
-1.554564e+01
-1.567063e+01
-1.565497e+01
-1.548399e+01
-1.520141e+01
-1.489259e+01
-1.465072e+01
-1.454219e+01
-1.458707e+01
-1.476276e+01
-1.502582e+01
-1.533633e+01
-1.566877e+01
-1.600607e+01
-1.632661e+01
-1.659737e+01
-1.677855e+01
-1.683630e+01
-1.675704e+01
-1.655737e+01
-1.628461e+01
-1.600551e+01
-1.578543e+01
-1.566694e+01
-1.565762e+01
-1.573142e+01
-1.584182e+01
-1.594196e+01
-1.600534e+01
-1.603673e+01
-1.606314e+01
-1.610604e+01
-1.615291e+01
-1.615239e+01
-1.604297e+01
-1.579859e+01
-1.545905e+01
-1.512207e+01
-1.490029e+01
-1.486856e+01
-1.503018e+01
-1.531729e+01
-1.562222e+01
-1.584305e+01
-1.592222e+01
-1.586213e+01
-1.571424e+01
-1.555040e+01
-1.543158e+01
-1.538794e+01
-1.541640e+01
-1.549213e+01
-1.558501e+01
-1.567206e+01
-1.574186e+01
-1.579131e+01
-1.581933e+01
-1.582264e+01
-1.579667e+01
-1.574071e+01
-1.566330e+01
-1.558357e+01
-1.552659e+01
-1.551403e+01
-1.555414e+01
-1.563724e+01
-1.574248e+01
-1.585402e+01
-1.597428e+01
-1.612065e+01
-1.630488e+01
-1.651164e+01
-1.669564e+01
-1.680297e+01
-1.680305e+01
-1.670945e+01
-1.657499e+01
-1.646383e+01
-1.641754e+01
-1.643586e+01
-1.648288e+01
-1.651345e+01
-1.650215e+01
-1.645720e+01
-1.641221e+01
-1.640299e+01
-1.644443e+01
-1.652167e+01
-1.659945e+01
-1.664168e+01
-1.662724e+01
-1.655416e+01
-1.643457e+01
-1.628882e+01
-1.614351e+01
-1.603079e+01
-1.598238e+01
-1.601653e+01
-1.612402e+01
-1.626321e+01
-1.637193e+01
-1.639521e+01
-1.631595e+01
-1.616981e+01
-1.603214e+01
-1.598192e+01
-1.606154e+01
-1.625437e+01
-1.649344e+01
-1.669733e+01
-1.681292e+01
-1.683969e+01
-1.682217e+01
-1.681862e+01
-1.686743e+01
-1.697071e+01
-1.709929e+01
-1.721125e+01
-1.727256e+01
-1.727031e+01
-1.721409e+01
-1.712702e+01
-1.703340e+01
-1.695026e+01
-1.688543e+01
-1.683975e+01
-1.681062e+01
-1.679537e+01
-1.679417e+01
-1.681016e+01
-1.684537e+01
-1.689507e+01
-1.694620e+01
-1.698357e+01
-1.700152e+01
-1.701215e+01
-1.704124e+01
-1.711110e+01
-1.722011e+01
-1.733347e+01
-1.739437e+01
-1.735231e+01
-1.719329e+01
-1.695405e+01
-1.670987e+01
-1.654058e+01
-1.649338e+01
-1.656385e+01
-1.670397e+01
-1.684849e+01
-1.694193e+01
-1.695379e+01
-1.688086e+01
-1.674221e+01
-1.657102e+01
-1.640489e+01
-1.627629e+01
-1.620618e+01
-1.620193e+01
-1.625738e+01
-1.635366e+01
-1.646242e+01
-1.655353e+01
-1.660477e+01
-1.660797e+01
-1.656856e+01
-1.650043e+01
-1.642039e+01
-1.634463e+01
-1.628674e+01
-1.625599e+01
-1.625549e+01
-1.628062e+01
-1.631760e+01
-1.634362e+01
-1.633066e+01
-1.625515e+01
-1.611087e+01
-1.591800e+01
-1.572108e+01
-1.557362e+01
-1.551363e+01
-1.554225e+01
-1.562009e+01
-1.568798e+01
-1.570096e+01
-1.565370e+01
-1.558086e+01
-1.553344e+01
-1.554760e+01
-1.562437e+01
-1.572948e+01
-1.581084e+01
-1.582442e+01
-1.575522e+01
-1.562170e+01
-1.546102e+01
-1.530571e+01
-1.516907e+01
-1.504815e+01
-1.493944e+01
-1.485398e+01
-1.482116e+01
-1.487922e+01
-1.505799e+01
-1.536149e+01
-1.575685e+01
-1.617632e+01
-1.653558e+01
-1.676320e+01
-1.682641e+01
-1.673871e+01
-1.654774e+01
-1.631540e+01
-1.610276e+01
-1.596133e+01
-1.592393e+01
-1.599302e+01
-1.613392e+01
-1.628484e+01
-1.638526e+01
-1.640903e+01
-1.638169e+01
-1.636961e+01
-1.644526e+01
-1.664626e+01
-1.694885e+01
-1.727002e+01
-1.750036e+01
-1.755437e+01
-1.741304e+01
-1.713447e+01
-1.682550e+01
-1.659009e+01
-1.648268e+01
-1.649141e+01
-1.655842e+01
-1.662270e+01
-1.665758e+01
-1.667946e+01
-1.672534e+01
-1.681812e+01
-1.694488e+01
-1.706146e+01
-1.711760e+01
-1.708566e+01
-1.697613e+01
-1.683272e+01
-1.671046e+01
-1.664874e+01
-1.665351e+01
-1.669726e+01
-1.673499e+01
-1.672641e+01
-1.665240e+01
-1.651886e+01
-1.635102e+01
-1.618701e+01
-1.607453e+01
-1.606470e+01
-1.619582e+01
-1.647020e+01
-1.683886e+01
-1.720924e+01
-1.747850e+01
-1.757775e+01
-1.750339e+01
-1.731637e+01
-1.710857e+01
-1.695574e+01
-1.688481e+01
-1.687341e+01
-1.687801e+01
-1.686936e+01
-1.685122e+01
-1.685227e+01
-1.690066e+01
-1.700114e+01
-1.713007e+01
-1.724874e+01
-1.732362e+01
-1.734009e+01
-1.730354e+01
-1.723114e+01
-1.714207e+01
-1.705311e+01
-1.698048e+01
-1.694253e+01
-1.695629e+01
-1.702649e+01
-1.713389e+01
-1.723254e+01
-1.726238e+01
-1.717555e+01
-1.696470e+01
-1.667622e+01
-1.639725e+01
-1.621975e+01
-1.619824e+01
-1.632250e+01
-1.652007e+01
-1.668954e+01
-1.674898e+01
-1.667484e+01
-1.651140e+01
-1.634753e+01
-1.627383e+01
-1.634213e+01
-1.654563e+01
-1.682632e+01
-1.710287e+01
-1.730542e+01
-1.740219e+01
-1.740750e+01
-1.736817e+01
-1.733568e+01
-1.733845e+01
-1.736873e+01
-1.739193e+01
-1.737324e+01
-1.730437e+01
-1.721079e+01
-1.713446e+01
-1.710596e+01
-1.712690e+01
-1.717248e+01
-1.720777e+01
-1.720428e+01
-1.714831e+01
-1.704161e+01
-1.689865e+01
-1.674138e+01
-1.659105e+01
-1.646087e+01
-1.635573e+01
-1.627898e+01
-1.623825e+01
-1.624181e+01
-1.628568e+01
-1.634294e+01
-1.636918e+01
-1.632676e+01
-1.621305e+01
-1.607011e+01
-1.596479e+01
-1.594854e+01
-1.602147e+01
-1.612454e+01
-1.616968e+01
-1.609381e+01
-1.590355e+01
-1.567852e+01
-1.552741e+01
-1.552483e+01
-1.567035e+01
-1.589382e+01
-1.609855e+01
-1.621217e+01
-1.621599e+01
-1.614146e+01
-1.604267e+01
-1.596421e+01
-1.592167e+01
-1.590060e+01
-1.586897e+01
-1.579454e+01
-1.566086e+01
-1.547787e+01
-1.528269e+01
-1.512650e+01
-1.505048e+01
-1.506285e+01
-1.513269e+01
-1.520636e+01
-1.523591e+01
-1.519982e+01
-1.510427e+01
-1.496938e+01
-1.481465e+01
-1.465411e+01
-1.450154e+01
-1.437825e+01
-1.431519e+01
-1.434554e+01
-1.449114e+01
-1.474936e+01
-1.508720e+01
-1.544630e+01
-1.575815e+01
-1.596452e+01
-1.603514e+01
-1.597652e+01
-1.582996e+01
-1.566094e+01
-1.554199e+01
-1.553152e+01
-1.565298e+01
-1.588309e+01
-1.615743e+01
-1.639422e+01
-1.652662e+01
-1.652897e+01
-1.642516e+01
-1.627661e+01
-1.615618e+01
-1.611997e+01
-1.618716e+01
-1.633451e+01
-1.650785e+01
-1.664734e+01
-1.671535e+01
-1.671197e+01
-1.666737e+01
-1.661533e+01
-1.656602e+01
-1.649787e+01
-1.637477e+01
-1.617789e+01
-1.593084e+01
-1.570065e+01
-1.557084e+01
-1.560071e+01
-1.579377e+01
-1.609295e+01
-1.640451e+01
-1.663673e+01
-1.673386e+01
-1.669122e+01
-1.654847e+01
-1.636718e+01
-1.620292e+01
-1.608337e+01
-1.600174e+01
-1.592840e+01
-1.583361e+01
-1.570763e+01
-1.556822e+01
-1.545433e+01
-1.541126e+01
-1.547351e+01
-1.565068e+01
-1.592058e+01
-1.623296e+01
-1.652429e+01
-1.673836e+01
-1.684373e+01
-1.684028e+01
-1.675349e+01
-1.662215e+01
-1.648731e+01
-1.638629e+01
-1.634795e+01
-1.638471e+01
-1.648338e+01
-1.660445e+01
-1.669678e+01
-1.672204e+01
-1.667246e+01
-1.656949e+01
-1.644592e+01
-1.632599e+01
-1.621699e+01
-1.611587e+01
-1.602296e+01
-1.595136e+01
-1.592457e+01
-1.596359e+01
-1.607199e+01
-1.622971e+01
-1.640105e+01
-1.655237e+01
-1.666763e+01
-1.675186e+01
-1.682173e+01
-1.689119e+01
-1.696253e+01
-1.702794e+01
-1.707794e+01
-1.710961e+01
-1.713022e+01
-1.715578e+01
-1.720409e+01
-1.728329e+01
-1.738133e+01
-1.746570e+01
-1.749835e+01
-1.745892e+01
-1.735977e+01
-1.724040e+01
-1.714378e+01
-1.709020e+01
-1.706634e+01
-1.703710e+01
-1.697230e+01
-1.687018e+01
-1.676145e+01
-1.669055e+01
-1.668618e+01
-1.674120e+01
-1.681643e+01
-1.686541e+01
-1.686250e+01
-1.681622e+01
-1.676166e+01
-1.673806e+01
-1.676543e+01
-1.683420e+01
-1.691350e+01
-1.697103e+01
-1.699233e+01
-1.698981e+01
-1.699860e+01
-1.706143e+01
-1.720802e+01
-1.743592e+01
-1.770080e+01
-1.792522e+01
-1.802833e+01
-1.796503e+01
-1.775040e+01
-1.745240e+01
-1.715869e+01
-1.694089e+01
-1.683490e+01
-1.683891e+01
-1.692050e+01
-1.702707e+01
-1.709949e+01
-1.709019e+01
-1.698221e+01
-1.680084e+01
-1.660884e+01
-1.648303e+01
-1.648091e+01
-1.661397e+01
-1.684209e+01
-1.709246e+01
-1.729257e+01
-1.739907e+01
-1.740814e+01
-1.734488e+01
-1.724101e+01
-1.711579e+01
-1.697207e+01
-1.680858e+01
-1.663780e+01
-1.649357e+01
-1.641943e+01
-1.644339e+01
-1.655575e+01
-1.670770e+01
-1.683617e+01
-1.690220e+01
-1.691745e+01
-1.693791e+01
-1.702474e+01
-1.719635e+01
-1.740465e+01
-1.755406e+01
-1.755334e+01
-1.736900e+01
-1.704949e+01
-1.670672e+01
-1.646550e+01
-1.640794e+01
-1.654132e+01
-1.680304e+01
-1.709573e+01
-1.733117e+01
-1.746036e+01
-1.747945e+01
-1.741671e+01
-1.731354e+01
-1.720882e+01
-1.712955e+01
-1.708698e+01
-1.707754e+01
-1.708753e+01
-1.710033e+01
-1.710498e+01
-1.710434e+01
-1.711771e+01
-1.717244e+01
-1.728624e+01
-1.745017e+01
-1.762443e+01
-1.775100e+01
-1.777710e+01
-1.767872e+01
-1.747539e+01
-1.723044e+01
-1.703330e+01
-1.696608e+01
-1.706601e+01
-1.730227e+01
-1.758237e+01
-1.778959e+01
-1.783569e+01
-1.770287e+01
-1.745353e+01
-1.720319e+01
-1.706982e+01
-1.712270e+01
-1.735282e+01
-1.767739e+01
-1.797621e+01
-1.814257e+01
-1.812479e+01
-1.794063e+01
-1.766268e+01
-1.738571e+01
-1.719061e+01
-1.711689e+01
-1.715267e+01
-1.724587e+01
-1.733048e+01
-1.735469e+01
-1.729965e+01
-1.718514e+01
-1.706200e+01
-1.699223e+01
-1.702205e+01
-1.715866e+01
-1.736215e+01
-1.755729e+01
-1.766135e+01
-1.761754e+01
-1.742117e+01
-1.712627e+01
-1.682680e+01
-1.661909e+01
-1.656367e+01
-1.666578e+01
-1.688316e+01
-1.715373e+01
-1.742539e+01
-1.767022e+01
-1.787786e+01
-1.803788e+01
-1.812768e+01
-1.811634e+01
-1.798282e+01
-1.773724e+01
-1.743016e+01
-1.713967e+01
-1.694014e+01
-1.686978e+01
-1.691602e+01
-1.702674e+01
-1.713931e+01
-1.720979e+01
-1.722676e+01
-1.720560e+01
-1.717005e+01
-1.713376e+01
-1.709284e+01
-1.703348e+01
-1.694900e+01
-1.685372e+01
-1.678300e+01
-1.677882e+01
-1.686966e+01
-1.705535e+01
-1.730343e+01
-1.755845e+01
-1.776122e+01
-1.787029e+01
-1.787638e+01
-1.780337e+01
-1.769613e+01
-1.760044e+01
-1.754444e+01
-1.753022e+01
-1.753865e+01
-1.754248e+01
-1.752038e+01
-1.746620e+01
-1.739008e+01
-1.731072e+01
-1.724385e+01
-1.719446e+01
-1.715762e+01
-1.712527e+01
-1.709344e+01
-1.706524e+01
-1.704955e+01
-1.705804e+01
-1.710171e+01
-1.718499e+01
-1.729789e+01
-1.741257e+01
-1.749113e+01
-1.750328e+01
-1.744393e+01
-1.733920e+01
-1.723718e+01
-1.718792e+01
-1.722263e+01
-1.734196e+01
-1.751912e+01
-1.771548e+01
-1.789793e+01
-1.804720e+01
-1.815429e+01
-1.821263e+01
-1.821547e+01
-1.816193e+01
-1.806624e+01
-1.796041e+01
-1.788466e+01
-1.786991e+01
-1.792339e+01
-1.802626e+01
-1.814441e+01
-1.824587e+01
-1.831428e+01
-1.835033e+01
-1.836255e+01
-1.835647e+01
-1.833060e+01
-1.828041e+01
-1.820566e+01
-1.811495e+01
-1.802490e+01
-1.795486e+01
-1.791989e+01
-1.792523e+01
-1.796526e+01
-1.802825e+01
-1.810356e+01
-1.818579e+01
-1.827286e+01
-1.835956e+01
-1.843150e+01
-1.846508e+01
-1.843683e+01
-1.833950e+01
-1.819515e+01
-1.805425e+01
-1.797770e+01
-1.801056e+01
-1.816095e+01
-1.839407e+01
-1.864431e+01
-1.884107e+01
-1.893685e+01
-1.892355e+01
-1.883036e+01
-1.870612e+01
-1.859574e+01
-1.852205e+01
-1.848226e+01
-1.845850e+01
-1.843308e+01
-1.839857e+01
-1.836077e+01
-1.833666e+01
-1.834759e+01
-1.840763e+01
-1.851091e+01
-1.862607e+01
-1.870375e+01
-1.869610e+01
-1.858070e+01
-1.837719e+01
-1.814604e+01
-1.796555e+01
-1.789562e+01
-1.794694e+01
-1.807427e+01
-1.819835e+01
-1.824412e+01
-1.817323e+01
-1.799432e+01
-1.775019e+01
-1.749550e+01
-1.728038e+01
-1.714374e+01
-1.710826e+01
-1.717041e+01
-1.729188e+01
-1.740576e+01
-1.744179e+01
-1.735896e+01
-1.716767e+01
-1.692945e+01
-1.673242e+01
-1.665184e+01
-1.671357e+01
-1.688006e+01
-1.706805e+01
-1.718966e+01
-1.719434e+01
-1.708864e+01
-1.692461e+01
-1.676680e+01
-1.666023e+01
-1.661839e+01
-1.663338e+01
-1.669380e+01
-1.679359e+01
-1.692662e+01
-1.707538e+01
-1.720759e+01
-1.728802e+01
-1.730034e+01
-1.726302e+01
-1.722566e+01
-1.724458e+01
-1.735045e+01
-1.752569e+01
-1.770446e+01
-1.779790e+01
-1.773633e+01
-1.750972e+01
-1.718329e+01
-1.687492e+01
-1.670181e+01
-1.672316e+01
-1.690984e+01
-1.715827e+01
-1.734187e+01
-1.737292e+01
-1.724296e+01
-1.702294e+01
-1.682684e+01
-1.675976e+01
-1.687426e+01
-1.715060e+01
-1.750491e+01
-1.781999e+01
-1.798642e+01
-1.794131e+01
-1.769353e+01
-1.732540e+01
-1.696469e+01
-1.673442e+01
-1.670286e+01
-1.685831e+01
-1.712016e+01
-1.737866e+01
-1.754185e+01
-1.756598e+01
-1.745878e+01
-1.726277e+01
-1.703384e+01
-1.682575e+01
-1.668207e+01
-1.663229e+01
-1.668939e+01
-1.684782e+01
-1.708267e+01
-1.735235e+01
-1.760771e+01
-1.780699e+01
-1.792959e+01
-1.797998e+01
-1.797836e+01
-1.794445e+01
-1.788593e+01
-1.779914e+01
-1.768012e+01
-1.753585e+01
-1.738731e+01
-1.726424e+01
-1.719591e+01
-1.720063e+01
-1.727658e+01
-1.739820e+01
-1.752375e+01
-1.761442e+01
-1.765628e+01
-1.767049e+01
-1.770175e+01
-1.778975e+01
-1.794006e+01
-1.811243e+01
-1.823505e+01
-1.823938e+01
-1.809776e+01
-1.784266e+01
-1.755602e+01
-1.733379e+01
-1.724505e+01
-1.730612e+01
-1.748056e+01
-1.770154e+01
-1.790273e+01
-1.804253e+01
-1.811229e+01
-1.812901e+01
-1.811996e+01
-1.810910e+01
-1.811131e+01
-1.813366e+01
-1.817751e+01
-1.823553e+01
-1.828585e+01
-1.829200e+01
-1.821431e+01
-1.802845e+01
-1.774087e+01
-1.739253e+01
-1.704846e+01
-1.677714e+01
-1.662818e+01
-1.661667e+01
-1.671956e+01
-1.688504e+01
-1.705243e+01
-1.717599e+01
-1.724195e+01
-1.726933e+01
-1.729350e+01
-1.734107e+01
-1.741019e+01
-1.746740e+01
-1.746317e+01
-1.735888e+01
-1.715186e+01
-1.688519e+01
-1.663564e+01
-1.648312e+01
-1.647515e+01
-1.660374e+01
-1.680797e+01
-1.700196e+01
-1.711470e+01
-1.712187e+01
-1.705471e+01
-1.698168e+01
-1.697243e+01
-1.706269e+01
-1.723855e+01
-1.744625e+01
-1.761804e+01
-1.769904e+01
-1.766582e+01
-1.753499e+01
-1.736094e+01
-1.722000e+01
-1.718266e+01
-1.728395e+01
-1.750731e+01
-1.779221e+01
-1.806284e+01
-1.826277e+01
-1.837636e+01
-1.842651e+01
-1.845255e+01
-1.848387e+01
-1.852515e+01
-1.855951e+01
-1.856397e+01
-1.852601e+01
-1.845116e+01
-1.835889e+01
-1.827211e+01
-1.820867e+01
-1.817978e+01
-1.819316e+01
-1.825517e+01
-1.836672e+01
-1.851457e+01
-1.866601e+01
-1.877516e+01
-1.880081e+01
-1.872484e+01
-1.855825e+01
-1.833245e+01
-1.808536e+01
-1.785347e+01
-1.767068e+01
-1.756644e+01
-1.755698e+01
-1.763364e+01
-1.775928e+01
-1.788037e+01
-1.795004e+01
-1.794818e+01
-1.788758e+01
-1.780558e+01
-1.774822e+01
-1.775392e+01
-1.784148e+01
-1.800449e+01
-1.821196e+01
-1.841478e+01
-1.855838e+01
-1.860024e+01
-1.852622e+01
-1.835731e+01
-1.814149e+01
-1.793373e+01
-1.777488e+01
-1.768023e+01
-1.764280e+01
-1.764760e+01
-1.768677e+01
-1.776514e+01
-1.789254e+01
-1.806858e+01
-1.827073e+01
-1.845512e+01
-1.857053e+01
-1.857937e+01
-1.847566e+01
-1.829112e+01
-1.808450e+01
-1.791642e+01
-1.782045e+01
-1.778584e+01
-1.776365e+01
-1.769496e+01
-1.754624e+01
-1.733121e+01
-1.710704e+01
-1.694800e+01
-1.691164e+01
-1.701385e+01
-1.722229e+01
-1.746903e+01
-1.767636e+01
-1.778604e+01
-1.777930e+01
-1.767753e+01
-1.752337e+01
-1.735581e+01
-1.719581e+01
-1.705004e+01
-1.692570e+01
-1.684143e+01
-1.682330e+01
-1.688754e+01
-1.702368e+01
-1.719162e+01
-1.733587e+01
-1.740974e+01
-1.739728e+01
-1.732196e+01
-1.723617e+01
-1.719524e+01
-1.723034e+01
-1.733480e+01
-1.746802e+01
-1.757053e+01
-1.758405e+01
-1.747349e+01
-1.724621e+01
-1.695822e+01
-1.669901e+01
-1.655803e+01
-1.658886e+01
-1.678943e+01
-1.710587e+01
-1.745362e+01
-1.774534e+01
-1.791855e+01
-1.795729e+01
-1.789859e+01
-1.781722e+01
-1.779272e+01
-1.787398e+01
-1.805742e+01
-1.828692e+01
-1.847465e+01
-1.853655e+01
-1.843061e+01
-1.817967e+01
-1.786169e+01
-1.756853e+01
-1.735859e+01
-1.723535e+01
-1.716217e+01
-1.709592e+01
-1.701218e+01
-1.690911e+01
-1.679674e+01
-1.668595e+01
-1.658345e+01
-1.649114e+01
-1.640785e+01
-1.633461e+01
-1.628151e+01
-1.626809e+01
-1.631165e+01
-1.640993e+01
-1.653400e+01
-1.664093e+01
-1.669949e+01
-1.671108e+01
-1.671102e+01
-1.674811e+01
-1.685450e+01
-1.702502e+01
-1.721957e+01
-1.738716e+01
-1.749447e+01
-1.753884e+01
-1.753873e+01
-1.751278e+01
-1.746645e+01
-1.739643e+01
-1.730670e+01
-1.721956e+01
-1.716993e+01
-1.718557e+01
-1.726731e+01
-1.738352e+01
-1.748387e+01
-1.752463e+01
-1.749067e+01
-1.740146e+01
-1.729917e+01
-1.722810e+01
-1.721846e+01
-1.728157e+01
-1.741398e+01
-1.760136e+01
-1.781640e+01
-1.801592e+01
-1.814808e+01
-1.817347e+01
-1.808875e+01
-1.793520e+01
-1.778370e+01
-1.770367e+01
-1.773275e+01
-1.786211e+01
-1.804345e+01
-1.821355e+01
-1.832372e+01
-1.835900e+01
-1.833678e+01
-1.828842e+01
-1.823897e+01
-1.819977e+01
-1.817515e+01
-1.817272e+01
-1.820469e+01
-1.827731e+01
-1.837691e+01
-1.846568e+01
-1.849501e+01
-1.843135e+01
-1.827966e+01
-1.808884e+01
-1.793285e+01
-1.787560e+01
-1.793867e+01
-1.809136e+01
-1.826978e+01
-1.841249e+01
-1.848928e+01
-1.850607e+01
-1.848789e+01
-1.845692e+01
-1.842186e+01
-1.838244e+01
-1.833932e+01
-1.829675e+01
-1.825485e+01
-1.820183e+01
-1.811951e+01
-1.800280e+01
-1.787777e+01
-1.779858e+01
-1.781829e+01
-1.795077e+01
-1.815109e+01
-1.833197e+01
-1.840869e+01
-1.834583e+01
-1.817661e+01
-1.798289e+01
-1.784931e+01
-1.782110e+01
-1.789042e+01
-1.801403e+01
-1.814482e+01
-1.825502e+01
-1.833976e+01
-1.840484e+01
-1.845107e+01
-1.846742e+01
-1.843795e+01
-1.835696e+01
-1.823933e+01
-1.811672e+01
-1.802246e+01
-1.797676e+01
-1.798093e+01
-1.802104e+01
-1.807652e+01
-1.812863e+01
-1.816401e+01
-1.817277e+01
-1.814593e+01
-1.807903e+01
-1.798119e+01
-1.788016e+01
-1.781477e+01
-1.781676e+01
-1.789283e+01
-1.801660e+01
-1.813460e+01
-1.818540e+01
-1.812513e+01
-1.794789e+01
-1.769078e+01
-1.742045e+01
-1.720722e+01
-1.709814e+01
-1.710106e+01
-1.718635e+01
-1.730352e+01
-1.740371e+01
-1.745799e+01
-1.746452e+01
-1.744268e+01
-1.741921e+01
-1.741497e+01
-1.743910e+01
-1.749091e+01
-1.756476e+01
-1.765397e+01
-1.775261e+01
-1.785601e+01
-1.795886e+01
-1.805039e+01
-1.811043e+01
-1.811387e+01
-1.804551e+01
-1.791576e+01
-1.776259e+01
-1.763525e+01
-1.757022e+01
-1.757612e+01
-1.763646e+01
-1.772556e+01
-1.782375e+01
-1.792066e+01
-1.800863e+01
-1.807656e+01
-1.811185e+01
-1.810778e+01
-1.806922e+01
-1.801231e+01
-1.795928e+01
-1.793015e+01
-1.793336e+01
-1.795997e+01
-1.798750e+01
-1.799426e+01
-1.797480e+01
-1.794417e+01
-1.792615e+01
-1.793325e+01
-1.795341e+01
-1.795409e+01
-1.790227e+01
-1.778806e+01
-1.763769e+01
-1.750708e+01
-1.745647e+01
-1.751826e+01
-1.767764e+01
-1.788032e+01
-1.806446e+01
-1.819696e+01
-1.829087e+01
-1.839254e+01
-1.854665e+01
-1.876081e+01
-1.899130e+01
-1.915797e+01
-1.918037e+01
-1.901623e+01
-1.868330e+01
-1.825426e+01
-1.782879e+01
-1.749818e+01
-1.731991e+01
-1.731031e+01
-1.744995e+01
-1.769288e+01
-1.797719e+01
-1.824045e+01
-1.843834e+01
-1.855678e+01
-1.860718e+01
-1.860692e+01
-1.856001e+01
-1.845462e+01
-1.828040e+01
-1.805328e+01
-1.782813e+01
-1.768534e+01
-1.769455e+01
-1.787610e+01
-1.818518e+01
-1.852965e+01
-1.881087e+01
-1.896366e+01
-1.897521e+01
-1.887811e+01
-1.872708e+01
-1.857504e+01
-1.845924e+01
-1.839866e+01
-1.839624e+01
-1.843999e+01
-1.850379e+01
-1.855181e+01
-1.854903e+01
-1.847482e+01
-1.833360e+01
-1.815666e+01
-1.799314e+01
-1.789383e+01
-1.789424e+01
-1.800186e+01
-1.819153e+01
-1.841143e+01
-1.859857e+01
-1.869880e+01
-1.868434e+01
-1.856255e+01
-1.837143e+01
-1.816198e+01
-1.797503e+01
-1.782635e+01
-1.771027e+01
-1.761882e+01
-1.756048e+01
-1.756267e+01
-1.765523e+01
-1.784626e+01
-1.810556e+01
-1.836647e+01
-1.854812e+01
-1.858918e+01
-1.847499e+01
-1.824274e+01
-1.796413e+01
-1.771945e+01
-1.757520e+01
-1.756685e+01
-1.768498e+01
-1.787073e+01
-1.803134e+01
-1.807752e+01
-1.796711e+01
-1.773040e+01
-1.745994e+01
-1.726721e+01
-1.722683e+01
-1.733767e+01
-1.752323e+01
-1.767268e+01
-1.770015e+01
-1.758810e+01
-1.739100e+01
-1.720107e+01
-1.710098e+01
-1.713079e+01
-1.728166e+01
-1.751168e+01
-1.777031e+01
-1.801735e+01
-1.822857e+01
-1.839085e+01
-1.849738e+01
-1.854908e+01
-1.855824e+01
-1.854601e+01
-1.853244e+01
-1.852587e+01
-1.852031e+01
-1.850353e+01
-1.847097e+01
-1.843480e+01
-1.841926e+01
-1.844420e+01
-1.851021e+01
-1.859686e+01
-1.867396e+01
-1.871583e+01
-1.871073e+01
-1.866368e+01
-1.859375e+01
-1.852741e+01
-1.848924e+01
-1.849245e+01
-1.853247e+01
-1.858778e+01
-1.862952e+01
-1.863602e+01
-1.860441e+01
-1.855327e+01
-1.851377e+01
-1.851206e+01
-1.855150e+01
-1.860572e+01
-1.862860e+01
-1.857774e+01
-1.844006e+01
-1.824438e+01
-1.805138e+01
-1.792450e+01
-1.789933e+01
-1.796964e+01
-1.809558e+01
-1.822647e+01
-1.832516e+01
-1.838285e+01
-1.841746e+01
-1.845643e+01
-1.851459e+01
-1.858158e+01
-1.862580e+01
-1.861014e+01
-1.850997e+01
-1.832615e+01
-1.808974e+01
-1.785734e+01
-1.769697e+01
-1.766651e+01
-1.779035e+01
-1.804437e+01
-1.835921e+01
-1.864395e+01
-1.882149e+01
-1.885944e+01
-1.878180e+01
-1.865623e+01
-1.856289e+01
-1.855893e+01
-1.865422e+01
-1.881006e+01
-1.896142e+01
-1.904999e+01
-1.904951e+01
-1.897085e+01
-1.884865e+01
-1.872163e+01
-1.861866e+01
-1.855488e+01
-1.853396e+01
-1.855090e+01
-1.859334e+01
-1.864248e+01
-1.867575e+01
-1.867262e+01
-1.862277e+01
-1.853244e+01
-1.842321e+01
-1.832109e+01
-1.824181e+01
-1.818198e+01
-1.812238e+01
-1.804089e+01
-1.792595e+01
-1.778261e+01
-1.762972e+01
-1.749173e+01
-1.738942e+01
-1.733338e+01
-1.732304e+01
-1.735205e+01
-1.741592e+01
-1.751564e+01
-1.765373e+01
-1.782600e+01
-1.801627e+01
-1.819849e+01
-1.834553e+01
-1.843955e+01
-1.847788e+01
-1.847227e+01
-1.844324e+01
-1.841286e+01
-1.839744e+01
-1.840232e+01
-1.842110e+01
-1.843999e+01
-1.844450e+01
-1.842460e+01
-1.837573e+01
-1.829676e+01
-1.818989e+01
-1.806595e+01
-1.795195e+01
-1.789108e+01
-1.792842e+01
-1.808685e+01
-1.834765e+01
-1.864995e+01
-1.891245e+01
-1.906820e+01
-1.909550e+01
-1.902841e+01
-1.893968e+01
-1.890305e+01
-1.895474e+01
-1.907550e+01
-1.920318e+01
-1.926839e+01
-1.923305e+01
-1.911042e+01
-1.895663e+01
-1.884091e+01
-1.881142e+01
-1.887405e+01
-1.899247e+01
-1.910711e+01
-1.916203e+01
-1.912701e+01
-1.900619e+01
-1.883122e+01
-1.864384e+01
-1.847625e+01
-1.833871e+01
-1.822066e+01
-1.810470e+01
-1.798465e+01
-1.787533e+01
-1.780731e+01
-1.780936e+01
-1.788903e+01
-1.802323e+01
-1.816529e+01
-1.826700e+01
-1.830458e+01
-1.829190e+01
-1.827001e+01
-1.827826e+01
-1.832740e+01
-1.839347e+01
-1.843508e+01
-1.842035e+01
-1.834689e+01
-1.824458e+01
-1.816035e+01
-1.813227e+01
-1.816674e+01
-1.823323e+01
-1.828065e+01
-1.826534e+01
-1.817332e+01
-1.802434e+01
-1.785792e+01
-1.771184e+01
-1.760593e+01
-1.754003e+01
-1.750481e+01
-1.749531e+01
-1.751473e+01
-1.756586e+01
-1.763938e+01
-1.771113e+01
-1.775216e+01
-1.774465e+01
-1.769296e+01
-1.762211e+01
-1.756494e+01
-1.754638e+01
-1.757537e+01
-1.764726e+01
-1.775134e+01
-1.787506e+01
-1.800146e+01
-1.810420e+01
-1.814809e+01
-1.810043e+01
-1.794994e+01
-1.772182e+01
-1.747544e+01
-1.727947e+01
-1.717664e+01
-1.716174e+01
-1.719061e+01
-1.721451e+01
-1.721423e+01
-1.721028e+01
-1.724474e+01
-1.735010e+01
-1.752586e+01
-1.773575e+01
-1.792487e+01
-1.804538e+01
-1.807727e+01
-1.803481e+01
-1.795720e+01
-1.788777e+01
-1.785220e+01
-1.784766e+01
-1.784943e+01
-1.783000e+01
-1.777782e+01
-1.770484e+01
-1.764004e+01
-1.761424e+01
-1.764387e+01
-1.772046e+01
-1.781123e+01
-1.787313e+01
-1.787523e+01
-1.781666e+01
-1.772822e+01
-1.765624e+01
-1.763925e+01
-1.769180e+01
-1.780161e+01
-1.793786e+01
-1.806404e+01
-1.814952e+01
-1.817589e+01
-1.813821e+01
-1.804470e+01
-1.791737e+01
-1.779210e+01
-1.771295e+01
-1.771778e+01
-1.781873e+01
-1.798837e+01
-1.816292e+01
-1.826633e+01
-1.824574e+01
-1.809879e+01
-1.787606e+01
-1.765654e+01
-1.751155e+01
-1.747858e+01
-1.755596e+01
-1.771305e+01
-1.790357e+01
-1.807592e+01
-1.818356e+01
-1.819866e+01
-1.812445e+01
-1.799770e+01
-1.787632e+01
-1.781646e+01
-1.784954e+01
-1.797006e+01
-1.813941e+01
-1.830325e+01
-1.841318e+01
-1.844314e+01
-1.839465e+01
-1.829155e+01
-1.816811e+01
-1.805551e+01
-1.797166e+01
-1.791795e+01
-1.788402e+01
-1.785698e+01
-1.783021e+01
-1.780814e+01
-1.780572e+01
-1.784251e+01
-1.793356e+01
-1.808019e+01
-1.826358e+01
-1.844472e+01
-1.857435e+01
-1.861278e+01
-1.855018e+01
-1.841392e+01
-1.825644e+01
-1.813008e+01
-1.806388e+01
-1.805551e+01
-1.808209e+01
-1.812027e+01
-1.816020e+01
-1.820385e+01
-1.825108e+01
-1.828620e+01
-1.827799e+01
-1.819592e+01
-1.803391e+01
-1.782567e+01
-1.763836e+01
-1.754377e+01
-1.758197e+01
-1.774007e+01
-1.795999e+01
-1.817013e+01
-1.832016e+01
-1.839818e+01
-1.842321e+01
-1.842228e+01
-1.840923e+01
-1.837947e+01
-1.832298e+01
-1.824495e+01
-1.817744e+01
-1.817097e+01
-1.826945e+01
-1.848389e+01
-1.878094e+01
-1.909453e+01
-1.935576e+01
-1.952395e+01
-1.959899e+01
-1.960820e+01
-1.957965e+01
-1.952181e+01
-1.942233e+01
-1.926447e+01
-1.904838e+01
-1.880240e+01
-1.857677e+01
-1.842393e+01
-1.837689e+01
-1.843649e+01
-1.857230e+01
-1.873535e+01
-1.887627e+01
-1.896050e+01
-1.897538e+01
-1.892844e+01
-1.883972e+01
-1.873218e+01
-1.862367e+01
-1.852288e+01
-1.842941e+01
-1.833693e+01
-1.823847e+01
-1.813272e+01
-1.802825e+01
-1.794160e+01
-1.788869e+01
-1.787513e+01
-1.789308e+01
-1.792775e+01
-1.796827e+01
-1.801339e+01
-1.806705e+01
-1.812871e+01
-1.818809e+01
-1.822882e+01
-1.823809e+01
-1.821515e+01
-1.817336e+01
-1.813405e+01
-1.811545e+01
-1.812202e+01
-1.814020e+01
-1.814342e+01
-1.810515e+01
-1.801243e+01
-1.787189e+01
-1.770599e+01
-1.754361e+01
-1.741138e+01
-1.732926e+01
-1.730934e+01
-1.735433e+01
-1.745336e+01
-1.757864e+01
-1.768819e+01
-1.773609e+01
-1.768642e+01
-1.752618e+01
-1.727411e+01
-1.698168e+01
-1.672176e+01
-1.656421e+01
-1.654658e+01
-1.665546e+01
-1.683130e+01
-1.699666e+01
-1.709278e+01
-1.710344e+01
-1.705345e+01
-1.698548e+01
-1.693186e+01
-1.689929e+01
-1.687356e+01
-1.683695e+01
-1.678349e+01
-1.672168e+01
-1.666573e+01
-1.662410e+01
-1.659392e+01
-1.656466e+01
-1.652822e+01
-1.648872e+01
-1.646510e+01
-1.648404e+01
-1.656638e+01
-1.671373e+01
-1.690203e+01
-1.708566e+01
-1.721171e+01
-1.723993e+01
-1.716112e+01
-1.700568e+01
-1.683584e+01
-1.672065e+01
-1.670348e+01
-1.678024e+01
-1.690372e+01
-1.701302e+01
-1.706884e+01
-1.707130e+01
-1.705035e+01
-1.703963e+01
-1.705482e+01
-1.709021e+01
-1.713073e+01
-1.716524e+01
-1.718957e+01
-1.720087e+01
-1.719324e+01
-1.716125e+01
-1.710773e+01
-1.704751e+01
-1.700222e+01
-1.698817e+01
-1.700566e+01
-1.703819e+01
-1.706297e+01
-1.706497e+01
-1.704457e+01
-1.701479e+01
-1.699255e+01
-1.699153e+01
-1.702102e+01
-1.708855e+01
-1.720149e+01
-1.736368e+01
-1.756796e+01
-1.778959e+01
-1.798739e+01
-1.811520e+01
-1.814081e+01
-1.806487e+01
-1.792966e+01
-1.780844e+01
-1.777452e+01
-1.786371e+01
-1.805247e+01
-1.826718e+01
-1.842061e+01
-1.845356e+01
-1.835797e+01
-1.817232e+01
-1.795832e+01
-1.777534e+01
-1.766444e+01
-1.764316e+01
-1.770656e+01
-1.782993e+01
-1.797348e+01
-1.809153e+01
-1.814786e+01
-1.813332e+01
-1.807570e+01
-1.803166e+01
-1.806029e+01
-1.819180e+01
-1.841072e+01
-1.866444e+01
-1.889104e+01
-1.904861e+01
-1.912853e+01
-1.914791e+01
-1.913098e+01
-1.909519e+01
-1.904987e+01
-1.900303e+01
-1.896629e+01
-1.895224e+01
-1.896581e+01
-1.899592e+01
-1.901322e+01
-1.897632e+01
-1.884666e+01
-1.860845e+01
-1.828563e+01
-1.794395e+01
-1.767037e+01
-1.753528e+01
-1.755696e+01
-1.768974e+01
-1.784442e+01
-1.792945e+01
-1.789106e+01
-1.773294e+01
-1.750975e+01
-1.730127e+01
-1.718114e+01
-1.719205e+01
-1.733365e+01
-1.756485e+01
-1.781920e+01
-1.802933e+01
-1.815168e+01
-1.818050e+01
-1.814408e+01
-1.808568e+01
-1.804039e+01
-1.802221e+01
-1.802855e+01
-1.805574e+01
-1.810972e+01
-1.820059e+01
-1.832461e+01
-1.844971e+01
-1.852029e+01
-1.848369e+01
-1.832414e+01
-1.808167e+01
-1.783999e+01
-1.768601e+01
-1.766328e+01
-1.774843e+01
-1.786662e+01
-1.793565e+01
-1.790979e+01
-1.779743e+01
-1.764698e+01
-1.751660e+01
-1.744911e+01
-1.746355e+01
-1.755988e+01
-1.772536e+01
-1.793476e+01
-1.814710e+01
-1.830722e+01
-1.835827e+01
-1.826373e+01
-1.803083e+01
-1.772197e+01
-1.744197e+01
-1.729932e+01
-1.735665e+01
-1.759641e+01
-1.792354e+01
-1.820678e+01
-1.833730e+01
-1.827365e+01
-1.805302e+01
-1.776888e+01
-1.753130e+01
-1.742930e+01
-1.750627e+01
-1.774955e+01
-1.809348e+01
-1.843811e+01
-1.868269e+01
-1.876252e+01
-1.867121e+01
-1.845640e+01
-1.819236e+01
-1.794637e+01
-1.775608e+01
-1.762556e+01
-1.753694e+01
-1.746932e+01
-1.741541e+01
-1.738654e+01
-1.740092e+01
-1.746189e+01
-1.754288e+01
-1.759393e+01
-1.756891e+01
-1.745613e+01
-1.729228e+01
-1.714981e+01
-1.710316e+01
-1.719110e+01
-1.739584e+01
-1.765037e+01
-1.786965e+01
-1.798846e+01
-1.798709e+01
-1.789534e+01
-1.777588e+01
-1.769548e+01
-1.769699e+01
-1.778485e+01
-1.792980e+01
-1.808708e+01
-1.821532e+01
-1.828658e+01
-1.828728e+01
-1.821642e+01
-1.808532e+01
-1.791845e+01
-1.775150e+01
-1.762402e+01
-1.756750e+01
-1.759347e+01
-1.768824e+01
-1.781784e+01
-1.794142e+01
-1.802570e+01
-1.805296e+01
-1.802051e+01
-1.793569e+01
-1.781258e+01
-1.767293e+01
-1.754739e+01
-1.747006e+01
-1.746387e+01
-1.752376e+01
-1.761144e+01
-1.767107e+01
-1.766100e+01
-1.758252e+01
-1.748452e+01
-1.743790e+01
-1.749269e+01
-1.764237e+01
-1.781755e+01
-1.791676e+01
-1.786073e+01
-1.764039e+01
-1.733003e+01
-1.705620e+01
-1.693791e+01
-1.703077e+01
-1.730519e+01
-1.766693e+01
-1.800216e+01
-1.821913e+01
-1.827026e+01
-1.815490e+01
-1.791041e+01
-1.759783e+01
-1.728625e+01
-1.703948e+01
-1.690540e+01
-1.690703e+01
-1.703683e+01
-1.725989e+01
-1.752833e+01
-1.780034e+01
-1.805270e+01
-1.828077e+01
-1.848871e+01
-1.867659e+01
-1.883194e+01
-1.892993e+01
-1.894286e+01
-1.885442e+01
-1.867049e+01
-1.841913e+01
-1.813953e+01
-1.786783e+01
-1.762903e+01
-1.743831e+01
-1.730710e+01
-1.724599e+01
-1.725990e+01
-1.733938e+01
-1.745723e+01
-1.757702e+01
-1.767108e+01
-1.773679e+01
-1.779773e+01
-1.788625e+01
-1.801801e+01
-1.817650e+01
-1.831870e+01
-1.839868e+01
-1.839446e+01
-1.832181e+01
-1.822747e+01
-1.816655e+01
-1.817793e+01
-1.827013e+01
-1.842192e+01
-1.859404e+01
-1.874456e+01
-1.884057e+01
-1.886295e+01
-1.880742e+01
-1.868817e+01
-1.854252e+01
-1.842657e+01
-1.839481e+01
-1.847220e+01
-1.863676e+01
-1.882545e+01
-1.896107e+01
-1.898708e+01
-1.889292e+01
-1.871609e+01
-1.851943e+01
-1.835732e+01
-1.825195e+01
-1.819193e+01
-1.814872e+01
-1.809644e+01
-1.802467e+01
-1.794303e+01
-1.787934e+01
-1.787108e+01
-1.794948e+01
-1.812188e+01
-1.836202e+01
-1.861457e+01
-1.881267e+01
-1.890282e+01
-1.886816e+01
-1.873832e+01
-1.857677e+01
-1.844971e+01
-1.839404e+01
-1.840544e+01
-1.845347e+01
-1.851109e+01
-1.857523e+01
-1.866285e+01
-1.878709e+01
-1.893456e+01
-1.906379e+01
-1.912810e+01
-1.910695e+01
-1.902401e+01
-1.893907e+01
-1.891803e+01
-1.899734e+01
-1.916356e+01
-1.936062e+01
-1.952069e+01
-1.959786e+01
-1.958293e+01
-1.949333e+01
-1.935148e+01
-1.917151e+01
-1.896408e+01
-1.875109e+01
-1.857179e+01
-1.846882e+01
-1.846087e+01
-1.852274e+01
-1.859056e+01
-1.859337e+01
-1.849417e+01
-1.831602e+01
-1.813651e+01
-1.804972e+01
-1.811418e+01
-1.831631e+01
-1.857309e+01
-1.877517e+01
-1.884545e+01
-1.877846e+01
-1.863890e+01
-1.852260e+01
-1.850440e+01
-1.860209e+01
-1.877367e+01
-1.894523e+01
-1.905078e+01
-1.906316e+01
-1.900323e+01
-1.892538e+01
-1.888830e+01
-1.892644e+01
-1.903734e+01
-1.919017e+01
-1.934729e+01
-1.948381e+01
-1.959462e+01
-1.968805e+01
-1.977215e+01
-1.984224e+01
-1.987642e+01
-1.984224e+01
-1.971362e+01
-1.949146e+01
-1.921590e+01
-1.895860e+01
-1.879390e+01
-1.876220e+01
-1.884774e+01
-1.898620e+01
-1.909863e+01
-1.912984e+01
-1.906813e+01
-1.893944e+01
-1.878684e+01
-1.865124e+01
-1.856122e+01
-1.852989e+01
-1.855371e+01
-1.861221e+01
-1.867239e+01
-1.870060e+01
-1.867821e+01
-1.861231e+01
-1.853358e+01
-1.848184e+01
-1.848731e+01
-1.855702e+01
-1.867158e+01
-1.879336e+01
-1.888464e+01
-1.892955e+01
-1.894701e+01
-1.898309e+01
-1.908354e+01
-1.926211e+01
-1.948490e+01
-1.968096e+01
-1.977532e+01
-1.972849e+01
-1.956160e+01
-1.935066e+01
-1.918987e+01
-1.914332e+01
-1.921374e+01
-1.934716e+01
-1.946900e+01
-1.952786e+01
-1.952048e+01
-1.948626e+01
-1.947883e+01
-1.953343e+01
-1.964825e+01
-1.978843e+01
-1.990848e+01
-1.997887e+01
-2.000051e+01
-1.999940e+01
-2.000682e+01
-2.003875e+01
-2.008702e+01
-2.012625e+01
-2.013065e+01
-2.008893e+01
-2.000851e+01
-1.990858e+01
-1.980826e+01
-1.971797e+01
-1.963864e+01
-1.956841e+01
-1.951094e+01
-1.947895e+01
-1.949047e+01
-1.955982e+01
-1.968682e+01
-1.984917e+01
-2.000389e+01
-2.010117e+01
-2.010606e+01
-2.001603e+01
-1.986274e+01
-1.969627e+01
-1.956156e+01
-1.948049e+01
-1.944768e+01
-1.943908e+01
-1.942655e+01
-1.939127e+01
-1.932984e+01
-1.925090e+01
-1.916542e+01
-1.907866e+01
-1.898932e+01
-1.889493e+01
-1.879856e+01
-1.871159e+01
-1.865059e+01
-1.863011e+01
-1.865542e+01
-1.871815e+01
-1.879584e+01
-1.885604e+01
-1.886634e+01
-1.880984e+01
-1.870034e+01
-1.858675e+01
-1.853791e+01
-1.860972e+01
-1.880964e+01
-1.908076e+01
-1.931916e+01
-1.941895e+01
-1.932203e+01
-1.904687e+01
-1.868432e+01
-1.836423e+01
-1.820590e+01
-1.826951e+01
-1.852923e+01
-1.888431e+01
-1.920588e+01
-1.939551e+01
-1.942418e+01
-1.933339e+01
-1.920261e+01
-1.910434e+01
-1.907174e+01
-1.909342e+01
-1.913117e+01
-1.914422e+01
-1.910501e+01
-1.900276e+01
-1.884052e+01
-1.863255e+01
-1.840444e+01
-1.819347e+01
-1.804413e+01
-1.799595e+01
-1.806643e+01
-1.823685e+01
-1.844976e+01
-1.862393e+01
-1.868550e+01
-1.860369e+01
-1.841217e+01
-1.820091e+01
-1.807810e+01
-1.811903e+01
-1.832834e+01
-1.863613e+01
-1.892991e+01
-1.910515e+01
-1.910759e+01
-1.894820e+01
-1.868833e+01
-1.840878e+01
-1.818100e+01
-1.805104e+01
-1.803526e+01
-1.812169e+01
-1.827518e+01
-1.844923e+01
-1.860366e+01
-1.872016e+01
-1.880553e+01
-1.888029e+01
-1.896000e+01
-1.904065e+01
-1.909599e+01
-1.908947e+01
-1.899623e+01
-1.882439e+01
-1.862130e+01
-1.845609e+01
-1.838525e+01
-1.842102e+01
-1.852275e+01
-1.861750e+01
-1.863792e+01
-1.855547e+01
-1.839045e+01
-1.819637e+01
-1.803180e+01
-1.793701e+01
-1.792495e+01
-1.798465e+01
-1.808938e+01
-1.820370e+01
-1.828975e+01
-1.831604e+01
-1.827000e+01
-1.816872e+01
-1.805753e+01
-1.799095e+01
-1.800414e+01
-1.809382e+01
-1.822334e+01
-1.834802e+01
-1.844101e+01
-1.850194e+01
-1.854868e+01
-1.860440e+01
-1.868872e+01
-1.881128e+01
-1.896613e+01
-1.913065e+01
-1.927365e+01
-1.936961e+01
-1.941018e+01
-1.940695e+01
-1.938517e+01
-1.937311e+01
-1.939151e+01
-1.944612e+01
-1.952469e+01
-1.959945e+01
-1.963584e+01
-1.960651e+01
-1.950581e+01
-1.935663e+01
-1.920342e+01
-1.909283e+01
-1.905248e+01
-1.907993e+01
-1.914816e+01
-1.922343e+01
-1.928433e+01
-1.933158e+01
-1.938359e+01
-1.946076e+01
-1.956722e+01
-1.968205e+01
-1.976699e+01
-1.978720e+01
-1.973197e+01
-1.962148e+01
-1.949488e+01
-1.938749e+01
-1.931237e+01
-1.925849e+01
-1.920600e+01
-1.914656e+01
-1.909350e+01
-1.907474e+01
-1.911396e+01
-1.921328e+01
-1.934857e+01
-1.947966e+01
-1.956810e+01
-1.959154e+01
-1.954592e+01
-1.943668e+01
-1.926958e+01
-1.905237e+01
-1.880704e+01
-1.857902e+01
-1.842782e+01
-1.839790e+01
-1.848792e+01
-1.864338e+01
-1.878322e+01
-1.884554e+01
-1.882266e+01
-1.876321e+01
-1.874119e+01
-1.881111e+01
-1.897429e+01
-1.917399e+01
-1.932235e+01
-1.934523e+01
-1.922149e+01
-1.899482e+01
-1.875176e+01
-1.857909e+01
-1.852449e+01
-1.857923e+01
-1.868721e+01
-1.877323e+01
-1.877795e+01
-1.868473e+01
-1.852475e+01
-1.835703e+01
-1.823466e+01
-1.817789e+01
-1.817044e+01
-1.817985e+01
-1.818730e+01
-1.820578e+01
-1.827301e+01
-1.842330e+01
-1.865846e+01
-1.893793e+01
-1.919387e+01
-1.936068e+01
-1.940287e+01
-1.932858e+01
-1.918335e+01
-1.902667e+01
-1.890322e+01
-1.882558e+01
-1.877860e+01
-1.873991e+01
-1.869961e+01
-1.866543e+01
-1.865323e+01
-1.867243e+01
-1.871713e+01
-1.876776e+01
-1.880219e+01
-1.881105e+01
-1.880774e+01
-1.882452e+01
-1.889373e+01
-1.902494e+01
-1.919325e+01
-1.934708e+01
-1.943211e+01
-1.941882e+01
-1.931901e+01
-1.918041e+01
-1.906008e+01
-1.899166e+01
-1.896766e+01
-1.894900e+01
-1.889531e+01
-1.879621e+01
-1.868368e+01
-1.861752e+01
-1.865201e+01
-1.880288e+01
-1.903376e+01
-1.927045e+01
-1.943490e+01
-1.948004e+01
-1.940605e+01
-1.925051e+01
-1.906197e+01
-1.887810e+01
-1.872273e+01
-1.861586e+01
-1.857811e+01
-1.862027e+01
-1.872777e+01
-1.885765e+01
-1.895451e+01
-1.897479e+01
-1.890333e+01
-1.875421e+01
-1.855929e+01
-1.835310e+01
-1.816175e+01
-1.799997e+01
-1.787454e+01
-1.778725e+01
-1.773318e+01
-1.769758e+01
-1.765982e+01
-1.760697e+01
-1.754783e+01
-1.751335e+01
-1.753937e+01
-1.764250e+01
-1.780646e+01
-1.798946e+01
-1.814876e+01
-1.826558e+01
-1.835196e+01
-1.843347e+01
-1.852142e+01
-1.859769e+01
-1.862559e+01
-1.857911e+01
-1.846838e+01
-1.834117e+01
-1.825792e+01
-1.825714e+01
-1.833466e+01
-1.844876e+01
-1.854516e+01
-1.858516e+01
-1.856152e+01
-1.849586e+01
-1.842305e+01
-1.837496e+01
-1.837142e+01
-1.841763e+01
-1.850266e+01
-1.859909e+01
-1.866942e+01
-1.868196e+01
-1.862971e+01
-1.853862e+01
-1.845563e+01
-1.842154e+01
-1.844543e+01
-1.849698e+01
-1.852214e+01
-1.847271e+01
-1.833269e+01
-1.812719e+01
-1.791141e+01
-1.774818e+01
-1.768518e+01
-1.773979e+01
-1.789532e+01
-1.810963e+01
-1.833384e+01
-1.853303e+01
-1.869744e+01
-1.883676e+01
-1.896158e+01
-1.906615e+01
-1.912624e+01
-1.911426e+01
-1.901999e+01
-1.886167e+01
-1.867975e+01
-1.851807e+01
-1.840589e+01
-1.835304e+01
-1.835773e+01
-1.841491e+01
-1.851443e+01
-1.863325e+01
-1.873566e+01
-1.878810e+01
-1.877823e+01
-1.872186e+01
-1.865170e+01
-1.859769e+01
-1.857329e+01
-1.857459e+01
-1.858888e+01
-1.860492e+01
-1.861916e+01
-1.863604e+01
-1.866346e+01
-1.870605e+01
-1.876080e+01
-1.881831e+01
-1.886876e+01
-1.890732e+01
-1.893584e+01
-1.896123e+01
-1.899184e+01
-1.903271e+01
-1.908082e+01
-1.912329e+01
-1.914002e+01
-1.910975e+01
-1.901799e+01
-1.886477e+01
-1.866865e+01
-1.846344e+01
-1.828890e+01
-1.818088e+01
-1.816474e+01
-1.825126e+01
-1.843282e+01
-1.868094e+01
-1.894794e+01
-1.917484e+01
-1.930539e+01
-1.930305e+01
-1.916490e+01
-1.892610e+01
-1.865092e+01
-1.841227e+01
-1.826689e+01
-1.823590e+01
-1.829886e+01
-1.840444e+01
-1.849273e+01
-1.851898e+01
-1.846954e+01
-1.836578e+01
-1.825446e+01
-1.818597e+01
-1.818952e+01
-1.825951e+01
-1.836197e+01
-1.845618e+01
-1.851793e+01
-1.855131e+01
-1.858335e+01
-1.864554e+01
-1.875225e+01
-1.888698e+01
-1.900462e+01
-1.905163e+01
-1.899636e+01
-1.885183e+01
-1.867387e+01
-1.853235e+01
-1.847274e+01
-1.849288e+01
-1.854857e+01
-1.858160e+01
-1.855051e+01
-1.844724e+01
-1.829574e+01
-1.813754e+01
-1.801197e+01
-1.794011e+01
-1.792014e+01
-1.793530e+01
-1.796684e+01
-1.800325e+01
-1.804271e+01
-1.809017e+01
-1.815146e+01
-1.822749e+01
-1.831261e+01
-1.839936e+01
-1.848610e+01
-1.857946e+01
-1.868667e+01
-1.880257e+01
-1.890343e+01
-1.895566e+01
-1.893578e+01
-1.884701e+01
-1.871885e+01
-1.858842e+01
-1.847726e+01
-1.838139e+01
-1.828155e+01
-1.816522e+01
-1.804426e+01
-1.795574e+01
-1.794320e+01
-1.802766e+01
-1.818566e+01
-1.835178e+01
-1.844950e+01
-1.843446e+01
-1.832339e+01
-1.819016e+01
-1.812995e+01
-1.820944e+01
-1.842779e+01
-1.871042e+01
-1.894285e+01
-1.902902e+01
-1.894212e+01
-1.874002e+01
-1.853843e+01
-1.845668e+01
-1.856260e+01
-1.884162e+01
-1.920332e+01
-1.952140e+01
-1.968854e+01
-1.966090e+01
-1.947170e+01
-1.920815e+01
-1.896609e+01
-1.880821e+01
-1.874633e+01
-1.875150e+01
-1.878048e+01
-1.880220e+01
-1.881114e+01
-1.882336e+01
-1.886042e+01
-1.893223e+01
-1.902873e+01
-1.912438e+01
-1.919221e+01
-1.921877e+01
-1.921111e+01
-1.919128e+01
-1.918127e+01
-1.918719e+01
-1.919301e+01
-1.916945e+01
-1.909442e+01
-1.897151e+01
-1.883301e+01
-1.872430e+01
-1.868024e+01
-1.870828e+01
-1.878615e+01
-1.887237e+01
-1.892258e+01
-1.890501e+01
-1.881069e+01
-1.865528e+01
-1.847147e+01
-1.829522e+01
-1.815357e+01
-1.805983e+01
-1.801492e+01
-1.800913e+01
-1.802346e+01
-1.803441e+01
-1.802409e+01
-1.799076e+01
-1.795204e+01
-1.793663e+01
-1.796707e+01
-1.804272e+01
-1.813409e+01
-1.819349e+01
-1.817658e+01
-1.806256e+01
-1.786339e+01
-1.761979e+01
-1.738763e+01
-1.721980e+01
-1.714807e+01
-1.717136e+01
-1.725778e+01
-1.736152e+01
-1.744470e+01
-1.748987e+01
-1.749710e+01
-1.747239e+01
-1.741876e+01
-1.733625e+01
-1.722914e+01
-1.711357e+01
-1.701752e+01
-1.697007e+01
-1.698560e+01
-1.705549e+01
-1.715650e+01
-1.727143e+01
-1.740478e+01
-1.757786e+01
-1.780489e+01
-1.806794e+01
-1.831130e+01
-1.846323e+01
-1.847532e+01
-1.835484e+01
-1.816604e+01
-1.799590e+01
-1.790589e+01
-1.790197e+01
-1.794075e+01
-1.796427e+01
-1.793772e+01
-1.786778e+01
-1.779528e+01
-1.777080e+01
-1.782793e+01
-1.796680e+01
-1.815480e+01
-1.834353e+01
-1.849193e+01
-1.858133e+01
-1.861399e+01
-1.860015e+01
-1.854764e+01
-1.846245e+01
-1.835420e+01
-1.823520e+01
-1.811220e+01
-1.798229e+01
-1.784199e+01
-1.770434e+01
-1.760752e+01
-1.760236e+01
-1.772341e+01
-1.796301e+01
-1.826626e+01
-1.855046e+01
-1.873760e+01
-1.878461e+01
-1.869864e+01
-1.853061e+01
-1.834827e+01
-1.820215e+01
-1.810530e+01
-1.804018e+01
-1.798576e+01
-1.794190e+01
-1.793206e+01
-1.798451e+01
-1.810861e+01
-1.828331e+01
-1.846411e+01
-1.860424e+01
-1.867962e+01
-1.870300e+01
-1.871571e+01
-1.876014e+01
-1.885143e+01
-1.896776e+01
-1.906343e+01
-1.909410e+01
-1.903855e+01
-1.890688e+01
-1.873347e+01
-1.856091e+01
-1.842469e+01
-1.834532e+01
-1.832807e+01
-1.836497e+01
-1.843570e+01
-1.850972e+01
-1.855479e+01
-1.855120e+01
-1.850398e+01
-1.844329e+01
-1.841051e+01
-1.843796e+01
-1.853533e+01
-1.868921e+01
-1.887055e+01
-1.904147e+01
-1.915944e+01
-1.918446e+01
-1.909352e+01
-1.889829e+01
-1.865363e+01
-1.844537e+01
-1.835696e+01
-1.842995e+01
-1.864004e+01
-1.890416e+01
-1.911747e+01
-1.920210e+01
-1.914205e+01
-1.898605e+01
-1.881820e+01
-1.871335e+01
-1.870131e+01
-1.875815e+01
-1.882693e+01
-1.885346e+01
-1.881483e+01
-1.872629e+01
-1.862794e+01
-1.856299e+01
-1.855917e+01
-1.861812e+01
-1.871460e+01
-1.880616e+01
-1.885224e+01
-1.883423e+01
-1.876511e+01
-1.868339e+01
-1.863493e+01
-1.865266e+01
-1.874344e+01
-1.888733e+01
-1.904816e+01
-1.918962e+01
-1.928867e+01
-1.934038e+01
-1.935472e+01
-1.935049e+01
-1.935127e+01
-1.938236e+01
-1.946426e+01
-1.960162e+01
-1.977406e+01
-1.993857e+01
-2.004620e+01
-2.006463e+01
-1.999446e+01
-1.987166e+01
-1.975471e+01
-1.969982e+01
-1.973278e+01
-1.983231e+01
-1.993664e+01
-1.997348e+01
-1.989781e+01
-1.971562e+01
-1.947817e+01
-1.925105e+01
-1.907924e+01
-1.897112e+01
-1.890869e+01
-1.887184e+01
-1.885633e+01
-1.887288e+01
-1.893170e+01
-1.902677e+01
-1.913311e+01
-1.921813e+01
-1.925826e+01
-1.924986e+01
-1.920858e+01
-1.915843e+01
-1.911798e+01
-1.909217e+01
-1.907370e+01
-1.905177e+01
-1.902260e+01
-1.899561e+01
-1.899122e+01
-1.903117e+01
-1.912745e+01
-1.927580e+01
-1.945526e+01
-1.963258e+01
-1.977061e+01
-1.983922e+01
-1.982473e+01
-1.973383e+01
-1.959155e+01
-1.943562e+01
-1.930850e+01
-1.924653e+01
-1.926719e+01
-1.935968e+01
-1.948544e+01
-1.959173e+01
-1.963353e+01
-1.959347e+01
-1.949018e+01
-1.937087e+01
-1.929076e+01
-1.928738e+01
-1.936117e+01
-1.947332e+01
-1.956440e+01
-1.958520e+01
-1.952301e+01
-1.940738e+01
-1.929190e+01
-1.922406e+01
-1.922252e+01
-1.927444e+01
-1.934998e+01
-1.942048e+01
-1.946832e+01
-1.948673e+01
-1.947556e+01
-1.943958e+01
-1.939026e+01
-1.934651e+01
-1.933038e+01
-1.935798e+01
-1.943041e+01
-1.952993e+01
-1.962432e+01
-1.967940e+01
-1.967413e+01
-1.961027e+01
-1.951041e+01
-1.940579e+01
-1.932173e+01
-1.926932e+01
-1.924602e+01
-1.924095e+01
-1.924023e+01
-1.923161e+01
-1.920992e+01
-1.918204e+01
-1.916604e+01
-1.918281e+01
-1.924519e+01
-1.935217e+01
-1.948919e+01
-1.963118e+01
-1.974643e+01
-1.980305e+01
-1.977885e+01
-1.967139e+01
-1.950266e+01
-1.931440e+01
-1.915462e+01
-1.906024e+01
-1.904280e+01
-1.908413e+01
-1.914474e+01
-1.918162e+01
-1.916718e+01
-1.910055e+01
-1.900708e+01
-1.892699e+01
-1.889781e+01
-1.893742e+01
-1.903588e+01
-1.916117e+01
-1.927627e+01
-1.935634e+01
-1.939530e+01
-1.939986e+01
-1.937938e+01
-1.934068e+01
-1.929095e+01
-1.924335e+01
-1.921768e+01
-1.923191e+01
-1.928878e+01
-1.936823e+01
-1.943436e+01
-1.945603e+01
-1.942934e+01
-1.938685e+01
-1.938450e+01
-1.946987e+01
-1.965029e+01
-1.988199e+01
-2.008900e+01
-2.019949e+01
-2.017657e+01
-2.002840e+01
-1.979885e+01
-1.954964e+01
-1.934245e+01
-1.922234e+01
-1.920362e+01
-1.926363e+01
-1.935076e+01
-1.940640e+01
-1.939009e+01
-1.929442e+01
-1.914274e+01
-1.897341e+01
-1.882045e+01
-1.870044e+01
-1.861129e+01
-1.854245e+01
-1.848876e+01
-1.845672e+01
-1.845689e+01
-1.848917e+01
-1.853572e+01
-1.857113e+01
-1.858403e+01
-1.859231e+01
-1.863616e+01
-1.874835e+01
-1.892033e+01
-1.909049e+01
-1.916951e+01
-1.909129e+01
-1.885725e+01
-1.854330e+01
-1.826398e+01
-1.811649e+01
-1.813868e+01
-1.830254e+01
-1.854106e+01
-1.878681e+01
-1.899817e+01
-1.916230e+01
-1.928190e+01
-1.936174e+01
-1.940495e+01
-1.941677e+01
-1.940702e+01
-1.938694e+01
-1.936409e+01
-1.934131e+01
-1.932147e+01
-1.931228e+01
-1.932470e+01
-1.936453e+01
-1.942474e+01
-1.948615e+01
-1.952743e+01
-1.953814e+01
-1.952756e+01
-1.952494e+01
-1.956926e+01
-1.968953e+01
-1.988341e+01
-2.010834e+01
-2.029605e+01
-2.038579e+01
-2.035648e+01
-2.023679e+01
-2.008615e+01
-1.995916e+01
-1.987669e+01
-1.982294e+01
-1.976898e+01
-1.970394e+01
-1.964876e+01
-1.964183e+01
-1.970736e+01
-1.982939e+01
-1.994975e+01
-1.999339e+01
-1.990733e+01
-1.969023e+01
-1.939472e+01
-1.910242e+01
-1.888864e+01
-1.879707e+01
-1.883366e+01
-1.897489e+01
-1.918077e+01
-1.940628e+01
-1.960943e+01
-1.975656e+01
-1.982614e+01
-1.981125e+01
-1.972040e+01
-1.957484e+01
-1.940190e+01
-1.922731e+01
-1.907117e+01
-1.894885e+01
-1.887366e+01
-1.885798e+01
-1.891178e+01
-1.903918e+01
-1.923439e+01
-1.947832e+01
-1.973793e+01
-1.996942e+01
-2.012596e+01
-2.016902e+01
-2.008049e+01
-1.987202e+01
-1.958825e+01
-1.930060e+01
-1.908963e+01
-1.901771e+01
-1.910159e+01
-1.929988e+01
-1.952623e+01
-1.968533e+01
-1.971376e+01
-1.960472e+01
-1.940604e+01
-1.919588e+01
-1.904970e+01
-1.901255e+01
-1.908644e+01
-1.923597e+01
-1.940915e+01
-1.956404e+01
-1.968836e+01
-1.980104e+01
-1.993494e+01
-2.011125e+01
-2.032049e+01
-2.052089e+01
-2.065537e+01
-2.067857e+01
-2.057845e+01
-2.037978e+01
-2.012860e+01
-1.986984e+01
-1.963304e+01
-1.943258e+01
-1.927713e+01
-1.917739e+01
-1.914510e+01
-1.918591e+01
-1.929306e+01
-1.944628e+01
-1.961492e+01
-1.976399e+01
-1.986345e+01
-1.989960e+01
-1.988230e+01
-1.984076e+01
-1.980828e+01
-1.980568e+01
-1.983491e+01
-1.988540e+01
-1.994587e+01
-2.001096e+01
-2.007861e+01
-2.014279e+01
-2.018974e+01
-2.020275e+01
-2.017336e+01
-2.011111e+01
-2.004332e+01
-2.000238e+01
-2.000748e+01
-2.005215e+01
-2.010574e+01
-2.012834e+01
-2.009168e+01
-1.999525e+01
-1.986906e+01
-1.976116e+01
-1.971602e+01
-1.975465e+01
-1.986654e+01
-2.001664e+01
-2.016181e+01
-2.026800e+01
-2.032110e+01
-2.032741e+01
-2.030284e+01
-2.025659e+01
-2.018117e+01
-2.005768e+01
-1.987383e+01
-1.964294e+01
-1.941073e+01
-1.924236e+01
-1.919252e+01
-1.927376e+01
-1.944491e+01
-1.963096e+01
-1.976438e+01
-1.982139e+01
-1.982893e+01
-1.983843e+01
-1.988515e+01
-1.996131e+01
-2.002072e+01
-2.000966e+01
-1.990213e+01
-1.971715e+01
-1.950957e+01
-1.934231e+01
-1.925771e+01
-1.926283e+01
-1.933254e+01
-1.942415e+01
-1.949527e+01
-1.951979e+01
-1.949892e+01
-1.946132e+01
-1.944810e+01
-1.948785e+01
-1.957804e+01
-1.968618e+01
-1.976805e+01
-1.978893e+01
-1.973691e+01
-1.962672e+01
-1.949684e+01
-1.940008e+01
-1.938577e+01
-1.947741e+01
-1.965605e+01
-1.986177e+01
-2.001674e+01
-2.005984e+01
-1.997476e+01
-1.979657e+01
-1.959480e+01
-1.944310e+01
-1.938956e+01
-1.943910e+01
-1.955450e+01
-1.967406e+01
-1.973625e+01
-1.969915e+01
-1.955044e+01
-1.931108e+01
-1.903474e+01
-1.879789e+01
-1.867587e+01
-1.871142e+01
-1.889290e+01
-1.915777e+01
-1.942138e+01
-1.961390e+01
-1.970424e+01
-1.970139e+01
-1.963906e+01
-1.955615e+01
-1.948307e+01
-1.943714e+01
-1.942568e+01
-1.945200e+01
-1.951758e+01
-1.961674e+01
-1.972783e+01
-1.981194e+01
-1.982534e+01
-1.973994e+01
-1.955737e+01
-1.930780e+01
-1.903704e+01
-1.879352e+01
-1.862204e+01
-1.856046e+01
-1.863107e+01
-1.882733e+01
-1.910723e+01
-1.940320e+01
-1.964646e+01
-1.979336e+01
-1.984060e+01
-1.982092e+01
-1.978024e+01
-1.974856e+01
-1.972471e+01
-1.968729e+01
-1.962353e+01
-1.955117e+01
-1.951354e+01
-1.955118e+01
-1.967297e+01
-1.984857e+01
-2.002688e+01
-2.016631e+01
-2.025597e+01
-2.031278e+01
-2.035764e+01
-2.039136e+01
-2.039235e+01
-2.033866e+01
-2.023512e+01
-2.012201e+01
-2.005689e+01
-2.007979e+01
-2.018368e+01
-2.031119e+01
-2.038427e+01
-2.035009e+01
-2.021342e+01
-2.003342e+01
-1.988740e+01
-1.982532e+01
-1.984482e+01
-1.990182e+01
-1.994694e+01
-1.996016e+01
-1.995957e+01
-1.998174e+01
-2.005220e+01
-2.016873e+01
-2.030574e+01
-2.043095e+01
-2.051897e+01
-2.055419e+01
-2.052696e+01
-2.043137e+01
-2.026810e+01
-2.004850e+01
-1.979585e+01
-1.954419e+01
-1.933525e+01
-1.921109e+01
-1.920111e+01
-1.930903e+01
-1.950855e+01
-1.975041e+01
-1.997537e+01
-2.012782e+01
-2.016794e+01
-2.008216e+01
-1.988952e+01
-1.964014e+01
-1.940384e+01
-1.924998e+01
-1.922353e+01
-1.932514e+01
-1.950551e+01
-1.968127e+01
-1.977007e+01
-1.972948e+01
-1.957827e+01
-1.938576e+01
-1.923284e+01
-1.916689e+01
-1.917802e+01
-1.921057e+01
-1.920155e+01
-1.912202e+01
-1.899786e+01
-1.889750e+01
-1.889283e+01
-1.901542e+01
-1.923461e+01
-1.947068e+01
-1.963472e+01
-1.967167e+01
-1.958392e+01
-1.942680e+01
-1.928168e+01
-1.922054e+01
-1.927677e+01
-1.943319e+01
-1.963100e+01
-1.979420e+01
-1.985822e+01
-1.979229e+01
-1.960913e+01
-1.936003e+01
-1.911687e+01
-1.894731e+01
-1.889309e+01
-1.895935e+01
-1.911773e+01
-1.931927e+01
-1.951098e+01
-1.965057e+01
-1.971704e+01
-1.971571e+01
-1.967613e+01
-1.964169e+01
-1.965236e+01
-1.972706e+01
-1.985481e+01
-2.000055e+01
-2.012401e+01
-2.020137e+01
-2.023667e+01
-2.025550e+01
-2.028490e+01
-2.033334e+01
-2.038433e+01
-2.040643e+01
-2.037067e+01
-2.026483e+01
-2.009944e+01
-1.990579e+01
-1.972621e+01
-1.959859e+01
-1.954106e+01
-1.954415e+01
-1.957527e+01
-1.959451e+01
-1.957475e+01
-1.951481e+01
-1.943842e+01
-1.938099e+01
-1.937333e+01
-1.943112e+01
-1.955182e+01
-1.971618e+01
-1.989164e+01
-2.003825e+01
-2.011837e+01
-2.010900e+01
-2.001230e+01
-1.985823e+01
-1.969678e+01
-1.958253e+01
-1.955789e+01
-1.964044e+01
-1.981690e+01
-2.004482e+01
-2.026229e+01
-2.040468e+01
-2.042479e+01
-2.030993e+01
-2.008870e+01
-1.982247e+01
-1.958287e+01
-1.942429e+01
-1.936377e+01
-1.937803e+01
-1.941856e+01
-1.943620e+01
-1.940141e+01
-1.931097e+01
-1.918242e+01
-1.904459e+01
-1.893033e+01
-1.887064e+01
-1.888643e+01
-1.897737e+01
-1.911314e+01
-1.923532e+01
-1.927550e+01
-1.918579e+01
-1.896686e+01
-1.867556e+01
-1.840425e+01
-1.824126e+01
-1.823321e+01
-1.836815e+01
-1.858636e+01
-1.881166e+01
-1.898628e+01
-1.909142e+01
-1.914428e+01
-1.917743e+01
-1.921726e+01
-1.927545e+01
-1.935439e+01
-1.945508e+01
-1.957676e+01
-1.970812e+01
-1.982019e+01
-1.987146e+01
-1.982602e+01
-1.967498e+01
-1.944820e+01
-1.920843e+01
-1.902714e+01
-1.895120e+01
-1.897749e+01
-1.905200e+01
-1.909695e+01
-1.905190e+01
-1.890671e+01
-1.870797e+01
-1.853530e+01
-1.846089e+01
-1.851529e+01
-1.867638e+01
-1.888327e+01
-1.906433e+01
-1.916483e+01
-1.916347e+01
-1.907301e+01
-1.892789e+01
-1.876694e+01
-1.861987e+01
-1.850271e+01
-1.842215e+01
-1.838409e+01
-1.839939e+01
-1.848015e+01
-1.862680e+01
-1.881445e+01
-1.899060e+01
-1.909029e+01
-1.906527e+01
-1.891379e+01
-1.869270e+01
-1.849877e+01
-1.842433e+01
-1.851229e+01
-1.873760e+01
-1.902466e+01
-1.928763e+01
-1.947010e+01
-1.956419e+01
-1.960258e+01
-1.963212e+01
-1.968553e+01
-1.976688e+01
-1.985619e+01
-1.992584e+01
-1.995466e+01
-1.993181e+01
-1.985385e+01
-1.972452e+01
-1.956043e+01
-1.939498e+01
-1.926983e+01
-1.921403e+01
-1.922530e+01
-1.927000e+01
-1.930441e+01
-1.930217e+01
-1.926836e+01
-1.923062e+01
-1.921534e+01
-1.922686e+01
-1.924424e+01
-1.923575e+01
-1.918001e+01
-1.907984e+01
-1.896137e+01
-1.886028e+01
-1.880477e+01
-1.880648e+01
-1.886341e+01
-1.896868e+01
-1.911410e+01
-1.928544e+01
-1.945712e+01
-1.959624e+01
-1.967659e+01
-1.969255e+01
-1.966267e+01
-1.962139e+01
-1.960490e+01
-1.963688e+01
-1.971761e+01
-1.982012e+01
-1.989842e+01
-1.990832e+01
-1.983122e+01
-1.968601e+01
-1.952132e+01
-1.939426e+01
-1.934848e+01
-1.940105e+01
-1.953923e+01
-1.972443e+01
-1.990145e+01
-2.001387e+01
-2.002349e+01
-1.992636e+01
-1.975547e+01
-1.956777e+01
-1.942144e+01
-1.935374e+01
-1.936813e+01
-1.943517e+01
-1.950830e+01
-1.954893e+01
-1.954941e+01
-1.953982e+01
-1.957215e+01
-1.968890e+01
-1.989409e+01
-2.014456e+01
-2.036737e+01
-2.049381e+01
-2.049070e+01
-2.037186e+01
-2.018511e+01
-1.998450e+01
-1.980475e+01
-1.965213e+01
-1.951432e+01
-1.937980e+01
-1.925148e+01
-1.914550e+01
-1.907980e+01
-1.906403e+01
-1.909779e+01
-1.917513e+01
-1.928902e+01
-1.943131e+01
-1.958838e+01
-1.973675e+01
-1.984426e+01
-1.987891e+01
-1.982272e+01
-1.968463e+01
-1.950487e+01
-1.934533e+01
-1.926701e+01
-1.930380e+01
-1.944615e+01
-1.964374e+01
-1.982697e+01
-1.993782e+01
-1.995525e+01
-1.990213e+01
-1.982946e+01
-1.978655e+01
-1.979406e+01
-1.983478e+01
-1.986705e+01
-1.985172e+01
-1.977551e+01
-1.965669e+01
-1.953164e+01
-1.943308e+01
-1.937497e+01
-1.935255e+01
-1.935429e+01
-1.937388e+01
-1.941240e+01
-1.947041e+01
-1.953825e+01
-1.959375e+01
-1.961122e+01
-1.957745e+01
-1.950381e+01
-1.942467e+01
-1.938122e+01
-1.939963e+01
-1.947595e+01
-1.957625e+01
-1.965297e+01
-1.966908e+01
-1.961619e+01
-1.951652e+01
-1.940819e+01
-1.932330e+01
-1.927267e+01
-1.924734e+01
-1.923544e+01
-1.924045e+01
-1.928470e+01
-1.939271e+01
-1.956484e+01
-1.976107e+01
-1.991016e+01
-1.994279e+01
-1.982971e+01
-1.960119e+01
-1.933617e+01
-1.912748e+01
-1.904211e+01
-1.909671e+01
-1.925866e+01
-1.946828e+01
-1.966656e+01
-1.981398e+01
-1.989641e+01
-1.992194e+01
-1.991316e+01
-1.989739e+01
-1.989717e+01
-1.992281e+01
-1.996834e+01
-2.001279e+01
-2.002787e+01
-1.999042e+01
-1.989387e+01
-1.975233e+01
-1.959473e+01
-1.945374e+01
-1.935762e+01
-1.932821e+01
-1.938026e+01
-1.951516e+01
-1.971074e+01
-1.991808e+01
-2.007497e+01
-2.013289e+01
-2.008209e+01
-1.995849e+01
-1.982750e+01
-1.975414e+01
-1.977545e+01
-1.988755e+01
-2.004967e+01
-2.019986e+01
-2.027502e+01
-2.023050e+01
-2.005598e+01
-1.978276e+01
-1.947707e+01
-1.921897e+01
-1.907460e+01
-1.907311e+01
-1.919717e+01
-1.938985e+01
-1.957594e+01
-1.969183e+01
-1.971229e+01
-1.965981e+01
-1.958917e+01
-1.955555e+01
-1.958527e+01
-1.966622e+01
-1.976055e+01
-1.982823e+01
-1.984547e+01
-1.980894e+01
-1.972843e+01
-1.961802e+01
-1.949336e+01
-1.937285e+01
-1.927659e+01
-1.922062e+01
-1.920969e+01
-1.923255e+01
-1.926292e+01
-1.926830e+01
-1.922477e+01
-1.913074e+01
-1.901117e+01
-1.890840e+01
-1.886303e+01
-1.889415e+01
-1.898960e+01
-1.911173e+01
-1.921574e+01
-1.927015e+01
-1.926921e+01
-1.923200e+01
-1.919021e+01
-1.917080e+01
-1.918201e+01
-1.921000e+01
-1.922852e+01
-1.921573e+01
-1.916720e+01
-1.909566e+01
-1.901863e+01
-1.894512e+01
-1.887342e+01
-1.880104e+01
-1.873664e+01
-1.870150e+01
-1.871715e+01
-1.878783e+01
-1.889224e+01
-1.899403e+01
-1.906551e+01
-1.910688e+01
-1.914572e+01
-1.921716e+01
-1.933938e+01
-1.950061e+01
-1.966470e+01
-1.979106e+01
-1.985685e+01
-1.986771e+01
-1.985028e+01
-1.983225e+01
-1.982483e+01
-1.981972e+01
-1.980069e+01
-1.976002e+01
-1.970744e+01
-1.966626e+01
-1.966051e+01
-1.970262e+01
-1.978847e+01
-1.990051e+01
-2.001539e+01
-2.011212e+01
-2.017835e+01
-2.021266e+01
-2.022147e+01
-2.021211e+01
-2.018788e+01
-2.014934e+01
-2.009938e+01
-2.004749e+01
-2.001119e+01
-2.001402e+01
-2.007877e+01
-2.021626e+01
-2.041387e+01
-2.063138e+01
-2.080981e+01
-2.089229e+01
-2.084831e+01
-2.068860e+01
-2.046140e+01
-2.023018e+01
-2.004432e+01
-1.991945e+01
-1.983868e+01
-1.977244e+01
-1.970228e+01
-1.963349e+01
-1.959031e+01
-1.959825e+01
-1.966471e+01
-1.976976e+01
-1.987384e+01
-1.993787e+01
-1.994270e+01
-1.989494e+01
-1.981745e+01
-1.973377e+01
-1.965885e+01
-1.960010e+01
-1.956385e+01
-1.955985e+01
-1.959965e+01
-1.968936e+01
-1.982093e+01
-1.996780e+01
-2.008985e+01
-2.014890e+01
-2.012784e+01
-2.004119e+01
-1.992810e+01
-1.983196e+01
-1.977996e+01
-1.977433e+01
-1.979787e+01
-1.982823e+01
-1.985111e+01
-1.986455e+01
-1.987342e+01
-1.988001e+01
-1.987833e+01
-1.985611e+01
-1.980292e+01
-1.971880e+01
-1.961728e+01
-1.952017e+01
-1.944706e+01
-1.940650e+01
-1.939445e+01
-1.940018e+01
-1.941423e+01
-1.943228e+01
-1.945364e+01
-1.947782e+01
-1.950365e+01
-1.953138e+01
-1.956397e+01
-1.960260e+01
-1.963783e+01
-1.964483e+01
-1.959122e+01
-1.945669e+01
-1.925381e+01
-1.903642e+01
-1.888598e+01
-1.887748e+01
-1.904114e+01
-1.934337e+01
-1.970007e+01
-2.001418e+01
-2.021496e+01
-2.027913e+01
-2.022848e+01
-2.011157e+01
-1.998126e+01
-1.987722e+01
-1.981815e+01
-1.980404e+01
-1.982372e+01
-1.986104e+01
-1.989643e+01
-1.990765e+01
-1.987619e+01
-1.979977e+01
-1.970257e+01
-1.963163e+01
-1.963592e+01
-1.973760e+01
-1.991315e+01
-2.009837e+01
-2.021712e+01
-2.021938e+01
-2.010757e+01
-1.993553e+01
-1.977911e+01
-1.969479e+01
-1.969096e+01
-1.972882e+01
-1.975014e+01
-1.971295e+01
-1.961466e+01
-1.949185e+01
-1.939926e+01
-1.938079e+01
-1.944749e+01
-1.957106e+01
-1.969376e+01
-1.975081e+01
-1.969800e+01
-1.953273e+01
-1.929693e+01
-1.905975e+01
-1.888829e+01
-1.882126e+01
-1.885757e+01
-1.896365e+01
-1.909339e+01
-1.920860e+01
-1.928983e+01
-1.933633e+01
-1.936095e+01
-1.938476e+01
-1.943000e+01
-1.950882e+01
-1.961161e+01
-1.970520e+01
-1.974757e+01
-1.971245e+01
-1.960767e+01
-1.947441e+01
-1.936836e+01
-1.933480e+01
-1.939015e+01
-1.951677e+01
-1.967164e+01
-1.980427e+01
-1.987594e+01
-1.987183e+01
-1.980192e+01
-1.969255e+01
-1.957498e+01
-1.947626e+01
-1.941369e+01
-1.939097e+01
-1.939495e+01
-1.939654e+01
-1.936125e+01
-1.926858e+01
-1.913006e+01
-1.899237e+01
-1.891890e+01
-1.895736e+01
-1.911193e+01
-1.933685e+01
-1.955493e+01
-1.968997e+01
-1.969698e+01
-1.957757e+01
-1.937596e+01
-1.915947e+01
-1.899262e+01
-1.891485e+01
-1.893066e+01
-1.901547e+01
-1.913264e+01
-1.925038e+01
-1.934938e+01
-1.941966e+01
-1.945270e+01
-1.943730e+01
-1.936426e+01
-1.923794e+01
-1.908528e+01
-1.895320e+01
-1.889184e+01
-1.893254e+01
-1.907432e+01
-1.928697e+01
-1.952596e+01
-1.974865e+01
-1.992473e+01
-2.004067e+01
-2.009952e+01
-2.011653e+01
-2.011250e+01
-2.010741e+01
-2.011548e+01
-2.014007e+01
-2.016855e+01
-2.017234e+01
-2.011762e+01
-1.998511e+01
-1.978751e+01
-1.957142e+01
-1.939927e+01
-1.932058e+01
-1.934967e+01
-1.946265e+01
-1.961357e+01
-1.975725e+01
-1.986397e+01
-1.991939e+01
-1.991624e+01
-1.985072e+01
-1.972921e+01
-1.957709e+01
-1.943745e+01
-1.935631e+01
-1.936246e+01
-1.945323e+01
-1.959294e+01
-1.972506e+01
-1.979445e+01
-1.977207e+01
-1.967005e+01
-1.953729e+01
-1.943573e+01
-1.940860e+01
-1.945755e+01
-1.954142e+01
-1.959768e+01
-1.957510e+01
-1.946102e+01
-1.929053e+01
-1.913262e+01
-1.905929e+01
-1.911158e+01
-1.927945e+01
-1.950606e+01
-1.971464e+01
-1.984280e+01
-1.986592e+01
-1.979941e+01
-1.968319e+01
-1.955981e+01
-1.945837e+01
-1.939094e+01
-1.935956e+01
-1.936507e+01
-1.940919e+01
-1.948871e+01
-1.958951e+01
-1.968899e+01
-1.976643e+01
-1.981120e+01
-1.982061e+01
-1.979192e+01
-1.972018e+01
-1.960650e+01
-1.946822e+01
-1.933974e+01
-1.926062e+01
-1.925720e+01
-1.932747e+01
-1.943814e+01
-1.953688e+01
-1.957507e+01
-1.953009e+01
-1.941573e+01
-1.927413e+01
-1.915297e+01
-1.908073e+01
-1.905493e+01
-1.904969e+01
-1.903646e+01
-1.900369e+01
-1.896240e+01
-1.893529e+01
-1.893879e+01
-1.897165e+01
-1.901787e+01
-1.906207e+01
-1.910546e+01
-1.916997e+01
-1.928513e+01
-1.946486e+01
-1.968944e+01
-1.990568e+01
-2.004728e+01
-2.006368e+01
-1.994148e+01
-1.970943e+01
-1.942798e+01
-1.916943e+01
-1.899614e+01
-1.894408e+01
-1.901685e+01
-1.918986e+01
-1.942043e+01
-1.965827e+01
-1.985385e+01
-1.996624e+01
-1.997227e+01
-1.987456e+01
-1.970328e+01
-1.950911e+01
-1.934944e+01
-1.927130e+01
-1.929401e+01
-1.939749e+01
-1.952529e+01
-1.960749e+01
-1.959483e+01
-1.948381e+01
-1.931560e+01
-1.914889e+01
-1.902495e+01
-1.894844e+01
-1.889613e+01
-1.884515e+01
-1.879784e+01
-1.878397e+01
-1.883923e+01
-1.897672e+01
-1.917167e+01
-1.936877e+01
-1.950638e+01
-1.954317e+01
-1.947312e+01
-1.932233e+01
-1.913223e+01
-1.894208e+01
-1.878163e+01
-1.867351e+01
-1.863638e+01
-1.868150e+01
-1.880443e+01
-1.897927e+01
-1.916132e+01
-1.929934e+01
-1.935406e+01
-1.931432e+01
-1.920101e+01
-1.905595e+01
-1.892307e+01
-1.883370e+01
-1.880205e+01
-1.882860e+01
-1.890531e+01
-1.901963e+01
-1.915724e+01
-1.930466e+01
-1.945206e+01
-1.959500e+01
-1.973229e+01
-1.985969e+01
-1.996405e+01
-2.002456e+01
-2.002236e+01
-1.995112e+01
-1.981891e+01
-1.963933e+01
-1.942045e+01
-1.916352e+01
-1.887420e+01
-1.857710e+01
-1.832011e+01
-1.816183e+01
-1.814699e+01
-1.828273e+01
-1.852947e+01
-1.881254e+01
-1.905112e+01
-1.919190e+01
-1.923147e+01
-1.921579e+01
-1.921607e+01
-1.929239e+01
-1.946388e+01
-1.970030e+01
-1.993728e+01
-2.010549e+01
-2.015855e+01
-2.008802e+01
-1.992108e+01
-1.970455e+01
-1.948422e+01
-1.928986e+01
-1.913249e+01
-1.901254e+01
-1.893102e+01
-1.889595e+01
-1.892000e+01
-1.901152e+01
-1.916457e+01
-1.935469e+01
-1.954355e+01
-1.969114e+01
-1.977156e+01
-1.978553e+01
-1.976178e+01
-1.974265e+01
-1.975889e+01
-1.980876e+01
-1.985684e+01
-1.985578e+01
-1.977797e+01
-1.963643e+01
-1.948048e+01
-1.936863e+01
-1.933515e+01
-1.937069e+01
-1.942849e+01
-1.945247e+01
-1.941001e+01
-1.930964e+01
-1.919338e+01
-1.910921e+01
-1.908174e+01
-1.910020e+01
-1.913069e+01
-1.914293e+01
-1.913265e+01
-1.912482e+01
-1.915636e+01
-1.924971e+01
-1.939475e+01
-1.955145e+01
-1.967166e+01
-1.972552e+01
-1.971543e+01
-1.967044e+01
-1.962630e+01
-1.960389e+01
-1.959901e+01
-1.958984e+01
-1.955606e+01
-1.949516e+01
-1.942406e+01
-1.936757e+01
-1.934448e+01
-1.936107e+01
-1.941357e+01
-1.949519e+01
-1.960171e+01
-1.973179e+01
-1.988219e+01
-2.004133e+01
-2.018691e+01
-2.029102e+01
-2.033126e+01
-2.030091e+01
-2.021214e+01
-2.009192e+01
-1.997411e+01
-1.989014e+01
-1.985894e+01
-1.987843e+01
-1.992384e+01
-1.995821e+01
-1.995339e+01
-1.991014e+01
-1.986224e+01
-1.985816e+01
-1.992961e+01
-2.006643e+01
-2.021530e+01
-2.030614e+01
-2.029154e+01
-2.017494e+01
-2.000947e+01
-1.986924e+01
-1.981126e+01
-1.984998e+01
-1.995711e+01
-2.008380e+01
-2.018865e+01
-2.025240e+01
-2.027302e+01
-2.025114e+01
-2.018136e+01
-2.005672e+01
-1.988107e+01
-1.967832e+01
-1.949022e+01
-1.936070e+01
-1.931395e+01
-1.933934e+01
-1.939508e+01
-1.943184e+01
-1.942435e+01
-1.939187e+01
-1.939238e+01
-1.949042e+01
-1.971630e+01
-2.004199e+01
-2.038901e+01
-2.066336e+01
-2.079639e+01
-2.076976e+01
-2.061532e+01
-2.039618e+01
-2.018154e+01
-2.002497e+01
-1.995053e+01
-1.994894e+01
-1.998517e+01
-2.001573e+01
-2.000894e+01
-1.995911e+01
-1.988712e+01
-1.982653e+01
-1.980199e+01
-1.981169e+01
-1.982477e+01
-1.979755e+01
-1.970025e+01
-1.953823e+01
-1.935440e+01
-1.921098e+01
-1.916008e+01
-1.921807e+01
-1.935709e+01
-1.951937e+01
-1.964701e+01
-1.970856e+01
-1.970539e+01
-1.965681e+01
-1.957832e+01
-1.947027e+01
-1.932306e+01
-1.913252e+01
-1.891248e+01
-1.869604e+01
-1.852557e+01
-1.843769e+01
-1.844979e+01
-1.855332e+01
-1.871753e+01
-1.890366e+01
-1.908196e+01
-1.924100e+01
-1.938425e+01
-1.951806e+01
-1.964033e+01
-1.973747e+01
-1.979091e+01
-1.978827e+01
-1.973176e+01
-1.963829e+01
-1.953091e+01
-1.942722e+01
-1.933354e+01
-1.925015e+01
-1.918441e+01
-1.916011e+01
-1.921144e+01
-1.936122e+01
-1.959773e+01
-1.986872e+01
-2.009983e+01
-2.022639e+01
-2.021778e+01
-2.008139e+01
-1.984941e+01
-1.956206e+01
-1.925948e+01
-1.898292e+01
-1.877749e+01
-1.868781e+01
-1.874463e+01
-1.894773e+01
-1.925495e+01
-1.958673e+01
-1.984955e+01
-1.997123e+01
-1.993206e+01
-1.977386e+01
-1.958002e+01
-1.943605e+01
-1.939180e+01
-1.944486e+01
-1.955144e+01
-1.965485e+01
-1.971317e+01
-1.971222e+01
-1.966223e+01
-1.958599e+01
-1.950636e+01
-1.943709e+01
-1.937912e+01
-1.932384e+01
-1.926211e+01
-1.919319e+01
-1.912760e+01
-1.908382e+01
-1.908284e+01
-1.914295e+01
-1.927304e+01
-1.946402e+01
-1.968402e+01
-1.988533e+01
-2.002337e+01
-2.007628e+01
-2.005133e+01
-1.997514e+01
-1.987772e+01
-1.978321e+01
-1.971042e+01
-1.967642e+01
-1.969503e+01
-1.976974e+01
-1.988708e+01
-2.001709e+01
-2.012231e+01
-2.017174e+01
-2.015401e+01
-2.008345e+01
-1.999462e+01
-1.992607e+01
-1.990251e+01
-1.992550e+01
-1.997577e+01
-2.002196e+01
-2.003070e+01
-1.997674e+01
-1.985346e+01
-1.968004e+01
-1.949875e+01
-1.935979e+01
-1.930022e+01
-1.932815e+01
-1.942033e+01
-1.953360e+01
-1.962396e+01
-1.966393e+01
-1.964867e+01
-1.958718e+01
-1.948596e+01
-1.934113e+01
-1.914973e+01
-1.893376e+01
-1.875418e+01
-1.869401e+01
-1.881201e+01
-1.909450e+01
-1.944279e+01
-1.971380e+01
-1.979548e+01
-1.967122e+01
-1.943073e+01
-1.921811e+01
-1.914954e+01
-1.925269e+01
-1.946436e+01
-1.968320e+01
-1.983873e+01
-1.993125e+01
-2.001982e+01
-2.017018e+01
-2.039931e+01
-2.065396e+01
-2.083690e+01
-2.086352e+01
-2.071117e+01
-2.043112e+01
-2.011824e+01
-1.986048e+01
-1.969917e+01
-1.962085e+01
-1.957950e+01
-1.953164e+01
-1.946226e+01
-1.939000e+01
-1.935383e+01
-1.939236e+01
-1.952543e+01
-1.974274e+01
-2.000128e+01
-2.023444e+01
-2.037345e+01
-2.037516e+01
-2.024213e+01
-2.002294e+01
-1.979033e+01
-1.960778e+01
-1.950179e+01
-1.945457e+01
-1.942164e+01
-1.936391e+01
-1.927466e+01
-1.918484e+01
-1.914384e+01
-1.918833e+01
-1.931876e+01
-1.949749e+01
-1.966811e+01
-1.978243e+01
-1.981907e+01
-1.978494e+01
-1.970268e+01
-1.959377e+01
-1.946778e+01
-1.932290e+01
-1.915555e+01
-1.897180e+01
-1.879386e+01
-1.865823e+01
-1.860600e+01
-1.866776e+01
-1.884821e+01
-1.911822e+01
-1.942001e+01
-1.968459e+01
-1.985343e+01
-1.989618e+01
-1.981790e+01
-1.965333e+01
-1.945071e+01
-1.925455e+01
-1.909604e+01
-1.899172e+01
-1.894439e+01
-1.894240e+01
-1.895988e+01
-1.896308e+01
-1.892384e+01
-1.883418e+01
-1.871418e+01
-1.860801e+01
-1.856853e+01
-1.863495e+01
-1.881140e+01
-1.905745e+01
-1.929980e+01
-1.946322e+01
-1.950497e+01
-1.943316e+01
-1.929879e+01
-1.916614e+01
-1.907746e+01
-1.903245e+01
-1.899563e+01
-1.892782e+01
-1.882037e+01
-1.870768e+01
-1.864902e+01
-1.869238e+01
-1.884354e+01
-1.905790e+01
-1.925838e+01
-1.936953e+01
-1.935076e+01
-1.921317e+01
-1.901296e+01
-1.882673e+01
-1.872136e+01
-1.873161e+01
-1.885280e+01
-1.904787e+01
-1.926221e+01
-1.943938e+01
-1.953380e+01
-1.952042e+01
-1.940219e+01
-1.921312e+01
-1.901139e+01
-1.885944e+01
-1.879796e+01
-1.882919e+01
-1.892231e+01
-1.903803e+01
-1.915463e+01
-1.927610e+01
-1.941694e+01
-1.957663e+01
-1.972562e+01
-1.981568e+01
-1.980926e+01
-1.970860e+01
-1.956412e+01
-1.945310e+01
-1.943829e+01
-1.953131e+01
-1.968402e+01
-1.981220e+01
-1.983619e+01
-1.971680e+01
-1.947182e+01
-1.916925e+01
-1.890241e+01
-1.875778e+01
-1.878686e+01
-1.898874e+01
-1.930764e+01
-1.964847e+01
-1.990894e+01
-2.001733e+01
-1.995907e+01
-1.977929e+01
-1.956016e+01
-1.938435e+01
-1.930192e+01
-1.931439e+01
-1.938068e+01
-1.944006e+01
-1.944165e+01
-1.936824e+01
-1.924532e+01
-1.913267e+01
-1.910130e+01
-1.920271e+01
-1.944102e+01
-1.976133e+01
-2.006409e+01
-2.024377e+01
-2.023532e+01
-2.004497e+01
-1.974880e+01
-1.945930e+01
-1.927742e+01
-1.925409e+01
-1.937767e+01
-1.958827e+01
-1.980781e+01
-1.997080e+01
-2.004375e+01
-2.002750e+01
-1.994635e+01
-1.983344e+01
-1.971987e+01
-1.962873e+01
-1.957237e+01
-1.955335e+01
-1.956892e+01
-1.961571e+01
-1.969015e+01
-1.978546e+01
-1.989063e+01
-1.999431e+01
-2.008998e+01
-2.017635e+01
-2.025191e+01
-2.030881e+01
-2.033239e+01
-2.030806e+01
-2.023111e+01
-2.011300e+01
-1.998011e+01
-1.986511e+01
-1.979370e+01
-1.977283e+01
-1.978789e+01
-1.981178e+01
-1.982092e+01
-1.980908e+01
-1.979155e+01
-1.979771e+01
-1.985542e+01
-1.997417e+01
-2.013532e+01
-2.029514e+01
-2.040159e+01
-2.041843e+01
-2.034456e+01
-2.021705e+01
-2.009389e+01
-2.002502e+01
-2.002712e+01
-2.007528e+01
-2.011550e+01
-2.009279e+01
-1.998173e+01
-1.980431e+01
-1.962487e+01
-1.952308e+01
-1.955664e+01
-1.973198e+01
-1.999917e+01
-2.027557e+01
-2.048556e+01
-2.059314e+01
-2.060979e+01
-2.057647e+01
-2.053440e+01
-2.050477e+01
-2.048865e+01
-2.048189e+01
-2.048895e+01
-2.052456e+01
-2.060382e+01
-2.072956e+01
-2.088499e+01
-2.103576e+01
-2.114124e+01
-2.117022e+01
-2.111412e+01
-2.099121e+01
-2.084046e+01
-2.070908e+01
-2.063988e+01
-2.066187e+01
-2.078349e+01
-2.098853e+01
-2.123620e+01
-2.146752e+01
-2.161892e+01
-2.164124e+01
-2.151830e+01
-2.127475e+01
-2.096600e+01
-2.065461e+01
-2.038752e+01
-2.018757e+01
-2.006033e+01
-2.000539e+01
-2.002005e+01
-2.009293e+01
-2.019660e+01
-2.029050e+01
-2.033673e+01
-2.031910e+01
-2.025181e+01
-2.017098e+01
-2.011321e+01
-2.009420e+01
-2.010101e+01
-2.010275e+01
-2.007193e+01
-2.000165e+01
-1.990814e+01
-1.981967e+01
-1.976238e+01
-1.975359e+01
-1.980360e+01
-1.991852e+01
-2.009738e+01
-2.032595e+01
-2.057453e+01
-2.080386e+01
-2.097692e+01
-2.107035e+01
-2.107886e+01
-2.101134e+01
-2.088444e+01
-2.072092e+01
-2.055279e+01
-2.042160e+01
-2.036872e+01
-2.041791e+01
-2.056060e+01
-2.075495e+01
-2.094121e+01
-2.106586e+01
-2.110211e+01
-2.105715e+01
-2.096365e+01
-2.086045e+01
-2.077237e+01
-2.069903e+01
-2.061791e+01
-2.050019e+01
-2.033142e+01
-2.012603e+01
-1.992647e+01
-1.978509e+01
-1.973733e+01
-1.978242e+01
-1.988492e+01
-1.999615e+01
-2.008004e+01
-2.012498e+01
-2.013541e+01
-2.011388e+01
-2.005115e+01
-1.993409e+01
-1.976479e+01
-1.957382e+01
-1.941457e+01
-1.934067e+01
-1.938072e+01
-1.952460e+01
-1.972649e+01
-1.992099e+01
-2.004628e+01
-2.006804e+01
-1.999599e+01
-1.988379e+01
-1.980915e+01
-1.984091e+01
-2.000851e+01
-2.028746e+01
-2.060598e+01
-2.086940e+01
-2.099399e+01
-2.093859e+01
-2.072105e+01
-2.041167e+01
-2.010598e+01
-1.988893e+01
-1.980570e+01
-1.984928e+01
-1.996709e+01
-2.008328e+01
-2.012961e+01
-2.007544e+01
-1.994387e+01
-1.980324e+01
-1.973336e+01
-1.978216e+01
-1.993741e+01
-2.013107e+01
-2.027483e+01
-2.030689e+01
-2.022461e+01
-2.008527e+01
-1.997418e+01
-1.995746e+01
-2.004585e+01
-2.019018e+01
-2.031026e+01
-2.033858e+01
-2.025281e+01
-2.008174e+01
-1.988641e+01
-1.973067e+01
-1.965660e+01
-1.967480e+01
-1.977018e+01
-1.991495e+01
-2.007826e+01
-2.022952e+01
-2.033952e+01
-2.038518e+01
-2.035760e+01
-2.026890e+01
-2.015338e+01
-2.006029e+01
-2.003839e+01
-2.011675e+01
-2.029055e+01
-2.051946e+01
-2.074037e+01
-2.089004e+01
-2.093007e+01
-2.086394e+01
-2.073722e+01
-2.061878e+01
-2.057037e+01
-2.061848e+01
-2.074143e+01
-2.087834e+01
-2.095639e+01
-2.092382e+01
-2.077398e+01
-2.054969e+01
-2.032678e+01
-2.018427e+01
-2.017284e+01
-2.029251e+01
-2.048875e+01
-2.067186e+01
-2.075541e+01
-2.069729e+01
-2.052039e+01
-2.029908e+01
-2.011866e+01
-2.003225e+01
-2.003922e+01
-2.009444e+01
-2.013916e+01
-2.013384e+01
-2.007403e+01
-1.998337e+01
-1.989272e+01
-1.982221e+01
-1.977721e+01
-1.975698e+01
-1.976548e+01
-1.981453e+01
-1.991652e+01
-2.007208e+01
-2.026171e+01
-2.044855e+01
-2.059257e+01
-2.066881e+01
-2.067856e+01
-2.064655e+01
-2.060639e+01
-2.058336e+01
-2.058394e+01
-2.059676e+01
-2.060270e+01
-2.058697e+01
-2.054531e+01
-2.048163e+01
-2.040039e+01
-2.030066e+01
-2.017699e+01
-2.002757e+01
-1.986442e+01
-1.971724e+01
-1.962414e+01
-1.961181e+01
-1.967741e+01
-1.978608e+01
-1.988734e+01
-1.993939e+01
-1.992634e+01
-1.985950e+01
-1.976638e+01
-1.967719e+01
-1.961727e+01
-1.960527e+01
-1.965122e+01
-1.975048e+01
-1.987670e+01
-1.998326e+01
-2.001894e+01
-1.995333e+01
-1.979750e+01
-1.960544e+01
-1.945248e+01
-1.940099e+01
-1.947203e+01
-1.963805e+01
-1.983992e+01
-2.001765e+01
-2.013798e+01
-2.020479e+01
-2.024846e+01
-2.030121e+01
-2.037294e+01
-2.044150e+01
-2.046234e+01
-2.039176e+01
-2.021229e+01
-1.994835e+01
-1.966271e+01
-1.943206e+01
-1.931275e+01
-1.931539e+01
-1.940252e+01
-1.950965e+01
-1.957706e+01
-1.957480e+01
-1.950932e+01
-1.941170e+01
-1.931726e+01
-1.924786e+01
-1.920445e+01
-1.917186e+01
-1.913186e+01
-1.907654e+01
-1.901412e+01
-1.896398e+01
-1.894492e+01
-1.896374e+01
-1.901012e+01
-1.905994e+01
-1.908585e+01
-1.907105e+01
-1.902005e+01
-1.895982e+01
-1.892919e+01
-1.896117e+01
-1.906799e+01
-1.923776e+01
-1.944357e+01
-1.965583e+01
-1.984800e+01
-1.999360e+01
-2.006331e+01
-2.003138e+01
-1.989055e+01
-1.966414e+01
-1.940462e+01
-1.917771e+01
-1.903966e+01
-1.901748e+01
-1.910044e+01
-1.924659e+01
-1.940088e+01
-1.951559e+01
-1.956459e+01
-1.954830e+01
-1.949051e+01
-1.942815e+01
-1.939525e+01
-1.940651e+01
-1.944964e+01
-1.949187e+01
-1.949756e+01
-1.944771e+01
-1.935070e+01
-1.923875e+01
-1.915195e+01
-1.911904e+01
-1.914467e+01
-1.920899e+01
-1.927820e+01
-1.931985e+01
-1.931550e+01
-1.926595e+01
-1.918928e+01
-1.911483e+01
-1.907466e+01
-1.909297e+01
-1.917490e+01
-1.930080e+01
-1.943236e+01
-1.952971e+01
-1.957062e+01
-1.956046e+01
-1.952734e+01
-1.950543e+01
-1.951590e+01
-1.955608e+01
-1.960262e+01
-1.962611e+01
-1.960952e+01
-1.956083e+01
-1.951200e+01
-1.950237e+01
-1.955467e+01
-1.965958e+01
-1.978087e+01
-1.987859e+01
-1.993313e+01
-1.995270e+01
-1.996090e+01
-1.997606e+01
-1.999759e+01
-2.000706e+01
-1.998145e+01
-1.990902e+01
-1.979744e+01
-1.966998e+01
-1.955395e+01
-1.947011e+01
-1.942881e+01
-1.943244e+01
-1.947996e+01
-1.956883e+01
-1.969250e+01
-1.983636e+01
-1.997722e+01
-2.008982e+01
-2.015819e+01
-2.018489e+01
-2.019178e+01
-2.021075e+01
-2.026770e+01
-2.036722e+01
-2.048580e+01
-2.057812e+01
-2.059435e+01
-2.050115e+01
-2.029791e+01
-2.002269e+01
-1.974516e+01
-1.954738e+01
-1.949827e+01
-1.963048e+01
-1.992663e+01
-2.031995e+01
-2.071147e+01
-2.100146e+01
-2.112492e+01
-2.107521e+01
-2.090371e+01
-2.069568e+01
-2.053503e+01
-2.047475e+01
-2.052353e+01
-2.064993e+01
-2.079891e+01
-2.091357e+01
-2.095479e+01
-2.091192e+01
-2.080071e+01
-2.064978e+01
-2.048351e+01
-2.031211e+01
-2.013537e+01
-1.995633e+01
-1.979326e+01
-1.967923e+01
-1.964731e+01
-1.971067e+01
-1.985198e+01
-2.003057e+01
-2.020195e+01
-2.033534e+01
-2.041896e+01
-2.045456e+01
-2.045057e+01
-2.041944e+01
-2.037700e+01
-2.033911e+01
-2.031561e+01
-2.030693e+01
-2.030815e+01
-2.031823e+01
-2.034646e+01
-2.040871e+01
-2.051392e+01
-2.064906e+01
-2.077421e+01
-2.083528e+01
-2.079078e+01
-2.063713e+01
-2.041631e+01
-2.020024e+01
-2.005950e+01
-2.003269e+01
-2.011237e+01
-2.025443e+01
-2.040302e+01
-2.051491e+01
-2.057106e+01
-2.057403e+01
-2.053880e+01
-2.048507e+01
-2.043445e+01
-2.040929e+01
-2.042831e+01
-2.049821e+01
-2.060639e+01
-2.072046e+01
-2.079768e+01
-2.080305e+01
-2.072872e+01
-2.060216e+01
-2.047427e+01
-2.039237e+01
-2.037575e+01
-2.040994e+01
-2.046168e+01
-2.050262e+01
-2.052605e+01
-2.054708e+01
-2.058588e+01
-2.064387e+01
-2.068939e+01
-2.066758e+01
-2.053280e+01
-2.028270e+01
-1.996895e+01
-1.967544e+01
-1.947750e+01
-1.940670e+01
-1.944046e+01
-1.951955e+01
-1.958216e+01
-1.959590e+01
-1.957219e+01
-1.955702e+01
-1.960285e+01
-1.973539e+01
-1.993226e+01
-2.012599e+01
-2.023163e+01
-2.018699e+01
-1.998525e+01
-1.968226e+01
-1.937407e+01
-1.915800e+01
-1.909791e+01
-1.920777e+01
-1.945405e+01
-1.977014e+01
-2.007594e+01
-2.029874e+01
-2.039279e+01
-2.035426e+01
-2.022591e+01
-2.008452e+01
-2.000952e+01
-2.004434e+01
-2.017050e+01
-2.031230e+01
-2.037307e+01
-2.028569e+01
-2.005090e+01
-1.974238e+01
-1.947438e+01
-1.934805e+01
-1.940478e+01
-1.961077e+01
-1.987900e+01
-2.011444e+01
-2.025712e+01
-2.030110e+01
-2.028279e+01
-2.024984e+01
-2.023171e+01
-2.022842e+01
-2.021967e+01
-2.018396e+01
-2.011391e+01
-2.001915e+01
-1.991689e+01
-1.981736e+01
-1.971528e+01
-1.959496e+01
-1.944754e+01
-1.928821e+01
-1.915838e+01
-1.910683e+01
-1.916026e+01
-1.930372e+01
-1.948682e+01
-1.965226e+01
-1.976649e+01
-1.983094e+01
-1.986877e+01
-1.990147e+01
-1.993518e+01
-1.996455e+01
-1.998538e+01
-2.000269e+01
-2.002747e+01
-2.006525e+01
-2.010588e+01
-2.012385e+01
-2.009162e+01
-1.999840e+01
-1.986126e+01
-1.971933e+01
-1.961313e+01
-1.956304e+01
-1.956158e+01
-1.958369e+01
-1.960621e+01
-1.962268e+01
-1.964455e+01
-1.968886e+01
-1.976197e+01
-1.985205e+01
-1.993684e+01
-2.000031e+01
-2.004389e+01
-2.008343e+01
-2.013531e+01
-2.020283e+01
-2.027137e+01
-2.031455e+01
-2.030864e+01
-2.024903e+01
-2.015886e+01
-2.008182e+01
-2.006110e+01
-2.011629e+01
-2.023201e+01
-2.036495e+01
-2.046518e+01
-2.049964e+01
-2.046555e+01
-2.038829e+01
-2.030656e+01
-2.025263e+01
-2.023751e+01
-2.024806e+01
-2.025726e+01
-2.024061e+01
-2.018833e+01
-2.010579e+01
-2.000456e+01
-1.989400e+01
-1.978092e+01
-1.967571e+01
-1.959580e+01
-1.956056e+01
-1.957919e+01
-1.963988e+01
-1.970962e+01
-1.974899e+01
-1.973631e+01
-1.968578e+01
-1.964461e+01
-1.966750e+01
-1.978280e+01
-1.997202e+01
-2.017546e+01
-2.031986e+01
-2.035249e+01
-2.026458e+01
-2.009398e+01
-1.990718e+01
-1.977037e+01
-1.972379e+01
-1.977025e+01
-1.988085e+01
-2.001222e+01
-2.012504e+01
-2.019627e+01
-2.022294e+01
-2.021792e+01
-2.019869e+01
-2.017474e+01
-2.014329e+01
-2.009831e+01
-2.004533e+01
-2.000723e+01
-2.001239e+01
-2.007113e+01
-2.015761e+01
-2.021329e+01
-2.017483e+01
-2.001134e+01
-1.974691e+01
-1.945380e+01
-1.922064e+01
-1.911360e+01
-1.914869e+01
-1.928562e+01
-1.944590e+01
-1.954896e+01
-1.955003e+01
-1.945824e+01
-1.932369e+01
-1.920340e+01
-1.913068e+01
-1.910660e+01
-1.911458e+01
-1.914287e+01
-1.919641e+01
-1.928979e+01
-1.942805e+01
-1.959143e+01
-1.973671e+01
-1.981526e+01
-1.979583e+01
-1.967962e+01
-1.950245e+01
-1.932584e+01
-1.922033e+01
-1.924251e+01
-1.940922e+01
-1.967917e+01
-1.995745e+01
-2.013052e+01
-2.011888e+01
-1.991795e+01
-1.960150e+01
-1.928483e+01
-1.906971e+01
-1.900112e+01
-1.905604e+01
-1.916631e+01
-1.926033e+01
-1.929951e+01
-1.928949e+01
-1.926341e+01
-1.925279e+01
-1.926768e+01
-1.929738e+01
-1.932685e+01
-1.935480e+01
-1.940018e+01
-1.949171e+01
-1.964619e+01
-1.984872e+01
-2.004868e+01
-2.017712e+01
-2.017958e+01
-2.004775e+01
-1.983073e+01
-1.961614e+01
-1.948941e+01
-1.949320e+01
-1.961015e+01
-1.977899e+01
-1.993239e+01
-2.003055e+01
-2.006981e+01
-2.006717e+01
-2.003904e+01
-1.999230e+01
-1.993068e+01
-1.986651e+01
-1.982423e+01
-1.983003e+01
-1.989387e+01
-1.999687e+01
-2.009436e+01
-2.013375e+01
-2.007669e+01
-1.991469e+01
-1.967383e+01
-1.940930e+01
-1.919200e+01
-1.908942e+01
-1.914528e+01
-1.936405e+01
-1.970551e+01
-2.009158e+01
-2.042474e+01
-2.061682e+01
-2.062261e+01
-2.046447e+01
-2.023053e+01
-2.003985e+01
-1.998811e+01
-2.010079e+01
-2.031933e+01
-2.053010e+01
-2.062351e+01
-2.055173e+01
-2.035178e+01
-2.012068e+01
-1.995945e+01
-1.992054e+01
-1.998745e+01
-2.009352e+01
-2.016548e+01
-2.016533e+01
-2.010767e+01
-2.004498e+01
-2.003308e+01
-2.009821e+01
-2.022394e+01
-2.036296e+01
-2.046431e+01
-2.049895e+01
-2.047052e+01
-2.040880e+01
-2.035264e+01
-2.033234e+01
-2.035849e+01
-2.042024e+01
-2.049253e+01
-2.054904e+01
-2.057500e+01
-2.057366e+01
-2.056362e+01
-2.056950e+01
-2.061057e+01
-2.069113e+01
-2.079591e+01
-2.089287e+01
-2.094460e+01
-2.092522e+01
-2.083613e+01
-2.071144e+01
-2.060666e+01
-2.057343e+01
-2.063381e+01
-2.077011e+01
-2.093548e+01
-2.107717e+01
-2.115914e+01
-2.117326e+01
-2.113479e+01
-2.106616e+01
-2.097998e+01
-2.087239e+01
-2.073076e+01
-2.054997e+01
-2.034615e+01
-2.015844e+01
-2.003684e+01
-2.002264e+01
-2.013126e+01
-2.034455e+01
-2.061405e+01
-2.087416e+01
-2.106206e+01
-2.113741e+01
-2.109286e+01
-2.095227e+01
-2.076117e+01
-2.057566e+01
-2.045092e+01
-2.042738e+01
-2.051578e+01
-2.068741e+01
-2.087829e+01
-2.101115e+01
-2.102768e+01
-2.091478e+01
-2.070954e+01
-2.047958e+01
-2.029101e+01
-2.018351e+01
-2.016479e+01
-2.022055e+01
-2.032660e+01
-2.045425e+01
-2.057104e+01
-2.064424e+01
-2.065099e+01
-2.059107e+01
-2.049236e+01
-2.040113e+01
-2.035919e+01
-2.038105e+01
-2.044590e+01
-2.050944e+01
-2.052882e+01
-2.048621e+01
-2.039833e+01
-2.030680e+01
-2.025492e+01
-2.026418e+01
-2.032436e+01
-2.040235e+01
-2.046343e+01
-2.049022e+01
-2.048750e+01
-2.047075e+01
-2.044770e+01
-2.040668e+01
-2.032184e+01
-2.017362e+01
-1.997025e+01
-1.975459e+01
-1.959042e+01
-1.953498e+01
-1.961205e+01
-1.979957e+01
-2.003911e+01
-2.026239e+01
-2.041964e+01
-2.049441e+01
-2.049999e+01
-2.046447e+01
-2.041638e+01
-2.037768e+01
-2.036330e+01
-2.038170e+01
-2.043333e+01
-2.050769e+01
-2.058286e+01
-2.063181e+01
-2.063596e+01
-2.059961e+01
-2.055482e+01
-2.055019e+01
-2.062657e+01
-2.079048e+01
-2.099932e+01
-2.117016e+01
-2.121286e+01
-2.107379e+01
-2.076743e+01
-2.037751e+01
-2.002507e+01
-1.981854e+01
-1.981057e+01
-1.998145e+01
-2.025540e+01
-2.053919e+01
-2.076173e+01
-2.089392e+01
-2.094199e+01
-2.092588e+01
-2.086178e+01
-2.075947e+01
-2.062952e+01
-2.049019e+01
-2.036826e+01
-2.029385e+01
-2.029011e+01
-2.036125e+01
-2.048569e+01
-2.062006e+01
-2.071412e+01
-2.073029e+01
-2.065904e+01
-2.052278e+01
-2.036681e+01
-2.024246e+01
-2.019038e+01
-2.022939e+01
-2.035253e+01
-2.052966e+01
-2.071549e+01
-2.086032e+01
-2.092172e+01
-2.087699e+01
-2.073483e+01
-2.053935e+01
-2.035962e+01
-2.026518e+01
-2.029767e+01
-2.045252e+01
-2.068055e+01
-2.090935e+01
-2.107455e+01
-2.114679e+01
-2.114047e+01
-2.109914e+01
-2.106560e+01
-2.105558e+01
-2.105298e+01
-2.102977e+01
-2.097483e+01
-2.090782e+01
-2.086671e+01
-2.087946e+01
-2.094211e+01
-2.101863e+01
-2.106033e+01
-2.103071e+01
-2.092148e+01
-2.075418e+01
-2.056979e+01
-2.041220e+01
-2.031138e+01
-2.027268e+01
-2.027720e+01
-2.029385e+01
-2.029707e+01
-2.028015e+01
-2.025671e+01
-2.025045e+01
-2.028035e+01
-2.035023e+01
-2.044693e+01
-2.054643e+01
-2.062451e+01
-2.066787e+01
-2.068118e+01
-2.068613e+01
-2.071172e+01
-2.077997e+01
-2.089464e+01
-2.103817e+01
-2.117651e+01
-2.126829e+01
-2.127642e+01
-2.118170e+01
-2.099434e+01
-2.075547e+01
-2.052390e+01
-2.035344e+01
-2.027253e+01
-2.027630e+01
-2.033340e+01
-2.040334e+01
-2.045556e+01
-2.048059e+01
-2.048839e+01
-2.049574e+01
-2.051068e+01
-2.052494e+01
-2.052026e+01
-2.048393e+01
-2.042112e+01
-2.035488e+01
-2.031447e+01
-2.031908e+01
-2.036600e+01
-2.043118e+01
-2.048318e+01
-2.050172e+01
-2.048805e+01
-2.046128e+01
-2.044494e+01
-2.045315e+01
-2.048324e+01
-2.051720e+01
-2.053097e+01
-2.050703e+01
-2.044301e+01
-2.035116e+01
-2.025142e+01
-2.016516e+01
-2.011267e+01
-2.010942e+01
-2.015712e+01
-2.023560e+01
-2.030658e+01
-2.033302e+01
-2.030355e+01
-2.024492e+01
-2.021166e+01
-2.025614e+01
-2.039391e+01
-2.058458e+01
-2.074327e+01
-2.078276e+01
-2.066578e+01
-2.043462e+01
-2.019467e+01
-2.005672e+01
-2.007230e+01
-2.020270e+01
-2.034098e+01
-2.037296e+01
-2.024010e+01
-1.996856e+01
-1.965136e+01
-1.939791e+01
-1.928160e+01
-1.931318e+01
-1.944913e+01
-1.962332e+01
-1.978021e+01
-1.989278e+01
-1.996241e+01
-2.000860e+01
-2.005709e+01
-2.013022e+01
-2.023882e+01
-2.037618e+01
-2.051782e+01
-2.062997e+01
-2.068409e+01
-2.066891e+01
-2.059311e+01
-2.047940e+01
-2.035637e+01
-2.025279e+01
-2.019291e+01
-2.018963e+01
-2.023656e+01
-2.030667e+01
-2.036286e+01
-2.037707e+01
-2.034516e+01
-2.028739e+01
-2.023489e+01
-2.021268e+01
-2.022938e+01
-2.027601e+01
-2.033128e+01
-2.037030e+01
-2.037356e+01
-2.033258e+01
-2.025036e+01
-2.013868e+01
-2.001600e+01
-1.990695e+01
-1.984062e+01
-1.984433e+01
-1.993399e+01
-2.010694e+01
-2.034237e+01
-2.060815e+01
-2.086905e+01
-2.109233e+01
-2.125042e+01
-2.132287e+01
-2.129944e+01
-2.118381e+01
-2.099603e+01
-2.077134e+01
-2.055447e+01
-2.039004e+01
-2.030987e+01
-2.032091e+01
-2.040037e+01
-2.050404e+01
-2.058622e+01
-2.062036e+01
-2.060760e+01
-2.056825e+01
-2.052351e+01
-2.048163e+01
-2.043729e+01
-2.038181e+01
-2.031457e+01
-2.024775e+01
-2.020179e+01
-2.019368e+01
-2.022455e+01
-2.027496e+01
-2.031281e+01
-2.031063e+01
-2.026315e+01
-2.019553e+01
-2.015702e+01
-2.020079e+01
-2.035713e+01
-2.061250e+01
-2.090634e+01
-2.115076e+01
-2.126560e+01
-2.121253e+01
-2.101178e+01
-2.073376e+01
-2.047013e+01
-2.029732e+01
-2.024809e+01
-2.030257e+01
-2.040195e+01
-2.047894e+01
-2.049025e+01
-2.043448e+01
-2.034562e+01
-2.026740e+01
-2.022622e+01
-2.021980e+01
-2.022589e+01
-2.022055e+01
-2.019190e+01
-2.014193e+01
-2.007890e+01
-2.000893e+01
-1.993359e+01
-1.985390e+01
-1.977562e+01
-1.970905e+01
-1.966252e+01
-1.963605e+01
-1.962185e+01
-1.961167e+01
-1.960444e+01
-1.960776e+01
-1.963259e+01
-1.968483e+01
-1.975981e+01
-1.984393e+01
-1.992226e+01
-1.998643e+01
-2.003720e+01
-2.008053e+01
-2.012117e+01
-2.015907e+01
-2.019172e+01
-2.021965e+01
-2.024888e+01
-2.028632e+01
-2.033200e+01
-2.037609e+01
-2.040426e+01
-2.040662e+01
-2.038314e+01
-2.034282e+01
-2.029953e+01
-2.026819e+01
-2.026300e+01
-2.029593e+01
-2.037385e+01
-2.049432e+01
-2.064234e+01
-2.078988e+01
-2.089989e+01
-2.093694e+01
-2.088389e+01
-2.075717e+01
-2.060880e+01
-2.050832e+01
-2.051076e+01
-2.062731e+01
-2.081617e+01
-2.100067e+01
-2.110693e+01
-2.110190e+01
-2.101006e+01
-2.089891e+01
-2.084240e+01
-2.088445e+01
-2.102124e+01
-2.120716e+01
-2.137700e+01
-2.147252e+01
-2.146340e+01
-2.135695e+01
-2.119316e+01
-2.102521e+01
-2.089360e+01
-2.080906e+01
-2.075468e+01
-2.070439e+01
-2.064359e+01
-2.057831e+01
-2.052812e+01
-2.050971e+01
-2.052352e+01
-2.055215e+01
-2.057036e+01
-2.056035e+01
-2.052351e+01
-2.048244e+01
-2.047242e+01
-2.052660e+01
-2.065997e+01
-2.085735e+01
-2.107096e+01
-2.123243e+01
-2.127672e+01
-2.116825e+01
-2.091678e+01
-2.057538e+01
-2.022048e+01
-1.992366e+01
-1.972937e+01
-1.964862e+01
-1.966686e+01
-1.975678e+01
-1.988788e+01
-2.003121e+01
-2.016277e+01
-2.026766e+01
-2.034298e+01
-2.039526e+01
-2.043271e+01
-2.045770e+01
-2.046454e+01
-2.044319e+01
-2.038496e+01
-2.028710e+01
-2.015512e+01
-2.000380e+01
-1.985685e+01
-1.974302e+01
-1.968768e+01
-1.970255e+01
-1.977885e+01
-1.988837e+01
-1.999345e+01
-2.006256e+01
-2.008389e+01
-2.006888e+01
-2.004348e+01
-2.003336e+01
-2.005170e+01
-2.009373e+01
-2.013727e+01
-2.014951e+01
-2.010089e+01
-1.998162e+01
-1.981240e+01
-1.964158e+01
-1.952665e+01
-1.950606e+01
-1.957724e+01
-1.969720e+01
-1.980926e+01
-1.987936e+01
-1.991530e+01
-1.995304e+01
-2.001933e+01
-2.010043e+01
-2.014341e+01
-2.009136e+01
-1.992853e+01
-1.970451e+01
-1.952020e+01
-1.948120e+01
-1.964310e+01
-1.997773e+01
-2.037923e+01
-2.070762e+01
-2.084787e+01
-2.075586e+01
-2.047253e+01
-2.010313e+01
-1.977308e+01
-1.958013e+01
-1.956241e+01
-1.969297e+01
-1.989848e+01
-2.009153e+01
-2.020411e+01
-2.021037e+01
-2.013039e+01
-2.001312e+01
-1.990759e+01
-1.983884e+01
-1.980121e+01
-1.977028e+01
-1.972429e+01
-1.966133e+01
-1.960133e+01
-1.957207e+01
-1.959078e+01
-1.965601e+01
-1.975446e+01
-1.987488e+01
-2.001652e+01
-2.018486e+01
-2.037715e+01
-2.056925e+01
-2.071659e+01
-2.077251e+01
-2.071294e+01
-2.055040e+01
-2.032854e+01
-2.010289e+01
-1.992117e+01
-1.981317e+01
-1.979150e+01
-1.985651e+01
-1.999762e+01
-2.019001e+01
-2.039325e+01
-2.055992e+01
-2.065479e+01
-2.067351e+01
-2.064579e+01
-2.061649e+01
-2.061570e+01
-2.063952e+01
-2.065646e+01
-2.063357e+01
-2.056119e+01
-2.045818e+01
-2.035705e+01
-2.028361e+01
-2.024728e+01
