# Supplementary material for: Air blast injuries killed the crew of the submarine H.L. Hunley
Source: PLoS One. 2017 Aug 23;12(8):e0182244. doi: 10.1371/journal.pone.0182244 (PMC5568114; doi:10.1371/journal.pone.0182244)
Supplement: S1 File — This file contains all the test data used for the conclusions presented in this publication. (ZIP) [file pone.0182244.s007.zip › Lance2017_HunleyData/MetalPlates_InAir_ShockTube_Pressure_Transmission/ShockTubeOutput_70milMembraneThickness.txt]

-3.149551e-01
3.825871e-02
3.275394e-01
5.108352e-01
5.946733e-01
6.158876e-01
6.134732e-01
6.085886e-01
6.012601e-01
5.801702e-01
5.355931e-01
4.667829e-01
3.807839e-01
2.856494e-01
1.848960e-01
7.923402e-02
-2.543123e-02
-1.125725e-01
-1.598258e-01
-1.516719e-01
-9.072202e-02
-7.826714e-04
7.904083e-02
1.069264e-01
5.440759e-02
-7.934612e-02
-2.622757e-01
-4.381914e-01
-5.473987e-01
-5.498769e-01
-4.404124e-01
-2.501474e-01
-3.532822e-02
1.424205e-01
2.384137e-01
2.419595e-01
1.790870e-01
9.649107e-02
3.390667e-02
2.106039e-03
-1.884369e-02
-6.099836e-02
-1.440744e-01
-2.627171e-01
-3.933002e-01
-5.127475e-01
-6.126525e-01
-6.968258e-01
-7.657871e-01
-8.039268e-01
-7.832678e-01
-6.837850e-01
-5.155374e-01
-3.239832e-01
-1.706823e-01
-9.996303e-02
-1.138587e-01
-1.726686e-01
-2.201292e-01
-2.150829e-01
-1.492137e-01
-4.298183e-02
7.282986e-02
1.759200e-01
2.612745e-01
3.377675e-01
4.169810e-01
5.018222e-01
5.820982e-01
6.399943e-01
6.623295e-01
6.520899e-01
6.308389e-01
6.274615e-01
6.580844e-01
7.112807e-01
7.515892e-01
7.410400e-01
6.639398e-01
5.374483e-01
4.014204e-01
2.960577e-01
2.428543e-01
2.385481e-01
2.609372e-01
2.803761e-01
2.723194e-01
2.277582e-01
1.578312e-01
8.948092e-02
5.243192e-02
6.293608e-02
1.134765e-01
1.755332e-01
2.141419e-01
2.047609e-01
1.424136e-01
4.031357e-02
-7.773464e-02
-1.862524e-01
-2.661298e-01
-3.099722e-01
-3.224295e-01
-3.156931e-01
-3.033287e-01
-2.949097e-01
-2.922904e-01
-2.895491e-01
-2.783116e-01
-2.546595e-01
-2.204583e-01
-1.774639e-01
-1.205093e-01
-3.702178e-02
8.493310e-02
2.433336e-01
4.116639e-01
5.419357e-01
5.862917e-01
5.270714e-01
3.932975e-01
2.473298e-01
1.477983e-01
1.150861e-01
1.245361e-01
1.309644e-01
1.053011e-01
5.730398e-02
2.906052e-02
6.377151e-02
1.711210e-01
3.131315e-01
4.203020e-01
4.280485e-01
3.123236e-01
1.050761e-01
-1.192703e-01
-2.800181e-01
-3.289551e-01
-2.692265e-01
-1.452397e-01
-1.355025e-02
8.543893e-02
1.398168e-01
1.603023e-01
1.648862e-01
1.657430e-01
1.656091e-01
1.629302e-01
1.592996e-01
1.621920e-01
1.801872e-01
2.140710e-01
2.515324e-01
2.714935e-01
2.564893e-01
2.044961e-01
1.317114e-01
6.390579e-02
2.061418e-02
9.662082e-04
-1.876017e-02
-7.107750e-02
-1.738266e-01
-3.137175e-01
-4.496382e-01
-5.340145e-01
-5.383135e-01
-4.677553e-01
-3.578459e-01
-2.550048e-01
-1.912442e-01
-1.658519e-01
-1.438083e-01
-7.270269e-02
8.894435e-02
3.449740e-01
6.502275e-01
9.226242e-01
1.075670e+00
1.057292e+00
8.768559e-01
6.066024e-01
3.535680e-01
2.114727e-01
2.152466e-01
3.239254e-01
4.437001e-01
4.788556e-01
3.813639e-01
1.724075e-01
-7.216917e-02
-2.601039e-01
-3.228224e-01
-2.397548e-01
-4.085319e-02
2.086508e-01
4.330835e-01
5.718157e-01
5.964028e-01
5.132663e-01
3.529809e-01
1.540396e-01
-4.992476e-02
-2.347425e-01
-3.829226e-01
-4.783162e-01
-5.044685e-01
-4.499493e-01
-3.173280e-01
-1.281106e-01
8.092826e-02
2.673463e-01
3.928997e-01
4.312669e-01
3.741991e-01
2.350389e-01
4.632574e-02
-1.499019e-01
-3.158184e-01
-4.289829e-01
-4.848960e-01
-4.892783e-01
-4.450667e-01
-3.440712e-01
-1.716835e-01
7.597132e-02
3.735603e-01
6.615359e-01
8.626991e-01
9.148588e-01
8.021418e-01
5.659156e-01
2.873377e-01
5.040636e-02
-9.397190e-02
-1.435383e-01
-1.336008e-01
-1.090321e-01
-9.754753e-02
-9.936702e-02
-9.697083e-02
-7.609629e-02
-4.277715e-02
-2.479144e-02
-5.670876e-02
-1.582544e-01
-3.190421e-01
-4.982949e-01
-6.404375e-01
-6.996625e-01
-6.607974e-01
-5.444816e-01
-3.939437e-01
-2.523466e-01
-1.447162e-01
-7.375223e-02
-2.857580e-02
2.469012e-03
2.410437e-02
3.460844e-02
3.107117e-02
1.406958e-02
-1.035615e-02
-3.004439e-02
-2.673355e-02
2.056836e-02
1.258544e-01
2.824927e-01
4.554146e-01
5.892574e-01
6.329369e-01
5.683857e-01
4.252567e-01
2.691014e-01
1.661115e-01
1.441523e-01
1.752527e-01
1.931379e-01
1.372138e-01
-3.954318e-03
-1.783705e-01
-2.967817e-01
-2.843681e-01
-1.259379e-01
1.231935e-01
3.660547e-01
5.133437e-01
5.237660e-01
4.153719e-01
2.473956e-01
8.685710e-02
-2.249443e-02
-7.593488e-02
-1.029966e-01
-1.457551e-01
-2.311021e-01
-3.511694e-01
-4.639273e-01
-5.164910e-01
-4.780755e-01
-3.596228e-01
-2.054571e-01
-6.398301e-02
3.975788e-02
1.097926e-01
1.617858e-01
2.003851e-01
2.130278e-01
1.858324e-01
1.260358e-01
6.933151e-02
6.372794e-02
1.401685e-01
2.891838e-01
4.589853e-01
5.784223e-01
5.941257e-01
5.013911e-01
3.492213e-01
2.135492e-01
1.526610e-01
1.719396e-01
2.204643e-01
2.218211e-01
1.199696e-01
-8.729082e-02
-3.456728e-01
-5.718689e-01
-6.936531e-01
-6.805212e-01
-5.516711e-01
-3.623687e-01
-1.789672e-01
-5.400310e-02
-9.939906e-03
-3.638239e-02
-1.006528e-01
-1.662180e-01
-2.104618e-01
-2.341130e-01
-2.582128e-01
-3.097598e-01
-4.028241e-01
-5.248397e-01
-6.357935e-01
-6.826014e-01
-6.240419e-01
-4.540611e-01
-2.080882e-01
5.405169e-02
2.772212e-01
4.312980e-01
5.119432e-01
5.291469e-01
4.980224e-01
4.377039e-01
3.719568e-01
3.228910e-01
2.984518e-01
2.843846e-01
2.509180e-01
1.731427e-01
5.198659e-02
-7.984678e-02
-1.730435e-01
-1.886758e-01
-1.184967e-01
1.457671e-02
1.730966e-01
3.245709e-01
4.516620e-01
5.516108e-01
6.305461e-01
6.972417e-01
7.572391e-01
8.080382e-01
8.377512e-01
8.289284e-01
7.661195e-01
6.432442e-01
4.670403e-01
2.558533e-01
3.649934e-02
-1.583226e-01
-2.939041e-01
-3.422397e-01
-2.939360e-01
-1.659415e-01
6.749542e-04
1.523689e-01
2.399220e-01
2.354299e-01
1.434762e-01
2.087324e-04
-1.418728e-01
-2.375784e-01
-2.688405e-01
-2.495570e-01
-2.136051e-01
-1.943398e-01
-2.071578e-01
-2.428887e-01
-2.737792e-01
-2.686032e-01
-2.098264e-01
-1.050217e-01
1.304767e-02
9.944916e-02
1.197242e-01
7.165706e-02
-8.857571e-03
-6.657570e-02
-6.172767e-02
1.706202e-03
7.423052e-02
8.875000e-02
2.831703e-03
-1.698611e-01
-3.597408e-01
-4.759939e-01
-4.572542e-01
-3.083686e-01
-9.994988e-02
7.058325e-02
1.328251e-01
7.873931e-02
-3.933285e-02
-1.411178e-01
-1.588039e-01
-6.511878e-02
1.193884e-01
3.377282e-01
5.194131e-01
6.067991e-01
5.762549e-01
4.462137e-01
2.684830e-01
1.062844e-01
8.241306e-03
-1.048397e-02
2.862567e-02
8.087840e-02
1.008228e-01
6.276741e-02
-2.894800e-02
-1.433985e-01
-2.381585e-01
-2.780485e-01
-2.471460e-01
-1.486954e-01
2.647805e-03
1.861484e-01
3.730141e-01
5.236362e-01
5.946514e-01
5.571883e-01
4.153629e-01
2.114784e-01
1.257288e-02
-1.154302e-01
-1.328319e-01
-3.960037e-02
1.260438e-01
3.017566e-01
4.244186e-01
4.566739e-01
4.058708e-01
3.239868e-01
2.849721e-01
3.479647e-01
5.232861e-01
7.589214e-01
9.576706e-01
1.020497e+00
8.957719e-01
6.079188e-01
2.492756e-01
-6.005616e-02
-2.232406e-01
-2.051962e-01
-4.358877e-02
1.709719e-01
3.368427e-01
3.864990e-01
3.135393e-01
1.692423e-01
3.256406e-02
-2.970499e-02
6.600729e-03
1.150088e-01
2.359570e-01
3.111972e-01
3.158023e-01
2.679552e-01
2.107923e-01
1.797287e-01
1.775733e-01
1.730783e-01
1.229906e-01
3.350144e-03
-1.695493e-01
-3.419197e-01
-4.484274e-01
-4.469279e-01
-3.415050e-01
-1.796885e-01
-2.583147e-02
7.269058e-02
1.072640e-01
1.079623e-01
1.241311e-01
1.964874e-01
3.343917e-01
5.092241e-01
6.667607e-01
7.517391e-01
7.327140e-01
6.171945e-01
4.517710e-01
3.058762e-01
2.432058e-01
2.929604e-01
4.372904e-01
6.236502e-01
7.941831e-01
9.127040e-01
9.737059e-01
9.924173e-01
9.865666e-01
9.622182e-01
9.113765e-01
8.221000e-01
6.939167e-01
5.466188e-01
4.144657e-01
3.289434e-01
3.025610e-01
3.252419e-01
3.741454e-01
4.272762e-01
4.705607e-01
4.965852e-01
5.016833e-01
4.879512e-01
4.687464e-01
4.696477e-01
5.185384e-01
6.263599e-01
7.690035e-01
8.853903e-01
9.003529e-01
7.638216e-01
4.831508e-01
1.267640e-01
-2.051034e-01
-4.253867e-01
-4.942065e-01
-4.247628e-01
-2.641715e-01
-6.652274e-02
1.253643e-01
2.842177e-01
3.945089e-01
4.501609e-01
4.577166e-01
4.389530e-01
4.234247e-01
4.305194e-01
4.538266e-01
4.627401e-01
4.231600e-01
3.227448e-01
1.812012e-01
3.676715e-02
-8.174187e-02
-1.758054e-01
-2.736053e-01
-4.029782e-01
-5.604027e-01
-7.001708e-01
-7.551911e-01
-6.783863e-01
-4.770760e-01
-2.161534e-01
1.255587e-02
1.353565e-01
1.301950e-01
3.213108e-02
-8.986176e-02
-1.716407e-01
-1.873887e-01
-1.588446e-01
-1.346482e-01
-1.535360e-01
-2.164149e-01
-2.855697e-01
-3.097614e-01
-2.568422e-01
-1.321638e-01
2.738791e-02
1.764076e-01
2.837422e-01
3.414647e-01
3.581322e-01
3.448353e-01
3.061332e-01
2.421663e-01
1.569131e-01
6.205765e-02
-2.733095e-02
-9.898008e-02
-1.446506e-01
-1.577766e-01
-1.328888e-01
-6.761437e-02
3.586411e-02
1.705123e-01
3.232979e-01
4.733661e-01
5.926190e-01
6.509887e-01
6.254307e-01
5.094592e-01
3.200713e-01
9.914272e-02
-9.440198e-02
-2.037740e-01
-1.996845e-01
-9.811178e-02
4.319384e-02
1.510626e-01
1.725948e-01
9.998864e-02
-3.010458e-02
-1.625194e-01
-2.580671e-01
-3.132642e-01
-3.530013e-01
-4.043464e-01
-4.724062e-01
-5.354385e-01
-5.610127e-01
-5.296730e-01
-4.484232e-01
-3.462353e-01
-2.584471e-01
-2.129131e-01
-2.240634e-01
-2.909800e-01
-3.939070e-01
-4.913045e-01
-5.267182e-01
-4.511772e-01
-2.532091e-01
2.292433e-02
2.876423e-01
4.454829e-01
4.444824e-01
3.071957e-01
1.234971e-01
7.098884e-03
3.843249e-02
2.238427e-01
4.928849e-01
7.360094e-01
8.618386e-01
8.406087e-01
7.098928e-01
5.443379e-01
4.120960e-01
3.432214e-01
3.234047e-01
3.112295e-01
2.662255e-01
1.720105e-01
4.444663e-02
-7.549257e-02
-1.382433e-01
-1.057981e-01
2.948260e-02
2.356223e-01
4.507591e-01
6.114697e-01
6.838165e-01
6.768227e-01
6.309025e-01
5.911823e-01
5.827290e-01
5.998552e-01
6.124500e-01
5.843124e-01
4.935393e-01
3.446552e-01
1.671032e-01
2.227241e-03
-1.137117e-01
-1.623547e-01
-1.475445e-01
-9.180052e-02
-2.797098e-02
1.163113e-02
5.995891e-03
-4.851654e-02
-1.402253e-01
-2.498337e-01
-3.569338e-01
-4.410566e-01
-4.797790e-01
-4.499720e-01
-3.356782e-01
-1.404190e-01
1.033906e-01
3.371988e-01
4.957788e-01
5.361430e-01
4.585256e-01
3.045256e-01
1.325481e-01
-1.347739e-02
-1.217449e-01
-2.068326e-01
-2.881048e-01
-3.693515e-01
-4.323472e-01
-4.460280e-01
-3.851651e-01
-2.496525e-01
-7.483888e-02
7.564985e-02
1.368345e-01
7.862825e-02
-7.009481e-02
-2.282902e-01
-3.004346e-01
-2.249195e-01
-6.631614e-03
2.833397e-01
5.402534e-01
6.727021e-01
6.389488e-01
4.559219e-01
1.819731e-01
-1.120040e-01
-3.671510e-01
-5.485151e-01
-6.446435e-01
-6.605607e-01
-6.100178e-01
-5.097820e-01
-3.762955e-01
-2.250304e-01
-7.235494e-02
6.294737e-02
1.625404e-01
2.158820e-01
2.261382e-01
2.080328e-01
1.777528e-01
1.424351e-01
9.748265e-02
3.394493e-02
-4.936759e-02
-1.378264e-01
-2.026816e-01
-2.116475e-01
-1.428224e-01
4.289377e-03
2.048547e-01
4.135122e-01
5.773510e-01
6.539761e-01
6.284417e-01
5.212377e-01
3.819752e-01
2.699672e-01
2.302400e-01
2.770044e-01
3.930562e-01
5.435980e-01
6.935761e-01
8.175241e-01
8.996698e-01
9.300282e-01
9.030714e-01
8.215306e-01
7.030089e-01
5.833069e-01
5.098296e-01
5.235718e-01
6.373071e-01
8.234582e-01
1.021126e+00
1.159794e+00
1.186823e+00
1.084989e+00
8.741111e-01
6.000623e-01
3.188077e-01
8.198865e-02
-7.326949e-02
-1.310519e-01
-1.007481e-01
-1.621615e-02
7.384997e-02
1.233241e-01
1.054266e-01
1.987622e-02
-1.107985e-01
-2.501564e-01
-3.575694e-01
-3.989653e-01
-3.586764e-01
-2.480544e-01
-1.040965e-01
2.483152e-02
1.005318e-01
1.115451e-01
7.463175e-02
2.124187e-02
-2.090728e-02
-3.936135e-02
-3.726394e-02
-2.732331e-02
-2.609293e-02
-4.990284e-02
-1.099738e-01
-2.064175e-01
-3.243197e-01
-4.357272e-01
-5.096244e-01
-5.278598e-01
-4.984596e-01
-4.545849e-01
-4.348066e-01
-4.557012e-01
-4.973143e-01
-5.148100e-01
-4.698163e-01
-3.589424e-01
-2.185214e-01
-1.027485e-01
-5.169315e-02
-7.065647e-02
-1.314269e-01
-1.907043e-01
-2.126860e-01
-1.836567e-01
-1.126818e-01
-2.074223e-02
7.294902e-02
1.586788e-01
2.356545e-01
3.073167e-01
3.772891e-01
4.463768e-01
5.088132e-01
5.495284e-01
5.484145e-01
4.943593e-01
4.009624e-01
3.082044e-01
2.616269e-01
2.800274e-01
3.363620e-01
3.696013e-01
3.220648e-01
1.770380e-01
-2.858011e-02
-2.241555e-01
-3.445219e-01
-3.644392e-01
-3.083142e-01
-2.315786e-01
-1.880536e-01
-2.041144e-01
-2.718309e-01
-3.584549e-01
-4.214427e-01
-4.213805e-01
-3.328882e-01
-1.556112e-01
7.836428e-02
3.095354e-01
4.724881e-01
5.249234e-01
4.669121e-01
3.385831e-01
1.989319e-01
9.937812e-02
6.577926e-02
9.446944e-02
1.593984e-01
2.243889e-01
2.566394e-01
2.395690e-01
1.811194e-01
1.113624e-01
6.704703e-02
6.957010e-02
1.092686e-01
1.474874e-01
1.381694e-01
5.706504e-02
-8.129917e-02
-2.319669e-01
-3.477013e-01
-4.065858e-01
-4.205218e-01
-4.214568e-01
-4.371478e-01
-4.725480e-01
-5.067577e-01
-5.055989e-01
-4.422856e-01
-3.149807e-01
-1.505838e-01
8.996954e-03
1.297582e-01
2.012686e-01
2.338643e-01
2.418633e-01
2.290077e-01
1.885302e-01
1.150876e-01
1.513195e-02
-9.385241e-02
-1.925028e-01
-2.669364e-01
-3.076270e-01
-3.030440e-01
-2.380853e-01
-1.039286e-01
8.542838e-02
2.835768e-01
4.210135e-01
4.339040e-01
2.986924e-01
5.123563e-02
-2.243791e-01
-4.328736e-01
-5.084553e-01
-4.363612e-01
-2.488651e-01
-5.922891e-03
2.264972e-01
3.945840e-01
4.700481e-01
4.553571e-01
3.770096e-01
2.694979e-01
1.596340e-01
5.977496e-02
-2.910003e-02
-1.095358e-01
-1.810849e-01
-2.386952e-01
-2.754576e-01
-2.864478e-01
-2.710419e-01
-2.329834e-01
-1.783608e-01
-1.126826e-01
-3.988216e-02
3.447972e-02
9.815157e-02
1.320753e-01
1.192356e-01
5.720500e-02
-3.609718e-02
-1.285831e-01
-1.875658e-01
-1.917485e-01
-1.361681e-01
-3.143908e-02
9.865588e-02
2.209863e-01
3.015132e-01
3.176695e-01
2.671426e-01
1.660056e-01
3.854015e-02
-9.095841e-02
-1.978061e-01
-2.535014e-01
-2.305756e-01
-1.181310e-01
6.340693e-02
2.622887e-01
4.130274e-01
4.624747e-01
3.924804e-01
2.306043e-01
4.362966e-02
-8.683250e-02
-9.831058e-02
2.509976e-02
2.455744e-01
4.869185e-01
6.637759e-01
7.123773e-01
6.125554e-01
3.940531e-01
1.244772e-01
-1.171064e-01
-2.707467e-01
-3.180421e-01
-2.862913e-01
-2.308985e-01
-2.040110e-01
-2.270929e-01
-2.828002e-01
-3.276250e-01
-3.151237e-01
-2.188678e-01
-4.801679e-02
1.509319e-01
3.110256e-01
3.761273e-01
3.302444e-01
2.058541e-01
6.469327e-02
-3.684621e-02
-7.599559e-02
-6.923190e-02
-5.344228e-02
-5.559437e-02
-7.146705e-02
-6.883522e-02
-1.306145e-02
1.052229e-01
2.629286e-01
4.220800e-01
5.546248e-01
6.533831e-01
7.239465e-01
7.692602e-01
7.813833e-01
7.454671e-01
6.507203e-01
4.999554e-01
3.131066e-01
1.249244e-01
-2.215188e-02
-8.993002e-02
-5.881104e-02
6.189912e-02
2.339985e-01
4.022426e-01
5.140546e-01
5.389197e-01
4.780690e-01
3.594033e-01
2.211890e-01
9.449382e-02
-6.211180e-03
-8.105431e-02
-1.350100e-01
-1.676525e-01
-1.691897e-01
-1.254120e-01
-2.779321e-02
1.191522e-01
2.984163e-01
4.868485e-01
6.612334e-01
8.006896e-01
8.870306e-01
9.065803e-01
8.542322e-01
7.365973e-01
5.705049e-01
3.771015e-01
1.766439e-01
-1.101305e-02
-1.621672e-01
-2.499311e-01
-2.552789e-01
-1.822832e-01
-6.390155e-02
5.001095e-02
1.171461e-01
1.239716e-01
8.961630e-02
5.069011e-02
3.850416e-02
6.398500e-02
1.184130e-01
1.863363e-01
2.591190e-01
3.388386e-01
4.309255e-01
5.327870e-01
6.280826e-01
6.911983e-01
6.983615e-01
6.374795e-01
5.115109e-01
3.366736e-01
1.399778e-01
-4.258347e-02
-1.705351e-01
-2.093195e-01
-1.447008e-01
5.856332e-03
1.927433e-01
3.482410e-01
4.110122e-01
3.506488e-01
1.808145e-01
-4.528780e-02
-2.549261e-01
-3.822219e-01
-3.903023e-01
-2.823279e-01
-9.922439e-02
9.548125e-02
2.406113e-01
3.030982e-01
2.910386e-01
2.457525e-01
2.182186e-01
2.446098e-01
3.327275e-01
4.621893e-01
5.954135e-01
6.942106e-01
7.350379e-01
7.160448e-01
6.530525e-01
5.674243e-01
4.727662e-01
3.681395e-01
2.424221e-01
8.788668e-02
-8.575482e-02
-2.474948e-01
-3.562575e-01
-3.816277e-01
-3.212497e-01
-2.039562e-01
-7.655553e-02
1.868437e-02
6.395512e-02
7.219555e-02
7.555989e-02
1.026446e-01
1.593834e-01
2.269926e-01
2.782948e-01
3.000726e-01
3.047225e-01
3.224364e-01
3.787840e-01
4.722727e-01
5.668816e-01
6.063626e-01
5.443329e-01
3.729695e-01
1.313114e-01
-1.138078e-01
-3.022620e-01
-4.082009e-01
-4.451357e-01
-4.497803e-01
-4.578871e-01
-4.856917e-01
-5.240664e-01
-5.457995e-01
-5.211499e-01
-4.332465e-01
-2.856293e-01
-1.000825e-01
9.105852e-02
2.535579e-01
3.599177e-01
3.976257e-01
3.733715e-01
3.093499e-01
2.332081e-01
1.682095e-01
1.287948e-01
1.206037e-01
1.404480e-01
1.750244e-01
2.028558e-01
2.036618e-01
1.715912e-01
1.219073e-01
8.375501e-02
8.288063e-02
1.263701e-01
1.990386e-01
2.721148e-01
3.179045e-01
3.223611e-01
2.893083e-01
2.345051e-01
1.737836e-01
1.134213e-01
4.959729e-02
-2.220569e-02
-9.441806e-02
-1.419076e-01
-1.309172e-01
-3.958796e-02
1.219428e-01
3.064148e-01
4.471501e-01
4.914769e-01
4.293101e-01
2.981058e-01
1.622440e-01
8.136051e-02
8.613294e-02
1.720826e-01
3.095510e-01
4.596144e-01
5.860528e-01
6.603148e-01
6.632921e-01
5.891728e-01
4.512908e-01
2.829272e-01
1.265281e-01
1.487906e-02
-4.318790e-02
-6.327259e-02
-7.459660e-02
-1.069516e-01
-1.810963e-01
-3.030903e-01
-4.621260e-01
-6.324213e-01
-7.792944e-01
-8.681128e-01
-8.739710e-01
-7.900169e-01
-6.324487e-01
-4.394331e-01
-2.608471e-01
-1.394328e-01
-9.153634e-02
-9.942686e-02
-1.212247e-01
-1.134751e-01
-5.455711e-02
4.270591e-02
1.361211e-01
1.761207e-01
1.344487e-01
2.313561e-02
-1.089883e-01
-2.019076e-01
-2.177565e-01
-1.619880e-01
-7.991265e-02
-3.136039e-02
-5.797369e-02
-1.596220e-01
-2.911669e-01
-3.820847e-01
-3.708975e-01
-2.377939e-01
-1.786531e-02
2.138436e-01
3.790971e-01
4.353412e-01
3.951009e-01
3.158322e-01
2.666017e-01
2.896120e-01
3.772255e-01
4.777468e-01
5.271176e-01
4.866218e-01
3.618815e-01
1.926576e-01
2.547821e-02
-1.086415e-01
-1.990346e-01
-2.474145e-01
-2.588531e-01
-2.383183e-01
-1.917605e-01
-1.279573e-01
-5.848429e-02
4.808056e-03
5.313872e-02
8.172478e-02
8.717944e-02
6.535151e-02
1.484510e-02
-5.500057e-02
-1.205593e-01
-1.527014e-01
-1.352006e-01
-7.925344e-02
-2.053890e-02
2.254091e-03
-2.618085e-02
-8.428191e-02
-1.224302e-01
-9.020308e-02
3.186111e-02
2.132847e-01
3.799871e-01
4.459453e-01
3.558167e-01
1.172836e-01
-1.940190e-01
-4.627936e-01
-5.860918e-01
-5.242495e-01
-3.212989e-01
-8.031783e-02
9.318538e-02
1.457912e-01
9.597278e-02
1.028502e-02
-4.378753e-02
-3.509746e-02
2.527441e-02
1.059723e-01
1.830847e-01
2.519597e-01
3.182233e-01
3.809799e-01
4.250146e-01
4.276272e-01
3.722172e-01
2.571770e-01
9.585443e-02
-8.800309e-02
-2.641559e-01
-4.001971e-01
-4.702044e-01
-4.655478e-01
-3.989267e-01
-2.959160e-01
-1.794269e-01
-5.957547e-02
6.325252e-02
1.866811e-01
2.985535e-01
3.811773e-01
4.231337e-01
4.265393e-01
4.025488e-01
3.602258e-01
3.013161e-01
2.274357e-01
1.516422e-01
9.919903e-02
9.208073e-02
1.290762e-01
1.801692e-01
2.030854e-01
1.712191e-01
9.187141e-02
6.869128e-04
-6.332193e-02
-8.329498e-02
-7.301721e-02
-6.495137e-02
-8.793675e-02
-1.487352e-01
-2.275844e-01
-2.895576e-01
-3.038614e-01
-2.586105e-01
-1.633359e-01
-4.025371e-02
8.937378e-02
2.164512e-01
3.467833e-01
4.930784e-01
6.599456e-01
8.306412e-01
9.652977e-01
1.015814e+00
9.529740e-01
7.910370e-01
5.917153e-01
4.385403e-01
3.916745e-01
4.498643e-01
5.460266e-01
5.830521e-01
4.902325e-01
2.666321e-01
-1.505688e-02
-2.468054e-01
-3.431102e-01
-2.853558e-01
-1.290173e-01
2.870350e-02
1.026179e-01
6.560546e-02
-3.818574e-02
-1.202990e-01
-9.999340e-02
4.781989e-02
2.762087e-01
4.915799e-01
6.057230e-01
5.823513e-01
4.509283e-01
2.843514e-01
1.599502e-01
1.282209e-01
2.013943e-01
3.585174e-01
5.572664e-01
7.456322e-01
8.723425e-01
8.979867e-01
8.074470e-01
6.199307e-01
3.895680e-01
1.908115e-01
9.005369e-02
1.153060e-01
2.414833e-01
4.018728e-01
5.197776e-01
5.422020e-01
4.592872e-01
3.038296e-01
1.342177e-01
8.501751e-03
-4.033531e-02
-1.715514e-02
4.157549e-02
9.094736e-02
1.046318e-01
8.800364e-02
6.799483e-02
6.803685e-02
8.834143e-02
1.062294e-01
9.428877e-02
4.216355e-02
-3.165565e-02
-8.431205e-02
-6.849436e-02
3.997042e-02
2.216660e-01
4.153959e-01
5.447675e-01
5.543686e-01
4.338522e-01
2.183634e-01
-3.041792e-02
-2.498490e-01
-3.972274e-01
-4.603483e-01
-4.562868e-01
-4.195355e-01
-3.835480e-01
-3.632031e-01
-3.475134e-01
-3.088011e-01
-2.248008e-01
-9.885979e-02
3.777298e-02
1.440221e-01
1.935291e-01
1.882591e-01
1.540178e-01
1.235546e-01
1.194299e-01
1.469537e-01
1.996334e-01
2.710526e-01
3.632474e-01
4.843151e-01
6.356602e-01
7.977107e-01
9.263427e-01
9.672397e-01
8.841047e-01
6.853489e-01
4.301111e-01
2.035088e-01
7.084032e-02
3.863868e-02
5.121020e-02
2.956324e-02
-7.123166e-02
-2.263451e-01
-3.536081e-01
-3.661354e-01
-2.293297e-01
1.437871e-02
2.663638e-01
4.230968e-01
4.267166e-01
2.872816e-01
6.900080e-02
-1.448578e-01
-2.851908e-01
-3.144468e-01
-2.290248e-01
-5.425649e-02
1.636574e-01
3.693126e-01
5.136337e-01
5.687621e-01
5.344136e-01
4.312266e-01
2.857570e-01
1.178984e-01
-6.184096e-02
-2.464540e-01
-4.246980e-01
-5.774822e-01
-6.802460e-01
-7.097261e-01
-6.521221e-01
-5.095469e-01
-3.019012e-01
-6.269954e-02
1.691153e-01
3.568688e-01
4.714437e-01
4.960190e-01
4.305938e-01
2.926438e-01
1.110083e-01
-8.460365e-02
-2.722330e-01
-4.394137e-01
-5.782718e-01
-6.793176e-01
-7.300099e-01
-7.200426e-01
-6.498399e-01
-5.357073e-01
-4.062812e-01
-2.903505e-01
-2.028136e-01
-1.383376e-01
-7.794081e-02
-4.383652e-03
8.482606e-02
1.763985e-01
2.523325e-01
3.032045e-01
3.315011e-01
3.416708e-01
3.267822e-01
2.661891e-01
1.391169e-01
-5.549081e-02
-2.887596e-01
-5.103065e-01
-6.706082e-01
-7.429382e-01
-7.319036e-01
-6.658848e-01
-5.801908e-01
-5.003103e-01
-4.324500e-01
-3.649112e-01
-2.789106e-01
-1.627603e-01
-2.193391e-02
1.202909e-01
2.325693e-01
2.908618e-01
2.905181e-01
2.475697e-01
1.881938e-01
1.320982e-01
7.955378e-02
1.136134e-02
-9.570557e-02
-2.466113e-01
-4.148500e-01
-5.497733e-01
-6.015271e-01
-5.477501e-01
-4.051113e-01
-2.196820e-01
-4.373730e-02
8.694364e-02
1.639332e-01
2.014593e-01
2.207210e-01
2.334913e-01
2.352018e-01
2.114719e-01
1.534334e-01
7.101724e-02
-6.499068e-03
-4.537961e-02
-2.875819e-02
3.074845e-02
9.693554e-02
1.310506e-01
1.142068e-01
5.762847e-02
-3.861032e-03
-3.035550e-02
2.015785e-03
8.716503e-02
1.891526e-01
2.570954e-01
2.486486e-01
1.512345e-01
-9.864529e-03
-1.820472e-01
-3.101081e-01
-3.614770e-01
-3.375192e-01
-2.659509e-01
-1.819551e-01
-1.110362e-01
-6.207558e-02
-3.071222e-02
-8.170961e-03
1.003416e-02
1.992779e-02
1.194145e-02
-1.988032e-02
-6.775428e-02
-1.080064e-01
-1.125935e-01
-6.864381e-02
1.003102e-02
9.179117e-02
1.513294e-01
1.900799e-01
2.365798e-01
3.252555e-01
4.663631e-01
6.263752e-01
7.345008e-01
7.172421e-01
5.446868e-01
2.607480e-01
-2.574872e-02
-1.907437e-01
-1.598146e-01
5.123950e-02
3.466290e-01
6.050157e-01
7.428057e-01
7.479408e-01
6.690390e-01
5.750538e-01
5.155686e-01
5.032710e-01
5.197322e-01
5.319102e-01
5.073743e-01
4.242202e-01
2.768276e-01
7.823799e-02
-1.417068e-01
-3.426206e-01
-4.822376e-01
-5.246022e-01
-4.466816e-01
-2.449191e-01
5.750937e-02
4.066271e-01
7.236328e-01
9.244386e-01
9.484358e-01
7.849534e-01
4.835905e-01
1.395517e-01
-1.430928e-01
-2.940288e-01
-3.033895e-01
-2.184344e-01
-1.133132e-01
-4.997242e-02
-5.078372e-02
-9.369165e-02
-1.280845e-01
-1.021485e-01
9.782912e-03
1.912693e-01
3.873267e-01
5.274839e-01
5.584484e-01
4.707944e-01
3.055423e-01
1.354426e-01
2.913605e-02
1.633677e-02
7.245331e-02
1.318269e-01
1.237540e-01
1.136092e-02
-1.896807e-01
-4.231221e-01
-6.257087e-01
-7.604927e-01
-8.295728e-01
-8.597880e-01
-8.728287e-01
-8.622898e-01
-7.956056e-01
-6.403355e-01
-3.957776e-01
-1.063952e-01
1.545017e-01
3.224416e-01
3.771005e-01
3.513325e-01
3.069698e-01
2.936108e-01
3.188685e-01
3.501034e-01
3.444873e-01
2.842043e-01
1.921171e-01
1.195756e-01
1.171684e-01
2.074922e-01
3.746453e-01
5.739416e-01
7.537118e-01
8.753809e-01
9.222233e-01
8.969941e-01
8.145216e-01
6.939703e-01
5.522789e-01
4.004324e-01
2.455460e-01
9.860036e-02
-1.922823e-02
-8.076937e-02
-6.870123e-02
7.653933e-03
1.092661e-01
1.842933e-01
1.964303e-01
1.459941e-01
6.756303e-02
4.103422e-03
-2.359764e-02
-2.877198e-02
-4.349520e-02
-8.957272e-02
-1.585191e-01
-2.158896e-01
-2.266197e-01
-1.827560e-01
-1.140002e-01
-7.381099e-02
-1.093129e-01
-2.324924e-01
-4.093699e-01
-5.743720e-01
-6.633672e-01
-6.471883e-01
-5.456202e-01
-4.133445e-01
-3.074281e-01
-2.573232e-01
-2.547896e-01
-2.665179e-01
-2.582922e-01
-2.152501e-01
-1.480115e-01
-8.346319e-02
-4.680109e-02
-4.503872e-02
-6.039715e-02
-5.659994e-02
4.367719e-03
1.415246e-01
3.394737e-01
5.476115e-01
6.982849e-01
7.390575e-01
6.647639e-01
5.302255e-01
4.301917e-01
4.511875e-01
6.206210e-01
8.844955e-01
1.129085e+00
1.235274e+00
1.135815e+00
8.461414e-01
4.557725e-01
8.815902e-02
-1.501363e-01
-2.094008e-01
-1.119301e-01
6.203655e-02
2.120314e-01
2.628588e-01
1.963365e-01
5.340194e-02
-9.269232e-02
-1.744868e-01
-1.577262e-01
-4.695741e-02
1.258740e-01
3.174169e-01
4.853865e-01
5.970479e-01
6.350562e-01
5.993132e-01
5.036867e-01
3.703636e-01
2.258914e-01
9.916362e-02
1.798454e-02
2.109117e-03
5.507344e-02
1.603139e-01
2.864377e-01
4.010969e-01
4.846489e-01
5.318657e-01
5.399634e-01
4.962410e-01
3.803010e-01
1.809409e-01
-8.645929e-02
-3.762647e-01
-6.262729e-01
-7.810242e-01
-8.115728e-01
-7.224391e-01
-5.464298e-01
-3.342320e-01
-1.431458e-01
-2.432504e-02
-8.204929e-03
-9.245752e-02
-2.396549e-01
-3.890485e-01
-4.795446e-01
-4.739503e-01
-3.728507e-01
-2.112231e-01
-3.976843e-02
9.826820e-02
1.811216e-01
2.065236e-01
1.793025e-01
1.014984e-01
-2.648698e-02
-1.963096e-01
-3.831692e-01
-5.459567e-01
-6.376839e-01
-6.231098e-01
-4.967952e-01
-2.916536e-01
-6.996472e-02
1.014216e-01
1.792080e-01
1.603631e-01
7.947011e-02
-1.178206e-02
-7.320092e-02
-9.757386e-02
-1.114696e-01
-1.533179e-01
-2.419400e-01
-3.562716e-01
-4.412355e-01
-4.388897e-01
-3.270159e-01
-1.402885e-01
4.143698e-02
1.328611e-01
8.870438e-02
-7.128282e-02
-2.723256e-01
-4.237074e-01
-4.641252e-01
-3.882413e-01
-2.423679e-01
-9.564639e-02
-5.137405e-03
6.738109e-03
-4.606675e-02
-1.281772e-01
-2.032109e-01
-2.494027e-01
-2.649410e-01
-2.623729e-01
-2.565116e-01
-2.538210e-01
-2.495922e-01
-2.334946e-01
-1.993527e-01
-1.532270e-01
-1.142160e-01
-1.055162e-01
-1.396419e-01
-2.069122e-01
-2.747376e-01
-2.984898e-01
-2.392791e-01
-8.171731e-02
1.560106e-01
4.252967e-01
6.625480e-01
8.097377e-01
8.320368e-01
7.275657e-01
5.274446e-01
2.873026e-01
7.402085e-02
-4.907862e-02
-3.821132e-02
1.146237e-01
3.709614e-01
6.497624e-01
8.508995e-01
8.931232e-01
7.508455e-01
4.701017e-01
1.516004e-01
-9.368879e-02
-1.938924e-01
-1.445875e-01
-3.476972e-03
1.420950e-01
2.161666e-01
1.843865e-01
6.177977e-02
-1.023425e-01
-2.520278e-01
-3.485302e-01
-3.772191e-01
-3.377078e-01
-2.312598e-01
-5.999178e-02
1.620642e-01
3.998277e-01
6.025776e-01
7.232088e-01
7.388992e-01
6.597430e-01
5.208944e-01
3.649580e-01
2.260155e-01
1.222044e-01
5.604637e-02
1.885478e-02
-1.862778e-03
-1.245022e-02
-5.702587e-03
3.630346e-02
1.279286e-01
2.632176e-01
4.090021e-01
5.143949e-01
5.340111e-01
4.542315e-01
3.072255e-01
1.606186e-01
8.432274e-02
1.127419e-01
2.258512e-01
3.600953e-01
4.397551e-01
4.087365e-01
2.485482e-01
-1.895583e-02
-3.390653e-01
-6.391435e-01
-8.503465e-01
-9.310079e-01
-8.804586e-01
-7.343705e-01
-5.442696e-01
-3.541675e-01
-1.874278e-01
-4.851359e-02
6.527980e-02
1.514010e-01
1.964764e-01
1.807062e-01
9.111142e-02
-6.195629e-02
-2.351506e-01
-3.597212e-01
-3.688426e-01
-2.333213e-01
1.596369e-02
2.966034e-01
5.129594e-01
6.026187e-01
5.640673e-01
4.515772e-01
3.429517e-01
2.986908e-01
3.325502e-01
4.064100e-01
4.515152e-01
4.066385e-01
2.543218e-01
3.419273e-02
-1.766588e-01
-3.050975e-01
-3.189073e-01
-2.376870e-01
-1.150237e-01
-6.441319e-03
5.656318e-02
7.253543e-02
5.670865e-02
2.166159e-02
-3.279346e-02
-1.143701e-01
-2.229263e-01
-3.361629e-01
-4.072057e-01
-3.796572e-01
-2.165058e-01
7.120072e-02
4.146703e-01
7.076506e-01
8.500877e-01
7.933063e-01
5.627076e-01
2.457335e-01
-4.858411e-02
-2.367700e-01
-2.903557e-01
-2.356613e-01
-1.301820e-01
-3.263545e-02
1.861576e-02
1.410276e-02
-2.834873e-02
-7.242769e-02
-7.928032e-02
-2.854302e-02
6.447434e-02
1.479215e-01
1.547715e-01
3.803426e-02
-2.005041e-01
-5.063527e-01
-7.941299e-01
-9.787411e-01
-9.993467e-01
-8.327733e-01
-5.011432e-01
-7.343919e-02
3.471508e-01
6.551518e-01
7.841356e-01
7.347951e-01
5.710103e-01
3.851782e-01
2.538016e-01
2.083123e-01
2.338370e-01
2.911807e-01
3.455489e-01
3.840862e-01
4.127341e-01
4.371012e-01
4.439518e-01
4.005128e-01
2.756764e-01
6.912571e-02
-1.742512e-01
-3.786031e-01
-4.739335e-01
-4.334312e-01
-2.884879e-01
-1.124712e-01
1.647083e-02
5.135701e-02
-7.840283e-03
-1.229635e-01
-2.413354e-01
-3.195093e-01
-3.370961e-01
-2.996201e-01
-2.336735e-01
-1.755048e-01
-1.536619e-01
-1.723649e-01
-2.072537e-01
-2.193151e-01
-1.791934e-01
-8.578284e-02
3.251500e-02
1.334327e-01
1.832175e-01
1.730784e-01
1.211398e-01
5.969652e-02
1.637098e-02
1.496476e-03
9.013775e-03
2.750185e-02
5.078481e-02
7.989488e-02
1.162405e-01
1.519823e-01
1.652914e-01
1.262261e-01
1.302185e-02
-1.698360e-01
-3.847035e-01
-5.724979e-01
-6.779969e-01
-6.741218e-01
-5.719548e-01
-4.133507e-01
-2.521965e-01
-1.327519e-01
-7.241524e-02
-5.596674e-02
-4.612640e-02
-7.263240e-03
7.083374e-02
1.650374e-01
2.339116e-01
2.470702e-01
2.083545e-01
1.541073e-01
1.252299e-01
1.334043e-01
1.488613e-01
1.209867e-01
1.679941e-02
-1.517519e-01
-3.317060e-01
-4.606816e-01
-5.032012e-01
-4.666523e-01
-3.869179e-01
-2.959850e-01
-1.979465e-01
-7.352187e-02
9.039414e-02
2.711644e-01
4.067401e-01
4.240230e-01
2.818445e-01
1.232310e-03
-3.358664e-01
-6.193374e-01
-7.580834e-01
-7.177832e-01
-5.306873e-01
-2.736428e-01
-2.746630e-02
1.597446e-01
2.863145e-01
3.824132e-01
4.777453e-01
5.723253e-01
6.306387e-01
6.058994e-01
4.796479e-01
2.876672e-01
1.099784e-01
2.794501e-02
7.648138e-02
2.241810e-01
3.944731e-01
5.125629e-01
5.476808e-01
5.260039e-01
5.088425e-01
5.512622e-01
6.675256e-01
8.242980e-01
9.633849e-01
1.036710e+00
1.030670e+00
9.672547e-01
8.858937e-01
8.198238e-01
7.795000e-01
7.494167e-01
6.990798e-01
6.035537e-01
4.637250e-01
3.138736e-01
2.087306e-01
1.949089e-01
2.836989e-01
4.420891e-01
6.070727e-01
7.155066e-01
7.343615e-01
6.750394e-01
5.824359e-01
5.040385e-01
4.584015e-01
4.245665e-01
3.602657e-01
2.360010e-01
6.055664e-02
-1.196575e-01
-2.456819e-01
-2.773261e-01
-2.109789e-01
-7.640386e-02
8.038948e-02
2.149611e-01
2.944032e-01
3.001019e-01
2.284923e-01
9.243008e-02
-7.834094e-02
-2.407638e-01
-3.492012e-01
-3.736429e-01
-3.178326e-01
-2.227988e-01
-1.466178e-01
-1.290757e-01
-1.646623e-01
-2.041805e-01
-1.858560e-01
-7.676153e-02
1.011213e-01
2.767614e-01
3.666135e-01
3.224198e-01
1.620101e-01
-3.662826e-02
-1.754341e-01
-1.872915e-01
-6.929763e-02
1.189598e-01
2.896574e-01
3.744549e-01
3.598975e-01
2.900982e-01
2.337520e-01
2.354697e-01
2.839496e-01
3.190753e-01
2.731246e-01
1.190095e-01
-1.043784e-01
-3.050197e-01
-3.827200e-01
-2.823716e-01
-2.617902e-02
2.936615e-01
5.578319e-01
6.741897e-01
6.150690e-01
4.217550e-01
1.792439e-01
-2.227567e-02
-1.208306e-01
-9.926118e-02
1.777268e-02
1.814544e-01
3.410404e-01
4.602180e-01
5.219519e-01
5.230287e-01
4.651924e-01
3.509522e-01
1.865485e-01
-1.341199e-02
-2.263965e-01
-4.275860e-01
-5.959039e-01
-7.177784e-01
-7.886894e-01
-8.112394e-01
-7.889794e-01
-7.202399e-01
-5.988184e-01
-4.240864e-01
-2.151659e-01
-1.761439e-02
1.079867e-01
1.150180e-01
1.427744e-03
-1.806475e-01
-3.477325e-01
-4.286787e-01
-4.009113e-01
-2.958094e-01
-1.719421e-01
-7.610875e-02
-1.771832e-02
2.871847e-02
9.663255e-02
1.952820e-01
2.957450e-01
3.466909e-01
3.104984e-01
1.943077e-01
5.290657e-02
-3.980357e-02
-3.264856e-02
7.309380e-02
2.228716e-01
3.369849e-01
3.524694e-01
2.577595e-01
1.037363e-01
-1.564417e-02
-7.761536e-03
1.688522e-01
4.768282e-01
8.125822e-01
1.053696e+00
1.114859e+00
9.832378e-01
7.182865e-01
4.203989e-01
1.865358e-01
7.430794e-02
8.901632e-02
1.944315e-01
3.356130e-01
4.591359e-01
5.237599e-01
5.046527e-01
3.971290e-01
2.202082e-01
1.441918e-02
-1.695879e-01
-2.869999e-01
-3.107702e-01
-2.357440e-01
-7.806932e-02
1.263174e-01
3.250531e-01
4.589382e-01
4.798951e-01
3.721857e-01
1.649057e-01
-7.565873e-02
-2.746528e-01
-3.846477e-01
-4.080588e-01
-3.915608e-01
-3.953908e-01
-4.568959e-01
-5.706334e-01
-6.944992e-01
-7.741187e-01
-7.693324e-01
-6.695562e-01
-4.927269e-01
-2.707355e-01
-3.182579e-02
2.066087e-01
4.294788e-01
6.101396e-01
7.096165e-01
6.966390e-01
5.754678e-01
3.977500e-01
2.442208e-01
1.835994e-01
2.329470e-01
3.453150e-01
4.355488e-01
4.307458e-01
3.131543e-01
1.263587e-01
-5.823833e-02
-1.884588e-01
-2.580946e-01
-2.983638e-01
-3.461639e-01
-4.143728e-01
-4.823530e-01
-5.083450e-01
-4.535934e-01
-3.056101e-01
-9.113282e-02
1.266282e-01
2.678285e-01
2.680904e-01
1.099897e-01
-1.623784e-01
-4.552656e-01
-6.597621e-01
-6.939301e-01
-5.342627e-01
-2.238302e-01
1.445884e-01
4.624822e-01
6.436646e-01
6.522659e-01
5.105372e-01
2.856619e-01
6.336106e-02
-8.201153e-02
-1.129279e-01
-4.131015e-02
7.971076e-02
1.848097e-01
2.328436e-01
2.296179e-01
2.215165e-01
2.613536e-01
3.669503e-01
5.005678e-01
5.853111e-01
5.501107e-01
3.753217e-01
1.099491e-01
-1.503401e-01
-3.102820e-01
-3.185238e-01
-1.843460e-01
3.616954e-02
2.702467e-01
4.555394e-01
5.530868e-01
5.472229e-01
4.407884e-01
2.526232e-01
1.800663e-02
-2.122937e-01
-3.796516e-01
-4.344031e-01
-3.576164e-01
-1.754732e-01
4.680116e-02
2.325814e-01
3.278884e-01
3.210150e-01
2.375558e-01
1.185366e-01
-4.378705e-04
-9.634454e-02
-1.541613e-01
-1.622925e-01
-1.165763e-01
-3.005592e-02
6.305736e-02
1.189024e-01
1.077996e-01
3.370897e-02
-6.697949e-02
-1.473194e-01
-1.759573e-01
-1.499642e-01
-8.879604e-02
-1.690217e-02
5.122631e-02
1.125069e-01
1.636293e-01
1.894888e-01
1.658181e-01
7.648885e-02
-6.879437e-02
-2.321293e-01
-3.638682e-01
-4.270114e-01
-4.138721e-01
-3.461631e-01
-2.602987e-01
-1.866624e-01
-1.338619e-01
-8.672263e-02
-1.858137e-02
9.120882e-02
2.454339e-01
4.264865e-01
6.001376e-01
7.229475e-01
7.537708e-01
6.690352e-01
4.764245e-01
2.177066e-01
-4.496953e-02
-2.538282e-01
-3.767278e-01
-4.132169e-01
-3.852907e-01
-3.213240e-01
-2.421562e-01
-1.551262e-01
-5.829599e-02
4.780440e-02
1.490288e-01
2.166419e-01
2.204272e-01
1.494983e-01
2.676171e-02
-9.533739e-02
-1.589142e-01
-1.321626e-01
-2.909177e-02
9.615752e-02
1.781500e-01
1.748247e-01
8.827118e-02
-3.789594e-02
-1.409773e-01
-1.691637e-01
-1.041615e-01
3.442696e-02
2.036678e-01
3.599422e-01
4.750480e-01
5.396461e-01
5.596422e-01
5.523738e-01
5.412814e-01
5.447179e-01
5.629106e-01
5.747151e-01
5.501464e-01
4.707795e-01
3.429671e-01
1.947200e-01
5.938494e-02
-4.230775e-02
-1.108332e-01
-1.633724e-01
-2.203962e-01
-2.916650e-01
-3.694122e-01
-4.319960e-01
-4.550908e-01
-4.234684e-01
-3.376924e-01
-2.145409e-01
-8.223795e-02
2.925439e-02
1.016075e-01
1.389893e-01
1.670958e-01
2.165770e-01
2.999782e-01
3.993895e-01
4.748276e-01
4.872199e-01
4.207313e-01
2.923839e-01
1.449134e-01
2.615397e-02
-3.470654e-02
-3.994100e-02
-1.654184e-02
5.537095e-03
1.455683e-02
2.251576e-02
5.239163e-02
1.184096e-01
2.141641e-01
3.152831e-01
3.923155e-01
4.237557e-01
4.010854e-01
3.253874e-01
2.022193e-01
4.166301e-02
-1.361527e-01
-2.972843e-01
-4.007539e-01
-4.170928e-01
-3.480573e-01
-2.319093e-01
-1.267147e-01
-7.956889e-02
-1.001723e-01
-1.549557e-01
-1.855162e-01
-1.413147e-01
-8.771344e-03
1.797283e-01
3.628242e-01
4.840187e-01
5.228003e-01
5.046953e-01
4.841854e-01
5.105649e-01
5.968600e-01
7.096423e-01
7.853498e-01
7.644421e-01
6.251314e-01
3.979250e-01
1.524820e-01
-3.551739e-02
-1.185028e-01
-9.459771e-02
-2.537401e-03
1.002047e-01
1.640433e-01
1.667640e-01
1.185740e-01
5.218074e-02
3.502297e-03
-7.607741e-03
1.356577e-02
4.413361e-02
6.444804e-02
7.780258e-02
1.122679e-01
2.002666e-01
3.498179e-01
5.292035e-01
6.770884e-01
7.322645e-01
6.653964e-01
4.954447e-01
2.829526e-01
1.047097e-01
2.275818e-02
6.116622e-02
1.979826e-01
3.731267e-01
5.091226e-01
5.388572e-01
4.313826e-01
2.054641e-01
-7.594976e-02
-3.292149e-01
-4.820413e-01
-5.011582e-01
-4.050751e-01
-2.568863e-01
-1.384143e-01
-1.145923e-01
-2.038673e-01
-3.704749e-01
-5.438892e-01
-6.547274e-01
-6.665867e-01
-5.874082e-01
-4.577391e-01
-3.256421e-01
-2.225412e-01
-1.517436e-01
-9.427757e-02
-2.719417e-02
5.781410e-02
1.468349e-01
2.102576e-01
2.187413e-01
1.612278e-01
5.626065e-02
-5.261056e-02
-1.196136e-01
-1.253050e-01
-8.972489e-02
-5.828051e-02
-6.923153e-02
-1.257485e-01
-1.922902e-01
-2.177231e-01
-1.687587e-01
-5.106112e-02
9.431671e-02
2.149108e-01
2.757051e-01
2.752254e-01
2.390927e-01
1.971747e-01
1.634712e-01
1.347755e-01
1.060431e-01
8.450445e-02
8.663233e-02
1.200697e-01
1.688377e-01
1.983961e-01
1.788514e-01
1.076703e-01
1.338970e-02
-6.305695e-02
-9.682982e-02
-9.830594e-02
-1.083406e-01
-1.694531e-01
-2.899339e-01
-4.257008e-01
-4.951004e-01
-4.205612e-01
-1.732616e-01
2.055290e-01
6.191943e-01
9.583860e-01
1.147668e+00
1.171584e+00
1.069677e+00
9.087792e-01
7.513898e-01
6.362605e-01
5.762450e-01
5.678671e-01
6.020672e-01
6.674496e-01
7.450251e-01
8.023024e-01
7.969195e-01
6.927222e-01
4.806696e-01
1.918082e-01
-1.074675e-01
-3.391140e-01
-4.469736e-01
-4.232757e-01
-3.120414e-01
-1.854124e-01
-1.055510e-01
-9.417243e-02
-1.277891e-01
-1.610883e-01
-1.618080e-01
-1.319439e-01
-1.012125e-01
-1.005326e-01
-1.365549e-01
-1.845908e-01
-2.038023e-01
-1.646370e-01
-7.023717e-02
4.378353e-02
1.326198e-01
1.729944e-01
1.784057e-01
1.855555e-01
2.203690e-01
2.701519e-01
2.865604e-01
2.206611e-01
6.484528e-02
-1.303998e-01
-2.786158e-01
-3.044679e-01
-1.851516e-01
3.957883e-02
2.921211e-01
4.971744e-01
6.118030e-01
6.318992e-01
5.793252e-01
4.840307e-01
3.729548e-01
2.676878e-01
1.853046e-01
1.371601e-01
1.257112e-01
1.426362e-01
1.705654e-01
1.888729e-01
1.825768e-01
1.508165e-01
1.091595e-01
8.260205e-02
9.276146e-02
1.468130e-01
2.337334e-01
3.286213e-01
4.024633e-01
4.335371e-01
4.162753e-01
3.634633e-01
2.996908e-01
2.487658e-01
2.222156e-01
2.155104e-01
2.132365e-01
1.994515e-01
1.683748e-01
1.310638e-01
1.140658e-01
1.487776e-01
2.554383e-01
4.290379e-01
6.342321e-01
8.141135e-01
9.122576e-01
8.983538e-01
7.818399e-01
6.037599e-01
4.123681e-01
2.396823e-01
9.367381e-02
-3.264319e-02
-1.460860e-01
-2.453861e-01
-3.259835e-01
-3.909101e-01
-4.548133e-01
-5.341996e-01
-6.296266e-01
-7.132290e-01
-7.328733e-01
-6.352619e-01
-3.987297e-01
-5.733986e-02
3.018474e-01
5.728943e-01
6.805864e-01
6.173478e-01
4.458250e-01
2.662207e-01
1.673524e-01
1.874362e-01
3.031848e-01
4.501224e-01
5.609761e-01
5.999913e-01
5.746153e-01
5.206811e-01
4.731728e-01
4.424134e-01
4.117234e-01
3.581572e-01
2.799251e-01
2.071699e-01
1.856148e-01
2.446493e-01
3.727839e-01
5.168479e-01
6.059419e-01
5.882248e-01
4.620562e-01
2.832981e-01
1.399418e-01
1.037670e-01
1.867401e-01
3.314227e-01
4.443044e-01
4.523783e-01
3.475212e-01
1.909374e-01
7.501000e-02
6.629672e-02
1.653566e-01
3.086763e-01
4.102950e-01
4.143765e-01
3.245651e-01
1.944462e-01
8.992126e-02
4.997823e-02
6.953055e-02
1.109017e-01
1.312453e-01
1.059099e-01
3.672008e-02
-5.234194e-02
-1.250450e-01
-1.450859e-01
-8.945738e-02
4.052435e-02
2.162211e-01
3.900116e-01
5.125249e-01
5.513944e-01
5.036567e-01
3.977097e-01
2.849995e-01
2.237101e-01
2.583136e-01
4.014347e-01
6.257636e-01
8.709737e-01
1.064544e+00
1.148851e+00
1.102908e+00
9.486806e-01
7.391304e-01
5.341542e-01
3.762783e-01
2.774384e-01
2.216637e-01
1.799699e-01
1.284528e-01
6.026254e-02
-1.400775e-02
-7.612469e-02
-1.122934e-01
-1.185501e-01
-9.658123e-02
-4.600606e-02
3.649458e-02
1.462983e-01
2.559622e-01
3.129773e-01
2.608929e-01
7.480597e-02
-2.143763e-01
-5.277400e-01
-7.751324e-01
-8.965430e-01
-8.828777e-01
-7.679081e-01
-6.026079e-01
-4.312905e-01
-2.821417e-01
-1.704367e-01
-1.039782e-01
-8.342581e-02
-9.926413e-02
-1.319232e-01
-1.585544e-01
-1.639134e-01
-1.490536e-01
-1.315625e-01
-1.349800e-01
-1.720415e-01
-2.320000e-01
-2.812100e-01
-2.784321e-01
-1.973631e-01
-4.391032e-02
1.429978e-01
3.096577e-01
4.143372e-01
4.447849e-01
4.163344e-01
3.564024e-01
2.900077e-01
2.355127e-01
2.072541e-01
2.153989e-01
2.594275e-01
3.217495e-01
3.697937e-01
3.680899e-01
2.947529e-01
1.538978e-01
-2.284871e-02
-1.869315e-01
-2.903475e-01
-3.020424e-01
-2.166889e-01
-5.294699e-02
1.571436e-01
3.817226e-01
5.980876e-01
7.925156e-01
9.527493e-01
1.060608e+00
1.092470e+00
1.029325e+00
8.701368e-01
6.390555e-01
3.811356e-01
1.485738e-01
-1.606322e-02
-9.282769e-02
-8.870942e-02
-3.209012e-02
3.913012e-02
9.002200e-02
9.804608e-02
5.851710e-02
-1.449286e-02
-9.322554e-02
-1.471920e-01
-1.560948e-01
-1.185474e-01
-5.255291e-02
1.187882e-02
4.489977e-02
3.000570e-02
-2.691105e-02
-9.878019e-02
-1.509926e-01
-1.612235e-01
-1.338147e-01
-9.948207e-02
-9.933879e-02
-1.616754e-01
-2.851746e-01
-4.385207e-01
-5.755261e-01
-6.557576e-01
-6.595536e-01
-5.912710e-01
-4.710397e-01
-3.213017e-01
-1.575850e-01
1.060201e-02
1.722253e-01
3.105588e-01
4.083612e-01
4.575588e-01
4.634557e-01
4.393498e-01
3.965507e-01
3.377433e-01
2.578167e-01
1.509486e-01
1.956355e-02
-1.200278e-01
-2.393072e-01
-3.067115e-01
-2.994425e-01
-2.116396e-01
-5.635545e-02
1.372921e-01
3.304014e-01
4.839360e-01
5.704352e-01
5.835161e-01
5.397960e-01
4.704962e-01
4.057140e-01
3.599588e-01
3.277207e-01
2.906103e-01
2.292172e-01
1.317047e-01
-2.922496e-03
-1.640911e-01
-3.296899e-01
-4.686151e-01
-5.481095e-01
-5.443426e-01
-4.504658e-01
-2.771207e-01
-4.615203e-02
2.168615e-01
4.860427e-01
7.335643e-01
9.265331e-01
1.028675e+00
1.010737e+00
8.661167e-01
6.219250e-01
3.366000e-01
8.250889e-02
-7.958615e-02
-1.222900e-01
-5.945468e-02
6.195432e-02
1.802203e-01
2.391850e-01
2.043177e-01
7.180269e-02
-1.292498e-01
-3.409197e-01
-4.883895e-01
-5.013988e-01
-3.418638e-01
-2.677753e-02
3.671617e-01
7.242831e-01
9.305470e-01
9.178222e-01
6.927162e-01
3.362574e-01
-2.750168e-02
-2.814812e-01
-3.617722e-01
-2.789568e-01
-1.054932e-01
6.426846e-02
1.622210e-01
1.782671e-01
1.575318e-01
1.634874e-01
2.300172e-01
3.357909e-01
4.203048e-01
4.296701e-01
3.569246e-01
2.463269e-01
1.596233e-01
1.312853e-01
1.465082e-01
1.566282e-01
1.186156e-01
2.943931e-02
-6.881656e-02
-1.163923e-01
-7.657451e-02
3.836158e-02
1.727419e-01
2.591085e-01
2.539713e-01
1.558992e-01
-1.487791e-03
-1.722315e-01
-3.196579e-01
-4.251792e-01
-4.838089e-01
-4.948362e-01
-4.574512e-01
-3.745891e-01
-2.595112e-01
-1.369366e-01
-3.610641e-02
1.956543e-02
1.994806e-02
-2.943370e-02
-1.083769e-01
-1.855678e-01
-2.271908e-01
-2.115737e-01
-1.434185e-01
-5.580726e-02
6.326689e-03
1.331963e-02
-2.967350e-02
-8.511115e-02
-1.069647e-01
-7.101431e-02
7.575206e-03
8.016000e-02
9.082561e-02
8.724216e-03
-1.514296e-01
-3.334796e-01
-4.674669e-01
-5.044229e-01
-4.372088e-01
-2.968570e-01
-1.311077e-01
1.822758e-02
1.261662e-01
1.827524e-01
1.871002e-01
1.460712e-01
7.858266e-02
1.816517e-02
5.344718e-03
6.930461e-02
2.085459e-01
3.842581e-01
5.343062e-01
6.033408e-01
5.732089e-01
4.752814e-01
3.752835e-01
3.377252e-01
3.912128e-01
5.163925e-01
6.624442e-01
7.779845e-01
8.342182e-01
8.273862e-01
7.653748e-01
6.550622e-01
5.028366e-01
3.255304e-01
1.581968e-01
4.768772e-02
3.222712e-02
1.182661e-01
2.706126e-01
4.256618e-01
5.220197e-01
5.297239e-01
4.605596e-01
3.557135e-01
2.607395e-01
2.028199e-01
1.817612e-01
1.779989e-01
1.715697e-01
1.595195e-01
1.600907e-01
2.007388e-01
2.977740e-01
4.409097e-01
5.925800e-01
7.019834e-01
7.249865e-01
6.397931e-01
4.536646e-01
2.013981e-01
-6.218956e-02
-2.740031e-01
-3.768168e-01
-3.334010e-01
-1.374889e-01
1.821381e-01
5.671007e-01
9.432848e-01
1.238131e+00
1.396483e+00
1.392969e+00
1.239100e+00
9.809863e-01
6.854125e-01
4.192213e-01
2.312910e-01
1.427855e-01
1.454524e-01
2.065119e-01
2.803899e-01
3.257393e-01
3.206961e-01
2.678615e-01
1.873422e-01
1.043804e-01
3.875050e-02
-2.009845e-03
-2.576825e-02
-5.341401e-02
-1.086668e-01
-2.028459e-01
-3.231668e-01
-4.329547e-01
-4.850356e-01
-4.420165e-01
-2.950958e-01
-7.433469e-02
1.556841e-01
3.171228e-01
3.500875e-01
2.384039e-01
1.631617e-02
-2.460856e-01
-4.695091e-01
-5.919523e-01
-5.868668e-01
-4.690068e-01
-2.859206e-01
-9.645375e-02
5.561326e-02
1.592750e-01
2.345283e-01
3.119146e-01
4.065781e-01
5.030399e-01
5.591949e-01
5.269503e-01
3.788410e-01
1.273515e-01
-1.727543e-01
-4.409730e-01
-6.005534e-01
-6.097007e-01
-4.807627e-01
-2.761768e-01
-8.002373e-02
4.183903e-02
7.155272e-02
4.198828e-02
1.154959e-02
2.730525e-02
9.837635e-02
1.924375e-01
2.542199e-01
2.363091e-01
1.286965e-01
-2.866578e-02
-1.615172e-01
-2.003096e-01
-1.194826e-01
4.904896e-02
2.364573e-01
3.760605e-01
4.349214e-01
4.208075e-01
3.657604e-01
3.014352e-01
2.426291e-01
1.864242e-01
1.237711e-01
5.395903e-02
-8.501964e-03
-3.987294e-02
-2.178825e-02
4.628115e-02
1.448997e-01
2.430269e-01
3.112158e-01
3.328268e-01
3.080822e-01
2.497068e-01
1.743922e-01
9.700806e-02
3.041727e-02
-1.346053e-02
-2.718522e-02
-1.476156e-02
6.248530e-03
1.325900e-02
-6.432210e-03
-4.514525e-02
-7.671890e-02
-7.090454e-02
-1.313490e-02
8.155537e-02
1.706664e-01
2.045210e-01
1.546293e-01
3.299151e-02
-1.102051e-01
-2.105001e-01
-2.227795e-01
-1.465307e-01
-2.694201e-02
7.131622e-02
1.026416e-01
6.619266e-02
2.073559e-03
-3.696581e-02
-1.726662e-02
5.955141e-02
1.606454e-01
2.388735e-01
2.523189e-01
1.791482e-01
2.449239e-02
-1.807569e-01
-3.876130e-01
-5.416636e-01
-5.994039e-01
-5.447150e-01
-3.987466e-01
-2.158472e-01
-6.283175e-02
1.175462e-02
2.881739e-03
-4.698044e-02
-6.971478e-02
-8.269115e-03
1.514787e-01
3.702930e-01
5.718665e-01
6.782542e-01
6.477005e-01
4.962663e-01
2.919709e-01
1.238412e-01
6.094937e-02
1.214965e-01
2.673613e-01
4.268575e-01
5.324799e-01
5.513449e-01
4.926849e-01
3.938793e-01
2.983700e-01
2.376653e-01
2.217979e-01
2.374765e-01
2.534786e-01
2.337019e-01
1.544957e-01
1.749144e-02
-1.503082e-01
-3.101261e-01
-4.312748e-01
-5.053102e-01
-5.444294e-01
-5.634670e-01
-5.577928e-01
-4.959880e-01
-3.378124e-01
-6.833032e-02
2.761095e-01
6.112204e-01
8.384062e-01
8.885356e-01
7.507769e-01
4.740595e-01
1.457027e-01
-1.391792e-01
-3.052920e-01
-3.163040e-01
-1.841205e-01
3.417500e-02
2.544302e-01
3.957214e-01
4.120560e-01
3.111794e-01
1.504107e-01
1.022266e-02
-4.194011e-02
2.001835e-02
1.731653e-01
3.600641e-01
5.159346e-01
5.936441e-01
5.757657e-01
4.729368e-01
3.144950e-01
1.365213e-01
-3.027412e-02
-1.695230e-01
-2.806476e-01
-3.718030e-01
-4.488169e-01
-5.069910e-01
-5.304985e-01
-4.993640e-01
-3.995911e-01
-2.313125e-01
-1.271002e-02
2.207783e-01
4.233695e-01
5.521535e-01
5.813912e-01
5.096294e-01
3.565380e-01
1.547150e-01
-5.651561e-02
-2.342627e-01
-3.369925e-01
-3.350490e-01
-2.238006e-01
-3.071311e-02
1.907730e-01
3.795581e-01
4.888964e-01
5.024159e-01
4.381608e-01
3.392336e-01
2.548178e-01
2.208745e-01
2.498352e-01
3.303232e-01
4.304679e-01
5.014791e-01
4.867963e-01
3.430418e-01
6.825348e-02
-2.797434e-01
-5.931541e-01
-7.558978e-01
-6.993885e-01
-4.414331e-01
-8.242905e-02
2.435739e-01
4.364078e-01
4.754955e-01
4.169295e-01
3.470191e-01
3.247544e-01
3.504758e-01
3.781336e-01
3.577858e-01
2.750824e-01
1.594791e-01
5.856719e-02
2.284432e-03
-1.328478e-02
-1.211746e-02
-1.090423e-02
-4.273312e-03
2.570954e-02
8.641088e-02
1.593849e-01
2.081803e-01
2.061572e-01
1.624523e-01
1.207633e-01
1.260048e-01
1.833294e-01
2.443305e-01
2.350830e-01
1.071931e-01
-1.257828e-01
-3.931616e-01
-6.082642e-01
-7.152672e-01
-7.112779e-01
-6.350547e-01
-5.370593e-01
-4.530512e-01
-3.942916e-01
-3.536088e-01
-3.187504e-01
-2.837315e-01
-2.522331e-01
-2.325381e-01
-2.287574e-01
-2.354807e-01
-2.407166e-01
-2.353622e-01
-2.208630e-01
-2.072043e-01
-2.023002e-01
-2.026097e-01
-1.938043e-01
-1.604877e-01
-9.600102e-02
-5.294738e-03
9.832331e-02
1.984489e-01
2.814733e-01
3.422005e-01
3.845119e-01
4.135430e-01
4.253118e-01
4.060212e-01
3.455202e-01
2.540420e-01
1.651947e-01
1.188988e-01
1.355576e-01
2.008719e-01
2.729830e-01
3.071033e-01
2.802507e-01
1.997829e-01
9.329202e-02
-8.486429e-03
-8.243362e-02
-1.143919e-01
-9.785591e-02
-3.628848e-02
5.307891e-02
1.417601e-01
2.022349e-01
2.226938e-01
2.123490e-01
1.927557e-01
1.823456e-01
1.853940e-01
1.911037e-01
1.809683e-01
1.392003e-01
6.130535e-02
-4.287876e-02
-1.531800e-01
-2.480763e-01
-3.137504e-01
-3.480763e-01
-3.572429e-01
-3.481141e-01
-3.233573e-01
-2.835055e-01
-2.326975e-01
-1.814990e-01
-1.437518e-01
-1.294892e-01
-1.383818e-01
-1.581077e-01
-1.700360e-01
-1.603874e-01
-1.302073e-01
-9.648008e-02
-8.227951e-02
-1.020788e-01
-1.518177e-01
-2.094435e-01
-2.448838e-01
-2.341565e-01
-1.713604e-01
-7.279388e-02
3.020338e-02
1.074608e-01
1.463066e-01
1.569286e-01
1.616460e-01
1.742686e-01
1.841954e-01
1.582877e-01
6.216141e-02
-1.108711e-01
-3.218546e-01
-4.936663e-01
-5.440438e-01
-4.276859e-01
-1.635140e-01
1.691927e-01
4.648746e-01
6.390854e-01
6.646764e-01
5.765268e-01
4.420992e-01
3.175610e-01
2.185297e-01
1.220509e-01
-5.585991e-03
-1.750731e-01
-3.557482e-01
-4.848303e-01
-4.999913e-01
-3.758588e-01
-1.417801e-01
1.301435e-01
3.591714e-01
4.915098e-01
5.173605e-01
4.626694e-01
3.646459e-01
2.480535e-01
1.164299e-01
-3.774488e-02
-2.122393e-01
-3.800104e-01
-4.938739e-01
-5.117304e-01
-4.273182e-01
-2.842883e-01
-1.600538e-01
-1.263034e-01
-2.100191e-01
-3.785022e-01
-5.558746e-01
-6.603663e-01
-6.421961e-01
-5.034435e-01
-2.921504e-01
-7.742392e-02
7.881687e-02
1.405616e-01
1.040889e-01
-3.779234e-03
-1.325466e-01
-2.214705e-01
-2.203594e-01
-1.115210e-01
7.945082e-02
2.935107e-01
4.661668e-01
5.582904e-01
5.707422e-01
5.342325e-01
4.832698e-01
4.333362e-01
3.762813e-01
2.952799e-01
1.870099e-01
7.320449e-02
-8.737912e-03
-2.981179e-02
1.036736e-02
8.255890e-02
1.460449e-01
1.716598e-01
1.535536e-01
1.038359e-01
3.762388e-02
-3.778551e-02
-1.213759e-01
-2.083124e-01
-2.824813e-01
-3.195777e-01
-2.994018e-01
-2.190884e-01
-9.846469e-02
2.587530e-02
1.138341e-01
1.348859e-01
7.627873e-02
-5.315995e-02
-2.224162e-01
-3.838432e-01
-4.888723e-01
-5.099434e-01
-4.549186e-01
-3.619610e-01
-2.774191e-01
-2.324507e-01
-2.332695e-01
-2.674852e-01
-3.172944e-01
-3.682857e-01
-4.098516e-01
-4.320173e-01
-4.256222e-01
-3.868314e-01
-3.205814e-01
-2.384387e-01
-1.524239e-01
-6.992495e-02
7.364127e-03
8.208647e-02
1.605244e-01
2.521985e-01
3.657619e-01
4.994479e-01
6.313573e-01
7.189258e-01
7.129484e-01
5.820815e-01
3.354690e-01
2.962703e-02
-2.475108e-01
-4.105589e-01
-4.130244e-01
-2.674916e-01
-3.918384e-02
1.829666e-01
3.225186e-01
3.428674e-01
2.565756e-01
1.156234e-01
-1.245639e-02
-7.320402e-02
-4.745075e-02
4.151956e-02
1.387651e-01
1.829013e-01
1.361859e-01
5.975939e-03
-1.545494e-01
-2.700857e-01
-2.818428e-01
-1.806668e-01
-1.432463e-02
1.373337e-01
2.058597e-01
1.702981e-01
6.343318e-02
-5.472842e-02
-1.362717e-01
-1.696998e-01
-1.753758e-01
-1.806538e-01
-1.956408e-01
-2.062045e-01
-1.864997e-01
-1.199174e-01
-1.328535e-02
1.044839e-01
1.973004e-01
2.403030e-01
2.301275e-01
1.810264e-01
1.110429e-01
2.992164e-02
-6.159326e-02
-1.614343e-01
-2.547935e-01
-3.128895e-01
-3.048977e-01
-2.150851e-01
-5.342591e-02
1.462106e-01
3.374997e-01
4.759304e-01
5.310906e-01
4.953126e-01
3.871160e-01
2.466048e-01
1.218493e-01
5.080764e-02
4.749179e-02
9.886355e-02
1.720989e-01
2.275032e-01
2.331849e-01
1.782325e-01
7.832997e-02
-3.224246e-02
-1.197481e-01
-1.685029e-01
-1.840833e-01
-1.814451e-01
-1.696099e-01
-1.464245e-01
-1.074720e-01
-6.085911e-02
-3.346347e-02
-5.874619e-02
-1.501034e-01
-2.785918e-01
-3.762454e-01
-3.695921e-01
-2.242320e-01
2.866018e-02
3.013985e-01
4.895726e-01
5.206018e-01
3.856066e-01
1.390723e-01
-1.314142e-01
-3.465580e-01
-4.644537e-01
-4.851359e-01
-4.356285e-01
-3.496423e-01
-2.534725e-01
-1.620698e-01
-8.267919e-02
-2.022151e-02
2.027911e-02
3.486444e-02
2.282367e-02
-1.260943e-02
-6.501976e-02
-1.249426e-01
-1.782552e-01
-2.054379e-01
-1.860679e-01
-1.083979e-01
2.291659e-02
1.877409e-01
3.589035e-01
5.107804e-01
6.225546e-01
6.772473e-01
6.618055e-01
5.717347e-01
4.181243e-01
2.311726e-01
5.562364e-02
-6.246332e-02
-9.400188e-02
-4.240033e-02
5.336557e-02
1.333632e-01
1.446963e-01
6.978050e-02
-6.124997e-02
-1.842169e-01
-2.361212e-01
-1.918770e-01
-7.872932e-02
4.220665e-02
1.153656e-01
1.236996e-01
9.240653e-02
6.334372e-02
6.233335e-02
8.447515e-02
1.050003e-01
1.022690e-01
7.337229e-02
3.325577e-02
1.875400e-03
-1.035347e-02
-9.417923e-03
-1.144913e-02
-2.635333e-02
-4.433372e-02
-3.886021e-02
1.372332e-02
1.133753e-01
2.319038e-01
3.288807e-01
3.755859e-01
3.700320e-01
3.348096e-01
3.015171e-01
2.922076e-01
3.081991e-01
3.315971e-01
3.374717e-01
3.087510e-01
2.454642e-01
1.648966e-01
9.415126e-02
5.752969e-02
6.193048e-02
8.797909e-02
9.625620e-02
4.923394e-02
-6.329056e-02
-2.114654e-01
-3.339897e-01
-3.649602e-01
-2.668714e-01
-5.395311e-02
2.073847e-01
4.245510e-01
5.204447e-01
4.690960e-01
3.050622e-01
1.014146e-01
-6.992474e-02
-1.721175e-01
-2.135490e-01
-2.313032e-01
-2.605321e-01
-3.093454e-01
-3.535410e-01
-3.523162e-01
-2.746714e-01
-1.217508e-01
6.754736e-02
2.323619e-01
3.195899e-01
3.105869e-01
2.293830e-01
1.293281e-01
6.751586e-02
7.923502e-02
1.613175e-01
2.716293e-01
3.491886e-01
3.481280e-01
2.654242e-01
1.426717e-01
3.963738e-02
-2.086838e-03
1.970573e-02
7.447050e-02
1.251658e-01
1.533711e-01
1.666307e-01
1.858133e-01
2.236069e-01
2.704839e-01
2.989754e-01
2.831318e-01
2.177889e-01
1.229687e-01
3.133614e-02
-3.158529e-02
-6.213822e-02
-7.992707e-02
-1.143619e-01
-1.833368e-01
-2.772871e-01
-3.598288e-01
-3.861717e-01
-3.297266e-01
-2.021833e-01
-5.441806e-02
4.541665e-02
4.634514e-02
-5.920572e-02
-2.344367e-01
-4.221498e-01
-5.767200e-01
-6.841600e-01
-7.609547e-01
-8.364446e-01
-9.314565e-01
-1.044876e+00
-1.153322e+00
-1.221691e+00
-1.217431e+00
-1.121370e+00
-9.325142e-01
-6.688443e-01
-3.660949e-01
-7.339006e-02
1.562163e-01
2.797703e-01
2.794734e-01
1.733874e-01
1.590208e-02
-1.165317e-01
-1.538316e-01
-6.515509e-02
1.214375e-01
3.280433e-01
4.651232e-01
4.794181e-01
3.824614e-01
2.414820e-01
1.398880e-01
1.338435e-01
2.295450e-01
3.881654e-01
5.493175e-01
6.587964e-01
6.890749e-01
6.461200e-01
5.622316e-01
4.804011e-01
4.375447e-01
4.512896e-01
5.123950e-01
5.854159e-01
6.204848e-01
5.746286e-01
4.337105e-01
2.228761e-01
-1.364899e-03
-1.740510e-01
-2.488328e-01
-2.175158e-01
-1.139427e-01
3.784700e-04
6.372016e-02
4.174542e-02
-5.914109e-02
-1.994058e-01
-3.293199e-01
-4.129224e-01
-4.396356e-01
-4.196700e-01
-3.697121e-01
-2.993278e-01
-2.054937e-01
-7.688248e-02
9.499017e-02
3.028926e-01
5.160077e-01
6.839564e-01
7.545961e-01
6.982362e-01
5.247598e-01
2.828149e-01
4.052827e-02
-1.420354e-01
-2.349165e-01
-2.459033e-01
-2.123894e-01
-1.817332e-01
-1.884146e-01
-2.384504e-01
-3.090776e-01
-3.640474e-01
-3.760575e-01
-3.429504e-01
-2.870418e-01
-2.376321e-01
-2.087592e-01
-1.878692e-01
-1.437935e-01
-5.016983e-02
8.980422e-02
2.345384e-01
3.206504e-01
2.979919e-01
1.620524e-01
-3.710799e-02
-2.158658e-01
-2.968894e-01
-2.468290e-01
-9.250582e-02
9.221247e-02
2.211416e-01
2.338976e-01
1.198832e-01
-8.001737e-02
-2.917530e-01
-4.376000e-01
-4.659673e-01
-3.712793e-01
-1.958327e-01
-1.084749e-02
1.164108e-01
1.531446e-01
1.121979e-01
3.831464e-02
-2.038511e-02
-3.776531e-02
-1.832748e-02
1.309317e-02
3.205827e-02
3.193350e-02
2.694474e-02
3.961744e-02
8.274299e-02
1.502953e-01
2.237265e-01
2.859693e-01
3.289572e-01
3.485199e-01
3.350725e-01
2.744466e-01
1.635521e-01
2.887875e-02
-7.146146e-02
-7.085918e-02
6.880955e-02
3.295986e-01
6.373079e-01
8.904167e-01
1.004337e+00
9.495926e-01
7.648618e-01
5.374722e-01
3.605639e-01
2.893815e-01
3.201095e-01
4.013447e-01
4.686173e-01
4.793876e-01
4.282634e-01
3.371276e-01
2.312471e-01
1.198675e-01
-5.586072e-03
-1.567420e-01
-3.305632e-01
-5.035205e-01
-6.416448e-01
-7.174544e-01
-7.212996e-01
-6.621571e-01
-5.620087e-01
-4.501849e-01
-3.596469e-01
-3.221034e-01
-3.582861e-01
-4.645406e-01
-6.036004e-01
-7.097358e-01
-7.122754e-01
-5.697386e-01
-2.975002e-01
2.864432e-02
3.004655e-01
4.264205e-01
3.757472e-01
1.908785e-01
-3.945765e-02
-2.282710e-01
-3.288912e-01
-3.433550e-01
-3.024506e-01
-2.369086e-01
-1.602576e-01
-7.088269e-02
3.337121e-02
1.408302e-01
2.228885e-01
2.461784e-01
1.935656e-01
7.968321e-02
-5.096967e-02
-1.436562e-01
-1.595505e-01
-9.390724e-02
2.330847e-02
1.448964e-01
2.330355e-01
2.797705e-01
3.082617e-01
3.535528e-01
4.351923e-01
5.385588e-01
6.155937e-01
6.059177e-01
4.704340e-01
2.211252e-01
-7.278437e-02
-3.122847e-01
-4.183216e-01
-3.756392e-01
-2.440755e-01
-1.291726e-01
-1.269389e-01
-2.724109e-01
-5.202910e-01
-7.680446e-01
-9.079980e-01
-8.801330e-01
-6.984987e-01
-4.389459e-01
-1.972144e-01
-4.303430e-02
3.829764e-03
-3.375871e-02
-1.179506e-01
-2.227751e-01
-3.435932e-01
-4.864461e-01
-6.483490e-01
-8.046114e-01
-9.133758e-01
-9.354647e-01
-8.572162e-01
-7.013602e-01
-5.174385e-01
-3.560059e-01
-2.428213e-01
-1.705984e-01
-1.137769e-01
-5.580723e-02
-9.969767e-03
-1.774557e-02
-1.224240e-01
-3.339152e-01
-6.099979e-01
-8.691860e-01
-1.027873e+00
-1.038260e+00
-9.058235e-01
-6.808694e-01
-4.340059e-01
-2.306662e-01
-1.151571e-01
-1.053057e-01
-1.924222e-01
-3.432204e-01
-5.059422e-01
-6.233980e-01
-6.505990e-01
-5.703311e-01
-3.998628e-01
-1.856697e-01
1.209567e-02
1.405439e-01
1.736915e-01
1.222895e-01
2.667296e-02
-6.650594e-02
-1.313163e-01
-1.756177e-01
-2.301967e-01
-3.209882e-01
-4.442960e-01
-5.629380e-01
-6.256248e-01
-5.951561e-01
-4.665875e-01
-2.664201e-01
-3.756146e-02
1.787367e-01
3.549567e-01
4.805634e-01
5.595615e-01
6.073920e-01
6.477230e-01
7.044299e-01
7.870775e-01
8.781047e-01
9.340828e-01
9.044778e-01
7.573700e-01
4.967414e-01
1.635859e-01
-1.766434e-01
-4.535252e-01
-6.117613e-01
-6.265339e-01
-5.103784e-01
-3.100667e-01
-9.381314e-02
6.851509e-02
1.262412e-01
6.285644e-02
-9.926145e-02
-3.056806e-01
-4.866740e-01
-5.782821e-01
-5.402964e-01
-3.677411e-01
-9.631888e-02
2.009084e-01
4.321928e-01
5.204306e-01
4.357249e-01
2.071403e-01
-9.331100e-02
-3.831400e-01
-5.997355e-01
-7.161366e-01
-7.400626e-01
-7.009164e-01
-6.322450e-01
-5.573273e-01
-4.832890e-01
-4.050494e-01
-3.163646e-01
-2.218187e-01
-1.411652e-01
-9.966545e-02
-1.082300e-01
-1.488120e-01
-1.802226e-01
-1.637223e-01
-9.047323e-02
9.067628e-03
8.008028e-02
7.316305e-02
-2.793383e-02
-1.958102e-01
-3.723247e-01
-4.975097e-01
-5.368746e-01
-4.913926e-01
-3.878831e-01
-2.609234e-01
-1.393361e-01
-4.144571e-02
2.499310e-02
6.227732e-02
8.122736e-02
9.680083e-02
1.216019e-01
1.602630e-01
2.075602e-01
2.519641e-01
2.841123e-01
3.058026e-01
3.322069e-01
3.823952e-01
4.615013e-01
5.465876e-01
5.892628e-01
5.377451e-01
3.662578e-01
9.284376e-02
-2.263045e-01
-5.223721e-01
-7.428343e-01
-8.665972e-01
-9.002146e-01
-8.640801e-01
-7.810503e-01
-6.720194e-01
-5.545546e-01
-4.406621e-01
-3.348919e-01
-2.359877e-01
-1.421495e-01
-5.638905e-02
1.162809e-02
4.806712e-02
4.028850e-02
-1.617868e-02
-1.102102e-01
-2.111431e-01
-2.742347e-01
-2.569720e-01
-1.392444e-01
6.408664e-02
3.063716e-01
5.276213e-01
6.792591e-01
7.426997e-01
7.324053e-01
6.825073e-01
6.253916e-01
5.747813e-01
5.227209e-01
4.520938e-01
3.567412e-01
2.542079e-01
1.791161e-01
1.600111e-01
1.976150e-01
2.624398e-01
3.136760e-01
3.245384e-01
2.960830e-01
2.515633e-01
2.167663e-01
2.003653e-01
1.885806e-01
1.588375e-01
1.014378e-01
2.976054e-02
-3.038465e-02
-6.144755e-02
-6.571789e-02
-5.967048e-02
-5.890832e-02
-6.713017e-02
-7.665354e-02
-7.804612e-02
-6.970450e-02
-5.929848e-02
-5.684297e-02
-6.663785e-02
-8.586052e-02
-1.115827e-01
-1.508147e-01
-2.247068e-01
-3.603289e-01
-5.712581e-01
-8.379720e-01
-1.103249e+00
-1.290594e+00
-1.338467e+00
-1.230694e+00
-1.003578e+00
-7.238811e-01
-4.510206e-01
-2.082819e-01
1.748456e-02
2.481894e-01
4.799262e-01
6.676777e-01
7.413676e-01
6.440590e-01
3.698811e-01
-2.078351e-02
-4.208365e-01
-7.244423e-01
-8.774865e-01
-8.984524e-01
-8.557881e-01
-8.186639e-01
-8.154232e-01
-8.250055e-01
-8.018703e-01
-7.136135e-01
-5.649593e-01
-3.940610e-01
-2.476908e-01
-1.549478e-01
-1.157679e-01
-1.074856e-01
-1.021797e-01
-8.365822e-02
-5.401597e-02
-2.619533e-02
-9.633408e-03
-1.852048e-03
7.543865e-03
2.600942e-02
5.087606e-02
7.172455e-02
8.040967e-02
8.075118e-02
8.868861e-02
1.205907e-01
1.783284e-01
2.437008e-01
2.874056e-01
2.858671e-01
2.331272e-01
1.401940e-01
2.607445e-02
-8.921079e-02
-1.849657e-01
-2.382025e-01
-2.273944e-01
-1.434230e-01
-1.597473e-03
1.555868e-01
2.720879e-01
3.048480e-01
2.477658e-01
1.357351e-01
2.443632e-02
-4.087264e-02
-4.776568e-02
-1.856084e-02
6.189750e-03
-8.704518e-03
-7.466566e-02
-1.735701e-01
-2.660584e-01
-3.101836e-01
-2.819128e-01
-1.869113e-01
-5.766819e-02
6.047473e-02
1.254980e-01
1.115990e-01
1.815907e-02
-1.271747e-01
-2.759797e-01
-3.771771e-01
-3.963849e-01
-3.243497e-01
-1.711695e-01
4.483723e-02
3.015296e-01
5.671596e-01
7.929347e-01
9.169898e-01
8.859012e-01
6.856730e-01
3.623332e-01
1.337032e-02
-2.518944e-01
-3.627194e-01
-3.176639e-01
-1.763709e-01
-1.865277e-02
1.013095e-01
1.755552e-01
2.266189e-01
2.713972e-01
2.954385e-01
2.594204e-01
1.331430e-01
-7.036858e-02
-2.884796e-01
-4.364265e-01
-4.499250e-01
-3.158394e-01
-7.558023e-02
1.950601e-01
4.145117e-01
5.188035e-01
4.747890e-01
2.849010e-01
-1.461340e-02
-3.620181e-01
-6.840942e-01
-9.121526e-01
-9.962063e-01
-9.161905e-01
-6.898255e-01
-3.733264e-01
-4.887853e-02
2.026341e-01
3.347554e-01
3.561557e-01
3.215593e-01
2.927132e-01
2.936845e-01
2.937423e-01
2.321960e-01
6.797584e-02
-1.813584e-01
-4.392390e-01
-6.105375e-01
-6.372363e-01
-5.322114e-01
-3.680851e-01
-2.289163e-01
-1.578299e-01
-1.355313e-01
-1.026369e-01
-8.506037e-03
1.488467e-01
3.200811e-01
4.393248e-01
4.693249e-01
4.247221e-01
3.594612e-01
3.294948e-01
3.566047e-01
4.157171e-01
4.511983e-01
4.101533e-01
2.731152e-01
6.641617e-02
-1.483432e-01
-3.003224e-01
-3.371321e-01
-2.426450e-01
-4.112960e-02
2.102349e-01
4.380567e-01
5.768065e-01
5.943785e-01
5.077284e-01
3.783964e-01
2.871899e-01
2.983313e-01
4.294520e-01
6.423749e-01
8.603896e-01
1.004135e+00
1.028193e+00
9.402970e-01
7.939923e-01
6.591315e-01
5.864651e-01
5.852431e-01
6.232426e-01
6.449167e-01
5.967045e-01
4.506481e-01
2.198371e-01
-4.237902e-02
-2.648191e-01
-3.946026e-01
-4.254478e-01
-3.988530e-01
-3.769969e-01
-4.046356e-01
-4.831494e-01
-5.716277e-01
-6.132452e-01
-5.696768e-01
-4.419512e-01
-2.664313e-01
-9.174604e-02
4.623740e-02
1.355692e-01
1.809044e-01
1.864989e-01
1.450517e-01
4.340820e-02
-1.172432e-01
-3.027578e-01
-4.479419e-01
-4.841921e-01
-3.769400e-01
-1.475700e-01
1.344171e-01
3.831590e-01
5.339691e-01
5.682986e-01
5.146731e-01
4.255080e-01
3.434507e-01
2.786401e-01
2.111465e-01
1.145580e-01
-1.744289e-02
-1.592230e-01
-2.623902e-01
-2.796805e-01
-1.898739e-01
-1.108435e-02
2.025232e-01
3.776993e-01
4.465890e-01
3.717507e-01
1.633992e-01
-1.195220e-01
-3.884512e-01
-5.598711e-01
-5.915910e-01
-5.023115e-01
-3.616150e-01
-2.526898e-01
-2.267637e-01
-2.747687e-01
-3.328422e-01
-3.197319e-01
-1.868386e-01
4.646448e-02
2.941432e-01
4.444611e-01
4.200726e-01
2.233554e-01
-6.039120e-02
-3.055517e-01
-4.111038e-01
-3.507648e-01
-1.806859e-01
-2.905143e-03
9.256659e-02
7.499404e-02
-1.467742e-02
-9.190626e-02
-8.111550e-02
3.812049e-02
2.194612e-01
3.796840e-01
4.502327e-01
4.168248e-01
3.226037e-01
2.356367e-01
2.047117e-01
2.327391e-01
2.826376e-01
3.079047e-01
2.852126e-01
2.280142e-01
1.748156e-01
1.624485e-01
2.025237e-01
2.747543e-01
3.392215e-01
3.586760e-01
3.172164e-01
2.252954e-01
1.099776e-01
-2.136291e-03
-9.784494e-02
-1.772101e-01
-2.411695e-01
-2.788361e-01
-2.679094e-01
-1.900310e-01
-4.900619e-02
1.233701e-01
2.801448e-01
3.838565e-01
4.272982e-01
4.356737e-01
4.474916e-01
4.872562e-01
5.495339e-01
6.052350e-01
6.241588e-01
5.965025e-01
5.381590e-01
4.769822e-01
4.303245e-01
3.902539e-01
3.281134e-01
2.165037e-01
5.387040e-02
-1.256008e-01
-2.651248e-01
-3.154085e-01
-2.638739e-01
-1.442617e-01
-1.970446e-02
5.090209e-02
4.299859e-02
-2.472059e-02
-1.062322e-01
-1.568515e-01
-1.559704e-01
-1.114013e-01
-4.639149e-02
1.848206e-02
7.517033e-02
1.251878e-01
1.698461e-01
2.033080e-01
2.137928e-01
1.918928e-01
1.406839e-01
8.055206e-02
4.347211e-02
5.794991e-02
1.330975e-01
2.518251e-01
3.773929e-01
4.692959e-01
4.992716e-01
4.590732e-01
3.580792e-01
2.161646e-01
5.899945e-02
-8.256764e-02
-1.742878e-01
-1.874329e-01
-1.136376e-01
2.422300e-02
1.757851e-01
2.831114e-01
3.071698e-01
2.465173e-01
1.373050e-01
3.354329e-02
-2.135431e-02
-1.455319e-02
3.581222e-02
9.682197e-02
1.404511e-01
1.551287e-01
1.464260e-01
1.310150e-01
1.285528e-01
1.534046e-01
2.072453e-01
2.755376e-01
3.317517e-01
3.494683e-01
3.164451e-01
2.424371e-01
1.565144e-01
9.583821e-02
9.119850e-02
1.542977e-01
2.706498e-01
4.016563e-01
4.977308e-01
5.193075e-01
4.567811e-01
3.388353e-01
2.230352e-01
1.705834e-01
2.155219e-01
3.441089e-01
4.976796e-01
6.001517e-01
5.963001e-01
4.794766e-01
2.928330e-01
1.037544e-01
-3.218861e-02
-9.533218e-02
-1.009983e-01
-7.887577e-02
-5.134352e-02
-2.710151e-02
-1.089165e-02
-1.492980e-02
-5.640728e-02
-1.396684e-01
-2.389932e-01
-3.017199e-01
-2.765943e-01
-1.509788e-01
2.901218e-02
1.717518e-01
1.821045e-01
1.016858e-02
-3.190824e-01
-7.110402e-01
-1.040105e+00
-1.203998e+00
-1.167546e+00
-9.736169e-01
-7.155255e-01
-4.868843e-01
-3.377624e-01
-2.608806e-01
-2.118779e-01
-1.465615e-01
-4.955835e-02
6.159283e-02
1.534203e-01
1.979723e-01
1.847597e-01
1.215081e-01
3.017331e-02
-5.757131e-02
-1.073324e-01
-9.419441e-02
-1.693948e-02
9.472358e-02
1.880249e-01
2.101819e-01
1.369336e-01
-8.595628e-03
-1.593735e-01
-2.323719e-01
-1.691832e-01
3.093257e-02
3.035527e-01
5.434923e-01
6.517257e-01
5.820701e-01
3.622273e-01
7.725362e-02
-1.738328e-01
-3.224015e-01
-3.526338e-01
-2.959541e-01
-2.080102e-01
-1.438160e-01
-1.402039e-01
-2.064124e-01
-3.217029e-01
-4.414854e-01
-5.129111e-01
-4.952358e-01
-3.755924e-01
-1.727448e-01
7.174694e-02
3.094607e-01
5.006995e-01
6.241706e-01
6.792089e-01
6.824303e-01
6.609817e-01
6.429713e-01
6.463144e-01
6.703622e-01
6.958733e-01
6.957126e-01
6.527056e-01
5.751133e-01
4.982556e-01
4.670759e-01
5.075431e-01
6.053778e-01
7.082945e-01
7.523908e-01
6.970086e-01
5.481252e-01
3.580788e-01
2.010795e-01
1.350257e-01
1.687679e-01
2.547244e-01
3.147728e-01
2.871296e-01
1.668899e-01
1.443300e-02
-7.595710e-02
-3.077732e-02
1.567841e-01
4.179871e-01
6.424389e-01
7.338555e-01
6.550283e-01
4.394654e-01
1.690787e-01
-6.516859e-02
-1.983667e-01
-2.088580e-01
-1.160600e-01
3.434193e-02
1.899463e-01
3.100636e-01
3.779818e-01
4.023732e-01
4.062098e-01
4.079962e-01
4.066713e-01
3.823297e-01
3.154825e-01
2.118146e-01
1.111013e-01
6.881052e-02
1.206056e-01
2.548347e-01
4.136519e-01
5.237758e-01
5.379636e-01
4.613349e-01
3.463614e-01
2.599739e-01
2.433435e-01
2.888047e-01
3.470667e-01
3.590783e-01
2.923937e-01
1.598201e-01
9.649731e-03
-1.043149e-01
-1.511773e-01
-1.315386e-01
-6.593853e-02
2.214236e-02
1.148968e-01
1.985682e-01
2.590711e-01
2.820907e-01
2.583737e-01
1.893102e-01
8.754735e-02
-2.857635e-02
-1.431437e-01
-2.472445e-01
-3.362977e-01
-4.033252e-01
-4.368055e-01
-4.279314e-01
-3.813754e-01
-3.180873e-01
-2.646617e-01
-2.353785e-01
-2.203418e-01
-1.903551e-01
-1.166378e-01
9.171255e-03
1.695763e-01
3.325670e-01
4.690004e-01
5.630308e-01
6.107099e-01
6.117427e-01
5.631800e-01
4.607680e-01
3.075684e-01
1.232743e-01
-5.561380e-02
-1.901095e-01
-2.605227e-01
-2.790011e-01
-2.812571e-01
-3.027151e-01
-3.560365e-01
-4.236338e-01
-4.674509e-01
-4.500663e-01
-3.577609e-01
-2.143481e-01
-7.575893e-02
-3.925823e-03
-3.246459e-02
-1.452057e-01
-2.824228e-01
-3.722381e-01
-3.691205e-01
-2.774250e-01
-1.466319e-01
-4.127061e-02
-3.761307e-03
-3.265805e-02
-8.805762e-02
-1.184117e-01
-9.181461e-02
-1.495306e-02
6.993401e-02
1.093575e-01
7.134380e-02
-3.370217e-02
-1.584077e-01
-2.462909e-01
-2.628103e-01
-2.104509e-01
-1.219048e-01
-3.962781e-02
4.425787e-03
-5.498399e-04
-4.457996e-02
-1.045019e-01
-1.538431e-01
-1.710014e-01
-1.436329e-01
-6.944175e-02
4.461023e-02
1.824174e-01
3.182025e-01
4.188633e-01
4.529338e-01
4.044619e-01
2.836224e-01
1.256164e-01
-2.325357e-02
-1.247306e-01
-1.626697e-01
-1.461137e-01
-1.016468e-01
-5.905241e-02
-3.643139e-02
-3.221058e-02
-2.906021e-02
-7.485456e-03
4.003535e-02
1.036078e-01
1.614590e-01
1.906340e-01
1.751029e-01
1.095523e-01
2.881028e-03
-1.180310e-01
-2.114500e-01
-2.366962e-01
-1.765823e-01
-5.033806e-02
9.465927e-02
2.083879e-01
2.641523e-01
2.686687e-01
2.513276e-01
2.415050e-01
2.509541e-01
2.737342e-01
3.001423e-01
3.288957e-01
3.659845e-01
4.127886e-01
4.553234e-01
4.651874e-01
4.144345e-01
2.959789e-01
1.344278e-01
-2.305656e-02
-1.310045e-01
-1.680029e-01
-1.427279e-01
-8.235316e-02
-1.344698e-02
5.216607e-02
1.194714e-01
2.005141e-01
2.990931e-01
4.003110e-01
4.738806e-01
4.900459e-01
4.364211e-01
3.245358e-01
1.852717e-01
6.034446e-02
-5.278026e-03
2.777597e-02
1.798509e-01
4.376924e-01
7.481103e-01
1.027499e+00
1.187255e+00
1.166693e+00
9.591443e-01
6.168164e-01
2.289762e-01
-1.166107e-01
-3.680171e-01
-5.211077e-01
-6.052681e-01
-6.543899e-01
-6.820504e-01
-6.757447e-01
-6.118410e-01
-4.791727e-01
-2.940786e-01
-9.659538e-02
6.858735e-02
1.725714e-01
2.115742e-01
2.025353e-01
1.713309e-01
1.419579e-01
1.310476e-01
1.466265e-01
1.879457e-01
2.454336e-01
3.028032e-01
3.432066e-01
3.581890e-01
3.552591e-01
3.589301e-01
4.012379e-01
5.027927e-01
6.541335e-01
8.118935e-01
9.169343e-01
9.255247e-01
8.333336e-01
6.759500e-01
5.061230e-01
3.639412e-01
2.601578e-01
1.825015e-01
1.175638e-01
6.956670e-02
6.084492e-02
1.139895e-01
2.301844e-01
3.812639e-01
5.221323e-01
6.138253e-01
6.391695e-01
6.002239e-01
5.034651e-01
3.496761e-01
1.404286e-01
-1.033763e-01
-3.286763e-01
-4.595810e-01
-4.297791e-01
-2.207408e-01
1.185912e-01
4.856428e-01
7.668588e-01
8.864090e-01
8.338124e-01
6.567745e-01
4.283076e-01
2.122858e-01
4.681149e-02
-5.397590e-02
-9.225883e-02
-8.254154e-02
-4.992736e-02
-2.468261e-02
-3.166881e-02
-7.985422e-02
-1.587373e-01
-2.441962e-01
-3.097783e-01
-3.358070e-01
-3.113970e-01
-2.316190e-01
-9.648921e-02
8.443466e-02
2.853783e-01
4.641084e-01
5.740472e-01
5.849605e-01
4.997391e-01
3.556022e-01
2.078235e-01
1.051352e-01
7.086745e-02
9.947007e-02
1.677483e-01
2.515062e-01
3.364813e-01
4.176076e-01
4.893810e-01
5.368347e-01
5.364019e-01
4.685044e-01
3.341471e-01
1.632249e-01
6.575001e-03
-8.584072e-02
-8.899904e-02
-1.502524e-02
9.447058e-02
1.918423e-01
2.479263e-01
2.621532e-01
2.531383e-01
2.385538e-01
2.203870e-01
1.869420e-01
1.295297e-01
5.980054e-02
1.237700e-02
2.817263e-02
1.284383e-01
2.969364e-01
4.827059e-01
6.227425e-01
6.715672e-01
6.212494e-01
5.026403e-01
3.696143e-01
2.749161e-01
2.476992e-01
2.822441e-01
3.440685e-01
3.914014e-01
4.005746e-01
3.805748e-01
3.675345e-01
4.014784e-01
4.987709e-01
6.370355e-01
7.623370e-01
8.157901e-01
7.652444e-01
6.231757e-01
4.388190e-01
2.689552e-01
1.463141e-01
6.585962e-02
-3.099242e-03
-8.805800e-02
-1.883827e-01
-2.730729e-01
-3.034533e-01
-2.631612e-01
-1.718013e-01
-7.260541e-02
-6.040603e-03
9.177096e-03
-2.339321e-02
-8.913590e-02
-1.721960e-01
-2.586623e-01
-3.367376e-01
-3.974535e-01
-4.346279e-01
-4.417610e-01
-4.080344e-01
-3.192731e-01
-1.668297e-01
3.987216e-02
2.661987e-01
4.589066e-01
5.681611e-01
5.750029e-01
5.055304e-01
4.183188e-01
3.699619e-01
3.800562e-01
4.181256e-01
4.212821e-01
3.330296e-01
1.411643e-01
-1.074988e-01
-3.254636e-01
-4.272915e-01
-3.735498e-01
-1.908768e-01
4.376359e-02
2.452107e-01
3.633219e-01
4.021890e-01
4.058780e-01
4.217423e-01
4.653638e-01
5.094935e-01
5.042673e-01
4.161041e-01
2.600634e-01
1.037652e-01
3.835630e-02
1.313353e-01
3.856880e-01
7.271340e-01
1.029251e+00
1.168151e+00
1.081097e+00
7.980476e-01
4.278944e-01
1.059788e-01
-6.842625e-02
-7.076962e-02
5.232609e-02
2.210801e-01
3.681231e-01
4.642851e-01
5.144336e-01
5.348163e-01
5.330907e-01
5.042993e-01
4.408903e-01
3.464451e-01
2.436912e-01
1.715277e-01
1.699536e-01
2.575511e-01
4.127441e-01
5.718441e-01
6.499208e-01
5.781637e-01
3.411091e-01
-5.893774e-03
-3.520129e-01
-5.764643e-01
-6.042770e-01
-4.446021e-01
-1.907272e-01
2.168880e-02
8.058385e-02
-4.596674e-02
-2.956089e-01
-5.504742e-01
-7.067505e-01
-7.322539e-01
-6.762213e-01
-6.273392e-01
-6.503955e-01
-7.437932e-01
-8.429981e-01
-8.638560e-01
-7.557490e-01
-5.311678e-01
-2.559836e-01
-1.073734e-02
1.508580e-01
2.233137e-01
2.430152e-01
2.612657e-01
3.127369e-01
3.969181e-01
4.823866e-01
5.295157e-01
5.164073e-01
4.524901e-01
3.727838e-01
3.173321e-01
3.087870e-01
3.415623e-01
3.876814e-01
4.137027e-01
3.976351e-01
3.368370e-01
2.447045e-01
1.407955e-01
4.177919e-02
-4.143669e-02
-9.978454e-02
-1.201947e-01
-8.575768e-02
1.416952e-02
1.699857e-01
3.466436e-01
4.949677e-01
5.742034e-01
5.710804e-01
5.030419e-01
4.044734e-01
3.051109e-01
2.131120e-01
1.125429e-01
-2.137579e-02
-1.963064e-01
-3.838032e-01
-5.248394e-01
-5.613119e-01
-4.746564e-01
-3.054009e-01
-1.386035e-01
-6.115302e-02
-1.145696e-01
-2.710934e-01
-4.484233e-01
-5.554869e-01
-5.421372e-01
-4.234417e-01
-2.659476e-01
-1.465614e-01
-1.091982e-01
-1.432795e-01
-1.943588e-01
-1.988636e-01
-1.218710e-01
2.373992e-02
1.864170e-01
3.062926e-01
3.481277e-01
3.174358e-01
2.509218e-01
1.894813e-01
1.543428e-01
1.431643e-01
1.451908e-01
1.591975e-01
1.979137e-01
2.756592e-01
3.898296e-01
5.113277e-01
5.920611e-01
5.855561e-01
4.688922e-01
2.546880e-01
-1.225457e-02
-2.717685e-01
-4.702668e-01
-5.773408e-01
-5.908841e-01
-5.314609e-01
-4.303208e-01
-3.158777e-01
-2.038176e-01
-9.566976e-02
1.352436e-02
1.242173e-01
2.262761e-01
3.018527e-01
3.342957e-01
3.166459e-01
2.554919e-01
1.702038e-01
8.872196e-02
3.987615e-02
4.321629e-02
1.008619e-01
1.970554e-01
3.068063e-01
4.082168e-01
4.901304e-01
5.506091e-01
5.888311e-01
5.975257e-01
5.622974e-01
4.688599e-01
3.128143e-01
1.045721e-01
-1.331539e-01
-3.711356e-01
-5.779770e-01
-7.238389e-01
-7.867749e-01
-7.603041e-01
-6.570573e-01
-5.060951e-01
-3.456308e-01
-2.134452e-01
-1.371910e-01
-1.282014e-01
-1.818464e-01
-2.833350e-01
-4.141998e-01
-5.554273e-01
-6.869055e-01
-7.850958e-01
-8.207582e-01
-7.598822e-01
-5.734258e-01
-2.573828e-01
1.478709e-01
5.578950e-01
8.729825e-01
1.022303e+00
9.965007e-01
8.479992e-01
6.588032e-01
4.958759e-01
3.808620e-01
2.901588e-01
1.814288e-01
2.766002e-02
-1.615405e-01
-3.415040e-01
-4.536008e-01
-4.539243e-01
-3.363446e-01
-1.399092e-01
6.470154e-02
2.068300e-01
2.510560e-01
2.150449e-01
1.576433e-01
1.439758e-01
2.086338e-01
3.375836e-01
4.768489e-01
5.606743e-01
5.425631e-01
4.136154e-01
2.021065e-01
-4.075901e-02
-2.591902e-01
-4.082541e-01
-4.638217e-01
-4.262811e-01
-3.181809e-01
-1.773116e-01
-4.737568e-02
3.214321e-02
3.604941e-02
-3.786788e-02
-1.650890e-01
-3.006833e-01
-3.971071e-01
-4.261137e-01
-3.913543e-01
-3.225650e-01
-2.545700e-01
-2.044690e-01
-1.611028e-01
-9.312707e-02
2.884534e-02
2.093491e-01
4.195327e-01
6.092797e-01
7.315113e-01
7.624559e-01
7.071276e-01
5.903115e-01
4.409186e-01
2.794227e-01
1.148980e-01
-4.843141e-02
-2.014762e-01
-3.260136e-01
-4.010639e-01
-4.169348e-01
-3.865325e-01
-3.441722e-01
-3.311565e-01
-3.765044e-01
-4.830008e-01
-6.242040e-01
-7.528309e-01
-8.177037e-01
-7.840783e-01
-6.499688e-01
-4.506402e-01
-2.471009e-01
-1.023595e-01
-5.668471e-02
-1.136641e-01
-2.419576e-01
-3.893282e-01
-5.014133e-01
-5.386387e-01
-4.876178e-01
-3.649525e-01
-2.117189e-01
-7.899045e-02
-9.254403e-03
-2.176611e-02
-1.077828e-01
-2.357814e-01
-3.627465e-01
-4.474435e-01
-4.623635e-01
-4.010834e-01
-2.788256e-01
-1.266741e-01
1.784505e-02
1.206585e-01
1.591502e-01
1.271411e-01
3.622769e-02
-8.782624e-02
-2.140038e-01
-3.163236e-01
-3.793337e-01
-3.972931e-01
-3.717494e-01
-3.119023e-01
-2.361705e-01
-1.696614e-01
-1.352045e-01
-1.415506e-01
-1.748779e-01
-1.983408e-01
-1.627850e-01
-2.906018e-02
2.051649e-01
4.900195e-01
7.351476e-01
8.497140e-01
7.914238e-01
5.948143e-01
3.584451e-01
1.946642e-01
1.689002e-01
2.636289e-01
3.897537e-01
4.406181e-01
3.568506e-01
1.623112e-01
-5.023576e-02
-1.728079e-01
-1.407983e-01
3.751253e-02
2.927309e-01
5.335639e-01
6.872467e-01
7.217502e-01
6.467961e-01
5.023519e-01
3.435592e-01
2.252643e-01
1.865858e-01
2.386001e-01
3.606257e-01
5.078894e-01
6.277268e-01
6.779663e-01
6.410994e-01
5.293741e-01
3.782434e-01
2.292648e-01
1.086274e-01
1.211631e-02
-9.315438e-02
-2.486093e-01
-4.760397e-01
-7.574539e-01
-1.034651e+00
-1.230036e+00
-1.280063e+00
-1.166036e+00
-9.259999e-01
-6.386942e-01
-3.855210e-01
-2.109189e-01
-1.044379e-01
-1.551979e-02
1.082703e-01
2.839985e-01
4.806887e-01
6.378043e-01
7.008479e-01
6.505817e-01
5.090270e-01
3.217832e-01
1.312785e-01
-4.003192e-02
-1.867992e-01
-3.048477e-01
-3.788179e-01
-3.854639e-01
-3.107279e-01
-1.674151e-01
1.339789e-03
1.393214e-01
2.071392e-01
2.051150e-01
1.719193e-01
1.588558e-01
1.976073e-01
2.827807e-01
3.778912e-01
4.365743e-01
4.238208e-01
3.278865e-01
1.628030e-01
-3.553158e-02
-2.189185e-01
-3.415650e-01
-3.756834e-01
-3.211451e-01
-2.045195e-01
-6.770683e-02
4.915837e-02
1.231999e-01
1.557825e-01
1.679494e-01
1.866696e-01
2.287022e-01
2.906849e-01
3.517513e-01
3.882654e-01
3.919401e-01
3.783562e-01
3.775733e-01
4.109376e-01
4.702465e-01
5.170594e-01
5.067711e-01
4.221050e-01
2.909896e-01
1.741118e-01
1.295608e-01
1.783067e-01
2.931096e-01
4.162455e-01
4.913811e-01
4.876101e-01
4.035022e-01
2.557084e-01
6.581832e-02
-1.448233e-01
-3.530530e-01
-5.312691e-01
-6.492113e-01
-6.809481e-01
-6.153955e-01
-4.663243e-01
-2.748104e-01
-9.766087e-02
1.668535e-02
5.194716e-02
3.089805e-02
-1.025162e-03
-5.076772e-03
2.816822e-02
7.778213e-02
1.125185e-01
1.159606e-01
9.767878e-02
8.383432e-02
9.722892e-02
1.421437e-01
2.018995e-01
2.480289e-01
2.564538e-01
2.242734e-01
1.772237e-01
1.585356e-01
2.010154e-01
2.994785e-01
4.051642e-01
4.498860e-01
3.855508e-01
2.136627e-01
-1.225225e-02
-2.107960e-01
-3.097983e-01
-2.782588e-01
-1.381668e-01
4.884803e-02
2.121243e-01
3.030756e-01
3.111713e-01
2.598817e-01
1.895307e-01
1.378039e-01
1.247234e-01
1.447340e-01
1.680019e-01
1.526791e-01
6.556074e-02
-9.798485e-02
-3.064832e-01
-5.035903e-01
-6.334950e-01
-6.663570e-01
-6.096673e-01
-5.020941e-01
-3.973794e-01
-3.463219e-01
-3.790630e-01
-4.903919e-01
-6.370456e-01
-7.546348e-01
-7.886249e-01
-7.211433e-01
-5.769503e-01
-4.070307e-01
-2.628777e-01
-1.769076e-01
-1.567039e-01
-1.918832e-01
-2.663531e-01
-3.667093e-01
-4.816314e-01
-5.952241e-01
-6.823281e-01
-7.121285e-01
-6.600463e-01
-5.215534e-01
-3.191862e-01
-9.692652e-02
9.701827e-02
2.305406e-01
2.998429e-01
3.269033e-01
3.436790e-01
3.711602e-01
4.048407e-01
4.165180e-01
3.733823e-01
2.633177e-01
1.098727e-01
-3.367189e-02
-1.089750e-01
-8.301339e-02
3.243128e-02
1.841055e-01
3.038317e-01
3.444064e-01
3.029811e-01
2.167110e-01
1.340389e-01
8.156879e-02
4.869809e-02
-6.511637e-04
-9.812596e-02
-2.436416e-01
-3.996888e-01
-5.115525e-01
-5.396325e-01
-4.818583e-01
-3.719599e-01
-2.564671e-01
-1.672108e-01
-1.076223e-01
-5.989628e-02
-5.210670e-03
5.837689e-02
1.124955e-01
1.311493e-01
9.992712e-02
2.762106e-02
-5.777216e-02
-1.248071e-01
-1.542706e-01
-1.445884e-01
-1.057116e-01
-4.876048e-02
2.005530e-02
9.835337e-02
1.823305e-01
2.619472e-01
3.198936e-01
3.360873e-01
2.968811e-01
2.041661e-01
7.806234e-02
-4.886137e-02
-1.420039e-01
-1.742908e-01
-1.316898e-01
-1.465396e-02
1.621798e-01
3.701331e-01
5.681730e-01
7.098393e-01
7.556922e-01
6.868123e-01
5.140938e-01
2.797660e-01
4.863322e-02
-1.116679e-01
-1.565478e-01
-8.427911e-02
6.355648e-02
2.240597e-01
3.457556e-01
4.128852e-01
4.467134e-01
4.832436e-01
5.420638e-01
6.077077e-01
6.371555e-01
5.887324e-01
4.513907e-01
2.535851e-01
4.854289e-02
-1.098455e-01
-1.846546e-01
-1.616112e-01
-4.706034e-02
1.350143e-01
3.443621e-01
5.283344e-01
6.342305e-01
6.295736e-01
5.202742e-01
3.537027e-01
2.010064e-01
1.254135e-01
1.524916e-01
2.588430e-01
3.864512e-01
4.752885e-01
4.956626e-01
4.617000e-01
4.190414e-01
4.157606e-01
4.748019e-01
5.833450e-01
7.027746e-01
7.902003e-01
8.167005e-01
7.726930e-01
6.624154e-01
4.972784e-01
2.959381e-01
8.967573e-02
-7.718838e-02
-1.611476e-01
-1.435895e-01
-4.748738e-02
6.913230e-02
1.422689e-01
1.371326e-01
6.935010e-02
-2.350088e-04
3.793425e-03
1.299295e-01
3.690465e-01
6.517566e-01
8.772698e-01
9.608458e-01
8.758501e-01
6.673199e-01
4.287451e-01
2.551838e-01
1.997310e-01
2.564971e-01
3.748258e-01
4.908550e-01
5.565326e-01
5.536967e-01
4.928911e-01
4.041853e-01
3.268397e-01
2.990470e-01
3.457982e-01
4.671292e-01
6.351410e-01
8.059124e-01
9.410865e-01
1.025003e+00
1.065945e+00
1.081453e+00
1.078413e+00
1.041960e+00
9.420107e-01
7.553755e-01
4.902417e-01
1.953086e-01
-5.624124e-02
-2.012446e-01
-2.198918e-01
-1.474988e-01
-5.567648e-02
-1.197835e-02
-4.199337e-02
-1.178490e-01
-1.799761e-01
-1.769992e-01
-9.792295e-02
2.248779e-02
1.264909e-01
1.684124e-01
1.393713e-01
6.725006e-02
-5.309611e-03
-4.851518e-02
-6.109909e-02
-6.621153e-02
-9.230374e-02
-1.518062e-01
-2.300529e-01
-2.899195e-01
-2.895170e-01
-2.043755e-01
-4.266614e-02
1.556750e-01
3.365617e-01
4.567399e-01
5.022402e-01
4.905342e-01
4.566873e-01
4.327927e-01
4.320628e-01
4.445528e-01
4.448206e-01
4.061836e-01
3.137897e-01
1.709205e-01
-1.923621e-03
-1.721778e-01
-3.022768e-01
-3.584279e-01
-3.211919e-01
-1.960060e-01
-1.874749e-02
1.500707e-01
2.451216e-01
2.240901e-01
9.047556e-02
-1.016113e-01
-2.667743e-01
-3.262934e-01
-2.468196e-01
-5.749214e-02
1.662009e-01
3.427487e-01
4.240695e-01
4.104117e-01
3.353388e-01
2.363377e-01
1.340548e-01
3.320633e-02
-5.984519e-02
-1.202715e-01
-1.047276e-01
2.857138e-02
2.905575e-01
6.411210e-01
9.932864e-01
1.244584e+00
1.322265e+00
1.218267e+00
9.929417e-01
7.437385e-01
5.561260e-01
4.650761e-01
4.488258e-01
4.556192e-01
4.427186e-01
4.011176e-01
3.527345e-01
3.269353e-01
3.348339e-01
3.580385e-01
3.576886e-01
2.968737e-01
1.622821e-01
-2.691649e-02
-2.265213e-01
-3.860740e-01
-4.688634e-01
-4.634870e-01
-3.833048e-01
-2.573722e-01
-1.193482e-01
1.244040e-03
8.460935e-02
1.245114e-01
1.313497e-01
1.323067e-01
1.637497e-01
2.546355e-01
4.082651e-01
5.938727e-01
7.545485e-01
8.298488e-01
7.849488e-01
6.323755e-01
4.311390e-01
2.590585e-01
1.726310e-01
1.785714e-01
2.334400e-01
2.698714e-01
2.328004e-01
1.050630e-01
-8.985834e-02
-3.051540e-01
-4.937786e-01
-6.225860e-01
-6.731457e-01
-6.370472e-01
-5.158368e-01
-3.264676e-01
-1.037914e-01
1.073390e-01
2.687371e-01
3.649683e-01
4.086662e-01
4.306985e-01
4.596976e-01
5.026339e-01
5.390960e-01
5.343226e-01
4.626930e-01
3.247309e-01
1.459419e-01
-3.917834e-02
-2.038044e-01
-3.337276e-01
-4.193613e-01
-4.449196e-01
-3.879542e-01
-2.342606e-01
9.304280e-04
2.634041e-01
4.747588e-01
5.671762e-01
5.181746e-01
3.639473e-01
1.829703e-01
5.876345e-02
4.158314e-02
1.285165e-01
2.706792e-01
4.013502e-01
4.686796e-01
4.562267e-01
3.830441e-01
2.868642e-01
2.022711e-01
1.461609e-01
1.163866e-01
1.012008e-01
9.137072e-02
8.659921e-02
9.375639e-02
1.213496e-01
1.758426e-01
2.612148e-01
3.792010e-01
5.271739e-01
6.931924e-01
8.513722e-01
9.627852e-01
9.857300e-01
8.940860e-01
6.954166e-01
4.366185e-01
1.891928e-01
1.792180e-02
-5.075619e-02
-4.033740e-02
-5.951191e-03
3.436838e-03
-2.331279e-02
-5.653880e-02
-5.302531e-02
7.860463e-03
1.066215e-01
1.975691e-01
2.434656e-01
2.439054e-01
2.339946e-01
2.526164e-01
3.047149e-01
3.484762e-01
3.198587e-01
1.783150e-01
-5.913090e-02
-3.213022e-01
-5.237452e-01
-6.192220e-01
-6.209887e-01
-5.814223e-01
-5.430916e-01
-5.017338e-01
-4.121077e-01
-2.332449e-01
2.405119e-02
2.884501e-01
4.680978e-01
5.097015e-01
4.321886e-01
3.112859e-01
2.285898e-01
2.222871e-01
2.712865e-01
3.181810e-01
3.102056e-01
2.291373e-01
9.426318e-02
-5.587467e-02
-1.850926e-01
-2.705977e-01
-3.020890e-01
-2.773282e-01
-2.027989e-01
-9.960584e-02
-5.461146e-03
3.663521e-02
9.715134e-04
-1.022865e-01
-2.285168e-01
-3.217283e-01
-3.441940e-01
-2.931974e-01
-1.960360e-01
-8.974267e-02
-5.456525e-05
6.882590e-02
1.305185e-01
2.022872e-01
2.876590e-01
3.657728e-01
3.967925e-01
3.447443e-01
2.056394e-01
2.009245e-02
-1.430974e-01
-2.242992e-01
-2.053694e-01
-1.146869e-01
-4.504952e-03
8.048075e-02
1.220449e-01
1.253963e-01
1.005737e-01
4.515393e-02
-5.633670e-02
-2.149878e-01
-4.171719e-01
-6.199400e-01
-7.673533e-01
-8.161452e-01
-7.541038e-01
-6.021096e-01
-4.017041e-01
-1.976719e-01
-2.665257e-02
8.326519e-02
1.078183e-01
2.870044e-02
-1.519206e-01
-3.939167e-01
-6.170565e-01
-7.249919e-01
-6.470750e-01
-3.746949e-01
2.989518e-02
4.582554e-01
8.013659e-01
9.932940e-01
1.031762e+00
9.671471e-01
8.686277e-01
7.873657e-01
7.359742e-01
6.933393e-01
6.293478e-01
5.322431e-01
4.200567e-01
3.290429e-01
2.884413e-01
2.999850e-01
3.360388e-01
3.563559e-01
3.310892e-01
2.556025e-01
1.503675e-01
4.883526e-02
-1.906797e-02
-4.010886e-02
-2.185273e-02
1.396900e-02
4.476640e-02
5.945607e-02
6.372434e-02
7.662211e-02
1.208918e-01
2.110021e-01
3.432395e-01
4.927507e-01
6.213385e-01
6.946934e-01
7.008474e-01
6.584784e-01
6.077918e-01
5.869725e-01
6.080793e-01
6.497015e-01
6.742833e-01
6.594808e-01
6.194133e-01
5.969051e-01
6.299522e-01
7.167367e-01
8.061113e-01
8.227155e-01
7.113035e-01
4.714005e-01
1.605227e-01
-1.343269e-01
-3.378508e-01
-4.167962e-01
-3.859899e-01
-2.916160e-01
-1.841321e-01
-9.611166e-02
-3.504680e-02
9.022998e-03
4.953196e-02
9.289413e-02
1.366919e-01
1.753871e-01
2.075389e-01
2.374284e-01
2.684552e-01
2.939934e-01
2.960464e-01
2.559913e-01
1.698146e-01
5.589377e-02
-4.977365e-02
-1.073841e-01
-8.930201e-02
8.306978e-03
1.627245e-01
3.315310e-01
4.651098e-01
5.187968e-01
4.617066e-01
2.844773e-01
8.163985e-03
-3.108003e-01
-5.896401e-01
-7.455469e-01
-7.291755e-01
-5.481932e-01
-2.676004e-01
1.573326e-02
2.139834e-01
2.848863e-01
2.451817e-01
1.555309e-01
8.714461e-02
8.716150e-02
1.568699e-01
2.507245e-01
2.971377e-01
2.331486e-01
3.806248e-02
-2.491067e-01
-5.379197e-01
-7.207873e-01
-7.212125e-01
-5.333661e-01
-2.306024e-01
6.476732e-02
2.370654e-01
2.304990e-01
7.268429e-02
-1.438544e-01
-3.114404e-01
-3.595937e-01
-2.814534e-01
-1.245591e-01
4.128205e-02
1.575170e-01
1.970242e-01
1.668112e-01
9.583553e-02
1.546444e-02
-5.636493e-02
-1.187073e-01
-1.791248e-01
-2.412138e-01
-2.969284e-01
-3.276838e-01
-3.129778e-01
-2.417233e-01
-1.197983e-01
3.079212e-02
1.800690e-01
2.999105e-01
3.708816e-01
3.852441e-01
3.470115e-01
2.693720e-01
1.698562e-01
6.464064e-02
-3.595612e-02
-1.289990e-01
-2.171359e-01
-3.049581e-01
-3.953658e-01
-4.864687e-01
-5.688635e-01
-6.244422e-01
-6.297789e-01
-5.662523e-01
-4.334907e-01
-2.568110e-01
-8.089171e-02
4.836550e-02
1.026863e-01
7.944789e-02
-4.614481e-03
-1.277577e-01
-2.747267e-01
-4.372560e-01
-6.034732e-01
-7.448400e-01
-8.135988e-01
-7.594628e-01
-5.610951e-01
-2.530717e-01
7.422519e-02
3.092167e-01
3.716235e-01
2.519141e-01
1.385189e-02
-2.402837e-01
-4.196559e-01
-4.810318e-01
-4.334954e-01
-3.152744e-01
-1.636982e-01
-4.295982e-04
1.618381e-01
3.035672e-01
3.914660e-01
3.895912e-01
2.831624e-01
9.918955e-02
-9.285250e-02
-2.063865e-01
-1.784904e-01
-3.836805e-03
2.582196e-01
5.083424e-01
6.508719e-01
6.347497e-01
4.727249e-01
2.297565e-01
-1.377679e-02
-2.031881e-01
-3.299445e-01
-4.204543e-01
-5.041178e-01
-5.844163e-01
-6.324376e-01
-6.058111e-01
-4.797874e-01
-2.707897e-01
-3.758902e-02
1.426106e-01
2.115207e-01
1.595525e-01
3.029058e-02
-1.027626e-01
-1.730820e-01
-1.513792e-01
-5.515792e-02
6.443194e-02
1.501515e-01
1.672571e-01
1.198433e-01
4.693353e-02
4.051197e-04
1.730767e-02
1.018914e-01
2.251654e-01
3.396361e-01
4.014226e-01
3.904018e-01
3.190564e-01
2.241784e-01
1.443493e-01
9.658804e-02
6.863634e-02
3.277575e-02
-3.017876e-02
-1.159555e-01
-2.012328e-01
-2.611349e-01
-2.850124e-01
-2.805646e-01
-2.669739e-01
-2.639374e-01
-2.827226e-01
-3.218252e-01
-3.673605e-01
-3.974193e-01
-3.894895e-01
-3.299709e-01
-2.233355e-01
-9.550140e-02
1.429917e-02
7.243631e-02
7.049755e-02
3.246250e-02
3.431569e-03
2.569095e-02
1.157991e-01
2.558070e-01
4.035612e-01
5.156840e-01
5.686828e-01
5.650858e-01
5.228864e-01
4.590103e-01
3.804363e-01
2.883101e-01
1.887603e-01
9.910386e-02
4.326693e-02
3.995493e-02
9.253131e-02
1.870565e-01
2.978677e-01
3.950902e-01
4.501979e-01
4.415482e-01
3.631287e-01
2.332482e-01
9.386615e-02
-4.639051e-03
-2.651126e-02
3.274528e-02
1.457403e-01
2.667222e-01
3.492853e-01
3.588727e-01
2.784172e-01
1.128076e-01
-1.039891e-01
-3.056542e-01
-4.066332e-01
-3.353487e-01
-7.304003e-02
3.265445e-01
7.526553e-01
1.082521e+00
1.231673e+00
1.182709e+00
9.793677e-01
6.945958e-01
3.964628e-01
1.323270e-01
-6.701566e-02
-1.776762e-01
-1.821439e-01
-7.955436e-02
1.043889e-01
3.202026e-01
5.113945e-01
6.346028e-01
6.717498e-01
6.311600e-01
5.405158e-01
4.346713e-01
3.419113e-01
2.748895e-01
2.311183e-01
2.009304e-01
1.757936e-01
1.522281e-01
1.320895e-01
1.220674e-01
1.333330e-01
1.795249e-01
2.704526e-01
4.017906e-01
5.466665e-01
6.583202e-01
6.885348e-01
6.147631e-01
4.586024e-01
2.802802e-01
1.491191e-01
1.071404e-01
1.485122e-01
2.270397e-01
2.850098e-01
2.839046e-01
2.198055e-01
1.189355e-01
2.012976e-02
-4.478942e-02
-6.360363e-02
-4.535104e-02
-1.292954e-02
8.348432e-03
2.168727e-03
-2.911416e-02
-5.900315e-02
-4.208138e-02
6.403393e-02
2.656659e-01
5.101617e-01
6.962073e-01
7.210053e-01
5.398315e-01
1.998395e-01
-1.766865e-01
-4.526941e-01
-5.451145e-01
-4.609340e-01
-2.807797e-01
-1.050363e-01
-7.653943e-04
1.826983e-02
-2.514679e-02
-1.025390e-01
-1.983868e-01
-3.070848e-01
-4.179459e-01
-5.051318e-01
-5.333832e-01
-4.777332e-01
-3.438605e-01
-1.735878e-01
-3.023956e-02
2.734847e-02
-3.214441e-02
-2.016308e-01
-4.386423e-01
-6.801129e-01
-8.638837e-01
-9.486072e-01
-9.239284e-01
-8.081896e-01
-6.370171e-01
-4.489615e-01
-2.741164e-01
-1.294697e-01
-2.090108e-02
5.247322e-02
9.670227e-02
1.243380e-01
1.530340e-01
1.969678e-01
2.549424e-01
3.048295e-01
3.107155e-01
2.405513e-01
8.561164e-02
-1.285401e-01
-3.468151e-01
-5.049581e-01
-5.563686e-01
-4.913607e-01
-3.384551e-01
-1.478981e-01
3.193896e-02
1.719859e-01
2.666747e-01
3.262612e-01
3.631134e-01
3.789916e-01
3.603496e-01
2.862506e-01
1.468484e-01
-3.851039e-02
-2.191390e-01
-3.348899e-01
-3.513170e-01
-2.825162e-01
-1.816061e-01
-1.031354e-01
-6.484728e-02
-3.815678e-02
2.523655e-02
1.515266e-01
3.203951e-01
4.763313e-01
5.657932e-01
5.715206e-01
5.198018e-01
4.580080e-01
4.204573e-01
4.067264e-01
3.858797e-01
3.219415e-01
2.029623e-01
5.538626e-02
-6.448520e-02
-9.716967e-02
-1.147719e-02
1.748324e-01
3.970146e-01
5.693595e-01
6.230583e-01
5.358341e-01
3.381419e-01
9.500581e-02
-1.248887e-01
-2.774655e-01
-3.569270e-01
-3.897389e-01
-4.127295e-01
-4.475048e-01
-4.861831e-01
-4.973360e-01
-4.488461e-01
-3.338160e-01
-1.831266e-01
-5.519601e-02
-6.584506e-03
-5.957944e-02
-1.864921e-01
-3.208413e-01
-3.890871e-01
-3.454101e-01
-1.921391e-01
2.319632e-02
2.312246e-01
3.710919e-01
4.126257e-01
3.632312e-01
2.613608e-01
1.605245e-01
1.073031e-01
1.202601e-01
1.807131e-01
2.427351e-01
2.582915e-01
2.035412e-01
9.228634e-02
-2.927120e-02
-1.031944e-01
-8.628242e-02
3.016081e-02
2.166413e-01
4.181131e-01
5.748174e-01
6.411803e-01
5.957371e-01
4.407250e-01
1.960702e-01
-1.055665e-01
-4.206209e-01
-6.971237e-01
-8.819673e-01
-9.326165e-01
-8.296476e-01
-5.863321e-01
-2.517225e-01
9.657158e-02
3.719317e-01
5.071853e-01
4.817078e-01
3.333164e-01
1.450751e-01
9.171012e-03
-1.570862e-02
6.959590e-02
2.103502e-01
3.307041e-01
3.723090e-01
3.170036e-01
1.861871e-01
2.435132e-02
-1.216503e-01
-2.203107e-01
-2.661697e-01
-2.793247e-01
-2.919786e-01
-3.277461e-01
-3.853853e-01
-4.367427e-01
-4.407837e-01
-3.672385e-01
-2.180674e-01
-3.436539e-02
1.177301e-01
1.773749e-01
1.208025e-01
-2.281899e-02
-1.822855e-01
-2.789669e-01
-2.670448e-01
-1.558661e-01
-1.204093e-03
1.285232e-01
1.901270e-01
1.849820e-01
1.494142e-01
1.245292e-01
1.267131e-01
1.383070e-01
1.237948e-01
5.977541e-02
-4.281971e-02
-1.411078e-01
-1.860567e-01
-1.525053e-01
-5.198444e-02
7.802311e-02
1.973543e-01
2.827281e-01
3.339797e-01
3.662961e-01
3.942834e-01
4.182362e-01
4.226772e-01
3.886110e-01
3.099549e-01
2.017973e-01
9.520290e-02
2.258706e-02
2.479810e-03
3.179576e-02
8.944044e-02
1.488552e-01
1.914656e-01
2.126238e-01
2.182810e-01
2.180209e-01
2.206216e-01
2.334181e-01
2.629427e-01
3.138050e-01
3.848718e-01
4.657029e-01
5.380833e-01
5.837251e-01
5.928998e-01
5.670654e-01
5.138395e-01
4.391342e-01
3.422190e-01
2.161766e-01
5.370133e-02
-1.437221e-01
-3.584090e-01
-5.568631e-01
-6.990655e-01
-7.513944e-01
-6.969462e-01
-5.409499e-01
-3.114249e-01
-5.411242e-02
1.796024e-01
3.493783e-01
4.398853e-01
4.638369e-01
4.513818e-01
4.315034e-01
4.157810e-01
3.932490e-01
3.394627e-01
2.356821e-01
8.729743e-02
-7.111035e-02
-1.891626e-01
-2.249507e-01
-1.656492e-01
-3.416217e-02
1.189449e-01
2.327142e-01
2.562273e-01
1.678390e-01
-1.156132e-02
-2.183923e-01
-3.652771e-01
-3.761249e-01
-2.226340e-01
5.725188e-02
3.708428e-01
6.086655e-01
6.907493e-01
5.977556e-01
3.724935e-01
9.531586e-02
-1.498188e-01
-3.015534e-01
-3.319697e-01
-2.445690e-01
-6.602712e-02
1.634607e-01
3.992159e-01
5.995167e-01
7.311212e-01
7.736299e-01
7.237192e-01
5.988901e-01
4.379884e-01
2.943143e-01
2.192332e-01
2.407525e-01
3.486533e-01
4.978687e-01
6.313952e-01
7.094139e-01
7.244866e-01
6.917208e-01
6.233701e-01
5.118967e-01
3.381631e-01
9.794543e-02
-1.762932e-01
-4.169349e-01
-5.474427e-01
-5.194492e-01
-3.406134e-01
-7.689050e-02
1.747780e-01
3.310424e-01
3.601850e-01
2.916605e-01
1.917711e-01
1.219425e-01
1.069263e-01
1.307810e-01
1.569252e-01
1.534528e-01
1.068508e-01
2.089518e-02
-9.091204e-02
-2.104482e-01
-3.161174e-01
-3.840104e-01
-3.922242e-01
-3.281959e-01
-1.965748e-01
-2.326942e-02
1.493911e-01
2.776983e-01
3.351590e-01
3.224828e-01
2.611711e-01
1.761860e-01
8.341486e-02
-7.144067e-03
-7.803569e-02
-9.798216e-02
-3.478782e-02
1.176752e-01
3.194451e-01
4.921366e-01
5.560975e-01
4.760324e-01
2.861246e-01
7.802642e-02
-4.248761e-02
-6.991238e-03
1.825510e-01
4.550160e-01
7.032066e-01
8.306899e-01
7.903539e-01
6.006886e-01
3.368851e-01
1.010100e-01
-1.930971e-02
1.173875e-02
1.620737e-01
3.461176e-01
4.639323e-01
4.472451e-01
2.912119e-01
5.671486e-02
-1.587689e-01
-2.677627e-01
-2.327310e-01
-7.870495e-02
1.258485e-01
3.062533e-01
4.153846e-01
4.479157e-01
4.314907e-01
4.029238e-01
3.844009e-01
3.738382e-01
3.534077e-01
3.067019e-01
2.298930e-01
1.304103e-01
1.904174e-02
-9.499632e-02
-2.030266e-01
-2.940489e-01
-3.553483e-01
-3.785396e-01
-3.678547e-01
-3.432576e-01
-3.328069e-01
-3.573599e-01
-4.182025e-01
-4.966023e-01
-5.651237e-01
-6.020075e-01
-5.987801e-01
-5.579406e-01
-4.859861e-01
-3.892869e-01
-2.749579e-01
-1.528851e-01
-3.477176e-02
6.980563e-02
1.564897e-01
2.242619e-01
2.690403e-01
2.791555e-01
2.394588e-01
1.438109e-01
7.390076e-03
-1.323005e-01
-2.304175e-01
-2.579893e-01
-2.172507e-01
-1.377337e-01
-5.608905e-02
6.233917e-03
5.353225e-02
1.094951e-01
1.985714e-01
3.255932e-01
4.651202e-01
5.678973e-01
5.835736e-01
4.891126e-01
3.063603e-01
9.626146e-02
-6.876469e-02
-1.390647e-01
-1.106437e-01
-2.631145e-02
4.503361e-02
4.222734e-02
-5.653191e-02
-2.204866e-01
-3.792533e-01
-4.546395e-01
-3.936085e-01
-1.868494e-01
1.312433e-01
4.955788e-01
8.287050e-01
1.059730e+00
1.141387e+00
1.062607e+00
8.530779e-01
5.767225e-01
3.138244e-01
1.360737e-01
8.303953e-02
1.498390e-01
2.921540e-01
4.471745e-01
5.612968e-01
6.114960e-01
6.096690e-01
5.882547e-01
5.768686e-01
5.852098e-01
6.020227e-01
6.079211e-01
5.912042e-01
5.559141e-01
5.180872e-01
4.941314e-01
4.901089e-01
4.996780e-01
5.117462e-01
5.210892e-01
5.328257e-01
5.570361e-01
5.980441e-01
6.468220e-01
6.823800e-01
6.818427e-01
6.331989e-01
5.424243e-01
4.296383e-01
3.162758e-01
2.122785e-01
1.132921e-01
1.082045e-02
-9.259048e-02
-1.769683e-01
-2.148947e-01
-1.908757e-01
-1.145929e-01
-1.828954e-02
5.891035e-02
8.925488e-02
6.687027e-02
5.576540e-03
-7.309552e-02
-1.524409e-01
-2.245109e-01
-2.839878e-01
-3.200149e-01
-3.162411e-01
-2.617567e-01
-1.654817e-01
-6.252916e-02
-4.888412e-03
-3.762335e-02
-1.720473e-01
-3.729947e-01
-5.716333e-01
-6.990939e-01
-7.212434e-01
-6.538844e-01
-5.508308e-01
-4.730041e-01
-4.551172e-01
-4.867756e-01
-5.182332e-01
-4.879189e-01
-3.553405e-01
-1.203923e-01
1.787502e-01
4.830111e-01
7.335350e-01
8.880366e-01
9.286204e-01
8.605738e-01
7.049018e-01
4.904599e-01
2.503506e-01
2.117467e-02
-1.603204e-01
-2.657072e-01
-2.850232e-01
-2.322805e-01
-1.412458e-01
-5.075271e-02
1.400118e-02
5.198823e-02
8.021927e-02
1.153566e-01
1.573393e-01
1.866870e-01
1.766343e-01
1.122453e-01
4.709051e-03
-1.092025e-01
-1.837118e-01
-1.860543e-01
-1.094233e-01
2.876407e-02
1.970757e-01
3.601782e-01
4.858781e-01
5.502598e-01
5.423193e-01
4.682764e-01
3.530254e-01
2.338920e-01
1.455073e-01
1.032453e-01
9.683423e-02
9.971642e-02
8.832867e-02
5.804052e-02
2.467060e-02
1.056426e-02
2.458169e-02
4.948433e-02
4.721837e-02
-1.651343e-02
-1.409906e-01
-2.756329e-01
-3.384436e-01
-2.611126e-01
-3.208160e-02
2.919428e-01
6.137242e-01
8.436401e-01
9.387158e-01
9.131645e-01
8.200361e-01
7.179432e-01
6.417812e-01
5.922498e-01
5.475413e-01
4.869186e-01
4.084606e-01
3.282728e-01
2.635237e-01
2.149677e-01
1.648148e-01
9.290684e-02
-1.527531e-03
-9.142055e-02
-1.361170e-01
-1.092145e-01
-1.910704e-02
9.345880e-02
1.792372e-01
2.089023e-01
1.864629e-01
1.388739e-01
9.061458e-02
4.454232e-02
-1.398906e-02
-9.347896e-02
-1.757385e-01
-2.191253e-01
-1.852927e-01
-6.926719e-02
9.058262e-02
2.322478e-01
3.076743e-01
3.122112e-01
2.848694e-01
2.794692e-01
3.264040e-01
4.094315e-01
4.720245e-01
4.502002e-01
3.121102e-01
7.973229e-02
-1.801389e-01
-3.884160e-01
-4.899821e-01
-4.757695e-01
-3.830948e-01
-2.767047e-01
-2.195321e-01
-2.457024e-01
-3.479966e-01
-4.859031e-01
-6.094374e-01
-6.842362e-01
-7.029480e-01
-6.782105e-01
-6.258380e-01
-5.526450e-01
-4.572588e-01
-3.405633e-01
-2.158524e-01
-1.111034e-01
-6.171621e-02
-9.623011e-02
-2.202842e-01
-4.066609e-01
-5.985381e-01
-7.264828e-01
-7.319724e-01
-5.882565e-01
-3.125210e-01
3.426099e-02
3.622680e-01
5.806545e-01
6.288899e-01
4.984636e-01
2.357254e-01
-7.525271e-02
-3.431894e-01
-5.012850e-01
-5.271446e-01
-4.441002e-01
-3.056416e-01
-1.700803e-01
-7.576787e-02
-2.885487e-02
-1.025388e-02
4.554004e-03
2.873919e-02
6.199288e-02
1.005154e-01
1.457220e-01
2.003979e-01
2.548449e-01
2.788805e-01
2.339866e-01
1.015303e-01
-9.514291e-02
-2.950200e-01
-4.295677e-01
-4.587107e-01
-3.900058e-01
-2.707369e-01
-1.594126e-01
-9.469388e-02
-8.020104e-02
-9.256625e-02
-1.044651e-01
-1.051401e-01
-1.049254e-01
-1.239120e-01
-1.767154e-01
-2.657122e-01
-3.846796e-01
-5.243002e-01
-6.712644e-01
-8.027837e-01
-8.863000e-01
-8.908795e-01
-8.056492e-01
-6.524163e-01
-4.810323e-01
-3.463332e-01
-2.786723e-01
-2.670445e-01
-2.677407e-01
-2.348398e-01
-1.530088e-01
-5.020414e-02
1.890687e-02
8.268397e-03
-8.795948e-02
-2.272960e-01
-3.399363e-01
-3.667400e-01
-2.907684e-01
-1.429510e-01
1.895668e-02
1.407812e-01
1.922412e-01
1.705648e-01
9.341235e-02
-1.106320e-02
-1.139643e-01
-1.944043e-01
-2.447637e-01
-2.693751e-01
-2.766981e-01
-2.697342e-01
-2.420445e-01
-1.837796e-01
-9.385974e-02
1.184110e-02
1.036756e-01
1.513467e-01
1.392897e-01
7.589110e-02
-8.861052e-03
-7.694345e-02
-1.002110e-01
-7.293553e-02
-1.236566e-02
5.267129e-02
9.864438e-02
1.192865e-01
1.242823e-01
1.260997e-01
1.266862e-01
1.152027e-01
7.739256e-02
8.908342e-03
-7.524710e-02
-1.404753e-01
-1.449728e-01
-6.295572e-02
9.276359e-02
2.658406e-01
3.782792e-01
3.699764e-01
2.321333e-01
1.255744e-02
-2.107862e-01
-3.701949e-01
-4.367986e-01
-4.224805e-01
-3.605233e-01
-2.831535e-01
-2.108126e-01
-1.545975e-01
-1.235822e-01
-1.292503e-01
-1.844130e-01
-2.965150e-01
-4.567377e-01
-6.313461e-01
-7.656952e-01
-8.051339e-01
-7.231352e-01
-5.384909e-01
-3.086277e-01
-1.014249e-01
3.744958e-02
1.013327e-01
1.144159e-01
1.076321e-01
9.792769e-02
8.457984e-02
6.089954e-02
2.822408e-02
-9.156334e-04
-1.322328e-02
-8.526219e-03
-3.026692e-03
-1.730310e-02
-5.820530e-02
-1.092692e-01
-1.383558e-01
-1.192943e-01
-5.357990e-02
2.429989e-02
6.455541e-02
3.308907e-02
-6.391477e-02
-1.781234e-01
-2.431053e-01
-2.120335e-01
-8.653761e-02
8.303211e-02
2.280252e-01
3.030100e-01
3.104903e-01
2.934336e-01
3.031375e-01
3.651846e-01
4.642078e-01
5.532246e-01
5.777559e-01
4.996393e-01
3.110998e-01
3.735721e-02
-2.708438e-01
-5.530519e-01
-7.597314e-01
-8.703919e-01
-8.995870e-01
-8.849969e-01
-8.627151e-01
-8.453588e-01
-8.182447e-01
-7.557240e-01
-6.444088e-01
-4.957194e-01
-3.398615e-01
-2.076966e-01
-1.145332e-01
-5.629385e-02
-1.827288e-02
1.163017e-02
3.473605e-02
4.338570e-02
3.015092e-02
-3.789629e-03
-4.822012e-02
-9.122486e-02
-1.274891e-01
-1.602804e-01
-1.953772e-01
-2.321482e-01
-2.594546e-01
-2.602443e-01
-2.220618e-01
-1.456537e-01
-4.432696e-02
6.524455e-02
1.704841e-01
2.595152e-01
3.119783e-01
3.005749e-01
2.117879e-01
7.177311e-02
-4.940737e-02
-6.884028e-02
5.891010e-02
3.077287e-01
5.884979e-01
7.957781e-01
8.615498e-01
7.832427e-01
6.143044e-01
4.301035e-01
2.929536e-01
2.342093e-01
2.562183e-01
3.437205e-01
4.723148e-01
6.106609e-01
7.225623e-01
7.755050e-01
7.546143e-01
6.730829e-01
5.685956e-01
4.828420e-01
4.347332e-01
4.069361e-01
3.590263e-01
2.605270e-01
1.197278e-01
-1.431697e-02
-7.949637e-02
-3.940670e-02
9.261510e-02
2.587278e-01
3.856059e-01
4.181726e-01
3.399445e-01
1.733924e-01
-3.399045e-02
-2.271959e-01
-3.577871e-01
-3.938211e-01
-3.269451e-01
-1.761757e-01
1.433553e-02
1.871310e-01
2.934158e-01
3.166648e-01
2.814729e-01
2.373547e-01
2.268818e-01
2.619685e-01
3.251464e-01
3.909652e-01
4.475274e-01
5.015514e-01
5.658196e-01
6.417072e-01
7.120353e-01
7.498660e-01
7.358061e-01
6.709147e-01
5.771657e-01
4.867401e-01
4.281007e-01
4.170557e-01
4.554522e-01
5.336505e-01
6.318698e-01
7.208776e-01
7.670439e-01
7.434617e-01
6.409117e-01
4.698965e-01
2.522958e-01
1.139991e-02
-2.300192e-01
-4.447511e-01
-5.999353e-01
-6.665351e-01
-6.349914e-01
-5.260900e-01
-3.882018e-01
-2.791710e-01
-2.398299e-01
-2.724372e-01
-3.366996e-01
-3.678091e-01
-3.095401e-01
-1.468798e-01
7.887730e-02
2.829930e-01
3.757001e-01
3.094930e-01
1.101276e-01
-1.287991e-01
-2.880421e-01
-2.790403e-01
-8.306717e-02
2.455316e-01
6.077042e-01
8.999754e-01
1.047703e+00
1.022428e+00
8.427944e-01
5.622929e-01
2.496878e-01
-3.030310e-02
-2.304210e-01
-3.271811e-01
-3.210748e-01
-2.313762e-01
-8.801142e-02
7.441494e-02
2.183289e-01
3.057097e-01
3.075234e-01
2.176178e-01
6.039585e-02
-1.164095e-01
-2.619866e-01
-3.442948e-01
-3.610359e-01
-3.348993e-01
-2.977703e-01
-2.732616e-01
-2.664428e-01
-2.662150e-01
-2.589329e-01
-2.434838e-01
-2.352280e-01
-2.533344e-01
-2.990841e-01
-3.426075e-01
-3.329727e-01
-2.297123e-01
-3.505651e-02
1.973858e-01
3.861322e-01
4.643734e-01
4.163687e-01
2.864211e-01
1.552581e-01
9.768147e-02
1.460512e-01
2.791785e-01
4.393996e-01
5.645362e-01
6.159567e-01
5.899792e-01
5.119227e-01
4.215746e-01
3.590056e-01
3.530650e-01
4.113460e-01
5.142011e-01
6.196146e-01
6.819602e-01
6.768548e-01
6.163172e-01
5.423280e-01
5.015379e-01
5.173380e-01
5.765015e-01
6.369204e-01
6.506423e-01
5.898630e-01
4.629372e-01
3.114448e-01
1.883450e-01
1.287854e-01
1.312206e-01
1.610384e-01
1.747074e-01
1.489502e-01
9.592538e-02
5.492333e-02
6.681203e-02
1.477347e-01
2.775706e-01
4.092351e-01
4.929440e-01
5.014379e-01
4.428552e-01
3.562473e-01
2.935745e-01
2.962106e-01
3.747013e-01
5.006849e-01
6.177873e-01
6.699316e-01
6.331580e-01
5.308154e-01
4.202138e-01
3.581826e-01
3.682640e-01
4.296930e-01
4.912599e-01
4.987090e-01
4.217856e-01
2.703739e-01
9.295062e-02
-4.266009e-02
-7.754211e-02
1.329160e-02
2.082080e-01
4.430709e-01
6.322569e-01
6.999374e-01
6.083656e-01
3.705901e-01
4.404487e-02
-2.893995e-01
-5.488714e-01
-6.788627e-01
-6.655598e-01
-5.374210e-01
-3.477791e-01
-1.484020e-01
3.032431e-02
1.816621e-01
3.084303e-01
4.043542e-01
4.456680e-01
4.012306e-01
2.562181e-01
3.271104e-02
-2.102784e-01
-4.011357e-01
-4.893957e-01
-4.669499e-01
-3.655134e-01
-2.360435e-01
-1.243922e-01
-5.502146e-02
-2.721353e-02
-2.215347e-02
-1.695046e-02
-6.110300e-04
1.555548e-02
1.305371e-03
-7.387185e-02
-2.166033e-01
-3.952389e-01
-5.445211e-01
-5.878599e-01
-4.685015e-01
-1.775488e-01
2.341346e-01
6.687316e-01
1.016792e+00
1.200704e+00
1.205069e+00
1.076690e+00
8.934508e-01
7.216243e-01
5.883163e-01
4.829789e-01
3.808802e-01
2.690993e-01
1.580891e-01
7.329276e-02
3.372599e-02
3.247181e-02
3.372435e-02
-8.981332e-03
-1.231338e-01
-2.947942e-01
-4.687499e-01
-5.738073e-01
-5.607347e-01
-4.311516e-01
-2.385383e-01
-5.887779e-02
5.091805e-02
8.012491e-02
6.160622e-02
4.550662e-02
6.919095e-02
1.416942e-01
2.478034e-01
3.631668e-01
4.673076e-01
5.475311e-01
5.959683e-01
6.062345e-01
5.735723e-01
4.974778e-01
3.842229e-01
2.484711e-01
1.135328e-01
7.763926e-03
-4.487072e-02
-3.696802e-02
1.529147e-02
7.741221e-02
1.145204e-01
1.131520e-01
9.274526e-02
9.686939e-02
1.667894e-01
3.121483e-01
4.965298e-01
6.478822e-01
6.904954e-01
5.835758e-01
3.466565e-01
5.678995e-02
-1.837360e-01
-2.936147e-01
-2.479927e-01
-8.435964e-02
1.221416e-01
2.971020e-01
3.965862e-01
4.152174e-01
3.743745e-01
3.021625e-01
2.185237e-01
1.330547e-01
5.259203e-02
-1.213386e-02
-4.914626e-02
-5.503077e-02
-4.157542e-02
-3.124411e-02
-4.385107e-02
-8.516410e-02
-1.471264e-01
-2.198753e-01
-3.049865e-01
-4.163937e-01
-5.647081e-01
-7.358040e-01
-8.819926e-01
-9.366404e-01
-8.467928e-01
-6.056799e-01
-2.657215e-01
7.767290e-02
3.255790e-01
4.179718e-01
3.553992e-01
1.892089e-01
-1.028774e-02
-1.875490e-01
-3.211504e-01
-4.234320e-01
-5.249919e-01
-6.536499e-01
-8.168212e-01
-9.924381e-01
-1.131233e+00
-1.172489e+00
-1.071297e+00
-8.260242e-01
-4.881416e-01
-1.440010e-01
1.225812e-01
2.643980e-01
2.833208e-01
2.188143e-01
1.234794e-01
3.995392e-02
-1.142838e-02
-3.222956e-02
-3.635594e-02
-3.794115e-02
-4.329967e-02
-5.007203e-02
-5.170779e-02
-4.300742e-02
-2.361303e-02
1.448478e-03
2.390914e-02
3.613141e-02
3.471452e-02
2.220973e-02
7.964408e-03
9.930557e-03
5.504377e-02
1.718569e-01
3.733771e-01
6.387598e-01
9.086123e-01
1.102393e+00
1.152057e+00
1.035077e+00
7.890719e-01
4.984119e-01
2.566756e-01
1.233677e-01
9.947983e-02
1.362751e-01
1.704930e-01
1.636228e-01
1.230547e-01
9.478883e-02
1.325029e-01
2.603896e-01
4.517434e-01
6.372020e-01
7.388117e-01
7.099992e-01
5.582230e-01
3.383077e-01
1.218325e-01
-3.928008e-02
-1.346189e-01
-1.911420e-01
-2.472409e-01
-3.222261e-01
-4.004847e-01
-4.401147e-01
-4.005943e-01
-2.715672e-01
-8.418510e-02
1.009307e-01
2.201592e-01
2.333694e-01
1.394636e-01
-2.473197e-02
-2.021072e-01
-3.411279e-01
-4.158703e-01
-4.299931e-01
-4.057130e-01
-3.677150e-01
-3.319312e-01
-3.026609e-01
-2.752175e-01
-2.396200e-01
-1.834741e-01
-9.535454e-02
2.960679e-02
1.828072e-01
3.381253e-01
4.557329e-01
4.948119e-01
4.296394e-01
2.603309e-01
1.306015e-02
-2.687686e-01
-5.367384e-01
-7.473701e-01
-8.671805e-01
-8.746723e-01
-7.636568e-01
-5.492967e-01
-2.715286e-01
1.174284e-02
2.424735e-01
3.825407e-01
4.245727e-01
3.877986e-01
3.018797e-01
1.890510e-01
5.729459e-02
-8.988568e-02
-2.359411e-01
-3.433954e-01
-3.654783e-01
-2.706061e-01
-6.349665e-02
2.098039e-01
4.759735e-01
6.618482e-01
7.234010e-01
6.621483e-01
5.202819e-01
3.583181e-01
2.292632e-01
1.622226e-01
1.588868e-01
1.987862e-01
2.483010e-01
2.706206e-01
2.355385e-01
1.288402e-01
-3.962517e-02
-2.331026e-01
-3.956045e-01
-4.704275e-01
-4.219696e-01
-2.503523e-01
7.793104e-03
2.924671e-01
5.417459e-01
7.122256e-01
7.894142e-01
7.847078e-01
7.233519e-01
6.312709e-01
5.262363e-01
4.151329e-01
2.975782e-01
1.748053e-01
5.938122e-02
-2.106533e-02
-3.070118e-02
5.840642e-02
2.482930e-01
5.052685e-01
7.653816e-01
9.543262e-01
1.012849e+00
9.166321e-01
6.844597e-01
3.741212e-01
6.709215e-02
-1.562945e-01
-2.450355e-01
-1.974042e-01
-6.151425e-02
8.602001e-02
1.740760e-01
1.675479e-01
8.045257e-02
-3.369155e-02
-1.093517e-01
-1.014138e-01
-7.161671e-03
1.327309e-01
2.552651e-01
3.090586e-01
2.835806e-01
2.148777e-01
1.607361e-01
1.590896e-01
1.979118e-01
2.191773e-01
1.565270e-01
-1.721414e-02
-2.644382e-01
-4.975769e-01
-6.259278e-01
-6.040654e-01
-4.514943e-01
-2.347115e-01
-2.737366e-02
1.256818e-01
2.219877e-01
2.896705e-01
3.612998e-01
4.500302e-01
5.410862e-01
6.015933e-01
6.010215e-01
5.291974e-01
4.015328e-01
2.497890e-01
1.062006e-01
-7.553537e-03
-8.111534e-02
-1.108085e-01
-9.744103e-02
-4.754322e-02
2.702438e-02
1.134409e-01
2.026171e-01
2.898608e-01
3.713453e-01
4.396169e-01
4.817657e-01
4.823974e-01
4.310327e-01
3.303516e-01
1.991242e-01
6.513795e-02
-4.915937e-02
-1.379433e-01
-2.112711e-01
-2.836255e-01
-3.610532e-01
-4.347869e-01
-4.836757e-01
-4.845380e-01
-4.266687e-01
-3.224220e-01
-2.057831e-01
-1.184708e-01
-9.162431e-02
-1.329273e-01
-2.248340e-01
-3.337237e-01
-4.243079e-01
-4.708634e-01
-4.603168e-01
-3.894300e-01
-2.613267e-01
-8.350669e-02
1.327051e-01
3.698048e-01
5.985842e-01
7.756060e-01
8.524891e-01
7.972579e-01
6.154268e-01
3.554576e-01
9.277948e-02
-1.007583e-01
-1.882001e-01
-1.851911e-01
-1.536181e-01
-1.703958e-01
-2.848518e-01
-4.877965e-01
-7.107212e-01
-8.564599e-01
-8.452694e-01
-6.531666e-01
-3.246210e-01
4.482479e-02
3.459928e-01
4.956380e-01
4.622655e-01
2.710309e-01
-1.061867e-02
-2.993419e-01
-5.244844e-01
-6.492034e-01
-6.776109e-01
-6.459502e-01
-6.007272e-01
-5.723062e-01
-5.572467e-01
-5.212492e-01
-4.235956e-01
-2.495061e-01
-3.008712e-02
1.643684e-01
2.569859e-01
2.063109e-01
3.353720e-02
-1.823771e-01
-3.404504e-01
-3.655617e-01
-2.448105e-01
-3.571419e-02
1.581030e-01
2.342679e-01
1.405080e-01
-9.981029e-02
-3.995375e-01
-6.513298e-01
-7.806022e-01
-7.802901e-01
-7.078213e-01
-6.443481e-01
-6.399933e-01
-6.802176e-01
-6.956441e-01
-6.083274e-01
-3.833013e-01
-5.270965e-02
2.996704e-01
5.800491e-01
7.259236e-01
7.257323e-01
6.116649e-01
4.357724e-01
2.457310e-01
7.237232e-02
-6.898175e-02
-1.701535e-01
-2.238575e-01
-2.244131e-01
-1.733581e-01
-8.403408e-02
1.884703e-02
1.046170e-01
1.458808e-01
1.302811e-01
7.018809e-02
2.625045e-03
-2.443652e-02
2.558888e-02
1.577894e-01
3.381197e-01
5.036112e-01
5.882270e-01
5.530556e-01
4.041007e-01
1.859622e-01
-4.516949e-02
-2.514482e-01
-4.271123e-01
-5.893019e-01
-7.546261e-01
-9.183293e-01
-1.050741e+00
-1.114235e+00
-1.088919e+00
-9.881692e-01
-8.530498e-01
-7.305124e-01
-6.501912e-01
-6.124553e-01
-5.918601e-01
-5.529045e-01
-4.705244e-01
-3.452283e-01
-2.043155e-01
-8.740377e-02
-2.340769e-02
-1.189740e-02
-2.010404e-02
1.551684e-03
9.158284e-02
2.492460e-01
4.213333e-01
5.171917e-01
4.521010e-01
1.989240e-01
-1.830808e-01
-5.632740e-01
-7.941335e-01
-7.778506e-01
-5.111473e-01
-8.692922e-02
3.460420e-01
6.447223e-01
7.263815e-01
5.940010e-01
3.247959e-01
2.984406e-02
-1.958438e-01
-3.099199e-01
-3.305176e-01
-3.159422e-01
-3.301368e-01
-4.098639e-01
-5.454346e-01
-6.832177e-01
-7.513247e-01
-6.970978e-01
-5.159874e-01
-2.559654e-01
4.052218e-03
1.901240e-01
2.661399e-01
2.487146e-01
1.978484e-01
1.878682e-01
2.718894e-01
4.559650e-01
6.945780e-01
9.096380e-01
1.024614e+00
9.974480e-01
8.355616e-01
5.870046e-01
3.169940e-01
8.528665e-02
-6.755531e-02
-1.268808e-01
-1.061546e-01
-4.148359e-02
2.448445e-02
6.318444e-02
7.242912e-02
7.251384e-02
8.989542e-02
1.392877e-01
2.143396e-01
2.920899e-01
3.487706e-01
3.760497e-01
3.848006e-01
3.931957e-01
4.096633e-01
4.253257e-01
4.214644e-01
3.848285e-01
3.182608e-01
2.392544e-01
1.689828e-01
1.203254e-01
9.196455e-02
7.097866e-02
4.264818e-02
2.610328e-03
-3.646027e-02
-4.963210e-02
-1.481498e-02
7.044738e-02
1.817895e-01
2.768335e-01
3.157996e-01
2.812081e-01
1.845511e-01
5.682628e-02
-6.962397e-02
-1.759606e-01
-2.607870e-01
-3.340305e-01
-4.062999e-01
-4.788415e-01
-5.380418e-01
-5.580003e-01
-5.121064e-01
-3.889525e-01
-2.035897e-01
3.531682e-03
1.811871e-01
2.892972e-01
3.167408e-01
2.840619e-01
2.283263e-01
1.799989e-01
1.481473e-01
1.230856e-01
9.087795e-02
4.609263e-02
-6.150222e-03
-5.743979e-02
-1.045657e-01
-1.516878e-01
-2.049564e-01
-2.651098e-01
-3.243624e-01
-3.687358e-01
-3.824848e-01
-3.517633e-01
-2.679899e-01
-1.327375e-01
3.662711e-02
2.050060e-01
3.259454e-01
3.564170e-01
2.740277e-01
8.791185e-02
-1.620510e-01
-4.164395e-01
-6.127813e-01
-7.023134e-01
-6.632547e-01
-5.081678e-01
-2.839441e-01
-6.219308e-02
8.168089e-02
9.621290e-02
-2.372790e-02
-2.317814e-01
-4.453342e-01
-5.750345e-01
-5.575712e-01
-3.794533e-01
-8.178543e-02
2.566601e-01
5.503422e-01
7.373413e-01
7.967531e-01
7.485952e-01
6.392147e-01
5.194339e-01
4.245764e-01
3.649150e-01
3.302610e-01
3.040554e-01
2.759964e-01
2.440553e-01
2.062771e-01
1.521396e-01
6.405102e-02
-6.911395e-02
-2.352930e-01
-3.924886e-01
-4.801274e-01
-4.453193e-01
-2.699469e-01
1.803148e-02
3.566056e-01
6.773449e-01
9.306171e-01
1.093491e+00
1.160374e+00
1.130655e+00
1.007337e+00
8.060577e-01
5.607328e-01
3.147819e-01
1.021932e-01
-6.567949e-02
-1.956071e-01
-2.942830e-01
-3.536719e-01
-3.551244e-01
-2.910431e-01
-1.855082e-01
-9.253874e-02
-6.703540e-02
-1.264615e-01
-2.317256e-01
-3.044665e-01
-2.727052e-01
-1.156919e-01
1.218389e-01
3.540654e-01
4.985150e-01
5.121720e-01
4.026224e-01
2.161866e-01
1.530980e-02
-1.430838e-01
-2.222438e-01
-2.125730e-01
-1.324816e-01
-2.341009e-02
6.228900e-02
7.995238e-02
1.185294e-02
-1.223949e-01
-2.716607e-01
-3.751058e-01
-3.906382e-01
-3.152400e-01
-1.848959e-01
-5.316645e-02
3.846819e-02
7.921389e-02
8.560450e-02
8.295510e-02
8.975928e-02
1.164736e-01
1.730731e-01
2.716528e-01
4.180163e-01
5.986843e-01
7.752867e-01
8.944322e-01
9.110153e-01
8.122469e-01
6.265817e-01
4.105214e-01
2.209945e-01
9.005854e-02
1.619521e-02
-2.448364e-02
-5.616349e-02
-8.563892e-02
-1.000260e-01
-7.961554e-02
-1.556188e-02
8.065591e-02
1.829426e-01
2.668901e-01
3.237143e-01
3.608808e-01
3.895151e-01
4.097136e-01
4.068059e-01
3.623606e-01
2.706591e-01
1.461869e-01
1.514496e-02
-1.029633e-01
-2.091506e-01
-3.210262e-01
-4.501595e-01
-5.770274e-01
-6.470253e-01
-5.971216e-01
-3.978498e-01
-8.176608e-02
2.622755e-01
5.275633e-01
6.386591e-01
5.831579e-01
4.099895e-01
1.989484e-01
2.146488e-02
-8.546954e-02
-1.211442e-01
-1.041331e-01
-5.289678e-02
2.213393e-02
1.140382e-01
2.122394e-01
3.018019e-01
3.693572e-01
4.092522e-01
4.248649e-01
4.253637e-01
4.213825e-01
4.223495e-01
4.355794e-01
4.657993e-01
5.144869e-01
5.792182e-01
6.531642e-01
7.254565e-01
7.837809e-01
8.185667e-01
8.251471e-01
8.016262e-01
7.455039e-01
6.543448e-01
5.316805e-01
3.934118e-01
2.679479e-01
1.869595e-01
1.704197e-01
2.147995e-01
2.928132e-01
3.662262e-01
4.042289e-01
3.961518e-01
3.520178e-01
2.927198e-01
2.369806e-01
1.926526e-01
1.562773e-01
1.194372e-01
7.657096e-02
2.877495e-02
-1.817633e-02
-5.809419e-02
-8.566056e-02
-9.403576e-02
-7.394418e-02
-1.892715e-02
6.554373e-02
1.577272e-01
2.274953e-01
2.544318e-01
2.433834e-01
2.234443e-01
2.285705e-01
2.735428e-01
3.425500e-01
3.967121e-01
3.940224e-01
3.108071e-01
1.556527e-01
-3.025232e-02
-1.878853e-01
-2.649464e-01
-2.393293e-01
-1.306862e-01
5.013751e-03
9.596199e-02
8.304390e-02
-5.405303e-02
-2.852098e-01
-5.404502e-01
-7.394880e-01
-8.256674e-01
-7.861429e-01
-6.483733e-01
-4.586471e-01
-2.590240e-01
-7.580335e-02
7.901771e-02
1.994501e-01
2.773960e-01
3.009088e-01
2.620900e-01
1.697473e-01
5.488455e-02
-3.884963e-02
-7.451151e-02
-3.719776e-02
6.391545e-02
2.044866e-01
3.558541e-01
4.915742e-01
5.902926e-01
6.390790e-01
6.386770e-01
6.065283e-01
5.714862e-01
5.593640e-01
5.767265e-01
6.037132e-01
6.019010e-01
5.338576e-01
3.836525e-01
1.669685e-01
-7.414801e-02
-2.880429e-01
-4.326889e-01
-4.892489e-01
-4.658530e-01
-3.911041e-01
-3.001604e-01
-2.201588e-01
-1.631937e-01
-1.301452e-01
-1.195938e-01
-1.312638e-01
-1.592466e-01
-1.827305e-01
-1.682293e-01
-8.871235e-02
5.121807e-02
2.031758e-01
2.884985e-01
2.350938e-01
2.056815e-02
-3.030880e-01
-6.221549e-01
-8.099991e-01
-7.879399e-01
-5.649067e-01
-2.337385e-01
7.472975e-02
2.560398e-01
2.799175e-01
1.946483e-01
8.759944e-02
2.947697e-02
3.851017e-02
8.399197e-02
1.199308e-01
1.201518e-01
9.001862e-02
5.250806e-02
2.637877e-02
1.457701e-02
7.039782e-03
-9.108928e-03
-4.017130e-02
-8.188003e-02
-1.217594e-01
-1.454829e-01
-1.427401e-01
-1.097529e-01
-4.985321e-02
2.524481e-02
9.494239e-02
1.350288e-01
1.300782e-01
8.586098e-02
3.108598e-02
4.321414e-03
3.278450e-02
1.153360e-01
2.194273e-01
2.946215e-01
2.975257e-01
2.167028e-01
8.459085e-02
-3.156749e-02
-5.926032e-02
3.931954e-02
2.368016e-01
4.426055e-01
5.452439e-01
4.743186e-01
2.433362e-01
-5.517026e-02
-2.991237e-01
-3.995413e-01
-3.396928e-01
-1.730548e-01
1.171824e-02
1.359378e-01
1.640006e-01
1.116669e-01
2.874292e-02
-3.297699e-02
-4.899836e-02
-3.352722e-02
-2.829389e-02
-7.656886e-02
-1.975045e-01
-3.740280e-01
-5.583562e-01
-6.900568e-01
-7.179775e-01
-6.186424e-01
-4.062440e-01
-1.309707e-01
1.360279e-01
3.282386e-01
4.097515e-01
3.874780e-01
3.013698e-01
1.980557e-01
1.052016e-01
2.426763e-02
-5.411343e-02
-1.261845e-01
-1.642300e-01
-1.298149e-01
-2.194162e-03
1.991722e-01
4.154677e-01
5.747785e-01
6.284847e-01
5.748621e-01
4.554808e-01
3.285961e-01
2.378810e-01
1.948825e-01
1.823826e-01
1.731417e-01
1.508491e-01
1.195292e-01
9.539280e-02
8.865270e-02
9.214757e-02
8.881785e-02
7.288636e-02
6.468686e-02
1.018304e-01
2.096901e-01
3.739907e-01
5.389447e-01
6.348778e-01
6.166624e-01
4.873175e-01
2.935106e-01
9.907011e-02
-4.526786e-02
-1.185014e-01
-1.263344e-01
-8.613867e-02
-1.379057e-02
7.927282e-02
1.816390e-01
2.786932e-01
3.547773e-01
3.976638e-01
4.011235e-01
3.655448e-01
2.988183e-01
2.176254e-01
1.465758e-01
1.122844e-01
1.319403e-01
2.008497e-01
2.877488e-01
3.447298e-01
3.290993e-01
2.247565e-01
4.988349e-02
-1.533616e-01
-3.401782e-01
-4.821855e-01
-5.729751e-01
-6.187672e-01
-6.241450e-01
-5.862764e-01
-5.028606e-01
-3.861603e-01
-2.691804e-01
-1.955934e-01
-1.974883e-01
-2.747819e-01
-3.902177e-01
-4.842989e-01
-5.024329e-01
-4.201725e-01
-2.538122e-01
-5.089915e-02
1.338900e-01
2.631211e-01
3.273388e-01
3.388106e-01
3.164971e-01
2.735588e-01
2.133109e-01
1.330012e-01
3.119144e-02
-8.704987e-02
-2.115024e-01
-3.329452e-01
-4.464323e-01
-5.461970e-01
-6.166796e-01
-6.312269e-01
-5.645862e-01
-4.115452e-01
-1.966080e-01
3.327363e-02
2.268096e-01
3.445105e-01
3.657775e-01
2.896787e-01
1.349054e-01
-6.129516e-02
-2.502591e-01
-3.864000e-01
-4.425971e-01
-4.181667e-01
-3.362228e-01
-2.329637e-01
-1.440162e-01
-9.267347e-02
-8.291922e-02
-9.858483e-02
-1.095427e-01
-8.432803e-02
-5.093661e-03
1.215712e-01
2.630065e-01
3.694088e-01
3.915813e-01
3.029659e-01
1.173046e-01
-1.094161e-01
-2.990914e-01
-3.870959e-01
-3.550505e-01
-2.415209e-01
-1.224510e-01
-7.004152e-02
-1.125166e-01
-2.190874e-01
-3.202127e-01
-3.500776e-01
-2.837414e-01
-1.474358e-01
3.671672e-05
1.002074e-01
1.228456e-01
7.563770e-02
-6.597149e-03
-8.486818e-02
-1.367582e-01
-1.627636e-01
-1.769474e-01
-1.920936e-01
-2.109411e-01
-2.262699e-01
-2.247892e-01
-1.911650e-01
-1.141791e-01
3.828243e-03
1.408290e-01
2.613690e-01
3.344748e-01
3.505076e-01
3.241681e-01
2.822689e-01
2.462265e-01
2.219450e-01
2.029566e-01
1.812305e-01
1.539411e-01
1.207283e-01
7.783253e-02
1.894001e-02
-5.588198e-02
-1.319126e-01
-1.818425e-01
-1.787635e-01
-1.104412e-01
1.597069e-02
1.803646e-01
3.587140e-01
5.256026e-01
6.502557e-01
6.954788e-01
6.286379e-01
4.422435e-01
1.692119e-01
-1.217264e-01
-3.510167e-01
-4.603027e-01
-4.351671e-01
-3.087037e-01
-1.455370e-01
-1.470864e-02
3.547214e-02
-9.557163e-03
-1.312998e-01
-2.874052e-01
-4.242029e-01
-4.910814e-01
-4.561764e-01
-3.193430e-01
-1.152807e-01
9.811288e-02
2.633510e-01
3.471552e-01
3.500844e-01
2.966922e-01
2.155267e-01
1.248691e-01
3.260717e-02
-5.505448e-02
-1.279363e-01
-1.754323e-01
-1.948105e-01
-1.950199e-01
-1.907317e-01
-1.899114e-01
-1.851908e-01
-1.584236e-01
-9.728444e-02
-1.062932e-02
7.203097e-02
1.189175e-01
1.183216e-01
8.676738e-02
5.641174e-02
5.158411e-02
7.164570e-02
9.148382e-02
7.879985e-02
1.763649e-02
-7.555649e-02
-1.539684e-01
-1.631137e-01
-7.446548e-02
9.031621e-02
2.629407e-01
3.602487e-01
3.250974e-01
1.534202e-01
-1.042472e-01
-3.647071e-01
-5.463145e-01
-6.001080e-01
-5.241663e-01
-3.561658e-01
-1.512126e-01
4.073089e-02
1.867943e-01
2.717833e-01
2.946590e-01
2.675385e-01
2.164728e-01
1.776636e-01
1.852811e-01
2.546957e-01
3.701890e-01
4.858018e-01
5.428228e-01
4.984133e-01
3.504460e-01
1.420338e-01
-5.983372e-02
-2.001335e-01
-2.638970e-01
-2.777816e-01
-2.834534e-01
-3.014900e-01
-3.127261e-01
-2.716712e-01
-1.424342e-01
6.899973e-02
3.086476e-01
4.981460e-01
5.729735e-01
5.131465e-01
3.501399e-01
1.472056e-01
-3.522952e-02
-1.683702e-01
-2.605495e-01
-3.381151e-01
-4.182292e-01
-4.942342e-01
-5.418624e-01
-5.380003e-01
-4.767401e-01
-3.731117e-01
-2.556772e-01
-1.556420e-01
-9.863233e-02
-9.973669e-02
-1.594954e-01
-2.607781e-01
-3.702766e-01
-4.480839e-01
-4.630754e-01
-4.059329e-01
-2.921108e-01
-1.535243e-01
-2.439784e-02
7.084338e-02
1.223553e-01
1.327543e-01
1.130031e-01
8.039859e-02
5.746231e-02
6.683531e-02
1.202403e-01
2.071161e-01
2.930901e-01
3.342329e-01
3.014680e-01
1.997669e-01
6.871909e-02
-3.596727e-02
-6.863346e-02
-1.466187e-02
1.009607e-01
2.204984e-01
2.764847e-01
2.251446e-01
7.397161e-02
-1.155753e-01
-2.562861e-01
-2.798354e-01
-1.716125e-01
2.450978e-02
2.322961e-01
3.822369e-01
4.406085e-01
4.154312e-01
3.419654e-01
2.610650e-01
2.035349e-01
1.847661e-01
2.052744e-01
2.520422e-01
3.007426e-01
3.217637e-01
2.904245e-01
1.977220e-01
5.597975e-02
-1.049927e-01
-2.508365e-01
-3.578128e-01
-4.201684e-01
-4.441923e-01
-4.340221e-01
-3.822421e-01
-2.754636e-01
-1.126073e-01
7.841781e-02
2.418542e-01
3.183207e-01
2.795209e-01
1.495875e-01
-3.660769e-03
-1.026365e-01
-9.697766e-02
1.701114e-02
2.001605e-01
3.901284e-01
5.260215e-01
5.689677e-01
5.121854e-01
3.776240e-01
2.024043e-01
2.383989e-02
-1.290295e-01
-2.366440e-01
-2.879147e-01
-2.809455e-01
-2.248414e-01
-1.394934e-01
-5.121198e-02
1.493187e-02
4.271859e-02
2.919680e-02
-1.523018e-02
-7.086645e-02
-1.163899e-01
-1.383562e-01
-1.385556e-01
-1.344632e-01
-1.505281e-01
-2.031093e-01
-2.866981e-01
-3.700036e-01
-4.060870e-01
-3.537247e-01
-2.010757e-01
2.038871e-02
2.416094e-01
3.822700e-01
3.861339e-01
2.461762e-01
5.087145e-03
-2.677234e-01
-5.065592e-01
-6.686712e-01
-7.352504e-01
-7.030162e-01
-5.811145e-01
-3.978055e-01
-2.055794e-01
-7.019920e-02
-4.375805e-02
-1.386942e-01
-3.211248e-01
-5.275492e-01
-6.933396e-01
-7.764797e-01
-7.663472e-01
-6.779774e-01
-5.397357e-01
-3.828707e-01
-2.363013e-01
-1.242892e-01
-6.338734e-02
-5.873153e-02
-1.033355e-01
-1.826437e-01
-2.815017e-01
-3.881184e-01
-4.928591e-01
-5.852123e-01
-6.537502e-01
-6.895011e-01
-6.880664e-01
-6.471227e-01
-5.629654e-01
-4.328717e-01
-2.638683e-01
-8.020727e-02
7.887290e-02
1.724438e-01
1.757101e-01
9.299940e-02
-4.066579e-02
-1.707285e-01
-2.432105e-01
-2.262978e-01
-1.248906e-01
1.829083e-02
1.375860e-01
1.725022e-01
9.866221e-02
-5.518060e-02
-2.174941e-01
-3.095645e-01
-2.870793e-01
-1.637922e-01
-3.924081e-03
1.127144e-01
1.338652e-01
6.154612e-02
-5.304347e-02
-1.410853e-01
-1.519408e-01
-7.148239e-02
8.286711e-02
2.794497e-01
4.861031e-01
6.725274e-01
8.061646e-01
8.526475e-01
7.868495e-01
6.093480e-01
3.556430e-01
8.807108e-02
-1.284742e-01
-2.540019e-01
-2.877259e-01
-2.615228e-01
-2.185642e-01
-1.906006e-01
-1.848873e-01
-1.848837e-01
-1.627073e-01
-9.635459e-02
1.780804e-02
1.641772e-01
3.185216e-01
4.625552e-01
5.920244e-01
7.121287e-01
8.231392e-01
9.062395e-01
9.206032e-01
8.180231e-01
5.719827e-01
2.060472e-01
-1.997983e-01
-5.366444e-01
-7.164683e-01
-7.139302e-01
-5.734989e-01
-3.796508e-01
-2.125259e-01
-1.172490e-01
-1.004793e-01
-1.466501e-01
-2.352524e-01
-3.459833e-01
-4.533016e-01
-5.219491e-01
-5.128679e-01
-3.992251e-01
-1.840904e-01
9.070448e-02
3.516908e-01
5.174031e-01
5.305784e-01
3.841457e-01
1.269540e-01
-1.546890e-01
-3.705624e-01
-4.590112e-01
-4.045061e-01
-2.354669e-01
-7.758686e-03
2.158002e-01
3.825370e-01
4.618157e-01
4.509918e-01
3.725252e-01
2.610957e-01
1.466867e-01
4.463293e-02
-4.074977e-02
-1.040029e-01
-1.309845e-01
-1.048533e-01
-2.115397e-02
1.022181e-01
2.308678e-01
3.322608e-01
3.923692e-01
4.188404e-01
4.308181e-01
4.446109e-01
4.644405e-01
4.820526e-01
4.836159e-01
4.592829e-01
4.105691e-01
3.527607e-01
3.112352e-01
3.111032e-01
3.623952e-01
4.486713e-01
5.286097e-01
5.528597e-01
4.877635e-01
3.330285e-01
1.245863e-01
-7.811189e-02
-2.144279e-01
-2.452229e-01
-1.670199e-01
-1.254764e-02
1.623252e-01
3.006811e-01
3.669635e-01
3.590824e-01
3.041052e-01
2.411502e-01
2.020133e-01
1.993694e-01
2.269298e-01
2.693296e-01
3.140513e-01
3.570820e-01
3.993216e-01
4.372880e-01
4.553872e-01
4.273993e-01
3.302059e-01
1.627706e-01
-4.416929e-02
-2.376039e-01
-3.664416e-01
-4.052865e-01
-3.646548e-01
-2.845525e-01
-2.167759e-01
-2.037353e-01
-2.601912e-01
-3.628622e-01
-4.530527e-01
-4.568084e-01
-3.206565e-01
-4.848174e-02
2.838837e-01
5.528582e-01
6.434880e-01
5.084228e-01
1.956255e-01
-1.714956e-01
-4.513719e-01
-5.492399e-01
-4.563723e-01
-2.439305e-01
-1.735781e-02
1.399461e-01
2.011691e-01
1.942191e-01
1.729959e-01
1.838343e-01
2.449154e-01
3.437121e-01
4.474279e-01
5.189452e-01
5.330586e-01
4.888800e-01
4.128813e-01
3.476888e-01
3.287445e-01
3.612773e-01
4.140145e-01
4.368541e-01
3.924869e-01
2.807390e-01
1.387809e-01
1.709948e-02
-5.211163e-02
-7.258562e-02
-7.640771e-02
-9.824333e-02
-1.510507e-01
-2.201046e-01
-2.767007e-01
-2.989565e-01
-2.854659e-01
-2.553441e-01
-2.365892e-01
-2.501573e-01
-2.988919e-01
-3.662213e-01
-4.222533e-01
-4.324613e-01
-3.674542e-01
-2.138712e-01
1.678297e-02
2.872164e-01
5.446156e-01
7.388541e-01
8.398289e-01
8.451543e-01
7.757818e-01
6.644710e-01
5.442285e-01
4.407280e-01
3.692484e-01
3.355773e-01
3.394430e-01
3.767984e-01
4.377590e-01
5.029359e-01
5.455162e-01
5.421897e-01
4.870279e-01
3.984037e-01
3.129690e-01
2.685466e-01
2.844601e-01
3.495955e-01
4.243059e-01
4.553238e-01
3.977842e-01
2.361410e-01
-4.795774e-03
-2.646711e-01
-4.674970e-01
-5.493950e-01
-4.842566e-01
-2.975852e-01
-6.048855e-02
1.379273e-01
2.293720e-01
1.963050e-01
7.640125e-02
-5.941801e-02
-1.413788e-01
-1.294211e-01
-2.369510e-02
1.444751e-01
3.323278e-01
5.031515e-01
6.336358e-01
7.127083e-01
7.387766e-01
7.196854e-01
6.732741e-01
6.234595e-01
5.909303e-01
5.844166e-01
5.997170e-01
6.271101e-01
6.603155e-01
6.988951e-01
7.416209e-01
7.765113e-01
7.775202e-01
7.138525e-01
5.681088e-01
3.518621e-01
1.076937e-01
-1.052929e-01
-2.354819e-01
-2.595950e-01
-1.894974e-01
-6.247519e-02
7.784643e-02
1.987356e-01
2.860001e-01
3.409881e-01
3.713308e-01
3.820821e-01
3.721202e-01
3.365225e-01
2.730414e-01
1.903470e-01
1.141687e-01
8.467609e-02
1.397161e-01
2.883522e-01
4.921108e-01
6.729230e-01
7.498724e-01
6.841767e-01
5.032317e-01
2.870575e-01
1.244754e-01
6.507424e-02
9.479850e-02
1.482648e-01
1.494504e-01
5.637642e-02
-1.159173e-01
-3.056008e-01
-4.387645e-01
-4.672274e-01
-3.896570e-01
-2.476914e-01
-1.016985e-01
-4.914837e-05
4.154941e-02
4.021572e-02
2.778870e-02
2.762008e-02
4.076214e-02
4.824802e-02
2.620029e-02
-3.601397e-02
-1.255123e-01
-2.099208e-01
-2.538329e-01
-2.382781e-01
-1.714493e-01
-8.413777e-02
-1.352070e-02
1.380452e-02
-9.638069e-03
-7.391104e-02
-1.599188e-01
-2.485859e-01
-3.252399e-01
-3.764468e-01
-3.836248e-01
-3.235392e-01
-1.815814e-01
3.028026e-02
2.682977e-01
4.734420e-01
5.997178e-01
6.343666e-01
5.966684e-01
5.177956e-01
4.171559e-01
2.923537e-01
1.293311e-01
-7.542227e-02
-2.968309e-01
-4.809248e-01
-5.652408e-01
-5.103800e-01
-3.255174e-01
-7.261004e-02
1.553424e-01
2.731213e-01
2.408989e-01
8.212115e-02
-1.275629e-01
-2.956585e-01
-3.559369e-01
-2.981285e-01
-1.684098e-01
-3.959966e-02
3.242070e-02
4.005769e-02
2.368984e-02
4.009459e-02
1.204861e-01
2.461926e-01
3.582539e-01
3.942918e-01
3.282545e-01
1.877927e-01
3.875330e-02
-5.370464e-02
-6.407475e-02
-2.199857e-02
5.997371e-03
-4.121670e-02
-1.788075e-01
-3.635621e-01
-5.185715e-01
-5.796798e-01
-5.342665e-01
-4.278269e-01
-3.342361e-01
-3.089821e-01
-3.553509e-01
-4.239837e-01
-4.443560e-01
-3.679584e-01
-1.975737e-01
1.344447e-02
1.898893e-01
2.739424e-01
2.534630e-01
1.658877e-01
7.812116e-02
5.419740e-02
1.261186e-01
2.794942e-01
4.585961e-01
5.884644e-01
6.057178e-01
4.857873e-01
2.545642e-01
-2.170332e-02
-2.644764e-01
-4.156249e-01
-4.580568e-01
-4.137017e-01
-3.217157e-01
-2.126153e-01
-9.639602e-02
2.884898e-02
1.580585e-01
2.683006e-01
3.267842e-01
3.125832e-01
2.353815e-01
1.365711e-01
7.042248e-02
7.587831e-02
1.552707e-01
2.722791e-01
3.698155e-01
3.969152e-01
3.306693e-01
1.849253e-01
4.495594e-03
-1.521983e-01
-2.361158e-01
-2.279177e-01
-1.472400e-01
-4.589008e-02
1.333098e-02
-1.653805e-02
-1.450993e-01
-3.366724e-01
-5.206243e-01
-6.196683e-01
-5.863429e-01
-4.282146e-01
-2.042235e-01
7.639091e-03
1.500602e-01
2.071156e-01
1.956604e-01
1.400070e-01
5.283795e-02
-6.340432e-02
-1.989779e-01
-3.213517e-01
-3.793824e-01
-3.295408e-01
-1.674294e-01
5.926027e-02
2.685418e-01
3.844010e-01
3.771590e-01
2.807672e-01
1.754709e-01
1.433216e-01
2.205154e-01
3.738149e-01
5.160533e-01
5.542497e-01
4.436773e-01
2.151837e-01
-4.140455e-02
-2.268154e-01
-2.836517e-01
-2.198036e-01
-9.402742e-02
2.298385e-02
8.666052e-02
9.490444e-02
7.765371e-02
7.077420e-02
9.219637e-02
1.329893e-01
1.651938e-01
1.600016e-01
1.066186e-01
2.220838e-02
-5.337932e-02
-7.713058e-02
-2.728559e-02
8.082148e-02
1.979733e-01
2.645545e-01
2.431458e-01
1.406671e-01
5.029304e-03
-1.018120e-01
-1.366236e-01
-9.377272e-02
-1.868348e-03
9.624689e-02
1.670021e-01
2.004873e-01
2.094236e-01
2.152655e-01
2.310390e-01
2.516973e-01
2.575675e-01
2.281118e-01
1.565881e-01
5.604313e-02
-4.599265e-02
-1.191017e-01
-1.409312e-01
-1.033150e-01
-1.254937e-02
1.146982e-01
2.564978e-01
3.890568e-01
4.892635e-01
5.396860e-01
5.363747e-01
4.937716e-01
4.393838e-01
3.972291e-01
3.690968e-01
3.281040e-01
2.335060e-01
6.063450e-02
-1.734833e-01
-4.076947e-01
-5.613326e-01
-5.721138e-01
-4.263466e-01
-1.664443e-01
1.272332e-01
3.718431e-01
5.179797e-01
5.672149e-01
5.614238e-01
5.508716e-01
5.613560e-01
5.807399e-01
5.719239e-01
5.021590e-01
3.689144e-01
2.055171e-01
6.304495e-02
-1.961043e-02
-3.802526e-02
-2.287437e-02
-1.933389e-02
-5.899543e-02
-1.415037e-01
-2.354711e-01
-2.962592e-01
-2.900066e-01
-2.115548e-01
-8.740606e-02
3.770582e-02
1.230190e-01
1.500371e-01
1.274059e-01
8.179637e-02
4.204842e-02
2.587771e-02
3.482690e-02
5.743255e-02
7.696153e-02
8.009146e-02
6.423641e-02
4.060034e-02
2.896451e-02
4.418715e-02
8.303006e-02
1.233445e-01
1.387557e-01
1.180481e-01
7.391077e-02
3.501476e-02
2.842786e-02
6.422566e-02
1.298802e-01
1.959181e-01
2.305201e-01
2.170294e-01
1.645846e-01
1.035583e-01
6.672989e-02
6.810142e-02
9.432805e-02
1.148952e-01
1.032257e-01
5.422534e-02
-1.113349e-02
-5.449337e-02
-3.721903e-02
6.088644e-02
2.296958e-01
4.310846e-01
6.158649e-01
7.460522e-01
8.094189e-01
8.195425e-01
8.048202e-01
7.948991e-01
8.101095e-01
8.543225e-01
9.109241e-01
9.453670e-01
9.188427e-01
8.109208e-01
6.393444e-01
4.622826e-01
3.562277e-01
3.768030e-01
5.221939e-01
7.226453e-01
8.687207e-01
8.671713e-01
6.918469e-01
3.978403e-01
9.154910e-02
-1.228362e-01
-1.894811e-01
-1.187442e-01
2.564660e-02
1.587103e-01
2.103394e-01
1.521400e-01
5.474164e-03
-1.725948e-01
-3.193603e-01
-3.977373e-01
-4.121066e-01
-4.000238e-01
-4.047664e-01
-4.448280e-01
-4.985284e-01
-5.139543e-01
-4.404572e-01
-2.642299e-01
-2.468678e-02
2.023492e-01
3.459574e-01
3.780757e-01
3.231619e-01
2.372221e-01
1.746893e-01
1.647677e-01
2.071785e-01
2.833484e-01
3.720917e-01
4.600807e-01
5.432428e-01
6.212709e-01
6.909536e-01
7.438823e-01
7.702742e-01
7.653935e-01
7.327936e-01
6.817138e-01
6.211402e-01
5.552271e-01
4.831761e-01
4.035925e-01
3.202333e-01
2.444165e-01
1.912654e-01
1.715172e-01
1.840454e-01
2.140305e-01
2.380382e-01
2.328466e-01
1.836077e-01
8.924948e-02
-3.522789e-02
-1.609032e-01
-2.532199e-01
-2.845321e-01
-2.445293e-01
-1.430573e-01
-6.545939e-03
1.268009e-01
2.128700e-01
2.146615e-01
1.234953e-01
-2.472358e-02
-1.564161e-01
-1.941239e-01
-9.880369e-02
1.067182e-01
3.491215e-01
5.445269e-01
6.422965e-01
6.454882e-01
5.972447e-01
5.461957e-01
5.162002e-01
4.986877e-01
4.682710e-01
4.073967e-01
3.211953e-01
2.315631e-01
1.559854e-01
8.966445e-02
6.899539e-03
-1.187697e-01
-2.906010e-01
-4.769451e-01
-6.192144e-01
-6.565527e-01
-5.554105e-01
-3.280253e-01
-2.880187e-02
2.693897e-01
5.050388e-01
6.478228e-01
7.000543e-01
6.825598e-01
6.164364e-01
5.137612e-01
3.822344e-01
2.359147e-01
9.879889e-02
-3.915075e-03
-5.869381e-02
-6.798850e-02
-4.256715e-02
8.555548e-03
7.838318e-02
1.510898e-01
1.922700e-01
1.550637e-01
4.900644e-03
-2.515941e-01
-5.553861e-01
-8.133369e-01
-9.380970e-01
-8.878754e-01
-6.847513e-01
-4.016374e-01
-1.245816e-01
8.786734e-02
2.234648e-01
3.035465e-01
3.520192e-01
3.706346e-01
3.368826e-01
2.232323e-01
2.361328e-02
-2.296914e-01
-4.698471e-01
-6.198456e-01
-6.257009e-01
-4.819585e-01
-2.377846e-01
1.887948e-02
1.935799e-01
2.228750e-01
1.027006e-01
-1.062592e-01
-3.030983e-01
-3.938328e-01
-3.385380e-01
-1.717514e-01
1.662856e-02
1.286833e-01
1.060328e-01
-4.763012e-02
-2.755475e-01
-4.965654e-01
-6.367349e-01
-6.536164e-01
-5.494429e-01
-3.707025e-01
-1.927890e-01
-9.247504e-02
-1.162020e-01
-2.566452e-01
-4.511492e-01
-6.082521e-01
-6.523316e-01
-5.620644e-01
-3.793202e-01
-1.830250e-01
-4.445092e-02
9.085978e-03
1.634520e-03
-1.505075e-02
5.750277e-04
5.258202e-02
1.074628e-01
1.183815e-01
5.544793e-02
-7.644353e-02
-2.386022e-01
-3.734180e-01
-4.249388e-01
-3.588043e-01
-1.768381e-01
7.840241e-02
3.333219e-01
5.070289e-01
5.405731e-01
4.175903e-01
1.666443e-01
-1.529849e-01
-4.719815e-01
-7.285604e-01
-8.796470e-01
-9.076850e-01
-8.242620e-01
-6.666261e-01
-4.828125e-01
-3.101536e-01
-1.611390e-01
-2.728035e-02
1.027235e-01
2.253498e-01
3.179429e-01
3.493660e-01
2.976179e-01
1.640802e-01
-2.278140e-02
-2.164484e-01
-3.706485e-01
-4.578212e-01
-4.770682e-01
-4.474429e-01
-3.931302e-01
-3.318338e-01
-2.725730e-01
-2.206920e-01
-1.836971e-01
-1.721947e-01
-1.934737e-01
-2.407001e-01
-2.864122e-01
-2.895000e-01
-2.167378e-01
-6.773388e-02
1.147795e-01
2.616427e-01
3.152919e-01
2.654007e-01
1.567331e-01
6.185725e-02
3.531859e-02
7.856125e-02
1.383070e-01
1.397103e-01
3.353587e-02
-1.715714e-01
-4.105910e-01
-5.958031e-01
-6.629983e-01
-6.044102e-01
-4.704194e-01
-3.394855e-01
-2.737840e-01
-2.865131e-01
-3.400040e-01
-3.751636e-01
-3.533219e-01
-2.828455e-01
-2.115918e-01
-1.895096e-01
-2.285866e-01
-2.910196e-01
-3.153184e-01
-2.606448e-01
-1.367421e-01
8.385028e-04
8.582191e-02
8.342000e-02
1.294309e-02
-6.352497e-02
-7.888099e-02
-5.948303e-04
1.523373e-01
3.234271e-01
4.522602e-01
5.054806e-01
4.877996e-01
4.309688e-01
3.717177e-01
3.323659e-01
3.128137e-01
2.953586e-01
2.573901e-01
1.840361e-01
7.421993e-02
-6.219210e-02
-2.132420e-01
-3.726582e-01
-5.398768e-01
-7.119621e-01
-8.749205e-01
-1.003613e+00
-1.072141e+00
-1.066899e+00
-9.926667e-01
-8.693045e-01
-7.239486e-01
-5.840713e-01
-4.725624e-01
-4.029831e-01
-3.743413e-01
-3.687086e-01
-3.570231e-01
-3.145172e-01
-2.388962e-01
-1.587114e-01
-1.228036e-01
-1.734764e-01
-3.180465e-01
-5.165750e-01
-6.949863e-01
-7.779001e-01
-7.242647e-01
-5.476279e-01
-3.106852e-01
-9.620154e-02
3.125076e-02
5.240798e-02
-4.921947e-03
-8.786945e-02
-1.487189e-01
-1.657272e-01
-1.455006e-01
-1.087486e-01
-6.991552e-02
-2.562237e-02
3.818209e-02
1.256455e-01
2.155990e-01
2.672526e-01
2.456059e-01
1.487943e-01
1.735649e-02
-8.251590e-02
-9.298574e-02
3.081472e-03
1.687208e-01
3.256742e-01
3.889325e-01
3.087593e-01
1.001439e-01
-1.575874e-01
-3.543881e-01
-4.013267e-01
-2.746283e-01
-2.921523e-02
2.258523e-01
3.788581e-01
3.686554e-01
2.120565e-01
-9.505487e-03
-1.960840e-01
-2.809724e-01
-2.583334e-01
-1.727173e-01
-8.090790e-02
-1.379804e-02
3.624166e-02
9.733837e-02
1.867721e-01
2.913378e-01
3.731172e-01
3.944359e-01
3.430223e-01
2.412115e-01
1.359157e-01
7.691629e-02
9.457746e-02
1.872128e-01
3.243365e-01
4.634398e-01
5.690097e-01
6.219429e-01
6.165852e-01
5.524659e-01
4.300688e-01
2.544406e-01
4.226757e-02
-1.765803e-01
-3.685617e-01
-5.123893e-01
-6.085483e-01
-6.709122e-01
-6.979941e-01
-6.320247e-01
-3.240808e-01
4.695299e-01
2.039519e+00
4.628662e+00
8.327481e+00
1.301582e+01
1.838654e+01
2.403999e+01
2.959666e+01
3.477052e+01
3.937906e+01
4.330966e+01
4.648631e+01
4.887089e+01
5.049736e+01
5.150290e+01
5.211518e+01
5.258566e+01
5.309923e+01
5.371090e+01
5.434505e+01
5.485642e+01
5.511824e+01
5.509181e+01
5.484623e+01
5.452446e+01
5.427497e+01
5.418199e+01
5.422639e+01
5.429434e+01
5.422779e+01
5.389278e+01
5.323667e+01
5.231186e+01
5.125632e+01
5.023858e+01
4.939236e+01
4.877131e+01
4.834245e+01
4.801704e+01
4.770092e+01
4.734072e+01
4.694607e+01
4.658114e+01
4.633254e+01
4.626968e+01
4.641345e+01
4.672435e+01
4.711392e+01
4.747499e+01
4.771947e+01
4.780904e+01
4.776605e+01
4.765881e+01
4.756692e+01
4.754409e+01
4.759702e+01
4.768799e+01
4.775497e+01
4.773786e+01
4.760186e+01
4.735217e+01
4.703711e+01
4.673836e+01
4.654944e+01
4.654740e+01
4.676746e+01
4.719026e+01
4.774612e+01
4.833382e+01
4.884889e+01
4.921382e+01
4.940069e+01
4.943683e+01
4.939052e+01
4.934309e+01
4.935948e+01
4.946791e+01
4.965472e+01
4.987449e+01
5.007069e+01
5.019782e+01
5.023530e+01
5.018893e+01
5.008311e+01
4.995097e+01
4.982686e+01
4.974080e+01
4.971186e+01
4.974052e+01
4.980349e+01
4.985529e+01
4.983808e+01
4.969987e+01
4.941725e+01
4.901352e+01
4.855964e+01
4.815135e+01
4.787097e+01
4.775412e+01
4.778116e+01
4.789800e+01
4.805178e+01
4.821816e+01
4.840372e+01
4.862589e+01
4.888799e+01
4.916894e+01
4.943334e+01
4.965107e+01
4.981027e+01
4.991536e+01
4.997475e+01
4.998977e+01
4.995439e+01
4.986577e+01
4.973688e+01
4.960084e+01
4.950257e+01
4.948221e+01
4.956012e+01
4.973154e+01
4.997235e+01
5.025025e+01
5.053375e+01
5.079528e+01
5.101008e+01
5.115574e+01
5.121519e+01
5.118156e+01
5.106117e+01
5.087243e+01
5.064100e+01
5.039300e+01
5.014896e+01
4.992129e+01
4.971576e+01
4.953483e+01
4.937922e+01
4.924722e+01
4.913416e+01
4.903573e+01
4.895413e+01
4.890080e+01
4.889018e+01
4.892676e+01
4.899401e+01
4.905409e+01
4.906133e+01
4.898350e+01
4.881725e+01
4.858641e+01
4.832400e+01
4.805166e+01
4.777211e+01
4.747923e+01
4.717727e+01
4.689334e+01
4.667217e+01
4.655388e+01
4.654958e+01
4.663250e+01
4.675140e+01
4.685715e+01
4.692575e+01
4.696540e+01
4.700520e+01
4.707312e+01
4.717631e+01
4.729433e+01
4.738710e+01
4.741142e+01
4.733791e+01
4.716295e+01
4.691329e+01
4.664217e+01
4.641560e+01
4.628964e+01
4.628517e+01
4.637152e+01
4.647057e+01
4.648570e+01
4.634683e+01
4.605034e+01
4.566949e+01
4.532318e+01
4.511582e+01
4.508222e+01
4.517065e+01
4.527343e+01
4.528481e+01
4.515244e+01
4.489617e+01
4.458919e+01
4.431821e+01
4.414684e+01
4.409796e+01
4.415592e+01
4.428054e+01
4.442459e+01
4.454969e+01
4.463694e+01
4.468910e+01
4.472231e+01
4.475037e+01
4.477050e+01
4.476036e+01
4.468896e+01
4.453457e+01
4.429937e+01
4.401446e+01
4.373433e+01
4.352351e+01
4.343948e+01
4.351567e+01
4.374832e+01
4.409317e+01
4.447652e+01
4.481808e+01
4.505552e+01
4.515865e+01
4.512770e+01
4.498062e+01
4.474083e+01
4.443472e+01
4.409778e+01
4.377928e+01
4.353560e+01
4.341121e+01
4.341775e+01
4.352557e+01
4.367591e+01
4.380767e+01
4.388292e+01
4.389761e+01
4.387456e+01
4.384565e+01
4.383360e+01
4.384184e+01
4.385602e+01
4.385374e+01
4.381534e+01
4.373002e+01
4.359798e+01
4.343204e+01
4.325879e+01
4.311442e+01
4.303246e+01
4.302791e+01
4.308797e+01
4.317657e+01
4.325085e+01
4.328004e+01
4.325711e+01
4.319917e+01
4.313855e+01
4.310835e+01
4.312700e+01
4.318751e+01
4.325615e+01
4.328076e+01
4.320662e+01
4.299830e+01
4.266218e+01
4.225611e+01
4.187361e+01
4.160594e+01
4.150566e+01
4.157915e+01
4.181947e+01
4.226442e+01
4.304581e+01
4.439618e+01
4.660241e+01
4.992611e+01
5.452866e+01
6.043438e+01
6.754110e+01
7.565995e+01
8.455180e+01
9.393867e+01
1.034943e+02
1.128396e+02
1.215679e+02
1.293036e+02
1.357725e+02
1.408473e+02
1.445460e+02
1.469904e+02
1.483542e+02
1.488303e+02
1.486255e+02
1.479648e+02
1.470842e+02
1.462026e+02
1.454859e+02
1.450240e+02
1.448363e+02
1.449018e+02
1.451953e+02
1.457054e+02
1.464220e+02
1.473071e+02
1.482722e+02
1.491819e+02
1.498845e+02
1.502531e+02
1.502174e+02
1.497726e+02
1.489663e+02
1.478758e+02
1.465890e+02
1.451945e+02
1.437780e+02
1.424165e+02
1.411707e+02
1.400801e+02
1.391664e+02
1.384415e+02
1.379124e+02
1.375761e+02
1.374119e+02
1.373776e+02
1.374174e+02
1.374758e+02
1.375132e+02
1.375159e+02
1.374973e+02
1.374886e+02
1.375246e+02
1.376300e+02
1.378148e+02
1.380738e+02
1.383872e+02
1.387222e+02
1.390365e+02
1.392871e+02
1.394424e+02
1.394950e+02
1.394685e+02
1.394112e+02
1.393750e+02
1.393886e+02
1.394400e+02
1.394818e+02
1.394556e+02
1.393230e+02
1.390825e+02
1.387628e+02
1.383998e+02
1.380146e+02
1.376055e+02
1.371536e+02
1.366342e+02
1.360289e+02
1.353378e+02
1.345847e+02
1.338141e+02
1.330792e+02
1.324290e+02
1.318987e+02
1.315012e+02
1.312177e+02
1.309910e+02
1.307324e+02
1.303464e+02
1.297671e+02
1.289901e+02
1.280791e+02
1.271417e+02
1.262835e+02
1.255685e+02
1.250066e+02
1.245718e+02
1.242346e+02
1.239872e+02
1.238456e+02
1.238301e+02
1.239423e+02
1.241522e+02
1.244050e+02
1.246403e+02
1.248152e+02
1.249198e+02
1.249789e+02
1.250368e+02
1.251341e+02
1.252871e+02
1.254813e+02
1.256809e+02
1.258461e+02
1.259485e+02
1.259770e+02
1.259334e+02
1.258251e+02
1.256602e+02
1.254461e+02
1.251907e+02
1.249027e+02
1.245944e+02
1.242845e+02
1.239973e+02
1.237570e+02
1.235791e+02
1.234627e+02
1.233932e+02
1.233534e+02
1.233381e+02
1.233575e+02
1.234246e+02
1.235392e+02
1.236807e+02
1.238193e+02
1.239355e+02
1.240316e+02
1.241249e+02
1.242275e+02
1.243268e+02
1.243845e+02
1.243581e+02
1.242282e+02
1.240133e+02
1.237598e+02
1.235153e+02
1.233029e+02
1.231125e+02
1.229126e+02
1.226743e+02
1.223905e+02
1.220763e+02
1.217548e+02
1.214409e+02
1.211360e+02
1.208340e+02
1.205320e+02
1.202381e+02
1.199730e+02
1.197669e+02
1.196517e+02
1.196453e+02
1.197297e+02
1.198379e+02
1.198655e+02
1.197086e+02
1.193095e+02
1.186836e+02
1.179125e+02
1.171066e+02
1.163577e+02
1.157069e+02
1.151415e+02
1.146173e+02
1.140916e+02
1.135463e+02
1.129904e+02
1.124423e+02
1.119073e+02
1.113695e+02
1.108049e+02
1.102055e+02
1.095934e+02
1.090101e+02
1.084901e+02
1.080375e+02
1.076240e+02
1.072080e+02
1.067599e+02
1.062792e+02
1.057916e+02
1.053298e+02
1.049131e+02
1.045399e+02
1.042006e+02
1.038975e+02
1.036536e+02
1.035011e+02
1.034570e+02
1.035054e+02
1.035977e+02
1.036745e+02
1.036975e+02
1.036712e+02
1.036411e+02
1.036673e+02
1.037892e+02
1.040035e+02
1.042671e+02
1.045228e+02
1.047300e+02
1.048809e+02
1.049958e+02
1.051027e+02
1.052177e+02
1.053362e+02
1.054382e+02
1.054991e+02
1.054997e+02
1.054298e+02
1.052875e+02
1.050782e+02
1.048163e+02
1.045267e+02
1.042414e+02
1.039921e+02
1.037986e+02
1.036618e+02
1.035654e+02
1.034876e+02
1.034154e+02
1.033493e+02
1.032953e+02
1.032497e+02
1.031853e+02
1.030522e+02
1.027954e+02
1.023818e+02
1.018189e+02
1.011517e+02
1.004416e+02
9.974266e+01
9.909018e+01
9.850368e+01
9.799422e+01
9.756832e+01
9.722862e+01
9.697559e+01
9.681169e+01
9.674400e+01
9.678205e+01
9.693297e+01
9.719887e+01
9.757769e+01
9.806400e+01
9.864648e+01
9.930255e+01
9.999361e+01
1.006642e+02
1.012475e+02
1.016774e+02
1.019049e+02
1.019139e+02
1.017315e+02
1.014220e+02
1.010658e+02
1.007272e+02
1.004284e+02
1.001459e+02
9.983283e+01
9.945554e+01
9.902218e+01
9.858526e+01
9.821828e+01
9.798261e+01
9.790465e+01
9.797249e+01
9.814724e+01
9.837950e+01
9.862406e+01
9.884847e+01
9.903241e+01
9.916007e+01
9.921302e+01
9.917061e+01
9.901761e+01
9.875286e+01
9.839204e+01
9.796195e+01
9.748775e+01
9.697917e+01
9.642466e+01
9.580077e+01
9.509405e+01
9.432190e+01
9.353682e+01
9.280927e+01
9.219815e+01
9.172589e+01
9.137090e+01
9.107861e+01
9.078463e+01
9.044170e+01
9.004060e+01
8.961335e+01
8.921443e+01
8.889131e+01
8.866402e+01
8.852353e+01
8.844321e+01
8.839221e+01
8.834488e+01
8.828515e+01
8.820488e+01
8.809646e+01
8.794628e+01
8.773584e+01
8.744972e+01
8.708274e+01
8.664205e+01
8.614574e+01
8.561980e+01
8.509280e+01
8.458928e+01
8.412633e+01
8.371695e+01
8.337714e+01
8.312883e+01
8.299318e+01
8.297592e+01
8.305268e+01
8.316421e+01
8.322785e+01
8.316440e+01
8.293064e+01
8.254238e+01
8.207478e+01
8.163625e+01
8.132586e+01
8.119420e+01
8.122637e+01
8.135323e+01
8.148224e+01
8.153204e+01
8.145678e+01
8.125282e+01
8.094982e+01
8.059537e+01
8.024218e+01
7.994063e+01
7.973322e+01
7.964654e+01
7.968022e+01
7.979845e+01
7.993354e+01
8.000769e+01
7.996617e+01
7.980309e+01
7.956160e+01
7.930661e+01
7.908669e+01
7.890841e+01
7.873602e+01
7.851380e+01
7.819696e+01
7.777612e+01
7.728437e+01
7.678529e+01
7.634851e+01
7.602416e+01
7.582662e+01
7.573333e+01
7.569738e+01
7.566649e+01
7.560043e+01
7.548116e+01
7.531265e+01
7.510988e+01
7.488366e+01
7.463331e+01
7.435580e+01
7.406355e+01
7.379173e+01
7.358143e+01
7.344772e+01
7.335788e+01
7.324108e+01
7.302822e+01
7.269770e+01
7.229594e+01
7.191646e+01
7.164968e+01
7.153662e+01
7.155506e+01
7.164196e+01
7.173206e+01
7.178736e+01
7.180310e+01
7.179305e+01
7.176857e+01
7.172673e+01
7.165572e+01
7.155336e+01
7.144315e+01
7.137137e+01
7.138292e+01
7.149089e+01
7.166160e+01
7.182674e+01
7.191609e+01
7.189141e+01
7.176283e+01
7.158017e+01
7.140505e+01
7.127941e+01
7.120723e+01
7.115771e+01
7.108478e+01
7.095036e+01
7.074103e+01
7.047335e+01
7.018614e+01
6.992133e+01
6.970122e+01
6.951501e+01
6.932399e+01
6.908502e+01
6.877870e+01
6.842343e+01
6.806388e+01
6.774078e+01
6.746276e+01
6.719853e+01
6.689381e+01
6.650246e+01
6.601521e+01
6.547124e+01
6.494678e+01
6.452505e+01
6.426239e+01
6.416849e+01
6.420935e+01
6.432740e+01
6.446490e+01
6.457965e+01
6.464992e+01
6.467048e+01
6.464396e+01
6.457345e+01
6.446196e+01
6.431852e+01
6.416456e+01
6.403369e+01
6.396387e+01
6.398641e+01
6.411712e+01
6.435170e+01
6.466526e+01
6.501602e+01
6.535438e+01
6.563606e+01
6.583527e+01
6.595220e+01
6.601029e+01
6.604320e+01
6.607702e+01
6.611714e+01
6.614734e+01
6.614159e+01
6.608214e+01
6.597408e+01
6.584841e+01
6.575075e+01
6.571984e+01
6.576690e+01
6.586945e+01
6.598461e+01
6.607376e+01
6.612436e+01
6.615748e+01
6.621666e+01
6.634320e+01
6.655046e+01
6.681178e+01
6.706914e+01
6.725799e+01
6.733472e+01
6.729230e+01
6.715621e+01
6.696388e+01
6.674165e+01
6.649558e+01
6.622205e+01
6.592774e+01
6.564132e+01
6.540650e+01
6.526179e+01
6.522053e+01
6.526359e+01
6.534864e+01
6.543029e+01
6.547837e+01
6.548308e+01
6.544603e+01
6.536816e+01
6.524729e+01
6.508687e+01
6.490542e+01
6.473460e+01
6.460237e+01
6.451062e+01
6.442377e+01
6.428042e+01
6.402495e+01
6.364220e+01
6.317529e+01
6.271539e+01
6.236735e+01
6.220704e+01
6.225013e+01
6.244630e+01
6.270130e+01
6.291752e+01
6.303527e+01
6.305551e+01
6.303313e+01
6.304485e+01
6.315040e+01
6.336900e+01
6.368100e+01
6.404722e+01
6.442940e+01
6.480074e+01
6.514746e+01
6.546780e+01
6.577126e+01
6.607553e+01
6.639961e+01
6.675547e+01
6.714295e+01
6.755061e+01
6.796192e+01
6.836234e+01
6.874161e+01
6.909068e+01
6.939729e+01
6.964439e+01
6.981320e+01
6.989194e+01
6.988750e+01
6.983240e+01
6.977788e+01
6.977296e+01
6.983940e+01
6.995711e+01
7.006863e+01
7.010206e+01
7.000384e+01
6.976739e+01
6.944196e+01
6.911366e+01
6.886646e+01
6.874455e+01
6.873710e+01
6.879238e+01
6.885105e+01
6.887840e+01
6.887648e+01
6.887074e+01
6.888334e+01
6.891424e+01
6.894409e+01
6.895520e+01
6.895254e+01
6.896804e+01
6.904506e+01
6.921447e+01
6.947702e+01
6.980127e+01
7.013652e+01
7.043400e+01
7.066827e+01
7.085152e+01
7.103503e+01
7.129444e+01
7.170226e+01
7.229897e+01
7.307689e+01
7.398524e+01
7.495283e+01
7.591456e+01
7.682709e+01
7.766710e+01
7.841696e+01
7.905007e+01
7.952655e+01
7.980251e+01
7.984713e+01
7.965872e+01
7.927271e+01
7.875907e+01
7.820929e+01
7.771581e+01
7.734898e+01
7.713918e+01
7.707150e+01
7.709674e+01
7.715674e+01
7.721521e+01
7.727983e+01
7.740044e+01
7.763867e+01
7.802431e+01
7.852760e+01
7.906785e+01
7.955359e+01
7.992751e+01
8.018765e+01
8.037467e+01
8.053739e+01
8.070038e+01
8.085243e+01
8.095886e+01
8.098618e+01
8.092325e+01
8.078881e+01
8.062434e+01
8.047646e+01
8.037418e+01
8.030998e+01
8.023700e+01
8.008868e+01
7.981209e+01
7.939568e+01
7.887644e+01
7.832377e+01
7.780873e+01
7.737440e+01
7.702288e+01
7.672473e+01
7.644184e+01
7.614800e+01
7.583751e+01
7.552102e+01
7.521369e+01
7.492079e+01
7.462745e+01
7.429891e+01
7.389402e+01
7.338664e+01
7.278324e+01
7.212490e+01
7.147029e+01
7.086812e+01
7.033469e+01
6.984984e+01
6.937420e+01
6.887774e+01
6.836141e+01
6.785815e+01
6.741413e+01
6.706419e+01
6.681711e+01
6.665791e+01
6.656369e+01
6.652191e+01
6.654027e+01
6.664201e+01
6.684825e+01
6.715673e+01
6.753139e+01
6.791343e+01
6.824872e+01
6.851364e+01
6.872163e+01
6.890764e+01
6.910250e+01
6.931432e+01
6.952771e+01
6.971992e+01
6.988261e+01
7.003398e+01
7.021087e+01
7.044288e+01
7.072375e+01
7.100090e+01
7.119500e+01
7.124063e+01
7.112293e+01
7.088602e+01
7.060720e+01
7.035287e+01
7.014416e+01
6.995448e+01
6.973996e+01
6.948239e+01
6.921473e+01
6.900951e+01
6.893382e+01
6.899827e+01
6.913426e+01
6.921876e+01
6.913602e+01
6.884218e+01
6.839401e+01
6.792387e+01
6.757424e+01
6.742777e+01
6.746913e+01
6.759589e+01
6.766932e+01
6.757723e+01
6.727784e+01
6.680778e+01
6.625675e+01
6.572574e+01
6.528921e+01
6.497438e+01
6.476022e+01
6.459087e+01
6.439616e+01
6.411458e+01
6.371534e+01
6.321324e+01
6.266885e+01
6.217010e+01
6.180023e+01
6.160423e+01
6.156859e+01
6.162601e+01
6.168619e+01
6.167849e+01
6.158374e+01
6.143687e+01
6.130058e+01
6.122748e+01
6.123406e+01
6.129919e+01
6.138368e+01
6.145582e+01
6.150773e+01
6.155388e+01
6.161361e+01
6.168898e+01
6.175302e+01
6.175699e+01
6.165206e+01
6.141279e+01
6.105146e+01
6.061795e+01
6.018505e+01
5.982273e+01
5.956959e+01
5.941309e+01
5.928932e+01
5.910597e+01
5.878100e+01
5.827890e+01
5.762629e+01
5.689973e+01
5.619474e+01
5.559312e+01
5.514311e+01
5.485780e+01
5.472655e+01
5.472723e+01
5.482945e+01
5.499103e+01
5.515945e+01
5.528595e+01
5.534581e+01
5.534885e+01
5.532813e+01
5.531204e+01
5.529948e+01
5.525771e+01
5.514583e+01
5.494783e+01
5.469270e+01
5.444731e+01
5.428566e+01
5.425365e+01
5.435025e+01
5.453374e+01
5.474408e+01
5.492519e+01
5.503712e+01
5.505899e+01
5.498957e+01
5.484910e+01
5.467950e+01
5.453760e+01
5.447888e+01
5.453556e+01
5.469886e+01
5.491685e+01
5.511300e+01
5.521773e+01
5.519609e+01
5.505690e+01
5.484110e+01
5.459805e+01
5.436316e+01
5.414711e+01
5.393995e+01
5.372534e+01
5.349592e+01
5.326070e+01
5.304099e+01
5.285900e+01
5.272855e+01
5.265483e+01
5.264047e+01
5.268837e+01
5.279684e+01
5.295231e+01
5.312877e+01
5.329654e+01
5.343390e+01
5.353214e+01
5.359185e+01
5.361588e+01
5.360451e+01
5.355421e+01
5.345974e+01
5.331963e+01
5.314331e+01
5.295595e+01
5.279648e+01
5.270840e+01
5.272762e+01
5.287297e+01
5.314212e+01
5.351203e+01
5.394263e+01
5.438451e+01
5.479111e+01
5.513272e+01
5.540699e+01
5.563880e+01
5.586616e+01
5.611680e+01
5.638850e+01
5.664663e+01
5.684214e+01
5.693952e+01
5.693654e+01
5.686303e+01
5.676017e+01
5.665364e+01
5.653635e+01
5.637096e+01
5.611258e+01
5.574184e+01
5.529062e+01
5.484237e+01
5.450082e+01
5.434157e+01
5.437407e+01
5.453628e+01
5.472510e+01
5.484638e+01
5.485806e+01
5.478367e+01
5.468972e+01
5.464131e+01
5.466280e+01
5.472572e+01
5.476934e+01
5.473980e+01
5.462461e+01
5.446269e+01
5.432375e+01
5.426754e+01
5.430655e+01
5.439559e+01
5.445509e+01
5.441296e+01
5.423968e+01
5.395850e+01
5.362897e+01
5.331529e+01
5.305669e+01
5.285393e+01
5.267652e+01
5.248397e+01
5.224826e+01
5.196571e+01
5.165352e+01
5.133512e+01
5.102382e+01
5.071452e+01
5.038899e+01
5.003230e+01
4.964985e+01
4.927223e+01
4.894281e+01
4.869380e+01
4.852478e+01
4.839778e+01
4.825466e+01
4.804901e+01
4.777438e+01
4.747034e+01
4.720178e+01
4.702417e+01
4.695664e+01
4.697738e+01
4.704114e+01
4.710626e+01
4.715594e+01
4.720315e+01
4.727871e+01
4.741082e+01
4.760802e+01
4.785414e+01
4.811635e+01
4.836047e+01
4.856451e+01
4.872338e+01
4.884358e+01
4.893379e+01
4.899996e+01
4.904830e+01
4.909163e+01
4.915049e+01
4.924564e+01
4.938611e+01
4.956036e+01
4.973617e+01
4.987111e+01
4.993057e+01
4.990353e+01
4.980512e+01
4.966401e+01
4.950540e+01
4.934406e+01
4.919186e+01
4.907023e+01
4.901246e+01
4.904863e+01
4.918219e+01
4.937680e+01
4.956609e+01
4.968145e+01
4.968033e+01
4.955954e+01
4.935060e+01
4.910501e+01
4.887826e+01
4.871646e+01
4.864640e+01
4.866965e+01
4.876185e+01
4.887848e+01
4.896770e+01
4.898712e+01
4.891719e+01
4.876496e+01
4.855815e+01
4.833357e+01
4.812460e+01
4.795102e+01
4.781429e+01
4.770058e+01
4.759102e+01
4.747439e+01
4.735520e+01
4.725238e+01
4.718903e+01
4.717947e+01
4.722071e+01
4.729258e+01
4.736637e+01
4.741837e+01
4.744154e+01
4.744859e+01
4.746463e+01
4.751470e+01
4.761263e+01
4.775548e+01
4.792456e+01
4.809207e+01
4.823117e+01
4.832560e+01
4.837364e+01
4.838262e+01
4.835705e+01
4.829013e+01
4.816762e+01
4.798257e+01
4.774948e+01
4.750666e+01
4.730448e+01
4.718568e+01
4.716690e+01
4.722920e+01
4.732121e+01
4.737448e+01
4.732604e+01
4.714056e+01
4.682586e+01
4.643681e+01
4.606263e+01
4.579563e+01
4.569052e+01
4.573563e+01
4.585639e+01
4.595371e+01
4.595709e+01
4.586225e+01
4.573316e+01
4.566811e+01
4.574736e+01
4.598908e+01
4.633660e+01
4.668419e+01
4.692841e+01
4.701888e+01
4.698381e+01
4.691765e+01
4.693627e+01
4.712022e+01
4.747430e+01
4.792460e+01
4.835385e+01
4.865482e+01
4.877251e+01
4.871548e+01
4.853573e+01
4.829399e+01
4.803309e+01
4.777310e+01
4.752373e+01
4.729716e+01
4.710844e+01
4.696665e+01
4.686880e+01
4.680458e+01
4.676731e+01
4.675906e+01
4.678232e+01
4.682432e+01
4.684983e+01
4.681327e+01
4.668500e+01
4.647377e+01
4.622806e+01
4.601310e+01
4.587727e+01
4.582849e+01
4.583368e+01
4.583930e+01
4.579993e+01
4.570034e+01
4.556041e+01
4.542037e+01
4.531293e+01
4.523812e+01
4.515881e+01
4.502514e+01
4.481475e+01
4.456094e+01
4.434527e+01
4.425603e+01
4.433783e+01
4.456389e+01
4.484756e+01
4.508589e+01
4.520984e+01
4.521351e+01
4.514902e+01
4.509372e+01
4.510960e+01
4.521621e+01
4.538914e+01
4.558137e+01
4.575196e+01
4.588398e+01
4.598372e+01
4.606738e+01
4.614827e+01
4.623238e+01
4.632011e+01
4.640718e+01
4.648179e+01
4.652202e+01
4.649952e+01
4.639254e+01
4.620365e+01
4.597113e+01
4.576218e+01
4.564555e+01
4.565545e+01
4.576701e+01
4.589962e+01
4.595055e+01
4.584457e+01
4.557573e+01
4.521790e+01
4.489392e+01
4.471579e+01
4.472754e+01
4.488406e+01
4.507941e+01
4.520888e+01
4.522700e+01
4.516458e+01
4.509432e+01
4.507055e+01
4.508704e+01
4.508156e+01
4.497956e+01
4.474255e+01
4.438886e+01
4.397959e+01
4.358547e+01
4.325646e+01
4.300680e+01
4.281727e+01
4.265051e+01
4.247126e+01
4.226179e+01
4.202595e+01
4.178283e+01
4.155437e+01
4.135100e+01
4.116103e+01
4.095297e+01
4.069512e+01
4.038434e+01
4.006414e+01
3.981502e+01
3.971779e+01
3.980970e+01
4.005869e+01
4.036931e+01
4.061661e+01
4.069345e+01
4.055455e+01
4.023966e+01
3.986225e+01
3.956414e+01
3.945647e+01
3.957627e+01
3.987867e+01
4.026428e+01
4.062569e+01
4.088968e+01
4.103632e+01
4.108974e+01
4.109200e+01
4.107792e+01
4.106321e+01
4.104772e+01
4.102887e+01
4.101608e+01
4.103673e+01
4.112646e+01
4.130638e+01
4.156086e+01
4.183410e+01
4.205177e+01
4.215566e+01
4.213071e+01
4.200922e+01
4.185123e+01
4.171254e+01
4.161815e+01
4.155681e+01
4.150096e+01
4.143921e+01
4.139682e+01
4.142546e+01
4.156598e+01
4.181100e+01
4.209642e+01
4.232977e+01
4.243638e+01
4.239364e+01
4.223426e+01
4.202067e+01
4.180883e+01
4.162372e+01
4.145911e+01
4.129736e+01
4.113057e+01
4.096475e+01
4.080578e+01
4.064481e+01
4.046231e+01
4.025154e+01
4.004152e+01
3.989705e+01
3.988945e+01
4.005494e+01
4.036914e+01
4.075777e+01
4.113934e+01
4.147119e+01
4.176653e+01
4.207054e+01
4.241436e+01
4.278272e+01
4.311912e+01
4.336246e+01
4.348475e+01
4.350251e+01
4.345840e+01
4.339029e+01
4.330855e+01
4.319320e+01
4.300985e+01
4.273364e+01
4.236704e+01
4.194274e+01
4.151306e+01
4.113443e+01
4.085379e+01
4.069871e+01
4.067139e+01
4.074833e+01
4.088622e+01
4.103299e+01
4.114145e+01
4.118107e+01
4.114163e+01
4.102666e+01
4.084343e+01
4.060016e+01
4.031382e+01
4.001859e+01
3.975991e+01
3.956999e+01
3.944074e+01
3.931862e+01
3.913128e+01
3.883088e+01
3.842635e+01
3.798531e+01
3.760402e+01
3.735966e+01
3.726897e+01
3.727822e+01
3.729452e+01
3.724312e+01
3.711550e+01
3.697531e+01
3.691535e+01
3.699273e+01
3.718720e+01
3.741427e+01
3.758527e+01
3.767061e+01
3.771996e+01
3.782562e+01
3.805697e+01
3.841267e+01
3.882118e+01
3.918413e+01
3.943016e+01
3.954585e+01
3.957203e+01
3.957503e+01
3.961234e+01
3.970918e+01
3.985401e+01
4.001217e+01
4.014867e+01
4.024607e+01
4.030714e+01
4.034391e+01
4.036375e+01
4.036254e+01
4.032779e+01
4.024867e+01
4.012755e+01
3.998607e+01
3.985910e+01
3.977654e+01
3.974318e+01
3.973200e+01
3.969866e+01
3.960907e+01
3.946083e+01
3.928244e+01
3.910955e+01
3.895563e+01
3.880018e+01
3.860574e+01
3.835218e+01
3.806224e+01
3.779619e+01
3.761539e+01
3.753808e+01
3.751906e+01
3.747071e+01
3.731488e+01
3.703264e+01
3.667834e+01
3.634812e+01
3.612369e+01
3.602674e+01
3.600944e+01
3.598302e+01
3.586639e+01
3.562801e+01
3.530017e+01
3.496050e+01
3.469268e+01
3.454814e+01
3.452818e+01
3.459345e+01
3.469159e+01
3.478611e+01
3.487163e+01
3.496921e+01
3.510524e+01
3.528644e+01
3.548680e+01
3.565643e+01
3.574844e+01
3.574628e+01
3.567284e+01
3.557602e+01
3.550211e+01
3.547541e+01
3.549497e+01
3.554634e+01
3.561641e+01
3.570013e+01
3.579633e+01
3.589854e+01
3.598900e+01
3.604170e+01
3.603319e+01
3.595422e+01
3.581386e+01
3.563460e+01
3.544298e+01
3.526173e+01
3.510612e+01
3.498326e+01
3.489156e+01
3.481953e+01
3.474521e+01
3.463965e+01
3.447672e+01
3.424589e+01
3.395994e+01
3.365056e+01
3.335320e+01
3.308960e+01
3.285945e+01
3.264684e+01
3.243713e+01
3.223130e+01
3.204714e+01
3.190553e+01
3.181040e+01
3.173621e+01
3.163510e+01
3.146404e+01
3.121673e+01
3.093619e+01
3.069435e+01
3.054798e+01
3.049920e+01
3.048883e+01
3.043082e+01
3.026842e+01
3.001602e+01
2.975812e+01
2.960370e+01
2.962383e+01
2.981063e+01
3.008137e+01
3.032269e+01
3.044695e+01
3.043026e+01
3.031706e+01
3.019376e+01
3.014591e+01
3.021786e+01
3.039254e+01
3.060173e+01
3.076276e+01
3.082314e+01
3.078811e+01
3.071552e+01
3.068278e+01
3.074726e+01
3.092308e+01
3.118325e+01
3.147825e+01
3.175547e+01
3.196971e+01
3.208673e+01
3.208723e+01
3.197401e+01
3.177631e+01
3.154235e+01
3.131956e+01
3.113336e+01
3.097799e+01
3.082446e+01
3.063885e+01
3.039959e+01
3.010598e+01
2.977717e+01
2.944550e+01
2.914884e+01
2.892337e+01
2.879518e+01
2.877065e+01
2.883086e+01
2.893654e+01
2.904418e+01
2.912520e+01
2.917719e+01
2.921904e+01
2.927206e+01
2.933985e+01
2.940154e+01
2.942313e+01
2.937866e+01
2.926787e+01
2.912020e+01
2.898329e+01
2.890074e+01
2.888928e+01
2.892720e+01
2.896132e+01
2.893033e+01
2.879262e+01
2.854522e+01
2.822574e+01
2.789840e+01
2.763186e+01
2.747809e+01
2.745809e+01
2.755722e+01
2.773058e+01
2.791737e+01
2.806027e+01
2.812453e+01
2.811156e+01
2.806095e+01
2.803558e+01
2.809178e+01
2.824811e+01
2.847144e+01
2.869134e+01
2.883621e+01
2.887064e+01
2.881321e+01
2.872591e+01
2.868318e+01
2.873775e+01
2.890002e+01
2.913847e+01
2.939801e+01
2.962589e+01
2.979346e+01
2.990627e+01
3.000166e+01
3.013595e+01
3.036403e+01
3.071564e+01
3.117751e+01
3.169186e+01
3.217554e+01
3.255379e+01
3.279321e+01
3.291680e+01
3.299140e+01
3.309229e+01
3.326284e+01
3.349216e+01
3.372509e+01
3.389959e+01
3.398859e+01
3.402107e+01
3.407033e+01
3.421694e+01
3.450673e+01
3.492542e+01
3.540235e+01
3.584047e+01
3.615722e+01
3.631654e+01
3.633839e+01
3.628366e+01
3.622299e+01
3.620427e+01
3.623342e+01
3.627718e+01
3.628500e+01
3.621813e+01
3.607209e+01
3.588316e+01
3.571584e+01
3.563508e+01
3.567443e+01
3.581466e+01
3.598375e+01
3.607990e+01
3.600924e+01
3.572371e+01
3.524424e+01
3.465770e+01
3.408562e+01
3.363597e+01
3.336141e+01
3.324487e+01
3.321792e+01
3.319888e+01
3.312924e+01
3.299189e+01
3.280697e+01
3.261239e+01
3.244144e+01
3.230862e+01
3.220887e+01
3.212737e+01
3.205127e+01
3.197517e+01
3.189763e+01
3.181326e+01
3.170898e+01
3.156930e+01
3.138801e+01
3.117849e+01
3.097529e+01
3.082445e+01
3.076568e+01
3.081341e+01
3.094546e+01
3.110624e+01
3.122624e+01
3.125111e+01
3.116702e+01
3.100728e+01
3.083379e+01
3.070203e+01
3.063023e+01
3.059260e+01
3.054122e+01
3.044205e+01
3.030034e+01
3.015903e+01
3.007284e+01
3.007646e+01
3.016715e+01
3.030942e+01
3.045538e+01
3.056718e+01
3.063093e+01
3.065808e+01
3.067714e+01
3.072154e+01
3.081917e+01
3.098623e+01
3.122700e+01
3.153803e+01
3.191211e+01
3.233649e+01
3.278736e+01
3.322922e+01
3.362506e+01
3.395299e+01
3.421749e+01
3.444553e+01
3.466933e+01
3.490698e+01
3.515344e+01
3.538556e+01
3.557533e+01
3.570212e+01
3.575791e+01
3.574663e+01
3.568170e+01
3.558476e+01
3.548368e+01
3.540686e+01
3.537385e+01
3.538699e+01
3.542989e+01
3.547392e+01
3.548884e+01
3.545220e+01
3.535434e+01
3.519910e+01
3.500178e+01
3.478515e+01
3.457322e+01
3.438403e+01
3.422496e+01
3.409379e+01
3.398521e+01
3.389749e+01
3.383265e+01
3.378928e+01
3.375495e+01
3.370634e+01
3.361919e+01
3.348174e+01
3.330260e+01
3.310682e+01
3.292252e+01
3.276760e+01
3.264619e+01
3.255642e+01
3.250265e+01
3.250261e+01
3.258417e+01
3.277149e+01
3.306588e+01
3.343147e+01
3.379722e+01
3.407826e+01
3.420740e+01
3.416114e+01
3.396850e+01
3.370031e+01
3.344307e+01
3.326664e+01
3.319880e+01
3.321838e+01
3.327092e+01
3.329875e+01
3.327055e+01
3.319606e+01
3.311928e+01
3.309444e+01
3.315832e+01
3.331361e+01
3.353034e+01
3.376069e+01
3.395703e+01
3.408554e+01
3.413343e+01
3.411008e+01
3.404256e+01
3.396668e+01
3.391670e+01
3.391773e+01
3.398378e+01
3.412034e+01
3.432681e+01
3.459410e+01
3.489863e+01
3.520029e+01
3.545150e+01
3.561702e+01
3.569407e+01
3.571965e+01
3.575726e+01
3.586642e+01
3.606868e+01
3.632792e+01
3.655821e+01
3.665819e+01
3.655591e+01
3.624049e+01
3.576391e+01
3.521413e+01
3.467662e+01
3.420563e+01
3.381664e+01
3.349632e+01
3.321689e+01
3.294527e+01
3.264843e+01
3.230147e+01
3.189969e+01
3.146722e+01
3.105359e+01
3.071652e+01
3.049730e+01
3.040047e+01
3.038999e+01
3.040544e+01
3.038970e+01
3.031169e+01
3.017276e+01
2.999565e+01
2.980595e+01
2.961975e+01
2.944637e+01
2.930199e+01
2.921954e+01
2.924122e+01
2.939388e+01
2.966289e+01
2.998485e+01
3.026959e+01
3.044304e+01
3.048752e+01
3.045441e+01
3.043832e+01
3.052419e+01
3.073667e+01
3.102283e+01
3.127962e+01
3.141043e+01
3.137714e+01
3.121864e+01
3.102810e+01
3.090402e+01
3.090209e+01
3.101139e+01
3.116498e+01
3.127773e+01
3.129086e+01
3.119882e+01
3.104494e+01
3.089047e+01
3.077739e+01
3.070848e+01
3.065626e+01
3.059284e+01
3.051815e+01
3.046513e+01
3.047794e+01
3.057930e+01
3.075052e+01
3.093844e+01
3.108413e+01
3.115367e+01
3.115157e+01
3.111157e+01
3.107479e+01
3.106975e+01
3.110160e+01
3.115123e+01
3.118376e+01
3.116467e+01
3.107708e+01
3.093091e+01
3.075737e+01
3.059038e+01
3.044475e+01
3.030471e+01
3.013155e+01
2.988667e+01
2.955430e+01
2.914820e+01
2.869959e+01
2.823838e+01
2.778207e+01
2.733796e+01
2.691416e+01
2.652916e+01
2.621184e+01
2.599137e+01
2.588383e+01
2.588301e+01
2.595894e+01
2.606517e+01
2.615375e+01
2.619267e+01
2.617810e+01
2.613467e+01
2.610228e+01
2.611346e+01
2.617168e+01
2.624415e+01
2.627840e+01
2.623819e+01
2.613890e+01
2.605679e+01
2.609875e+01
2.634405e+01
2.679189e+01
2.735122e+01
2.788669e+01
2.829720e+01
2.857768e+01
2.882148e+01
2.915993e+01
2.967821e+01
3.036024e+01
3.109424e+01
3.173144e+01
3.216054e+01
3.235566e+01
3.237403e+01
3.230930e+01
3.223077e+01
3.214577e+01
3.200743e+01
3.176086e+01
3.139338e+01
3.095182e+01
3.051500e+01
3.014515e+01
2.985574e+01
2.961719e+01
2.939171e+01
2.917009e+01
2.898460e+01
2.889029e+01
2.892814e+01
2.909511e+01
2.933959e+01
2.958269e+01
2.975089e+01
2.980294e+01
2.974047e+01
2.960065e+01
2.943631e+01
2.929256e+01
2.918965e+01
2.911830e+01
2.904817e+01
2.894406e+01
2.878086e+01
2.855017e+01
2.825744e+01
2.791499e+01
2.753719e+01
2.714111e+01
2.675021e+01
2.639616e+01
2.611524e+01
2.593935e+01
2.588387e+01
2.593671e+01
2.605414e+01
2.616932e+01
2.621349e+01
2.614222e+01
2.595319e+01
2.568526e+01
2.540000e+01
2.515717e+01
2.499631e+01
2.492999e+01
2.494785e+01
2.502751e+01
2.514599e+01
2.528628e+01
2.543800e+01
2.559481e+01
2.574980e+01
2.588883e+01
2.598453e+01
2.599717e+01
2.588724e+01
2.563651e+01
2.526603e+01
2.483863e+01
2.444004e+01
2.414483e+01
2.398378e+01
2.393106e+01
2.391765e+01
2.386286e+01
2.370879e+01
2.344544e+01
2.311857e+01
2.281573e+01
2.263164e+01
2.262476e+01
2.278550e+01
2.303533e+01
2.326148e+01
2.337009e+01
2.332851e+01
2.317279e+01
2.297846e+01
2.281472e+01
2.271161e+01
2.265757e+01
2.262024e+01
2.256939e+01
2.248686e+01
2.236537e+01
2.220605e+01
2.202114e+01
2.183860e+01
2.170031e+01
2.164856e+01
2.170540e+01
2.185703e+01
2.205397e+01
2.222829e+01
2.231968e+01
2.229870e+01
2.217778e+01
2.200579e+01
2.184888e+01
2.176682e+01
2.179425e+01
2.193245e+01
2.215158e+01
2.240009e+01
2.261797e+01
2.275212e+01
2.277146e+01
2.267779e+01
2.250595e+01
2.231097e+01
2.214682e+01
2.204667e+01
2.201313e+01
2.202102e+01
2.203047e+01
2.200464e+01
2.192304e+01
2.178366e+01
2.159507e+01
2.136758e+01
2.111180e+01
2.084410e+01
2.059141e+01
2.038813e+01
2.026519e+01
2.023756e+01
2.029770e+01
2.041757e+01
2.055646e+01
2.067045e+01
2.072151e+01
2.068623e+01
2.056370e+01
2.037836e+01
2.017340e+01
1.999666e+01
1.988602e+01
1.985980e+01
1.991204e+01
2.001226e+01
2.011279e+01
2.016604e+01
2.014648e+01
2.006430e+01
1.996034e+01
1.988442e+01
1.987153e+01
1.993074e+01
2.004972e+01
2.020652e+01
2.037717e+01
2.053458e+01
2.064396e+01
2.066518e+01
2.056709e+01
2.034777e+01
2.004658e+01
1.973672e+01
1.949938e+01
1.939237e+01
1.943032e+01
1.958572e+01
1.980778e+01
2.004726e+01
2.027454e+01
2.048262e+01
2.067529e+01
2.084927e+01
2.098391e+01
2.104731e+01
2.101496e+01
2.088746e+01
2.069488e+01
2.048634e+01
2.031235e+01
2.020794e+01
2.018158e+01
2.021333e+01
2.026475e+01
2.029700e+01
2.028726e+01
2.023375e+01
2.014919e+01
2.005032e+01
1.995192e+01
1.986749e+01
1.981236e+01
1.980253e+01
1.984690e+01
1.993855e+01
2.005543e+01
2.017445e+01
2.028957e+01
2.041756e+01
2.058380e+01
2.079827e+01
2.103977e+01
2.126007e+01
2.140531e+01
2.144305e+01
2.138109e+01
2.126741e+01
2.116942e+01
2.114246e+01
2.120504e+01
2.133377e+01
2.147886e+01
2.158944e+01
2.163451e+01
2.160949e+01
2.152911e+01
2.141491e+01
2.128688e+01
2.116131e+01
2.105064e+01
2.096133e+01
2.089149e+01
2.083327e+01
2.077976e+01
2.073128e+01
2.069541e+01
2.068078e+01
2.068947e+01
2.071332e+01
2.073574e+01
2.073696e+01
2.069992e+01
2.061589e+01
2.048963e+01
2.034141e+01
2.020218e+01
2.010179e+01
2.005620e+01
2.006150e+01
2.009798e+01
2.014159e+01
2.017732e+01
2.020801e+01
2.025346e+01
2.033895e+01
2.047917e+01
2.066645e+01
2.086978e+01
2.104536e+01
2.115450e+01
2.118103e+01
2.113984e+01
2.107281e+01
2.103316e+01
2.106388e+01
2.117858e+01
2.135513e+01
2.154712e+01
2.170824e+01
2.181589e+01
2.188105e+01
2.193924e+01
2.202658e+01
2.215352e+01
2.229314e+01
2.239415e+01
2.241221e+01
2.234010e+01
2.221789e+01
2.211743e+01
2.210972e+01
2.223109e+01
2.246378e+01
2.274072e+01
2.297525e+01
2.310360e+01
2.311865e+01
2.307500e+01
2.306032e+01
2.314884e+01
2.336495e+01
2.367939e+01
2.403754e+01
2.439661e+01
2.474406e+01
2.508594e+01
2.541886e+01
2.571284e+01
2.592367e+01
2.602707e+01
2.604609e+01
2.604593e+01
2.609647e+01
2.622792e+01
2.641102e+01
2.657509e+01
2.665198e+01
2.661782e+01
2.650626e+01
2.638566e+01
2.631537e+01
2.630895e+01
2.632757e+01
2.630675e+01
2.619898e+01
2.600548e+01
2.577810e+01
2.559243e+01
2.550982e+01
2.555012e+01
2.568658e+01
2.586052e+01
2.600419e+01
2.606032e+01
2.599305e+01
2.579243e+01
2.547694e+01
2.509438e+01
2.471490e+01
2.440999e+01
2.422187e+01
2.414092e+01
2.410885e+01
2.405020e+01
2.391591e+01
2.371297e+01
2.350092e+01
2.335608e+01
2.332528e+01
2.339842e+01
2.351729e+01
2.361457e+01
2.365551e+01
2.365255e+01
2.364451e+01
2.365940e+01
2.369068e+01
2.370304e+01
2.365994e+01
2.354983e+01
2.339249e+01
2.322627e+01
2.309159e+01
2.302218e+01
2.304105e+01
2.315247e+01
2.333080e+01
2.351808e+01
2.364089e+01
2.364347e+01
2.351981e+01
2.332213e+01
2.313436e+01
2.302283e+01
2.299612e+01
2.300222e+01
2.296491e+01
2.283398e+01
2.261705e+01
2.237535e+01
2.218928e+01
2.211667e+01
2.216742e+01
2.230693e+01
2.248249e+01
2.265301e+01
2.280119e+01
2.292252e+01
2.300542e+01
2.302331e+01
2.294770e+01
2.277210e+01
2.252700e+01
2.227239e+01
2.207046e+01
2.195508e+01
2.191799e+01
2.192005e+01
2.191777e+01
2.188553e+01
2.181930e+01
2.172392e+01
2.159834e+01
2.143339e+01
2.122493e+01
2.099065e+01
2.077361e+01
2.062505e+01
2.057608e+01
2.061728e+01
2.069961e+01
2.075545e+01
2.072774e+01
2.059186e+01
2.035984e+01
2.006705e+01
1.975373e+01
1.945545e+01
1.920502e+01
1.903644e+01
1.898041e+01
1.905060e+01
1.922915e+01
1.946374e+01
1.968319e+01
1.982742e+01
1.987565e+01
1.985453e+01
1.982071e+01
1.983003e+01
1.991311e+01
2.006922e+01
2.027645e+01
2.050620e+01
2.073071e+01
2.092235e+01
2.105256e+01
2.109765e+01
2.104957e+01
2.092485e+01
2.076632e+01
2.063510e+01
2.059220e+01
2.067256e+01
2.086309e+01
2.110036e+01
2.129557e+01
2.137736e+01
2.132914e+01
2.119891e+01
2.107462e+01
2.103862e+01
2.112655e+01
2.131258e+01
2.152790e+01
2.170087e+01
2.179463e+01
2.182003e+01
2.181883e+01
2.183180e+01
2.187410e+01
2.193168e+01
2.197715e+01
2.199098e+01
2.197235e+01
2.193219e+01
2.187501e+01
2.178577e+01
2.163537e+01
2.140349e+01
2.110163e+01
2.077669e+01
2.049008e+01
2.028588e+01
2.016810e+01
2.009891e+01
2.001667e+01
1.986382e+01
1.961284e+01
1.927961e+01
1.891888e+01
1.860389e+01
1.839866e+01
1.833416e+01
1.839766e+01
1.853839e+01
1.868673e+01
1.877891e+01
1.877762e+01
1.868024e+01
1.851298e+01
1.831626e+01
1.812964e+01
1.798135e+01
1.788254e+01
1.782452e+01
1.777962e+01
1.770793e+01
1.757069e+01
1.734598e+01
1.703976e+01
1.668634e+01
1.633753e+01
1.604489e+01
1.584340e+01
1.574362e+01
1.573443e+01
1.579188e+01
1.588859e+01
1.599991e+01
1.610670e+01
1.619608e+01
1.626105e+01
1.629856e+01
1.630588e+01
1.627704e+01
1.620269e+01
1.607628e+01
1.590538e+01
1.572117e+01
1.557731e+01
1.553297e+01
1.562453e+01
1.584065e+01
1.611810e+01
1.636599e+01
1.650750e+01
1.651662e+01
1.642944e+01
1.632536e+01
1.629015e+01
1.638091e+01
1.660849e+01
1.694103e+01
1.732229e+01
1.769378e+01
1.801120e+01
1.824973e+01
1.840014e+01
1.846415e+01
1.845635e+01
1.841053e+01
1.837906e+01
1.841598e+01
1.854805e+01
1.875235e+01
1.896053e+01
1.909318e+01
1.910488e+01
1.901083e+01
1.887747e+01
1.878404e+01
1.878171e+01
1.887610e+01
1.903978e+01
1.923856e+01
1.944913e+01
1.965743e+01
1.984590e+01
1.998508e+01
2.003929e+01
1.998334e+01
1.981985e+01
1.958515e+01
1.933809e+01
1.913458e+01
1.900040e+01
1.891873e+01
1.884234e+01
1.872478e+01
1.855139e+01
1.834973e+01
1.817230e+01
1.806354e+01
1.803266e+01
1.804889e+01
1.806064e+01
1.802573e+01
1.793504e+01
1.781705e+01
1.772259e+01
1.769948e+01
1.777087e+01
1.792642e+01
1.812718e+01
1.831989e+01
1.845561e+01
1.850746e+01
1.848029e+01
1.840646e+01
1.833048e+01
1.829276e+01
1.832184e+01
1.843580e+01
1.864644e+01
1.896010e+01
1.937368e+01
1.986778e+01
2.040000e+01
2.090383e+01
2.130008e+01
2.152172e+01
2.154207e+01
2.139066e+01
2.114496e+01
2.089880e+01
2.072312e+01
2.064175e+01
2.063542e+01
2.066663e+01
2.070447e+01
2.073347e+01
2.074645e+01
2.073276e+01
2.067341e+01
2.054803e+01
2.034865e+01
2.008957e+01
1.980431e+01
1.953045e+01
1.929167e+01
1.908795e+01
1.890034e+01
1.870859e+01
1.851110e+01
1.833184e+01
1.820574e+01
1.815042e+01
1.814498e+01
1.813489e+01
1.806418e+01
1.791481e+01
1.772452e+01
1.756816e+01
1.751213e+01
1.757104e+01
1.769469e+01
1.779430e+01
1.779206e+01
1.766417e+01
1.745237e+01
1.723794e+01
1.709552e+01
1.705546e+01
1.709533e+01
1.716111e+01
1.720176e+01
1.719600e+01
1.715712e+01
1.711652e+01
1.709930e+01
1.710953e+01
1.713383e+01
1.715744e+01
1.717656e+01
1.719610e+01
1.721684e+01
1.722679e+01
1.720672e+01
1.714663e+01
1.705880e+01
1.697435e+01
1.692321e+01
1.691174e+01
1.691503e+01
1.688976e+01
1.679961e+01
1.663789e+01
1.643489e+01
1.624517e+01
1.612006e+01
1.607811e+01
1.608909e+01
1.608154e+01
1.597303e+01
1.570956e+01
1.529430e+01
1.479045e+01
1.429701e+01
1.391077e+01
1.369225e+01
1.364735e+01
1.372842e+01
1.385422e+01
1.394385e+01
1.395283e+01
1.389442e+01
1.383241e+01
1.384542e+01
1.398104e+01
1.422736e+01
1.452131e+01
1.478865e+01
1.498809e+01
1.512903e+01
1.525326e+01
1.539778e+01
1.556695e+01
1.573160e+01
1.585135e+01
1.590265e+01
1.589461e+01
1.586348e+01
1.584952e+01
1.587024e+01
1.590760e+01
1.591859e+01
1.586411e+01
1.573827e+01
1.557938e+01
1.545433e+01
1.542504e+01
1.551721e+01
1.571061e+01
1.595590e+01
1.620426e+01
1.642766e+01
1.661700e+01
1.676648e+01
1.686402e+01
1.689888e+01
1.687992e+01
1.684711e+01
1.686218e+01
1.697844e+01
1.720462e+01
1.748638e+01
1.772194e+01
1.780846e+01
1.769380e+01
1.740376e+01
1.703024e+01
1.668778e+01
1.646000e+01
1.636042e+01
1.632673e+01
1.625447e+01
1.605683e+01
1.571870e+01
1.531097e+01
1.495310e+01
1.474596e+01
1.471791e+01
1.481769e+01
1.495567e+01
1.506233e+01
1.512363e+01
1.517408e+01
1.526013e+01
1.540323e+01
1.558358e+01
1.574920e+01
1.584283e+01
1.583294e+01
1.573287e+01
1.559640e+01
1.549029e+01
1.545763e+01
1.549305e+01
1.554506e+01
1.554465e+01
1.544331e+01
1.523924e+01
1.497984e+01
1.474225e+01
1.460271e+01
1.460667e+01
1.474897e+01
1.497118e+01
1.517953e+01
1.528033e+01
1.522043e+01
1.501413e+01
1.474060e+01
1.450808e+01
1.440091e+01
1.443968e+01
1.457910e+01
1.474275e+01
1.486825e+01
1.493339e+01
1.495285e+01
1.495651e+01
1.496780e+01
1.499323e+01
1.502350e+01
1.504105e+01
1.503012e+01
1.498597e+01
1.491822e+01
1.484568e+01
1.478727e+01
1.475731e+01
1.476722e+01
1.482803e+01
1.494811e+01
1.512684e+01
1.534865e+01
1.558201e+01
1.578556e+01
1.592047e+01
1.596431e+01
1.591918e+01
1.580922e+01
1.566907e+01
1.553111e+01
1.541831e+01
1.534274e+01
1.530538e+01
1.529646e+01
1.530139e+01
1.531319e+01
1.534237e+01
1.541227e+01
1.554033e+01
1.571986e+01
1.591840e+01
1.609436e+01
1.621806e+01
1.628190e+01
1.629570e+01
1.627407e+01
1.622518e+01
1.614736e+01
1.603533e+01
1.589281e+01
1.574323e+01
1.562865e+01
1.559256e+01
1.565410e+01
1.579049e+01
1.594256e+01
1.604420e+01
1.606032e+01
1.600991e+01
1.595802e+01
1.597843e+01
1.610786e+01
1.632008e+01
1.653793e+01
1.667791e+01
1.669931e+01
1.662597e+01
1.652732e+01
1.647233e+01
1.648662e+01
1.653925e+01
1.656630e+01
1.651533e+01
1.638176e+01
1.621502e+01
1.609313e+01
1.608451e+01
1.621982e+01
1.648549e+01
1.683586e+01
1.721275e+01
1.756320e+01
1.785135e+01
1.806339e+01
1.820475e+01
1.829188e+01
1.834391e+01
1.837813e+01
1.840797e+01
1.844092e+01
1.847783e+01
1.851623e+01
1.855348e+01
1.858321e+01
1.858774e+01
1.853938e+01
1.841678e+01
1.822499e+01
1.800081e+01
1.779644e+01
1.764979e+01
1.755934e+01
1.748115e+01
1.735594e+01
1.715290e+01
1.690100e+01
1.668378e+01
1.659878e+01
1.670560e+01
1.699261e+01
1.738029e+01
1.775893e+01
1.803943e+01
1.818997e+01
1.824103e+01
1.826053e+01
1.831478e+01
1.843515e+01
1.860354e+01
1.876127e+01
1.883696e+01
1.878153e+01
1.859360e+01
1.832289e+01
1.804990e+01
1.785283e+01
1.777725e+01
1.782004e+01
1.793145e+01
1.803370e+01
1.805175e+01
1.794593e+01
1.773109e+01
1.747069e+01
1.724870e+01
1.713508e+01
1.716172e+01
1.731739e+01
1.755946e+01
1.783293e+01
1.808697e+01
1.828533e+01
1.841205e+01
1.847370e+01
1.849538e+01
1.850888e+01
1.853680e+01
1.858098e+01
1.862246e+01
1.863322e+01
1.859238e+01
1.849746e+01
1.836627e+01
1.823085e+01
1.812684e+01
1.808117e+01
1.810152e+01
1.817222e+01
1.826018e+01
1.832981e+01
1.836045e+01
1.835660e+01
1.834508e+01
1.836101e+01
1.842937e+01
1.855012e+01
1.869412e+01
1.881338e+01
1.886154e+01
1.881362e+01
1.867510e+01
1.847647e+01
1.825683e+01
1.804601e+01
1.785583e+01
1.768527e+01
1.753323e+01
1.740718e+01
1.732089e+01
1.728421e+01
1.729322e+01
1.732719e+01
1.735470e+01
1.734627e+01
1.728743e+01
1.718422e+01
1.705768e+01
1.693213e+01
1.682670e+01
1.675521e+01
1.673029e+01
1.676223e+01
1.684900e+01
1.696484e+01
1.706107e+01
1.708529e+01
1.701009e+01
1.685251e+01
1.666998e+01
1.653392e+01
1.649556e+01
1.656158e+01
1.669125e+01
1.681677e+01
1.687775e+01
1.685238e+01
1.676867e+01
1.668895e+01
1.667638e+01
1.676344e+01
1.694029e+01
1.716658e+01
1.739458e+01
1.758878e+01
1.773502e+01
1.784007e+01
1.792441e+01
1.801041e+01
1.810953e+01
1.821545e+01
1.830928e+01
1.837496e+01
1.841386e+01
1.844548e+01
1.849086e+01
1.854996e+01
1.859193e+01
1.856950e+01
1.845175e+01
1.825400e+01
1.804266e+01
1.790719e+01
1.791322e+01
1.806442e+01
1.829711e+01
1.851223e+01
1.862626e+01
1.861097e+01
1.849943e+01
1.835791e+01
1.824425e+01
1.817846e+01
1.814018e+01
1.808976e+01
1.799725e+01
1.786113e+01
1.770788e+01
1.757490e+01
1.748695e+01
1.743836e+01
1.739231e+01
1.730137e+01
1.713920e+01
1.692136e+01
1.669727e+01
1.651623e+01
1.639115e+01
1.628771e+01
1.614787e+01
1.593206e+01
1.565045e+01
1.536300e+01
1.514914e+01
1.506695e+01
1.512595e+01
1.528763e+01
1.549076e+01
1.568471e+01
1.585094e+01
1.600182e+01
1.616105e+01
1.634123e+01
1.653273e+01
1.670830e+01
1.683770e+01
1.690282e+01
1.690493e+01
1.686097e+01
1.679379e+01
1.672409e+01
1.666736e+01
1.663411e+01
1.663089e+01
1.666034e+01
1.671907e+01
1.679369e+01
1.685898e+01
1.688317e+01
1.684027e+01
1.672335e+01
1.655106e+01
1.636195e+01
1.619659e+01
1.607562e+01
1.598822e+01
1.590131e+01
1.578557e+01
1.564017e+01
1.549694e+01
1.539937e+01
1.537112e+01
1.539681e+01
1.542914e+01
1.541753e+01
1.533878e+01
1.521006e+01
1.507819e+01
1.499496e+01
1.499396e+01
1.507890e+01
1.522455e+01
1.538743e+01
1.552243e+01
1.560073e+01
1.562240e+01
1.561845e+01
1.564064e+01
1.574170e+01
1.595176e+01
1.625887e+01
1.660393e+01
1.689834e+01
1.706079e+01
1.705449e+01
1.690314e+01
1.667772e+01
1.646452e+01
1.633329e+01
1.631888e+01
1.641912e+01
1.660298e+01
1.682276e+01
1.702754e+01
1.717696e+01
1.725202e+01
1.725804e+01
1.721781e+01
1.715790e+01
1.709695e+01
1.704435e+01
1.701013e+01
1.701572e+01
1.709230e+01
1.726353e+01
1.752444e+01
1.783392e+01
1.812910e+01
1.835362e+01
1.848239e+01
1.852738e+01
1.852193e+01
1.849580e+01
1.845836e+01
1.839852e+01
1.829607e+01
1.813403e+01
1.790563e+01
1.761473e+01
1.727205e+01
1.689239e+01
1.649656e+01
1.611595e+01
1.579240e+01
1.556773e+01
1.546703e+01
1.548714e+01
1.559889e+01
1.575958e+01
1.592471e+01
1.605248e+01
1.610536e+01
1.605608e+01
1.589767e+01
1.564881e+01
1.534829e+01
1.504218e+01
1.477275e+01
1.457368e+01
1.446745e+01
1.445967e+01
1.453183e+01
1.463979e+01
1.472434e+01
1.473185e+01
1.463624e+01
1.445217e+01
1.423265e+01
1.405063e+01
1.397049e+01
1.402029e+01
1.417675e+01
1.437131e+01
1.451743e+01
1.454871e+01
1.444893e+01
1.425800e+01
1.405049e+01
1.389829e+01
1.383673e+01
1.385076e+01
1.388665e+01
1.387970e+01
1.378259e+01
1.358290e+01
1.330687e+01
1.301106e+01
1.276381e+01
1.261950e+01
1.259307e+01
1.264691e+01
1.270113e+01
1.266806e+01
1.249702e+01
1.220488e+01
1.187177e+01
1.160079e+01
1.146332e+01
1.146368e+01
1.154539e+01
1.163321e+01
1.167941e+01
1.168311e+01
1.167508e+01
1.168515e+01
1.171660e+01
1.174159e+01
1.171631e+01
1.160410e+01
1.139367e+01
1.110550e+01
1.078641e+01
1.049518e+01
1.028324e+01
1.017541e+01
1.015781e+01
1.018122e+01
1.018265e+01
1.011572e+01
9.971865e+00
9.780655e+00
9.592241e+00
9.454877e+00
9.398093e+00
9.425484e+00
9.516810e+00
9.637065e+00
9.748954e+00
9.825551e+00
9.860436e+00
9.871757e+00
9.896280e+00
9.972618e+00
1.011970e+01
1.032245e+01
1.053535e+01
1.070405e+01
1.079367e+01
1.080768e+01
1.078553e+01
1.077843e+01
1.081692e+01
1.089174e+01
1.096319e+01
1.099373e+01
1.098092e+01
1.096541e+01
1.100536e+01
1.113381e+01
1.133120e+01
1.153661e+01
1.169131e+01
1.178071e+01
1.184146e+01
1.192849e+01
1.206925e+01
1.224095e+01
1.238642e+01
1.245380e+01
1.243101e+01
1.235321e+01
1.228138e+01
1.226689e+01
1.232392e+01
1.242514e+01
1.252066e+01
1.256646e+01
1.254453e+01
1.246467e+01
1.235114e+01
1.222664e+01
1.210481e+01
1.199274e+01
1.189731e+01
1.182880e+01
1.179824e+01
1.180939e+01
1.185016e+01
1.189052e+01
1.189046e+01
1.181551e+01
1.165301e+01
1.142102e+01
1.116415e+01
1.093578e+01
1.077446e+01
1.068717e+01
1.064868e+01
1.061668e+01
1.055339e+01
1.044226e+01
1.029231e+01
1.012983e+01
9.983571e+00
9.872138e+00
9.799818e+00
9.761282e+00
9.750589e+00
9.767990e+00
9.819162e+00
9.906883e+00
1.002268e+01
1.014786e+01
1.026478e+01
1.036842e+01
1.046664e+01
1.056791e+01
1.066699e+01
1.074236e+01
1.077005e+01
1.074488e+01
1.069298e+01
1.066442e+01
1.070871e+01
1.084782e+01
1.106336e+01
1.130594e+01
1.152059e+01
1.167252e+01
1.175775e+01
1.179381e+01
1.179884e+01
1.177391e+01
1.170117e+01
1.155924e+01
1.134615e+01
1.109403e+01
1.086365e+01
1.071846e+01
1.069141e+01
1.076473e+01
1.087706e+01
1.095571e+01
1.095502e+01
1.087825e+01
1.077057e+01
1.068868e+01
1.066575e+01
1.069280e+01
1.072720e+01
1.072137e+01
1.065211e+01
1.053220e+01
1.039905e+01
1.028950e+01
1.021681e+01
1.016283e+01
1.008907e+01
9.959304e+00
9.759544e+00
9.503962e+00
9.226077e+00
8.964017e+00
8.749419e+00
8.602627e+00
8.531723e+00
8.533940e+00
8.599921e+00
8.719255e+00
8.882946e+00
9.079892e+00
9.289788e+00
9.479929e+00
9.613127e+00
9.666316e+00
9.649343e+00
9.609950e+00
9.617082e+00
9.726207e+00
9.942426e+00
1.020356e+01
1.039874e+01
1.041810e+01
1.020818e+01
9.802501e+00
9.310874e+00
8.874648e+00
8.611194e+00
8.573139e+00
8.737425e+00
9.023977e+00
9.331688e+00
9.575132e+00
9.708578e+00
9.731389e+00
9.677380e+00
9.596248e+00
9.535046e+00
9.523886e+00
9.567819e+00
9.647067e+00
9.726935e+00
9.774678e+00
9.775929e+00
9.741852e+00
9.702600e+00
9.690954e+00
9.725849e+00
9.804493e+00
9.905284e+00
9.997101e+00
1.004780e+01
1.002802e+01
9.914051e+00
9.696575e+00
9.395229e+00
9.066874e+00
8.794215e+00
8.653981e+00
8.680231e+00
8.844069e+00
9.062713e+00
9.235465e+00
9.290067e+00
9.215748e+00
9.064192e+00
8.917777e+00
8.845378e+00
8.873268e+00
8.985834e+00
9.148910e+00
9.334719e+00
9.530601e+00
9.729684e+00
9.917015e+00
1.006692e+01
1.015601e+01
1.018213e+01
1.017296e+01
1.017431e+01
1.022373e+01
1.032829e+01
1.046335e+01
1.059180e+01
1.068737e+01
1.074523e+01
1.077592e+01
1.079169e+01
1.079660e+01
1.078665e+01
1.075812e+01
1.071570e+01
1.067246e+01
1.064066e+01
1.062238e+01
1.061003e+01
1.059851e+01
1.060070e+01
1.065324e+01
1.080413e+01
1.108538e+01
1.148476e+01
1.193412e+01
1.232469e+01
1.254578e+01
1.253093e+01
1.229030e+01
1.191300e+01
1.153541e+01
1.128773e+01
1.124312e+01
1.139360e+01
1.166177e+01
1.193853e+01
1.212682e+01
1.217364e+01
1.208195e+01
1.190304e+01
1.171433e+01
1.158947e+01
1.157032e+01
1.165145e+01
1.178305e+01
1.189133e+01
1.190909e+01
1.180486e+01
1.159771e+01
1.134916e+01
1.113472e+01
1.100856e+01
1.097894e+01
1.100583e+01
1.102171e+01
1.096627e+01
1.081834e+01
1.060760e+01
1.039881e+01
1.025809e+01
1.022227e+01
1.028813e+01
1.042276e+01
1.058347e+01
1.073508e+01
1.085880e+01
1.095175e+01
1.101893e+01
1.106204e+01
1.107231e+01
1.103366e+01
1.093573e+01
1.078675e+01
1.061423e+01
1.045246e+01
1.032865e+01
1.025928e+01
1.025465e+01
1.032030e+01
1.045014e+01
1.061746e+01
1.077546e+01
1.087195e+01
1.087140e+01
1.077055e+01
1.059732e+01
1.039405e+01
1.019632e+01
1.002057e+01
9.866811e+00
9.731790e+00
9.621097e+00
9.549850e+00
9.530668e+00
9.558208e+00
9.604073e+00
9.629678e+00
9.610959e+00
9.557888e+00
9.513082e+00
9.527255e+00
9.625561e+00
9.785703e+00
9.941214e+00
1.000792e+01
9.920163e+00
9.661556e+00
9.278893e+00
8.872514e+00
8.562558e+00
8.441541e+00
8.535225e+00
8.793848e+00
9.118788e+00
9.407856e+00
9.594392e+00
9.664820e+00
9.653278e+00
9.619786e+00
9.621311e+00
9.686939e+00
9.807312e+00
9.942260e+00
1.004182e+01
1.006957e+01
1.001686e+01
9.902709e+00
9.761910e+00
9.628915e+00
9.524597e+00
9.450284e+00
9.390743e+00
9.324307e+00
9.234566e+00
9.117649e+00
8.982945e+00
8.848407e+00
8.732888e+00
8.649115e+00
8.601694e+00
8.591604e+00
8.622981e+00
8.704751e+00
8.843533e+00
9.033077e+00
9.250130e+00
9.461107e+00
9.634140e+00
9.747983e+00
9.794593e+00
9.778262e+00
9.714689e+00
9.629930e+00
9.556151e+00
9.521667e+00
9.538110e+00
9.593118e+00
9.655122e+00
9.687162e+00
9.660273e+00
9.560593e+00
9.391633e+00
9.174945e+00
8.948687e+00
8.760281e+00
8.650772e+00
8.635241e+00
8.691386e+00
8.767989e+00
8.813068e+00
8.806371e+00
8.775065e+00
8.779802e+00
8.876517e+00
9.076886e+00
9.334129e+00
9.565360e+00
9.697770e+00
9.711083e+00
9.651470e+00
9.608397e+00
9.665927e+00
9.854140e+00
1.012789e+01
1.038681e+01
1.052675e+01
1.049275e+01
1.030303e+01
1.003323e+01
9.775212e+00
9.597559e+00
9.528933e+00
9.566840e+00
9.696409e+00
9.900531e+00
1.015578e+01
1.042397e+01
1.065261e+01
1.078804e+01
1.079472e+01
1.066880e+01
1.043792e+01
1.014834e+01
9.848760e+00
9.579424e+00
9.367660e+00
9.226240e+00
9.152579e+00
9.130500e+00
9.136486e+00
9.149273e+00
9.158219e+00
9.165466e+00
9.180648e+00
9.211843e+00
9.257751e+00
9.303644e+00
9.322037e+00
9.279844e+00
9.152183e+00
8.937540e+00
8.666294e+00
8.397631e+00
8.204141e+00
8.147002e+00
8.250158e+00
8.486720e+00
8.787886e+00
9.071982e+00
9.278394e+00
9.389390e+00
9.431726e+00
9.459524e+00
9.525833e+00
9.655353e+00
9.832586e+00
1.001180e+01
1.014135e+01
1.018814e+01
1.015192e+01
1.006600e+01
9.983901e+00
9.955911e+00
1.000632e+01
1.012338e+01
1.026590e+01
1.037995e+01
1.041548e+01
1.033770e+01
1.013496e+01
9.825735e+00
9.461780e+00
9.119549e+00
8.876686e+00
8.781425e+00
8.830912e+00
8.972396e+00
9.128637e+00
9.233922e+00
9.260749e+00
9.223803e+00
9.161840e+00
9.110261e+00
9.080562e+00
9.056693e+00
9.008453e+00
8.913524e+00
8.774309e+00
8.616534e+00
8.468055e+00
8.333170e+00
8.184643e+00
7.983458e+00
7.713997e+00
7.408951e+00
7.144814e+00
7.008915e+00
7.056483e+00
7.281004e+00
7.613688e+00
7.953738e+00
8.214995e+00
8.363522e+00
8.424169e+00
8.454235e+00
8.504857e+00
8.596286e+00
8.718797e+00
8.851743e+00
8.983868e+00
9.121412e+00
9.281615e+00
9.479901e+00
9.720868e+00
9.995845e+00
1.028294e+01
1.054734e+01
1.074582e+01
1.083968e+01
1.081288e+01
1.068426e+01
1.050269e+01
1.032532e+01
1.019170e+01
1.011029e+01
1.006519e+01
1.003736e+01
1.002456e+01
1.004491e+01
1.012063e+01
1.025388e+01
1.041366e+01
1.054516e+01
1.059622e+01
1.054271e+01
1.039703e+01
1.019821e+01
9.994049e+00
9.825473e+00
9.716987e+00
9.672581e+00
9.676886e+00
9.702193e+00
9.720130e+00
9.713585e+00
9.682704e+00
9.640822e+00
9.602442e+00
9.571653e+00
9.539298e+00
9.489710e+00
9.410407e+00
9.298506e+00
9.163249e+00
9.026023e+00
8.915861e+00
8.858239e+00
8.861352e+00
8.908979e+00
8.965411e+00
8.989542e+00
8.950151e+00
8.835627e+00
8.656010e+00
8.438870e+00
8.221209e+00
8.039551e+00
7.921470e+00
7.882076e+00
7.926133e+00
8.051902e+00
8.251420e+00
8.506338e+00
8.784690e+00
9.045370e+00
9.251308e+00
9.384291e+00
9.451428e+00
9.478779e+00
9.496872e+00
9.526792e+00
9.571866e+00
9.616527e+00
9.634533e+00
9.606794e+00
9.540406e+00
9.474530e+00
9.465673e+00
9.560323e+00
9.772109e+00
1.007603e+01
1.042052e+01
1.074959e+01
1.102502e+01
1.123872e+01
1.141002e+01
1.157116e+01
1.175111e+01
1.196648e+01
1.221932e+01
1.249709e+01
1.277269e+01
1.300816e+01
1.316627e+01
1.322759e+01
1.320274e+01
1.312911e+01
1.305080e+01
1.299376e+01
1.295367e+01
1.290502e+01
1.282476e+01
1.271338e+01
1.259963e+01
1.252661e+01
1.252763e+01
1.260417e+01
1.271700e+01
1.279696e+01
1.277485e+01
1.261838e+01
1.235417e+01
1.205786e+01
1.181436e+01
1.167253e+01
1.162364e+01
1.161599e+01
1.159216e+01
1.152200e+01
1.141349e+01
1.130200e+01
1.123003e+01
1.122830e+01
1.130424e+01
1.143967e+01
1.159723e+01
1.173159e+01
1.180126e+01
1.177908e+01
1.166139e+01
1.147496e+01
1.127661e+01
1.113855e+01
1.111942e+01
1.123422e+01
1.144331e+01
1.167174e+01
1.184911e+01
1.194540e+01
1.198085e+01
1.200512e+01
1.205993e+01
1.214880e+01
1.223244e+01
1.225179e+01
1.216333e+01
1.196512e+01
1.169940e+01
1.143139e+01
1.121641e+01
1.107440e+01
1.098623e+01
1.091234e+01
1.082037e+01
1.070529e+01
1.059099e+01
1.051317e+01
1.049507e+01
1.053193e+01
1.059345e+01
1.064083e+01
1.064682e+01
1.060747e+01
1.054047e+01
1.047244e+01
1.042165e+01
1.038501e+01
1.033640e+01
1.023795e+01
1.005917e+01
9.795133e+00
9.475408e+00
9.158440e+00
8.911169e+00
8.781507e+00
8.776626e+00
8.858631e+00
8.960798e+00
9.016574e+00
8.986097e+00
8.866450e+00
8.682650e+00
8.468748e+00
8.252087e+00
8.048016e+00
7.864460e+00
7.710834e+00
7.603834e+00
7.564362e+00
7.606365e+00
7.725289e+00
7.894359e+00
8.071047e+00
8.210392e+00
8.279778e+00
8.269951e+00
8.198435e+00
8.104006e+00
8.034110e+00
8.029796e+00
8.113812e+00
8.285096e+00
8.518852e+00
8.770818e+00
8.987241e+00
9.121288e+00
9.149916e+00
9.081051e+00
8.946437e+00
8.785800e+00
8.632364e+00
8.505440e+00
8.409252e+00
8.335263e+00
8.266838e+00
8.185363e+00
8.075596e+00
7.929191e+00
7.748463e+00
7.551850e+00
7.376809e+00
7.272848e+00
7.282977e+00
7.421530e+00
7.660953e+00
7.936233e+00
8.166970e+00
8.288487e+00
8.278536e+00
8.167580e+00
8.027733e+00
7.944092e+00
7.979292e+00
8.146439e+00
8.404213e+00
8.677940e+00
8.895075e+00
9.014319e+00
9.033748e+00
8.979094e+00
8.883835e+00
8.772532e+00
8.654453e+00
8.529796e+00
8.403491e+00
8.294396e+00
8.229311e+00
8.223397e+00
8.261285e+00
8.294986e+00
8.264009e+00
8.128235e+00
7.895079e+00
7.624606e+00
7.408172e+00
7.330780e+00
7.435789e+00
7.708208e+00
8.081824e+00
8.463542e+00
8.762934e+00
8.917351e+00
8.907097e+00
8.757200e+00
8.525717e+00
8.284744e+00
8.102889e+00
8.032238e+00
8.096475e+00
8.279063e+00
8.519251e+00
8.727283e+00
8.821006e+00
8.768845e+00
8.612622e+00
8.450273e+00
8.383132e+00
8.459085e+00
8.648661e+00
8.867971e+00
9.029135e+00
9.083482e+00
9.034103e+00
8.918162e+00
8.777315e+00
8.636845e+00
8.502659e+00
8.370910e+00
8.238888e+00
8.109506e+00
7.989257e+00
7.883953e+00
7.796032e+00
7.723953e+00
7.662330e+00
7.602149e+00
7.531928e+00
7.441029e+00
7.324496e+00
7.186255e+00
7.037440e+00
6.890177e+00
6.750975e+00
6.618091e+00
6.484368e+00
6.344289e+00
6.202395e+00
6.078733e+00
6.006213e+00
6.017486e+00
6.125743e+00
6.309990e+00
6.514758e+00
6.666896e+00
6.703158e+00
6.596334e+00
6.367833e+00
6.081763e+00
5.824015e+00
5.672841e+00
5.667921e+00
5.789199e+00
5.959941e+00
6.080131e+00
6.077606e+00
5.949065e+00
5.765125e+00
5.634153e+00
5.644767e+00
5.819711e+00
6.106864e+00
6.410587e+00
6.641727e+00
6.755239e+00
6.757765e+00
6.689663e+00
6.597952e+00
6.514522e+00
6.446668e+00
6.381541e+00
6.301492e+00
6.201857e+00
6.099826e+00
6.027590e+00
6.013605e+00
6.064964e+00
6.163801e+00
6.280852e+00
6.396888e+00
6.516798e+00
6.665890e+00
6.870242e+00
7.134656e+00
7.434644e+00
7.729073e+00
7.984201e+00
8.191485e+00
8.367697e+00
8.539315e+00
8.722968e+00
8.914955e+00
9.096087e+00
9.246853e+00
9.359977e+00
9.440330e+00
9.493974e+00
9.517254e+00
9.495546e+00
9.412386e+00
9.261693e+00
9.054225e+00
8.814463e+00
8.571352e+00
8.349473e+00
8.164724e+00
8.024562e+00
7.930997e+00
7.883968e+00
7.881898e+00
7.917141e+00
7.968912e+00
8.001669e+00
7.976038e+00
7.869252e+00
7.690913e+00
7.480120e+00
7.283944e+00
7.132021e+00
7.024503e+00
6.940066e+00
6.856265e+00
6.766761e+00
6.683882e+00
6.626785e+00
6.606105e+00
6.617112e+00
6.644552e+00
6.673344e+00
6.698662e+00
6.732223e+00
6.801421e+00
6.937544e+00
7.155719e+00
7.438397e+00
7.735003e+00
7.980340e+00
8.122201e+00
8.143764e+00
8.070033e+00
7.956050e+00
7.863271e+00
7.835774e+00
7.886921e+00
8.000588e+00
8.143817e+00
8.283821e+00
8.401813e+00
8.497865e+00
8.585316e+00
8.679155e+00
8.786245e+00
8.903346e+00
9.023144e+00
9.142342e+00
9.264174e+00
9.393420e+00
9.530154e+00
9.669393e+00
9.806359e+00
9.940776e+00
1.007538e+01
1.021025e+01
1.033873e+01
1.044901e+01
1.052969e+01
1.057332e+01
1.057565e+01
1.053451e+01
1.045367e+01
1.034972e+01
1.025301e+01
1.019598e+01
1.019355e+01
1.022870e+01
1.025514e+01
1.021921e+01
1.009062e+01
9.883673e+00
9.654228e+00
9.471804e+00
9.382088e+00
9.382063e+00
9.423222e+00
9.441854e+00
9.398762e+00
9.304367e+00
9.213339e+00
9.191189e+00
9.273194e+00
9.441902e+00
9.637157e+00
9.789831e+00
9.855059e+00
9.824223e+00
9.712996e+00
9.540804e+00
9.320912e+00
9.067242e+00
8.806902e+00
8.582345e+00
8.436530e+00
8.389171e+00
8.421422e+00
8.482819e+00
8.518863e+00
8.502041e+00
8.446609e+00
8.399015e+00
8.411081e+00
8.511745e+00
8.691911e+00
8.908590e+00
9.104847e+00
9.235759e+00
9.288569e+00
9.287585e+00
9.281891e+00
9.323726e+00
9.449713e+00
9.672557e+00
9.982533e+00
1.035331e+01
1.074801e+01
1.112483e+01
1.144265e+01
1.166669e+01
1.177535e+01
1.176935e+01
1.167892e+01
1.156098e+01
1.148184e+01
1.149116e+01
1.159932e+01
1.177173e+01
1.194548e+01
1.206063e+01
1.208730e+01
1.203302e+01
1.192868e+01
1.180530e+01
1.167850e+01
1.155023e+01
1.142391e+01
1.131873e+01
1.127001e+01
1.131273e+01
1.145764e+01
1.167531e+01
1.190005e+01
1.205332e+01
1.207446e+01
1.194286e+01
1.168187e+01
1.134491e+01
1.099170e+01
1.066655e+01
1.038864e+01
1.015737e+01
9.965305e+00
9.806468e+00
9.674626e+00
9.556325e+00
9.427994e+00
9.262107e+00
9.039732e+00
8.761502e+00
8.449476e+00
8.138079e+00
7.859543e+00
7.632380e+00
7.457984e+00
7.324092e+00
7.210935e+00
7.097276e+00
6.965243e+00
6.803525e+00
6.609601e+00
6.391845e+00
6.170421e+00
5.973928e+00
5.830185e+00
5.754176e+00
5.740128e+00
5.763419e+00
5.792245e+00
5.803284e+00
5.793197e+00
5.779108e+00
5.786022e+00
5.826925e+00
5.888230e+00
5.932792e+00
5.922036e+00
5.844491e+00
5.731245e+00
5.645825e+00
5.652197e+00
5.778724e+00
5.998963e+00
6.240958e+00
6.420795e+00
6.482658e+00
6.424486e+00
6.297484e+00
6.182397e+00
6.156297e+00
6.265218e+00
6.511563e+00
6.856918e+00
7.235725e+00
7.574484e+00
7.812638e+00
7.921608e+00
7.915537e+00
7.846193e+00
7.781374e+00
7.776615e+00
7.854392e+00
7.999997e+00
8.173509e+00
8.329251e+00
8.432521e+00
8.468050e+00
8.440273e+00
8.368412e+00
8.279711e+00
8.202946e+00
8.162355e+00
8.171643e+00
8.229173e+00
8.316292e+00
8.400120e+00
8.441717e+00
8.410361e+00
8.301506e+00
8.149257e+00
8.020927e+00
7.988875e+00
8.090619e+00
8.300444e+00
8.533585e+00
8.685796e+00
8.687329e+00
8.539463e+00
8.312929e+00
8.110813e+00
8.016758e+00
8.055024e+00
8.182680e+00
8.317259e+00
8.382986e+00
8.348971e+00
8.240369e+00
8.120847e+00
8.059205e+00
8.097934e+00
8.237170e+00
8.438631e+00
8.644843e+00
8.802867e+00
8.881487e+00
8.876651e+00
8.807222e+00
8.705835e+00
8.607810e+00
8.540226e+00
8.514393e+00
8.524013e+00
8.548636e+00
8.561329e+00
8.539322e+00
8.473288e+00
8.369476e+00
8.244475e+00
8.119283e+00
8.017693e+00
7.965551e+00
7.983835e+00
8.074846e+00
8.210642e+00
8.335904e+00
8.389401e+00
8.334608e+00
8.180993e+00
7.980833e+00
7.802041e+00
7.694677e+00
7.672365e+00
7.715978e+00
7.790021e+00
7.858326e+00
7.894362e+00
7.888417e+00
7.851221e+00
7.808877e+00
7.787650e+00
7.796556e+00
7.819847e+00
7.825602e+00
7.785613e+00
7.693968e+00
7.573253e+00
7.466036e+00
7.417207e+00
7.455161e+00
7.578499e+00
7.752740e+00
7.919256e+00
8.015941e+00
8.003822e+00
7.887416e+00
7.716151e+00
7.563800e+00
7.495863e+00
7.540904e+00
7.678446e+00
7.848364e+00
7.978293e+00
8.017241e+00
7.958968e+00
7.843327e+00
7.736325e+00
7.700560e+00
7.769132e+00
7.931160e+00
8.132436e+00
8.291912e+00
8.330568e+00
8.203185e+00
7.918903e+00
7.539010e+00
7.152216e+00
6.840501e+00
6.651677e+00
6.588054e+00
6.612410e+00
6.666805e+00
6.695642e+00
6.663313e+00
6.560820e+00
6.402490e+00
6.217769e+00
6.041853e+00
5.905980e+00
5.827928e+00
5.805792e+00
5.818927e+00
5.836408e+00
5.828267e+00
5.773502e+00
5.663159e+00
5.501164e+00
5.305156e+00
5.106069e+00
4.943221e+00
4.853671e+00
4.859413e+00
4.958884e+00
5.126280e+00
5.316706e+00
5.474356e+00
5.544227e+00
5.488746e+00
5.306256e+00
5.042051e+00
4.780930e+00
4.617443e+00
4.613918e+00
4.767283e+00
5.004949e+00
5.216492e+00
5.307696e+00
5.247391e+00
5.078813e+00
4.889396e+00
4.760474e+00
4.729473e+00
4.785202e+00
4.892990e+00
5.027308e+00
5.186861e+00
5.382652e+00
5.612412e+00
5.845881e+00
6.034228e+00
6.134764e+00
6.130729e+00
6.033701e+00
5.872193e+00
5.678697e+00
5.483770e+00
5.316378e+00
5.204166e+00
5.169115e+00
5.219779e+00
5.344941e+00
5.513033e+00
5.679228e+00
5.799338e+00
5.846232e+00
5.821509e+00
5.755856e+00
5.696514e+00
5.687357e+00
5.752247e+00
5.891163e+00
6.089527e+00
6.330639e+00
6.599494e+00
6.875992e+00
7.127570e+00
7.313672e+00
7.403723e+00
7.395509e+00
7.317109e+00
7.208017e+00
7.092916e+00
6.968196e+00
6.811454e+00
6.605876e+00
6.359549e+00
6.104467e+00
5.877952e+00
5.703418e+00
5.584913e+00
5.515136e+00
5.485769e+00
5.490944e+00
5.524008e+00
5.573443e+00
5.623045e+00
5.658084e+00
5.674803e+00
5.686010e+00
5.715741e+00
5.784049e+00
5.892876e+00
6.025336e+00
6.159881e+00
6.287027e+00
6.413338e+00
6.549076e+00
6.690803e+00
6.814362e+00
6.884637e+00
6.875076e+00
6.783222e+00
6.633157e+00
6.466472e+00
6.329323e+00
6.260751e+00
6.282723e+00
6.392113e+00
6.557935e+00
6.728665e+00
6.850817e+00
6.892603e+00
6.860656e+00
6.799282e+00
6.770663e+00
6.824741e+00
6.973447e+00
7.183555e+00
7.394256e+00
7.550928e+00
7.634849e+00
7.669380e+00
7.697250e+00
7.742964e+00
7.787330e+00
7.775957e+00
7.659537e+00
7.438385e+00
7.178473e+00
6.985757e+00
6.953873e+00
7.116418e+00
7.429728e+00
7.793148e+00
8.094842e+00
8.259651e+00
8.274322e+00
8.177797e+00
8.025990e+00
7.856428e+00
7.675068e+00
7.468673e+00
7.227731e+00
6.960811e+00
6.691910e+00
6.447213e+00
6.244137e+00
6.089524e+00
5.982768e+00
5.915764e+00
5.868474e+00
5.808258e+00
5.701408e+00
5.533558e+00
5.322962e+00
5.111878e+00
4.938635e+00
4.810932e+00
4.702163e+00
4.574726e+00
4.412307e+00
4.235476e+00
4.088374e+00
4.007278e+00
3.995016e+00
4.018942e+00
4.031794e+00
3.999705e+00
3.919775e+00
3.819653e+00
3.743494e+00
3.733123e+00
3.811162e+00
3.971112e+00
4.179329e+00
4.390052e+00
4.566107e+00
4.692891e+00
4.777888e+00
4.837846e+00
4.882508e+00
4.905013e+00
4.885747e+00
4.808739e+00
4.680335e+00
4.536272e+00
4.429972e+00
4.407426e+00
4.482760e+00
4.627706e+00
4.780839e+00
4.873732e+00
4.862941e+00
4.751568e+00
4.588418e+00
4.445530e+00
4.386007e+00
4.436927e+00
4.579087e+00
4.758119e+00
4.910998e+00
4.993836e+00
4.997456e+00
4.945908e+00
4.882632e+00
4.852694e+00
4.887190e+00
4.993108e+00
5.151362e+00
5.324563e+00
5.472108e+00
5.566205e+00
5.602130e+00
5.599372e+00
5.594274e+00
5.626930e+00
5.725807e+00
5.894590e+00
6.106964e+00
6.313963e+00
6.463726e+00
6.526027e+00
6.507626e+00
6.446921e+00
6.390241e+00
6.366496e+00
6.377215e+00
6.405725e+00
6.435798e+00
6.465710e+00
6.508268e+00
6.578222e+00
6.678930e+00
6.800117e+00
6.926840e+00
7.049146e+00
7.163375e+00
7.265713e+00
7.345773e+00
7.387323e+00
7.376960e+00
7.315026e+00
7.221379e+00
7.132192e+00
7.088683e+00
7.121703e+00
7.238431e+00
7.418855e+00
7.626399e+00
7.827964e+00
8.010638e+00
8.183876e+00
8.366281e+00
8.566873e+00
8.774369e+00
8.962841e+00
9.110314e+00
9.215448e+00
9.297115e+00
9.375335e+00
9.448097e+00
9.482427e+00
9.427393e+00
9.241968e+00
8.922425e+00
8.514866e+00
8.105847e+00
7.794040e+00
7.654807e+00
7.712852e+00
7.934069e+00
8.239483e+00
8.535862e+00
8.750973e+00
8.858486e+00
8.881318e+00
8.872737e+00
8.885933e+00
8.947356e+00
9.045354e+00
9.137766e+00
9.173548e+00
9.116809e+00
8.961028e+00
8.727880e+00
8.454003e+00
8.174944e+00
7.915306e+00
7.687845e+00
7.496943e+00
7.340428e+00
7.208790e+00
7.086748e+00
6.962621e+00
6.842815e+00
6.758027e+00
6.748029e+00
6.828540e+00
6.963280e+00
7.066755e+00
7.043738e+00
6.844086e+00
6.498254e+00
6.109634e+00
5.806191e+00
5.677820e+00
5.734011e+00
5.905102e+00
6.085305e+00
6.190745e+00
6.197362e+00
6.138183e+00
6.067426e+00
6.019800e+00
5.992085e+00
5.954012e+00
5.874811e+00
5.745580e+00
5.584860e+00
5.426092e+00
5.295348e+00
5.193965e+00
5.098491e+00
4.977828e+00
4.814366e+00
4.614464e+00
4.403623e+00
4.212304e+00
4.062339e+00
3.961304e+00
3.906316e+00
3.892884e+00
3.921977e+00
4.000393e+00
4.133803e+00
4.316392e+00
4.523967e+00
4.717062e+00
4.855513e+00
4.918128e+00
4.915606e+00
4.886696e+00
4.877443e+00
4.915546e+00
4.995933e+00
5.084767e+00
5.136377e+00
5.112993e+00
5.000695e+00
4.817883e+00
4.612209e+00
4.443794e+00
4.359655e+00
4.371487e+00
4.449052e+00
4.534232e+00
4.570945e+00
4.536655e+00
4.456041e+00
4.384740e+00
4.371470e+00
4.424483e+00
4.506194e+00
4.559594e+00
4.547914e+00
4.480757e+00
4.410085e+00
4.399859e+00
4.488911e+00
4.668727e+00
4.887235e+00
5.073924e+00
5.171044e+00
5.155972e+00
5.047071e+00
4.892837e+00
4.750112e+00
4.661354e+00
4.641046e+00
4.676226e+00
4.738318e+00
4.797787e+00
4.834154e+00
4.839817e+00
4.819437e+00
4.785012e+00
4.746952e+00
4.706187e+00
4.654396e+00
4.583683e+00
4.498733e+00
4.421673e+00
4.384544e+00
4.413365e+00
4.514698e+00
4.674143e+00
4.866159e+00
5.065027e+00
5.248483e+00
5.396345e+00
5.492310e+00
5.530897e+00
5.523154e+00
5.495113e+00
5.479238e+00
5.502205e+00
5.572016e+00
5.668958e+00
5.747754e+00
5.755127e+00
5.656470e+00
5.456086e+00
5.197784e+00
4.945902e+00
4.759964e+00
4.677654e+00
4.710350e+00
4.844773e+00
5.044312e+00
5.251815e+00
5.400597e+00
5.435890e+00
5.338972e+00
5.139069e+00
4.900991e+00
4.691486e+00
4.544685e+00
4.450244e+00
4.371369e+00
4.278036e+00
4.171659e+00
4.085769e+00
4.064371e+00
4.133852e+00
4.287166e+00
4.489062e+00
4.695932e+00
4.875133e+00
5.012597e+00
5.109416e+00
5.176251e+00
5.231834e+00
5.302720e+00
5.416857e+00
5.589148e+00
5.807667e+00
6.033289e+00
6.217328e+00
6.327344e+00
6.363963e+00
6.358529e+00
6.355244e+00
6.389798e+00
6.475263e+00
6.599426e+00
6.731297e+00
6.831522e+00
6.862315e+00
6.795874e+00
6.622757e+00
6.360410e+00
6.057002e+00
5.783470e+00
5.612106e+00
5.589310e+00
5.715364e+00
5.941722e+00
6.188533e+00
6.376038e+00
6.456963e+00
6.435962e+00
6.367512e+00
6.332874e+00
6.405268e+00
6.617340e+00
6.945250e+00
7.317745e+00
7.646947e+00
7.865934e+00
7.954389e+00
7.940900e+00
7.883466e+00
7.839516e+00
7.840132e+00
7.880450e+00
7.929687e+00
7.953170e+00
7.932746e+00
7.875166e+00
7.806415e+00
7.756591e+00
7.742164e+00
7.752315e+00
7.745912e+00
7.664097e+00
7.457271e+00
7.115447e+00
6.684405e+00
6.253922e+00
5.919443e+00
5.736285e+00
5.692730e+00
5.719041e+00
5.729093e+00
5.671831e+00
5.562307e+00
5.472641e+00
5.487357e+00
5.649877e+00
5.932293e+00
6.245633e+00
6.483618e+00
6.574630e+00
6.513968e+00
6.360488e+00
6.201449e+00
6.107095e+00
6.101630e+00
6.164959e+00
6.258293e+00
6.352777e+00
6.442390e+00
6.535942e+00
6.637982e+00
6.735594e+00
6.801994e+00
6.813197e+00
6.763509e+00
6.667883e+00
6.550381e+00
6.428309e+00
6.304494e+00
6.174406e+00
6.043608e+00
5.941568e+00
5.918094e+00
6.020300e+00
6.262485e+00
6.607038e+00
6.968369e+00
7.240336e+00
7.337074e+00
7.229548e+00
6.959339e+00
6.621002e+00
6.320971e+00
6.133042e+00
6.070706e+00
6.087586e+00
6.104745e+00
6.052366e+00
5.907009e+00
5.706730e+00
5.534700e+00
5.476378e+00
5.571573e+00
5.790333e+00
6.049548e+00
6.260094e+00
6.373777e+00
6.402415e+00
6.402681e+00
6.440794e+00
6.558191e+00
6.753510e+00
6.985189e+00
7.189860e+00
7.307311e+00
7.301711e+00
7.170714e+00
6.940370e+00
6.652041e+00
6.350307e+00
6.075639e+00
5.858886e+00
5.714002e+00
5.631468e+00
5.580509e+00
5.524927e+00
5.445520e+00
5.353222e+00
5.282210e+00
5.267629e+00
5.323398e+00
5.433676e+00
5.561893e+00
5.671371e+00
5.745301e+00
5.794548e+00
5.849358e+00
5.940243e+00
6.078082e+00
6.243035e+00
6.388470e+00
6.460579e+00
6.427031e+00
6.300389e+00
6.139470e+00
6.021478e+00
5.998129e+00
6.065063e+00
6.168519e+00
6.246477e+00
6.274306e+00
6.280753e+00
6.322903e+00
6.439699e+00
6.618889e+00
6.801144e+00
6.916749e+00
6.926623e+00
6.839781e+00
6.701443e+00
6.567554e+00
6.484239e+00
6.478225e+00
6.553247e+00
6.687517e+00
6.834463e+00
6.932845e+00
6.927702e+00
6.793968e+00
6.549791e+00
6.251449e+00
5.971889e+00
5.772331e+00
5.678513e+00
5.671158e+00
5.695347e+00
5.686468e+00
5.602603e+00
5.447576e+00
5.270448e+00
5.139195e+00
5.102932e+00
5.166054e+00
5.290588e+00
5.423954e+00
5.531775e+00
5.612348e+00
5.684114e+00
5.759006e+00
5.824960e+00
5.851778e+00
5.814985e+00
5.718362e+00
5.597038e+00
5.496784e+00
5.442403e+00
5.418227e+00
5.378071e+00
5.280420e+00
5.123348e+00
4.952399e+00
4.834791e+00
4.817365e+00
4.896129e+00
5.016844e+00
5.105768e+00
5.110525e+00
5.025174e+00
4.884846e+00
4.736718e+00
4.609719e+00
4.503052e+00
4.397146e+00
4.275278e+00
4.140646e+00
4.019865e+00
3.952579e+00
3.972924e+00
4.091009e+00
4.282447e+00
4.491688e+00
4.649819e+00
4.700428e+00
4.621477e+00
4.432061e+00
4.181626e+00
3.929623e+00
3.727116e+00
3.606586e+00
3.578568e+00
3.631310e+00
3.733491e+00
3.843641e+00
3.926326e+00
3.967310e+00
3.977676e+00
3.984147e+00
4.012937e+00
4.077857e+00
4.178186e+00
4.303691e+00
4.439712e+00
4.567675e+00
4.663254e+00
4.698893e+00
4.654083e+00
4.528454e+00
4.348398e+00
4.161893e+00
4.023913e+00
3.979705e+00
4.052657e+00
4.239339e+00
4.510750e+00
4.818371e+00
5.104914e+00
5.319471e+00
5.434027e+00
5.454554e+00
5.419422e+00
5.383392e+00
5.394031e+00
5.472651e+00
5.609494e+00
5.774007e+00
5.932203e+00
6.060754e+00
6.151482e+00
6.206078e+00
6.226116e+00
6.206550e+00
6.139391e+00
6.026626e+00
5.892232e+00
5.781643e+00
5.745626e+00
5.816676e+00
5.990980e+00
6.225687e+00
6.453231e+00
6.606465e+00
6.644152e+00
6.566492e+00
6.413807e+00
6.247681e+00
6.122624e+00
6.063170e+00
6.059539e+00
6.082970e+00
6.107886e+00
6.124608e+00
6.136561e+00
6.149222e+00
6.162412e+00
6.171447e+00
6.173775e+00
6.173277e+00
6.176713e+00
6.184014e+00
6.181083e+00
6.143799e+00
6.053378e+00
5.912816e+00
5.751736e+00
5.614997e+00
5.541151e+00
5.542277e+00
5.596014e+00
5.654967e+00
5.668571e+00
5.603574e+00
5.450439e+00
5.214742e+00
4.905332e+00
4.533389e+00
4.125106e+00
3.734352e+00
3.436523e+00
3.298356e+00
3.339297e+00
3.509737e+00
3.703251e+00
3.801061e+00
3.727825e+00
3.488165e+00
3.161572e+00
2.859090e+00
2.669966e+00
2.629190e+00
2.717834e+00
2.886601e+00
3.083380e+00
3.269047e+00
3.417421e+00
3.507654e+00
3.521567e+00
3.451625e+00
3.312927e+00
3.145938e+00
3.002772e+00
2.923492e+00
2.917269e+00
2.959551e+00
3.006006e+00
3.015283e+00
2.969560e+00
2.883631e+00
2.798693e+00
2.763756e+00
2.813271e+00
2.951175e+00
3.148132e+00
3.352069e+00
3.506428e+00
3.569050e+00
3.526729e+00
3.401704e+00
3.244929e+00
3.113732e+00
3.043050e+00
3.029150e+00
3.039144e+00
3.040108e+00
3.025378e+00
3.017809e+00
3.048869e+00
3.131085e+00
3.244944e+00
3.349720e+00
3.410144e+00
3.419354e+00
3.401707e+00
3.393845e+00
3.417051e+00
3.459128e+00
3.478111e+00
3.426731e+00
3.283199e+00
3.070055e+00
2.850690e+00
2.705229e+00
2.695998e+00
2.837213e+00
3.084266e+00
3.351654e+00
3.553995e+00
3.649161e+00
3.657865e+00
3.646290e+00
3.681399e+00
3.786952e+00
3.928327e+00
4.035242e+00
4.046579e+00
3.947898e+00
3.779086e+00
3.610644e+00
3.506232e+00
3.494090e+00
3.560638e+00
3.665248e+00
3.765083e+00
3.836618e+00
3.884310e+00
3.933375e+00
4.010540e+00
4.122893e+00
4.247853e+00
4.342491e+00
4.368448e+00
4.317350e+00
4.220306e+00
4.134965e+00
4.117638e+00
4.196920e+00
4.363511e+00
4.580035e+00
4.802049e+00
4.995663e+00
5.142646e+00
5.236235e+00
5.278284e+00
5.283325e+00
5.283717e+00
5.325426e+00
5.451183e+00
5.678797e+00
5.986457e+00
6.313390e+00
6.578627e+00
6.713605e+00
6.694487e+00
6.555071e+00
6.370106e+00
6.217793e+00
6.143747e+00
6.146588e+00
6.190507e+00
6.233487e+00
6.251749e+00
6.246262e+00
6.231569e+00
6.219602e+00
6.212471e+00
6.208376e+00
6.212716e+00
6.242374e+00
6.317145e+00
6.442806e+00
6.598075e+00
6.736949e+00
6.807795e+00
6.778629e+00
6.654253e+00
6.477116e+00
6.312777e+00
6.226600e+00
6.259997e+00
6.413961e+00
6.646050e+00
6.884251e+00
7.055476e+00
7.117602e+00
7.077394e+00
6.980924e+00
6.879660e+00
6.793501e+00
6.696852e+00
6.539643e+00
6.290235e+00
5.969200e+00
5.647283e+00
5.405952e+00
5.286468e+00
5.262650e+00
5.257135e+00
5.192026e+00
5.041136e+00
4.848400e+00
4.698759e+00
4.660546e+00
4.738224e+00
4.866584e+00
4.949374e+00
4.917819e+00
4.773737e+00
4.591098e+00
4.473345e+00
4.491471e+00
4.642694e+00
4.857133e+00
5.045829e+00
5.154250e+00
5.184854e+00
5.178802e+00
5.177098e+00
5.192219e+00
5.208104e+00
5.203144e+00
5.175654e+00
5.152841e+00
5.178214e+00
5.287435e+00
5.489128e+00
5.761674e+00
6.064902e+00
6.356758e+00
6.604908e+00
6.789333e+00
6.899081e+00
6.929973e+00
6.887193e+00
6.788880e+00
6.662516e+00
6.532114e+00
6.405487e+00
6.273603e+00
6.123630e+00
5.954954e+00
5.785850e+00
5.647389e+00
5.570673e+00
5.575590e+00
5.664745e+00
5.821860e+00
6.013566e+00
6.195471e+00
6.323876e+00
6.371800e+00
6.343464e+00
6.279285e+00
6.245906e+00
6.312100e+00
6.519129e+00
6.859439e+00
7.275364e+00
7.679530e+00
7.987379e+00
8.146801e+00
8.152102e+00
8.037981e+00
7.860209e+00
7.675936e+00
7.532287e+00
7.461811e+00
7.478688e+00
7.574191e+00
7.716348e+00
7.858821e+00
7.957953e+00
7.990879e+00
7.966305e+00
7.922909e+00
7.915372e+00
7.992267e+00
8.173184e+00
8.434597e+00
8.713624e+00
8.932744e+00
9.035661e+00
9.013217e+00
8.901996e+00
8.757611e+00
8.622570e+00
8.509678e+00
8.407746e+00
8.300556e+00
8.183824e+00
8.069703e+00
7.977647e+00
7.918016e+00
7.878241e+00
7.821277e+00
7.701432e+00
7.492567e+00
7.212789e+00
6.927076e+00
6.720340e+00
6.652306e+00
6.718995e+00
6.844637e+00
6.913681e+00
6.830805e+00
6.576829e+00
6.224685e+00
5.901073e+00
5.714628e+00
5.694663e+00
5.778246e+00
5.852123e+00
5.821128e+00
5.659194e+00
5.413544e+00
5.166151e+00
4.983379e+00
4.886282e+00
4.853808e+00
4.848044e+00
4.840455e+00
4.823221e+00
4.802399e+00
4.782045e+00
4.754101e+00
4.703196e+00
4.622165e+00
4.525005e+00
4.446924e+00
4.431502e+00
4.512836e+00
4.701330e+00
4.977681e+00
5.295372e+00
5.590558e+00
5.798152e+00
5.871290e+00
5.798771e+00
5.613559e+00
5.385905e+00
5.198869e+00
5.113341e+00
5.139735e+00
5.233955e+00
5.321394e+00
5.334308e+00
5.240418e+00
5.049166e+00
4.798247e+00
4.533797e+00
4.296485e+00
4.116285e+00
4.010800e+00
3.982125e+00
4.013734e+00
4.073694e+00
4.127274e+00
4.153658e+00
4.155728e+00
4.154096e+00
4.166427e+00
4.185151e+00
4.171459e+00
4.074843e+00
3.869519e+00
3.584109e+00
3.301208e+00
3.121823e+00
3.114231e+00
3.278325e+00
3.546189e+00
3.816751e+00
4.003330e+00
4.067737e+00
4.024652e+00
3.919023e+00
3.794728e+00
3.674254e+00
3.557857e+00
3.436714e+00
3.307644e+00
3.179291e+00
3.067297e+00
2.983520e+00
2.927582e+00
2.886100e+00
2.839078e+00
2.769714e+00
2.673444e+00
2.562053e+00
2.460469e+00
2.398880e+00
2.405361e+00
2.499945e+00
2.686413e+00
2.941379e+00
3.209123e+00
3.413377e+00
3.487740e+00
3.410969e+00
3.225066e+00
3.021112e+00
2.896971e+00
2.909181e+00
3.046394e+00
3.240038e+00
3.405906e+00
3.491458e+00
3.500617e+00
3.483046e+00
3.497783e+00
3.576326e+00
3.707703e+00
3.850502e+00
3.959135e+00
4.006625e+00
3.993499e+00
3.942838e+00
3.887807e+00
3.858423e+00
3.871047e+00
3.921542e+00
3.983778e+00
4.016982e+00
3.982984e+00
3.867151e+00
3.690947e+00
3.506166e+00
3.371090e+00
3.320815e+00
3.349602e+00
3.417178e+00
3.475448e+00
3.497141e+00
3.485872e+00
3.461841e+00
3.436799e+00
3.398903e+00
3.318718e+00
3.172122e+00
2.964953e+00
2.742267e+00
2.572910e+00
2.515165e+00
2.582780e+00
2.732899e+00
2.885606e+00
2.965395e+00
2.940721e+00
2.838318e+00
2.724140e+00
2.663002e+00
2.681871e+00
2.758172e+00
2.837120e+00
2.864599e+00
2.815753e+00
2.705134e+00
2.576232e+00
2.479430e+00
2.451474e+00
2.505201e+00
2.630182e+00
2.798873e+00
2.972537e+00
3.106149e+00
3.156256e+00
3.094643e+00
2.924437e+00
2.689622e+00
2.468717e+00
2.349871e+00
2.395059e+00
2.609404e+00
2.933105e+00
3.264648e+00
3.506433e+00
3.608192e+00
3.583780e+00
3.494580e+00
3.413384e+00
3.390997e+00
3.441346e+00
3.547291e+00
3.677620e+00
3.802805e+00
3.903592e+00
3.974696e+00
4.026508e+00
4.082836e+00
4.171503e+00
4.309787e+00
4.492000e+00
4.686761e+00
4.846606e+00
4.926063e+00
4.900852e+00
4.781083e+00
4.612022e+00
4.458212e+00
4.374922e+00
4.381488e+00
4.452476e+00
4.531783e+00
4.561591e+00
4.511539e+00
4.393745e+00
4.255296e+00
4.151825e+00
4.117573e+00
4.149283e+00
4.211585e+00
4.258773e+00
4.259696e+00
4.211780e+00
4.137025e+00
4.064082e+00
4.009233e+00
3.969318e+00
3.931518e+00
3.892412e+00
3.869560e+00
3.892369e+00
3.976341e+00
4.101665e+00
4.216140e+00
4.263096e+00
4.214942e+00
4.089122e+00
3.936976e+00
3.814704e+00
3.755994e+00
3.761835e+00
3.809691e+00
3.871882e+00
3.929869e+00
3.977327e+00
4.014303e+00
4.040423e+00
4.053657e+00
4.054621e+00
4.050369e+00
4.051301e+00
4.061643e+00
4.072269e+00
4.064858e+00
4.026106e+00
3.960352e+00
3.890094e+00
3.844859e+00
3.847400e+00
3.905061e+00
4.007684e+00
4.129488e+00
4.233793e+00
4.282533e+00
4.251542e+00
4.145789e+00
4.003139e+00
3.879843e+00
3.824223e+00
3.854402e+00
3.953273e+00
4.082608e+00
4.206028e+00
4.305083e+00
4.379097e+00
4.434042e+00
4.474147e+00
4.502980e+00
4.527763e+00
4.557111e+00
4.590890e+00
4.610639e+00
4.581075e+00
4.466141e+00
4.251892e+00
3.961357e+00
3.649845e+00
3.381271e+00
3.198511e+00
3.104955e+00
3.067736e+00
3.040252e+00
2.990425e+00
2.918564e+00
2.855665e+00
2.843876e+00
2.909298e+00
3.041570e+00
3.193735e+00
3.305747e+00
3.338108e+00
3.292876e+00
3.208719e+00
3.136171e+00
3.110469e+00
3.136065e+00
3.187833e+00
3.227024e+00
3.224392e+00
3.178015e+00
3.114395e+00
3.071103e+00
3.071616e+00
3.108855e+00
3.148934e+00
3.153353e+00
3.104706e+00
3.018289e+00
2.932413e+00
2.884970e+00
2.891858e+00
2.940232e+00
2.999144e+00
3.038587e+00
3.043926e+00
3.018627e+00
2.977489e+00
2.937137e+00
2.909365e+00
2.899205e+00
2.905923e+00
2.923976e+00
2.943435e+00
2.952241e+00
2.941247e+00
2.909378e+00
2.865733e+00
2.828015e+00
2.818235e+00
2.856006e+00
2.950194e+00
3.093037e+00
3.262807e+00
3.435979e+00
3.600414e+00
3.757724e+00
3.911137e+00
4.048941e+00
4.139901e+00
4.147824e+00
4.054945e+00
3.874952e+00
3.645370e+00
3.406521e+00
3.184630e+00
2.991728e+00
2.839948e+00
2.755368e+00
2.777214e+00
2.940397e+00
3.251646e+00
3.672678e+00
4.119773e+00
4.483602e+00
4.666473e+00
4.623797e+00
4.388637e+00
4.062821e+00
3.776181e+00
3.634519e+00
3.682271e+00
3.894658e+00
4.197254e+00
4.500183e+00
4.732301e+00
4.863448e+00
4.907109e+00
4.902709e+00
4.886400e+00
4.867129e+00
4.823821e+00
4.726923e+00
4.569862e+00
4.386034e+00
4.235065e+00
4.165002e+00
4.177084e+00
4.219080e+00
4.213298e+00
4.102940e+00
3.889779e+00
3.640307e+00
3.454485e+00
3.413723e+00
3.539007e+00
3.784097e+00
4.065643e+00
4.309322e+00
4.484844e+00
4.613245e+00
4.745586e+00
4.924957e+00
5.151880e+00
5.374158e+00
5.511673e+00
5.505846e+00
5.363825e+00
5.164786e+00
5.017909e+00
4.996677e+00
5.094972e+00
5.237204e+00
5.335056e+00
5.348740e+00
5.308892e+00
5.286746e+00
5.338465e+00
5.465167e+00
5.614739e+00
5.720177e+00
5.745065e+00
5.704482e+00
5.648472e+00
5.622791e+00
5.638621e+00
5.674636e+00
5.706298e+00
5.733593e+00
5.781302e+00
5.871803e+00
5.994939e+00
6.101492e+00
6.127469e+00
6.033507e+00
5.834101e+00
5.598452e+00
5.421466e+00
5.379604e+00
5.494200e+00
5.720698e+00
5.968411e+00
6.140226e+00
6.174183e+00
6.070359e+00
5.892846e+00
5.744792e+00
5.724799e+00
5.883424e+00
6.201612e+00
6.602871e+00
6.991671e+00
7.295306e+00
7.486626e+00
7.579777e+00
7.607676e+00
7.597863e+00
7.561227e+00
7.498822e+00
7.418921e+00
7.348028e+00
7.324178e+00
7.375954e+00
7.503132e+00
7.673867e+00
7.840284e+00
7.960603e+00
8.012783e+00
7.993589e+00
7.909099e+00
7.767143e+00
7.576847e+00
7.352341e+00
7.114235e+00
6.885319e+00
6.683094e+00
6.515237e+00
6.381720e+00
6.281327e+00
6.217119e+00
6.197041e+00
6.229521e+00
6.316812e+00
6.450477e+00
6.612193e+00
6.778433e+00
6.924190e+00
7.023735e+00
7.052485e+00
6.994560e+00
6.853616e+00
6.658157e+00
6.454514e+00
6.289233e+00
6.190012e+00
6.155279e+00
6.157769e+00
6.160196e+00
6.134293e+00
6.071599e+00
5.979188e+00
5.864490e+00
5.722070e+00
5.534208e+00
5.286468e+00
4.987288e+00
4.676040e+00
4.410194e+00
4.236049e+00
4.160971e+00
4.147240e+00
4.134047e+00
4.074716e+00
3.965826e+00
3.849935e+00
3.789561e+00
3.827350e+00
3.956124e+00
4.117872e+00
4.234519e+00
4.253193e+00
4.177247e+00
4.061972e+00
3.977472e+00
3.963591e+00
4.006675e+00
4.052802e+00
4.047588e+00
3.974817e+00
3.867489e+00
3.784995e+00
3.774097e+00
3.841116e+00
3.952429e+00
4.059575e+00
4.129876e+00
4.163234e+00
4.187947e+00
4.241207e+00
4.345615e+00
4.492615e+00
4.640983e+00
4.733143e+00
4.723078e+00
4.601595e+00
4.404809e+00
4.200605e+00
4.058983e+00
4.020286e+00
4.077332e+00
4.181206e+00
4.267971e+00
4.292361e+00
4.251171e+00
4.184730e+00
4.156338e+00
4.220721e+00
4.397203e+00
4.659540e+00
4.945759e+00
5.183100e+00
5.317497e+00
5.334863e+00
5.264546e+00
5.164257e+00
5.094992e+00
5.097249e+00
5.177015e+00
5.306123e+00
5.437016e+00
5.525098e+00
5.546787e+00
5.503932e+00
5.414368e+00
5.296817e+00
5.160370e+00
5.004117e+00
4.824709e+00
4.624409e+00
4.413275e+00
4.205173e+00
4.012840e+00
3.847330e+00
3.721683e+00
3.652805e+00
3.655749e+00
3.732065e+00
3.861784e+00
4.007877e+00
4.131919e+00
4.209947e+00
4.237497e+00
4.222332e+00
4.173330e+00
4.095403e+00
3.993096e+00
3.877612e+00
3.770183e+00
3.698274e+00
3.685656e+00
3.741047e+00
3.851725e+00
3.986234e+00
4.104635e+00
4.170535e+00
4.159889e+00
4.065126e+00
3.895992e+00
3.679257e+00
3.457392e+00
3.282812e+00
3.204120e+00
3.246564e+00
3.396917e+00
3.604760e+00
3.803815e+00
3.943219e+00
4.010282e+00
4.030472e+00
4.045202e+00
4.083202e+00
4.145744e+00
4.215023e+00
4.276315e+00
4.334121e+00
4.409662e+00
4.523869e+00
4.680742e+00
4.863641e+00
5.046116e+00
5.208581e+00
5.349257e+00
5.482556e+00
5.626513e+00
5.787798e+00
5.953955e+00
6.097112e+00
6.186463e+00
6.203818e+00
6.156632e+00
6.083018e+00
6.043611e+00
6.099653e+00
6.285214e+00
6.587950e+00
6.950179e+00
7.291183e+00
7.540346e+00
7.665744e+00
7.685220e+00
7.654900e+00
7.640196e+00
7.682621e+00
7.778464e+00
7.880162e+00
7.919529e+00
7.840806e+00
7.626965e+00
7.306234e+00
6.935796e+00
6.572698e+00
6.249987e+00
5.971344e+00
5.722952e+00
5.490124e+00
5.267282e+00
5.059075e+00
4.877425e+00
4.738709e+00
4.660677e+00
4.656824e+00
4.728592e+00
4.858987e+00
5.011128e+00
5.133264e+00
5.170651e+00
5.083126e+00
4.863070e+00
4.543777e+00
4.189689e+00
3.870527e+00
3.633698e+00
3.491079e+00
3.425207e+00
3.407062e+00
3.413361e+00
3.435262e+00
3.476491e+00
3.544144e+00
3.638427e+00
3.746902e+00
3.845378e+00
3.905113e+00
3.904830e+00
3.843501e+00
3.746524e+00
3.658886e+00
3.626516e+00
3.674980e+00
3.796522e+00
3.952237e+00
4.089425e+00
4.166264e+00
4.170634e+00
4.122592e+00
4.059921e+00
4.016253e+00
4.005540e+00
4.022210e+00
4.054111e+00
4.094560e+00
4.141779e+00
4.187227e+00
4.205636e+00
4.159502e+00
4.020791e+00
3.798625e+00
3.552130e+00
3.371890e+00
3.333840e+00
3.452167e+00
3.662947e+00
3.852279e+00
3.914846e+00
3.809946e+00
3.582288e+00
3.334506e+00
3.167971e+00
3.129657e+00
3.197347e+00
3.306491e+00
3.394109e+00
3.429620e+00
3.418500e+00
3.385735e+00
3.356167e+00
3.343824e+00
3.351163e+00
3.372772e+00
3.398469e+00
3.414126e+00
3.402228e+00
3.345769e+00
3.236534e+00
3.083616e+00
2.915416e+00
2.771774e+00
2.689433e+00
2.687768e+00
2.761155e+00
2.881812e+00
3.012186e+00
3.120303e+00
3.190336e+00
3.225002e+00
3.240470e+00
3.255212e+00
3.275936e+00
3.288159e+00
3.260261e+00
3.162412e+00
2.989736e+00
2.773594e+00
2.571807e+00
2.442375e+00
2.415401e+00
2.478554e+00
2.583586e+00
2.670508e+00
2.697034e+00
2.657340e+00
2.579504e+00
2.503861e+00
2.456523e+00
2.435039e+00
2.414937e+00
2.371459e+00
2.299851e+00
2.219045e+00
2.156398e+00
2.124969e+00
2.110066e+00
2.075945e+00
1.990148e+00
1.849648e+00
1.689905e+00
1.569189e+00
1.538048e+00
1.613166e+00
1.770184e+00
1.957328e+00
2.120389e+00
2.224853e+00
2.264602e+00
2.256077e+00
2.225178e+00
2.195919e+00
2.185498e+00
2.204552e+00
2.258132e+00
2.344510e+00
2.452947e+00
2.563530e+00
2.650788e+00
2.691309e+00
2.674987e+00
2.616304e+00
2.556913e+00
2.551635e+00
2.640906e+00
2.825069e+00
3.057284e+00
3.260651e+00
3.361285e+00
3.321834e+00
3.159953e+00
2.941886e+00
2.752563e+00
2.657516e+00
2.678055e+00
2.792139e+00
2.955717e+00
3.127656e+00
3.283574e+00
3.415214e+00
3.522021e+00
3.603424e+00
3.655690e+00
3.673020e+00
3.652184e+00
3.599181e+00
3.532719e+00
3.478108e+00
3.451876e+00
3.446990e+00
3.430724e+00
3.359679e+00
3.205440e+00
2.977036e+00
2.726270e+00
2.529819e+00
2.454659e+00
2.523738e+00
2.700396e+00
2.902041e+00
3.039195e+00
3.060669e+00
2.978653e+00
2.857543e+00
2.773706e+00
2.772513e+00
2.848756e+00
2.959250e+00
3.055916e+00
3.117019e+00
3.157635e+00
3.214409e+00
3.315502e+00
3.454864e+00
3.586896e+00
3.646443e+00
3.585576e+00
3.407595e+00
3.176700e+00
2.993625e+00
2.948320e+00
3.076630e+00
3.346530e+00
3.680131e+00
3.993917e+00
4.230221e+00
4.364486e+00
4.393474e+00
4.321069e+00
4.154346e+00
3.910974e+00
3.629711e+00
3.373119e+00
3.215383e+00
3.216565e+00
3.394405e+00
3.709474e+00
4.074184e+00
4.383481e+00
4.554095e+00
4.555172e+00
4.416242e+00
4.208626e+00
4.010858e+00
3.877990e+00
3.830042e+00
3.860116e+00
3.950798e+00
4.086877e+00
4.259851e+00
4.466410e+00
4.704606e+00
4.969883e+00
5.252375e+00
5.537085e+00
5.807391e+00
6.049806e+00
6.256374e+00
6.422473e+00
6.541832e+00
6.604091e+00
6.598931e+00
6.525160e+00
6.398014e+00
6.248036e+00
6.109752e+00
6.005320e+00
5.933479e+00
5.873130e+00
5.801416e+00
5.714010e+00
5.631227e+00
5.582905e+00
5.581583e+00
5.604652e+00
5.601705e+00
5.525175e+00
5.364519e+00
5.160179e+00
4.985764e+00
4.907473e+00
4.945575e+00
5.062550e+00
5.185066e+00
5.244717e+00
5.211795e+00
5.103569e+00
4.966153e+00
4.843684e+00
4.753214e+00
4.678991e+00
4.588503e+00
4.458817e+00
4.294626e+00
4.125774e+00
3.986928e+00
3.893760e+00
3.831789e+00
3.765712e+00
3.663703e+00
3.521394e+00
3.370458e+00
3.265610e+00
3.256107e+00
3.357249e+00
3.538494e+00
3.735339e+00
3.877636e+00
3.917913e+00
3.846081e+00
3.687566e+00
3.490261e+00
3.306909e+00
3.177660e+00
3.117614e+00
3.114909e+00
3.142444e+00
3.178836e+00
3.225626e+00
3.306597e+00
3.445996e+00
3.638941e+00
3.836495e+00
3.960989e+00
3.946899e+00
3.782856e+00
3.526450e+00
3.279548e+00
3.137189e+00
3.140193e+00
3.259083e+00
3.416865e+00
3.534125e+00
3.567265e+00
3.517962e+00
3.413980e+00
3.281708e+00
3.132952e+00
2.972241e+00
2.812195e+00
2.679998e+00
2.608950e+00
2.622847e+00
2.724417e+00
2.892535e+00
3.086777e+00
3.258260e+00
3.366703e+00
3.398379e+00
3.372613e+00
3.327732e+00
3.292951e+00
3.266500e+00
3.217937e+00
3.114504e+00
2.952352e+00
2.769476e+00
2.631054e+00
2.596616e+00
2.688001e+00
2.875035e+00
3.086771e+00
3.243108e+00
3.290337e+00
3.222812e+00
3.082685e+00
2.941227e+00
2.870611e+00
2.915481e+00
3.074043e+00
3.297755e+00
3.512079e+00
3.649992e+00
3.682705e+00
3.632564e+00
3.560883e+00
3.536064e+00
3.599069e+00
3.745479e+00
3.933118e+00
4.108603e+00
4.236030e+00
4.312319e+00
4.364151e+00
4.431992e+00
4.550287e+00
4.730743e+00
4.953907e+00
5.174113e+00
5.339077e+00
5.415921e+00
5.407657e+00
5.347706e+00
5.275430e+00
5.210853e+00
5.147315e+00
5.065823e+00
4.957694e+00
4.836673e+00
4.731566e+00
4.666505e+00
4.644956e+00
4.649100e+00
4.653706e+00
4.643606e+00
4.623116e+00
4.612736e+00
4.636171e+00
4.704447e+00
4.804527e+00
4.899342e+00
4.942585e+00
4.902700e+00
4.781772e+00
4.616036e+00
4.456853e+00
4.344160e+00
4.288469e+00
4.270286e+00
4.254013e+00
4.205879e+00
4.106375e+00
3.953785e+00
3.761061e+00
3.550037e+00
3.344835e+00
3.164132e+00
3.013533e+00
2.882940e+00
2.753048e+00
2.608039e+00
2.445357e+00
2.275843e+00
2.116438e+00
1.983588e+00
1.892120e+00
1.855545e+00
1.880920e+00
1.959411e+00
2.062925e+00
2.154654e+00
2.208791e+00
2.225438e+00
2.229434e+00
2.253795e+00
2.320310e+00
2.431710e+00
2.579420e+00
2.757360e+00
2.968433e+00
3.218431e+00
3.503148e+00
3.799789e+00
4.071568e+00
4.286177e+00
4.437771e+00
4.555478e+00
4.687936e+00
4.871375e+00
5.103343e+00
5.341620e+00
5.530053e+00
5.634722e+00
5.667485e+00
5.681974e+00
5.743533e+00
5.889749e+00
6.103865e+00
6.316923e+00
6.439440e+00
6.406462e+00
6.210710e+00
5.905431e+00
5.578023e+00
5.312231e+00
5.158881e+00
5.125475e+00
5.183971e+00
5.289330e+00
5.398824e+00
5.483609e+00
5.530106e+00
5.535742e+00
5.505816e+00
5.454270e+00
5.404924e+00
5.386986e+00
5.422571e+00
5.512033e+00
5.627504e+00
5.720872e+00
5.742683e+00
5.661426e+00
5.474290e+00
5.207648e+00
4.910425e+00
4.642880e+00
4.461012e+00
4.397985e+00
4.448951e+00
4.568677e+00
4.687055e+00
4.737372e+00
4.683991e+00
4.535907e+00
4.340486e+00
4.161633e+00
4.052461e+00
4.033417e+00
4.085148e+00
4.160480e+00
4.210302e+00
4.208655e+00
4.161526e+00
4.094604e+00
4.030257e+00
3.971328e+00
3.903424e+00
3.813434e+00
3.709926e+00
3.629116e+00
3.619815e+00
3.715638e+00
3.911705e+00
4.160415e+00
4.389865e+00
4.535699e+00
4.569175e+00
4.506312e+00
4.394583e+00
4.287331e+00
4.222171e+00
4.214259e+00
4.262797e+00
4.359690e+00
4.490965e+00
4.632224e+00
4.748070e+00
4.803107e+00
4.780986e+00
4.698192e+00
4.600058e+00
4.538036e+00
4.541156e+00
4.599907e+00
4.672845e+00
4.711285e+00
4.686839e+00
4.606636e+00
4.509140e+00
4.443531e+00
4.443144e+00
4.506123e+00
4.593220e+00
4.645061e+00
4.611683e+00
4.479553e+00
4.281256e+00
4.082610e+00
3.953986e+00
3.939192e+00
4.035596e+00
4.195176e+00
4.347399e+00
4.432806e+00
4.428670e+00
4.352806e+00
4.246100e+00
4.146953e+00
4.072971e+00
4.018208e+00
3.964102e+00
3.894878e+00
3.807628e+00
3.713110e+00
3.629274e+00
3.571541e+00
3.543907e+00
3.535088e+00
3.522249e+00
3.481277e+00
3.399681e+00
3.286737e+00
3.174793e+00
3.107644e+00
3.118571e+00
3.208430e+00
3.336474e+00
3.431182e+00
3.419523e+00
3.264210e+00
2.991036e+00
2.688006e+00
2.470575e+00
2.427721e+00
2.576854e+00
2.852281e+00
3.134884e+00
3.309426e+00
3.320867e+00
3.200008e+00
3.044013e+00
2.961703e+00
3.013339e+00
3.177768e+00
3.364365e+00
3.462331e+00
3.399809e+00
3.180970e+00
2.882354e+00
2.612335e+00
2.456969e+00
2.441516e+00
2.527254e+00
2.643067e+00
2.731276e+00
2.779067e+00
2.817046e+00
2.889205e+00
3.018197e+00
3.191407e+00
3.375628e+00
3.545920e+00
3.705339e+00
3.881692e+00
4.105059e+00
4.382674e+00
4.688520e+00
4.973797e+00
5.189444e+00
5.305554e+00
5.319017e+00
5.250872e+00
5.138689e+00
5.026858e+00
4.955275e+00
4.947436e+00
5.000847e+00
5.083418e+00
5.139263e+00
5.105838e+00
4.940004e+00
4.643263e+00
4.271860e+00
3.921821e+00
3.692284e+00
3.643877e+00
3.773235e+00
4.017214e+00
4.284944e+00
4.500176e+00
4.630418e+00
4.688046e+00
4.706466e+00
4.709433e+00
4.693783e+00
4.634792e+00
4.508378e+00
4.314898e+00
4.088673e+00
3.885207e+00
3.751214e+00
3.694484e+00
3.673578e+00
3.617577e+00
3.467205e+00
3.212596e+00
2.902487e+00
2.617588e+00
2.425357e+00
2.345888e+00
2.349572e+00
2.384212e+00
2.410265e+00
2.420989e+00
2.437831e+00
2.487759e+00
2.577991e+00
2.683673e+00
2.757840e+00
2.760285e+00
2.687007e+00
2.577614e+00
2.492086e+00
2.471604e+00
2.511384e+00
2.565262e+00
2.578090e+00
2.522336e+00
2.414674e+00
2.304513e+00
2.244199e+00
2.259039e+00
2.333488e+00
2.421011e+00
2.472300e+00
2.465077e+00
2.416671e+00
2.372007e+00
2.377658e+00
2.461330e+00
2.627443e+00
2.863790e+00
3.148168e+00
3.450693e+00
3.736239e+00
3.972214e+00
4.139772e+00
4.240187e+00
4.290004e+00
4.306905e+00
4.295269e+00
4.241586e+00
4.125155e+00
3.939823e+00
3.712292e+00
3.500624e+00
3.368253e+00
3.346800e+00
3.411165e+00
3.484951e+00
3.476938e+00
3.330581e+00
3.058799e+00
2.742026e+00
2.487167e+00
2.368822e+00
2.387282e+00
2.469425e+00
2.511887e+00
2.439170e+00
2.242305e+00
1.979372e+00
1.742972e+00
1.614862e+00
1.628861e+00
1.755919e+00
1.916602e+00
2.016612e+00
1.989377e+00
1.823659e+00
1.562206e+00
1.275546e+00
1.028668e+00
8.588606e-01
7.729618e-01
7.596309e-01
8.042730e-01
8.949682e-01
1.016188e+00
1.137899e+00
1.213370e+00
1.194025e+00
1.056047e+00
8.211017e-01
5.535608e-01
3.309889e-01
2.038669e-01
1.700070e-01
1.808123e-01
1.757598e-01
1.232342e-01
4.227388e-02
-8.210184e-03
3.343531e-02
1.904277e-01
4.273141e-01
6.628521e-01
8.088437e-01
8.143290e-01
6.929448e-01
5.199320e-01
3.995994e-01
4.181260e-01
6.037664e-01
9.129735e-01
1.248731e+00
1.502565e+00
1.600875e+00
1.534631e+00
1.360689e+00
1.177176e+00
1.085748e+00
1.155919e+00
1.403397e+00
1.788399e+00
2.232175e+00
2.643458e+00
2.945333e+00
3.096529e+00
3.103538e+00
3.019178e+00
2.924119e+00
2.894901e+00
2.971801e+00
3.143903e+00
3.360522e+00
3.561983e+00
3.710830e+00
3.805368e+00
3.869515e+00
3.928400e+00
3.988553e+00
4.037479e+00
4.061285e+00
4.064073e+00
4.072039e+00
4.118114e+00
4.217926e+00
4.354254e+00
4.482009e+00
4.552529e+00
4.542498e+00
4.468811e+00
4.380043e+00
4.330302e+00
4.350599e+00
4.432957e+00
4.535437e+00
4.605262e+00
4.606787e+00
4.538233e+00
4.428304e+00
4.315784e+00
4.224527e+00
4.148947e+00
4.059792e+00
3.927186e+00
3.745127e+00
3.539577e+00
3.354076e+00
3.223571e+00
3.155617e+00
3.131301e+00
3.121966e+00
3.106530e+00
3.076761e+00
3.030354e+00
2.962577e+00
2.866696e+00
2.742696e+00
2.604918e+00
2.480934e+00
2.401708e+00
2.388198e+00
2.440423e+00
2.534244e+00
2.628897e+00
2.683164e+00
2.672651e+00
2.599439e+00
2.489006e+00
2.375101e+00
2.279409e+00
2.197638e+00
2.102780e+00
1.966613e+00
1.786677e+00
1.599289e+00
1.466773e+00
1.444192e+00
1.544837e+00
1.725450e+00
1.901642e+00
1.987212e+00
1.936515e+00
1.765746e+00
1.541192e+00
1.342961e+00
1.226912e+00
1.205274e+00
1.251366e+00
1.319441e+00
1.366960e+00
1.370845e+00
1.333950e+00
1.281205e+00
1.247824e+00
1.263839e+00
1.339392e+00
1.455674e+00
1.567589e+00
1.622017e+00
1.586838e+00
1.475243e+00
1.347217e+00
1.281539e+00
1.331820e+00
1.493303e+00
1.701546e+00
1.863852e+00
1.904778e+00
1.800434e+00
1.585063e+00
1.331219e+00
1.118740e+00
1.007697e+00
1.021544e+00
1.141303e+00
1.313136e+00
1.470983e+00
1.566666e+00
1.590192e+00
1.567098e+00
1.536329e+00
1.524812e+00
1.533207e+00
1.537782e+00
1.505174e+00
1.411363e+00
1.254072e+00
1.052345e+00
8.366092e-01
6.380568e-01
4.831521e-01
3.923939e-01
3.787710e-01
4.428000e-01
5.665556e-01
7.141296e-01
8.435950e-01
9.254992e-01
9.552390e-01
9.503208e-01
9.352150e-01
9.255072e-01
9.228632e-01
9.242521e-01
9.382015e-01
9.945287e-01
1.137600e+00
1.404670e+00
1.800766e+00
2.283171e+00
2.763865e+00
3.131765e+00
3.289610e+00
3.193223e+00
2.876594e+00
2.448477e+00
2.056425e+00
1.830093e+00
1.829003e+00
2.020487e+00
2.298357e+00
2.531553e+00
2.617821e+00
2.518277e+00
2.262100e+00
1.925846e+00
1.599547e+00
1.352835e+00
1.213511e+00
1.166929e+00
1.174267e+00
1.197158e+00
1.214678e+00
1.226537e+00
1.245866e+00
1.289597e+00
1.372321e+00
1.503682e+00
1.685616e+00
1.907643e+00
2.142744e+00
2.348503e+00
2.476483e+00
2.488907e+00
2.377544e+00
2.176249e+00
1.958014e+00
1.812856e+00
1.813786e+00
1.987277e+00
2.303254e+00
2.688044e+00
3.052657e+00
3.325337e+00
3.477841e+00
3.534933e+00
3.559785e+00
3.619248e+00
3.747507e+00
3.930532e+00
4.120007e+00
4.265118e+00
4.341044e+00
4.358737e+00
4.353329e+00
4.359957e+00
4.392021e+00
4.435210e+00
4.460578e+00
4.447547e+00
4.401273e+00
4.352828e+00
4.342604e+00
4.398538e+00
4.522678e+00
4.691396e+00
4.865014e+00
5.000262e+00
5.062330e+00
5.035087e+00
4.926397e+00
4.765263e+00
4.590912e+00
4.438222e+00
4.325783e+00
4.252131e+00
4.202361e+00
4.161287e+00
4.123750e+00
4.093865e+00
4.074559e+00
4.058613e+00
4.031755e+00
3.986255e+00
3.931978e+00
3.893565e+00
3.895189e+00
3.944356e+00
4.024533e+00
4.098703e+00
4.121421e+00
4.056057e+00
3.891987e+00
3.654046e+00
3.398045e+00
3.192145e+00
3.090160e+00
3.106591e+00
3.204199e+00
3.302415e+00
3.307211e+00
3.152209e+00
2.832299e+00
2.411024e+00
1.994559e+00
1.683995e+00
1.531515e+00
1.523166e+00
1.593471e+00
1.659762e+00
1.658409e+00
1.569368e+00
1.421747e+00
1.278614e+00
1.206362e+00
1.242068e+00
1.375214e+00
1.553488e+00
1.709529e+00
1.794168e+00
1.798491e+00
1.753625e+00
1.710045e+00
1.709367e+00
1.764200e+00
1.855357e+00
1.946225e+00
2.005557e+00
2.024897e+00
2.018979e+00
2.008926e+00
2.001651e+00
1.982429e+00
1.927116e+00
1.824351e+00
1.689738e+00
1.559860e+00
1.469324e+00
1.427534e+00
1.413531e+00
1.394452e+00
1.353908e+00
1.307021e+00
1.288775e+00
1.323672e+00
1.399588e+00
1.466466e+00
1.462869e+00
1.353000e+00
1.149265e+00
9.070349e-01
6.979086e-01
5.795363e-01
5.776928e-01
6.853176e-01
8.730716e-01
1.102590e+00
1.336856e+00
1.546851e+00
1.715308e+00
1.837792e+00
1.921433e+00
1.981676e+00
2.036093e+00
2.094803e+00
2.151737e+00
2.184703e+00
2.168569e+00
2.095972e+00
1.991428e+00
1.906085e+00
1.892973e+00
1.977003e+00
2.137832e+00
2.315509e+00
2.436948e+00
2.451630e+00
2.358738e+00
2.208823e+00
2.076337e+00
2.019213e+00
2.051353e+00
2.143626e+00
2.247813e+00
2.324086e+00
2.354582e+00
2.338849e+00
2.280805e+00
2.181642e+00
2.045086e+00
1.888081e+00
1.744236e+00
1.653854e+00
1.645313e+00
1.718617e+00
1.841618e+00
1.964281e+00
2.046313e+00
2.082821e+00
2.110159e+00
2.184933e+00
2.346724e+00
2.587343e+00
2.847434e+00
3.044812e+00
3.118248e+00
3.060159e+00
2.919663e+00
2.776945e+00
2.706109e+00
2.746139e+00
2.890294e+00
3.093552e+00
3.291940e+00
3.425989e+00
3.460932e+00
3.397604e+00
3.269730e+00
3.126781e+00
3.008656e+00
2.925987e+00
2.859510e+00
2.779728e+00
2.672413e+00
2.550631e+00
2.444778e+00
2.378883e+00
2.351245e+00
2.334669e+00
2.297733e+00
2.231113e+00
2.156502e+00
2.109077e+00
2.107172e+00
2.133837e+00
2.145322e+00
2.100930e+00
1.992756e+00
1.854185e+00
1.741674e+00
1.702689e+00
1.750009e+00
1.856988e+00
1.975527e+00
2.065227e+00
2.114951e+00
2.142936e+00
2.176743e+00
2.229010e+00
2.287576e+00
2.326704e+00
2.328683e+00
2.297912e+00
2.258891e+00
2.243649e+00
2.278154e+00
2.371819e+00
2.510620e+00
2.656250e+00
2.755088e+00
2.757317e+00
2.640662e+00
2.428606e+00
2.191561e+00
2.024378e+00
2.005745e+00
2.158315e+00
2.431775e+00
2.720594e+00
2.910354e+00
2.931120e+00
2.790986e+00
2.571938e+00
2.389794e+00
2.338220e+00
2.443601e+00
2.651700e+00
2.852756e+00
2.933966e+00
2.834467e+00
2.575418e+00
2.249792e+00
1.977439e+00
1.848970e+00
1.886771e+00
2.041187e+00
2.220782e+00
2.338031e+00
2.346494e+00
2.253798e+00
2.108831e+00
1.973339e+00
1.893658e+00
1.885532e+00
1.936333e+00
2.019860e+00
2.113847e+00
2.210851e+00
2.318160e+00
2.448525e+00
2.607934e+00
2.787254e+00
2.961781e+00
3.099139e+00
3.172842e+00
3.175780e+00
3.126062e+00
3.060504e+00
3.018808e+00
3.028478e+00
3.099131e+00
3.225938e+00
3.394658e+00
3.582590e+00
3.757881e+00
3.884952e+00
3.939427e+00
3.924831e+00
3.877146e+00
3.850209e+00
3.889592e+00
4.011225e+00
4.196472e+00
4.403955e+00
4.589945e+00
4.726704e+00
4.810380e+00
4.856222e+00
4.886373e+00
4.918476e+00
4.959706e+00
5.005230e+00
5.038761e+00
5.036635e+00
4.978912e+00
4.864791e+00
4.720301e+00
4.586951e+00
4.494479e+00
4.436799e+00
4.371675e+00
4.247974e+00
4.043103e+00
3.784751e+00
3.541131e+00
3.384130e+00
3.346602e+00
3.399371e+00
3.463513e+00
3.453482e+00
3.326463e+00
3.107025e+00
2.870810e+00
2.697550e+00
2.623396e+00
2.622539e+00
2.629207e+00
2.585319e+00
2.482301e+00
2.368935e+00
2.319827e+00
2.386249e+00
2.562433e+00
2.787263e+00
2.976273e+00
3.062214e+00
3.022779e+00
2.884964e+00
2.707936e+00
2.554548e+00
2.463953e+00
2.435617e+00
2.431294e+00
2.395693e+00
2.287734e+00
2.106666e+00
1.898150e+00
1.735514e+00
1.684792e+00
1.771177e+00
1.964438e+00
2.191396e+00
2.369805e+00
2.447132e+00
2.424453e+00
2.352448e+00
2.301435e+00
2.321725e+00
2.415001e+00
2.531181e+00
2.593019e+00
2.536869e+00
2.348549e+00
2.074797e+00
1.803777e+00
1.624536e+00
1.586148e+00
1.676903e+00
1.832930e+00
1.970625e+00
2.025435e+00
1.976503e+00
1.845794e+00
1.677422e+00
1.514362e+00
1.386065e+00
1.306962e+00
1.277021e+00
1.279117e+00
1.278693e+00
1.235866e+00
1.130749e+00
9.868818e-01
8.719813e-01
8.681271e-01
1.026153e+00
1.332458e+00
1.709354e+00
2.048549e+00
2.258619e+00
2.302929e+00
2.212112e+00
2.066589e+00
1.956198e+00
1.935283e+00
1.996528e+00
2.078002e+00
2.098830e+00
2.003308e+00
1.791450e+00
1.523099e+00
1.294643e+00
1.197175e+00
1.272747e+00
1.489865e+00
1.754611e+00
1.956355e+00
2.025268e+00
1.968354e+00
1.860800e+00
1.795873e+00
1.823438e+00
1.916258e+00
1.986870e+00
1.945084e+00
1.758900e+00
1.479816e+00
1.218383e+00
1.087795e+00
1.149923e+00
1.391564e+00
1.737307e+00
2.086332e+00
2.353753e+00
2.500351e+00
2.540767e+00
2.528494e+00
2.526474e+00
2.578806e+00
2.696013e+00
2.856716e+00
3.021482e+00
3.153161e+00
3.237651e+00
3.296554e+00
3.382545e+00
3.554555e+00
3.842171e+00
4.219235e+00
4.606158e+00
4.905054e+00
5.049287e+00
5.036495e+00
4.923691e+00
4.789082e+00
4.687431e+00
4.627140e+00
4.578849e+00
4.503958e+00
4.382418e+00
4.224134e+00
4.059932e+00
3.919732e+00
3.812829e+00
3.723559e+00
3.624977e+00
3.500841e+00
3.360986e+00
3.239869e+00
3.178996e+00
3.204125e+00
3.311542e+00
3.471362e+00
3.643885e+00
3.796655e+00
3.911833e+00
3.982522e+00
4.004467e+00
3.970825e+00
3.874159e+00
3.714808e+00
3.510501e+00
3.299510e+00
3.131269e+00
3.045704e+00
3.051990e+00
3.121808e+00
3.204823e+00
3.257374e+00
3.263628e+00
3.235187e+00
3.194558e+00
3.160090e+00
3.144486e+00
3.163367e+00
3.239556e+00
3.392250e+00
3.615848e+00
3.867117e+00
4.076785e+00
4.182316e+00
4.160357e+00
4.037067e+00
3.870944e+00
3.720560e+00
3.616737e+00
3.552908e+00
3.495035e+00
3.402786e+00
3.251508e+00
3.046751e+00
2.825638e+00
2.643051e+00
2.547161e+00
2.555473e+00
2.644069e+00
2.756984e+00
2.832173e+00
2.830538e+00
2.751460e+00
2.625963e+00
2.493922e+00
2.383176e+00
2.304742e+00
2.261980e+00
2.259497e+00
2.301987e+00
2.386306e+00
2.496159e+00
2.604806e+00
2.684695e+00
2.718069e+00
2.701268e+00
2.640303e+00
2.543636e+00
2.420872e+00
2.289480e+00
2.182121e+00
2.143518e+00
2.211777e+00
2.391645e+00
2.637814e+00
2.864979e+00
2.985146e+00
2.952198e+00
2.786112e+00
2.561576e+00
2.367879e+00
2.262980e+00
2.246660e+00
2.266972e+00
2.255880e+00
2.172819e+00
2.029336e+00
1.879539e+00
1.783615e+00
1.769321e+00
1.816235e+00
1.871117e+00
1.882850e+00
1.834365e+00
1.751525e+00
1.683857e+00
1.670856e+00
1.716985e+00
1.791012e+00
1.847461e+00
1.853741e+00
1.805442e+00
1.723347e+00
1.638838e+00
1.578848e+00
1.556715e+00
1.569573e+00
1.602135e+00
1.637175e+00
1.669109e+00
1.711474e+00
1.789868e+00
1.921670e+00
2.095409e+00
2.266126e+00
2.374337e+00
2.379809e+00
2.288056e+00
2.149559e+00
2.030675e+00
1.976582e+00
1.991779e+00
2.048770e+00
2.114188e+00
2.170925e+00
2.221289e+00
2.272738e+00
2.320889e+00
2.345083e+00
2.321240e+00
2.242746e+00
2.131863e+00
2.029463e+00
1.968110e+00
1.948655e+00
1.939236e+00
1.898461e+00
1.805527e+00
1.674181e+00
1.540245e+00
1.433488e+00
1.356554e+00
1.287274e+00
1.201589e+00
1.098102e+00
1.004422e+00
9.594354e-01
9.838215e-01
1.061518e+00
1.148580e+00
1.204355e+00
1.219956e+00
1.220111e+00
1.237293e+00
1.280479e+00
1.324240e+00
1.326341e+00
1.259959e+00
1.136498e+00
1.002068e+00
9.093215e-01
8.838930e-01
9.086739e-01
9.361864e-01
9.193307e-01
8.393234e-01
7.136465e-01
5.813680e-01
4.779434e-01
4.169564e-01
3.894551e-01
3.789070e-01
3.801509e-01
4.090035e-01
4.956201e-01
6.652160e-01
9.180582e-01
1.221343e+00
1.517239e+00
1.740812e+00
1.839313e+00
1.789590e+00
1.611743e+00
1.371437e+00
1.161768e+00
1.066304e+00
1.120796e+00
1.296661e+00
1.517322e+00
1.697724e+00
1.784396e+00
1.776283e+00
1.718957e+00
1.677407e+00
1.701761e+00
1.803882e+00
1.956987e+00
2.115967e+00
2.243352e+00
2.325056e+00
2.370051e+00
2.399054e+00
2.431587e+00
2.478406e+00
2.541011e+00
2.615678e+00
2.697641e+00
2.782059e+00
2.862042e+00
2.927582e+00
2.968636e+00
2.981339e+00
2.973719e+00
2.968720e+00
3.002862e+00
3.116320e+00
3.331714e+00
3.629693e+00
3.940352e+00
4.165456e+00
4.225433e+00
4.103885e+00
3.860765e+00
3.605675e+00
3.447187e+00
3.444796e+00
3.585485e+00
3.794699e+00
3.976124e+00
4.059509e+00
4.030547e+00
3.928332e+00
3.816492e+00
3.747996e+00
3.742919e+00
3.787464e+00
3.850146e+00
3.903722e+00
3.940812e+00
3.975638e+00
4.031424e+00
4.120493e+00
4.228486e+00
4.312953e+00
4.319714e+00
4.210996e+00
3.991706e+00
3.718213e+00
3.480288e+00
3.360935e+00
3.394695e+00
3.550663e+00
3.753663e+00
3.931157e+00
4.053903e+00
4.142758e+00
4.240218e+00
4.371525e+00
4.525534e+00
4.667383e+00
4.768850e+00
4.828903e+00
4.867290e+00
4.899055e+00
4.914993e+00
4.886541e+00
4.790090e+00
4.628726e+00
4.434146e+00
4.250116e+00
4.111891e+00
4.034540e+00
4.013013e+00
4.028680e+00
4.056432e+00
4.070467e+00
4.049189e+00
3.978205e+00
3.849585e+00
3.658840e+00
3.405106e+00
3.098602e+00
2.771082e+00
2.476749e+00
2.273561e+00
2.190117e+00
2.199227e+00
2.220299e+00
2.155690e+00
1.943320e+00
1.595283e+00
1.198208e+00
8.720818e-01
7.084585e-01
7.226604e-01
8.488369e-01
9.821424e-01
1.041933e+00
1.014784e+00
9.494776e-01
9.095362e-01
9.181702e-01
9.351573e-01
8.827134e-01
7.033362e-01
4.101784e-01
9.506829e-02
-1.132437e-01
-1.170785e-01
9.509729e-02
4.386645e-01
7.748615e-01
9.817397e-01
1.013782e+00
9.171345e-01
7.948110e-01
7.455413e-01
8.128452e-01
9.712682e-01
1.152905e+00
1.294481e+00
1.375490e+00
1.425255e+00
1.496811e+00
1.626364e+00
1.805750e+00
1.985719e+00
2.106792e+00
2.135987e+00
2.084399e+00
1.994973e+00
1.912202e+00
1.858279e+00
1.832352e+00
1.828284e+00
1.850381e+00
1.910331e+00
2.009397e+00
2.127289e+00
2.233246e+00
2.311075e+00
2.374115e+00
2.454616e+00
2.575059e+00
2.724761e+00
2.861199e+00
2.936069e+00
2.926862e+00
2.850970e+00
2.753227e+00
2.677015e+00
2.638991e+00
2.623296e+00
2.597606e+00
2.539337e+00
2.454232e+00
2.375734e+00
2.346997e+00
2.397506e+00
2.526673e+00
2.701518e+00
2.870224e+00
2.987595e+00
3.040634e+00
3.058145e+00
3.095153e+00
3.199029e+00
3.377620e+00
3.589977e+00
3.766968e+00
3.850126e+00
3.825113e+00
3.729400e+00
3.629803e+00
3.584237e+00
3.611988e+00
3.690473e+00
3.776799e+00
3.835707e+00
3.855794e+00
3.849320e+00
3.841983e+00
3.860135e+00
3.919675e+00
4.019392e+00
4.141408e+00
4.259023e+00
4.347896e+00
4.393897e+00
4.393843e+00
4.351897e+00
4.278014e+00
4.190491e+00
4.116586e+00
4.083874e+00
4.104620e+00
4.166035e+00
4.237021e+00
4.287067e+00
4.301392e+00
4.280875e+00
4.230326e+00
4.148415e+00
4.028873e+00
3.870894e+00
3.687952e+00
3.505173e+00
3.344882e+00
3.211131e+00
3.087126e+00
2.950183e+00
2.794217e+00
2.642509e+00
2.539607e+00
2.525980e+00
2.611526e+00
2.764715e+00
2.923370e+00
3.020486e+00
3.011749e+00
2.891673e+00
2.691715e+00
2.464226e+00
2.263596e+00
2.134150e+00
2.105163e+00
2.186613e+00
2.362339e+00
2.585710e+00
2.786120e+00
2.889163e+00
2.844648e+00
2.650381e+00
2.359220e+00
2.062884e+00
1.856012e+00
1.794114e+00
1.865551e+00
1.995117e+00
2.081958e+00
2.054010e+00
1.909279e+00
1.719934e+00
1.595164e+00
1.621474e+00
1.812973e+00
2.100928e+00
2.370223e+00
2.521801e+00
2.524428e+00
2.427565e+00
2.331247e+00
2.331403e+00
2.469286e+00
2.710109e+00
2.960924e+00
3.117123e+00
3.111992e+00
2.944679e+00
2.676741e+00
2.403645e+00
2.215790e+00
2.164384e+00
2.244646e+00
2.403091e+00
2.565625e+00
2.671582e+00
2.695118e+00
2.645403e+00
2.552747e+00
2.454741e+00
2.390142e+00
2.397057e+00
2.506252e+00
2.725042e+00
3.019656e+00
3.313283e+00
3.510949e+00
3.542644e+00
3.399827e+00
3.142087e+00
2.868257e+00
2.667032e+00
2.574370e+00
2.561772e+00
2.561514e+00
2.512173e+00
2.395740e+00
2.244910e+00
2.119503e+00
2.069150e+00
2.104871e+00
2.194571e+00
2.282145e+00
2.315869e+00
2.268835e+00
2.144049e+00
1.968462e+00
1.783270e+00
1.633917e+00
1.560233e+00
1.587343e+00
1.719110e+00
1.936327e+00
2.201273e+00
2.468314e+00
2.697299e+00
2.864500e+00
2.966642e+00
3.016769e+00
3.034597e+00
3.036735e+00
3.031632e+00
3.019996e+00
2.997639e+00
2.958319e+00
2.897356e+00
2.817357e+00
2.734054e+00
2.676611e+00
2.677044e+00
2.749991e+00
2.874212e+00
2.991904e+00
3.033127e+00
2.953689e+00
2.761244e+00
2.510187e+00
2.268795e+00
2.082581e+00
1.957391e+00
1.867518e+00
1.777309e+00
1.661817e+00
1.518651e+00
1.369088e+00
1.249066e+00
1.193009e+00
1.217018e+00
1.309470e+00
1.434868e+00
1.550943e+00
1.630878e+00
1.676964e+00
1.715911e+00
1.778513e+00
1.877034e+00
1.994264e+00
2.090340e+00
2.123187e+00
2.070936e+00
1.943247e+00
1.774788e+00
1.605229e+00
1.458550e+00
1.334533e+00
1.217165e+00
1.093373e+00
9.684430e-01
8.671977e-01
8.200320e-01
8.422021e-01
9.188202e-01
1.006699e+00
1.055548e+00
1.036445e+00
9.576244e-01
8.571492e-01
7.799592e-01
7.550598e-01
7.840183e-01
8.443829e-01
9.059246e-01
9.512042e-01
9.867672e-01
1.034970e+00
1.110839e+00
1.202451e+00
1.272550e+00
1.282178e+00
1.218882e+00
1.108533e+00
1.002380e+00
9.487064e-01
9.683579e-01
1.048584e+00
1.155364e+00
1.253257e+00
1.320711e+00
1.354883e+00
1.367285e+00
1.375815e+00
1.398073e+00
1.446881e+00
1.525801e+00
1.623486e+00
1.710940e+00
1.749457e+00
1.711510e+00
1.604052e+00
1.476769e+00
1.405619e+00
1.458457e+00
1.661399e+00
1.984198e+00
2.351731e+00
2.674534e+00
2.882577e+00
2.947317e+00
2.884948e+00
2.743193e+00
2.580313e+00
2.446615e+00
2.375059e+00
2.380401e+00
2.461121e+00
2.599858e+00
2.764444e+00
2.914914e+00
3.017374e+00
3.057994e+00
3.048841e+00
3.023757e+00
3.027932e+00
3.102694e+00
3.265459e+00
3.492304e+00
3.718463e+00
3.864629e+00
3.876966e+00
3.755717e+00
3.554138e+00
3.349326e+00
3.202905e+00
3.132734e+00
3.109138e+00
3.076511e+00
2.987950e+00
2.832604e+00
2.639091e+00
2.453872e+00
2.310481e+00
2.210886e+00
2.130281e+00
2.040228e+00
1.934095e+00
1.838019e+00
1.799195e+00
1.857121e+00
2.015373e+00
2.232642e+00
2.439663e+00
2.572150e+00
2.601108e+00
2.544417e+00
2.454018e+00
2.386207e+00
2.372175e+00
2.404949e+00
2.448254e+00
2.460464e+00
2.419856e+00
2.337234e+00
2.248795e+00
2.194317e+00
2.195303e+00
2.246621e+00
2.325085e+00
2.407557e+00
2.485441e+00
2.564948e+00
2.653811e+00
2.747230e+00
2.826531e+00
2.871861e+00
2.878017e+00
2.860941e+00
2.849625e+00
2.867253e+00
2.912673e+00
2.955797e+00
2.953699e+00
2.880132e+00
2.749897e+00
2.620996e+00
2.570925e+00
2.658691e+00
2.891428e+00
3.212378e+00
3.518419e+00
3.702124e+00
3.699371e+00
3.517213e+00
3.225678e+00
2.918748e+00
2.669443e+00
2.506487e+00
2.422510e+00
2.399615e+00
2.427282e+00
2.498343e+00
2.591184e+00
2.659937e+00
2.647868e+00
2.518933e+00
2.286394e+00
2.017725e+00
1.810021e+00
1.748103e+00
1.866887e+00
2.136794e+00
2.479001e+00
2.802224e+00
3.041414e+00
3.178159e+00
3.234145e+00
3.245572e+00
3.236827e+00
3.209831e+00
3.153665e+00
3.065180e+00
2.963987e+00
2.889471e+00
2.880562e+00
2.951500e+00
3.079454e+00
3.211343e+00
3.285703e+00
3.259391e+00
3.128737e+00
2.935863e+00
2.754412e+00
2.658413e+00
2.689310e+00
2.838960e+00
3.057469e+00
3.280766e+00
3.462846e+00
3.596281e+00
3.711569e+00
3.856529e+00
4.065926e+00
4.336803e+00
4.624015e+00
4.860133e+00
4.988418e+00
4.989680e+00
4.889897e+00
4.747607e+00
4.628828e+00
4.580730e+00
4.614921e+00
4.707076e+00
4.812724e+00
4.891648e+00
4.928524e+00
4.937961e+00
4.950114e+00
4.985534e+00
5.036476e+00
5.068296e+00
5.040496e+00
4.933286e+00
4.762197e+00
4.571392e+00
4.410361e+00
4.309762e+00
4.272083e+00
4.281123e+00
4.320454e+00
4.385619e+00
4.481385e+00
4.608563e+00
4.753871e+00
4.892765e+00
5.002182e+00
5.070788e+00
5.098016e+00
5.085300e+00
5.030678e+00
4.933509e+00
4.804979e+00
4.673740e+00
4.579239e+00
4.553304e+00
4.598519e+00
4.677330e+00
4.723933e+00
4.677478e+00
4.517355e+00
4.276281e+00
4.022175e+00
3.822825e+00
3.717323e+00
3.707827e+00
3.767415e+00
3.852847e+00
3.917518e+00
3.926163e+00
3.869767e+00
3.772211e+00
3.680401e+00
3.639428e+00
3.666091e+00
3.737587e+00
3.803102e+00
3.811060e+00
3.735491e+00
3.587585e+00
3.408876e+00
3.251790e+00
3.157122e+00
3.137433e+00
3.172235e+00
3.216141e+00
3.216770e+00
3.136516e+00
2.970286e+00
2.750466e+00
2.534724e+00
2.381775e+00
2.327268e+00
2.370727e+00
2.478484e+00
2.601946e+00
2.704188e+00
2.780430e+00
2.857312e+00
2.968816e+00
3.125211e+00
3.297943e+00
3.431743e+00
3.476081e+00
3.415719e+00
3.280375e+00
3.126216e+00
3.000998e+00
2.916898e+00
2.849592e+00
2.762771e+00
2.639731e+00
2.500326e+00
2.392869e+00
2.366831e+00
2.443298e+00
2.600934e+00
2.785679e+00
2.937222e+00
3.014878e+00
3.008739e+00
2.934991e+00
2.824326e+00
2.711692e+00
2.628821e+00
2.597032e+00
2.620282e+00
2.682568e+00
2.753951e+00
2.804253e+00
2.817401e+00
2.797792e+00
2.765199e+00
2.742646e+00
2.745672e+00
2.778367e+00
2.835763e+00
2.908731e+00
2.987600e+00
3.063300e+00
3.128329e+00
3.179941e+00
3.223551e+00
3.271768e+00
3.338752e+00
3.434378e+00
3.561040e+00
3.712448e+00
3.874581e+00
4.029625e+00
4.161118e+00
4.257672e+00
4.315187e+00
4.338677e+00
4.343157e+00
4.351752e+00
4.389920e+00
4.476640e+00
4.616059e+00
4.794855e+00
4.989183e+00
5.178993e+00
5.360343e+00
5.545697e+00
5.751285e+00
5.981731e+00
6.224361e+00
6.456691e+00
6.659599e+00
6.825147e+00
6.953762e+00
7.044558e+00
7.087404e+00
7.063150e+00
6.952326e+00
6.747517e+00
6.462690e+00
6.133590e+00
5.806290e+00
5.516963e+00
5.273474e+00
5.052546e+00
4.818515e+00
4.553659e+00
4.278134e+00
4.041915e+00
3.891871e+00
3.837609e+00
3.841318e+00
3.838187e+00
3.772567e+00
3.627105e+00
3.429535e+00
3.236607e+00
3.106749e+00
3.075765e+00
3.143588e+00
3.272972e+00
3.398963e+00
3.448557e+00
3.367263e+00
3.143395e+00
2.817540e+00
2.469845e+00
2.189477e+00
2.039681e+00
2.032787e+00
2.125603e+00
2.239104e+00
2.294987e+00
2.249931e+00
2.107861e+00
1.905287e+00
1.683062e+00
1.465129e+00
1.256761e+00
1.059417e+00
8.881496e-01
7.768786e-01
7.653819e-01
8.745328e-01
1.085747e+00
1.339997e+00
1.560114e+00
1.684766e+00
1.694294e+00
1.614145e+00
1.496270e+00
1.391062e+00
1.325146e+00
1.295087e+00
1.278079e+00
1.251584e+00
1.208917e+00
1.161126e+00
1.126044e+00
1.114409e+00
1.123073e+00
1.138781e+00
1.149133e+00
1.153628e+00
1.167689e+00
1.216713e+00
1.322995e+00
1.491988e+00
1.704210e+00
1.917076e+00
2.078021e+00
2.145498e+00
2.108196e+00
1.990834e+00
1.842004e+00
1.711393e+00
1.629702e+00
1.600911e+00
1.608387e+00
1.629155e+00
1.646707e+00
1.654355e+00
1.649194e+00
1.624937e+00
1.571743e+00
1.483809e+00
1.368998e+00
1.252816e+00
1.171024e+00
1.152343e+00
1.202583e+00
1.303831e+00
1.430658e+00
1.569802e+00
1.726820e+00
1.915207e+00
2.137983e+00
2.376693e+00
2.596432e+00
2.763668e+00
2.863968e+00
2.906475e+00
2.912415e+00
2.897949e+00
2.865706e+00
2.810341e+00
2.730701e+00
2.636880e+00
2.547250e+00
2.479802e+00
2.445669e+00
2.449240e+00
2.492755e+00
2.578890e+00
2.706953e+00
2.865928e+00
3.032538e+00
3.179034e+00
3.286988e+00
3.357837e+00
3.412400e+00
3.478691e+00
3.575358e+00
3.701506e+00
3.839140e+00
3.964918e+00
4.061498e+00
4.121268e+00
4.143032e+00
4.127120e+00
4.073582e+00
3.984947e+00
3.871802e+00
3.755875e+00
3.664281e+00
3.614737e+00
3.601597e+00
3.595776e+00
3.562258e+00
3.484316e+00
3.377244e+00
3.281728e+00
3.240453e+00
3.271105e+00
3.351307e+00
3.426305e+00
3.438327e+00
3.362441e+00
3.227597e+00
3.108077e+00
3.086348e+00
3.205252e+00
3.436457e+00
3.685598e+00
3.834168e+00
3.796374e+00
3.561064e+00
3.198450e+00
2.829485e+00
2.572162e+00
2.489094e+00
2.561385e+00
2.701694e+00
2.799094e+00
2.772639e+00
2.607792e+00
2.359433e+00
2.122013e+00
1.984172e+00
1.991671e+00
2.134576e+00
2.359439e+00
2.595733e+00
2.782783e+00
2.887033e+00
2.905596e+00
2.857834e+00
2.770594e+00
2.664763e+00
2.550479e+00
2.434087e+00
2.331171e+00
2.272840e+00
2.295302e+00
2.415892e+00
2.611015e+00
2.812395e+00
2.928124e+00
2.881658e+00
2.651223e+00
2.288649e+00
1.904488e+00
1.623314e+00
1.530379e+00
1.637349e+00
1.884918e+00
2.177675e+00
2.427736e+00
2.583365e+00
2.633878e+00
2.596547e+00
2.497363e+00
2.357274e+00
2.190038e+00
2.008288e+00
1.828452e+00
1.668607e+00
1.542125e+00
1.454290e+00
1.405059e+00
1.393814e+00
1.420042e+00
1.478826e+00
1.555263e+00
1.622834e+00
1.648104e+00
1.600823e+00
1.466486e+00
1.257292e+00
1.015156e+00
8.004735e-01
6.681674e-01
6.435635e-01
7.133106e-01
8.368966e-01
9.700098e-01
1.083433e+00
1.166498e+00
1.217458e+00
1.232370e+00
1.202401e+00
1.120547e+00
9.907205e-01
8.310862e-01
6.698100e-01
5.378435e-01
4.623134e-01
4.589867e-01
5.230780e-01
6.245456e-01
7.163027e-01
7.554911e-01
7.259747e-01
6.467120e-01
5.604760e-01
5.118442e-01
5.289442e-01
6.168454e-01
7.605366e-01
9.311024e-01
1.091207e+00
1.200978e+00
1.227554e+00
1.158180e+00
1.010447e+00
8.312719e-01
6.821854e-01
6.178322e-01
6.690040e-01
8.374356e-01
1.100604e+00
1.418224e+00
1.734728e+00
1.982292e+00
2.094744e+00
2.034150e+00
1.816264e+00
1.514629e+00
1.233517e+00
1.060583e+00
1.026629e+00
1.098076e+00
1.205749e+00
1.287962e+00
1.318655e+00
1.306852e+00
1.276634e+00
1.248054e+00
1.231728e+00
1.233859e+00
1.260796e+00
1.316585e+00
1.394283e+00
1.467253e+00
1.490477e+00
1.418887e+00
1.236065e+00
9.726365e-01
6.967843e-01
4.809519e-01
3.684568e-01
3.615753e-01
4.328341e-01
5.445292e-01
6.608849e-01
7.489424e-01
7.761188e-01
7.144467e-01
5.529051e-01
3.091390e-01
3.012584e-02
-2.216819e-01
-3.915529e-01
-4.549343e-01
-4.287217e-01
-3.643326e-01
-3.231903e-01
-3.456201e-01
-4.306425e-01
-5.394390e-01
-6.207116e-01
-6.422409e-01
-6.097724e-01
-5.632959e-01
-5.545773e-01
-6.189662e-01
-7.550729e-01
-9.214096e-01
-1.053318e+00
-1.094890e+00
-1.029603e+00
-8.897915e-01
-7.372118e-01
-6.276380e-01
-5.837373e-01
-5.924724e-01
-6.233987e-01
-6.503741e-01
-6.618098e-01
-6.572773e-01
-6.381029e-01
-6.009561e-01
-5.387446e-01
-4.468942e-01
-3.293049e-01
-1.988636e-01
-7.197818e-02
3.764716e-02
1.193739e-01
1.598538e-01
1.393023e-01
3.847914e-02
-1.445399e-01
-3.795884e-01
-6.055012e-01
-7.516743e-01
-7.704870e-01
-6.619003e-01
-4.743375e-01
-2.799002e-01
-1.385640e-01
-7.316334e-02
-6.815796e-02
-8.712963e-02
-9.271243e-02
-5.733392e-02
3.411274e-02
1.826268e-01
3.728046e-01
5.753798e-01
7.585632e-01
9.030795e-01
1.010103e+00
1.095981e+00
1.177741e+00
1.259220e+00
1.326009e+00
1.352276e+00
1.317431e+00
1.225694e+00
1.116671e+00
1.054898e+00
1.096920e+00
1.252691e+00
1.468221e+00
1.645955e+00
1.694246e+00
1.577328e+00
1.336144e+00
1.067738e+00
8.754406e-01
8.193700e-01
8.955928e-01
1.052601e+00
1.229657e+00
1.390180e+00
1.531287e+00
1.670258e+00
1.824118e+00
1.998327e+00
2.187782e+00
2.381978e+00
2.566442e+00
2.721531e+00
2.825430e+00
2.863373e+00
2.835692e+00
2.756332e+00
2.643724e+00
2.514876e+00
2.389095e+00
2.294508e+00
2.264525e+00
2.320059e+00
2.448697e+00
2.599171e+00
2.700431e+00
2.696740e+00
2.578293e+00
2.388784e+00
2.204549e+00
2.096578e+00
2.096947e+00
2.187307e+00
2.312111e+00
2.405488e+00
2.416554e+00
2.322866e+00
2.130766e+00
1.868894e+00
1.582114e+00
1.326552e+00
1.159294e+00
1.118264e+00
1.200039e+00
1.353313e+00
1.499455e+00
1.571427e+00
1.546803e+00
1.454436e+00
1.353003e+00
1.296953e+00
1.309772e+00
1.377064e+00
1.460268e+00
1.521490e+00
1.544358e+00
1.538517e+00
1.526331e+00
1.522805e+00
1.524293e+00
1.514175e+00
1.479308e+00
1.422282e+00
1.359901e+00
1.311810e+00
1.290229e+00
1.297027e+00
1.326194e+00
1.366546e+00
1.401871e+00
1.410804e+00
1.371824e+00
1.275496e+00
1.137263e+00
9.985330e-01
9.101107e-01
9.066314e-01
9.893294e-01
1.128481e+00
1.282705e+00
1.422120e+00
1.541259e+00
1.654350e+00
1.776939e+00
1.907585e+00
2.023688e+00
2.094897e+00
2.104275e+00
2.062164e+00
2.003722e+00
1.972535e+00
2.000825e+00
2.096971e+00
2.245136e+00
2.414792e+00
2.573582e+00
2.697117e+00
2.773460e+00
2.803710e+00
2.799828e+00
2.779127e+00
2.756134e+00
2.735894e+00
2.713185e+00
2.678870e+00
2.630513e+00
2.580839e+00
2.556218e+00
2.582073e+00
2.662660e+00
2.770192e+00
2.854123e+00
2.867566e+00
2.794805e+00
2.661712e+00
2.521309e+00
2.423504e+00
2.389383e+00
2.405978e+00
2.440737e+00
2.462287e+00
2.455408e+00
2.425966e+00
2.396350e+00
2.393873e+00
2.436764e+00
2.523544e+00
2.630061e+00
2.714968e+00
2.731010e+00
2.638896e+00
2.422190e+00
2.100517e+00
1.734072e+00
1.411624e+00
1.221381e+00
1.215138e+00
1.383295e+00
1.656090e+00
1.933664e+00
2.130493e+00
2.210379e+00
2.193945e+00
2.137374e+00
2.097018e+00
2.100126e+00
2.135929e+00
2.168738e+00
2.163226e+00
2.106437e+00
2.013067e+00
1.910915e+00
1.818021e+00
1.730795e+00
1.633624e+00
1.521033e+00
1.411788e+00
1.341296e+00
1.336637e+00
1.392252e+00
1.465394e+00
1.498527e+00
1.456911e+00
1.356157e+00
1.258829e+00
1.239675e+00
1.340402e+00
1.541380e+00
1.766560e+00
1.918693e+00
1.926422e+00
1.779328e+00
1.532945e+00
1.280942e+00
1.108945e+00
1.054469e+00
1.093859e+00
1.161019e+00
1.183702e+00
1.115161e+00
9.477122e-01
7.103379e-01
4.590180e-01
2.627145e-01
1.821202e-01
2.433459e-01
4.201303e-01
6.406916e-01
8.209790e-01
9.054369e-01
8.890750e-01
8.079343e-01
7.074136e-01
6.120726e-01
5.172189e-01
4.054106e-01
2.729390e-01
1.447932e-01
6.517059e-02
6.897282e-02
1.557059e-01
2.868700e-01
4.093420e-01
4.870417e-01
5.195601e-01
5.391294e-01
5.916924e-01
7.137055e-01
9.147675e-01
1.172286e+00
1.440027e+00
1.666796e+00
1.816459e+00
1.880529e+00
1.879863e+00
1.857222e+00
1.863765e+00
1.941987e+00
2.109071e+00
2.347776e+00
2.612029e+00
2.847691e+00
3.018642e+00
3.122884e+00
3.188356e+00
3.250735e+00
3.327951e+00
3.409791e+00
3.471376e+00
3.501043e+00
3.520568e+00
3.579774e+00
3.725806e+00
3.965975e+00
4.249375e+00
4.482223e+00
4.571322e+00
4.472493e+00
4.217122e+00
3.902027e+00
3.647760e+00
3.546503e+00
3.624957e+00
3.839838e+00
4.107083e+00
4.347362e+00
4.521226e+00
4.635440e+00
4.721709e+00
4.805155e+00
4.883316e+00
4.927881e+00
4.905981e+00
4.804633e+00
4.641063e+00
4.453875e+00
4.284273e+00
4.161141e+00
4.097091e+00
4.091614e+00
4.131948e+00
4.187939e+00
4.208554e+00
4.132058e+00
3.912838e+00
3.552420e+00
3.113584e+00
2.703101e+00
2.427724e+00
2.346258e+00
2.444409e+00
2.645994e+00
2.853182e+00
2.992475e+00
3.041793e+00
3.027413e+00
2.998183e+00
2.995093e+00
3.031863e+00
3.092000e+00
3.139024e+00
3.133361e+00
3.049909e+00
2.890270e+00
2.683253e+00
2.471263e+00
2.289161e+00
2.148391e+00
2.036064e+00
1.928546e+00
1.809691e+00
1.682150e+00
1.566460e+00
1.490843e+00
1.478277e+00
1.535881e+00
1.648681e+00
1.779097e+00
1.874759e+00
1.885892e+00
1.787158e+00
1.592690e+00
1.354457e+00
1.143167e+00
1.020485e+00
1.014964e+00
1.111490e+00
1.258612e+00
1.391615e+00
1.461318e+00
1.453491e+00
1.388168e+00
1.301522e+00
1.224365e+00
1.171011e+00
1.141516e+00
1.129703e+00
1.128218e+00
1.128804e+00
1.121382e+00
1.094155e+00
1.033879e+00
9.269886e-01
7.653890e-01
5.578463e-01
3.390489e-01
1.645410e-01
8.828958e-02
1.345769e-01
2.835742e-01
4.821176e-01
6.726212e-01
8.192175e-01
9.138861e-01
9.632056e-01
9.717989e-01
9.383775e-01
8.666784e-01
7.792513e-01
7.185101e-01
7.297632e-01
8.370836e-01
1.030336e+00
1.272884e+00
1.522839e+00
1.751825e+00
1.950090e+00
2.118223e+00
2.254245e+00
2.346221e+00
2.374902e+00
2.323511e+00
2.189266e+00
1.992169e+00
1.775721e+00
1.594420e+00
1.490427e+00
1.472483e+00
1.512500e+00
1.563848e+00
1.589349e+00
1.580639e+00
1.557913e+00
1.552041e+00
1.580773e+00
1.633634e+00
1.675077e+00
1.664608e+00
1.581877e+00
1.441241e+00
1.286760e+00
1.171217e+00
1.132676e+00
1.182087e+00
1.306161e+00
1.478736e+00
1.669878e+00
1.847774e+00
1.977639e+00
2.025166e+00
1.966922e+00
1.802641e+00
1.561847e+00
1.299766e+00
1.081594e+00
9.592684e-01
9.507301e-01
1.033365e+00
1.156506e+00
1.266562e+00
1.331075e+00
1.348954e+00
1.342338e+00
1.336717e+00
1.343422e+00
1.356435e+00
1.364672e+00
1.369259e+00
1.390981e+00
1.459270e+00
1.587930e+00
1.755805e+00
1.910903e+00
1.999674e+00
2.002029e+00
1.946557e+00
1.893966e+00
1.898902e+00
1.975888e+00
2.093280e+00
2.199128e+00
2.259032e+00
2.278329e+00
2.295195e+00
2.353250e+00
2.473613e+00
2.642064e+00
2.815710e+00
2.943348e+00
2.987515e+00
2.936529e+00
2.802874e+00
2.613775e+00
2.402685e+00
2.205495e+00
2.058532e+00
1.992603e+00
2.021283e+00
2.129670e+00
2.274364e+00
2.399442e+00
2.460484e+00
2.441614e+00
2.356666e+00
2.238267e+00
2.124989e+00
2.052542e+00
2.047868e+00
2.123204e+00
2.270174e+00
2.457056e+00
2.633450e+00
2.744913e+00
2.754619e+00
2.662306e+00
2.508515e+00
2.358095e+00
2.269401e+00
2.266915e+00
2.334454e+00
2.431831e+00
2.521246e+00
2.584510e+00
2.621190e+00
2.633159e+00
2.611080e+00
2.535620e+00
2.392939e+00
2.192083e+00
1.970645e+00
1.783939e+00
1.683388e+00
1.694929e+00
1.807398e+00
1.976638e+00
2.144434e+00
2.263238e+00
2.313748e+00
2.307224e+00
2.274080e+00
2.246419e+00
2.243408e+00
2.266814e+00
2.308729e+00
2.365244e+00
2.444486e+00
2.560991e+00
2.719366e+00
2.900046e+00
3.059587e+00
3.147745e+00
3.132061e+00
3.015567e+00
2.837227e+00
2.655068e+00
2.521665e+00
2.463982e+00
2.475093e+00
2.519634e+00
2.550554e+00
2.530174e+00
2.445422e+00
2.310170e+00
2.155614e+00
2.015229e+00
1.910723e+00
1.842994e+00
1.790701e+00
1.718061e+00
1.591066e+00
1.397004e+00
1.157667e+00
9.263893e-01
7.666195e-01
7.217100e-01
7.930252e-01
9.397034e-01
1.100299e+00
1.222685e+00
1.283562e+00
1.286894e+00
1.246579e+00
1.170081e+00
1.056699e+00
9.094216e-01
7.469739e-01
6.030896e-01
5.113880e-01
4.860962e-01
5.119597e-01
5.498647e-01
5.547470e-01
4.958795e-01
3.687021e-01
1.924052e-01
-3.154386e-03
-1.906253e-01
-3.496709e-01
-4.630391e-01
-5.123884e-01
-4.819159e-01
-3.691781e-01
-1.934532e-01
7.668754e-03
1.934003e-01
3.378614e-01
4.407860e-01
5.244711e-01
6.181084e-01
7.387963e-01
8.813882e-01
1.023255e+00
1.139340e+00
1.216204e+00
1.256358e+00
1.273369e+00
1.284685e+00
1.306950e+00
1.352404e+00
1.424296e+00
1.514471e+00
1.607910e+00
1.692683e+00
1.767637e+00
1.841967e+00
1.927058e+00
2.025322e+00
2.123129e+00
2.195152e+00
2.220906e+00
2.202312e+00
2.166315e+00
2.148030e+00
2.167437e+00
2.217779e+00
2.272361e+00
2.301902e+00
2.289346e+00
2.233607e+00
2.142234e+00
2.020325e+00
1.865444e+00
1.673704e+00
1.453154e+00
1.233913e+00
1.065445e+00
9.991680e-01
1.063800e+00
1.246256e+00
1.489422e+00
1.710154e+00
1.830869e+00
1.811335e+00
1.665901e+00
1.456110e+00
1.260083e+00
1.134381e+00
1.090818e+00
1.101753e+00
1.127529e+00
1.144012e+00
1.149867e+00
1.152008e+00
1.147138e+00
1.118872e+00
1.052582e+00
9.527433e-01
8.469086e-01
7.738226e-01
7.648616e-01
8.292082e-01
9.480571e-01
1.079188e+00
1.171427e+00
1.185507e+00
1.113071e+00
9.832369e-01
8.503262e-01
7.667260e-01
7.554271e-01
7.991057e-01
8.532102e-01
8.756742e-01
8.556397e-01
8.236146e-01
8.354597e-01
9.378938e-01
1.136016e+00
1.384774e+00
1.612248e+00
1.760332e+00
1.815067e+00
1.806800e+00
1.783378e+00
1.777834e+00
1.792355e+00
1.805858e+00
1.796603e+00
1.764044e+00
1.736259e+00
1.756954e+00
1.857282e+00
2.028938e+00
2.217389e+00
2.342767e+00
2.338788e+00
2.189294e+00
1.943095e+00
1.697996e+00
1.559416e+00
1.592850e+00
1.794378e+00
2.093615e+00
2.385271e+00
2.572941e+00
2.606657e+00
2.499317e+00
2.314662e+00
2.132799e+00
2.013126e+00
1.976377e+00
2.012364e+00
2.100662e+00
2.225406e+00
2.376042e+00
2.539955e+00
2.697531e+00
2.824645e+00
2.899941e+00
2.911511e+00
2.860159e+00
2.759753e+00
2.635461e+00
2.519150e+00
2.440853e+00
2.417309e+00
2.441798e+00
2.481444e+00
2.486413e+00
2.410120e+00
2.232764e+00
1.976059e+00
1.698866e+00
1.472607e+00
1.347682e+00
1.329377e+00
1.377679e+00
1.431279e+00
1.441212e+00
1.394714e+00
1.317708e+00
1.257773e+00
1.258682e+00
1.339434e+00
1.486783e+00
1.662171e+00
1.815862e+00
1.899886e+00
1.877769e+00
1.734552e+00
1.488227e+00
1.195257e+00
9.383180e-01
7.933037e-01
7.914500e-01
9.028970e-01
1.055867e+00
1.179917e+00
1.244850e+00
1.271348e+00
1.309819e+00
1.404411e+00
1.565851e+00
1.767013e+00
1.958563e+00
2.091514e+00
2.134484e+00
2.081441e+00
1.952077e+00
1.787088e+00
1.637940e+00
1.551184e+00
1.551491e+00
1.631103e+00
1.752970e+00
1.869287e+00
1.947764e+00
1.990254e+00
2.029851e+00
2.105741e+00
2.232154e+00
2.383863e+00
2.509167e+00
2.561670e+00
2.529963e+00
2.446280e+00
2.368200e+00
2.343988e+00
2.383100e+00
2.450820e+00
2.490188e+00
2.456664e+00
2.344496e+00
2.191149e+00
2.059009e+00
2.003971e+00
2.046270e+00
2.158584e+00
2.278813e+00
2.342254e+00
2.316310e+00
2.217741e+00
2.101713e+00
2.028411e+00
2.025627e+00
2.067889e+00
2.085506e+00
2.002837e+00
1.788048e+00
1.485820e+00
1.209664e+00
1.092142e+00
1.216799e+00
1.568142e+00
2.027555e+00
2.420058e+00
2.591436e+00
2.478293e+00
2.134800e+00
1.702688e+00
1.343134e+00
1.168510e+00
1.206463e+00
1.406373e+00
1.676286e+00
1.927931e+00
2.109208e+00
2.212920e+00
2.262883e+00
2.289020e+00
2.306644e+00
2.310137e+00
2.281042e+00
2.201957e+00
2.066252e+00
1.880117e+00
1.661261e+00
1.440022e+00
1.262227e+00
1.185393e+00
1.259786e+00
1.497696e+00
1.850119e+00
2.213121e+00
2.468263e+00
2.535661e+00
2.407548e+00
2.143910e+00
1.837328e+00
1.571556e+00
1.396893e+00
1.329323e+00
1.363399e+00
1.483887e+00
1.669649e+00
1.893980e+00
2.128029e+00
2.347592e+00
2.536857e+00
2.684389e+00
2.776521e+00
2.799232e+00
2.751350e+00
2.657229e+00
2.562908e+00
2.512109e+00
2.516372e+00
2.541442e+00
2.522576e+00
2.400973e+00
2.158075e+00
1.826708e+00
1.475058e+00
1.176377e+00
9.820627e-01
9.090771e-01
9.427699e-01
1.049192e+00
1.188647e+00
1.324080e+00
1.423053e+00
1.458295e+00
1.413820e+00
1.296851e+00
1.144398e+00
1.011066e+00
9.393208e-01
9.325426e-01
9.533787e-01
9.502267e-01
8.921931e-01
7.882195e-01
6.806537e-01
6.218439e-01
6.500029e-01
7.758482e-01
9.820169e-01
1.230892e+00
1.475658e+00
1.671517e+00
1.785584e+00
1.804072e+00
1.735347e+00
1.607780e+00
1.461864e+00
1.336932e+00
1.255900e+00
1.215619e+00
1.190563e+00
1.150138e+00
1.079522e+00
9.901617e-01
9.127784e-01
8.782688e-01
9.004066e-01
9.716937e-01
1.072264e+00
1.182247e+00
1.288210e+00
1.381437e+00
1.452582e+00
1.489592e+00
1.482859e+00
1.434829e+00
1.365755e+00
1.308512e+00
1.293480e+00
1.332997e+00
1.416289e+00
1.518926e+00
1.619654e+00
1.710782e+00
1.793926e+00
1.867295e+00
1.918819e+00
1.932339e+00
1.900387e+00
1.830743e+00
1.740238e+00
1.641870e+00
1.537778e+00
1.424395e+00
1.303947e+00
1.190470e+00
1.103104e+00
1.050271e+00
1.017189e+00
9.686746e-01
8.686372e-01
7.053225e-01
5.066565e-01
3.356694e-01
2.666999e-01
3.521034e-01
5.935269e-01
9.314290e-01
1.260551e+00
1.467540e+00
1.475260e+00
1.274282e+00
9.281364e-01
5.506007e-01
2.642357e-01
1.561611e-01
2.479350e-01
4.909493e-01
7.887833e-01
1.037343e+00
1.165661e+00
1.158337e+00
1.049248e+00
8.937276e-01
7.396011e-01
6.134465e-01
5.225604e-01
4.622171e-01
4.199766e-01
3.774401e-01
3.146435e-01
2.194361e-01
9.785200e-02
-2.242426e-02
-1.015534e-01
-1.075294e-01
-3.391924e-02
9.813259e-02
2.545403e-01
4.069210e-01
5.417134e-01
6.566049e-01
7.512051e-01
8.207843e-01
8.565493e-01
8.502894e-01
8.005010e-01
7.185410e-01
6.316813e-01
5.778382e-01
5.908955e-01
6.836986e-01
8.393338e-01
1.017516e+00
1.175055e+00
1.290214e+00
1.374443e+00
1.458968e+00
1.561194e+00
1.655413e+00
1.674475e+00
1.547325e+00
1.248917e+00
8.283966e-01
3.958554e-01
7.459725e-02
-5.380890e-02
1.815536e-02
2.290378e-01
4.836181e-01
6.966459e-01
8.243542e-01
8.735583e-01
8.883764e-01
9.216165e-01
1.004349e+00
1.130557e+00
1.266781e+00
1.379619e+00
1.459899e+00
1.525303e+00
1.601157e+00
1.695571e+00
1.787562e+00
1.836433e+00
1.806264e+00
1.689725e+00
1.516317e+00
1.340280e+00
1.215230e+00
1.168485e+00
1.187316e+00
1.224941e+00
1.225891e+00
1.158822e+00
1.037353e+00
9.143201e-01
8.509033e-01
8.790521e-01
9.811347e-01
1.099766e+00
1.170638e+00
1.157021e+00
1.066045e+00
9.401890e-01
8.317980e-01
7.763967e-01
7.791558e-01
8.197301e-01
8.696038e-01
9.095264e-01
9.355624e-01
9.506355e-01
9.502135e-01
9.170163e-01
8.328800e-01
7.001717e-01
5.541030e-01
4.514601e-01
4.384666e-01
5.173956e-01
6.347901e-01
7.020487e-01
6.406621e-01
4.293101e-01
1.255631e-01
-1.541081e-01
-2.886850e-01
-2.116736e-01
5.894806e-02
4.350557e-01
8.039450e-01
1.075597e+00
1.207818e+00
1.205101e+00
1.103241e+00
9.537700e-01
8.130203e-01
7.311859e-01
7.370780e-01
8.232023e-01
9.427398e-01
1.026146e+00
1.012889e+00
8.832110e-01
6.727065e-01
4.593480e-01
3.259869e-01
3.164356e-01
4.106608e-01
5.358436e-01
6.079442e-01
5.785256e-01
4.588964e-01
3.087976e-01
1.980936e-01
1.648444e-01
1.948509e-01
2.349181e-01
2.308710e-01
1.652045e-01
6.998569e-02
8.026831e-03
3.620011e-02
1.737379e-01
3.914950e-01
6.244117e-01
7.990050e-01
8.630254e-01
8.041515e-01
6.500020e-01
4.523687e-01
2.668285e-01
1.373903e-01
8.820384e-02
1.200995e-01
2.114558e-01
3.257033e-01
4.265964e-01
4.961667e-01
5.442383e-01
6.007462e-01
6.936218e-01
8.260312e-01
9.679305e-01
1.068203e+00
1.081402e+00
9.943619e-01
8.378650e-01
6.773222e-01
5.875116e-01
6.224383e-01
7.914337e-01
1.050347e+00
1.313377e+00
1.484502e+00
1.497213e+00
1.343398e+00
1.075443e+00
7.808168e-01
5.441319e-01
4.160426e-01
4.014502e-01
4.690120e-01
5.744754e-01
6.843958e-01
7.883030e-01
8.964842e-01
1.029468e+00
1.206540e+00
1.436023e+00
1.707222e+00
1.986079e+00
2.219567e+00
2.351736e+00
2.346844e+00
2.208505e+00
1.983822e+00
1.747670e+00
1.572027e+00
1.495176e+00
1.508469e+00
1.568291e+00
1.624195e+00
1.645379e+00
1.632438e+00
1.611697e+00
1.617489e+00
1.672278e+00
1.775251e+00
1.904621e+00
2.029234e+00
2.119362e+00
2.150763e+00
2.105399e+00
1.975828e+00
1.773972e+00
1.536127e+00
1.315428e+00
1.162180e+00
1.102848e+00
1.130698e+00
1.213200e+00
1.309859e+00
1.388921e+00
1.435267e+00
1.449602e+00
1.443837e+00
1.436695e+00
1.449210e+00
1.497277e+00
1.581726e+00
1.682256e+00
1.762225e+00
1.784751e+00
1.732731e+00
1.621944e+00
1.498293e+00
1.417530e+00
1.416743e+00
1.494151e+00
1.609243e+00
1.702181e+00
1.721224e+00
1.645914e+00
1.497523e+00
1.332122e+00
1.217141e+00
1.201116e+00
1.292676e+00
1.460777e+00
1.655079e+00
1.833089e+00
1.977528e+00
2.094668e+00
2.197568e+00
2.288192e+00
2.351386e+00
2.363059e+00
2.304937e+00
2.176364e+00
1.997476e+00
1.802319e+00
1.624655e+00
1.483862e+00
1.379999e+00
1.301685e+00
1.240611e+00
1.201534e+00
1.201117e+00
1.257720e+00
1.379636e+00
1.558925e+00
1.773197e+00
1.992335e+00
2.186332e+00
2.333299e+00
2.426886e+00
2.478768e+00
2.511712e+00
2.545939e+00
2.588435e+00
2.632813e+00
2.668188e+00
2.689415e+00
2.702511e+00
2.723493e+00
2.771443e+00
2.858366e+00
2.980881e+00
3.118734e+00
3.240760e+00
3.315251e+00
3.321758e+00
3.261031e+00
3.157120e+00
3.047714e+00
2.968201e+00
2.941113e+00
2.976304e+00
3.076074e+00
3.236851e+00
3.445185e+00
3.671658e+00
3.869246e+00
3.983040e+00
3.972401e+00
3.835081e+00
3.616578e+00
3.395213e+00
3.248656e+00
3.219390e+00
3.297935e+00
3.432939e+00
3.561167e+00
3.637761e+00
3.648555e+00
3.601969e+00
3.513701e+00
3.398660e+00
3.272636e+00
3.155537e+00
3.068539e+00
3.025411e+00
3.024418e+00
3.047323e+00
3.067523e+00
3.063514e+00
3.030264e+00
2.981775e+00
2.943444e+00
2.938843e+00
2.977487e+00
3.048080e+00
3.119800e+00
3.153305e+00
3.119274e+00
3.015261e+00
2.868950e+00
2.723318e+00
2.611983e+00
2.540457e+00
2.485264e+00
2.411018e+00
2.294780e+00
2.143594e+00
1.994684e+00
1.896616e+00
1.881886e+00
1.948935e+00
2.065175e+00
2.186538e+00
2.278941e+00
2.329816e+00
2.346256e+00
2.342932e+00
2.326947e+00
2.288572e+00
2.204635e+00
2.054835e+00
1.842931e+00
1.608526e+00
1.416534e+00
1.324190e+00
1.343700e+00
1.426694e+00
1.485082e+00
1.439219e+00
1.265369e+00
1.012974e+00
7.797972e-01
6.598133e-01
6.964816e-01
8.684347e-01
1.110617e+00
1.351723e+00
1.544106e+00
1.673325e+00
1.748648e+00
1.784924e+00
1.789029e+00
1.760290e+00
1.703468e+00
1.641816e+00
1.616559e+00
1.669668e+00
1.819514e+00
2.044167e+00
2.282888e+00
2.457239e+00
2.503772e+00
2.403563e+00
2.193915e+00
1.956127e+00
1.785276e+00
1.755101e+00
1.890931e+00
2.159703e+00
2.481147e+00
2.757705e+00
2.912720e+00
2.920144e+00
2.810169e+00
2.646545e+00
2.487926e+00
2.356614e+00
2.234736e+00
2.089666e+00
1.909036e+00
1.718363e+00
1.568367e+00
1.502594e+00
1.529051e+00
1.613850e+00
1.698627e+00
1.729968e+00
1.684031e+00
1.573438e+00
1.434722e+00
1.307227e+00
1.218002e+00
1.178500e+00
1.188050e+00
1.237113e+00
1.308382e+00
1.377532e+00
1.416348e+00
1.400890e+00
1.324348e+00
1.207791e+00
1.098701e+00
1.053167e+00
1.109933e+00
1.271816e+00
1.505354e+00
1.757626e+00
1.979867e+00
2.145108e+00
2.251058e+00
2.308417e+00
2.324547e+00
2.295383e+00
2.211135e+00
2.069604e+00
1.885552e+00
1.689551e+00
1.517886e+00
1.399263e+00
1.344855e+00
1.347493e+00
1.391179e+00
1.464044e+00
1.563840e+00
1.690902e+00
1.835249e+00
1.970930e+00
2.064577e+00
2.091754e+00
2.047391e+00
1.943334e+00
1.799328e+00
1.637987e+00
1.485138e+00
1.367967e+00
1.306576e+00
1.303816e+00
1.341610e+00
1.387995e+00
1.412521e+00
1.401442e+00
1.362230e+00
1.314134e+00
1.273333e+00
1.245075e+00
1.226204e+00
1.210740e+00
1.191554e+00
1.159302e+00
1.103341e+00
1.015364e+00
8.927402e-01
7.398248e-01
5.682725e-01
3.967148e-01
2.472466e-01
1.367350e-01
6.665844e-02
1.988115e-02
-3.034000e-02
-1.034613e-01
-1.984757e-01
-2.933326e-01
-3.556516e-01
-3.563936e-01
-2.800722e-01
-1.305307e-01
6.736052e-02
2.720043e-01
4.370826e-01
5.281756e-01
5.364240e-01
4.824228e-01
4.082353e-01
3.598490e-01
3.660885e-01
4.240442e-01
5.014473e-01
5.576974e-01
5.715296e-01
5.565855e-01
5.530699e-01
5.993818e-01
7.017077e-01
8.228944e-01
9.006940e-01
8.853183e-01
7.714664e-01
6.031823e-01
4.495039e-01
3.690512e-01
3.867853e-01
4.941216e-01
6.655396e-01
8.747812e-01
1.098433e+00
1.308682e+00
1.467403e+00
1.532139e+00
1.473657e+00
1.293872e+00
1.031193e+00
7.492198e-01
5.159761e-01
3.843301e-01
3.797787e-01
4.964073e-01
6.999323e-01
9.371984e-01
1.150878e+00
1.294861e+00
1.343942e+00
1.295595e+00
1.167874e+00
9.975394e-01
8.364383e-01
7.408796e-01
7.526931e-01
8.782757e-01
1.077553e+00
1.274026e+00
1.386908e+00
1.370512e+00
1.237035e+00
1.047211e+00
8.744991e-01
7.662621e-01
7.261145e-01
7.252977e-01
7.306732e-01
7.280637e-01
7.274906e-01
7.524560e-01
8.243444e-01
9.505159e-01
1.118660e+00
1.297787e+00
1.446202e+00
1.525590e+00
1.518011e+00
1.439491e+00
1.340331e+00
1.284268e+00
1.311603e+00
1.408019e+00
1.503408e+00
1.506720e+00
1.357523e+00
1.063299e+00
7.010313e-01
3.825478e-01
2.018187e-01
1.916065e-01
3.131230e-01
4.842018e-01
6.269724e-01
7.035481e-01
7.195725e-01
7.011303e-01
6.684504e-01
6.265458e-01
5.744820e-01
5.193823e-01
4.807760e-01
4.818848e-01
5.353327e-01
6.343570e-01
7.560708e-01
8.737046e-01
9.673293e-01
1.025137e+00
1.038032e+00
9.969816e-01
8.980674e-01
7.507419e-01
5.810093e-01
4.254716e-01
3.189419e-01
2.817073e-01
3.113538e-01
3.813613e-01
4.475082e-01
4.623864e-01
3.946479e-01
2.443340e-01
4.525507e-02
-1.473947e-01
-2.771600e-01
-3.047834e-01
-2.203696e-01
-4.890227e-02
1.530482e-01
3.140360e-01
3.762741e-01
3.223169e-01
1.824822e-01
1.704667e-02
-1.157863e-01
-1.866442e-01
-2.019824e-01
-1.903714e-01
-1.797579e-01
-1.814655e-01
-1.902583e-01
-1.974217e-01
-2.047955e-01
-2.288983e-01
-2.927631e-01
-4.104943e-01
-5.726033e-01
-7.405364e-01
-8.559692e-01
-8.631257e-01
-7.340784e-01
-4.840693e-01
-1.688984e-01
1.345249e-01
3.562891e-01
4.592748e-01
4.520690e-01
3.820374e-01
3.098842e-01
2.781161e-01
2.916557e-01
3.220356e-01
3.312221e-01
2.996733e-01
2.425702e-01
2.057904e-01
2.438803e-01
3.908821e-01
6.373857e-01
9.245608e-01
1.161333e+00
1.262324e+00
1.189888e+00
9.741805e-01
6.950298e-01
4.350674e-01
2.342371e-01
7.473656e-02
-9.553468e-02
-3.180786e-01
-5.872429e-01
-8.455125e-01
-1.014208e+00
-1.040819e+00
-9.319300e-01
-7.486592e-01
-5.676829e-01
-4.362597e-01
-3.528729e-01
-2.838785e-01
-1.994089e-01
-1.002522e-01
-1.763027e-02
1.115981e-02
-2.757902e-02
-1.090341e-01
-1.783998e-01
-1.770196e-01
-7.136060e-02
1.306179e-01
3.838087e-01
6.274865e-01
8.119881e-01
9.176036e-01
9.570852e-01
9.603281e-01
9.498610e-01
9.241665e-01
8.627553e-01
7.504140e-01
6.012198e-01
4.618298e-01
3.898251e-01
4.218879e-01
5.526263e-01
7.355805e-01
9.034541e-01
9.953268e-01
9.774968e-01
8.499287e-01
6.390983e-01
3.852690e-01
1.323473e-01
-7.850424e-02
-2.164324e-01
-2.719950e-01
-2.656717e-01
-2.439897e-01
-2.599493e-01
-3.458138e-01
-4.936390e-01
-6.563413e-01
-7.702639e-01
-7.868902e-01
-6.960447e-01
-5.284661e-01
-3.370276e-01
-1.666935e-01
-2.956383e-02
1.004061e-01
2.695709e-01
5.146106e-01
8.383677e-01
1.204606e+00
1.553700e+00
1.831801e+00
2.020076e+00
2.148031e+00
2.280056e+00
2.479856e+00
2.773999e+00
3.137866e+00
3.511228e+00
3.830913e+00
4.059728e+00
4.196617e+00
4.265942e+00
4.295893e+00
4.300754e+00
4.276758e+00
4.210760e+00
4.093137e+00
3.926200e+00
3.725337e+00
3.515215e+00
3.323907e+00
3.176139e+00
3.086749e+00
3.056583e+00
3.073304e+00
3.117635e+00
3.171835e+00
3.224915e+00
3.272200e+00
3.313178e+00
3.352977e+00
3.406269e+00
3.495826e+00
3.641059e+00
3.842470e+00
4.074126e+00
4.291102e+00
4.448051e+00
4.518866e+00
4.508130e+00
4.448638e+00
4.384239e+00
4.344785e+00
4.326640e+00
4.291279e+00
4.184720e+00
3.967778e+00
3.640379e+00
3.247280e+00
2.863846e+00
2.570067e+00
2.423579e+00
2.439756e+00
2.583346e+00
2.774705e+00
2.912627e+00
2.910206e+00
2.730853e+00
2.406050e+00
2.022300e+00
1.681427e+00
1.455024e+00
1.357759e+00
1.352468e+00
1.381361e+00
1.403643e+00
1.417072e+00
1.451006e+00
1.537066e+00
1.678908e+00
1.842984e+00
1.977175e+00
2.044599e+00
2.048727e+00
2.031652e+00
2.047024e+00
2.127530e+00
2.268799e+00
2.437461e+00
2.594010e+00
2.713523e+00
2.792307e+00
2.840229e+00
2.867419e+00
2.874615e+00
2.851500e+00
2.782795e+00
2.659248e+00
2.488464e+00
2.299109e+00
2.133767e+00
2.031720e+00
2.010300e+00
2.056585e+00
2.135672e+00
2.210472e+00
2.260685e+00
2.290768e+00
2.324151e+00
2.387712e+00
2.494884e+00
2.636765e+00
2.786211e+00
2.911632e+00
2.991574e+00
3.022484e+00
3.017989e+00
3.002515e+00
3.003234e+00
3.043195e+00
3.136923e+00
3.288088e+00
3.488021e+00
3.714210e+00
3.929310e+00
4.083421e+00
4.124041e+00
4.016190e+00
3.767248e+00
3.441219e+00
3.146195e+00
2.992945e+00
3.043262e+00
3.276881e+00
3.596190e+00
3.866457e+00
3.971855e+00
3.863198e+00
3.579276e+00
3.233644e+00
2.970043e+00
2.902757e+00
3.068959e+00
3.417941e+00
3.842829e+00
4.235526e+00
4.533207e+00
4.733113e+00
4.873727e+00
4.999938e+00
5.135652e+00
5.277905e+00
5.409586e+00
5.516303e+00
5.594435e+00
5.648362e+00
5.683890e+00
5.704963e+00
5.714636e+00
5.716523e+00
5.713541e+00
5.704893e+00
5.684595e+00
5.642760e+00
5.567959e+00
5.449874e+00
5.283803e+00
5.076901e+00
4.851456e+00
4.639756e+00
4.470918e+00
4.357508e+00
4.291251e+00
4.250792e+00
4.216002e+00
4.179631e+00
4.150141e+00
4.145087e+00
4.179048e+00
4.253015e+00
4.351743e+00
4.450300e+00
4.524844e+00
4.561440e+00
4.559711e+00
4.531144e+00
4.493202e+00
4.461262e+00
4.441314e+00
4.426783e+00
4.401436e+00
4.346926e+00
4.250823e+00
4.111784e+00
3.941470e+00
3.764128e+00
3.613700e+00
3.527096e+00
3.533772e+00
3.644982e+00
3.847553e+00
4.105089e+00
4.366016e+00
4.575474e+00
4.688750e+00
4.685318e+00
4.580106e+00
4.424271e+00
4.289325e+00
4.237717e+00
4.293094e+00
4.427162e+00
4.573890e+00
4.666763e+00
4.678242e+00
4.635397e+00
4.599113e+00
4.619754e+00
4.700668e+00
4.795624e+00
4.840026e+00
4.790865e+00
4.647300e+00
4.442027e+00
4.215722e+00
3.995622e+00
3.791830e+00
3.610442e+00
3.470688e+00
3.409485e+00
3.464530e+00
3.644309e+00
3.908014e+00
4.174935e+00
4.361110e+00
4.419209e+00
4.355721e+00
4.217849e+00
4.063188e+00
3.932695e+00
3.840314e+00
3.779634e+00
3.737441e+00
3.701780e+00
3.660023e+00
3.594629e+00
3.488053e+00
3.337645e+00
3.166978e+00
3.019242e+00
2.933778e+00
2.923074e+00
2.967878e+00
3.033231e+00
3.092478e+00
3.142053e+00
3.198326e+00
3.280922e+00
3.394788e+00
3.521866e+00
3.625757e+00
3.665818e+00
3.614356e+00
3.470300e+00
3.262828e+00
3.041623e+00
2.858607e+00
2.752107e+00
2.740114e+00
2.820004e+00
2.970257e+00
3.155381e+00
3.336784e+00
3.486414e+00
3.594985e+00
3.669130e+00
3.720143e+00
3.754039e+00
3.771083e+00
3.773268e+00
3.770186e+00
3.775574e+00
3.796249e+00
3.823191e+00
3.834145e+00
3.807765e+00
3.738762e+00
3.642061e+00
3.543074e+00
3.461507e+00
3.399189e+00
3.338458e+00
3.252136e+00
3.121514e+00
2.953922e+00
2.787913e+00
2.678496e+00
2.668696e+00
2.766047e+00
2.940248e+00
3.142042e+00
3.327834e+00
3.473095e+00
3.570010e+00
3.618735e+00
3.624078e+00
3.600058e+00
3.573865e+00
3.579179e+00
3.638065e+00
3.742739e+00
3.852251e+00
3.909866e+00
3.871874e+00
3.730233e+00
3.516236e+00
3.284618e+00
3.088125e+00
2.956054e+00
2.886284e+00
2.852255e+00
2.819217e+00
2.761239e+00
2.672274e+00
2.568680e+00
2.483541e+00
2.454142e+00
2.505896e+00
2.638761e+00
2.822665e+00
3.006107e+00
3.136968e+00
3.186655e+00
3.163473e+00
3.106462e+00
3.064016e+00
3.070093e+00
3.129292e+00
3.216407e+00
3.290922e+00
3.320188e+00
3.297949e+00
3.245302e+00
3.192987e+00
3.158253e+00
3.133384e+00
3.092886e+00
3.012675e+00
2.888351e+00
2.742313e+00
2.616504e+00
2.555042e+00
2.585367e+00
2.706402e+00
2.888704e+00
3.086545e+00
3.256191e+00
3.371013e+00
3.425878e+00
3.430172e+00
3.395853e+00
3.329149e+00
3.230645e+00
3.101893e+00
2.952970e+00
2.805811e+00
2.690506e+00
2.634963e+00
2.652230e+00
2.731797e+00
2.839649e+00
2.928361e+00
2.955385e+00
2.903720e+00
2.794555e+00
2.681622e+00
2.626386e+00
2.666588e+00
2.796014e+00
2.965854e+00
3.105292e+00
3.150384e+00
3.068506e+00
2.868818e+00
2.596066e+00
2.312461e+00
2.076382e+00
1.926734e+00
1.879128e+00
1.933153e+00
2.081900e+00
2.314614e+00
2.612297e+00
2.943169e+00
3.264195e+00
3.530904e+00
3.713960e+00
3.815749e+00
3.875883e+00
3.957684e+00
4.119161e+00
4.383228e+00
4.723897e+00
5.076467e+00
5.366187e+00
5.539348e+00
5.580182e+00
5.507547e+00
5.359133e+00
5.175588e+00
4.990293e+00
4.823201e+00
4.678137e+00
4.546344e+00
4.416247e+00
4.283775e+00
4.157380e+00
4.055726e+00
3.998682e+00
3.995036e+00
4.034143e+00
4.088359e+00
4.126063e+00
4.127643e+00
4.095625e+00
4.054991e+00
4.045442e+00
4.108775e+00
4.272805e+00
4.534760e+00
4.852580e+00
5.153850e+00
5.363866e+00
5.441661e+00
5.404818e+00
5.326299e+00
5.300477e+00
5.395099e+00
5.617253e+00
5.913905e+00
6.204870e+00
6.425017e+00
6.549169e+00
6.589915e+00
6.579404e+00
6.552179e+00
6.535174e+00
6.540074e+00
6.555937e+00
6.549743e+00
6.482437e+00
6.334541e+00
6.123235e+00
5.896444e+00
5.706300e+00
5.580067e+00
5.509023e+00
5.463308e+00
5.421636e+00
5.392764e+00
5.411183e+00
5.509374e+00
5.686623e+00
5.896261e+00
6.060904e+00
6.108901e+00
6.012732e+00
5.807041e+00
5.574330e+00
5.405499e+00
5.357456e+00
5.430836e+00
5.578443e+00
5.736820e+00
5.859157e+00
5.928359e+00
5.946767e+00
5.918969e+00
5.846405e+00
5.735985e+00
5.608887e+00
5.496733e+00
5.426772e+00
5.408875e+00
5.434502e+00
5.485770e+00
5.543936e+00
5.590089e+00
5.602329e+00
5.559297e+00
5.452563e+00
5.298696e+00
5.138420e+00
5.018827e+00
4.968304e+00
4.981494e+00
5.025825e+00
5.064741e+00
5.079672e+00
5.075341e+00
5.067932e+00
5.068174e+00
5.072375e+00
5.067076e+00
5.044105e+00
5.015778e+00
5.017719e+00
5.092622e+00
5.261484e+00
5.500458e+00
5.740911e+00
5.896513e+00
5.903812e+00
5.753778e+00
5.497025e+00
5.220796e+00
5.010605e+00
4.915323e+00
4.930858e+00
5.008130e+00
5.080004e+00
5.093445e+00
5.030923e+00
4.911500e+00
4.773953e+00
4.653719e+00
4.566418e+00
4.505001e+00
4.449683e+00
4.383172e+00
4.301640e+00
4.215768e+00
4.143269e+00
4.098886e+00
4.087555e+00
4.103416e+00
4.134072e+00
4.166657e+00
4.191280e+00
4.200065e+00
4.184543e+00
4.136316e+00
4.053042e+00
3.945995e+00
3.841542e+00
3.771381e+00
3.754839e+00
3.784919e+00
3.830298e+00
3.855381e+00
3.846340e+00
3.824657e+00
3.837571e+00
3.930614e+00
4.118882e+00
4.374164e+00
4.635862e+00
4.839708e+00
4.947103e+00
4.957657e+00
4.899507e+00
4.808154e+00
4.711561e+00
4.630625e+00
4.587376e+00
4.605206e+00
4.694843e+00
4.837653e+00
4.984875e+00
5.078975e+00
5.083447e+00
4.999611e+00
4.860071e+00
4.706892e+00
4.571555e+00
4.467498e+00
4.393747e+00
4.342296e+00
4.304607e+00
4.276160e+00
4.257720e+00
4.251886e+00
4.257329e+00
4.266485e+00
4.269669e+00
4.262171e+00
4.248616e+00
4.242786e+00
4.264972e+00
4.337898e+00
4.479493e+00
4.692386e+00
4.955170e+00
5.222670e+00
5.438072e+00
5.552742e+00
5.545691e+00
5.435276e+00
5.277744e+00
5.149747e+00
5.117911e+00
5.207420e+00
5.386037e+00
5.574173e+00
5.678349e+00
5.632433e+00
5.426135e+00
5.107012e+00
4.757100e+00
4.458005e+00
4.261628e+00
4.177934e+00
4.181212e+00
4.227264e+00
4.270904e+00
4.277728e+00
4.230788e+00
4.134391e+00
4.013217e+00
3.902718e+00
3.832008e+00
3.809031e+00
3.819432e+00
3.841107e+00
3.863146e+00
3.893264e+00
3.947340e+00
4.029895e+00
4.121647e+00
4.185429e+00
4.189383e+00
4.132815e+00
4.054679e+00
4.015180e+00
4.061147e+00
4.198274e+00
4.388447e+00
4.573281e+00
4.707910e+00
4.783252e+00
4.824582e+00
4.871021e+00
4.951068e+00
5.067811e+00
5.198883e+00
5.307688e+00
5.358439e+00
5.328780e+00
5.217691e+00
5.048723e+00
4.867208e+00
4.727871e+00
4.672099e+00
4.703303e+00
4.776407e+00
4.813670e+00
4.743766e+00
4.544186e+00
4.260404e+00
3.985608e+00
3.809007e+00
3.763204e+00
3.804300e+00
3.838079e+00
3.776251e+00
3.588704e+00
3.321981e+00
3.075553e+00
2.950768e+00
3.000391e+00
3.204216e+00
3.480349e+00
3.722467e+00
3.842519e+00
3.800047e+00
3.608733e+00
3.322086e+00
3.009087e+00
2.732978e+00
2.540445e+00
2.459023e+00
2.496216e+00
2.637094e+00
2.843020e+00
3.056974e+00
3.218535e+00
3.285384e+00
3.251871e+00
3.152967e+00
3.047092e+00
2.983480e+00
2.971779e+00
2.973789e+00
2.925704e+00
2.779858e+00
2.540198e+00
2.267456e+00
2.049099e+00
1.952226e+00
1.987802e+00
2.106326e+00
2.226236e+00
2.278843e+00
2.245286e+00
2.165489e+00
2.114772e+00
2.161803e+00
2.330942e+00
2.588113e+00
2.856141e+00
3.050653e+00
3.118071e+00
3.057224e+00
2.915869e+00
2.766756e+00
2.676358e+00
2.679622e+00
2.769674e+00
2.905727e+00
3.035166e+00
3.117695e+00
3.137564e+00
3.098996e+00
3.013329e+00
2.890975e+00
2.743267e+00
2.587943e+00
2.448268e+00
2.342883e+00
2.274384e+00
2.228105e+00
2.184198e+00
2.133643e+00
2.084542e+00
2.053170e+00
2.047623e+00
2.058263e+00
2.062218e+00
2.035692e+00
1.962289e+00
1.833334e+00
1.647494e+00
1.418123e+00
1.185300e+00
1.017470e+00
9.903468e-01
1.149094e+00
1.476586e+00
1.889678e+00
2.269158e+00
2.510228e+00
2.568409e+00
2.476039e+00
2.319540e+00
2.191254e+00
2.145656e+00
2.184633e+00
2.274002e+00
2.372304e+00
2.450278e+00
2.494311e+00
2.502059e+00
2.478952e+00
2.435433e+00
2.381754e+00
2.323021e+00
2.260804e+00
2.201069e+00
2.159602e+00
2.156873e+00
2.203951e+00
2.289574e+00
2.378794e+00
2.426496e+00
2.398789e+00
2.288938e+00
2.118313e+00
1.924608e+00
1.747793e+00
1.621980e+00
1.573344e+00
1.618891e+00
1.761442e+00
1.981512e+00
2.233321e+00
2.453482e+00
2.583373e+00
2.594966e+00
2.504567e+00
2.364576e+00
2.236714e+00
2.161846e+00
2.143573e+00
2.154175e+00
2.157920e+00
2.136431e+00
2.099860e+00
2.077279e+00
2.093906e+00
2.151408e+00
2.224432e+00
2.275020e+00
2.274952e+00
2.221148e+00
2.134585e+00
2.045893e+00
1.980403e+00
1.952971e+00
1.971550e+00
2.040517e+00
2.157458e+00
2.306234e+00
2.454542e+00
2.561256e+00
2.592148e+00
2.537110e+00
2.419471e+00
2.289990e+00
2.205782e+00
2.204217e+00
2.286348e+00
2.419119e+00
2.552897e+00
2.641035e+00
2.650692e+00
2.566138e+00
2.393259e+00
2.168383e+00
1.962620e+00
1.868757e+00
1.968035e+00
2.291248e+00
2.797230e+00
3.383474e+00
3.925572e+00
4.327875e+00
4.563151e+00
4.682598e+00
4.788696e+00
4.980942e+00
5.299943e+00
5.698159e+00
6.053519e+00
6.221687e+00
6.102923e+00
5.690191e+00
5.073831e+00
4.401649e+00
3.816761e+00
3.404883e+00
3.174606e+00
3.074753e+00
3.033211e+00
2.993112e+00
2.929036e+00
2.841750e+00
2.743210e+00
2.645512e+00
2.558995e+00
2.494564e+00
2.462739e+00
2.468458e+00
2.508221e+00
2.574568e+00
2.663197e+00
2.772946e+00
2.896169e+00
3.009565e+00
3.078483e+00
3.075776e+00
3.001308e+00
2.886303e+00
2.778523e+00
2.717254e+00
2.712498e+00
2.740113e+00
2.755999e+00
2.721586e+00
2.626015e+00
2.492158e+00
2.363441e+00
2.280313e+00
2.260586e+00
2.293522e+00
2.348844e+00
2.394915e+00
2.416261e+00
2.420562e+00
2.431559e+00
2.474270e+00
2.563222e+00
2.698816e+00
2.869182e+00
3.054278e+00
3.232504e+00
3.389111e+00
3.521385e+00
3.636163e+00
3.741364e+00
3.837858e+00
3.917333e+00
3.967180e+00
3.978483e+00
3.951457e+00
3.895082e+00
3.821228e+00
3.736148e+00
3.633916e+00
3.496708e+00
3.304722e+00
3.053385e+00
2.768850e+00
2.508865e+00
2.341946e+00
2.313499e+00
2.420687e+00
2.613690e+00
2.821481e+00
2.984518e+00
3.077398e+00
3.114622e+00
3.140078e+00
3.204262e+00
3.337540e+00
3.532195e+00
3.744538e+00
3.918208e+00
4.016240e+00
4.042379e+00
4.037646e+00
4.053419e+00
4.117793e+00
4.217125e+00
4.304694e+00
4.329634e+00
4.266344e+00
4.127477e+00
3.957004e+00
3.810958e+00
3.735976e+00
3.753172e+00
3.851843e+00
3.994843e+00
4.134143e+00
4.230734e+00
4.269917e+00
4.264835e+00
4.247482e+00
4.252523e+00
4.301743e+00
4.396132e+00
4.518917e+00
4.647211e+00
4.765388e+00
4.872841e+00
4.981961e+00
5.106881e+00
5.248733e+00
5.387122e+00
5.485805e+00
5.511535e+00
5.455001e+00
5.339922e+00
5.212882e+00
5.118442e+00
5.073887e+00
5.058516e+00
5.023802e+00
4.919335e+00
4.721490e+00
4.449731e+00
4.160548e+00
3.920552e+00
3.773138e+00
3.718865e+00
3.721821e+00
3.736743e+00
3.737873e+00
3.731180e+00
3.744683e+00
3.805828e+00
3.920695e+00
4.066469e+00
4.200532e+00
4.280842e+00
4.286536e+00
4.228297e+00
4.143994e+00
4.082460e+00
4.083477e+00
4.162765e+00
4.306606e+00
4.475178e+00
4.611185e+00
4.652452e+00
4.549613e+00
4.287302e+00
3.899379e+00
3.465582e+00
3.086004e+00
2.844530e+00
2.778796e+00
2.869178e+00
3.050064e+00
3.238528e+00
3.368375e+00
3.413944e+00
3.392619e+00
3.346690e+00
3.316457e+00
3.320538e+00
3.353917e+00
3.402222e+00
3.460185e+00
3.540584e+00
3.667653e+00
3.859987e+00
4.114989e+00
4.405034e+00
4.686918e+00
4.918289e+00
5.072295e+00
5.144096e+00
5.147805e+00
5.106848e+00
5.042360e+00
4.964305e+00
4.869699e+00
4.749618e+00
4.601167e+00
4.436561e+00
4.283028e+00
4.173428e+00
4.133499e+00
4.172767e+00
4.282072e+00
4.436184e+00
4.599050e+00
4.730549e+00
4.794113e+00
4.764269e+00
4.633249e+00
4.415118e+00
4.144176e+00
3.865033e+00
3.617236e+00
3.422822e+00
3.284013e+00
3.190690e+00
3.130469e+00
3.093814e+00
3.071725e+00
3.049595e+00
3.004320e+00
2.910876e+00
2.758182e+00
2.564548e+00
2.378263e+00
2.256566e+00
2.232779e+00
2.293052e+00
2.380709e+00
2.428930e+00
2.402203e+00
2.318003e+00
2.232634e+00
2.201905e+00
2.246071e+00
2.343070e+00
2.450737e+00
2.537708e+00
2.599378e+00
2.649841e+00
2.700070e+00
2.741721e+00
2.749489e+00
2.700269e+00
2.595401e+00
2.470241e+00
2.383145e+00
2.388722e+00
2.510281e+00
2.727212e+00
2.983490e+00
3.211231e+00
3.356867e+00
3.398987e+00
3.352143e+00
3.256375e+00
3.157173e+00
3.084802e+00
3.042938e+00
3.012180e+00
2.965917e+00
2.889048e+00
2.788629e+00
2.690697e+00
2.625614e+00
2.609887e+00
2.633671e+00
2.661328e+00
2.647112e+00
2.559077e+00
2.397298e+00
2.194584e+00
1.999013e+00
1.849642e+00
1.760487e+00
1.721370e+00
1.713312e+00
1.727572e+00
1.775235e+00
1.880029e+00
2.058232e+00
2.299010e+00
2.559581e+00
2.780523e+00
2.913177e+00
2.943415e+00
2.899328e+00
2.839949e+00
2.830044e+00
2.910889e+00
3.080216e+00
3.292832e+00
3.483169e+00
3.597774e+00
3.620176e+00
3.576452e+00
3.520806e+00
3.509389e+00
3.574793e+00
3.712465e+00
3.883864e+00
4.033160e+00
4.109342e+00
4.084233e+00
3.959113e+00
3.759589e+00
3.525761e+00
3.304211e+00
3.140688e+00
3.068871e+00
3.096466e+00
3.198010e+00
3.323845e+00
3.424266e+00
3.474772e+00
3.485622e+00
3.490348e+00
3.523260e+00
3.601894e+00
3.723871e+00
3.875448e+00
4.040741e+00
4.202966e+00
4.340322e+00
4.426978e+00
4.444475e+00
4.396234e+00
4.311705e+00
4.233728e+00
4.196273e+00
4.206906e+00
4.243839e+00
4.267569e+00
4.240089e+00
4.142512e+00
3.983563e+00
3.795482e+00
3.619171e+00
3.486136e+00
3.407766e+00
3.378359e+00
3.387562e+00
3.430330e+00
3.506337e+00
3.612640e+00
3.740389e+00
3.880476e+00
4.030921e+00
4.195076e+00
4.369103e+00
4.529501e+00
4.634248e+00
4.642029e+00
4.540015e+00
4.361342e+00
4.176711e+00
4.060936e+00
4.054082e+00
4.142650e+00
4.272567e+00
4.383323e+00
4.439693e+00
4.442602e+00
4.417278e+00
4.391346e+00
4.378953e+00
4.379603e+00
4.389166e+00
4.412395e+00
4.465620e+00
4.566001e+00
4.714546e+00
4.885136e+00
5.027685e+00
5.085437e+00
5.019645e+00
4.830519e+00
4.561678e+00
4.280021e+00
4.037827e+00
3.841402e+00
3.651762e+00
3.419938e+00
3.131206e+00
2.825074e+00
2.577369e+00
2.459158e+00
2.501068e+00
2.682925e+00
2.949248e+00
3.236904e+00
3.498612e+00
3.712637e+00
3.878508e+00
4.005212e+00
4.100213e+00
4.166360e+00
4.209171e+00
4.249012e+00
4.325959e+00
4.487836e+00
4.764790e+00
5.146657e+00
5.580464e+00
5.992734e+00
6.323814e+00
6.552360e+00
6.694618e+00
6.781160e+00
6.830056e+00
6.837519e+00
6.792426e+00
6.701195e+00
6.601045e+00
6.549736e+00
6.597664e+00
6.758953e+00
6.998087e+00
7.241261e+00
7.409493e+00
7.457537e+00
7.396879e+00
7.288235e+00
7.206201e+00
7.195987e+00
7.248135e+00
7.307107e+00
7.309350e+00
7.227926e+00
7.095186e+00
6.987653e+00
6.981981e+00
7.109812e+00
7.338368e+00
7.585637e+00
7.759644e+00
7.801355e+00
7.710628e+00
7.542338e+00
7.374927e+00
7.269488e+00
7.242920e+00
7.268597e+00
7.300444e+00
7.303834e+00
7.274974e+00
7.238062e+00
7.222831e+00
7.238245e+00
7.261339e+00
7.249032e+00
7.163616e+00
6.993856e+00
6.758894e+00
6.495911e+00
6.243147e+00
6.029734e+00
5.875482e+00
5.795954e+00
5.805563e+00
5.913721e+00
6.115000e+00
6.380604e+00
6.659451e+00
6.890743e+00
7.022126e+00
7.025984e+00
6.909906e+00
6.719039e+00
6.527252e+00
6.416426e+00
6.449700e+00
6.649606e+00
6.990451e+00
7.406908e+00
7.813291e+00
8.125697e+00
8.281544e+00
8.253371e+00
8.053780e+00
7.729258e+00
7.344877e+00
6.965696e+00
6.641358e+00
6.399064e+00
6.246664e+00
6.181103e+00
6.193583e+00
6.267177e+00
6.371461e+00
6.463145e+00
6.497432e+00
6.445569e+00
6.307354e+00
6.109232e+00
5.888185e+00
5.671918e+00
5.468459e+00
5.270534e+00
5.068472e+00
4.860722e+00
4.655957e+00
4.468179e+00
4.309593e+00
4.185668e+00
4.094828e+00
4.031975e+00
3.992580e+00
3.974529e+00
3.976979e+00
3.996472e+00
4.021829e+00
4.032458e+00
4.005374e+00
3.929891e+00
3.820024e+00
3.713480e+00
3.655109e+00
3.673970e+00
3.767386e+00
3.901078e+00
4.025818e+00
4.102725e+00
4.123971e+00
4.116148e+00
4.122654e+00
4.175747e+00
4.276637e+00
4.395572e+00
4.489890e+00
4.528953e+00
4.513852e+00
4.482505e+00
4.495682e+00
4.607952e+00
4.837114e+00
5.149576e+00
5.472969e+00
5.731698e+00
5.885084e+00
5.944559e+00
5.961071e+00
5.993784e+00
6.080069e+00
6.221664e+00
6.390498e+00
6.546978e+00
6.658390e+00
6.708597e+00
6.699184e+00
6.647158e+00
6.581003e+00
6.532715e+00
6.526033e+00
6.566239e+00
6.636658e+00
6.703062e+00
6.725694e+00
6.676978e+00
6.557698e+00
6.401393e+00
6.262785e+00
6.196611e+00
6.238082e+00
6.393112e+00
6.640360e+00
6.942724e+00
7.263131e+00
7.577164e+00
7.875562e+00
8.155575e+00
8.408536e+00
8.614707e+00
8.750928e+00
8.805406e+00
8.787338e+00
8.723852e+00
8.647218e+00
8.580826e+00
8.530653e+00
8.485181e+00
8.423875e+00
8.331162e+00
8.208683e+00
8.077222e+00
7.965513e+00
7.893568e+00
7.862774e+00
7.858434e+00
7.860212e+00
7.852578e+00
7.831113e+00
7.804560e+00
7.793037e+00
7.822442e+00
7.916598e+00
8.090411e+00
8.346619e+00
8.675556e+00
9.055722e+00
9.455855e+00
9.842291e+00
1.019182e+01
1.050207e+01
1.078897e+01
1.106892e+01
1.133631e+01
1.155342e+01
1.166386e+01
1.162304e+01
1.142477e+01
1.110358e+01
1.071098e+01
1.028361e+01
9.826116e+00
9.318697e+00
8.741625e+00
8.099530e+00
7.430807e+00
6.798243e+00
6.268749e+00
5.894941e+00
5.706809e+00
5.712400e+00
5.900270e+00
6.237749e+00
6.667202e+00
7.109847e+00
7.484333e+00
7.734198e+00
7.846711e+00
7.848437e+00
7.779764e+00
7.667353e+00
7.514609e+00
7.314544e+00
7.071443e+00
6.812713e+00
6.581721e+00
6.417236e+00
6.334913e+00
6.324419e+00
6.363336e+00
6.436191e+00
6.544190e+00
6.699016e+00
6.905232e+00
7.144179e+00
7.373414e+00
7.545826e+00
7.635968e+00
7.652479e+00
7.625608e+00
7.579703e+00
7.513716e+00
7.407154e+00
7.248641e+00
7.064636e+00
6.923059e+00
6.903671e+00
7.051650e+00
7.344711e+00
7.697231e+00
8.001356e+00
8.181011e+00
8.226716e+00
8.192709e+00
8.162635e+00
8.207327e+00
8.357287e+00
8.598346e+00
8.885103e+00
9.161523e+00
9.380005e+00
9.513472e+00
9.557647e+00
9.524074e+00
9.429065e+00
9.285897e+00
9.104237e+00
8.894880e+00
8.674714e+00
8.467406e+00
8.298048e+00
8.184429e+00
8.130581e+00
8.126008e+00
8.148761e+00
8.169051e+00
8.153827e+00
8.075588e+00
7.924905e+00
7.719035e+00
7.497340e+00
7.302275e+00
7.156092e+00
7.048474e+00
6.944815e+00
6.811790e+00
6.644290e+00
6.475209e+00
6.359695e+00
6.341459e+00
6.420440e+00
6.541835e+00
6.615235e+00
6.555589e+00
6.325523e+00
5.958052e+00
5.548113e+00
5.214727e+00
5.049475e+00
5.076414e+00
5.245557e+00
5.464037e+00
5.645869e+00
5.749909e+00
5.785613e+00
5.789781e+00
5.795459e+00
5.813368e+00
5.831588e+00
5.825866e+00
5.771134e+00
5.651218e+00
5.467815e+00
5.246986e+00
5.037101e+00
4.893714e+00
4.854814e+00
4.918089e+00
5.033995e+00
5.121872e+00
5.104649e+00
4.946925e+00
4.676702e+00
4.376403e+00
4.144462e+00
4.046448e+00
4.081914e+00
4.184829e+00
4.257502e+00
4.220623e+00
4.053985e+00
3.807511e+00
3.577619e+00
3.461654e+00
3.514018e+00
3.725966e+00
4.036745e+00
4.365431e+00
4.643265e+00
4.831119e+00
4.919113e+00
4.915717e+00
4.836725e+00
4.700552e+00
4.528802e+00
4.346411e+00
4.177236e+00
4.036503e+00
3.925415e+00
3.832872e+00
3.744838e+00
3.655858e+00
3.574162e+00
3.515671e+00
3.491156e+00
3.497096e+00
3.517285e+00
3.531988e+00
3.526158e+00
3.492634e+00
3.432391e+00
3.354118e+00
3.272817e+00
3.206998e+00
3.176165e+00
3.200335e+00
3.299513e+00
3.487683e+00
3.760003e+00
4.081727e+00
4.391790e+00
4.625488e+00
4.745266e+00
4.760278e+00
4.721477e+00
4.694274e+00
4.723722e+00
4.810721e+00
4.911474e+00
4.960400e+00
4.905340e+00
4.738267e+00
4.506438e+00
4.297378e+00
4.203011e+00
4.278064e+00
4.511279e+00
4.824253e+00
5.102437e+00
5.247020e+00
5.221917e+00
5.069066e+00
4.882023e+00
4.751861e+00
4.715615e+00
4.737491e+00
4.735645e+00
4.639662e+00
4.442342e+00
4.210457e+00
4.044779e+00
4.014460e+00
4.110260e+00
4.249164e+00
4.326815e+00
4.280815e+00
4.122334e+00
3.918231e+00
3.741075e+00
3.624774e+00
3.555773e+00
3.500575e+00
3.443003e+00
3.400643e+00
3.410081e+00
3.495616e+00
3.646676e+00
3.820099e+00
3.963879e+00
4.044329e+00
4.059344e+00
4.033072e+00
3.999706e+00
3.987074e+00
4.005952e+00
4.046752e+00
4.085008e+00
4.095495e+00
4.068673e+00
4.018217e+00
3.972398e+00
3.953945e+00
3.962861e+00
3.975386e+00
3.960946e+00
3.906724e+00
3.833489e+00
3.789889e+00
3.825315e+00
3.956827e+00
4.151117e+00
4.333208e+00
4.417331e+00
4.343324e+00
4.100367e+00
3.728644e+00
3.301912e+00
2.901937e+00
2.596631e+00
2.429135e+00
2.417432e+00
2.557573e+00
2.824451e+00
3.171149e+00
3.532801e+00
3.839056e+00
4.033934e+00
4.096394e+00
4.050751e+00
3.957627e+00
3.886891e+00
3.887196e+00
3.969430e+00
4.110840e+00
4.272948e+00
4.420614e+00
4.533444e+00
4.608267e+00
4.655848e+00
4.694225e+00
4.739443e+00
4.796042e+00
4.852242e+00
4.883574e+00
4.863437e+00
4.774417e+00
4.614667e+00
4.398585e+00
4.154915e+00
3.924572e+00
3.756761e+00
3.699579e+00
3.783332e+00
4.001659e+00
4.302613e+00
4.601127e+00
4.812370e+00
4.889964e+00
4.846895e+00
4.745854e+00
4.664332e+00
4.655572e+00
4.727898e+00
4.851286e+00
4.982948e+00
5.095029e+00
5.189384e+00
5.292928e+00
5.437732e+00
5.637919e+00
5.876638e+00
6.111051e+00
6.292954e+00
6.392313e+00
6.408706e+00
6.364954e+00
6.289875e+00
6.202692e+00
6.108172e+00
6.003532e+00
5.890288e+00
5.781598e+00
5.699459e+00
5.662387e+00
5.669442e+00
5.690273e+00
5.670787e+00
5.555875e+00
5.318050e+00
4.975091e+00
4.586221e+00
4.228869e+00
3.967919e+00
3.832806e+00
3.813612e+00
3.876182e+00
3.984673e+00
4.116733e+00
4.264141e+00
4.422627e+00
4.580393e+00
4.714167e+00
4.796336e+00
4.809284e+00
4.757680e+00
4.670675e+00
4.591994e+00
4.561856e+00
4.599062e+00
4.692865e+00
4.809260e+00
4.907205e+00
4.954988e+00
4.939088e+00
4.864017e+00
4.746601e+00
4.609678e+00
4.477756e+00
4.373234e+00
4.310794e+00
4.291553e+00
4.302301e+00
4.322922e+00
4.338384e+00
4.347223e+00
4.360736e+00
4.394325e+00
4.458083e+00
4.552536e+00
4.669525e+00
4.795316e+00
4.915333e+00
5.021245e+00
5.118176e+00
5.227469e+00
5.382271e+00
5.616551e+00
5.950445e+00
6.376708e+00
6.854473e+00
7.315808e+00
7.686293e+00
7.913473e+00
7.990491e+00
7.961682e+00
7.904904e+00
7.897537e+00
7.981801e+00
8.145311e+00
8.325712e+00
8.437620e+00
8.410210e+00
8.218481e+00
7.893844e+00
7.510366e+00
7.155778e+00
6.902414e+00
6.788983e+00
6.815541e+00
6.948938e+00
7.135467e+00
7.317138e+00
7.446681e+00
7.496755e+00
7.462624e+00
7.361244e+00
7.228248e+00
7.109719e+00
7.045765e+00
7.050827e+00
7.103795e+00
7.158879e+00
7.173994e+00
7.138186e+00
7.077893e+00
7.036659e+00
7.042003e+00
7.081837e+00
7.106396e+00
7.055865e+00
6.898620e+00
6.658244e+00
6.411890e+00
6.255995e+00
6.253840e+00
6.394836e+00
6.594634e+00
6.741884e+00
6.765142e+00
6.677124e+00
6.567183e+00
6.546845e+00
6.682769e+00
6.957571e+00
7.280471e+00
7.539545e+00
7.663215e+00
7.654159e+00
7.577077e+00
7.511214e+00
7.500080e+00
7.530539e+00
7.552117e+00
7.519954e+00
7.430864e+00
7.330372e+00
7.290202e+00
7.373119e+00
7.605637e+00
7.970576e+00
8.418455e+00
8.887167e+00
9.318388e+00
9.666077e+00
9.899605e+00
1.000537e+01
9.987744e+00
9.868417e+00
9.683474e+00
9.477429e+00
9.293976e+00
9.164794e+00
9.099326e+00
9.079105e+00
9.060764e+00
8.990688e+00
8.828561e+00
8.568903e+00
8.247051e+00
7.924143e+00
7.659607e+00
7.487662e+00
7.409680e+00
7.402418e+00
7.433972e+00
7.478602e+00
7.524610e+00
7.573049e+00
7.629287e+00
7.693843e+00
7.759468e+00
7.815913e+00
7.857167e+00
7.885103e+00
7.907918e+00
7.935774e+00
7.976916e+00
8.036273e+00
8.116408e+00
8.218732e+00
8.342455e+00
8.480946e+00
8.618639e+00
8.733566e+00
8.808232e+00
8.844580e+00
8.871970e+00
8.938057e+00
9.083501e+00
9.314360e+00
9.589955e+00
9.835992e+00
9.978517e+00
9.981780e+00
9.869166e+00
9.714334e+00
9.605618e+00
9.601348e+00
9.699217e+00
9.836563e+00
9.922787e+00
9.887686e+00
9.720490e+00
9.479495e+00
9.267440e+00
9.184320e+00
9.280091e+00
9.530882e+00
9.851659e+00
1.013823e+01
1.031368e+01
1.035306e+01
1.027690e+01
1.012513e+01
9.931244e+00
9.710891e+00
9.466553e+00
9.200353e+00
8.923273e+00
8.653204e+00
8.404073e+00
8.176346e+00
7.957981e+00
7.735106e+00
7.502925e+00
7.268172e+00
7.042853e+00
6.836156e+00
6.651694e+00
6.492365e+00
6.369281e+00
6.307696e+00
6.343464e+00
6.508784e+00
6.813255e+00
7.230461e+00
7.698491e+00
8.136429e+00
8.471414e+00
8.665402e+00
8.729388e+00
8.717254e+00
8.701002e+00
8.739510e+00
8.856759e+00
9.039227e+00
9.250546e+00
9.453467e+00
9.627955e+00
9.777110e+00
9.918403e+00
1.006591e+01
1.021489e+01
1.033817e+01
1.039601e+01
1.035419e+01
1.020079e+01
9.953186e+00
9.652539e+00
9.349801e+00
9.090086e+00
8.901105e+00
8.789068e+00
8.741822e+00
8.734930e+00
8.736746e+00
8.713794e+00
8.640398e+00
8.511409e+00
8.349026e+00
8.194000e+00
8.082439e+00
8.023549e+00
7.995771e+00
7.964240e+00
7.905141e+00
7.818428e+00
7.721262e+00
7.629883e+00
7.545861e+00
7.458473e+00
7.360838e+00
7.264053e+00
7.193202e+00
7.164379e+00
7.160423e+00
7.128109e+00
7.005633e+00
6.766186e+00
6.448486e+00
6.150147e+00
5.982494e+00
6.010635e+00
6.214412e+00
6.495661e+00
6.728977e+00
6.824912e+00
6.768348e+00
6.614907e+00
6.455679e+00
6.373788e+00
6.411903e+00
6.559345e+00
6.760349e+00
6.940041e+00
7.038010e+00
7.033513e+00
6.948508e+00
6.827146e+00
6.705984e+00
6.595178e+00
6.481544e+00
6.347963e+00
6.193653e+00
6.042032e+00
5.932358e+00
5.900056e+00
5.955002e+00
6.068111e+00
6.174828e+00
6.197965e+00
6.082382e+00
5.825402e+00
5.485823e+00
5.163328e+00
4.955269e+00
4.911884e+00
5.015241e+00
5.195187e+00
5.372386e+00
5.501122e+00
5.586615e+00
5.669608e+00
5.790970e+00
5.959402e+00
6.141699e+00
6.280084e+00
6.324624e+00
6.260492e+00
6.114480e+00
5.939505e+00
5.789895e+00
5.703084e+00
5.694317e+00
5.760319e+00
5.885177e+00
6.045810e+00
6.217979e+00
6.382855e+00
6.531650e+00
6.665609e+00
6.791169e+00
6.913110e+00
7.029688e+00
7.132093e+00
7.208529e+00
7.251889e+00
7.267629e+00
7.275185e+00
7.297898e+00
7.345409e+00
7.401137e+00
7.425740e+00
7.376045e+00
7.228292e+00
6.992347e+00
6.709211e+00
6.433701e+00
6.212609e+00
6.070407e+00
6.007681e+00
6.008490e+00
6.049884e+00
6.109867e+00
6.172926e+00
6.231596e+00
6.282112e+00
6.316093e+00
6.316235e+00
6.263393e+00
6.152432e+00
6.004220e+00
5.861393e+00
5.766607e+00
5.736190e+00
5.748418e+00
5.757348e+00
5.724660e+00
5.648046e+00
5.566459e+00
5.538328e+00
5.606316e+00
5.770061e+00
5.983333e+00
6.177860e+00
6.300235e+00
6.340067e+00
6.332843e+00
6.336709e+00
6.397284e+00
6.520047e+00
6.664972e+00
6.766435e+00
6.767679e+00
6.650760e+00
6.445934e+00
6.217016e+00
6.032169e+00
5.935368e+00
5.931082e+00
5.986786e+00
6.049936e+00
6.072266e+00
6.033083e+00
5.951711e+00
5.880105e+00
5.875612e+00
5.967301e+00
6.135264e+00
6.314631e+00
6.422070e+00
6.392352e+00
6.209720e+00
5.921283e+00
5.624983e+00
5.432630e+00
5.420111e+00
5.588261e+00
5.858010e+00
6.106384e+00
6.225372e+00
6.171749e+00
5.982425e+00
5.751053e+00
5.581964e+00
5.545380e+00
5.653288e+00
5.863835e+00
6.108108e+00
6.322572e+00
6.469924e+00
6.541068e+00
6.543382e+00
6.486801e+00
6.377185e+00
6.219737e+00
6.028149e+00
5.831204e+00
5.669924e+00
5.584717e+00
5.599233e+00
5.710914e+00
5.894656e+00
6.117885e+00
6.357721e+00
6.609189e+00
6.878943e+00
7.168402e+00
7.457719e+00
7.703131e+00
7.853412e+00
7.878742e+00
7.794686e+00
7.663641e+00
7.568612e+00
7.571763e+00
7.680826e+00
7.843503e+00
7.975009e+00
8.004176e+00
7.910661e+00
7.730837e+00
7.531062e+00
7.368113e+00
7.261999e+00
7.194392e+00
7.127811e+00
7.029458e+00
6.884696e+00
6.695697e+00
6.472948e+00
6.231748e+00
5.998213e+00
5.816078e+00
5.740646e+00
5.815519e+00
6.043097e+00
6.368542e+00
6.692314e+00
6.910652e+00
6.965119e+00
6.873584e+00
6.723197e+00
6.627335e+00
6.669632e+00
6.865656e+00
7.161816e+00
7.468540e+00
7.705452e+00
7.833067e+00
7.857841e+00
7.814461e+00
7.740462e+00
7.658948e+00
7.576102e+00
7.488711e+00
7.392609e+00
7.287894e+00
7.182957e+00
7.098525e+00
7.066962e+00
7.121062e+00
7.274981e+00
7.509660e+00
7.774857e+00
8.008762e+00
8.163819e+00
8.223920e+00
8.204824e+00
8.140395e+00
8.064580e+00
7.999161e+00
7.950966e+00
7.915361e+00
7.881598e+00
7.838283e+00
7.778466e+00
7.702979e+00
7.620405e+00
7.543281e+00
7.482003e+00
7.439977e+00
7.413539e+00
7.396447e+00
7.384955e+00
7.379643e+00
7.382463e+00
7.389279e+00
7.381502e+00
7.324861e+00
7.182670e+00
6.941291e+00
6.632894e+00
6.336580e+00
6.149133e+00
6.136201e+00
6.291654e+00
6.533630e+00
6.744872e+00
6.834708e+00
6.784304e+00
6.649086e+00
6.521880e+00
6.483377e+00
6.567470e+00
6.753271e+00
6.979743e+00
7.172446e+00
7.271866e+00
7.254740e+00
7.142976e+00
6.998017e+00
6.900163e+00
6.915661e+00
7.062825e+00
7.296147e+00
7.523141e+00
7.649975e+00
7.631643e+00
7.497252e+00
7.335176e+00
7.246058e+00
7.289775e+00
7.455826e+00
7.672578e+00
7.847180e+00
7.911138e+00
7.847959e+00
7.694155e+00
7.519655e+00
7.399550e+00
7.387809e+00
7.500151e+00
7.709584e+00
7.954278e+00
8.155545e+00
8.242803e+00
8.179226e+00
7.977619e+00
7.697604e+00
7.423985e+00
7.235759e+00
7.179148e+00
7.255207e+00
7.425577e+00
7.631869e+00
7.818841e+00
7.951235e+00
8.018193e+00
8.026162e+00
7.988666e+00
7.922326e+00
7.850150e+00
7.803951e+00
7.817672e+00
7.912072e+00
8.080203e+00
8.284914e+00
8.472615e+00
8.596764e+00
8.637311e+00
8.603382e+00
8.517150e+00
8.391515e+00
8.220292e+00
7.989263e+00
7.698280e+00
7.375323e+00
7.071016e+00
6.838056e+00
6.710273e+00
6.693685e+00
6.771475e+00
6.915671e+00
7.096409e+00
7.284482e+00
7.449635e+00
7.560846e+00
7.592437e+00
7.533751e+00
7.396304e+00
7.213964e+00
7.035592e+00
6.912407e+00
6.883716e+00
6.964953e+00
7.141161e+00
7.368398e+00
7.584727e+00
7.729020e+00
7.760507e+00
7.670352e+00
7.481333e+00
7.238188e+00
6.993567e+00
6.793456e+00
6.665605e+00
6.614787e+00
6.626184e+00
6.674058e+00
6.731429e+00
6.777942e+00
6.804506e+00
6.814023e+00
6.818229e+00
6.830972e+00
6.859116e+00
6.894745e+00
6.914247e+00
6.887719e+00
6.795878e+00
6.645755e+00
6.475899e+00
6.347081e+00
6.321546e+00
6.438551e+00
6.695907e+00
7.046403e+00
7.412641e+00
7.715109e+00
7.901969e+00
7.968323e+00
7.956429e+00
7.935016e+00
7.965278e+00
8.070072e+00
8.224150e+00
8.371899e+00
8.460997e+00
8.470039e+00
8.414568e+00
8.332472e+00
8.261839e+00
8.224546e+00
8.221542e+00
8.238167e+00
8.253348e+00
8.246738e+00
8.202227e+00
8.110091e+00
7.969186e+00
7.787684e+00
7.580687e+00
7.365970e+00
7.161539e+00
6.987044e+00
6.866506e+00
6.827365e+00
6.893712e+00
7.075841e+00
7.359935e+00
7.701986e+00
8.030521e+00
8.261656e+00
8.325061e+00
8.191839e+00
7.890574e+00
7.501373e+00
7.128901e+00
6.866338e+00
6.765986e+00
6.828144e+00
7.010775e+00
7.252627e+00
7.497042e+00
7.706397e+00
7.865162e+00
7.975808e+00
8.052857e+00
8.117903e+00
8.195488e+00
8.307784e+00
8.466423e+00
8.663141e+00
8.864825e+00
9.019115e+00
9.072087e+00
8.991608e+00
8.784277e+00
8.495472e+00
8.191491e+00
7.933718e+00
7.758386e+00
7.669620e+00
7.645544e+00
7.653413e+00
7.668058e+00
7.685383e+00
7.722231e+00
7.800142e+00
7.921401e+00
8.053631e+00
8.136892e+00
8.113684e+00
7.964787e+00
7.726726e+00
7.478165e+00
7.304292e+00
7.261041e+00
7.356171e+00
7.550695e+00
7.775121e+00
7.953516e+00
8.028976e+00
7.983125e+00
7.841901e+00
7.663103e+00
7.508536e+00
7.413303e+00
7.370894e+00
7.345855e+00
7.305957e+00
7.249406e+00
7.206491e+00
7.216110e+00
7.296469e+00
7.430816e+00
7.575202e+00
7.679714e+00
7.709481e+00
7.656818e+00
7.542171e+00
7.404677e+00
7.286350e+00
7.217452e+00
7.209150e+00
7.253231e+00
7.325242e+00
7.390328e+00
7.413617e+00
7.373561e+00
7.271564e+00
7.131591e+00
6.989062e+00
6.874092e+00
6.797285e+00
6.745277e+00
6.687853e+00
6.592305e+00
6.438462e+00
6.228733e+00
5.988917e+00
5.758532e+00
5.574946e+00
5.459798e+00
5.415173e+00
5.430793e+00
5.495552e+00
5.603300e+00
5.748573e+00
5.918575e+00
6.091288e+00
6.242417e+00
6.355211e+00
6.425336e+00
6.457172e+00
6.454059e+00
6.410336e+00
6.313633e+00
6.158654e+00
5.962894e+00
5.770331e+00
5.636604e+00
5.602430e+00
5.670482e+00
5.799581e+00
5.920756e+00
5.967917e+00
5.907930e+00
5.755214e+00
5.563293e+00
5.396939e+00
5.299899e+00
5.277658e+00
5.305609e+00
5.354713e+00
5.413698e+00
5.490638e+00
5.594722e+00
5.716037e+00
5.822081e+00
5.874468e+00
5.852682e+00
5.767837e+00
5.658369e+00
5.571174e+00
5.538737e+00
5.564227e+00
5.622514e+00
5.675626e+00
5.692005e+00
5.658003e+00
5.578223e+00
5.469799e+00
5.356294e+00
5.261376e+00
5.200123e+00
5.170730e+00
5.153669e+00
5.121478e+00
5.054041e+00
4.950159e+00
4.828948e+00
4.720618e+00
4.651754e+00
4.632878e+00
4.654539e+00
4.693488e+00
4.725127e+00
4.734513e+00
4.718839e+00
4.680577e+00
4.618359e+00
4.524869e+00
4.394914e+00
4.237876e+00
4.084528e+00
3.981132e+00
3.970756e+00
4.069314e+00
4.249410e+00
4.445398e+00
4.583564e+00
4.623100e+00
4.580374e+00
4.516838e+00
4.497115e+00
4.547048e+00
4.641425e+00
4.727281e+00
4.761945e+00
4.737989e+00
4.682056e+00
4.634153e+00
4.623218e+00
4.652602e+00
4.701639e+00
4.740980e+00
4.752213e+00
4.739657e+00
4.726736e+00
4.739361e+00
4.788077e+00
4.861850e+00
4.937049e+00
4.993065e+00
5.022761e+00
5.033488e+00
5.042713e+00
5.072278e+00
5.140237e+00
5.248750e+00
5.372920e+00
5.461662e+00
5.458191e+00
5.333175e+00
5.110144e+00
4.863981e+00
4.689213e+00
4.653500e+00
4.761545e+00
4.950072e+00
5.117610e+00
5.173502e+00
5.079917e+00
4.865124e+00
4.603744e+00
4.378584e+00
4.246481e+00
4.223892e+00
4.293422e+00
4.420792e+00
4.569794e+00
4.708544e+00
4.808019e+00
4.840202e+00
4.784480e+00
4.643345e+00
4.456031e+00
4.294583e+00
4.237697e+00
4.334685e+00
4.580165e+00
4.913900e+00
5.245966e+00
5.494279e+00
5.615506e+00
5.614214e+00
5.528394e+00
5.404471e+00
5.279979e+00
5.182300e+00
5.135931e+00
5.163173e+00
5.270928e+00
5.432697e+00
5.584931e+00
5.650006e+00
5.577419e+00
5.376362e+00
5.114185e+00
4.879159e+00
4.733902e+00
4.692606e+00
4.733964e+00
4.832227e+00
4.977472e+00
5.169806e+00
5.395695e+00
5.608726e+00
5.734094e+00
5.700066e+00
5.480530e+00
5.121860e+00
4.733070e+00
4.439873e+00
4.327814e+00
4.407931e+00
4.622537e+00
4.881483e+00
5.103750e+00
5.244495e+00
5.302072e+00
5.308998e+00
5.313670e+00
5.360326e+00
5.473478e+00
5.649482e+00
5.855949e+00
6.040856e+00
6.151214e+00
6.154115e+00
6.049494e+00
5.869509e+00
5.667078e+00
5.498637e+00
5.405651e+00
5.400978e+00
5.467547e+00
5.571169e+00
5.678647e+00
5.768752e+00
5.832274e+00
5.867808e+00
5.880220e+00
5.881051e+00
5.885317e+00
5.902532e+00
5.927039e+00
5.936635e+00
5.904428e+00
5.818405e+00
5.694758e+00
5.573613e+00
5.498866e+00
5.495874e+00
5.561131e+00
5.667890e+00
5.780927e+00
5.870028e+00
5.915762e+00
5.908726e+00
5.848038e+00
5.742789e+00
5.614770e+00
5.497261e+00
5.425702e+00
5.421956e+00
5.481290e+00
5.572334e+00
5.652255e+00
5.688857e+00
5.676664e+00
5.638061e+00
5.610101e+00
5.625893e+00
5.700539e+00
5.826169e+00
5.974971e+00
6.107796e+00
6.186887e+00
6.190330e+00
6.122829e+00
6.016611e+00
5.919881e+00
5.876659e+00
5.907816e+00
6.004482e+00
6.138243e+00
6.280345e+00
6.415110e+00
6.538907e+00
6.649718e+00
6.739689e+00
6.798065e+00
6.820875e+00
6.817329e+00
6.806274e+00
6.804972e+00
6.818292e+00
6.835046e+00
6.833051e+00
6.790483e+00
6.698779e+00
6.570736e+00
6.437884e+00
6.336047e+00
6.286120e+00
6.282358e+00
6.296952e+00
6.299127e+00
6.277389e+00
6.250878e+00
6.261195e+00
6.347789e+00
6.521972e+00
6.757585e+00
7.005416e+00
7.220968e+00
7.385038e+00
7.502530e+00
7.582714e+00
7.619494e+00
7.590195e+00
7.475720e+00
7.286322e+00
7.070994e+00
6.899623e+00
6.827077e+00
6.862801e+00
6.967194e+00
7.077679e+00
7.146060e+00
7.161123e+00
7.142853e+00
7.116870e+00
7.091331e+00
7.053790e+00
6.988305e+00
6.897252e+00
6.808498e+00
6.759355e+00
6.766936e+00
6.806805e+00
6.818452e+00
6.738300e+00
6.540823e+00
6.260955e+00
5.981902e+00
5.793481e+00
5.744015e+00
5.814209e+00
5.930070e+00
6.008177e+00
6.005355e+00
5.942306e+00
5.888244e+00
5.917407e+00
6.063221e+00
6.296060e+00
6.536932e+00
6.698096e+00
6.725131e+00
6.615779e+00
6.408542e+00
6.154390e+00
5.892889e+00
5.645521e+00
5.423671e+00
5.239962e+00
5.113531e+00
5.065573e+00
5.106270e+00
5.220107e+00
5.361947e+00
5.472349e+00
5.506336e+00
5.457556e+00
5.361274e+00
5.273598e+00
5.239998e+00
5.272482e+00
5.347274e+00
5.420070e+00
5.446767e+00
5.399652e+00
5.276042e+00
5.099913e+00
4.916457e+00
4.779485e+00
4.734049e+00
4.799698e+00
4.960833e+00
5.169322e+00
5.360913e+00
5.481421e+00
5.512390e+00
5.482389e+00
5.454125e+00
5.490741e+00
5.619531e+00
5.815165e+00
6.012940e+00
6.143424e+00
6.166845e+00
6.087543e+00
5.943282e+00
5.780101e+00
5.630482e+00
5.507234e+00
5.412385e+00
5.349624e+00
5.328142e+00
5.354382e+00
5.418672e+00
5.489012e+00
5.520474e+00
5.477313e+00
5.353968e+00
5.180728e+00
5.010483e+00
4.894571e+00
4.859930e+00
4.897193e+00
4.964463e+00
5.006085e+00
4.979596e+00
4.878904e+00
4.741186e+00
4.631591e+00
4.611598e+00
4.706998e+00
4.893779e+00
5.111704e+00
5.298390e+00
5.421918e+00
5.490896e+00
5.537883e+00
5.590663e+00
5.651823e+00
5.698521e+00
5.699116e+00
5.632652e+00
5.498456e+00
5.313134e+00
5.101333e+00
4.887901e+00
4.694291e+00
4.537238e+00
4.426889e+00
4.364314e+00
4.341098e+00
4.343540e+00
4.359895e+00
4.385218e+00
4.419942e+00
4.464516e+00
4.516196e+00
4.570671e+00
4.625433e+00
4.680248e+00
4.733562e+00
4.778230e+00
4.801424e+00
4.789575e+00
4.733696e+00
4.631042e+00
4.485361e+00
4.310490e+00
4.135796e+00
4.004947e+00
3.961562e+00
4.025995e+00
4.177347e+00
4.355389e+00
4.486277e+00
4.519909e+00
4.456770e+00
4.346590e+00
4.258593e+00
4.242153e+00
4.303329e+00
4.410912e+00
4.523860e+00
4.617171e+00
4.687201e+00
4.736375e+00
4.754824e+00
4.717916e+00
4.604173e+00
4.420706e+00
4.215599e+00
4.063575e+00
4.028755e+00
4.125676e+00
4.304554e+00
4.474179e+00
4.552353e+00
4.514352e+00
4.409069e+00
4.332211e+00
4.372536e+00
4.561723e+00
4.853985e+00
5.144361e+00
5.316237e+00
5.295981e+00
5.088997e+00
4.779127e+00
4.490406e+00
4.329069e+00
4.335167e+00
4.470112e+00
4.647633e+00
4.789412e+00
4.870286e+00
4.925264e+00
5.017225e+00
5.189033e+00
5.430296e+00
5.677598e+00
5.847401e+00
5.881988e+00
5.780533e+00
5.597106e+00
5.409616e+00
5.280987e+00
5.234109e+00
5.249158e+00
5.277954e+00
5.264193e+00
5.161444e+00
4.946659e+00
4.628901e+00
4.250636e+00
3.877688e+00
3.577737e+00
3.394918e+00
3.333717e+00
3.362673e+00
3.436652e+00
3.523353e+00
3.617110e+00
3.733532e+00
3.891952e+00
4.097934e+00
4.335055e+00
4.569681e+00
4.765902e+00
4.900953e+00
4.970454e+00
4.981236e+00
4.940212e+00
4.850112e+00
4.715603e+00
4.553724e+00
4.398346e+00
4.291695e+00
4.264584e+00
4.315919e+00
4.405550e+00
4.469051e+00
4.450102e+00
4.333137e+00
4.155075e+00
3.985826e+00
3.887731e+00
3.879695e+00
3.929042e+00
3.975223e+00
3.969501e+00
3.906631e+00
3.830315e+00
3.809171e+00
3.896986e+00
4.101199e+00
4.379297e+00
4.665039e+00
4.906157e+00
5.087572e+00
5.225791e+00
5.342385e+00
5.439988e+00
5.500917e+00
5.509038e+00
5.476304e+00
5.451901e+00
5.504486e+00
5.685393e+00
5.992815e+00
6.359346e+00
6.675409e+00
6.840688e+00
6.815248e+00
6.638228e+00
6.401854e+00
6.197767e+00
6.069032e+00
5.994798e+00
5.913192e+00
5.765953e+00
5.537355e+00
5.266218e+00
5.028004e+00
4.900177e+00
4.928433e+00
5.107510e+00
5.384232e+00
5.681797e+00
5.933443e+00
6.107684e+00
6.211957e+00
6.274219e+00
6.315363e+00
6.331409e+00
6.297989e+00
6.193930e+00
6.026452e+00
5.838379e+00
5.689739e+00
5.624199e+00
5.642300e+00
5.699543e+00
5.730694e+00
5.684791e+00
5.550191e+00
5.356783e+00
5.156559e+00
4.995749e+00
4.894665e+00
4.844014e+00
4.815410e+00
4.777647e+00
4.710738e+00
4.612970e+00
4.498988e+00
4.390485e+00
4.305489e+00
4.252768e+00
4.233338e+00
4.247086e+00
4.301266e+00
4.415404e+00
4.615338e+00
4.914232e+00
5.290214e+00
5.678486e+00
5.990270e+00
6.153093e+00
6.149773e+00
6.030467e+00
5.887088e+00
5.803828e+00
5.814623e+00
5.894105e+00
5.984661e+00
6.037748e+00
6.041479e+00
6.020115e+00
6.010994e+00
6.037001e+00
6.091743e+00
6.143390e+00
6.151702e+00
6.088421e+00
5.952717e+00
5.776042e+00
5.613291e+00
5.521715e+00
5.535860e+00
5.651278e+00
5.826313e+00
6.000916e+00
6.121611e+00
6.159077e+00
6.110632e+00
5.990325e+00
5.816931e+00
5.608594e+00
5.384735e+00
5.170210e+00
4.997201e+00
4.902523e+00
4.918673e+00
5.059107e+00
5.303540e+00
5.592724e+00
5.839923e+00
5.959188e+00
5.901425e+00
5.681053e+00
5.375371e+00
5.091511e+00
4.916417e+00
4.877968e+00
4.939782e+00
5.032220e+00
5.100360e+00
5.139021e+00
5.193047e+00
5.323953e+00
5.565967e+00
5.899953e+00
6.260632e+00
6.571572e+00
6.786244e+00
6.910040e+00
6.989465e+00
7.075624e+00
7.186861e+00
7.296397e+00
7.352663e+00
7.316071e+00
7.185283e+00
6.996056e+00
6.796687e+00
6.619326e+00
6.467205e+00
6.325032e+00
6.182189e+00
6.049617e+00
5.958278e+00
5.941941e+00
6.016617e+00
6.168768e+00
6.357828e+00
6.530406e+00
6.637968e+00
6.650054e+00
6.559444e+00
6.379467e+00
6.135402e+00
5.853800e+00
5.555107e+00
5.253628e+00
4.964365e+00
4.710800e+00
4.524902e+00
4.434749e+00
4.445392e+00
4.526777e+00
4.620536e+00
4.665518e+00
4.628088e+00
4.518202e+00
4.381116e+00
4.270643e+00
4.220406e+00
4.228568e+00
4.262911e+00
4.282706e+00
4.264972e+00
4.219492e+00
4.183014e+00
4.196445e+00
4.280245e+00
4.423431e+00
4.590862e+00
4.740963e+00
4.841185e+00
4.873957e+00
4.836148e+00
4.739223e+00
4.610702e+00
4.489698e+00
4.411615e+00
4.387783e+00
4.393017e+00
4.371720e+00
4.263668e+00
4.038668e+00
3.721026e+00
3.387269e+00
3.134756e+00
3.036208e+00
3.104875e+00
3.289782e+00
3.502325e+00
3.657623e+00
3.708756e+00
3.659035e+00
3.548567e+00
3.423165e+00
3.303766e+00
3.175889e+00
3.006087e+00
2.773394e+00
2.493889e+00
2.222589e+00
2.032424e+00
1.982906e+00
2.094581e+00
2.340709e+00
2.658715e+00
2.973883e+00
3.222461e+00
3.365349e+00
3.392459e+00
3.321924e+00
3.195398e+00
3.067475e+00
2.989286e+00
2.991836e+00
3.076854e+00
3.218329e+00
3.371430e+00
3.484633e+00
3.514206e+00
3.440059e+00
3.276912e+00
3.072030e+00
2.886552e+00
2.768268e+00
2.730536e+00
2.749019e+00
2.777076e+00
2.769779e+00
2.703372e+00
2.582300e+00
2.433448e+00
2.292094e+00
2.187038e+00
2.133267e+00
2.135806e+00
2.199118e+00
2.331221e+00
2.536295e+00
2.800468e+00
3.083165e+00
3.323435e+00
3.459217e+00
3.449724e+00
3.292959e+00
3.033868e+00
2.757272e+00
2.560568e+00
2.512319e+00
2.618073e+00
2.817561e+00
3.019211e+00
3.150457e+00
3.190116e+00
3.164135e+00
3.114438e+00
3.067678e+00
3.025112e+00
2.975927e+00
2.919935e+00
2.880563e+00
2.896310e+00
2.995016e+00
3.170224e+00
3.378789e+00
3.561346e+00
3.668695e+00
3.675885e+00
3.580616e+00
3.396187e+00
3.149341e+00
2.882788e+00
2.653335e+00
2.518146e+00
2.512456e+00
2.632515e+00
2.837477e+00
3.071092e+00
3.288224e+00
3.467823e+00
3.606347e+00
3.701193e+00
3.739227e+00
3.700076e+00
3.573297e+00
3.378004e+00
3.168749e+00
3.017973e+00
2.981449e+00
3.067830e+00
3.233667e+00
3.408950e+00
3.537643e+00
3.608114e+00
3.654742e+00
3.729387e+00
3.859920e+00
4.021761e+00
4.141772e+00
4.136015e+00
3.962919e+00
3.660791e+00
3.342411e+00
3.142713e+00
3.146420e+00
3.339570e+00
3.616955e+00
3.842082e+00
3.921853e+00
3.849989e+00
3.696726e+00
3.557960e+00
3.498986e+00
3.525413e+00
3.593512e+00
3.648049e+00
3.660633e+00
3.644277e+00
3.638326e+00
3.677926e+00
3.769106e+00
3.882523e+00
3.966150e+00
3.968704e+00
3.863233e+00
3.661427e+00
3.412127e+00
3.183272e+00
3.035134e+00
2.997896e+00
3.062989e+00
3.189531e+00
3.322118e+00
3.413589e+00
3.443113e+00
3.419299e+00
3.366294e+00
3.304653e+00
3.243926e+00
3.192149e+00
3.169853e+00
3.211154e+00
3.346116e+00
3.575247e+00
3.855564e+00
4.112018e+00
4.271088e+00
4.297496e+00
4.212600e+00
4.084405e+00
3.994890e+00
4.001965e+00
4.115944e+00
4.301508e+00
4.500011e+00
4.655629e+00
4.731065e+00
4.709843e+00
4.591129e+00
4.384777e+00
4.111906e+00
3.811181e+00
3.543235e+00
3.381838e+00
3.388286e+00
3.580860e+00
3.918927e+00
4.313250e+00
4.658667e+00
4.874555e+00
4.935363e+00
4.876687e+00
4.772529e+00
4.694615e+00
4.676156e+00
4.700226e+00
4.717443e+00
4.680663e+00
4.576709e+00
4.437716e+00
4.324429e+00
4.289015e+00
4.339780e+00
4.432707e+00
4.498418e+00
4.487405e+00
4.402046e+00
4.293520e+00
4.227303e+00
4.241629e+00
4.325177e+00
4.425290e+00
4.478350e+00
4.442455e+00
4.315740e+00
4.136054e+00
3.966908e+00
3.875836e+00
3.910696e+00
4.081274e+00
4.354026e+00
4.662990e+00
4.932557e+00
5.102877e+00
5.148878e+00
5.087228e+00
4.968932e+00
4.858953e+00
4.810137e+00
4.843573e+00
4.945289e+00
5.079552e+00
5.209379e+00
5.312379e+00
5.385113e+00
5.436626e+00
5.476953e+00
5.507914e+00
5.521313e+00
5.505208e+00
5.454454e+00
5.378490e+00
5.299844e+00
5.243318e+00
5.224091e+00
5.244059e+00
5.297821e+00
5.380916e+00
5.491964e+00
5.627349e+00
5.774412e+00
5.910006e+00
6.006306e+00
6.040047e+00
5.999309e+00
5.885643e+00
5.714674e+00
5.517881e+00
5.341764e+00
5.237202e+00
5.237844e+00
5.337057e+00
5.478890e+00
5.574764e+00
5.544185e+00
5.360128e+00
5.070709e+00
4.779981e+00
4.596873e+00
4.582037e+00
4.721990e+00
4.941432e+00
5.142568e+00
5.248093e+00
5.227059e+00
5.096437e+00
4.905697e+00
4.716246e+00
4.581739e+00
4.530176e+00
4.551649e+00
4.600102e+00
4.613722e+00
4.547093e+00
4.398666e+00
4.217473e+00
4.083001e+00
4.065967e+00
4.188752e+00
4.406458e+00
4.620224e+00
4.718160e+00
4.625282e+00
4.339493e+00
3.937320e+00
3.546469e+00
3.295649e+00
3.261580e+00
3.436668e+00
3.734361e+00
4.031170e+00
4.224674e+00
4.278108e+00
4.228958e+00
4.157927e+00
4.137079e+00
4.188395e+00
4.276340e+00
4.335685e+00
4.315018e+00
4.209462e+00
4.064290e+00
3.948634e+00
3.915926e+00
3.975357e+00
4.091694e+00
4.212681e+00
4.305231e+00
4.376225e+00
4.465381e+00
4.616799e+00
4.847141e+00
5.126534e+00
5.380860e+00
5.517225e+00
5.465314e+00
5.216040e+00
4.834927e+00
4.438556e+00
4.142936e+00
4.010057e+00
4.021758e+00
4.095907e+00
4.136701e+00
4.091819e+00
3.983740e+00
3.895441e+00
3.918124e+00
4.093696e+00
4.387208e+00
4.702555e+00
4.927500e+00
4.981447e+00
4.844752e+00
4.561641e+00
4.220419e+00
3.921070e+00
3.742273e+00
3.718405e+00
3.832441e+00
4.025348e+00
4.218771e+00
4.344574e+00
4.370817e+00
4.312563e+00
4.221352e+00
4.157585e+00
4.159432e+00
4.224662e+00
4.315608e+00
4.384570e+00
4.404510e+00
4.386603e+00
4.374919e+00
4.422497e+00
4.562090e+00
4.785710e+00
5.042846e+00
5.259444e+00
5.369150e+00
5.340617e+00
5.186776e+00
4.953389e+00
4.695918e+00
4.458370e+00
4.264267e+00
4.121765e+00
4.036347e+00
4.019941e+00
4.088214e+00
4.246448e+00
4.473306e+00
4.715275e+00
4.899422e+00
4.960255e+00
4.866606e+00
4.634583e+00
4.321637e+00
4.006497e+00
3.763897e+00
3.642078e+00
3.648403e+00
3.746485e+00
3.866848e+00
3.930057e+00
3.875831e+00
3.687106e+00
3.398365e+00
3.083725e+00
2.829148e+00
2.699889e+00
2.716463e+00
2.849766e+00
3.037917e+00
3.215897e+00
3.341852e+00
3.407361e+00
3.429416e+00
3.431602e+00
3.426605e+00
3.410445e+00
3.370853e+00
3.302299e+00
3.215812e+00
3.136724e+00
3.092889e+00
3.101420e+00
3.160936e+00
3.252758e+00
3.350864e+00
3.436239e+00
3.508022e+00
3.584530e+00
3.691746e+00
3.843443e+00
4.023850e+00
4.185297e+00
4.265265e+00
4.214487e+00
4.021377e+00
3.722033e+00
3.392412e+00
3.123843e+00
2.987716e+00
3.003090e+00
3.125640e+00
3.268195e+00
3.343807e+00
3.306627e+00
3.166919e+00
2.973929e+00
2.781691e+00
2.622738e+00
2.505348e+00
2.429209e+00
2.400344e+00
2.430167e+00
2.520337e+00
2.649030e+00
2.773828e+00
2.852312e+00
2.864955e+00
2.820840e+00
2.741294e+00
2.637385e+00
2.502539e+00
2.325783e+00
2.111689e+00
1.888857e+00
1.700597e+00
1.585631e+00
1.561822e+00
1.621271e+00
1.736831e+00
1.874173e+00
2.002801e+00
2.102851e+00
2.167963e+00
2.204992e+00
2.230095e+00
2.261854e+00
2.315140e+00
2.399287e+00
2.519586e+00
2.677696e+00
2.868846e+00
3.078891e+00
3.285497e+00
3.463528e+00
3.590651e+00
3.650340e+00
3.633647e+00
3.542404e+00
3.393179e+00
3.217542e+00
3.054566e+00
2.936170e+00
2.872244e+00
2.845993e+00
2.825135e+00
2.783151e+00
2.716632e+00
2.647598e+00
2.609708e+00
2.627282e+00
2.700765e+00
2.808042e+00
2.919123e+00
3.011377e+00
3.073868e+00
3.101144e+00
3.086991e+00
3.027200e+00
2.929441e+00
2.819477e+00
2.734941e+00
2.707634e+00
2.744041e+00
2.816433e+00
2.872669e+00
2.862337e+00
2.765940e+00
2.610883e+00
2.464625e+00
2.406185e+00
2.487690e+00
2.704982e+00
2.995067e+00
3.264941e+00
3.437055e+00
3.485344e+00
3.441654e+00
3.371463e+00
3.336035e+00
3.363924e+00
3.444949e+00
3.543020e+00
3.614427e+00
3.621990e+00
3.544822e+00
3.386918e+00
3.182765e+00
2.992682e+00
2.884203e+00
2.905957e+00
3.066319e+00
3.326554e+00
3.612235e+00
3.839336e+00
3.943598e+00
3.900001e+00
3.727363e+00
3.482066e+00
3.244653e+00
3.098140e+00
3.098664e+00
3.248055e+00
3.483912e+00
3.698648e+00
3.785368e+00
3.691740e+00
3.453272e+00
3.183706e+00
3.021939e+00
3.060762e+00
3.296840e+00
3.632505e+00
3.929999e+00
4.086101e+00
4.082218e+00
3.981698e+00
3.880460e+00
3.845373e+00
3.879097e+00
3.929951e+00
3.935780e+00
3.870622e+00
3.763975e+00
3.682596e+00
3.689124e+00
3.804140e+00
3.993279e+00
4.184578e+00
4.304054e+00
4.309151e+00
4.203912e+00
4.031590e+00
3.851542e+00
3.712412e+00
3.633461e+00
3.602072e+00
3.588180e+00
3.567129e+00
3.536620e+00
3.516845e+00
3.535081e+00
3.606947e+00
3.726113e+00
3.864778e+00
3.980322e+00
4.025040e+00
3.959475e+00
3.768528e+00
3.474158e+00
3.135953e+00
2.834980e+00
2.644971e+00
2.603055e+00
2.695167e+00
2.865401e+00
3.045121e+00
3.184815e+00
3.269469e+00
3.309888e+00
3.320106e+00
3.300184e+00
3.237036e+00
3.120811e+00
2.963265e+00
2.803716e+00
2.696023e+00
2.681542e+00
2.762517e+00
2.892652e+00
2.994045e+00
2.994847e+00
2.868342e+00
2.651072e+00
2.428199e+00
2.292401e+00
2.297878e+00
2.434786e+00
2.638456e+00
2.827495e+00
2.947780e+00
2.996922e+00
3.016847e+00
3.061079e+00
3.156879e+00
3.284524e+00
3.386664e+00
3.403513e+00
3.312870e+00
3.149011e+00
2.987047e+00
2.902059e+00
2.929087e+00
3.048372e+00
3.201516e+00
3.323628e+00
3.370443e+00
3.329612e+00
3.218768e+00
3.077237e+00
2.954014e+00
2.891554e+00
2.908648e+00
2.991292e+00
3.099602e+00
3.189368e+00
3.236217e+00
3.246843e+00
3.248935e+00
3.266658e+00
3.301101e+00
3.331721e+00
3.336013e+00
3.308808e+00
3.264977e+00
3.225433e+00
3.200072e+00
3.182054e+00
3.157014e+00
3.117916e+00
3.072070e+00
3.034408e+00
3.013216e+00
3.000067e+00
2.971679e+00
2.903215e+00
2.785490e+00
2.635159e+00
2.489502e+00
2.386458e+00
2.341246e+00
2.335314e+00
2.326993e+00
2.278836e+00
2.183575e+00
2.069849e+00
1.982797e+00
1.953378e+00
1.979386e+00
2.032834e+00
2.087719e+00
2.144939e+00
2.233016e+00
2.383195e+00
2.597852e+00
2.835469e+00
3.022869e+00
3.087304e+00
2.990024e+00
2.743909e+00
2.407257e+00
2.058605e+00
1.767315e+00
1.575114e+00
1.494153e+00
1.515824e+00
1.620382e+00
1.781658e+00
1.968093e+00
2.144628e+00
2.278052e+00
2.344766e+00
2.338039e+00
2.271702e+00
2.177855e+00
2.097960e+00
2.069858e+00
2.115622e+00
2.235398e+00
2.410486e+00
2.614469e+00
2.825368e+00
3.030432e+00
3.221746e+00
3.388673e+00
3.514055e+00
3.576661e+00
3.558080e+00
3.450232e+00
3.259893e+00
3.008674e+00
2.729073e+00
2.458546e+00
2.233788e+00
2.086242e+00
2.037615e+00
2.093721e+00
2.238016e+00
2.430313e+00
2.616071e+00
2.745165e+00
2.791006e+00
2.758841e+00
2.678902e+00
2.590262e+00
2.526296e+00
2.508766e+00
2.549099e+00
2.650432e+00
2.805781e+00
2.993015e+00
3.172221e+00
3.292817e+00
3.312500e+00
3.219508e+00
3.043622e+00
2.847208e+00
2.700532e+00
2.655479e+00
2.732104e+00
2.922550e+00
3.203632e+00
3.544343e+00
3.902665e+00
4.219116e+00
4.420318e+00
4.440281e+00
4.253777e+00
3.903139e+00
3.496847e+00
3.171688e+00
3.034243e+00
3.114326e+00
3.357925e+00
3.661663e+00
3.923976e+00
4.081740e+00
4.118384e+00
4.051855e+00
3.918178e+00
3.759306e+00
3.615970e+00
3.523451e+00
3.507664e+00
3.579224e+00
3.726085e+00
3.910026e+00
4.073856e+00
4.160845e+00
4.138318e+00
4.011868e+00
3.821143e+00
3.619807e+00
3.452126e+00
3.339309e+00
3.280329e+00
3.261196e+00
3.262705e+00
3.262578e+00
3.236942e+00
3.167685e+00
3.053710e+00
2.915446e+00
2.785036e+00
2.687093e+00
2.623487e+00
2.572909e+00
2.505807e+00
2.405103e+00
2.279130e+00
2.158432e+00
2.078670e+00
2.059765e+00
2.092332e+00
2.138758e+00
2.150279e+00
2.093367e+00
1.971053e+00
1.824605e+00
1.712293e+00
1.677810e+00
1.727633e+00
1.829762e+00
1.933462e+00
1.998819e+00
2.018959e+00
2.020858e+00
2.043724e+00
2.108683e+00
2.199613e+00
2.268819e+00
2.265880e+00
2.172353e+00
2.020222e+00
1.881181e+00
1.830778e+00
1.906659e+00
2.085039e+00
2.290117e+00
2.432337e+00
2.454393e+00
2.358937e+00
2.203135e+00
2.065896e+00
2.009328e+00
2.055539e+00
2.186371e+00
2.359595e+00
2.529488e+00
2.662153e+00
2.742063e+00
2.771465e+00
2.766073e+00
2.749358e+00
2.746783e+00
2.781188e+00
2.869319e+00
3.017365e+00
3.214042e+00
3.424443e+00
3.592061e+00
3.654833e+00
3.572655e+00
3.352793e+00
3.054635e+00
2.764826e+00
2.555103e+00
2.450725e+00
2.431107e+00
2.459637e+00
2.517144e+00
2.612146e+00
2.762103e+00
2.964785e+00
3.185498e+00
3.370475e+00
3.475119e+00
3.486138e+00
3.423466e+00
3.323154e+00
3.214476e+00
3.106115e+00
2.988028e+00
2.844705e+00
2.669364e+00
2.470314e+00
2.267739e+00
2.086053e+00
1.947763e+00
1.869536e+00
1.857331e+00
1.901092e+00
1.975488e+00
2.051478e+00
2.112979e+00
2.165145e+00
2.226300e+00
2.310525e+00
2.416385e+00
2.529703e+00
2.634328e+00
2.720440e+00
2.786539e+00
2.837477e+00
2.880477e+00
2.918916e+00
2.945642e+00
2.941960e+00
2.887549e+00
2.777639e+00
2.634724e+00
2.503000e+00
2.425837e+00
2.420457e+00
2.468234e+00
2.528576e+00
2.566625e+00
2.574851e+00
2.574359e+00
2.597349e+00
2.664634e+00
2.772889e+00
2.896711e+00
2.999981e+00
3.048387e+00
3.020042e+00
2.915133e+00
2.762818e+00
2.618751e+00
2.547682e+00
2.594534e+00
2.758156e+00
2.985449e+00
3.193696e+00
3.310241e+00
3.306242e+00
3.206402e+00
3.072906e+00
2.974709e+00
2.956902e+00
3.022631e+00
3.134910e+00
3.237460e+00
3.284601e+00
3.265503e+00
3.210698e+00
3.176679e+00
3.214489e+00
3.338084e+00
3.512167e+00
3.669850e+00
3.750156e+00
3.730600e+00
3.634300e+00
3.509978e+00
3.401024e+00
3.324932e+00
3.274590e+00
3.235832e+00
3.204500e+00
3.189472e+00
3.200918e+00
3.234205e+00
3.262936e+00
3.248570e+00
3.161968e+00
3.001885e+00
2.796715e+00
2.588803e+00
2.413661e+00
2.288262e+00
2.213294e+00
2.183090e+00
2.192889e+00
2.237472e+00
2.303506e+00
2.364090e+00
2.383559e+00
2.332923e+00
2.206665e+00
2.028940e+00
1.844525e+00
1.699965e+00
1.624330e+00
1.617349e+00
1.650005e+00
1.678823e+00
1.668198e+00
1.609272e+00
1.525007e+00
1.459009e+00
1.454544e+00
1.533577e+00
1.683078e+00
1.852934e+00
1.969034e+00
1.961815e+00
1.801290e+00
1.521112e+00
1.215761e+00
1.007637e+00
9.973575e-01
1.221191e+00
1.636874e+00
2.143105e+00
2.619161e+00
2.963261e+00
3.115816e+00
3.066692e+00
2.852221e+00
2.545807e+00
2.242195e+00
2.035037e+00
1.990638e+00
2.125118e+00
2.395199e+00
2.710712e+00
2.967717e+00
3.089375e+00
3.056289e+00
2.912516e+00
2.743971e+00
2.637803e+00
2.641466e+00
2.743115e+00
2.884440e+00
2.996703e+00
3.036184e+00
2.998908e+00
2.911115e+00
2.806615e+00
2.706882e+00
2.615367e+00
2.527348e+00
2.445449e+00
2.386071e+00
2.368983e+00
2.398000e+00
2.450801e+00
2.489161e+00
2.482915e+00
2.429535e+00
2.355755e+00
2.301634e+00
2.298339e+00
2.352856e+00
2.446677e+00
2.546354e+00
2.617982e+00
2.638691e+00
2.602552e+00
2.521100e+00
2.419319e+00
2.328626e+00
2.279571e+00
2.297310e+00
2.400276e+00
2.597896e+00
2.882254e+00
3.215856e+00
3.527633e+00
3.729413e+00
3.751372e+00
3.578310e+00
3.263748e+00
2.910131e+00
2.623521e+00
2.467426e+00
2.441894e+00
2.498205e+00
2.576761e+00
2.642901e+00
2.700565e+00
2.780325e+00
2.913043e+00
3.105638e+00
3.331184e+00
3.536911e+00
3.665669e+00
3.681760e+00
3.589717e+00
3.435480e+00
3.286966e+00
3.203464e+00
3.210564e+00
3.292906e+00
3.406122e+00
3.499887e+00
3.539972e+00
3.519518e+00
3.456455e+00
3.380669e+00
3.318204e+00
3.279934e+00
3.259104e+00
3.237045e+00
3.192781e+00
3.112274e+00
2.995235e+00
2.858498e+00
2.734581e+00
2.664235e+00
2.683668e+00
2.809177e+00
3.023925e+00
3.273733e+00
3.478520e+00
3.560263e+00
3.477334e+00
3.246624e+00
2.939320e+00
2.652870e+00
2.474780e+00
2.452954e+00
2.579509e+00
2.791803e+00
2.993682e+00
3.093480e+00
3.043918e+00
2.863179e+00
2.624116e+00
2.416726e+00
2.305138e+00
2.302386e+00
2.374243e+00
2.466539e+00
2.537760e+00
2.576932e+00
2.598607e+00
2.623465e+00
2.660249e+00
2.699312e+00
2.718970e+00
2.699644e+00
2.637032e+00
2.545046e+00
2.445282e+00
2.350516e+00
2.255932e+00
2.146214e+00
2.012841e+00
1.866566e+00
1.734590e+00
1.645383e+00
1.612510e+00
1.626737e+00
1.659192e+00
1.673157e+00
1.638895e+00
1.545834e+00
1.409130e+00
1.269481e+00
1.184216e+00
1.208513e+00
1.371159e+00
1.655444e+00
1.996365e+00
2.299168e+00
2.474867e+00
2.478722e+00
2.331775e+00
2.110589e+00
1.908091e+00
1.787222e+00
1.753872e+00
1.763319e+00
1.754608e+00
1.691949e+00
1.588380e+00
1.497032e+00
1.475846e+00
1.550290e+00
1.699958e+00
1.876203e+00
2.034250e+00
2.154177e+00
2.237408e+00
2.287895e+00
2.299598e+00
2.263302e+00
2.185618e+00
2.100553e+00
2.059769e+00
2.105024e+00
2.240562e+00
2.424391e+00
2.585943e+00
2.661321e+00
2.626588e+00
2.510936e+00
2.383024e+00
2.317867e+00
2.361583e+00
2.511994e+00
2.722894e+00
2.926264e+00
3.060293e+00
3.092768e+00
3.032089e+00
2.920435e+00
2.810663e+00
2.739165e+00
2.710987e+00
2.705572e+00
2.697800e+00
2.680353e+00
2.673689e+00
2.716495e+00
2.839249e+00
3.034478e+00
3.244362e+00
3.381076e+00
3.375006e+00
3.222500e+00
2.998687e+00
2.820993e+00
2.782183e+00
2.894757e+00
3.083804e+00
3.233837e+00
3.258174e+00
3.145287e+00
2.955981e+00
2.781204e+00
2.693742e+00
2.722199e+00
2.852966e+00
3.047503e+00
3.259177e+00
3.441536e+00
3.550178e+00
3.546534e+00
3.409075e+00
3.148088e+00
2.813115e+00
2.483406e+00
2.240515e+00
2.133897e+00
2.158295e+00
2.257588e+00
2.353731e+00
2.383709e+00
2.325232e+00
2.202365e+00
2.073425e+00
2.007295e+00
2.054545e+00
2.222705e+00
2.468368e+00
2.713839e+00
2.882077e+00
2.931618e+00
2.873188e+00
2.760418e+00
2.660805e+00
2.622979e+00
2.657931e+00
2.743183e+00
2.843863e+00
2.933734e+00
3.001984e+00
3.045764e+00
3.060270e+00
3.037463e+00
2.974710e+00
2.885978e+00
2.805952e+00
2.781134e+00
2.849274e+00
3.015998e+00
3.241109e+00
3.444947e+00
3.537243e+00
3.458718e+00
3.215885e+00
2.889402e+00
2.607026e+00
2.489199e+00
2.591501e+00
2.873744e+00
3.214079e+00
3.463464e+00
3.514451e+00
3.350003e+00
3.047990e+00
2.740649e+00
2.551783e+00
2.544045e+00
2.700046e+00
2.940556e+00
3.164620e+00
3.290637e+00
3.283452e+00
3.161069e+00
2.981093e+00
2.812515e+00
2.704152e+00
2.664141e+00
2.660913e+00
2.644749e+00
2.577211e+00
2.451981e+00
2.296831e+00
2.157509e+00
2.073503e+00
2.058061e+00
2.090830e+00
2.125509e+00
2.109874e+00
2.010461e+00
1.830228e+00
1.609497e+00
1.409814e+00
1.290076e+00
1.286254e+00
1.400669e+00
1.601439e+00
1.831728e+00
2.028243e+00
2.143886e+00
2.163774e+00
2.105577e+00
2.005366e+00
1.898882e+00
1.807621e+00
1.733219e+00
1.660192e+00
1.567114e+00
1.443381e+00
1.302081e+00
1.177800e+00
1.107413e+00
1.105158e+00
1.149395e+00
1.192210e+00
1.187887e+00
1.122300e+00
1.023137e+00
9.431961e-01
9.272995e-01
9.849193e-01
1.086984e+00
1.188292e+00
1.258431e+00
1.298978e+00
1.336999e+00
1.402499e+00
1.506254e+00
1.631456e+00
1.743190e+00
1.808690e+00
1.814097e+00
1.767120e+00
1.687564e+00
1.596460e+00
1.511374e+00
1.447226e+00
1.417856e+00
1.434541e+00
1.500638e+00
1.605030e+00
1.719464e+00
1.803991e+00
1.820253e+00
1.747085e+00
1.590889e+00
1.385817e+00
1.184031e+00
1.039828e+00
9.919837e-01
1.049144e+00
1.184473e+00
1.344899e+00
1.474201e+00
1.540125e+00
1.550252e+00
1.546091e+00
1.578431e+00
1.679121e+00
1.845704e+00
2.045222e+00
2.230487e+00
2.357010e+00
2.394365e+00
2.332855e+00
2.186586e+00
1.991239e+00
1.795819e+00
1.650594e+00
1.593799e+00
1.639429e+00
1.770544e+00
1.943369e+00
2.102736e+00
2.202202e+00
2.219802e+00
2.164143e+00
2.070376e+00
1.988343e+00
1.966806e+00
2.038265e+00
2.207947e+00
2.449682e+00
2.711629e+00
2.933141e+00
3.068022e+00
3.103133e+00
3.061777e+00
2.989653e+00
2.930874e+00
2.906794e+00
2.908722e+00
2.907921e+00
2.876255e+00
2.805085e+00
2.711843e+00
2.630883e+00
2.593745e+00
2.610130e+00
2.661676e+00
2.713656e+00
2.736802e+00
2.722297e+00
2.678107e+00
2.612025e+00
2.520065e+00
2.394105e+00
2.243154e+00
2.107032e+00
2.045204e+00
2.104371e+00
2.287178e+00
2.544571e+00
2.796888e+00
2.969706e+00
3.023616e+00
2.964024e+00
2.829602e+00
2.668398e+00
2.515117e+00
2.380645e+00
2.257150e+00
2.133644e+00
2.012107e+00
1.914435e+00
1.875400e+00
1.924417e+00
2.065671e+00
2.268358e+00
2.474594e+00
2.623137e+00
2.677299e+00
2.640799e+00
2.550432e+00
2.449636e+00
2.362297e+00
2.286286e+00
2.209577e+00
2.133772e+00
2.085262e+00
2.104434e+00
2.219473e+00
2.422003e+00
2.660422e+00
2.856085e+00
2.935160e+00
2.860943e+00
2.650804e+00
2.369545e+00
2.102654e+00
1.921734e+00
1.856642e+00
1.885822e+00
1.949390e+00
1.979342e+00
1.931616e+00
1.802984e+00
1.625298e+00
1.444288e+00
1.298065e+00
1.206071e+00
1.168792e+00
1.172668e+00
1.196136e+00
1.215817e+00
1.212367e+00
1.174887e+00
1.103407e+00
1.009451e+00
9.139046e-01
8.411758e-01
8.110134e-01
8.316575e-01
8.972096e-01
9.895203e-01
1.083182e+00
1.151623e+00
1.172996e+00
1.136787e+00
1.052382e+00
9.556590e-01
9.042073e-01
9.552744e-01
1.133464e+00
1.407342e+00
1.693975e+00
1.894904e+00
1.945257e+00
1.846255e+00
1.660710e+00
1.475403e+00
1.355104e+00
1.316002e+00
1.331170e+00
1.359049e+00
1.372674e+00
1.371096e+00
1.370397e+00
1.385791e+00
1.418564e+00
1.454328e+00
1.471130e+00
1.452217e+00
1.397420e+00
1.327339e+00
1.276610e+00
1.277759e+00
1.343538e+00
1.458209e+00
1.583807e+00
1.677894e+00
1.711830e+00
1.679326e+00
1.592723e+00
1.472136e+00
1.335422e+00
1.194374e+00
1.057150e+00
9.327621e-01
8.331454e-01
7.707831e-01
7.525697e-01
7.726408e-01
8.086218e-01
8.258311e-01
7.904120e-01
6.863474e-01
5.271491e-01
3.541987e-01
2.209622e-01
1.719650e-01
2.289810e-01
3.893592e-01
6.303190e-01
9.112725e-01
1.175575e+00
1.361183e+00
1.424427e+00
1.365873e+00
1.238690e+00
1.129297e+00
1.119343e+00
1.250044e+00
1.506399e+00
1.826451e+00
2.129544e+00
2.351013e+00
2.468232e+00
2.505555e+00
2.514948e+00
2.542818e+00
2.603601e+00
2.677689e+00
2.733604e+00
2.755366e+00
2.753253e+00
2.751796e+00
2.767815e+00
2.797537e+00
2.822087e+00
2.824147e+00
2.800032e+00
2.758205e+00
2.709735e+00
2.662394e+00
2.622587e+00
2.599681e+00
2.606519e+00
2.654807e+00
2.747309e+00
2.870556e+00
2.993915e+00
3.079326e+00
3.098372e+00
3.045883e+00
2.940623e+00
2.813232e+00
2.690377e+00
2.584379e+00
2.491658e+00
2.397803e+00
2.285612e+00
2.143503e+00
1.972889e+00
1.793020e+00
1.640384e+00
1.558992e+00
1.580729e+00
1.702549e+00
1.874563e+00
2.012032e+00
2.031962e+00
1.898022e+00
1.647310e+00
1.378939e+00
1.206832e+00
1.202586e+00
1.360233e+00
1.599969e+00
1.806281e+00
1.881122e+00
1.787810e+00
1.565340e+00
1.305745e+00
1.106001e+00
1.020832e+00
1.042102e+00
1.113438e+00
1.169060e+00
1.175909e+00
1.157075e+00
1.180488e+00
1.313837e+00
1.570730e+00
1.885127e+00
2.136058e+00
2.210706e+00
2.067161e+00
1.758633e+00
1.406390e+00
1.139386e+00
1.034987e+00
1.090783e+00
1.238234e+00
1.386674e+00
1.471843e+00
1.482495e+00
1.452276e+00
1.426061e+00
1.425992e+00
1.440220e+00
1.438991e+00
1.402960e+00
1.341223e+00
1.285706e+00
1.266897e+00
1.289531e+00
1.325654e+00
1.329418e+00
1.264440e+00
1.128641e+00
9.627961e-01
8.353851e-01
8.083117e-01
9.021271e-01
1.083966e+00
1.287545e+00
1.450956e+00
1.545913e+00
1.581856e+00
1.587803e+00
1.587082e+00
1.581196e+00
1.552728e+00
1.485342e+00
1.386616e+00
1.295910e+00
1.269202e+00
1.349201e+00
1.540093e+00
1.803472e+00
2.077429e+00
2.305854e+00
2.460189e+00
2.542441e+00
2.570639e+00
2.558707e+00
2.505609e+00
2.400759e+00
2.239608e+00
2.036079e+00
1.822778e+00
1.639734e+00
1.518662e+00
1.470427e+00
1.481275e+00
1.519774e+00
1.551293e+00
1.552859e+00
1.521343e+00
1.471589e+00
1.425690e+00
1.399284e+00
1.393565e+00
1.398607e+00
1.405088e+00
1.415066e+00
1.444028e+00
1.513790e+00
1.641920e+00
1.833229e+00
2.074947e+00
2.335396e+00
2.567848e+00
2.722211e+00
2.763415e+00
2.688744e+00
2.534089e+00
2.364265e+00
2.250337e+00
2.242341e+00
2.348802e+00
2.533344e+00
2.730350e+00
2.870818e+00
2.905195e+00
2.814295e+00
2.607441e+00
2.313203e+00
1.969882e+00
1.620158e+00
1.309662e+00
1.085852e+00
9.926993e-01
1.058853e+00
1.282182e+00
1.619405e+00
1.990753e+00
2.303432e+00
2.486402e+00
2.519321e+00
2.438222e+00
2.312201e+00
2.203018e+00
2.131465e+00
2.072015e+00
1.980104e+00
1.834020e+00
1.661714e+00
1.532871e+00
1.521411e+00
1.663584e+00
1.937153e+00
2.270636e+00
2.573718e+00
2.772241e+00
2.832906e+00
2.768833e+00
2.626255e+00
2.462244e+00
2.325752e+00
2.247285e+00
2.234937e+00
2.274017e+00
2.331249e+00
2.365817e+00
2.346008e+00
2.264546e+00
2.143080e+00
2.021614e+00
1.939040e+00
1.916395e+00
1.950418e+00
2.018102e+00
2.089133e+00
2.140729e+00
2.167371e+00
2.180006e+00
2.196004e+00
2.227120e+00
2.272679e+00
2.320846e+00
2.356161e+00
2.368232e+00
2.356008e+00
2.325859e+00
2.286497e+00
2.244608e+00
2.202741e+00
2.159318e+00
2.110752e+00
2.055480e+00
1.998026e+00
1.949310e+00
1.920872e+00
1.916225e+00
1.926747e+00
1.936111e+00
1.928514e+00
1.893164e+00
1.824501e+00
1.724040e+00
1.605781e+00
1.498630e+00
1.438304e+00
1.449969e+00
1.532640e+00
1.657073e+00
1.779544e+00
1.863135e+00
1.894478e+00
1.887648e+00
1.873512e+00
1.880474e+00
1.918747e+00
1.978555e+00
2.041558e+00
2.094678e+00
2.136303e+00
2.172965e+00
2.211340e+00
2.252040e+00
2.288850e+00
2.312185e+00
2.313249e+00
2.287656e+00
2.239613e+00
2.185344e+00
2.150600e+00
2.159574e+00
2.220721e+00
2.319630e+00
2.424254e+00
2.498635e+00
2.516757e+00
2.470559e+00
2.371323e+00
2.246340e+00
2.131725e+00
2.061058e+00
2.051686e+00
2.094671e+00
2.155406e+00
2.187187e+00
2.152419e+00
2.040980e+00
1.876003e+00
1.704012e+00
1.574953e+00
1.522205e+00
1.551125e+00
1.640023e+00
1.752190e+00
1.852344e+00
1.918729e+00
1.945614e+00
1.937268e+00
1.898764e+00
1.829768e+00
1.725954e+00
1.588312e+00
1.434566e+00
1.303342e+00
1.243956e+00
1.293183e+00
1.451181e+00
1.673459e+00
1.888105e+00
2.031280e+00
2.080322e+00
2.062886e+00
2.034823e+00
2.041328e+00
2.089270e+00
2.150893e+00
2.194068e+00
2.212687e+00
2.231797e+00
2.284730e+00
2.383171e+00
2.505308e+00
2.610236e+00
2.665387e+00
2.666125e+00
2.636051e+00
2.611857e+00
2.624349e+00
2.684873e+00
2.780313e+00
2.876873e+00
2.932673e+00
2.917061e+00
2.828234e+00
2.696803e+00
2.569350e+00
2.480477e+00
2.432009e+00
2.394224e+00
2.328904e+00
2.218695e+00
2.082960e+00
1.969530e+00
1.926796e+00
1.971853e+00
2.073395e+00
2.161778e+00
2.164853e+00
2.052102e+00
1.860452e+00
1.682471e+00
1.620689e+00
1.734496e+00
2.010673e+00
2.373088e+00
2.723371e+00
2.986915e+00
3.137502e+00
3.190052e+00
3.172738e+00
3.101454e+00
2.974503e+00
2.788750e+00
2.561477e+00
2.336635e+00
2.166258e+00
2.079318e+00
2.062459e+00
2.068810e+00
2.050150e+00
1.991046e+00
1.921770e+00
1.899910e+00
1.970975e+00
2.133510e+00
2.332999e+00
2.490368e+00
2.547930e+00
2.503910e+00
2.413538e+00
2.355953e+00
2.388362e+00
2.516196e+00
2.695452e+00
2.861691e+00
2.965466e+00
2.994179e+00
2.971420e+00
2.937507e+00
2.923561e+00
2.934076e+00
2.947620e+00
2.933446e+00
2.872027e+00
2.767280e+00
2.644915e+00
2.538821e+00
2.473611e+00
2.454038e+00
2.466975e+00
2.491873e+00
2.510694e+00
2.511947e+00
2.490245e+00
2.446033e+00
2.387684e+00
2.333048e+00
2.305116e+00
2.320301e+00
2.375400e+00
2.443783e+00
2.486606e+00
2.473972e+00
2.403681e+00
2.306595e+00
2.234897e+00
2.237909e+00
2.336477e+00
2.508566e+00
2.694691e+00
2.822924e+00
2.842205e+00
2.745966e+00
2.572658e+00
2.384137e+00
2.235901e+00
2.155186e+00
2.135281e+00
2.145343e+00
2.148991e+00
2.122149e+00
2.061938e+00
1.983917e+00
1.911036e+00
1.861305e+00
1.841675e+00
1.851701e+00
1.893097e+00
1.975142e+00
2.107734e+00
2.284717e+00
2.472010e+00
2.615551e+00
2.668755e+00
2.620643e+00
2.502741e+00
2.369413e+00
2.266765e+00
2.211913e+00
2.194048e+00
2.191893e+00
2.191788e+00
2.192883e+00
2.197510e+00
2.197216e+00
2.169365e+00
2.090835e+00
1.958852e+00
1.800014e+00
1.657754e+00
1.567586e+00
1.539071e+00
1.555822e+00
1.590680e+00
1.624869e+00
1.659904e+00
1.715689e+00
1.815729e+00
1.968130e+00
2.154342e+00
2.333693e+00
2.461991e+00
2.513332e+00
2.492631e+00
2.432483e+00
2.376196e+00
2.354996e+00
2.370643e+00
2.393149e+00
2.376321e+00
2.284339e+00
2.114950e+00
1.904467e+00
1.710266e+00
1.582309e+00
1.542493e+00
1.582545e+00
1.676194e+00
1.793331e+00
1.907508e+00
1.997194e+00
2.046036e+00
2.044976e+00
1.995062e+00
1.909063e+00
1.810865e+00
1.731598e+00
1.702057e+00
1.743032e+00
1.856763e+00
2.022725e+00
2.200138e+00
2.337909e+00
2.389883e+00
2.330587e+00
2.165595e+00
1.932247e+00
1.690513e+00
1.507288e+00
1.437545e+00
1.505008e+00
1.688330e+00
1.923044e+00
2.124981e+00
2.225961e+00
2.200664e+00
2.068436e+00
1.872239e+00
1.652995e+00
1.437656e+00
1.244580e+00
1.094411e+00
1.012566e+00
1.019801e+00
1.118288e+00
1.284177e+00
1.473872e+00
1.642696e+00
1.765431e+00
1.844688e+00
1.900033e+00
1.944915e+00
1.968980e+00
1.940641e+00
1.829783e+00
1.634395e+00
1.391053e+00
1.161091e+00
1.001607e+00
9.392077e-01
9.607300e-01
1.024368e+00
1.083839e+00
1.112217e+00
1.112872e+00
1.112222e+00
1.140286e+00
1.212826e+00
1.325942e+00
1.463204e+00
1.606913e+00
1.744695e+00
1.868372e+00
1.968986e+00
2.034900e+00
2.056539e+00
2.034315e+00
1.981585e+00
1.916850e+00
1.848660e+00
1.765941e+00
1.645530e+00
1.475291e+00
1.276215e+00
1.104117e+00
1.024807e+00
1.075934e+00
1.239721e+00
1.445801e+00
1.605083e+00
1.655032e+00
1.587988e+00
1.445687e+00
1.287372e+00
1.156048e+00
1.064241e+00
1.002943e+00
9.618039e-01
9.452376e-01
9.745551e-01
1.073971e+00
1.247564e+00
1.463063e+00
1.657496e+00
1.764815e+00
1.748393e+00
1.618268e+00
1.424892e+00
1.235637e+00
1.107539e+00
1.068720e+00
1.114673e+00
1.217319e+00
1.339110e+00
1.445123e+00
1.510941e+00
1.527457e+00
1.503112e+00
1.462680e+00
1.441831e+00
1.477665e+00
1.596150e+00
1.799331e+00
2.058386e+00
2.318840e+00
2.518019e+00
2.607150e+00
2.568625e+00
2.422608e+00
2.221685e+00
2.035437e+00
1.928884e+00
1.939981e+00
2.063231e+00
2.248521e+00
2.420958e+00
2.515734e+00
2.510000e+00
2.433155e+00
2.349552e+00
2.323135e+00
2.382119e+00
2.501702e+00
2.615098e+00
2.649067e+00
2.564882e+00
2.380062e+00
2.157221e+00
1.968088e+00
1.856637e+00
1.823219e+00
1.835698e+00
1.857196e+00
1.871799e+00
1.891791e+00
1.942077e+00
2.033365e+00
2.144367e+00
2.227178e+00
2.233310e+00
2.142908e+00
1.977728e+00
1.790067e+00
1.635852e+00
1.549262e+00
1.532848e+00
1.564424e+00
1.610959e+00
1.639381e+00
1.621920e+00
1.539794e+00
1.388882e+00
1.186861e+00
9.765457e-01
8.185747e-01
7.713664e-01
8.658632e-01
1.088896e+00
1.384500e+00
1.671051e+00
1.865559e+00
1.908277e+00
1.782737e+00
1.523962e+00
1.207663e+00
9.211561e-01
7.278416e-01
6.429936e-01
6.341690e-01
6.462805e-01
6.366163e-01
5.986860e-01
5.606959e-01
5.608092e-01
6.167747e-01
7.113288e-01
8.034288e-01
8.566692e-01
8.641654e-01
8.523688e-01
8.617254e-01
9.185684e-01
1.018303e+00
1.130653e+00
1.221256e+00
1.273684e+00
1.298350e+00
1.324404e+00
1.380015e+00
1.472156e+00
1.577734e+00
1.652002e+00
1.650612e+00
1.554383e+00
1.383574e+00
1.192288e+00
1.044030e+00
9.818834e-01
1.011286e+00
1.104659e+00
1.221940e+00
1.332025e+00
1.423015e+00
1.498986e+00
1.569205e+00
1.638197e+00
1.702216e+00
1.752099e+00
1.778181e+00
1.773245e+00
1.733073e+00
1.656694e+00
1.547845e+00
1.416820e+00
1.280065e+00
1.155742e+00
1.056589e+00
9.837668e-01
9.255317e-01
8.631508e-01
7.823987e-01
6.839566e-01
5.852529e-01
5.119012e-01
4.842714e-01
5.077610e-01
5.724610e-01
6.622897e-01
7.683273e-01
8.973135e-01
1.067227e+00
1.290244e+00
1.554129e+00
1.816226e+00
2.016335e+00
2.102408e+00
2.055305e+00
1.899531e+00
1.694469e+00
1.510380e+00
1.400892e+00
1.385170e+00
1.447446e+00
1.551668e+00
1.661077e+00
1.752053e+00
1.817251e+00
1.859297e+00
1.880509e+00
1.876532e+00
1.840288e+00
1.774251e+00
1.699057e+00
1.646286e+00
1.636604e+00
1.659838e+00
1.674979e+00
1.633477e+00
1.511602e+00
1.331392e+00
1.156549e+00
1.062785e+00
1.095759e+00
1.239756e+00
1.419134e+00
1.536839e+00
1.528565e+00
1.398297e+00
1.213264e+00
1.063254e+00
1.009995e+00
1.055937e+00
1.149077e+00
1.218175e+00
1.214165e+00
1.132585e+00
1.008034e+00
8.896609e-01
8.143599e-01
7.919740e-01
8.089112e-01
8.462478e-01
8.997125e-01
9.868674e-01
1.134329e+00
1.352259e+00
1.614161e+00
1.857268e+00
2.005145e+00
2.001076e+00
1.835458e+00
1.552841e+00
1.234241e+00
9.646132e-01
8.041378e-01
7.767868e-01
8.752472e-01
1.071196e+00
1.321819e+00
1.572830e+00
1.764906e+00
1.848313e+00
1.801992e+00
1.646149e+00
1.438125e+00
1.250494e+00
1.141210e+00
1.130353e+00
1.193845e+00
1.275488e+00
1.310607e+00
1.250869e+00
1.081083e+00
8.235818e-01
5.309317e-01
2.701395e-01
1.020327e-01
6.137889e-02
1.456877e-01
3.186247e-01
5.268837e-01
7.220945e-01
8.764561e-01
9.843878e-01
1.051451e+00
1.080094e+00
1.063087e+00
9.891922e-01
8.559560e-01
6.785344e-01
4.873103e-01
3.173816e-01
1.986195e-01
1.512550e-01
1.851711e-01
2.981078e-01
4.708207e-01
6.641025e-01
8.266128e-01
9.161642e-01
9.235908e-01
8.813219e-01
8.470253e-01
8.700318e-01
9.610560e-01
1.084851e+00
1.181162e+00
1.200920e+00
1.134756e+00
1.016442e+00
9.003314e-01
8.283963e-01
8.086561e-01
8.185595e-01
8.292015e-01
8.314976e-01
8.448968e-01
9.031901e-01
1.029218e+00
1.217596e+00
1.437218e+00
1.649428e+00
1.825999e+00
1.953016e+00
2.021328e+00
2.017793e+00
1.930350e+00
1.764446e+00
1.554877e+00
1.359177e+00
1.232722e+00
1.198994e+00
1.233334e+00
1.273476e+00
1.255569e+00
1.156375e+00
1.013849e+00
9.099973e-01
9.258070e-01
1.097274e+00
1.398184e+00
1.754686e+00
2.077936e+00
2.296325e+00
2.375048e+00
2.319304e+00
2.164017e+00
1.957093e+00
1.743897e+00
1.558015e+00
1.419234e+00
1.335206e+00
1.301526e+00
1.299402e+00
1.297151e+00
1.261920e+00
1.178808e+00
1.065218e+00
9.673338e-01
9.353222e-01
9.896828e-01
1.102220e+00
1.208724e+00
1.247895e+00
1.200603e+00
1.102718e+00
1.022945e+00
1.019733e+00
1.103976e+00
1.230518e+00
1.323524e+00
1.319014e+00
1.197396e+00
9.879570e-01
7.481037e-01
5.356984e-01
3.921285e-01
3.403802e-01
3.894027e-01
5.342910e-01
7.511976e-01
9.960791e-01
1.216094e+00
1.371012e+00
1.451048e+00
1.478426e+00
1.491137e+00
1.518608e+00
1.563317e+00
1.599307e+00
1.589175e+00
1.509175e+00
1.365858e+00
1.193308e+00
1.033832e+00
9.167254e-01
8.508830e-01
8.351176e-01
8.732089e-01
9.746458e-01
1.135720e+00
1.317784e+00
1.447369e+00
1.447063e+00
1.281108e+00
9.867191e-01
6.687882e-01
4.561576e-01
4.407011e-01
6.323982e-01
9.554119e-01
1.286179e+00
1.510529e+00
1.568731e+00
1.469292e+00
1.273401e+00
1.065190e+00
9.216780e-01
8.887380e-01
9.670551e-01
1.114118e+00
1.264670e+00
1.360986e+00
1.376550e+00
1.320600e+00
1.223142e+00
1.111740e+00
9.962248e-01
8.717357e-01
7.358954e-01
6.034415e-01
5.041899e-01
4.659716e-01
4.969482e-01
5.801623e-01
6.820914e-01
7.678604e-01
8.140986e-01
8.139056e-01
7.733638e-01
7.039941e-01
6.182018e-01
5.316058e-01
4.685034e-01
4.618738e-01
5.428438e-01
7.236597e-01
9.844614e-01
1.272615e+00
1.516743e+00
1.650510e+00
1.636351e+00
1.479161e+00
1.225249e+00
9.482491e-01
7.269629e-01
6.212476e-01
6.532658e-01
8.012815e-01
1.009644e+00
1.212009e+00
1.357394e+00
1.425075e+00
1.420496e+00
1.358678e+00
1.250821e+00
1.103686e+00
9.269228e-01
7.376577e-01
5.586800e-01
4.146569e-01
3.296916e-01
3.233979e-01
4.016115e-01
5.443405e-01
7.007156e-01
8.004801e-01
7.821324e-01
6.252341e-01
3.681513e-01
9.841608e-02
-8.215754e-02
-1.014973e-01
5.058579e-02
3.180115e-01
6.052281e-01
8.230057e-01
9.296023e-01
9.448590e-01
9.303552e-01
9.495135e-01
1.033080e+00
1.169678e+00
1.322663e+00
1.456978e+00
1.556173e+00
1.621752e+00
1.662381e+00
1.685481e+00
1.696594e+00
1.702195e+00
1.708765e+00
1.716462e+00
1.713373e+00
1.677936e+00
1.590952e+00
1.450424e+00
1.279187e+00
1.119103e+00
1.014028e+00
9.913466e-01
1.052525e+00
1.176157e+00
1.328572e+00
1.474354e+00
1.583228e+00
1.634865e+00
1.623211e+00
1.558366e+00
1.462647e+00
1.360427e+00
1.266083e+00
1.177275e+00
1.078950e+00
9.569567e-01
8.130174e-01
6.704224e-01
5.648135e-01
5.242845e-01
5.510586e-01
6.170958e-01
6.779425e-01
6.980496e-01
6.728550e-01
6.333452e-01
6.291374e-01
6.998810e-01
8.512591e-01
1.047686e+00
1.224992e+00
1.318550e+00
1.296009e+00
1.179280e+00
1.041338e+00
9.734785e-01
1.035885e+00
1.218647e+00
1.439369e+00
1.583662e+00
1.567245e+00
1.382531e+00
1.101225e+00
8.323417e-01
6.625593e-01
6.146060e-01
6.459362e-01
6.850056e-01
6.806288e-01
6.328048e-01
5.852482e-01
5.849856e-01
6.379701e-01
6.946706e-01
6.795030e-01
5.458524e-01
3.184642e-01
9.210754e-02
-1.590101e-02
6.846103e-02
3.313375e-01
6.737910e-01
9.590603e-01
1.076463e+00
9.884687e-01
7.405981e-01
4.341014e-01
1.781894e-01
4.556922e-02
4.962907e-02
1.484427e-01
2.693970e-01
3.428285e-01
3.310387e-01
2.403359e-01
1.115334e-01
-3.670503e-03
-6.550302e-02
-5.608327e-02
2.470472e-02
1.684546e-01
3.618505e-01
5.814853e-01
7.866989e-01
9.214522e-01
9.314886e-01
7.917022e-01
5.278174e-01
2.151218e-01
-5.084488e-02
-1.974490e-01
-2.056554e-01
-1.088085e-01
3.717901e-02
1.885598e-01
3.288683e-01
4.581263e-01
5.711931e-01
6.475709e-01
6.630784e-01
6.134348e-01
5.285101e-01
4.628651e-01
4.667682e-01
5.572937e-01
7.094244e-01
8.715430e-01
9.915721e-01
1.035818e+00
9.939344e-01
8.759621e-01
7.088996e-01
5.331135e-01
3.935130e-01
3.230708e-01
3.248822e-01
3.658980e-01
3.921978e-01
3.606173e-01
2.663088e-01
1.462024e-01
5.593090e-02
3.694078e-02
9.513434e-02
2.014404e-01
3.101767e-01
3.832803e-01
4.078662e-01
3.982075e-01
3.813174e-01
3.762417e-01
3.827026e-01
3.875424e-01
3.823418e-01
3.766381e-01
3.956295e-01
4.633791e-01
5.828017e-01
7.265914e-01
8.470211e-01
8.999802e-01
8.683908e-01
7.708790e-01
6.522476e-01
5.629106e-01
5.380882e-01
5.855073e-01
6.854192e-01
8.003932e-01
8.885545e-01
9.158446e-01
8.663529e-01
7.488989e-01
5.950894e-01
4.460701e-01
3.327971e-01
2.608704e-01
2.094128e-01
1.445627e-01
3.899921e-02
-1.130150e-01
-2.907603e-01
-4.530918e-01
-5.536694e-01
-5.606713e-01
-4.724720e-01
-3.209503e-01
-1.602371e-01
-4.629917e-02
-1.619566e-02
-7.442176e-02
-1.910311e-01
-3.133491e-01
-3.874710e-01
-3.791254e-01
-2.832935e-01
-1.200310e-01
7.765614e-02
2.763803e-01
4.515190e-01
5.921418e-01
7.008441e-01
7.870618e-01
8.551709e-01
8.940239e-01
8.768902e-01
7.756011e-01
5.825039e-01
3.260579e-01
6.701060e-02
-1.264178e-01
-2.105307e-01
-1.849910e-01
-8.719917e-02
3.251375e-02
1.386805e-01
2.252172e-01
3.090948e-01
4.086719e-01
5.224104e-01
6.233109e-01
6.730044e-01
6.458327e-01
5.471991e-01
4.144701e-01
2.987906e-01
2.370649e-01
2.298474e-01
2.387084e-01
2.063672e-01
9.022237e-02
-1.084931e-01
-3.368976e-01
-5.099616e-01
-5.485561e-01
-4.183940e-01
-1.520762e-01
1.579932e-01
3.970362e-01
4.804048e-01
3.934928e-01
1.961868e-01
-9.758009e-03
-1.306420e-01
-1.212909e-01
2.045729e-03
1.783875e-01
3.363115e-01
4.279072e-01
4.472411e-01
4.268355e-01
4.161827e-01
4.541336e-01
5.485169e-01
6.716183e-01
7.726337e-01
8.010545e-01
7.304272e-01
5.723011e-01
3.746127e-01
2.042240e-01
1.195374e-01
1.455021e-01
2.645821e-01
4.293168e-01
5.892629e-01
7.164682e-01
8.149708e-01
9.097779e-01
1.023026e+00
1.152549e+00
1.266428e+00
1.317272e+00
1.268453e+00
1.118191e+00
9.084868e-01
7.128361e-01
6.064929e-01
6.317950e-01
7.748800e-01
9.670877e-01
1.113535e+00
1.135954e+00
1.007314e+00
7.612200e-01
4.753358e-01
2.405777e-01
1.294715e-01
1.734338e-01
3.559129e-01
6.237399e-01
9.107921e-01
1.162145e+00
1.348680e+00
1.469070e+00
1.541920e+00
1.592751e+00
1.640472e+00
1.688463e+00
1.724942e+00
1.733001e+00
1.704203e+00
1.646606e+00
1.581654e+00
1.532082e+00
1.508475e+00
1.502027e+00
1.487578e+00
1.437132e+00
1.338497e+00
1.207964e+00
1.086964e+00
1.022997e+00
1.046233e+00
1.155078e+00
1.316910e+00
1.482172e+00
1.604920e+00
1.660648e+00
1.653501e+00
1.610831e+00
1.568919e+00
1.555821e+00
1.577194e+00
1.611330e+00
1.618417e+00
1.562530e+00
1.435584e+00
1.268230e+00
1.118298e+00
1.040651e+00
1.055112e+00
1.132209e+00
1.206563e+00
1.211668e+00
1.117585e+00
9.502433e-01
7.797244e-01
6.825753e-01
6.997722e-01
8.146554e-01
9.618963e-01
1.060289e+00
1.051080e+00
9.232580e-01
7.148964e-01
4.914272e-01
3.128629e-01
2.070164e-01
1.617407e-01
1.384823e-01
9.788658e-02
2.221487e-02
-7.745592e-02
-1.711261e-01
-2.286974e-01
-2.355872e-01
-1.965467e-01
-1.276923e-01
-4.465696e-02
4.419687e-02
1.367794e-01
2.322799e-01
3.267523e-01
4.110218e-01
4.712981e-01
4.933399e-01
4.703686e-01
4.119328e-01
3.473511e-01
3.173447e-01
3.540050e-01
4.592927e-01
5.976067e-01
7.117003e-01
7.548790e-01
7.185134e-01
6.360344e-01
5.617912e-01
5.402767e-01
5.851936e-01
6.781189e-01
7.824024e-01
8.605063e-01
8.864713e-01
8.526784e-01
7.722796e-01
6.759021e-01
6.008868e-01
5.757962e-01
6.073219e-01
6.766075e-01
7.474250e-01
7.824240e-01
7.593984e-01
6.797354e-01
5.654319e-01
4.467012e-01
3.471862e-01
2.758136e-01
2.300510e-01
2.057179e-01
2.024875e-01
2.196736e-01
2.486857e-01
2.729437e-01
2.778389e-01
2.619774e-01
2.386211e-01
2.252719e-01
2.310580e-01
2.537152e-01
2.876194e-01
3.333658e-01
3.997066e-01
4.973427e-01
6.305470e-01
7.924552e-01
9.658033e-01
1.127145e+00
1.251838e+00
1.319080e+00
1.317942e+00
1.253855e+00
1.151585e+00
1.049633e+00
9.852624e-01
9.768051e-01
1.014711e+00
1.068768e+00
1.106942e+00
1.112387e+00
1.089041e+00
1.056906e+00
1.043270e+00
1.073967e+00
1.165569e+00
1.318090e+00
1.508659e+00
1.690147e+00
1.801123e+00
1.788597e+00
1.634585e+00
1.370954e+00
1.071509e+00
8.237663e-01
6.953100e-01
7.105849e-01
8.446485e-01
1.032462e+00
1.190923e+00
1.249647e+00
1.180635e+00
1.012279e+00
8.177451e-01
6.809299e-01
6.561830e-01
7.427983e-01
8.884297e-01
1.019155e+00
1.077277e+00
1.044097e+00
9.376883e-01
7.936812e-01
6.454379e-01
5.148948e-01
4.147882e-01
3.556014e-01
3.491986e-01
4.043766e-01
5.156455e-01
6.532980e-01
7.658740e-01
8.004104e-01
7.322957e-01
5.851499e-01
4.234389e-01
3.177688e-01
3.030415e-01
3.571208e-01
4.157713e-01
4.158417e-01
3.388241e-01
2.252311e-01
1.493098e-01
1.705925e-01
2.944013e-01
4.670137e-01
6.075768e-01
6.544783e-01
5.960378e-01
4.690687e-01
3.321579e-01
2.347395e-01
1.994140e-01
2.214674e-01
2.797672e-01
3.511139e-01
4.211826e-01
4.874018e-01
5.535298e-01
6.204855e-01
6.800342e-01
7.165585e-01
7.178812e-01
6.896621e-01
6.624887e-01
6.820040e-01
7.830753e-01
9.631264e-01
1.174848e+00
1.347804e+00
1.428650e+00
1.414917e+00
1.358796e+00
1.335967e+00
1.398403e+00
1.541633e+00
1.707360e+00
1.818082e+00
1.819728e+00
1.706956e+00
1.521458e+00
1.330164e+00
1.196553e+00
1.157432e+00
1.214123e+00
1.340030e+00
1.497546e+00
1.652892e+00
1.781723e+00
1.866865e+00
1.894762e+00
1.855964e+00
1.749789e+00
1.588441e+00
1.395451e+00
1.198042e+00
1.018881e+00
8.731538e-01
7.710282e-01
7.200670e-01
7.233339e-01
7.748461e-01
8.577360e-01
9.480609e-01
1.022047e+00
1.062801e+00
1.064281e+00
1.031320e+00
9.754637e-01
9.093482e-01
8.437071e-01
7.874538e-01
7.473098e-01
7.245765e-01
7.118889e-01
6.956419e-01
6.656295e-01
6.256702e-01
5.960486e-01
6.041780e-01
6.688840e-01
7.883058e-01
9.387546e-01
1.084854e+00
1.194353e+00
1.247928e+00
1.237967e+00
1.159674e+00
1.005419e+00
7.718705e-01
4.786722e-01
1.844892e-01
-1.871632e-02
-4.127149e-02
1.537347e-01
5.172163e-01
9.248274e-01
1.231483e+00
1.340302e+00
1.246835e+00
1.034486e+00
8.247927e-01
7.107468e-01
7.105957e-01
7.674428e-01
7.926474e-01
7.254775e-01
5.730534e-01
4.074275e-01
3.232230e-01
3.832725e-01
5.845988e-01
8.608705e-01
1.115078e+00
1.262955e+00
1.266658e+00
1.145301e+00
9.602527e-01
7.845993e-01
6.731758e-01
6.480425e-01
7.036152e-01
8.221779e-01
9.854184e-01
1.175246e+00
1.368653e+00
1.535760e+00
1.646038e+00
1.680089e+00
1.638700e+00
1.541359e+00
1.414031e+00
1.274629e+00
1.126788e+00
9.671874e-01
8.026847e-01
6.647137e-01
6.053898e-01
6.703243e-01
8.638467e-01
1.133985e+00
1.392481e+00
1.558444e+00
1.596626e+00
1.526669e+00
1.401467e+00
1.272870e+00
1.167340e+00
1.083171e+00
1.004995e+00
9.217928e-01
8.363435e-01
7.632633e-01
7.207253e-01
7.219861e-01
7.697727e-01
8.543904e-01
9.556821e-01
1.047909e+00
1.105695e+00
1.109973e+00
1.053932e+00
9.476786e-01
8.181998e-01
7.019600e-01
6.311901e-01
6.192339e-01
6.535400e-01
7.036580e-01
7.427849e-01
7.689946e-01
8.084530e-01
8.956225e-01
1.045297e+00
1.238307e+00
1.429419e+00
1.566876e+00
1.607766e+00
1.524470e+00
1.308908e+00
9.797560e-01
5.878867e-01
2.108757e-01
-6.660043e-02
-1.803934e-01
-1.117727e-01
1.007014e-01
3.695261e-01
5.880284e-01
6.728183e-01
6.004108e-01
4.180334e-01
2.200501e-01
1.008568e-01
1.098640e-01
2.331589e-01
4.096833e-01
5.689305e-01
6.661264e-01
6.958381e-01
6.812611e-01
6.517654e-01
6.251312e-01
6.033427e-01
5.801505e-01
5.520361e-01
5.241027e-01
5.077347e-01
5.131883e-01
5.424345e-01
5.856207e-01
6.225529e-01
6.299287e-01
5.933645e-01
5.192371e-01
4.373342e-01
3.871455e-01
3.921602e-01
4.403361e-01
4.892824e-01
4.964363e-01
4.526597e-01
3.929055e-01
3.745344e-01
4.375912e-01
5.735893e-01
7.236264e-01
8.083823e-01
7.724058e-01
6.153554e-01
3.913656e-01
1.792708e-01
4.435557e-02
1.359384e-02
7.376548e-02
1.877631e-01
3.165975e-01
4.337477e-01
5.246234e-01
5.757111e-01
5.676020e-01
4.833818e-01
3.286231e-01
1.452148e-01
2.864741e-03
-3.143394e-02
7.132191e-02
2.839086e-01
5.330393e-01
7.319604e-01
8.177320e-01
7.760348e-01
6.448677e-01
4.970562e-01
4.080383e-01
4.214027e-01
5.282465e-01
6.724007e-01
7.803693e-01
7.994929e-01
7.221151e-01
5.831784e-01
4.367777e-01
3.291270e-01
2.830106e-01
2.978981e-01
3.608473e-01
4.593164e-01
5.869126e-01
7.380316e-01
8.966127e-01
1.030554e+00
1.100040e+00
1.077422e+00
9.662398e-01
8.045685e-01
6.469733e-01
5.358379e-01
4.827684e-01
4.732430e-01
4.882008e-01
5.222919e-01
5.826556e-01
6.708999e-01
7.674191e-01
8.357417e-01
8.461663e-01
7.997784e-01
7.326031e-01
6.952576e-01
7.219379e-01
8.097938e-01
9.215734e-01
1.008269e+00
1.036923e+00
1.007909e+00
9.525832e-01
9.117996e-01
9.066348e-01
9.197986e-01
9.024857e-01
8.059488e-01
6.193337e-01
3.883046e-01
1.991138e-01
1.343175e-01
2.252082e-01
4.297457e-01
6.506152e-01
7.842414e-01
7.724554e-01
6.263902e-01
4.098544e-01
1.962261e-01
2.950048e-02
-8.632970e-02
-1.683856e-01
-2.256052e-01
-2.421985e-01
-1.855192e-01
-3.275916e-02
2.016524e-01
4.580514e-01
6.530758e-01
7.221922e-01
6.583057e-01
5.207035e-01
4.057772e-01
3.951625e-01
5.119185e-01
7.103339e-01
9.035160e-01
1.011396e+00
1.003227e+00
9.134008e-01
8.226920e-01
8.144668e-01
9.292713e-01
1.142648e+00
1.377575e+00
1.542489e+00
1.572482e+00
1.453602e+00
1.223082e+00
9.502983e-01
7.093064e-01
5.550058e-01
5.110897e-01
5.704466e-01
7.032247e-01
8.674845e-01
1.019554e+00
1.123358e+00
1.159468e+00
1.133098e+00
1.075678e+00
1.033634e+00
1.046203e+00
1.124640e+00
1.246079e+00
1.365171e+00
1.435209e+00
1.426561e+00
1.334715e+00
1.177881e+00
9.893097e-01
8.091392e-01
6.762549e-01
6.179244e-01
6.386804e-01
7.164862e-01
8.132741e-01
8.955716e-01
9.507616e-01
9.875732e-01
1.022436e+00
1.063453e+00
1.103613e+00
1.126488e+00
1.117950e+00
1.074682e+00
1.006052e+00
9.318730e-01
8.775859e-01
8.657562e-01
9.055988e-01
9.866236e-01
1.080710e+00
1.150661e+00
1.160569e+00
1.086147e+00
9.255878e-01
7.088310e-01
4.975681e-01
3.679963e-01
3.785436e-01
5.388498e-01
8.000003e-01
1.074201e+00
1.273975e+00
1.349553e+00
1.305078e+00
1.187360e+00
1.056363e+00
9.549901e-01
8.938213e-01
8.568940e-01
8.225091e-01
7.845587e-01
7.600592e-01
7.781931e-01
8.591880e-01
9.982237e-01
1.164884e+00
1.316653e+00
1.416103e+00
1.442706e+00
1.397619e+00
1.303588e+00
1.199647e+00
1.127989e+00
1.114392e+00
1.151668e+00
1.198931e+00
1.201350e+00
1.120325e+00
9.558967e-01
7.483832e-01
5.594659e-01
4.439305e-01
4.267031e-01
4.962952e-01
6.168576e-01
7.498024e-01
8.700086e-01
9.667465e-01
1.032021e+00
1.049262e+00
9.950537e-01
8.551333e-01
6.421695e-01
3.994073e-01
1.848678e-01
4.552230e-02
-2.859842e-03
2.075068e-02
7.671576e-02
1.280172e-01
1.593090e-01
1.806587e-01
2.146777e-01
2.771121e-01
3.651315e-01
4.607877e-01
5.455252e-01
6.144279e-01
6.795772e-01
7.591181e-01
8.592104e-01
9.628844e-01
1.035380e+00
1.042326e+00
9.673219e-01
8.174203e-01
6.155136e-01
3.879787e-01
1.572123e-01
-5.776318e-02
-2.368007e-01
-3.569872e-01
-3.982385e-01
-3.547832e-01
-2.441594e-01
-1.036274e-01
2.711366e-02
1.257414e-01
1.957920e-01
2.581833e-01
3.313918e-01
4.137872e-01
4.813479e-01
5.033859e-01
4.650712e-01
3.804255e-01
2.869515e-01
2.258701e-01
2.205886e-01
2.665537e-01
3.384685e-01
4.092988e-01
4.671249e-01
5.178796e-01
5.729828e-01
6.321552e-01
6.754481e-01
6.721959e-01
6.019149e-01
4.722673e-01
3.205133e-01
1.968964e-01
1.410297e-01
1.652647e-01
2.519241e-01
3.627225e-01
4.548437e-01
4.976798e-01
4.843813e-01
4.332554e-01
3.768990e-01
3.424438e-01
3.329477e-01
3.223496e-01
2.695766e-01
1.446806e-01
-4.860159e-02
-2.673975e-01
-4.449367e-01
-5.192088e-01
-4.612133e-01
-2.889355e-01
-6.006200e-02
1.524704e-01
2.894599e-01
3.258634e-01
2.758672e-01
1.832289e-01
1.023849e-01
7.788915e-02
1.295405e-01
2.480069e-01
4.011068e-01
5.461170e-01
6.417635e-01
6.562247e-01
5.721993e-01
3.922721e-01
1.442840e-01
-1.193653e-01
-3.342254e-01
-4.455859e-01
-4.290706e-01
-2.992157e-01
-1.019804e-01
1.037988e-01
2.659562e-01
3.521488e-01
3.552687e-01
2.924157e-01
1.980823e-01
1.124092e-01
6.694588e-02
7.212974e-02
1.129655e-01
1.591500e-01
1.876482e-01
2.031523e-01
2.389308e-01
3.339538e-01
5.008389e-01
7.070278e-01
8.836691e-01
9.594238e-01
9.003731e-01
7.318819e-01
5.276342e-01
3.704620e-01
3.076514e-01
3.280971e-01
3.752855e-01
3.871099e-01
3.370240e-01
2.511602e-01
1.915763e-01
2.171794e-01
3.471511e-01
5.482791e-01
7.521843e-01
8.917423e-01
9.356647e-01
9.014335e-01
8.403372e-01
8.056856e-01
8.241606e-01
8.857787e-01
9.549476e-01
9.928279e-01
9.771496e-01
9.107277e-01
8.179338e-01
7.328361e-01
6.839287e-01
6.815957e-01
7.142567e-01
7.546343e-01
7.720019e-01
7.451715e-01
6.731365e-01
5.802702e-01
5.115083e-01
5.159010e-01
6.243095e-01
8.317126e-01
1.092984e+00
1.335715e+00
1.486614e+00
1.500529e+00
1.378304e+00
1.165672e+00
9.355920e-01
7.619657e-01
6.924811e-01
7.282948e-01
8.200867e-01
8.875981e-01
8.591306e-01
7.135581e-01
5.005526e-01
3.225969e-01
2.834916e-01
4.303347e-01
7.229416e-01
1.049209e+00
1.277224e+00
1.314486e+00
1.144166e+00
8.253911e-01
4.649747e-01
1.778547e-01
5.059152e-02
1.156325e-01
3.411850e-01
6.412417e-01
9.062186e-01
1.044758e+00
1.018476e+00
8.529982e-01
6.210861e-01
4.082854e-01
2.788046e-01
2.560395e-01
3.223520e-01
4.335225e-01
5.389749e-01
5.994007e-01
5.969805e-01
5.376055e-01
4.468066e-01
3.609849e-01
3.150486e-01
3.289455e-01
3.982441e-01
4.943507e-01
5.761108e-01
6.084782e-01
5.792359e-01
5.043260e-01
4.179084e-01
3.528071e-01
3.237185e-01
3.233812e-01
3.324893e-01
3.354876e-01
3.322658e-01
3.390636e-01
3.773136e-01
4.558995e-01
5.583759e-01
6.456005e-01
6.736453e-01
6.160498e-01
4.783905e-01
2.995272e-01
1.397340e-01
5.902120e-02
9.198855e-02
2.293594e-01
4.170465e-01
5.762886e-01
6.356893e-01
5.586964e-01
3.546338e-01
7.231538e-02
-2.171342e-01
-4.409279e-01
-5.437806e-01
-5.015499e-01
-3.257340e-01
-5.803935e-02
2.422071e-01
5.140098e-01
7.106475e-01
8.114165e-01
8.245392e-01
7.798779e-01
7.154090e-01
6.637828e-01
6.435970e-01
6.568808e-01
6.913934e-01
7.248258e-01
7.295611e-01
6.797524e-01
5.621901e-01
3.874557e-01
1.937116e-01
3.782928e-02
-2.411229e-02
4.083896e-02
2.259380e-01
4.803831e-01
7.209717e-01
8.595688e-01
8.390638e-01
6.626003e-01
3.986653e-01
1.532800e-01
1.876123e-02
2.588437e-02
1.281758e-01
2.290263e-01
2.363923e-01
1.137022e-01
-1.011226e-01
-3.170999e-01
-4.378118e-01
-4.083596e-01
-2.383566e-01
6.271888e-03
2.332297e-01
3.600951e-01
3.448256e-01
2.013659e-01
-7.269832e-03
-1.980691e-01
-3.056105e-01
-3.084115e-01
-2.316377e-01
-1.273314e-01
-4.321079e-02
4.965368e-03
4.293292e-02
1.213907e-01
2.800539e-01
5.150114e-01
7.745829e-01
9.895842e-01
1.116178e+00
1.158970e+00
1.159400e+00
1.163088e+00
1.193352e+00
1.247305e+00
1.309671e+00
1.367526e+00
1.413523e+00
1.438315e+00
1.423421e+00
1.345738e+00
1.194337e+00
9.875230e-01
7.751656e-01
6.216083e-01
5.778946e-01
6.573568e-01
8.255343e-01
1.009773e+00
1.126871e+00
1.118189e+00
9.755045e-01
7.439125e-01
5.000683e-01
3.172462e-01
2.354678e-01
2.512555e-01
3.289457e-01
4.231553e-01
4.996525e-01
5.475070e-01
5.798229e-01
6.223919e-01
6.945288e-01
7.927137e-01
8.877703e-01
9.382874e-01
9.129028e-01
8.085606e-01
6.543284e-01
4.992927e-01
3.917791e-01
3.602718e-01
4.045086e-01
5.002578e-01
6.139449e-01
7.173678e-01
7.940659e-01
8.370243e-01
8.442550e-01
8.180186e-01
7.670965e-01
7.071084e-01
6.557490e-01
6.248322e-01
6.138368e-01
6.090842e-01
5.901646e-01
5.418034e-01
4.662305e-01
3.891933e-01
3.529725e-01
3.952510e-01
5.240203e-01
7.064989e-01
8.828514e-01
9.966629e-01
1.020886e+00
9.624005e-01
8.457163e-01
6.920133e-01
5.113973e-01
3.129460e-01
1.202606e-01
-2.501752e-02
-7.847416e-02
-1.748882e-02
1.416943e-01
3.457100e-01
5.245251e-01
6.202384e-01
6.087388e-01
5.026751e-01
3.369826e-01
1.500374e-01
-2.657564e-02
-1.674039e-01
-2.492733e-01
-2.528626e-01
-1.711619e-01
-1.812772e-02
1.713351e-01
3.535577e-01
4.949841e-01
5.861209e-01
6.409131e-01
6.816611e-01
7.198007e-01
7.454026e-01
7.320401e-01
6.546050e-01
5.107808e-01
3.333551e-01
1.823352e-01
1.160707e-01
1.560341e-01
2.686000e-01
3.787291e-01
4.091014e-01
3.212275e-01
1.351588e-01
-8.174446e-02
-2.499182e-01
-3.172870e-01
-2.811631e-01
-1.802487e-01
-6.456324e-02
3.429658e-02
1.137229e-01
1.897969e-01
2.784842e-01
3.818763e-01
4.853244e-01
5.635604e-01
5.911033e-01
5.533126e-01
4.549900e-01
3.222332e-01
1.943242e-01
1.080574e-01
8.272150e-02
1.143190e-01
1.819945e-01
2.620562e-01
3.405363e-01
4.168107e-01
4.969566e-01
5.822777e-01
6.618276e-01
7.152118e-01
7.241798e-01
6.840723e-01
6.059348e-01
5.083445e-01
4.073562e-01
3.139090e-01
2.395538e-01
2.026035e-01
2.261389e-01
3.258556e-01
4.937793e-01
6.891891e-01
8.470590e-01
9.045252e-01
8.323268e-01
6.524622e-01
4.313276e-01
2.523484e-01
1.820052e-01
2.438601e-01
4.102112e-01
6.141227e-01
7.765841e-01
8.369398e-01
7.743768e-01
6.143515e-01
4.202538e-01
2.731899e-01
2.439760e-01
3.648846e-01
6.125725e-01
9.120309e-01
1.162277e+00
1.273811e+00
1.203152e+00
9.720030e-01
6.637566e-01
3.964798e-01
2.796805e-01
3.703676e-01
6.474629e-01
1.018650e+00
1.359802e+00
1.569696e+00
1.612447e+00
1.525373e+00
1.388953e+00
1.277327e+00
1.218954e+00
1.189867e+00
1.140486e+00
1.035577e+00
8.808906e-01
7.216463e-01
6.160820e-01
6.004323e-01
6.661778e-01
7.640142e-01
8.322323e-01
8.310011e-01
7.618477e-01
6.633485e-01
5.883628e-01
5.766352e-01
6.371549e-01
7.475412e-01
8.670670e-01
9.537008e-01
9.773987e-01
9.272568e-01
8.132063e-01
6.627272e-01
5.124443e-01
3.960873e-01
3.332289e-01
3.238650e-01
3.510190e-01
3.897870e-01
4.188622e-01
4.294351e-01
4.269475e-01
4.250994e-01
4.371255e-01
4.710916e-01
5.310113e-01
6.188012e-01
7.320213e-01
8.597908e-01
9.835698e-01
1.083809e+00
1.146508e+00
1.165107e+00
1.138674e+00
1.069346e+00
9.612807e-01
8.227691e-01
6.709346e-01
5.337404e-01
4.424676e-01
4.151648e-01
4.425443e-01
4.897424e-01
5.160271e-01
5.001448e-01
4.542984e-01
4.173921e-01
4.310106e-01
5.114295e-01
6.336700e-01
7.379775e-01
7.566636e-01
6.468635e-01
4.114204e-01
9.833922e-02
-2.178230e-01
-4.610831e-01
-5.749469e-01
-5.351207e-01
-3.551286e-01
-8.482096e-02
2.013043e-01
4.264066e-01
5.367029e-01
5.178549e-01
3.948071e-01
2.173298e-01
4.030033e-02
-9.238103e-02
-1.561936e-01
-1.476082e-01
-8.131609e-02
1.575636e-02
1.125081e-01
1.807849e-01
1.990370e-01
1.539992e-01
4.385907e-02
-1.172415e-01
-2.980575e-01
-4.565432e-01
-5.528522e-01
-5.640910e-01
-4.943435e-01
-3.743815e-01
-2.496800e-01
-1.619493e-01
-1.332097e-01
-1.588941e-01
-2.110029e-01
-2.495384e-01
-2.396467e-01
-1.690065e-01
-5.667959e-02
5.344445e-02
1.138532e-01
9.980066e-02
2.621642e-02
-5.685003e-02
-9.011830e-02
-3.785982e-02
9.161951e-02
2.486613e-01
3.654510e-01
3.876554e-01
2.998192e-01
1.328533e-01
-5.024401e-02
-1.838385e-01
-2.299649e-01
-1.950752e-01
-1.260475e-01
-8.788749e-02
-1.328084e-01
-2.734698e-01
-4.720233e-01
-6.509792e-01
-7.226218e-01
-6.252334e-01
-3.520003e-01
3.817861e-02
4.338028e-01
7.071850e-01
7.634907e-01
5.819316e-01
2.277790e-01
-1.738126e-01
-4.910758e-01
-6.395530e-01
-6.101841e-01
-4.602865e-01
-2.764322e-01
-1.313044e-01
-5.633550e-02
-4.065275e-02
-5.167865e-02
-6.141257e-02
-6.137717e-02
-5.929973e-02
-6.415316e-02
-7.302643e-02
-6.979132e-02
-3.579268e-02
3.590111e-02
1.329847e-01
2.282994e-01
2.941628e-01
3.191774e-01
3.166785e-01
3.158087e-01
3.373162e-01
3.711117e-01
3.761873e-01
3.078277e-01
1.543003e-01
-4.379833e-02
-2.064039e-01
-2.526560e-01
-1.440911e-01
9.084974e-02
3.650007e-01
5.716527e-01
6.366748e-01
5.558023e-01
3.939243e-01
2.443757e-01
1.731290e-01
1.843075e-01
2.281023e-01
2.419621e-01
1.944972e-01
1.029470e-01
1.565494e-02
-2.502773e-02
-1.273387e-02
1.959793e-02
2.357074e-02
-3.162454e-02
-1.405441e-01
-2.689997e-01
-3.793455e-01
-4.533397e-01
-4.976831e-01
-5.322450e-01
-5.718023e-01
-6.134111e-01
-6.367045e-01
-6.171585e-01
-5.446126e-01
-4.346159e-01
-3.229084e-01
-2.443758e-01
-2.107345e-01
-2.044983e-01
-1.945381e-01
-1.601016e-01
-1.033271e-01
-4.206075e-02
7.089311e-03
3.884226e-02
5.533234e-02
5.588840e-02
3.392037e-02
-1.408043e-02
-7.596791e-02
-1.212144e-01
-1.135061e-01
-3.177507e-02
1.133557e-01
2.775623e-01
3.969036e-01
4.119657e-01
2.917794e-01
4.745512e-02
-2.700175e-01
-5.866559e-01
-8.301101e-01
-9.523814e-01
-9.420677e-01
-8.222505e-01
-6.370078e-01
-4.348205e-01
-2.563867e-01
-1.279782e-01
-5.700721e-02
-2.956199e-02
-1.455782e-02
2.335102e-02
1.076010e-01
2.388256e-01
3.936783e-01
5.322546e-01
6.104710e-01
5.939327e-01
4.705496e-01
2.590617e-01
9.233183e-03
-2.110214e-01
-3.410336e-01
-3.541936e-01
-2.692221e-01
-1.365566e-01
-7.728316e-03
9.138926e-02
1.654496e-01
2.320969e-01
2.993235e-01
3.580305e-01
3.956314e-01
4.167866e-01
4.497143e-01
5.286101e-01
6.644879e-01
8.286482e-01
9.640781e-01
1.018453e+00
9.764883e-01
8.706304e-01
7.641548e-01
7.173623e-01
7.553730e-01
8.536306e-01
9.484915e-01
9.683235e-01
8.696298e-01
6.597840e-01
3.952549e-01
1.564025e-01
1.111886e-02
-1.431930e-02
5.772072e-02
1.731862e-01
2.753157e-01
3.291368e-01
3.310241e-01
3.026063e-01
2.753017e-01
2.737947e-01
3.046070e-01
3.525296e-01
3.861247e-01
3.720789e-01
2.929906e-01
1.576600e-01
-3.893676e-03
-1.566914e-01
-2.755881e-01
-3.488175e-01
-3.710970e-01
-3.350287e-01
-2.294324e-01
-4.747141e-02
1.996444e-01
4.731663e-01
7.120753e-01
8.560983e-01
8.758897e-01
7.905913e-01
6.582980e-01
5.431171e-01
4.792515e-01
4.546675e-01
4.242598e-01
3.444712e-01
2.080225e-01
5.609534e-02
-4.174829e-02
-2.899627e-02
1.012079e-01
2.988559e-01
4.841263e-01
5.895938e-01
5.901850e-01
5.064764e-01
3.867103e-01
2.825871e-01
2.307613e-01
2.440876e-01
3.112791e-01
4.026734e-01
4.812533e-01
5.179461e-01
5.064544e-01
4.687295e-01
4.438262e-01
4.627198e-01
5.237561e-01
5.864117e-01
5.899925e-01
4.870528e-01
2.718900e-01
-1.196937e-02
-2.890709e-01
-4.846460e-01
-5.553911e-01
-5.032390e-01
-3.677997e-01
-2.053032e-01
-6.647294e-02
1.822579e-02
4.349474e-02
2.494872e-02
-1.254076e-02
-5.049921e-02
-8.995506e-02
-1.535625e-01
-2.723939e-01
-4.626276e-01
-7.050281e-01
-9.401242e-01
-1.085152e+00
-1.068654e+00
-8.681785e-01
-5.307270e-01
-1.608508e-01
1.217055e-01
2.340363e-01
1.634793e-01
-3.555166e-02
-2.768611e-01
-4.867416e-01
-6.320018e-01
-7.195793e-01
-7.724077e-01
-7.985044e-01
-7.742429e-01
-6.551658e-01
-4.099138e-01
-5.577578e-02
3.292782e-01
6.303035e-01
7.454510e-01
6.360607e-01
3.490572e-01
-9.629842e-04
-2.808666e-01
-3.946721e-01
-3.193868e-01
-1.067088e-01
1.457751e-01
3.377796e-01
4.053831e-01
3.415620e-01
1.912335e-01
2.473733e-02
-9.531054e-02
-1.360642e-01
-9.703391e-02
1.230797e-03
1.303763e-01
2.622184e-01
3.730463e-01
4.486864e-01
4.896693e-01
5.107447e-01
5.312608e-01
5.604798e-01
5.875008e-01
5.845021e-01
5.241967e-01
4.020392e-01
2.485932e-01
1.221498e-01
8.314290e-02
1.630762e-01
3.451296e-01
5.677641e-01
7.494582e-01
8.216156e-01
7.549184e-01
5.703058e-01
3.326627e-01
1.294549e-01
3.955935e-02
1.015896e-01
2.942951e-01
5.400383e-01
7.340106e-01
7.893465e-01
6.780721e-01
4.465296e-01
1.945811e-01
2.695722e-02
1.988712e-03
1.060645e-01
2.680285e-01
4.039659e-01
4.641098e-01
4.532189e-01
4.150643e-01
3.964068e-01
4.175255e-01
4.676286e-01
5.228242e-01
5.684386e-01
6.079467e-01
6.547309e-01
7.167980e-01
7.875251e-01
8.476752e-01
8.744727e-01
8.509502e-01
7.725044e-01
6.507319e-01
5.134544e-01
3.978348e-01
3.357211e-01
3.364918e-01
3.771082e-01
4.075805e-01
3.729575e-01
2.433211e-01
3.605358e-02
-1.843145e-01
-3.321651e-01
-3.408436e-01
-1.954499e-01
5.980221e-02
3.438053e-01
5.771698e-01
7.141580e-01
7.502925e-01
7.057874e-01
6.015422e-01
4.468814e-01
2.457503e-01
1.195774e-02
-2.226510e-01
-4.158017e-01
-5.324274e-01
-5.583811e-01
-5.014570e-01
-3.832556e-01
-2.322756e-01
-8.355019e-02
2.115400e-02
4.263374e-02
-3.658731e-02
-1.961086e-01
-3.788731e-01
-5.123278e-01
-5.391309e-01
-4.427628e-01
-2.569909e-01
-5.425421e-02
8.460037e-02
1.076816e-01
1.856534e-02
-1.230810e-01
-2.291214e-01
-2.259038e-01
-9.066593e-02
1.379382e-01
3.809711e-01
5.594424e-01
6.292223e-01
5.910490e-01
4.752903e-01
3.184280e-01
1.489623e-01
-1.293949e-02
-1.502561e-01
-2.477695e-01
-2.964900e-01
-2.991201e-01
-2.711984e-01
-2.361270e-01
-2.163799e-01
-2.253964e-01
-2.634103e-01
-3.169405e-01
-3.605572e-01
-3.624698e-01
-2.964775e-01
-1.570339e-01
3.260934e-02
2.273685e-01
3.799883e-01
4.612695e-01
4.685184e-01
4.187424e-01
3.336416e-01
2.282360e-01
1.107690e-01
-8.808873e-03
-1.120102e-01
-1.745851e-01
-1.778609e-01
-1.210575e-01
-2.736861e-02
5.950270e-02
8.881560e-02
2.422725e-02
-1.340096e-01
-3.388278e-01
-5.095014e-01
-5.675369e-01
-4.780567e-01
-2.714425e-01
-2.965236e-02
1.563136e-01
2.332018e-01
2.103752e-01
1.506587e-01
1.341489e-01
2.152063e-01
3.949015e-01
6.222382e-01
8.215555e-01
9.291613e-01
9.188037e-01
8.047892e-01
6.260670e-01
4.250838e-01
2.356104e-01
8.374664e-02
-6.287960e-03
-1.357731e-02
6.817483e-02
2.196949e-01
3.989462e-01
5.604975e-01
6.793001e-01
7.614577e-01
8.343640e-01
9.243171e-01
1.037333e+00
1.153676e+00
1.236102e+00
1.245429e+00
1.156722e+00
9.711247e-01
7.198533e-01
4.583730e-01
2.510510e-01
1.503488e-01
1.784149e-01
3.194459e-01
5.271370e-01
7.444632e-01
9.256249e-01
1.047419e+00
1.104147e+00
1.092829e+00
1.003029e+00
8.212703e-01
5.478587e-01
2.135833e-01
-1.181204e-01
-3.699239e-01
-4.827549e-01
-4.432661e-01
-2.896482e-01
-9.151554e-02
8.423318e-02
2.010446e-01
2.589011e-01
2.797282e-01
2.857613e-01
2.859433e-01
2.760498e-01
2.475170e-01
1.970719e-01
1.335191e-01
8.060175e-02
7.257763e-02
1.393259e-01
2.854277e-01
4.761864e-01
6.431236e-01
7.107771e-01
6.329879e-01
4.192797e-01
1.356402e-01
-1.222206e-01
-2.693036e-01
-2.644586e-01
-1.214088e-01
1.033636e-01
3.358712e-01
5.104695e-01
5.878052e-01
5.617467e-01
4.557463e-01
3.111828e-01
1.718626e-01
7.005920e-02
1.951303e-02
1.759705e-02
5.214575e-02
1.048490e-01
1.492131e-01
1.509764e-01
7.921560e-02
-7.498924e-02
-2.857252e-01
-4.964471e-01
-6.411401e-01
-6.729494e-01
-5.873105e-01
-4.271440e-01
-2.638598e-01
-1.615299e-01
-1.444441e-01
-1.876488e-01
-2.342617e-01
-2.257302e-01
-1.273912e-01
5.845107e-02
2.912906e-01
5.031441e-01
6.221117e-01
6.025475e-01
4.475559e-01
2.108983e-01
-2.400727e-02
-1.787275e-01
-2.126427e-01
-1.391920e-01
-1.752903e-02
7.748080e-02
9.299781e-02
2.425401e-02
-8.609429e-02
-1.758034e-01
-2.010149e-01
-1.594373e-01
-8.408710e-02
-1.473708e-02
3.090996e-02
6.801210e-02
1.342678e-01
2.673123e-01
4.817009e-01
7.556061e-01
1.033762e+00
1.246896e+00
1.339927e+00
1.296084e+00
1.145180e+00
9.509928e-01
7.823105e-01
6.816780e-01
6.495554e-01
6.539707e-01
6.586243e-01
6.486690e-01
6.359060e-01
6.422697e-01
6.772787e-01
7.284340e-01
7.719625e-01
7.941649e-01
8.042726e-01
8.262215e-01
8.745373e-01
9.341961e-01
9.637925e-01
9.245755e-01
8.158515e-01
6.878801e-01
6.179317e-01
6.637682e-01
8.269096e-01
1.051006e+00
1.255804e+00
1.383423e+00
1.426610e+00
1.422821e+00
1.422690e+00
1.457073e+00
1.522728e+00
1.590293e+00
1.623993e+00
1.598595e+00
1.505267e+00
1.348668e+00
1.143382e+00
9.137217e-01
6.930487e-01
5.175100e-01
4.151244e-01
3.958097e-01
4.467838e-01
5.348423e-01
6.158555e-01
6.502553e-01
6.194855e-01
5.353135e-01
4.354741e-01
3.658780e-01
3.578724e-01
4.130223e-01
5.044308e-01
5.942083e-01
6.559980e-01
6.870240e-01
7.018789e-01
7.152247e-01
7.288189e-01
7.324307e-01
7.152620e-01
6.767776e-01
6.287377e-01
5.888222e-01
5.717839e-01
5.831107e-01
6.165688e-01
6.555791e-01
6.792229e-01
6.729342e-01
6.396958e-01
6.036450e-01
5.999395e-01
6.531120e-01
7.558709e-01
8.639308e-01
9.147723e-01
8.623696e-01
7.076291e-01
5.054708e-01
3.428592e-01
2.979581e-01
4.000213e-01
6.093459e-01
8.282658e-01
9.412513e-01
8.680341e-01
6.037172e-01
2.229143e-01
-1.557031e-01
-4.246370e-01
-5.329180e-01
-5.001885e-01
-3.955359e-01
-2.944516e-01
-2.383151e-01
-2.188313e-01
-1.939493e-01
-1.224683e-01
5.359352e-03
1.602232e-01
2.935616e-01
3.703448e-01
3.902379e-01
3.820376e-01
3.783844e-01
3.920934e-01
4.109498e-01
4.115451e-01
3.790050e-01
3.176095e-01
2.464147e-01
1.857503e-01
1.463876e-01
1.292094e-01
1.326478e-01
1.582371e-01
2.083934e-01
2.798423e-01
3.603840e-01
4.324667e-01
4.804157e-01
4.964890e-01
4.838442e-01
4.560263e-01
4.315553e-01
4.240889e-01
4.345441e-01
4.533894e-01
4.731312e-01
4.994661e-01
5.477824e-01
6.242160e-01
7.066943e-01
7.452828e-01
6.876070e-01
5.150337e-01
2.649586e-01
2.242120e-02
-1.153719e-01
-8.091954e-02
1.372699e-01
4.930819e-01
9.008575e-01
1.262421e+00
1.494555e+00
1.551722e+00
1.439167e+00
1.210645e+00
9.475826e-01
7.253378e-01
5.830014e-01
5.149173e-01
4.888059e-01
4.758593e-01
4.700131e-01
4.841732e-01
5.301042e-01
6.001881e-01
6.663317e-01
6.978495e-01
6.859550e-01
6.567239e-01
6.606661e-01
7.422685e-01
9.081467e-01
1.116200e+00
1.294918e+00
1.380673e+00
1.348865e+00
1.220753e+00
1.045025e+00
8.690065e-01
7.193130e-01
6.023088e-01
5.179759e-01
4.713874e-01
4.719290e-01
5.242208e-01
6.220946e-01
7.516381e-01
8.984358e-01
1.050066e+00
1.191291e+00
1.298105e+00
1.338795e+00
1.284984e+00
1.128539e+00
8.952703e-01
6.452230e-01
4.546685e-01
3.856107e-01
4.574695e-01
6.357067e-01
8.444854e-01
9.992601e-01
1.044342e+00
9.762645e-01
8.414047e-01
7.109541e-01
6.471399e-01
6.766018e-01
7.818273e-01
9.122956e-01
1.007864e+00
1.023558e+00
9.476731e-01
8.085141e-01
6.665678e-01
5.920198e-01
6.341768e-01
7.954065e-01
1.022995e+00
1.226170e+00
1.313386e+00
1.232404e+00
9.921578e-01
6.552981e-01
3.078230e-01
2.455023e-02
-1.522275e-01
-2.156627e-01
-1.849132e-01
-9.256101e-02
2.528896e-02
1.353588e-01
2.119656e-01
2.416480e-01
2.267067e-01
1.851516e-01
1.453636e-01
1.365072e-01
1.783875e-01
2.751166e-01
4.148631e-01
5.742315e-01
7.237677e-01
8.327921e-01
8.745206e-01
8.323133e-01
7.054018e-01
5.111189e-01
2.820812e-01
5.935181e-02
-1.161071e-01
-2.121058e-01
-2.135093e-01
-1.291323e-01
5.768297e-03
1.361019e-01
2.054382e-01
1.815348e-01
7.530201e-02
-6.035657e-02
-1.536265e-01
-1.465813e-01
-2.067630e-02
1.958438e-01
4.391688e-01
6.329770e-01
7.135768e-01
6.483381e-01
4.433222e-01
1.412859e-01
-1.879774e-01
-4.653308e-01
-6.266565e-01
-6.453721e-01
-5.405332e-01
-3.642407e-01
-1.749135e-01
-1.165641e-02
1.168765e-01
2.248610e-01
3.283942e-01
4.239980e-01
4.815936e-01
4.597772e-01
3.355902e-01
1.287012e-01
-9.806018e-02
-2.648034e-01
-3.128493e-01
-2.327032e-01
-6.639570e-02
1.146704e-01
2.424643e-01
2.796705e-01
2.306631e-01
1.324655e-01
3.101667e-02
-4.354225e-02
-8.761142e-02
-1.151407e-01
-1.370279e-01
-1.454464e-01
-1.163773e-01
-3.055876e-02
1.017247e-01
2.326032e-01
2.960879e-01
2.455811e-01
8.615847e-02
-1.185070e-01
-2.701579e-01
-2.809233e-01
-1.179908e-01
1.760382e-01
5.004423e-01
7.432838e-01
8.317219e-01
7.584765e-01
5.735035e-01
3.511207e-01
1.552218e-01
2.200850e-02
-3.640462e-02
-2.022076e-02
6.310181e-02
1.942410e-01
3.371508e-01
4.447328e-01
4.768398e-01
4.213958e-01
3.044247e-01
1.797988e-01
1.024797e-01
1.011798e-01
1.677986e-01
2.694847e-01
3.729637e-01
4.624372e-01
5.391444e-01
6.068299e-01
6.581310e-01
6.736550e-01
6.337684e-01
5.337985e-01
3.921235e-01
2.462808e-01
1.393067e-01
1.021232e-01
1.386560e-01
2.210952e-01
3.004275e-01
3.290251e-01
2.834690e-01
1.754743e-01
4.645741e-02
-5.052384e-02
-7.351939e-02
-1.017088e-02
1.157433e-01
2.531715e-01
3.453215e-01
3.554376e-01
2.852757e-01
1.760710e-01
8.905727e-02
7.381092e-02
1.412431e-01
2.568406e-01
3.580708e-01
3.856512e-01
3.119678e-01
1.545047e-01
-2.889275e-02
-1.604621e-01
-1.732656e-01
-4.190244e-02
2.016742e-01
4.782290e-01
6.940814e-01
7.785889e-01
7.055586e-01
4.917218e-01
1.833828e-01
-1.538640e-01
-4.410567e-01
-5.995948e-01
-5.800029e-01
-3.929485e-01
-1.167858e-01
1.335409e-01
2.637269e-01
2.488313e-01
1.409890e-01
3.010852e-02
-1.615332e-02
7.193876e-03
4.684053e-02
3.304206e-02
-7.288422e-02
-2.568463e-01
-4.655440e-01
-6.401051e-01
-7.448464e-01
-7.751779e-01
-7.455694e-01
-6.700129e-01
-5.487673e-01
-3.694395e-01
-1.218656e-01
1.823738e-01
4.996626e-01
7.630734e-01
9.079911e-01
9.013441e-01
7.588234e-01
5.410816e-01
3.299575e-01
1.948919e-01
1.655080e-01
2.246059e-01
3.239961e-01
4.113834e-01
4.526677e-01
4.418259e-01
3.988507e-01
3.582070e-01
3.506789e-01
3.855606e-01
4.435445e-01
4.858542e-01
4.740402e-01
3.879976e-01
2.330124e-01
3.516907e-02
-1.693784e-01
-3.449801e-01
-4.635450e-01
-5.083306e-01
-4.769073e-01
-3.849274e-01
-2.680993e-01
-1.760429e-01
-1.546357e-01
-2.232884e-01
-3.613830e-01
-5.148497e-01
-6.213398e-01
-6.407652e-01
-5.744202e-01
-4.616350e-01
-3.555264e-01
-2.925076e-01
-2.745704e-01
-2.744042e-01
-2.571212e-01
-2.015408e-01
-1.075065e-01
1.007647e-02
1.290429e-01
2.219391e-01
2.572768e-01
2.094607e-01
7.565522e-02
-1.144487e-01
-3.073192e-01
-4.491854e-01
-5.093997e-01
-4.895548e-01
-4.153753e-01
-3.194552e-01
-2.257861e-01
-1.418188e-01
-5.809792e-02
4.529054e-02
1.854665e-01
3.602484e-01
5.381308e-01
6.651869e-01
6.900883e-01
5.946038e-01
4.095432e-01
2.026505e-01
4.318418e-02
-3.487633e-02
-4.785307e-02
-4.861536e-02
-9.531012e-02
-2.205009e-01
-4.140672e-01
-6.250940e-01
-7.811876e-01
-8.182079e-01
-7.087507e-01
-4.765551e-01
-1.890387e-01
7.024095e-02
2.371665e-01
2.924602e-01
2.623391e-01
1.945368e-01
1.263178e-01
6.607585e-02
-1.202563e-03
-9.227122e-02
-2.051029e-01
-3.129731e-01
-3.754298e-01
-3.582763e-01
-2.510669e-01
-7.459271e-02
1.234289e-01
2.842533e-01
3.629494e-01
3.517646e-01
2.861165e-01
2.253399e-01
2.186602e-01
2.789381e-01
3.804572e-01
4.782881e-01
5.332051e-01
5.277223e-01
4.691731e-01
3.834596e-01
3.044164e-01
2.620261e-01
2.719207e-01
3.293889e-01
4.111045e-01
4.850692e-01
5.249845e-01
5.221750e-01
4.886839e-01
4.496723e-01
4.289276e-01
4.347688e-01
4.541254e-01
4.596265e-01
4.273196e-01
3.546630e-01
2.670301e-01
2.079827e-01
2.179014e-01
3.113524e-01
4.645061e-01
6.201672e-01
7.104305e-01
6.882120e-01
5.524344e-01
3.520933e-01
1.648995e-01
6.153752e-02
7.498860e-02
1.900117e-01
3.559593e-01
5.142161e-01
6.245096e-01
6.762408e-01
6.819386e-01
6.618256e-01
6.318360e-01
6.011200e-01
5.759049e-01
5.623222e-01
5.643611e-01
5.799467e-01
6.003857e-01
6.139513e-01
6.096387e-01
5.785460e-01
5.151536e-01
4.211115e-01
3.091461e-01
2.015734e-01
1.215516e-01
8.226841e-02
8.212130e-02
1.089956e-01
1.487213e-01
1.900668e-01
2.239990e-01
2.422465e-01
2.405916e-01
2.248693e-01
2.120367e-01
2.228700e-01
2.714283e-01
3.584254e-01
4.702682e-01
5.814293e-01
6.591862e-01
6.719742e-01
6.014529e-01
4.550567e-01
2.724212e-01
1.179052e-01
5.640802e-02
1.208635e-01
2.893329e-01
4.884201e-01
6.258668e-01
6.366713e-01
5.170085e-01
3.262379e-01
1.552823e-01
7.877924e-02
1.180489e-01
2.355354e-01
3.618236e-01
4.371100e-01
4.427356e-01
4.065193e-01
3.815060e-01
4.124106e-01
5.090762e-01
6.397600e-01
7.458077e-01
7.701515e-01
6.864999e-01
5.149315e-01
3.151999e-01
1.602143e-01
1.028121e-01
1.528847e-01
2.767910e-01
4.189072e-01
5.323978e-01
6.013936e-01
6.439398e-01
6.979179e-01
7.994458e-01
9.622483e-01
1.164187e+00
1.347755e+00
1.439460e+00
1.383397e+00
1.172700e+00
8.600798e-01
5.385954e-01
2.999515e-01
1.915777e-01
1.976705e-01
2.577647e-01
3.126836e-01
3.476504e-01
4.023436e-01
5.393798e-01
7.913746e-01
1.122881e+00
1.435453e+00
1.615748e+00
1.596984e+00
1.394794e+00
1.096192e+00
8.115039e-01
6.213208e-01
5.495242e-01
5.725923e-01
6.509043e-01
7.562312e-01
8.778789e-01
1.010451e+00
1.141046e+00
1.250285e+00
1.325475e+00
1.371710e+00
1.407752e+00
1.446223e+00
1.473006e+00
1.445998e+00
1.320433e+00
1.084968e+00
7.808535e-01
4.878291e-01
2.847512e-01
2.100703e-01
2.456706e-01
3.314242e-01
3.992722e-01
4.060358e-01
3.479115e-01
2.523806e-01
1.558151e-01
8.087898e-02
2.609831e-02
-2.764971e-02
-9.936677e-02
-1.916618e-01
-2.870048e-01
-3.574510e-01
-3.787549e-01
-3.391121e-01
-2.406464e-01
-9.794153e-02
6.362458e-02
2.116534e-01
3.154554e-01
3.588847e-01
3.513975e-01
3.286577e-01
3.372263e-01
4.081096e-01
5.344846e-01
6.697068e-01
7.500577e-01
7.300444e-01
6.085476e-01
4.294546e-01
2.566619e-01
1.386567e-01
8.364961e-02
6.032149e-02
2.382810e-02
-5.046413e-02
-1.493608e-01
-2.325051e-01
-2.620149e-01
-2.281708e-01
-1.526254e-01
-6.812706e-02
8.832837e-03
9.096958e-02
2.084163e-01
3.809162e-01
5.946912e-01
8.009485e-01
9.377565e-01
9.613193e-01
8.663793e-01
6.834327e-01
4.580840e-01
2.305539e-01
2.933744e-02
-1.229037e-01
-2.046994e-01
-2.021797e-01
-1.219587e-01
3.663413e-03
1.278958e-01
2.117777e-01
2.438045e-01
2.449415e-01
2.547886e-01
3.041982e-01
3.891701e-01
4.641090e-01
4.628149e-01
3.371465e-01
9.056798e-02
-2.134037e-01
-4.732506e-01
-5.916257e-01
-5.180178e-01
-2.723678e-01
6.120995e-02
3.680294e-01
5.489954e-01
5.589817e-01
4.207564e-01
2.096041e-01
1.802164e-02
-8.197438e-02
-6.327935e-02
5.283615e-02
2.132732e-01
3.611994e-01
4.626030e-01
5.189046e-01
5.598572e-01
6.213986e-01
7.219027e-01
8.508694e-01
9.753458e-01
1.058168e+00
1.076998e+00
1.035313e+00
9.611426e-01
8.940778e-01
8.661179e-01
8.848901e-01
9.267258e-01
9.439108e-01
8.858735e-01
7.268451e-01
4.859243e-01
2.266532e-01
3.330278e-02
-2.634235e-02
6.654152e-02
2.721790e-01
5.121574e-01
7.079338e-01
8.152591e-01
8.357406e-01
8.024989e-01
7.529091e-01
7.077887e-01
6.696762e-01
6.375366e-01
6.220846e-01
6.455042e-01
7.229065e-01
8.394207e-01
9.426695e-01
9.615320e-01
8.445028e-01
5.947555e-01
2.765169e-01
-1.495648e-02
-2.013319e-01
-2.564114e-01
-2.091247e-01
-1.176759e-01
-3.461573e-02
1.634225e-02
4.180796e-02
6.223187e-02
9.063958e-02
1.215020e-01
1.374421e-01
1.284087e-01
1.076958e-01
1.106937e-01
1.756327e-01
3.195888e-01
5.257002e-01
7.486087e-01
9.338292e-01
1.040423e+00
1.056454e+00
1.001618e+00
9.178291e-01
8.528032e-01
8.428862e-01
9.005697e-01
1.009941e+00
1.130705e+00
1.210254e+00
1.202485e+00
1.088527e+00
8.895151e-01
6.617832e-01
4.738962e-01
3.771466e-01
3.856506e-01
4.746961e-01
5.943408e-01
6.894317e-01
7.181835e-01
6.639780e-01
5.370397e-01
3.659333e-01
1.835064e-01
1.465633e-02
-1.285695e-01
-2.437791e-01
-3.299994e-01
-3.796910e-01
-3.773453e-01
-3.078664e-01
-1.698890e-01
1.671717e-02
2.163452e-01
3.928548e-01
5.238098e-01
6.050384e-01
6.448703e-01
6.539483e-01
6.373657e-01
5.927137e-01
5.141399e-01
3.998726e-01
2.587903e-01
1.120459e-01
-1.089339e-02
-7.907217e-02
-6.653247e-02
4.299625e-02
2.529442e-01
5.517618e-01
9.121308e-01
1.292161e+00
1.638636e+00
1.892776e+00
2.000468e+00
1.928665e+00
1.685176e+00
1.331896e+00
9.774558e-01
7.417471e-01
7.024208e-01
8.517170e-01
1.093797e+00
1.290826e+00
1.333567e+00
1.194582e+00
9.339966e-01
6.590555e-01
4.653193e-01
3.932735e-01
4.203072e-01
4.860354e-01
5.316982e-01
5.300782e-01
4.913521e-01
4.461227e-01
4.201082e-01
4.176455e-01
4.224090e-01
4.113137e-01
3.710609e-01
3.088010e-01
2.536081e-01
2.481712e-01
3.307612e-01
5.111659e-01
7.523008e-01
9.736735e-01
1.083756e+00
1.027910e+00
8.231938e-01
5.560061e-01
3.415452e-01
2.683640e-01
3.588766e-01
5.642285e-01
7.912369e-01
9.443603e-01
9.630927e-01
8.418641e-01
6.283037e-01
4.020809e-01
2.416753e-01
1.921786e-01
2.496394e-01
3.703050e-01
4.984431e-01
5.956183e-01
6.555689e-01
6.991077e-01
7.544917e-01
8.350196e-01
9.259252e-01
9.882985e-01
9.801685e-01
8.847850e-01
7.280311e-01
5.697075e-01
4.706348e-01
4.575075e-01
5.108782e-01
5.829357e-01
6.280613e-01
6.227633e-01
5.664875e-01
4.730783e-01
3.645295e-01
2.665519e-01
1.997308e-01
1.684825e-01
1.580656e-01
1.449285e-01
1.137872e-01
6.915133e-02
3.351140e-02
3.348718e-02
8.252490e-02
1.712442e-01
2.728233e-01
3.611849e-01
4.295271e-01
4.946551e-01
5.825093e-01
7.049658e-01
8.446841e-01
9.589569e-01
1.001215e+00
9.476081e-01
8.119245e-01
6.392116e-01
4.830292e-01
3.818814e-01
3.485957e-01
3.746588e-01
4.409693e-01
5.261298e-01
6.103874e-01
6.779868e-01
7.196968e-01
7.344883e-01
7.280435e-01
7.072128e-01
6.738227e-01
6.241265e-01
5.561338e-01
4.787233e-01
4.132999e-01
3.846695e-01
4.067717e-01
4.731671e-01
5.589958e-01
6.329930e-01
6.712681e-01
6.651590e-01
6.220724e-01
5.621747e-01
5.119867e-01
4.947247e-01
5.202395e-01
5.800149e-01
6.509623e-01
7.073215e-01
7.354145e-01
7.424150e-01
7.507993e-01
7.787069e-01
8.193366e-01
8.372483e-01
7.886002e-01
6.538269e-01
4.601714e-01
2.758657e-01
1.749532e-01
1.921947e-01
2.979293e-01
4.126444e-01
4.542601e-01
3.877260e-01
2.448035e-01
1.017712e-01
2.948939e-02
4.765335e-02
1.128709e-01
1.486661e-01
9.808366e-02
-3.550239e-02
-1.865664e-01
-2.663844e-01
-2.173769e-01
-4.781346e-02
1.736470e-01
3.572133e-01
4.386303e-01
4.060932e-01
2.964725e-01
1.693124e-01
7.651977e-02
4.268657e-02
6.172834e-02
1.070155e-01
1.479536e-01
1.655250e-01
1.602470e-01
1.482729e-01
1.474431e-01
1.629270e-01
1.834446e-01
1.905993e-01
1.738157e-01
1.408779e-01
1.182725e-01
1.407904e-01
2.342168e-01
3.985846e-01
6.009492e-01
7.840908e-01
8.901747e-01
8.886007e-01
7.919636e-01
6.493489e-01
5.201581e-01
4.447402e-01
4.300957e-01
4.570681e-01
4.992906e-01
5.384066e-01
5.682002e-01
5.908253e-01
6.110927e-01
6.320011e-01
6.527464e-01
6.699095e-01
6.807361e-01
6.850489e-01
6.830940e-01
6.712090e-01
6.406965e-01
5.830080e-01
4.981405e-01
3.990986e-01
3.072704e-01
2.405971e-01
2.029894e-01
1.832185e-01
1.643591e-01
1.371510e-01
1.078810e-01
9.463629e-02
1.135022e-01
1.638686e-01
2.235038e-01
2.579278e-01
2.390732e-01
1.614479e-01
4.487598e-02
-7.844085e-02
-1.840900e-01
-2.688464e-01
-3.469777e-01
-4.307925e-01
-5.092358e-01
-5.423171e-01
-4.800015e-01
-2.959534e-01
-1.220259e-02
3.056089e-01
5.811098e-01
7.649834e-01
8.516058e-01
8.664540e-01
8.381969e-01
7.777290e-01
6.774243e-01
5.274852e-01
3.350917e-01
1.319863e-01
-3.515065e-02
-1.257138e-01
-1.242522e-01
-4.597757e-02
7.305206e-02
1.928949e-01
2.834933e-01
3.304178e-01
3.343022e-01
3.078685e-01
2.724536e-01
2.530263e-01
2.700037e-01
3.294621e-01
4.179733e-01
5.081338e-01
5.736999e-01
6.049427e-01
6.131950e-01
6.205892e-01
6.415521e-01
6.689121e-01
6.745927e-01
6.247069e-01
4.993699e-01
3.057054e-01
7.791125e-02
-1.343918e-01
-2.829638e-01
-3.352595e-01
-2.823463e-01
-1.413345e-01
4.600824e-02
2.199027e-01
3.176496e-01
2.964824e-01
1.553867e-01
-5.804337e-02
-2.645814e-01
-3.888153e-01
-3.941251e-01
-2.960582e-01
-1.458548e-01
3.750357e-03
1.261193e-01
2.239011e-01
3.095511e-01
3.813050e-01
4.148835e-01
3.791279e-01
2.656189e-01
1.102856e-01
-1.175373e-02
-2.012080e-02
1.253112e-01
3.944242e-01
6.933609e-01
9.078180e-01
9.601638e-01
8.476266e-01
6.397101e-01
4.379894e-01
3.246451e-01
3.308693e-01
4.383903e-01
6.027276e-01
7.768559e-01
9.228435e-01
1.013095e+00
1.029191e+00
9.635817e-01
8.235031e-01
6.330327e-01
4.298515e-01
2.562426e-01
1.465047e-01
1.149840e-01
1.506588e-01
2.231438e-01
2.987335e-01
3.573570e-01
3.992957e-01
4.367223e-01
4.753662e-01
4.996132e-01
4.746935e-01
3.692994e-01
1.854366e-01
-2.717094e-02
-1.868203e-01
-2.198752e-01
-1.019058e-01
1.253968e-01
3.727744e-01
5.474784e-01
5.978027e-01
5.334557e-01
4.129060e-01
3.086576e-01
2.713856e-01
3.098908e-01
3.927405e-01
4.670398e-01
4.838426e-01
4.195735e-01
2.867490e-01
1.310757e-01
1.446964e-02
-1.221903e-02
6.402207e-02
2.071646e-01
3.462701e-01
4.103104e-01
3.649906e-01
2.304038e-01
7.001840e-02
-4.199328e-02
-5.812053e-02
1.819289e-02
1.335471e-01
2.121116e-01
1.969513e-01
8.293184e-02
-7.874858e-02
-2.087413e-01
-2.434938e-01
-1.669805e-01
-1.236632e-02
1.610670e-01
2.950934e-01
3.479809e-01
2.986935e-01
1.493525e-01
-7.041245e-02
-3.035983e-01
-4.776718e-01
-5.273099e-01
-4.198979e-01
-1.734592e-01
1.427065e-01
4.305048e-01
6.031802e-01
6.230132e-01
5.134435e-01
3.390508e-01
1.694751e-01
5.079113e-02
-3.466091e-03
-4.687561e-03
2.527189e-02
6.746660e-02
1.139206e-01
1.677088e-01
2.340527e-01
3.070260e-01
3.627178e-01
3.683208e-01
3.055169e-01
1.927392e-01
8.558530e-02
4.684841e-02
1.025885e-01
2.166102e-01
3.052504e-01
2.853201e-01
1.242673e-01
-1.397692e-01
-4.195081e-01
-6.249484e-01
-7.028971e-01
-6.474825e-01
-4.848579e-01
-2.531483e-01
5.842091e-03
2.449949e-01
4.133748e-01
4.687142e-01
3.959999e-01
2.195915e-01
-1.664330e-03
-1.970804e-01
-3.135518e-01
-3.355800e-01
-2.858026e-01
-2.080904e-01
-1.437890e-01
-1.128639e-01
-1.085460e-01
-1.083649e-01
-9.523939e-02
-7.360141e-02
-6.683810e-02
-9.663890e-02
-1.613091e-01
-2.326524e-01
-2.748315e-01
-2.685935e-01
-2.206581e-01
-1.529520e-01
-8.309757e-02
-1.192065e-02
7.420088e-02
1.898177e-01
3.363229e-01
4.970557e-01
6.443063e-01
7.526372e-01
8.093437e-01
8.165113e-01
7.863081e-01
7.352739e-01
6.814800e-01
6.432728e-01
6.353740e-01
6.613604e-01
7.083088e-01
7.506318e-01
7.620235e-01
7.262821e-01
6.399113e-01
5.084024e-01
3.429430e-01
1.609932e-01
-1.255126e-02
-1.498400e-01
-2.317188e-01
-2.595219e-01
-2.567443e-01
-2.569005e-01
-2.843530e-01
-3.397573e-01
-3.981647e-01
-4.204790e-01
-3.731639e-01
-2.482096e-01
-7.397226e-02
9.187422e-02
1.891458e-01
1.895879e-01
1.158169e-01
2.746001e-02
-1.991848e-02
-1.531110e-02
-2.210826e-03
-4.882018e-02
-1.980801e-01
-4.327027e-01
-6.805254e-01
-8.564309e-01
-9.108222e-01
-8.515553e-01
-7.278898e-01
-5.931332e-01
-4.747014e-01
-3.690975e-01
-2.580872e-01
-1.294691e-01
1.204880e-02
1.471734e-01
2.507634e-01
2.988096e-01
2.720843e-01
1.605440e-01
-2.925064e-02
-2.676052e-01
-5.035597e-01
-6.799037e-01
-7.571152e-01
-7.324194e-01
-6.400402e-01
-5.312279e-01
-4.469968e-01
-4.001014e-01
-3.752547e-01
-3.457068e-01
-2.956383e-01
-2.342904e-01
-1.919826e-01
-1.997116e-01
-2.659497e-01
-3.665196e-01
-4.536270e-01
-4.777248e-01
-4.102523e-01
-2.565209e-01
-5.311671e-02
1.479944e-01
2.995824e-01
3.738590e-01
3.677140e-01
3.000201e-01
2.039172e-01
1.160096e-01
6.508552e-02
6.463075e-02
1.114572e-01
1.879869e-01
2.652851e-01
3.089103e-01
2.913793e-01
2.083356e-01
8.721016e-02
-2.222760e-02
-7.425190e-02
-5.504614e-02
7.673918e-03
6.174505e-02
6.365424e-02
4.979245e-03
-8.589529e-02
-1.668381e-01
-2.110133e-01
-2.184837e-01
-2.027633e-01
-1.679883e-01
-1.004791e-01
1.624680e-02
1.763690e-01
3.395890e-01
4.447077e-01
4.414246e-01
3.191004e-01
1.138238e-01
-1.098357e-01
-2.903413e-01
-3.954969e-01
-4.304047e-01
-4.259957e-01
-4.173679e-01
-4.242720e-01
-4.428961e-01
-4.520624e-01
-4.295789e-01
-3.681226e-01
-2.799838e-01
-1.881700e-01
-1.115728e-01
-5.569692e-02
-1.498354e-02
1.719677e-02
4.076400e-02
5.014322e-02
4.248037e-02
2.507969e-02
1.624235e-02
3.970673e-02
1.162122e-01
2.546761e-01
4.443474e-01
6.512151e-01
8.238666e-01
9.109860e-01
8.850533e-01
7.599938e-01
5.900071e-01
4.453377e-01
3.757974e-01
3.841783e-01
4.280085e-01
4.496655e-01
4.155981e-01
3.397613e-01
2.766268e-01
2.872815e-01
3.987361e-01
5.829342e-01
7.708758e-01
8.927233e-01
9.158559e-01
8.565217e-01
7.622724e-01
6.814276e-01
6.393659e-01
6.326479e-01
6.397225e-01
6.374012e-01
6.105073e-01
5.501545e-01
4.472600e-01
2.914829e-01
7.914687e-02
-1.758823e-01
-4.384856e-01
-6.611785e-01
-8.010880e-01
-8.342893e-01
-7.604879e-01
-5.994316e-01
-3.832213e-01
-1.459683e-01
8.707890e-02
3.042125e-01
5.001729e-01
6.616828e-01
7.588807e-01
7.536046e-01
6.230317e-01
3.844906e-01
1.035314e-01
-1.247742e-01
-2.154791e-01
-1.338278e-01
8.721070e-02
3.620941e-01
5.921957e-01
7.093396e-01
7.026152e-01
6.167882e-01
5.243621e-01
4.857355e-01
5.176910e-01
5.869728e-01
6.333353e-01
6.095075e-01
5.136685e-01
3.934149e-01
3.184138e-01
3.387200e-01
4.531888e-01
6.047369e-01
7.039309e-01
6.689986e-01
4.642180e-01
1.202580e-01
-2.724550e-01
-5.955314e-01
-7.473559e-01
-6.825336e-01
-4.290258e-01
-7.487585e-02
2.696875e-01
5.168161e-01
6.312831e-01
6.337251e-01
5.789248e-01
5.236964e-01
5.021814e-01
5.190272e-01
5.587925e-01
6.011649e-01
6.308125e-01
6.376685e-01
6.130302e-01
5.504756e-01
4.540356e-01
3.455882e-01
